# Supplementary material for: A Halo abstraction for distributed n-dimensional structured grids within the C++ PGAS library DASH
Source: PeerJ Comput Sci. 2023 Feb 3;9:e1203. doi: 10.7717/peerj-cs.1203 (PMC10280232; doi:10.7717/peerj-cs.1203)
Supplement: Supplemental Information 1 [file peerj-cs-09-1203-s001.gz]

Archive with 8 entries (7 files):
- scripts
- scripts/create_pics.sh
- scripts/plot.py
- scripts/plot_strong.py
- scripts/prep.sh
- scripts/plot_scafes.py
- scripts/plot_strong_scafes.py
- scripts/prep_scafes.sh
