# Supplementary material for: A Halo abstraction for distributed n-dimensional structured grids within the C++ PGAS library DASH
Source: PeerJ Comput Sci. 2023 Feb 3;9:e1203. doi: 10.7717/peerj-cs.1203 (PMC10280232; doi:10.7717/peerj-cs.1203)
Supplement: Supplemental Information 1 [file peerj-cs-09-1203-s001.gz › scripts/create_pics.sh]

#!/bin/sh

python plot.py res_3d_romeo/weak/weak_all.txt "3D Weak Scaling (Romeo)" pics/romeo_3d 11
python plot.py res_2d_romeo/weak/weak_all.txt "2D Weak Scaling (Romeo)" pics/romeo_2d 11
python plot.py res_3d/weak/weak_all.txt "3D Weak Scaling (Haswell)" pics/haswell_3d 11
python plot.py res_2d/weak/weak_all.txt "2D Weak Scaling (Haswell)" pics/haswell_2d 11
python plot_strong.py res_2d/strong/strong_all.txt "2D Strong Scaling (Haswell)" pics/haswell_2d_strong 13
python plot_strong.py res_3d/strong/strong_all.txt "3D Strong Scaling (Haswell)" pics/haswell_3d_strong 13
python plot_scafes.py res_2d_sc/weak/weak_all.txt "2D Weak Scaling (Haswell)" pics/haswell_2d 12
python plot_strong_scafes.py res_2d_sc/strong/strong_all.txt "2D Strong Scaling (Haswell)" pics/haswell_2d 12
python plot_scafes.py res_3d_sc/weak/weak_all.txt "3D Weak Scaling (Haswell)" pics/haswell_3d 12
python plot_strong_scafes.py res_3d_sc/strong/strong_all.txt "3D Strong Scaling (Haswell)" pics/haswell_3d 12
