# Supplementary material for: A Halo abstraction for distributed n-dimensional structured grids within the C++ PGAS library DASH
Source: PeerJ Comput Sci. 2023 Feb 3;9:e1203. doi: 10.7717/peerj-cs.1203 (PMC10280232; doi:10.7717/peerj-cs.1203)
Supplement: Supplemental Information 1 [file peerj-cs-09-1203-s001.gz › scripts/plot.py]

import sys
import pandas
import matplotlib.pyplot as plt

inputfile = sys.argv[1]
title_ext = sys.argv[2]
out_file = sys.argv[3]
fig_height = int(sys.argv[4])

dm = pandas.read_csv(inputfile,delimiter=';')
plt.rcParams["figure.autolayout"] = True

calc = dm[(dm.func == 'calc total')].groupby(['type','func','nodes','elems'])
calc_mean  = calc.mean().pivot_table(index=['nodes','elems'],columns=['type','func'],values='avg')
calc_min  = calc.min().pivot_table(index='nodes',columns=['type','func'],values='min')
calc_max  = calc.max().pivot_table(index='nodes',columns=['type','func'],values='max')

calc_err = [[calc_mean[c] - calc_min[c], calc_max[c] - calc_mean[c]] for c in calc_mean.columns]
calc_mean.plot.bar(figsize=(fig_height,5),
        yerr=calc_err, rot=0, fontsize=16)
plt.ylabel('time in s', fontsize=16)
plt.xlabel('(Number Nodes, Number Elements per Dimension)', fontsize=16)
plt.title("Total Calculation Time - " + title_ext, fontsize=20)
plt.legend(bbox_to_anchor=(1.0, 1.0), fontsize=14)
plt.savefig(out_file+"_calc.png", format="png", dpi=300)
dm['avg'] = 100*dm['avg']
pivot_wait_async = dm[(dm.func == 'async') | (dm.func ==
    'wait')].groupby(['type','func','nodes','elems']).mean().pivot_table(index=['nodes','elems'],
            columns=['type','func'],values='avg')

def abs_diff(total, inner, bound):
    return abs(total - inner - bound)
def abs_diff_inner(inner, bound):
    return abs(inner - bound)
pivot_inner_bound = dm[(dm.func == 'inner') | (dm.func ==
    'bound')].groupby(['type','func','nodes','elems']).mean().pivot_table(index=['nodes','elems'],
            columns=['type','func'],values='avg')
print(calc_mean)
print(pivot_inner_bound)

pivot_inner_bound['mpi','inner'] = abs_diff_inner(pivot_inner_bound['mpi','inner'], pivot_inner_bound['mpi','bound'])
pivot_inner_bound['dash','inner'] = abs_diff_inner(pivot_inner_bound['dash','inner'], pivot_inner_bound['dash','bound'])
pivot_inner_bound['dash','calc'] = abs_diff(calc_mean['dash','calc total'],
       pivot_inner_bound['dash','inner'], pivot_inner_bound['dash','bound'])
pivot_inner_bound['mpi','calc'] = abs_diff(calc_mean['mpi','calc total'],
       pivot_inner_bound['mpi','inner'], pivot_inner_bound['mpi','bound'])
print(pivot_inner_bound)

colors = ('#007ffe','#004f9e','#00274e','#ff0000', '#b00000', '#580000')
fig, ax = plt.subplots()
plt.ylabel('time in s', fontsize=16)
plt.title("Inner and Boundary Calculation Time - " + title_ext, fontsize=20)
pivot_inner_bound.plot.bar(position=1,width=0.2,y=["dash"],stacked=True, color=[colors[1],
    colors[0], colors[2]], ax=ax, fontsize=16)
pivot_inner_bound.plot.bar(position=0,width=0.2, y=["mpi"], stacked=True, color=[colors[4],
    colors[3], colors[5]],ax=ax, fontsize=16)
plt.legend(bbox_to_anchor=(1, -0.2), fontsize=14,ncol=3)

plt.xlabel('(Number Nodes, Number Elements per Dimension)', fontsize=16)
plt.xticks(rotation='horizontal')
plt.tight_layout()
fig.set_size_inches(fig_height,5)
plt.savefig(out_file+"_inner_bound.png", format="png", dpi=300)

pivot_wait_async['mpi','wait'] = abs_diff_inner(pivot_wait_async['mpi','wait'],
        pivot_wait_async['mpi','async'])
pivot_wait_async['dash','async'] = abs_diff_inner(pivot_wait_async['dash','async'],
        pivot_wait_async['dash','wait'])
fig2, ax2 = plt.subplots()
plt.ylabel('time in s', fontsize=16)
plt.title("Async Communication and Waiting Time - " + title_ext, fontsize=20)
pivot_wait_async.plot.bar(position=1,width=0.2,y=["dash"],stacked=True, color=[colors[0],
    colors[2]], ax=ax2, fontsize=16)
pivot_wait_async.plot.bar(position=0,width=0.2, y=["mpi"], stacked=True, color=[colors[3],
    colors[5]],ax=ax2, fontsize=16)
plt.legend(bbox_to_anchor=(1.0, 1.0), fontsize=14)
#plt.legend(loc='best', fontsize=14)
plt.xlabel('(Number Nodes, Number Elements per Dimension)', fontsize=16)
plt.legend(bbox_to_anchor=(1, -0.2), fontsize=14,ncol=2)
plt.xticks(rotation='horizontal')
plt.tight_layout()
fig2.set_size_inches(fig_height,5)
plt.savefig(out_file+"_async_wait.png", format="png", dpi=300)
