# Supplementary material for: A Halo abstraction for distributed n-dimensional structured grids within the C++ PGAS library DASH
Source: PeerJ Comput Sci. 2023 Feb 3;9:e1203. doi: 10.7717/peerj-cs.1203 (PMC10280232; doi:10.7717/peerj-cs.1203)
Supplement: Supplemental Information 1 [file peerj-cs-09-1203-s001.gz › scripts/plot_strong_scafes.py]

import sys
import pandas
import matplotlib.pyplot as plt
import my_color as mc

inputfile = sys.argv[1]
title_ext = sys.argv[2]
out_file = sys.argv[3]
fig_height = int(sys.argv[4])

dm = pandas.read_csv(inputfile,delimiter=';')
print(dm.dtypes)
plt.rcParams["figure.autolayout"] = True
dm['type'] = dm['type'].str.replace('scafes','SCAFES')
dm['type'] = dm['type'].str.replace('dash','DASH')
calc = dm[(dm.func == 'calc total')].groupby(['type','func','nodes','cores_node'])
calc_mean  = calc.mean().pivot_table(index=['nodes','cores_node'],columns=['type','func'],values='avg')
print(calc_mean)

def sum_stages( stage_1,stage_2):
    return (10 * (stage_1 + stage_2))

def abs_diff(total, inner, bound):
    return abs(total - inner - bound)
def abs_diff_inner(inner, bound):
    return abs(inner - bound)

def abs_diff_easy_scafes(first, second):
    for x in range(13):
        if first.iloc[x] < second.iloc[x] :
            pivot_inner_bound['SCAFES','sync'].iloc[x] = second.iloc[x] - first.iloc[x]
        else:
            pivot_inner_bound['SCAFES','update'].iloc[x] = first.iloc[x] - second.iloc[x]

def abs_diff_easy_dash(first, second):
    for x in range(13):
        if first.iloc[x] < second.iloc[x] :
            pivot_inner_bound['DASH','sync'].iloc[x] = second.iloc[x] - first.iloc[x]
        else:
            pivot_inner_bound['DASH','update'].iloc[x] = first.iloc[x] - second.iloc[x]

pivot_inner_bound = dm[(dm.func == 'inner') | (dm.func =='bound')
                       | (dm.func == 'async') | (dm.func == 'wait')
                       | (dm.func == 'update') | (dm.func ==
                                                  'sync')].groupby(['type','func','nodes','cores_node']).mean().pivot_table(index=['nodes','cores_node'],columns=['type','func'],values='avg')
print(calc_mean)
print(pivot_inner_bound)
pivot_inner_bound['DASH','sync'] = sum_stages(pivot_inner_bound['DASH','async'],
                                              pivot_inner_bound['DASH','wait'])
pivot_inner_bound['DASH','update'] = sum_stages(pivot_inner_bound['DASH','inner'], pivot_inner_bound['DASH','bound'])
abs_diff_easy_scafes(pivot_inner_bound['SCAFES','update'], pivot_inner_bound['SCAFES','sync'])
abs_diff_easy_dash(pivot_inner_bound['DASH','update'], pivot_inner_bound['DASH','sync'])
pivot_inner_bound['DASH','calc'] = abs_diff(calc_mean['DASH','calc total'],
       pivot_inner_bound['DASH','update'], pivot_inner_bound['DASH','sync'])
pivot_inner_bound['SCAFES','calc'] = abs_diff(calc_mean['SCAFES','calc total'],
       pivot_inner_bound['SCAFES','update'], pivot_inner_bound['SCAFES','sync'])
print(pivot_inner_bound)
pivot_inner_bound.drop('inner', axis=1, level=1, inplace=True);
pivot_inner_bound.drop('bound', axis=1, level=1, inplace=True);
pivot_inner_bound.drop('async', axis=1, level=1, inplace=True);
pivot_inner_bound.drop('wait', axis=1, level=1, inplace=True);
print(pivot_inner_bound)


fig, ax = plt.subplots()
plt.ylabel('time in s', fontsize=16)
plt.title("Update and Sync Time - " + title_ext, fontsize=20)
pivot_inner_bound.plot.bar(position=1,width=0.2,y=["DASH"],stacked=True, color=[mc.colors[1],
    mc.colors[0], mc.colors[2]], ax=ax, fontsize=16, logy=True)
pivot_inner_bound.plot.bar(position=0,width=0.2, y=["SCAFES"], stacked=True, color=[mc.colors[4],
    mc.colors[3], mc.colors[5]],ax=ax, fontsize=16, logy=True)
plt.legend(loc='best', fontsize=14, ncol=3)
plt.xlabel('(Number Nodes, Number Cores per Node)', fontsize=16)
plt.xticks(rotation='horizontal')
plt.tight_layout()
fig.set_size_inches(fig_height,5)
plt.savefig(out_file+"_scafes_strong_update_sync.png", format="png", dpi=300)
