# Supplementary material for: A Halo abstraction for distributed n-dimensional structured grids within the C++ PGAS library DASH
Source: PeerJ Comput Sci. 2023 Feb 3;9:e1203. doi: 10.7717/peerj-cs.1203 (PMC10280232; doi:10.7717/peerj-cs.1203)
Supplement: Supplemental Information 1 [file peerj-cs-09-1203-s001.gz › scripts/prep_scafes.sh]

#!/bin/sh

#$1 = grid size
#$2 = number cores

STRONG="strong_all.txt"
WEAK="weak_all.txt"

mkdir -p strong/plain
mkdir -p weak/plain

mv *n*_c*_${1}* strong/plain
mv heat*  weak/plain

cp strong/plain/*n1_c${2}_${1}* weak/plain

cd strong

find plain -name "*.out" -exec sh -c 'sed '/SCAFES/Q' $2 > "dash_$(basename $2)"' sh "SCAFES" {} \;

find plain -name "*.out" -exec sh -c 'awk '/SCAFES/{f=1}f' $2 > "scafes_$(basename $2)"' sh "SCAFES" {} \;

echo "type;nodes;cores_node;elems;core_id;func;count;avg;min;max" > $STRONG
find ./ -maxdepth 1  -name "*.out" -exec grep -H ";[0-9]" {} \; >> $STRONG
sed -i 's/^\.\/\([a-z][a-z][a-z][a-z][a-z]\?[a-z]\?\)_.*_n\(.*\)_c\(.*\)_\(.*\)_.*\:/\1;\2;\3;\4;/g' $STRONG
sed -i 's/ -> /;/g' $STRONG
sed -i 's/calc_total/calc total/g' $STRONG
sed -i 's/calc wait/wait/g' $STRONG
sed -i 's/calc inner/inner/g' $STRONG
sed -i 's/calc bound/bound/g' $STRONG
sed -i 's/boundary/bound/g' $STRONG
sed -i 's/calc update //g' $STRONG

cd ../weak

find plain -name "*.out" -exec sh -c 'sed '/SCAFES/Q' $2 > "dash_$(basename $2)"' sh "SCAFES" {} \;

find plain -name "*.out" -exec sh -c 'awk '/SCAFES/{f=1}f' $2 > "scafes_$(basename $2)"' sh "SCAFES" {} \;

echo "type;nodes;cores_node;elems;core_id;func;count;avg;min;max" > $WEAK
find ./ -maxdepth 1  -name "*.out" -exec grep -H ";[0-9]" {} \; >> $WEAK
sed -i 's/^\.\/\([a-z][a-z][a-z][a-z][a-z]\?[a-z]\?\)_.*_n\(.*\)_c\(.*\)_\(.*\)_.*\:/\1;\2;\3;\4;/g' $WEAK
sed -i 's/ -> /;/g' $WEAK
sed -i 's/calc_total/calc total/g' $WEAK
sed -i 's/calc wait/wait/g' $WEAK
sed -i 's/calc inner/inner/g' $WEAK
sed -i 's/calc bound/bound/g' $WEAK
sed -i 's/boundary/bound/g' $WEAK
sed -i 's/calc update //g' $WEAK
