# Supplementary material for: A Halo abstraction for distributed n-dimensional structured grids within the C++ PGAS library DASH
Source: PeerJ Comput Sci. 2023 Feb 3;9:e1203. doi: 10.7717/peerj-cs.1203 (PMC10280232; doi:10.7717/peerj-cs.1203)
Supplement: Supplemental Information 2 [file peerj-cs-09-1203-s002.gz]

Archive with 175 entries (164 files):
- raw_haswell
- raw_haswell/res_2d
- raw_haswell/res_2d/strong
- raw_haswell/res_2d/strong/plain
- raw_haswell/res_2d/strong/plain/heat2d_n1_c2_55000_21918164.err
- raw_haswell/res_2d/strong/plain/heat2d_n1_c20_55000_21918169.out
- raw_haswell/res_2d/strong/plain/heat2d_n1_c1_55000_21918163.err
- raw_haswell/res_2d/strong/plain/heat2d_n16_c24_55000_21918174.err
- raw_haswell/res_2d/strong/plain/heat2d_n1_c4_55000_21918165.err
- raw_haswell/res_2d/strong/plain/heat2d_n1_c8_55000_21918166.out
- raw_haswell/res_2d/strong/plain/heat2d_n1_c1_55000_21918163.out
- raw_haswell/res_2d/strong/plain/heat2d_n1_c12_55000_21918167.err
- raw_haswell/res_2d/strong/plain/heat2d_n1_c12_55000_21918167.out
- raw_haswell/res_2d/strong/plain/heat2d_n8_c24_55000_21918173.err
- raw_haswell/res_2d/strong/plain/heat2d_n8_c24_55000_21918173.out
- raw_haswell/res_2d/strong/plain/heat2d_n1_c20_55000_21918169.err
- raw_haswell/res_2d/strong/plain/heat2d_n4_c24_55000_21918172.err
- raw_haswell/res_2d/strong/plain/heat2d_n1_c24_55000_21918170.err
- raw_haswell/res_2d/strong/plain/heat2d_n1_c4_55000_21918165.out
- raw_haswell/res_2d/strong/plain/heat2d_n1_c16_55000_21918168.out
- raw_haswell/res_2d/strong/plain/heat2d_n2_c24_55000_21918171.out
- raw_haswell/res_2d/strong/plain/heat2d_n16_c24_55000_21918174.out
- raw_haswell/res_2d/strong/plain/heat2d_n32_c24_55000_21918175.err
- raw_haswell/res_2d/strong/plain/heat2d_n1_c24_55000_21918170.out
- raw_haswell/res_2d/strong/plain/heat2d_n1_c16_55000_21918168.err
- raw_haswell/res_2d/strong/plain/heat2d_n1_c8_55000_21918166.err
- raw_haswell/res_2d/strong/plain/heat2d_n2_c24_55000_21918171.err
- raw_haswell/res_2d/strong/plain/heat2d_n4_c24_55000_21918172.out
- raw_haswell/res_2d/strong/plain/heat2d_n1_c2_55000_21918164.out
- raw_haswell/res_2d/strong/plain/heat2d_n32_c24_55000_21918175.out
- raw_haswell/res_2d/strong/dash_heat2d_n16_c24_55000_21918174.out
- raw_haswell/res_2d/strong/dash_heat2d_n1_c12_55000_21918167.out
- raw_haswell/res_2d/strong/dash_heat2d_n1_c1_55000_21918163.out
- raw_haswell/res_2d/strong/dash_heat2d_n1_c16_55000_21918168.out
- raw_haswell/res_2d/strong/dash_heat2d_n1_c20_55000_21918169.out
- raw_haswell/res_2d/strong/dash_heat2d_n1_c24_55000_21918170.out
- raw_haswell/res_2d/strong/dash_heat2d_n1_c2_55000_21918164.out
- raw_haswell/res_2d/strong/dash_heat2d_n1_c4_55000_21918165.out
- raw_haswell/res_2d/strong/dash_heat2d_n1_c8_55000_21918166.out
- raw_haswell/res_2d/strong/dash_heat2d_n2_c24_55000_21918171.out
- raw_haswell/res_2d/strong/dash_heat2d_n32_c24_55000_21918175.out
- raw_haswell/res_2d/strong/dash_heat2d_n4_c24_55000_21918172.out
- raw_haswell/res_2d/strong/dash_heat2d_n8_c24_55000_21918173.out
- raw_haswell/res_2d/strong/mpi_heat2d_n16_c24_55000_21918174.out
- raw_haswell/res_2d/strong/mpi_heat2d_n1_c12_55000_21918167.out
- raw_haswell/res_2d/strong/mpi_heat2d_n1_c1_55000_21918163.out
- raw_haswell/res_2d/strong/mpi_heat2d_n1_c16_55000_21918168.out
- raw_haswell/res_2d/strong/mpi_heat2d_n1_c20_55000_21918169.out
- raw_haswell/res_2d/strong/mpi_heat2d_n1_c24_55000_21918170.out
- raw_haswell/res_2d/strong/mpi_heat2d_n1_c2_55000_21918164.out
- raw_haswell/res_2d/strong/mpi_heat2d_n1_c4_55000_21918165.out
- raw_haswell/res_2d/strong/mpi_heat2d_n1_c8_55000_21918166.out
- raw_haswell/res_2d/strong/mpi_heat2d_n2_c24_55000_21918171.out
- raw_haswell/res_2d/strong/mpi_heat2d_n32_c24_55000_21918175.out
- raw_haswell/res_2d/strong/mpi_heat2d_n4_c24_55000_21918172.out
- raw_haswell/res_2d/strong/mpi_heat2d_n8_c24_55000_21918173.out
- raw_haswell/res_2d/strong/strong_all.txt
- raw_haswell/res_2d/weak
- raw_haswell/res_2d/weak/plain
- raw_haswell/res_2d/weak/plain/heat2d_n64_c24_440000_21918181.err
- raw_haswell/res_2d/weak/plain/heat2d_n2_c24_77781_21918176.err
- raw_haswell/res_2d/weak/plain/heat2d_n16_c24_220000_21918179.err
- raw_haswell/res_2d/weak/plain/heat2d_n2_c24_77781_21918176.out
- raw_haswell/res_2d/weak/plain/heat2d_n32_c24_311123_21918180.out
- raw_haswell/res_2d/weak/plain/heat2d_n8_c24_155563_21918178.err
- raw_haswell/res_2d/weak/plain/heat2d_n4_c24_110000_21918177.err
- raw_haswell/res_2d/weak/plain/heat2d_n32_c24_311123_21918180.err
- raw_haswell/res_2d/weak/plain/heat2d_n16_c24_220000_21918179.out
- raw_haswell/res_2d/weak/plain/heat2d_n64_c24_440000_21918181.out
- raw_haswell/res_2d/weak/plain/heat2d_n4_c24_110000_21918177.out
- raw_haswell/res_2d/weak/plain/heat2d_n8_c24_155563_21918178.out
- raw_haswell/res_2d/weak/plain/heat2d_n1_c24_55000_21918170.err
- raw_haswell/res_2d/weak/plain/heat2d_n1_c24_55000_21918170.out
- raw_haswell/res_2d/weak/dash_heat2d_n16_c24_220000_21918179.out
- raw_haswell/res_2d/weak/dash_heat2d_n2_c24_77781_21918176.out
- raw_haswell/res_2d/weak/dash_heat2d_n32_c24_311123_21918180.out
- raw_haswell/res_2d/weak/dash_heat2d_n4_c24_110000_21918177.out
- raw_haswell/res_2d/weak/dash_heat2d_n64_c24_440000_21918181.out
- raw_haswell/res_2d/weak/dash_heat2d_n8_c24_155563_21918178.out
- raw_haswell/res_2d/weak/dash_heat2d_n1_c24_55000_21918170.out
- raw_haswell/res_2d/weak/mpi_heat2d_n16_c24_220000_21918179.out
- raw_haswell/res_2d/weak/mpi_heat2d_n2_c24_77781_21918176.out
- raw_haswell/res_2d/weak/mpi_heat2d_n32_c24_311123_21918180.out
- raw_haswell/res_2d/weak/mpi_heat2d_n4_c24_110000_21918177.out
- raw_haswell/res_2d/weak/mpi_heat2d_n64_c24_440000_21918181.out
- raw_haswell/res_2d/weak/mpi_heat2d_n8_c24_155563_21918178.out
- raw_haswell/res_2d/weak/mpi_heat2d_n1_c24_55000_21918170.out
- raw_haswell/res_2d/weak/weak_all.txt
- raw_haswell/res_3d
- raw_haswell/res_3d/strong
- raw_haswell/res_3d/strong/plain
- raw_haswell/res_3d/strong/plain/heat3d_n1_c20_1500_21918149.err
- raw_haswell/res_3d/strong/plain/heat3d_n1_c12_1500_21918147.out
- raw_haswell/res_3d/strong/plain/heat3d_n1_c2_1500_21918144.out
- raw_haswell/res_3d/strong/plain/heat3d_n1_c4_1500_21918145.err
- raw_haswell/res_3d/strong/plain/heat3d_n1_c8_1500_21918146.out
- raw_haswell/res_3d/strong/plain/heat3d_n1_c12_1500_21918147.err
- raw_haswell/res_3d/strong/plain/heat3d_n1_c16_1500_21918148.out
- raw_haswell/res_3d/strong/plain/heat3d_n1_c20_1500_21918149.out
- raw_haswell/res_3d/strong/plain/heat3d_n1_c16_1500_21918148.err
- raw_haswell/res_3d/strong/plain/heat3d_n8_c24_1500_21918153.out
- raw_haswell/res_3d/strong/plain/heat3d_n1_c1_1500_21918143.err
- raw_haswell/res_3d/strong/plain/heat3d_n8_c24_1500_21918153.err
- raw_haswell/res_3d/strong/plain/heat3d_n4_c24_1500_21918152.err
- raw_haswell/res_3d/strong/plain/heat3d_n1_c2_1500_21918144.err
- raw_haswell/res_3d/strong/plain/heat3d_n16_c24_1500_21918154.err
- raw_haswell/res_3d/strong/plain/heat3d_n1_c24_1500_21918150.err
- raw_haswell/res_3d/strong/plain/heat3d_n32_c24_1500_21918155.out
- raw_haswell/res_3d/strong/plain/heat3d_n1_c1_1500_21918143.out
- raw_haswell/res_3d/strong/plain/heat3d_n4_c24_1500_21918152.out
- raw_haswell/res_3d/strong/plain/heat3d_n1_c4_1500_21918145.out
- raw_haswell/res_3d/strong/plain/heat3d_n1_c24_1500_21918150.out
- raw_haswell/res_3d/strong/plain/heat3d_n2_c24_1500_21918151.out
- raw_haswell/res_3d/strong/plain/heat3d_n1_c8_1500_21918146.err
- raw_haswell/res_3d/strong/plain/heat3d_n16_c24_1500_21918154.out
- raw_haswell/res_3d/strong/plain/heat3d_n2_c24_1500_21918151.err
- raw_haswell/res_3d/strong/plain/heat3d_n32_c24_1500_21918155.err
- raw_haswell/res_3d/strong/dash_heat3d_n16_c24_1500_21918154.out
- raw_haswell/res_3d/strong/dash_heat3d_n1_c1_1500_21918143.out
- raw_haswell/res_3d/strong/dash_heat3d_n1_c12_1500_21918147.out
- raw_haswell/res_3d/strong/dash_heat3d_n1_c16_1500_21918148.out
- raw_haswell/res_3d/strong/dash_heat3d_n1_c20_1500_21918149.out
- raw_haswell/res_3d/strong/dash_heat3d_n1_c2_1500_21918144.out
- raw_haswell/res_3d/strong/dash_heat3d_n1_c24_1500_21918150.out
- raw_haswell/res_3d/strong/dash_heat3d_n1_c4_1500_21918145.out
- raw_haswell/res_3d/strong/dash_heat3d_n1_c8_1500_21918146.out
- raw_haswell/res_3d/strong/dash_heat3d_n2_c24_1500_21918151.out
- raw_haswell/res_3d/strong/dash_heat3d_n32_c24_1500_21918155.out
- raw_haswell/res_3d/strong/dash_heat3d_n4_c24_1500_21918152.out
- raw_haswell/res_3d/strong/dash_heat3d_n8_c24_1500_21918153.out
- raw_haswell/res_3d/strong/mpi_heat3d_n16_c24_1500_21918154.out
- raw_haswell/res_3d/strong/mpi_heat3d_n1_c1_1500_21918143.out
- raw_haswell/res_3d/strong/mpi_heat3d_n1_c12_1500_21918147.out
- raw_haswell/res_3d/strong/mpi_heat3d_n1_c16_1500_21918148.out
- raw_haswell/res_3d/strong/mpi_heat3d_n1_c20_1500_21918149.out
- raw_haswell/res_3d/strong/mpi_heat3d_n1_c2_1500_21918144.out
- raw_haswell/res_3d/strong/mpi_heat3d_n1_c24_1500_21918150.out
- raw_haswell/res_3d/strong/mpi_heat3d_n1_c4_1500_21918145.out
- raw_haswell/res_3d/strong/mpi_heat3d_n1_c8_1500_21918146.out
- raw_haswell/res_3d/strong/mpi_heat3d_n2_c24_1500_21918151.out
- raw_haswell/res_3d/strong/mpi_heat3d_n32_c24_1500_21918155.out
- raw_haswell/res_3d/strong/mpi_heat3d_n4_c24_1500_21918152.out
- raw_haswell/res_3d/strong/mpi_heat3d_n8_c24_1500_21918153.out
- raw_haswell/res_3d/strong/strong_all.txt
- raw_haswell/res_3d/weak
- raw_haswell/res_3d/weak/plain
- raw_haswell/res_3d/weak/plain/heat3d_n2_c24_1890_21918156.err
- raw_haswell/res_3d/weak/plain/heat3d_n4_c24_2381_21918157.err
- raw_haswell/res_3d/weak/plain/heat3d_n16_c24_3780_21918159.err
- raw_haswell/res_3d/weak/plain/heat3d_n32_c24_4762_21918160.out
- raw_haswell/res_3d/weak/plain/heat3d_n4_c24_2381_21918157.out
- raw_haswell/res_3d/weak/plain/heat3d_n16_c24_3780_21918159.out
- raw_haswell/res_3d/weak/plain/heat3d_n32_c24_4762_21918160.err
- raw_haswell/res_3d/weak/plain/heat3d_n64_c24_6000_21918161.out
- raw_haswell/res_3d/weak/plain/heat3d_n8_c24_3000_21918158.out
- raw_haswell/res_3d/weak/plain/heat3d_n64_c24_6000_21918161.err
- raw_haswell/res_3d/weak/plain/heat3d_n2_c24_1890_21918156.out
- raw_haswell/res_3d/weak/plain/heat3d_n8_c24_3000_21918158.err
- raw_haswell/res_3d/weak/plain/heat3d_n1_c24_1500_21918150.err
- raw_haswell/res_3d/weak/plain/heat3d_n1_c24_1500_21918150.out
- raw_haswell/res_3d/weak/dash_heat3d_n16_c24_3780_21918159.out
- raw_haswell/res_3d/weak/dash_heat3d_n2_c24_1890_21918156.out
- raw_haswell/res_3d/weak/dash_heat3d_n32_c24_4762_21918160.out
- raw_haswell/res_3d/weak/dash_heat3d_n4_c24_2381_21918157.out
- raw_haswell/res_3d/weak/dash_heat3d_n64_c24_6000_21918161.out
- raw_haswell/res_3d/weak/dash_heat3d_n8_c24_3000_21918158.out
- raw_haswell/res_3d/weak/dash_heat3d_n1_c24_1500_21918150.out
- raw_haswell/res_3d/weak/mpi_heat3d_n16_c24_3780_21918159.out
- raw_haswell/res_3d/weak/mpi_heat3d_n2_c24_1890_21918156.out
- raw_haswell/res_3d/weak/mpi_heat3d_n32_c24_4762_21918160.out
- raw_haswell/res_3d/weak/mpi_heat3d_n4_c24_2381_21918157.out
- raw_haswell/res_3d/weak/mpi_heat3d_n64_c24_6000_21918161.out
- raw_haswell/res_3d/weak/mpi_heat3d_n8_c24_3000_21918158.out
- raw_haswell/res_3d/weak/mpi_heat3d_n1_c24_1500_21918150.out
- raw_haswell/res_3d/weak/weak_all.txt
