# Supplementary material for: A Halo abstraction for distributed n-dimensional structured grids within the C++ PGAS library DASH
Source: PeerJ Comput Sci. 2023 Feb 3;9:e1203. doi: 10.7717/peerj-cs.1203 (PMC10280232; doi:10.7717/peerj-cs.1203)
Supplement: Supplemental Information 2 [file peerj-cs-09-1203-s002.gz › raw_haswell/res_2d/strong/plain/heat2d_n1_c20_55000_21918169.out]

DASH
InitEnergy=25.00000
EndEnergy=25.00000
DiffEnergy=-0.00000
Matrixspec: 55000 x 55000
Iterations: 100
# unit_id;function_name;num_calls;avg_runtime;min_runtime;max_runtime
0;initialize;1;4.08503;4.08503;4.08503
0;async;100;0.01458;0.00118;0.03004
0;inner;100;0.79658;0.75226;0.85513
0;wait;100;0.00003;0.00002;0.00007
0;boundary;100;0.00493;0.00417;0.00540
0;calc iter;100;0.81612;0.76535;0.86150
0;calc total;1;81.63896;81.63896;81.63896
0;total;1;90.26771;90.26771;90.26771
1;initialize;1;4.08502;4.08502;4.08502
1;async;100;0.0106376;0.00114575;0.0200801
1;inner;100;0.800849;0.76313;0.854762
1;wait;100;2.88205e-05;1.9171e-05;4.7931e-05
1;boundary;100;0.00474579;0.00415986;0.00529054
1;calc iter;100;0.816263;0.776939;0.86146
1;calc total;1;81.639;81.639;81.639
1;total;1;90.2677;90.2677;90.2677
2;initialize;1;4.08503;4.08503;4.08503
2;async;100;0.0108355;0.00118999;0.0166046
2;inner;100;0.800722;0.761499;0.853997
2;wait;100;2.83149e-05;2.0275e-05;6.0311e-05
2;boundary;100;0.00467623;0.00424477;0.00504872
2;calc iter;100;0.816263;0.772851;0.861288
2;calc total;1;81.639;81.639;81.639
2;total;1;90.2677;90.2677;90.2677
3;initialize;1;4.08499;4.08499;4.08499
3;async;100;0.0223185;0.00222697;0.0389622
3;inner;100;0.788614;0.75369;0.853367
3;wait;100;3.15637e-05;2.2654e-05;8.5834e-05
3;boundary;100;0.00513971;0.00440107;0.00558514
3;calc iter;100;0.816106;0.76718;0.860086
3;calc total;1;81.639;81.639;81.639
3;total;1;90.2677;90.2677;90.2677
4;initialize;1;4.08499;4.08499;4.08499
4;async;100;0.01281;0.0030067;0.0179878
4;inner;100;0.798818;0.76069;0.8452
4;wait;100;2.7704e-05;2.0603e-05;7.8939e-05
4;boundary;100;0.00463062;0.0041972;0.00525654
4;calc iter;100;0.816288;0.778599;0.854654
4;calc total;1;81.639;81.639;81.639
4;total;1;90.2677;90.2677;90.2677
5;initialize;1;4.08493;4.08493;4.08493
5;async;100;0.0100022;0.00301548;0.0142662
5;inner;100;0.801687;0.763826;0.850664
5;wait;100;2.63075e-05;2.0525e-05;7.2003e-05
5;boundary;100;0.00459773;0.00404797;0.00489751
5;calc iter;100;0.816316;0.776555;0.858436
5;calc total;1;81.639;81.639;81.639
5;total;1;90.2677;90.2677;90.2677
6;initialize;1;4.08502;4.08502;4.08502
6;async;100;0.0080619;0.00296529;0.0115518
6;inner;100;0.803708;0.765799;0.851219
6;wait;100;2.68133e-05;2.0058e-05;4.974e-05
6;boundary;100;0.00455754;0.0037933;0.00478561
6;calc iter;100;0.816356;0.77958;0.858881
6;calc total;1;81.639;81.639;81.639
6;total;1;90.2677;90.2677;90.2677
7;initialize;1;4.085;4.085;4.085
7;async;100;0.0171166;0.00299625;0.023571
7;inner;100;0.794337;0.756083;0.840003
7;wait;100;3.02785e-05;2.0565e-05;8.2361e-05
7;boundary;100;0.00476167;0.00434555;0.00529693
7;calc iter;100;0.816247;0.776925;0.855599
7;calc total;1;81.639;81.639;81.639
7;total;1;90.2677;90.2677;90.2677
8;initialize;1;4.08499;4.08499;4.08499
8;async;100;0.00379169;0.00236126;0.0061453
8;inner;100;0.808088;0.770555;0.85577
8;wait;100;2.36746e-05;1.857e-05;5.4206e-05
8;boundary;100;0.00446464;0.00337986;0.00476046
8;calc iter;100;0.81637;0.77762;0.862804
8;calc total;1;81.639;81.639;81.639
8;total;1;90.2677;90.2677;90.2677
9;initialize;1;4.08503;4.08503;4.08503
9;async;100;0.00390986;0.00222478;0.00683221
9;inner;100;0.807862;0.769742;0.856709
9;wait;100;2.24711e-05;1.8539e-05;4.3968e-05
9;boundary;100;0.00458826;0.00275479;0.00496492
9;calc iter;100;0.816385;0.777964;0.862969
9;calc total;1;81.639;81.639;81.639
9;total;1;90.2677;90.2677;90.2677
10;initialize;1;4.085;4.085;4.085
10;async;100;0.0029781;0.0021966;0.00391845
10;inner;100;0.808654;0.77015;0.857909
10;wait;100;2.36898e-05;1.809e-05;4.7202e-05
10;boundary;100;0.00473146;0.0027505;0.00534056
10;calc iter;100;0.816389;0.776373;0.866002
10;calc total;1;81.639;81.639;81.639
10;total;1;90.2677;90.2677;90.2677
11;initialize;1;4.08498;4.08498;4.08498
11;async;100;0.00505731;0.00242609;0.00693182
11;inner;100;0.806829;0.767609;0.855942
11;wait;100;2.66504e-05;1.9509e-05;4.4925e-05
11;boundary;100;0.00444238;0.0038526;0.00476725
11;calc iter;100;0.816357;0.776394;0.86299
11;calc total;1;81.639;81.639;81.639
11;total;1;90.2677;90.2677;90.2677
12;initialize;1;4.08498;4.08498;4.08498
12;async;100;0.28285;0.00223347;0.322839
12;inner;100;0.528176;0.525193;0.536316
12;wait;100;2.23833e-05;1.4291e-05;7.1093e-05
12;boundary;100;0.00285098;0.00253276;0.00361862
12;calc iter;100;0.813901;0.541712;0.861244
12;calc total;1;81.639;81.639;81.639
12;total;1;90.2677;90.2677;90.2677
13;initialize;1;4.08496;4.08496;4.08496
13;async;100;0.283146;0.00222312;0.322907
13;inner;100;0.528126;0.52482;0.536368
13;wait;100;1.74648e-05;1.4583e-05;6.08e-05
13;boundary;100;0.00261523;0.00253174;0.00365763
13;calc iter;100;0.813906;0.541557;0.86157
13;calc total;1;81.639;81.639;81.639
13;total;1;90.2677;90.2677;90.2677
14;initialize;1;4.08497;4.08497;4.08497
14;async;100;0.283335;0.00248712;0.324853
14;inner;100;0.527972;0.524446;0.536274
14;wait;100;1.69689e-05;1.4015e-05;3.829e-05
14;boundary;100;0.00259729;0.00251389;0.00345671
14;calc iter;100;0.813922;0.542257;0.862159
14;calc total;1;81.639;81.639;81.639
14;total;1;90.2677;90.2677;90.2677
15;initialize;1;4.08496;4.08496;4.08496
15;async;100;0.282628;0.00248293;0.323513
15;inner;100;0.527699;0.524717;0.536163
15;wait;100;2.67787e-05;1.6935e-05;4.2625e-05
15;boundary;100;0.00354127;0.00282129;0.00391454
15;calc iter;100;0.813896;0.542149;0.860378
15;calc total;1;81.639;81.639;81.639
15;total;1;90.2677;90.2677;90.2677
16;initialize;1;4.08495;4.08495;4.08495
16;async;100;0.28097;0.00226426;0.328668
16;inner;100;0.527341;0.523251;0.536398
16;wait;100;3.24802e-05;2.213e-05;4.4688e-05
16;boundary;100;0.00531157;0.00338504;0.00637293
16;calc iter;100;0.813656;0.54209;0.861869
16;calc total;1;81.639;81.639;81.639
16;total;1;90.2677;90.2677;90.2677
17;initialize;1;4.08499;4.08499;4.08499
17;async;100;0.273287;0.00221975;0.315868
17;inner;100;0.536748;0.533961;0.543464
17;wait;100;2.58686e-05;1.6457e-05;5.523e-05
17;boundary;100;0.00377492;0.00249379;0.00449621
17;calc iter;100;0.813837;0.548239;0.860063
17;calc total;1;81.639;81.639;81.639
17;total;1;90.2677;90.2677;90.2677
18;initialize;1;4.08499;4.08499;4.08499
18;async;100;0.281544;0.00225929;0.327726
18;inner;100;0.527777;0.524958;0.535791
18;wait;100;3.04252e-05;1.7904e-05;8.7849e-05
18;boundary;100;0.00447184;0.00393188;0.00557914
18;calc iter;100;0.813825;0.541206;0.861745
18;calc total;1;81.639;81.639;81.639
18;total;1;90.2677;90.2677;90.2677
19;initialize;1;4.08498;4.08498;4.08498
19;async;100;0.287064;0.00222251;0.330218
19;inner;100;0.520054;0.515817;0.530453
19;wait;100;3.82452e-05;2.4494e-05;9.8974e-05
19;boundary;100;0.00634697;0.00547323;0.0065778
19;calc iter;100;0.813504;0.538467;0.859844
19;calc total;1;81.639;81.639;81.639
19;total;1;90.2677;90.2677;90.2677
DASH
InitEnergy=25.00000
EndEnergy=25.00000
DiffEnergy=-0.00000
Matrixspec: 55000 x 55000
Iterations: 100
# unit_id;function_name;num_calls;avg_runtime;min_runtime;max_runtime
0;initialize;1;3.52457;3.52457;3.52457
0;async;100;0.00569;0.00076;0.02673
0;inner;100;0.80293;0.75202;0.84819
0;wait;100;0.00003;0.00002;0.00006
0;boundary;100;0.00459;0.00304;0.00526
0;calc iter;100;0.81324;0.76048;0.86597
0;calc total;1;81.33536;81.33536;81.33536
0;total;1;88.83810;88.83810;88.83810
1;initialize;1;3.52148;3.52148;3.52148
1;async;100;0.0117692;0.00215475;0.0247641
1;inner;100;0.796469;0.756423;0.845189
1;wait;100;3.26113e-05;2.3684e-05;6.3357e-05
1;boundary;100;0.00491225;0.00420444;0.00540553
1;calc iter;100;0.813185;0.771079;0.854385
1;calc total;1;81.3354;81.3354;81.3354
1;total;1;88.835;88.835;88.835
2;initialize;1;3.51778;3.51778;3.51778
2;async;100;0.0126802;0.00145574;0.0212968
2;inner;100;0.795467;0.753427;0.845389
2;wait;100;2.93564e-05;2.0379e-05;4.6152e-05
2;boundary;100;0.00497243;0.00423799;0.00552172
2;calc iter;100;0.813151;0.765144;0.862275
2;calc total;1;81.3354;81.3354;81.3354
2;total;1;88.8313;88.8313;88.8313
3;initialize;1;3.5245;3.5245;3.5245
3;async;100;0.00656026;0.00143505;0.0156484
3;inner;100;0.801966;0.762486;0.846102
3;wait;100;2.90433e-05;2.0895e-05;5.0738e-05
3;boundary;100;0.00465397;0.00378387;0.00523597
3;calc iter;100;0.813211;0.773085;0.852854
3;calc total;1;81.3354;81.3354;81.3354
3;total;1;88.8381;88.8381;88.8381
4;initialize;1;3.52452;3.52452;3.52452
4;async;100;0.0117765;0.00268813;0.0238621
4;inner;100;0.796747;0.759008;0.841399
4;wait;100;3.10404e-05;2.0175e-05;7.7861e-05
4;boundary;100;0.00471893;0.00391415;0.00530592
4;calc iter;100;0.813276;0.774705;0.851449
4;calc total;1;81.3354;81.3354;81.3354
4;total;1;88.8381;88.8381;88.8381
5;initialize;1;3.52332;3.52332;3.52332
5;async;100;0.0117823;0.00225501;0.0166288
5;inner;100;0.797006;0.758773;0.837573
5;wait;100;2.68836e-05;1.8111e-05;8.2558e-05
5;boundary;100;0.00444987;0.00409412;0.00496874
5;calc iter;100;0.813267;0.773351;0.85298
5;calc total;1;81.3354;81.3354;81.3354
5;total;1;88.8368;88.8368;88.8368
6;initialize;1;3.52454;3.52454;3.52454
6;async;100;0.0131025;0.00242842;0.0162358
6;inner;100;0.795685;0.757578;0.838485
6;wait;100;2.40844e-05;1.8231e-05;6.5744e-05
6;boundary;100;0.00447793;0.00379491;0.00504258
6;calc iter;100;0.813291;0.77747;0.850094
6;calc total;1;81.3354;81.3354;81.3354
6;total;1;88.8381;88.8381;88.8381
7;initialize;1;3.52234;3.52234;3.52234
7;async;100;0.0116058;0.00244309;0.0189557
7;inner;100;0.797136;0.757995;0.836967
7;wait;100;2.67573e-05;1.9469e-05;7.595e-05
7;boundary;100;0.00449678;0.00408783;0.00531531
7;calc iter;100;0.813267;0.773983;0.852685
7;calc total;1;81.3354;81.3354;81.3354
7;total;1;88.8359;88.8359;88.8359
8;initialize;1;3.5245;3.5245;3.5245
8;async;100;0.00799387;0.00265138;0.0139125
8;inner;100;0.800868;0.761142;0.843391
8;wait;100;2.60343e-05;1.9724e-05;7.065e-05
8;boundary;100;0.00439608;0.00395188;0.00474673
8;calc iter;100;0.813286;0.771417;0.854707
8;calc total;1;81.3354;81.3354;81.3354
8;total;1;88.8381;88.8381;88.8381
9;initialize;1;3.52454;3.52454;3.52454
9;async;100;0.00603052;0.00264541;0.00927481
9;inner;100;0.802419;0.764027;0.847621
9;wait;100;2.42843e-05;1.7846e-05;4.4221e-05
9;boundary;100;0.00486205;0.00279374;0.00532928
9;calc iter;100;0.813338;0.774787;0.853967
9;calc total;1;81.3354;81.3354;81.3354
9;total;1;88.8381;88.8381;88.8381
10;initialize;1;3.52108;3.52108;3.52108
10;async;100;0.00342748;0.0027309;0.00371003
10;inner;100;0.804611;0.766466;0.848307
10;wait;100;3.05943e-05;1.8705e-05;4.3178e-05
10;boundary;100;0.00528212;0.00274799;0.00614233
10;calc iter;100;0.813353;0.77319;0.85519
10;calc total;1;81.3354;81.3354;81.3354
10;total;1;88.8347;88.8347;88.8347
11;initialize;1;3.52451;3.52451;3.52451
11;async;100;0.00432135;0.00232603;0.00648359
11;inner;100;0.804111;0.764775;0.848133
11;wait;100;2.48922e-05;1.8998e-05;4.4003e-05
11;boundary;100;0.00487751;0.00279948;0.0052753
11;calc iter;100;0.813336;0.774212;0.854489
11;calc total;1;81.3354;81.3354;81.3354
11;total;1;88.8381;88.8381;88.8381
12;initialize;1;3.52139;3.52139;3.52139
12;async;100;0.274539;0.00247275;0.319294
12;inner;100;0.532705;0.529602;0.538614
12;wait;100;2.64579e-05;1.7378e-05;7.3887e-05
12;boundary;100;0.00366442;0.00300616;0.00436763
12;calc iter;100;0.810936;0.544169;0.85628
12;calc total;1;81.3354;81.3354;81.3354
12;total;1;88.8349;88.8349;88.8349
13;initialize;1;3.52284;3.52284;3.52284
13;async;100;0.276111;0.00224939;0.315391
13;inner;100;0.532062;0.528385;0.537405
13;wait;100;1.94336e-05;1.4186e-05;7.1285e-05
13;boundary;100;0.00275406;0.00257978;0.00374353
13;calc iter;100;0.810947;0.543247;0.852972
13;calc total;1;81.3354;81.3354;81.3354
13;total;1;88.8364;88.8364;88.8364
14;initialize;1;3.52453;3.52453;3.52453
14;async;100;0.274918;0.00224613;0.316199
14;inner;100;0.533507;0.529557;0.539571
14;wait;100;2.2452e-05;1.588e-05;4.0348e-05
14;boundary;100;0.00254098;0.00252747;0.00277545
14;calc iter;100;0.810991;0.544635;0.853985
14;calc total;1;81.3354;81.3354;81.3354
14;total;1;88.8381;88.8381;88.8381
15;initialize;1;3.52401;3.52401;3.52401
15;async;100;0.27695;0.00225203;0.317549
15;inner;100;0.531006;0.527173;0.537212
15;wait;100;2.58052e-05;1.6266e-05;4.4292e-05
15;boundary;100;0.00296004;0.00264448;0.00373443
15;calc iter;100;0.810944;0.543244;0.85381
15;calc total;1;81.3354;81.3354;81.3354
15;total;1;88.8376;88.8376;88.8376
16;initialize;1;3.52452;3.52452;3.52452
16;async;100;0.270537;0.00200317;0.326592
16;inner;100;0.536428;0.529391;0.541145
16;wait;100;2.62623e-05;1.5087e-05;4.0998e-05
16;boundary;100;0.00393219;0.00251598;0.00652519
16;calc iter;100;0.810925;0.545461;0.867726
16;calc total;1;81.3354;81.3354;81.3354
16;total;1;88.8381;88.8381;88.8381
17;initialize;1;3.52451;3.52451;3.52451
17;async;100;0.275948;0.0019805;0.320355
17;inner;100;0.529149;0.525435;0.53507
17;wait;100;3.3773e-05;2.2579e-05;5.732e-05
17;boundary;100;0.00564094;0.00420183;0.00662441
17;calc iter;100;0.810774;0.541361;0.857171
17;calc total;1;81.3354;81.3354;81.3354
17;total;1;88.8381;88.8381;88.8381
18;initialize;1;3.5245;3.5245;3.5245
18;async;100;0.278086;0.00210457;0.332085
18;inner;100;0.527033;0.522926;0.532702
18;wait;100;3.48226e-05;2.0769e-05;9.6635e-05
18;boundary;100;0.00566869;0.00396072;0.00664421
18;calc iter;100;0.810824;0.540103;0.867018
18;calc total;1;81.3354;81.3354;81.3354
18;total;1;88.8381;88.8381;88.8381
19;initialize;1;3.5202;3.5202;3.5202
19;async;100;0.27622;0.00201047;0.317885
19;inner;100;0.529947;0.526926;0.534499
19;wait;100;3.08675e-05;2.0996e-05;9.0244e-05
19;boundary;100;0.00464256;0.00387958;0.00578417
19;calc iter;100;0.810841;0.540988;0.853632
19;calc total;1;81.3354;81.3354;81.3354
19;total;1;88.8338;88.8338;88.8338
DASH
InitEnergy=25.00000
EndEnergy=25.00000
DiffEnergy=-0.00000
Matrixspec: 55000 x 55000
Iterations: 100
# unit_id;function_name;num_calls;avg_runtime;min_runtime;max_runtime
0;initialize;1;3.51168;3.51168;3.51168
0;async;100;0.02730;0.00201;0.05376
0;inner;100;0.78046;0.73143;0.84860
0;wait;100;0.00003;0.00002;0.00007
0;boundary;100;0.00506;0.00423;0.00550
0;calc iter;100;0.81285;0.75139;0.87395
0;calc total;1;81.34049;81.34049;81.34049
0;total;1;88.81744;88.81744;88.81744
1;initialize;1;3.51166;3.51166;3.51166
1;async;100;0.0139669;0.00141867;0.0211119
1;inner;100;0.794317;0.757353;0.849819
1;wait;100;3.04384e-05;2.3169e-05;4.5987e-05
1;boundary;100;0.00488029;0.00415712;0.00518191
1;calc iter;100;0.813196;0.775251;0.856926
1;calc total;1;81.3405;81.3405;81.3405
1;total;1;88.8174;88.8174;88.8174
2;initialize;1;3.50323;3.50323;3.50323
2;async;100;0.00923831;0.0020039;0.0122613
2;inner;100;0.799429;0.762404;0.849635
2;wait;100;2.59825e-05;1.931e-05;4.9092e-05
2;boundary;100;0.00459876;0.00407154;0.00494527
2;calc iter;100;0.813294;0.774896;0.85674
2;calc total;1;81.3405;81.3405;81.3405
2;total;1;88.809;88.809;88.809
3;initialize;1;3.51164;3.51164;3.51164
3;async;100;0.0150223;0.00142342;0.0221049
3;inner;100;0.793185;0.756305;0.850313
3;wait;100;3.15506e-05;2.4861e-05;4.7631e-05
3;boundary;100;0.00493421;0.00417522;0.00534562
3;calc iter;100;0.813175;0.775966;0.857433
3;calc total;1;81.3405;81.3405;81.3405
3;total;1;88.8174;88.8174;88.8174
4;initialize;1;3.51168;3.51168;3.51168
4;async;100;0.0169293;0.00288436;0.0290576
4;inner;100;0.791438;0.756791;0.841058
4;wait;100;2.97731e-05;2.2575e-05;8.54e-05
4;boundary;100;0.00483011;0.00432635;0.00542102
4;calc iter;100;0.813229;0.768107;0.849261
4;calc total;1;81.3405;81.3405;81.3405
4;total;1;88.8174;88.8174;88.8174
5;initialize;1;3.51146;3.51146;3.51146
5;async;100;0.0123878;0.00287799;0.0156771
5;inner;100;0.796302;0.759304;0.841507
5;wait;100;2.89033e-05;2.2322e-05;4.6984e-05
5;boundary;100;0.00455899;0.00413522;0.00518821
5;calc iter;100;0.813279;0.775859;0.850573
5;calc total;1;81.3405;81.3405;81.3405
5;total;1;88.8172;88.8172;88.8172
6;initialize;1;3.50998;3.50998;3.50998
6;async;100;0.0105477;0.00286325;0.0134882
6;inner;100;0.798142;0.760075;0.848686
6;wait;100;2.52544e-05;1.9557e-05;5.1791e-05
6;boundary;100;0.00463541;0.00330915;0.00513758
6;calc iter;100;0.813352;0.774653;0.855785
6;calc total;1;81.3405;81.3405;81.3405
6;total;1;88.8157;88.8157;88.8157
7;initialize;1;3.50814;3.50814;3.50814
7;async;100;0.0130024;0.00212709;0.0175835
7;inner;100;0.79541;0.75754;0.842417
7;wait;100;2.91125e-05;2.0585e-05;5.1879e-05
7;boundary;100;0.00480094;0.00436543;0.00524919
7;calc iter;100;0.813244;0.772846;0.855339
7;calc total;1;81.3405;81.3405;81.3405
7;total;1;88.8139;88.8139;88.8139
8;initialize;1;3.50651;3.50651;3.50651
8;async;100;0.00706595;0.00205577;0.0116988
8;inner;100;0.801736;0.762164;0.847401
8;wait;100;2.60625e-05;2.1214e-05;0.000106133
8;boundary;100;0.00447671;0.00403128;0.00473823
8;calc iter;100;0.813307;0.771359;0.854236
8;calc total;1;81.3405;81.3405;81.3405
8;total;1;88.8123;88.8123;88.8123
9;initialize;1;3.51073;3.51073;3.51073
9;async;100;0.00877774;0.00291771;0.011384
9;inner;100;0.799868;0.761992;0.851156
9;wait;100;2.50379e-05;2.0109e-05;4.3794e-05
9;boundary;100;0.00469397;0.00282769;0.00529917
9;calc iter;100;0.813366;0.774691;0.858301
9;calc total;1;81.3405;81.3405;81.3405
9;total;1;88.8165;88.8165;88.8165
10;initialize;1;3.51168;3.51168;3.51168
10;async;100;0.00356978;0.00292769;0.00393913
10;inner;100;0.803613;0.765802;0.854197
10;wait;100;2.8046e-05;2.0194e-05;6.1132e-05
10;boundary;100;0.00619153;0.00278597;0.00713123
10;calc iter;100;0.813405;0.772308;0.863018
10;calc total;1;81.3405;81.3405;81.3405
10;total;1;88.8174;88.8174;88.8174
11;initialize;1;3.51165;3.51165;3.51165
11;async;100;0.0102338;0.00290906;0.0135649
11;inner;100;0.798475;0.760443;0.850595
11;wait;100;2.69465e-05;2.0226e-05;4.3684e-05
11;boundary;100;0.00460329;0.00367895;0.00512451
11;calc iter;100;0.81334;0.774638;0.857694
11;calc total;1;81.3405;81.3405;81.3405
11;total;1;88.8174;88.8174;88.8174
12;initialize;1;3.51165;3.51165;3.51165
12;async;100;0.276488;0.00245077;0.319969
12;inner;100;0.531303;0.527485;0.53767
12;wait;100;2.3095e-05;1.5556e-05;7.962e-05
12;boundary;100;0.00312405;0.00257406;0.00418319
12;calc iter;100;0.810939;0.543852;0.855567
12;calc total;1;81.3405;81.3405;81.3405
12;total;1;88.8174;88.8174;88.8174
13;initialize;1;3.50921;3.50921;3.50921
13;async;100;0.280876;0.00212235;0.319475
13;inner;100;0.52697;0.523038;0.534715
13;wait;100;2.15481e-05;1.491e-05;8.2823e-05
13;boundary;100;0.00305476;0.00260006;0.00445224
13;calc iter;100;0.810924;0.540558;0.856517
13;calc total;1;81.3405;81.3405;81.3405
13;total;1;88.815;88.815;88.815
14;initialize;1;3.51167;3.51167;3.51167
14;async;100;0.276954;0.00244949;0.316764
14;inner;100;0.531495;0.527329;0.54141
14;wait;100;2.49325e-05;1.7639e-05;4.5895e-05
14;boundary;100;0.00254346;0.00251132;0.00267066
14;calc iter;100;0.811019;0.546579;0.85792
14;calc total;1;81.3405;81.3405;81.3405
14;total;1;88.8174;88.8174;88.8174
15;initialize;1;3.50759;3.50759;3.50759
15;async;100;0.279154;0.00287113;0.319738
15;inner;100;0.528138;0.524221;0.53531
15;wait;100;2.54393e-05;1.6139e-05;9.2525e-05
15;boundary;100;0.00359498;0.00309735;0.00409135
15;calc iter;100;0.810914;0.541683;0.855388
15;calc total;1;81.3405;81.3405;81.3405
15;total;1;88.8133;88.8133;88.8133
16;initialize;1;3.51168;3.51168;3.51168
16;async;100;0.288123;0.00200121;0.359586
16;inner;100;0.516181;0.507465;0.529059
16;wait;100;3.52761e-05;2.9138e-05;8.8917e-05
16;boundary;100;0.00615295;0.00551655;0.00655972
16;calc iter;100;0.810495;0.536879;0.884283
16;calc total;1;81.3405;81.3405;81.3405
16;total;1;88.8174;88.8174;88.8174
17;initialize;1;3.50595;3.50595;3.50595
17;async;100;0.263183;0.00244852;0.303419
17;inner;100;0.544349;0.54081;0.55
17;wait;100;2.25981e-05;1.4788e-05;6.4336e-05
17;boundary;100;0.00334053;0.00249186;0.00404999
17;calc iter;100;0.810897;0.554816;0.855949
17;calc total;1;81.3405;81.3405;81.3405
17;total;1;88.8117;88.8117;88.8117
18;initialize;1;3.51165;3.51165;3.51165
18;async;100;0.282588;0.00214228;0.324099
18;inner;100;0.523518;0.519816;0.529776
18;wait;100;3.22104e-05;2.2375e-05;7.7967e-05
18;boundary;100;0.00470788;0.00424434;0.0055972
18;calc iter;100;0.810847;0.537493;0.855813
18;calc total;1;81.3405;81.3405;81.3405
18;total;1;88.8174;88.8174;88.8174
19;initialize;1;3.50928;3.50928;3.50928
19;async;100;0.272309;0.00245146;0.313646
19;inner;100;0.533236;0.528998;0.540215
19;wait;100;3.29229e-05;2.2394e-05;6.0689e-05
19;boundary;100;0.00517856;0.0028457;0.00558148
19;calc iter;100;0.810758;0.545591;0.855753
19;calc total;1;81.3405;81.3405;81.3405
19;total;1;88.815;88.815;88.815
MPI
Running Jacobi on 20 processors with (5, 4) elements.
Array Dimensions: 55000 55000
Block Dimensions: 11000 13750
== Energy Conservation Check ==
initial Energy:               25.000
  final Energy:               25.000
    Difference:               -0.000
== Time Statistics ==
Completed 100 iterations.
# unit_id;function_name;num_calls;avg_runtime;min_runtime;max_runtime
0;calc total;1;77.627;77.627;77.627
0;calc update async;100;1.78931e-05;1.1447e-05;0.000180547
0;calc inner;100;0.745598;0.740615;0.78312
0;calc wait;100;0.0134207;0.00414411;0.020814
0;calc bound;100;0.00377228;0.00256472;0.0039589
0;calc iter;100;0.776078;0.76915;0.792911
0;total;1;82.4335;82.4335;82.4335
1;calc total;1;77.627;77.627;77.627
1;calc update async;100;1.86191e-05;1.1574e-05;0.000147562
1;calc inner;100;0.748075;0.744253;0.786215
1;calc wait;100;0.0126402;0.00316681;0.0174064
1;calc bound;100;0.00373336;0.003205;0.00424956
1;calc iter;100;0.776037;0.771388;0.795188
1;total;1;82.4313;82.4313;82.4313
2;calc total;1;77.6273;77.6273;77.6273
2;calc update async;100;1.94504e-05;1.2668e-05;0.000201455
2;calc inner;100;0.751309;0.747611;0.787015
2;calc wait;100;0.0046528;0.00200064;0.00750713
2;calc bound;100;0.00357565;0.00326968;0.00469299
2;calc iter;100;0.77612;0.771525;0.796829
2;total;1;82.4309;82.4309;82.4309
3;calc total;1;77.6273;77.6273;77.6273
3;calc update async;100;1.97429e-05;1.3038e-05;0.000188166
3;calc inner;100;0.750834;0.746608;0.787597
3;calc wait;100;0.00765222;0.00216055;0.012656
3;calc bound;100;0.00349852;0.00291959;0.00427599
3;calc iter;100;0.776092;0.768418;0.795213
3;total;1;82.4289;82.4289;82.4289
4;calc total;1;77.627;77.627;77.627
4;calc update async;100;1.8863e-05;1.2797e-05;0.000229362
4;calc inner;100;0.758612;0.753529;0.783605
4;calc wait;100;0.00755324;0.00218903;0.0121097
4;calc bound;100;0.00373569;0.00212951;0.00387484
4;calc iter;100;0.776206;0.767534;0.789464
4;total;1;82.4313;82.4313;82.4313
5;calc total;1;77.627;77.627;77.627
5;calc update async;100;1.79866e-05;1.229e-05;0.000186975
5;calc inner;100;0.757743;0.752064;0.784668
5;calc wait;100;0.00984296;0.00243833;0.014106
5;calc bound;100;0.00376333;0.00296285;0.00388522
5;calc iter;100;0.776221;0.771443;0.790771
5;total;1;82.4253;82.4253;82.4253
6;calc total;1;77.6273;77.6273;77.6273
6;calc update async;100;2.47416e-05;1.7246e-05;0.000153347
6;calc inner;100;0.760714;0.755531;0.784235
6;calc wait;100;0.00440625;0.00176633;0.00495897
6;calc bound;100;0.00368328;0.00237183;0.00381642
6;calc iter;100;0.77625;0.768651;0.791854
6;total;1;82.4246;82.4246;82.4246
7;calc total;1;77.6273;77.6273;77.6273
7;calc update async;100;1.9835e-05;1.3133e-05;0.000148917
7;calc inner;100;0.761001;0.75588;0.779829
7;calc wait;100;0.0078559;0.00295253;0.0110722
7;calc bound;100;0.00368384;0.00278773;0.00381722
7;calc iter;100;0.776229;0.769716;0.790418
7;total;1;82.4314;82.4314;82.4314
8;calc total;1;77.6273;77.6273;77.6273
8;calc update async;100;3.3283e-05;2.6007e-05;0.000161152
8;calc inner;100;0.764248;0.757457;0.789131
8;calc wait;100;0.00574974;0.0025454;0.00720429
8;calc bound;100;0.00621652;0.00188945;0.00657765
8;calc iter;100;0.776251;0.761922;0.797185
8;total;1;82.4257;82.4257;82.4257
9;calc total;1;77.6273;77.6273;77.6273
9;calc update async;100;3.64265e-05;2.5769e-05;0.000253934
9;calc inner;100;0.763334;0.757138;0.788449
9;calc wait;100;0.00645837;0.00309846;0.00787715
9;calc bound;100;0.00643285;0.00190742;0.00681055
9;calc iter;100;0.776266;0.762175;0.799721
9;total;1;82.4297;82.4297;82.4297
10;calc total;1;77.6272;77.6272;77.6272
10;calc update async;100;4.82335e-05;3.2609e-05;0.000297274
10;calc inner;100;0.762541;0.755618;0.790874
10;calc wait;100;0.00633278;0.00158828;0.00741318
10;calc bound;100;0.00734517;0.00187675;0.0081214
10;calc iter;100;0.776272;0.759131;0.805283
10;total;1;82.4322;82.4322;82.4322
11;calc total;1;77.6272;77.6272;77.6272
11;calc update async;100;3.92907e-05;2.6606e-05;0.000288273
11;calc inner;100;0.763301;0.756709;0.789122
11;calc wait;100;0.00621997;0.0028932;0.00706729
11;calc bound;100;0.00670407;0.00193472;0.0072876
11;calc iter;100;0.776268;0.761572;0.801401
11;total;1;82.4339;82.4339;82.4339
12;calc total;1;77.627;77.627;77.627
12;calc update async;100;1.95367e-05;1.3887e-05;0.000178857
12;calc inner;100;0.552631;0.551712;0.557319
12;calc wait;100;0.00436766;0.00210248;0.00682938
12;calc bound;100;0.00186187;0.00178723;0.00272383
12;calc iter;100;0.776205;0.768713;0.789166
12;total;1;82.2063;82.2063;82.2063
13;calc total;1;77.6268;77.6268;77.6268
13;calc update async;100;1.96192e-05;1.4347e-05;0.000169722
13;calc inner;100;0.552669;0.551675;0.55795
13;calc wait;100;0.00354107;0.0020145;0.00607618
13;calc bound;100;0.00186563;0.00179949;0.00258527
13;calc iter;100;0.776211;0.77066;0.788743
13;total;1;82.2049;82.2049;82.2049
14;calc total;1;77.6273;77.6273;77.6273
14;calc update async;100;2.38756e-05;1.5507e-05;0.000216468
14;calc inner;100;0.552433;0.551472;0.557991
14;calc wait;100;0.00177174;0.00152032;0.00329599
14;calc bound;100;0.00184959;0.00180186;0.00261142
14;calc iter;100;0.776238;0.77028;0.79134
14;total;1;82.2076;82.2076;82.2076
15;calc total;1;77.6272;77.6272;77.6272
15;calc update async;100;2.09822e-05;1.4846e-05;0.00018069
15;calc inner;100;0.554019;0.552885;0.558323
15;calc wait;100;0.00222083;0.00172486;0.00328157
15;calc bound;100;0.00184197;0.00178682;0.00263426
15;calc iter;100;0.776221;0.769895;0.789477
15;total;1;82.2064;82.2064;82.2064
16;calc total;1;77.627;77.627;77.627
16;calc update async;100;1.35773e-05;8.445e-06;0.000140581
16;calc inner;100;0.552983;0.551567;0.557496
16;calc wait;100;0.0131035;0.00207304;0.0234769
16;calc bound;100;0.00352074;0.00264527;0.00367706
16;calc iter;100;0.775839;0.762561;0.785546
16;total;1;82.2036;82.2036;82.2036
17;calc total;1;77.6269;77.6269;77.6269
17;calc update async;100;1.3804e-05;8.488e-06;0.000127647
17;calc inner;100;0.552781;0.551915;0.558345
17;calc wait;100;0.0120173;0.00203881;0.0162973
17;calc bound;100;0.00351709;0.00240662;0.00370233
17;calc iter;100;0.775796;0.765267;0.786819
17;total;1;82.2064;82.2064;82.2064
18;calc total;1;77.6273;77.6273;77.6273
18;calc update async;100;1.39114e-05;9.685e-06;0.000169304
18;calc inner;100;0.553162;0.552301;0.557474
18;calc wait;100;0.00272342;0.00193118;0.00720251
18;calc bound;100;0.00330072;0.0025166;0.00354284
18;calc iter;100;0.7759;0.764645;0.787464
18;total;1;82.201;82.201;82.201
19;calc total;1;77.6273;77.6273;77.6273
19;calc update async;100;1.49501e-05;8.761e-06;0.000215252
19;calc inner;100;0.553267;0.552325;0.557226
19;calc wait;100;0.00493817;0.00224594;0.0105179
19;calc bound;100;0.00337179;0.00226015;0.00356702
19;calc iter;100;0.77591;0.766909;0.788981
19;total;1;82.1995;82.1995;82.1995
MPI
Running Jacobi on 20 processors with (5, 4) elements.
Array Dimensions: 55000 55000
Block Dimensions: 11000 13750
== Energy Conservation Check ==
initial Energy:               25.000
  final Energy:               25.000
    Difference:               -0.000
== Time Statistics ==
Completed 100 iterations.
# unit_id;function_name;num_calls;avg_runtime;min_runtime;max_runtime
0;calc total;1;77.3293;77.3293;77.3293
0;calc update async;100;1.88247e-05;1.1555e-05;0.000235493
0;calc inner;100;0.746169;0.741462;0.788921
0;calc wait;100;0.0123509;0.00189021;0.0284526
0;calc bound;100;0.00381545;0.00310794;0.00431811
0;calc iter;100;0.773038;0.766588;0.796737
0;total;1;82.2412;82.2412;82.2412
1;calc total;1;77.3288;77.3288;77.3288
1;calc update async;100;1.81852e-05;1.1695e-05;0.000194262
1;calc inner;100;0.745785;0.742095;0.788344
1;calc wait;100;0.0155316;0.00211864;0.021971
1;calc bound;100;0.00367223;0.00319272;0.00423912
1;calc iter;100;0.773033;0.76485;0.796124
1;total;1;82.2365;82.2365;82.2365
2;calc total;1;77.3293;77.3293;77.3293
2;calc update async;100;2.02578e-05;1.3407e-05;0.00021476
2;calc inner;100;0.749067;0.745135;0.78673
2;calc wait;100;0.00451999;0.00205817;0.0118251
2;calc bound;100;0.00356329;0.00272655;0.00418676
2;calc iter;100;0.773137;0.768246;0.796213
2;total;1;82.2309;82.2309;82.2309
3;calc total;1;77.3293;77.3293;77.3293
3;calc update async;100;1.8568e-05;1.1856e-05;0.000162661
3;calc inner;100;0.747776;0.744427;0.786525
3;calc wait;100;0.0114762;0.00293938;0.0146831
3;calc bound;100;0.00352364;0.00299176;0.00377687
3;calc iter;100;0.773077;0.768012;0.79457
3;total;1;82.2379;82.2379;82.2379
4;calc total;1;77.3293;77.3293;77.3293
4;calc update async;100;1.77556e-05;1.2516e-05;0.000230908
4;calc inner;100;0.753132;0.74801;0.784317
4;calc wait;100;0.00903357;0.00207606;0.0219937
4;calc bound;100;0.0035712;0.0023727;0.00380622
4;calc iter;100;0.773202;0.76627;0.790279
4;total;1;82.2334;82.2334;82.2334
5;calc total;1;77.3289;77.3289;77.3289
5;calc update async;100;1.73547e-05;1.2854e-05;0.000125062
5;calc inner;100;0.753323;0.749256;0.782865
5;calc wait;100;0.0124726;0.00311621;0.0159538
5;calc bound;100;0.00367358;0.00292605;0.00377264
5;calc iter;100;0.773208;0.766916;0.789487
5;total;1;82.2411;82.2411;82.2411
6;calc total;1;77.3293;77.3293;77.3293
6;calc update async;100;2.66656e-05;1.9238e-05;0.00018164
6;calc inner;100;0.757294;0.752025;0.783603
6;calc wait;100;0.00427358;0.00176423;0.00502087
6;calc bound;100;0.00366782;0.0023501;0.00391693
6;calc iter;100;0.773268;0.76526;0.793056
6;total;1;82.2313;82.2313;82.2313
7;calc total;1;77.3293;77.3293;77.3293
7;calc update async;100;1.91349e-05;1.3503e-05;0.000135875
7;calc inner;100;0.756325;0.751089;0.782616
7;calc wait;100;0.0110195;0.00302254;0.0145514
7;calc bound;100;0.00368971;0.00280877;0.00425342
7;calc iter;100;0.773227;0.767045;0.789132
7;total;1;82.2343;82.2343;82.2343
8;calc total;1;77.3293;77.3293;77.3293
8;calc update async;100;3.37642e-05;2.3737e-05;0.000209347
8;calc inner;100;0.761781;0.755181;0.789869
8;calc wait;100;0.00563373;0.00272034;0.00781865
8;calc bound;100;0.00579467;0.00189163;0.00621452
8;calc iter;100;0.773247;0.759822;0.797859
8;total;1;82.2394;82.2394;82.2394
9;calc total;1;77.3289;77.3289;77.3289
9;calc update async;100;3.69303e-05;2.833e-05;0.000165672
9;calc inner;100;0.758987;0.752506;0.78628
9;calc wait;100;0.00752724;0.00542742;0.00897853
9;calc bound;100;0.00670654;0.00190282;0.00728286
9;calc iter;100;0.77328;0.759866;0.80194
9;total;1;82.2417;82.2417;82.2417
10;calc total;1;77.3293;77.3293;77.3293
10;calc update async;100;4.80554e-05;3.5794e-05;0.000313124
10;calc inner;100;0.760567;0.754527;0.792631
10;calc wait;100;0.00526275;0.00173095;0.0106129
10;calc bound;100;0.00740984;0.00189371;0.00862519
10;calc iter;100;0.773292;0.758193;0.812046
10;total;1;82.2402;82.2402;82.2402
11;calc total;1;77.3293;77.3293;77.3293
11;calc update async;100;3.83826e-05;2.6895e-05;0.000232508
11;calc inner;100;0.759178;0.752966;0.788664
11;calc wait;100;0.00732341;0.00504516;0.00905341
11;calc bound;100;0.00674384;0.00191555;0.00730378
11;calc iter;100;0.773287;0.759961;0.802225
11;total;1;82.2353;82.2353;82.2353
12;calc total;1;77.3293;77.3293;77.3293
12;calc update async;100;1.92365e-05;1.4573e-05;0.000180005
12;calc inner;100;0.552231;0.551435;0.556939
12;calc wait;100;0.00383611;0.00192927;0.00597531
12;calc bound;100;0.00182311;0.0017999;0.00226006
12;calc iter;100;0.773201;0.766286;0.790218
12;total;1;82.0115;82.0115;82.0115
13;calc total;1;77.3289;77.3289;77.3289
13;calc update async;100;1.98609e-05;1.4315e-05;0.000184525
13;calc inner;100;0.551926;0.551011;0.55813
13;calc wait;100;0.00483457;0.00210543;0.00779717
13;calc bound;100;0.00182585;0.00180918;0.00188596
13;calc iter;100;0.773207;0.766936;0.789165
13;total;1;82.0153;82.0153;82.0153
14;calc total;1;77.3293;77.3293;77.3293
14;calc update async;100;2.50923e-05;1.8302e-05;0.000188971
14;calc inner;100;0.551639;0.550739;0.556548
14;calc wait;100;0.00175757;0.00169414;0.00480066
14;calc bound;100;0.0018156;0.00179846;0.00186996
14;calc iter;100;0.773257;0.76708;0.792974
14;total;1;82.0112;82.0112;82.0112
15;calc total;1;77.3293;77.3293;77.3293
15;calc update async;100;2.11336e-05;1.535e-05;0.000168861
15;calc inner;100;0.552192;0.551294;0.55743
15;calc wait;100;0.00409194;0.00205191;0.00743653
15;calc bound;100;0.00182316;0.00180047;0.00229349
15;calc iter;100;0.773218;0.766124;0.789076
15;total;1;82.0139;82.0139;82.0139
16;calc total;1;77.3293;77.3293;77.3293
16;calc update async;100;1.45749e-05;9.054e-06;0.000200398
16;calc inner;100;0.552379;0.551284;0.556871
16;calc wait;100;0.0119763;0.00197979;0.0287202
16;calc bound;100;0.00347292;0.00222036;0.00360751
16;calc iter;100;0.772793;0.76086;0.789383
16;total;1;82.0144;82.0144;82.0144
17;calc total;1;77.3293;77.3293;77.3293
17;calc update async;100;1.39015e-05;8.466e-06;0.000181144
17;calc inner;100;0.552065;0.551066;0.556452
17;calc wait;100;0.0154746;0.00231051;0.0210123
17;calc bound;100;0.00344148;0.00228031;0.00356752
17;calc iter;100;0.772859;0.760421;0.789205
17;total;1;82.0141;82.0141;82.0141
18;calc total;1;77.3293;77.3293;77.3293
18;calc update async;100;1.57862e-05;9.519e-06;0.000213392
18;calc inner;100;0.552544;0.55176;0.556608
18;calc wait;100;0.0022618;0.00186767;0.0137815
18;calc bound;100;0.00315797;0.00235856;0.00364239
18;calc iter;100;0.772935;0.765406;0.787236
18;total;1;82.0157;82.0157;82.0157
19;calc total;1;77.3293;77.3293;77.3293
19;calc update async;100;1.51583e-05;9.015e-06;0.00016511
19;calc inner;100;0.552424;0.551645;0.556392
19;calc wait;100;0.00860527;0.00229899;0.0130802
19;calc bound;100;0.0033566;0.00236405;0.00358161
19;calc iter;100;0.772853;0.764319;0.787046
19;total;1;82.0143;82.0143;82.0143
MPI
Running Jacobi on 20 processors with (5, 4) elements.
Array Dimensions: 55000 55000
Block Dimensions: 11000 13750
== Energy Conservation Check ==
initial Energy:               25.000
  final Energy:               25.000
    Difference:               -0.000
== Time Statistics ==
Completed 100 iterations.
# unit_id;function_name;num_calls;avg_runtime;min_runtime;max_runtime
0;calc total;1;77.2257;77.2257;77.2257
0;calc update async;100;1.75472e-05;1.0733e-05;0.000169732
0;calc inner;100;0.7481;0.743429;0.784754
0;calc wait;100;0.0106929;0.00216136;0.0192332
0;calc bound;100;0.00388431;0.00332992;0.00409865
0;calc iter;100;0.772023;0.765893;0.791341
0;total;1;82.1193;82.1193;82.1193
1;calc total;1;77.2257;77.2257;77.2257
1;calc update async;100;1.79689e-05;1.124e-05;0.000158434
1;calc inner;100;0.747619;0.744522;0.782893
1;calc wait;100;0.0125013;0.00285747;0.0171819
1;calc bound;100;0.0038116;0.00295433;0.004114
1;calc iter;100;0.77203;0.767697;0.790391
1;total;1;82.1168;82.1168;82.1168
2;calc total;1;77.2257;77.2257;77.2257
2;calc update async;100;1.90799e-05;1.275e-05;0.00020117
2;calc inner;100;0.750185;0.747077;0.783249
2;calc wait;100;0.00468992;0.00259357;0.00816846
2;calc bound;100;0.00357923;0.00312215;0.00369565
2;calc iter;100;0.772112;0.76726;0.789516
2;total;1;82.098;82.098;82.098
3;calc total;1;77.2257;77.2257;77.2257
3;calc update async;100;1.86949e-05;1.173e-05;0.000217132
3;calc inner;100;0.750918;0.747151;0.783219
3;calc wait;100;0.00927105;0.00204124;0.0130556
3;calc bound;100;0.00359733;0.00298985;0.00409852
3;calc iter;100;0.772079;0.768535;0.791423
3;total;1;82.1172;82.1172;82.1172
4;calc total;1;77.2257;77.2257;77.2257
4;calc update async;100;1.71153e-05;1.1531e-05;0.000186871
4;calc inner;100;0.754073;0.749308;0.779647
4;calc wait;100;0.00691834;0.00246184;0.0188196
4;calc bound;100;0.0035893;0.00249534;0.00381869
4;calc iter;100;0.772183;0.767219;0.786275
4;total;1;82.1123;82.1123;82.1123
5;calc total;1;77.2257;77.2257;77.2257
5;calc update async;100;1.77674e-05;1.3034e-05;0.000141464
5;calc inner;100;0.754444;0.75039;0.780771
5;calc wait;100;0.0102641;0.00228374;0.0130699
5;calc bound;100;0.00367256;0.00296744;0.00379522
5;calc iter;100;0.772194;0.766903;0.786699
5;total;1;82.1135;82.1135;82.1135
6;calc total;1;77.2257;77.2257;77.2257
6;calc update async;100;2.68642e-05;1.8597e-05;0.000176868
6;calc inner;100;0.756676;0.752678;0.778295
6;calc wait;100;0.00426244;0.00177882;0.0046256
6;calc bound;100;0.00363793;0.00232834;0.00379759
6;calc iter;100;0.772234;0.765026;0.788709
6;total;1;82.1149;82.1149;82.1149
7;calc total;1;77.2257;77.2257;77.2257
7;calc update async;100;1.87671e-05;1.2556e-05;0.000136113
7;calc inner;100;0.755699;0.752224;0.776115
7;calc wait;100;0.0105343;0.00475984;0.0172467
7;calc bound;100;0.00367002;0.00282252;0.00383508
7;calc iter;100;0.772205;0.765977;0.78454
7;total;1;82.1153;82.1153;82.1153
8;calc total;1;77.2257;77.2257;77.2257
8;calc update async;100;3.33057e-05;2.5329e-05;0.000162797
8;calc inner;100;0.76099;0.755533;0.783676
8;calc wait;100;0.00526101;0.00279998;0.00781691
8;calc bound;100;0.00594039;0.00187594;0.00636936
8;calc iter;100;0.772228;0.760286;0.790388
8;total;1;82.1208;82.1208;82.1208
9;calc total;1;77.2257;77.2257;77.2257
9;calc update async;100;3.94642e-05;2.6362e-05;0.000280678
9;calc inner;100;0.758519;0.754078;0.784046
9;calc wait;100;0.00703276;0.00377047;0.010318
9;calc bound;100;0.00665341;0.00187774;0.007203
9;calc iter;100;0.772249;0.759761;0.801727
9;total;1;82.1193;82.1193;82.1193
10;calc total;1;77.2254;77.2254;77.2254
10;calc update async;100;4.73879e-05;3.3221e-05;0.000251046
10;calc inner;100;0.759493;0.754253;0.788005
10;calc wait;100;0.00535044;0.00157646;0.0076492
10;calc bound;100;0.00735698;0.00185989;0.00793395
10;calc iter;100;0.772253;0.757732;0.80354
10;total;1;82.1194;82.1194;82.1194
11;calc total;1;77.2257;77.2257;77.2257
11;calc update async;100;3.83324e-05;2.7382e-05;0.000250006
11;calc inner;100;0.758598;0.75384;0.782703
11;calc wait;100;0.0068614;0.00384534;0.00972091
11;calc bound;100;0.00675147;0.00190571;0.0071729
11;calc iter;100;0.772253;0.759623;0.79978
11;total;1;82.1207;82.1207;82.1207
12;calc total;1;77.2257;77.2257;77.2257
12;calc update async;100;1.89869e-05;1.396e-05;0.000163387
12;calc inner;100;0.555318;0.554464;0.559551
12;calc wait;100;0.00341814;0.0017468;0.00553699
12;calc bound;100;0.00183913;0.00180647;0.00223775
12;calc iter;100;0.772182;0.76724;0.784102
12;total;1;81.892;81.892;81.892
13;calc total;1;77.2257;77.2257;77.2257
13;calc update async;100;2.05974e-05;1.541e-05;0.000154726
13;calc inner;100;0.555235;0.554371;0.55987
13;calc wait;100;0.00429647;0.00206691;0.00872781
13;calc bound;100;0.00185455;0.00182698;0.00246166
13;calc iter;100;0.772194;0.766917;0.786028
13;total;1;81.8942;81.8942;81.8942
14;calc total;1;77.2254;77.2254;77.2254
14;calc update async;100;2.56578e-05;1.8086e-05;0.000187421
14;calc inner;100;0.5549;0.553928;0.560082
14;calc wait;100;0.0017758;0.00171164;0.00250018
14;calc bound;100;0.0018371;0.00181507;0.00218971
14;calc iter;100;0.772219;0.766733;0.788455
14;total;1;81.8923;81.8923;81.8923
15;calc total;1;77.2252;77.2252;77.2252
15;calc update async;100;2.29459e-05;1.582e-05;0.000210252
15;calc inner;100;0.555377;0.554249;0.560742
15;calc wait;100;0.00395559;0.00240576;0.00995827
15;calc bound;100;0.00183997;0.00181383;0.00189154
15;calc iter;100;0.772191;0.765753;0.78444
15;total;1;81.8867;81.8867;81.8867
16;calc total;1;77.2257;77.2257;77.2257
16;calc update async;100;1.3953e-05;8.777e-06;0.000160306
16;calc inner;100;0.555415;0.554327;0.559412
16;calc wait;100;0.0104036;0.00197096;0.0196456
16;calc bound;100;0.00351262;0.00209511;0.00368187
16;calc iter;100;0.771809;0.761522;0.785119
16;total;1;81.8934;81.8934;81.8934
17;calc total;1;77.2257;77.2257;77.2257
17;calc update async;100;1.38416e-05;8.69e-06;0.000159654
17;calc inner;100;0.555125;0.554283;0.559128
17;calc wait;100;0.0121698;0.00256266;0.016225
17;calc bound;100;0.00348287;0.00209609;0.0036922
17;calc iter;100;0.771814;0.766381;0.783337
17;total;1;81.8863;81.8863;81.8863
18;calc total;1;77.2257;77.2257;77.2257
18;calc update async;100;1.55598e-05;9.336e-06;0.000218098
18;calc inner;100;0.555611;0.554913;0.559701
18;calc wait;100;0.00271972;0.00192692;0.00829589
18;calc bound;100;0.00328586;0.00231655;0.00365377
18;calc iter;100;0.77194;0.769145;0.783725
18;total;1;81.8936;81.8936;81.8936
19;calc total;1;77.2254;77.2254;77.2254
19;calc update async;100;1.34875e-05;8.691e-06;0.000147673
19;calc inner;100;0.555504;0.554643;0.559677
19;calc wait;100;0.00683669;0.0020584;0.0122157
19;calc bound;100;0.00337053;0.00240417;0.00355111
19;calc iter;100;0.771898;0.764459;0.783403
19;total;1;81.8859;81.8859;81.8859
