# Supplementary material for: A Halo abstraction for distributed n-dimensional structured grids within the C++ PGAS library DASH
Source: PeerJ Comput Sci. 2023 Feb 3;9:e1203. doi: 10.7717/peerj-cs.1203 (PMC10280232; doi:10.7717/peerj-cs.1203)
Supplement: Supplemental Information 2 [file peerj-cs-09-1203-s002.gz › raw_haswell/res_2d/strong/plain/heat2d_n1_c8_55000_21918166.out]

DASH
InitEnergy=25.00000
EndEnergy=25.00000
DiffEnergy=-0.00000
Matrixspec: 55000 x 55000
Iterations: 100
# unit_id;function_name;num_calls;avg_runtime;min_runtime;max_runtime
0;initialize;1;1.87581;1.87581;1.87581
0;async;100;0.00272;0.00174;0.00314
0;inner;100;1.83203;1.45204;2.23209
0;wait;100;0.00002;0.00002;0.00005
0;boundary;100;0.00586;0.00362;0.00622
0;calc iter;100;1.84063;1.46009;2.24068
0;calc total;1;184.06343;184.06343;184.06343
0;total;1;196.77645;196.77645;196.77645
1;initialize;1;1.87582;1.87582;1.87582
1;async;100;0.00871405;0.00215636;0.0134471
1;inner;100;1.82593;1.44325;2.2296
1;wait;100;1.99821e-05;1.648e-05;4.9986e-05
1;boundary;100;0.00588284;0.00407214;0.00631281
1;calc iter;100;1.84055;1.45667;2.24578
1;calc total;1;184.063;184.063;184.063
1;total;1;196.776;196.776;196.776
2;initialize;1;1.87582;1.87582;1.87582
2;async;100;0.00991531;0.00192595;0.0146896
2;inner;100;1.8245;1.44291;2.2273
2;wait;100;2.02604e-05;1.587e-05;6.4905e-05
2;boundary;100;0.00609526;0.0055523;0.00671887
2;calc iter;100;1.84053;1.45698;2.24481
2;calc total;1;184.063;184.063;184.063
2;total;1;196.776;196.776;196.776
3;initialize;1;1.87583;1.87583;1.87583
3;async;100;0.0130404;0.00207035;0.0212499
3;inner;100;1.81984;1.43959;2.222
3;wait;100;2.44813e-05;1.9104e-05;4.7946e-05
3;boundary;100;0.00755074;0.00608442;0.00908999
3;calc iter;100;1.84046;1.45754;2.23926
3;calc total;1;184.063;184.063;184.063
3;total;1;196.776;196.776;196.776
4;initialize;1;1.87192;1.87192;1.87192
4;async;100;0.0143159;0.00190212;0.0256144
4;inner;100;1.81783;1.43948;2.21677
4;wait;100;2.58441e-05;2.041e-05;5.841e-05
4;boundary;100;0.00824392;0.00644157;0.0102593
4;calc iter;100;1.84041;1.45793;2.23591
4;calc total;1;184.063;184.063;184.063
4;total;1;196.773;196.773;196.773
5;initialize;1;1.87581;1.87581;1.87581
5;async;100;0.0253438;0.00190261;0.033319
5;inner;100;1.80572;1.4255;2.20634
5;wait;100;2.57718e-05;1.9663e-05;6.1082e-05
5;boundary;100;0.00912818;0.00728265;0.0110605
5;calc iter;100;1.84022;1.44975;2.24302
5;calc total;1;184.063;184.063;184.063
5;total;1;196.776;196.776;196.776
6;initialize;1;1.87583;1.87583;1.87583
6;async;100;0.0137509;0.00189981;0.0175287
6;inner;100;1.8205;1.4392;2.22197
6;wait;100;2.11277e-05;1.5642e-05;5.5383e-05
6;boundary;100;0.00624962;0.00552519;0.0077336
6;calc iter;100;1.84053;1.45947;2.24284
6;calc total;1;184.063;184.063;184.063
6;total;1;196.776;196.776;196.776
7;initialize;1;1.87359;1.87359;1.87359
7;async;100;0.0133477;0.00183276;0.0215938
7;inner;100;1.81982;1.43957;2.22252
7;wait;100;2.17013e-05;1.7853e-05;4.7287e-05
7;boundary;100;0.0072874;0.00568752;0.00871417
7;calc iter;100;1.84048;1.45976;2.23951
7;calc total;1;184.063;184.063;184.063
7;total;1;196.774;196.774;196.774
DASH
InitEnergy=25.00000
EndEnergy=25.00000
DiffEnergy=-0.00000
Matrixspec: 55000 x 55000
Iterations: 100
# unit_id;function_name;num_calls;avg_runtime;min_runtime;max_runtime
0;initialize;1;1.47965;1.47965;1.47965
0;async;100;0.00275;0.00173;0.00313
0;inner;100;1.83399;1.45516;2.22475
0;wait;100;0.00002;0.00002;0.00005
0;boundary;100;0.00586;0.00365;0.00622
0;calc iter;100;1.84262;1.46294;2.23361
0;calc total;1;184.26228;184.26228;184.26228
0;total;1;196.01534;196.01534;196.01534
1;initialize;1;1.47965;1.47965;1.47965
1;async;100;0.0108798;0.00206293;0.0175927
1;inner;100;1.82574;1.44283;2.22001
1;wait;100;1.92502e-05;1.5286e-05;4.3527e-05
1;boundary;100;0.00586114;0.00502615;0.00627279
1;calc iter;100;1.84251;1.45679;2.24119
1;calc total;1;184.262;184.262;184.262
1;total;1;196.015;196.015;196.015
2;initialize;1;1.47965;1.47965;1.47965
2;async;100;0.0103053;0.0021086;0.0158433
2;inner;100;1.82607;1.44488;2.2167
2;wait;100;2.16605e-05;1.591e-05;4.833e-05
2;boundary;100;0.00610751;0.00510628;0.00699471
2;calc iter;100;1.84251;1.45889;2.23632
2;calc total;1;184.262;184.262;184.262
2;total;1;196.015;196.015;196.015
3;initialize;1;1.47965;1.47965;1.47965
3;async;100;0.0113711;0.00189242;0.0217286
3;inner;100;1.8231;1.44445;2.21148
3;wait;100;2.55484e-05;1.7939e-05;6.2807e-05
3;boundary;100;0.00795873;0.00599591;0.0104686
3;calc iter;100;1.84246;1.46092;2.22545
3;calc total;1;184.262;184.262;184.262
3;total;1;196.015;196.015;196.015
4;initialize;1;1.47966;1.47966;1.47966
4;async;100;0.0204724;0.00188592;0.0319525
4;inner;100;1.81272;1.43574;2.20515
4;wait;100;2.54166e-05;1.9427e-05;6.4465e-05
4;boundary;100;0.00911573;0.00716716;0.0112731
4;calc iter;100;1.84233;1.45934;2.22431
4;calc total;1;184.262;184.262;184.262
4;total;1;196.015;196.015;196.015
5;initialize;1;1.47966;1.47966;1.47966
5;async;100;0.00422918;0.000776067;0.0123537
5;inner;100;1.83136;1.45337;2.21804
5;wait;100;2.08133e-05;1.5174e-05;5.2319e-05
5;boundary;100;0.00683189;0.00373575;0.00894895
5;calc iter;100;1.84244;1.46448;2.23071
5;calc total;1;184.262;184.262;184.262
5;total;1;196.015;196.015;196.015
6;initialize;1;1.47966;1.47966;1.47966
6;async;100;0.0183908;0.0018058;0.0242396
6;inner;100;1.81694;1.43498;2.20864
6;wait;100;2.19626e-05;1.6097e-05;5.2263e-05
6;boundary;100;0.0070877;0.00619454;0.00988366
6;calc iter;100;1.84245;1.4584;2.23825
6;calc total;1;184.262;184.262;184.262
6;total;1;196.015;196.015;196.015
7;initialize;1;1.47965;1.47965;1.47965
7;async;100;0.00813715;0.000922318;0.0209271
7;inner;100;1.82754;1.44964;2.21571
7;wait;100;2.22256e-05;1.6111e-05;5.3816e-05
7;boundary;100;0.00681451;0.00491838;0.00912624
7;calc iter;100;1.84252;1.46254;2.22583
7;calc total;1;184.262;184.262;184.262
7;total;1;196.015;196.015;196.015
DASH
InitEnergy=25.00000
EndEnergy=25.00000
DiffEnergy=-0.00000
Matrixspec: 55000 x 55000
Iterations: 100
# unit_id;function_name;num_calls;avg_runtime;min_runtime;max_runtime
0;initialize;1;1.46871;1.46871;1.46871
0;async;100;0.00416;0.00169;0.00806
0;inner;100;1.82837;1.43928;2.22128
0;wait;100;0.00002;0.00002;0.00005
0;boundary;100;0.00572;0.00414;0.00612
0;calc iter;100;1.83827;1.44764;2.22845
0;calc total;1;183.82960;183.82960;183.82960
0;total;1;195.50523;195.50523;195.50523
1;initialize;1;1.46871;1.46871;1.46871
1;async;100;0.0081024;0.00190561;0.0119499
1;inner;100;1.82375;1.43265;2.21796
1;wait;100;2.1247e-05;1.6732e-05;5.6272e-05
1;boundary;100;0.00634724;0.00572142;0.0072916
1;calc iter;100;1.83822;1.44635;2.2307
1;calc total;1;183.83;183.83;183.83
1;total;1;195.505;195.505;195.505
2;initialize;1;1.46871;1.46871;1.46871
2;async;100;0.00262817;0.00151062;0.00560484
2;inner;100;1.82991;1.44246;2.22142
2;wait;100;1.90312e-05;1.5925e-05;4.4827e-05
2;boundary;100;0.00574198;0.00357351;0.00633249
2;calc iter;100;1.8383;1.45085;2.229
2;calc total;1;183.83;183.83;183.83
2;total;1;195.505;195.505;195.505
3;initialize;1;1.46871;1.46871;1.46871
3;async;100;0.00915139;0.00214281;0.0116446
3;inner;100;1.82265;1.43572;2.21149
3;wait;100;2.16876e-05;1.6861e-05;5.6176e-05
3;boundary;100;0.00642986;0.00545447;0.00826128
3;calc iter;100;1.83825;1.4504;2.22688
3;calc total;1;183.83;183.83;183.83
3;total;1;195.505;195.505;195.505
4;initialize;1;1.46872;1.46872;1.46872
4;async;100;0.00995356;0.00187197;0.0128602
4;inner;100;1.82116;1.43465;2.20994
4;wait;100;2.33548e-05;1.6929e-05;5.7725e-05
4;boundary;100;0.00708343;0.00567015;0.0091471
4;calc iter;100;1.83822;1.45186;2.22338
4;calc total;1;183.83;183.83;183.83
4;total;1;195.505;195.505;195.505
5;initialize;1;1.46872;1.46872;1.46872
5;async;100;0.0200607;0.00184403;0.0282674
5;inner;100;1.80889;1.42291;2.20592
5;wait;100;2.6467e-05;2.1229e-05;5.8032e-05
5;boundary;100;0.00909913;0.00712803;0.0111436
5;calc iter;100;1.83807;1.44498;2.22594
5;calc total;1;183.83;183.83;183.83
5;total;1;195.505;195.505;195.505
6;initialize;1;1.46871;1.46871;1.46871
6;async;100;0.00908918;0.00186772;0.0160789
6;inner;100;1.82227;1.43547;2.21323
6;wait;100;2.20318e-05;1.5391e-05;5.422e-05
6;boundary;100;0.00686373;0.00548423;0.00880145
6;calc iter;100;1.83825;1.45206;2.22287
6;calc total;1;183.83;183.83;183.83
6;total;1;195.505;195.505;195.505
7;initialize;1;1.46871;1.46871;1.46871
7;async;100;0.00873932;0.00186476;0.0177134
7;inner;100;1.82157;1.43768;2.21469
7;wait;100;2.46175e-05;1.7707e-05;4.8422e-05
7;boundary;100;0.00786024;0.00583334;0.0103381
7;calc iter;100;1.83819;1.451;2.22399
7;calc total;1;183.83;183.83;183.83
7;total;1;195.505;195.505;195.505
MPI
Running Jacobi on 8 processors with (4, 2) elements.
Array Dimensions: 55000 55000
Block Dimensions: 13750 27500
== Energy Conservation Check ==
initial Energy:               25.000
  final Energy:               25.000
    Difference:               -0.000
== Time Statistics ==
Completed 100 iterations.
# unit_id;function_name;num_calls;avg_runtime;min_runtime;max_runtime
0;calc total;1;232.52;232.52;232.52
0;calc update async;100;2.50963e-05;1.3653e-05;0.000262173
0;calc inner;100;2.31265;2.30902;2.32722
0;calc wait;100;0.0067299;0.00265264;0.00712019
0;calc bound;100;0.00579632;0.00293115;0.00594988
0;calc iter;100;2.3252;2.31926;2.33962
0;total;1;240.535;240.535;240.535
1;calc total;1;232.52;232.52;232.52
1;calc update async;100;2.37535e-05;1.6901e-05;0.000243714
1;calc inner;100;2.30852;2.30358;2.32621
1;calc wait;100;0.010859;0.00372068;0.0142955
1;calc bound;100;0.00579609;0.00296469;0.00591319
1;calc iter;100;2.3252;2.31935;2.33906
1;total;1;240.536;240.536;240.536
2;calc total;1;232.52;232.52;232.52
2;calc update async;100;1.73467e-05;1.1524e-05;0.000197249
2;calc inner;100;2.30966;2.30527;2.32323
2;calc wait;100;0.00777228;0.0058873;0.0139557
2;calc bound;100;0.00560968;0.00520502;0.0059899
2;calc iter;100;2.32516;2.32121;2.33609
2;total;1;240.536;240.536;240.536
3;calc total;1;232.52;232.52;232.52
3;calc update async;100;1.85237e-05;1.1911e-05;0.000209103
3;calc inner;100;2.30954;2.30412;2.32212
3;calc wait;100;0.0100354;0.00536744;0.0144772
3;calc bound;100;0.00554722;0.00506531;0.00581172
3;calc iter;100;2.32515;2.31885;2.33555
3;total;1;240.536;240.536;240.536
4;calc total;1;232.52;232.52;232.52
4;calc update async;100;1.4541e-05;9.242e-06;0.000227607
4;calc inner;100;2.28757;2.27913;2.31603
4;calc wait;100;0.0125264;0.00750007;0.0247932
4;calc bound;100;0.00811221;0.00545173;0.00831072
4;calc iter;100;2.32503;2.32177;2.33439
4;total;1;240.534;240.534;240.534
5;calc total;1;232.52;232.52;232.52
5;calc update async;100;1.31987e-05;8.213e-06;0.000181236
5;calc inner;100;2.28799;2.27736;2.31491
5;calc wait;100;0.0120738;0.00751254;0.022423
5;calc bound;100;0.00805501;0.00551013;0.00821487
5;calc iter;100;2.32504;2.31869;2.33206
5;total;1;240.532;240.532;240.532
6;calc total;1;232.52;232.52;232.52
6;calc update async;100;1.90241e-05;1.1598e-05;0.000195643
6;calc inner;100;2.3074;2.30232;2.32033
6;calc wait;100;0.00759053;0.00575656;0.0152076
6;calc bound;100;0.00568167;0.00482797;0.00607547
6;calc iter;100;2.32517;2.32035;2.33649
6;total;1;240.527;240.527;240.527
7;calc total;1;232.52;232.52;232.52
7;calc update async;100;1.71436e-05;1.2286e-05;0.000179247
7;calc inner;100;2.30771;2.30212;2.32496
7;calc wait;100;0.0118029;0.00389771;0.0179491
7;calc bound;100;0.00560428;0.00482749;0.00596057
7;calc iter;100;2.32514;2.32199;2.33388
7;total;1;240.535;240.535;240.535
MPI
Running Jacobi on 8 processors with (4, 2) elements.
Array Dimensions: 55000 55000
Block Dimensions: 13750 27500
== Energy Conservation Check ==
initial Energy:               25.000
  final Energy:               25.000
    Difference:               -0.000
== Time Statistics ==
Completed 100 iterations.
# unit_id;function_name;num_calls;avg_runtime;min_runtime;max_runtime
0;calc total;1;232.504;232.504;232.504
0;calc update async;100;2.75648e-05;1.4076e-05;0.000204084
0;calc inner;100;2.31273;2.30818;2.32564
0;calc wait;100;0.00634739;0.00284886;0.0069591
0;calc bound;100;0.00593728;0.00293852;0.00619727
0;calc iter;100;2.32504;2.31847;2.33665
0;total;1;240.309;240.309;240.309
1;calc total;1;232.504;232.504;232.504
1;calc update async;100;1.89785e-05;1.066e-05;0.00018604
1;calc inner;100;2.31232;2.3045;2.32332
1;calc wait;100;0.00742724;0.00343552;0.0136722
1;calc bound;100;0.00527455;0.00295531;0.00590928
1;calc iter;100;2.32504;2.3169;2.33393
1;total;1;240.309;240.309;240.309
2;calc total;1;232.504;232.504;232.504
2;calc update async;100;1.67847e-05;1.1441e-05;0.000236708
2;calc inner;100;2.31239;2.30714;2.32052
2;calc wait;100;0.00686591;0.00475247;0.0076937
2;calc bound;100;0.00545923;0.00411977;0.00571141
2;calc iter;100;2.32501;2.32147;2.3323
2;total;1;240.309;240.309;240.309
3;calc total;1;232.504;232.504;232.504
3;calc update async;100;1.91884e-05;1.3212e-05;0.000211241
3;calc inner;100;2.30776;2.30177;2.32281
3;calc wait;100;0.0117484;0.00423491;0.0207824
3;calc bound;100;0.00548095;0.00423091;0.00574922
3;calc iter;100;2.32501;2.31887;2.3332
3;total;1;240.307;240.307;240.307
4;calc total;1;232.504;232.504;232.504
4;calc update async;100;1.37992e-05;8.165e-06;0.000202947
4;calc inner;100;2.29248;2.28416;2.31503
4;calc wait;100;0.0102287;0.00778615;0.0179128
4;calc bound;100;0.00807589;0.00539885;0.00826227
4;calc iter;100;2.32492;2.32151;2.33176
4;total;1;240.307;240.307;240.307
5;calc total;1;232.504;232.504;232.504
5;calc update async;100;1.3183e-05;8.36e-06;0.000183373
5;calc inner;100;2.2907;2.28096;2.3153
5;calc wait;100;0.0138178;0.00694819;0.0256778
5;calc bound;100;0.00805085;0.00474409;0.00824068
5;calc iter;100;2.32491;2.31972;2.33377
5;total;1;240.275;240.275;240.275
6;calc total;1;232.504;232.504;232.504
6;calc update async;100;1.71268e-05;1.1551e-05;0.00022476
6;calc inner;100;2.3123;2.3068;2.32063
6;calc wait;100;0.00678663;0.00418744;0.00789453
6;calc bound;100;0.00538528;0.00437681;0.00564416
6;calc iter;100;2.32501;2.32068;2.3321
6;total;1;240.308;240.308;240.308
7;calc total;1;232.504;232.504;232.504
7;calc update async;100;1.82474e-05;1.2312e-05;0.000213646
7;calc inner;100;2.31014;2.30353;2.32017
7;calc wait;100;0.00944401;0.00634973;0.0153667
7;calc bound;100;0.00539208;0.00443621;0.00567208
7;calc iter;100;2.325;2.32089;2.33281
7;total;1;240.31;240.31;240.31
MPI
Running Jacobi on 8 processors with (4, 2) elements.
Array Dimensions: 55000 55000
Block Dimensions: 13750 27500
== Energy Conservation Check ==
initial Energy:               25.000
  final Energy:               25.000
    Difference:               -0.000
== Time Statistics ==
Completed 100 iterations.
# unit_id;function_name;num_calls;avg_runtime;min_runtime;max_runtime
0;calc total;1;231.75;231.75;231.75
0;calc update async;100;2.79828e-05;1.6416e-05;0.000225796
0;calc inner;100;2.30531;2.30139;2.32065
0;calc wait;100;0.00624454;0.00265075;0.0110516
0;calc bound;100;0.00592032;0.0029327;0.00621781
0;calc iter;100;2.3175;2.30939;2.33814
0;total;1;239.685;239.685;239.685
1;calc total;1;231.75;231.75;231.75
1;calc update async;100;2.09971e-05;1.2133e-05;0.000185344
1;calc inner;100;2.30281;2.29604;2.3192
1;calc wait;100;0.00906124;0.00567447;0.0140513
1;calc bound;100;0.00559016;0.00294073;0.00589625
1;calc iter;100;2.31749;2.31095;2.33267
1;total;1;239.683;239.683;239.683
2;calc total;1;231.75;231.75;231.75
2;calc update async;100;1.72787e-05;1.1849e-05;0.000230718
2;calc inner;100;2.30414;2.29915;2.32084
2;calc wait;100;0.00707145;0.00491924;0.00744277
2;calc bound;100;0.00548579;0.0047414;0.00568868
2;calc iter;100;2.31746;2.3142;2.33334
2;total;1;239.684;239.684;239.684
3;calc total;1;231.75;231.75;231.75
3;calc update async;100;1.78916e-05;1.2733e-05;0.000225257
3;calc inner;100;2.30009;2.29397;2.31667
3;calc wait;100;0.0118814;0.00767533;0.0180952
3;calc bound;100;0.00545265;0.00434875;0.00565434
3;calc iter;100;2.31745;2.31419;2.33423
3;total;1;239.684;239.684;239.684
4;calc total;1;231.75;231.75;231.75
4;calc update async;100;1.37324e-05;8.78e-06;0.000193032
4;calc inner;100;2.28365;2.27736;2.30957
4;calc wait;100;0.00989928;0.00772431;0.017915
4;calc bound;100;0.0080484;0.00518627;0.00821843
4;calc iter;100;2.31735;2.31396;2.33352
4;total;1;239.641;239.641;239.641
5;calc total;1;231.75;231.75;231.75
5;calc update async;100;1.22516e-05;8.09e-06;0.000130716
5;calc inner;100;2.28163;2.27055;2.31102
5;calc wait;100;0.0143638;0.00796109;0.0260117
5;calc bound;100;0.0080495;0.00508414;0.00824534
5;calc iter;100;2.31733;2.31316;2.33348
5;total;1;239.675;239.675;239.675
6;calc total;1;231.75;231.75;231.75
6;calc update async;100;1.73591e-05;1.15e-05;0.000199803
6;calc inner;100;2.30155;2.29633;2.31885
6;calc wait;100;0.00752125;0.00476862;0.0130349
6;calc bound;100;0.00550711;0.00466261;0.00589056
6;calc iter;100;2.31747;2.31348;2.33146
6;total;1;239.683;239.683;239.683
7;calc total;1;231.75;231.75;231.75
7;calc update async;100;1.7717e-05;1.2263e-05;0.000170348
7;calc inner;100;2.30204;2.29611;2.31964
7;calc wait;100;0.00993643;0.00421977;0.0159543
7;calc bound;100;0.00544926;0.00462401;0.0056544
7;calc iter;100;2.31745;2.31278;2.33441
7;total;1;239.683;239.683;239.683
