# Supplementary material for: A Halo abstraction for distributed n-dimensional structured grids within the C++ PGAS library DASH
Source: PeerJ Comput Sci. 2023 Feb 3;9:e1203. doi: 10.7717/peerj-cs.1203 (PMC10280232; doi:10.7717/peerj-cs.1203)
Supplement: Supplemental Information 2 [file peerj-cs-09-1203-s002.gz › raw_haswell/res_2d/strong/plain/heat2d_n1_c1_55000_21918163.out]

DASH
InitEnergy=25.00000
EndEnergy=25.00000
DiffEnergy=0.00000
Matrixspec: 55000 x 55000
Iterations: 100
# unit_id;function_name;num_calls;avg_runtime;min_runtime;max_runtime
0;initialize;1;1.01445;1.01445;1.01445
0;async;100;0.00371;0.00367;0.00651
0;inner;100;8.20653;8.15266;8.25881
0;wait;100;0.00000;0.00000;0.00001
0;boundary;100;0.01725;0.01713;0.01747
0;calc iter;100;8.22750;8.17367;8.27979
0;calc total;1;822.74987;822.74987;822.74987
0;total;1;894.61386;894.61386;894.61386
DASH
InitEnergy=25.00000
EndEnergy=25.00000
DiffEnergy=0.00000
Matrixspec: 55000 x 55000
Iterations: 100
# unit_id;function_name;num_calls;avg_runtime;min_runtime;max_runtime
0;initialize;1;0.69380;0.69380;0.69380
0;async;100;0.00371;0.00367;0.00648
0;inner;100;8.21758;8.15878;8.27473
0;wait;100;0.00000;0.00000;0.00000
0;boundary;100;0.01728;0.01717;0.01742
0;calc iter;100;8.23857;8.17969;8.29564
0;calc total;1;823.85736;823.85736;823.85736
0;total;1;895.89043;895.89043;895.89043
DASH
InitEnergy=25.00000
EndEnergy=25.00000
DiffEnergy=0.00000
Matrixspec: 55000 x 55000
Iterations: 100
# unit_id;function_name;num_calls;avg_runtime;min_runtime;max_runtime
0;initialize;1;0.69648;0.69648;0.69648
0;async;100;0.00370;0.00366;0.00649
0;inner;100;8.22674;8.18865;8.26403
0;wait;100;0.00000;0.00000;0.00000
0;boundary;100;0.01721;0.01700;0.01749
0;calc iter;100;8.24765;8.20943;8.28509
0;calc total;1;824.76501;824.76501;824.76501
0;total;1;896.47947;896.47947;896.47947
MPI
Running Jacobi on 1 processors with (1, 1) elements.
Array Dimensions: 55000 55000
Block Dimensions: 55000 55000
== Energy Conservation Check ==
initial Energy:               25.000
  final Energy:               25.000
    Difference:                0.000
== Time Statistics ==
Completed 100 iterations.
# unit_id;function_name;num_calls;avg_runtime;min_runtime;max_runtime
0;calc total;1;1046.68;1046.68;1046.68
0;calc update async;100;0.004732;0.00462925;0.00989084
0;calc inner;100;10.4458;10.4341;10.4536
0;calc wait;100;0.000215493;0.000206979;0.000279463
0;calc bound;100;0.0160346;0.0159338;0.0161767
0;calc iter;100;10.4668;10.4551;10.4745
0;total;1;1085.67;1085.67;1085.67
MPI
Running Jacobi on 1 processors with (1, 1) elements.
Array Dimensions: 55000 55000
Block Dimensions: 55000 55000
== Energy Conservation Check ==
initial Energy:               25.000
  final Energy:               25.000
    Difference:                0.000
== Time Statistics ==
Completed 100 iterations.
# unit_id;function_name;num_calls;avg_runtime;min_runtime;max_runtime
0;calc total;1;1047.08;1047.08;1047.08
0;calc update async;100;0.00471659;0.00461163;0.00986551
0;calc inner;100;10.4499;10.4396;10.458
0;calc wait;100;0.000215391;0.000202969;0.000274575
0;calc bound;100;0.015981;0.0158955;0.0161089
0;calc iter;100;10.4708;10.4604;10.4797
0;total;1;1085.93;1085.93;1085.93
MPI
Running Jacobi on 1 processors with (1, 1) elements.
Array Dimensions: 55000 55000
Block Dimensions: 55000 55000
== Energy Conservation Check ==
initial Energy:               25.000
  final Energy:               25.000
    Difference:                0.000
== Time Statistics ==
Completed 100 iterations.
# unit_id;function_name;num_calls;avg_runtime;min_runtime;max_runtime
0;calc total;1;1046.89;1046.89;1046.89
0;calc update async;100;0.00472477;0.00464548;0.00987744
0;calc inner;100;10.4479;10.4347;10.4559
0;calc wait;100;0.000214114;0.000205385;0.000283195
0;calc bound;100;0.0160057;0.0159056;0.0161389
0;calc iter;100;10.4689;10.4557;10.4769
0;total;1;1085.63;1085.63;1085.63
