# Supplementary material for: A Halo abstraction for distributed n-dimensional structured grids within the C++ PGAS library DASH
Source: PeerJ Comput Sci. 2023 Feb 3;9:e1203. doi: 10.7717/peerj-cs.1203 (PMC10280232; doi:10.7717/peerj-cs.1203)
Supplement: Supplemental Information 2 [file peerj-cs-09-1203-s002.gz › raw_haswell/res_2d/strong/plain/heat2d_n8_c24_55000_21918173.out]

DASH
InitEnergy=25.00000
EndEnergy=25.00000
DiffEnergy=-0.00000
Matrixspec: 55000 x 55000
Iterations: 100
# unit_id;function_name;num_calls;avg_runtime;min_runtime;max_runtime
0;initialize;1;3.57945;3.57945;3.57945
0;async;100;0.00112;0.00017;0.01155
0;inner;100;0.07817;0.07468;0.08019
0;wait;100;0.00004;0.00002;0.00006
0;boundary;100;0.00184;0.00072;0.00262
0;calc iter;100;0.08116;0.07839;0.08860
0;calc total;1;8.12968;8.12968;8.12968
0;total;1;12.18556;12.18556;12.18556
24;initialize;1;3.39289;3.39289;3.39289
24;async;100;0.00146983;0.000457058;0.00361641
24;inner;100;0.0775633;0.0764798;0.079629
24;wait;100;3.46228e-05;2.248e-05;9.0363e-05
24;boundary;100;0.00210288;0.00124752;0.00259407
24;calc iter;100;0.0811723;0.0798811;0.0828355
24;calc total;1;8.12968;8.12968;8.12968
24;total;1;11.999;11.999;11.999
25;initialize;1;3.39292;3.39292;3.39292
25;async;100;0.0011163;0.000189582;0.00252281
25;inner;100;0.0784323;0.0776458;0.0803433
25;wait;100;2.90589e-05;2.0654e-05;5.7486e-05
25;boundary;100;0.00160364;0.000875248;0.00212462
25;calc iter;100;0.0811828;0.080149;0.0825228
25;calc total;1;8.12967;8.12967;8.12967
25;total;1;11.999;11.999;11.999
26;initialize;1;3.38994;3.38994;3.38994
26;async;100;0.00123486;0.000208238;0.00272177
26;inner;100;0.0784593;0.0774122;0.0804511
26;wait;100;2.64413e-05;1.7523e-05;5.2787e-05
26;boundary;100;0.00146586;0.000736108;0.00192508
26;calc iter;100;0.081188;0.0799145;0.0825627
26;calc total;1;8.12968;8.12968;8.12968
26;total;1;11.996;11.996;11.996
27;initialize;1;3.39296;3.39296;3.39296
27;async;100;0.00150227;0.000289817;0.003083
27;inner;100;0.0781875;0.077452;0.0806269
27;wait;100;2.62854e-05;1.7804e-05;4.3308e-05
27;boundary;100;0.00147277;0.00068384;0.00191643
27;calc iter;100;0.0811905;0.0798223;0.0824352
27;calc total;1;8.12967;8.12967;8.12967
27;total;1;11.999;11.999;11.999
28;initialize;1;3.38827;3.38827;3.38827
28;async;100;0.00138159;0.00051339;0.00268399
28;inner;100;0.0780743;0.0770685;0.0797293
28;wait;100;2.5419e-05;1.4669e-05;7.7116e-05
28;boundary;100;0.0017111;0.000635328;0.00202271
28;calc iter;100;0.0811943;0.079584;0.0822295
28;calc total;1;8.12968;8.12968;8.12968
28;total;1;11.9944;11.9944;11.9944
29;initialize;1;3.38934;3.38934;3.38934
29;async;100;0.000371107;0.00028507;0.000766754
29;inner;100;0.0787867;0.0780779;0.0808613
29;wait;100;2.77293e-05;1.5324e-05;5.6771e-05
29;boundary;100;0.00201106;0.000629867;0.00231358
29;calc iter;100;0.081198;0.0790621;0.0834008
29;calc total;1;8.12967;8.12967;8.12967
29;total;1;11.9954;11.9954;11.9954
30;initialize;1;3.39291;3.39291;3.39291
30;async;100;0.00199076;0.000570831;0.00295087
30;inner;100;0.0777117;0.0769324;0.0798471
30;wait;100;2.54355e-05;1.4953e-05;7.7162e-05
30;boundary;100;0.00146112;0.000659684;0.00191149
30;calc iter;100;0.0811908;0.0799192;0.0821379
30;calc total;1;8.12967;8.12967;8.12967
30;total;1;11.999;11.999;11.999
31;initialize;1;3.39293;3.39293;3.39293
31;async;100;0.000969844;0.00020324;0.00215209
31;inner;100;0.0786663;0.0781169;0.0810888
31;wait;100;2.56338e-05;1.7283e-05;4.3849e-05
31;boundary;100;0.00152203;0.000853992;0.0020052
31;calc iter;100;0.081185;0.080009;0.0826067
31;calc total;1;8.12967;8.12967;8.12967
31;total;1;11.999;11.999;11.999
32;initialize;1;3.3929;3.3929;3.3929
32;async;100;0.00128029;0.000250575;0.00302485
32;inner;100;0.0783832;0.077145;0.0804783
32;wait;100;2.68312e-05;2.0059e-05;5.1642e-05
32;boundary;100;0.00148317;0.000826591;0.00192211
32;calc iter;100;0.0811751;0.0797434;0.0833839
32;calc total;1;8.12967;8.12967;8.12967
32;total;1;11.999;11.999;11.999
33;initialize;1;3.39292;3.39292;3.39292
33;async;100;0.00120401;0.000176188;0.00319452
33;inner;100;0.0781114;0.0775029;0.080198
33;wait;100;3.32203e-05;2.153e-05;6.6233e-05
33;boundary;100;0.00181847;0.000953885;0.0022931
33;calc iter;100;0.0811686;0.0801547;0.0828743
33;calc total;1;8.12967;8.12967;8.12967
33;total;1;11.999;11.999;11.999
34;initialize;1;3.3929;3.3929;3.3929
34;async;100;0.00137069;0.000178908;0.00283109
34;inner;100;0.0774351;0.0760634;0.0801763
34;wait;100;3.90268e-05;3.1321e-05;6.4233e-05
34;boundary;100;0.00230997;0.000953005;0.00279656
34;calc iter;100;0.0811566;0.0798948;0.0826395
34;calc total;1;8.12967;8.12967;8.12967
34;total;1;11.999;11.999;11.999
120;initialize;1;3.45282;3.45282;3.45282
120;async;100;0.00343998;0.000313806;0.0311557
120;inner;100;0.076128;0.0679411;0.0800231
120;wait;100;3.01367e-05;1.6767e-05;5.0139e-05
120;boundary;100;0.00166162;0.000662233;0.00223687
120;calc iter;100;0.0812616;0.0724436;0.102682
120;calc total;1;8.12967;8.12967;8.12967
120;total;1;12.0589;12.0589;12.0589
48;initialize;1;3.43145;3.43145;3.43145
48;async;100;0.00262501;0.000574563;0.0101595
48;inner;100;0.0777608;0.0747572;0.0792612
48;wait;100;1.86461e-05;1.3078e-05;7.4712e-05
48;boundary;100;0.000760235;0.00063612;0.00216364
48;calc iter;100;0.0811661;0.0778927;0.0880178
48;calc total;1;8.12967;8.12967;8.12967
48;total;1;12.0375;12.0375;12.0375
72;initialize;1;3.41877;3.41877;3.41877
72;async;100;0.000616806;0.000265399;0.0102756
72;inner;100;0.0789001;0.0771717;0.0805768
72;wait;100;2.49009e-05;1.6323e-05;3.8869e-05
72;boundary;100;0.00165139;0.000637998;0.00228183
72;calc iter;100;0.0811944;0.079404;0.0897684
72;calc total;1;8.12968;8.12968;8.12968
72;total;1;12.0247;12.0247;12.0247
35;initialize;1;3.39295;3.39295;3.39295
35;async;100;0.00123683;0.000167659;0.00407258
35;inner;100;0.0774374;0.0763304;0.0802382
35;wait;100;3.89928e-05;2.6221e-05;6.0063e-05
35;boundary;100;0.00245442;0.000946388;0.00283977
35;calc iter;100;0.0811692;0.0800396;0.0834025
35;calc total;1;8.12967;8.12967;8.12967
35;total;1;11.999;11.999;11.999
96;initialize;1;3.40001;3.40001;3.40001
96;async;100;0.00310301;0.00030761;0.0183896
96;inner;100;0.0764099;0.072627;0.0803174
96;wait;100;3.13934e-05;1.7872e-05;4.3951e-05
96;boundary;100;0.0017152;0.000641572;0.00223853
96;calc iter;100;0.0812612;0.0763448;0.0937885
96;calc total;1;8.12968;8.12968;8.12968
96;total;1;12.0061;12.0061;12.0061
121;initialize;1;3.45287;3.45287;3.45287
121;async;100;0.00305952;0.000389553;0.0260694
121;inner;100;0.0764108;0.0688995;0.0802261
121;wait;100;3.02414e-05;1.9549e-05;5.8253e-05
121;boundary;100;0.00177356;0.000630933;0.00228165
121;calc iter;100;0.0812761;0.0752434;0.0969305
121;calc total;1;8.12967;8.12967;8.12967
121;total;1;12.0588;12.0588;12.0588
49;initialize;1;3.43147;3.43147;3.43147
49;async;100;0.00148843;0.000156816;0.00909165
49;inner;100;0.078927;0.0763012;0.0798451
49;wait;100;1.72728e-05;1.3662e-05;3.8133e-05
49;boundary;100;0.000728873;0.000645024;0.00141761
49;calc iter;100;0.0811626;0.0777039;0.0870014
49;calc total;1;8.12967;8.12967;8.12967
49;total;1;12.0374;12.0374;12.0374
73;initialize;1;3.41615;3.41615;3.41615
73;async;100;0.00188183;0.000358472;0.010458
73;inner;100;0.0779238;0.0760317;0.0801447
73;wait;100;2.37755e-05;1.507e-05;5.9963e-05
73;boundary;100;0.00136186;0.000645628;0.00203781
73;calc iter;100;0.0811931;0.0788375;0.089034
73;calc total;1;8.12967;8.12967;8.12967
73;total;1;12.0221;12.0221;12.0221
36;initialize;1;3.3929;3.3929;3.3929
36;async;100;0.00280653;0.000587631;0.00994472
36;inner;100;0.0761012;0.0748109;0.0792671
36;wait;100;3.93302e-05;1.5516e-05;7.4408e-05
36;boundary;100;0.00219669;0.000736758;0.00271993
36;calc iter;100;0.0811453;0.079515;0.0857392
36;calc total;1;8.12967;8.12967;8.12967
36;total;1;11.999;11.999;11.999
97;initialize;1;3.40002;3.40002;3.40002
97;async;100;0.00408864;0.000580988;0.0168751
97;inner;100;0.0755216;0.0722125;0.0797224
97;wait;100;3.1438e-05;2.0302e-05;7.0975e-05
97;boundary;100;0.00162131;0.000632471;0.00228864
97;calc iter;100;0.0812651;0.0774316;0.0921874
97;calc total;1;8.12967;8.12967;8.12967
97;total;1;12.0061;12.0061;12.0061
122;initialize;1;3.45287;3.45287;3.45287
122;async;100;0.00345992;0.000291621;0.0243884
122;inner;100;0.076157;0.0703607;0.0799358
122;wait;100;2.92336e-05;1.6482e-05;5.6286e-05
122;boundary;100;0.00162435;0.000637683;0.00214569
122;calc iter;100;0.0812726;0.0749688;0.0988751
122;calc total;1;8.12967;8.12967;8.12967
122;total;1;12.0588;12.0588;12.0588
50;initialize;1;3.43146;3.43146;3.43146
50;async;100;0.00179205;0.0003303;0.00878547
50;inner;100;0.0782777;0.0758047;0.0794379
50;wait;100;2.76529e-05;1.5997e-05;5.3545e-05
50;boundary;100;0.00105562;0.000673322;0.00247737
50;calc iter;100;0.0811541;0.0791482;0.085347
50;calc total;1;8.12967;8.12967;8.12967
50;total;1;12.0375;12.0375;12.0375
74;initialize;1;3.41883;3.41883;3.41883
74;async;100;0.00108088;0.000208448;0.0103666
74;inner;100;0.0787644;0.0770398;0.0802618
74;wait;100;2.38813e-05;1.7534e-05;4.8407e-05
74;boundary;100;0.00131732;0.000695136;0.00178734
74;calc iter;100;0.0811879;0.0786462;0.0891599
74;calc total;1;8.12968;8.12968;8.12968
74;total;1;12.0247;12.0247;12.0247
37;initialize;1;3.39069;3.39069;3.39069
37;async;100;0.00245596;0.000153737;0.00658433
37;inner;100;0.0774875;0.0767019;0.0796702
37;wait;100;2.81498e-05;1.4446e-05;4.8734e-05
37;boundary;100;0.00118549;0.000683147;0.0021604
37;calc iter;100;0.0811583;0.0789875;0.0846761
37;calc total;1;8.12967;8.12967;8.12967
37;total;1;11.9967;11.9967;11.9967
98;initialize;1;3.40002;3.40002;3.40002
98;async;100;0.00347653;0.000296896;0.0168452
98;inner;100;0.0758386;0.0729315;0.0801014
98;wait;100;3.34097e-05;1.9135e-05;5.0766e-05
98;boundary;100;0.001905;0.000659195;0.00229523
98;calc iter;100;0.0812559;0.0783533;0.0918261
98;calc total;1;8.12967;8.12967;8.12967
98;total;1;12.0061;12.0061;12.0061
123;initialize;1;3.45287;3.45287;3.45287
123;async;100;0.00316799;0.000248088;0.0186798
123;inner;100;0.0764199;0.0710849;0.0799649
123;wait;100;2.63542e-05;1.6826e-05;4.6722e-05
123;boundary;100;0.00164146;0.000685619;0.00226998
123;calc iter;100;0.0812575;0.0767088;0.0942919
123;calc total;1;8.12968;8.12968;8.12968
123;total;1;12.0588;12.0588;12.0588
51;initialize;1;3.43145;3.43145;3.43145
51;async;100;0.00148121;0.000562975;0.00625582
51;inner;100;0.0785814;0.0768135;0.079961
51;wait;100;2.63891e-05;1.4277e-05;4.0661e-05
51;boundary;100;0.00106521;0.000709733;0.00213587
51;calc iter;100;0.0811553;0.0801417;0.0846843
51;calc total;1;8.12967;8.12967;8.12967
51;total;1;12.0375;12.0375;12.0375
75;initialize;1;3.41878;3.41878;3.41878
75;async;100;0.0011864;0.000255723;0.0101026
75;inner;100;0.0785803;0.076531;0.0799105
75;wait;100;2.71472e-05;1.6741e-05;7.3873e-05
75;boundary;100;0.00138619;0.000857714;0.00187746
75;calc iter;100;0.0811814;0.0789914;0.0882959
75;calc total;1;8.12968;8.12968;8.12968
75;total;1;12.0247;12.0247;12.0247
38;initialize;1;3.3929;3.3929;3.3929
38;async;100;0.00282605;0.00053957;0.00423453
38;inner;100;0.0773741;0.0760759;0.0794687
38;wait;100;2.36446e-05;1.5652e-05;6.452e-05
38;boundary;100;0.000938602;0.000698695;0.00236256
38;calc iter;100;0.0811637;0.0802431;0.0824222
38;calc total;1;8.12967;8.12967;8.12967
38;total;1;11.999;11.999;11.999
99;initialize;1;3.40001;3.40001;3.40001
99;async;100;0.0032112;0.000366942;0.0169784
99;inner;100;0.0761902;0.0737351;0.0799773
99;wait;100;2.91565e-05;1.6454e-05;5.2578e-05
99;boundary;100;0.00181035;0.000689342;0.00214637
99;calc iter;100;0.0812427;0.077027;0.092799
99;calc total;1;8.12968;8.12968;8.12968
99;total;1;12.0061;12.0061;12.0061
124;initialize;1;3.4529;3.4529;3.4529
124;async;100;0.00310631;0.000215506;0.0174891
124;inner;100;0.0766745;0.0717415;0.0813404
124;wait;100;2.71125e-05;1.7405e-05;4.8034e-05
124;boundary;100;0.00143143;0.000726002;0.00221734
124;calc iter;100;0.081241;0.0775273;0.0930206
124;calc total;1;8.12967;8.12967;8.12967
124;total;1;12.0589;12.0589;12.0589
52;initialize;1;3.43141;3.43141;3.43141
52;async;100;0.00158418;0.00055871;0.00397664
52;inner;100;0.0786012;0.0771236;0.0796398
52;wait;100;2.61607e-05;1.5827e-05;4.9351e-05
52;boundary;100;0.000939812;0.00066658;0.00178048
52;calc iter;100;0.0811527;0.0799662;0.0832715
52;calc total;1;8.12967;8.12967;8.12967
52;total;1;12.0374;12.0374;12.0374
76;initialize;1;3.41877;3.41877;3.41877
76;async;100;0.00085316;0.000158017;0.00824249
76;inner;100;0.0788174;0.0772881;0.0804671
76;wait;100;2.9165e-05;1.9788e-05;4.4277e-05
76;boundary;100;0.00147768;0.000734497;0.00203975
76;calc iter;100;0.0811788;0.079494;0.0873455
76;calc total;1;8.12968;8.12968;8.12968
76;total;1;12.0247;12.0247;12.0247
39;initialize;1;3.39293;3.39293;3.39293
39;async;100;0.00314615;0.000593833;0.00432273
39;inner;100;0.0772381;0.0764475;0.0796199
39;wait;100;1.99826e-05;1.5266e-05;5.2793e-05
39;boundary;100;0.00076494;0.000649483;0.00129052
39;calc iter;100;0.0811703;0.0799024;0.0823263
39;calc total;1;8.12967;8.12967;8.12967
39;total;1;11.999;11.999;11.999
100;initialize;1;3.40007;3.40007;3.40007
100;async;100;0.00297619;0.00021532;0.013257
100;inner;100;0.0766998;0.0746235;0.0803171
100;wait;100;2.81026e-05;1.9134e-05;7.5148e-05
100;boundary;100;0.00151229;0.000852034;0.00209278
100;calc iter;100;0.0812182;0.0769795;0.0918534
100;calc total;1;8.12968;8.12968;8.12968
100;total;1;12.0061;12.0061;12.0061
125;initialize;1;3.45288;3.45288;3.45288
125;async;100;0.00363871;0.000470796;0.0179444
125;inner;100;0.0761954;0.0711889;0.0794429
125;wait;100;2.92999e-05;2.0488e-05;8.5186e-05
125;boundary;100;0.00136135;0.000969981;0.0024039
125;calc iter;100;0.0812261;0.077609;0.0949317
125;calc total;1;8.12967;8.12967;8.12967
125;total;1;12.0589;12.0589;12.0589
53;initialize;1;3.43148;3.43148;3.43148
53;async;100;0.00175795;0.000586304;0.00419795
53;inner;100;0.0784827;0.0765859;0.0792579
53;wait;100;2.37137e-05;1.4063e-05;6.5503e-05
53;boundary;100;0.000888324;0.000644962;0.00175855
53;calc iter;100;0.0811538;0.08013;0.0830765
53;calc total;1;8.12967;8.12967;8.12967
53;total;1;12.0375;12.0375;12.0375
77;initialize;1;3.41413;3.41413;3.41413
77;async;100;0.00111027;0.00021774;0.00745992
77;inner;100;0.078025;0.0761543;0.0798187
77;wait;100;3.73503e-05;2.5356e-05;8.2594e-05
77;boundary;100;0.00198922;0.00100692;0.00251016
40;initialize;1;3.3929;3.3929;3.3929
40;async;100;0.00388686;0.000539714;0.00486364
40;inner;100;0.0765372;0.0756944;0.0792379
40;wait;100;1.77253e-05;1.3497e-05;8.146e-05
40;boundary;100;0.000727931;0.000639319;0.00114827
40;calc iter;100;0.0811712;0.0805474;0.0822869
40;calc total;1;8.12967;8.12967;8.12967
40;total;1;11.999;11.999;11.999
101;initialize;1;3.40002;3.40002;3.40002
101;async;100;0.00272783;0.000189688;0.0104674
101;inner;100;0.0768384;0.0747312;0.0803032
101;wait;100;3.24634e-05;2.0949e-05;4.6408e-05
101;boundary;100;0.00161206;0.000714814;0.00238923
101;calc iter;100;0.0812122;0.0781122;0.0882127
101;calc total;1;8.12967;8.12967;8.12967
101;total;1;12.0061;12.0061;12.0061
126;initialize;1;3.4529;3.4529;3.4529
126;async;100;0.00279904;0.000229251;0.0224522
126;inner;100;0.076445;0.0715751;0.0845428
126;wait;100;3.86011e-05;2.7437e-05;6.9312e-05
126;boundary;100;0.00193358;0.000883317;0.0028377
126;calc iter;100;0.0812177;0.0772821;0.101123
126;calc total;1;8.12967;8.12967;8.12967
126;total;1;12.0589;12.0589;12.0589
54;initialize;1;3.43147;3.43147;3.43147
54;async;100;0.00133199;0.000540795;0.00384281
54;inner;100;0.0785694;0.0771425;0.0792976
54;wait;100;3.1928e-05;1.8604e-05;6.7996e-05
54;boundary;100;0.0012154;0.000735248;0.00209295
54;calc iter;100;0.0811498;0.0798361;0.0832379
54;calc total;1;8.12967;8.12967;8.12967
54;total;1;12.0375;12.0375;12.0375
77;calc iter;100;0.0811637;0.0789787;0.0874429
77;calc total;1;8.12968;8.12968;8.12968
77;total;1;12.0201;12.0201;12.0201
41;initialize;1;3.39296;3.39296;3.39296
41;async;100;0.00464528;0.000577601;0.00554903
41;inner;100;0.0757676;0.0748121;0.0779187
41;wait;100;1.74791e-05;1.3083e-05;0.000110527
41;boundary;100;0.000739765;0.000626243;0.00197438
41;calc iter;100;0.0811715;0.0804181;0.0820917
41;calc total;1;8.12967;8.12967;8.12967
41;total;1;11.999;11.999;11.999
102;initialize;1;3.40003;3.40003;3.40003
102;async;100;0.00361678;0.000535494;0.0116
102;inner;100;0.0751494;0.0735058;0.0796064
102;wait;100;4.37332e-05;2.6744e-05;6.9838e-05
102;boundary;100;0.00237757;0.00097912;0.00280893
102;calc iter;100;0.0811898;0.078921;0.0898777
102;calc total;1;8.12967;8.12967;8.12967
102;total;1;12.0061;12.0061;12.0061
127;initialize;1;3.45287;3.45287;3.45287
127;async;100;0.00269258;0.000192297;0.021179
127;inner;100;0.076169;0.0697952;0.0798566
127;wait;100;4.23857e-05;2.3476e-05;7.1896e-05
127;boundary;100;0.00230384;0.00076959;0.0027734
127;calc iter;100;0.0812096;0.077043;0.0984861
127;calc total;1;8.12967;8.12967;8.12967
127;total;1;12.0588;12.0588;12.0588
55;initialize;1;3.43147;3.43147;3.43147
55;async;100;0.00120229;0.000330794;0.00419639
55;inner;100;0.0781834;0.076693;0.0791536
55;wait;100;3.6174e-05;1.7566e-05;8.1514e-05
55;boundary;100;0.00172565;0.000830105;0.00249157
55;calc iter;100;0.0811489;0.0799672;0.0834446
55;calc total;1;8.12967;8.12967;8.12967
55;total;1;12.0375;12.0375;12.0375
78;initialize;1;3.41882;3.41882;3.41882
78;async;100;0.000700425;0.000164486;0.00677036
78;inner;100;0.0782032;0.0767496;0.0802586
78;wait;100;3.82558e-05;2.7823e-05;5.8839e-05
78;boundary;100;0.00220659;0.000782722;0.00285078
78;calc iter;100;0.0811502;0.0793204;0.0876077
78;calc total;1;8.12968;8.12968;8.12968
78;total;1;12.0247;12.0247;12.0247
42;initialize;1;3.3929;3.3929;3.3929
42;async;100;0.00358841;0.000561056;0.00462353
42;inner;100;0.0768135;0.0760571;0.079197
42;wait;100;1.78733e-05;1.315e-05;9.652e-05
42;boundary;100;0.000745213;0.000645381;0.00145929
42;calc iter;100;0.0811662;0.0804637;0.0820513
42;calc total;1;8.12967;8.12967;8.12967
42;total;1;11.999;11.999;11.999
103;initialize;1;3.40002;3.40002;3.40002
103;async;100;0.00414608;0.000433438;0.00884051
103;inner;100;0.0742633;0.07295;0.0791197
103;wait;100;4.75938e-05;3.9522e-05;0.000108722
103;boundary;100;0.00269787;0.00133311;0.00287168
103;calc iter;100;0.081157;0.0792602;0.0860003
103;calc total;1;8.12967;8.12967;8.12967
103;total;1;12.0061;12.0061;12.0061
128;initialize;1;3.45281;3.45281;3.45281
128;async;100;0.00280858;0.000247278;0.0200178
128;inner;100;0.0760925;0.0709346;0.0799045
128;wait;100;3.98234e-05;2.622e-05;6.3936e-05
128;boundary;100;0.00226398;0.000780161;0.00270859
128;calc iter;100;0.0812072;0.0771008;0.095256
128;calc total;1;8.12968;8.12968;8.12968
128;total;1;12.0588;12.0588;12.0588
56;initialize;1;3.43144;3.43144;3.43144
56;async;100;0.000984565;0.000150568;0.00458058
56;inner;100;0.0786086;0.0761069;0.0796936
56;wait;100;3.34846e-05;1.6189e-05;5.8122e-05
56;boundary;100;0.00150885;0.000674492;0.00284202
56;calc iter;100;0.0811369;0.0799092;0.0849143
56;calc total;1;8.12967;8.12967;8.12967
56;total;1;12.0374;12.0374;12.0374
79;initialize;1;3.41459;3.41459;3.41459
79;async;100;0.00109038;0.000196006;0.00803228
79;inner;100;0.0779287;0.0761785;0.0792726
79;wait;100;3.74059e-05;2.615e-05;9.8688e-05
79;boundary;100;0.00210024;0.00135026;0.00258851
79;calc iter;100;0.0811585;0.0791259;0.0877123
79;calc total;1;8.12968;8.12968;8.12968
79;total;1;12.0205;12.0205;12.0205
43;initialize;1;3.39291;3.39291;3.39291
43;async;100;0.00314078;0.000551127;0.00531406
43;inner;100;0.0772209;0.0762969;0.0795121
43;wait;100;1.91268e-05;1.4309e-05;6.1534e-05
43;boundary;100;0.000780248;0.000635729;0.00100816
43;calc iter;100;0.0811624;0.0794988;0.0831053
43;calc total;1;8.12967;8.12967;8.12967
43;total;1;11.999;11.999;11.999
104;initialize;1;3.40006;3.40006;3.40006
104;async;100;0.00271354;0.000242296;0.010519
104;inner;100;0.0763345;0.0742381;0.0798073
104;wait;100;3.73912e-05;2.344e-05;6.5259e-05
104;boundary;100;0.0021023;0.000890799;0.00240123
104;calc iter;100;0.0811898;0.0788419;0.0884342
104;calc total;1;8.12968;8.12968;8.12968
104;total;1;12.0061;12.0061;12.0061
129;initialize;1;3.45278;3.45278;3.45278
129;async;100;0.00292459;0.000482674;0.0225009
129;inner;100;0.0763627;0.0714912;0.0799345
129;wait;100;3.58931e-05;2.3378e-05;7.1262e-05
129;boundary;100;0.00189417;0.000765377;0.00279559
129;calc iter;100;0.0812193;0.0764311;0.0979808
129;calc total;1;8.12968;8.12968;8.12968
129;total;1;12.0588;12.0588;12.0588
57;initialize;1;3.42828;3.42828;3.42828
57;async;100;0.000819036;0.000153284;0.00624991
57;inner;100;0.0789471;0.077169;0.0799264
57;wait;100;3.14415e-05;1.6122e-05;5.1054e-05
57;boundary;100;0.00134827;0.000671516;0.002489
57;calc iter;100;0.081147;0.0795658;0.0854862
57;calc total;1;8.12967;8.12967;8.12967
57;total;1;12.0343;12.0343;12.0343
80;initialize;1;3.41259;3.41259;3.41259
80;async;100;0.00102927;0.000191537;0.00863563
80;inner;100;0.07854;0.0771014;0.0799866
80;wait;100;2.96895e-05;2.0607e-05;6.5086e-05
80;boundary;100;0.00156692;0.000903881;0.00230388
80;calc iter;100;0.0811675;0.0791034;0.0874962
80;calc total;1;8.12968;8.12968;8.12968
80;total;1;12.0185;12.0185;12.0185
44;initialize;1;3.39289;3.39289;3.39289
44;async;100;0.00303177;0.000574518;0.00509471
44;inner;100;0.0767504;0.0757667;0.0795173
44;wait;100;3.02899e-05;2.0436e-05;6.1698e-05
44;boundary;100;0.00133326;0.000786222;0.00222396
44;calc iter;100;0.0811469;0.0800298;0.0830556
44;calc total;1;8.12967;8.12967;8.12967
105;initialize;1;3.40003;3.40003;3.40003
105;async;100;0.00311582;0.00017996;0.0158565
105;inner;100;0.0763288;0.0734379;0.0799923
105;wait;100;3.55679e-05;1.9177e-05;5.8724e-05
105;boundary;100;0.00173151;0.000788008;0.00211896
105;calc iter;100;0.0812137;0.0779984;0.0912974
105;calc total;1;8.12967;8.12967;8.12967
105;total;1;12.0061;12.0061;12.0061
58;initialize;1;3.4315;3.4315;3.4315
58;async;100;0.00201806;0.000558367;0.00839874
58;inner;100;0.0780522;0.0757091;0.0791018
58;wait;100;2.90604e-05;1.5288e-05;9.8684e-05
58;boundary;100;0.00105192;0.000676857;0.00216619
58;calc iter;100;0.0811526;0.0793721;0.0848601
58;calc total;1;8.12967;8.12967;8.12967
58;total;1;12.0375;12.0375;12.0375
81;initialize;1;3.41878;3.41878;3.41878
81;async;100;0.00128824;0.000210821;0.00985933
81;inner;100;0.078492;0.0770021;0.0803162
81;wait;100;2.4779e-05;1.7293e-05;4.7981e-05
81;boundary;100;0.00136275;0.000777671;0.00190011
81;calc iter;100;0.0811693;0.0791248;0.0881171
81;calc total;1;8.12968;8.12968;8.12968
81;total;1;12.0247;12.0247;12.0247
44;total;1;11.999;11.999;11.999
106;initialize;1;3.4001;3.4001;3.4001
106;async;100;0.00376442;0.000280189;0.0178785
106;inner;100;0.0759583;0.0721538;0.0796616
106;wait;100;2.9366e-05;1.9932e-05;7.3206e-05
106;boundary;100;0.00146342;0.000922602;0.00214665
106;calc iter;100;0.0812171;0.0775671;0.0921814
106;calc total;1;8.12968;8.12968;8.12968
106;total;1;12.0061;12.0061;12.0061
82;initialize;1;3.41879;3.41879;3.41879
82;async;100;0.00102381;0.000182744;0.00993845
82;inner;100;0.0788159;0.0770878;0.0803797
82;wait;100;2.42782e-05;1.6448e-05;4.4192e-05
82;boundary;100;0.00132259;0.000681324;0.00191523
82;calc iter;100;0.0811883;0.0791536;0.0883901
82;calc total;1;8.12968;8.12968;8.12968
82;total;1;12.0247;12.0247;12.0247
45;initialize;1;3.38866;3.38866;3.38866
45;async;100;0.00223687;0.00052966;0.00393936
45;inner;100;0.0773189;0.0764203;0.0798062
45;wait;100;3.26647e-05;2.3384e-05;5.1781e-05
45;boundary;100;0.00155803;0.000725152;0.0023371
45;calc iter;100;0.0811477;0.0800716;0.0823449
45;calc total;1;8.12967;8.12967;8.12967
45;total;1;11.9947;11.9947;11.9947
107;initialize;1;3.40006;3.40006;3.40006
107;async;100;0.00386802;0.000484813;0.0175579
107;inner;100;0.0755026;0.0721725;0.0796711
107;wait;100;3.21804e-05;1.9059e-05;7.3356e-05
107;boundary;100;0.00183394;0.000751415;0.00233315
107;calc iter;100;0.0812389;0.0759302;0.0921292
107;calc total;1;8.12968;8.12968;8.12968
107;total;1;12.0061;12.0061;12.0061
83;initialize;1;3.41879;3.41879;3.41879
83;async;100;0.00124029;0.000271558;0.0105383
83;inner;100;0.0784998;0.0768855;0.0799814
83;wait;100;2.53899e-05;1.6192e-05;7.3067e-05
83;boundary;100;0.00142318;0.000676424;0.00186836
83;calc iter;100;0.0811904;0.079247;0.0893239
83;calc total;1;8.12968;8.12968;8.12968
83;total;1;12.0247;12.0247;12.0247
46;initialize;1;3.3929;3.3929;3.3929
46;async;100;0.00209144;0.000566798;0.00499233
46;inner;100;0.0767821;0.0752458;0.0798067
46;wait;100;4.07246e-05;2.8474e-05;6.035e-05
46;boundary;100;0.00222236;0.000716928;0.00281427
46;calc iter;100;0.081138;0.0799282;0.0839449
46;calc total;1;8.12967;8.12967;8.12967
46;total;1;11.999;11.999;11.999
108;initialize;1;3.40009;3.40009;3.40009
108;async;100;0.00234343;0.00037445;0.0220051
108;inner;100;0.0770061;0.0734069;0.080166
108;wait;100;3.14004e-05;1.7476e-05;4.6955e-05
108;boundary;100;0.00190351;0.000644861;0.00223451
108;calc iter;100;0.0812862;0.0763104;0.0976887
108;calc total;1;8.12967;8.12967;8.12967
108;total;1;12.0061;12.0061;12.0061
84;initialize;1;3.41336;3.41336;3.41336
84;async;100;0.00577316;0.000626198;0.0178916
84;inner;100;0.0745061;0.0718449;0.0797661
84;wait;100;2.13296e-05;1.5231e-05;4.0781e-05
84;boundary;100;0.000908909;0.000634718;0.0023587
84;calc iter;100;0.0812109;0.0771423;0.0921323
84;calc total;1;8.12968;8.12968;8.12968
84;total;1;12.0193;12.0193;12.0193
47;initialize;1;3.39112;3.39112;3.39112
47;async;100;0.0022993;0.000150453;0.00896407
47;inner;100;0.0765361;0.0750442;0.0797573
47;wait;100;3.93839e-05;1.7793e-05;5.6526e-05
47;boundary;100;0.00226834;0.000746387;0.00283829
47;calc iter;100;0.0811447;0.0789315;0.0866511
47;calc total;1;8.12967;8.12967;8.12967
47;total;1;11.9972;11.9972;11.9972
109;initialize;1;3.4001;3.4001;3.4001
109;async;100;0.000532621;0.00032546;0.0163568
109;inner;100;0.0785428;0.0753562;0.081263
109;wait;100;3.47271e-05;1.7975e-05;5.1298e-05
109;boundary;100;0.00218452;0.000637398;0.00226882
109;calc iter;100;0.0812962;0.0776535;0.0944998
109;calc total;1;8.12967;8.12967;8.12967
109;total;1;12.0061;12.0061;12.0061
85;initialize;1;3.41881;3.41881;3.41881
85;async;100;0.00560815;0.000614147;0.0168893
85;inner;100;0.0746149;0.072606;0.0791049
85;wait;100;2.19315e-05;1.3962e-05;6.9487e-05
85;boundary;100;0.000972289;0.000618069;0.00222191
85;calc iter;100;0.0812189;0.0785819;0.0917549
85;calc total;1;8.12967;8.12967;8.12967
85;total;1;12.0247;12.0247;12.0247
110;initialize;1;3.40008;3.40008;3.40008
110;async;100;0.00258343;0.000583245;0.0182055
110;inner;100;0.0767124;0.0733793;0.080061
110;wait;100;3.47208e-05;1.6851e-05;5.4943e-05
110;boundary;100;0.00194817;0.000659163;0.00223571
110;calc iter;100;0.0812809;0.0781599;0.0939533
110;calc total;1;8.12967;8.12967;8.12967
110;total;1;12.0061;12.0061;12.0061
86;initialize;1;3.41882;3.41882;3.41882
86;async;100;0.00559504;0.000602526;0.0141667
86;inner;100;0.0747172;0.0723178;0.0791621
86;wait;100;2.02224e-05;1.3923e-05;6.3176e-05
86;boundary;100;0.000869631;0.000662891;0.00187991
86;calc iter;100;0.0812036;0.0788453;0.0909492
86;calc total;1;8.12967;8.12967;8.12967
86;total;1;12.0247;12.0247;12.0247
111;initialize;1;3.40013;3.40013;3.40013
111;async;100;0.00246806;0.000290906;0.0179394
111;inner;100;0.0767831;0.0732663;0.0801481
111;wait;100;3.28705e-05;2.0083e-05;4.6608e-05
111;boundary;100;0.00198125;0.000722625;0.0022173
111;calc iter;100;0.0812671;0.0780763;0.0932071
111;calc total;1;8.12967;8.12967;8.12967
111;total;1;12.0062;12.0062;12.0062
87;initialize;1;3.41882;3.41882;3.41882
87;async;100;0.00481767;0.000596913;0.0100907
87;inner;100;0.0753848;0.0733972;0.0787139
87;wait;100;2.50322e-05;1.6316e-05;0.000114508
87;boundary;100;0.000967197;0.000689337;0.00215618
87;calc iter;100;0.0811961;0.079148;0.0872132
87;calc total;1;8.12967;8.12967;8.12967
87;total;1;12.0247;12.0247;12.0247
112;initialize;1;3.40009;3.40009;3.40009
112;async;100;0.00329055;0.000546777;0.0178882
112;inner;100;0.0761765;0.0729872;0.0794148
112;wait;100;2.86652e-05;1.9727e-05;9.3902e-05
112;boundary;100;0.00175337;0.000851188;0.00228119
112;calc iter;100;0.0812507;0.0777996;0.0930741
112;calc total;1;8.12967;8.12967;8.12967
112;total;1;12.0061;12.0061;12.0061
59;initialize;1;3.42798;3.42798;3.42798
59;async;100;0.00134211;0.000386364;0.00856436
59;inner;100;0.0790219;0.0764575;0.0799577
59;wait;100;1.93028e-05;1.373e-05;4.0682e-05
59;boundary;100;0.000775709;0.000667348;0.00174401
59;calc iter;100;0.08116;0.0776808;0.086804
59;calc total;1;8.12967;8.12967;8.12967
59;total;1;12.034;12.034;12.034
88;initialize;1;3.41358;3.41358;3.41358
88;async;100;0.00425474;0.000613688;0.00935761
88;inner;100;0.0757067;0.0743149;0.0795513
88;wait;100;2.87977e-05;1.8849e-05;5.6823e-05
88;boundary;100;0.00118574;0.000704584;0.00218595
88;calc iter;100;0.0811775;0.0788552;0.0859747
88;calc total;1;8.12968;8.12968;8.12968
88;total;1;12.0195;12.0195;12.0195
113;initialize;1;3.4001;3.4001;3.4001
113;async;100;0.00257062;0.000287931;0.016682
113;inner;100;0.0768766;0.0735479;0.0800364
113;wait;100;3.39052e-05;2.4352e-05;5.9298e-05
113;boundary;100;0.00174938;0.000810883;0.00227506
113;calc iter;100;0.0812323;0.0777831;0.0939081
60;initialize;1;3.4311;3.4311;3.4311
60;async;100;0.00193792;0.000337474;0.00971477
60;inner;100;0.0780771;0.0767755;0.0803061
60;wait;100;2.23055e-05;1.5094e-05;4.9702e-05
60;boundary;100;0.00114177;0.000632377;0.0022895
60;calc iter;100;0.0811812;0.0783305;0.0891111
60;calc total;1;8.12967;8.12967;8.12967
60;total;1;12.0371;12.0371;12.0371
89;initialize;1;3.41881;3.41881;3.41881
89;async;100;0.00426707;0.000605982;0.00901604
89;inner;100;0.0748362;0.0734937;0.0788925
89;wait;100;3.66589e-05;2.6378e-05;8.3357e-05
89;boundary;100;0.00201952;0.00106121;0.0028259
89;calc iter;100;0.0811608;0.0785161;0.0855865
89;calc total;1;8.12968;8.12968;8.12968
89;total;1;12.0247;12.0247;12.0247
113;calc total;1;8.12967;8.12967;8.12967
113;total;1;12.0061;12.0061;12.0061
61;initialize;1;3.43148;3.43148;3.43148
61;async;100;0.00215131;0.000334785;0.0103653
61;inner;100;0.0779955;0.0768189;0.0798832
61;wait;100;2.15824e-05;1.441e-05;6.3785e-05
90;initialize;1;3.41878;3.41878;3.41878
90;async;100;0.00400628;0.000590705;0.00797721
90;inner;100;0.0746293;0.0726854;0.0795004
90;wait;100;4.18986e-05;2.577e-05;5.9343e-05
90;boundary;100;0.00245792;0.000759366;0.00292024
90;calc iter;100;0.0811373;0.078636;0.0849917
90;calc total;1;8.12968;8.12968;8.12968
90;total;1;12.0247;12.0247;12.0247
114;initialize;1;3.40006;3.40006;3.40006
114;async;100;0.00214442;0.000188222;0.0152956
114;inner;100;0.0767718;0.0737783;0.0801123
114;wait;100;3.87628e-05;2.5062e-05;5.6669e-05
114;boundary;100;0.00226496;0.000810487;0.00283106
114;calc iter;100;0.0812218;0.0779242;0.0946638
114;calc total;1;8.12967;8.12967;8.12967
114;total;1;12.0061;12.0061;12.0061
61;boundary;100;0.00100834;0.000642986;0.00176464
61;calc iter;100;0.0811783;0.0786712;0.0889894
61;calc total;1;8.12967;8.12967;8.12967
61;total;1;12.0375;12.0375;12.0375
91;initialize;1;3.41881;3.41881;3.41881
91;async;100;0.00488414;0.00060743;0.00784637
91;inner;100;0.0735831;0.0707142;0.0788439
91;wait;100;4.42544e-05;2.9956e-05;7.9894e-05
91;boundary;100;0.00257603;0.00108014;0.00292848
91;calc iter;100;0.0810895;0.0788885;0.0840685
91;calc total;1;8.12968;8.12968;8.12968
91;total;1;12.0247;12.0247;12.0247
115;initialize;1;3.40009;3.40009;3.40009
115;async;100;0.00279609;0.000269966;0.017113
115;inner;100;0.0757993;0.0731536;0.0799461
115;wait;100;4.03812e-05;3.0282e-05;7.4043e-05
115;boundary;100;0.00255828;0.000849434;0.0027854
115;calc iter;100;0.0811962;0.0773405;0.0949104
115;calc total;1;8.12967;8.12967;8.12967
115;total;1;12.0061;12.0061;12.0061
62;initialize;1;3.43147;3.43147;3.43147
62;async;100;0.00178548;0.000198924;0.010129
62;inner;100;0.0783689;0.0771711;0.0801035
62;wait;100;2.21725e-05;1.5477e-05;5.2803e-05
62;boundary;100;0.000994406;0.000689167;0.00168926
62;calc iter;100;0.0811722;0.0787308;0.0886462
62;calc total;1;8.12967;8.12967;8.12967
62;total;1;12.0375;12.0375;12.0375
92;initialize;1;3.41881;3.41881;3.41881
92;async;100;0.003709;0.000620103;0.00758964
92;inner;100;0.0756863;0.0737846;0.0796501
92;wait;100;3.61704e-05;2.1724e-05;5.8008e-05
92;boundary;100;0.00171077;0.000707254;0.00242653
92;calc iter;100;0.0811439;0.0790398;0.0847098
92;calc total;1;8.12968;8.12968;8.12968
92;total;1;12.0247;12.0247;12.0247
116;initialize;1;3.40013;3.40013;3.40013
116;async;100;0.00218059;0.000356515;0.0202005
116;inner;100;0.0767911;0.0733637;0.0800689
116;wait;100;3.54917e-05;2.7778e-05;5.5644e-05
116;boundary;100;0.00221855;0.000822571;0.00273204
116;calc iter;100;0.0812273;0.0773194;0.0960902
116;calc total;1;8.12968;8.12968;8.12968
116;total;1;12.0062;12.0062;12.0062
63;initialize;1;3.42882;3.42882;3.42882
63;async;100;0.00135051;0.000151723;0.00862534
63;inner;100;0.0788026;0.0776008;0.0805944
63;wait;100;2.23296e-05;1.4321e-05;3.8452e-05
63;boundary;100;0.000992465;0.000714216;0.00152123
63;calc iter;100;0.0811691;0.0790179;0.0874548
63;calc total;1;8.12967;8.12967;8.12967
63;total;1;12.0348;12.0348;12.0348
93;initialize;1;3.4188;3.4188;3.4188
93;async;100;0.00415704;0.000619857;0.00797162
93;inner;100;0.0755758;0.073801;0.079483
93;wait;100;3.14074e-05;2.0695e-05;5.6425e-05
93;boundary;100;0.00138806;0.000751553;0.00221132
93;calc iter;100;0.0811538;0.0776725;0.084793
93;calc total;1;8.12968;8.12968;8.12968
93;total;1;12.0247;12.0247;12.0247
117;initialize;1;3.4001;3.4001;3.4001
117;async;100;0.00229928;0.000205567;0.0202756
117;inner;100;0.0771571;0.073711;0.0803315
117;wait;100;3.26724e-05;2.1575e-05;4.4541e-05
117;boundary;100;0.00174366;0.000753127;0.00216449
117;calc iter;100;0.0812346;0.0763496;0.0960214
117;calc total;1;8.12967;8.12967;8.12967
117;total;1;12.0061;12.0061;12.0061
64;initialize;1;3.43145;3.43145;3.43145
64;async;100;0.00125913;0.00017192;0.00690254
64;inner;100;0.0786939;0.077556;0.0803529
64;wait;100;2.88621e-05;1.742e-05;4.6268e-05
64;boundary;100;0.00117461;0.000732758;0.0020043
64;calc iter;100;0.0811577;0.0795974;0.0855896
64;calc total;1;8.12968;8.12968;8.12968
64;total;1;12.0374;12.0374;12.0374
94;initialize;1;3.415;3.415;3.415
94;async;100;0.00429017;0.000615221;0.0106043
94;inner;100;0.0758175;0.0743977;0.0794325
94;wait;100;2.54514e-05;1.4281e-05;5.5536e-05
94;boundary;100;0.00103823;0.000682238;0.0021951
94;calc iter;100;0.081173;0.0778526;0.0881698
94;calc total;1;8.12968;8.12968;8.12968
94;total;1;12.0209;12.0209;12.0209
118;initialize;1;3.40011;3.40011;3.40011
118;async;100;0.00344391;0.000434555;0.021446
118;inner;100;0.0760111;0.072611;0.0798169
118;wait;100;3.12593e-05;2.2667e-05;7.6556e-05
118;boundary;100;0.00176299;0.000828256;0.00215254
118;calc iter;100;0.0812511;0.0761051;0.0964788
118;calc total;1;8.12967;8.12967;8.12967
118;total;1;12.0061;12.0061;12.0061
65;initialize;1;3.43147;3.43147;3.43147
65;async;100;0.00171502;0.000440078;0.00609495
65;inner;100;0.0771526;0.0759352;0.079556
65;wait;100;3.90613e-05;2.6201e-05;7.101e-05
65;boundary;100;0.00223052;0.00114673;0.00271129
65;calc iter;100;0.081139;0.0794168;0.0852319
65;calc total;1;8.12967;8.12967;8.12967
65;total;1;12.0375;12.0375;12.0375
95;initialize;1;3.4188;3.4188;3.4188
95;async;100;0.0045951;0.000608436;0.0148423
95;inner;100;0.0756609;0.0736163;0.0792124
95;wait;100;2.22366e-05;1.4826e-05;6.8181e-05
95;boundary;100;0.000913011;0.00066906;0.00222026
95;calc iter;100;0.0811926;0.0786024;0.0907237
95;calc total;1;8.12968;8.12968;8.12968
95;total;1;12.0247;12.0247;12.0247
119;initialize;1;3.40004;3.40004;3.40004
119;async;100;0.0029933;0.00036445;0.0210097
119;inner;100;0.0761643;0.0728371;0.0798241
119;wait;100;3.59325e-05;2.1384e-05;7.5766e-05
119;boundary;100;0.00207555;0.000711112;0.00220747
119;calc iter;100;0.081271;0.0765941;0.0960574
119;calc total;1;8.12967;8.12967;8.12967
119;total;1;12.0061;12.0061;12.0061
66;initialize;1;3.43147;3.43147;3.43147
66;async;100;0.00160981;0.000359851;0.00439858
66;inner;100;0.0771348;0.0756572;0.0792985
66;wait;100;4.37425e-05;3.2146e-05;8.1349e-05
66;boundary;100;0.00233968;0.00131908;0.00268823
66;calc iter;100;0.0811301;0.080044;0.0833904
66;calc total;1;8.12968;8.12968;8.12968
66;total;1;12.0375;12.0375;12.0375
67;initialize;1;3.43149;3.43149;3.43149
67;async;100;0.00144218;0.000439714;0.00646564
67;inner;100;0.0775194;0.0761357;0.0795293
67;wait;100;4.08338e-05;2.8052e-05;8.1083e-05
67;boundary;100;0.00212949;0.000999937;0.00260399
67;calc iter;100;0.0811335;0.0793267;0.0861683
67;calc total;1;8.12968;8.12968;8.12968
67;total;1;12.0375;12.0375;12.0375
68;initialize;1;3.43148;3.43148;3.43148
68;async;100;0.00117103;0.000169978;0.00670572
68;inner;100;0.0787457;0.0770074;0.0806342
68;wait;100;2.76971e-05;1.5726e-05;4.3153e-05
68;boundary;100;0.00120083;0.000702637;0.00199259
68;calc iter;100;0.0811466;0.079618;0.0855878
68;calc total;1;8.12968;8.12968;8.12968
68;total;1;12.0375;12.0375;12.0375
69;initialize;1;3.43146;3.43146;3.43146
69;async;100;0.00198213;0.000538739;0.008728
69;inner;100;0.0778801;0.0765249;0.0801063
69;wait;100;2.84524e-05;1.8271e-05;5.5926e-05
69;boundary;100;0.00125998;0.000752189;0.00193257
69;calc iter;100;0.0811521;0.0788643;0.087078
69;calc total;1;8.12967;8.12967;8.12967
69;total;1;12.0375;12.0375;12.0375
70;initialize;1;3.43148;3.43148;3.43148
70;async;100;0.00149026;0.000162385;0.00785449
70;inner;100;0.0786689;0.0775693;0.0802935
70;wait;100;1.95299e-05;1.3253e-05;5.0296e-05
70;boundary;100;0.000986498;0.000714684;0.0018133
70;calc iter;100;0.0811666;0.0790657;0.0867478
70;calc total;1;8.12967;8.12967;8.12967
70;total;1;12.0375;12.0375;12.0375
71;initialize;1;3.43149;3.43149;3.43149
71;async;100;0.00246463;0.000407601;0.0106974
71;inner;100;0.0776422;0.0760768;0.0799157
71;wait;100;2.07519e-05;1.4288e-05;5.4249e-05
71;boundary;100;0.00104498;0.000687388;0.00200055
71;calc iter;100;0.0811736;0.0787056;0.0888099
71;calc total;1;8.12967;8.12967;8.12967
71;total;1;12.0375;12.0375;12.0375
130;initialize;1;3.45291;3.45291;3.45291
130;async;100;0.00350574;0.000525777;0.0275987
130;inner;100;0.0763491;0.0714001;0.0792783
130;wait;100;2.93259e-05;1.9809e-05;0.000120186
130;boundary;100;0.00134111;0.000909246;0.00228583
130;calc iter;100;0.081227;0.0765012;0.102047
130;calc total;1;8.12968;8.12968;8.12968
130;total;1;12.0589;12.0589;12.0589
131;initialize;1;3.45289;3.45289;3.45289
131;async;100;0.0031232;0.000222073;0.0278484
131;inner;100;0.0765872;0.0686594;0.0812105
131;wait;100;2.81575e-05;1.5861e-05;7.1883e-05
131;boundary;100;0.00151081;0.000752004;0.00214406
131;calc iter;100;0.0812511;0.0758352;0.0986337
131;calc total;1;8.12968;8.12968;8.12968
131;total;1;12.0589;12.0589;12.0589
132;initialize;1;3.45286;3.45286;3.45286
132;async;100;0.00207905;0.000220947;0.00607466
132;inner;100;0.0771278;0.0696108;0.0828906
132;wait;100;3.45166e-05;1.715e-05;9.2873e-05
132;boundary;100;0.002028;0.000681861;0.0252696
132;calc iter;100;0.0812712;0.0716916;0.108633
132;calc total;1;8.12968;8.12968;8.12968
132;total;1;12.0589;12.0589;12.0589
133;initialize;1;3.45288;3.45288;3.45288
133;async;100;0.00223853;0.000266001;0.031449
133;inner;100;0.07714;0.0696458;0.0800626
133;wait;100;3.06167e-05;1.6644e-05;6.902e-05
133;boundary;100;0.00187415;0.000654568;0.00230517
133;calc iter;100;0.0812852;0.0734719;0.102809
133;calc total;1;8.12967;8.12967;8.12967
133;total;1;12.0589;12.0589;12.0589
134;initialize;1;3.45284;3.45284;3.45284
134;async;100;0.000809322;0.000223762;0.0314578
134;inner;100;0.0784142;0.0698116;0.0807364
134;wait;100;3.26711e-05;2.1266e-05;5.7906e-05
134;boundary;100;0.00203639;0.000628602;0.0022458
134;calc iter;100;0.0812943;0.0722666;0.104644
134;calc total;1;8.12968;8.12968;8.12968
134;total;1;12.0589;12.0589;12.0589
135;initialize;1;3.45279;3.45279;3.45279
135;async;100;0.00280761;0.000261904;0.027993
135;inner;100;0.0765992;0.0681715;0.0802268
135;wait;100;3.06111e-05;1.6048e-05;5.0234e-05
135;boundary;100;0.0018409;0.000657205;0.00359345
135;calc iter;100;0.0812802;0.0709825;0.101027
135;calc total;1;8.12967;8.12967;8.12967
135;total;1;12.0588;12.0588;12.0588
136;initialize;1;3.45282;3.45282;3.45282
136;async;100;0.00243265;0.000370211;0.0264633
136;inner;100;0.0771289;0.068395;0.0802479
136;wait;100;3.00453e-05;1.9172e-05;5.1438e-05
136;boundary;100;0.00167118;0.000710531;0.00206358
136;calc iter;100;0.0812642;0.0749019;0.10241
136;calc total;1;8.12968;8.12968;8.12968
136;total;1;12.0589;12.0589;12.0589
144;initialize;1;3.45577;3.45577;3.45577
144;async;100;0.00500519;0.000555787;0.0355852
144;inner;100;0.0753135;0.0676784;0.0791953
144;wait;100;2.11652e-05;1.3743e-05;6.3728e-05
144;boundary;100;0.000898091;0.000641795;0.00231063
144;calc iter;100;0.0812395;0.0732379;0.105618
144;calc total;1;8.12968;8.12968;8.12968
144;total;1;12.0615;12.0615;12.0615
168;initialize;1;3.43089;3.43089;3.43089
168;async;100;0.00288832;0.000363076;0.0220709
168;inner;100;0.0774263;0.0724474;0.0794824
168;wait;100;2.18215e-05;1.2947e-05;7.1697e-05
168;boundary;100;0.000830319;0.000637196;0.00236328
168;calc iter;100;0.0811678;0.0749041;0.096925
168;calc total;1;8.12968;8.12968;8.12968
168;total;1;12.0363;12.0363;12.0363
137;initialize;1;3.45288;3.45288;3.45288
137;async;100;0.00233155;0.000202806;0.0220503
137;inner;100;0.077256;0.068348;0.0804525
137;wait;100;3.03592e-05;2.093e-05;5.0377e-05
137;boundary;100;0.00163289;0.000719286;0.00236338
137;calc iter;100;0.0812525;0.0747676;0.0997811
137;calc total;1;8.12968;8.12968;8.12968
137;total;1;12.0589;12.0589;12.0589
145;initialize;1;3.45585;3.45585;3.45585
145;async;100;0.00532215;0.000519322;0.0301029
145;inner;100;0.0749805;0.0686955;0.0793455
145;wait;100;2.0389e-05;1.3053e-05;5.0112e-05
145;boundary;100;0.000928383;0.00063396;0.00221185
145;calc iter;100;0.0812528;0.0751514;0.101057
145;calc total;1;8.12968;8.12968;8.12968
145;total;1;12.0615;12.0615;12.0615
169;initialize;1;3.43097;3.43097;3.43097
169;async;100;0.00366473;0.000582383;0.0203153
169;inner;100;0.0766684;0.0722542;0.0789521
169;wait;100;2.09384e-05;1.2886e-05;8.005e-05
169;boundary;100;0.000817726;0.000637531;0.0017747
169;calc iter;100;0.0811733;0.0775737;0.0942516
169;calc total;1;8.12968;8.12968;8.12968
169;total;1;12.0363;12.0363;12.0363
138;initialize;1;3.45289;3.45289;3.45289
138;async;100;0.00224691;0.000214821;0.0221041
138;inner;100;0.0769527;0.0665481;0.0800411
138;wait;100;3.47469e-05;2.3868e-05;6.7033e-05
138;boundary;100;0.00200456;0.000844336;0.00275425
138;calc iter;100;0.0812408;0.0699915;0.101983
138;calc total;1;8.12968;8.12968;8.12968
138;total;1;12.0589;12.0589;12.0589
146;initialize;1;3.45586;3.45586;3.45586
146;async;100;0.00593466;0.000566208;0.0304898
146;inner;100;0.0743495;0.0700552;0.079188
146;wait;100;2.12688e-05;1.455e-05;6.6163e-05
146;boundary;100;0.000950882;0.000624674;0.00202209
146;calc iter;100;0.0812579;0.07474;0.102446
146;calc total;1;8.12968;8.12968;8.12968
146;total;1;12.0615;12.0615;12.0615
170;initialize;1;3.43094;3.43094;3.43094
170;async;100;0.00359598;0.000546588;0.0150548
170;inner;100;0.0767394;0.0743668;0.0788092
170;wait;100;2.15696e-05;1.3372e-05;0.000118878
170;boundary;100;0.000814253;0.000642576;0.00174637
170;calc iter;100;0.0811725;0.0776009;0.0908759
170;calc total;1;8.12968;8.12968;8.12968
170;total;1;12.0363;12.0363;12.0363
139;initialize;1;3.4529;3.4529;3.4529
139;async;100;0.00178027;0.000174521;0.0244772
139;inner;100;0.0770516;0.0682297;0.0801402
139;wait;100;3.82771e-05;2.5289e-05;6.3418e-05
139;boundary;100;0.0023574;0.000816312;0.00276417
139;calc iter;100;0.0812299;0.0751682;0.102449
139;calc total;1;8.12968;8.12968;8.12968
139;total;1;12.0589;12.0589;12.0589
147;initialize;1;3.45587;3.45587;3.45587
147;async;100;0.00510349;0.000545317;0.0252479
147;inner;100;0.0751926;0.0709865;0.0792451
147;wait;100;2.04328e-05;1.4211e-05;6.5304e-05
147;boundary;100;0.000926946;0.000659343;0.00209277
147;calc iter;100;0.081245;0.0736778;0.0992759
147;calc total;1;8.12968;8.12968;8.12968
147;total;1;12.0616;12.0616;12.0616
171;initialize;1;3.43095;3.43095;3.43095
171;async;100;0.0027873;0.000372015;0.00959317
171;inner;100;0.0776275;0.0754196;0.0795552
171;wait;100;1.8138e-05;1.3522e-05;3.9119e-05
171;boundary;100;0.000739803;0.000622586;0.00208668
171;calc iter;100;0.0811739;0.078548;0.0866297
171;calc total;1;8.12968;8.12968;8.12968
171;total;1;12.0363;12.0363;12.0363
140;initialize;1;3.4529;3.4529;3.4529
140;async;100;0.00157479;0.000165806;0.0290493
140;inner;100;0.077337;0.0689284;0.0804124
140;wait;100;3.88894e-05;2.4757e-05;5.6229e-05
140;boundary;100;0.00228498;0.000742282;0.00268558
140;calc iter;100;0.0812372;0.0733384;0.104905
140;calc total;1;8.12968;8.12968;8.12968
140;total;1;12.0589;12.0589;12.0589
148;initialize;1;3.45586;3.45586;3.45586
148;async;100;0.00469902;0.000720243;0.0214678
148;inner;100;0.0756097;0.0711018;0.0792482
148;wait;100;2.32311e-05;1.6111e-05;4.4877e-05
148;boundary;100;0.00089744;0.000712744;0.00196086
148;calc iter;100;0.081231;0.0784682;0.0965552
148;calc total;1;8.12968;8.12968;8.12968
148;total;1;12.0616;12.0616;12.0616
172;initialize;1;3.43095;3.43095;3.43095
172;async;100;0.00290978;0.000568576;0.00669027
172;inner;100;0.0774004;0.0751144;0.0790362
172;wait;100;2.19089e-05;1.4614e-05;7.3471e-05
172;boundary;100;0.000830145;0.00063542;0.0019835
172;calc iter;100;0.0811635;0.0792286;0.0845239
172;calc total;1;8.12968;8.12968;8.12968
172;total;1;12.0363;12.0363;12.0363
141;initialize;1;3.45284;3.45284;3.45284
141;async;100;0.00211786;0.000185999;0.0325817
141;inner;100;0.0771055;0.0683804;0.0799495
141;wait;100;3.5793e-05;2.2976e-05;7.4795e-05
141;boundary;100;0.00198095;0.000915976;0.00246482
141;calc iter;100;0.0812417;0.0711222;0.106057
141;calc total;1;8.12968;8.12968;8.12968
141;total;1;12.0588;12.0588;12.0588
149;initialize;1;3.45586;3.45586;3.45586
149;async;100;0.0045453;0.00052302;0.0195724
149;inner;100;0.0753216;0.0695104;0.0788019
149;wait;100;3.1829e-05;2.1155e-05;0.000119067
149;boundary;100;0.00131225;0.000770002;0.00248424
149;calc iter;100;0.0812122;0.0764815;0.096373
149;calc total;1;8.12968;8.12968;8.12968
149;total;1;12.0615;12.0615;12.0615
173;initialize;1;3.43092;3.43092;3.43092
173;async;100;0.00285838;0.000547635;0.00573927
173;inner;100;0.0767473;0.0742723;0.0789252
173;wait;100;3.43191e-05;1.6831e-05;8.6436e-05
173;boundary;100;0.00150749;0.000690026;0.00255087
173;calc iter;100;0.0811488;0.079316;0.0846666
173;calc total;1;8.12967;8.12967;8.12967
173;total;1;12.0363;12.0363;12.0363
150;initialize;1;3.45577;3.45577;3.45577
150;async;100;0.00431262;0.000519944;0.0210265
150;inner;100;0.0748061;0.0696165;0.0789637
150;wait;100;3.9141e-05;1.8552e-05;8.0402e-05
150;boundary;100;0.00204107;0.000790552;0.00283578
150;calc iter;100;0.0812009;0.0782097;0.0986999
150;calc total;1;8.12968;8.12968;8.12968
150;total;1;12.0615;12.0615;12.0615
174;initialize;1;3.43091;3.43091;3.43091
174;async;100;0.00236074;0.000571612;0.00454624
174;inner;100;0.0771067;0.0749754;0.0791776
174;wait;100;3.84672e-05;1.8665e-05;6.5021e-05
174;boundary;100;0.00163584;0.000682616;0.00259859
174;calc iter;100;0.0811433;0.0792277;0.0835573
174;calc total;1;8.12967;8.12967;8.12967
174;total;1;12.0363;12.0363;12.0363
151;initialize;1;3.45582;3.45582;3.45582
151;async;100;0.00415901;0.000556664;0.019948
151;inner;100;0.074634;0.0703814;0.0791857
151;wait;100;3.98832e-05;2.3499e-05;6.8228e-05
151;boundary;100;0.0023552;0.000802877;0.00278442
151;calc iter;100;0.0811896;0.0787947;0.0969225
151;calc total;1;8.12968;8.12968;8.12968
151;total;1;12.0615;12.0615;12.0615
175;initialize;1;3.43093;3.43093;3.43093
175;async;100;0.00205746;0.000763934;0.00533463
175;inner;100;0.0775651;0.0749906;0.079304
175;wait;100;3.43185e-05;1.7198e-05;0.000113755
175;boundary;100;0.00148154;0.000661504;0.00238158
175;calc iter;100;0.0811398;0.0788688;0.0847312
175;calc total;1;8.12967;8.12967;8.12967
175;total;1;12.0363;12.0363;12.0363
152;initialize;1;3.4558;3.4558;3.4558
152;async;100;0.0040381;0.000546088;0.0210904
152;inner;100;0.0749486;0.0715624;0.0795311
152;wait;100;3.88928e-05;1.8109e-05;5.9989e-05
152;boundary;100;0.00216561;0.00071099;0.00278359
152;calc iter;100;0.081193;0.078909;0.0966597
152;calc total;1;8.12968;8.12968;8.12968
152;total;1;12.0615;12.0615;12.0615
176;initialize;1;3.4309;3.4309;3.4309
176;async;100;0.00212094;0.000549686;0.00792265
176;inner;100;0.0774892;0.0750061;0.0794761
176;wait;100;3.37421e-05;1.8092e-05;6.0656e-05
176;boundary;100;0.00149849;0.000658448;0.00259652
176;calc iter;100;0.0811437;0.0790384;0.0856655
176;calc total;1;8.12967;8.12967;8.12967
176;total;1;12.0363;12.0363;12.0363
153;initialize;1;3.45591;3.45591;3.45591
153;async;100;0.00416169;0.000558714;0.0254447
153;inner;100;0.0750929;0.0712854;0.0792613
153;wait;100;3.82303e-05;2.4094e-05;6.0233e-05
153;boundary;100;0.00191165;0.000772292;0.00267852
153;calc iter;100;0.0812058;0.0765331;0.0996274
153;calc total;1;8.12968;8.12968;8.12968
153;total;1;12.0616;12.0616;12.0616
177;initialize;1;3.43091;3.43091;3.43091
177;async;100;0.00218153;0.000559378;0.010524
177;inner;100;0.0774811;0.0750197;0.079298
177;wait;100;3.36737e-05;1.97e-05;5.897e-05
177;boundary;100;0.00144862;0.000696758;0.0026041
177;calc iter;100;0.081146;0.079162;0.0874893
177;calc total;1;8.12967;8.12967;8.12967
177;total;1;12.0363;12.0363;12.0363
154;initialize;1;3.45585;3.45585;3.45585
154;async;100;0.00432133;0.000535078;0.0298587
154;inner;100;0.0756483;0.0701095;0.0793542
154;wait;100;2.81157e-05;1.774e-05;5.4209e-05
154;boundary;100;0.00121918;0.000680928;0.00200424
154;calc iter;100;0.0812184;0.0762101;0.102028
154;calc total;1;8.12968;8.12968;8.12968
154;total;1;12.0616;12.0616;12.0616
178;initialize;1;3.43091;3.43091;3.43091
178;async;100;0.00223544;0.000422877;0.0154038
178;inner;100;0.0775699;0.0744678;0.0794311
178;wait;100;3.39939e-05;1.5173e-05;0.00011158
178;boundary;100;0.00131254;0.000687516;0.00218945
178;calc iter;100;0.0811533;0.0775157;0.091503
178;calc total;1;8.12967;8.12967;8.12967
178;total;1;12.0363;12.0363;12.0363
155;initialize;1;3.45587;3.45587;3.45587
155;async;100;0.00434806;0.000501048;0.0299012
155;inner;100;0.0759379;0.0700261;0.0795686
155;wait;100;2.25667e-05;1.4019e-05;4.9621e-05
155;boundary;100;0.00091684;0.000653938;0.00215049
155;calc iter;100;0.0812265;0.0747171;0.101864
155;calc total;1;8.12968;8.12968;8.12968
155;total;1;12.0615;12.0615;12.0615
179;initialize;1;3.43088;3.43088;3.43088
179;async;100;0.00273826;0.00047596;0.0196695
179;inner;100;0.0774321;0.0726419;0.0793187
179;wait;100;2.71787e-05;1.7097e-05;5.8284e-05
179;boundary;100;0.000964014;0.000672823;0.00186431
179;calc iter;100;0.0811627;0.0765848;0.0942073
179;calc total;1;8.12967;8.12967;8.12967
179;total;1;12.0363;12.0363;12.0363
156;initialize;1;3.45581;3.45581;3.45581
156;async;100;0.00259875;0.000204528;0.0259242
156;inner;100;0.0773771;0.0726302;0.0799749
156;wait;100;2.60468e-05;1.5687e-05;5.4578e-05
156;boundary;100;0.00119638;0.00066036;0.00229259
156;calc iter;100;0.0811997;0.0747873;0.100891
156;calc total;1;8.12968;8.12968;8.12968
156;total;1;12.0615;12.0615;12.0615
180;initialize;1;3.43098;3.43098;3.43098
180;async;100;0.000985271;0.000172982;0.0171307
180;inner;100;0.078675;0.074319;0.0804733
180;wait;100;3.59208e-05;1.4449e-05;6.0634e-05
180;boundary;100;0.00146114;0.000710268;0.00246486
180;calc iter;100;0.0811585;0.0770282;0.093766
180;calc total;1;8.12967;8.12967;8.12967
180;total;1;12.0363;12.0363;12.0363
157;initialize;1;3.45588;3.45588;3.45588
157;async;100;0.00252527;0.000151186;0.0243375
157;inner;100;0.0774887;0.0733148;0.0802062
157;wait;100;2.18777e-05;1.4294e-05;4.1736e-05
157;boundary;100;0.00117919;0.00062714;0.00219518
157;calc iter;100;0.0812166;0.0766132;0.0995202
157;calc total;1;8.12968;8.12968;8.12968
157;total;1;12.0615;12.0615;12.0615
181;initialize;1;3.43096;3.43096;3.43096
181;async;100;0.000935033;0.000151029;0.0131682
181;inner;100;0.0792065;0.0752285;0.0803043
181;wait;100;2.58114e-05;1.5154e-05;4.5188e-05
181;boundary;100;0.000997943;0.000680527;0.00179354
181;calc iter;100;0.0811661;0.0783218;0.09009
181;calc total;1;8.12967;8.12967;8.12967
181;total;1;12.0363;12.0363;12.0363
158;initialize;1;3.45589;3.45589;3.45589
158;async;100;0.00356109;0.000493062;0.023334
158;inner;100;0.0765188;0.0735054;0.0795918
158;wait;100;2.31413e-05;1.5009e-05;6.7354e-05
158;boundary;100;0.00110635;0.00064537;0.0021368
182;initialize;1;3.43097;3.43097;3.43097
182;async;100;0.0015409;0.000374892;0.0095838
182;inner;100;0.0784847;0.0762127;0.0795336
182;wait;100;2.81317e-05;1.4945e-05;7.4412e-05
182;boundary;100;0.00110649;0.00068552;0.00191527
182;calc iter;100;0.0811615;0.0792501;0.0872138
182;calc total;1;8.12967;8.12967;8.12967
182;total;1;12.0363;12.0363;12.0363
158;calc iter;100;0.0812111;0.0771049;0.0982358
158;calc total;1;8.12968;8.12968;8.12968
158;total;1;12.0615;12.0615;12.0615
183;initialize;1;3.43096;3.43096;3.43096
183;async;100;0.00147299;0.000153303;0.0050668
183;inner;100;0.0788333;0.0767871;0.0799721
183;wait;100;1.82056e-05;1.3516e-05;4.4648e-05
183;boundary;100;0.000844055;0.000656794;0.0021873
183;calc iter;100;0.0811698;0.0791298;0.0838691
183;calc total;1;8.12967;8.12967;8.12967
183;total;1;12.0363;12.0363;12.0363
159;initialize;1;3.45586;3.45586;3.45586
159;async;100;0.00313907;0.000281172;0.0176638
159;inner;100;0.0769446;0.0739553;0.0795209
159;wait;100;2.27995e-05;1.4421e-05;7.4591e-05
159;boundary;100;0.00109498;0.000661634;0.0017485
159;calc iter;100;0.0812028;0.0787901;0.0932152
159;calc total;1;8.12968;8.12968;8.12968
159;total;1;12.0615;12.0615;12.0615
184;initialize;1;3.43094;3.43094;3.43094
184;async;100;0.00178116;0.000343377;0.00342069
184;inner;100;0.0785647;0.0766295;0.0794785
184;wait;100;1.87679e-05;1.376e-05;6.9097e-05
184;boundary;100;0.000802263;0.000670211;0.00191318
184;calc iter;100;0.0811684;0.080041;0.0826341
184;calc total;1;8.12967;8.12967;8.12967
184;total;1;12.0363;12.0363;12.0363
160;initialize;1;3.45583;3.45583;3.45583
160;async;100;0.00210254;0.000153692;0.0131658
160;inner;100;0.0779447;0.0753639;0.079904
160;wait;100;2.52376e-05;1.4551e-05;5.2338e-05
160;boundary;100;0.00112586;0.000667272;0.00196533
160;calc iter;100;0.0811995;0.0792621;0.0912386
160;calc total;1;8.12968;8.12968;8.12968
160;total;1;12.0615;12.0615;12.0615
185;initialize;1;3.43098;3.43098;3.43098
185;async;100;0.00234569;0.000362497;0.0041124
185;inner;100;0.0779982;0.0765886;0.0796004
185;wait;100;1.94891e-05;1.4126e-05;7.0095e-05
185;boundary;100;0.000803453;0.000662431;0.00186292
185;calc iter;100;0.0811681;0.0796456;0.0830748
185;calc total;1;8.12967;8.12967;8.12967
185;total;1;12.0363;12.0363;12.0363
161;initialize;1;3.45585;3.45585;3.45585
161;async;100;0.002242;0.00026152;0.00952077
161;inner;100;0.0775527;0.0748848;0.0796987
161;wait;100;3.10912e-05;2.3855e-05;6.2335e-05
161;boundary;100;0.00135401;0.000849227;0.00259984
161;calc iter;100;0.0811811;0.0791826;0.0893286
161;calc total;1;8.12968;8.12968;8.12968
161;total;1;12.0615;12.0615;12.0615
186;initialize;1;3.43095;3.43095;3.43095
186;async;100;0.0011365;0.000154171;0.00269965
186;inner;100;0.0791669;0.0767513;0.0800184
186;wait;100;2.27555e-05;1.5527e-05;4.1336e-05
186;boundary;100;0.000838717;0.000674802;0.00181094
186;calc iter;100;0.0811658;0.0800378;0.0823143
186;calc total;1;8.12967;8.12967;8.12967
186;total;1;12.0363;12.0363;12.0363
162;initialize;1;3.45588;3.45588;3.45588
162;async;100;0.00218635;0.000290515;0.00855163
162;inner;100;0.0769416;0.0740979;0.0797374
162;wait;100;3.75122e-05;1.9889e-05;6.4521e-05
162;boundary;100;0.00200631;0.000752119;0.0028477
162;calc iter;100;0.0811738;0.0790691;0.0872667
162;calc total;1;8.12968;8.12968;8.12968
162;total;1;12.0615;12.0615;12.0615
187;initialize;1;3.43096;3.43096;3.43096
187;async;100;0.00121323;0.00015339;0.00270868
187;inner;100;0.0790061;0.0769583;0.0797223
187;wait;100;2.33201e-05;1.5794e-05;6.7148e-05
187;boundary;100;0.000915494;0.000687919;0.00218617
187;calc iter;100;0.0811593;0.0800836;0.0825533
187;calc total;1;8.12967;8.12967;8.12967
187;total;1;12.0363;12.0363;12.0363
163;initialize;1;3.45582;3.45582;3.45582
163;async;100;0.00154191;0.000187315;0.00949158
163;inner;100;0.0777316;0.0756617;0.0801681
163;wait;100;3.57024e-05;1.6305e-05;5.4442e-05
163;boundary;100;0.00185736;0.00071578;0.00279703
163;calc iter;100;0.081168;0.0790835;0.0891036
163;calc total;1;8.12968;8.12968;8.12968
163;total;1;12.0615;12.0615;12.0615
188;initialize;1;3.43094;3.43094;3.43094
188;async;100;0.00121151;0.000332494;0.004162
188;inner;100;0.0787852;0.0762012;0.0798144
188;wait;100;3.09806e-05;1.8323e-05;5.7817e-05
188;boundary;100;0.00113;0.000738294;0.00245885
188;calc iter;100;0.0811586;0.0800357;0.0837986
188;calc total;1;8.12967;8.12967;8.12967
188;total;1;12.0363;12.0363;12.0363
164;initialize;1;3.45583;3.45583;3.45583
164;async;100;0.00141271;0.000161133;0.0135963
164;inner;100;0.0779966;0.0755876;0.0804509
164;wait;100;3.51349e-05;1.3699e-05;0.000130914
164;boundary;100;0.00172567;0.000708042;0.00269412
164;calc iter;100;0.0811713;0.0790169;0.0921008
164;calc total;1;8.12968;8.12968;8.12968
164;total;1;12.0615;12.0615;12.0615
189;initialize;1;3.43094;3.43094;3.43094
189;async;100;0.000872206;0.000180655;0.00677602
189;inner;100;0.0791453;0.0761646;0.0799741
189;wait;100;2.85969e-05;1.8097e-05;4.5238e-05
189;boundary;100;0.00110967;0.000728631;0.00233694
189;calc iter;100;0.0811566;0.0800174;0.0859009
189;calc total;1;8.12967;8.12967;8.12967
189;total;1;12.0363;12.0363;12.0363
165;initialize;1;3.45587;3.45587;3.45587
165;async;100;0.00190304;0.000216454;0.0177638
165;inner;100;0.0775632;0.0748308;0.0800576
165;wait;100;3.39545e-05;1.9357e-05;5.2142e-05
165;boundary;100;0.00167405;0.000762766;0.0025667
165;calc iter;100;0.0811758;0.0783761;0.0941969
165;calc total;1;8.12967;8.12967;8.12967
165;total;1;12.0615;12.0615;12.0615
166;initialize;1;3.45585;3.45585;3.45585
166;async;100;0.00267342;0.000366729;0.0226442
166;inner;100;0.0769476;0.0732108;0.0795896
166;wait;100;3.17696e-05;1.8268e-05;7.2594e-05
166;boundary;100;0.00153018;0.00076253;0.00251126
166;calc iter;100;0.0811846;0.0763409;0.0978771
166;calc total;1;8.12967;8.12967;8.12967
166;total;1;12.0615;12.0615;12.0615
167;initialize;1;3.45584;3.45584;3.45584
167;async;100;0.00257753;0.000199505;0.0250609
167;inner;100;0.0772623;0.0720926;0.0792976
167;wait;100;2.62468e-05;1.4374e-05;9.2189e-05
167;boundary;100;0.00132615;0.000672497;0.00234049
167;calc iter;100;0.081194;0.0757666;0.0991463
167;calc total;1;8.12967;8.12967;8.12967
167;total;1;12.0615;12.0615;12.0615
1;initialize;1;3.57947;3.57947;3.57947
1;async;100;0.00131213;0.000360681;0.00777656
1;inner;100;0.0781991;0.0765673;0.079964
1;wait;100;3.34004e-05;1.5986e-05;6.85e-05
1;boundary;100;0.00162164;0.000714518;0.00242062
1;calc iter;100;0.0811676;0.0792257;0.0856492
1;calc total;1;8.12967;8.12967;8.12967
1;total;1;12.1856;12.1856;12.1856
2;initialize;1;3.57953;3.57953;3.57953
2;async;100;0.00135097;0.000158307;0.00365417
2;inner;100;0.0788845;0.0779704;0.0806122
2;wait;100;2.34093e-05;1.4437e-05;4.4176e-05
2;boundary;100;0.00091336;0.00069667;0.00179078
2;calc iter;100;0.0811734;0.0802259;0.0829479
2;calc total;1;8.12967;8.12967;8.12967
2;total;1;12.1856;12.1856;12.1856
3;initialize;1;3.57481;3.57481;3.57481
3;async;100;0.00108323;0.000176461;0.00244661
3;inner;100;0.0791105;0.0781698;0.0807963
3;wait;100;2.09822e-05;1.4351e-05;3.6262e-05
3;boundary;100;0.000963197;0.000671882;0.00211395
3;calc iter;100;0.081179;0.0801324;0.0837111
3;calc total;1;8.12967;8.12967;8.12967
3;total;1;12.1808;12.1808;12.1808
4;initialize;1;3.57945;3.57945;3.57945
4;async;100;0.00179818;0.000244829;0.00311083
4;inner;100;0.0784698;0.0775515;0.0801934
4;wait;100;1.91013e-05;1.3805e-05;4.8803e-05
4;boundary;100;0.000891306;0.000639228;0.00132557
4;calc iter;100;0.0811799;0.0796492;0.0825613
4;calc total;1;8.12968;8.12968;8.12968
4;total;1;12.1856;12.1856;12.1856
5;initialize;1;3.57952;3.57952;3.57952
5;async;100;0.00229252;0.000415828;0.00375112
5;inner;100;0.0778822;0.0770395;0.0799522
5;wait;100;2.04526e-05;1.3796e-05;7.8885e-05
5;boundary;100;0.00099037;0.000633398;0.00187904
5;calc iter;100;0.0811874;0.0799375;0.0835905
5;calc total;1;8.12967;8.12967;8.12967
5;total;1;12.1856;12.1856;12.1856
6;initialize;1;3.57951;3.57951;3.57951
6;async;100;0.00218015;0.000339894;0.00364876
6;inner;100;0.0780185;0.0771188;0.0798826
6;wait;100;2.50219e-05;1.5129e-05;7.8566e-05
6;boundary;100;0.000950535;0.000674825;0.00247056
6;calc iter;100;0.0811755;0.0796632;0.0824366
6;calc total;1;8.12967;8.12967;8.12967
6;total;1;12.1855;12.1855;12.1855
7;initialize;1;3.57254;3.57254;3.57254
7;async;100;0.00222573;0.00053602;0.00318105
7;inner;100;0.0780233;0.0772863;0.079943
7;wait;100;2.36602e-05;1.608e-05;7.4431e-05
7;boundary;100;0.00089714;0.000710695;0.00139289
7;calc iter;100;0.0811714;0.0794451;0.0828889
7;calc total;1;8.12967;8.12967;8.12967
7;total;1;12.1786;12.1786;12.1786
8;initialize;1;3.57954;3.57954;3.57954
8;async;100;0.00146594;0.000347144;0.0026879
8;inner;100;0.0786178;0.0771636;0.0801944
8;wait;100;2.71443e-05;1.6395e-05;6.0403e-05
8;boundary;100;0.00105591;0.000717212;0.00227604
8;calc iter;100;0.0811681;0.0802165;0.0822505
8;calc total;1;8.12967;8.12967;8.12967
8;total;1;12.1856;12.1856;12.1856
9;initialize;1;3.57954;3.57954;3.57954
9;async;100;0.00126138;0.000472061;0.0038897
9;inner;100;0.0784109;0.0767268;0.0802273
9;wait;100;3.22772e-05;2.0954e-05;5.2499e-05
9;boundary;100;0.00145923;0.000788375;0.00276727
9;calc iter;100;0.0811651;0.0804073;0.0838
9;calc total;1;8.12967;8.12967;8.12967
9;total;1;12.1856;12.1856;12.1856
10;initialize;1;3.57952;3.57952;3.57952
10;async;100;0.00110325;0.000396939;0.00759843
10;inner;100;0.0782738;0.0761594;0.0798348
10;wait;100;3.74369e-05;1.4831e-05;9.9308e-05
10;boundary;100;0.00174698;0.000731544;0.00263559
10;calc iter;100;0.0811629;0.0803994;0.0859409
10;calc total;1;8.12967;8.12967;8.12967
10;total;1;12.1856;12.1856;12.1856
11;initialize;1;3.57952;3.57952;3.57952
11;async;100;0.000754407;0.000171439;0.00830802
11;inner;100;0.0785209;0.0769421;0.080372
11;wait;100;3.76972e-05;1.5737e-05;5.6545e-05
11;boundary;100;0.00185325;0.000776207;0.0025058
11;calc iter;100;0.0811677;0.0800218;0.0872183
11;calc total;1;8.12967;8.12967;8.12967
11;total;1;12.1856;12.1856;12.1856
12;initialize;1;3.57954;3.57954;3.57954
12;async;100;0.000740045;0.000202437;0.00655214
12;inner;100;0.0784003;0.0768439;0.0805954
12;wait;100;3.6617e-05;1.6738e-05;6.0092e-05
12;boundary;100;0.0019939;0.000739189;0.00270067
12;calc iter;100;0.0811722;0.0799113;0.0845976
12;calc total;1;8.12967;8.12967;8.12967
12;total;1;12.1856;12.1856;12.1856
13;initialize;1;3.57952;3.57952;3.57952
13;async;100;0.00116263;0.000186573;0.00337856
13;inner;100;0.0783428;0.0776076;0.0803289
13;wait;100;3.15538e-05;2.1786e-05;6.4245e-05
13;boundary;100;0.001638;0.000809911;0.00234605
13;calc iter;100;0.0811765;0.0803848;0.0827187
13;calc total;1;8.12967;8.12967;8.12967
13;total;1;12.1856;12.1856;12.1856
14;initialize;1;3.57952;3.57952;3.57952
14;async;100;0.00103506;0.00016611;0.00230747
14;inner;100;0.0787862;0.0781023;0.080437
14;wait;100;2.51213e-05;1.646e-05;6.0194e-05
14;boundary;100;0.00133395;0.000791971;0.00211506
14;calc iter;100;0.0811815;0.0800924;0.0824999
14;calc total;1;8.12967;8.12967;8.12967
14;total;1;12.1856;12.1856;12.1856
15;initialize;1;3.57953;3.57953;3.57953
15;async;100;0.00125099;0.000161299;0.00272962
15;inner;100;0.0786868;0.078126;0.080549
15;wait;100;2.39264e-05;1.5495e-05;4.3302e-05
15;boundary;100;0.00122251;0.000693002;0.00174387
15;calc iter;100;0.0811857;0.0801236;0.0825599
15;calc total;1;8.12967;8.12967;8.12967
15;total;1;12.1856;12.1856;12.1856
16;initialize;1;3.5795;3.5795;3.5795
16;async;100;0.00179309;0.000259289;0.00291773
16;inner;100;0.0781136;0.0776146;0.080402
16;wait;100;2.3293e-05;1.576e-05;5.6557e-05
16;boundary;100;0.001257;0.00064803;0.00181385
16;calc iter;100;0.0811886;0.0798462;0.0824712
16;calc total;1;8.12967;8.12967;8.12967
16;total;1;12.1855;12.1855;12.1855
17;initialize;1;3.57765;3.57765;3.57765
17;async;100;0.00183692;0.000577515;0.00335815
17;inner;100;0.0777285;0.0768803;0.0801836
17;wait;100;2.30985e-05;1.478e-05;7.7799e-05
17;boundary;100;0.00160486;0.000630494;0.0021871
17;calc iter;100;0.0811953;0.079321;0.0829687
17;calc total;1;8.12967;8.12967;8.12967
17;total;1;12.1837;12.1837;12.1837
18;initialize;1;3.57615;3.57615;3.57615
18;async;100;0.00177556;0.000599716;0.00295066
18;inner;100;0.0781712;0.0774481;0.0798848
18;wait;100;2.43514e-05;1.5902e-05;9.5749e-05
18;boundary;100;0.00121544;0.000645543;0.00159232
18;calc iter;100;0.0811882;0.0801924;0.0825696
18;calc total;1;8.12967;8.12967;8.12967
18;total;1;12.1822;12.1822;12.1822
19;initialize;1;3.57574;3.57574;3.57574
19;async;100;0.000687132;0.000183866;0.0023073
19;inner;100;0.079277;0.0786267;0.0807674
19;wait;100;2.39715e-05;1.6355e-05;3.7359e-05
19;boundary;100;0.00119523;0.000708031;0.00166695
19;calc iter;100;0.0811844;0.08027;0.0831672
19;calc total;1;8.12967;8.12967;8.12967
19;total;1;12.1818;12.1818;12.1818
20;initialize;1;3.57528;3.57528;3.57528
20;async;100;0.00109962;0.000263999;0.00306004
20;inner;100;0.0787458;0.0781442;0.0803314
20;wait;100;2.47515e-05;1.7232e-05;6.8861e-05
20;boundary;100;0.00130893;0.000819006;0.00183327
20;calc iter;100;0.0811805;0.0803052;0.0831509
20;calc total;1;8.12967;8.12967;8.12967
20;total;1;12.1813;12.1813;12.1813
21;initialize;1;3.57448;3.57448;3.57448
21;async;100;0.000774375;0.000177259;0.00230477
21;inner;100;0.078885;0.0779991;0.0806639
21;wait;100;3.06078e-05;1.9305e-05;5.0834e-05
21;boundary;100;0.00148237;0.000729768;0.00227409
21;calc iter;100;0.0811739;0.0803098;0.0824085
21;calc total;1;8.12967;8.12967;8.12967
21;total;1;12.1805;12.1805;12.1805
22;initialize;1;3.5795;3.5795;3.5795
22;async;100;0.000684561;0.00016403;0.00389872
22;inner;100;0.0785464;0.0772362;0.0804974
22;wait;100;3.73154e-05;2.4974e-05;5.2435e-05
22;boundary;100;0.00189953;0.000760159;0.00272036
22;calc iter;100;0.0811691;0.0806188;0.0839916
22;calc total;1;8.12967;8.12967;8.12967
22;total;1;12.1856;12.1856;12.1856
23;initialize;1;3.57949;3.57949;3.57949
23;async;100;0.000746189;0.000168458;0.00574533
23;inner;100;0.0780711;0.077286;0.0802148
23;wait;100;4.0097e-05;1.6393e-05;8.0806e-05
23;boundary;100;0.00230809;0.000811446;0.00270805
23;calc iter;100;0.0811673;0.0803214;0.0848132
23;calc total;1;8.12967;8.12967;8.12967
23;total;1;12.1856;12.1856;12.1856
142;initialize;1;3.4529;3.4529;3.4529
142;async;100;0.00207552;0.0001629;0.03284
142;inner;100;0.0774389;0.0685642;0.0802439
142;wait;100;3.07618e-05;2.2749e-05;5.2274e-05
142;boundary;100;0.00170596;0.000800469;0.00204946
142;calc iter;100;0.0812527;0.0744935;0.10505
142;calc total;1;8.12968;8.12968;8.12968
142;total;1;12.0589;12.0589;12.0589
143;initialize;1;3.45287;3.45287;3.45287
143;async;100;0.00230128;0.000169597;0.0316386
143;inner;100;0.0771404;0.0696195;0.0798734
143;wait;100;2.93158e-05;1.9436e-05;7.7483e-05
143;boundary;100;0.00178766;0.000841452;0.00226677
143;calc iter;100;0.0812605;0.0732441;0.103176
143;calc total;1;8.12968;8.12968;8.12968
143;total;1;12.0588;12.0588;12.0588
190;initialize;1;3.43096;3.43096;3.43096
190;async;100;0.000892377;0.000218882;0.010934
190;inner;100;0.0787359;0.0758738;0.0794387
190;wait;100;3.46203e-05;1.3883e-05;9.1906e-05
190;boundary;100;0.00149139;0.000701941;0.00246315
190;calc iter;100;0.0811557;0.0791688;0.0888056
190;calc total;1;8.12967;8.12967;8.12967
190;total;1;12.0363;12.0363;12.0363
191;initialize;1;3.43097;3.43097;3.43097
191;async;100;0.000826004;0.000170351;0.013762
191;inner;100;0.0789218;0.0751021;0.079895
191;wait;100;3.26459e-05;1.485e-05;5.3621e-05
191;boundary;100;0.00137516;0.000685096;0.00219123
191;calc iter;100;0.0811569;0.0780235;0.0906697
191;calc total;1;8.12967;8.12967;8.12967
191;total;1;12.0363;12.0363;12.0363
DASH
InitEnergy=25.00000
EndEnergy=25.00000
DiffEnergy=-0.00000
Matrixspec: 55000 x 55000
Iterations: 100
# unit_id;function_name;num_calls;avg_runtime;min_runtime;max_runtime
0;initialize;1;2.85508;2.85508;2.85508
0;async;100;0.00178;0.00050;0.00310
0;inner;100;0.07817;0.07759;0.08016
0;wait;100;0.00003;0.00002;0.00005
0;boundary;100;0.00119;0.00072;0.00202
0;calc iter;100;0.08118;0.08037;0.08225
0;calc total;1;8.12738;8.12738;8.12738
0;total;1;11.44688;11.44688;11.44688
96;initialize;1;2.82574;2.82574;2.82574
96;async;100;0.00221748;0.000326286;0.00462138
96;inner;100;0.0775239;0.0764717;0.0806317
96;wait;100;2.43111e-05;1.3704e-05;4.0369e-05
96;boundary;100;0.00145836;0.000639457;0.00232336
96;calc iter;100;0.0812257;0.0790933;0.0837081
96;calc total;1;8.12738;8.12738;8.12738
96;total;1;11.4247;11.4247;11.4247
72;initialize;1;2.83381;2.83381;2.83381
72;async;100;0.000379883;0.000316523;0.00073904
72;inner;100;0.0788116;0.0775822;0.0812795
72;wait;100;3.13457e-05;1.8981e-05;8.0299e-05
72;boundary;100;0.00204872;0.000631023;0.00226587
72;calc iter;100;0.0812733;0.0785879;0.084321
72;calc total;1;8.12738;8.12738;8.12738
72;total;1;11.4331;11.4331;11.4331
48;initialize;1;2.84344;2.84344;2.84344
48;async;100;0.0037648;0.000581575;0.0053454
48;inner;100;0.0765886;0.0757265;0.0795274
48;wait;100;1.78936e-05;1.3138e-05;6.9334e-05
48;boundary;100;0.00085912;0.000629015;0.00225975
48;calc iter;100;0.0812319;0.079979;0.0839868
48;calc total;1;8.12738;8.12738;8.12738
48;total;1;11.4425;11.4425;11.4425
24;initialize;1;2.81944;2.81944;2.81944
24;async;100;0.00116731;0.00022269;0.00216426
24;inner;100;0.0781888;0.0773839;0.0802699
24;wait;100;3.34783e-05;2.4768e-05;6.9047e-05
24;boundary;100;0.00180212;0.000965411;0.00229828
24;calc iter;100;0.0811934;0.0800792;0.0822199
24;calc total;1;8.12738;8.12738;8.12738
24;total;1;11.4188;11.4188;11.4188
97;initialize;1;2.83438;2.83438;2.83438
97;async;100;0.00183986;0.00030727;0.00389352
97;inner;100;0.0781825;0.0772688;0.0804917
97;wait;100;2.19272e-05;1.452e-05;4.0142e-05
97;boundary;100;0.00116469;0.000665139;0.00222305
97;calc iter;100;0.0812104;0.0796735;0.0833704
97;calc total;1;8.12739;8.12739;8.12739
97;total;1;11.4332;11.4332;11.4332
73;initialize;1;2.83263;2.83263;2.83263
73;async;100;0.00203765;0.000565029;0.00310229
73;inner;100;0.0775939;0.0765238;0.0804858
73;wait;100;2.70238e-05;1.6999e-05;4.0855e-05
73;boundary;100;0.0016015;0.000659935;0.00188467
73;calc iter;100;0.0812619;0.0801324;0.0835806
73;calc total;1;8.12738;8.12738;8.12738
73;total;1;11.4319;11.4319;11.4319
49;initialize;1;2.83732;2.83732;2.83732
49;async;100;0.002715;0.00015428;0.00426797
49;inner;100;0.0776762;0.0767866;0.0799262
49;wait;100;1.85631e-05;1.4041e-05;4.0882e-05
49;boundary;100;0.000804765;0.000662358;0.00150658
49;calc iter;100;0.0812157;0.0800633;0.0829304
49;calc total;1;8.12738;8.12738;8.12738
49;total;1;11.4364;11.4364;11.4364
25;initialize;1;2.816;2.816;2.816
25;async;100;0.0013451;0.000231968;0.00223592
25;inner;100;0.0773968;0.076485;0.0800221
25;wait;100;4.10974e-05;2.898e-05;9.5186e-05
25;boundary;100;0.00239498;0.0011373;0.00275733
25;calc iter;100;0.0811796;0.0799652;0.0822171
25;calc total;1;8.12738;8.12738;8.12738
25;total;1;11.4154;11.4154;11.4154
98;initialize;1;2.83045;2.83045;2.83045
98;async;100;0.00259301;0.000596375;0.00430925
98;inner;100;0.0774544;0.0767161;0.0795618
98;wait;100;2.51287e-05;1.6063e-05;8.0293e-05
98;boundary;100;0.00112102;0.000796821;0.00178053
98;calc iter;100;0.0811951;0.0799181;0.0832685
98;calc total;1;8.12739;8.12739;8.12739
98;total;1;11.4293;11.4293;11.4293
74;initialize;1;2.82553;2.82553;2.82553
74;async;100;0.00138885;0.000301286;0.00333108
74;inner;100;0.0781957;0.077787;0.080351
74;wait;100;3.0004e-05;2.0439e-05;5.3465e-05
74;boundary;100;0.00163451;0.000767136;0.00203288
74;calc iter;100;0.0812505;0.0801278;0.083531
74;calc total;1;8.12738;8.12738;8.12738
74;total;1;11.4248;11.4248;11.4248
50;initialize;1;2.84199;2.84199;2.84199
50;async;100;0.00262879;0.000308183;0.00479142
50;inner;100;0.0776929;0.0766106;0.0800369
50;wait;100;2.10977e-05;1.4562e-05;4.1124e-05
50;boundary;100;0.000859315;0.00069879;0.00113093
50;calc iter;100;0.0812032;0.0799828;0.0827293
50;calc total;1;8.12738;8.12738;8.12738
50;total;1;11.441;11.441;11.441
26;initialize;1;2.82459;2.82459;2.82459
26;async;100;0.000714454;0.000163489;0.00143056
26;inner;100;0.078209;0.076982;0.0809386
26;wait;100;3.79077e-05;1.9552e-05;5.7834e-05
26;boundary;100;0.00222238;0.000758255;0.00257301
26;calc iter;100;0.0811855;0.0803986;0.0823124
26;calc total;1;8.12738;8.12738;8.12738
26;total;1;11.4239;11.4239;11.4239
99;initialize;1;2.84166;2.84166;2.84166
99;async;100;0.00191489;0.000248367;0.00329422
99;inner;100;0.0781731;0.0776181;0.0798562
99;wait;100;2.4696e-05;1.6841e-05;7.0529e-05
99;boundary;100;0.00108039;0.00077599;0.00185214
99;calc iter;100;0.0811944;0.0795016;0.0823107
99;calc total;1;8.12739;8.12739;8.12739
99;total;1;11.4405;11.4405;11.4405
75;initialize;1;2.83189;2.83189;2.83189
75;async;100;0.00126529;0.00019601;0.00335467
75;inner;100;0.0782715;0.0777491;0.0802855
75;wait;100;2.85136e-05;2.0731e-05;5.5446e-05
75;boundary;100;0.00167606;0.000824332;0.00202685
75;calc iter;100;0.0812429;0.079889;0.0831805
75;calc total;1;8.12739;8.12739;8.12739
75;total;1;11.4312;11.4312;11.4312
51;initialize;1;2.84439;2.84439;2.84439
51;async;100;0.00242982;0.000344037;0.0038363
51;inner;100;0.07769;0.0770283;0.0797009
51;wait;100;2.46573e-05;1.4974e-05;6.0848e-05
51;boundary;100;0.00105884;0.000707486;0.00215042
51;calc iter;100;0.0812043;0.0798291;0.0827992
51;calc total;1;8.12738;8.12738;8.12738
51;total;1;11.4434;11.4434;11.4434
27;initialize;1;2.81602;2.81602;2.81602
27;async;100;0.00107125;0.000283618;0.00274464
27;inner;100;0.0781826;0.0773993;0.0807611
27;wait;100;3.55034e-05;2.7549e-05;4.8744e-05
27;boundary;100;0.00189797;0.000775206;0.00251088
27;calc iter;100;0.0811889;0.0804129;0.0825014
27;calc total;1;8.12738;8.12738;8.12738
27;total;1;11.4154;11.4154;11.4154
100;initialize;1;2.83986;2.83986;2.83986
100;async;100;0.00148269;0.000216327;0.00312591
100;inner;100;0.0784766;0.0776524;0.0801553
100;wait;100;2.87985e-05;1.812e-05;5.049e-05
100;boundary;100;0.00120414;0.000715898;0.00195458
100;calc iter;100;0.0811937;0.0799125;0.0824498
100;calc total;1;8.12739;8.12739;8.12739
100;total;1;11.4388;11.4388;11.4388
76;initialize;1;2.82005;2.82005;2.82005
76;async;100;0.00187601;0.000519652;0.00401628
76;inner;100;0.077476;0.0763723;0.0790552
76;wait;100;3.1784e-05;1.9158e-05;9.6336e-05
76;boundary;100;0.0018458;0.00131576;0.00231337
76;calc iter;100;0.0812313;0.0797561;0.0826855
76;calc total;1;8.12739;8.12739;8.12739
76;total;1;11.4193;11.4193;11.4193
52;initialize;1;2.83632;2.83632;2.83632
52;async;100;0.00288182;0.00055468;0.00449283
52;inner;100;0.0759656;0.0746489;0.0791995
52;wait;100;3.94972e-05;2.7884e-05;7.8097e-05
52;boundary;100;0.00230776;0.00116473;0.00280493
52;calc iter;100;0.0811963;0.0795959;0.0829042
52;calc total;1;8.12738;8.12738;8.12738
52;total;1;11.4353;11.4353;11.4353
28;initialize;1;2.82577;2.82577;2.82577
28;async;100;0.00138273;0.000156834;0.00296592
28;inner;100;0.0783119;0.0778503;0.0806562
28;wait;100;2.85768e-05;1.873e-05;4.8664e-05
28;boundary;100;0.00147674;0.000797336;0.00191908
28;calc iter;100;0.0812016;0.0800327;0.0828351
28;calc total;1;8.12738;8.12738;8.12738
28;total;1;11.4252;11.4252;11.4252
101;initialize;1;2.82923;2.82923;2.82923
101;async;100;0.00178625;0.000524299;0.00447661
101;inner;100;0.0772371;0.075358;0.079802
101;wait;100;3.82344e-05;2.531e-05;7.6339e-05
101;boundary;100;0.00212063;0.000978935;0.00262843
101;calc iter;100;0.0811835;0.0789962;0.0830748
101;calc total;1;8.12739;8.12739;8.12739
101;total;1;11.4281;11.4281;11.4281
77;initialize;1;2.83959;2.83959;2.83959
77;async;100;0.00122992;0.000268833;0.00245693
77;inner;100;0.0777028;0.0771451;0.0801868
77;wait;100;3.68271e-05;2.8587e-05;6.498e-05
77;boundary;100;0.00225094;0.00085513;0.00258103
77;calc iter;100;0.0812222;0.0801134;0.0824579
77;calc total;1;8.12739;8.12739;8.12739
77;total;1;11.4388;11.4388;11.4388
53;initialize;1;2.83073;2.83073;2.83073
53;async;100;0.00235318;0.000507649;0.00403653
53;inner;100;0.0765229;0.0754592;0.0792309
53;wait;100;4.27148e-05;2.8048e-05;7.4258e-05
53;boundary;100;0.0022755;0.00112039;0.00262432
53;calc iter;100;0.0811958;0.0797013;0.0826232
53;calc total;1;8.12738;8.12738;8.12738
53;total;1;11.4298;11.4298;11.4298
29;initialize;1;2.82033;2.82033;2.82033
29;async;100;0.00108689;0.000148767;0.00262853
29;inner;100;0.0785067;0.0779631;0.0807193
29;wait;100;2.6636e-05;1.7834e-05;4.337e-05
29;boundary;100;0.00157892;0.000781368;0.00197416
29;calc iter;100;0.0812008;0.0796049;0.0827716
29;calc total;1;8.12738;8.12738;8.12738
29;total;1;11.4197;11.4197;11.4197
102;initialize;1;2.83791;2.83791;2.83791
102;async;100;0.00164567;0.000164607;0.00400847
102;inner;100;0.0772197;0.075237;0.0803626
102;wait;100;4.03963e-05;2.6139e-05;6.3813e-05
102;boundary;100;0.0022692;0.000743406;0.00279373
102;calc iter;100;0.0811769;0.0794192;0.0833569
102;calc total;1;8.12739;8.12739;8.12739
102;total;1;11.4368;11.4368;11.4368
78;initialize;1;2.8396;2.8396;2.8396
78;async;100;0.00141109;0.00022306;0.00282692
78;inner;100;0.0772925;0.0761696;0.080328
78;wait;100;4.3321e-05;2.8508e-05;5.9075e-05
78;boundary;100;0.00247967;0.000820369;0.00275464
78;calc iter;100;0.0812287;0.0799834;0.0823716
78;calc total;1;8.12739;8.12739;8.12739
78;total;1;11.4389;11.4389;11.4389
54;initialize;1;2.84559;2.84559;2.84559
54;async;100;0.00223532;0.000239103;0.005242
54;inner;100;0.0767709;0.0746786;0.079988
54;wait;100;3.90232e-05;2.6253e-05;5.8232e-05
54;boundary;100;0.00213525;0.000712601;0.00276093
54;calc iter;100;0.0811823;0.0799577;0.0838837
54;calc total;1;8.12738;8.12738;8.12738
54;total;1;11.4446;11.4446;11.4446
30;initialize;1;2.82775;2.82775;2.82775
30;async;100;0.00154814;0.000514959;0.00316726
30;inner;100;0.0781665;0.0771741;0.0806113
30;wait;100;2.53371e-05;1.627e-05;5.6074e-05
30;boundary;100;0.0014697;0.000678906;0.00174355
30;calc iter;100;0.0812112;0.0798988;0.082935
30;calc total;1;8.12738;8.12738;8.12738
30;total;1;11.4271;11.4271;11.4271
103;initialize;1;2.83373;2.83373;2.83373
103;async;100;0.00204756;0.000318216;0.00534005
103;inner;100;0.0767228;0.0753577;0.0799024
103;wait;100;4.36823e-05;3.3666e-05;7.6787e-05
103;boundary;100;0.00237323;0.000899573;0.00274331
103;calc iter;100;0.0811895;0.0789809;0.0845142
79;initialize;1;2.83187;2.83187;2.83187
79;async;100;0.0017969;0.000207186;0.00339427
79;inner;100;0.0772252;0.0764859;0.080476
79;wait;100;3.67246e-05;2.4852e-05;6.2828e-05
79;boundary;100;0.00217477;0.000767436;0.00253405
79;calc iter;100;0.0812356;0.0795935;0.0828709
79;calc total;1;8.12739;8.12739;8.12739
79;total;1;11.4311;11.4311;11.4311
55;initialize;1;2.82833;2.82833;2.82833
55;async;100;0.00199652;0.000302978;0.00384873
55;inner;100;0.0776391;0.0764744;0.079708
55;wait;100;2.89986e-05;1.6035e-05;5.8273e-05
55;boundary;100;0.0015361;0.000741122;0.00235673
55;calc iter;100;0.081202;0.0802104;0.0829104
55;calc total;1;8.12738;8.12738;8.12738
55;total;1;11.4274;11.4274;11.4274
31;initialize;1;2.81603;2.81603;2.81603
31;async;100;0.00152808;0.000518817;0.00239869
31;inner;100;0.0780419;0.0773808;0.0803569
31;wait;100;2.53613e-05;1.6186e-05;5.8381e-05
31;boundary;100;0.00162303;0.000637178;0.00187533
31;calc iter;100;0.0812198;0.0797141;0.0827899
31;calc total;1;8.12738;8.12738;8.12738
31;total;1;11.4154;11.4154;11.4154
103;calc total;1;8.12739;8.12739;8.12739
103;total;1;11.4326;11.4326;11.4326
80;initialize;1;2.83808;2.83808;2.83808
80;async;100;0.00163182;0.000378416;0.00358545
80;inner;100;0.0777478;0.0769469;0.0800534
80;wait;100;3.08212e-05;2.2665e-05;8.4985e-05
80;boundary;100;0.00183031;0.000920816;0.00220944
80;calc iter;100;0.0812426;0.0797801;0.0828616
80;calc total;1;8.12738;8.12738;8.12738
80;total;1;11.4374;11.4374;11.4374
56;initialize;1;2.83786;2.83786;2.83786
56;async;100;0.00224531;0.00032775;0.00365045
56;inner;100;0.0779704;0.0772927;0.0801024
56;wait;100;2.33702e-05;1.3855e-05;3.7393e-05
56;boundary;100;0.000965043;0.00070101;0.00144318
56;calc iter;100;0.0812054;0.0802175;0.0824706
56;calc total;1;8.12738;8.12738;8.12738
56;total;1;11.4369;11.4369;11.4369
32;initialize;1;2.82192;2.82192;2.82192
32;async;100;0.000359751;0.000314319;0.000586706
32;inner;100;0.0788654;0.0781603;0.0812459
32;wait;100;2.75457e-05;1.4619e-05;4.8401e-05
32;boundary;100;0.00196924;0.000639216;0.00218151
32;calc iter;100;0.0812237;0.0791743;0.0826321
32;calc total;1;8.12738;8.12738;8.12738
32;total;1;11.4213;11.4213;11.4213
104;initialize;1;2.8265;2.8265;2.8265
104;async;100;0.00199994;0.00034068;0.00380029
104;inner;100;0.0774604;0.0765139;0.0801077
104;wait;100;3.38128e-05;2.2832e-05;6.1132e-05
104;boundary;100;0.00169893;0.000848653;0.00233466
104;calc iter;100;0.0811945;0.0798503;0.0824592
104;calc total;1;8.12739;8.12739;8.12739
104;total;1;11.4254;11.4254;11.4254
81;initialize;1;2.83921;2.83921;2.83921
81;async;100;0.00183612;0.000372922;0.00336571
81;inner;100;0.0776799;0.0768826;0.0802405
81;wait;100;2.96129e-05;2.2624e-05;7.1802e-05
81;boundary;100;0.00169961;0.000853523;0.00208963
81;calc iter;100;0.081247;0.0798812;0.0831235
81;calc total;1;8.12738;8.12738;8.12738
81;total;1;11.4385;11.4385;11.4385
57;initialize;1;2.83238;2.83238;2.83238
57;async;100;0.00236244;0.000444277;0.00395101
57;inner;100;0.0779136;0.0771992;0.0799567
57;wait;100;2.22864e-05;1.5409e-05;4.8945e-05
57;boundary;100;0.000908438;0.000726818;0.00145895
57;calc iter;100;0.0812078;0.0798914;0.0825085
57;calc total;1;8.12738;8.12738;8.12738
57;total;1;11.4314;11.4314;11.4314
33;initialize;1;2.82247;2.82247;2.82247
33;async;100;0.00169817;0.00057454;0.00230147
33;inner;100;0.0778312;0.0773545;0.0803472
33;wait;100;2.67239e-05;1.5687e-05;6.2123e-05
33;boundary;100;0.00165713;0.000657512;0.00190248
33;calc iter;100;0.0812149;0.0795448;0.0827964
33;calc total;1;8.12738;8.12738;8.12738
33;total;1;11.4219;11.4219;11.4219
105;initialize;1;2.83618;2.83618;2.83618
105;async;100;0.00182491;0.000232211;0.00304033
105;inner;100;0.0782314;0.0775062;0.0801592
105;wait;100;2.46727e-05;1.5608e-05;5.4113e-05
105;boundary;100;0.00112339;0.00072025;0.00180681
105;calc iter;100;0.0812056;0.0799489;0.0825968
105;calc total;1;8.12738;8.12738;8.12738
105;total;1;11.4351;11.4351;11.4351
82;initialize;1;2.82384;2.82384;2.82384
82;async;100;0.00139922;0.000301522;0.00262718
82;inner;100;0.0782464;0.0776296;0.0804539
82;wait;100;2.65437e-05;1.7198e-05;4.3778e-05
82;boundary;100;0.001589;0.00066531;0.00192132
82;calc iter;100;0.0812627;0.0800199;0.0829951
82;calc total;1;8.12738;8.12738;8.12738
82;total;1;11.4231;11.4231;11.4231
58;initialize;1;2.84442;2.84442;2.84442
58;async;100;0.00346403;0.000549718;0.00516992
58;inner;100;0.0768036;0.0758737;0.0784217
58;wait;100;2.34551e-05;1.4825e-05;0.000105307
58;boundary;100;0.000920167;0.000681801;0.00213022
58;calc iter;100;0.0812125;0.0799341;0.0823673
58;calc total;1;8.12738;8.12738;8.12738
58;total;1;11.4434;11.4434;11.4434
34;initialize;1;2.82098;2.82098;2.82098
34;async;100;0.00159665;0.000297321;0.00250602
34;inner;100;0.0780833;0.0774597;0.0800734
34;wait;100;2.6651e-05;1.9179e-05;8.7054e-05
34;boundary;100;0.00149797;0.000731773;0.00180821
34;calc iter;100;0.0812066;0.0804074;0.0821052
34;calc total;1;8.12738;8.12738;8.12738
34;total;1;11.4204;11.4204;11.4204
106;initialize;1;2.83617;2.83617;2.83617
106;async;100;0.00249192;0.000327141;0.00409782
106;inner;100;0.0776559;0.0768542;0.0801402
106;wait;100;2.32437e-05;1.4843e-05;5.6892e-05
106;boundary;100;0.00103765;0.000662434;0.00179018
106;calc iter;100;0.0812101;0.0800856;0.0825257
106;calc total;1;8.12738;8.12738;8.12738
106;total;1;11.435;11.435;11.435
83;initialize;1;2.83297;2.83297;2.83297
83;async;100;0.00157934;0.00051166;0.00310439
83;inner;100;0.0778412;0.0769801;0.0801174
83;wait;100;2.68258e-05;1.6463e-05;7.4378e-05
83;boundary;100;0.00181767;0.000657418;0.00214261
83;calc iter;100;0.0812675;0.0791392;0.0833783
83;calc total;1;8.12738;8.12738;8.12738
83;total;1;11.4322;11.4322;11.4322
59;initialize;1;2.82884;2.82884;2.82884
59;async;100;0.00288407;0.000360055;0.00437795
59;inner;100;0.077461;0.0765396;0.0799529
59;wait;100;1.88432e-05;1.469e-05;5.4873e-05
59;boundary;100;0.000861385;0.00064703;0.00200036
59;calc iter;100;0.0812267;0.0802083;0.0835955
59;calc total;1;8.12738;8.12738;8.12738
59;total;1;11.4279;11.4279;11.4279
35;initialize;1;2.8257;2.8257;2.8257
35;async;100;0.00140065;0.000269108;0.00258733
35;inner;100;0.0780362;0.0775033;0.0802252
35;wait;100;2.86728e-05;2.216e-05;7.5398e-05
35;boundary;100;0.00172926;0.00103874;0.00204895
35;calc iter;100;0.0811961;0.0801335;0.0822392
35;calc total;1;8.12738;8.12738;8.12738
35;total;1;11.4251;11.4251;11.4251
107;initialize;1;2.82233;2.82233;2.82233
107;async;100;0.00288902;0.000589883;0.00458131
107;inner;100;0.0771867;0.0762518;0.0788543
107;wait;100;2.28345e-05;1.5365e-05;0.000112216
107;boundary;100;0.00110841;0.000700526;0.00199542
107;calc iter;100;0.0812084;0.0798479;0.0828683
107;calc total;1;8.12738;8.12738;8.12738
107;total;1;11.4212;11.4212;11.4212
84;initialize;1;2.82209;2.82209;2.82209
84;async;100;0.00440263;0.000630003;0.00524733
84;inner;100;0.0759537;0.0753286;0.0801397
84;wait;100;2.06363e-05;1.5331e-05;4.0132e-05
84;boundary;100;0.000876357;0.000619594;0.00197553
84;calc iter;100;0.081255;0.0797728;0.0830205
84;calc total;1;8.12739;8.12739;8.12739
84;total;1;11.4214;11.4214;11.4214
60;initialize;1;2.82689;2.82689;2.82689
60;async;100;0.00357361;0.00056768;0.00457329
60;inner;100;0.0765226;0.0759374;0.0803445
60;wait;100;2.34181e-05;1.6653e-05;5.6294e-05
60;boundary;100;0.00113682;0.000641057;0.00233153
60;calc iter;100;0.0812584;0.0795616;0.0841634
60;calc total;1;8.12738;8.12738;8.12738
60;total;1;11.4259;11.4259;11.4259
36;initialize;1;2.81246;2.81246;2.81246
36;async;100;0.00248095;0.000630819;0.0043295
36;inner;100;0.0775263;0.0765076;0.0800771
36;wait;100;2.80741e-05;1.4419e-05;4.4741e-05
36;boundary;100;0.00116403;0.000664126;0.00214663
36;calc iter;100;0.0812006;0.0798922;0.0822861
36;calc total;1;8.12738;8.12738;8.12738
36;total;1;11.4118;11.4118;11.4118
108;initialize;1;2.82536;2.82536;2.82536
108;async;100;0.00144124;0.000164746;0.00458278
108;inner;100;0.0781841;0.0772701;0.0804035
108;wait;100;2.47345e-05;1.5529e-05;5.4266e-05
108;boundary;100;0.00155305;0.000637253;0.00229206
108;calc iter;100;0.0812047;0.0787846;0.0841763
108;calc total;1;8.12738;8.12738;8.12738
108;total;1;11.4242;11.4242;11.4242
85;initialize;1;2.82301;2.82301;2.82301
85;async;100;0.00461514;0.000589177;0.00586586
85;inner;100;0.0758231;0.0749669;0.0794035
85;wait;100;1.96707e-05;1.5298e-05;6.1813e-05
85;boundary;100;0.000771464;0.000645533;0.00104896
85;calc iter;100;0.0812307;0.0803985;0.0821123
85;calc total;1;8.12739;8.12739;8.12739
85;total;1;11.4223;11.4223;11.4223
61;initialize;1;2.83997;2.83997;2.83997
61;async;100;0.00337128;0.0005786;0.00451301
61;inner;100;0.0767882;0.0760782;0.0794596
61;wait;100;2.48244e-05;1.6485e-05;0.00010701
61;boundary;100;0.0010555;0.000685499;0.00213811
61;calc iter;100;0.0812414;0.0802727;0.0837021
61;calc total;1;8.12738;8.12738;8.12738
61;total;1;11.439;11.439;11.439
37;initialize;1;2.81424;2.81424;2.81424
37;async;100;0.00243427;0.000618246;0.00396365
37;inner;100;0.0769529;0.0753155;0.0795206
37;wait;100;3.64229e-05;2.2884e-05;5.8602e-05
37;boundary;100;0.00177174;0.000771651;0.00265786
37;calc iter;100;0.0811966;0.0801695;0.0827217
37;calc total;1;8.12738;8.12738;8.12738
37;total;1;11.4136;11.4136;11.4136
109;initialize;1;2.84429;2.84429;2.84429
109;async;100;0.00193447;0.000258603;0.0045825
109;inner;100;0.077997;0.0770992;0.080436
109;wait;100;2.31934e-05;1.5213e-05;5.2064e-05
109;boundary;100;0.00123868;0.000645923;0.00216586
109;calc iter;100;0.0811947;0.0792683;0.0836639
109;calc total;1;8.12739;8.12739;8.12739
109;total;1;11.4432;11.4432;11.4432
86;initialize;1;2.82583;2.82583;2.82583
86;async;100;0.00442917;0.000594701;0.00599748
86;inner;100;0.0759528;0.0750979;0.0798417
86;wait;100;2.04057e-05;1.5912e-05;4.2509e-05
86;boundary;100;0.000815747;0.000678737;0.0010534
86;calc iter;100;0.0812194;0.0802146;0.0823817
86;calc total;1;8.12739;8.12739;8.12739
86;total;1;11.4251;11.4251;11.4251
62;initialize;1;2.83176;2.83176;2.83176
62;async;100;0.00330786;0.000407124;0.00484035
62;inner;100;0.0768197;0.0759458;0.0800395
62;wait;100;2.21154e-05;1.4746e-05;7.4158e-05
62;boundary;100;0.00107645;0.000775208;0.0019253
62;calc iter;100;0.0812277;0.0799979;0.0833254
62;calc total;1;8.12738;8.12738;8.12738
62;total;1;11.4308;11.4308;11.4308
38;initialize;1;2.81485;2.81485;2.81485
38;async;100;0.00197905;0.000570525;0.00387149
38;inner;100;0.0770609;0.0761033;0.0798629
38;wait;100;4.00208e-05;1.7283e-05;6.4399e-05
38;boundary;100;0.00210854;0.000697128;0.00266057
38;calc iter;100;0.08119;0.0796022;0.0833066
38;calc total;1;8.12738;8.12738;8.12738
38;total;1;11.4142;11.4142;11.4142
110;initialize;1;2.83126;2.83126;2.83126
110;async;100;0.00143057;0.000214577;0.003961
110;inner;100;0.0786062;0.0777934;0.0803804
110;wait;100;2.57108e-05;1.7835e-05;5.5757e-05
110;boundary;100;0.00112181;0.000726091;0.00175422
110;calc iter;100;0.0811857;0.079704;0.0832166
110;calc total;1;8.12738;8.12738;8.12738
110;total;1;11.4301;11.4301;11.4301
87;initialize;1;2.82381;2.82381;2.82381
87;async;100;0.00409868;0.000621325;0.00613858
87;inner;100;0.0761367;0.0751991;0.0798142
87;wait;100;2.49759e-05;1.7442e-05;4.1002e-05
87;boundary;100;0.00094876;0.000741531;0.00143969
87;calc iter;100;0.0812103;0.0796155;0.0828249
87;calc total;1;8.12739;8.12739;8.12739
87;total;1;11.4231;11.4231;11.4231
63;initialize;1;2.83615;2.83615;2.83615
63;async;100;0.00277301;0.000278028;0.0044922
63;inner;100;0.077378;0.0765857;0.0803411
63;wait;100;2.43253e-05;1.7644e-05;4.1107e-05
63;boundary;100;0.00104866;0.000738135;0.00172993
63;calc iter;100;0.0812253;0.0796737;0.0832248
63;calc total;1;8.12738;8.12738;8.12738
63;total;1;11.4352;11.4352;11.4352
39;initialize;1;2.82021;2.82021;2.82021
39;async;100;0.00228058;0.000613267;0.0041965
39;inner;100;0.0766611;0.0755578;0.0794267
39;wait;100;3.91831e-05;2.8547e-05;6.6109e-05
39;boundary;100;0.0022082;0.000869757;0.00271741
39;calc iter;100;0.0811912;0.0796044;0.0827467
39;calc total;1;8.12738;8.12738;8.12738
39;total;1;11.4196;11.4196;11.4196
88;initialize;1;2.82874;2.82874;2.82874
88;async;100;0.00352708;0.000576205;0.00559532
88;inner;100;0.0759882;0.0749187;0.0787206
88;wait;100;3.66298e-05;2.3143e-05;0.000121012
88;boundary;100;0.00165271;0.000857312;0.00214863
88;calc iter;100;0.0812064;0.0796498;0.0828978
88;calc total;1;8.12738;8.12738;8.12738
88;total;1;11.428;11.428;11.428
64;initialize;1;2.82695;2.82695;2.82695
64;async;100;0.00255562;0.000231566;0.00424611
64;inner;100;0.0770551;0.0760788;0.0802016
64;wait;100;3.27021e-05;2.1621e-05;5.4003e-05
64;boundary;100;0.00157391;0.000781065;0.00210453
64;calc iter;100;0.0812192;0.0795817;0.082683
64;calc total;1;8.12739;8.12739;8.12739
64;total;1;11.426;11.426;11.426
40;initialize;1;2.8124;2.8124;2.8124
40;async;100;0.00251768;0.000614765;0.00497489
40;inner;100;0.076731;0.0757298;0.0792388
40;wait;100;3.72214e-05;2.3425e-05;7.4192e-05
40;boundary;100;0.0018896;0.000875126;0.00270603
40;calc iter;100;0.0811768;0.0798919;0.0826655
40;calc total;1;8.12738;8.12738;8.12738
40;total;1;11.4118;11.4118;11.4118
89;initialize;1;2.82547;2.82547;2.82547
89;async;100;0.00372753;0.000587844;0.00561122
89;inner;100;0.0751467;0.0739917;0.0791656
89;wait;100;3.95334e-05;2.7959e-05;7.5468e-05
89;boundary;100;0.00228467;0.00103015;0.00264421
89;calc iter;100;0.0812001;0.0798536;0.0828772
89;calc total;1;8.12738;8.12738;8.12738
89;total;1;11.4247;11.4247;11.4247
65;initialize;1;2.83344;2.83344;2.83344
65;async;100;0.00266722;0.000286433;0.00433695
65;inner;100;0.0762547;0.0751373;0.080286
65;wait;100;3.79514e-05;2.886e-05;5.0772e-05
65;boundary;100;0.00224965;0.000745022;0.00265621
65;calc iter;100;0.0812115;0.0796228;0.0826889
65;calc total;1;8.12739;8.12739;8.12739
65;total;1;11.4325;11.4325;11.4325
41;initialize;1;2.82884;2.82884;2.82884
41;async;100;0.00280522;0.000596;0.00461635
41;inner;100;0.0774736;0.0767498;0.0795648
41;wait;100;2.26048e-05;1.5572e-05;5.3369e-05
41;boundary;100;0.000890608;0.000683565;0.0015733
41;calc iter;100;0.0811933;0.0801802;0.0822457
41;calc total;1;8.12738;8.12738;8.12738
41;total;1;11.4282;11.4282;11.4282
90;initialize;1;2.82396;2.82396;2.82396
90;async;100;0.00328329;0.000484094;0.00513164
90;inner;100;0.0754889;0.0738984;0.0801076
90;wait;100;4.58668e-05;2.1936e-05;7.6158e-05
90;boundary;100;0.00238272;0.000671484;0.00281952
90;calc iter;100;0.0812027;0.0793911;0.0828461
90;calc total;1;8.12738;8.12738;8.12738
90;total;1;11.4232;11.4232;11.4232
66;initialize;1;2.82875;2.82875;2.82875
66;async;100;0.00334464;0.000576149;0.00506381
66;inner;100;0.0751723;0.0739759;0.0792131
66;wait;100;4.47465e-05;3.3076e-05;9.2781e-05
66;boundary;100;0.0026435;0.00140826;0.00285915
66;calc iter;100;0.0812076;0.0796217;0.0830232
66;calc total;1;8.12739;8.12739;8.12739
66;total;1;11.4278;11.4278;11.4278
42;initialize;1;2.81442;2.81442;2.81442
42;async;100;0.00337933;0.000589803;0.00522515
42;inner;100;0.0770148;0.0760682;0.079353
42;wait;100;2.08004e-05;1.4421e-05;6.7915e-05
42;boundary;100;0.000775548;0.000653654;0.00184477
42;calc iter;100;0.0811916;0.0803702;0.0821394
42;calc total;1;8.12738;8.12738;8.12738
42;total;1;11.4138;11.4138;11.4138
91;initialize;1;2.82871;2.82871;2.82871
91;async;100;0.00396221;0.000569523;0.00620019
91;inner;100;0.0748451;0.0733007;0.0791852
91;wait;100;4.24466e-05;3.0853e-05;6.4658e-05
91;boundary;100;0.00235481;0.00104868;0.00279464
91;calc iter;100;0.0812063;0.0790809;0.0834805
91;calc total;1;8.12738;8.12738;8.12738
91;total;1;11.428;11.428;11.428
67;initialize;1;2.83469;2.83469;2.83469
67;async;100;0.00270138;0.000480641;0.00453457
67;inner;100;0.0762561;0.0753466;0.0799077
67;wait;100;3.91331e-05;2.7306e-05;7.8911e-05
67;boundary;100;0.0022201;0.00085315;0.0025376
67;calc iter;100;0.0812187;0.0794386;0.0827711
67;calc total;1;8.12739;8.12739;8.12739
67;total;1;11.4337;11.4337;11.4337
43;initialize;1;2.82027;2.82027;2.82027
43;async;100;0.00403172;0.000601558;0.00533535
43;inner;100;0.076451;0.0752872;0.079199
43;wait;100;1.68931e-05;1.3129e-05;8.136e-05
43;boundary;100;0.000700123;0.00064178;0.00125026
43;calc iter;100;0.0812011;0.0804262;0.0822074
43;calc total;1;8.12738;8.12738;8.12738
43;total;1;11.4196;11.4196;11.4196
92;initialize;1;2.83444;2.83444;2.83444
92;async;100;0.0036056;0.000600042;0.00562736
92;inner;100;0.0762235;0.0754857;0.0796338
92;wait;100;3.06138e-05;1.8727e-05;5.5152e-05
92;boundary;100;0.00135015;0.000816884;0.00203972
92;calc iter;100;0.0812113;0.0800117;0.0827757
92;calc total;1;8.12739;8.12739;8.12739
92;total;1;11.4337;11.4337;11.4337
68;initialize;1;2.83037;2.83037;2.83037
68;async;100;0.00296114;0.000347931;0.00466824
68;inner;100;0.0767135;0.0757104;0.0801785
68;wait;100;2.98221e-05;2.358e-05;6.171e-05
68;boundary;100;0.00151458;0.000795197;0.00216199
68;calc iter;100;0.0812209;0.0796071;0.0827407
68;calc total;1;8.12739;8.12739;8.12739
68;total;1;11.4294;11.4294;11.4294
44;initialize;1;2.81342;2.81342;2.81342
44;async;100;0.00418181;0.000596223;0.00517845
44;inner;100;0.0762747;0.0752642;0.0798113
44;wait;100;1.72758e-05;1.4432e-05;5.0269e-05
44;boundary;100;0.000732662;0.000628165;0.00110101
44;calc iter;100;0.0812081;0.0802663;0.0819682
44;calc total;1;8.12738;8.12738;8.12738
44;total;1;11.4128;11.4128;11.4128
93;initialize;1;2.82063;2.82063;2.82063
93;async;100;0.0040559;0.0005939;0.00528306
93;inner;100;0.0762753;0.0756194;0.0795013
93;wait;100;2.29383e-05;1.6228e-05;6.0549e-05
93;boundary;100;0.000864815;0.000701046;0.00119679
93;calc iter;100;0.0812201;0.0800941;0.0820981
93;calc total;1;8.12738;8.12738;8.12738
93;total;1;11.4199;11.4199;11.4199
69;initialize;1;2.83528;2.83528;2.83528
69;async;100;0.00328463;0.000166144;0.00471152
69;inner;100;0.0767891;0.0759567;0.0805255
69;wait;100;2.38013e-05;1.7614e-05;3.8764e-05
69;boundary;100;0.00112816;0.000717314;0.00167913
69;calc iter;100;0.0812272;0.0796201;0.083271
69;calc total;1;8.12739;8.12739;8.12739
69;total;1;11.4343;11.4343;11.4343
45;initialize;1;2.82106;2.82106;2.82106
45;async;100;0.00295263;0.000638552;0.0041671
45;inner;100;0.0775127;0.0764333;0.0800284
45;wait;100;1.66032e-05;1.3258e-05;4.0913e-05
45;boundary;100;0.000724256;0.000629538;0.000910938
45;calc iter;100;0.0812076;0.0806049;0.0820341
45;calc total;1;8.12738;8.12738;8.12738
45;total;1;11.4204;11.4204;11.4204
94;initialize;1;2.82044;2.82044;2.82044
94;async;100;0.00432766;0.000602902;0.00527109
94;inner;100;0.0760947;0.0753197;0.0791478
94;wait;100;1.96422e-05;1.4568e-05;7.5307e-05
94;boundary;100;0.000789189;0.00065212;0.00107063
94;calc iter;100;0.0812321;0.0803543;0.082165
94;calc total;1;8.12738;8.12738;8.12738
94;total;1;11.4197;11.4197;11.4197
70;initialize;1;2.8317;2.8317;2.8317
70;async;100;0.00328001;0.000407553;0.00452323
70;inner;100;0.0768988;0.0759607;0.0802893
70;wait;100;2.10389e-05;1.4427e-05;5.063e-05
70;boundary;100;0.00104382;0.000656522;0.00159743
70;calc iter;100;0.0812452;0.0802234;0.083392
70;calc total;1;8.12739;8.12739;8.12739
70;total;1;11.4307;11.4307;11.4307
46;initialize;1;2.82441;2.82441;2.82441
46;async;100;0.00343944;0.000601927;0.00490437
46;inner;100;0.076584;0.0759395;0.0789572
46;wait;100;3.02248e-05;1.7174e-05;0.000116342
46;boundary;100;0.00113092;0.000740389;0.00223187
46;calc iter;100;0.0811859;0.0805108;0.0817364
46;calc total;1;8.12738;8.12738;8.12738
46;total;1;11.4238;11.4238;11.4238
71;initialize;1;2.83174;2.83174;2.83174
71;async;100;0.00320241;0.000296317;0.00461724
71;inner;100;0.0769355;0.0759915;0.0803514
71;wait;100;2.20788e-05;1.5498e-05;4.2097e-05
71;boundary;100;0.00108762;0.000662727;0.00184658
71;calc iter;100;0.0812493;0.0802071;0.0841628
71;calc total;1;8.12739;8.12739;8.12739
71;total;1;11.4307;11.4307;11.4307
47;initialize;1;2.81475;2.81475;2.81475
47;async;100;0.00255866;0.000639198;0.0042531
47;inner;100;0.0777005;0.0768815;0.079707
47;wait;100;2.32642e-05;1.5089e-05;5.2352e-05
47;boundary;100;0.00092087;0.000668587;0.0014996
47;calc iter;100;0.0812046;0.0803255;0.0822188
47;calc total;1;8.12738;8.12738;8.12738
47;total;1;11.4141;11.4141;11.4141
120;initialize;1;2.83156;2.83156;2.83156
120;async;100;0.00306843;0.000542905;0.00626894
120;inner;100;0.0770752;0.0754809;0.079975
120;wait;100;1.9395e-05;1.338e-05;5.2835e-05
120;boundary;100;0.00100099;0.000680977;0.00227452
120;calc iter;100;0.0811654;0.0783463;0.0850148
120;calc total;1;8.12738;8.12738;8.12738
120;total;1;11.431;11.431;11.431
111;initialize;1;2.8312;2.8312;2.8312
111;async;100;0.00107683;0.000199608;0.00250731
111;inner;100;0.0789348;0.0781365;0.0806711
111;wait;100;2.50102e-05;1.72e-05;4.0547e-05
111;boundary;100;0.00114769;0.000724843;0.00172563
111;calc iter;100;0.0811855;0.0799854;0.0826024
111;calc total;1;8.12739;8.12739;8.12739
111;total;1;11.4301;11.4301;11.4301
121;initialize;1;2.84752;2.84752;2.84752
121;async;100;0.002448;0.000561906;0.00431499
121;inner;100;0.077602;0.0763815;0.0799575
121;wait;100;2.06001e-05;1.3615e-05;5.4247e-05
121;boundary;100;0.00109639;0.000643016;0.00219789
121;calc iter;100;0.0811688;0.0793605;0.0833749
121;calc total;1;8.12738;8.12738;8.12738
121;total;1;11.447;11.447;11.447
112;initialize;1;2.82506;2.82506;2.82506
112;async;100;0.00115829;0.000193531;0.00246393
112;inner;100;0.0787482;0.0778753;0.0805281
112;wait;100;2.79821e-05;1.9468e-05;4.4705e-05
112;boundary;100;0.00124772;0.000725645;0.00201097
112;calc iter;100;0.0811834;0.0802928;0.0825674
112;calc total;1;8.12738;8.12738;8.12738
112;total;1;11.4239;11.4239;11.4239
122;initialize;1;2.83131;2.83131;2.83131
122;async;100;0.00249719;0.000582683;0.00442987
122;inner;100;0.0777001;0.0767912;0.0797247
122;wait;100;2.25135e-05;1.551e-05;7.8027e-05
122;boundary;100;0.000941405;0.000684563;0.00174223
122;calc iter;100;0.0811624;0.0798133;0.0826759
122;calc total;1;8.12738;8.12738;8.12738
122;total;1;11.4307;11.4307;11.4307
113;initialize;1;2.83336;2.83336;2.83336
113;async;100;0.00122526;0.000177284;0.00305076
113;inner;100;0.0779632;0.0767934;0.0803958
113;wait;100;3.5688e-05;2.4218e-05;5.5943e-05
113;boundary;100;0.00194814;0.000766015;0.00249305
113;calc iter;100;0.0811742;0.0797239;0.0834883
123;initialize;1;2.84704;2.84704;2.84704
123;async;100;0.00226778;0.000567862;0.00389096
123;inner;100;0.07798;0.0772463;0.0798815
123;wait;100;2.06794e-05;1.5336e-05;6.512e-05
123;boundary;100;0.000892896;0.000699549;0.00124657
123;calc iter;100;0.0811628;0.0799521;0.0829758
123;calc total;1;8.12738;8.12738;8.12738
123;total;1;11.4464;11.4464;11.4464
113;calc total;1;8.12738;8.12738;8.12738
113;total;1;11.4322;11.4322;11.4322
124;initialize;1;2.85078;2.85078;2.85078
124;async;100;0.00193363;0.000457118;0.00313928
124;inner;100;0.0780876;0.0769765;0.0800739
124;wait;100;2.63366e-05;2.0292e-05;4.1284e-05
124;boundary;100;0.00110994;0.000733631;0.00167736
124;calc iter;100;0.0811588;0.0801135;0.0824265
124;calc total;1;8.12738;8.12738;8.12738
124;total;1;11.4502;11.4502;11.4502
114;initialize;1;2.82913;2.82913;2.82913
114;async;100;0.00118759;0.000195357;0.00387837
114;inner;100;0.077638;0.0764337;0.0799376
114;wait;100;4.11515e-05;2.845e-05;7.9918e-05
114;boundary;100;0.00230511;0.000998289;0.00277461
114;calc iter;100;0.0811736;0.0798918;0.084081
114;calc total;1;8.12738;8.12738;8.12738
114;total;1;11.428;11.428;11.428
125;initialize;1;2.84366;2.84366;2.84366
125;async;100;0.00191544;0.000335833;0.00485495
125;inner;100;0.07737;0.0761618;0.079566
125;wait;100;3.55761e-05;2.3781e-05;9.0418e-05
125;boundary;100;0.00182206;0.000736252;0.00249611
125;calc iter;100;0.0811445;0.079288;0.0842595
125;calc total;1;8.12738;8.12738;8.12738
125;total;1;11.4431;11.4431;11.4431
115;initialize;1;2.83864;2.83864;2.83864
115;async;100;0.00144505;0.000179903;0.00334031
115;inner;100;0.0773439;0.0759329;0.0800822
115;wait;100;3.97479e-05;2.8508e-05;7.0549e-05
115;boundary;100;0.00234555;0.000924832;0.0027815
115;calc iter;100;0.081176;0.0798883;0.0833221
115;calc total;1;8.12738;8.12738;8.12738
115;total;1;11.4375;11.4375;11.4375
126;initialize;1;2.84527;2.84527;2.84527
126;async;100;0.00263313;0.000611564;0.00618296
126;inner;100;0.0759616;0.0743369;0.079136
126;wait;100;4.39858e-05;3.0843e-05;0.000108902
126;boundary;100;0.00249501;0.00126005;0.00282309
126;calc iter;100;0.0811359;0.079633;0.0849416
126;calc total;1;8.12738;8.12738;8.12738
126;total;1;11.4447;11.4447;11.4447
116;initialize;1;2.82498;2.82498;2.82498
116;async;100;0.00111889;0.000179617;0.00278275
116;inner;100;0.0784179;0.0776236;0.0802542
116;wait;100;3.36211e-05;2.4572e-05;6.8937e-05
116;boundary;100;0.00160892;0.000831714;0.00228998
116;calc iter;100;0.0811808;0.0799545;0.0823695
116;calc total;1;8.12738;8.12738;8.12738
116;total;1;11.4238;11.4238;11.4238
127;initialize;1;2.8387;2.8387;2.8387
127;async;100;0.00167474;0.000491755;0.00347588
127;inner;100;0.0771969;0.0756998;0.0799381
127;wait;100;3.99094e-05;3.0148e-05;6.1893e-05
127;boundary;100;0.00224062;0.000799936;0.00263367
127;calc iter;100;0.0811541;0.0794437;0.0834377
127;calc total;1;8.12738;8.12738;8.12738
127;total;1;11.4381;11.4381;11.4381
117;initialize;1;2.82651;2.82651;2.82651
117;async;100;0.00144826;0.000165788;0.00334771
117;inner;100;0.0784267;0.0776334;0.0805433
117;wait;100;2.79414e-05;1.6749e-05;4.0313e-05
117;boundary;100;0.00128575;0.000709808;0.00225817
117;calc iter;100;0.0811899;0.0798424;0.0830428
117;calc total;1;8.12738;8.12738;8.12738
117;total;1;11.4254;11.4254;11.4254
128;initialize;1;2.84242;2.84242;2.84242
128;async;100;0.001704;0.000187802;0.00362561
128;inner;100;0.0777576;0.0767462;0.0806235
128;wait;100;3.31466e-05;1.8194e-05;5.3007e-05
128;boundary;100;0.00166401;0.000678563;0.00246123
128;calc iter;100;0.0811602;0.079818;0.0827772
128;calc total;1;8.12739;8.12739;8.12739
128;total;1;11.4419;11.4419;11.4419
129;initialize;1;2.8391;2.8391;2.8391
129;async;100;0.00206367;0.000579948;0.00376416
129;inner;100;0.0776917;0.0763345;0.0800411
129;wait;100;2.94258e-05;1.5239e-05;4.7974e-05
129;boundary;100;0.00137932;0.000680868;0.00215692
129;calc iter;100;0.0811656;0.0798662;0.0825823
129;calc total;1;8.12739;8.12739;8.12739
129;total;1;11.4385;11.4385;11.4385
130;initialize;1;2.8325;2.8325;2.8325
130;async;100;0.00186933;0.000188671;0.00355248
130;inner;100;0.0783794;0.0775867;0.0801653
130;wait;100;2.20346e-05;1.6304e-05;4.3338e-05
130;boundary;100;0.000898526;0.000640836;0.00136784
130;calc iter;100;0.0811706;0.0800915;0.0823385
130;calc total;1;8.12739;8.12739;8.12739
130;total;1;11.4319;11.4319;11.4319
168;initialize;1;2.84158;2.84158;2.84158
168;async;100;0.00171416;0.000580527;0.00278244
168;inner;100;0.0784798;0.0778632;0.0796358
168;wait;100;2.5489e-05;1.6781e-05;4.6639e-05
168;boundary;100;0.000927974;0.000652681;0.00131184
168;calc iter;100;0.0811482;0.0799372;0.0826244
168;calc total;1;8.12738;8.12738;8.12738
168;total;1;11.436;11.436;11.436
144;initialize;1;2.83516;2.83516;2.83516
144;async;100;0.00349249;0.000585267;0.00611549
144;inner;100;0.0768866;0.0759158;0.0793224
144;wait;100;1.82374e-05;1.3463e-05;5.6205e-05
144;boundary;100;0.00073414;0.000647904;0.00141833
144;calc iter;100;0.0811328;0.0797614;0.0834024
144;calc total;1;8.12738;8.12738;8.12738
144;total;1;11.4347;11.4347;11.4347
131;initialize;1;2.83434;2.83434;2.83434
131;async;100;0.00291424;0.000510198;0.00517885
131;inner;100;0.077281;0.0760082;0.0798159
131;wait;100;2.18679e-05;1.4905e-05;6.8308e-05
131;boundary;100;0.000943074;0.000709117;0.0018464
131;calc iter;100;0.0811613;0.0793533;0.0831885
131;calc total;1;8.12739;8.12739;8.12739
131;total;1;11.4337;11.4337;11.4337
169;initialize;1;2.84037;2.84037;2.84037
169;async;100;0.00184017;0.000595701;0.00259776
169;inner;100;0.0779927;0.0774226;0.0790091
169;wait;100;3.3968e-05;2.1854e-05;6.8939e-05
169;boundary;100;0.0012773;0.000801289;0.0016271
169;calc iter;100;0.0811456;0.0799242;0.0819806
169;calc total;1;8.12738;8.12738;8.12738
169;total;1;11.4347;11.4347;11.4347
145;initialize;1;2.82292;2.82292;2.82292
145;async;100;0.00390258;0.000585612;0.00521924
145;inner;100;0.0765074;0.0752894;0.0790907
145;wait;100;1.60508e-05;1.2538e-05;7.5442e-05
145;boundary;100;0.00070859;0.00062439;0.000889038
145;calc iter;100;0.0811359;0.0801023;0.0824807
145;calc total;1;8.12738;8.12738;8.12738
145;total;1;11.4224;11.4224;11.4224
132;initialize;1;2.82814;2.82814;2.82814
132;async;100;0.00152783;0.000347848;0.00542099
132;inner;100;0.0781087;0.0769114;0.0795632
132;wait;100;2.70575e-05;1.6722e-05;9.7425e-05
132;boundary;100;0.001488;0.000706159;0.00225051
132;calc iter;100;0.0811535;0.0793096;0.0855388
132;calc total;1;8.12739;8.12739;8.12739
132;total;1;11.4275;11.4275;11.4275
170;initialize;1;2.85392;2.85392;2.85392
170;async;100;0.00190922;0.000571202;0.00298188
170;inner;100;0.0771827;0.0760973;0.0789228
170;wait;100;4.38392e-05;2.7312e-05;7.5883e-05
170;boundary;100;0.00200442;0.000785584;0.00272952
170;calc iter;100;0.0811419;0.0798197;0.0820997
170;calc total;1;8.12738;8.12738;8.12738
170;total;1;11.4482;11.4482;11.4482
146;initialize;1;2.82703;2.82703;2.82703
146;async;100;0.00296454;0.000567345;0.0042255
146;inner;100;0.0774028;0.0764772;0.0793546
146;wait;100;1.73803e-05;1.2553e-05;5.1571e-05
146;boundary;100;0.000748254;0.000649145;0.00149417
146;calc iter;100;0.0811341;0.0804078;0.0824934
146;calc total;1;8.12738;8.12738;8.12738
146;total;1;11.4266;11.4266;11.4266
133;initialize;1;2.8282;2.8282;2.8282
133;async;100;0.000445848;0.00028154;0.00323646
133;inner;100;0.0788619;0.0782741;0.0810149
133;wait;100;2.6175e-05;1.4203e-05;4.7116e-05
133;boundary;100;0.0018251;0.000633953;0.00217685
133;calc iter;100;0.0811605;0.079749;0.0832343
133;calc total;1;8.12739;8.12739;8.12739
133;total;1;11.4276;11.4276;11.4276
171;initialize;1;2.8516;2.8516;2.8516
171;async;100;0.00172303;0.000600162;0.00243318
171;inner;100;0.0783769;0.0777373;0.0794968
171;wait;100;2.66679e-05;1.5683e-05;5.7649e-05
171;boundary;100;0.00101692;0.000674558;0.00166136
171;calc iter;100;0.0811445;0.0801119;0.082153
171;calc total;1;8.12738;8.12738;8.12738
171;total;1;11.4459;11.4459;11.4459
147;initialize;1;2.82296;2.82296;2.82296
147;async;100;0.00269204;0.000577136;0.0037935
147;inner;100;0.0776215;0.0765593;0.0795259
147;wait;100;1.96314e-05;1.4375e-05;4.6548e-05
147;boundary;100;0.000800435;0.000671546;0.0016596
147;calc iter;100;0.0811347;0.0802292;0.0824687
147;calc total;1;8.12738;8.12738;8.12738
147;total;1;11.4225;11.4225;11.4225
134;initialize;1;2.82976;2.82976;2.82976
134;async;100;0.00156961;0.000601665;0.00371369
134;inner;100;0.078174;0.0776357;0.0802836
134;wait;100;2.767e-05;1.6762e-05;6.4842e-05
134;boundary;100;0.00137929;0.000707098;0.00191117
134;calc iter;100;0.081152;0.0803236;0.0825782
134;calc total;1;8.12739;8.12739;8.12739
134;total;1;11.4291;11.4291;11.4291
172;initialize;1;2.83442;2.83442;2.83442
172;async;100;0.00159883;0.000558819;0.00256293
172;inner;100;0.0781937;0.0773295;0.0796174
172;wait;100;3.44519e-05;2.2774e-05;6.223e-05
172;boundary;100;0.00131557;0.00072262;0.00236061
172;calc iter;100;0.0811439;0.0798174;0.0823301
172;calc total;1;8.12738;8.12738;8.12738
172;total;1;11.4287;11.4287;11.4287
148;initialize;1;2.83099;2.83099;2.83099
148;async;100;0.00224542;0.000713813;0.00393183
148;inner;100;0.0776881;0.0766184;0.0795074
148;wait;100;2.89702e-05;1.8995e-05;5.088e-05
148;boundary;100;0.00116547;0.000701544;0.00244816
148;calc iter;100;0.0811293;0.079917;0.0822898
148;calc total;1;8.12738;8.12738;8.12738
148;total;1;11.4305;11.4305;11.4305
135;initialize;1;2.83425;2.83425;2.83425
135;async;100;0.000998652;0.000198123;0.00242824
135;inner;100;0.0787185;0.0781999;0.0806369
135;wait;100;2.54473e-05;1.6993e-05;4.8659e-05
135;boundary;100;0.00141058;0.000676779;0.00201809
135;calc iter;100;0.0811546;0.0802006;0.0827281
135;calc total;1;8.12739;8.12739;8.12739
135;total;1;11.4336;11.4336;11.4336
173;initialize;1;2.83419;2.83419;2.83419
173;async;100;0.00193573;0.000562392;0.00299058
173;inner;100;0.0773853;0.0765478;0.0785699
173;wait;100;4.24918e-05;2.5517e-05;0.00010832
173;boundary;100;0.00177904;0.00102877;0.0023767
173;calc iter;100;0.081144;0.0798962;0.0821361
173;calc total;1;8.12738;8.12738;8.12738
173;total;1;11.4285;11.4285;11.4285
149;initialize;1;2.83893;2.83893;2.83893
149;async;100;0.00253013;0.000588996;0.0042888
149;inner;100;0.0766285;0.0752596;0.0788091
149;wait;100;3.87297e-05;2.0473e-05;9.3005e-05
149;boundary;100;0.00191661;0.000790363;0.00268169
149;calc iter;100;0.0811153;0.0801839;0.0835041
149;calc total;1;8.12738;8.12738;8.12738
149;total;1;11.4384;11.4384;11.4384
136;initialize;1;2.84959;2.84959;2.84959
136;async;100;0.00146543;0.000303644;0.00316447
136;inner;100;0.0782109;0.0776645;0.0798205
136;wait;100;2.86276e-05;2.1495e-05;8.4655e-05
136;boundary;100;0.00144176;0.000960479;0.00193486
136;calc iter;100;0.0811482;0.0799577;0.0827958
136;calc total;1;8.12738;8.12738;8.12738
136;total;1;11.449;11.449;11.449
174;initialize;1;2.85149;2.85149;2.85149
174;async;100;0.00201611;0.000566271;0.00388558
174;inner;100;0.0781309;0.0774985;0.0788562
174;wait;100;2.87876e-05;1.8204e-05;0.000120676
174;boundary;100;0.000970527;0.000699294;0.00133073
174;calc iter;100;0.0811474;0.0799076;0.0821025
174;calc total;1;8.12738;8.12738;8.12738
174;total;1;11.4459;11.4459;11.4459
150;initialize;1;2.83562;2.83562;2.83562
150;async;100;0.0021965;0.000582966;0.00417719
150;inner;100;0.0768245;0.0755733;0.0793514
150;wait;100;4.10213e-05;2.9337e-05;6.0042e-05
150;boundary;100;0.00205365;0.000777229;0.00272867
150;calc iter;100;0.0811171;0.0795052;0.0833403
150;calc total;1;8.12738;8.12738;8.12738
150;total;1;11.4352;11.4352;11.4352
137;initialize;1;2.8372;2.8372;2.8372
137;async;100;0.000811922;0.000166345;0.00211524
137;inner;100;0.0787291;0.0778388;0.080767
137;wait;100;3.17619e-05;1.7888e-05;4.4993e-05
137;boundary;100;0.00157365;0.000711493;0.00234801
137;calc iter;100;0.0811479;0.0801968;0.0826405
137;calc total;1;8.12738;8.12738;8.12738
137;total;1;11.4366;11.4366;11.4366
175;initialize;1;2.83327;2.83327;2.83327
175;async;100;0.00203971;0.000485833;0.00406475
175;inner;100;0.0784061;0.0773482;0.0796079
175;wait;100;1.64671e-05;1.3017e-05;4.0665e-05
175;boundary;100;0.000689646;0.000622259;0.00166861
175;calc iter;100;0.0811535;0.0790301;0.0832207
175;calc total;1;8.12738;8.12738;8.12738
175;total;1;11.4276;11.4276;11.4276
151;initialize;1;2.83474;2.83474;2.83474
151;async;100;0.00213668;0.000571632;0.0043136
151;inner;100;0.0770308;0.0752386;0.079631
151;wait;100;3.83972e-05;1.5227e-05;6.8598e-05
151;boundary;100;0.00191608;0.000671321;0.0027303
151;calc iter;100;0.0811233;0.0796585;0.083402
151;calc total;1;8.12738;8.12738;8.12738
151;total;1;11.4342;11.4342;11.4342
138;initialize;1;2.83185;2.83185;2.83185
138;async;100;0.000918782;0.000327976;0.00276148
138;inner;100;0.0780003;0.0769304;0.0802478
138;wait;100;3.77857e-05;2.5752e-05;7.0432e-05
138;boundary;100;0.00216994;0.000884202;0.00277617
138;calc iter;100;0.0811282;0.0798897;0.0830847
138;calc total;1;8.12738;8.12738;8.12738
138;total;1;11.4312;11.4312;11.4312
176;initialize;1;2.8507;2.8507;2.8507
176;async;100;0.00240015;0.000356794;0.00435071
176;inner;100;0.0779211;0.0768996;0.0794007
176;wait;100;1.58022e-05;1.2403e-05;6.4359e-05
176;boundary;100;0.000820725;0.000619629;0.00231519
176;calc iter;100;0.0811591;0.0784816;0.0840426
176;calc total;1;8.12738;8.12738;8.12738
176;total;1;11.445;11.445;11.445
152;initialize;1;2.83739;2.83739;2.83739
152;async;100;0.00240612;0.000232959;0.00614235
152;inner;100;0.0771556;0.0756172;0.078907
152;wait;100;3.1545e-05;1.3515e-05;8.8267e-05
152;boundary;100;0.00153763;0.000659584;0.00252872
152;calc iter;100;0.0811321;0.0790912;0.0839489
152;calc total;1;8.12738;8.12738;8.12738
152;total;1;11.4369;11.4369;11.4369
139;initialize;1;2.82988;2.82988;2.82988
139;async;100;0.000934315;0.00023768;0.00311301
139;inner;100;0.0778386;0.077259;0.0802044
139;wait;100;4.0594e-05;2.7212e-05;6.9665e-05
139;boundary;100;0.00233179;0.000902656;0.00266739
139;calc iter;100;0.0811472;0.0801455;0.083362
139;calc total;1;8.12738;8.12738;8.12738
139;total;1;11.4293;11.4293;11.4293
177;initialize;1;2.83734;2.83734;2.83734
177;async;100;0.00245183;0.00041654;0.00456863
177;inner;100;0.0779824;0.0764511;0.0797299
177;wait;100;1.55242e-05;1.2226e-05;3.8528e-05
177;boundary;100;0.000705857;0.000621066;0.00192826
177;calc iter;100;0.0811566;0.0786998;0.0833105
177;calc total;1;8.12738;8.12738;8.12738
177;total;1;11.4316;11.4316;11.4316
153;initialize;1;2.83402;2.83402;2.83402
153;async;100;0.00245539;0.000603563;0.00566345
153;inner;100;0.0773465;0.0758063;0.0792416
153;wait;100;2.89753e-05;1.4127e-05;6.9877e-05
153;boundary;100;0.00130424;0.000654434;0.00215665
153;calc iter;100;0.0811364;0.0798486;0.0832795
153;calc total;1;8.12738;8.12738;8.12738
153;total;1;11.4335;11.4335;11.4335
140;initialize;1;2.84905;2.84905;2.84905
140;async;100;0.00100056;0.000179781;0.00267782
140;inner;100;0.078166;0.077263;0.0804744
140;wait;100;3.58306e-05;2.6114e-05;5.4024e-05
140;boundary;100;0.00194613;0.000803735;0.0025124
140;calc iter;100;0.0811504;0.0799762;0.0826977
140;calc total;1;8.12738;8.12738;8.12738
140;total;1;11.4484;11.4484;11.4484
178;initialize;1;2.84451;2.84451;2.84451
178;async;100;0.00226531;0.000615022;0.00409377
178;inner;100;0.0780299;0.0771249;0.0789816
178;wait;100;2.29745e-05;1.3867e-05;6.415e-05
178;boundary;100;0.000828764;0.000653451;0.00122123
178;calc iter;100;0.0811481;0.0799449;0.0821501
178;calc total;1;8.12738;8.12738;8.12738
178;total;1;11.4388;11.4388;11.4388
154;initialize;1;2.82595;2.82595;2.82595
154;async;100;0.00251855;0.000577295;0.00404804
154;inner;100;0.0776074;0.0767496;0.0793637
154;wait;100;2.41977e-05;1.6037e-05;4.9615e-05
154;boundary;100;0.000984013;0.000673805;0.00200144
154;calc iter;100;0.0811355;0.0798686;0.082695
154;calc total;1;8.12738;8.12738;8.12738
154;total;1;11.4255;11.4255;11.4255
141;initialize;1;2.83717;2.83717;2.83717
141;async;100;0.00128847;0.000174923;0.00264456
141;inner;100;0.0783439;0.0768487;0.0804949
141;wait;100;2.93438e-05;2.0992e-05;4.7564e-05
141;boundary;100;0.00148813;0.000782426;0.00210477
141;calc iter;100;0.0811512;0.0798329;0.082537
141;calc total;1;8.12738;8.12738;8.12738
141;total;1;11.4366;11.4366;11.4366
179;initialize;1;2.84976;2.84976;2.84976
179;async;100;0.00184112;0.000576476;0.00294001
179;inner;100;0.0783557;0.0777223;0.0795298
179;wait;100;2.54683e-05;1.7455e-05;4.6929e-05
179;boundary;100;0.000924543;0.000726853;0.00142799
179;calc iter;100;0.0811478;0.0800584;0.0823007
179;calc total;1;8.12738;8.12738;8.12738
179;total;1;11.4441;11.4441;11.4441
155;initialize;1;2.83796;2.83796;2.83796
155;async;100;0.00282026;0.000589721;0.00485196
155;inner;100;0.0775066;0.0765555;0.0791082
155;wait;100;2.00451e-05;1.415e-05;7.425e-05
155;boundary;100;0.00078578;0.000681011;0.00136631
155;calc iter;100;0.0811339;0.0799564;0.0827874
155;calc total;1;8.12738;8.12738;8.12738
155;total;1;11.4375;11.4375;11.4375
142;initialize;1;2.82887;2.82887;2.82887
142;async;100;0.00131651;0.000269752;0.00356453
142;inner;100;0.0783945;0.0778493;0.0803178
142;wait;100;2.62727e-05;1.8608e-05;6.0456e-05
142;boundary;100;0.00141381;0.000731779;0.00207006
142;calc iter;100;0.0811527;0.0798084;0.0829134
142;calc total;1;8.12738;8.12738;8.12738
142;total;1;11.4283;11.4283;11.4283
180;initialize;1;2.84742;2.84742;2.84742
180;async;100;0.00131116;0.000241504;0.00266461
180;inner;100;0.0787117;0.0781643;0.0801812
180;wait;100;2.78279e-05;1.6889e-05;4.3597e-05
180;boundary;100;0.00111235;0.0007117;0.00170908
180;calc iter;100;0.0811642;0.0802583;0.0821985
180;calc total;1;8.12738;8.12738;8.12738
180;total;1;11.4417;11.4417;11.4417
156;initialize;1;2.81971;2.81971;2.81971
156;async;100;0.00130467;0.000171562;0.00274718
156;inner;100;0.078952;0.0777566;0.0800458
156;wait;100;2.36677e-05;1.5142e-05;4.1692e-05
156;boundary;100;0.000853155;0.000668682;0.00168657
156;calc iter;100;0.0811345;0.0799738;0.0824848
156;calc total;1;8.12738;8.12738;8.12738
156;total;1;11.4192;11.4192;11.4192
143;initialize;1;2.82967;2.82967;2.82967
143;async;100;0.00116405;0.000193697;0.00402023
143;inner;100;0.0784272;0.0777598;0.0803451
143;wait;100;2.75844e-05;1.5909e-05;5.6085e-05
143;boundary;100;0.00153115;0.00076375;0.00196926
143;calc iter;100;0.0811515;0.0793929;0.0836985
143;calc total;1;8.12738;8.12738;8.12738
143;total;1;11.4291;11.4291;11.4291
181;initialize;1;2.83331;2.83331;2.83331
181;async;100;0.00120897;0.00025909;0.00228549
181;inner;100;0.078588;0.078093;0.0802048
181;wait;100;3.09034e-05;2.1075e-05;4.6976e-05
181;boundary;100;0.0013328;0.000752725;0.00198197
181;calc iter;100;0.0811619;0.0802526;0.0818631
181;calc total;1;8.12738;8.12738;8.12738
181;total;1;11.4276;11.4276;11.4276
157;initialize;1;2.82953;2.82953;2.82953
157;async;100;0.00139742;0.000383214;0.00276739
157;inner;100;0.0789233;0.0779499;0.0799548
157;wait;100;1.95742e-05;1.3514e-05;4.4829e-05
157;boundary;100;0.000792424;0.000646183;0.00114128
157;calc iter;100;0.0811338;0.0802781;0.0825653
157;calc total;1;8.12738;8.12738;8.12738
157;total;1;11.429;11.429;11.429
182;initialize;1;2.84691;2.84691;2.84691
182;async;100;0.000951301;0.000263828;0.00202979
182;inner;100;0.0782628;0.0773455;0.0802154
182;wait;100;3.86376e-05;1.7392e-05;5.5413e-05
182;boundary;100;0.00190294;0.00072379;0.00273815
182;calc iter;100;0.0811572;0.080183;0.0821166
182;calc total;1;8.12738;8.12738;8.12738
182;total;1;11.4412;11.4412;11.4412
158;initialize;1;2.82095;2.82095;2.82095
158;async;100;0.00137546;0.000254487;0.00249751
158;inner;100;0.0786393;0.077632;0.0801084
158;wait;100;2.92788e-05;1.4984e-05;5.156e-05
158;boundary;100;0.00108457;0.000657106;0.00231254
158;calc iter;100;0.0811299;0.0799851;0.0824181
158;calc total;1;8.12738;8.12738;8.12738
158;total;1;11.4204;11.4204;11.4204
183;initialize;1;2.83092;2.83092;2.83092
183;async;100;0.00117093;0.000277124;0.00194477
183;inner;100;0.0787758;0.0779869;0.0800885
183;wait;100;2.79528e-05;1.5707e-05;5.8245e-05
183;boundary;100;0.00118767;0.000694693;0.0019476
183;calc iter;100;0.0811634;0.0803101;0.0818154
183;calc total;1;8.12739;8.12739;8.12739
183;total;1;11.4252;11.4252;11.4252
159;initialize;1;2.82443;2.82443;2.82443
159;async;100;0.00155864;0.000359979;0.00312728
159;inner;100;0.0783637;0.0771634;0.0797234
159;wait;100;3.10071e-05;1.5809e-05;6.0667e-05
159;boundary;100;0.00117537;0.000715618;0.00202515
159;calc iter;100;0.0811301;0.0800267;0.0827115
159;calc total;1;8.12738;8.12738;8.12738
159;total;1;11.4239;11.4239;11.4239
184;initialize;1;2.84173;2.84173;2.84173
184;async;100;0.00120018;0.000189172;0.0028607
184;inner;100;0.078156;0.076605;0.0798324
184;wait;100;3.68728e-05;2.5766e-05;7.1276e-05
184;boundary;100;0.0017651;0.000851879;0.00275036
184;calc iter;100;0.0811595;0.0800881;0.0826645
184;calc total;1;8.12738;8.12738;8.12738
184;total;1;11.4361;11.4361;11.4361
160;initialize;1;2.82063;2.82063;2.82063
160;async;100;0.00110052;0.000224806;0.00265743
160;inner;100;0.078847;0.0775809;0.0796918
160;wait;100;2.92717e-05;1.7792e-05;7.0277e-05
160;boundary;100;0.00115499;0.000819515;0.00204292
160;calc iter;100;0.0811327;0.079889;0.0826698
160;calc total;1;8.12738;8.12738;8.12738
160;total;1;11.4201;11.4201;11.4201
185;initialize;1;2.83454;2.83454;2.83454
185;async;100;0.00156548;0.000304461;0.00259224
185;inner;100;0.0780487;0.0772511;0.0798003
185;wait;100;3.3467e-05;1.9004e-05;7.369e-05
185;boundary;100;0.00151065;0.000824802;0.00222394
185;calc iter;100;0.0811597;0.0799271;0.0821659
185;calc total;1;8.12738;8.12738;8.12738
185;total;1;11.4289;11.4289;11.4289
161;initialize;1;2.83001;2.83001;2.83001
161;async;100;0.00100631;0.000146508;0.00252764
161;inner;100;0.0785236;0.0771383;0.0796778
186;initialize;1;2.83838;2.83838;2.83838
186;async;100;0.00150604;0.000199815;0.0032527
186;inner;100;0.078702;0.0781791;0.0800749
186;wait;100;2.4172e-05;1.7181e-05;5.9372e-05
186;boundary;100;0.000936888;0.000712342;0.00146702
186;calc iter;100;0.0811702;0.0798879;0.0829314
186;calc total;1;8.12738;8.12738;8.12738
186;total;1;11.4327;11.4327;11.4327
161;wait;100;3.66537e-05;2.011e-05;7.7941e-05
161;boundary;100;0.00156513;0.000823145;0.00272523
161;calc iter;100;0.0811332;0.079914;0.0827287
161;calc total;1;8.12738;8.12738;8.12738
161;total;1;11.4295;11.4295;11.4295
187;initialize;1;2.83839;2.83839;2.83839
187;async;100;0.00168173;0.000228502;0.00340667
187;inner;100;0.0786697;0.0780046;0.080014
187;wait;100;1.8157e-05;1.329e-05;6.6791e-05
187;boundary;100;0.000801012;0.000672178;0.00149665
187;calc iter;100;0.0811719;0.0794284;0.08316
187;calc total;1;8.12738;8.12738;8.12738
187;total;1;11.4327;11.4327;11.4327
162;initialize;1;2.82445;2.82445;2.82445
162;async;100;0.00133166;0.000187489;0.00409101
162;inner;100;0.0782523;0.0767066;0.079169
162;wait;100;3.54831e-05;1.6051e-05;0.000123078
162;boundary;100;0.00151165;0.000687455;0.00265548
162;calc iter;100;0.0811324;0.0795922;0.0830491
162;calc total;1;8.12738;8.12738;8.12738
162;total;1;11.4239;11.4239;11.4239
188;initialize;1;2.84318;2.84318;2.84318
188;async;100;0.00180729;0.000209165;0.00334113
188;inner;100;0.0781955;0.0775579;0.0801941
188;wait;100;1.98565e-05;1.4744e-05;4.3515e-05
188;boundary;100;0.00115307;0.000658067;0.00219239
188;calc iter;100;0.081177;0.0793839;0.0835924
188;calc total;1;8.12738;8.12738;8.12738
188;total;1;11.4375;11.4375;11.4375
163;initialize;1;2.82515;2.82515;2.82515
163;async;100;0.00146638;0.000189148;0.00479381
163;inner;100;0.0786919;0.0772501;0.0797618
163;wait;100;2.42881e-05;1.4376e-05;5.1687e-05
163;boundary;100;0.000953867;0.000647289;0.00215108
163;calc iter;100;0.0811376;0.0789734;0.0831471
163;calc total;1;8.12738;8.12738;8.12738
163;total;1;11.4247;11.4247;11.4247
189;initialize;1;2.83434;2.83434;2.83434
189;async;100;0.00159907;0.000286527;0.00327258
189;inner;100;0.0785433;0.077954;0.0800783
189;wait;100;1.99496e-05;1.4376e-05;5.9503e-05
189;boundary;100;0.00101403;0.000678795;0.00205719
189;calc iter;100;0.0811778;0.0794134;0.0831775
189;calc total;1;8.12738;8.12738;8.12738
189;total;1;11.4286;11.4286;11.4286
164;initialize;1;2.81918;2.81918;2.81918
164;async;100;0.00143039;0.000264343;0.00424273
164;inner;100;0.0787138;0.0774372;0.0797692
164;wait;100;2.12289e-05;1.3179e-05;5.3817e-05
164;boundary;100;0.000977727;0.000632861;0.00231458
164;calc iter;100;0.0811443;0.0786173;0.0844624
164;calc total;1;8.12738;8.12738;8.12738
164;total;1;11.4187;11.4187;11.4187
190;initialize;1;2.83698;2.83698;2.83698
190;async;100;0.00187106;0.000204685;0.00316024
190;inner;100;0.0784647;0.0776372;0.0803452
190;wait;100;1.9235e-05;1.5466e-05;3.867e-05
190;boundary;100;0.000814703;0.000699125;0.00159537
190;calc iter;100;0.081171;0.0798685;0.0827138
190;calc total;1;8.12738;8.12738;8.12738
190;total;1;11.4313;11.4313;11.4313
165;initialize;1;2.8285;2.8285;2.8285
165;async;100;0.00117928;0.000157563;0.00355643
165;inner;100;0.0790164;0.0776428;0.0800328
165;wait;100;1.94648e-05;1.3019e-05;4.4223e-05
165;boundary;100;0.000929087;0.000636265;0.00213698
165;calc iter;100;0.0811454;0.0798125;0.0841645
165;calc total;1;8.12738;8.12738;8.12738
165;total;1;11.428;11.428;11.428
191;initialize;1;2.8309;2.8309;2.8309
191;async;100;0.00153869;0.00041753;0.00281222
191;inner;100;0.0786285;0.0781613;0.0796617
191;wait;100;2.42194e-05;1.5291e-05;9.3566e-05
191;boundary;100;0.000973991;0.000775546;0.00141945
191;calc iter;100;0.0811667;0.0801426;0.0822647
191;calc total;1;8.12738;8.12738;8.12738
191;total;1;11.4252;11.4252;11.4252
166;initialize;1;2.82052;2.82052;2.82052
166;async;100;0.00155277;0.000256675;0.0046667
166;inner;100;0.0784902;0.0767022;0.0797072
166;wait;100;2.78559e-05;1.3459e-05;6.664e-05
166;boundary;100;0.0010668;0.000681138;0.00185071
166;calc iter;100;0.0811388;0.0796533;0.0836961
166;calc total;1;8.12739;8.12739;8.12739
166;total;1;11.42;11.42;11.42
167;initialize;1;2.82404;2.82404;2.82404
167;async;100;0.00158961;0.000290874;0.00293314
167;inner;100;0.0783759;0.0772361;0.0797352
167;wait;100;2.92065e-05;1.451e-05;6.0434e-05
167;boundary;100;0.00113604;0.000690532;0.00181116
167;calc iter;100;0.0811321;0.0800664;0.0826363
167;calc total;1;8.12739;8.12739;8.12739
167;total;1;11.4235;11.4235;11.4235
1;initialize;1;2.85262;2.85262;2.85262
1;async;100;0.00148274;0.000574471;0.00253801
1;inner;100;0.0780928;0.0775322;0.0802099
1;wait;100;3.40978e-05;1.8621e-05;4.9345e-05
1;boundary;100;0.00156056;0.000714065;0.00228219
1;calc iter;100;0.0811716;0.080476;0.081894
1;calc total;1;8.12739;8.12739;8.12739
1;total;1;11.4444;11.4444;11.4444
2;initialize;1;2.84801;2.84801;2.84801
2;async;100;0.00163821;0.000597802;0.00269376
2;inner;100;0.0771742;0.0761537;0.0796122
2;wait;100;4.45838e-05;2.6845e-05;6.6524e-05
2;boundary;100;0.00230133;0.000798192;0.00281612
2;calc iter;100;0.0811601;0.0802176;0.0822284
2;calc total;1;8.12739;8.12739;8.12739
2;total;1;11.4398;11.4398;11.4398
3;initialize;1;2.85068;2.85068;2.85068
3;async;100;0.00126043;0.000202099;0.00199594
3;inner;100;0.0783564;0.0773393;0.0804039
3;wait;100;3.26682e-05;1.6159e-05;6.0144e-05
3;boundary;100;0.00151853;0.000657328;0.00225894
3;calc iter;100;0.0811692;0.0803005;0.0820042
3;calc total;1;8.12739;8.12739;8.12739
3;total;1;11.4424;11.4424;11.4424
4;initialize;1;2.82988;2.82988;2.82988
4;async;100;0.00178993;0.000599967;0.00331027
4;inner;100;0.0774396;0.0762638;0.079301
4;wait;100;3.96583e-05;2.7646e-05;0.000119418
4;boundary;100;0.00189859;0.00104039;0.00264233
4;calc iter;100;0.0811694;0.0799882;0.082317
4;calc total;1;8.12739;8.12739;8.12739
4;total;1;11.4216;11.4216;11.4216
5;initialize;1;2.84123;2.84123;2.84123
5;async;100;0.00182701;0.000453716;0.00307013
5;inner;100;0.0780762;0.0772478;0.0799863
5;wait;100;3.14637e-05;1.992e-05;5.647e-05
5;boundary;100;0.00123727;0.00075173;0.00213643
5;calc iter;100;0.0811733;0.080171;0.0822337
5;calc total;1;8.12739;8.12739;8.12739
5;total;1;11.433;11.433;11.433
6;initialize;1;2.83313;2.83313;2.83313
6;async;100;0.00283237;0.00059362;0.00414536
6;inner;100;0.0774401;0.0765495;0.0794663
6;wait;100;2.37621e-05;1.5572e-05;7.7634e-05
6;boundary;100;0.000887306;0.000662419;0.00146811
6;calc iter;100;0.0811847;0.0804289;0.0820561
6;calc total;1;8.12739;8.12739;8.12739
6;total;1;11.4249;11.4249;11.4249
7;initialize;1;2.85163;2.85163;2.85163
7;async;100;0.00277992;0.000517446;0.00414197
7;inner;100;0.0775934;0.0767737;0.0797017
7;wait;100;1.92628e-05;1.4605e-05;6.5502e-05
7;boundary;100;0.000789605;0.000683268;0.00126041
7;calc iter;100;0.0811831;0.0801102;0.0822959
7;calc total;1;8.12739;8.12739;8.12739
7;total;1;11.4434;11.4434;11.4434
8;initialize;1;2.83249;2.83249;2.83249
8;async;100;0.00296275;0.000499123;0.00443654
8;inner;100;0.0771812;0.0764207;0.0797729
8;wait;100;2.12504e-05;1.4171e-05;6.8775e-05
8;boundary;100;0.00103059;0.000641634;0.0015974
8;calc iter;100;0.0811976;0.0796885;0.0829031
8;calc total;1;8.12738;8.12738;8.12738
8;total;1;11.4242;11.4242;11.4242
9;initialize;1;2.83012;2.83012;2.83012
9;async;100;0.00227643;0.000473046;0.00362849
9;inner;100;0.0779841;0.077241;0.0800666
9;wait;100;1.90507e-05;1.4247e-05;5.4449e-05
9;boundary;100;0.000911524;0.000647613;0.00132698
9;calc iter;100;0.0811926;0.080179;0.0825992
9;calc total;1;8.12738;8.12738;8.12738
9;total;1;11.4219;11.4219;11.4219
10;initialize;1;2.83651;2.83651;2.83651
10;async;100;0.00228612;0.000623728;0.00328955
10;inner;100;0.0781006;0.0770056;0.0800384
10;wait;100;1.85682e-05;1.401e-05;5.2727e-05
10;boundary;100;0.000775598;0.000662361;0.00117335
10;calc iter;100;0.081182;0.0801905;0.0822788
10;calc total;1;8.12738;8.12738;8.12738
10;total;1;11.4283;11.4283;11.4283
11;initialize;1;2.83212;2.83212;2.83212
11;async;100;0.00219876;0.000496823;0.00369234
11;inner;100;0.0780114;0.077433;0.0795831
11;wait;100;2.56684e-05;1.7851e-05;7.6478e-05
11;boundary;100;0.000943397;0.000726317;0.00148072
11;calc iter;100;0.0811805;0.0802685;0.0821421
11;calc total;1;8.12738;8.12738;8.12738
11;total;1;11.4239;11.4239;11.4239
12;initialize;1;2.83531;2.83531;2.83531
12;async;100;0.00096879;0.000170165;0.00225433
12;inner;100;0.0788173;0.0779803;0.0807861
12;wait;100;2.90173e-05;1.7002e-05;4.8242e-05
12;boundary;100;0.00137506;0.000690216;0.00194066
12;calc iter;100;0.0811915;0.0804141;0.082477
12;calc total;1;8.12738;8.12738;8.12738
12;total;1;11.427;11.427;11.427
13;initialize;1;2.83256;2.83256;2.83256
13;async;100;0.000723023;0.000194646;0.00197279
13;inner;100;0.0785294;0.0777502;0.0806201
13;wait;100;3.41995e-05;1.8125e-05;4.4436e-05
13;boundary;100;0.00190032;0.000731323;0.0025147
13;calc iter;100;0.0811883;0.0804802;0.0822357
13;calc total;1;8.12738;8.12738;8.12738
13;total;1;11.4243;11.4243;11.4243
14;initialize;1;2.84669;2.84669;2.84669
14;async;100;0.000935944;0.000157307;0.00170677
14;inner;100;0.0779428;0.0770175;0.0805127
14;wait;100;3.9755e-05;1.8521e-05;5.411e-05
14;boundary;100;0.00225732;0.000706076;0.00272598
14;calc iter;100;0.0811777;0.0803284;0.0821167
14;calc total;1;8.12738;8.12738;8.12738
14;total;1;11.4384;11.4384;11.4384
15;initialize;1;2.83259;2.83259;2.83259
15;async;100;0.000699794;0.00016836;0.0013439
15;inner;100;0.0784958;0.0779431;0.0805353
15;wait;100;3.53862e-05;2.2747e-05;4.9333e-05
15;boundary;100;0.00195562;0.000747284;0.0024408
15;calc iter;100;0.0811878;0.0804051;0.0819579
15;calc total;1;8.12738;8.12738;8.12738
15;total;1;11.4243;11.4243;11.4243
16;initialize;1;2.84105;2.84105;2.84105
16;async;100;0.00136343;0.000203825;0.00261447
16;inner;100;0.0779346;0.0769139;0.0802571
16;wait;100;3.48518e-05;2.3366e-05;6.7994e-05
16;boundary;100;0.00185204;0.000880598;0.00250033
16;calc iter;100;0.081187;0.0803238;0.0823695
16;calc total;1;8.12738;8.12738;8.12738
16;total;1;11.4328;11.4328;11.4328
17;initialize;1;2.83001;2.83001;2.83001
17;async;100;0.00189994;0.000236663;0.00332741
17;inner;100;0.0778682;0.0770664;0.0799428
17;wait;100;2.8541e-05;2.0136e-05;9.001e-05
17;boundary;100;0.00139567;0.000783092;0.00219464
17;calc iter;100;0.081194;0.0799968;0.0824632
17;calc total;1;8.12738;8.12738;8.12738
17;total;1;11.4217;11.4217;11.4217
18;initialize;1;2.83889;2.83889;2.83889
18;async;100;0.00133779;0.000221142;0.00261641
18;inner;100;0.0785387;0.0779168;0.0802412
18;wait;100;2.49983e-05;1.8743e-05;7.0167e-05
18;boundary;100;0.00129632;0.000714401;0.00174833
18;calc iter;100;0.0811995;0.0800255;0.0827001
18;calc total;1;8.12738;8.12738;8.12738
18;total;1;11.4306;11.4306;11.4306
19;initialize;1;2.82943;2.82943;2.82943
19;async;100;0.00210286;0.000255521;0.00353141
19;inner;100;0.0777632;0.0771641;0.0802034
19;wait;100;2.58989e-05;1.6918e-05;7.3551e-05
19;boundary;100;0.00130997;0.000660172;0.00177104
19;calc iter;100;0.0812035;0.0800406;0.0826343
19;calc total;1;8.12738;8.12738;8.12738
19;total;1;11.4212;11.4212;11.4212
20;initialize;1;2.85294;2.85294;2.85294
20;async;100;0.00168984;0.000618788;0.00285571
20;inner;100;0.0776896;0.0771457;0.0804142
20;wait;100;2.48149e-05;1.4425e-05;5.3786e-05
20;boundary;100;0.00180826;0.000634255;0.00222725
20;calc iter;100;0.0812148;0.0795066;0.0829771
20;calc total;1;8.12738;8.12738;8.12738
20;total;1;11.4447;11.4447;11.4447
21;initialize;1;2.83669;2.83669;2.83669
21;async;100;0.0014867;0.000321378;0.00258907
21;inner;100;0.0782894;0.077441;0.080401
21;wait;100;2.47838e-05;1.5934e-05;5.5713e-05
21;boundary;100;0.00140546;0.000644698;0.0018717
21;calc iter;100;0.0812081;0.0800366;0.0829206
21;calc total;1;8.12738;8.12738;8.12738
21;total;1;11.4284;11.4284;11.4284
22;initialize;1;2.83765;2.83765;2.83765
22;async;100;0.000900141;0.000152781;0.00205052
22;inner;100;0.0789234;0.0785076;0.0805995
22;wait;100;2.42218e-05;1.7179e-05;4.2606e-05
22;boundary;100;0.0013522;0.000739086;0.00180369
22;calc iter;100;0.0812014;0.0803803;0.0828911
22;calc total;1;8.12738;8.12738;8.12738
22;total;1;11.4294;11.4294;11.4294
23;initialize;1;2.83531;2.83531;2.83531
23;async;100;0.00106809;0.000261362;0.00237188
23;inner;100;0.0786612;0.0781746;0.0802955
23;wait;100;2.55351e-05;1.7939e-05;6.6724e-05
23;boundary;100;0.00143716;0.00083774;0.0019482
23;calc iter;100;0.0811935;0.0800625;0.0826011
23;calc total;1;8.12738;8.12738;8.12738
23;total;1;11.427;11.427;11.427
95;initialize;1;2.82888;2.82888;2.82888
95;async;100;0.00460888;0.00059785;0.00540292
95;inner;100;0.0757828;0.0750386;0.079541
95;wait;100;1.87989e-05;1.4769e-05;5.822e-05
95;boundary;100;0.00082996;0.000671203;0.00109874
95;calc iter;100;0.0812417;0.0803486;0.0819146
95;calc total;1;8.12738;8.12738;8.12738
95;total;1;11.4281;11.4281;11.4281
118;initialize;1;2.8283;2.8283;2.8283
118;async;100;0.00199369;0.000296255;0.00416992
118;inner;100;0.0779753;0.0770097;0.0802921
118;wait;100;2.6976e-05;1.8448e-05;6.4233e-05
118;boundary;100;0.0011922;0.000676541;0.00196505
118;calc iter;100;0.0811897;0.0796005;0.082842
118;calc total;1;8.12739;8.12739;8.12739
118;total;1;11.4272;11.4272;11.4272
119;initialize;1;2.82757;2.82757;2.82757
119;async;100;0.00178601;0.000291509;0.00382148
119;inner;100;0.0780884;0.0765913;0.0798272
119;wait;100;2.57063e-05;1.5943e-05;0.000101629
119;boundary;100;0.00129315;0.000670942;0.00206653
119;calc iter;100;0.0811946;0.0792324;0.083159
119;calc total;1;8.12739;8.12739;8.12739
119;total;1;11.4264;11.4264;11.4264
DASH
InitEnergy=25.00000
EndEnergy=25.00000
DiffEnergy=-0.00000
Matrixspec: 55000 x 55000
Iterations: 100
# unit_id;function_name;num_calls;avg_runtime;min_runtime;max_runtime
0;initialize;1;2.79554;2.79554;2.79554
0;async;100;0.00185;0.00047;0.00297
0;inner;100;0.07833;0.07768;0.07983
0;wait;100;0.00003;0.00002;0.00007
0;boundary;100;0.00094;0.00071;0.00158
0;calc iter;100;0.08115;0.08051;0.08210
0;calc total;1;8.11850;8.11850;8.11850
0;total;1;11.38890;11.38890;11.38890
72;initialize;1;2.78345;2.78345;2.78345
72;async;100;0.000552218;0.000272469;0.00144348
72;inner;100;0.0789585;0.0785323;0.0805423
72;wait;100;2.40729e-05;1.5704e-05;3.8822e-05
72;boundary;100;0.00161032;0.000635581;0.00193053
72;calc iter;100;0.0811465;0.0796671;0.0828786
72;calc total;1;8.1185;8.1185;8.1185
72;total;1;11.3771;11.3771;11.3771
48;initialize;1;2.77387;2.77387;2.77387
48;async;100;0.00260551;0.000586299;0.00395991
48;inner;100;0.0777858;0.0770932;0.0790219
48;wait;100;1.69716e-05;1.2769e-05;9.0512e-05
48;boundary;100;0.000718575;0.000650062;0.00101803
48;calc iter;100;0.0811281;0.0800253;0.0821218
48;calc total;1;8.1185;8.1185;8.1185
48;total;1;11.3671;11.3671;11.3671
24;initialize;1;2.77927;2.77927;2.77927
24;async;100;0.0017455;0.000404918;0.00351583
24;inner;100;0.0780132;0.0771748;0.0803544
24;wait;100;2.56452e-05;1.4711e-05;5.0976e-05
24;boundary;100;0.00137057;0.000821932;0.00192184
24;calc iter;100;0.0811564;0.0795831;0.0832604
24;calc total;1;8.1185;8.1185;8.1185
24;total;1;11.3639;11.3639;11.3639
73;initialize;1;2.78736;2.78736;2.78736
73;async;100;0.00140251;0.000559848;0.00225879
73;inner;100;0.0783922;0.0774437;0.0790781
73;wait;100;2.36188e-05;1.6815e-05;9.5105e-05
73;boundary;100;0.0013141;0.00073006;0.00174889
73;calc iter;100;0.081134;0.0799224;0.0820667
73;calc total;1;8.1185;8.1185;8.1185
73;total;1;11.381;11.381;11.381
49;initialize;1;2.78342;2.78342;2.78342
49;async;100;0.0018518;0.000423811;0.00337635
49;inner;100;0.0782842;0.0775594;0.0797139
49;wait;100;2.42103e-05;1.5275e-05;4.4475e-05
49;boundary;100;0.000952523;0.000664678;0.00165797
49;calc iter;100;0.081114;0.0802064;0.0820108
49;calc total;1;8.1185;8.1185;8.1185
49;total;1;11.3766;11.3766;11.3766
25;initialize;1;2.78959;2.78959;2.78959
74;initialize;1;2.79344;2.79344;2.79344
74;async;100;0.000812266;0.000225836;0.00169575
74;inner;100;0.0789918;0.0786101;0.0802814
74;wait;100;2.39438e-05;1.7817e-05;4.8249e-05
74;boundary;100;0.00130326;0.000751482;0.00174368
74;calc iter;100;0.0811326;0.0803189;0.0821317
74;calc total;1;8.1185;8.1185;8.1185
50;initialize;1;2.77687;2.77687;2.77687
50;async;100;0.001733;0.000446164;0.00304347
25;async;100;0.00149373;0.000261673;0.00322507
25;inner;100;0.0778365;0.0770795;0.0802277
25;wait;100;3.29358e-05;2.1561e-05;5.9183e-05
25;boundary;100;0.00178321;0.00087414;0.00244892
74;total;1;11.387;11.387;11.387
50;inner;100;0.0779084;0.0767363;0.0797878
50;wait;100;3.18001e-05;1.8235e-05;4.3783e-05
50;boundary;100;0.00144015;0.000704932;0.0021498
50;calc iter;100;0.0811146;0.0802013;0.0822695
50;calc total;1;8.1185;8.1185;8.1185
50;total;1;11.37;11.37;11.37
25;calc iter;100;0.0811483;0.0801137;0.0825203
25;calc total;1;8.1185;8.1185;8.1185
25;total;1;11.3741;11.3741;11.3741
75;initialize;1;2.78336;2.78336;2.78336
75;async;100;0.000897834;0.000188371;0.00223653
75;inner;100;0.0786781;0.0775896;0.0803026
75;wait;100;3.00481e-05;1.9741e-05;4.4157e-05
75;boundary;100;0.00151713;0.000786014;0.00210457
75;calc iter;100;0.0811244;0.0804073;0.0821974
75;calc total;1;8.1185;8.1185;8.1185
75;total;1;11.377;11.377;11.377
51;initialize;1;2.78456;2.78456;2.78456
51;async;100;0.00169219;0.00058229;0.0026511
51;inner;100;0.0780955;0.0764717;0.0796468
51;wait;100;2.73428e-05;1.3349e-05;4.3826e-05
51;boundary;100;0.00128837;0.000659041;0.00247779
51;calc iter;100;0.0811045;0.0801768;0.0819577
51;calc total;1;8.1185;8.1185;8.1185
51;total;1;11.3778;11.3778;11.3778
26;initialize;1;2.7809;2.7809;2.7809
26;async;100;0.00101763;0.000254927;0.00194162
26;inner;100;0.0780927;0.0770843;0.0797053
26;wait;100;3.60582e-05;2.2953e-05;8.1881e-05
26;boundary;100;0.0019984;0.00116864;0.00253329
26;calc iter;100;0.0811463;0.080225;0.0822272
26;calc total;1;8.1185;8.1185;8.1185
26;total;1;11.3655;11.3655;11.3655
76;initialize;1;2.77348;2.77348;2.77348
76;async;100;0.000623654;0.000202297;0.0015976
76;inner;100;0.0785277;0.0777894;0.0801305
76;wait;100;3.50516e-05;2.6899e-05;6.0028e-05
76;boundary;100;0.0019309;0.000836719;0.00241748
76;calc iter;100;0.0811186;0.0804443;0.0819899
76;calc total;1;8.1185;8.1185;8.1185
76;total;1;11.3671;11.3671;11.3671
52;initialize;1;2.78376;2.78376;2.78376
52;async;100;0.00162957;0.000622913;0.0034188
52;inner;100;0.0775089;0.0758708;0.0792512
52;wait;100;4.09738e-05;2.2864e-05;7.6084e-05
52;boundary;100;0.00192075;0.000861531;0.00278139
52;calc iter;100;0.0811016;0.0800571;0.0826508
52;calc total;1;8.1185;8.1185;8.1185
52;total;1;11.377;11.377;11.377
27;initialize;1;2.78352;2.78352;2.78352
27;async;100;0.000616212;0.000159898;0.00128377
27;inner;100;0.0785706;0.0778073;0.0808594
27;wait;100;3.34593e-05;1.6926e-05;6.5597e-05
27;boundary;100;0.00193019;0.000739771;0.00252496
27;calc iter;100;0.0811518;0.0804496;0.0822312
27;calc total;1;8.1185;8.1185;8.1185
27;total;1;11.3681;11.3681;11.3681
77;initialize;1;2.77534;2.77534;2.77534
77;async;100;0.00057077;0.000192547;0.00115906
77;inner;100;0.0784113;0.0778457;0.0801055
77;wait;100;3.80847e-05;2.9342e-05;5.76e-05
77;boundary;100;0.00209749;0.000846122;0.00255371
77;calc iter;100;0.0811194;0.0805168;0.0819303
77;calc total;1;8.1185;8.1185;8.1185
77;total;1;11.369;11.369;11.369
53;initialize;1;2.78458;2.78458;2.78458
53;async;100;0.001989;0.000607817;0.00419095
53;inner;100;0.0767479;0.0753386;0.0781662
53;wait;100;4.69443e-05;3.1019e-05;0.000112355
53;boundary;100;0.00231366;0.00148368;0.00277499
53;calc iter;100;0.081099;0.0793484;0.0826593
53;calc total;1;8.1185;8.1185;8.1185
53;total;1;11.3777;11.3777;11.3777
28;initialize;1;2.7758;2.7758;2.7758
28;async;100;0.00131998;0.000586276;0.00215103
28;inner;100;0.0777476;0.076799;0.0803235
28;wait;100;3.64445e-05;2.2177e-05;6.4644e-05
28;boundary;100;0.00204292;0.000820971;0.0025956
28;calc iter;100;0.0811487;0.0803111;0.0820039
28;calc total;1;8.1185;8.1185;8.1185
28;total;1;11.3604;11.3604;11.3604
78;initialize;1;2.77638;2.77638;2.77638
78;async;100;0.000461866;0.00018144;0.00120292
78;inner;100;0.0787872;0.0780381;0.0803347
78;wait;100;3.38818e-05;2.4858e-05;5.7765e-05
78;boundary;100;0.0018344;0.00077248;0.00233868
78;calc iter;100;0.0811187;0.0805631;0.0818749
78;calc total;1;8.1185;8.1185;8.1185
78;total;1;11.37;11.37;11.37
54;initialize;1;2.7876;2.7876;2.7876
54;async;100;0.00190031;0.000571022;0.00357393
54;inner;100;0.0775227;0.0765433;0.0793814
54;wait;100;3.51536e-05;1.728e-05;6.128e-05
54;boundary;100;0.00165895;0.000749126;0.00247704
54;calc iter;100;0.0811183;0.0803624;0.0821386
54;calc total;1;8.1185;8.1185;8.1185
54;total;1;11.3808;11.3808;11.3808
29;initialize;1;2.78733;2.78733;2.78733
29;async;100;0.00134782;0.000166099;0.00269595
29;inner;100;0.0781864;0.0774792;0.0802184
29;wait;100;3.07773e-05;1.877e-05;5.0763e-05
29;boundary;100;0.00159117;0.000877841;0.00208823
29;calc iter;100;0.0811575;0.0802671;0.0823798
29;calc total;1;8.1185;8.1185;8.1185
29;total;1;11.3719;11.3719;11.3719
79;initialize;1;2.7813;2.7813;2.7813
79;async;100;0.000730283;0.000181264;0.00196266
79;inner;100;0.0787354;0.0780807;0.0802987
79;wait;100;3.30604e-05;2.5268e-05;5.2728e-05
79;boundary;100;0.00162372;0.000791465;0.00213083
79;calc iter;100;0.0811239;0.0805573;0.0820808
79;calc total;1;8.1185;8.1185;8.1185
79;total;1;11.375;11.375;11.375
55;initialize;1;2.78719;2.78719;2.78719
55;async;100;0.00177116;0.000573473;0.0028542
55;inner;100;0.0781992;0.0776751;0.0794379
55;wait;100;2.74731e-05;1.5863e-05;5.4913e-05
55;boundary;100;0.00112249;0.000701655;0.00183143
55;calc iter;100;0.0811215;0.0805198;0.0816806
55;calc total;1;8.1185;8.1185;8.1185
55;total;1;11.3804;11.3804;11.3804
30;initialize;1;2.78341;2.78341;2.78341
30;async;100;0.00172756;0.000292328;0.00304232
30;inner;100;0.0779336;0.0774485;0.0796431
30;wait;100;2.57539e-05;1.7674e-05;8.5592e-05
30;boundary;100;0.00147373;0.000843925;0.00204768
30;calc iter;100;0.0811624;0.0798232;0.082704
30;calc total;1;8.11849;8.11849;8.11849
30;total;1;11.368;11.368;11.368
80;initialize;1;2.77819;2.77819;2.77819
80;async;100;0.00100262;0.000211272;0.00194403
80;inner;100;0.0787227;0.078362;0.0798956
80;wait;100;2.72104e-05;1.7642e-05;7.4679e-05
80;boundary;100;0.0013744;0.000973891;0.00222911
80;calc iter;100;0.0811285;0.0803131;0.0822646
80;calc total;1;8.1185;8.1185;8.1185
80;total;1;11.3719;11.3719;11.3719
56;initialize;1;2.77403;2.77403;2.77403
56;async;100;0.0020912;0.000602043;0.00301833
56;inner;100;0.0782425;0.077496;0.0795725
56;wait;100;1.85645e-05;1.2625e-05;4.8161e-05
56;boundary;100;0.000776424;0.000646761;0.00125058
56;calc iter;100;0.0811298;0.0805426;0.0818507
56;calc total;1;8.11849;8.11849;8.11849
56;total;1;11.3672;11.3672;11.3672
31;initialize;1;2.78222;2.78222;2.78222
31;async;100;0.0020211;0.000253733;0.00287667
31;inner;100;0.0775362;0.076752;0.0799241
31;wait;100;2.7089e-05;1.6111e-05;8.143e-05
31;boundary;100;0.00158766;0.000660502;0.0019149
31;calc iter;100;0.0811735;0.0798887;0.0819896
31;calc total;1;8.1185;8.1185;8.1185
31;total;1;11.3668;11.3668;11.3668
81;initialize;1;2.79113;2.79113;2.79113
81;async;100;0.00088523;0.000252299;0.00197367
81;inner;100;0.0788959;0.0780853;0.0799094
81;wait;100;2.3797e-05;1.5513e-05;8.0294e-05
81;boundary;100;0.00132683;0.000733944;0.00190552
81;calc iter;100;0.0811329;0.0801965;0.0820451
81;calc total;1;8.1185;8.1185;8.1185
81;total;1;11.3848;11.3848;11.3848
57;initialize;1;2.78058;2.78058;2.78058
57;async;100;0.00270534;0.000589983;0.00450421
57;inner;100;0.0776792;0.0766945;0.0793341
57;wait;100;1.66767e-05;1.2695e-05;6.5348e-05
57;boundary;100;0.000731847;0.000629508;0.00131155
57;calc iter;100;0.0811343;0.0795516;0.0824351
57;calc total;1;8.11849;8.11849;8.11849
57;total;1;11.3737;11.3737;11.3737
32;initialize;1;2.78568;2.78568;2.78568
32;async;100;0.000789495;0.00032723;0.00178359
32;inner;100;0.0785601;0.0777948;0.0800297
32;wait;100;2.99006e-05;1.5448e-05;6.5533e-05
32;boundary;100;0.00180359;0.000638499;0.00206918
32;calc iter;100;0.0811845;0.0790267;0.0820997
32;calc total;1;8.1185;8.1185;8.1185
32;total;1;11.3703;11.3703;11.3703
82;initialize;1;2.78871;2.78871;2.78871
82;async;100;0.00140564;0.000624538;0.00231438
82;inner;100;0.0784422;0.078049;0.0799414
82;wait;100;2.35195e-05;1.4562e-05;7.2857e-05
82;boundary;100;0.00126966;0.000652029;0.0016596
82;calc iter;100;0.0811429;0.0800484;0.0822386
82;calc total;1;8.11851;8.11851;8.11851
82;total;1;11.3823;11.3823;11.3823
58;initialize;1;2.78667;2.78667;2.78667
58;async;100;0.00239672;0.000576829;0.00360387
58;inner;100;0.0778544;0.076976;0.0793168
58;wait;100;2.1374e-05;1.4622e-05;7.2974e-05
58;boundary;100;0.000847377;0.000677677;0.00145388
58;calc iter;100;0.081121;0.0805329;0.081739
58;calc total;1;8.11849;8.11849;8.11849
58;total;1;11.3798;11.3798;11.3798
33;initialize;1;2.78556;2.78556;2.78556
33;async;100;0.000354749;0.000266588;0.0006038
33;inner;100;0.0789046;0.0777623;0.0808766
33;wait;100;2.5747e-05;1.3861e-05;4.2379e-05
33;boundary;100;0.00189807;0.00062611;0.00216961
33;calc iter;100;0.0811846;0.0787317;0.0822528
33;calc total;1;8.1185;8.1185;8.1185
33;total;1;11.3702;11.3702;11.3702
83;initialize;1;2.77408;2.77408;2.77408
83;async;100;0.000397237;0.000317603;0.001374
83;inner;100;0.0789439;0.078343;0.080557
83;wait;100;2.47366e-05;1.6143e-05;4.1149e-05
83;boundary;100;0.00177796;0.000660772;0.00208207
83;calc iter;100;0.0811452;0.0793797;0.082579
83;calc total;1;8.11851;8.11851;8.11851
83;total;1;11.3677;11.3677;11.3677
59;initialize;1;2.78442;2.78442;2.78442
59;async;100;0.00236285;0.000598003;0.00387742
59;inner;100;0.0780194;0.0772777;0.0793784
59;wait;100;1.61299e-05;1.2626e-05;5.6656e-05
59;boundary;100;0.000730051;0.000653861;0.00162029
59;calc iter;100;0.0811294;0.0797805;0.0824901
59;calc total;1;8.1185;8.1185;8.1185
59;total;1;11.3776;11.3776;11.3776
34;initialize;1;2.78265;2.78265;2.78265
34;async;100;0.0020268;0.000564441;0.00293349
34;inner;100;0.0775588;0.0767662;0.0800649
34;wait;100;2.8189e-05;1.5871e-05;6.5226e-05
34;boundary;100;0.00155955;0.000667193;0.002049
34;calc iter;100;0.0811753;0.0798414;0.0822397
34;calc total;1;8.11849;8.11849;8.11849
34;total;1;11.3673;11.3673;11.3673
84;initialize;1;2.77761;2.77761;2.77761
84;async;100;0.00293897;0.00058046;0.00395062
84;inner;100;0.0775012;0.0764876;0.0797246
84;wait;100;1.5048e-05;1.303e-05;4.192e-05
84;boundary;100;0.000665439;0.000635525;0.000860368
84;calc iter;100;0.0811219;0.0802943;0.0819664
84;calc total;1;8.11851;8.11851;8.11851
60;initialize;1;2.77483;2.77483;2.77483
60;async;100;0.00166953;0.000594517;0.00297516
60;inner;100;0.0783399;0.0777482;0.080299
60;wait;100;2.15272e-05;1.3738e-05;4.4309e-05
60;boundary;100;0.0011043;0.000630012;0.00181741
60;calc iter;100;0.0811369;0.0792699;0.0825767
35;initialize;1;2.78003;2.78003;2.78003
35;async;100;0.000672806;0.000151781;0.00205625
35;inner;100;0.0788521;0.0780708;0.0805608
35;wait;100;2.65652e-05;1.5871e-05;4.3828e-05
35;boundary;100;0.00161435;0.000765854;0.00198164
35;calc iter;100;0.0811672;0.0801673;0.0823896
35;calc total;1;8.1185;8.1185;8.1185
35;total;1;11.3646;11.3646;11.3646
84;total;1;11.3712;11.3712;11.3712
60;calc total;1;8.11849;8.11849;8.11849
60;total;1;11.368;11.368;11.368
36;initialize;1;2.78203;2.78203;2.78203
36;async;100;0.00315314;0.000647902;0.0055413
36;inner;100;0.0768979;0.0758626;0.0794652
36;wait;100;2.59435e-05;1.6453e-05;5.3451e-05
36;boundary;100;0.00105299;0.00075412;0.00157295
36;calc iter;100;0.081131;0.0801888;0.0824254
36;calc total;1;8.1185;8.1185;8.1185
36;total;1;11.3666;11.3666;11.3666
85;initialize;1;2.79183;2.79183;2.79183
85;async;100;0.00235877;0.000606506;0.0031798
85;inner;100;0.0780196;0.0775143;0.0792864
85;wait;100;1.92258e-05;1.3622e-05;7.0007e-05
85;boundary;100;0.000718788;0.000647986;0.000989945
85;calc iter;100;0.0811175;0.0803873;0.0818655
85;calc total;1;8.11851;8.11851;8.11851
85;total;1;11.3855;11.3855;11.3855
61;initialize;1;2.78067;2.78067;2.78067
61;async;100;0.001756;0.000358705;0.00317673
61;inner;100;0.0785119;0.0776872;0.0798443
61;wait;100;2.08662e-05;1.4978e-05;7.3476e-05
61;boundary;100;0.000841383;0.000661845;0.00147981
61;calc iter;100;0.0811313;0.0804544;0.0825319
61;calc total;1;8.1185;8.1185;8.1185
61;total;1;11.3738;11.3738;11.3738
37;initialize;1;2.79333;2.79333;2.79333
37;async;100;0.00267966;0.000606726;0.00453044
37;inner;100;0.0766894;0.0755638;0.079269
37;wait;100;3.37624e-05;2.2903e-05;6.1818e-05
37;boundary;100;0.00172125;0.000873319;0.00233746
37;calc iter;100;0.0811255;0.0801904;0.082765
37;calc total;1;8.1185;8.1185;8.1185
37;total;1;11.3779;11.3779;11.3779
86;initialize;1;2.79128;2.79128;2.79128
86;async;100;0.002281;0.000623158;0.00362064
86;inner;100;0.0776402;0.0770023;0.079192
86;wait;100;2.77196e-05;2.0002e-05;7.8527e-05
86;boundary;100;0.00115779;0.000807698;0.00166392
86;calc iter;100;0.081108;0.0802083;0.0819961
86;calc total;1;8.11851;8.11851;8.11851
86;total;1;11.3849;11.3849;11.3849
62;initialize;1;2.77541;2.77541;2.77541
62;async;100;0.00170738;0.000185096;0.00265729
62;inner;100;0.0781812;0.0773333;0.079346
62;wait;100;2.91213e-05;1.8409e-05;8.4534e-05
62;boundary;100;0.0011994;0.000800216;0.00197211
62;calc iter;100;0.0811185;0.0796075;0.0825289
62;calc total;1;8.11849;8.11849;8.11849
62;total;1;11.3685;11.3685;11.3685
38;initialize;1;2.77345;2.77345;2.77345
38;async;100;0.00216406;0.000462999;0.00322171
38;inner;100;0.0774176;0.0763274;0.0798862
38;wait;100;3.13382e-05;1.8689e-05;4.9113e-05
38;boundary;100;0.0015168;0.000673605;0.00229645
38;calc iter;100;0.081131;0.080149;0.0820558
38;calc total;1;8.11849;8.11849;8.11849
38;total;1;11.358;11.358;11.358
87;initialize;1;2.78562;2.78562;2.78562
87;async;100;0.00199998;0.000574275;0.00362841
87;inner;100;0.0773918;0.0764285;0.0793754
87;wait;100;3.81275e-05;1.649e-05;6.7457e-05
87;boundary;100;0.0016715;0.000715984;0.00247995
87;calc iter;100;0.0811028;0.0803369;0.0820352
87;calc total;1;8.11851;8.11851;8.11851
87;total;1;11.3792;11.3792;11.3792
63;initialize;1;2.7761;2.7761;2.7761
63;async;100;0.000733243;0.000162089;0.00161892
63;inner;100;0.07935;0.078829;0.0807296
63;wait;100;2.49549e-05;1.5853e-05;4.0964e-05
63;boundary;100;0.00100724;0.000711005;0.00166412
63;calc iter;100;0.0811164;0.0805658;0.0820916
63;calc total;1;8.1185;8.1185;8.1185
63;total;1;11.3692;11.3692;11.3692
39;initialize;1;2.78325;2.78325;2.78325
39;async;100;0.00288624;0.000632061;0.00438911
39;inner;100;0.0762142;0.0747344;0.0789383
39;wait;100;3.79874e-05;2.3082e-05;7.4033e-05
39;boundary;100;0.00198329;0.00079402;0.00256723
39;calc iter;100;0.0811236;0.0798148;0.0826578
39;calc total;1;8.1185;8.1185;8.1185
39;total;1;11.3678;11.3678;11.3678
88;initialize;1;2.78867;2.78867;2.78867
88;async;100;0.00191009;0.000601661;0.0036955
88;inner;100;0.077868;0.0768293;0.0794548
88;wait;100;3.02215e-05;1.349e-05;5.7845e-05
88;boundary;100;0.00129148;0.000634201;0.00215838
88;calc iter;100;0.0811009;0.079904;0.0825313
88;calc total;1;8.1185;8.1185;8.1185
88;total;1;11.3823;11.3823;11.3823
64;initialize;1;2.77231;2.77231;2.77231
64;async;100;0.000934701;0.000512645;0.00217828
64;inner;100;0.0783235;0.0771258;0.0802612
64;wait;100;3.68516e-05;1.7782e-05;5.9101e-05
64;boundary;100;0.00181228;0.000769282;0.00256323
64;calc iter;100;0.0811087;0.0804529;0.0822155
64;calc total;1;8.1185;8.1185;8.1185
64;total;1;11.3655;11.3655;11.3655
40;initialize;1;2.77673;2.77673;2.77673
40;async;100;0.0032853;0.000576888;0.00503577
40;inner;100;0.075403;0.0738947;0.078657
40;wait;100;4.59672e-05;2.4946e-05;0.000100275
40;boundary;100;0.00238111;0.00116016;0.0028539
40;calc iter;100;0.0811178;0.0798982;0.0827208
40;calc total;1;8.1185;8.1185;8.1185
40;total;1;11.3613;11.3613;11.3613
89;initialize;1;2.78414;2.78414;2.78414
89;async;100;0.00209807;0.000591013;0.00380586
89;inner;100;0.0776681;0.0768329;0.0791061
89;wait;100;3.11238e-05;1.4554e-05;8.5326e-05
89;boundary;100;0.00130344;0.000667551;0.00219329
89;calc iter;100;0.0811018;0.0798603;0.0823341
89;calc total;1;8.1185;8.1185;8.1185
89;total;1;11.3778;11.3778;11.3778
65;initialize;1;2.77978;2.77978;2.77978
65;async;100;0.000923661;0.000286476;0.00200955
65;inner;100;0.0779974;0.0767699;0.080254
65;wait;100;3.95581e-05;2.4656e-05;5.4069e-05
65;boundary;100;0.00214811;0.000788716;0.00274924
65;calc iter;100;0.0811102;0.0805661;0.0818714
65;calc total;1;8.1185;8.1185;8.1185
65;total;1;11.3729;11.3729;11.3729
41;initialize;1;2.78787;2.78787;2.78787
41;async;100;0.00321065;0.000600649;0.00486865
41;inner;100;0.0759444;0.0749034;0.0787971
41;wait;100;3.75559e-05;2.5194e-05;8.2263e-05
41;boundary;100;0.00193104;0.00112357;0.00256667
41;calc iter;100;0.0811252;0.0800888;0.0826006
41;calc total;1;8.1185;8.1185;8.1185
41;total;1;11.3724;11.3724;11.3724
90;initialize;1;2.77639;2.77639;2.77639
90;async;100;0.00182189;0.00058285;0.00277632
90;inner;100;0.0772625;0.0765824;0.0793484
90;wait;100;4.19054e-05;2.4725e-05;6.729e-05
90;boundary;100;0.00197397;0.000815394;0.00263327
90;calc iter;100;0.0811019;0.0801628;0.0821491
90;calc total;1;8.1185;8.1185;8.1185
90;total;1;11.37;11.37;11.37
66;initialize;1;2.77759;2.77759;2.77759
66;async;100;0.000794613;0.000190085;0.00134487
66;inner;100;0.0788039;0.0778555;0.080319
66;wait;100;3.24256e-05;1.95e-05;4.6665e-05
66;boundary;100;0.00148348;0.000779395;0.00224339
66;calc iter;100;0.0811159;0.0805724;0.0817102
66;calc total;1;8.1185;8.1185;8.1185
66;total;1;11.3708;11.3708;11.3708
42;initialize;1;2.78992;2.78992;2.78992
42;async;100;0.00310639;0.000581766;0.00482142
42;inner;100;0.0770772;0.0758605;0.0795608
42;wait;100;2.32081e-05;1.4515e-05;4.7404e-05
42;boundary;100;0.000933515;0.00072427;0.00141533
42;calc iter;100;0.0811417;0.0800062;0.0823584
42;calc total;1;8.1185;8.1185;8.1185
42;total;1;11.3745;11.3745;11.3745
91;initialize;1;2.78065;2.78065;2.78065
91;async;100;0.00182477;0.000578931;0.00305464
91;inner;100;0.0775227;0.076004;0.0795458
91;wait;100;3.58297e-05;2.6099e-05;5.0601e-05
91;boundary;100;0.00171809;0.000752618;0.00255977
91;calc iter;100;0.0811028;0.0802746;0.0821814
91;calc total;1;8.1185;8.1185;8.1185
91;total;1;11.3742;11.3742;11.3742
67;initialize;1;2.7777;2.7777;2.7777
67;async;100;0.00100901;0.000176903;0.00198368
67;inner;100;0.0785976;0.078097;0.0802191
67;wait;100;3.38575e-05;2.4807e-05;6.5647e-05
67;boundary;100;0.00147275;0.000788361;0.00203187
67;calc iter;100;0.0811144;0.0805225;0.0818743
67;calc total;1;8.1185;8.1185;8.1185
67;total;1;11.3708;11.3708;11.3708
43;initialize;1;2.78728;2.78728;2.78728
43;async;100;0.00399132;0.000599214;0.00526926
43;inner;100;0.0763179;0.0750255;0.0776507
43;wait;100;2.08988e-05;1.4972e-05;0.000125112
43;boundary;100;0.000808308;0.000682162;0.00216888
43;calc iter;100;0.0811395;0.0802596;0.0817702
43;calc total;1;8.1185;8.1185;8.1185
43;total;1;11.3719;11.3719;11.3719
92;initialize;1;2.77395;2.77395;2.77395
92;async;100;0.00191347;0.00061881;0.00309104
92;inner;100;0.0779614;0.0772704;0.0795982
92;wait;100;3.04193e-05;1.9123e-05;5.8547e-05
92;boundary;100;0.00120161;0.000728186;0.00219942
92;calc iter;100;0.081108;0.0803338;0.0819279
92;calc total;1;8.1185;8.1185;8.1185
92;total;1;11.3675;11.3675;11.3675
68;initialize;1;2.78393;2.78393;2.78393
68;async;100;0.00124825;0.000182731;0.00242244
68;inner;100;0.0787365;0.0775141;0.0803542
68;wait;100;2.63829e-05;1.7702e-05;4.8218e-05
68;boundary;100;0.00110578;0.000741074;0.0021295
68;calc iter;100;0.081118;0.0803495;0.0819324
68;calc total;1;8.1185;8.1185;8.1185
68;total;1;11.3771;11.3771;11.3771
44;initialize;1;2.77723;2.77723;2.77723
44;async;100;0.00449419;0.000617966;0.00554156
44;inner;100;0.0758668;0.0749971;0.0792576
44;wait;100;1.68655e-05;1.2849e-05;6.233e-05
44;boundary;100;0.000777312;0.000640223;0.00138279
93;initialize;1;2.78026;2.78026;2.78026
93;async;100;0.00239087;0.000585728;0.00330884
93;inner;100;0.0777877;0.076791;0.0789512
93;wait;100;2.62535e-05;1.6897e-05;0.000112168
93;boundary;100;0.000902158;0.000674766;0.00222992
93;calc iter;100;0.0811082;0.0801544;0.0818861
69;initialize;1;2.77965;2.77965;2.77965
69;async;100;0.00165651;0.000154675;0.00249908
69;inner;100;0.0785603;0.0777087;0.080323
69;wait;100;2.00732e-05;1.4076e-05;4.4133e-05
69;boundary;100;0.000882693;0.000715357;0.00188708
69;calc iter;100;0.0811206;0.0803572;0.0820268
69;calc total;1;8.1185;8.1185;8.1185
69;total;1;11.3728;11.3728;11.3728
44;calc iter;100;0.0811566;0.0802619;0.0819107
44;calc total;1;8.11849;8.11849;8.11849
44;total;1;11.3618;11.3618;11.3618
93;calc total;1;8.1185;8.1185;8.1185
93;total;1;11.3739;11.3739;11.3739
70;initialize;1;2.78282;2.78282;2.78282
70;async;100;0.00191936;0.00039562;0.00291623
70;inner;100;0.0783296;0.0776872;0.0798787
70;wait;100;1.86955e-05;1.4388e-05;6.6925e-05
70;boundary;100;0.000861191;0.000670071;0.00161019
70;calc iter;100;0.0811303;0.0801332;0.0822591
70;calc total;1;8.1185;8.1185;8.1185
70;total;1;11.3759;11.3759;11.3759
45;initialize;1;2.77371;2.77371;2.77371
45;async;100;0.00381581;0.000623963;0.00474936
45;inner;100;0.0763952;0.0754898;0.0797251
45;wait;100;1.95736e-05;1.4027e-05;4.1856e-05
45;boundary;100;0.000932309;0.000613932;0.00180594
45;calc iter;100;0.0811647;0.0799728;0.0824406
45;calc total;1;8.11849;8.11849;8.11849
45;total;1;11.3583;11.3583;11.3583
94;initialize;1;2.77723;2.77723;2.77723
94;async;100;0.00263036;0.000587138;0.00345747
94;inner;100;0.0777731;0.0770746;0.0794159
94;wait;100;1.84867e-05;1.4484e-05;6.5262e-05
94;boundary;100;0.000697407;0.000637983;0.00120038
94;calc iter;100;0.0811204;0.0802547;0.0816661
94;calc total;1;8.1185;8.1185;8.1185
94;total;1;11.3708;11.3708;11.3708
71;initialize;1;2.77876;2.77876;2.77876
71;async;100;0.00210963;0.000359013;0.00323266
71;inner;100;0.0778788;0.0770156;0.0802781
71;wait;100;1.96898e-05;1.4055e-05;5.283e-05
71;boundary;100;0.00112603;0.000652449;0.00202328
71;calc iter;100;0.0811356;0.0792267;0.0827834
71;calc total;1;8.1185;8.1185;8.1185
71;total;1;11.3719;11.3719;11.3719
46;initialize;1;2.79;2.79;2.79
46;async;100;0.00353087;0.000606534;0.00482099
46;inner;100;0.0768931;0.0757087;0.0795863
46;wait;100;1.71477e-05;1.4286e-05;4.6071e-05
46;boundary;100;0.000708776;0.000651186;0.000881582
46;calc iter;100;0.081151;0.080516;0.0818776
46;calc total;1;8.11849;8.11849;8.11849
46;total;1;11.3746;11.3746;11.3746
95;initialize;1;2.78057;2.78057;2.78057
95;async;100;0.0026882;0.000615663;0.00354759
95;inner;100;0.0776926;0.0770457;0.0797664
95;wait;100;1.56924e-05;1.298e-05;3.8507e-05
95;boundary;100;0.000731351;0.000634511;0.0014586
95;calc iter;100;0.0811292;0.0799578;0.0824547
95;calc total;1;8.1185;8.1185;8.1185
95;total;1;11.3742;11.3742;11.3742
47;initialize;1;2.77527;2.77527;2.77527
47;async;100;0.00340945;0.000570098;0.0050852
47;inner;100;0.0769881;0.0759555;0.0794047
47;wait;100;1.83474e-05;1.4323e-05;5.9829e-05
47;boundary;100;0.000727321;0.000672909;0.000875645
47;calc iter;100;0.0811443;0.0803941;0.0820934
47;calc total;1;8.1185;8.1185;8.1185
47;total;1;11.3599;11.3599;11.3599
120;initialize;1;2.77781;2.77781;2.77781
120;async;100;0.00117079;0.000209158;0.00206271
120;inner;100;0.0780002;0.0767572;0.0797748
120;wait;100;3.90699e-05;2.5171e-05;9.2101e-05
120;boundary;100;0.00188217;0.000868663;0.00265372
120;calc iter;100;0.0810939;0.0802993;0.0816573
120;calc total;1;8.11849;8.11849;8.11849
120;total;1;11.3714;11.3714;11.3714
96;initialize;1;2.77341;2.77341;2.77341
96;async;100;0.00107185;0.000221946;0.00201993
96;inner;100;0.0790223;0.07847;0.0802168
96;wait;100;2.65339e-05;1.6637e-05;4.6447e-05
96;boundary;100;0.000993706;0.000718099;0.00177928
96;calc iter;100;0.0811153;0.0801569;0.0820776
96;calc total;1;8.1185;8.1185;8.1185
96;total;1;11.3671;11.3671;11.3671
121;initialize;1;2.79882;2.79882;2.79882
121;async;100;0.000982562;0.000257879;0.00233639
121;inner;100;0.0785639;0.0775006;0.0800378
121;wait;100;3.17945e-05;2.3498e-05;5.0795e-05
121;boundary;100;0.00151295;0.000759948;0.00241553
121;calc iter;100;0.0810926;0.0802375;0.0821886
121;calc total;1;8.11849;8.11849;8.11849
121;total;1;11.3923;11.3923;11.3923
97;initialize;1;2.79167;2.79167;2.79167
97;async;100;0.00100217;0.000441636;0.00187571
97;inner;100;0.0783983;0.0778615;0.0796479
97;wait;100;3.5232e-05;2.4324e-05;6.9572e-05
97;boundary;100;0.00166999;0.000968126;0.00236753
97;calc iter;100;0.0811073;0.080558;0.0815217
97;calc total;1;8.1185;8.1185;8.1185
97;total;1;11.3854;11.3854;11.3854
122;initialize;1;2.79814;2.79814;2.79814
122;async;100;0.00148227;0.000499078;0.00306229
122;inner;100;0.0784918;0.0780511;0.0798292
122;wait;100;2.65591e-05;1.7494e-05;7.2499e-05
122;boundary;100;0.00109607;0.000739206;0.00146313
122;calc iter;100;0.0810979;0.0801083;0.0820407
122;calc total;1;8.11849;8.11849;8.11849
122;total;1;11.3917;11.3917;11.3917
98;initialize;1;2.77831;2.77831;2.77831
98;async;100;0.00110841;0.000203779;0.00260974
98;inner;100;0.0784643;0.0771064;0.0799473
98;wait;100;3.35138e-05;1.5938e-05;5.7136e-05
98;boundary;100;0.00149903;0.00076828;0.00248274
98;calc iter;100;0.0811066;0.0803345;0.0822642
98;calc total;1;8.11849;8.11849;8.11849
98;total;1;11.372;11.372;11.372
123;initialize;1;2.79743;2.79743;2.79743
123;async;100;0.00165538;0.000190881;0.00302519
123;inner;100;0.0785262;0.0779223;0.0799151
123;wait;100;2.14495e-05;1.5234e-05;6.7291e-05
123;boundary;100;0.000899962;0.000704177;0.0017793
123;calc iter;100;0.0811041;0.0795828;0.0826965
123;calc total;1;8.1185;8.1185;8.1185
123;total;1;11.391;11.391;11.391
99;initialize;1;2.78622;2.78622;2.78622
99;async;100;0.00131587;0.000282679;0.0027036
99;inner;100;0.0788736;0.0782317;0.0800121
99;wait;100;2.24748e-05;1.3993e-05;5.5104e-05
99;boundary;100;0.00089865;0.000683137;0.00170443
99;calc iter;100;0.0811118;0.0802084;0.0821619
99;calc total;1;8.1185;8.1185;8.1185
99;total;1;11.3799;11.3799;11.3799
124;initialize;1;2.79974;2.79974;2.79974
124;async;100;0.00155247;0.000260121;0.00265499
124;inner;100;0.0784313;0.077842;0.080039
124;wait;100;1.99726e-05;1.3861e-05;3.8068e-05
124;boundary;100;0.00110525;0.000645634;0.00166618
124;calc iter;100;0.0811103;0.0794117;0.082346
124;calc total;1;8.11849;8.11849;8.11849
124;total;1;11.3933;11.3933;11.3933
100;initialize;1;2.78676;2.78676;2.78676
100;async;100;0.00107553;0.000249466;0.00188963
100;inner;100;0.0790668;0.0787058;0.0804987
100;wait;100;1.86479e-05;1.415e-05;3.4235e-05
100;boundary;100;0.00095729;0.000631616;0.00200809
100;calc iter;100;0.0811193;0.0797812;0.0829762
100;calc total;1;8.1185;8.1185;8.1185
100;total;1;11.3805;11.3805;11.3805
125;initialize;1;2.8028;2.8028;2.8028
125;async;100;0.00200043;0.000360255;0.00284577
125;inner;100;0.0777481;0.0773119;0.0798084
125;wait;100;2.29842e-05;1.4964e-05;7.4737e-05
125;boundary;100;0.00134249;0.000626981;0.00201958
125;calc iter;100;0.0811159;0.0796971;0.0833239
125;calc total;1;8.1185;8.1185;8.1185
125;total;1;11.3963;11.3963;11.3963
101;initialize;1;2.78115;2.78115;2.78115
101;async;100;0.00223945;0.000560785;0.00318523
101;inner;100;0.0778745;0.0774613;0.0795161
101;wait;100;1.77644e-05;1.3173e-05;7.9778e-05
101;boundary;100;0.000985869;0.000623774;0.00175811
101;calc iter;100;0.0811195;0.0798277;0.0826457
101;calc total;1;8.1185;8.1185;8.1185
101;total;1;11.3748;11.3748;11.3748
126;initialize;1;2.80042;2.80042;2.80042
126;async;100;0.00130932;0.000250977;0.00249053
126;inner;100;0.078562;0.0780626;0.0801845
126;wait;100;2.17584e-05;1.317e-05;4.1916e-05
126;boundary;100;0.00121755;0.000644414;0.00184176
126;calc iter;100;0.081112;0.0797534;0.0826805
126;calc total;1;8.11849;8.11849;8.11849
126;total;1;11.3939;11.3939;11.3939
102;initialize;1;2.78145;2.78145;2.78145
102;async;100;0.00217826;0.000579261;0.00289209
102;inner;100;0.0780853;0.0776011;0.0791325
102;wait;100;2.20797e-05;1.551e-05;0.000113216
102;boundary;100;0.000826444;0.000695207;0.00188824
102;calc iter;100;0.0811136;0.0804243;0.0818673
102;calc total;1;8.11849;8.11849;8.11849
102;total;1;11.3751;11.3751;11.3751
127;initialize;1;2.77368;2.77368;2.77368
127;async;100;0.00190973;0.000454706;0.00320119
127;inner;100;0.0782549;0.0775205;0.0798611
127;wait;100;2.177e-05;1.5085e-05;7.2652e-05
127;boundary;100;0.000911818;0.000731391;0.00160742
127;calc iter;100;0.0810995;0.0797668;0.0821587
127;calc total;1;8.1185;8.1185;8.1185
127;total;1;11.3672;11.3672;11.3672
103;initialize;1;2.77911;2.77911;2.77911
103;async;100;0.000993995;0.000171473;0.00222835
103;inner;100;0.0790808;0.0787358;0.0801235
103;wait;100;2.52326e-05;1.533e-05;4.4918e-05
103;boundary;100;0.0010058;0.000686759;0.00164596
103;calc iter;100;0.0811068;0.0803268;0.0820176
103;calc total;1;8.1185;8.1185;8.1185
103;total;1;11.3728;11.3728;11.3728
128;initialize;1;2.78693;2.78693;2.78693
128;async;100;0.00130127;0.000303177;0.00252558
128;inner;100;0.0788273;0.0783947;0.0801735
128;wait;100;2.36431e-05;1.5363e-05;4.5615e-05
128;boundary;100;0.000943594;0.000691059;0.00127263
128;calc iter;100;0.0810971;0.0802727;0.0818398
128;calc total;1;8.1185;8.1185;8.1185
128;total;1;11.3805;11.3805;11.3805
104;initialize;1;2.78017;2.78017;2.78017
104;async;100;0.00123582;0.000548788;0.00247363
104;inner;100;0.0780869;0.0771536;0.0799454
104;wait;100;3.65896e-05;2.3308e-05;6.4964e-05
104;boundary;100;0.00174388;0.00084694;0.00268798
104;calc iter;100;0.0811046;0.0805225;0.0819838
104;calc total;1;8.1185;8.1185;8.1185
104;total;1;11.3738;11.3738;11.3738
129;initialize;1;2.79088;2.79088;2.79088
129;async;100;0.00099901;0.000251622;0.0018918
129;inner;100;0.0783562;0.0775298;0.0801683
129;wait;100;3.66397e-05;2.611e-05;5.2255e-05
129;boundary;100;0.00169647;0.000730523;0.00258743
129;calc iter;100;0.0810898;0.0802825;0.0820056
129;calc total;1;8.1185;8.1185;8.1185
129;total;1;11.3845;11.3845;11.3845
105;initialize;1;2.791;2.791;2.791
105;async;100;0.000899437;0.000245378;0.00183867
105;inner;100;0.0783099;0.0774153;0.0798924
105;wait;100;3.82009e-05;2.7477e-05;6.3638e-05
105;boundary;100;0.00185098;0.000837187;0.00251292
105;calc iter;100;0.0811;0.080445;0.0819303
105;calc total;1;8.1185;8.1185;8.1185
105;total;1;11.3846;11.3846;11.3846
106;initialize;1;2.78468;2.78468;2.78468
106;async;100;0.00103272;0.000497889;0.00208579
106;inner;100;0.0786339;0.0771208;0.0799351
106;wait;100;3.31876e-05;1.9269e-05;6.0367e-05
106;boundary;100;0.00140901;0.000794934;0.00245932
106;calc iter;100;0.0811102;0.0807077;0.0816248
106;calc total;1;8.1185;8.1185;8.1185
106;total;1;11.3784;11.3784;11.3784
107;initialize;1;2.78287;2.78287;2.78287
107;async;100;0.00123119;0.000266851;0.00268614
107;inner;100;0.0789504;0.0784018;0.0801128
107;wait;100;2.14628e-05;1.4912e-05;4.4702e-05
107;boundary;100;0.000913986;0.000684168;0.00146813
107;calc iter;100;0.0811183;0.0801661;0.0822044
107;calc total;1;8.1185;8.1185;8.1185
107;total;1;11.3765;11.3765;11.3765
108;initialize;1;2.77622;2.77622;2.77622
108;async;100;0.000817808;0.000174637;0.00139046
108;inner;100;0.0783031;0.0778176;0.0799319
108;wait;100;3.73232e-05;2.9127e-05;7.5737e-05
108;boundary;100;0.00194327;0.000914323;0.00232826
108;calc iter;100;0.081103;0.0803267;0.081802
108;calc total;1;8.1185;8.1185;8.1185
108;total;1;11.3699;11.3699;11.3699
109;initialize;1;2.77641;2.77641;2.77641
109;async;100;0.0011311;0.000389513;0.00319577
109;inner;100;0.0781941;0.0771772;0.079253
109;wait;100;3.43402e-05;2.1476e-05;9.2127e-05
109;boundary;100;0.00174397;0.00114898;0.00238151
109;calc iter;100;0.0811053;0.0802002;0.082336
109;calc total;1;8.1185;8.1185;8.1185
109;total;1;11.3701;11.3701;11.3701
110;initialize;1;2.77479;2.77479;2.77479
110;async;100;0.00089709;0.00015354;0.0023066
110;inner;100;0.0790832;0.0787393;0.0804413
110;wait;100;2.50249e-05;1.7673e-05;4.5838e-05
110;boundary;100;0.00110604;0.000727824;0.00166825
110;calc iter;100;0.0811127;0.0801176;0.0827118
110;calc total;1;8.11849;8.11849;8.11849
110;total;1;11.3685;11.3685;11.3685
111;initialize;1;2.7764;2.7764;2.7764
111;async;100;0.00121578;0.000221192;0.00219835
111;inner;100;0.0786226;0.078197;0.080064
111;wait;100;2.27158e-05;1.5024e-05;5.6353e-05
111;boundary;100;0.00125226;0.000721236;0.00177289
111;calc iter;100;0.0811148;0.0799276;0.0824787
111;calc total;1;8.1185;8.1185;8.1185
111;total;1;11.3701;11.3701;11.3701
112;initialize;1;2.7736;2.7736;2.7736
112;async;100;0.00160888;0.000567496;0.00253514
112;inner;100;0.0780138;0.07754;0.0796971
112;wait;100;2.54268e-05;1.5181e-05;6.48e-05
112;boundary;100;0.00147028;0.000637048;0.00177842
112;calc iter;100;0.0811203;0.0801108;0.0824092
112;calc total;1;8.1185;8.1185;8.1185
112;total;1;11.3673;11.3673;11.3673
113;initialize;1;2.78847;2.78847;2.78847
113;async;100;0.000357049;0.000171959;0.00165896
113;inner;100;0.0789005;0.0785047;0.0802601
113;wait;100;2.6998e-05;1.6581e-05;4.7835e-05
113;boundary;100;0.0018398;0.000633226;0.00210798
113;calc iter;100;0.0811263;0.0796114;0.0830017
113;calc total;1;8.1185;8.1185;8.1185
113;total;1;11.3821;11.3821;11.3821
114;initialize;1;2.77488;2.77488;2.77488
114;async;100;0.00127407;0.000269553;0.00262487
114;inner;100;0.0783436;0.0779465;0.0802309
114;wait;100;2.57308e-05;1.8044e-05;4.5538e-05
114;boundary;100;0.00147552;0.000635973;0.00172886
114;calc iter;100;0.0811204;0.0799292;0.0823115
114;calc total;1;8.1185;8.1185;8.1185
114;total;1;11.3685;11.3685;11.3685
115;initialize;1;2.78934;2.78934;2.78934
115;async;100;0.00160537;0.000245128;0.00312984
115;inner;100;0.078368;0.0775231;0.0800873
115;wait;100;2.20328e-05;1.5287e-05;5.1227e-05
115;boundary;100;0.00111641;0.000731667;0.00163662
115;calc iter;100;0.0811131;0.080081;0.0824992
115;calc total;1;8.1185;8.1185;8.1185
115;total;1;11.383;11.383;11.383
116;initialize;1;2.77416;2.77416;2.77416
116;async;100;0.000571882;0.000174616;0.0020454
116;inner;100;0.0793853;0.0789642;0.0806598
116;wait;100;2.60494e-05;1.5715e-05;4.1393e-05
116;boundary;100;0.00112418;0.000695149;0.00165145
116;calc iter;100;0.0811086;0.0803558;0.0824828
116;calc total;1;8.1185;8.1185;8.1185
116;total;1;11.3678;11.3678;11.3678
117;initialize;1;2.77395;2.77395;2.77395
117;async;100;0.0012501;0.000591569;0.00260541
117;inner;100;0.0778226;0.076963;0.0794159
117;wait;100;3.88078e-05;2.7024e-05;8.1755e-05
117;boundary;100;0.00198501;0.00119966;0.00265781
117;calc iter;100;0.0810981;0.0804467;0.0822047
117;calc total;1;8.1185;8.1185;8.1185
117;total;1;11.3676;11.3676;11.3676
118;initialize;1;2.77881;2.77881;2.77881
118;async;100;0.000514795;0.000161009;0.00127143
118;inner;100;0.0787698;0.0779993;0.0805889
118;wait;100;3.43218e-05;1.9527e-05;4.8443e-05
118;boundary;100;0.00178496;0.000704314;0.00223923
118;calc iter;100;0.0811053;0.0804336;0.0819586
118;calc total;1;8.1185;8.1185;8.1185
118;total;1;11.3725;11.3725;11.3725
119;initialize;1;2.77229;2.77229;2.77229
119;async;100;0.000968225;0.000181431;0.0022723
119;inner;100;0.0782439;0.0775296;0.0795247
119;wait;100;3.70671e-05;2.6883e-05;7.8776e-05
119;boundary;100;0.00185498;0.00103046;0.00277182
119;calc iter;100;0.0811057;0.0805018;0.0818469
119;calc total;1;8.1185;8.1185;8.1185
119;total;1;11.3659;11.3659;11.3659
130;initialize;1;2.77996;2.77996;2.77996
130;async;100;0.000835682;0.00015546;0.00135681
130;inner;100;0.0788077;0.0781284;0.0801162
130;wait;100;2.99062e-05;1.6626e-05;5.2671e-05
130;boundary;100;0.00142146;0.000715555;0.00200664
130;calc iter;100;0.0810962;0.0803019;0.0816098
130;calc total;1;8.1185;8.1185;8.1185
130;total;1;11.3735;11.3735;11.3735
131;initialize;1;2.78004;2.78004;2.78004
131;async;100;0.00111294;0.000214103;0.00191568
131;inner;100;0.0781594;0.0774634;0.0799044
131;wait;100;3.57222e-05;2.3857e-05;6.9291e-05
131;boundary;100;0.0017843;0.00085299;0.0023724
131;calc iter;100;0.0810939;0.0802362;0.0816024
131;calc total;1;8.1185;8.1185;8.1185
131;total;1;11.3736;11.3736;11.3736
132;initialize;1;2.77607;2.77607;2.77607
132;async;100;0.000504925;0.00016341;0.00144752
132;inner;100;0.0788179;0.0778322;0.080241
132;wait;100;3.70669e-05;2.5702e-05;7.5714e-05
132;boundary;100;0.00174379;0.000828401;0.00232502
132;calc iter;100;0.0811052;0.0803815;0.0820068
132;calc total;1;8.1185;8.1185;8.1185
132;total;1;11.3696;11.3696;11.3696
133;initialize;1;2.79638;2.79638;2.79638
133;async;100;0.00106255;0.000367124;0.00240843
133;inner;100;0.078051;0.0771564;0.0797535
133;wait;100;4.38524e-05;2.7987e-05;7.9912e-05
133;boundary;100;0.00194574;0.00112027;0.00246084
133;calc iter;100;0.081105;0.0804054;0.0823458
133;calc total;1;8.1185;8.1185;8.1185
133;total;1;11.3899;11.3899;11.3899
134;initialize;1;2.80155;2.80155;2.80155
134;async;100;0.000744136;0.000159494;0.00270838
134;inner;100;0.0792005;0.0787059;0.0804249
134;wait;100;2.70145e-05;1.7734e-05;5.0226e-05
134;boundary;100;0.00113545;0.0007329;0.00161681
134;calc iter;100;0.0811085;0.0802673;0.0825405
134;calc total;1;8.1185;8.1185;8.1185
134;total;1;11.3951;11.3951;11.3951
135;initialize;1;2.7831;2.7831;2.7831
135;async;100;0.00143581;0.000205562;0.00304081
135;inner;100;0.0785573;0.0777865;0.0798908
135;wait;100;2.59253e-05;1.7703e-05;0.000112775
135;boundary;100;0.0010911;0.00071124;0.00170831
135;calc iter;100;0.0811117;0.0797027;0.0828111
135;calc total;1;8.1185;8.1185;8.1185
135;total;1;11.3766;11.3766;11.3766
136;initialize;1;2.80116;2.80116;2.80116
136;async;100;0.000745339;0.000182727;0.0027401
136;inner;100;0.0790768;0.0783493;0.0805405
136;wait;100;2.29142e-05;1.3601e-05;3.8371e-05
136;boundary;100;0.00126483;0.000655754;0.00167666
136;calc iter;100;0.0811113;0.0800787;0.0829206
136;calc total;1;8.1185;8.1185;8.1185
136;total;1;11.3947;11.3947;11.3947
137;initialize;1;2.77388;2.77388;2.77388
137;async;100;0.000587615;0.000184425;0.0020194
137;inner;100;0.0790544;0.0782851;0.080347
137;wait;100;2.32091e-05;1.4876e-05;6.1234e-05
137;boundary;100;0.00144801;0.000654445;0.00211566
137;calc iter;100;0.0811146;0.0800537;0.0834416
137;calc total;1;8.1185;8.1185;8.1185
137;total;1;11.3674;11.3674;11.3674
138;initialize;1;2.77753;2.77753;2.77753
138;async;100;0.000614289;0.000169537;0.00243655
138;inner;100;0.0791352;0.0784374;0.0805535
138;wait;100;2.46429e-05;1.4949e-05;3.9798e-05
138;boundary;100;0.00133788;0.000645992;0.00189252
138;calc iter;100;0.0811135;0.0801565;0.0830708
138;calc total;1;8.1185;8.1185;8.1185
138;total;1;11.3711;11.3711;11.3711
139;initialize;1;2.78412;2.78412;2.78412
139;async;100;0.00116742;0.000366229;0.00297092
139;inner;100;0.0788318;0.0782919;0.0801957
139;wait;100;2.32227e-05;1.6022e-05;7.669e-05
139;boundary;100;0.00108524;0.000701528;0.0017706
139;calc iter;100;0.081109;0.0797941;0.0829966
139;calc total;1;8.1185;8.1185;8.1185
139;total;1;11.3777;11.3777;11.3777
140;initialize;1;2.77614;2.77614;2.77614
140;async;100;0.000658186;0.000172566;0.00200315
140;inner;100;0.0793714;0.0788051;0.0804984
140;wait;100;2.33237e-05;1.6968e-05;4.4992e-05
140;boundary;100;0.00105355;0.000724593;0.00168949
140;calc iter;100;0.0811077;0.0802861;0.0821479
140;calc total;1;8.1185;8.1185;8.1185
140;total;1;11.3697;11.3697;11.3697
141;initialize;1;2.79346;2.79346;2.79346
141;async;100;0.000973861;0.000189369;0.00204107
141;inner;100;0.0787524;0.0776566;0.0803537
141;wait;100;3.11397e-05;1.9563e-05;5.5311e-05
141;boundary;100;0.00134743;0.000736457;0.00234418
141;calc iter;100;0.0811064;0.0803362;0.0820916
141;calc total;1;8.1185;8.1185;8.1185
141;total;1;11.387;11.387;11.387
144;initialize;1;2.79513;2.79513;2.79513
144;async;100;0.00170356;0.00060155;0.00315682
144;inner;100;0.0774323;0.0754835;0.0788403
144;wait;100;4.80011e-05;3.05e-05;8.3522e-05
144;boundary;100;0.00191414;0.00104362;0.00276111
144;calc iter;100;0.0810998;0.0801493;0.0819352
144;calc total;1;8.1185;8.1185;8.1185
144;total;1;11.3887;11.3887;11.3887
142;initialize;1;2.77996;2.77996;2.77996
142;async;100;0.000636568;0.000159296;0.00181555
142;inner;100;0.0789326;0.0784067;0.0804073
142;wait;100;3.2364e-05;2.251e-05;5.5937e-05
142;boundary;100;0.00150575;0.00076296;0.00215563
142;calc iter;100;0.0811087;0.0803765;0.0821449
142;calc total;1;8.1185;8.1185;8.1185
142;total;1;11.3735;11.3735;11.3735
143;initialize;1;2.7791;2.7791;2.7791
143;async;100;0.000421283;0.00016508;0.00135552
143;inner;100;0.0789783;0.0779284;0.0803784
143;wait;100;3.4745e-05;2.2427e-05;5.1277e-05
143;boundary;100;0.00166973;0.000770267;0.00231743
143;calc iter;100;0.0811054;0.0803733;0.0819999
143;calc total;1;8.1185;8.1185;8.1185
143;total;1;11.3726;11.3726;11.3726
145;initialize;1;2.78721;2.78721;2.78721
145;async;100;0.00136821;0.000503619;0.00264966
145;inner;100;0.0783338;0.0767872;0.0794737
145;wait;100;3.18377e-05;1.6968e-05;5.2001e-05
145;boundary;100;0.00136727;0.000726717;0.00246754
145;calc iter;100;0.0811025;0.0799516;0.0823768
145;calc total;1;8.1185;8.1185;8.1185
145;total;1;11.3808;11.3808;11.3808
168;initialize;1;2.78213;2.78213;2.78213
168;async;100;0.00183673;0.000570649;0.00290693
168;inner;100;0.0782118;0.0769557;0.0792363
146;initialize;1;2.7865;2.7865;2.7865
146;async;100;0.00154074;0.000494617;0.00325506
146;inner;100;0.0784238;0.077511;0.0793959
146;wait;100;3.0818e-05;1.6557e-05;5.6392e-05
146;boundary;100;0.0011056;0.000694007;0.00188267
146;calc iter;100;0.081102;0.0801256;0.0822731
146;calc total;1;8.1185;8.1185;8.1185
146;total;1;11.38;11.38;11.38
147;initialize;1;2.78141;2.78141;2.78141
147;async;100;0.00163478;0.000552381;0.0034879
147;inner;100;0.0784306;0.0776063;0.0792409
147;wait;100;2.9682e-05;1.5169e-05;7.0169e-05
147;boundary;100;0.00100435;0.000639104;0.0016272
147;calc iter;100;0.0811003;0.0800578;0.0820836
147;calc total;1;8.1185;8.1185;8.1185
147;total;1;11.3749;11.3749;11.3749
148;initialize;1;2.78409;2.78409;2.78409
148;async;100;0.00217325;0.000719331;0.00384238
148;inner;100;0.0781383;0.0772273;0.0793617
148;wait;100;2.17585e-05;1.3437e-05;6.591e-05
148;boundary;100;0.000766539;0.000623479;0.00144837
148;calc iter;100;0.081101;0.0802869;0.0826857
148;calc total;1;8.1185;8.1185;8.1185
148;total;1;11.3776;11.3776;11.3776
149;initialize;1;2.78261;2.78261;2.78261
149;async;100;0.00255398;0.000547565;0.00400066
149;inner;100;0.0777549;0.0769904;0.0787437
149;wait;100;2.01799e-05;1.2027e-05;0.000116817
149;boundary;100;0.000769008;0.000635389;0.00199275
149;calc iter;100;0.0810991;0.0802296;0.0821428
149;calc total;1;8.11851;8.11851;8.11851
149;total;1;11.3761;11.3761;11.3761
150;initialize;1;2.78142;2.78142;2.78142
150;async;100;0.00232905;0.000555046;0.00368532
150;inner;100;0.0780417;0.0770288;0.0789875
150;wait;100;1.94292e-05;1.2992e-05;7.1347e-05
150;boundary;100;0.00070997;0.000620102;0.00104484
150;calc iter;100;0.0811013;0.0803496;0.0820307
150;calc total;1;8.1185;8.1185;8.1185
150;total;1;11.375;11.375;11.375
151;initialize;1;2.78614;2.78614;2.78614
151;async;100;0.0019095;0.00056002;0.00375522
151;inner;100;0.0782474;0.0769696;0.0795172
151;wait;100;2.6059e-05;1.5059e-05;5.0864e-05
151;boundary;100;0.000918398;0.000643478;0.00208432
151;calc iter;100;0.0811026;0.080115;0.0819946
151;calc total;1;8.1185;8.1185;8.1185
151;total;1;11.3797;11.3797;11.3797
152;initialize;1;2.79082;2.79082;2.79082
152;async;100;0.00140379;0.000396845;0.00278069
152;inner;100;0.0789252;0.0780737;0.0798516
152;wait;100;2.03924e-05;1.4189e-05;3.4881e-05
152;boundary;100;0.00075446;0.000632796;0.00110025
152;calc iter;100;0.0811046;0.0802149;0.0820459
152;calc total;1;8.1185;8.1185;8.1185
152;total;1;11.3843;11.3843;11.3843
153;initialize;1;2.78869;2.78869;2.78869
153;async;100;0.0016779;0.000577643;0.00507177
153;inner;100;0.0784559;0.0772061;0.0793134
153;wait;100;2.31699e-05;1.3022e-05;6.1535e-05
153;boundary;100;0.000959878;0.00062566;0.00169784
153;calc iter;100;0.0811179;0.0798031;0.0831164
153;calc total;1;8.1185;8.1185;8.1185
153;total;1;11.3822;11.3822;11.3822
154;initialize;1;2.79057;2.79057;2.79057
154;async;100;0.00162951;0.000572441;0.00401531
154;inner;100;0.0783608;0.0773899;0.0794112
154;wait;100;2.73194e-05;1.464e-05;5.1205e-05
154;boundary;100;0.00108352;0.000663953;0.00194862
154;calc iter;100;0.0811022;0.0800866;0.082191
154;calc total;1;8.1185;8.1185;8.1185
154;total;1;11.3841;11.3841;11.3841
155;initialize;1;2.78915;2.78915;2.78915
155;async;100;0.00164945;0.000601548;0.00330795
155;inner;100;0.0778879;0.0768992;0.078878
155;wait;100;3.6181e-05;1.9772e-05;8.1814e-05
155;boundary;100;0.00152495;0.000744632;0.00225197
155;calc iter;100;0.0810995;0.080134;0.0821285
155;calc total;1;8.1185;8.1185;8.1185
155;total;1;11.3827;11.3827;11.3827
156;initialize;1;2.77754;2.77754;2.77754
156;async;100;0.000910059;0.000149275;0.0023576
156;inner;100;0.0790722;0.0782308;0.0800406
156;wait;100;3.10875e-05;1.376e-05;5.5566e-05
156;boundary;100;0.00109437;0.000673397;0.00220162
156;calc iter;100;0.0811089;0.0800305;0.0820832
156;calc total;1;8.1185;8.1185;8.1185
156;total;1;11.3711;11.3711;11.3711
157;initialize;1;2.79554;2.79554;2.79554
157;async;100;0.000939917;0.000190985;0.00183589
157;inner;100;0.0790466;0.0781011;0.0797764
157;wait;100;3.10902e-05;1.9334e-05;5.9091e-05
157;boundary;100;0.00109138;0.000764697;0.00216931
157;calc iter;100;0.0811099;0.0798443;0.0821716
157;calc total;1;8.1185;8.1185;8.1185
157;total;1;11.3891;11.3891;11.3891
158;initialize;1;2.79255;2.79255;2.79255
158;async;100;0.000878361;0.000151907;0.00191548
158;inner;100;0.0791907;0.0779751;0.0799868
158;wait;100;2.79184e-05;1.6943e-05;5.2084e-05
158;boundary;100;0.00100933;0.000702229;0.00164042
158;calc iter;100;0.0811073;0.0800594;0.0823215
158;calc total;1;8.1185;8.1185;8.1185
158;total;1;11.3861;11.3861;11.3861
159;initialize;1;2.78133;2.78133;2.78133
159;async;100;0.000875035;0.000151828;0.00188723
159;inner;100;0.0791556;0.0781384;0.0798095
159;wait;100;3.17426e-05;2.1515e-05;5.7535e-05
159;boundary;100;0.00104413;0.000717523;0.00187645
159;calc iter;100;0.0811075;0.0801526;0.0823119
159;calc total;1;8.1185;8.1185;8.1185
159;total;1;11.3749;11.3749;11.3749
160;initialize;1;2.77653;2.77653;2.77653
160;async;100;0.00101413;0.000206808;0.00202321
160;inner;100;0.0789167;0.0781696;0.0795189
160;wait;100;3.16104e-05;1.6679e-05;7.2814e-05
160;boundary;100;0.00114438;0.00066908;0.00188065
160;calc iter;100;0.0811079;0.079996;0.0820797
160;calc total;1;8.1185;8.1185;8.1185
160;total;1;11.3701;11.3701;11.3701
161;initialize;1;2.79239;2.79239;2.79239
161;async;100;0.00109616;0.000421332;0.00233257
161;inner;100;0.0787372;0.0779818;0.0794361
161;wait;100;3.53303e-05;1.8374e-05;9.9512e-05
161;boundary;100;0.00123718;0.000704427;0.00175854
161;calc iter;100;0.081107;0.0801776;0.0820904
161;calc total;1;8.1185;8.1185;8.1185
161;total;1;11.3859;11.3859;11.3859
162;initialize;1;2.77761;2.77761;2.77761
162;async;100;0.000703089;0.000149682;0.00152193
162;inner;100;0.0796294;0.0788555;0.0800719
162;wait;100;2.07286e-05;1.4761e-05;4.1402e-05
162;boundary;100;0.000757916;0.000636576;0.00106003
162;calc iter;100;0.0811119;0.080151;0.0821648
162;calc total;1;8.1185;8.1185;8.1185
162;total;1;11.3711;11.3711;11.3711
163;initialize;1;2.77921;2.77921;2.77921
163;async;100;0.0011476;0.000181224;0.00266123
163;inner;100;0.0791202;0.0781704;0.0796775
163;wait;100;2.33505e-05;1.6778e-05;6.8067e-05
163;boundary;100;0.000821008;0.000687399;0.00114736
163;calc iter;100;0.0811132;0.0803176;0.0820801
163;calc total;1;8.1185;8.1185;8.1185
163;total;1;11.3728;11.3728;11.3728
164;initialize;1;2.77527;2.77527;2.77527
164;async;100;0.00164667;0.000273692;0.00433277
164;inner;100;0.0784269;0.0765492;0.0794243
164;wait;100;2.8677e-05;1.5649e-05;7.4765e-05
164;boundary;100;0.00101543;0.000654234;0.00159757
164;calc iter;100;0.0811192;0.0795268;0.0824982
164;calc total;1;8.11849;8.11849;8.11849
164;total;1;11.3688;11.3688;11.3688
165;initialize;1;2.79333;2.79333;2.79333
165;async;100;0.00102051;0.000151341;0.00347174
165;inner;100;0.0792858;0.0775326;0.0799547
165;wait;100;1.99142e-05;1.3672e-05;4.4308e-05
165;boundary;100;0.000799486;0.000628972;0.00232903
165;calc iter;100;0.0811268;0.0792464;0.0844676
165;calc total;1;8.1185;8.1185;8.1185
165;total;1;11.3869;11.3869;11.3869
166;initialize;1;2.77747;2.77747;2.77747
166;async;100;0.00106068;0.000147674;0.00436354
166;inner;100;0.0792938;0.0773744;0.0799224
166;wait;100;1.9955e-05;1.3618e-05;5.1552e-05
166;boundary;100;0.000745854;0.000639053;0.00183562
166;calc iter;100;0.0811213;0.0795863;0.0835294
166;calc total;1;8.1185;8.1185;8.1185
166;total;1;11.371;11.371;11.371
167;initialize;1;2.78505;2.78505;2.78505
167;async;100;0.00107961;0.000206622;0.00385909
167;inner;100;0.079054;0.0780681;0.0794501
167;wait;100;2.5666e-05;1.4341e-05;7.2886e-05
167;boundary;100;0.000949096;0.000667241;0.0019432
167;calc iter;100;0.0811094;0.0792613;0.0836263
167;calc total;1;8.1185;8.1185;8.1185
167;total;1;11.3786;11.3786;11.3786
168;wait;100;2.87313e-05;1.7458e-05;5.2111e-05
168;boundary;100;0.00104764;0.000711523;0.00181622
168;calc iter;100;0.081126;0.0802153;0.0820677
168;calc total;1;8.1185;8.1185;8.1185
168;total;1;11.3758;11.3758;11.3758
169;initialize;1;2.78728;2.78728;2.78728
169;async;100;0.00151661;0.000538836;0.00244535
169;inner;100;0.0785181;0.0776849;0.0794815
169;wait;100;2.81709e-05;1.626e-05;4.4569e-05
169;boundary;100;0.00106332;0.000710477;0.00136745
169;calc iter;100;0.0811273;0.0800751;0.0820609
169;calc total;1;8.1185;8.1185;8.1185
169;total;1;11.3809;11.3809;11.3809
170;initialize;1;2.78222;2.78222;2.78222
170;async;100;0.00156737;0.000545376;0.00263123
170;inner;100;0.0784246;0.0777638;0.079176
170;wait;100;3.21759e-05;1.6095e-05;8.1262e-05
170;boundary;100;0.00110314;0.000700136;0.00149544
170;calc iter;100;0.0811281;0.0802049;0.0822522
170;calc total;1;8.1185;8.1185;8.1185
170;total;1;11.3759;11.3759;11.3759
171;initialize;1;2.77577;2.77577;2.77577
171;async;100;0.00154686;0.000578128;0.00234019
171;inner;100;0.078138;0.0773789;0.0790801
171;wait;100;3.84907e-05;2.7393e-05;6.977e-05
171;boundary;100;0.00140045;0.000838428;0.00243903
171;calc iter;100;0.0811253;0.0798449;0.0822363
171;calc total;1;8.1185;8.1185;8.1185
171;total;1;11.3694;11.3694;11.3694
172;initialize;1;2.78934;2.78934;2.78934
172;async;100;0.00150726;0.000521251;0.00239905
172;inner;100;0.0782089;0.0771359;0.0792599
172;wait;100;3.86905e-05;2.1557e-05;6.3298e-05
172;boundary;100;0.00136788;0.00071028;0.00194994
172;calc iter;100;0.0811241;0.080036;0.0820779
172;calc total;1;8.1185;8.1185;8.1185
172;total;1;11.383;11.383;11.383
173;initialize;1;2.7861;2.7861;2.7861
173;async;100;0.00156129;0.000589688;0.00239684
173;inner;100;0.0780836;0.0773822;0.0788188
173;wait;100;4.24707e-05;2.7808e-05;0.000122858
173;boundary;100;0.00143657;0.000949171;0.00198654
173;calc iter;100;0.0811255;0.0801705;0.0821035
173;calc total;1;8.1185;8.1185;8.1185
173;total;1;11.3798;11.3798;11.3798
174;initialize;1;2.77486;2.77486;2.77486
174;async;100;0.00180067;0.00051997;0.00284702
174;inner;100;0.0781037;0.0773117;0.078864
174;wait;100;3.31483e-05;2.1878e-05;8.5758e-05
174;boundary;100;0.00118878;0.000755566;0.0016527
174;calc iter;100;0.0811277;0.0799804;0.0824419
174;calc total;1;8.1185;8.1185;8.1185
174;total;1;11.3685;11.3685;11.3685
175;initialize;1;2.78503;2.78503;2.78503
175;async;100;0.00169795;0.000402334;0.0029022
175;inner;100;0.0786657;0.0775785;0.0796498
175;wait;100;2.08701e-05;1.5455e-05;3.7954e-05
175;boundary;100;0.000748614;0.000635084;0.00103398
175;calc iter;100;0.0811341;0.0801593;0.0820872
175;calc total;1;8.1185;8.1185;8.1185
175;total;1;11.3787;11.3787;11.3787
176;initialize;1;2.7851;2.7851;2.7851
176;async;100;0.00215904;0.000554962;0.00355279
176;inner;100;0.0782705;0.0769708;0.0794121
176;wait;100;1.73318e-05;1.3332e-05;4.6766e-05
176;boundary;100;0.000684484;0.000627682;0.000979983
176;calc iter;100;0.0811327;0.0802343;0.0818864
176;calc total;1;8.1185;8.1185;8.1185
176;total;1;11.3788;11.3788;11.3788
177;initialize;1;2.79241;2.79241;2.79241
177;async;100;0.00282553;0.000585758;0.0048084
177;inner;100;0.0775298;0.0760231;0.0791424
177;wait;100;2.01768e-05;1.342e-05;7.6562e-05
177;boundary;100;0.000757396;0.000623193;0.00214318
177;calc iter;100;0.081134;0.0790811;0.0836359
177;calc total;1;8.1185;8.1185;8.1185
177;total;1;11.386;11.386;11.386
178;initialize;1;2.77462;2.77462;2.77462
178;async;100;0.0020554;0.000574404;0.00410221
178;inner;100;0.0783749;0.0772084;0.0796923
178;wait;100;1.75087e-05;1.3425e-05;4.0353e-05
178;boundary;100;0.000682068;0.000628997;0.000924905
178;calc iter;100;0.081131;0.0800806;0.0821213
178;calc total;1;8.1185;8.1185;8.1185
178;total;1;11.3682;11.3682;11.3682
179;initialize;1;2.77296;2.77296;2.77296
179;async;100;0.00210884;0.000538666;0.00395356
179;inner;100;0.0781609;0.0773058;0.0791193
179;wait;100;2.29064e-05;1.3202e-05;7.2854e-05
179;boundary;100;0.000835259;0.000648804;0.00126282
179;calc iter;100;0.0811292;0.0794537;0.0828205
179;calc total;1;8.1185;8.1185;8.1185
179;total;1;11.3666;11.3666;11.3666
180;initialize;1;2.79092;2.79092;2.79092
180;async;100;0.00132753;0.000195946;0.00229231
180;inner;100;0.0788042;0.0782825;0.0800666
180;wait;100;2.39663e-05;1.7096e-05;4.8493e-05
180;boundary;100;0.000984978;0.00072874;0.00142363
180;calc iter;100;0.0811417;0.0802917;0.0821309
180;calc total;1;8.1185;8.1185;8.1185
180;total;1;11.3845;11.3845;11.3845
1;initialize;1;2.78346;2.78346;2.78346
1;async;100;0.00156435;0.000529057;0.00269766
1;inner;100;0.0780291;0.0770011;0.0799861
1;wait;100;3.10839e-05;1.7784e-05;4.846e-05
1;boundary;100;0.00152237;0.000698121;0.00214747
1;calc iter;100;0.0811484;0.0802202;0.0819014
1;calc total;1;8.1185;8.1185;8.1185
1;total;1;11.3768;11.3768;11.3768
181;initialize;1;2.78177;2.78177;2.78177
181;async;100;0.0011748;0.000379025;0.00201681
181;inner;100;0.0785146;0.0779073;0.0796738
181;wait;100;3.06708e-05;2.0387e-05;6.8695e-05
181;boundary;100;0.00141686;0.000773501;0.0021021
181;calc iter;100;0.0811384;0.0802633;0.0819683
181;calc total;1;8.1185;8.1185;8.1185
181;total;1;11.3754;11.3754;11.3754
2;initialize;1;2.79407;2.79407;2.79407
2;async;100;0.0013917;0.000475946;0.00268427
2;inner;100;0.0779884;0.0770489;0.0798305
2;wait;100;4.06271e-05;2.5403e-05;6.9436e-05
2;boundary;100;0.00172275;0.000739253;0.0022945
2;calc iter;100;0.0811449;0.0802902;0.0822935
2;calc total;1;8.1185;8.1185;8.1185
2;total;1;11.3874;11.3874;11.3874
182;initialize;1;2.78976;2.78976;2.78976
182;async;100;0.000919687;0.000163395;0.00225037
182;inner;100;0.0788479;0.0781032;0.0801676
182;wait;100;2.98196e-05;1.6587e-05;4.8971e-05
182;boundary;100;0.00133936;0.000713026;0.00183289
182;calc iter;100;0.0811377;0.080256;0.0823612
182;calc total;1;8.1185;8.1185;8.1185
182;total;1;11.3834;11.3834;11.3834
3;initialize;1;2.78118;2.78118;2.78118
3;async;100;0.00123787;0.000491803;0.00196216
3;inner;100;0.0781128;0.0771154;0.0799809
3;wait;100;3.721e-05;1.7408e-05;7.0511e-05
3;boundary;100;0.00175758;0.000714907;0.00244989
3;calc iter;100;0.0811468;0.0803275;0.0820881
3;calc total;1;8.1185;8.1185;8.1185
3;total;1;11.3745;11.3745;11.3745
183;initialize;1;2.77471;2.77471;2.77471
183;async;100;0.00116749;0.00044562;0.0019701
183;inner;100;0.0783115;0.0775361;0.0796746
183;wait;100;3.4719e-05;2.2617e-05;7.5513e-05
183;boundary;100;0.00162022;0.000815918;0.00245253
183;calc iter;100;0.0811354;0.0802123;0.0822334
183;calc total;1;8.1185;8.1185;8.1185
183;total;1;11.3683;11.3683;11.3683
4;initialize;1;2.77709;2.77709;2.77709
4;async;100;0.00168496;0.000537603;0.00266031
4;inner;100;0.0775662;0.0765843;0.0793917
4;wait;100;4.211e-05;1.8454e-05;0.000124299
4;boundary;100;0.00185285;0.000714296;0.00249262
4;calc iter;100;0.0811478;0.0800438;0.0819584
4;calc total;1;8.1185;8.1185;8.1185
4;total;1;11.3705;11.3705;11.3705
184;initialize;1;2.7907;2.7907;2.7907
184;async;100;0.00112542;0.000276141;0.00193586
184;inner;100;0.0782874;0.077578;0.0795545
184;wait;100;3.62208e-05;2.2178e-05;7.7083e-05
184;boundary;100;0.00168322;0.000855946;0.00235037
184;calc iter;100;0.0811338;0.0802342;0.0822347
184;calc total;1;8.11849;8.11849;8.11849
184;total;1;11.3843;11.3843;11.3843
5;initialize;1;2.79244;2.79244;2.79244
5;async;100;0.00148991;0.000575661;0.00240208
5;inner;100;0.0779282;0.0772237;0.0795484
5;wait;100;3.8285e-05;2.8359e-05;8.0019e-05
5;boundary;100;0.00168813;0.000856791;0.00234355
5;calc iter;100;0.0811461;0.0804633;0.0818373
5;calc total;1;8.1185;8.1185;8.1185
5;total;1;11.3858;11.3858;11.3858
185;initialize;1;2.77878;2.77878;2.77878
185;async;100;0.00118897;0.000296455;0.00204621
185;inner;100;0.0782802;0.077651;0.0793471
185;wait;100;3.54757e-05;2.4176e-05;9.2059e-05
185;boundary;100;0.00162982;0.00102645;0.00234815
185;calc iter;100;0.0811362;0.0802525;0.0819798
185;calc total;1;8.11849;8.11849;8.11849
185;total;1;11.3724;11.3724;11.3724
6;initialize;1;2.78411;2.78411;2.78411
6;async;100;0.00171075;0.000493299;0.00265331
6;inner;100;0.0783652;0.0776569;0.0796656
6;wait;100;2.83454e-05;1.7796e-05;6.8171e-05
6;boundary;100;0.00104918;0.000715902;0.00161069
6;calc iter;100;0.0811547;0.0803123;0.0818483
6;calc total;1;8.1185;8.1185;8.1185
6;total;1;11.3775;11.3775;11.3775
186;initialize;1;2.77921;2.77921;2.77921
186;async;100;0.0013588;0.000269022;0.00236698
186;inner;100;0.0785882;0.0779489;0.0797735
186;wait;100;2.84033e-05;2.0515e-05;6.5113e-05
186;boundary;100;0.00116281;0.000843735;0.00155098
186;calc iter;100;0.0811394;0.0800642;0.0820157
186;calc total;1;8.1185;8.1185;8.1185
186;total;1;11.3728;11.3728;11.3728
7;initialize;1;2.78357;2.78357;2.78357
7;async;100;0.00229159;0.000564067;0.00330924
7;inner;100;0.0780354;0.0772981;0.0798969
7;wait;100;2.16379e-05;1.4597e-05;5.1793e-05
7;boundary;100;0.000812088;0.000649175;0.0015608
7;calc iter;100;0.081162;0.0802991;0.082094
7;calc total;1;8.1185;8.1185;8.1185
7;total;1;11.3769;11.3769;11.3769
187;initialize;1;2.77691;2.77691;2.77691
187;async;100;0.00148559;0.000273218;0.00288344
187;inner;100;0.078793;0.0780234;0.079929
187;wait;100;2.10833e-05;1.3709e-05;5.3326e-05
187;boundary;100;0.000845712;0.000670752;0.00145799
187;calc iter;100;0.0811467;0.0802936;0.0821888
187;calc total;1;8.11849;8.11849;8.11849
187;total;1;11.3705;11.3705;11.3705
8;initialize;1;2.77707;2.77707;2.77707
8;async;100;0.00238241;0.000549467;0.00350372
8;inner;100;0.0779275;0.0766724;0.0799111
8;wait;100;1.91199e-05;1.3208e-05;5.1941e-05
8;boundary;100;0.000836768;0.000637038;0.00120467
8;calc iter;100;0.0811672;0.0801008;0.0821938
8;calc total;1;8.1185;8.1185;8.1185
8;total;1;11.3704;11.3704;11.3704
188;initialize;1;2.77925;2.77925;2.77925
188;async;100;0.00167855;0.000149779;0.00278798
188;inner;100;0.0785832;0.07789;0.0798525
188;wait;100;1.92121e-05;1.4523e-05;5.5194e-05
188;boundary;100;0.000870829;0.000664612;0.0018468
188;calc iter;100;0.0811529;0.0793609;0.0825196
188;calc total;1;8.11849;8.11849;8.11849
188;total;1;11.3729;11.3729;11.3729
9;initialize;1;2.78084;2.78084;2.78084
9;async;100;0.00226425;0.000384353;0.00368788
9;inner;100;0.0779144;0.0768954;0.0796823
9;wait;100;1.96926e-05;1.4559e-05;7.5107e-05
9;boundary;100;0.000966935;0.000642629;0.00212284
9;calc iter;100;0.0811669;0.0796332;0.0827989
9;calc total;1;8.1185;8.1185;8.1185
9;total;1;11.3742;11.3742;11.3742
189;initialize;1;2.77737;2.77737;2.77737
189;async;100;0.0015279;0.000211249;0.0030271
189;inner;100;0.0785506;0.0776352;0.0802369
189;wait;100;1.91803e-05;1.3405e-05;3.6939e-05
189;boundary;100;0.00105247;0.000651519;0.00216833
189;calc iter;100;0.0811518;0.0794014;0.0833288
189;calc total;1;8.11849;8.11849;8.11849
189;total;1;11.371;11.371;11.371
10;initialize;1;2.78523;2.78523;2.78523
10;async;100;0.00215197;0.000574288;0.00349295
10;inner;100;0.078189;0.0772922;0.0798814
10;wait;100;1.93744e-05;1.4389e-05;5.0547e-05
10;boundary;100;0.000799136;0.000667568;0.00151333
10;calc iter;100;0.0811608;0.0800841;0.0825714
10;calc total;1;8.1185;8.1185;8.1185
10;total;1;11.3786;11.3786;11.3786
190;initialize;1;2.78173;2.78173;2.78173
190;async;100;0.00140721;0.000168451;0.00313407
190;inner;100;0.078882;0.0781423;0.0801446
190;wait;100;1.79497e-05;1.3879e-05;4.7381e-05
190;boundary;100;0.000835628;0.000679487;0.00169503
190;calc iter;100;0.081144;0.0796681;0.083088
190;calc total;1;8.11849;8.11849;8.11849
190;total;1;11.3753;11.3753;11.3753
11;initialize;1;2.78215;2.78215;2.78215
11;async;100;0.00170324;0.000370022;0.00286505
11;inner;100;0.0786534;0.0778309;0.0802834
11;wait;100;1.93611e-05;1.5208e-05;3.9116e-05
11;boundary;100;0.000777438;0.000689634;0.00106121
11;calc iter;100;0.0811546;0.0797643;0.0822066
11;calc total;1;8.1185;8.1185;8.1185
11;total;1;11.3755;11.3755;11.3755
191;initialize;1;2.77526;2.77526;2.77526
191;async;100;0.00145495;0.000219096;0.0027378
191;inner;100;0.0789036;0.0781287;0.0800052
191;wait;100;1.87856e-05;1.4487e-05;5.5677e-05
191;boundary;100;0.000767183;0.000642084;0.00160112
191;calc iter;100;0.0811454;0.0796531;0.0832549
191;calc total;1;8.11849;8.11849;8.11849
191;total;1;11.3689;11.3689;11.3689
12;initialize;1;2.77452;2.77452;2.77452
12;async;100;0.00072607;0.000159412;0.00189738
12;inner;100;0.0791387;0.0783246;0.0808539
12;wait;100;2.45981e-05;1.6125e-05;4.4181e-05
12;boundary;100;0.00127155;0.0007054;0.00203087
12;calc iter;100;0.0811621;0.0803653;0.0821889
12;calc total;1;8.1185;8.1185;8.1185
12;total;1;11.3678;11.3678;11.3678
13;initialize;1;2.77854;2.77854;2.77854
13;async;100;0.000904859;0.000156415;0.00186733
13;inner;100;0.078746;0.0780843;0.0804445
13;wait;100;3.15749e-05;1.6883e-05;5.0585e-05
13;boundary;100;0.00147597;0.000772514;0.00201176
13;calc iter;100;0.0811598;0.0804201;0.081845
13;calc total;1;8.1185;8.1185;8.1185
13;total;1;11.3719;11.3719;11.3719
14;initialize;1;2.7888;2.7888;2.7888
14;async;100;0.000623092;0.000195225;0.00156712
14;inner;100;0.0785556;0.0777305;0.0803329
14;wait;100;3.54772e-05;2.1647e-05;4.7627e-05
14;boundary;100;0.00194182;0.000826818;0.00256608
14;calc iter;100;0.0811571;0.0804478;0.0819775
14;calc total;1;8.1185;8.1185;8.1185
14;total;1;11.3822;11.3822;11.3822
15;initialize;1;2.7797;2.7797;2.7797
15;async;100;0.000587708;0.000228517;0.00128947
15;inner;100;0.0785435;0.0777955;0.0803295
15;wait;100;3.74856e-05;1.6534e-05;5.2609e-05
15;boundary;100;0.00198519;0.000747592;0.00255175
15;calc iter;100;0.0811552;0.0806471;0.0818155
15;calc total;1;8.1185;8.1185;8.1185
15;total;1;11.373;11.373;11.373
16;initialize;1;2.79038;2.79038;2.79038
16;async;100;0.000342745;0.000169927;0.00100171
16;inner;100;0.0790889;0.0781205;0.0808803
16;wait;100;3.0592e-05;1.5029e-05;4.2762e-05
16;boundary;100;0.00169415;0.000704462;0.00223753
16;calc iter;100;0.081158;0.0804774;0.0822119
16;calc total;1;8.1185;8.1185;8.1185
16;total;1;11.3837;11.3837;11.3837
17;initialize;1;2.78078;2.78078;2.78078
17;async;100;0.00111981;0.000216009;0.00199621
17;inner;100;0.0781924;0.0775668;0.0796326
17;wait;100;3.40903e-05;2.2689e-05;9.3604e-05
17;boundary;100;0.00181269;0.000934889;0.00239721
17;calc iter;100;0.0811607;0.0804807;0.0818484
17;calc total;1;8.1185;8.1185;8.1185
17;total;1;11.3741;11.3741;11.3741
18;initialize;1;2.78893;2.78893;2.78893
18;async;100;0.00125187;0.000181635;0.00229037
18;inner;100;0.0785215;0.0776735;0.0801611
18;wait;100;2.76093e-05;1.8371e-05;6.9729e-05
18;boundary;100;0.00136167;0.000879571;0.00196306
18;calc iter;100;0.0811642;0.0798776;0.0820364
18;calc total;1;8.1185;8.1185;8.1185
18;total;1;11.3822;11.3822;11.3822
19;initialize;1;2.77931;2.77931;2.77931
19;async;100;0.00119648;0.00016053;0.00237281
19;inner;100;0.0786323;0.0779342;0.0801385
19;wait;100;2.58094e-05;1.5076e-05;7.3567e-05
19;boundary;100;0.00131735;0.000664085;0.00174844
19;calc iter;100;0.0811731;0.0799993;0.0823227
19;calc total;1;8.1185;8.1185;8.1185
19;total;1;11.3726;11.3726;11.3726
20;initialize;1;2.79141;2.79141;2.79141
20;async;100;0.00141607;0.000282567;0.00244026
20;inner;100;0.0782943;0.0776306;0.0801851
20;wait;100;2.34051e-05;1.593e-05;6.8168e-05
20;boundary;100;0.00144456;0.000629153;0.00192201
20;calc iter;100;0.0811803;0.0799782;0.0823447
20;calc total;1;8.1185;8.1185;8.1185
20;total;1;11.3848;11.3848;11.3848
21;initialize;1;2.79289;2.79289;2.79289
21;async;100;0.00154669;0.000566891;0.00274598
21;inner;100;0.0780393;0.0774825;0.0799983
21;wait;100;2.47748e-05;1.6249e-05;8.2864e-05
21;boundary;100;0.00156851;0.00062792;0.00209114
21;calc iter;100;0.0811815;0.0796925;0.0829399
21;calc total;1;8.1185;8.1185;8.1185
21;total;1;11.3862;11.3862;11.3862
22;initialize;1;2.77892;2.77892;2.77892
22;async;100;0.00117195;0.000238697;0.00243422
22;inner;100;0.0786616;0.0779336;0.0802939
22;wait;100;2.60967e-05;1.6869e-05;6.7067e-05
22;boundary;100;0.00131157;0.000670331;0.0017381
22;calc iter;100;0.0811728;0.0800455;0.0826489
22;calc total;1;8.1185;8.1185;8.1185
22;total;1;11.3723;11.3723;11.3723
23;initialize;1;2.77425;2.77425;2.77425
23;async;100;0.000965691;0.000163697;0.00248708
23;inner;100;0.0787799;0.0781723;0.0803576
23;wait;100;2.40109e-05;1.6166e-05;4.919e-05
23;boundary;100;0.0013953;0.000801486;0.00177766
23;calc iter;100;0.0811661;0.0800477;0.0823411
23;calc total;1;8.1185;8.1185;8.1185
23;total;1;11.3676;11.3676;11.3676
MPI
Running Jacobi on 192 processors with (16, 12) elements.
Array Dimensions: 54992 54996
Block Dimensions: 3437 4583
== Energy Conservation Check ==
initial Energy:               25.000
  final Energy:               25.000
    Difference:               -0.000
== Time Statistics ==
Completed 100 iterations.
# unit_id;function_name;num_calls;avg_runtime;min_runtime;max_runtime
24;calc total;1;8.15525;8.15525;8.15525
24;calc update async;100;0.000120029;1.8714e-05;0.00749529
24;calc inner;100;0.0786782;0.0763575;0.0795048
24;calc wait;100;0.00182474;0.000437816;0.0104972
24;calc bound;100;0.000850865;0.000452922;0.00183915
24;calc iter;100;0.081476;0.0789625;0.0905395
24;total;1;10.3489;10.3489;10.3489
120;calc total;1;8.15416;8.15416;8.15416
120;calc update async;100;0.000116901;1.7025e-05;0.00792012
120;calc inner;100;0.0780935;0.0750095;0.0788531
120;calc wait;100;0.00209727;0.000412784;0.0106527
120;calc bound;100;0.000758867;0.000449426;0.0016721
120;calc iter;100;0.0813871;0.0790211;0.090478
120;total;1;10.3557;10.3557;10.3557
96;calc total;1;8.16491;8.16491;8.16491
96;calc update async;100;7.11615e-05;1.5374e-05;0.00401398
96;calc inner;100;0.0782315;0.0767453;0.0790823
96;calc wait;100;0.00207333;0.000462908;0.0116716
96;calc bound;100;0.000788527;0.000523815;0.00181154
96;calc iter;100;0.081401;0.0792305;0.0911046
96;total;1;10.3507;10.3507;10.3507
72;calc total;1;8.15241;8.15241;8.15241
72;calc update async;100;0.000131324;2.4298e-05;0.00800951
72;calc inner;100;0.0787083;0.0760801;0.0793675
72;calc wait;100;0.00182986;0.000437496;0.0103952
72;calc bound;100;0.000837947;0.000456239;0.00181052
72;calc iter;100;0.0815099;0.0787914;0.090497
72;total;1;10.341;10.341;10.341
25;calc total;1;8.15995;8.15995;8.15995
25;calc update async;100;9.51212e-05;1.9917e-05;0.00505269
25;calc inner;100;0.0784941;0.0772998;0.0792414
25;calc wait;100;0.00208571;0.000390621;0.0106059
25;calc bound;100;0.000847748;0.000432819;0.00169714
25;calc iter;100;0.0815252;0.0788054;0.0908955
25;total;1;10.3468;10.3468;10.3468
48;calc total;1;8.16673;8.16673;8.16673
48;calc update async;100;7.22301e-05;1.8584e-05;0.0039558
48;calc inner;100;0.0770997;0.0759534;0.0778014
48;calc wait;100;0.00239;0.000461034;0.0112087
48;calc bound;100;0.000703681;0.000514759;0.00180681
48;calc iter;100;0.0812324;0.0780243;0.0908321
48;total;1;10.336;10.336;10.336
97;calc total;1;8.16107;8.16107;8.16107
97;calc update async;100;7.749e-05;1.6052e-05;0.00438648
97;calc inner;100;0.0781208;0.0773586;0.0788
97;calc wait;100;0.0021238;0.000479684;0.0114372
97;calc bound;100;0.000784101;0.000538673;0.00169249
97;calc iter;100;0.0813628;0.0794285;0.0906776
97;total;1;10.3539;10.3539;10.3539
73;calc total;1;8.16069;8.16069;8.16069
73;calc update async;100;0.000101072;3.1461e-05;0.00474273
73;calc inner;100;0.078438;0.0769015;0.0791386
73;calc wait;100;0.00219172;0.000404019;0.0109923
73;calc bound;100;0.000861715;0.000440978;0.00170886
73;calc iter;100;0.0815947;0.0789046;0.0942638
73;total;1;10.3525;10.3525;10.3525
26;calc total;1;8.16115;8.16115;8.16115
26;calc update async;100;9.55689e-05;2.1854e-05;0.00498845
26;calc inner;100;0.0784303;0.0775735;0.0793987
26;calc wait;100;0.0021765;0.000458268;0.0116303
26;calc bound;100;0.000837974;0.000448236;0.0016681
26;calc iter;100;0.0815429;0.0793462;0.0909806
26;total;1;10.3446;10.3446;10.3446
49;calc total;1;8.16265;8.16265;8.16265
49;calc update async;100;8.18066e-05;1.855e-05;0.00478544
49;calc inner;100;0.0774752;0.0764548;0.078187
49;calc wait;100;0.00192451;0.000430709;0.0107708
49;calc bound;100;0.000700953;0.000524761;0.00143173
49;calc iter;100;0.0811932;0.0789103;0.0906081
49;total;1;10.3403;10.3403;10.3403
98;calc total;1;8.16276;8.16276;8.16276
98;calc update async;100;7.84743e-05;1.6772e-05;0.00441793
98;calc inner;100;0.0780912;0.0772128;0.0787951
98;calc wait;100;0.00213949;0.000500191;0.0115348
98;calc bound;100;0.000808351;0.000522219;0.0017582
98;calc iter;100;0.0813805;0.079255;0.0911219
98;total;1;10.3539;10.3539;10.3539
74;calc total;1;8.16371;8.16371;8.16371
74;calc update async;100;9.06244e-05;2.3631e-05;0.00405117
74;calc inner;100;0.0787171;0.0778122;0.0793113
74;calc wait;100;0.00196992;0.00042269;0.0106668
74;calc bound;100;0.00085468;0.000471602;0.00171415
74;calc iter;100;0.0816345;0.079522;0.090795
74;total;1;10.3441;10.3441;10.3441
27;calc total;1;8.15922;8.15922;8.15922
27;calc update async;100;0.00010129;2.0804e-05;0.00549564
27;calc inner;100;0.078592;0.0775711;0.0792068
27;calc wait;100;0.00198249;0.000432871;0.0114126
27;calc bound;100;0.00084592;0.000439404;0.00174884
27;calc iter;100;0.0815243;0.0787927;0.0908718
27;total;1;10.3298;10.3298;10.3298
50;calc total;1;8.16456;8.16456;8.16456
50;calc update async;100;7.58056e-05;1.8875e-05;0.00431393
50;calc inner;100;0.0770945;0.0760889;0.0778712
50;calc wait;100;0.00235115;0.000510502;0.0123737
50;calc bound;100;0.000705165;0.000498747;0.00143069
50;calc iter;100;0.0812392;0.078204;0.0912958
50;total;1;10.3408;10.3408;10.3408
99;calc total;1;8.16008;8.16008;8.16008
99;calc update async;100;8.21963e-05;1.6531e-05;0.00467962
99;calc inner;100;0.0781158;0.0772953;0.0788436
99;calc wait;100;0.00205351;0.000499651;0.0110804
99;calc bound;100;0.000815834;0.000521483;0.00178814
99;calc iter;100;0.0813539;0.0793651;0.0904888
99;total;1;10.3502;10.3502;10.3502
75;calc total;1;8.15945;8.15945;8.15945
75;calc update async;100;0.000104055;3.0516e-05;0.00524157
75;calc inner;100;0.0784282;0.0775845;0.0790197
75;calc wait;100;0.00221101;0.000472543;0.0114534
75;calc bound;100;0.000846387;0.000442107;0.00172247
75;calc iter;100;0.0815922;0.0786864;0.0910052
75;total;1;10.3542;10.3542;10.3542
28;calc total;1;8.16111;8.16111;8.16111
28;calc update async;100;9.29346e-05;2.1503e-05;0.00466026
28;calc inner;100;0.0783213;0.0774823;0.0792669
28;calc wait;100;0.00224807;0.000503083;0.011981
28;calc bound;100;0.000849191;0.000444076;0.00172675
28;calc iter;100;0.0815448;0.0790258;0.0916553
28;total;1;10.349;10.349;10.349
51;calc total;1;8.16185;8.16185;8.16185
51;calc update async;100;8.16837e-05;1.945e-05;0.00478413
51;calc inner;100;0.0771176;0.0764692;0.0777023
51;calc wait;100;0.00205626;0.000456491;0.00961238
51;calc bound;100;0.000690657;0.000473425;0.00125404
51;calc iter;100;0.0812089;0.0788775;0.0896074
51;total;1;10.3417;10.3417;10.3417
100;calc total;1;8.16031;8.16031;8.16031
100;calc update async;100;8.01251e-05;1.6439e-05;0.00466201
100;calc inner;100;0.0782675;0.0775844;0.0788887
100;calc wait;100;0.00203953;0.000424808;0.0114688
100;calc bound;100;0.000786377;0.000468125;0.00174861
100;calc iter;100;0.08139;0.0790231;0.0908507
100;total;1;10.3523;10.3523;10.3523
76;calc total;1;8.16382;8.16382;8.16382
76;calc update async;100;9.27222e-05;2.6103e-05;0.0041649
76;calc inner;100;0.0784365;0.07729;0.0790579
76;calc wait;100;0.00220231;0.000509177;0.0114477
76;calc bound;100;0.000835347;0.000448468;0.00174573
76;calc iter;100;0.0816379;0.0788511;0.0949879
76;total;1;10.3391;10.3391;10.3391
29;calc total;1;8.15966;8.15966;8.15966
29;calc update async;100;0.000107527;2.0246e-05;0.00633498
29;calc inner;100;0.0785417;0.0772222;0.0792578
29;calc wait;100;0.00198843;0.000443193;0.0118122
29;calc bound;100;0.000836129;0.000555643;0.0017396
29;calc iter;100;0.0814762;0.0792944;0.090768
29;total;1;10.3378;10.3378;10.3378
52;calc total;1;8.16419;8.16419;8.16419
52;calc update async;100;7.38316e-05;1.6671e-05;0.00407294
52;calc inner;100;0.0769772;0.0760028;0.0776483
52;calc wait;100;0.00241853;0.000413947;0.0124643
52;calc bound;100;0.000695514;0.000478765;0.00140119
52;calc iter;100;0.0812298;0.0784347;0.0921059
52;total;1;10.3444;10.3444;10.3444
101;calc total;1;8.15794;8.15794;8.15794
101;calc update async;100;8.29507e-05;1.6518e-05;0.00512774
101;calc inner;100;0.0779583;0.0768472;0.0786175
101;calc wait;100;0.00241282;0.000454376;0.0132356
101;calc bound;100;0.000785926;0.000454234;0.00170786
101;calc iter;100;0.0813613;0.0791683;0.0911866
101;total;1;10.3357;10.3357;10.3357
77;calc total;1;8.1601;8.1601;8.1601
77;calc update async;100;0.000109908;2.9374e-05;0.00580036
77;calc inner;100;0.0783702;0.0774565;0.0802454
77;calc wait;100;0.00220617;0.000509957;0.0115987
77;calc bound;100;0.000841408;0.00054935;0.00174096
77;calc iter;100;0.0815304;0.0792551;0.0908993
77;total;1;10.352;10.352;10.352
30;calc total;1;8.16109;8.16109;8.16109
30;calc update async;100;8.87389e-05;1.9459e-05;0.00450592
30;calc inner;100;0.078296;0.077633;0.0789789
30;calc wait;100;0.00227354;0.000467348;0.0121935
30;calc bound;100;0.000829994;0.000536323;0.00168922
30;calc iter;100;0.0814907;0.0791309;0.0915768
30;total;1;10.3421;10.3421;10.3421
53;calc total;1;8.16262;8.16262;8.16262
53;calc update async;100;8.04827e-05;2.0007e-05;0.00464603
53;calc inner;100;0.0770245;0.0757623;0.0777052
53;calc wait;100;0.0021497;0.000441592;0.0105983
53;calc bound;100;0.000661207;0.000452617;0.00091258
53;calc iter;100;0.081216;0.0786867;0.0896425
53;total;1;10.341;10.341;10.341
102;calc total;1;8.15877;8.15877;8.15877
102;calc update async;100;8.3246e-05;1.7939e-05;0.00495913
102;calc inner;100;0.0780314;0.0771749;0.0787291
102;calc wait;100;0.00220022;0.000510853;0.0114198
102;calc bound;100;0.000785263;0.000443731;0.00179972
102;calc iter;100;0.0813736;0.0789256;0.0907565
102;total;1;10.3297;10.3297;10.3297
78;calc total;1;8.16381;8.16381;8.16381
78;calc update async;100;9.68362e-05;2.798e-05;0.00451043
78;calc inner;100;0.0784855;0.0769688;0.0790247
78;calc wait;100;0.00217292;0.000457616;0.0117223
78;calc bound;100;0.000837885;0.000457182;0.0018535
78;calc iter;100;0.0815965;0.0794807;0.0916323
78;total;1;10.3463;10.3463;10.3463
31;calc total;1;8.16193;8.16193;8.16193
31;calc update async;100;8.85536e-05;2.4535e-05;0.00440897
31;calc inner;100;0.078333;0.0775724;0.0789512
31;calc wait;100;0.00221686;0.000512144;0.0109234
31;calc bound;100;0.00085537;0.000590155;0.0016638
31;calc iter;100;0.0814966;0.0792399;0.0901536
31;total;1;10.328;10.328;10.328
54;calc total;1;8.16416;8.16416;8.16416
54;calc update async;100;7.66027e-05;1.8666e-05;0.00424875
54;calc inner;100;0.0769584;0.0759854;0.077661
54;calc wait;100;0.00237858;0.000401573;0.0117607
54;calc bound;100;0.000681036;0.000457345;0.00093495
54;calc iter;100;0.0812577;0.0777402;0.0909733
54;total;1;10.3395;10.3395;10.3395
103;calc total;1;8.15734;8.15734;8.15734
103;calc update async;100;8.71005e-05;1.6706e-05;0.0052519
103;calc inner;100;0.0781957;0.0773417;0.0789819
103;calc wait;100;0.00207818;0.000399282;0.0109462
103;calc bound;100;0.000791267;0.000436614;0.00173546
103;calc iter;100;0.0813635;0.0791278;0.090646
103;total;1;10.3476;10.3476;10.3476
79;calc total;1;8.16485;8.16485;8.16485
79;calc update async;100;9.1479e-05;2.3955e-05;0.00405612
79;calc inner;100;0.0784552;0.0772661;0.0790893
79;calc wait;100;0.00217069;0.000429195;0.0111305
79;calc bound;100;0.000826806;0.000501396;0.00166091
79;calc iter;100;0.0816058;0.0788968;0.0907187
79;total;1;10.3318;10.3318;10.3318
32;calc total;1;8.16711;8.16711;8.16711
32;calc update async;100;8.42825e-05;2.0555e-05;0.00400645
32;calc inner;100;0.0784987;0.0764949;0.0792165
32;calc wait;100;0.00214196;0.000470134;0.0107029
32;calc bound;100;0.000853428;0.000489876;0.00180531
32;calc iter;100;0.0815807;0.0793056;0.0905568
32;total;1;10.3475;10.3475;10.3475
55;calc total;1;8.16126;8.16126;8.16126
55;calc update async;100;8.4387e-05;1.7719e-05;0.00482265
55;calc inner;100;0.0769723;0.075936;0.0775944
55;calc wait;100;0.0023477;0.000413028;0.0110195
55;calc bound;100;0.000690764;0.000438856;0.00122149
55;calc iter;100;0.0812242;0.0783281;0.0917056
55;total;1;10.3359;10.3359;10.3359
104;calc total;1;8.1542;8.1542;8.1542
104;calc update async;100;0.000108144;1.7229e-05;0.0073247
104;calc inner;100;0.0781444;0.0762944;0.0788539
104;calc wait;100;0.00200065;0.000421808;0.010397
104;calc bound;100;0.000790985;0.000454599;0.00186377
104;calc iter;100;0.081358;0.0790834;0.0903167
104;total;1;10.3472;10.3472;10.3472
80;calc total;1;8.16347;8.16347;8.16347
80;calc update async;100;9.39621e-05;2.6186e-05;0.00429314
80;calc inner;100;0.0785034;0.0774241;0.0794204
80;calc wait;100;0.0021254;0.000465208;0.0102278
80;calc bound;100;0.000854086;0.000485086;0.00174371
80;calc iter;100;0.0815917;0.0789989;0.0901089
80;total;1;10.3407;10.3407;10.3407
33;calc total;1;8.16355;8.16355;8.16355
33;calc update async;100;8.84023e-05;1.9407e-05;0.0043349
33;calc inner;100;0.0784146;0.0774256;0.0790414
33;calc wait;100;0.00218577;0.000403834;0.0105367
33;calc bound;100;0.000853531;0.00047563;0.00176957
33;calc iter;100;0.0815445;0.0792766;0.0900252
33;total;1;10.3383;10.3383;10.3383
56;calc total;1;8.15492;8.15492;8.15492
56;calc update async;100;0.000117465;1.8199e-05;0.00811088
56;calc inner;100;0.077057;0.0754117;0.0776685
56;calc wait;100;0.00212438;0.000463986;0.010871
56;calc bound;100;0.000702545;0.000447492;0.00108093
56;calc iter;100;0.0811712;0.0777394;0.0909453
56;total;1;10.3419;10.3419;10.3419
105;calc total;1;8.1584;8.1584;8.1584
105;calc update async;100;8.64357e-05;1.7792e-05;0.00500065
105;calc inner;100;0.0778129;0.0770839;0.0785952
105;calc wait;100;0.00240692;0.00039198;0.0109571
105;calc bound;100;0.000799878;0.000436902;0.00175968
105;calc iter;100;0.0813906;0.0792557;0.0899723
105;total;1;10.3423;10.3423;10.3423
81;calc total;1;8.16029;8.16029;8.16029
81;calc update async;100;0.000102497;2.1838e-05;0.00506111
81;calc inner;100;0.0784936;0.0774468;0.0791351
81;calc wait;100;0.0021203;0.000434857;0.0104983
34;calc total;1;8.16489;8.16489;8.16489
34;calc update async;100;8.7602e-05;1.9655e-05;0.0041151
34;calc inner;100;0.0784855;0.0770778;0.0792701
34;calc wait;100;0.00212731;0.000446241;0.0104385
34;calc bound;100;0.00085475;0.000476759;0.00174272
34;calc iter;100;0.0815576;0.0790771;0.0902529
34;total;1;10.3367;10.3367;10.3367
57;calc total;1;8.15999;8.15999;8.15999
57;calc update async;100;9.39655e-05;1.7782e-05;0.00575993
57;calc inner;100;0.077128;0.0762886;0.0778065
57;calc wait;100;0.00212426;0.000488071;0.0104774
57;calc bound;100;0.000728496;0.000434834;0.00160798
57;calc iter;100;0.0812202;0.0785541;0.0909007
57;total;1;10.3372;10.3372;10.3372
106;calc total;1;8.16296;8.16296;8.16296
106;calc update async;100;7.71045e-05;1.8106e-05;0.00428514
106;calc inner;100;0.0781622;0.0773601;0.0794348
106;calc wait;100;0.00201596;0.000487222;0.00899216
106;calc bound;100;0.000796438;0.000461001;0.00184636
106;calc iter;100;0.0814464;0.0792051;0.0895936
106;total;1;10.336;10.336;10.336
81;calc bound;100;0.000842194;0.000549559;0.00184767
81;calc iter;100;0.0815613;0.0792547;0.0905163
81;total;1;10.3518;10.3518;10.3518
35;calc total;1;8.16241;8.16241;8.16241
35;calc update async;100;9.14813e-05;2.0799e-05;0.00447162
35;calc inner;100;0.0784909;0.0775321;0.079102
35;calc wait;100;0.00205737;0.000417968;0.0104061
35;calc bound;100;0.000890275;0.000478512;0.0017302
35;calc iter;100;0.0815324;0.0791216;0.0929857
35;total;1;10.334;10.334;10.334
58;calc total;1;8.16178;8.16178;8.16178
58;calc update async;100;8.92387e-05;1.8077e-05;0.00540356
58;calc inner;100;0.0770925;0.076111;0.0778277
58;calc wait;100;0.00228475;0.000487846;0.0104634
58;calc bound;100;0.000718242;0.00045429;0.0018227
58;calc iter;100;0.0812497;0.0784455;0.0901213
58;total;1;10.3372;10.3372;10.3372
121;calc total;1;8.15878;8.15878;8.15878
121;calc update async;100;8.68772e-05;1.5655e-05;0.00493903
121;calc inner;100;0.0781539;0.0765421;0.078885
121;calc wait;100;0.00209996;0.00044572;0.0111195
121;calc bound;100;0.00077235;0.000435385;0.00158907
121;calc iter;100;0.0814288;0.0790399;0.0911262
121;total;1;10.3581;10.3581;10.3581
107;calc total;1;8.15805;8.15805;8.15805
107;calc update async;100;8.40097e-05;1.6728e-05;0.00521328
107;calc inner;100;0.0781575;0.0775604;0.0789753
107;calc wait;100;0.00210498;0.000475262;0.0101065
107;calc bound;100;0.000787917;0.000497834;0.00166992
107;calc iter;100;0.0813325;0.0792708;0.0897497
107;total;1;10.3468;10.3468;10.3468
82;calc total;1;8.16125;8.16125;8.16125
82;calc update async;100;0.00010304;2.212e-05;0.00528989
82;calc inner;100;0.0785339;0.077833;0.0791797
82;calc wait;100;0.00212136;0.000461606;0.0101645
82;calc bound;100;0.000838634;0.000470767;0.00159925
82;calc iter;100;0.0815991;0.0792108;0.0899208
82;total;1;10.3385;10.3385;10.3385
36;calc total;1;8.16268;8.16268;8.16268
36;calc update async;100;9.45472e-05;2.4401e-05;0.00457598
36;calc inner;100;0.0769692;0.075985;0.0778395
36;calc wait;100;0.00190782;0.000362525;0.0105538
36;calc bound;100;0.000610527;0.000454454;0.000919294
36;calc iter;100;0.0815299;0.0793004;0.0916363
36;total;1;10.3352;10.3352;10.3352
59;calc total;1;8.15962;8.15962;8.15962
59;calc update async;100;8.65826e-05;1.682e-05;0.00544049
59;calc inner;100;0.0772659;0.0766022;0.0778328
59;calc wait;100;0.00197667;0.000437259;0.0100503
59;calc bound;100;0.000717133;0.000525122;0.00167142
59;calc iter;100;0.0811622;0.0784728;0.0892336
59;total;1;10.3356;10.3356;10.3356
122;calc total;1;8.16015;8.16015;8.16015
122;calc update async;100;8.84972e-05;1.5346e-05;0.0049558
122;calc inner;100;0.0781306;0.0765535;0.0791246
122;calc wait;100;0.00206207;0.000489776;0.013115
122;calc bound;100;0.000749333;0.000458326;0.00175631
122;calc iter;100;0.0814528;0.0791595;0.0925891
122;total;1;10.3584;10.3584;10.3584
108;calc total;1;8.1619;8.1619;8.1619
108;calc update async;100;9.59857e-05;2.3742e-05;0.00462573
108;calc inner;100;0.0783871;0.0776195;0.0791932
83;calc total;1;8.15977;8.15977;8.15977
83;calc update async;100;0.000104666;2.4457e-05;0.00516869
83;calc inner;100;0.0785323;0.0769711;0.0791675
83;calc wait;100;0.00209542;0.000398084;0.0102798
83;calc bound;100;0.000849205;0.000456647;0.00172312
83;calc iter;100;0.0815842;0.0788247;0.0936301
83;total;1;10.3435;10.3435;10.3435
37;calc total;1;8.16084;8.16084;8.16084
37;calc update async;100;9.43551e-05;2.1535e-05;0.00488239
37;calc inner;100;0.0769599;0.0761531;0.0785825
37;calc wait;100;0.00220036;0.000376988;0.0106027
37;calc bound;100;0.000604047;0.000447548;0.000992442
37;calc iter;100;0.0815273;0.0792706;0.0906272
37;total;1;10.3482;10.3482;10.3482
60;calc total;1;8.16161;8.16161;8.16161
60;calc update async;100;9.40892e-05;2.142e-05;0.0053744
60;calc inner;100;0.0781952;0.0772458;0.0790882
60;calc wait;100;0.00206261;0.000421529;0.0116865
60;calc bound;100;0.000842573;0.000523205;0.00179392
60;calc iter;100;0.0811967;0.0788579;0.0908604
60;total;1;10.3369;10.3369;10.3369
123;calc total;1;8.1585;8.1585;8.1585
123;calc update async;100;8.75077e-05;1.6309e-05;0.00504384
123;calc inner;100;0.0780786;0.0763401;0.0789581
123;calc wait;100;0.00206412;0.000443617;0.0116243
123;calc bound;100;0.00078107;0.000507257;0.00171237
123;calc iter;100;0.081352;0.0791863;0.0910918
123;total;1;10.358;10.358;10.358
108;calc wait;100;0.00205135;0.000461651;0.0111994
108;calc bound;100;0.000844722;0.000554563;0.00180553
108;calc iter;100;0.0813813;0.0794758;0.0906373
108;total;1;10.3443;10.3443;10.3443
84;calc total;1;8.16095;8.16095;8.16095
84;calc update async;100;9.32264e-05;2.2416e-05;0.00453505
84;calc inner;100;0.0773532;0.0763428;0.0785764
84;calc wait;100;0.00186473;0.000355787;0.0104823
84;calc bound;100;0.000638386;0.000433777;0.000932656
84;calc iter;100;0.0815863;0.0791752;0.0928617
84;total;1;10.335;10.335;10.335
38;calc total;1;8.16214;8.16214;8.16214
38;calc update async;100;9.32395e-05;2.3461e-05;0.00465403
38;calc inner;100;0.0769002;0.0756117;0.0777875
38;calc wait;100;0.00235622;0.000396706;0.0117413
38;calc bound;100;0.000620967;0.000432647;0.000949515
38;calc iter;100;0.0815337;0.0791064;0.090907
38;total;1;10.3458;10.3458;10.3458
61;calc total;1;8.15943;8.15943;8.15943
61;calc update async;100;0.000105935;2.5353e-05;0.00662725
61;calc inner;100;0.0781472;0.0766324;0.0786948
61;calc wait;100;0.00208798;0.00044667;0.0134039
61;calc bound;100;0.000853509;0.000548267;0.00165701
61;calc iter;100;0.0811968;0.0788279;0.0923623
61;total;1;10.3458;10.3458;10.3458
124;calc total;1;8.15962;8.15962;8.15962
124;calc update async;100;8.76089e-05;1.923e-05;0.00496403
124;calc inner;100;0.0781818;0.0768799;0.0789678
124;calc wait;100;0.00205538;0.000381551;0.0111639
124;calc bound;100;0.000748149;0.000524525;0.00168081
124;calc iter;100;0.0813943;0.0788604;0.0910943
124;total;1;10.3495;10.3495;10.3495
109;calc total;1;8.15839;8.15839;8.15839
109;calc update async;100;0.000110191;2.426e-05;0.00626545
109;calc inner;100;0.0783783;0.0772226;0.0791489
109;calc wait;100;0.00200184;0.000437289;0.012077
109;calc bound;100;0.000851897;0.00055812;0.00179878
109;calc iter;100;0.0813444;0.0792327;0.0915822
109;total;1;10.354;10.354;10.354
85;calc total;1;8.15999;8.15999;8.15999
85;calc update async;100;9.03016e-05;2.0506e-05;0.00454041
85;calc inner;100;0.0773228;0.0765612;0.0786304
85;calc wait;100;0.00241664;0.000402326;0.0111391
85;calc bound;100;0.000659631;0.000457525;0.00109887
85;calc iter;100;0.0815792;0.0793014;0.0909089
85;total;1;10.3475;10.3475;10.3475
39;calc total;1;8.15932;8.15932;8.15932
39;calc update async;100;0.000104859;2.977e-05;0.00537652
39;calc inner;100;0.0769678;0.075864;0.0777468
39;calc wait;100;0.00196082;0.000372769;0.0114763
39;calc bound;100;0.000611875;0.000450057;0.00123227
39;calc iter;100;0.0815163;0.0777168;0.0911947
39;total;1;10.3411;10.3411;10.3411
62;calc total;1;8.16023;8.16023;8.16023
62;calc update async;100;0.000102651;2.154e-05;0.00636377
62;calc inner;100;0.0781502;0.0766051;0.0789171
62;calc wait;100;0.00208913;0.000458441;0.0155282
62;calc bound;100;0.000859737;0.000543634;0.00176479
62;calc iter;100;0.0812041;0.0788369;0.0938355
62;total;1;10.3402;10.3402;10.3402
125;calc total;1;8.15813;8.15813;8.15813
125;calc update async;100;9.0932e-05;1.6917e-05;0.00535589
125;calc inner;100;0.07791;0.0760602;0.078841
125;calc wait;100;0.00226878;0.000396688;0.0116879
125;calc bound;100;0.000760229;0.0004907;0.00160439
125;calc iter;100;0.0813725;0.0790646;0.0903204
125;total;1;10.3584;10.3584;10.3584
110;calc total;1;8.16188;8.16188;8.16188
110;calc update async;100;9.5077e-05;2.0981e-05;0.00458828
110;calc inner;100;0.0783937;0.0775845;0.0791384
110;calc wait;100;0.0020319;0.000447854;0.011496
110;calc bound;100;0.000856951;0.000548894;0.00184999
110;calc iter;100;0.0813799;0.0794643;0.0909412
110;total;1;10.3347;10.3347;10.3347
86;calc total;1;8.16092;8.16092;8.16092
86;calc update async;100;9.53187e-05;2.1593e-05;0.00459284
86;calc inner;100;0.0773467;0.0765296;0.0785517
86;calc wait;100;0.00187928;0.000386058;0.0103542
86;calc bound;100;0.0006312;0.000443284;0.00109464
86;calc iter;100;0.0815909;0.0796735;0.0902095
86;total;1;10.3364;10.3364;10.3364
40;calc total;1;8.15487;8.15487;8.15487
40;calc update async;100;0.000128542;2.5369e-05;0.00803016
40;calc inner;100;0.076829;0.0751198;0.0779128
40;calc wait;100;0.00236094;0.000367216;0.0118529
40;calc bound;100;0.000628301;0.000458776;0.00146641
40;calc iter;100;0.081393;0.0773733;0.0912948
40;total;1;10.3228;10.3228;10.3228
63;calc total;1;8.16175;8.16175;8.16175
63;calc update async;100;9.2884e-05;2.287e-05;0.0052564
63;calc inner;100;0.0782155;0.0773954;0.0788049
63;calc wait;100;0.00204625;0.000460127;0.0109187
63;calc bound;100;0.000861965;0.000506243;0.00174233
63;calc iter;100;0.0812187;0.0788969;0.0905959
63;total;1;10.3324;10.3324;10.3324
126;calc total;1;8.15822;8.15822;8.15822
126;calc update async;100;8.94044e-05;1.7492e-05;0.00527909
126;calc inner;100;0.0777842;0.0759546;0.0787357
126;calc wait;100;0.00232752;0.000483063;0.0113484
126;calc bound;100;0.000731047;0.00052476;0.00166134
126;calc iter;100;0.0813741;0.0787083;0.0909977
126;total;1;10.3428;10.3428;10.3428
111;calc total;1;8.15683;8.15683;8.15683
111;calc update async;100;0.000114706;2.1188e-05;0.00661254
111;calc inner;100;0.0784403;0.0768424;0.0791613
111;calc wait;100;0.00196917;0.000445076;0.0112077
111;calc bound;100;0.000836228;0.000497387;0.00170792
111;calc iter;100;0.0813629;0.0792878;0.090899
111;total;1;10.3482;10.3482;10.3482
87;calc total;1;8.15905;8.15905;8.15905
87;calc update async;100;9.24342e-05;1.9697e-05;0.00450068
87;calc inner;100;0.0773597;0.0762619;0.0785696
87;calc wait;100;0.00231191;0.000391574;0.0116121
87;calc bound;100;0.000647303;0.000465123;0.0010338
87;calc iter;100;0.0815793;0.0783768;0.0916691
87;total;1;10.3404;10.3404;10.3404
41;calc total;1;8.15953;8.15953;8.15953
41;calc update async;100;0.000106979;2.5365e-05;0.00543464
41;calc inner;100;0.0768948;0.0760229;0.0777524
41;calc wait;100;0.00201018;0.00036478;0.0119423
41;calc bound;100;0.000609283;0.000463235;0.00104503
41;calc iter;100;0.0814651;0.078124;0.0918909
41;total;1;10.3415;10.3415;10.3415
64;calc total;1;8.16853;8.16853;8.16853
64;calc update async;100;7.79581e-05;1.9368e-05;0.00383637
64;calc inner;100;0.0780175;0.0763963;0.0786531
64;calc wait;100;0.00234363;0.000471677;0.0123309
64;calc bound;100;0.000841556;0.000508085;0.00184078
64;calc iter;100;0.0812832;0.0788628;0.0911817
64;total;1;10.335;10.335;10.335
112;calc total;1;8.16628;8.16628;8.16628
112;calc update async;100;8.81435e-05;2.1225e-05;0.00392133
112;calc inner;100;0.0783342;0.0769541;0.0790629
112;calc wait;100;0.00221568;0.000421349;0.0127025
112;calc bound;100;0.000816548;0.000470109;0.00193629
112;calc iter;100;0.0814568;0.0793085;0.0944399
112;total;1;10.3361;10.3361;10.3361
88;calc total;1;8.15475;8.15475;8.15475
88;calc update async;100;0.000135322;1.7345e-05;0.00865867
88;calc inner;100;0.0771964;0.0758543;0.0783815
88;calc wait;100;0.00212972;0.000377854;0.0116397
88;calc bound;100;0.000633106;0.000476517;0.00130028
88;calc iter;100;0.081468;0.0784788;0.0909116
88;total;1;10.3454;10.3454;10.3454
42;calc total;1;8.16401;8.16401;8.16401
42;calc update async;100;8.84293e-05;1.7445e-05;0.00407787
42;calc inner;100;0.0768336;0.0756552;0.0777556
42;calc wait;100;0.00250431;0.000391268;0.01214
42;calc bound;100;0.000621521;0.000468687;0.0010863
42;calc iter;100;0.0815032;0.0783869;0.0916347
42;total;1;10.3292;10.3292;10.3292
65;calc total;1;8.16522;8.16522;8.16522
65;calc update async;100;8.02322e-05;2.2229e-05;0.00409906
65;calc inner;100;0.0781628;0.0772093;0.0789655
65;calc wait;100;0.00217866;0.000465364;0.0116034
65;calc bound;100;0.000836184;0.000463937;0.00173714
65;calc iter;100;0.0812755;0.0784745;0.0908277
65;total;1;10.3406;10.3406;10.3406
113;calc total;1;8.16108;8.16108;8.16108
113;calc update async;100;9.74763e-05;2.3641e-05;0.00488527
113;calc inner;100;0.0779124;0.077227;0.0785993
113;calc wait;100;0.00252571;0.000513721;0.0130098
113;calc bound;100;0.000844763;0.000472697;0.00176638
113;calc iter;100;0.0814044;0.0789847;0.0918273
113;total;1;10.354;10.354;10.354
89;calc total;1;8.1583;8.1583;8.1583
89;calc update async;100;9.90572e-05;1.5036e-05;0.00497547
89;calc inner;100;0.07719;0.0761329;0.0783464
89;calc wait;100;0.00233378;0.000396179;0.0116704
89;calc bound;100;0.000635451;0.000449068;0.00107513
89;calc iter;100;0.0814972;0.078346;0.0912418
89;total;1;10.3538;10.3538;10.3538
43;calc total;1;8.15895;8.15895;8.15895
43;calc update async;100;0.000101248;1.7597e-05;0.00543038
43;calc inner;100;0.0767868;0.0760295;0.0776906
43;calc wait;100;0.0023741;0.000406262;0.0110146
43;calc bound;100;0.000613175;0.000486944;0.00101411
43;calc iter;100;0.0814527;0.077979;0.0908321
43;total;1;10.3386;10.3386;10.3386
66;calc total;1;8.16664;8.16664;8.16664
66;calc update async;100;8.09455e-05;2.4234e-05;0.00407379
66;calc inner;100;0.0780357;0.0767446;0.0789736
66;calc wait;100;0.00233082;0.000400965;0.011607
66;calc bound;100;0.000839907;0.000446339;0.0017487
66;calc iter;100;0.0812896;0.0785986;0.0908822
66;total;1;10.3388;10.3388;10.3388
114;calc total;1;8.16406;8.16406;8.16406
114;calc update async;100;8.8223e-05;2.4983e-05;0.00406536
114;calc inner;100;0.0782565;0.0773729;0.0790884
114;calc wait;100;0.00223444;0.000480238;0.0120686
114;calc bound;100;0.000850764;0.000460944;0.00169699
114;calc iter;100;0.081435;0.0792114;0.0908236
114;total;1;10.3383;10.3383;10.3383
90;calc total;1;8.15923;8.15923;8.15923
90;calc update async;100;9.63266e-05;1.6109e-05;0.00474651
90;calc inner;100;0.0772095;0.0758492;0.0785947
90;calc wait;100;0.00211327;0.000384462;0.0119414
90;calc bound;100;0.000615985;0.000461639;0.00126279
90;calc iter;100;0.0815061;0.0789708;0.091801
90;total;1;10.3418;10.3418;10.3418
44;calc total;1;8.16337;8.16337;8.16337
44;calc update async;100;9.3253e-05;1.796e-05;0.00434038
44;calc inner;100;0.0769307;0.0758684;0.0777366
44;calc wait;100;0.00206796;0.000437767;0.0105376
44;calc bound;100;0.000633593;0.000495474;0.000920138
44;calc iter;100;0.0815;0.0781519;0.0904373
44;total;1;10.3307;10.3307;10.3307
91;calc total;1;8.15777;8.15777;8.15777
91;calc update async;100;0.00010192;1.8454e-05;0.00531695
91;calc inner;100;0.0771917;0.0762971;0.0786631
91;calc wait;100;0.00231372;0.000399399;0.0110444
91;calc bound;100;0.000647366;0.000485904;0.00107175
91;calc iter;100;0.0815268;0.078431;0.090983
91;total;1;10.3474;10.3474;10.3474
45;calc total;1;8.15952;8.15952;8.15952
45;calc update async;100;0.000101668;1.9732e-05;0.00549146
45;calc inner;100;0.0769148;0.0762671;0.0777382
45;calc wait;100;0.00227092;0.000395238;0.0103208
45;calc bound;100;0.000629876;0.000473526;0.00101014
45;calc iter;100;0.0814969;0.0783402;0.0904538
45;total;1;10.3362;10.3362;10.3362
92;calc total;1;8.15921;8.15921;8.15921
92;calc update async;100;9.82128e-05;1.7453e-05;0.00510599
92;calc inner;100;0.0772971;0.0763368;0.0786613
92;calc wait;100;0.00209563;0.000412399;0.00997469
92;calc bound;100;0.000654541;0.000470961;0.00110297
92;calc iter;100;0.0815384;0.0784758;0.089816
92;total;1;10.3527;10.3527;10.3527
46;calc total;1;8.16335;8.16335;8.16335
46;calc update async;100;9.05874e-05;2.7635e-05;0.00443243
46;calc inner;100;0.0769488;0.0761181;0.0777508
46;calc wait;100;0.0021709;0.000427837;0.0104287
46;calc bound;100;0.000631246;0.000452774;0.000928099
46;calc iter;100;0.0815316;0.0784795;0.0900219
46;total;1;10.3208;10.3208;10.3208
93;calc total;1;8.15802;8.15802;8.15802
93;calc update async;100;9.82394e-05;1.7957e-05;0.00515167
93;calc inner;100;0.0772927;0.0767251;0.0785431
93;calc wait;100;0.00230489;0.000406518;0.0107152
93;calc bound;100;0.000665751;0.000466759;0.00110753
93;calc iter;100;0.0815307;0.0785065;0.0907649
93;total;1;10.3465;10.3465;10.3465
94;calc total;1;8.15919;8.15919;8.15919
94;calc update async;100;9.44118e-05;1.9817e-05;0.00478772
94;calc inner;100;0.0773778;0.076673;0.0786198
94;calc wait;100;0.00214256;0.000466768;0.0101409
94;calc bound;100;0.000656144;0.000456258;0.00127405
94;calc iter;100;0.0815405;0.0788939;0.0896295
94;total;1;10.3395;10.3395;10.3395
144;calc total;1;8.16347;8.16347;8.16347
144;calc update async;100;8.68346e-05;1.6652e-05;0.00543172
144;calc inner;100;0.0771251;0.0762705;0.0778096
144;calc wait;100;0.00222821;0.00049207;0.0117383
144;calc bound;100;0.000743691;0.000546782;0.00162744
144;calc iter;100;0.0811071;0.0784172;0.0910584
144;total;1;10.3632;10.3632;10.3632
127;calc total;1;8.15913;8.15913;8.15913
127;calc update async;100;8.33727e-05;1.8348e-05;0.004666
127;calc inner;100;0.0778923;0.0763474;0.0785882
127;calc wait;100;0.00232522;0.000508564;0.0103568
127;calc bound;100;0.000777906;0.000527624;0.00155511
127;calc iter;100;0.0813816;0.0790031;0.0897414
127;total;1;10.3394;10.3394;10.3394
168;calc total;1;8.15408;8.15408;8.15408
168;calc update async;100;0.000119228;2.0133e-05;0.00743288
168;calc inner;100;0.0769332;0.0750186;0.0781724
168;calc wait;100;0.00215176;0.000374217;0.0130432
168;calc bound;100;0.000657301;0.00047542;0.00104353
168;calc iter;100;0.081383;0.0789974;0.091907
168;total;1;10.3423;10.3423;10.3423
145;calc total;1;8.16029;8.16029;8.16029
145;calc update async;100;8.97528e-05;1.7787e-05;0.00562276
145;calc inner;100;0.0771178;0.0759898;0.0781869
145;calc wait;100;0.00223617;0.000471353;0.0121285
145;calc bound;100;0.000783412;0.000502114;0.0016504
145;calc iter;100;0.0810717;0.0789138;0.0909642
145;total;1;10.3525;10.3525;10.3525
128;calc total;1;8.16853;8.16853;8.16853
128;calc update async;100;8.04827e-05;1.8182e-05;0.00406057
128;calc inner;100;0.0780484;0.07499;0.0789765
128;calc wait;100;0.00219283;0.000450651;0.0117955
128;calc bound;100;0.000787661;0.000470136;0.00152474
128;calc iter;100;0.0815164;0.0790604;0.0914232
128;total;1;10.3353;10.3353;10.3353
169;calc total;1;8.15828;8.15828;8.15828
169;calc update async;100;0.000102963;2.1567e-05;0.00546519
169;calc inner;100;0.076923;0.0757592;0.0778612
169;calc wait;100;0.0020842;0.000386748;0.0126219
169;calc bound;100;0.000614214;0.000465774;0.000923209
169;calc iter;100;0.0814256;0.0789637;0.0921503
169;total;1;10.3441;10.3441;10.3441
146;calc total;1;8.16125;8.16125;8.16125
146;calc update async;100;9.18675e-05;1.7875e-05;0.00561956
146;calc inner;100;0.0771615;0.0763727;0.0780402
146;calc wait;100;0.00202941;0.000496419;0.0117617
146;calc bound;100;0.000770135;0.000502587;0.00178771
146;calc iter;100;0.0811173;0.0789993;0.0915164
146;total;1;10.357;10.357;10.357
129;calc total;1;8.16569;8.16569;8.16569
129;calc update async;100;8.00053e-05;1.6967e-05;0.0040994
129;calc inner;100;0.078071;0.0759751;0.0788732
129;calc wait;100;0.00202637;0.000434141;0.00962434
129;calc bound;100;0.000807794;0.000450507;0.00164935
129;calc iter;100;0.0814885;0.0792445;0.0897006
129;total;1;10.3546;10.3546;10.3546
170;calc total;1;8.16296;8.16296;8.16296
170;calc update async;100;0.000101437;2.2975e-05;0.00519678
170;calc inner;100;0.0769368;0.0758144;0.0778306
170;calc wait;100;0.00218368;0.00038751;0.0116966
170;calc bound;100;0.000635548;0.000464395;0.000939106
170;calc iter;100;0.0814784;0.0791197;0.0912427
170;total;1;10.3508;10.3508;10.3508
147;calc total;1;8.15966;8.15966;8.15966
147;calc update async;100;8.99906e-05;1.7896e-05;0.00578357
147;calc inner;100;0.0771794;0.0760963;0.078116
147;calc wait;100;0.00228977;0.000459308;0.0121146
147;calc bound;100;0.000817742;0.000466715;0.00183553
147;calc iter;100;0.0810959;0.0782006;0.0908747
147;total;1;10.3524;10.3524;10.3524
130;calc total;1;8.16708;8.16708;8.16708
130;calc update async;100;7.96667e-05;1.5996e-05;0.00418207
130;calc inner;100;0.0781207;0.0756188;0.0787624
130;calc wait;100;0.00221663;0.000490109;0.0103575
130;calc bound;100;0.000793517;0.000443943;0.00150777
130;calc iter;100;0.0814978;0.0786387;0.0907721
130;total;1;10.3524;10.3524;10.3524
171;calc total;1;8.15794;8.15794;8.15794
171;calc update async;100;9.83372e-05;2.1282e-05;0.00536996
171;calc inner;100;0.0768627;0.0754971;0.0777778
171;calc wait;100;0.00257133;0.000389946;0.0132123
171;calc bound;100;0.000635614;0.000453838;0.00104744
171;calc iter;100;0.0814529;0.0787606;0.0923965
171;total;1;10.3474;10.3474;10.3474
148;calc total;1;8.16083;8.16083;8.16083
148;calc update async;100;9.20389e-05;1.6772e-05;0.00579461
148;calc inner;100;0.0772472;0.0763081;0.0786354
148;calc wait;100;0.00222009;0.000454055;0.0122036
148;calc bound;100;0.000779022;0.000475852;0.00173199
148;calc iter;100;0.0811075;0.0785737;0.0910562
148;total;1;10.342;10.342;10.342
131;calc total;1;8.16486;8.16486;8.16486
131;calc update async;100;7.91632e-05;1.8018e-05;0.00428738
131;calc inner;100;0.0780931;0.0759821;0.0790604
172;calc total;1;8.1619;8.1619;8.1619
172;calc update async;100;0.000107571;2.6394e-05;0.00570486
172;calc inner;100;0.0767828;0.0754984;0.0778445
172;calc wait;100;0.00222161;0.000361378;0.0126214
172;calc bound;100;0.000654287;0.000435434;0.00117458
172;calc iter;100;0.0814898;0.0788709;0.092886
172;total;1;10.3429;10.3429;10.3429
149;calc total;1;8.1599;8.1599;8.1599
149;calc update async;100;9.12114e-05;2.0219e-05;0.00565681
149;calc inner;100;0.0769754;0.0757917;0.0782145
149;calc wait;100;0.0024907;0.000523517;0.0126565
149;calc bound;100;0.000764849;0.000454425;0.00182002
149;calc iter;100;0.0810949;0.0784138;0.0908129
149;total;1;10.3464;10.3464;10.3464
131;calc wait;100;0.00219779;0.000423858;0.0141838
131;calc bound;100;0.000799173;0.000439191;0.00171043
131;calc iter;100;0.0814763;0.0785564;0.0957898
131;total;1;10.3389;10.3389;10.3389
173;calc total;1;8.15828;8.15828;8.15828
173;calc update async;100;0.000100834;2.7282e-05;0.0054566
173;calc inner;100;0.0767182;0.07585;0.0777143
173;calc wait;100;0.00251059;0.000432805;0.0121394
173;calc bound;100;0.000662351;0.000439005;0.00121033
173;calc iter;100;0.0814607;0.0789461;0.0917421
173;total;1;10.3405;10.3405;10.3405
150;calc total;1;8.16082;8.16082;8.16082
150;calc update async;100;9.07646e-05;1.8117e-05;0.00574788
150;calc inner;100;0.0769875;0.0759994;0.0779026
150;calc wait;100;0.0024073;0.000537085;0.0120095
150;calc bound;100;0.00072849;0.000458238;0.00181878
150;calc iter;100;0.0811378;0.0783303;0.0911677
150;total;1;10.3491;10.3491;10.3491
132;calc total;1;8.16621;8.16621;8.16621
132;calc update async;100;9.73783e-05;2.3347e-05;0.00451986
132;calc inner;100;0.0783862;0.0775777;0.0790923
132;calc wait;100;0.00210854;0.000387537;0.0112428
132;calc bound;100;0.000835268;0.000450607;0.00171223
132;calc iter;100;0.0815146;0.0788001;0.0956456
132;total;1;10.349;10.349;10.349
174;calc total;1;8.16188;8.16188;8.16188
174;calc update async;100;0.000103121;1.9847e-05;0.00571818
174;calc inner;100;0.0767421;0.0757943;0.0776281
174;calc wait;100;0.00273406;0.000454659;0.0123263
174;calc bound;100;0.000669365;0.000433831;0.00140527
174;calc iter;100;0.0814966;0.0788958;0.092147
174;total;1;10.3458;10.3458;10.3458
151;calc total;1;8.15894;8.15894;8.15894
151;calc update async;100;9.1473e-05;1.9431e-05;0.00558068
151;calc inner;100;0.0771117;0.0761482;0.0780414
151;calc wait;100;0.0023245;0.000423769;0.0115375
151;calc bound;100;0.000747284;0.000433131;0.00164915
151;calc iter;100;0.0811151;0.0785876;0.0911617
151;total;1;10.3458;10.3458;10.3458
133;calc total;1;8.16427;8.16427;8.16427
133;calc update async;100;0.000110993;2.0338e-05;0.00586085
133;calc inner;100;0.0783579;0.0776318;0.0788981
133;calc wait;100;0.00214646;0.000445776;0.0124569
133;calc bound;100;0.000867306;0.000448499;0.00190701
133;calc iter;100;0.0815025;0.0793054;0.0920166
133;total;1;10.3581;10.3581;10.3581
175;calc total;1;8.15675;8.15675;8.15675
175;calc update async;100;0.000111764;2.0343e-05;0.00643077
175;calc inner;100;0.0773318;0.076497;0.0784506
175;calc wait;100;0.00209108;0.000388351;0.00970658
175;calc bound;100;0.00066054;0.000464446;0.00115803
175;calc iter;100;0.0814561;0.0789694;0.0904145
175;total;1;10.3497;10.3497;10.3497
152;calc total;1;8.15461;8.15461;8.15461
152;calc update async;100;0.000112176;1.7591e-05;0.00759771
152;calc inner;100;0.0771151;0.0766058;0.0780854
152;calc wait;100;0.00223473;0.000448215;0.0107171
152;calc bound;100;0.000824428;0.000444963;0.00178735
152;calc iter;100;0.0810795;0.0781811;0.0903087
152;total;1;10.3588;10.3588;10.3588
134;calc total;1;8.16565;8.16565;8.16565
134;calc update async;100;9.56673e-05;2.1591e-05;0.00433861
134;calc inner;100;0.0783989;0.0773576;0.0789605
134;calc wait;100;0.00214275;0.000430095;0.0132361
134;calc bound;100;0.000873846;0.000438147;0.00176353
134;calc iter;100;0.0815165;0.0788822;0.0924515
134;total;1;10.3575;10.3575;10.3575
176;calc total;1;8.16628;8.16628;8.16628
176;calc update async;100;8.40965e-05;2.1756e-05;0.00389143
176;calc inner;100;0.0769833;0.0749877;0.0777574
176;calc wait;100;0.00236492;0.000433115;0.0139237
176;calc bound;100;0.0007135;0.000504781;0.00143564
176;calc iter;100;0.0814881;0.0789504;0.093376
176;total;1;10.3349;10.3349;10.3349
153;calc total;1;8.1583;8.1583;8.1583
153;calc update async;100;9.09925e-05;1.97e-05;0.00530606
153;calc inner;100;0.0773384;0.0768471;0.0780861
153;calc wait;100;0.00198791;0.000424228;0.010017
153;calc bound;100;0.000802916;0.000431473;0.00177736
153;calc iter;100;0.0811179;0.0786342;0.0910143
153;total;1;10.3634;10.3634;10.3634
135;calc total;1;8.16297;8.16297;8.16297
135;calc update async;100;0.000104264;2.4469e-05;0.00511017
135;calc inner;100;0.0783875;0.0775295;0.0798237
135;calc wait;100;0.00214845;0.00044572;0.0123733
135;calc bound;100;0.000849075;0.000456374;0.00172478
135;calc iter;100;0.0814918;0.078868;0.0922617
135;total;1;10.3479;10.3479;10.3479
177;calc total;1;8.161;8.161;8.161
177;calc update async;100;0.000102355;1.9559e-05;0.00562062
177;calc inner;100;0.0769452;0.0761376;0.0778437
177;calc wait;100;0.00191438;0.000442165;0.00985931
177;calc bound;100;0.000650411;0.000504861;0.000914523
177;calc iter;100;0.0814398;0.0791333;0.0907915
177;total;1;10.3454;10.3454;10.3454
154;calc total;1;8.15923;8.15923;8.15923
154;calc update async;100;9.33878e-05;1.8805e-05;0.00583336
154;calc inner;100;0.0771701;0.0765758;0.0780549
154;calc wait;100;0.00223854;0.000410805;0.0105277
154;calc bound;100;0.000784431;0.000471871;0.0018109
154;calc iter;100;0.0811362;0.0783536;0.0897524
154;total;1;10.3606;10.3606;10.3606
136;calc total;1;8.15559;8.15559;8.15559
136;calc update async;100;0.000123902;2.0072e-05;0.00713155
136;calc inner;100;0.0782581;0.076306;0.0788291
136;calc wait;100;0.00213965;0.000488094;0.0117708
136;calc bound;100;0.000839408;0.000512597;0.00175146
136;calc iter;100;0.0813634;0.0789741;0.0911441
136;total;1;10.3418;10.3418;10.3418
178;calc total;1;8.16406;8.16406;8.16406
178;calc update async;100;8.93221e-05;1.8319e-05;0.00462555
178;calc inner;100;0.076953;0.0757915;0.0778576
178;calc wait;100;0.00223315;0.000438265;0.0116209
178;calc bound;100;0.000659051;0.000490861;0.00116786
178;calc iter;100;0.0814671;0.0792112;0.0911188
178;total;1;10.3332;10.3332;10.3332
155;calc total;1;8.15765;8.15765;8.15765
155;calc update async;100;8.7252e-05;2.0098e-05;0.00519261
155;calc inner;100;0.0771738;0.0763786;0.0778794
155;calc wait;100;0.00212095;0.000495592;0.0110273
155;calc bound;100;0.000818489;0.000544817;0.00187755
155;calc iter;100;0.0810493;0.0789065;0.0900002
155;total;1;10.3508;10.3508;10.3508
137;calc total;1;8.16109;8.16109;8.16109
137;calc update async;100;0.000107339;1.9437e-05;0.00538322
137;calc inner;100;0.0781985;0.077429;0.0788274
137;calc wait;100;0.00226928;0.000482866;0.0114603
137;calc bound;100;0.000840413;0.000508886;0.00168479
137;calc iter;100;0.0814181;0.0790357;0.0908056
137;total;1;10.3553;10.3553;10.3553
179;calc total;1;8.1602;8.1602;8.1602
179;calc update async;100;0.000101907;1.6921e-05;0.00565831
179;calc inner;100;0.0769751;0.0761508;0.0778867
179;calc wait;100;0.00211156;0.000393715;0.0109822
179;calc bound;100;0.000626939;0.000485796;0.000932316
179;calc iter;100;0.0814487;0.0786879;0.0908647
179;total;1;10.3509;10.3509;10.3509
156;calc total;1;8.15921;8.15921;8.15921
156;calc update async;100;9.87619e-05;2.4053e-05;0.0057379
156;calc inner;100;0.0780529;0.0771719;0.0789275
156;calc wait;100;0.00207911;0.000462229;0.0112909
156;calc bound;100;0.000846928;0.000619664;0.00175686
156;calc iter;100;0.0810797;0.0791114;0.0902818
156;total;1;10.3463;10.3463;10.3463
138;calc total;1;8.16442;8.16442;8.16442
138;calc update async;100;0.000114278;2.2528e-05;0.00601825
138;calc inner;100;0.078255;0.0774186;0.0789553
138;calc wait;100;0.00220868;0.000468068;0.0113372
138;calc bound;100;0.000867929;0.000527272;0.00178374
138;calc iter;100;0.0814483;0.0793829;0.0905542
138;total;1;10.3498;10.3498;10.3498
180;calc total;1;8.16317;8.16317;8.16317
180;calc update async;100;9.09604e-05;2.8771e-05;0.00373155
157;calc total;1;8.15802;8.15802;8.15802
157;calc update async;100;9.19695e-05;2.3405e-05;0.00517914
157;calc inner;100;0.0780133;0.0772651;0.0789513
157;calc wait;100;0.00212575;0.000513094;0.0117654
157;calc bound;100;0.000860512;0.000556865;0.00180479
157;calc iter;100;0.081094;0.0788888;0.0911287
157;total;1;10.3498;10.3498;10.3498
139;calc total;1;8.16017;8.16017;8.16017
139;calc update async;100;0.000114143;2.4797e-05;0.00602202
139;calc inner;100;0.0782484;0.0774666;0.0789313
139;calc wait;100;0.00221923;0.000507511;0.0102705
139;calc bound;100;0.000856;0.000473191;0.00177633
139;calc iter;100;0.0814403;0.0792451;0.0901517
139;total;1;10.3571;10.3571;10.3571
180;calc inner;100;0.078328;0.0772647;0.0788312
180;calc wait;100;0.00217801;0.000503587;0.0126407
180;calc bound;100;0.000864517;0.000515959;0.0016896
180;calc iter;100;0.0814864;0.0791813;0.0919423
180;total;1;10.338;10.338;10.338
158;calc total;1;8.15919;8.15919;8.15919
158;calc update async;100;9.82845e-05;2.2633e-05;0.00574411
158;calc inner;100;0.078208;0.0771403;0.0793506
158;calc wait;100;0.001915;0.000458052;0.0133917
158;calc bound;100;0.000881528;0.000536431;0.00180856
158;calc iter;100;0.0811051;0.0790803;0.0922894
158;total;1;10.3506;10.3506;10.3506
140;calc total;1;8.16419;8.16419;8.16419
140;calc update async;100;0.000113602;2.4093e-05;0.00597391
140;calc inner;100;0.0784464;0.0777898;0.079305
140;calc wait;100;0.00204944;0.000410902;0.00993094
140;calc bound;100;0.000868272;0.000475242;0.001825
140;calc iter;100;0.0814804;0.0793187;0.0898875
140;total;1;10.3385;10.3385;10.3385
181;calc total;1;8.16105;8.16105;8.16105
181;calc update async;100;0.000107393;3.0171e-05;0.00546922
181;calc inner;100;0.0783954;0.0776095;0.0788871
181;calc wait;100;0.00206578;0.000452566;0.0120465
181;calc bound;100;0.000894116;0.00057345;0.0019048
181;calc iter;100;0.081465;0.0793796;0.0913908
181;total;1;10.3346;10.3346;10.3346
159;calc total;1;8.15986;8.15986;8.15986
159;calc update async;100;9.96615e-05;2.4093e-05;0.00593812
159;calc inner;100;0.0780328;0.0770767;0.0790352
159;calc wait;100;0.00213607;0.000513381;0.0116978
159;calc bound;100;0.000839847;0.000525239;0.00172527
159;calc iter;100;0.0811112;0.0789164;0.0909982
159;total;1;10.3502;10.3502;10.3502
141;calc total;1;8.16105;8.16105;8.16105
141;calc update async;100;0.000104997;2.0783e-05;0.00534752
141;calc inner;100;0.0785913;0.0780015;0.0792576
141;calc wait;100;0.00190343;0.000380029;0.010592
141;calc bound;100;0.00084643;0.000474139;0.00175622
141;calc iter;100;0.0814486;0.0793108;0.0908074
141;total;1;10.3515;10.3515;10.3515
182;calc total;1;8.1626;8.1626;8.1626
182;calc update async;100;0.000105783;3.0506e-05;0.00537206
182;calc inner;100;0.078366;0.0778439;0.0789403
182;calc wait;100;0.00216896;0.000474354;0.0117817
182;calc bound;100;0.00086368;0.000478083;0.00186708
182;calc iter;100;0.0815068;0.0792889;0.0916931
182;total;1;10.3465;10.3465;10.3465
160;calc total;1;8.16491;8.16491;8.16491
160;calc update async;100;9.77135e-05;2.545e-05;0.0057669
160;calc inner;100;0.0779262;0.0769617;0.0789551
160;calc wait;100;0.00229527;0.000470131;0.0120443
160;calc bound;100;0.000836388;0.000517139;0.00168904
160;calc iter;100;0.0811578;0.078966;0.0909567
160;total;1;10.3627;10.3627;10.3627
183;calc total;1;8.15968;8.15968;8.15968
183;calc update async;100;0.000106747;2.9831e-05;0.00531465
183;calc inner;100;0.0780424;0.0773242;0.0786331
183;calc wait;100;0.00245144;0.000387451;0.0128796
183;calc bound;100;0.000874189;0.000463368;0.00179579
183;calc iter;100;0.0814775;0.0790789;0.0922883
183;total;1;10.3375;10.3375;10.3375
161;calc total;1;8.16107;8.16107;8.16107
161;calc update async;100;9.99812e-05;2.5183e-05;0.00592028
161;calc inner;100;0.0778544;0.07715;0.078616
161;calc wait;100;0.00234489;0.000491345;0.0118733
161;calc bound;100;0.000846003;0.000461937;0.00167338
161;calc iter;100;0.0811478;0.0786786;0.0906677
161;total;1;10.3596;10.3596;10.3596
184;calc total;1;8.15405;8.15405;8.15405
184;calc update async;100;0.000125144;2.515e-05;0.00733992
184;calc inner;100;0.0782445;0.0772415;0.0788955
184;calc wait;100;0.0021935;0.000447471;0.012033
184;calc bound;100;0.000858918;0.00044075;0.00178298
184;calc iter;100;0.0814243;0.0791685;0.0913935
184;total;1;10.3379;10.3379;10.3379
162;calc total;1;8.16276;8.16276;8.16276
162;calc update async;100;9.87191e-05;2.5197e-05;0.00591241
162;calc inner;100;0.0779158;0.0772029;0.0789865
162;calc wait;100;0.00228994;0.000399585;0.0117845
162;calc bound;100;0.000857242;0.000441957;0.00177239
162;calc iter;100;0.0811643;0.0784941;0.0908265
162;total;1;10.3626;10.3626;10.3626
185;calc total;1;8.15878;8.15878;8.15878
185;calc update async;100;0.00010326;2.9089e-05;0.00509225
185;calc inner;100;0.078218;0.0774887;0.0787538
185;calc wait;100;0.00228639;0.000330684;0.0125692
185;calc bound;100;0.000863029;0.000427064;0.00176072
185;calc iter;100;0.0814733;0.0789268;0.0916867
185;total;1;10.3508;10.3508;10.3508
163;calc total;1;8.16008;8.16008;8.16008
163;calc update async;100;0.000102824;2.3448e-05;0.00617637
163;calc inner;100;0.0779163;0.0774293;0.0789006
163;calc wait;100;0.00224774;0.000529636;0.0113679
163;calc bound;100;0.00087073;0.000432574;0.00186331
163;calc iter;100;0.0811402;0.0787989;0.0907585
163;total;1;10.3356;10.3356;10.3356
186;calc total;1;8.16016;8.16016;8.16016
186;calc update async;100;0.000105065;2.7097e-05;0.00531903
186;calc inner;100;0.0782298;0.0777636;0.0787801
186;calc wait;100;0.00229333;0.000481852;0.0115731
186;calc bound;100;0.000867996;0.000435648;0.00208845
186;calc iter;100;0.0814986;0.0790771;0.0914765
186;total;1;10.3302;10.3302;10.3302
164;calc total;1;8.16031;8.16031;8.16031
164;calc update async;100;0.000106139;2.4119e-05;0.00649196
164;calc inner;100;0.0780481;0.0774395;0.0786292
164;calc wait;100;0.00207587;0.00039621;0.0104956
164;calc bound;100;0.000876729;0.000435628;0.00176753
164;calc iter;100;0.0811447;0.0783233;0.0907373
164;total;1;10.3578;10.3578;10.3578
187;calc total;1;8.1585;8.1585;8.1585
187;calc update async;100;0.000107736;2.7755e-05;0.00537464
187;calc inner;100;0.0782413;0.0777562;0.0786068
187;calc wait;100;0.00224953;0.000516694;0.0105507
187;calc bound;100;0.000881371;0.000426377;0.00179248
187;calc iter;100;0.0814825;0.0788617;0.0902196
187;total;1;10.3416;10.3416;10.3416
165;calc total;1;8.15794;8.15794;8.15794
165;calc update async;100;9.43246e-05;2.4214e-05;0.00522967
165;calc inner;100;0.078173;0.0775152;0.0791399
165;calc wait;100;0.00199502;0.000427087;0.0102753
165;calc bound;100;0.000867158;0.000458501;0.00199586
165;calc iter;100;0.0811319;0.0790093;0.0901225
165;total;1;10.354;10.354;10.354
188;calc total;1;8.15951;8.15951;8.15951
188;calc update async;100;0.000108131;2.6098e-05;0.00549556
188;calc inner;100;0.078434;0.0778967;0.0789005
188;calc wait;100;0.0020848;0.000462648;0.0100719
188;calc bound;100;0.000864483;0.000450057;0.00172003
188;calc iter;100;0.0814945;0.0793647;0.0900026
188;total;1;10.3413;10.3413;10.3413
166;calc total;1;8.15877;8.15877;8.15877
166;calc update async;100;0.000101954;2.33e-05;0.00607742
166;calc inner;100;0.078073;0.0771382;0.0789756
166;calc wait;100;0.00208148;0.000447206;0.0103974
166;calc bound;100;0.000882378;0.000450478;0.00185297
166;calc iter;100;0.0811407;0.0782357;0.0898766
166;total;1;10.3401;10.3401;10.3401
189;calc total;1;8.15813;8.15813;8.15813
189;calc update async;100;0.000103985;2.6572e-05;0.0052501
189;calc inner;100;0.078611;0.0779038;0.0791397
189;calc wait;100;0.0018411;0.000419843;0.0107609
189;calc bound;100;0.000864669;0.000519972;0.0018098
189;calc iter;100;0.0814232;0.0796128;0.0903772
189;total;1;10.3332;10.3332;10.3332
167;calc total;1;8.15734;8.15734;8.15734
167;calc update async;100;9.96653e-05;2.4418e-05;0.00586534
167;calc inner;100;0.0780854;0.0773015;0.0791546
167;calc wait;100;0.00209945;0.000478708;0.010898
167;calc bound;100;0.000841074;0.000463645;0.00178393
167;calc iter;100;0.0811283;0.0788207;0.0904237
167;total;1;10.3534;10.3534;10.3534
190;calc total;1;8.15811;8.15811;8.15811
190;calc update async;100;0.000104657;2.6527e-05;0.00548577
190;calc inner;100;0.0784104;0.0777114;0.0790432
190;calc wait;100;0.00205083;0.00050635;0.0114698
190;calc bound;100;0.000869159;0.000511322;0.00180693
190;calc iter;100;0.0814372;0.0794333;0.0913896
190;total;1;10.3404;10.3404;10.3404
191;calc total;1;8.15904;8.15904;8.15904
191;calc update async;100;0.000109791;2.8444e-05;0.00595753
191;calc inner;100;0.0784244;0.0777746;0.0789187
191;calc wait;100;0.00204465;0.000447204;0.011104
191;calc bound;100;0.000864323;0.000516679;0.00168718
191;calc iter;100;0.0814455;0.0795171;0.0906104
191;total;1;10.3318;10.3318;10.3318
0;calc total;1;8.16853;8.16853;8.16853
0;calc update async;100;7.91585e-05;1.7271e-05;0.00411915
0;calc inner;100;0.0777101;0.0756827;0.0801658
0;calc wait;100;0.00199839;0.000511406;0.0117497
0;calc bound;100;0.000713999;0.000547294;0.0015669
0;calc iter;100;0.0815245;0.0789623;0.0921613
0;total;1;10.3456;10.3456;10.3456
1;calc total;1;8.16522;8.16522;8.16522
1;calc update async;100;8.45217e-05;1.9063e-05;0.00479267
1;calc inner;100;0.0776213;0.0765137;0.0787183
1;calc wait;100;0.00228417;0.000516247;0.012493
1;calc bound;100;0.000717624;0.000505637;0.00169299
1;calc iter;100;0.0814859;0.0786707;0.0918641
1;total;1;10.3594;10.3594;10.3594
2;calc total;1;8.16664;8.16664;8.16664
2;calc update async;100;7.86519e-05;1.744e-05;0.00416054
2;calc inner;100;0.0776072;0.0763999;0.078396
2;calc wait;100;0.00232374;0.000544828;0.0118732
2;calc bound;100;0.000709945;0.000519284;0.00158795
2;calc iter;100;0.0814991;0.078931;0.0914868
2;total;1;10.3434;10.3434;10.3434
3;calc total;1;8.16429;8.16429;8.16429
3;calc update async;100;8.21153e-05;1.6897e-05;0.00446788
3;calc inner;100;0.0778538;0.0767053;0.0787523
3;calc wait;100;0.00206974;0.000463759;0.0125035
3;calc bound;100;0.000703436;0.000489179;0.00152191
3;calc iter;100;0.0814801;0.0790772;0.091854
3;total;1;10.3582;10.3582;10.3582
4;calc total;1;8.16575;8.16575;8.16575
4;calc update async;100;7.88961e-05;1.7711e-05;0.00424055
4;calc inner;100;0.0774552;0.0759488;0.0782626
4;calc wait;100;0.00259638;0.000472171;0.0123295
4;calc bound;100;0.00070647;0.000465206;0.00133683
4;calc iter;100;0.0815183;0.0786946;0.0912681
4;total;1;10.3565;10.3565;10.3565
5;calc total;1;8.16335;8.16335;8.16335
5;calc update async;100;8.34757e-05;1.9566e-05;0.00476859
5;calc inner;100;0.0776343;0.0763755;0.0783856
5;calc wait;100;0.00235274;0.00043458;0.0129332
5;calc bound;100;0.000690831;0.000441508;0.00118359
5;calc iter;100;0.0814901;0.0790152;0.0921704
5;total;1;10.3374;10.3374;10.3374
6;calc total;1;8.1652;8.1652;8.1652
6;calc update async;100;8.01724e-05;1.7294e-05;0.00430252
6;calc inner;100;0.077488;0.0765434;0.0781487
6;calc wait;100;0.00245018;0.000550818;0.012478
6;calc bound;100;0.000701271;0.00044512;0.0012138
6;calc iter;100;0.0815127;0.0784193;0.0915914
6;total;1;10.3386;10.3386;10.3386
7;calc total;1;8.16242;8.16242;8.16242
7;calc update async;100;9.38513e-05;1.8044e-05;0.00546045
7;calc inner;100;0.0774807;0.0762799;0.0781209
7;calc wait;100;0.00237322;0.00040293;0.0117487
7;calc bound;100;0.000729277;0.000429729;0.00129476
7;calc iter;100;0.0814906;0.0779794;0.0938042
7;total;1;10.3444;10.3444;10.3444
8;calc total;1;8.1524;8.1524;8.1524
8;calc update async;100;0.000114747;1.8403e-05;0.00757456
8;calc inner;100;0.0776222;0.074528;0.0782854
8;calc wait;100;0.00205319;0.0005426;0.00975102
8;calc bound;100;0.000753051;0.000455705;0.00132425
8;calc iter;100;0.081415;0.0784158;0.0899227
8;total;1;10.3579;10.3579;10.3579
9;calc total;1;8.16069;8.16069;8.16069
9;calc update async;100;9.80549e-05;1.9494e-05;0.00610174
9;calc inner;100;0.0776055;0.0759777;0.0787989
9;calc wait;100;0.00230031;0.000543171;0.0107978
9;calc bound;100;0.000742634;0.000435953;0.00129054
9;calc iter;100;0.0814881;0.0783874;0.0925668
9;total;1;10.3418;10.3418;10.3418
10;calc total;1;8.1637;8.1637;8.1637
10;calc update async;100;8.78491e-05;1.7831e-05;0.00514239
10;calc inner;100;0.0776836;0.0766973;0.0785424
10;calc wait;100;0.00225912;0.000517537;0.0104936
10;calc bound;100;0.000751519;0.000459731;0.00181562
10;calc iter;100;0.0815273;0.0786959;0.0905653
10;total;1;10.346;10.346;10.346
11;calc total;1;8.15944;8.15944;8.15944
11;calc update async;100;9.92304e-05;1.8316e-05;0.0062465
11;calc inner;100;0.0776564;0.0758566;0.0795163
11;calc wait;100;0.00218704;0.000467001;0.0112149
11;calc bound;100;0.000747804;0.000524727;0.0017233
11;calc iter;100;0.0814057;0.0785217;0.0902706
11;total;1;10.34;10.34;10.34
12;calc total;1;8.16381;8.16381;8.16381
12;calc update async;100;9.04869e-05;2.1169e-05;0.0047234
12;calc inner;100;0.0786674;0.0778244;0.0795804
12;calc wait;100;0.00188145;0.000422971;0.0113795
12;calc bound;100;0.000845953;0.000578864;0.00165786
12;calc iter;100;0.0814877;0.0795443;0.090965
12;total;1;10.3511;10.3511;10.3511
13;calc total;1;8.16009;8.16009;8.16009
13;calc update async;100;0.000101617;2.0431e-05;0.00586426
13;calc inner;100;0.0783597;0.0773446;0.079035
13;calc wait;100;0.0021357;0.000465425;0.0137154
13;calc bound;100;0.000850573;0.000566508;0.00181982
13;calc iter;100;0.0814498;0.0793308;0.0929061
13;total;1;10.3397;10.3397;10.3397
14;calc total;1;8.1638;8.1638;8.1638
14;calc update async;100;9.24774e-05;2.2962e-05;0.0048784
14;calc inner;100;0.0784374;0.0769689;0.07905
14;calc wait;100;0.00209312;0.000504503;0.0157965
14;calc bound;100;0.000858552;0.000526329;0.00180046
14;calc iter;100;0.0814842;0.0793978;0.0945209
14;total;1;10.3547;10.3547;10.3547
15;calc total;1;8.16536;8.16536;8.16536
15;calc update async;100;8.85399e-05;2.1716e-05;0.00441775
15;calc inner;100;0.0784347;0.0775986;0.0790759
15;calc wait;100;0.00215654;0.000456102;0.0125423
15;calc bound;100;0.000840483;0.000501935;0.00172908
15;calc iter;100;0.0815224;0.0789935;0.0920387
15;total;1;10.3385;10.3385;10.3385
16;calc total;1;8.16532;8.16532;8.16532
16;calc update async;100;8.66103e-05;2.3553e-05;0.00431179
16;calc inner;100;0.0782854;0.0773557;0.0788916
16;calc wait;100;0.00230591;0.000432805;0.0115848
16;calc bound;100;0.000840927;0.00048818;0.00172189
16;calc iter;100;0.0815216;0.0792696;0.0910159
16;total;1;10.3493;10.3493;10.3493
17;calc total;1;8.1621;8.1621;8.1621
17;calc update async;100;9.59103e-05;2.4361e-05;0.00518488
17;calc inner;100;0.0782109;0.0773361;0.0788793
17;calc wait;100;0.00233889;0.000442583;0.0127344
17;calc bound;100;0.000840953;0.000476272;0.00176662
17;calc iter;100;0.0814889;0.0787002;0.092174
17;total;1;10.3478;10.3478;10.3478
18;calc total;1;8.16314;8.16314;8.16314
18;calc update async;100;8.86016e-05;2.3361e-05;0.00449892
18;calc inner;100;0.0782641;0.0774282;0.0790217
18;calc wait;100;0.00229094;0.000500006;0.0115923
18;calc bound;100;0.000857411;0.000444331;0.00174653
18;calc iter;100;0.0815035;0.0787901;0.0909082
18;total;1;10.3494;10.3494;10.3494
19;calc total;1;8.1615;8.1615;8.1615
19;calc update async;100;9.57288e-05;2.2122e-05;0.00518914
19;calc inner;100;0.0783715;0.0776683;0.0789082
19;calc wait;100;0.00218752;0.000453714;0.0115856
19;calc bound;100;0.000854894;0.000456382;0.00184201
19;calc iter;100;0.0815118;0.0789042;0.0911187
19;total;1;10.3545;10.3545;10.3545
20;calc total;1;8.16311;8.16311;8.16311
20;calc update async;100;9.94085e-05;2.3e-05;0.005311
20;calc inner;100;0.0784391;0.0777052;0.0791107
20;calc wait;100;0.0020481;0.000386273;0.00995616
20;calc bound;100;0.000870383;0.000445318;0.00172545
20;calc iter;100;0.0815294;0.0787826;0.0934575
20;total;1;10.3526;10.3526;10.3526
21;calc total;1;8.16176;8.16176;8.16176
21;calc update async;100;9.62876e-05;2.3842e-05;0.0053074
21;calc inner;100;0.0784187;0.077238;0.0793306
21;calc wait;100;0.00214532;0.000482357;0.0102608
21;calc bound;100;0.00085374;0.000450575;0.00189323
21;calc iter;100;0.0815165;0.0790583;0.0904716
21;total;1;10.3591;10.3591;10.3591
22;calc total;1;8.1631;8.1631;8.1631
22;calc update async;100;8.96477e-05;2.3395e-05;0.00455884
22;calc inner;100;0.0784136;0.077373;0.0792764
22;calc wait;100;0.00216922;0.00048595;0.0106118
22;calc bound;100;0.000855684;0.000441925;0.00170976
22;calc iter;100;0.0815305;0.0788456;0.0904049
22;total;1;10.3421;10.3421;10.3421
23;calc total;1;8.16088;8.16088;8.16088
23;calc update async;100;0.000106935;2.153e-05;0.00622418
23;calc inner;100;0.0784168;0.0775483;0.0790676
23;calc wait;100;0.00213245;0.000508206;0.0108215
23;calc bound;100;0.000851311;0.000450576;0.00175852
23;calc iter;100;0.0815099;0.0792709;0.0903959
23;total;1;10.3301;10.3301;10.3301
47;calc total;1;8.16545;8.16545;8.16545
47;calc update async;100;8.71194e-05;2.553e-05;0.00405846
47;calc inner;100;0.0769342;0.0759795;0.0778503
47;calc wait;100;0.002197;0.000416362;0.010741
47;calc bound;100;0.000631684;0.000456365;0.000969192
47;calc iter;100;0.081554;0.0792416;0.0906665
47;total;1;10.3467;10.3467;10.3467
95;calc total;1;8.15986;8.15986;8.15986
95;calc update async;100;9.12863e-05;1.9803e-05;0.00457059
95;calc inner;100;0.0773525;0.076648;0.078566
95;calc wait;100;0.00228333;0.000447416;0.0104537
95;calc bound;100;0.000650599;0.000456401;0.000987089
95;calc iter;100;0.0815778;0.079466;0.0904244
95;total;1;10.3478;10.3478;10.3478
67;calc total;1;8.1643;8.1643;8.1643
67;calc update async;100;8.41984e-05;2.4337e-05;0.00441418
67;calc inner;100;0.0780426;0.0773402;0.0788229
67;calc wait;100;0.00228373;0.000532544;0.0112099
67;calc bound;100;0.000839239;0.000440151;0.0016437
67;calc iter;100;0.081271;0.0786543;0.090409
67;total;1;10.3387;10.3387;10.3387
68;calc total;1;8.16575;8.16575;8.16575
68;calc update async;100;8.68726e-05;2.3929e-05;0.004491
68;calc inner;100;0.0781587;0.0772958;0.078832
68;calc wait;100;0.00208858;0.000337918;0.011065
68;calc bound;100;0.000864599;0.000437658;0.00189013
68;calc iter;100;0.0812873;0.0788368;0.0946466
68;total;1;10.3394;10.3394;10.3394
69;calc total;1;8.16335;8.16335;8.16335
69;calc update async;100;8.61096e-05;2.2099e-05;0.00468208
69;calc inner;100;0.0781442;0.0771946;0.0788099
69;calc wait;100;0.00214793;0.000499041;0.0109514
69;calc bound;100;0.000871918;0.000454584;0.00197888
69;calc iter;100;0.0812739;0.0787402;0.0905596
69;total;1;10.3329;10.3329;10.3329
70;calc total;1;8.1652;8.1652;8.1652
70;calc update async;100;8.63065e-05;2.4508e-05;0.00466549
70;calc inner;100;0.0781666;0.0772985;0.0787583
70;calc wait;100;0.00218123;0.000470799;0.0108638
70;calc bound;100;0.000856322;0.000443957;0.00177995
70;calc iter;100;0.0812931;0.078822;0.0902372
70;total;1;10.333;10.333;10.333
71;calc total;1;8.16242;8.16242;8.16242
71;calc update async;100;8.9632e-05;2.1437e-05;0.00515557
71;calc inner;100;0.0782022;0.0772563;0.0786997
71;calc wait;100;0.00213606;0.000465957;0.0102265
71;calc bound;100;0.000832066;0.000455788;0.00170441
71;calc iter;100;0.0812668;0.0787842;0.0896396
71;total;1;10.3319;10.3319;10.3319
115;calc total;1;8.16019;8.16019;8.16019
115;calc update async;100;0.000103547;2.3155e-05;0.0053126
115;calc inner;100;0.0782858;0.0777587;0.0799652
115;calc wait;100;0.00215867;0.000515278;0.0111825
115;calc bound;100;0.000856798;0.000454408;0.00177239
115;calc iter;100;0.0814238;0.0792185;0.0906613
115;total;1;10.3402;10.3402;10.3402
116;calc total;1;8.16318;8.16318;8.16318
116;calc update async;100;9.40716e-05;2.5127e-05;0.0044259
116;calc inner;100;0.0783929;0.0776333;0.0790845
116;calc wait;100;0.00205122;0.000401719;0.0107232
116;calc bound;100;0.000856711;0.000440357;0.0017767
116;calc iter;100;0.0814549;0.0785632;0.092893
116;total;1;10.3466;10.3466;10.3466
117;calc total;1;8.16105;8.16105;8.16105
117;calc update async;100;9.6594e-05;2.4646e-05;0.00478288
117;calc inner;100;0.0783753;0.0779251;0.0791711
117;calc wait;100;0.00209071;0.000487654;0.0102899
117;calc bound;100;0.000857923;0.000448224;0.00174131
117;calc iter;100;0.0814357;0.0793265;0.0902424
117;total;1;10.3498;10.3498;10.3498
118;calc total;1;8.16261;8.16261;8.16261
118;calc update async;100;9.02863e-05;2.2048e-05;0.00441899
118;calc inner;100;0.0785275;0.077797;0.0792191
118;calc wait;100;0.00199367;0.000435971;0.0105074
118;calc bound;100;0.000838113;0.000432754;0.00176081
118;calc iter;100;0.0814518;0.0788774;0.090208
118;total;1;10.3374;10.3374;10.3374
119;calc total;1;8.15968;8.15968;8.15968
119;calc update async;100;0.000100549;1.9868e-05;0.00530721
119;calc inner;100;0.0784128;0.0777863;0.0789468
119;calc wait;100;0.00209007;0.000432166;0.011553
119;calc bound;100;0.000811623;0.000456623;0.00170106
119;calc iter;100;0.0814243;0.0792802;0.0913277
119;total;1;10.3452;10.3452;10.3452
142;calc total;1;8.16418;8.16418;8.16418
142;calc update async;100;0.000111913;2.0985e-05;0.00598794
142;calc inner;100;0.0783937;0.0776893;0.0790848
142;calc wait;100;0.00211964;0.000487411;0.010404
142;calc bound;100;0.000850064;0.000472501;0.00182567
142;calc iter;100;0.0814784;0.0793251;0.0901836
142;total;1;10.3349;10.3349;10.3349
143;calc total;1;8.16485;8.16485;8.16485
143;calc update async;100;9.77283e-05;2.2002e-05;0.00455727
143;calc inner;100;0.0784201;0.0774579;0.0791549
143;calc wait;100;0.00214506;0.000425992;0.0109181
143;calc bound;100;0.000833913;0.000464715;0.00177738
143;calc iter;100;0.0814991;0.0790788;0.0907833
143;total;1;10.3493;10.3493;10.3493
MPI
Running Jacobi on 192 processors with (16, 12) elements.
Array Dimensions: 54992 54996
Block Dimensions: 3437 4583
== Energy Conservation Check ==
initial Energy:               25.000
  final Energy:               25.000
    Difference:               -0.000
== Time Statistics ==
Completed 100 iterations.
# unit_id;function_name;num_calls;avg_runtime;min_runtime;max_runtime
24;calc total;1;8.15511;8.15511;8.15511
24;calc update async;100;0.00011909;2.423e-05;0.00721094
24;calc inner;100;0.0785085;0.0765273;0.0794147
24;calc wait;100;0.00195599;0.000409932;0.0105418
24;calc bound;100;0.000850174;0.000488453;0.00169619
24;calc iter;100;0.0814362;0.0793993;0.0902046
24;total;1;10.3298;10.3298;10.3298
25;calc total;1;8.16079;8.16079;8.16079
25;calc update async;100;9.88881e-05;2.5581e-05;0.00511115
25;calc inner;100;0.0784693;0.0778493;0.0796352
25;calc wait;100;0.00206534;0.000460903;0.0106875
25;calc bound;100;0.000856578;0.000488189;0.00181192
25;calc iter;100;0.0814927;0.0793071;0.0913022
25;total;1;10.3211;10.3211;10.3211
26;calc total;1;8.16286;8.16286;8.16286
26;calc update async;100;9.08443e-05;2.4465e-05;0.00419043
26;calc inner;100;0.0784239;0.0774643;0.0794891
26;calc wait;100;0.00214051;0.000412893;0.0118593
26;calc bound;100;0.000860471;0.000449847;0.00170657
26;calc iter;100;0.081518;0.0795982;0.0910408
26;total;1;10.3144;10.3144;10.3144
27;calc total;1;8.1598;8.1598;8.1598
27;calc update async;100;9.83569e-05;2.598e-05;0.00508708
27;calc inner;100;0.0786846;0.077873;0.0796247
27;calc wait;100;0.00186918;0.000432572;0.0109215
27;calc bound;100;0.000844757;0.000450578;0.00181748
27;calc iter;100;0.0814993;0.0794908;0.0910016
27;total;1;10.3274;10.3274;10.3274
28;calc total;1;8.16244;8.16244;8.16244
28;calc update async;100;9.04724e-05;2.616e-05;0.00429337
28;calc inner;100;0.078363;0.0776017;0.0797406
28;calc wait;100;0.00217912;0.000379926;0.0112131
28;calc bound;100;0.000837515;0.000428426;0.00177903
28;calc iter;100;0.081528;0.0788091;0.0921324
28;total;1;10.3133;10.3133;10.3133
29;calc total;1;8.16039;8.16039;8.16039
29;calc update async;100;9.78596e-05;2.5107e-05;0.00501637
29;calc inner;100;0.0784424;0.0776654;0.07938
29;calc wait;100;0.00213369;0.000441605;0.0119694
29;calc bound;100;0.000833343;0.000431729;0.00171195
29;calc iter;100;0.0815099;0.0792089;0.0917062
29;total;1;10.3177;10.3177;10.3177
30;calc total;1;8.16221;8.16221;8.16221
30;calc update async;100;9.04271e-05;2.5585e-05;0.00428636
30;calc inner;100;0.0782768;0.0771551;0.0793342
30;calc wait;100;0.00232356;0.000464914;0.0125962
30;calc bound;100;0.000835643;0.000429439;0.00167534
30;calc iter;100;0.0815286;0.0789078;0.0912782
30;total;1;10.3092;10.3092;10.3092
31;calc total;1;8.16548;8.16548;8.16548
31;calc update async;100;8.68086e-05;2.6077e-05;0.00388546
31;calc inner;100;0.0782775;0.0772258;0.0792146
31;calc wait;100;0.0023107;0.000482244;0.0115561
31;calc bound;100;0.000852114;0.000447159;0.00173598
31;calc iter;100;0.0815629;0.0791473;0.0911425
31;total;1;10.3255;10.3255;10.3255
32;calc total;1;8.16407;8.16407;8.16407
32;calc update async;100;8.71729e-05;2.1888e-05;0.00398523
32;calc inner;100;0.0784357;0.0776237;0.0794298
32;calc wait;100;0.00212026;0.000492167;0.0107004
32;calc bound;100;0.000860072;0.000505611;0.00174827
32;calc iter;100;0.081506;0.0793043;0.0903866
32;total;1;10.3316;10.3316;10.3316
33;calc total;1;8.16085;8.16085;8.16085
33;calc update async;100;9.9245e-05;1.6751e-05;0.00518371
33;calc inner;100;0.0784532;0.0778247;0.0795208
33;calc wait;100;0.00205881;0.000446832;0.011198
33;calc bound;100;0.000859508;0.000517062;0.00182499
33;calc iter;100;0.0814733;0.0792959;0.0911978
33;total;1;10.316;10.316;10.316
34;calc total;1;8.16182;8.16182;8.16182
34;calc update async;100;9.0322e-05;1.9176e-05;0.00443304
34;calc inner;100;0.0784563;0.077647;0.0794772
34;calc wait;100;0.00209646;0.000450655;0.0103809
34;calc bound;100;0.000836287;0.000506786;0.00174232
34;calc iter;100;0.0814819;0.0795087;0.0900065
34;total;1;10.3212;10.3212;10.3212
48;calc total;1;8.16366;8.16366;8.16366
48;calc update async;100;7.51419e-05;1.8632e-05;0.00422436
48;calc inner;100;0.0772201;0.0766634;0.0781023
48;calc wait;100;0.00219943;0.000456255;0.00967305
48;calc bound;100;0.000739393;0.000526225;0.00179124
48;calc iter;100;0.0810122;0.0787315;0.0896254
48;total;1;10.3234;10.3234;10.3234
96;calc total;1;8.16408;8.16408;8.16408
96;calc update async;100;8.47694e-05;1.5507e-05;0.00545241
96;calc inner;100;0.0782588;0.077469;0.0790885
96;calc wait;100;0.002005;0.0004918;0.00956667
96;calc bound;100;0.000789708;0.000529211;0.00185151
96;calc iter;100;0.081379;0.0791595;0.0906841
96;total;1;10.34;10.34;10.34
120;calc total;1;8.15461;8.15461;8.15461
120;calc update async;100;0.000109603;1.8385e-05;0.00673213
120;calc inner;100;0.0782327;0.0767935;0.0789231
120;calc wait;100;0.00199677;0.000423378;0.0105165
120;calc bound;100;0.000753901;0.000484362;0.00173728
120;calc iter;100;0.081399;0.0794414;0.0897462
120;total;1;10.3291;10.3291;10.3291
35;calc total;1;8.16033;8.16033;8.16033
35;calc update async;100;0.000109111;1.9033e-05;0.00623628
35;calc inner;100;0.0784882;0.0777141;0.0794052
35;calc wait;100;0.00203509;0.000451451;0.0105216
35;calc bound;100;0.000854395;0.000489706;0.00177783
35;calc iter;100;0.0814891;0.0791395;0.0911933
35;total;1;10.3349;10.3349;10.3349
72;calc total;1;8.155;8.155;8.155
72;calc update async;100;0.00013002;2.8395e-05;0.00747894
72;calc inner;100;0.0785182;0.0758198;0.0812293
72;calc wait;100;0.00200652;0.00038996;0.0216631
72;calc bound;100;0.00088094;0.000441409;0.00191005
72;calc iter;100;0.0815489;0.0772726;0.0994648
72;total;1;10.3258;10.3258;10.3258
49;calc total;1;8.1619;8.1619;8.1619
49;calc update async;100;7.74311e-05;1.7968e-05;0.00435662
49;calc inner;100;0.0773638;0.0766443;0.0781127
49;calc wait;100;0.00211908;0.000478999;0.0115299
49;calc bound;100;0.000719317;0.00053333;0.00153242
49;calc iter;100;0.0809886;0.0789653;0.0906517
49;total;1;10.3281;10.3281;10.3281
97;calc total;1;8.16085;8.16085;8.16085
97;calc update async;100;8.97554e-05;1.7334e-05;0.0057398
97;calc inner;100;0.0781222;0.0773072;0.079144
97;calc wait;100;0.00199653;0.000409273;0.0105784
97;calc bound;100;0.000779845;0.000528623;0.0017724
97;calc iter;100;0.0813453;0.0794224;0.090315
97;total;1;10.3311;10.3311;10.3311
121;calc total;1;8.1584;8.1584;8.1584
121;calc update async;100;9.26878e-05;1.8291e-05;0.00499205
121;calc inner;100;0.0781853;0.077399;0.078743
121;calc wait;100;0.00210499;0.000415716;0.011101
121;calc bound;100;0.000749387;0.000471784;0.00172304
121;calc iter;100;0.0814466;0.0792381;0.0906671
121;total;1;10.341;10.341;10.341
36;calc total;1;8.1618;8.1618;8.1618
36;calc update async;100;9.2407e-05;1.7033e-05;0.00442707
36;calc inner;100;0.0769473;0.0760649;0.0788334
36;calc wait;100;0.00206342;0.000382495;0.0115717
36;calc bound;100;0.000620749;0.000463761;0.000923478
36;calc iter;100;0.0814956;0.0791384;0.0910597
36;total;1;10.3251;10.3251;10.3251
73;calc total;1;8.15877;8.15877;8.15877
73;calc update async;100;0.000106008;3.1474e-05;0.00498661
73;calc inner;100;0.0783298;0.0755358;0.0809395
73;calc wait;100;0.00225896;0.00050638;0.0229864
73;calc bound;100;0.000887692;0.000450938;0.00178273
73;calc iter;100;0.0815862;0.0776482;0.100586
73;total;1;10.3145;10.3145;10.3145
50;calc total;1;8.16363;8.16363;8.16363
50;calc update async;100;7.66951e-05;1.6288e-05;0.00419732
50;calc inner;100;0.0771553;0.0764535;0.0781072
50;calc wait;100;0.0022198;0.000485802;0.00995632
50;calc bound;100;0.000747121;0.000548131;0.00167813
50;calc iter;100;0.0810063;0.0786912;0.0899634
50;total;1;10.3275;10.3275;10.3275
98;calc total;1;8.16183;8.16183;8.16183
98;calc update async;100;8.94701e-05;1.6565e-05;0.0057765
98;calc inner;100;0.0781145;0.0772914;0.0790324
98;calc wait;100;0.00210537;0.000509747;0.0123058
98;calc bound;100;0.00077504;0.000492864;0.00171459
98;calc iter;100;0.0813858;0.0793322;0.0914747
98;total;1;10.3281;10.3281;10.3281
122;calc total;1;8.15995;8.15995;8.15995
122;calc update async;100;9.72105e-05;1.8394e-05;0.00545467
122;calc inner;100;0.0780824;0.0772812;0.0787248
122;calc wait;100;0.00211932;0.00041978;0.0108883
122;calc bound;100;0.000755641;0.000460056;0.00177096
122;calc iter;100;0.0814644;0.079527;0.0901615
122;total;1;10.3336;10.3336;10.3336
37;calc total;1;8.16079;8.16079;8.16079
37;calc update async;100;9.86291e-05;1.9955e-05;0.00526983
37;calc inner;100;0.0768899;0.075767;0.0787376
37;calc wait;100;0.00219808;0.000362158;0.0108572
37;calc bound;100;0.000611997;0.000454734;0.000916915
37;calc iter;100;0.0814831;0.0793509;0.0903537
37;total;1;10.337;10.337;10.337
74;calc total;1;8.16013;8.16013;8.16013
74;calc update async;100;0.000107061;2.8975e-05;0.00513207
74;calc inner;100;0.0783194;0.0754705;0.0807038
74;calc wait;100;0.00228858;0.000470534;0.0240514
74;calc bound;100;0.00088123;0.000446455;0.00180497
74;calc iter;100;0.081599;0.0776295;0.101131
74;total;1;10.3171;10.3171;10.3171
51;calc total;1;8.16063;8.16063;8.16063
51;calc update async;100;7.91496e-05;1.8996e-05;0.00441929
51;calc inner;100;0.0771694;0.0761236;0.0778605
51;calc wait;100;0.00214979;0.000516165;0.0119013
51;calc bound;100;0.000730665;0.000517847;0.00131804
51;calc iter;100;0.0809768;0.0786167;0.0910201
51;total;1;10.3329;10.3329;10.3329
99;calc total;1;8.16024;8.16024;8.16024
99;calc update async;100;9.18134e-05;1.7428e-05;0.00583385
99;calc inner;100;0.0781544;0.0771723;0.0790231
99;calc wait;100;0.00207872;0.000385634;0.0114268
99;calc bound;100;0.000784754;0.000480432;0.00177154
99;calc iter;100;0.0813666;0.0795009;0.090644
99;total;1;10.3176;10.3176;10.3176
123;calc total;1;8.15784;8.15784;8.15784
123;calc update async;100;9.69334e-05;2.518e-05;0.00496634
123;calc inner;100;0.0780837;0.0775431;0.0786908
123;calc wait;100;0.00192388;0.000380782;0.0108397
123;calc bound;100;0.000750536;0.000469959;0.00162853
123;calc iter;100;0.0814513;0.0792514;0.0909635
123;total;1;10.3209;10.3209;10.3209
38;calc total;1;8.16178;8.16178;8.16178
38;calc update async;100;9.22866e-05;1.9265e-05;0.00456622
38;calc inner;100;0.0769077;0.075904;0.0788115
38;calc wait;100;0.00224409;0.000378727;0.0118607
38;calc bound;100;0.00061051;0.000456143;0.00101048
38;calc iter;100;0.0814936;0.0791373;0.0915927
38;total;1;10.3237;10.3237;10.3237
75;calc total;1;8.15823;8.15823;8.15823
75;calc update async;100;0.000104424;3.0307e-05;0.0051405
75;calc inner;100;0.0781883;0.0756776;0.0808295
75;calc wait;100;0.0024288;0.000413334;0.0233331
75;calc bound;100;0.000857814;0.000458095;0.00184244
75;calc iter;100;0.081582;0.0772427;0.101083
75;total;1;10.3165;10.3165;10.3165
52;calc total;1;8.16138;8.16138;8.16138
52;calc update async;100;7.38164e-05;1.9006e-05;0.00427219
52;calc inner;100;0.0770873;0.0764279;0.0778053
52;calc wait;100;0.00228423;0.000554723;0.00969735
52;calc bound;100;0.000718518;0.000473891;0.00137555
52;calc iter;100;0.0810102;0.0785476;0.0898395
52;total;1;10.335;10.335;10.335
100;calc total;1;8.16169;8.16169;8.16169
100;calc update async;100;9.25774e-05;1.7819e-05;0.00583531
100;calc inner;100;0.0782674;0.0773216;0.0793054
100;calc wait;100;0.00194346;0.000444183;0.0115596
100;calc bound;100;0.000742052;0.000439722;0.00158359
100;calc iter;100;0.0813827;0.0790971;0.090839
100;total;1;10.3207;10.3207;10.3207
124;calc total;1;8.15955;8.15955;8.15955
124;calc update async;100;0.000102066;2.0032e-05;0.00573323
124;calc inner;100;0.0781744;0.0770536;0.0788933
124;calc wait;100;0.00210636;0.000393086;0.0108253
124;calc bound;100;0.000767129;0.000452798;0.00196132
124;calc iter;100;0.0814694;0.0794447;0.091891
124;total;1;10.3379;10.3379;10.3379
39;calc total;1;8.15943;8.15943;8.15943
39;calc update async;100;0.000104412;2.5206e-05;0.00530105
39;calc inner;100;0.0769489;0.0759219;0.0789418
39;calc wait;100;0.00192051;0.000371373;0.0111132
39;calc bound;100;0.00061655;0.000451893;0.00109289
39;calc iter;100;0.0814791;0.0783919;0.0907132
39;total;1;10.329;10.329;10.329
76;calc total;1;8.15987;8.15987;8.15987
76;calc update async;100;9.81167e-05;2.2659e-05;0.0046569
76;calc inner;100;0.0781689;0.0751046;0.0803895
76;calc wait;100;0.00241309;0.000426524;0.0261686
76;calc bound;100;0.000829808;0.000503813;0.00179934
76;calc iter;100;0.0815425;0.0773316;0.102826
76;total;1;10.3257;10.3257;10.3257
53;calc total;1;8.15855;8.15855;8.15855
53;calc update async;100;8.55095e-05;1.9403e-05;0.00522286
53;calc inner;100;0.076746;0.0755867;0.0775269
53;calc wait;100;0.00261488;0.00042872;0.0129575
53;calc bound;100;0.000710016;0.000458171;0.00114562
53;calc iter;100;0.0809784;0.0785933;0.0916604
53;total;1;10.3232;10.3232;10.3232
101;calc total;1;8.16071;8.16071;8.16071
101;calc update async;100;9.17028e-05;1.8299e-05;0.0057442
101;calc inner;100;0.077614;0.0763256;0.0784392
101;calc wait;100;0.0026149;0.000469926;0.0126894
101;calc bound;100;0.000768428;0.000462377;0.00170616
101;calc iter;100;0.0813686;0.0788586;0.0913478
101;total;1;10.3272;10.3272;10.3272
125;calc total;1;8.15802;8.15802;8.15802
125;calc update async;100;9.28979e-05;2.2456e-05;0.00494182
125;calc inner;100;0.0779284;0.0773285;0.078617
125;calc wait;100;0.00238231;0.000408715;0.0115789
125;calc bound;100;0.000755603;0.000452017;0.00182523
125;calc iter;100;0.0814716;0.0788599;0.0906376
125;total;1;10.3323;10.3323;10.3323
40;calc total;1;8.1553;8.1553;8.1553
40;calc update async;100;0.000126339;2.4994e-05;0.00769915
40;calc inner;100;0.0769336;0.0760922;0.0788449
40;calc wait;100;0.00222172;0.000374741;0.0114671
40;calc bound;100;0.000617701;0.000446741;0.0013472
40;calc iter;100;0.0814496;0.0780642;0.0909987
40;total;1;10.3168;10.3168;10.3168
77;calc total;1;8.15767;8.15767;8.15767
77;calc update async;100;0.000102851;2.2997e-05;0.00515875
77;calc inner;100;0.0780281;0.0756362;0.0795735
77;calc wait;100;0.00254463;0.00051539;0.0157308
77;calc bound;100;0.000845171;0.000523314;0.00176484
77;calc iter;100;0.081523;0.0770701;0.0924899
77;total;1;10.3116;10.3116;10.3116
54;calc total;1;8.15929;8.15929;8.15929
54;calc update async;100;8.32588e-05;2.0959e-05;0.0048699
54;calc inner;100;0.0770012;0.0765057;0.0776074
54;calc wait;100;0.00224571;0.000510698;0.00922297
54;calc bound;100;0.000696259;0.000456463;0.00135896
54;calc iter;100;0.0809894;0.0782772;0.0892412
54;total;1;10.3268;10.3268;10.3268
102;calc total;1;8.16168;8.16168;8.16168
102;calc update async;100;9.43983e-05;1.9463e-05;0.0058453
102;calc inner;100;0.0779864;0.0773526;0.0789563
102;calc wait;100;0.00221443;0.000458338;0.0111989
102;calc bound;100;0.000766499;0.000447929;0.00168523
102;calc iter;100;0.0814051;0.0789899;0.0909714
102;total;1;10.322;10.322;10.322
126;calc total;1;8.15943;8.15943;8.15943
126;calc update async;100;9.85244e-05;2.172e-05;0.005641
126;calc inner;100;0.0779492;0.0770071;0.07869
126;calc wait;100;0.00229982;0.000475888;0.0118937
126;calc bound;100;0.000722539;0.000427344;0.00146684
126;calc iter;100;0.0814791;0.0792903;0.0910291
126;total;1;10.3274;10.3274;10.3274
41;calc total;1;8.15887;8.15887;8.15887
41;calc update async;100;9.91123e-05;2.3378e-05;0.00493063
41;calc inner;100;0.0767373;0.0752408;0.0785185
41;calc wait;100;0.00232569;0.00036412;0.01262
41;calc bound;100;0.000617095;0.000435577;0.0010959
41;calc iter;100;0.0814806;0.078634;0.09177
41;total;1;10.3201;10.3201;10.3201
78;calc total;1;8.15803;8.15803;8.15803
78;calc update async;100;9.89465e-05;2.2379e-05;0.00515728
78;calc inner;100;0.0782716;0.0760002;0.0792099
78;calc wait;100;0.00232486;0.000457168;0.0150135
78;calc bound;100;0.000829799;0.000517086;0.00170392
78;calc iter;100;0.0815274;0.0776059;0.0920148
78;total;1;10.3283;10.3283;10.3283
55;calc total;1;8.15799;8.15799;8.15799
55;calc update async;100;8.93667e-05;1.6607e-05;0.00565423
55;calc inner;100;0.0770012;0.0759563;0.0780918
55;calc wait;100;0.00244468;0.000580128;0.011354
55;calc bound;100;0.000707957;0.000430737;0.00111527
55;calc iter;100;0.0809823;0.0786276;0.0904763
55;total;1;10.3103;10.3103;10.3103
103;calc total;1;8.15934;8.15934;8.15934
103;calc update async;100;9.16209e-05;1.9468e-05;0.00546699
103;calc inner;100;0.0780142;0.0769171;0.0789998
103;calc wait;100;0.00223485;0.000430446;0.0114831
103;calc bound;100;0.000792485;0.000435906;0.00176767
103;calc iter;100;0.0813793;0.0791515;0.0917132
103;total;1;10.3172;10.3172;10.3172
127;calc total;1;8.16285;8.16285;8.16285
127;calc update async;100;9.73482e-05;2.0347e-05;0.00546784
127;calc inner;100;0.0779579;0.0771783;0.078797
127;calc wait;100;0.00240235;0.000467554;0.0107407
127;calc bound;100;0.000763356;0.000443003;0.00174822
127;calc iter;100;0.0815234;0.0789923;0.0903152
127;total;1;10.3187;10.3187;10.3187
42;calc total;1;8.16001;8.16001;8.16001
42;calc update async;100;9.38373e-05;2.6448e-05;0.00460317
42;calc inner;100;0.0767857;0.0756373;0.0785279
42;calc wait;100;0.00241564;0.000373381;0.0124502
42;calc bound;100;0.000627224;0.000444622;0.0015237
42;calc iter;100;0.0814977;0.0785693;0.0920054
42;total;1;10.3229;10.3229;10.3229
79;calc total;1;8.15959;8.15959;8.15959
79;calc update async;100;9.57565e-05;2.4845e-05;0.00445129
56;calc total;1;8.15482;8.15482;8.15482
56;calc update async;100;0.00011412;1.7009e-05;0.00768103
56;calc inner;100;0.0773379;0.0761858;0.0783314
56;calc wait;100;0.00189378;0.000508182;0.00894161
56;calc bound;100;0.000734581;0.000451443;0.00130264
56;calc iter;100;0.0809752;0.0785348;0.0894347
56;total;1;10.325;10.325;10.325
104;calc total;1;8.15503;8.15503;8.15503
104;calc update async;100;0.00011306;1.6833e-05;0.00761971
104;calc inner;100;0.0781616;0.0775223;0.079019
104;calc wait;100;0.00198498;0.000497098;0.00988128
104;calc bound;100;0.000802379;0.000455609;0.0018181
104;calc iter;100;0.0813416;0.079101;0.0900575
104;total;1;10.3365;10.3365;10.3365
128;calc total;1;8.16749;8.16749;8.16749
128;calc update async;100;8.47954e-05;1.9984e-05;0.00399208
128;calc inner;100;0.0780845;0.0750286;0.0787175
128;calc wait;100;0.00210689;0.00044363;0.0112322
128;calc bound;100;0.000794088;0.000560569;0.00192047
128;calc iter;100;0.0814959;0.0793105;0.0929882
128;total;1;10.335;10.335;10.335
79;calc inner;100;0.0779752;0.0755816;0.0791186
79;calc wait;100;0.00267416;0.000437257;0.0153973
79;calc bound;100;0.000818258;0.00049095;0.00175438
79;calc iter;100;0.0815657;0.0770964;0.0923419
79;total;1;10.3257;10.3257;10.3257
57;calc total;1;8.15849;8.15849;8.15849
57;calc update async;100;8.81392e-05;1.5149e-05;0.00517212
57;calc inner;100;0.0771693;0.076165;0.0780355
57;calc wait;100;0.0022676;0.000496816;0.011847
57;calc bound;100;0.000753996;0.000437934;0.00157377
57;calc iter;100;0.0810014;0.0789925;0.090448
57;total;1;10.3344;10.3344;10.3344
105;calc total;1;8.15887;8.15887;8.15887
105;calc update async;100;8.94354e-05;1.8963e-05;0.00535131
105;calc inner;100;0.0780705;0.0772114;0.0789552
105;calc wait;100;0.00218708;0.000433886;0.00990745
105;calc bound;100;0.000810412;0.000446487;0.00185687
105;calc iter;100;0.0813804;0.07922;0.0914856
105;total;1;10.3255;10.3255;10.3255
129;calc total;1;8.16139;8.16139;8.16139
129;calc update async;100;0.000102316;2.1209e-05;0.00580871
129;calc inner;100;0.0780619;0.0775173;0.0786127
129;calc wait;100;0.00216677;0.000469107;0.0102768
129;calc bound;100;0.000786293;0.000548254;0.00154194
129;calc iter;100;0.0814596;0.0789059;0.0902212
129;total;1;10.3169;10.3169;10.3169
80;calc total;1;8.1667;8.1667;8.1667
80;calc update async;100;9.02292e-05;2.2717e-05;0.00418875
80;calc inner;100;0.0781753;0.0754588;0.0792756
80;calc wait;100;0.00253655;0.000420971;0.0207926
80;calc bound;100;0.000831851;0.000483821;0.00178797
80;calc iter;100;0.0816366;0.0773068;0.0973146
80;total;1;10.3147;10.3147;10.3147
58;calc total;1;8.16004;8.16004;8.16004
58;calc update async;100;8.10325e-05;1.6236e-05;0.00467826
58;calc inner;100;0.0771875;0.0767285;0.0784013
58;calc wait;100;0.00220531;0.000557493;0.00935027
58;calc bound;100;0.00074847;0.000461106;0.00160026
58;calc iter;100;0.0810269;0.0786446;0.0895538
58;total;1;10.3324;10.3324;10.3324
130;calc total;1;8.15598;8.15598;8.15598
130;calc update async;100;0.00010779;2.0286e-05;0.00648922
130;calc inner;100;0.0781066;0.0769041;0.0788003
130;calc wait;100;0.00205976;0.000484564;0.0102465
130;calc bound;100;0.000789539;0.000536693;0.00170277
130;calc iter;100;0.0813989;0.0790291;0.0899478
130;total;1;10.3336;10.3336;10.3336
81;calc total;1;8.16542;8.16542;8.16542
81;calc update async;100;9.0787e-05;2.804e-05;0.00412971
81;calc inner;100;0.0782114;0.0757599;0.0811029
81;calc wait;100;0.00243629;0.000436908;0.0207373
81;calc bound;100;0.000830184;0.000483038;0.00179728
81;calc iter;100;0.0816231;0.0772988;0.0990308
81;total;1;10.3283;10.3283;10.3283
59;calc total;1;8.15794;8.15794;8.15794
59;calc update async;100;8.28859e-05;1.8712e-05;0.00514724
59;calc inner;100;0.0774067;0.0763356;0.0786495
59;calc wait;100;0.00224872;0.000479254;0.011711
59;calc bound;100;0.000731463;0.00055123;0.0017803
59;calc iter;100;0.0809165;0.0786403;0.0911004
59;total;1;10.3258;10.3258;10.3258
131;calc total;1;8.16044;8.16044;8.16044
131;calc update async;100;9.91036e-05;2.0098e-05;0.00570072
131;calc inner;100;0.0781021;0.0775;0.0787145
131;calc wait;100;0.00218243;0.000451264;0.00972263
131;calc bound;100;0.000772279;0.000519426;0.00177675
131;calc iter;100;0.0814549;0.0789808;0.0913867
131;total;1;10.3391;10.3391;10.3391
144;calc total;1;8.16671;8.16671;8.16671
144;calc update async;100;7.36989e-05;1.708e-05;0.00399625
144;calc inner;100;0.0771566;0.0760288;0.0779724
144;calc wait;100;0.00205164;0.00049638;0.0108826
144;calc bound;100;0.00077672;0.000558559;0.00189739
144;calc iter;100;0.0810728;0.0785703;0.09045
144;total;1;10.3342;10.3342;10.3342
82;calc total;1;8.16699;8.16699;8.16699
82;calc update async;100;9.44598e-05;2.2736e-05;0.00416566
82;calc inner;100;0.0781769;0.0750149;0.0795069
82;calc wait;100;0.00225945;0.000473232;0.0114182
82;calc bound;100;0.000853548;0.000465742;0.0017163
82;calc iter;100;0.0816412;0.0769382;0.101527
82;total;1;10.3267;10.3267;10.3267
60;calc total;1;8.15946;8.15946;8.15946
60;calc update async;100;9.28444e-05;2.4357e-05;0.00514141
60;calc inner;100;0.0780052;0.0773057;0.0785709
60;calc wait;100;0.00203725;0.000483629;0.0101094
60;calc bound;100;0.00084306;0.000586846;0.00160676
60;calc iter;100;0.0809802;0.0790913;0.088967
60;total;1;10.321;10.321;10.321
132;calc total;1;8.16287;8.16287;8.16287
132;calc update async;100;0.000110709;2.854e-05;0.00572639
132;calc inner;100;0.0784634;0.0777901;0.0793115
132;calc wait;100;0.00207665;0.000477952;0.0106075
132;calc bound;100;0.000821421;0.000510955;0.00171642
132;calc iter;100;0.0814985;0.0793403;0.0921584
145;calc total;1;8.16542;8.16542;8.16542
145;calc update async;100;7.32693e-05;1.761e-05;0.00409951
145;calc inner;100;0.0770944;0.0761696;0.0777967
145;calc wait;100;0.00233531;0.000483125;0.0116549
145;calc bound;100;0.000809398;0.000547794;0.0016888
145;calc iter;100;0.0810534;0.0788696;0.0905171
145;total;1;10.3175;10.3175;10.3175
83;calc total;1;8.16487;8.16487;8.16487
83;calc update async;100;9.59178e-05;2.8097e-05;0.00410577
83;calc inner;100;0.0781701;0.0754109;0.0789459
83;calc wait;100;0.0024837;0.000508705;0.0202422
83;calc bound;100;0.000894146;0.00046597;0.001942
83;calc iter;100;0.0816463;0.0771525;0.0992326
83;total;1;10.3229;10.3229;10.3229
61;calc total;1;8.15813;8.15813;8.15813
61;calc update async;100;9.76006e-05;2.32e-05;0.00577342
61;calc inner;100;0.0779353;0.0770854;0.0784583
61;calc wait;100;0.00208957;0.000462055;0.0118458
61;calc bound;100;0.000841737;0.000580401;0.00188703
61;calc iter;100;0.0809664;0.0787436;0.0910496
61;total;1;10.3366;10.3366;10.3366
132;total;1;10.3198;10.3198;10.3198
146;calc total;1;8.16699;8.16699;8.16699
146;calc update async;100;7.70169e-05;1.8913e-05;0.00429703
146;calc inner;100;0.0773452;0.0761037;0.0782616
146;calc wait;100;0.00201894;0.000446888;0.0122758
146;calc bound;100;0.000802022;0.000501878;0.00192171
146;calc iter;100;0.081069;0.0787528;0.0912453
146;total;1;10.3353;10.3353;10.3353
84;calc total;1;8.16633;8.16633;8.16633
84;calc update async;100;9.51282e-05;2.9352e-05;0.0040506
84;calc inner;100;0.0771893;0.072701;0.0879861
84;calc wait;100;0.00198894;0.00038834;0.0225553
84;calc bound;100;0.000712405;0.000434739;0.00207771
84;calc iter;100;0.0816552;0.0758084;0.0963265
84;total;1;10.3175;10.3175;10.3175
62;calc total;1;8.15946;8.15946;8.15946
62;calc update async;100;8.96604e-05;2.3536e-05;0.00514865
62;calc inner;100;0.0779619;0.077449;0.0784983
62;calc wait;100;0.00206559;0.000499537;0.010274
62;calc bound;100;0.000857166;0.000590059;0.0017195
133;calc total;1;8.16121;8.16121;8.16121
133;calc update async;100;0.000108002;2.3303e-05;0.00558851
133;calc inner;100;0.0784277;0.0774986;0.0791724
133;calc wait;100;0.00211196;0.000462473;0.0111421
133;calc bound;100;0.000833781;0.000494707;0.00170761
133;calc iter;100;0.0814843;0.0795837;0.0907231
133;total;1;10.3369;10.3369;10.3369
147;calc total;1;8.16477;8.16477;8.16477
147;calc update async;100;7.55462e-05;1.7629e-05;0.00417997
147;calc inner;100;0.0770927;0.0753823;0.0778105
147;calc wait;100;0.00243105;0.000489635;0.0129173
147;calc bound;100;0.0008049;0.000488203;0.00151504
147;calc iter;100;0.0810499;0.0786883;0.0916147
147;total;1;10.3326;10.3326;10.3326
85;calc total;1;8.16406;8.16406;8.16406
85;calc update async;100;9.29816e-05;2.7677e-05;0.0041388
85;calc inner;100;0.0767714;0.0728937;0.0778359
85;calc wait;100;0.00268456;0.000402652;0.0183823
85;calc bound;100;0.000708688;0.000434449;0.00148394
85;calc iter;100;0.0816188;0.0766378;0.0934409
85;total;1;10.331;10.331;10.331
62;calc iter;100;0.0809767;0.0788929;0.0895008
62;total;1;10.329;10.329;10.329
134;calc total;1;8.16192;8.16192;8.16192
134;calc update async;100;0.000113478;3.1669e-05;0.00569795
134;calc inner;100;0.0784967;0.0778901;0.0792965
134;calc wait;100;0.00203163;0.000456822;0.0107043
134;calc bound;100;0.000853332;0.000474265;0.00166588
134;calc iter;100;0.0814983;0.0793593;0.0903432
134;total;1;10.3222;10.3222;10.3222
148;calc total;1;8.16633;8.16633;8.16633
148;calc update async;100;7.52728e-05;1.8191e-05;0.0040582
148;calc inner;100;0.0771831;0.0764105;0.0779486
148;calc wait;100;0.00234949;0.00046626;0.0119879
148;calc bound;100;0.000764098;0.000467723;0.00180954
148;calc iter;100;0.081094;0.0784598;0.0911225
148;total;1;10.3332;10.3332;10.3332
86;calc total;1;8.16444;8.16444;8.16444
86;calc update async;100;9.21486e-05;2.0765e-05;0.00410227
63;calc total;1;8.16292;8.16292;8.16292
63;calc update async;100;8.13032e-05;2.314e-05;0.00427729
63;calc inner;100;0.0780013;0.0774776;0.0786284
63;calc wait;100;0.00210282;0.000441699;0.0118874
63;calc bound;100;0.000845885;0.000508199;0.00182917
63;calc iter;100;0.0810338;0.0788244;0.0912825
63;total;1;10.3288;10.3288;10.3288
135;calc total;1;8.1597;8.1597;8.1597
135;calc update async;100;0.000111411;2.3511e-05;0.00582369
135;calc inner;100;0.0787222;0.0780277;0.0796318
135;calc wait;100;0.00179293;0.000362863;0.0110217
135;calc bound;100;0.000848986;0.000465867;0.00176315
135;calc iter;100;0.081478;0.0797498;0.0915696
135;total;1;10.3361;10.3361;10.3361
149;calc total;1;8.16407;8.16407;8.16407
149;calc update async;100;0.00012737;1.8946e-05;0.00941862
149;calc inner;100;0.0769529;0.0756782;0.0776502
149;calc wait;100;0.002527;0.000424111;0.0132845
149;calc bound;100;0.000777575;0.000449255;0.00135315
149;calc iter;100;0.0810674;0.0785526;0.0913965
149;total;1;10.3371;10.3371;10.3371
86;calc inner;100;0.0768225;0.0728238;0.0778981
86;calc wait;100;0.00240164;0.000381831;0.0170534
86;calc bound;100;0.00066552;0.00046814;0.00167404
86;calc iter;100;0.0816331;0.0765505;0.0930151
86;total;1;10.3278;10.3278;10.3278
64;calc total;1;8.16749;8.16749;8.16749
64;calc update async;100;7.83201e-05;2.4385e-05;0.00383097
64;calc inner;100;0.0777864;0.0755589;0.0783359
64;calc wait;100;0.0023639;0.000438941;0.011161
64;calc bound;100;0.000848092;0.000482846;0.00168535
64;calc iter;100;0.0810789;0.0787902;0.0899468
64;total;1;10.315;10.315;10.315
136;calc total;1;8.15502;8.15502;8.15502
136;calc update async;100;0.000123952;3.1634e-05;0.00708727
136;calc inner;100;0.078365;0.0776995;0.078973
136;calc wait;100;0.00212714;0.000500183;0.0113866
136;calc bound;100;0.000829088;0.000449724;0.00173741
136;calc iter;100;0.0814476;0.0793761;0.0911204
136;total;1;10.3281;10.3281;10.3281
150;calc total;1;8.16444;8.16444;8.16444
150;calc update async;100;7.7647e-05;1.9016e-05;0.00441204
150;calc inner;100;0.0769858;0.0762475;0.0777109
150;calc wait;100;0.00248702;0.000554825;0.0114466
150;calc bound;100;0.000751061;0.000446099;0.00153005
150;calc iter;100;0.0810716;0.0785216;0.0908183
150;total;1;10.316;10.316;10.316
87;calc total;1;8.16237;8.16237;8.16237
87;calc update async;100;9.16737e-05;2.1466e-05;0.00433111
87;calc inner;100;0.0768513;0.0729566;0.0791562
87;calc wait;100;0.00242716;0.000416296;0.0170212
87;calc bound;100;0.000650829;0.0004906;0.00131974
87;calc iter;100;0.0815177;0.077112;0.092269
87;total;1;10.3234;10.3234;10.3234
65;calc total;1;8.16146;8.16146;8.16146
65;calc update async;100;8.28887e-05;2.172e-05;0.00425453
65;calc inner;100;0.0778107;0.0771662;0.0783962
65;calc wait;100;0.00229333;0.000474874;0.0124179
65;calc bound;100;0.000828912;0.000488637;0.001928
65;calc iter;100;0.0810181;0.0786005;0.0914399
65;total;1;10.3263;10.3263;10.3263
137;calc total;1;8.15877;8.15877;8.15877
137;calc update async;100;0.000104781;3.1869e-05;0.00520941
137;calc inner;100;0.078337;0.0775171;0.0790137
137;calc wait;100;0.00221234;0.000367839;0.0120188
137;calc bound;100;0.000830412;0.000436232;0.0018064
137;calc iter;100;0.0814869;0.078934;0.0912253
137;total;1;10.338;10.338;10.338
88;calc total;1;8.15449;8.15449;8.15449
88;calc update async;100;0.000114453;2.0203e-05;0.00675565
88;calc inner;100;0.0766848;0.0734354;0.0779365
88;calc wait;100;0.00248905;0.000370336;0.0161818
88;calc bound;100;0.000637022;0.000479067;0.00102358
88;calc iter;100;0.081478;0.0764791;0.0918483
88;total;1;10.3155;10.3155;10.3155
66;calc total;1;8.1561;8.1561;8.1561
66;calc update async;100;0.000108327;2.0626e-05;0.00688405
66;calc inner;100;0.0778131;0.0761685;0.0782284
66;calc wait;100;0.00220732;0.000535495;0.0106372
66;calc bound;100;0.00083863;0.000440902;0.0016283
66;calc iter;100;0.08097;0.078722;0.0894229
66;total;1;10.3342;10.3342;10.3342
89;calc total;1;8.16014;8.16014;8.16014
89;calc update async;100;0.000100555;2.0709e-05;0.00534937
89;calc inner;100;0.0766815;0.0725971;0.0778041
89;calc wait;100;0.00285012;0.000412636;0.0147123
89;calc bound;100;0.000642873;0.000465865;0.000988255
89;calc iter;100;0.0815303;0.077189;0.0909108
89;total;1;10.3215;10.3215;10.3215
67;calc total;1;8.16044;8.16044;8.16044
67;calc update async;100;9.10015e-05;2.3642e-05;0.0047205
67;calc inner;100;0.0778216;0.0773354;0.0784407
67;calc wait;100;0.0022523;0.000489067;0.011353
67;calc bound;100;0.000869278;0.000440983;0.0018037
67;calc iter;100;0.0810364;0.0787266;0.090604
67;total;1;10.3284;10.3284;10.3284
90;calc total;1;8.16202;8.16202;8.16202
90;calc update async;100;9.33315e-05;2.0789e-05;0.00436498
90;calc inner;100;0.0768433;0.070933;0.0779164
90;calc wait;100;0.002362;0.000403101;0.0141714
90;calc bound;100;0.000647856;0.000450722;0.00105892
90;calc iter;100;0.0815579;0.0762951;0.0910841
90;total;1;10.3251;10.3251;10.3251
68;calc total;1;8.16287;8.16287;8.16287
68;calc update async;100;8.46431e-05;2.2582e-05;0.0042576
68;calc inner;100;0.0780056;0.0773981;0.0784959
68;calc wait;100;0.00202388;0.000401225;0.00948964
68;calc bound;100;0.000878687;0.000447263;0.00172137
68;calc iter;100;0.0810627;0.0783628;0.0924095
68;total;1;10.3215;10.3215;10.3215
91;calc total;1;8.15886;8.15886;8.15886
91;calc update async;100;0.000103857;1.674e-05;0.00592858
91;calc inner;100;0.0766302;0.0719841;0.0776065
91;calc wait;100;0.0030348;0.000413702;0.026882
91;calc bound;100;0.000663779;0.000495843;0.000964545
91;calc iter;100;0.0815145;0.0767804;0.100261
91;total;1;10.3334;10.3334;10.3334
69;calc total;1;8.1612;8.1612;8.1612
69;calc update async;100;8.60864e-05;2.3278e-05;0.00445977
69;calc inner;100;0.0779529;0.0772825;0.0784667
69;calc wait;100;0.00212875;0.000485057;0.0115471
69;calc bound;100;0.000859528;0.000449654;0.00184163
69;calc iter;100;0.0810473;0.078803;0.0909946
69;total;1;10.322;10.322;10.322
92;calc total;1;8.1616;8.1616;8.1616
92;calc update async;100;9.06935e-05;1.8328e-05;0.00452882
92;calc inner;100;0.0767632;0.0721556;0.0776743
92;calc wait;100;0.00263799;0.000398897;0.0291008
92;calc bound;100;0.000675785;0.000481942;0.00157411
92;calc iter;100;0.081578;0.0752349;0.102873
92;total;1;10.3326;10.3326;10.3326
93;calc total;1;8.15983;8.15983;8.15983
93;calc update async;100;9.75919e-05;2.1726e-05;0.00526048
93;calc inner;100;0.0767615;0.0730304;0.0776231
93;calc wait;100;0.00282246;0.00037644;0.0299188
93;calc bound;100;0.000667148;0.000471182;0.00108452
93;calc iter;100;0.0815552;0.074878;0.104945
93;total;1;10.3163;10.3163;10.3163
106;calc total;1;8.16001;8.16001;8.16001
106;calc update async;100;9.23095e-05;1.7951e-05;0.00592911
106;calc inner;100;0.0781596;0.0774546;0.0791111
106;calc wait;100;0.00211812;0.000520169;0.00960101
106;calc bound;100;0.000798127;0.000470543;0.00176184
106;calc iter;100;0.0814012;0.079144;0.0895029
106;total;1;10.3303;10.3303;10.3303
151;calc total;1;8.16237;8.16237;8.16237
151;calc update async;100;8.74593e-05;1.6804e-05;0.00519136
151;calc inner;100;0.0771307;0.0760696;0.077805
151;calc wait;100;0.00238836;0.000360102;0.0113653
151;calc bound;100;0.0008124;0.000452565;0.00160597
151;calc iter;100;0.0810543;0.0782821;0.0923165
151;total;1;10.3195;10.3195;10.3195
107;calc total;1;8.15831;8.15831;8.15831
107;calc update async;100;8.43993e-05;1.5525e-05;0.00529701
107;calc inner;100;0.0783108;0.0774673;0.0792174
107;calc wait;100;0.00194219;0.000481165;0.00985902
107;calc bound;100;0.000793009;0.000539323;0.00172695
107;calc iter;100;0.081321;0.0793868;0.0896636
107;total;1;10.3251;10.3251;10.3251
152;calc total;1;8.15437;8.15437;8.15437
152;calc update async;100;0.000112914;1.6308e-05;0.00764349
152;calc inner;100;0.0770728;0.0744204;0.0777129
152;calc wait;100;0.0021777;0.000545943;0.011103
152;calc bound;100;0.000813218;0.00044786;0.00141576
152;calc iter;100;0.0810035;0.0782998;0.0903316
152;total;1;10.3278;10.3278;10.3278
108;calc total;1;8.15973;8.15973;8.15973
108;calc update async;100;0.000100579;1.9931e-05;0.00585457
108;calc inner;100;0.0784035;0.0776842;0.0792476
108;calc wait;100;0.00199439;0.000496542;0.0107006
108;calc bound;100;0.000845815;0.000593626;0.00181556
108;calc iter;100;0.0813463;0.0794465;0.0900073
108;total;1;10.3207;10.3207;10.3207
153;calc total;1;8.16002;8.16002;8.16002
153;calc update async;100;9.09165e-05;1.8082e-05;0.00548668
153;calc inner;100;0.0770564;0.0758505;0.0777801
153;calc wait;100;0.00234795;0.000520788;0.0111756
153;calc bound;100;0.000875714;0.000432605;0.0018446
153;calc iter;100;0.0810518;0.0784484;0.0907604
153;total;1;10.3302;10.3302;10.3302
109;calc total;1;8.15863;8.15863;8.15863
109;calc update async;100;9.47708e-05;2.0111e-05;0.00537665
109;calc inner;100;0.0785605;0.0778313;0.0794638
109;calc wait;100;0.00186984;0.000436121;0.0110779
109;calc bound;100;0.000835938;0.000554022;0.00171755
109;calc iter;100;0.081363;0.0791271;0.0906697
109;total;1;10.3379;10.3379;10.3379
154;calc total;1;8.16191;8.16191;8.16191
154;calc update async;100;8.54282e-05;1.8653e-05;0.00500343
154;calc inner;100;0.0771127;0.0761719;0.0779971
154;calc wait;100;0.00223952;0.000538726;0.0099281
154;calc bound;100;0.000843818;0.000452386;0.0018636
154;calc iter;100;0.081079;0.0786957;0.0897824
154;total;1;10.3236;10.3236;10.3236
110;calc total;1;8.15973;8.15973;8.15973
110;calc update async;100;0.000102016;2.1223e-05;0.00588046
110;calc inner;100;0.0783983;0.0775929;0.0791691
110;calc wait;100;0.00202177;0.000441417;0.0122112
110;calc bound;100;0.000843166;0.000536526;0.00164663
110;calc iter;100;0.0813733;0.0796417;0.0914165
110;total;1;10.329;10.329;10.329
155;calc total;1;8.15873;8.15873;8.15873
155;calc update async;100;9.18905e-05;1.7495e-05;0.00602822
155;calc inner;100;0.0771495;0.075458;0.0778987
155;calc wait;100;0.00216226;0.000532693;0.01031
155;calc bound;100;0.000847007;0.000568728;0.00183744
155;calc iter;100;0.080971;0.0789445;0.0894621
155;total;1;10.3103;10.3103;10.3103
111;calc total;1;8.16065;8.16065;8.16065
111;calc update async;100;0.000100863;2.2932e-05;0.00583578
111;calc inner;100;0.0783942;0.0773884;0.0791738
111;calc wait;100;0.00205123;0.000464076;0.0116606
111;calc bound;100;0.000832297;0.000536887;0.00168881
111;calc iter;100;0.0813818;0.079284;0.0913881
111;total;1;10.3334;10.3334;10.3334
156;calc total;1;8.16148;8.16148;8.16148
112;calc total;1;8.16367;8.16367;8.16367
112;calc update async;100;9.88637e-05;2.3277e-05;0.00566359
112;calc inner;100;0.0782656;0.0774053;0.0789558
112;calc wait;100;0.00219506;0.000458635;0.0119778
112;calc bound;100;0.000846078;0.000515264;0.00176191
112;calc iter;100;0.0814079;0.0792533;0.0909176
112;total;1;10.3249;10.3249;10.3249
156;calc update async;100;8.99466e-05;2.2036e-05;0.00501344
156;calc inner;100;0.0781638;0.0773323;0.0790636
156;calc wait;100;0.0019185;0.000462621;0.011094
156;calc bound;100;0.000856175;0.000510514;0.00181137
113;calc total;1;8.1619;8.1619;8.1619
113;calc update async;100;0.000100493;2.2495e-05;0.005799
113;calc inner;100;0.0781903;0.0774528;0.0788632
113;calc wait;100;0.00228436;0.000465548;0.0126132
113;calc bound;100;0.000836754;0.000456774;0.00167861
113;calc iter;100;0.0814143;0.0790744;0.0919024
113;total;1;10.3377;10.3377;10.3377
156;calc iter;100;0.0810309;0.0792429;0.0900796
156;total;1;10.319;10.319;10.319
114;calc total;1;8.16364;8.16364;8.16364
114;calc update async;100;9.8434e-05;2.1273e-05;0.00566948
114;calc inner;100;0.0782149;0.0774902;0.0787968
114;calc wait;100;0.00227538;0.000402757;0.0115288
114;calc bound;100;0.000840315;0.000441914;0.00170842
114;calc iter;100;0.0814314;0.0789931;0.0908526
114;total;1;10.3203;10.3203;10.3203
115;calc total;1;8.16063;8.16063;8.16063
115;calc update async;100;0.00010068;2.0413e-05;0.00594545
115;calc inner;100;0.0782573;0.0777563;0.0796276
115;calc wait;100;0.00219609;0.00049265;0.0115503
115;calc bound;100;0.000845339;0.000431452;0.00179733
115;calc iter;100;0.0814034;0.079041;0.0910579
115;total;1;10.331;10.331;10.331
116;calc total;1;8.16137;8.16137;8.16137
116;calc update async;100;0.000111038;2.2345e-05;0.00661996
116;calc inner;100;0.0783967;0.0776931;0.0790961
116;calc wait;100;0.00201393;0.000367164;0.0100447
116;calc bound;100;0.000850677;0.000432096;0.00172444
116;calc iter;100;0.0814128;0.079127;0.0920672
116;total;1;10.3247;10.3247;10.3247
117;calc total;1;8.15855;8.15855;8.15855
117;calc update async;100;9.82683e-05;2.3605e-05;0.00542953
117;calc inner;100;0.0783787;0.0776859;0.0791263
117;calc wait;100;0.00205387;0.000475106;0.0104626
117;calc bound;100;0.000861809;0.000454374;0.00192228
117;calc iter;100;0.081395;0.07901;0.0903101
117;total;1;10.328;10.328;10.328
118;calc total;1;8.1593;8.1593;8.1593
118;calc update async;100;0.000104739;2.2888e-05;0.00611132
118;calc inner;100;0.0783855;0.0777478;0.0790951
118;calc wait;100;0.00204036;0.000500502;0.00925
118;calc bound;100;0.000870421;0.000440865;0.00174234
118;calc iter;100;0.0814029;0.0789045;0.0889382
118;total;1;10.3205;10.3205;10.3205
119;calc total;1;8.15799;8.15799;8.15799
119;calc update async;100;0.000100521;2.3187e-05;0.00568234
119;calc inner;100;0.0784267;0.0776103;0.0791951
119;calc wait;100;0.00202233;0.000444321;0.0101787
119;calc bound;100;0.000839743;0.000461807;0.00186478
119;calc iter;100;0.0813916;0.0790846;0.0899792
119;total;1;10.3385;10.3385;10.3385
138;calc total;1;8.16014;8.16014;8.16014
138;calc update async;100;0.000109283;2.9827e-05;0.00554358
138;calc inner;100;0.0783174;0.0776942;0.0788761
138;calc wait;100;0.0022366;0.000473764;0.0116974
138;calc bound;100;0.000838852;0.000437279;0.00178576
138;calc iter;100;0.0815045;0.0793365;0.0912241
138;total;1;10.3176;10.3176;10.3176
157;calc total;1;8.15983;8.15983;8.15983
157;calc update async;100;9.5488e-05;2.0064e-05;0.00553009
157;calc inner;100;0.0779553;0.0771883;0.0788026
157;calc wait;100;0.00211726;0.000490763;0.0119413
157;calc bound;100;0.000843514;0.000507487;0.00175562
157;calc iter;100;0.0810136;0.0789821;0.0910205
157;total;1;10.3331;10.3331;10.3331
139;calc total;1;8.15823;8.15823;8.15823
139;calc update async;100;0.000107761;3.2543e-05;0.00523831
139;calc inner;100;0.0783013;0.0776026;0.0789623
139;calc wait;100;0.00222316;0.000514566;0.0113937
139;calc bound;100;0.00085132;0.000429931;0.00177045
139;calc iter;100;0.0814859;0.0790464;0.0908516
139;total;1;10.3128;10.3128;10.3128
158;calc total;1;8.16133;8.16133;8.16133
158;calc update async;100;9.15498e-05;2.1329e-05;0.00525047
158;calc inner;100;0.077993;0.0770271;0.0788789
158;calc wait;100;0.00208173;0.000483976;0.0126039
158;calc bound;100;0.000857111;0.000572437;0.00170893
158;calc iter;100;0.0810257;0.0790776;0.0913174
158;total;1;10.3269;10.3269;10.3269
140;calc total;1;8.15977;8.15977;8.15977
140;calc update async;100;0.000112523;2.8303e-05;0.00582776
140;calc inner;100;0.0784912;0.0779472;0.0791194
140;calc wait;100;0.00203631;0.000484639;0.0108073
140;calc bound;100;0.000860719;0.000448578;0.00180031
140;calc iter;100;0.0815033;0.0793175;0.0907753
140;total;1;10.3336;10.3336;10.3336
159;calc total;1;8.16534;8.16534;8.16534
159;calc update async;100;8.97986e-05;2.1859e-05;0.00501003
159;calc inner;100;0.0779755;0.0773372;0.0787835
159;calc wait;100;0.00217428;0.000467995;0.0124894
159;calc bound;100;0.000849701;0.000491696;0.00186233
159;calc iter;100;0.0810919;0.0789374;0.0915451
159;total;1;10.3154;10.3154;10.3154
141;calc total;1;8.15767;8.15767;8.15767
141;calc update async;100;0.000109359;2.7968e-05;0.00552263
141;calc inner;100;0.0784809;0.0779298;0.0792656
141;calc wait;100;0.00198376;0.000459531;0.0103723
141;calc bound;100;0.000856735;0.000535152;0.00179584
141;calc iter;100;0.081434;0.0794768;0.0902233
141;total;1;10.3322;10.3322;10.3322
160;calc total;1;8.16492;8.16492;8.16492
160;calc update async;100;8.03934e-05;2.5434e-05;0.00412605
160;calc inner;100;0.0778291;0.077132;0.0786819
160;calc wait;100;0.00233431;0.000413572;0.0121372
160;calc bound;100;0.000840762;0.0004726;0.00169157
160;calc iter;100;0.0810872;0.0787224;0.0910045
160;total;1;10.3317;10.3317;10.3317
142;calc total;1;8.15804;8.15804;8.15804
142;calc update async;100;0.000106892;2.8452e-05;0.00542001
142;calc inner;100;0.0784548;0.0778328;0.0790486
142;calc wait;100;0.00202124;0.000468021;0.010318
142;calc bound;100;0.000853285;0.000536365;0.00175899
142;calc iter;100;0.0814405;0.0792657;0.0902528
142;total;1;10.3262;10.3262;10.3262
161;calc total;1;8.16179;8.16179;8.16179
161;calc update async;100;9.04859e-05;2.4944e-05;0.0050191
161;calc inner;100;0.0777782;0.076942;0.0785228
143;calc total;1;8.15959;8.15959;8.15959
143;calc update async;100;0.00011683;2.6661e-05;0.00631205
143;calc inner;100;0.0784805;0.077854;0.0791495
143;calc wait;100;0.00201318;0.000465654;0.0102077
143;calc bound;100;0.000845952;0.000517348;0.00175821
143;calc iter;100;0.0814587;0.0795198;0.0898671
143;total;1;10.3306;10.3306;10.3306
161;calc wait;100;0.00233912;0.000484858;0.0125554
161;calc bound;100;0.000845104;0.000469024;0.00178452
161;calc iter;100;0.0810552;0.0786162;0.0912719
161;total;1;10.3364;10.3364;10.3364
162;calc total;1;8.16336;8.16336;8.16336
162;calc update async;100;8.61633e-05;2.5472e-05;0.00465432
162;calc inner;100;0.0778219;0.0771122;0.0786336
162;calc wait;100;0.00230281;0.000476496;0.0114907
162;calc bound;100;0.000857843;0.000472588;0.00179322
162;calc iter;100;0.0810713;0.0787656;0.0906575
162;total;1;10.3167;10.3167;10.3167
163;calc total;1;8.16124;8.16124;8.16124
163;calc update async;100;9.32625e-05;2.4922e-05;0.00527176
163;calc inner;100;0.0778032;0.0771247;0.0787553
163;calc wait;100;0.00233444;0.000488302;0.0116066
163;calc bound;100;0.000845279;0.000456891;0.00176168
163;calc iter;100;0.0810783;0.078734;0.0905245
163;total;1;10.3318;10.3318;10.3318
164;calc total;1;8.16307;8.16307;8.16307
164;calc update async;100;9.25645e-05;2.3679e-05;0.00501085
164;calc inner;100;0.0779628;0.077095;0.0784788
164;calc wait;100;0.00212338;0.000384304;0.0104907
164;calc bound;100;0.000870128;0.000447082;0.00182695
164;calc iter;100;0.0810976;0.0779833;0.0914449
164;total;1;10.3373;10.3373;10.3373
168;calc total;1;8.15503;8.15503;8.15503
168;calc update async;100;0.000120589;2.1567e-05;0.00753287
168;calc inner;100;0.0770573;0.0753008;0.0783392
168;calc wait;100;0.00232853;0.000390121;0.0126696
168;calc bound;100;0.000710079;0.00049397;0.00147956
168;calc iter;100;0.0814084;0.0784897;0.0919549
168;total;1;10.3105;10.3105;10.3105
169;calc total;1;8.15997;8.15997;8.15997
169;calc update async;100;9.70924e-05;2.6354e-05;0.00501336
169;calc inner;100;0.0769985;0.0758945;0.0779053
169;calc wait;100;0.0021902;0.00038034;0.0122808
169;calc bound;100;0.000671572;0.000472192;0.0019011
169;calc iter;100;0.081497;0.0786398;0.0916896
169;total;1;10.3148;10.3148;10.3148
170;calc total;1;8.16129;8.16129;8.16129
170;calc update async;100;9.45894e-05;2.665e-05;0.00472198
170;calc inner;100;0.0770047;0.075732;0.0778459
170;calc wait;100;0.00241613;0.000421428;0.0122818
170;calc bound;100;0.000719136;0.000452486;0.00123062
170;calc iter;100;0.0815061;0.079153;0.0916559
170;total;1;10.2945;10.2945;10.2945
171;calc total;1;8.15895;8.15895;8.15895
171;calc update async;100;0.000102634;2.8536e-05;0.00537696
171;calc inner;100;0.077068;0.07578;0.0780598
171;calc wait;100;0.00213861;0.00039079;0.0130268
171;calc bound;100;0.000661966;0.000449651;0.00103404
171;calc iter;100;0.0814805;0.0790625;0.0927169
171;total;1;10.2922;10.2922;10.2922
172;calc total;1;8.16116;8.16116;8.16116
172;calc update async;100;9.61223e-05;2.829e-05;0.00477688
172;calc inner;100;0.0768679;0.0755737;0.0777947
172;calc wait;100;0.0024523;0.0003904;0.0130364
172;calc bound;100;0.000671832;0.000437075;0.00103095
172;calc iter;100;0.0815038;0.0789749;0.0921245
172;total;1;10.3033;10.3033;10.3033
173;calc total;1;8.15972;8.15972;8.15972
173;calc update async;100;0.000105904;2.3159e-05;0.00579801
173;calc inner;100;0.0768236;0.0759606;0.0778033
173;calc wait;100;0.00241903;0.000396242;0.0119462
173;calc bound;100;0.000667741;0.000460793;0.00118601
173;calc iter;100;0.0815099;0.0790408;0.0913462
173;total;1;10.3175;10.3175;10.3175
0;calc total;1;8.16795;8.16795;8.16795
0;calc update async;100;7.47787e-05;1.58e-05;0.00395985
0;calc inner;100;0.0774688;0.0753966;0.0784953
0;calc wait;100;0.00220754;0.000583069;0.0116091
0;calc bound;100;0.000705647;0.000488366;0.00190527
0;calc iter;100;0.0815037;0.0789112;0.0915231
0;total;1;10.3107;10.3107;10.3107
174;calc total;1;8.16101;8.16101;8.16101
174;calc update async;100;9.56566e-05;2.6699e-05;0.00477556
174;calc inner;100;0.0768344;0.075802;0.0776501
174;calc wait;100;0.00265529;0.000380518;0.0112133
174;calc bound;100;0.000723147;0.000443254;0.00123997
174;calc iter;100;0.0815167;0.0791501;0.0909067
174;total;1;10.3026;10.3026;10.3026
1;calc total;1;8.16333;8.16333;8.16333
1;calc update async;100;8.22179e-05;1.8982e-05;0.00472125
1;calc inner;100;0.0776123;0.0764469;0.07896
1;calc wait;100;0.00213833;0.000490334;0.0114327
1;calc bound;100;0.000707067;0.000486316;0.00178732
1;calc iter;100;0.0814539;0.0787581;0.0908169
1;total;1;10.3358;10.3358;10.3358
175;calc total;1;8.16204;8.16204;8.16204
175;calc update async;100;0.000128397;2.8117e-05;0.00794645
175;calc inner;100;0.0773546;0.0767629;0.0780471
175;calc wait;100;0.00211682;0.000405827;0.0104988
175;calc bound;100;0.000674122;0.000455841;0.00152295
175;calc iter;100;0.0815359;0.0789794;0.0914753
175;total;1;10.3141;10.3141;10.3141
2;calc total;1;8.15672;8.15672;8.15672
2;calc update async;100;0.000103957;1.6645e-05;0.00683137
2;calc inner;100;0.0774095;0.0758508;0.0787403
2;calc wait;100;0.0021987;0.000456694;0.00960544
2;calc bound;100;0.000698434;0.000509335;0.00182011
2;calc iter;100;0.081388;0.0788423;0.0900094
2;total;1;10.3332;10.3332;10.3332
176;calc total;1;8.16526;8.16526;8.16526
176;calc update async;100;9.08496e-05;2.3007e-05;0.00411588
176;calc inner;100;0.0770165;0.0760516;0.0778749
176;calc wait;100;0.00233816;0.000457083;0.0117623
176;calc bound;100;0.000778013;0.000489183;0.00166607
176;calc iter;100;0.0814818;0.0783247;0.0908951
176;total;1;10.3178;10.3178;10.3178
3;calc total;1;8.16242;8.16242;8.16242
3;calc update async;100;8.18259e-05;1.7324e-05;0.00462184
3;calc inner;100;0.0776731;0.0763372;0.078864
3;calc wait;100;0.00201115;0.00049138;0.0117065
3;calc bound;100;0.000715598;0.000494653;0.00178248
3;calc iter;100;0.0814449;0.0791193;0.0910519
3;total;1;10.3095;10.3095;10.3095
4;calc total;1;8.16431;8.16431;8.16431
4;calc update async;100;8.16547e-05;1.7996e-05;0.0047138
4;calc inner;100;0.0773739;0.0767884;0.0787523
4;calc wait;100;0.00240184;0.000471535;0.0104424
4;calc bound;100;0.000687974;0.000476545;0.00136053
4;calc iter;100;0.0814914;0.078872;0.090531
4;total;1;10.337;10.337;10.337
5;calc total;1;8.16306;8.16306;8.16306
5;calc update async;100;8.01107e-05;1.7564e-05;0.00459465
5;calc inner;100;0.0774784;0.0762059;0.0787087
5;calc wait;100;0.00231727;0.000428075;0.0125925
5;calc bound;100;0.000688048;0.000455462;0.000938074
5;calc iter;100;0.081475;0.0791823;0.091867
5;total;1;10.3373;10.3373;10.3373
6;calc total;1;8.16365;8.16365;8.16365
6;calc update async;100;8.10851e-05;2.0308e-05;0.00442308
6;calc inner;100;0.0773223;0.0765915;0.0786893
6;calc wait;100;0.00223755;0.000510415;0.00970011
6;calc bound;100;0.000675081;0.000466122;0.00133818
6;calc iter;100;0.0814834;0.0787905;0.0898902
6;total;1;10.3343;10.3343;10.3343
7;calc total;1;8.16168;8.16168;8.16168
7;calc update async;100;8.26866e-05;2.0683e-05;0.00471959
7;calc inner;100;0.0769681;0.0758449;0.0782336
7;calc wait;100;0.00273648;0.000602831;0.0120407
7;calc bound;100;0.000707445;0.000451137;0.0011175
7;calc iter;100;0.0814662;0.0781431;0.0909096
7;total;1;10.3142;10.3142;10.3142
8;calc total;1;8.15562;8.15562;8.15562
8;calc update async;100;0.000105482;1.7689e-05;0.00670988
8;calc inner;100;0.0774526;0.0757325;0.0788583
8;calc wait;100;0.00194864;0.000522925;0.00857038
8;calc bound;100;0.000682711;0.000436786;0.00109997
8;calc iter;100;0.0814302;0.0791827;0.089736
8;total;1;10.3213;10.3213;10.3213
9;calc total;1;8.16037;8.16037;8.16037
9;calc update async;100;8.99598e-05;1.7702e-05;0.00537174
9;calc inner;100;0.077409;0.07637;0.0785972
9;calc wait;100;0.0022522;0.000525043;0.0116554
9;calc bound;100;0.000711852;0.000432152;0.00132673
9;calc iter;100;0.0814687;0.0791731;0.0907673
9;total;1;10.3276;10.3276;10.3276
10;calc total;1;8.16212;8.16212;8.16212
10;calc update async;100;8.42169e-05;1.8882e-05;0.00476323
10;calc inner;100;0.0774348;0.0768495;0.078518
10;calc wait;100;0.00216821;0.000518876;0.009064
10;calc bound;100;0.000726078;0.000459356;0.00186468
10;calc iter;100;0.0814969;0.0792278;0.0898081
10;total;1;10.3371;10.3371;10.3371
11;calc total;1;8.15962;8.15962;8.15962
11;calc update async;100;8.5528e-05;1.887e-05;0.00523813
11;calc inner;100;0.0774726;0.0765231;0.0787917
11;calc wait;100;0.00210647;0.000544996;0.0112901
11;calc bound;100;0.000731194;0.000529382;0.00179675
11;calc iter;100;0.0813909;0.0786626;0.0907926
11;total;1;10.3161;10.3161;10.3161
12;calc total;1;8.1621;8.1621;8.1621
12;calc update async;100;0.00010754;2.2473e-05;0.00638662
12;calc inner;100;0.0784748;0.0776098;0.0793103
12;calc wait;100;0.00203012;0.000499301;0.00962367
12;calc bound;100;0.000841366;0.000483274;0.00163201
12;calc iter;100;0.0814558;0.079111;0.0893839
12;total;1;10.3329;10.3329;10.3329
13;calc total;1;8.15961;8.15961;8.15961
13;calc update async;100;0.000110417;1.6562e-05;0.00675813
13;calc inner;100;0.0783983;0.0767225;0.0792685
13;calc wait;100;0.00208963;0.000468407;0.0115139
13;calc bound;100;0.00082953;0.000478705;0.00178037
13;calc iter;100;0.0814299;0.079172;0.0913031
13;total;1;10.3297;10.3297;10.3297
14;calc total;1;8.16075;8.16075;8.16075
14;calc update async;100;0.000109135;2.1373e-05;0.0064609
14;calc inner;100;0.0784314;0.077374;0.0791647
14;calc wait;100;0.00204388;0.000447359;0.00985302
14;calc bound;100;0.000840727;0.000479414;0.00163952
14;calc iter;100;0.0814406;0.0794391;0.089436
14;total;1;10.3329;10.3329;10.3329
15;calc total;1;8.16297;8.16297;8.16297
15;calc update async;100;9.72332e-05;2.3702e-05;0.00533751
15;calc inner;100;0.0784339;0.0777343;0.0791389
15;calc wait;100;0.00210936;0.000429533;0.0115458
15;calc bound;100;0.000842762;0.00049687;0.00171016
15;calc iter;100;0.0814859;0.0793699;0.0913344
15;total;1;10.3418;10.3418;10.3418
16;calc total;1;8.16748;8.16748;8.16748
16;calc update async;100;8.28531e-05;2.2842e-05;0.00405476
16;calc inner;100;0.0783407;0.0774837;0.0790513
16;calc wait;100;0.0022681;0.000431039;0.0104745
16;calc bound;100;0.000836262;0.00046808;0.00167591
16;calc iter;100;0.0815306;0.0792636;0.0899819
16;total;1;10.319;10.319;10.319
17;calc total;1;8.16587;8.16587;8.16587
17;calc update async;100;8.58191e-05;2.3257e-05;0.0042343
17;calc inner;100;0.0782494;0.0774909;0.0790634
17;calc wait;100;0.00233151;0.000469678;0.0124631
17;calc bound;100;0.000831526;0.000471004;0.00181263
17;calc iter;100;0.0815139;0.0792608;0.0919057
17;total;1;10.3235;10.3235;10.3235
18;calc total;1;8.16749;8.16749;8.16749
18;calc update async;100;8.37163e-05;1.9692e-05;0.00413801
18;calc inner;100;0.0783042;0.0770235;0.0791417
18;calc wait;100;0.0022927;0.000391278;0.00966055
18;calc bound;100;0.000846941;0.000467878;0.00178506
18;calc iter;100;0.0815302;0.0793222;0.0893718
18;total;1;10.339;10.339;10.339
19;calc total;1;8.16535;8.16535;8.16535
19;calc update async;100;8.69271e-05;2.2832e-05;0.00428963
19;calc inner;100;0.0783031;0.0778692;0.079323
19;calc wait;100;0.00228499;0.000432231;0.011475
19;calc bound;100;0.000837727;0.000445494;0.001753
19;calc iter;100;0.0815333;0.0791668;0.0912283
19;total;1;10.3221;10.3221;10.3221
20;calc total;1;8.16678;8.16678;8.16678
20;calc update async;100;8.85423e-05;2.6238e-05;0.00418758
20;calc inner;100;0.0784644;0.0775061;0.0791062
20;calc wait;100;0.002045;0.000391254;0.00933229
20;calc bound;100;0.00086892;0.000434027;0.00175065
20;calc iter;100;0.0815489;0.0787229;0.0939805
20;total;1;10.3169;10.3169;10.3169
21;calc total;1;8.16444;8.16444;8.16444
21;calc update async;100;9.27641e-05;1.9833e-05;0.00484417
21;calc inner;100;0.0784244;0.0775258;0.0790717
21;calc wait;100;0.00213054;0.000473051;0.0112049
21;calc bound;100;0.000853558;0.000451117;0.00186905
21;calc iter;100;0.0815287;0.0792234;0.0911286
21;total;1;10.3204;10.3204;10.3204
22;calc total;1;8.16542;8.16542;8.16542
22;calc update async;100;8.71405e-05;2.3883e-05;0.00443781
22;calc inner;100;0.0784431;0.0778265;0.0789634
22;calc wait;100;0.00213553;0.000524454;0.00942774
22;calc bound;100;0.000870888;0.000437637;0.0016642
22;calc iter;100;0.0815387;0.078923;0.0892887
22;total;1;10.325;10.325;10.325
23;calc total;1;8.16306;8.16306;8.16306
23;calc update async;100;9.44256e-05;2.3637e-05;0.0051064
23;calc inner;100;0.0784674;0.0779681;0.0789853
23;calc wait;100;0.00211964;0.000447668;0.0111878
23;calc bound;100;0.00083285;0.000447549;0.00177942
23;calc iter;100;0.0815169;0.0793965;0.0910962
23;total;1;10.3304;10.3304;10.3304
177;calc total;1;8.16366;8.16366;8.16366
177;calc update async;100;8.99883e-05;2.0834e-05;0.00445299
177;calc inner;100;0.0769734;0.0762369;0.0777511
177;calc wait;100;0.00241725;0.000508662;0.01076
177;calc bound;100;0.000738448;0.000515781;0.00142367
177;calc iter;100;0.081504;0.0787266;0.0909689
177;total;1;10.299;10.299;10.299
178;calc total;1;8.16526;8.16526;8.16526
178;calc update async;100;8.9096e-05;2.2035e-05;0.00411631
178;calc inner;100;0.0770148;0.0760552;0.0778771
178;calc wait;100;0.00222336;0.000413901;0.0114135
178;calc bound;100;0.000729006;0.000526373;0.00162743
178;calc iter;100;0.0815179;0.0792527;0.091674
178;total;1;10.3177;10.3177;10.3177
179;calc total;1;8.16283;8.16283;8.16283
179;calc update async;100;8.85881e-05;2.109e-05;0.00417329
179;calc inner;100;0.0770394;0.0763055;0.0779175
179;calc wait;100;0.00217591;0.000400067;0.010296
179;calc bound;100;0.000705819;0.000515;0.00179061
179;calc iter;100;0.0814923;0.0785031;0.0922156
179;total;1;10.3116;10.3116;10.3116
180;calc total;1;8.16359;8.16359;8.16359
180;calc update async;100;8.81134e-05;2.5376e-05;0.00361644
180;calc inner;100;0.0783551;0.0773854;0.0788989
180;calc wait;100;0.00221342;0.000475072;0.0129296
180;calc bound;100;0.000835467;0.000484488;0.00169309
180;calc iter;100;0.081541;0.07942;0.0921545
180;total;1;10.3144;10.3144;10.3144
181;calc total;1;8.16065;8.16065;8.16065
181;calc update async;100;9.4662e-05;2.0877e-05;0.00446485
181;calc inner;100;0.0784068;0.0775265;0.0789647
181;calc wait;100;0.00210985;0.000415779;0.0119686
181;calc bound;100;0.000897204;0.000472195;0.00174657
181;calc iter;100;0.0815113;0.079513;0.0912888
181;total;1;10.3035;10.3035;10.3035
182;calc total;1;8.16221;8.16221;8.16221
182;calc update async;100;9.41777e-05;2.799e-05;0.00432089
182;calc inner;100;0.0783281;0.077672;0.0788212
182;calc wait;100;0.00223926;0.000450281;0.0122269
182;calc bound;100;0.000862664;0.000478386;0.0017339
182;calc iter;100;0.0815263;0.0792742;0.091744
182;total;1;10.3147;10.3147;10.3147
183;calc total;1;8.15905;8.15905;8.15905
183;calc update async;100;0.000102557;2.5145e-05;0.00498537
183;calc inner;100;0.0783476;0.0773664;0.0788195
183;calc wait;100;0.00215859;0.000416518;0.0127405
183;calc bound;100;0.000879298;0.000474249;0.00178263
183;calc iter;100;0.0814901;0.0793596;0.0919336
183;total;1;10.3079;10.3079;10.3079
184;calc total;1;8.15461;8.15461;8.15461
184;calc update async;100;0.00012266;2.886e-05;0.00708271
184;calc inner;100;0.0782437;0.0768141;0.0786887
184;calc wait;100;0.00223281;0.000459215;0.0125065
184;calc bound;100;0.000862729;0.000472941;0.00172179
184;calc iter;100;0.0814645;0.0791915;0.0920302
184;total;1;10.2926;10.2926;10.2926
185;calc total;1;8.15895;8.15895;8.15895
185;calc update async;100;0.000104803;3.1462e-05;0.00513435
185;calc inner;100;0.0782067;0.0773386;0.0788663
185;calc wait;100;0.00231113;0.000390112;0.0117178
185;calc bound;100;0.000883813;0.000449457;0.00177034
185;calc iter;100;0.0815092;0.0789523;0.0910162
185;total;1;10.2984;10.2984;10.2984
186;calc total;1;8.16117;8.16117;8.16117
186;calc update async;100;0.000100435;2.7624e-05;0.00460476
186;calc inner;100;0.0782589;0.077861;0.0786777
186;calc wait;100;0.0022984;0.000462114;0.0112423
186;calc bound;100;0.000875515;0.000437563;0.00180192
186;calc iter;100;0.0815358;0.0793123;0.0910034
186;total;1;10.3001;10.3001;10.3001
187;calc total;1;8.15831;8.15831;8.15831
187;calc update async;100;0.000105101;2.9059e-05;0.00526329
187;calc inner;100;0.0782301;0.0776982;0.0786787
187;calc wait;100;0.00228194;0.000547626;0.0113555
187;calc bound;100;0.000888104;0.000426633;0.00183057
187;calc iter;100;0.0815073;0.0790084;0.0910325
187;total;1;10.3087;10.3087;10.3087
188;calc total;1;8.16027;8.16027;8.16027
188;calc update async;100;0.000100223;2.8112e-05;0.00501576
188;calc inner;100;0.078394;0.0778588;0.0789399
188;calc wait;100;0.00216464;0.000470825;0.0115461
188;calc bound;100;0.00086792;0.000468361;0.00190518
188;calc iter;100;0.0815293;0.0794401;0.0913567
188;total;1;10.314;10.314;10.314
189;calc total;1;8.15811;8.15811;8.15811
189;calc update async;100;0.000104147;2.6283e-05;0.00530515
189;calc inner;100;0.0783468;0.0778507;0.0787167
189;calc wait;100;0.00213684;0.00046669;0.0113766
189;calc bound;100;0.000868711;0.000517607;0.00183173
189;calc iter;100;0.0814589;0.07944;0.0909314
189;total;1;10.3077;10.3077;10.3077
190;calc total;1;8.16022;8.16022;8.16022
190;calc update async;100;0.000101043;2.4061e-05;0.00505364
190;calc inner;100;0.0784606;0.0778918;0.0789825
190;calc wait;100;0.00205794;0.000483009;0.0111789
190;calc bound;100;0.000857792;0.000526637;0.00186291
190;calc iter;100;0.0814798;0.0793265;0.0910804
190;total;1;10.3089;10.3089;10.3089
70;calc total;1;8.16191;8.16191;8.16191
70;calc update async;100;8.67688e-05;2.4394e-05;0.00474375
70;calc inner;100;0.0780087;0.0772799;0.0786681
70;calc wait;100;0.00209983;0.000469876;0.0096429
70;calc bound;100;0.000857434;0.000441736;0.0017548
70;calc iter;100;0.0810549;0.0783754;0.0889808
70;total;1;10.3262;10.3262;10.3262
71;calc total;1;8.1597;8.1597;8.1597
71;calc update async;100;9.52881e-05;2.1873e-05;0.00553573
71;calc inner;100;0.0776749;0.0770868;0.0781981
71;calc wait;100;0.00240403;0.000499706;0.0120236
71;calc bound;100;0.000850947;0.000454028;0.00184208
71;calc iter;100;0.0810342;0.0786552;0.0910441
71;total;1;10.3245;10.3245;10.3245
43;calc total;1;8.15842;8.15842;8.15842
43;calc update async;100;0.000100346;3.0721e-05;0.00510412
43;calc inner;100;0.0767893;0.0755131;0.0785353
43;calc wait;100;0.00234994;0.000411641;0.0116712
43;calc bound;100;0.000639551;0.000463301;0.0016954
43;calc iter;100;0.0814;0.078353;0.0909684
43;total;1;10.3343;10.3343;10.3343
44;calc total;1;8.15973;8.15973;8.15973
44;calc update async;100;9.81609e-05;2.4986e-05;0.00476476
44;calc inner;100;0.076909;0.0761787;0.0787187
44;calc wait;100;0.00210712;0.00040119;0.0106746
44;calc bound;100;0.00063406;0.000463557;0.0008992
44;calc iter;100;0.0814521;0.0784916;0.0908607
44;total;1;10.3137;10.3137;10.3137
45;calc total;1;8.15863;8.15863;8.15863
45;calc update async;100;0.000100703;1.672e-05;0.00532581
45;calc inner;100;0.0768859;0.0756783;0.078704
45;calc wait;100;0.0021848;0.000431615;0.0118331
45;calc bound;100;0.000636119;0.000475074;0.00094061
45;calc iter;100;0.0814361;0.0786366;0.0910244
45;total;1;10.3205;10.3205;10.3205
46;calc total;1;8.15973;8.15973;8.15973
46;calc update async;100;9.43063e-05;1.5457e-05;0.00486347
46;calc inner;100;0.0768701;0.0761085;0.0786394
46;calc wait;100;0.00225256;0.000413633;0.0106369
46;calc bound;100;0.000625707;0.000487833;0.00094242
46;calc iter;100;0.0814509;0.0786291;0.090492
46;total;1;10.3346;10.3346;10.3346
47;calc total;1;8.16065;8.16065;8.16065
47;calc update async;100;9.40664e-05;1.6244e-05;0.0047392
47;calc inner;100;0.076949;0.0758834;0.0787429
47;calc wait;100;0.0021053;0.000388559;0.0107813
47;calc bound;100;0.000645104;0.000479309;0.000932548
47;calc iter;100;0.0814614;0.0791136;0.0902007
47;total;1;10.3146;10.3146;10.3146
94;calc total;1;8.16143;8.16143;8.16143
94;calc update async;100;9.34593e-05;1.6334e-05;0.00459609
94;calc inner;100;0.0771872;0.0715331;0.103167
94;calc wait;100;0.00237468;0.000385957;0.0118058
94;calc bound;100;0.000685105;0.000454412;0.00158209
94;calc iter;100;0.0815757;0.0752324;0.105044
94;total;1;10.3185;10.3185;10.3185
95;calc total;1;8.16534;8.16534;8.16534
95;calc update async;100;9.40198e-05;2.4404e-05;0.00438195
95;calc inner;100;0.0768167;0.0714648;0.0776784
95;calc wait;100;0.00286365;0.000472972;0.0288903
95;calc bound;100;0.000727374;0.000457596;0.00198438
95;calc iter;100;0.0816176;0.0733847;0.104159
95;total;1;10.3298;10.3298;10.3298
165;calc total;1;8.16116;8.16116;8.16116
165;calc update async;100;9.74475e-05;2.2534e-05;0.00571421
165;calc inner;100;0.0779293;0.0771335;0.0787471
165;calc wait;100;0.00217439;0.000470984;0.0109787
165;calc bound;100;0.000876474;0.000448901;0.00204986
165;calc iter;100;0.0810801;0.0788235;0.090376
165;total;1;10.3323;10.3323;10.3323
166;calc total;1;8.16301;8.16301;8.16301
166;calc update async;100;9.57548e-05;2.4042e-05;0.00558465
166;calc inner;100;0.0780165;0.0772008;0.0789049
166;calc wait;100;0.00212612;0.000465599;0.0101487
166;calc bound;100;0.000858361;0.000436651;0.00185612
166;calc iter;100;0.081099;0.0782802;0.0896171
166;total;1;10.3276;10.3276;10.3276
167;calc total;1;8.15997;8.15997;8.15997
167;calc update async;100;9.62989e-05;1.7986e-05;0.00568114
167;calc inner;100;0.0779993;0.0774065;0.0788379
167;calc wait;100;0.0021256;0.000490006;0.010451
167;calc bound;100;0.000846879;0.000456577;0.00176011
167;calc iter;100;0.0810705;0.0788942;0.0899252
167;total;1;10.3281;10.3281;10.3281
191;calc total;1;8.16382;8.16382;8.16382
191;calc update async;100;9.21503e-05;2.3308e-05;0.00416074
191;calc inner;100;0.0784178;0.0776358;0.078917
191;calc wait;100;0.00207697;0.000483396;0.0107581
191;calc bound;100;0.00092586;0.000555342;0.00190442
191;calc iter;100;0.0815153;0.079456;0.0906886
191;total;1;10.315;10.315;10.315
MPI
Running Jacobi on 192 processors with (16, 12) elements.
Array Dimensions: 54992 54996
Block Dimensions: 3437 4583
== Energy Conservation Check ==
initial Energy:               25.000
  final Energy:               25.000
    Difference:               -0.000
== Time Statistics ==
Completed 100 iterations.
# unit_id;function_name;num_calls;avg_runtime;min_runtime;max_runtime
48;calc total;1;8.16528;8.16528;8.16528
48;calc update async;100;7.45601e-05;1.6053e-05;0.00418067
48;calc inner;100;0.077364;0.0758866;0.078534
48;calc wait;100;0.00220406;0.000425101;0.0115207
48;calc bound;100;0.000828076;0.000439658;0.00180288
48;calc iter;100;0.0807869;0.078243;0.0906288
48;total;1;10.4499;10.4499;10.4499
49;calc total;1;8.15945;8.15945;8.15945
49;calc update async;100;8.2618e-05;1.7554e-05;0.00502562
49;calc inner;100;0.0778161;0.0764871;0.0788235
49;calc wait;100;0.00174012;0.000432008;0.00992119
49;calc bound;100;0.000787369;0.00046196;0.0017446
49;calc iter;100;0.0807406;0.0784453;0.0910705
49;total;1;10.45;10.45;10.45
50;calc total;1;8.15743;8.15743;8.15743
50;calc update async;100;8.86094e-05;1.8754e-05;0.00561113
50;calc inner;100;0.0773534;0.0757434;0.0782673
50;calc wait;100;0.00210036;0.000424993;0.0126034
50;calc bound;100;0.000802086;0.000492949;0.00171841
50;calc iter;100;0.0806298;0.0781649;0.0914242
50;total;1;10.4412;10.4412;10.4412
51;calc total;1;8.15789;8.15789;8.15789
51;calc update async;100;8.77547e-05;1.7382e-05;0.00558773
51;calc inner;100;0.0774835;0.0760974;0.0788295
51;calc wait;100;0.00196449;0.000423586;0.0124276
51;calc bound;100;0.000772196;0.000487345;0.00182902
51;calc iter;100;0.0806347;0.0778253;0.0905953
51;total;1;10.45;10.45;10.45
52;calc total;1;8.15413;8.15413;8.15413
52;calc update async;100;0.000107113;1.8452e-05;0.00746596
52;calc inner;100;0.0772395;0.0750466;0.078436
52;calc wait;100;0.00210865;0.000438502;0.0134749
52;calc bound;100;0.000772918;0.000498397;0.00173266
52;calc iter;100;0.0806016;0.0782323;0.0916984
52;total;1;10.4456;10.4456;10.4456
53;calc total;1;8.1592;8.1592;8.1592
53;calc update async;100;8.18715e-05;1.7978e-05;0.00482471
53;calc inner;100;0.076984;0.0757686;0.078139
53;calc wait;100;0.00238811;0.000513009;0.0118414
53;calc bound;100;0.000787607;0.000478606;0.00181051
53;calc iter;100;0.0806868;0.0776116;0.0907118
53;total;1;10.4494;10.4494;10.4494
54;calc total;1;8.16102;8.16102;8.16102
54;calc update async;100;8.43223e-05;1.8518e-05;0.00501907
54;calc inner;100;0.0772031;0.0755232;0.0785179
54;calc wait;100;0.00219849;0.000428158;0.012143
54;calc bound;100;0.000806408;0.00047766;0.00184372
54;calc iter;100;0.0807026;0.0782627;0.0910839
54;total;1;10.4423;10.4423;10.4423
55;calc total;1;8.15941;8.15941;8.15941
55;calc update async;100;8.30936e-05;1.869e-05;0.00497986
55;calc inner;100;0.07721;0.0761493;0.0785717
55;calc wait;100;0.00217396;0.000400153;0.0111625
55;calc bound;100;0.000827947;0.000475253;0.00173221
55;calc iter;100;0.0806858;0.0783451;0.0899051
55;total;1;10.4485;10.4485;10.4485
56;calc total;1;8.1654;8.1654;8.1654
56;calc update async;100;7.65932e-05;1.9492e-05;0.0041875
56;calc inner;100;0.0770485;0.0755888;0.0782247
56;calc wait;100;0.00238012;0.000413703;0.0106123
56;calc bound;100;0.000845527;0.000472042;0.00185157
56;calc iter;100;0.0807437;0.0781597;0.0940725
56;total;1;10.4499;10.4499;10.4499
57;calc total;1;8.16268;8.16268;8.16268
57;calc update async;100;7.79305e-05;1.8707e-05;0.00440067
57;calc inner;100;0.077369;0.0759893;0.0785057
57;calc wait;100;0.00206728;0.000463741;0.00954119
57;calc bound;100;0.000818861;0.000458496;0.00175278
57;calc iter;100;0.0807517;0.0783551;0.0888872
57;total;1;10.4498;10.4498;10.4498
58;calc total;1;8.16166;8.16166;8.16166
58;calc update async;100;7.90182e-05;1.9391e-05;0.00447597
58;calc inner;100;0.0770851;0.0758395;0.0781774
58;calc wait;100;0.00243012;0.000426438;0.0104635
58;calc bound;100;0.000830075;0.000446291;0.00185045
58;calc iter;100;0.0807374;0.0781461;0.090029
58;total;1;10.4412;10.4412;10.4412
59;calc total;1;8.16095;8.16095;8.16095
59;calc update async;100;7.53525e-05;1.648e-05;0.00429507
59;calc inner;100;0.0776931;0.0766851;0.0791128
59;calc wait;100;0.00177838;0.000463743;0.00987703
59;calc bound;100;0.000812697;0.00046233;0.00176869
59;calc iter;100;0.0807422;0.0785142;0.0909446
59;total;1;10.4499;10.4499;10.4499
60;calc total;1;8.16234;8.16234;8.16234
60;calc update async;100;8.07478e-05;1.5943e-05;0.00433324
60;calc inner;100;0.0773263;0.0763639;0.0779793
60;calc wait;100;0.00250329;0.000463494;0.0121764
60;calc bound;100;0.000891455;0.000455567;0.00203503
60;calc iter;100;0.0808038;0.0779867;0.0908555
60;total;1;10.4502;10.4502;10.4502
61;calc total;1;8.15998;8.15998;8.15998
61;calc update async;100;8.64593e-05;1.898e-05;0.0048711
61;calc inner;100;0.0772689;0.0761274;0.0778715
61;calc wait;100;0.00252861;0.000493719;0.0128914
61;calc bound;100;0.000880676;0.000437583;0.00201048
61;calc iter;100;0.0807704;0.0785646;0.0914744
61;total;1;10.4477;10.4477;10.4477
120;calc total;1;8.16381;8.16381;8.16381
120;calc update async;100;7.95474e-05;1.6278e-05;0.00423474
120;calc inner;100;0.077686;0.0767983;0.078593
120;calc wait;100;0.00232957;0.000370316;0.0111652
120;calc bound;100;0.00070379;0.000449567;0.00133221
120;calc iter;100;0.0815117;0.0795395;0.0929961
120;total;1;10.4587;10.4587;10.4587
96;calc total;1;8.16673;8.16673;8.16673
144;calc total;1;8.16657;8.16657;8.16657
144;calc update async;100;7.76184e-05;1.7753e-05;0.00453993
144;calc inner;100;0.0770504;0.0756561;0.0791828
144;calc wait;100;0.00234423;0.000420781;0.0119419
144;calc bound;100;0.00069837;0.000490187;0.00156159
144;calc iter;100;0.0811289;0.078509;0.0908275
144;total;1;10.4368;10.4368;10.4368
24;calc total;1;8.16593;8.16593;8.16593
24;calc update async;100;8.18857e-05;2.386e-05;0.00399787
24;calc inner;100;0.0784629;0.0776427;0.07919
24;calc wait;100;0.00208439;0.000392876;0.0107916
24;calc bound;100;0.000849138;0.000437771;0.00180065
24;calc iter;100;0.0815364;0.0785287;0.0953991
24;total;1;10.4252;10.4252;10.4252
62;calc total;1;8.16055;8.16055;8.16055
62;calc update async;100;8.74944e-05;2.0213e-05;0.00487347
62;calc inner;100;0.0773047;0.0762376;0.0780937
62;calc wait;100;0.00251738;0.000493692;0.0130974
62;calc bound;100;0.000872663;0.000460864;0.00204104
62;calc iter;100;0.0807869;0.0780783;0.0914616
62;total;1;10.4501;10.4501;10.4501
121;calc total;1;8.16075;8.16075;8.16075
121;calc update async;100;8.37972e-05;1.7446e-05;0.00443632
121;calc inner;100;0.0778456;0.0771231;0.0789166
121;calc wait;100;0.002143;0.000467771;0.0116874
121;calc bound;100;0.000708958;0.000450133;0.00142892
121;calc iter;100;0.0815016;0.0793061;0.0915991
121;total;1;10.4535;10.4535;10.4535
145;calc total;1;8.16124;8.16124;8.16124
145;calc update async;100;8.18009e-05;1.6356e-05;0.00486172
145;calc inner;100;0.077092;0.0761029;0.0785942
145;calc wait;100;0.00213992;0.000481976;0.0112915
145;calc bound;100;0.000670451;0.000466218;0.00101653
145;calc iter;100;0.0810757;0.0772223;0.0904997
145;total;1;10.45;10.45;10.45
25;calc total;1;8.16389;8.16389;8.16389
25;calc update async;100;8.40758e-05;2.271e-05;0.0044135
25;calc inner;100;0.0784335;0.0778635;0.0791772
25;calc wait;100;0.00215165;0.000497908;0.0108254
25;calc bound;100;0.000847308;0.000450273;0.00172378
25;calc iter;100;0.0815188;0.0794028;0.0905096
25;total;1;10.4284;10.4284;10.4284
63;calc total;1;8.1574;8.1574;8.1574
63;calc update async;100;0.000104749;1.838e-05;0.00674277
63;calc inner;100;0.0773691;0.0758988;0.0782084
63;calc wait;100;0.00230698;0.000469625;0.0120672
63;calc bound;100;0.000869575;0.000545299;0.00191437
63;calc iter;100;0.0806664;0.0785228;0.0905741
63;total;1;10.4502;10.4502;10.4502
122;calc total;1;8.16047;8.16047;8.16047
122;calc update async;100;8.51377e-05;1.6846e-05;0.00450854
122;calc inner;100;0.0777112;0.0763574;0.07889
122;calc wait;100;0.00218978;0.000428161;0.012054
122;calc bound;100;0.000687225;0.000436732;0.00157025
122;calc iter;100;0.0814906;0.0791973;0.0907586
122;total;1;10.4586;10.4586;10.4586
146;calc total;1;8.15791;8.15791;8.15791
146;calc update async;100;9.69513e-05;1.7021e-05;0.00627281
146;calc inner;100;0.0768115;0.0755367;0.0781816
146;calc wait;100;0.00232885;0.000490593;0.0128967
146;calc bound;100;0.000730706;0.000468034;0.00174631
146;calc iter;100;0.0810441;0.0777794;0.0914761
146;total;1;10.4501;10.4501;10.4501
26;calc total;1;8.16254;8.16254;8.16254
26;calc update async;100;8.69426e-05;1.9854e-05;0.00458383
26;calc inner;100;0.0784355;0.0775178;0.0799738
26;calc wait;100;0.00213169;0.000444368;0.0109971
26;calc bound;100;0.000849314;0.00043598;0.00175665
26;calc iter;100;0.0815057;0.0787157;0.0903936
26;total;1;10.4284;10.4284;10.4284
64;calc total;1;8.1678;8.1678;8.1678
64;calc update async;100;7.62235e-05;1.9824e-05;0.00390608
64;calc inner;100;0.0771674;0.0748112;0.0778209
64;calc wait;100;0.00265902;0.000473015;0.014991
64;calc bound;100;0.000861917;0.000554671;0.0019643
64;calc iter;100;0.0807979;0.078261;0.0965544
64;total;1;10.45;10.45;10.45
123;calc total;1;8.15916;8.15916;8.15916
123;calc update async;100;9.39107e-05;1.7638e-05;0.00546225
123;calc inner;100;0.0777282;0.0769623;0.0785105
123;calc wait;100;0.00220686;0.000396629;0.0119523
123;calc bound;100;0.000699103;0.000461855;0.00171267
123;calc iter;100;0.0814865;0.0791141;0.091512
123;total;1;10.4585;10.4585;10.4585
147;calc total;1;8.15965;8.15965;8.15965
147;calc update async;100;8.74733e-05;1.556e-05;0.00522563
147;calc inner;100;0.0770638;0.0753036;0.0785271
147;calc wait;100;0.0022697;0.000550046;0.0110574
147;calc bound;100;0.000697838;0.000475441;0.00195131
147;calc iter;100;0.0810938;0.0773859;0.0923826
147;total;1;10.4501;10.4501;10.4501
27;calc total;1;8.16244;8.16244;8.16244
27;calc update async;100;8.54399e-05;2.1421e-05;0.00464423
27;calc inner;100;0.0786441;0.0778803;0.0792247
27;calc wait;100;0.00193389;0.000486186;0.00992659
27;calc bound;100;0.000840798;0.000454398;0.00170956
27;calc iter;100;0.0815064;0.0793096;0.0897376
27;total;1;10.4285;10.4285;10.4285
65;calc total;1;8.1627;8.1627;8.1627
65;calc update async;100;8.4667e-05;2.0681e-05;0.0047845
65;calc inner;100;0.0771902;0.0762997;0.0779324
65;calc wait;100;0.0025766;0.000445861;0.0120141
65;calc bound;100;0.000866566;0.000495843;0.0020311
65;calc iter;100;0.0807448;0.0783246;0.0902272
65;total;1;10.4487;10.4487;10.4487
124;calc total;1;8.16044;8.16044;8.16044
124;calc update async;100;8.50754e-05;1.6761e-05;0.00470049
124;calc inner;100;0.0779217;0.0766418;0.0788693
124;calc wait;100;0.00208695;0.000416596;0.0120168
124;calc bound;100;0.000701412;0.000502399;0.00172083
124;calc iter;100;0.0814105;0.0791223;0.0912706
124;total;1;10.4587;10.4587;10.4587
148;calc total;1;8.15462;8.15462;8.15462
148;calc update async;100;0.000114625;1.8855e-05;0.00805123
148;calc inner;100;0.0774722;0.0754293;0.0791416
148;calc wait;100;0.00195543;0.000394605;0.0119921
148;calc bound;100;0.000699692;0.000469212;0.00141806
148;calc iter;100;0.0810381;0.0781513;0.0908902
148;total;1;10.4498;10.4498;10.4498
28;calc total;1;8.16359;8.16359;8.16359
28;calc update async;100;8.36529e-05;2.161e-05;0.00451161
28;calc inner;100;0.0783313;0.0776172;0.0790927
28;calc wait;100;0.00221306;0.00050104;0.0107907
28;calc bound;100;0.000834111;0.000561985;0.00175627
28;calc iter;100;0.0814642;0.0793434;0.0901979
28;total;1;10.4279;10.4279;10.4279
66;calc total;1;8.16096;8.16096;8.16096
66;calc update async;100;8.64948e-05;1.8437e-05;0.00461041
66;calc inner;100;0.0771664;0.0763278;0.0777981
66;calc wait;100;0.00257364;0.000463684;0.0122694
66;calc bound;100;0.000888069;0.000479786;0.00202188
66;calc iter;100;0.080728;0.0782594;0.0907412
66;total;1;10.445;10.445;10.445
125;calc total;1;8.1575;8.1575;8.1575
125;calc update async;100;9.41232e-05;1.6097e-05;0.00570555
125;calc inner;100;0.0775269;0.0765899;0.0784676
125;calc wait;100;0.00236864;0.000387662;0.0120495
125;calc bound;100;0.000714038;0.000510816;0.00153541
125;calc iter;100;0.0814148;0.078702;0.0913985
125;total;1;10.4578;10.4578;10.4578
149;calc total;1;8.16099;8.16099;8.16099
149;calc update async;100;8.53198e-05;1.5531e-05;0.00512627
149;calc inner;100;0.0769271;0.0755603;0.0785465
149;calc wait;100;0.00248645;0.000497361;0.0121792
149;calc bound;100;0.000749246;0.000454803;0.00144219
149;calc iter;100;0.0811037;0.0775084;0.092218
149;total;1;10.4453;10.4453;10.4453
29;calc total;1;8.16197;8.16197;8.16197
29;calc update async;100;8.87824e-05;2.1105e-05;0.00487572
29;calc inner;100;0.07867;0.077942;0.0795681
29;calc wait;100;0.00185199;0.000424181;0.0113157
29;calc bound;100;0.000835814;0.00055425;0.00179489
29;calc iter;100;0.0814488;0.079226;0.0912238
29;total;1;10.428;10.428;10.428
67;calc total;1;8.16087;8.16087;8.16087
67;calc update async;100;8.96461e-05;2.0386e-05;0.00503873
67;calc inner;100;0.0772051;0.0762241;0.07799
67;calc wait;100;0.00252376;0.000482369;0.0110508
67;calc bound;100;0.000898213;0.000536556;0.00186585
67;calc iter;100;0.0807266;0.0777233;0.0915147
67;total;1;10.4417;10.4417;10.4417
126;calc total;1;8.15818;8.15818;8.15818
126;calc update async;100;9.65956e-05;1.8089e-05;0.00576952
126;calc inner;100;0.0772623;0.076111;0.0782081
126;calc wait;100;0.00262257;0.000411536;0.0119446
126;calc bound;100;0.000711227;0.000497713;0.00160135
126;calc iter;100;0.0814176;0.0787105;0.0912764
126;total;1;10.4507;10.4507;10.4507
150;calc total;1;8.16078;8.16078;8.16078
150;calc update async;100;8.38422e-05;1.5962e-05;0.00500928
150;calc inner;100;0.0769641;0.0759935;0.0782901
150;calc wait;100;0.00238633;0.000518777;0.0117749
150;calc bound;100;0.000693254;0.000446339;0.00142264
150;calc iter;100;0.081104;0.0787509;0.0909931
150;total;1;10.45;10.45;10.45
30;calc total;1;8.16132;8.16132;8.16132
30;calc update async;100;0.000102951;2.2087e-05;0.00627825
30;calc inner;100;0.0784556;0.0776444;0.0793317
30;calc wait;100;0.00204816;0.000462784;0.0118217
30;calc bound;100;0.000831358;0.000556947;0.00180744
30;calc iter;100;0.0814405;0.0794531;0.0914515
30;total;1;10.4268;10.4268;10.4268
68;calc total;1;8.15432;8.15432;8.15432
68;calc update async;100;0.00011453;2.1055e-05;0.00741344
68;calc inner;100;0.0773076;0.0753644;0.0780438
68;calc wait;100;0.0023633;0.000456965;0.0115953
68;calc bound;100;0.000904545;0.000480948;0.00209912
68;calc iter;100;0.0806924;0.0782515;0.0902522
68;total;1;10.4425;10.4425;10.4425
127;calc total;1;8.15614;8.15614;8.15614
127;calc update async;100;0.000106729;1.8729e-05;0.00667255
127;calc inner;100;0.0777549;0.0763972;0.078765
127;calc wait;100;0.00209781;0.00040057;0.0104431
127;calc bound;100;0.000711498;0.000515046;0.00161639
127;calc iter;100;0.0813999;0.0789213;0.0905539
127;total;1;10.4489;10.4489;10.4489
151;calc total;1;8.16118;8.16118;8.16118
151;calc update async;100;8.08174e-05;1.8042e-05;0.00488385
151;calc inner;100;0.0771096;0.0760829;0.0786695
151;calc wait;100;0.00229117;0.000488849;0.0109303
151;calc bound;100;0.000706171;0.00045409;0.00158059
151;calc iter;100;0.0811429;0.0787598;0.0904615
151;total;1;10.4474;10.4474;10.4474
31;calc total;1;8.15949;8.15949;8.15949
31;calc update async;100;0.000101605;2.5265e-05;0.00626183
31;calc inner;100;0.0783343;0.0774565;0.0790772
31;calc wait;100;0.00217283;0.000505473;0.0112248
31;calc bound;100;0.000841016;0.000481323;0.00168628
31;calc iter;100;0.0814523;0.0790893;0.0910236
31;total;1;10.424;10.424;10.424
69;calc total;1;8.16235;8.16235;8.16235
69;calc update async;100;8.35947e-05;2.0334e-05;0.0042802
69;calc inner;100;0.0773345;0.0763708;0.0781009
69;calc wait;100;0.00243917;0.000509423;0.0111988
69;calc bound;100;0.000909495;0.000467708;0.00199138
69;calc iter;100;0.0807705;0.07844;0.0927557
69;total;1;10.4502;10.4502;10.4502
128;calc total;1;8.1678;8.1678;8.1678
128;calc update async;100;8.59578e-05;1.9232e-05;0.00443833
128;calc inner;100;0.0777006;0.0755549;0.0788147
128;calc wait;100;0.00229169;0.000424982;0.0152987
128;calc bound;100;0.000732281;0.000506311;0.0014041
128;calc iter;100;0.0815208;0.0793411;0.0964044
128;total;1;10.4586;10.4586;10.4586
152;calc total;1;8.16669;8.16669;8.16669
152;calc update async;100;8.13016e-05;1.9607e-05;0.00446986
152;calc inner;100;0.0770612;0.075851;0.0786233
152;calc wait;100;0.00210451;0.00040048;0.0100425
152;calc bound;100;0.000721262;0.000458043;0.00140336
152;calc iter;100;0.0811966;0.0789457;0.0955542
152;total;1;10.4499;10.4499;10.4499
32;calc total;1;8.1667;8.1667;8.1667
32;calc update async;100;7.93436e-05;2.3982e-05;0.00388583
32;calc inner;100;0.0784643;0.0774502;0.0793557
32;calc wait;100;0.00214783;0.000409958;0.0127696
32;calc bound;100;0.000830134;0.000469846;0.00182303
32;calc iter;100;0.0815242;0.0793248;0.0922056
32;total;1;10.4214;10.4214;10.4214
129;calc total;1;8.16317;8.16317;8.16317
129;calc update async;100;8.47849e-05;1.8215e-05;0.00443771
129;calc inner;100;0.0777244;0.0770139;0.0788737
129;calc wait;100;0.00224148;0.000470903;0.0113162
129;calc bound;100;0.000797063;0.000460473;0.00169074
129;calc iter;100;0.0815065;0.078727;0.0912105
129;total;1;10.4565;10.4565;10.4565
33;calc total;1;8.16263;8.16263;8.16263
33;calc update async;100;8.90342e-05;2.1809e-05;0.00501114
33;calc inner;100;0.0781044;0.0775165;0.0788854
33;calc wait;100;0.00243323;0.000556829;0.0124183
33;calc bound;100;0.000853964;0.000476885;0.00172789
33;calc iter;100;0.0814829;0.0790057;0.0916457
33;total;1;10.4214;10.4214;10.4214
130;calc total;1;8.16096;8.16096;8.16096
130;calc update async;100;8.49641e-05;1.8028e-05;0.00463357
130;calc inner;100;0.0777789;0.0770687;0.0790343
130;calc wait;100;0.00220323;0.000427539;0.00999292
130;calc bound;100;0.00078167;0.00043908;0.00178127
130;calc iter;100;0.0814813;0.0791784;0.0895503
130;total;1;10.4587;10.4587;10.4587
34;calc total;1;8.16168;8.16168;8.16168
34;calc update async;100;8.78222e-05;2.1978e-05;0.00491877
34;calc inner;100;0.0784722;0.0776214;0.0790771
34;calc wait;100;0.00206129;0.000373861;0.0114427
34;calc bound;100;0.000847305;0.000461022;0.00177445
34;calc iter;100;0.0814711;0.0792151;0.0910335
34;total;1;10.4279;10.4279;10.4279
131;calc total;1;8.1614;8.1614;8.1614
131;calc update async;100;8.76113e-05;1.7761e-05;0.00461168
131;calc inner;100;0.0777685;0.0769456;0.0788673
131;calc wait;100;0.00185157;0.000435889;0.00949195
131;calc bound;100;0.000731728;0.000441755;0.0015897
131;calc iter;100;0.0814878;0.0793495;0.0896371
131;total;1;10.4588;10.4588;10.4588
35;calc total;1;8.16086;8.16086;8.16086
35;calc update async;100;9.45712e-05;2.1364e-05;0.00553337
35;calc inner;100;0.0784327;0.077777;0.0790022
35;calc wait;100;0.00208938;0.000459827;0.0106632
35;calc bound;100;0.000865003;0.000460797;0.00174461
35;calc iter;100;0.0814844;0.0793063;0.0906723
35;total;1;10.4279;10.4279;10.4279
132;calc total;1;8.15513;8.15513;8.15513
132;calc update async;100;0.000129624;2.9662e-05;0.0077057
132;calc inner;100;0.0784037;0.0763104;0.0790188
132;calc wait;100;0.00207883;0.000489018;0.0109402
132;calc bound;100;0.000836028;0.000456475;0.00175434
153;calc total;1;8.16443;8.16443;8.16443
153;calc update async;100;7.68325e-05;1.9716e-05;0.00426603
153;calc inner;100;0.0770649;0.0758646;0.0785898
153;calc wait;100;0.002236;0.000534731;0.0113177
153;calc bound;100;0.000745168;0.000458215;0.00154134
153;calc iter;100;0.0811741;0.0788473;0.0910871
153;total;1;10.4501;10.4501;10.4501
36;calc total;1;8.15428;8.15428;8.15428
36;calc update async;100;0.000125757;2.6497e-05;0.00750932
36;calc inner;100;0.0769105;0.0759166;0.0777681
36;calc wait;100;0.00216633;0.000454469;0.0108225
36;calc bound;100;0.000656714;0.000453953;0.00112865
36;calc iter;100;0.0814125;0.0785258;0.0906402
36;total;1;10.4207;10.4207;10.4207
132;calc iter;100;0.0814504;0.0792368;0.0908771
132;total;1;10.459;10.459;10.459
154;calc total;1;8.16197;8.16197;8.16197
154;calc update async;100;8.14195e-05;1.7636e-05;0.00477025
154;calc inner;100;0.0770452;0.0760438;0.0784726
154;calc wait;100;0.00227902;0.000506745;0.0111887
154;calc bound;100;0.000727408;0.000455648;0.00166434
154;calc iter;100;0.0811475;0.0782024;0.0902554
154;total;1;10.4439;10.4439;10.4439
37;calc total;1;8.16237;8.16237;8.16237
37;calc update async;100;9.53516e-05;2.6373e-05;0.00467323
37;calc inner;100;0.0769107;0.0758159;0.0778362
37;calc wait;100;0.00226589;0.000416708;0.0111964
37;calc bound;100;0.000632565;0.000442705;0.00108202
37;calc iter;100;0.0814847;0.0787739;0.0934156
37;total;1;10.4291;10.4291;10.4291
133;calc total;1;8.16288;8.16288;8.16288
133;calc update async;100;0.000103254;2.0907e-05;0.00466427
133;calc inner;100;0.0783838;0.0774585;0.0790652
133;calc wait;100;0.00219089;0.000386626;0.012266
133;calc bound;100;0.000849622;0.000444026;0.00172247
133;calc iter;100;0.08153;0.0787147;0.0936556
133;total;1;10.459;10.459;10.459
155;calc total;1;8.1631;8.1631;8.1631
155;calc update async;100;7.88976e-05;1.8491e-05;0.00452185
155;calc inner;100;0.0770767;0.0761576;0.0781842
155;calc wait;100;0.00222661;0.000470409;0.0111268
155;calc bound;100;0.000791997;0.000478203;0.00158819
155;calc iter;100;0.0811704;0.0781659;0.0905024
155;total;1;10.4495;10.4495;10.4495
38;calc total;1;8.16112;8.16112;8.16112
38;calc update async;100;9.36271e-05;2.5766e-05;0.00461694
38;calc inner;100;0.076939;0.0761414;0.0778971
38;calc wait;100;0.00228791;0.000424262;0.0114459
38;calc bound;100;0.000656367;0.000463458;0.00143315
38;calc iter;100;0.0814826;0.0782589;0.0910511
38;total;1;10.4235;10.4235;10.4235
134;calc total;1;8.16052;8.16052;8.16052
134;calc update async;100;0.000105584;2.6421e-05;0.0052431
134;calc inner;100;0.0784543;0.0777944;0.0794829
134;calc wait;100;0.00209976;0.000467264;0.0116799
134;calc bound;100;0.000846685;0.00045158;0.00172549
134;calc iter;100;0.0815085;0.0793279;0.0916949
134;total;1;10.4589;10.4589;10.4589
156;calc total;1;8.16317;8.16317;8.16317
156;calc update async;100;8.38968e-05;2.405e-05;0.0044364
156;calc inner;100;0.0780007;0.0770078;0.0785607
156;calc wait;100;0.00225547;0.000478274;0.0118279
39;calc total;1;8.16092;8.16092;8.16092
39;calc update async;100;9.42082e-05;2.6878e-05;0.00459121
39;calc inner;100;0.076968;0.0760934;0.0785285
39;calc wait;100;0.00192443;0.000419467;0.0114221
39;calc bound;100;0.000635285;0.000478185;0.00123929
39;calc iter;100;0.0813978;0.078639;0.0893078
39;total;1;10.429;10.429;10.429
135;calc total;1;8.16188;8.16188;8.16188
135;calc update async;100;0.000100552;2.7926e-05;0.0047552
135;calc inner;100;0.0784337;0.0775919;0.0800879
135;calc wait;100;0.00214612;0.000454815;0.0118004
135;calc bound;100;0.000839665;0.000440564;0.00177835
135;calc iter;100;0.0815225;0.0787084;0.0914917
135;total;1;10.459;10.459;10.459
156;calc bound;100;0.000839454;0.000461681;0.00183634
156;calc iter;100;0.0811819;0.0787835;0.0910275
156;total;1;10.4499;10.4499;10.4499
72;calc total;1;8.16605;8.16605;8.16605
72;calc update async;100;9.43442e-05;2.6893e-05;0.0041117
72;calc inner;100;0.078805;0.0779871;0.0795079
72;calc wait;100;0.00183487;0.00038936;0.010334
72;calc bound;100;0.000840838;0.000439593;0.00180597
72;calc iter;100;0.0816249;0.0788907;0.0962262
72;total;1;10.4267;10.4267;10.4267
40;calc total;1;8.1653;8.1653;8.1653
40;calc update async;100;8.81128e-05;1.7189e-05;0.00428374
40;calc inner;100;0.0769512;0.0759979;0.077863
40;calc wait;100;0.00245693;0.000384204;0.0107032
40;calc bound;100;0.000626934;0.00045623;0.00133366
40;calc iter;100;0.0814708;0.0786545;0.0906068
40;total;1;10.4291;10.4291;10.4291
136;calc total;1;8.16663;8.16663;8.16663
136;calc update async;100;9.90626e-05;2.2409e-05;0.00433621
136;calc inner;100;0.0782899;0.0765887;0.0788428
136;calc wait;100;0.00235221;0.000448459;0.0121773
136;calc bound;100;0.000820261;0.000451458;0.00173353
136;calc iter;100;0.0815718;0.0792843;0.0917701
136;total;1;10.4559;10.4559;10.4559
157;calc total;1;8.16305;8.16305;8.16305
157;calc update async;100;8.43101e-05;2.378e-05;0.00451794
157;calc inner;100;0.0779921;0.0771488;0.078525
157;calc wait;100;0.00218641;0.00049172;0.0116454
157;calc bound;100;0.000844301;0.000520929;0.00177535
157;calc iter;100;0.0811094;0.0787111;0.0905519
157;total;1;10.4488;10.4488;10.4488
73;calc total;1;8.16255;8.16255;8.16255
73;calc update async;100;9.40932e-05;2.6908e-05;0.00417956
73;calc inner;100;0.0784851;0.0777774;0.0795578
73;calc wait;100;0.00215398;0.000475741;0.0107196
73;calc bound;100;0.00085429;0.000454419;0.00178518
73;calc iter;100;0.0815896;0.079358;0.0908125
73;total;1;10.4321;10.4321;10.4321
41;calc total;1;8.16112;8.16112;8.16112
41;calc update async;100;9.74771e-05;2.1891e-05;0.00488785
41;calc inner;100;0.0768632;0.0756803;0.0777291
41;calc wait;100;0.00187987;0.000369979;0.011291
41;calc bound;100;0.000601355;0.000463793;0.000899155
41;calc iter;100;0.0814289;0.0792216;0.0908974
41;total;1;10.429;10.429;10.429
137;calc total;1;8.163;8.163;8.163
137;calc update async;100;0.000101422;2.5469e-05;0.00481854
137;calc inner;100;0.0782575;0.0774167;0.0790056
137;calc wait;100;0.00226656;0.000480358;0.0118209
137;calc bound;100;0.000825909;0.000515448;0.00170919
137;calc iter;100;0.0814805;0.0793237;0.0909772
137;total;1;10.458;10.458;10.458
158;calc total;1;8.16067;8.16067;8.16067
158;calc update async;100;8.83839e-05;2.1835e-05;0.00502767
158;calc inner;100;0.0780004;0.0769144;0.0785222
158;calc wait;100;0.00215437;0.000495784;0.0125171
158;calc bound;100;0.000866621;0.000491959;0.00178592
158;calc iter;100;0.0811131;0.0787919;0.0913095
158;total;1;10.4499;10.4499;10.4499
74;calc total;1;8.16144;8.16144;8.16144
74;calc update async;100;9.90789e-05;2.6747e-05;0.00454103
74;calc inner;100;0.0784422;0.0775119;0.0792131
74;calc wait;100;0.00218937;0.000431735;0.0124464
74;calc bound;100;0.000844496;0.000445916;0.00171427
74;calc iter;100;0.0815774;0.078671;0.0914582
74;total;1;10.4315;10.4315;10.4315
42;calc total;1;8.16154;8.16154;8.16154
42;calc update async;100;9.65212e-05;2.4796e-05;0.00482184
42;calc inner;100;0.0768021;0.0758055;0.0777346
42;calc wait;100;0.00228122;0.000374032;0.0123176
42;calc bound;100;0.000637978;0.000467468;0.000970045
42;calc iter;100;0.0814293;0.0791683;0.0919114
42;total;1;10.4282;10.4282;10.4282
138;calc total;1;8.16144;8.16144;8.16144
138;calc update async;100;0.000103278;2.3532e-05;0.00507044
138;calc inner;100;0.0782569;0.077765;0.0788039
138;calc wait;100;0.00224423;0.000477487;0.0115564
138;calc bound;100;0.000843082;0.000532041;0.00177639
138;calc iter;100;0.0814646;0.0790601;0.0913433
138;total;1;10.4497;10.4497;10.4497
159;calc total;1;8.16019;8.16019;8.16019
159;calc update async;100;9.78301e-05;2.3046e-05;0.0058964
159;calc inner;100;0.0780457;0.0773554;0.0785609
159;calc wait;100;0.00211171;0.000465655;0.0114974
159;calc bound;100;0.000850207;0.000529644;0.00180375
159;calc iter;100;0.0811075;0.0791639;0.0906274
159;total;1;10.4426;10.4426;10.4426
75;calc total;1;8.16102;8.16102;8.16102
75;calc update async;100;9.51972e-05;2.7857e-05;0.00451331
75;calc inner;100;0.0784222;0.0776925;0.0790642
75;calc wait;100;0.00219715;0.000437129;0.0105467
75;calc bound;100;0.000858577;0.000461326;0.00175147
75;calc iter;100;0.0815752;0.0791934;0.090653
75;total;1;10.432;10.432;10.432
43;calc total;1;8.15972;8.15972;8.15972
43;calc update async;100;0.00010182;2.2e-05;0.00525924
43;calc inner;100;0.0768767;0.0759944;0.0777851
43;calc wait;100;0.00220387;0.000359703;0.0106761
43;calc bound;100;0.000602914;0.000456318;0.000932914
43;calc iter;100;0.0814062;0.0791452;0.0908496
43;total;1;10.4283;10.4283;10.4283
139;calc total;1;8.16148;8.16148;8.16148
139;calc update async;100;0.000105744;2.6375e-05;0.00528615
139;calc inner;100;0.078315;0.0775784;0.0788077
139;calc wait;100;0.00214695;0.000532896;0.0106169
139;calc bound;100;0.000853246;0.000528113;0.0017349
139;calc iter;100;0.0814683;0.0791929;0.0899909
139;total;1;10.4587;10.4587;10.4587
76;calc total;1;8.16455;8.16455;8.16455
76;calc update async;100;9.67152e-05;2.336e-05;0.00462369
76;calc inner;100;0.0782815;0.077416;0.0789663
76;calc wait;100;0.00233982;0.000436667;0.0121785
76;calc bound;100;0.000834437;0.000546801;0.00179316
76;calc iter;100;0.0815547;0.0795305;0.0917198
76;total;1;10.4193;10.4193;10.4193
44;calc total;1;8.1639;8.1639;8.1639
44;calc update async;100;9.68604e-05;2.5863e-05;0.00446762
44;calc inner;100;0.0769373;0.0756747;0.0779828
44;calc wait;100;0.00220937;0.000366463;0.0128192
44;calc bound;100;0.000627111;0.000467523;0.000965136
44;calc iter;100;0.0814888;0.0789649;0.0918502
44;total;1;10.4264;10.4264;10.4264
140;calc total;1;8.16455;8.16455;8.16455
140;calc update async;100;0.000102379;2.9675e-05;0.00477938
140;calc inner;100;0.0784334;0.0777253;0.0789882
140;calc wait;100;0.00213906;0.000469484;0.0103532
140;calc bound;100;0.000846766;0.000493333;0.00181059
140;calc iter;100;0.0815282;0.0792642;0.0904273
140;total;1;10.4533;10.4533;10.4533
77;calc total;1;8.16245;8.16245;8.16245
77;calc update async;100;9.42013e-05;2.2089e-05;0.00416311
77;calc inner;100;0.0783165;0.0775447;0.0789917
77;calc wait;100;0.00227396;0.000488953;0.0132683
77;calc bound;100;0.000846643;0.000551261;0.00166347
77;calc iter;100;0.0815335;0.0793426;0.0925569
77;total;1;10.4299;10.4299;10.4299
45;calc total;1;8.16106;8.16106;8.16106
45;calc update async;100;9.65092e-05;1.9322e-05;0.00503652
45;calc inner;100;0.076912;0.0753544;0.0778309
45;calc wait;100;0.00254459;0.000387917;0.0125996
45;calc bound;100;0.000608888;0.000452012;0.00115319
45;calc iter;100;0.0814537;0.0788574;0.0917712
45;total;1;10.4283;10.4283;10.4283
141;calc total;1;8.16294;8.16294;8.16294
141;calc update async;100;0.000103297;2.2964e-05;0.0051338
141;calc inner;100;0.0784161;0.0774918;0.078937
141;calc wait;100;0.00214429;0.000403229;0.011485
141;calc bound;100;0.000845448;0.000469309;0.00174204
141;calc iter;100;0.0815114;0.0791678;0.0907602
141;total;1;10.4532;10.4532;10.4532
78;calc total;1;8.15997;8.15997;8.15997
78;calc update async;100;0.000104466;2.1871e-05;0.00527556
78;calc inner;100;0.0785399;0.0772212;0.0792201
78;calc wait;100;0.00202164;0.000417034;0.0143651
78;calc bound;100;0.000841146;0.000545462;0.00181709
78;calc iter;100;0.0815097;0.0793644;0.0932036
78;total;1;10.4321;10.4321;10.4321
46;calc total;1;8.16033;8.16033;8.16033
46;calc update async;100;0.000101606;1.9012e-05;0.00487277
46;calc inner;100;0.0769151;0.0760223;0.07796
46;calc wait;100;0.00210793;0.000395787;0.0115463
46;calc bound;100;0.000656865;0.000449673;0.00100756
46;calc iter;100;0.0814495;0.0779878;0.091604
46;total;1;10.4285;10.4285;10.4285
142;calc total;1;8.15997;8.15997;8.15997
142;calc update async;100;0.000107182;2.0918e-05;0.00517898
142;calc inner;100;0.078466;0.0776574;0.0790169
142;calc wait;100;0.00204442;0.000487488;0.0099184
142;calc bound;100;0.000861293;0.00047691;0.00170545
142;calc iter;100;0.0814814;0.0790582;0.089908
142;total;1;10.4591;10.4591;10.4591
79;calc total;1;8.15845;8.15845;8.15845
79;calc update async;100;0.000108331;2.1028e-05;0.00572783
79;calc inner;100;0.0784957;0.0774821;0.0791298
79;calc wait;100;0.00206946;0.000452095;0.00884925
79;calc bound;100;0.000846069;0.000489845;0.00174039
79;calc iter;100;0.0815216;0.0793548;0.0890526
79;total;1;10.432;10.432;10.432
47;calc total;1;8.15791;8.15791;8.15791
47;calc update async;100;0.00011301;1.779e-05;0.00623539
47;calc inner;100;0.0769543;0.0761013;0.0779176
47;calc wait;100;0.00215267;0.000388923;0.0101426
47;calc bound;100;0.000632391;0.000448329;0.00111199
47;calc iter;100;0.0814256;0.078356;0.0903358
47;total;1;10.4206;10.4206;10.4206
143;calc total;1;8.15845;8.15845;8.15845
143;calc update async;100;0.000115802;2.1524e-05;0.00613441
143;calc inner;100;0.0786815;0.0772807;0.0792914
143;calc wait;100;0.00181729;0.000374681;0.00966907
143;calc bound;100;0.00084993;0.000477217;0.00173412
143;calc iter;100;0.0814665;0.0793506;0.089703
143;total;1;10.4591;10.4591;10.4591
80;calc total;1;8.16603;8.16603;8.16603
80;calc update async;100;9.34927e-05;2.9757e-05;0.00408184
80;calc inner;100;0.0784738;0.0774828;0.079228
80;calc wait;100;0.00219245;0.00040285;0.010393
80;calc bound;100;0.000835013;0.000484766;0.00170439
80;calc iter;100;0.0815972;0.0792597;0.091868
80;total;1;10.432;10.432;10.432
81;calc total;1;8.16073;8.16073;8.16073
81;calc update async;100;9.58341e-05;2.7364e-05;0.00450555
81;calc inner;100;0.078455;0.0779244;0.0791431
81;calc wait;100;0.00215363;0.000497816;0.0104298
81;calc bound;100;0.000837137;0.000482623;0.0017576
81;calc iter;100;0.0815437;0.0793251;0.0905312
81;total;1;10.4319;10.4319;10.4319
82;calc total;1;8.15802;8.15802;8.15802
82;calc update async;100;0.000111319;2.5054e-05;0.00587781
82;calc inner;100;0.0784701;0.0772222;0.0789852
82;calc wait;100;0.00208208;0.000456729;0.0106566
82;calc bound;100;0.0008517;0.000474916;0.00179904
82;calc iter;100;0.0815174;0.0792765;0.0902522
82;total;1;10.4311;10.4311;10.4311
83;calc total;1;8.15903;8.15903;8.15903
83;calc update async;100;0.000108521;2.1874e-05;0.00566804
83;calc inner;100;0.078533;0.0775345;0.0792977
83;calc wait;100;0.00203005;0.000473619;0.00943765
83;calc bound;100;0.000879847;0.000464037;0.0017759
83;calc iter;100;0.0815534;0.0794245;0.0894089
83;total;1;10.4216;10.4216;10.4216
84;calc total;1;8.15371;8.15371;8.15371
84;calc update async;100;0.000125756;2.137e-05;0.00796638
84;calc inner;100;0.0769004;0.0754379;0.0777772
84;calc wait;100;0.00182458;0.000382315;0.0103594
84;calc bound;100;0.000624849;0.000436715;0.00102829
84;calc iter;100;0.0814944;0.0781713;0.0902214
84;total;1;10.4287;10.4287;10.4287
85;calc total;1;8.16035;8.16035;8.16035
85;calc update async;100;9.70098e-05;1.9889e-05;0.005002
85;calc inner;100;0.0769208;0.0761918;0.0777161
85;calc wait;100;0.00223804;0.000379792;0.0101874
85;calc bound;100;0.000621471;0.000434696;0.00107996
85;calc iter;100;0.0815481;0.0783899;0.092129
85;total;1;10.4326;10.4326;10.4326
86;calc total;1;8.16088;8.16088;8.16088
86;calc update async;100;9.47047e-05;1.9488e-05;0.00470943
86;calc inner;100;0.0769672;0.0756963;0.0778185
86;calc wait;100;0.00224124;0.000381864;0.0125285
86;calc bound;100;0.000644745;0.000459329;0.00171025
86;calc iter;100;0.0815629;0.0780796;0.0917184
86;total;1;10.4326;10.4326;10.4326
96;calc update async;100;7.49616e-05;1.5335e-05;0.00425341
96;calc inner;100;0.0782234;0.0764659;0.0789427
96;calc wait;100;0.00206541;0.000440778;0.0109546
96;calc bound;100;0.000741193;0.000481974;0.0016247
96;calc iter;100;0.0814282;0.079579;0.0921579
96;total;1;10.4429;10.4429;10.4429
87;calc total;1;8.16058;8.16058;8.16058
87;calc update async;100;9.0879e-05;2.0165e-05;0.00459716
87;calc inner;100;0.0769384;0.0760669;0.0776977
87;calc wait;100;0.00211309;0.000375458;0.0109433
87;calc bound;100;0.000607081;0.000471805;0.000914266
87;calc iter;100;0.0814681;0.0791824;0.0901484
87;total;1;10.4326;10.4326;10.4326
97;calc total;1;8.16263;8.16263;8.16263
97;calc update async;100;7.42636e-05;1.5292e-05;0.00412602
97;calc inner;100;0.0779684;0.0772366;0.0786854
97;calc wait;100;0.00233431;0.000458799;0.0117211
97;calc bound;100;0.00074154;0.000519024;0.00182501
97;calc iter;100;0.0813876;0.0790399;0.090985
97;total;1;10.4381;10.4381;10.4381
88;calc total;1;8.16593;8.16593;8.16593
88;calc update async;100;8.34902e-05;2.0774e-05;0.00397969
88;calc inner;100;0.0767326;0.0755058;0.077561
88;calc wait;100;0.00263261;0.000381341;0.0124327
88;calc bound;100;0.000629636;0.000457863;0.00108861
88;calc iter;100;0.0815583;0.0786143;0.0917538
88;total;1;10.4234;10.4234;10.4234
98;calc total;1;8.16108;8.16108;8.16108
98;calc update async;100;8.13534e-05;1.5619e-05;0.00446145
98;calc inner;100;0.0779528;0.0769156;0.0786805
98;calc wait;100;0.0019863;0.000419205;0.0121648
98;calc bound;100;0.000720351;0.00052237;0.00161756
98;calc iter;100;0.0813692;0.0791985;0.091443
98;total;1;10.4429;10.4429;10.4429
89;calc total;1;8.1639;8.1639;8.1639
89;calc update async;100;8.5748e-05;2.0221e-05;0.00401016
89;calc inner;100;0.0767869;0.0757741;0.0774573
89;calc wait;100;0.00236643;0.000366473;0.00953282
89;calc bound;100;0.000601776;0.000467281;0.000808205
89;calc iter;100;0.0815337;0.0785941;0.0898189
89;total;1;10.4284;10.4284;10.4284
99;calc total;1;8.16087;8.16087;8.16087
99;calc update async;100;8.22295e-05;1.6974e-05;0.00443194
99;calc inner;100;0.0776917;0.076826;0.0783891
99;calc wait;100;0.00225272;0.000484998;0.011343
99;calc bound;100;0.0007452;0.000545396;0.00167173
99;calc iter;100;0.0813749;0.0788613;0.0914037
99;total;1;10.4429;10.4429;10.4429
90;calc total;1;8.16197;8.16197;8.16197
90;calc update async;100;9.38687e-05;2.4634e-05;0.00441221
90;calc inner;100;0.0767773;0.075805;0.0775545
90;calc wait;100;0.00210794;0.000413496;0.0116819
90;calc bound;100;0.000650928;0.000474842;0.00104868
90;calc iter;100;0.0815201;0.0786147;0.0917607
90;total;1;10.4315;10.4315;10.4315
100;calc total;1;8.1543;8.1543;8.1543
100;calc update async;100;0.00010864;1.7175e-05;0.00729155
100;calc inner;100;0.0778802;0.0756868;0.0788961
100;calc wait;100;0.00207174;0.000452612;0.0118845
100;calc bound;100;0.000738256;0.000531128;0.00132455
100;calc iter;100;0.0813139;0.0791052;0.0906737
100;total;1;10.4429;10.4429;10.4429
91;calc total;1;8.16244;8.16244;8.16244
91;calc update async;100;8.83107e-05;2.2377e-05;0.00424103
91;calc inner;100;0.0768237;0.0757363;0.0776126
91;calc wait;100;0.00216533;0.000405097;0.00862181
91;calc bound;100;0.000624543;0.000499384;0.000963114
91;calc iter;100;0.0815242;0.0783381;0.0886133
91;total;1;10.4321;10.4321;10.4321
101;calc total;1;8.16238;8.16238;8.16238
101;calc update async;100;7.8327e-05;1.9706e-05;0.00408375
101;calc inner;100;0.077875;0.0771483;0.0789771
101;calc wait;100;0.0022464;0.000417125;0.0112414
101;calc bound;100;0.000729836;0.000457779;0.00136968
101;calc iter;100;0.081421;0.0783046;0.0925922
101;total;1;10.4418;10.4418;10.4418
92;calc total;1;8.16316;8.16316;8.16316
92;calc update async;100;9.3047e-05;2.0824e-05;0.0048582
92;calc inner;100;0.0769084;0.0763501;0.0775301
92;calc wait;100;0.0023084;0.000426846;0.0102924
92;calc bound;100;0.000655493;0.000468336;0.00104602
92;calc iter;100;0.081561;0.0779957;0.0900684
92;total;1;10.4326;10.4326;10.4326
102;calc total;1;8.1599;8.1599;8.1599
102;calc update async;100;8.18122e-05;1.8482e-05;0.0046757
102;calc inner;100;0.0775037;0.0762433;0.078196
102;calc wait;100;0.00271914;0.000442632;0.0122895
102;calc bound;100;0.000748561;0.000441825;0.00109702
102;calc iter;100;0.0813917;0.0785573;0.0906176
102;total;1;10.4427;10.4427;10.4427
93;calc total;1;8.16197;8.16197;8.16197
93;calc update async;100;0.000113707;1.8356e-05;0.00711617
93;calc inner;100;0.0769604;0.0761778;0.0779378
93;calc wait;100;0.00219637;0.000368106;0.0107359
93;calc bound;100;0.000624149;0.00045924;0.00108101
93;calc iter;100;0.081544;0.0789572;0.0903212
93;total;1;10.4322;10.4322;10.4322
103;calc total;1;8.15984;8.15984;8.15984
103;calc update async;100;8.86851e-05;1.9782e-05;0.00513159
103;calc inner;100;0.0778366;0.0772658;0.0784554
103;calc wait;100;0.00226411;0.000546505;0.00977928
103;calc bound;100;0.000784434;0.000444798;0.00165824
103;calc iter;100;0.0813966;0.0790574;0.0899799
103;total;1;10.4424;10.4424;10.4424
94;calc total;1;8.16066;8.16066;8.16066
94;calc update async;100;9.43766e-05;1.8607e-05;0.00483413
94;calc inner;100;0.0769357;0.0762095;0.0776945
94;calc wait;100;0.0022242;0.000408216;0.0110046
94;calc bound;100;0.000657756;0.000458688;0.000979246
94;calc iter;100;0.081533;0.0779901;0.0908463
94;total;1;10.4279;10.4279;10.4279
104;calc total;1;8.16395;8.16395;8.16395
104;calc update async;100;8.41517e-05;1.899e-05;0.00456646
104;calc inner;100;0.078144;0.0772813;0.0787056
104;calc wait;100;0.00193868;0.000414655;0.0100556
104;calc bound;100;0.000803394;0.000444694;0.00190187
104;calc iter;100;0.0814403;0.0791566;0.0948269
104;total;1;10.4397;10.4397;10.4397
105;calc total;1;8.15953;8.15953;8.15953
105;calc update async;100;8.84293e-05;1.6066e-05;0.00520654
105;calc inner;100;0.0779594;0.0773092;0.078448
105;calc wait;100;0.00220452;0.000511597;0.0107524
105;calc bound;100;0.000829003;0.000458445;0.00167874
105;calc iter;100;0.0814216;0.079053;0.0904289
105;total;1;10.4403;10.4403;10.4403
106;calc total;1;8.15997;8.15997;8.15997
106;calc update async;100;8.47651e-05;1.7289e-05;0.00485445
106;calc inner;100;0.0779486;0.0773546;0.0785066
106;calc wait;100;0.00215145;0.000482261;0.0107082
106;calc bound;100;0.000787693;0.000446454;0.0016877
106;calc iter;100;0.0814162;0.0787253;0.0903885
106;total;1;10.4361;10.4361;10.4361
107;calc total;1;8.15817;8.15817;8.15817
107;calc update async;100;9.00228e-05;1.6465e-05;0.00563037
107;calc inner;100;0.0781351;0.0771692;0.0786794
107;calc wait;100;0.0020557;0.000518658;0.00978118
107;calc bound;100;0.000772124;0.000468324;0.00170352
107;calc iter;100;0.0814089;0.0794646;0.0898443
107;total;1;10.441;10.441;10.441
108;calc total;1;8.16229;8.16229;8.16229
108;calc update async;100;8.55979e-05;2.3596e-05;0.00411902
108;calc inner;100;0.0784294;0.0772348;0.079168
108;calc wait;100;0.00213585;0.000471586;0.0107704
108;calc bound;100;0.000808003;0.000454526;0.00167515
108;calc iter;100;0.0814608;0.0794366;0.0905534
108;total;1;10.4436;10.4436;10.4436
109;calc total;1;8.15928;8.15928;8.15928
109;calc update async;100;8.99215e-05;2.0491e-05;0.00435121
109;calc inner;100;0.0780738;0.0770645;0.0787344
109;calc wait;100;0.00234909;0.000553629;0.0121116
109;calc bound;100;0.000850877;0.000573636;0.00176164
109;calc iter;100;0.0813659;0.0794295;0.091107
109;total;1;10.4425;10.4425;10.4425
110;calc total;1;8.1586;8.1586;8.1586
110;calc update async;100;9.09759e-05;2.1417e-05;0.00450902
110;calc inner;100;0.0784347;0.077689;0.0791328
110;calc wait;100;0.00198376;0.000416797;0.0119936
110;calc bound;100;0.000850436;0.000571149;0.00176223
110;calc iter;100;0.0813622;0.0793502;0.0914018
110;total;1;10.4368;10.4368;10.4368
111;calc total;1;8.15693;8.15693;8.15693
111;calc update async;100;9.78894e-05;2.0978e-05;0.0051015
111;calc inner;100;0.0784649;0.0776888;0.0792249
111;calc wait;100;0.00191551;0.000477871;0.0113016
111;calc bound;100;0.000869316;0.000574847;0.00177213
111;calc iter;100;0.0813502;0.0794883;0.0907314
111;total;1;10.4436;10.4436;10.4436
112;calc total;1;8.16366;8.16366;8.16366
112;calc update async;100;8.68358e-05;2.2447e-05;0.00392749
112;calc inner;100;0.0783256;0.0765775;0.0790142
112;calc wait;100;0.00215865;0.00047326;0.0114271
112;calc bound;100;0.00084793;0.000514061;0.00182063
112;calc iter;100;0.0814419;0.0791293;0.0925653
112;total;1;10.443;10.443;10.443
113;calc total;1;8.15775;8.15775;8.15775
113;calc update async;100;9.26999e-05;2.2813e-05;0.00468016
113;calc inner;100;0.0782754;0.0776208;0.0789732
113;calc wait;100;0.00218351;0.000434381;0.011213
113;calc bound;100;0.000828019;0.000488624;0.00167392
113;calc iter;100;0.0813821;0.0790817;0.090637
113;total;1;10.4374;10.4374;10.4374
114;calc total;1;8.15651;8.15651;8.15651
114;calc update async;100;9.90342e-05;2.2757e-05;0.00510711
114;calc inner;100;0.0779613;0.07727;0.0786152
114;calc wait;100;0.00244375;0.000529736;0.0119894
114;calc bound;100;0.000863025;0.000496176;0.00168914
114;calc iter;100;0.0813698;0.0790179;0.0908467
114;total;1;10.4433;10.4433;10.4433
115;calc total;1;8.15689;8.15689;8.15689
115;calc update async;100;0.000100079;2.3037e-05;0.00510212
115;calc inner;100;0.0783296;0.0776887;0.0787744
115;calc wait;100;0.00206682;0.000439966;0.0101038
115;calc bound;100;0.000877559;0.000465408;0.00176788
115;calc iter;100;0.0813766;0.0792253;0.0896052
115;total;1;10.4372;10.4372;10.4372
116;calc total;1;8.15341;8.15341;8.15341
116;calc update async;100;0.000118737;2.1259e-05;0.00704171
116;calc inner;100;0.0784258;0.0767737;0.0789192
116;calc wait;100;0.00195483;0.000453908;0.0106032
116;calc bound;100;0.000864057;0.000459268;0.00181945
116;calc iter;100;0.0813657;0.0793554;0.090523
116;total;1;10.4357;10.4357;10.4357
117;calc total;1;8.15755;8.15755;8.15755
117;calc update async;100;9.75873e-05;2.3402e-05;0.00476623
117;calc inner;100;0.0784395;0.0775885;0.0793498
117;calc wait;100;0.0020026;0.000407567;0.0105075
117;calc bound;100;0.000866787;0.000437795;0.00175325
117;calc iter;100;0.0814088;0.0784868;0.0900668
117;total;1;10.4435;10.4435;10.4435
118;calc total;1;8.15986;8.15986;8.15986
118;calc update async;100;9.02216e-05;2.2996e-05;0.00429046
118;calc inner;100;0.0784793;0.0777513;0.0790746
118;calc wait;100;0.00201809;0.000459032;0.0107021
118;calc bound;100;0.000844405;0.000451661;0.00167674
118;calc iter;100;0.0814345;0.0791741;0.0904601
118;total;1;10.4435;10.4435;10.4435
119;calc total;1;8.1577;8.1577;8.1577
119;calc update async;100;9.36711e-05;2.3279e-05;0.00483316
119;calc inner;100;0.0784427;0.0775657;0.0792305
119;calc wait;100;0.00202708;0.000473839;0.0108934
119;calc bound;100;0.000847965;0.000439375;0.00171092
119;calc iter;100;0.0814135;0.0786631;0.0904196
119;total;1;10.44;10.44;10.44
160;calc total;1;8.16779;8.16779;8.16779
160;calc update async;100;8.39169e-05;2.0786e-05;0.00440373
160;calc inner;100;0.0778915;0.0757172;0.0785544
160;calc wait;100;0.00231139;0.000481657;0.0118824
160;calc bound;100;0.000842615;0.000552016;0.00187455
160;calc iter;100;0.0811829;0.0789578;0.0968974
160;total;1;10.4416;10.4416;10.4416
168;calc total;1;8.16396;8.16396;8.16396
168;calc update async;100;9.8591e-05;1.6403e-05;0.00512783
168;calc inner;100;0.0771032;0.0762944;0.0788509
168;calc wait;100;0.00223665;0.000432904;0.0103501
168;calc bound;100;0.000719237;0.000469297;0.00142478
168;calc iter;100;0.0814307;0.0788747;0.095144
168;total;1;10.4352;10.4352;10.4352
161;calc total;1;8.16316;8.16316;8.16316
161;calc update async;100;8.43652e-05;2.4921e-05;0.00452957
161;calc inner;100;0.0779673;0.0772609;0.0785294
161;calc wait;100;0.00223959;0.000448991;0.0113363
161;calc bound;100;0.000842586;0.00051891;0.00181339
161;calc iter;100;0.0811362;0.079054;0.0904958
161;total;1;10.439;10.439;10.439
162;calc total;1;8.16108;8.16108;8.16108
162;calc update async;100;9.1339e-05;2.0268e-05;0.00521327
162;calc inner;100;0.0779264;0.0774258;0.0784038
162;calc wait;100;0.00228971;0.00049671;0.0119096
162;calc bound;100;0.000839315;0.000459337;0.00176714
162;calc iter;100;0.0811489;0.0788472;0.0910305
162;total;1;10.4493;10.4493;10.4493
163;calc total;1;8.1614;8.1614;8.1614
163;calc update async;100;9.60655e-05;2.4044e-05;0.00537405
163;calc inner;100;0.0778988;0.076889;0.0784105
163;calc wait;100;0.00227936;0.000391605;0.0109563
163;calc bound;100;0.000874908;0.000435485;0.00178183
163;calc iter;100;0.081152;0.0783377;0.0928205
163;total;1;10.4496;10.4496;10.4496
164;calc total;1;8.15511;8.15511;8.15511
164;calc update async;100;0.000119914;2.4718e-05;0.00782543
164;calc inner;100;0.0781119;0.0758789;0.0786747
164;calc wait;100;0.00197375;0.000377928;0.0104532
164;calc bound;100;0.000880783;0.000443637;0.00183319
164;calc iter;100;0.0810887;0.0784968;0.0900815
164;total;1;10.4498;10.4498;10.4498
165;calc total;1;8.16287;8.16287;8.16287
165;calc update async;100;8.81512e-05;2.2441e-05;0.00471474
165;calc inner;100;0.0780555;0.0770116;0.0786359
165;calc wait;100;0.0021436;0.000331205;0.0111995
165;calc bound;100;0.00087631;0.000444616;0.00186823
165;calc iter;100;0.0811661;0.0785089;0.0937172
165;total;1;10.4488;10.4488;10.4488
166;calc total;1;8.15991;8.15991;8.15991
166;calc update async;100;9.51163e-05;2.2746e-05;0.00550467
166;calc inner;100;0.0780339;0.0773955;0.0788979
166;calc wait;100;0.00214754;0.000473641;0.0112145
166;calc bound;100;0.000868227;0.000449939;0.00180786
166;calc iter;100;0.081147;0.0790305;0.0907345
166;total;1;10.4495;10.4495;10.4495
167;calc total;1;8.15984;8.15984;8.15984
167;calc update async;100;9.31423e-05;2.2637e-05;0.00543756
167;calc inner;100;0.0780595;0.0769962;0.0786207
167;calc wait;100;0.00212953;0.000468686;0.0112389
167;calc bound;100;0.000862314;0.000444755;0.00186147
167;calc iter;100;0.0811468;0.078554;0.0901774
167;total;1;10.4476;10.4476;10.4476
169;calc total;1;8.15953;8.15953;8.15953
169;calc update async;100;0.000103106;1.95e-05;0.00562663
169;calc inner;100;0.0770814;0.076081;0.0783693
169;calc wait;100;0.00227941;0.000416565;0.0116476
169;calc bound;100;0.000690166;0.000446503;0.00175385
169;calc iter;100;0.0814111;0.0789901;0.0915065
169;total;1;10.437;10.437;10.437
170;calc total;1;8.15998;8.15998;8.15998
170;calc update async;100;0.000101816;2.1343e-05;0.00572236
170;calc inner;100;0.0772246;0.0760666;0.0782143
170;calc wait;100;0.00228786;0.000401812;0.0119421
170;calc bound;100;0.000713823;0.000437874;0.00156672
170;calc iter;100;0.0814048;0.0787219;0.0920777
170;total;1;10.4262;10.4262;10.4262
171;calc total;1;8.15817;8.15817;8.15817
171;calc update async;100;0.000101196;1.9726e-05;0.00530598
171;calc inner;100;0.0770774;0.0762572;0.0780237
171;calc wait;100;0.00209997;0.000430333;0.0117622
171;calc bound;100;0.000677616;0.000464203;0.00171315
171;calc iter;100;0.0813975;0.0789586;0.0913487
171;total;1;10.4304;10.4304;10.4304
172;calc total;1;8.16219;8.16219;8.16219
172;calc update async;100;0.000101158;1.7928e-05;0.00543936
172;calc inner;100;0.0769628;0.0757015;0.0780107
172;calc wait;100;0.00237668;0.000371764;0.0119631
172;calc bound;100;0.000694662;0.000494097;0.00104629
172;calc iter;100;0.0813521;0.0788128;0.0915433
172;total;1;10.4261;10.4261;10.4261
173;calc total;1;8.15918;8.15918;8.15918
173;calc update async;100;0.000101913;1.8934e-05;0.00559846
173;calc inner;100;0.0770844;0.0761592;0.0780064
173;calc wait;100;0.00218057;0.000405452;0.0114653
173;calc bound;100;0.000702131;0.000487008;0.00128255
173;calc iter;100;0.0813494;0.0788819;0.0911782
173;total;1;10.4347;10.4347;10.4347
174;calc total;1;8.15851;8.15851;8.15851
174;calc update async;100;0.000102298;2.4723e-05;0.00546424
174;calc inner;100;0.0769087;0.0754491;0.0780541
174;calc wait;100;0.00254989;0.000368683;0.0138688
174;calc bound;100;0.000743755;0.000491692;0.0013564
174;calc iter;100;0.0813387;0.078764;0.0921661
174;total;1;10.4373;10.4373;10.4373
175;calc total;1;8.15681;8.15681;8.15681
175;calc update async;100;0.000102632;2.2093e-05;0.00553836
175;calc inner;100;0.0773828;0.0762915;0.0788948
175;calc wait;100;0.00217;0.000407414;0.0115817
175;calc bound;100;0.00069734;0.000488151;0.00145912
175;calc iter;100;0.0813148;0.0785978;0.0913479
175;total;1;10.4373;10.4373;10.4373
176;calc total;1;8.16366;8.16366;8.16366
176;calc update async;100;0.000104156;2.0226e-05;0.00541888
176;calc inner;100;0.0770621;0.0762557;0.078111
176;calc wait;100;0.00208488;0.000423655;0.0100883
176;calc bound;100;0.000694458;0.000513306;0.00142178
176;calc iter;100;0.0813978;0.0791387;0.0908753
176;total;1;10.4357;10.4357;10.4357
177;calc total;1;8.15767;8.15767;8.15767
177;calc update async;100;0.000105479;2.2638e-05;0.00563405
177;calc inner;100;0.077086;0.076513;0.0780571
177;calc wait;100;0.00223947;0.000418172;0.0104036
177;calc bound;100;0.00074862;0.000476869;0.00137545
177;calc iter;100;0.0813694;0.0790233;0.0908117
177;total;1;10.4372;10.4372;10.4372
178;calc total;1;8.15638;8.15638;8.15638
178;calc update async;100;0.000107947;1.7155e-05;0.00607156
178;calc inner;100;0.0770401;0.0762156;0.0782293
178;calc wait;100;0.00239002;0.000404563;0.0108762
178;calc bound;100;0.000772403;0.000460655;0.00145129
178;calc iter;100;0.0813532;0.0787678;0.0899887
178;total;1;10.4373;10.4373;10.4373
179;calc total;1;8.15678;8.15678;8.15678
179;calc update async;100;0.000103912;1.72e-05;0.00545915
179;calc inner;100;0.0771244;0.0764526;0.0778915
179;calc wait;100;0.0021394;0.000422258;0.0103155
179;calc bound;100;0.000724674;0.000454618;0.00186716
179;calc iter;100;0.0813561;0.07841;0.0904455
179;total;1;10.4373;10.4373;10.4373
180;calc total;1;8.15338;8.15338;8.15338
180;calc update async;100;0.000110575;2.1511e-05;0.00670822
180;calc inner;100;0.0782966;0.0775503;0.07903
180;calc wait;100;0.0020696;0.000489582;0.0104296
180;calc bound;100;0.000876559;0.000460279;0.00188329
180;calc iter;100;0.0813552;0.0791879;0.0902398
180;total;1;10.4365;10.4365;10.4365
181;calc total;1;8.15755;8.15755;8.15755
181;calc update async;100;9.8834e-05;2.2654e-05;0.00536001
181;calc inner;100;0.0782779;0.0772371;0.0790169
181;calc wait;100;0.00207166;0.000392353;0.0117129
181;calc bound;100;0.00094739;0.000445598;0.00193041
181;calc iter;100;0.0813984;0.0781324;0.0912754
181;total;1;10.4325;10.4325;10.4325
182;calc total;1;8.15986;8.15986;8.15986
182;calc update async;100;0.000100768;2.2014e-05;0.00573657
182;calc inner;100;0.0782455;0.0775962;0.0789637
182;calc wait;100;0.00224478;0.000506244;0.0127321
182;calc bound;100;0.0008294;0.000452047;0.00157452
182;calc iter;100;0.081423;0.0791922;0.0920201
182;total;1;10.4374;10.4374;10.4374
183;calc total;1;8.15763;8.15763;8.15763
183;calc update async;100;9.96647e-05;2.2634e-05;0.00551099
183;calc inner;100;0.0783059;0.0772085;0.0790777
183;calc wait;100;0.00205888;0.000434505;0.011771
183;calc bound;100;0.000934485;0.000439804;0.00188955
183;calc iter;100;0.0814012;0.0782944;0.0911044
183;total;1;10.4361;10.4361;10.4361
184;calc total;1;8.16382;8.16382;8.16382
184;calc update async;100;9.79322e-05;2.0796e-05;0.00547019
184;calc inner;100;0.0781577;0.0770138;0.0789947
184;calc wait;100;0.00227891;0.00044208;0.0119062
184;calc bound;100;0.000927658;0.000440545;0.00195519
184;calc iter;100;0.0814646;0.0791057;0.0914057
184;total;1;10.4278;10.4278;10.4278
185;calc total;1;8.16075;8.16075;8.16075
185;calc update async;100;9.83294e-05;2.3479e-05;0.0054312
185;calc inner;100;0.0781007;0.0773492;0.0788549
185;calc wait;100;0.00220468;0.000392824;0.0115262
185;calc bound;100;0.000971048;0.000559836;0.00184804
185;calc iter;100;0.0813774;0.0790919;0.0908215
185;total;1;10.4372;10.4372;10.4372
186;calc total;1;8.16047;8.16047;8.16047
186;calc update async;100;0.000100864;2.3794e-05;0.00576284
186;calc inner;100;0.078154;0.0773842;0.0788505
186;calc wait;100;0.00225664;0.000491103;0.0130952
186;calc bound;100;0.000858613;0.000581598;0.00177526
186;calc iter;100;0.0813734;0.0789956;0.0917913
186;total;1;10.4374;10.4374;10.4374
0;calc total;1;8.16779;8.16779;8.16779
0;calc update async;100;8.36396e-05;2.056e-05;0.00402331
0;calc inner;100;0.0774618;0.0757106;0.0781663
0;calc wait;100;0.0022842;0.00043899;0.0115172
0;calc bound;100;0.000666091;0.000481334;0.000960459
0;calc iter;100;0.0815887;0.0787707;0.090937
0;total;1;10.4777;10.4777;10.4777
1;calc total;1;8.16269;8.16269;8.16269
1;calc update async;100;9.1877e-05;1.8366e-05;0.00465253
1;calc inner;100;0.0774601;0.0765306;0.0783262
1;calc wait;100;0.00209564;0.000434097;0.0112857
1;calc bound;100;0.000642603;0.000484727;0.00133602
1;calc iter;100;0.0815618;0.0791156;0.0911229
1;total;1;10.4803;10.4803;10.4803
2;calc total;1;8.16155;8.16155;8.16155
2;calc update async;100;9.50118e-05;1.9427e-05;0.00521945
2;calc inner;100;0.0774186;0.0762268;0.0781636
2;calc wait;100;0.0023478;0.000427859;0.0111072
2;calc bound;100;0.000654566;0.000468279;0.000988297
2;calc iter;100;0.0815501;0.0788462;0.09063
2;total;1;10.4803;10.4803;10.4803
3;calc total;1;8.16086;8.16086;8.16086
3;calc update async;100;0.000101669;1.8591e-05;0.00551755
3;calc inner;100;0.077744;0.0769058;0.0786963
3;calc wait;100;0.00182601;0.000390232;0.0111602
3;calc bound;100;0.000648567;0.000490725;0.000984582
3;calc iter;100;0.0815384;0.0787751;0.0910298
3;total;1;10.4798;10.4798;10.4798
4;calc total;1;8.15432;8.15432;8.15432
4;calc update async;100;0.000115905;2.061e-05;0.00734645
4;calc inner;100;0.077254;0.0751172;0.0779028
4;calc wait;100;0.00255503;0.000405202;0.0124448
4;calc bound;100;0.000676781;0.000515173;0.00111338
4;calc iter;100;0.0814687;0.0787095;0.0913157
4;total;1;10.4794;10.4794;10.4794
5;calc total;1;8.16235;8.16235;8.16235
5;calc update async;100;9.56645e-05;1.7901e-05;0.00499664
5;calc inner;100;0.0775532;0.0768961;0.078428
5;calc wait;100;0.00220102;0.000392417;0.0106949
5;calc bound;100;0.000635806;0.000502341;0.000939309
5;calc iter;100;0.0815842;0.0789095;0.0920796
5;total;1;10.4688;10.4688;10.4688
6;calc total;1;8.16129;8.16129;8.16129
6;calc update async;100;9.36445e-05;2.047e-05;0.00496102
6;calc inner;100;0.077303;0.0761317;0.0779854
6;calc wait;100;0.00259747;0.000425625;0.012171
6;calc bound;100;0.000679217;0.000471225;0.000992437
6;calc iter;100;0.0815694;0.0789732;0.0915116
6;total;1;10.4701;10.4701;10.4701
7;calc total;1;8.16126;8.16126;8.16126
7;calc update async;100;9.65918e-05;1.8629e-05;0.00502845
7;calc inner;100;0.0774902;0.0769012;0.0782133
7;calc wait;100;0.00223329;0.000481071;0.0101165
7;calc bound;100;0.000664872;0.000452157;0.00121277
7;calc iter;100;0.0815755;0.0789933;0.0902841
7;total;1;10.4794;10.4794;10.4794
8;calc total;1;8.16604;8.16604;8.16604
8;calc update async;100;8.77025e-05;2.0499e-05;0.00406915
8;calc inner;100;0.0774217;0.0765105;0.078044
8;calc wait;100;0.00227259;0.000447803;0.0109963
8;calc bound;100;0.000689814;0.000447389;0.00104824
8;calc iter;100;0.0816284;0.0792751;0.0961763
8;total;1;10.4796;10.4796;10.4796
9;calc total;1;8.16255;8.16255;8.16255
9;calc update async;100;9.03971e-05;1.7641e-05;0.00472647
9;calc inner;100;0.0776193;0.0769452;0.0783172
9;calc wait;100;0.00204692;0.000467567;0.00815263
9;calc bound;100;0.000690464;0.000443245;0.00123956
9;calc iter;100;0.0816123;0.0793699;0.0894554
9;total;1;10.4804;10.4804;10.4804
10;calc total;1;8.16226;8.16226;8.16226
10;calc update async;100;8.92301e-05;1.9894e-05;0.00459592
10;calc inner;100;0.0774305;0.0767683;0.0783132
10;calc wait;100;0.00232092;0.000463827;0.0098495
10;calc bound;100;0.000676266;0.000435677;0.00115287
10;calc iter;100;0.081601;0.0793267;0.0897452
10;total;1;10.479;10.479;10.479
11;calc total;1;8.16101;8.16101;8.16101
11;calc update async;100;9.29307e-05;1.8349e-05;0.00509121
11;calc inner;100;0.0774752;0.0768132;0.078129
11;calc wait;100;0.00210602;0.000434476;0.0102317
11;calc bound;100;0.000675135;0.000458651;0.00119388
11;calc iter;100;0.0815989;0.0790703;0.0907515
11;total;1;10.4762;10.4762;10.4762
12;calc total;1;8.16492;8.16492;8.16492
12;calc update async;100;0.000102702;2.3753e-05;0.00508529
12;calc inner;100;0.0785279;0.0774805;0.0792189
12;calc wait;100;0.00217221;0.000472259;0.01135
12;calc bound;100;0.000843271;0.000449426;0.0017606
12;calc iter;100;0.081649;0.0795289;0.0911715
12;total;1;10.4809;10.4809;10.4809
13;calc total;1;8.16245;8.16245;8.16245
13;calc update async;100;9.45276e-05;2.5756e-05;0.00429193
13;calc inner;100;0.0785741;0.0778051;0.0792936
13;calc wait;100;0.00203793;0.000502231;0.0112021
13;calc bound;100;0.00086103;0.000547303;0.00175549
13;calc iter;100;0.0815698;0.0794583;0.0907987
13;total;1;10.4809;10.4809;10.4809
14;calc total;1;8.161;8.161;8.161
14;calc update async;100;9.95913e-05;2.8184e-05;0.00484165
14;calc inner;100;0.0785549;0.0778001;0.0792426
14;calc wait;100;0.00206036;0.000459271;0.0110897
14;calc bound;100;0.000837793;0.000567304;0.00177774
14;calc iter;100;0.081555;0.0794126;0.0912033
14;total;1;10.4808;10.4808;10.4808
15;calc total;1;8.15914;8.15914;8.15914
15;calc update async;100;0.000103477;2.4335e-05;0.00535326
15;calc inner;100;0.0785815;0.0777155;0.0791941
15;calc wait;100;0.00201172;0.000477904;0.0115223
15;calc bound;100;0.00083523;0.000580008;0.00157628
15;calc iter;100;0.0815344;0.0796622;0.090617
15;total;1;10.4801;10.4801;10.4801
16;calc total;1;8.16603;8.16603;8.16603
16;calc update async;100;9.27891e-05;2.798e-05;0.0041688
16;calc inner;100;0.0784029;0.0765054;0.0790792
16;calc wait;100;0.0022645;0.000415891;0.0120715
16;calc bound;100;0.00083456;0.000510754;0.00170616
16;calc iter;100;0.0816294;0.079382;0.0944307
16;total;1;10.479;10.479;10.479
17;calc total;1;8.16073;8.16073;8.16073
17;calc update async;100;9.52551e-05;2.694e-05;0.00449373
17;calc inner;100;0.0783936;0.0777822;0.0795489
17;calc wait;100;0.00224298;0.000427241;0.011528
17;calc bound;100;0.000841581;0.000488569;0.00175643
17;calc iter;100;0.0815756;0.0793164;0.0910827
17;total;1;10.4733;10.4733;10.4733
18;calc total;1;8.15848;8.15848;8.15848
18;calc update async;100;0.000104596;2.3228e-05;0.00537364
18;calc inner;100;0.078375;0.0775796;0.0788822
18;calc wait;100;0.00223444;0.000460377;0.0116076
18;calc bound;100;0.000838104;0.000477488;0.00174836
18;calc iter;100;0.0815545;0.079242;0.0911243
18;total;1;10.4714;10.4714;10.4714
19;calc total;1;8.15902;8.15902;8.15902
19;calc update async;100;0.000105886;2.816e-05;0.0052814
19;calc inner;100;0.0784062;0.0776689;0.0789014
19;calc wait;100;0.00219441;0.000512263;0.0102578
19;calc bound;100;0.000854977;0.000446716;0.00187246
19;calc iter;100;0.0815639;0.079239;0.0910482
19;total;1;10.4744;10.4744;10.4744
20;calc total;1;8.15355;8.15355;8.15355
20;calc update async;100;0.000122299;2.4906e-05;0.0068973
20;calc inner;100;0.0785281;0.0765334;0.0790657
20;calc wait;100;0.00202401;0.000458636;0.0108252
20;calc bound;100;0.000851816;0.000453867;0.00180528
20;calc iter;100;0.0815284;0.0793752;0.0908906
20;total;1;10.4805;10.4805;10.4805
21;calc total;1;8.16035;8.16035;8.16035
21;calc update async;100;0.000100202;2.8769e-05;0.00468285
21;calc inner;100;0.0785597;0.0778585;0.0790237
21;calc wait;100;0.00207344;0.000382257;0.00947029
21;calc bound;100;0.000862382;0.000435017;0.00177526
21;calc iter;100;0.0815984;0.0788455;0.0920361
21;total;1;10.4809;10.4809;10.4809
22;calc total;1;8.1615;8.1615;8.1615
22;calc update async;100;0.000105725;2.7792e-05;0.00531521
22;calc inner;100;0.0785727;0.0777242;0.0793622
22;calc wait;100;0.00208513;0.000438094;0.00995237
22;calc bound;100;0.000846213;0.000447086;0.00171426
22;calc iter;100;0.0816123;0.0795426;0.0899817
22;total;1;10.4805;10.4805;10.4805
23;calc total;1;8.16057;8.16057;8.16057
23;calc update async;100;0.000102645;2.6771e-05;0.00492208
23;calc inner;100;0.0785978;0.0775796;0.0791686
23;calc wait;100;0.00204563;0.000447595;0.0106705
23;calc bound;100;0.000855234;0.000438022;0.00168476
23;calc iter;100;0.0816035;0.0790634;0.0899394
23;total;1;10.4808;10.4808;10.4808
70;calc total;1;8.16051;8.16051;8.16051
70;calc update async;100;8.81167e-05;2.1273e-05;0.00481231
70;calc inner;100;0.0773655;0.0762578;0.0787879
70;calc wait;100;0.00239191;0.000481108;0.0128363
70;calc bound;100;0.000906561;0.000457139;0.00207182
70;calc iter;100;0.0807546;0.0781078;0.091331
70;total;1;10.4477;10.4477;10.4477
71;calc total;1;8.16127;8.16127;8.16127
71;calc update async;100;8.6108e-05;2.0437e-05;0.00479125
71;calc inner;100;0.0773635;0.0764008;0.0795935
71;calc wait;100;0.00238843;0.000447954;0.0121562
71;calc bound;100;0.000923901;0.00044101;0.0020481
71;calc iter;100;0.0807658;0.0782444;0.0906576
71;total;1;10.4442;10.4442;10.4442
95;calc total;1;8.1595;8.1595;8.1595
95;calc update async;100;9.92791e-05;1.9443e-05;0.00528709
95;calc inner;100;0.0769463;0.0761225;0.0777156
95;calc wait;100;0.00208015;0.000398997;0.00920973
95;calc bound;100;0.000632649;0.000463785;0.00110158
95;calc iter;100;0.0815263;0.0777263;0.091609
95;total;1;10.4326;10.4326;10.4326
187;calc total;1;8.15916;8.15916;8.15916
187;calc update async;100;0.000102016;2.0858e-05;0.00574833
187;calc inner;100;0.0777675;0.0769682;0.0782231
187;calc wait;100;0.00251139;0.000597529;0.0119338
187;calc bound;100;0.000976201;0.00060006;0.00190864
187;calc iter;100;0.0813638;0.079169;0.0908102
187;total;1;10.4281;10.4281;10.4281
188;calc total;1;8.16044;8.16044;8.16044
188;calc update async;100;0.000104522;2.1942e-05;0.00578633
188;calc inner;100;0.078293;0.0779178;0.0788814
188;calc wait;100;0.00199968;0.000501691;0.010114
188;calc bound;100;0.00100516;0.000498667;0.00193613
188;calc iter;100;0.0814046;0.0793719;0.0901947
188;total;1;10.4374;10.4374;10.4374
189;calc total;1;8.15751;8.15751;8.15751
189;calc update async;100;9.96013e-05;2.5018e-05;0.00558092
189;calc inner;100;0.0782691;0.0777557;0.0790577
189;calc wait;100;0.00206055;0.000406786;0.0108948
189;calc bound;100;0.000943249;0.000471222;0.00183446
189;calc iter;100;0.0813751;0.0788189;0.0905298
189;total;1;10.436;10.436;10.436
190;calc total;1;8.15819;8.15819;8.15819
190;calc update async;100;0.000104679;2.2872e-05;0.00597037
190;calc inner;100;0.0782544;0.0777588;0.0787947
190;calc wait;100;0.00215282;0.000473784;0.0108386
190;calc bound;100;0.000867304;0.000475901;0.00183314
190;calc iter;100;0.0813812;0.079084;0.0906746
190;total;1;10.4374;10.4374;10.4374
191;calc total;1;8.15615;8.15615;8.15615
191;calc update async;100;0.000102915;2.3132e-05;0.0057431
191;calc inner;100;0.0782741;0.0777273;0.0788091
191;calc wait;100;0.00205498;0.000458841;0.0102801
191;calc bound;100;0.000924467;0.000475233;0.0019412
191;calc iter;100;0.0813591;0.0788889;0.0901439
191;total;1;10.4341;10.4341;10.4341
