# Supplementary material for: A Halo abstraction for distributed n-dimensional structured grids within the C++ PGAS library DASH
Source: PeerJ Comput Sci. 2023 Feb 3;9:e1203. doi: 10.7717/peerj-cs.1203 (PMC10280232; doi:10.7717/peerj-cs.1203)
Supplement: Supplemental Information 2 [file peerj-cs-09-1203-s002.gz › raw_haswell/res_2d/strong/plain/heat2d_n1_c4_55000_21918165.out]

DASH
InitEnergy=25.00000
EndEnergy=25.00000
DiffEnergy=-0.00000
Matrixspec: 55000 x 55000
Iterations: 100
# unit_id;function_name;num_calls;avg_runtime;min_runtime;max_runtime
0;initialize;1;1.25636;1.25636;1.25636
0;async;100;0.09765;0.00364;0.10700
0;inner;100;2.36994;2.17247;2.58568
0;wait;100;0.00002;0.00002;0.00005
0;boundary;100;0.01195;0.01151;0.01339
0;calc iter;100;2.47956;2.27701;2.69944
0;calc total;1;248.05407;248.05407;248.05407
0;total;1;267.88261;267.88261;267.88261
1;initialize;1;1.25636;1.25636;1.25636
1;async;100;0.00443833;0.00376491;0.00520618
1;inner;100;2.46484;2.27197;2.67428
1;wait;100;2.38187e-05;2.1231e-05;5.3272e-05
1;boundary;100;0.0112371;0.00762242;0.011368
1;calc iter;100;2.48054;2.28752;2.68948
1;calc total;1;248.054;248.054;248.054
1;total;1;267.883;267.883;267.883
2;initialize;1;1.25635;1.25635;1.25635
2;async;100;0.0856086;0.00382315;0.0995604
2;inner;100;2.38065;2.18685;2.59118
2;wait;100;2.1158e-05;1.7682e-05;4.9823e-05
2;boundary;100;0.0126063;0.0110421;0.0142274
2;calc iter;100;2.47889;2.20574;2.68386
2;calc total;1;248.054;248.054;248.054
2;total;1;267.883;267.883;267.883
3;initialize;1;1.25635;1.25635;1.25635
3;async;100;0.0899525;0.00379188;0.0983449
3;inner;100;2.37824;2.18147;2.592
3;wait;100;2.08533e-05;1.841e-05;5.0323e-05
3;boundary;100;0.0114186;0.00990233;0.0118627
3;calc iter;100;2.47964;2.27512;2.69717
3;calc total;1;248.054;248.054;248.054
3;total;1;267.883;267.883;267.883
DASH
InitEnergy=25.00000
EndEnergy=25.00000
DiffEnergy=-0.00000
Matrixspec: 55000 x 55000
Iterations: 100
# unit_id;function_name;num_calls;avg_runtime;min_runtime;max_runtime
0;initialize;1;0.87103;0.87103;0.87103
0;async;100;0.05794;0.00362;0.06640
0;inner;100;2.36471;2.15687;2.57396
0;wait;100;0.00002;0.00002;0.00005
0;boundary;100;0.01190;0.01114;0.01329
0;calc iter;100;2.43457;2.22209;2.64876
0;calc total;1;243.51127;243.51127;243.51127
0;total;1;262.65686;262.65686;262.65686
1;initialize;1;0.871028;0.871028;0.871028
1;async;100;0.00433685;0.00264501;0.00514121
1;inner;100;2.41962;2.21558;2.62462
1;wait;100;2.13872e-05;1.801e-05;5.2976e-05
1;boundary;100;0.0111294;0.00759698;0.0112611
1;calc iter;100;2.43511;2.22896;2.63967
1;calc total;1;243.511;243.511;243.511
1;total;1;262.657;262.657;262.657
2;initialize;1;0.87103;0.87103;0.87103
2;async;100;0.0527224;0.0037904;0.0585507
2;inner;100;2.36934;2.16212;2.57945
2;wait;100;2.1596e-05;1.7094e-05;5.2095e-05
2;boundary;100;0.0123595;0.0110206;0.0137757
2;calc iter;100;2.43445;2.20643;2.64537
2;calc total;1;243.511;243.511;243.511
2;total;1;262.657;262.657;262.657
3;initialize;1;0.871034;0.871034;0.871034
3;async;100;0.0248474;0.00374868;0.030043
3;inner;100;2.39861;2.19246;2.60827
3;wait;100;2.04698e-05;1.7825e-05;5.0761e-05
3;boundary;100;0.0114462;0.0111685;0.0117152
3;calc iter;100;2.43492;2.22458;2.64543
3;calc total;1;243.511;243.511;243.511
3;total;1;262.657;262.657;262.657
DASH
InitEnergy=25.00000
EndEnergy=25.00000
DiffEnergy=-0.00000
Matrixspec: 55000 x 55000
Iterations: 100
# unit_id;function_name;num_calls;avg_runtime;min_runtime;max_runtime
0;initialize;1;0.87249;0.87249;0.87249
0;async;100;0.01673;0.00367;0.02274
0;inner;100;2.37886;2.16367;2.61314
0;wait;100;0.00002;0.00002;0.00005
0;boundary;100;0.01138;0.01100;0.01202
0;calc iter;100;2.40700;2.18979;2.63862
0;calc total;1;240.71039;240.71039;240.71039
0;total;1;264.69217;264.69217;264.69217
1;initialize;1;0.872486;0.872486;0.872486
1;async;100;0.0236049;0.00376102;0.028853
1;inner;100;2.3705;2.15624;2.60236
1;wait;100;2.34963e-05;1.8791e-05;5.5959e-05
1;boundary;100;0.0126859;0.0112388;0.0142765
1;calc iter;100;2.40681;2.17837;2.63663
1;calc total;1;240.71;240.71;240.71
1;total;1;264.692;264.692;264.692
2;initialize;1;0.872486;0.872486;0.872486
2;async;100;0.0038789;0.00260076;0.00513653
2;inner;100;2.3923;2.17705;2.62341
2;wait;100;1.97859e-05;1.5923e-05;5.1661e-05
2;boundary;100;0.0109079;0.00707519;0.0112807
2;calc iter;100;2.4071;2.19151;2.63653
2;calc total;1;240.71;240.71;240.71
2;total;1;264.692;264.692;264.692
3;initialize;1;0.872488;0.872488;0.872488
3;async;100;0.0152157;0.00378893;0.0201677
3;inner;100;2.38042;2.16361;2.61433
3;wait;100;1.89753e-05;1.5091e-05;5.1032e-05
3;boundary;100;0.0113557;0.0109767;0.0118575
3;calc iter;100;2.40701;2.18901;2.63888
3;calc total;1;240.71;240.71;240.71
3;total;1;264.692;264.692;264.692
MPI
Running Jacobi on 4 processors with (2, 2) elements.
Array Dimensions: 55000 55000
Block Dimensions: 27500 27500
== Energy Conservation Check ==
initial Energy:               25.000
  final Energy:               25.000
    Difference:               -0.000
== Time Statistics ==
Completed 100 iterations.
# unit_id;function_name;num_calls;avg_runtime;min_runtime;max_runtime
0;calc total;1;321.409;321.409;321.409
0;calc update async;100;1.21936e-05;7.94e-06;0.000197732
0;calc inner;100;3.19095;3.17812;3.22359
0;calc wait;100;0.0147145;0.0109832;0.020064
0;calc bound;100;0.00836975;0.00787627;0.00905267
0;calc iter;100;3.21405;3.20253;3.2465
0;total;1;332.991;332.991;332.991
1;calc total;1;321.409;321.409;321.409
1;calc update async;100;1.24401e-05;8.796e-06;0.000137871
1;calc inner;100;3.19652;3.18452;3.22922
1;calc wait;100;0.00891929;0.00606817;0.0113069
1;calc bound;100;0.00859944;0.00801177;0.00930432
1;calc iter;100;3.21406;3.20161;3.24876
1;total;1;332.99;332.99;332.99
2;calc total;1;321.409;321.409;321.409
2;calc update async;100;1.45854e-05;9.596e-06;0.000196591
2;calc inner;100;3.19845;3.18626;3.231
2;calc wait;100;0.00665241;0.00587803;0.00868705
2;calc bound;100;0.00897289;0.00679332;0.00935884
2;calc iter;100;3.21409;3.20031;3.24662
2;total;1;332.992;332.992;332.992
3;calc total;1;321.409;321.409;321.409
3;calc update async;100;1.41682e-05;9.112e-06;0.000216714
3;calc inner;100;3.19017;3.17802;3.22249
3;calc wait;100;0.0149006;0.0120555;0.0188565
3;calc bound;100;0.00900244;0.00684232;0.00941791
3;calc iter;100;3.21409;3.20019;3.2465
3;total;1;332.99;332.99;332.99
MPI
Running Jacobi on 4 processors with (2, 2) elements.
Array Dimensions: 55000 55000
Block Dimensions: 27500 27500
== Energy Conservation Check ==
initial Energy:               25.000
  final Energy:               25.000
    Difference:               -0.000
== Time Statistics ==
Completed 100 iterations.
# unit_id;function_name;num_calls;avg_runtime;min_runtime;max_runtime
0;calc total;1;321.088;321.088;321.088
0;calc update async;100;1.25545e-05;8.081e-06;0.000196254
0;calc inner;100;3.18982;3.17711;3.22569
0;calc wait;100;0.0125311;0.00625657;0.0181081
0;calc bound;100;0.00849186;0.00753355;0.00967917
0;calc iter;100;3.21086;3.19925;3.24661
0;total;1;332.639;332.639;332.639
1;calc total;1;321.088;321.088;321.088
1;calc update async;100;1.30439e-05;8.657e-06;0.00018722
1;calc inner;100;3.19322;3.18023;3.22791
1;calc wait;100;0.00899704;0.00614012;0.0130515
1;calc bound;100;0.00862673;0.00746943;0.00946615
1;calc iter;100;3.21087;3.19864;3.24521
1;total;1;332.637;332.637;332.637
2;calc total;1;321.088;321.088;321.088
2;calc update async;100;1.42473e-05;9.792e-06;0.00019486
2;calc inner;100;3.19573;3.1825;3.23066
2;calc wait;100;0.00658352;0.00571557;0.0177182
2;calc bound;100;0.00852635;0.00779903;0.0101872
2;calc iter;100;3.21088;3.19904;3.24478
2;total;1;332.641;332.641;332.641
3;calc total;1;321.088;321.088;321.088
3;calc update async;100;1.39388e-05;9.244e-06;0.000188731
3;calc inner;100;3.19183;3.178;3.22833
3;calc wait;100;0.0104854;0.00691623;0.020218
3;calc bound;100;0.00854397;0.00790396;0.0101347
3;calc iter;100;3.21088;3.19419;3.2444
3;total;1;332.64;332.64;332.64
MPI
Running Jacobi on 4 processors with (2, 2) elements.
Array Dimensions: 55000 55000
Block Dimensions: 27500 27500
== Energy Conservation Check ==
initial Energy:               25.000
  final Energy:               25.000
    Difference:               -0.000
== Time Statistics ==
Completed 100 iterations.
# unit_id;function_name;num_calls;avg_runtime;min_runtime;max_runtime
0;calc total;1;321.315;321.315;321.315
0;calc update async;100;1.33283e-05;8.345e-06;0.000202311
0;calc inner;100;3.19191;3.17937;3.22894
0;calc wait;100;0.0128165;0.0092592;0.0181297
0;calc bound;100;0.00839178;0.0079478;0.00858456
0;calc iter;100;3.21314;3.20239;3.24892
0;total;1;332.879;332.879;332.879
1;calc total;1;321.315;321.315;321.315
1;calc update async;100;1.32421e-05;8.521e-06;0.0001509
1;calc inner;100;3.19727;3.18663;3.23385
1;calc wait;100;0.0073901;0.00578437;0.0103891
1;calc bound;100;0.00846119;0.00824855;0.00895915
1;calc iter;100;3.21313;3.20154;3.24831
1;total;1;332.878;332.878;332.878
2;calc total;1;321.315;321.315;321.315
2;calc update async;100;1.28992e-05;8.718e-06;0.000201977
2;calc inner;100;3.19869;3.18807;3.23578
2;calc wait;100;0.00612817;0.00564832;0.00856118
2;calc bound;100;0.00831906;0.00800931;0.00913971
2;calc iter;100;3.21315;3.20209;3.24982
2;total;1;332.879;332.879;332.879
3;calc total;1;321.314;321.314;321.314
3;calc update async;100;1.34006e-05;8.762e-06;0.00021559
3;calc inner;100;3.19019;3.17746;3.22664
3;calc wait;100;0.0146209;0.0110787;0.0203923
3;calc bound;100;0.00831355;0.00804455;0.00925263
3;calc iter;100;3.21314;3.20205;3.24969
3;total;1;332.883;332.883;332.883
