# Supplementary material for: A Halo abstraction for distributed n-dimensional structured grids within the C++ PGAS library DASH
Source: PeerJ Comput Sci. 2023 Feb 3;9:e1203. doi: 10.7717/peerj-cs.1203 (PMC10280232; doi:10.7717/peerj-cs.1203)
Supplement: Supplemental Information 2 [file peerj-cs-09-1203-s002.gz › raw_haswell/res_2d/strong/plain/heat2d_n1_c16_55000_21918168.out]

DASH
InitEnergy=25.00000
EndEnergy=25.00000
DiffEnergy=-0.00000
Matrixspec: 55000 x 55000
Iterations: 100
# unit_id;function_name;num_calls;avg_runtime;min_runtime;max_runtime
0;initialize;1;3.21504;3.21504;3.21504
0;async;100;0.00619;0.00150;0.01188
0;inner;100;1.16635;1.00665;1.33434
0;wait;100;0.00003;0.00002;0.00005
0;boundary;100;0.00741;0.00581;0.00928
0;calc iter;100;1.17998;1.01882;1.34287
0;calc total;1;118.00932;118.00932;118.00932
0;total;1;126.64334;126.64334;126.64334
1;initialize;1;3.215;3.215;3.215
1;async;100;0.0104566;0.00237892;0.0159837
1;inner;100;1.1613;0.999398;1.33159
1;wait;100;3.08647e-05;2.2589e-05;6.7795e-05
1;boundary;100;0.00815694;0.00685372;0.00976738
1;calc iter;100;1.17994;1.01203;1.34752
1;calc total;1;118.009;118.009;118.009
1;total;1;126.643;126.643;126.643
2;initialize;1;3.215;3.215;3.215
2;async;100;0.00767298;0.00147066;0.0169566
2;inner;100;1.16465;1.00514;1.33379
2;wait;100;3.15179e-05;1.9469e-05;6.8109e-05
2;boundary;100;0.00762953;0.00593578;0.00976141
2;calc iter;100;1.17998;1.0196;1.34257
2;calc total;1;118.009;118.009;118.009
2;total;1;126.643;126.643;126.643
3;initialize;1;3.21005;3.21005;3.21005
3;async;100;0.00945282;0.00225382;0.0208437
3;inner;100;1.16258;1.0039;1.33108
3;wait;100;3.08836e-05;1.9952e-05;5.3594e-05
3;boundary;100;0.00792392;0.00617868;0.0100732
3;calc iter;100;1.17999;1.01878;1.34102
3;calc total;1;118.009;118.009;118.009
3;total;1;126.638;126.638;126.638
4;initialize;1;3.21145;3.21145;3.21145
4;async;100;0.00969598;0.00265949;0.0131229
4;inner;100;1.16363;1.00549;1.32558
4;wait;100;2.56249e-05;1.6945e-05;5.2842e-05
4;boundary;100;0.00668473;0.00553126;0.00852284
4;calc iter;100;1.18004;1.02092;1.33877
4;calc total;1;118.009;118.009;118.009
4;total;1;126.64;126.64;126.64
5;initialize;1;3.21505;3.21505;3.21505
5;async;100;0.0102593;0.00266097;0.0143951
5;inner;100;1.16304;1.005;1.32463
5;wait;100;2.57791e-05;1.8799e-05;6.9854e-05
5;boundary;100;0.00670949;0.00558537;0.0085925
5;calc iter;100;1.18004;1.0198;1.33915
5;calc total;1;118.009;118.009;118.009
5;total;1;126.643;126.643;126.643
6;initialize;1;3.21503;3.21503;3.21503
6;async;100;0.00902515;0.0024954;0.0137537
6;inner;100;1.16452;1.00442;1.32543
6;wait;100;2.44404e-05;1.6949e-05;5.4003e-05
6;boundary;100;0.00648084;0.00552927;0.00855871
6;calc iter;100;1.18005;1.01818;1.34274
6;calc total;1;118.009;118.009;118.009
6;total;1;126.643;126.643;126.643
7;initialize;1;3.21505;3.21505;3.21505
7;async;100;0.00927254;0.00250398;0.0156949
7;inner;100;1.16428;1.00449;1.32365
7;wait;100;2.442e-05;1.802e-05;7.2276e-05
7;boundary;100;0.00644739;0.00548887;0.00935838
7;calc iter;100;1.18003;1.01776;1.34229
7;calc total;1;118.009;118.009;118.009
7;total;1;126.643;126.643;126.643
8;initialize;1;3.21505;3.21505;3.21505
8;async;100;0.00335241;0.00248211;0.00542814
8;inner;100;1.17114;1.01121;1.33702
8;wait;100;2.07427e-05;1.6885e-05;4.6616e-05
8;boundary;100;0.00556793;0.00409898;0.00577014
8;calc iter;100;1.18008;1.01975;1.34539
8;calc total;1;118.009;118.009;118.009
8;total;1;126.643;126.643;126.643
9;initialize;1;3.21504;3.21504;3.21504
9;async;100;0.00320896;0.00251613;0.00454897
9;inner;100;1.17129;1.01145;1.33708
9;wait;100;1.98615e-05;1.6264e-05;4.3371e-05
9;boundary;100;0.00556885;0.0038735;0.00577982
9;calc iter;100;1.18009;1.01989;1.34543
9;calc total;1;118.009;118.009;118.009
9;total;1;126.643;126.643;126.643
10;initialize;1;3.21504;3.21504;3.21504
10;async;100;0.0035022;0.0025269;0.00574855
10;inner;100;1.17099;1.01138;1.33601
10;wait;100;2.19828e-05;1.7316e-05;5.4282e-05
10;boundary;100;0.00557209;0.00387802;0.00577129
10;calc iter;100;1.18009;1.02025;1.34424
10;calc total;1;118.009;118.009;118.009
10;total;1;126.643;126.643;126.643
11;initialize;1;3.2107;3.2107;3.2107
11;async;100;0.00316347;0.00248642;0.00471936
11;inner;100;1.1713;1.01192;1.33723
11;wait;100;2.16856e-05;1.7625e-05;4.5037e-05
11;boundary;100;0.00561104;0.00385556;0.00584769
11;calc iter;100;1.18009;1.02109;1.34581
11;calc total;1;118.009;118.009;118.009
11;total;1;126.639;126.639;126.639
12;initialize;1;3.215;3.215;3.215
12;async;100;0.662434;0.00211607;0.830284
12;inner;100;0.507912;0.505104;0.510865
12;wait;100;2.36868e-05;1.8062e-05;6.6034e-05
12;boundary;100;0.00461158;0.00356417;0.00568346
12;calc iter;100;1.17498;0.515285;1.34105
12;calc total;1;118.009;118.009;118.009
12;total;1;126.643;126.643;126.643
13;initialize;1;3.21243;3.21243;3.21243
13;async;100;0.661659;0.00218052;0.829285
13;inner;100;0.509647;0.506808;0.512183
13;wait;100;1.82061e-05;1.486e-05;4.073e-05
13;boundary;100;0.00367857;0.00333282;0.00458508
13;calc iter;100;1.175;0.516311;1.34048
13;calc total;1;118.009;118.009;118.009
13;total;1;126.641;126.641;126.641
14;initialize;1;3.21497;3.21497;3.21497
14;async;100;0.661429;0.00209588;0.827711
14;inner;100;0.509899;0.506709;0.512508
14;wait;100;1.83671e-05;1.4711e-05;3.9582e-05
14;boundary;100;0.00365444;0.00338562;0.00423373
14;calc iter;100;1.175;0.51672;1.34003
14;calc total;1;118.009;118.009;118.009
14;total;1;126.643;126.643;126.643
15;initialize;1;3.215;3.215;3.215
15;async;100;0.661424;0.00237601;0.830229
15;inner;100;0.509988;0.507574;0.512173
15;wait;100;1.84201e-05;1.5428e-05;4.7777e-05
15;boundary;100;0.00356843;0.00337713;0.00456725
15;calc iter;100;1.175;0.515743;1.34179
15;calc total;1;118.009;118.009;118.009
15;total;1;126.643;126.643;126.643
DASH
InitEnergy=25.00000
EndEnergy=25.00000
DiffEnergy=-0.00000
Matrixspec: 55000 x 55000
Iterations: 100
# unit_id;function_name;num_calls;avg_runtime;min_runtime;max_runtime
0;initialize;1;2.71741;2.71741;2.71741
0;async;100;0.00870;0.00228;0.01243
0;inner;100;1.16204;0.99991;1.33319
0;wait;100;0.00003;0.00002;0.00005
0;boundary;100;0.00776;0.00643;0.00953
0;calc iter;100;1.17854;1.01128;1.34259
0;calc total;1;117.86432;117.86432;117.86432
0;total;1;125.89713;125.89713;125.89713
1;initialize;1;2.71731;2.71731;2.71731
1;async;100;0.0048231;0.00178096;0.00768095
1;inner;100;1.16697;1.0054;1.33594
1;wait;100;2.64013e-05;1.9405e-05;6.7009e-05
1;boundary;100;0.00674843;0.00578807;0.00785722
1;calc iter;100;1.17857;1.01582;1.34479
1;calc total;1;117.864;117.864;117.864
1;total;1;125.897;125.897;125.897
2;initialize;1;2.7174;2.7174;2.7174
2;async;100;0.00739487;0.00131714;0.0155364
2;inner;100;1.16314;1.00129;1.33669
2;wait;100;2.92401e-05;1.8498e-05;5.0468e-05
2;boundary;100;0.00798664;0.005646;0.00999777
2;calc iter;100;1.17856;1.01442;1.34528
2;calc total;1;117.864;117.864;117.864
2;total;1;125.897;125.897;125.897
3;initialize;1;2.71739;2.71739;2.71739
3;async;100;0.00976955;0.00267527;0.0181644
3;inner;100;1.16066;1.00222;1.33261
3;wait;100;3.02694e-05;2.1353e-05;6.6053e-05
3;boundary;100;0.00806451;0.00622033;0.00997034
3;calc iter;100;1.17853;1.01828;1.34246
3;calc total;1;117.864;117.864;117.864
3;total;1;125.897;125.897;125.897
4;initialize;1;2.71569;2.71569;2.71569
4;async;100;0.01046;0.00260852;0.0146882
4;inner;100;1.16147;1.00203;1.32501
4;wait;100;2.56147e-05;1.8103e-05;7.9401e-05
4;boundary;100;0.00664356;0.00545312;0.00911073
4;calc iter;100;1.17861;1.01973;1.33978
4;calc total;1;117.864;117.864;117.864
4;total;1;125.895;125.895;125.895
5;initialize;1;2.71697;2.71697;2.71697
5;async;100;0.0089671;0.0026242;0.0111683
5;inner;100;1.16348;1.00397;1.33052
5;wait;100;2.22621e-05;1.7453e-05;5.3742e-05
5;boundary;100;0.00613326;0.00534666;0.00805899
5;calc iter;100;1.1786;1.0177;1.34126
5;calc total;1;117.864;117.864;117.864
5;total;1;125.897;125.897;125.897
6;initialize;1;2.71738;2.71738;2.71738
6;async;100;0.0111219;0.00239058;0.0176785
6;inner;100;1.15996;0.999163;1.32853
6;wait;100;2.79479e-05;1.8841e-05;7.455e-05
6;boundary;100;0.00742854;0.00594843;0.00905725
6;calc iter;100;1.17854;1.01846;1.34089
6;calc total;1;117.864;117.864;117.864
6;total;1;125.897;125.897;125.897
7;initialize;1;2.7174;2.7174;2.7174
7;async;100;0.00874077;0.00283864;0.0116187
7;inner;100;1.16336;1.00225;1.3293
7;wait;100;2.53704e-05;1.8786e-05;6.1442e-05
7;boundary;100;0.00645356;0.00561445;0.00831528
7;calc iter;100;1.17858;1.01566;1.34206
7;calc total;1;117.864;117.864;117.864
7;total;1;125.897;125.897;125.897
8;initialize;1;2.71417;2.71417;2.71417
8;async;100;0.00377287;0.00235874;0.00546743
8;inner;100;1.16926;1.00806;1.33892
8;wait;100;1.9945e-05;1.6917e-05;4.294e-05
8;boundary;100;0.00558898;0.00371835;0.00585403
8;calc iter;100;1.17864;1.01609;1.34664
8;calc total;1;117.864;117.864;117.864
8;total;1;125.894;125.894;125.894
9;initialize;1;2.715;2.715;2.715
9;async;100;0.00326037;0.00266915;0.0037248
9;inner;100;1.16974;1.00962;1.3387
9;wait;100;1.99845e-05;1.6391e-05;4.2576e-05
9;boundary;100;0.00561665;0.00373678;0.00579079
9;calc iter;100;1.17864;1.01719;1.3467
9;calc total;1;117.864;117.864;117.864
9;total;1;125.895;125.895;125.895
10;initialize;1;2.71741;2.71741;2.71741
10;async;100;0.00461724;0.00265298;0.00746567
10;inner;100;1.16841;1.00672;1.3382
10;wait;100;2.29356e-05;1.8328e-05;5.9197e-05
10;boundary;100;0.005568;0.00517775;0.00601102
10;calc iter;100;1.17862;1.01613;1.34627
10;calc total;1;117.864;117.864;117.864
10;total;1;125.897;125.897;125.897
11;initialize;1;2.71739;2.71739;2.71739
11;async;100;0.00433675;0.00272237;0.00718072
11;inner;100;1.1687;1.00757;1.3382
11;wait;100;2.28064e-05;1.7567e-05;4.4629e-05
11;boundary;100;0.00557979;0.00374632;0.00592634
11;calc iter;100;1.17864;1.01891;1.34671
11;calc total;1;117.864;117.864;117.864
11;total;1;125.897;125.897;125.897
12;initialize;1;2.7174;2.7174;2.7174
12;async;100;0.659074;0.00204933;0.82925
12;inner;100;0.510122;0.507236;0.513864
12;wait;100;2.17157e-05;1.6518e-05;5.2518e-05
12;boundary;100;0.00438284;0.00356959;0.00540566
12;calc iter;100;1.1736;0.517556;1.34192
12;calc total;1;117.864;117.864;117.864
12;total;1;125.897;125.897;125.897
13;initialize;1;2.71738;2.71738;2.71738
13;async;100;0.656495;0.00224756;0.826797
13;inner;100;0.513843;0.511037;0.51654
13;wait;100;1.88835e-05;1.6192e-05;4.3354e-05
13;boundary;100;0.00326596;0.00320746;0.00338056
13;calc iter;100;1.17362;0.520135;1.34139
13;calc total;1;117.864;117.864;117.864
13;total;1;125.897;125.897;125.897
14;initialize;1;2.7174;2.7174;2.7174
14;async;100;0.659114;0.00224933;0.829387
14;inner;100;0.508909;0.506202;0.511291
14;wait;100;2.35856e-05;2.0351e-05;6.5388e-05
14;boundary;100;0.0055211;0.00458223;0.00620856
14;calc iter;100;1.17357;0.517154;1.34141
14;calc total;1;117.864;117.864;117.864
14;total;1;125.897;125.897;125.897
15;initialize;1;2.71738;2.71738;2.71738
15;async;100;0.657251;0.00224711;0.827984
15;inner;100;0.51246;0.509605;0.515108
15;wait;100;1.98681e-05;1.6368e-05;5.2314e-05
15;boundary;100;0.00386142;0.00340424;0.00434288
15;calc iter;100;1.17359;0.518954;1.34207
15;calc total;1;117.864;117.864;117.864
15;total;1;125.897;125.897;125.897
DASH
InitEnergy=25.00000
EndEnergy=25.00000
DiffEnergy=-0.00000
Matrixspec: 55000 x 55000
Iterations: 100
# unit_id;function_name;num_calls;avg_runtime;min_runtime;max_runtime
0;initialize;1;2.64047;2.64047;2.64047
0;async;100;0.00986;0.00224;0.01339
0;inner;100;1.16118;1.00060;1.33064
0;wait;100;0.00003;0.00002;0.00005
0;boundary;100;0.00780;0.00653;0.00928
0;calc iter;100;1.17887;1.01666;1.34135
0;calc total;1;117.90143;117.90143;117.90143
0;total;1;125.86156;125.86156;125.86156
1;initialize;1;2.63996;2.63996;2.63996
1;async;100;0.0115558;0.00166008;0.0210007
1;inner;100;1.15889;0.995698;1.33423
1;wait;100;3.07494e-05;2.1644e-05;4.7791e-05
1;boundary;100;0.00835145;0.0062348;0.0100753
1;calc iter;100;1.17883;1.01214;1.34816
1;calc total;1;117.901;117.901;117.901
1;total;1;125.861;125.861;125.861
2;initialize;1;2.64007;2.64007;2.64007
2;async;100;0.0119479;0.00165475;0.0234797
2;inner;100;1.15859;1.00045;1.33427
2;wait;100;3.23186e-05;2.3075e-05;5.0986e-05
2;boundary;100;0.00828113;0.00614694;0.0100983
2;calc iter;100;1.17886;1.01703;1.34328
2;calc total;1;117.901;117.901;117.901
2;total;1;125.861;125.861;125.861
3;initialize;1;2.64;2.64;2.64
3;async;100;0.00837207;0.00245844;0.0115327
3;inner;100;1.16358;1.00423;1.33184
3;wait;100;2.64514e-05;1.9163e-05;5.5273e-05
3;boundary;100;0.00693859;0.00597197;0.00804006
3;calc iter;100;1.17892;1.01617;1.3414
3;calc total;1;117.901;117.901;117.901
3;total;1;125.861;125.861;125.861
4;initialize;1;2.64039;2.64039;2.64039
4;async;100;0.0096723;0.00275962;0.0128117
4;inner;100;1.16281;1.00415;1.32425
4;wait;100;2.52207e-05;1.8504e-05;7.2348e-05
4;boundary;100;0.00644827;0.00547157;0.008983
4;calc iter;100;1.17896;1.02016;1.33789
4;calc total;1;117.901;117.901;117.901
4;total;1;125.861;125.861;125.861
5;initialize;1;2.63482;2.63482;2.63482
5;async;100;0.0107839;0.00272788;0.0169762
5;inner;100;1.16087;1.00108;1.32665
5;wait;100;2.81622e-05;2.0459e-05;7.7281e-05
5;boundary;100;0.0072358;0.00583677;0.00892048
5;calc iter;100;1.17892;1.01895;1.33808
5;calc total;1;117.901;117.901;117.901
5;total;1;125.856;125.856;125.856
6;initialize;1;2.63743;2.63743;2.63743
6;async;100;0.00907319;0.00273414;0.0151812
6;inner;100;1.163;1.00248;1.32936
6;wait;100;2.59883e-05;1.9215e-05;7.8258e-05
6;boundary;100;0.00683814;0.00576571;0.00812721
6;calc iter;100;1.17894;1.01463;1.34202
6;calc total;1;117.901;117.901;117.901
6;total;1;125.859;125.859;125.859
7;initialize;1;2.64041;2.64041;2.64041
7;async;100;0.00627967;0.00278135;0.00849131
7;inner;100;1.167;1.00833;1.33409
7;wait;100;2.33402e-05;1.7228e-05;6.5388e-05
7;boundary;100;0.00569398;0.00488676;0.00653036
7;calc iter;100;1.179;1.02083;1.34318
7;calc total;1;117.901;117.901;117.901
7;total;1;125.861;125.861;125.861
8;initialize;1;2.64036;2.64036;2.64036
8;async;100;0.00340824;0.00233412;0.00543497
8;inner;100;1.17005;1.01027;1.33775
8;wait;100;2.01375e-05;1.6804e-05;4.3272e-05
8;boundary;100;0.0055208;0.00402784;0.0057498
8;calc iter;100;1.17901;1.01847;1.34569
8;calc total;1;117.901;117.901;117.901
8;total;1;125.861;125.861;125.861
9;initialize;1;2.63854;2.63854;2.63854
9;async;100;0.00394345;0.00268452;0.00562563
9;inner;100;1.1695;1.00898;1.33722
9;wait;100;2.24383e-05;1.7881e-05;5.7505e-05
9;boundary;100;0.0055214;0.00518717;0.00599848
9;calc iter;100;1.17899;1.01781;1.3456
9;calc total;1;117.901;117.901;117.901
9;total;1;125.86;125.86;125.86
10;initialize;1;2.63749;2.63749;2.63749
10;async;100;0.00600634;0.00259394;0.0107935
10;inner;100;1.16742;1.00693;1.33076
10;wait;100;2.16908e-05;1.6692e-05;5.0425e-05
10;boundary;100;0.00554586;0.00506601;0.00744262
10;calc iter;100;1.17899;1.01759;1.34093
10;calc total;1;117.901;117.901;117.901
10;total;1;125.859;125.859;125.859
11;initialize;1;2.63996;2.63996;2.63996
11;async;100;0.00384883;0.00297859;0.00553585
11;inner;100;1.16961;1.01041;1.33877
11;wait;100;2.15701e-05;1.7064e-05;4.8237e-05
11;boundary;100;0.00553211;0.0037273;0.00601563
11;calc iter;100;1.17901;1.01894;1.34781
11;calc total;1;117.901;117.901;117.901
11;total;1;125.861;125.861;125.861
12;initialize;1;2.64038;2.64038;2.64038
12;async;100;0.660411;0.00216736;0.830317
12;inner;100;0.509337;0.506466;0.511877
12;wait;100;1.87879e-05;1.6217e-05;4.8598e-05
12;boundary;100;0.00416702;0.00326321;0.00485484
12;calc iter;100;1.17393;0.515546;1.34171
12;calc total;1;117.901;117.901;117.901
12;total;1;125.861;125.861;125.861
13;initialize;1;2.64039;2.64039;2.64039
13;async;100;0.655276;0.00222054;0.824543
13;inner;100;0.515413;0.512757;0.517925
13;wait;100;1.92478e-05;1.446e-05;4.7594e-05
13;boundary;100;0.00325964;0.00319546;0.0034799
13;calc iter;100;1.17397;0.521232;1.34114
13;calc total;1;117.901;117.901;117.901
13;total;1;125.861;125.861;125.861
14;initialize;1;2.63606;2.63606;2.63606
14;async;100;0.659462;0.0022174;0.828526
14;inner;100;0.509466;0.506613;0.511976
14;wait;100;2.34328e-05;1.6087e-05;4.2905e-05
14;boundary;100;0.00496748;0.0040797;0.00609177
14;calc iter;100;1.17392;0.516258;1.34074
14;calc total;1;117.901;117.901;117.901
14;total;1;125.857;125.857;125.857
15;initialize;1;2.63605;2.63605;2.63605
15;async;100;0.661235;0.00212986;0.832717
15;inner;100;0.5082;0.505048;0.510646
15;wait;100;2.08913e-05;1.606e-05;6.2943e-05
15;boundary;100;0.00447188;0.00357173;0.00520999
15;calc iter;100;1.17393;0.515272;1.3432
15;calc total;1;117.901;117.901;117.901
15;total;1;125.857;125.857;125.857
MPI
Running Jacobi on 16 processors with (4, 4) elements.
Array Dimensions: 55000 55000
Block Dimensions: 13750 13750
== Energy Conservation Check ==
initial Energy:               25.000
  final Energy:               25.000
    Difference:               -0.000
== Time Statistics ==
Completed 100 iterations.
# unit_id;function_name;num_calls;avg_runtime;min_runtime;max_runtime
0;calc total;1;131.84;131.84;131.84
0;calc update async;100;2.00629e-05;1.0432e-05;0.000246692
0;calc inner;100;1.28893;1.27331;1.32019
0;calc wait;100;0.0233229;0.00499049;0.0387335
0;calc bound;100;0.00601907;0.00522905;0.00625141
0;calc iter;100;1.31829;1.31339;1.33066
0;total;1;137.556;137.556;137.556
1;calc total;1;131.84;131.84;131.84
1;calc update async;100;1.64187e-05;1.0518e-05;0.000218405
1;calc inner;100;1.30395;1.29893;1.32026
1;calc wait;100;0.00858013;0.00648646;0.0126394
1;calc bound;100;0.00578244;0.00529488;0.00624765
1;calc iter;100;1.31833;1.31468;1.33226
1;total;1;137.553;137.553;137.553
2;calc total;1;131.84;131.84;131.84
2;calc update async;100;1.96109e-05;1.242e-05;0.000177904
2;calc inner;100;1.30761;1.30384;1.3224
2;calc wait;100;0.00510892;0.00309762;0.00657977
2;calc bound;100;0.00560808;0.00529755;0.00616359
2;calc iter;100;1.31835;1.3149;1.33523
2;total;1;137.555;137.555;137.555
3;calc total;1;131.84;131.84;131.84
3;calc update async;100;1.69665e-05;1.0755e-05;0.000191664
3;calc inner;100;1.30102;1.29242;1.3175
3;calc wait;100;0.0114765;0.00841778;0.0170256
3;calc bound;100;0.00581364;0.00526837;0.00622344
3;calc iter;100;1.31833;1.31483;1.33171
3;total;1;137.556;137.556;137.556
4;calc total;1;131.84;131.84;131.84
4;calc update async;100;2.26866e-05;1.1632e-05;0.000251227
4;calc inner;100;1.29776;1.28897;1.31172
4;calc wait;100;0.012064;0.0045909;0.0238592
4;calc bound;100;0.0058155;0.0050502;0.00728732
4;calc iter;100;1.31836;1.3108;1.33824
4;total;1;137.548;137.548;137.548
5;calc total;1;131.84;131.84;131.84
5;calc update async;100;1.6529e-05;9.957e-06;0.000138754
5;calc inner;100;1.2913;1.26608;1.31164
5;calc wait;100;0.0161592;0.00562464;0.0382336
5;calc bound;100;0.00608315;0.00531651;0.0067246
5;calc iter;100;1.31832;1.31358;1.32521
5;total;1;137.55;137.55;137.55
6;calc total;1;131.84;131.84;131.84
6;calc update async;100;1.63778e-05;9.844e-06;0.000195402
6;calc inner;100;1.29645;1.28569;1.31041
6;calc wait;100;0.0120185;0.0044277;0.0238708
6;calc bound;100;0.0060303;0.00529496;0.00647103
6;calc iter;100;1.31835;1.31365;1.32591
6;total;1;137.555;137.555;137.555
7;calc total;1;131.84;131.84;131.84
7;calc update async;100;2.54129e-05;1.2843e-05;0.000265621
7;calc inner;100;1.30182;1.2979;1.31736
7;calc wait;100;0.0059905;0.00354708;0.0139554
7;calc bound;100;0.00581781;0.00511278;0.00608012
7;calc iter;100;1.31836;1.31461;1.32958
7;total;1;137.541;137.541;137.541
8;calc total;1;131.84;131.84;131.84
8;calc update async;100;3.7352e-05;2.4152e-05;0.000228646
8;calc inner;100;1.30272;1.29844;1.32326
8;calc wait;100;0.00761726;0.00257362;0.00887263
8;calc bound;100;0.00801856;0.00288468;0.00836071
8;calc iter;100;1.3184;1.30692;1.33353
8;total;1;137.557;137.557;137.557
9;calc total;1;131.84;131.84;131.84
9;calc update async;100;3.26785e-05;2.3846e-05;0.000181874
9;calc inner;100;1.30299;1.29862;1.3223
9;calc wait;100;0.00749386;0.00363821;0.00923288
9;calc bound;100;0.00786904;0.0029766;0.00820535
9;calc iter;100;1.31839;1.30735;1.33371
9;total;1;137.522;137.522;137.522
10;calc total;1;131.84;131.84;131.84
10;calc update async;100;3.58283e-05;2.5415e-05;0.000210094
10;calc inner;100;1.30253;1.29863;1.32008
10;calc wait;100;0.00789144;0.00281865;0.00879206
10;calc bound;100;0.00792989;0.00295445;0.00836397
10;calc iter;100;1.31839;1.30704;1.33471
10;total;1;137.556;137.556;137.556
11;calc total;1;131.84;131.84;131.84
11;calc update async;100;4.42393e-05;3.1864e-05;0.000301536
11;calc inner;100;1.30131;1.29682;1.32475
11;calc wait;100;0.00853221;0.00256572;0.00931619
11;calc bound;100;0.00851289;0.00278709;0.00940087
11;calc iter;100;1.3184;1.30464;1.34107
11;total;1;137.556;137.556;137.556
12;calc total;1;131.84;131.84;131.84
12;calc update async;100;1.58079e-05;9.115e-06;0.00025396
12;calc inner;100;0.637559;0.636126;0.639155
12;calc wait;100;0.00333789;0.00224592;0.00672147
12;calc bound;100;0.00239673;0.00225658;0.00273967
12;calc iter;100;1.31834;1.31377;1.32557
12;total;1;136.979;136.979;136.979
13;calc total;1;131.84;131.84;131.84
13;calc update async;100;1.3683e-05;8.894e-06;0.000210889
13;calc inner;100;0.63753;0.636349;0.638229
13;calc wait;100;0.00392695;0.00238898;0.00817098
13;calc bound;100;0.00263999;0.00240385;0.00295739
13;calc iter;100;1.31832;1.31439;1.32266
13;total;1;136.967;136.967;136.967
14;calc total;1;131.84;131.84;131.84
14;calc update async;100;1.25974e-05;8.037e-06;0.000206109
14;calc inner;100;0.637715;0.636366;0.638498
14;calc wait;100;0.00309694;0.00217197;0.00541501
14;calc bound;100;0.00233217;0.00225024;0.0023836
14;calc iter;100;1.31833;1.31471;1.3246
14;total;1;136.982;136.982;136.982
15;calc total;1;131.84;131.84;131.84
15;calc update async;100;1.50985e-05;9.615e-06;0.000148582
15;calc inner;100;0.637695;0.636481;0.638388
15;calc wait;100;0.00239587;0.00202759;0.00452651
15;calc bound;100;0.00244511;0.00228807;0.00261336
15;calc iter;100;1.31834;1.31454;1.32489
15;total;1;136.994;136.994;136.994
MPI
Running Jacobi on 16 processors with (4, 4) elements.
Array Dimensions: 55000 55000
Block Dimensions: 13750 13750
== Energy Conservation Check ==
initial Energy:               25.000
  final Energy:               25.000
    Difference:               -0.000
== Time Statistics ==
Completed 100 iterations.
# unit_id;function_name;num_calls;avg_runtime;min_runtime;max_runtime
0;calc total;1;130.47;130.47;130.47
0;calc update async;100;1.95828e-05;9.741e-06;0.00023735
0;calc inner;100;1.27807;1.26252;1.32078
0;calc wait;100;0.011731;0.00396697;0.0258744
0;calc bound;100;0.00666903;0.00520462;0.00929726
0;calc iter;100;1.30452;1.29618;1.34302
0;total;1;136.242;136.242;136.242
1;calc total;1;130.469;130.469;130.469
1;calc update async;100;2.12666e-05;1.0667e-05;0.000187586
1;calc inner;100;1.27723;1.24991;1.32118
1;calc wait;100;0.0106884;0.00427716;0.0400919
1;calc bound;100;0.00668611;0.00505446;0.00703667
1;calc iter;100;1.30448;1.29763;1.33121
1;total;1;136.24;136.24;136.24
2;calc total;1;130.47;130.47;130.47
2;calc update async;100;2.30516e-05;1.1851e-05;0.000266735
2;calc inner;100;1.27331;1.25687;1.3207
2;calc wait;100;0.0162897;0.00332695;0.0341694
2;calc bound;100;0.00672691;0.00492796;0.00708096
2;calc iter;100;1.3045;1.2973;1.33305
2;total;1;136.24;136.24;136.24
3;calc total;1;130.469;130.469;130.469
3;calc update async;100;2.02439e-05;9.986e-06;0.000281098
3;calc inner;100;1.27957;1.27218;1.3198
3;calc wait;100;0.00793833;0.00464937;0.0306521
3;calc bound;100;0.00664404;0.00523192;0.00697608
3;calc iter;100;1.30451;1.299;1.3323
3;total;1;136.196;136.196;136.196
4;calc total;1;130.47;130.47;130.47
4;calc update async;100;2.11494e-05;1.299e-05;0.000214824
4;calc inner;100;1.28655;1.28214;1.31541
4;calc wait;100;0.0115294;0.00526271;0.0302198
4;calc bound;100;0.00582082;0.00521964;0.0068058
4;calc iter;100;1.30465;1.29885;1.3303
4;total;1;136.241;136.241;136.241
5;calc total;1;130.469;130.469;130.469
5;calc update async;100;1.95581e-05;1.1529e-05;0.000142516
5;calc inner;100;1.28714;1.28131;1.31557
5;calc wait;100;0.00839958;0.00518028;0.0284789
5;calc bound;100;0.00619676;0.00531257;0.00677803
5;calc iter;100;1.30463;1.29676;1.3271
5;total;1;136.235;136.235;136.235
6;calc total;1;130.469;130.469;130.469
6;calc update async;100;2.1919e-05;1.2762e-05;0.000264354
6;calc inner;100;1.28612;1.27407;1.3153
6;calc wait;100;0.0111319;0.00481945;0.0310604
6;calc bound;100;0.00621766;0.00532216;0.00682011
6;calc iter;100;1.30461;1.29839;1.32731
6;total;1;136.232;136.232;136.232
7;calc total;1;130.469;130.469;130.469
7;calc update async;100;2.55794e-05;1.39e-05;0.000214648
7;calc inner;100;1.2883;1.28276;1.3178
7;calc wait;100;0.00740698;0.00326274;0.00787998
7;calc bound;100;0.00584896;0.00493973;0.00672089
7;calc iter;100;1.30466;1.29985;1.32881
7;total;1;136.238;136.238;136.238
8;calc total;1;130.47;130.47;130.47
8;calc update async;100;3.79006e-05;2.5331e-05;0.000221199
8;calc inner;100;1.28882;1.283;1.32307
8;calc wait;100;0.00794397;0.00303059;0.0090686
8;calc bound;100;0.00788867;0.00288194;0.00847323
8;calc iter;100;1.30469;1.29119;1.33703
8;total;1;136.155;136.155;136.155
9;calc total;1;130.469;130.469;130.469
9;calc update async;100;3.1196e-05;2.3078e-05;0.000166056
9;calc inner;100;1.28956;1.28326;1.32442
9;calc wait;100;0.0072942;0.00261008;0.00827457
9;calc bound;100;0.00778276;0.00289595;0.0081195
9;calc iter;100;1.30467;1.29139;1.33703
9;total;1;136.239;136.239;136.239
10;calc total;1;130.47;130.47;130.47
10;calc update async;100;3.45076e-05;2.6813e-05;0.000217596
10;calc inner;100;1.28814;1.28201;1.3173
10;calc wait;100;0.00868743;0.00461812;0.0108748
10;calc bound;100;0.00781765;0.00296504;0.00869838
10;calc iter;100;1.30469;1.29184;1.33393
10;total;1;136.242;136.242;136.242
11;calc total;1;130.469;130.469;130.469
11;calc update async;100;4.09089e-05;2.8544e-05;0.000195258
11;calc inner;100;1.28764;1.28239;1.32432
11;calc wait;100;0.00855723;0.00256446;0.00935717
11;calc bound;100;0.00844661;0.0027544;0.00901767
11;calc iter;100;1.30469;1.28939;1.3335
11;total;1;136.242;136.242;136.242
12;calc total;1;130.47;130.47;130.47
12;calc update async;100;1.59502e-05;9.927e-06;0.000237987
12;calc inner;100;0.637373;0.636766;0.638002
12;calc wait;100;0.00436571;0.00259567;0.00585766
12;calc bound;100;0.00229406;0.00225474;0.00247237
12;calc iter;100;1.30463;1.29874;1.32646
12;total;1;135.683;135.683;135.683
13;calc total;1;130.469;130.469;130.469
13;calc update async;100;1.4822e-05;9.285e-06;0.00014876
13;calc inner;100;0.63757;0.63654;0.638262
13;calc wait;100;0.00269385;0.00216764;0.00657335
13;calc bound;100;0.0023256;0.0022313;0.00271886
13;calc iter;100;1.30462;1.29848;1.32504
13;total;1;135.687;135.687;135.687
14;calc total;1;130.469;130.469;130.469
14;calc update async;100;1.42721e-05;9.122e-06;0.000152297
14;calc inner;100;0.637772;0.637114;0.638398
14;calc wait;100;0.0046081;0.00242252;0.00693544
14;calc bound;100;0.00235523;0.0022761;0.00249422
14;calc iter;100;1.30461;1.2991;1.32391
14;total;1;135.669;135.669;135.669
15;calc total;1;130.469;130.469;130.469
15;calc update async;100;1.64192e-05;1.0363e-05;0.000157988
15;calc inner;100;0.638132;0.637387;0.6388
15;calc wait;100;0.00223343;0.00215285;0.00347836
15;calc bound;100;0.002308;0.00227257;0.00248881
15;calc iter;100;1.30464;1.29952;1.32469
15;total;1;135.693;135.693;135.693
MPI
Running Jacobi on 16 processors with (4, 4) elements.
Array Dimensions: 55000 55000
Block Dimensions: 13750 13750
== Energy Conservation Check ==
initial Energy:               25.000
  final Energy:               25.000
    Difference:               -0.000
== Time Statistics ==
Completed 100 iterations.
# unit_id;function_name;num_calls;avg_runtime;min_runtime;max_runtime
0;calc total;1;130.126;130.126;130.126
0;calc update async;100;2.03381e-05;9.731e-06;0.000226953
0;calc inner;100;1.26946;1.24673;1.31762
0;calc wait;100;0.014259;0.00424779;0.036084
0;calc bound;100;0.00668633;0.00526018;0.00698388
0;calc iter;100;1.30107;1.29238;1.32948
0;total;1;135.865;135.865;135.865
1;calc total;1;130.126;130.126;130.126
1;calc update async;100;2.11432e-05;1.0109e-05;0.000168009
1;calc inner;100;1.26115;1.23102;1.31861
1;calc wait;100;0.0271822;0.00495857;0.0577833
1;calc bound;100;0.00667485;0.00512526;0.00702548
1;calc iter;100;1.30103;1.29307;1.32899
1;total;1;135.862;135.862;135.862
2;calc total;1;130.126;130.126;130.126
2;calc update async;100;2.00673e-05;1.0217e-05;0.000237872
2;calc inner;100;1.27978;1.26902;1.31852
2;calc wait;100;0.00696664;0.00351183;0.0147388
2;calc bound;100;0.00656374;0.00510406;0.00696258
2;calc iter;100;1.30109;1.29299;1.33066
2;total;1;135.865;135.865;135.865
3;calc total;1;130.125;130.125;130.125
3;calc update async;100;1.91885e-05;1.0203e-05;0.000202229
3;calc inner;100;1.27333;1.25937;1.31571
3;calc wait;100;0.0121134;0.00474893;0.031937
3;calc bound;100;0.00663609;0.00512475;0.00691856
3;calc iter;100;1.30108;1.29538;1.32795
3;total;1;135.859;135.859;135.859
4;calc total;1;130.126;130.126;130.126
4;calc update async;100;2.18592e-05;1.3371e-05;0.00026029
4;calc inner;100;1.28279;1.27706;1.31088
4;calc wait;100;0.00923647;0.00561504;0.0241777
4;calc bound;100;0.0061545;0.00526565;0.00648416
4;calc iter;100;1.30121;1.29231;1.32378
4;total;1;135.863;135.863;135.863
5;calc total;1;130.125;130.125;130.125
5;calc update async;100;1.95775e-05;9.474e-06;0.000154967
5;calc inner;100;1.28316;1.27675;1.3112
5;calc wait;100;0.0101929;0.00590231;0.0187447
5;calc bound;100;0.00620248;0.00514236;0.00650202
5;calc iter;100;1.30118;1.29377;1.32502
5;total;1;135.842;135.842;135.842
6;calc total;1;130.125;130.125;130.125
6;calc update async;100;1.98332e-05;9.514e-06;0.000237753
6;calc inner;100;1.28648;1.28018;1.31575
6;calc wait;100;0.00797106;0.00457106;0.0218348
6;calc bound;100;0.00588571;0.00484496;0.00668166
6;calc iter;100;1.3012;1.29399;1.32542
6;total;1;135.861;135.861;135.861
7;calc total;1;130.126;130.126;130.126
7;calc update async;100;2.3793e-05;1.4336e-05;0.000168065
7;calc inner;100;1.28535;1.27961;1.31026
7;calc wait;100;0.00751112;0.00399201;0.0119771
7;calc bound;100;0.00584086;0.00513011;0.00616953
7;calc iter;100;1.30122;1.29471;1.32698
7;total;1;135.863;135.863;135.863
8;calc total;1;130.126;130.126;130.126
8;calc update async;100;3.79685e-05;2.5301e-05;0.000264627
8;calc inner;100;1.28551;1.27849;1.31995
8;calc wait;100;0.00779656;0.00289498;0.00906067
8;calc bound;100;0.00790808;0.00286468;0.00876954
8;calc iter;100;1.30125;1.28772;1.33393
8;total;1;135.864;135.864;135.864
9;calc total;1;130.126;130.126;130.126
9;calc update async;100;3.47567e-05;2.3758e-05;0.000200342
9;calc inner;100;1.28602;1.27993;1.32015
9;calc wait;100;0.00739722;0.00329046;0.00921382
9;calc bound;100;0.0077835;0.00290159;0.00817907
9;calc iter;100;1.30124;1.28841;1.33125
9;total;1;135.864;135.864;135.864
10;calc total;1;130.126;130.126;130.126
10;calc update async;100;3.41807e-05;2.4621e-05;0.000179038
10;calc inner;100;1.28563;1.27908;1.31728
10;calc wait;100;0.00778587;0.00305561;0.00880342
10;calc bound;100;0.00779549;0.00295417;0.00824447
10;calc iter;100;1.30125;1.28796;1.3301
10;total;1;135.82;135.82;135.82
11;calc total;1;130.126;130.126;130.126
11;calc update async;100;4.05814e-05;2.8398e-05;0.000193722
11;calc inner;100;1.28469;1.27763;1.32074
11;calc wait;100;0.00827976;0.00255134;0.00925996
11;calc bound;100;0.00823782;0.0027581;0.0089007
11;calc iter;100;1.30126;1.28641;1.33174
11;total;1;135.863;135.863;135.863
12;calc total;1;130.126;130.126;130.126
12;calc update async;100;1.57674e-05;9.417e-06;0.000275649
12;calc inner;100;0.637065;0.63455;0.638133
12;calc wait;100;0.00310369;0.00212903;0.00471
12;calc bound;100;0.00233625;0.00225238;0.0024532
12;calc iter;100;1.3012;1.29287;1.32541
12;total;1;135.317;135.317;135.317
13;calc total;1;130.126;130.126;130.126
13;calc update async;100;1.44545e-05;9.124e-06;0.000132629
13;calc inner;100;0.637095;0.63486;0.637934
13;calc wait;100;0.00327159;0.00194008;0.00673298
13;calc bound;100;0.00238421;0.00224172;0.0024772
13;calc iter;100;1.30118;1.2949;1.32069
13;total;1;135.314;135.314;135.314
14;calc total;1;130.126;130.126;130.126
14;calc update async;100;1.41227e-05;9.153e-06;0.00015161
14;calc inner;100;0.63721;0.634725;0.637968
14;calc wait;100;0.00282331;0.00215878;0.00450511
14;calc bound;100;0.00240171;0.0022296;0.00249767
14;calc iter;100;1.30119;1.2948;1.32172
14;total;1;135.303;135.303;135.303
15;calc total;1;130.126;130.126;130.126
15;calc update async;100;1.55209e-05;9.078e-06;0.000136069
15;calc inner;100;0.637266;0.634912;0.638047
15;calc wait;100;0.00238492;0.0019364;0.0054469
15;calc bound;100;0.00235578;0.0022642;0.00248973
15;calc iter;100;1.3012;1.29528;1.32111
15;total;1;135.305;135.305;135.305
