# Supplementary material for: A Halo abstraction for distributed n-dimensional structured grids within the C++ PGAS library DASH
Source: PeerJ Comput Sci. 2023 Feb 3;9:e1203. doi: 10.7717/peerj-cs.1203 (PMC10280232; doi:10.7717/peerj-cs.1203)
Supplement: Supplemental Information 2 [file peerj-cs-09-1203-s002.gz › raw_haswell/res_2d/strong/plain/heat2d_n2_c24_55000_21918171.out]

DASH
InitEnergy=25.00000
EndEnergy=25.00000
DiffEnergy=-0.00000
Matrixspec: 55000 x 55000
Iterations: 100
# unit_id;function_name;num_calls;avg_runtime;min_runtime;max_runtime
0;initialize;1;7.34741;7.34741;7.34741
0;async;100;0.01330;0.00092;0.02304
0;inner;100;0.30969;0.30461;0.32038
0;wait;100;0.00003;0.00002;0.00011
0;boundary;100;0.00260;0.00198;0.00428
0;calc iter;100;0.32562;0.32131;0.33211
0;calc total;1;32.59251;32.59251;32.59251
0;total;1;42.11826;42.11826;42.11826
24;initialize;1;7.138;7.138;7.138
24;async;100;0.00967761;0.000661959;0.0306012
24;inner;100;0.310919;0.303735;0.322189
24;wait;100;5.03432e-05;3.1244e-05;0.000111484
24;boundary;100;0.00502165;0.0025619;0.00603281
24;calc iter;100;0.325671;0.310896;0.346686
24;calc total;1;32.5925;32.5925;32.5925
24;total;1;41.9093;41.9093;41.9093
25;initialize;1;7.13803;7.13803;7.13803
25;async;100;0.00919121;0.000696228;0.0338891
25;inner;100;0.312619;0.305394;0.321818
25;wait;100;3.83137e-05;2.3488e-05;0.000135246
25;boundary;100;0.00385673;0.00230271;0.00460012
25;calc iter;100;0.325707;0.31312;0.344648
25;calc total;1;32.5925;32.5925;32.5925
25;total;1;41.9094;41.9094;41.9094
26;initialize;1;7.13808;7.13808;7.13808
26;async;100;0.00999362;0.000686962;0.0388322
26;inner;100;0.31259;0.301716;0.322136
26;wait;100;2.97126e-05;1.8922e-05;0.000114786
26;boundary;100;0.00313986;0.00178345;0.00441908
26;calc iter;100;0.325755;0.311286;0.344573
26;calc total;1;32.5925;32.5925;32.5925
26;total;1;41.9094;41.9094;41.9094
27;initialize;1;7.13805;7.13805;7.13805
27;async;100;0.00864196;0.000394829;0.0345236
27;inner;100;0.314011;0.306872;0.323959
27;wait;100;2.92107e-05;1.9119e-05;0.000101068
27;boundary;100;0.003057;0.00192559;0.00475743
27;calc iter;100;0.325741;0.314683;0.345957
27;calc total;1;32.5925;32.5925;32.5925
27;total;1;41.9093;41.9093;41.9093
28;initialize;1;7.13806;7.13806;7.13806
28;async;100;0.0102449;0.0014159;0.037201
28;inner;100;0.310294;0.301382;0.32073
28;wait;100;5.60102e-05;3.0129e-05;0.000230915
28;boundary;100;0.00506218;0.00264133;0.00612601
28;calc iter;100;0.325659;0.313914;0.352523
28;calc total;1;32.5925;32.5925;32.5925
28;total;1;41.9093;41.9093;41.9093
29;initialize;1;7.138;7.138;7.138
29;async;100;0.0122446;0.000837549;0.0295931
29;inner;100;0.307266;0.298695;0.321316
29;wait;100;6.24073e-05;3.9227e-05;0.000125696
29;boundary;100;0.00600242;0.00255503;0.00628393
29;calc iter;100;0.325578;0.309081;0.344562
29;calc total;1;32.5925;32.5925;32.5925
29;total;1;41.9093;41.9093;41.9093
30;initialize;1;7.13804;7.13804;7.13804
30;async;100;0.00993762;0.000766675;0.0289694
30;inner;100;0.312694;0.305894;0.321554
30;wait;100;2.958e-05;1.7583e-05;0.000147684
30;boundary;100;0.00308231;0.00224917;0.00454621
30;calc iter;100;0.325745;0.316865;0.339953
30;calc total;1;32.5925;32.5925;32.5925
30;total;1;41.9094;41.9094;41.9094
31;initialize;1;7.13804;7.13804;7.13804
31;async;100;0.0108977;0.000703169;0.0394162
31;inner;100;0.311727;0.301972;0.322179
31;wait;100;3.44976e-05;2.1941e-05;0.000114892
31;boundary;100;0.00312178;0.0015332;0.00370872
31;calc iter;100;0.325783;0.311695;0.344415
31;calc total;1;32.5925;32.5925;32.5925
31;total;1;41.9094;41.9094;41.9094
32;initialize;1;7.13806;7.13806;7.13806
32;async;100;0.0137517;0.00155701;0.0168817
32;inner;100;0.30835;0.301084;0.336606
32;wait;100;3.05827e-05;1.9822e-05;0.000157019
32;boundary;100;0.00368854;0.00147563;0.00458218
32;calc iter;100;0.325823;0.306364;0.350171
32;calc total;1;32.5925;32.5925;32.5925
32;total;1;41.9093;41.9093;41.9093
33;initialize;1;7.13799;7.13799;7.13799
33;async;100;0.007942;0.00092083;0.0354944
33;inner;100;0.314749;0.305105;0.323817
33;wait;100;2.79661e-05;1.7517e-05;9.2795e-05
33;boundary;100;0.00307981;0.00148295;0.00361081
33;calc iter;100;0.325801;0.315209;0.34423
33;calc total;1;32.5925;32.5925;32.5925
33;total;1;41.9093;41.9093;41.9093
34;initialize;1;7.13803;7.13803;7.13803
34;async;100;0.0100999;0.0015653;0.0324324
34;inner;100;0.312353;0.305356;0.320709
34;wait;100;3.40779e-05;1.9771e-05;0.000176538
34;boundary;100;0.00325175;0.00253914;0.00417775
34;calc iter;100;0.32574;0.320385;0.3417
34;calc total;1;32.5925;32.5925;32.5925
34;total;1;41.9094;41.9094;41.9094
35;initialize;1;7.13808;7.13808;7.13808
35;async;100;0.00875344;0.000656208;0.0233826
35;inner;100;0.312416;0.305584;0.32244
35;wait;100;4.73614e-05;3.0782e-05;0.00010807
35;boundary;100;0.00449415;0.00222103;0.00535983
35;calc iter;100;0.325714;0.319203;0.340006
35;calc total;1;32.5925;32.5925;32.5925
35;total;1;41.9094;41.9094;41.9094
36;initialize;1;7.13803;7.13803;7.13803
36;async;100;0.00762608;0.000577297;0.0184261
36;inner;100;0.315023;0.310947;0.323132
36;wait;100;2.8703e-05;2.0732e-05;0.000121341
36;boundary;100;0.00315441;0.00229755;0.00358438
36;calc iter;100;0.325833;0.322919;0.332823
36;calc total;1;32.5925;32.5925;32.5925
36;total;1;41.9093;41.9093;41.9093
37;initialize;1;7.138;7.138;7.138
37;async;100;0.0102157;0.00160223;0.0212656
37;inner;100;0.312863;0.308303;0.322687
37;wait;100;2.74376e-05;1.8279e-05;0.000170298
37;boundary;100;0.00276579;0.00150519;0.00293057
37;calc iter;100;0.325874;0.322195;0.332517
37;calc total;1;32.5925;32.5925;32.5925
37;total;1;41.9093;41.9093;41.9093
38;initialize;1;7.13805;7.13805;7.13805
38;async;100;0.00237266;0.00160345;0.0166928
38;inner;100;0.318922;0.314427;0.325878
38;wait;100;4.20156e-05;1.7317e-05;0.000151844
38;boundary;100;0.00458589;0.00147776;0.00471026
38;calc iter;100;0.325925;0.321279;0.33566
38;calc total;1;32.5925;32.5925;32.5925
38;total;1;41.9093;41.9093;41.9093
39;initialize;1;7.13804;7.13804;7.13804
39;async;100;0.00966464;0.00145513;0.0207436
39;inner;100;0.313278;0.308605;0.32364
39;wait;100;3.58056e-05;1.8863e-05;0.000105245
39;boundary;100;0.00288896;0.00155726;0.00308171
39;calc iter;100;0.325869;0.322541;0.332415
39;calc total;1;32.5925;32.5925;32.5925
39;total;1;41.9093;41.9093;41.9093
40;initialize;1;7.13803;7.13803;7.13803
40;async;100;0.00706074;0.000511719;0.0169712
40;inner;100;0.315514;0.312199;0.323372
40;wait;100;3.12412e-05;1.8836e-05;0.000108639
40;boundary;100;0.00321996;0.00215172;0.00361555
40;calc iter;100;0.325827;0.32308;0.332377
40;calc total;1;32.5925;32.5925;32.5925
40;total;1;41.9093;41.9093;41.9093
41;initialize;1;7.13802;7.13802;7.13802
41;async;100;0.00890201;0.00127951;0.0212637
41;inner;100;0.312096;0.307188;0.321201
41;wait;100;4.16777e-05;2.7966e-05;0.000171712
41;boundary;100;0.00473048;0.00338532;0.00501749
41;calc iter;100;0.325772;0.320341;0.336594
41;calc total;1;32.5925;32.5925;32.5925
41;total;1;41.9093;41.9093;41.9093
42;initialize;1;7.13802;7.13802;7.13802
42;async;100;0.00808025;0.00093463;0.0187923
42;inner;100;0.312886;0.308349;0.320391
42;wait;100;4.30522e-05;2.9151e-05;0.000312606
42;boundary;100;0.00475872;0.00392868;0.0049746
42;calc iter;100;0.32577;0.320728;0.335162
42;calc total;1;32.5925;32.5925;32.5925
42;total;1;41.9093;41.9093;41.9093
43;initialize;1;7.13802;7.13802;7.13802
43;async;100;0.00918159;0.001568;0.0184864
43;inner;100;0.313251;0.309671;0.320917
43;wait;100;3.42086e-05;2.0865e-05;0.000199088
43;boundary;100;0.00335568;0.00295722;0.00369555
43;calc iter;100;0.325825;0.323634;0.331784
43;calc total;1;32.5925;32.5925;32.5925
43;total;1;41.9093;41.9093;41.9093
44;initialize;1;7.138;7.138;7.138
44;async;100;0.00759164;0.001602;0.0181996
44;inner;100;0.315447;0.310393;0.324617
44;wait;100;2.35043e-05;1.817e-05;0.000112335
44;boundary;100;0.00281564;0.00148609;0.00296155
44;calc iter;100;0.325879;0.323151;0.331523
44;calc total;1;32.5925;32.5925;32.5925
44;total;1;41.9093;41.9093;41.9093
45;initialize;1;7.13804;7.13804;7.13804
45;async;100;0.00742184;0.00159372;0.0171408
45;inner;100;0.315245;0.311296;0.322971
45;wait;100;2.74112e-05;2.0587e-05;0.000126826
45;boundary;100;0.00313975;0.00239459;0.00338531
45;calc iter;100;0.325835;0.323249;0.331963
45;calc total;1;32.5925;32.5925;32.5925
45;total;1;41.9093;41.9093;41.9093
46;initialize;1;7.13801;7.13801;7.13801
46;async;100;0.00883782;0.000554959;0.0200405
46;inner;100;0.312069;0.307044;0.32297
46;wait;100;4.19759e-05;2.9027e-05;0.000175461
46;boundary;100;0.00481624;0.00241561;0.00531325
46;calc iter;100;0.325767;0.320364;0.33491
46;calc total;1;32.5925;32.5925;32.5925
46;total;1;41.9093;41.9093;41.9093
47;initialize;1;7.138;7.138;7.138
47;async;100;0.00955245;0.000684542;0.0231046
47;inner;100;0.310101;0.305332;0.321986
47;wait;100;4.95684e-05;3.8609e-05;0.000169806
47;boundary;100;0.00600325;0.0029605;0.00618925
47;calc iter;100;0.325709;0.318817;0.340136
47;calc total;1;32.5925;32.5925;32.5925
47;total;1;41.9093;41.9093;41.9093
1;initialize;1;7.34746;7.34746;7.34746
1;async;100;0.0141208;0.000467969;0.0196139
1;inner;100;0.309035;0.303953;0.322705
1;wait;100;2.86336e-05;1.8398e-05;0.000118957
1;boundary;100;0.00248052;0.00152357;0.00305055
1;calc iter;100;0.325667;0.321955;0.329171
1;calc total;1;32.5925;32.5925;32.5925
1;total;1;42.1183;42.1183;42.1183
2;initialize;1;7.34746;7.34746;7.34746
2;async;100;0.0172699;0.00159681;0.0230707
2;inner;100;0.305095;0.300145;0.32074
2;wait;100;2.90094e-05;1.5758e-05;0.000102209
2;boundary;100;0.00330184;0.00145875;0.00461767
2;calc iter;100;0.325698;0.320457;0.332026
2;calc total;1;32.5925;32.5925;32.5925
2;total;1;42.1183;42.1183;42.1183
3;initialize;1;7.34245;7.34245;7.34245
3;async;100;0.0146636;0.00157689;0.0201481
3;inner;100;0.308498;0.303831;0.321569
3;wait;100;2.61031e-05;1.6733e-05;0.00010777
3;boundary;100;0.00248423;0.00150002;0.00311991
3;calc iter;100;0.325674;0.322546;0.328629
3;calc total;1;32.5925;32.5925;32.5925
3;total;1;42.1132;42.1132;42.1132
4;initialize;1;7.3425;7.3425;7.3425
4;async;100;0.0136474;0.000716825;0.0223847
4;inner;100;0.309292;0.304323;0.320183
4;wait;100;2.79199e-05;1.7038e-05;0.000134372
4;boundary;100;0.00265722;0.00173282;0.0054871
4;calc iter;100;0.325627;0.322055;0.331028
4;calc total;1;32.5925;32.5925;32.5925
4;total;1;42.1133;42.1133;42.1133
5;initialize;1;7.34749;7.34749;7.34749
5;async;100;0.014288;0.00161827;0.0344098
5;inner;100;0.306927;0.300696;0.319264
5;wait;100;4.14572e-05;2.6318e-05;0.000153028
5;boundary;100;0.00428909;0.00280264;0.00629952
5;calc iter;100;0.325547;0.318142;0.341295
5;calc total;1;32.5925;32.5925;32.5925
5;total;1;42.1183;42.1183;42.1183
6;initialize;1;7.34744;7.34744;7.34744
6;async;100;0.0150472;0.00144342;0.0258015
6;inner;100;0.305442;0.30063;0.319115
6;wait;100;4.84968e-05;1.5661e-05;0.000313432
6;boundary;100;0.0049424;0.00163706;0.005578
6;calc iter;100;0.325482;0.318272;0.331619
6;calc total;1;32.5925;32.5925;32.5925
6;total;1;42.1183;42.1183;42.1183
7;initialize;1;7.34205;7.34205;7.34205
7;async;100;0.0138402;0.00144471;0.0194469
7;inner;100;0.307507;0.30182;0.320446
7;wait;100;3.94535e-05;2.5906e-05;0.000188886
7;boundary;100;0.00415595;0.00235485;0.00469073
7;calc iter;100;0.325545;0.31987;0.328434
7;calc total;1;32.5925;32.5925;32.5925
7;total;1;42.1129;42.1129;42.1129
8;initialize;1;7.34743;7.34743;7.34743
8;async;100;0.0131442;0.000932649;0.0193081
8;inner;100;0.309156;0.304902;0.319733
8;wait;100;3.59834e-05;2.0368e-05;0.000169805
8;boundary;100;0.00325929;0.00187358;0.00390593
8;calc iter;100;0.325597;0.31953;0.329226
8;calc total;1;32.5925;32.5925;32.5925
8;total;1;42.1183;42.1183;42.1183
9;initialize;1;7.3475;7.3475;7.3475
9;async;100;0.0113539;0.000926982;0.0162304
9;inner;100;0.310509;0.305664;0.320903
9;wait;100;3.55209e-05;2.1941e-05;0.000108732
9;boundary;100;0.00367812;0.00188527;0.0041343
9;calc iter;100;0.325578;0.322143;0.328351
9;calc total;1;32.5925;32.5925;32.5925
9;total;1;42.1183;42.1183;42.1183
10;initialize;1;7.34746;7.34746;7.34746
10;async;100;0.0121828;0.000931515;0.0208223
10;inner;100;0.308319;0.30277;0.320463
10;wait;100;4.80761e-05;2.8166e-05;0.000197643
10;boundary;100;0.00494498;0.00251192;0.00532123
10;calc iter;100;0.325496;0.319834;0.329332
10;calc total;1;32.5925;32.5925;32.5925
10;total;1;42.1183;42.1183;42.1183
11;initialize;1;7.34472;7.34472;7.34472
11;async;100;0.0171608;0.00143208;0.0384032
11;inner;100;0.302395;0.293336;0.318913
11;wait;100;5.40221e-05;2.3482e-05;0.000180597
11;boundary;100;0.00576089;0.00235737;0.00628334
11;calc iter;100;0.325373;0.31487;0.341996
11;calc total;1;32.5925;32.5925;32.5925
11;total;1;42.1155;42.1155;42.1155
12;initialize;1;7.34432;7.34432;7.34432
12;async;100;0.0073871;0.00040362;0.0269345
12;inner;100;0.313535;0.30451;0.324033
12;wait;100;4.79506e-05;1.6329e-05;9.6418e-05
12;boundary;100;0.00454349;0.00172927;0.00589904
12;calc iter;100;0.325516;0.314754;0.342197
12;calc total;1;32.5925;32.5925;32.5925
12;total;1;42.1151;42.1151;42.1151
13;initialize;1;7.34748;7.34748;7.34748
13;async;100;0.00928051;0.00143394;0.0251973
13;inner;100;0.312516;0.305604;0.321797
13;wait;100;3.55048e-05;1.756e-05;0.00015528
13;boundary;100;0.00370496;0.00204743;0.00493994
13;calc iter;100;0.325538;0.316663;0.337254
13;calc total;1;32.5925;32.5925;32.5925
13;total;1;42.1183;42.1183;42.1183
14;initialize;1;7.34746;7.34746;7.34746
14;async;100;0.00874892;0.000598302;0.0287922
14;inner;100;0.314001;0.306207;0.32262
14;wait;100;2.70042e-05;1.6389e-05;0.000112776
14;boundary;100;0.00280294;0.00190894;0.0038446
14;calc iter;100;0.325581;0.31201;0.339948
14;calc total;1;32.5925;32.5925;32.5925
14;total;1;42.1183;42.1183;42.1183
15;initialize;1;7.34748;7.34748;7.34748
15;async;100;0.00834819;0.000369126;0.0258684
15;inner;100;0.313469;0.306768;0.323267
15;wait;100;3.73298e-05;1.7772e-05;8.4283e-05
15;boundary;100;0.00369784;0.00191898;0.00522544
15;calc iter;100;0.325554;0.318419;0.336344
15;calc total;1;32.5925;32.5925;32.5925
15;total;1;42.1183;42.1183;42.1183
16;initialize;1;7.34748;7.34748;7.34748
16;async;100;0.010445;0.0009362;0.03186
16;inner;100;0.309699;0.301156;0.319807
16;wait;100;4.90949e-05;2.7598e-05;0.000209983
16;boundary;100;0.00528302;0.00338659;0.00612204
16;calc iter;100;0.325478;0.314924;0.342184
16;calc total;1;32.5925;32.5925;32.5925
16;total;1;42.1183;42.1183;42.1183
17;initialize;1;7.34748;7.34748;7.34748
17;async;100;0.011233;0.00142507;0.0420552
17;inner;100;0.30867;0.296743;0.321765
17;wait;100;4.84782e-05;1.665e-05;0.000153022
17;boundary;100;0.00548237;0.00198997;0.00616134
17;calc iter;100;0.325436;0.308752;0.351781
17;calc total;1;32.5925;32.5925;32.5925
17;total;1;42.1183;42.1183;42.1183
18;initialize;1;7.34749;7.34749;7.34749
18;async;100;0.0101687;0.00123315;0.0323181
18;inner;100;0.312637;0.305594;0.322023
18;wait;100;3.13777e-05;2.0208e-05;0.000160643
18;boundary;100;0.00273413;0.00210531;0.00383191
18;calc iter;100;0.325573;0.316171;0.34057
18;calc total;1;32.5925;32.5925;32.5925
18;total;1;42.1183;42.1183;42.1183
19;initialize;1;7.34749;7.34749;7.34749
19;async;100;0.0103517;0.000396099;0.0282072
19;inner;100;0.312517;0.305369;0.323037
19;wait;100;2.60729e-05;1.6052e-05;0.000102679
19;boundary;100;0.00271004;0.001506;0.0039062
19;calc iter;100;0.325607;0.317697;0.337744
19;calc total;1;32.5925;32.5925;32.5925
19;total;1;42.1183;42.1183;42.1183
20;initialize;1;7.34406;7.34406;7.34406
20;async;100;0.0123292;0.000497865;0.0345777
20;inner;100;0.310067;0.302357;0.322954
20;wait;100;2.96107e-05;1.7341e-05;9.9189e-05
20;boundary;100;0.00320043;0.001462;0.00457385
20;calc iter;100;0.325629;0.311728;0.342848
20;calc total;1;32.5925;32.5925;32.5925
20;total;1;42.1149;42.1149;42.1149
21;initialize;1;7.34363;7.34363;7.34363
21;async;100;0.0125905;0.000414838;0.0339708
21;inner;100;0.310265;0.302379;0.321652
21;wait;100;2.50741e-05;1.611e-05;0.000188022
21;boundary;100;0.00273169;0.00151706;0.00394267
21;calc iter;100;0.325614;0.317899;0.339303
21;calc total;1;32.5925;32.5925;32.5925
21;total;1;42.1144;42.1144;42.1144
22;initialize;1;7.34519;7.34519;7.34519
22;async;100;0.00898278;0.000387234;0.0354433
22;inner;100;0.313712;0.305383;0.323011
22;wait;100;2.80538e-05;1.7801e-05;0.000107568
22;boundary;100;0.00285301;0.0019984;0.00540478
22;calc iter;100;0.325577;0.317372;0.34319
22;calc total;1;32.5925;32.5925;32.5925
22;total;1;42.116;42.116;42.116
23;initialize;1;7.3475;7.3475;7.3475
23;async;100;0.00881973;0.000560756;0.0355028
23;inner;100;0.312382;0.303814;0.322433
23;wait;100;3.99318e-05;2.6739e-05;0.000111811
23;boundary;100;0.00428475;0.00233821;0.00543207
23;calc iter;100;0.325528;0.315589;0.345923
23;calc total;1;32.5925;32.5925;32.5925
23;total;1;42.1183;42.1183;42.1183
DASH
InitEnergy=25.00000
EndEnergy=25.00000
DiffEnergy=-0.00000
Matrixspec: 55000 x 55000
Iterations: 100
# unit_id;function_name;num_calls;avg_runtime;min_runtime;max_runtime
0;initialize;1;6.51535;6.51535;6.51535
0;async;100;0.00509;0.00090;0.00702
0;inner;100;0.31791;0.31658;0.32267
0;wait;100;0.00003;0.00002;0.00012
0;boundary;100;0.00221;0.00151;0.00314
0;calc iter;100;0.32524;0.32395;0.32833
0;calc total;1;32.53423;32.53423;32.53423
0;total;1;40.75025;40.75025;40.75025
24;initialize;1;6.49927;6.49927;6.49927
24;async;100;0.00539083;0.000985453;0.00936871
24;inner;100;0.316693;0.315338;0.322232
24;wait;100;3.62802e-05;2.4144e-05;0.000121521
24;boundary;100;0.00310343;0.00209798;0.00362517
24;calc iter;100;0.325225;0.323539;0.329026
24;calc total;1;32.5342;32.5342;32.5342
24;total;1;40.7357;40.7357;40.7357
25;initialize;1;6.51306;6.51306;6.51306
25;async;100;0.00384741;0.000412403;0.0091891
25;inner;100;0.318874;0.317131;0.32477
25;wait;100;2.63861e-05;1.7296e-05;9.4087e-05
25;boundary;100;0.00251277;0.00153123;0.0027615
25;calc iter;100;0.325262;0.322577;0.32856
25;calc total;1;32.5342;32.5342;32.5342
25;total;1;40.7494;40.7494;40.7494
26;initialize;1;6.50194;6.50194;6.50194
26;async;100;0.00566558;0.00109329;0.00989935
26;inner;100;0.315824;0.313919;0.32227
26;wait;100;4.20344e-05;2.0823e-05;0.000101048
26;boundary;100;0.00368622;0.00224528;0.00468929
26;calc iter;100;0.325219;0.321581;0.328559
26;calc total;1;32.5342;32.5342;32.5342
26;total;1;40.7383;40.7383;40.7383
27;initialize;1;6.51636;6.51636;6.51636
27;async;100;0.00529278;0.00044521;0.00874382
27;inner;100;0.314669;0.313013;0.323585
27;wait;100;4.69749e-05;3.408e-05;0.000103317
27;boundary;100;0.00517698;0.00169635;0.005532
27;calc iter;100;0.325188;0.32292;0.327884
27;calc total;1;32.5342;32.5342;32.5342
27;total;1;40.7527;40.7527;40.7527
28;initialize;1;6.51508;6.51508;6.51508
28;async;100;0.00636859;0.000839167;0.0093743
28;inner;100;0.313196;0.311054;0.321661
28;wait;100;5.989e-05;4.0164e-05;0.000187219
28;boundary;100;0.00552548;0.0024987;0.00594749
28;calc iter;100;0.325152;0.32245;0.328465
28;calc total;1;32.5342;32.5342;32.5342
28;total;1;40.7514;40.7514;40.7514
29;initialize;1;6.51443;6.51443;6.51443
29;async;100;0.00667522;0.000968529;0.0102748
29;inner;100;0.313079;0.310487;0.319417
29;wait;100;5.46211e-05;3.7275e-05;0.000312699
29;boundary;100;0.00535106;0.00365666;0.00563855
29;calc iter;100;0.325162;0.322385;0.328773
29;calc total;1;32.5342;32.5342;32.5342
29;total;1;40.7508;40.7508;40.7508
30;initialize;1;6.49643;6.49643;6.49643
30;async;100;0.00908968;0.000984142;0.0105819
30;inner;100;0.313759;0.312713;0.320726
30;wait;100;2.4521e-05;1.6517e-05;0.000163564
30;boundary;100;0.0023931;0.00149097;0.00292211
30;calc iter;100;0.325268;0.323744;0.326663
30;calc total;1;32.5342;32.5342;32.5342
30;total;1;40.7328;40.7328;40.7328
31;initialize;1;6.51199;6.51199;6.51199
31;async;100;0.00791865;0.00116044;0.00957911
31;inner;100;0.314551;0.313275;0.321444
31;wait;100;2.43818e-05;1.7195e-05;0.0002174
31;boundary;100;0.00278994;0.00150446;0.00357895
31;calc iter;100;0.325286;0.323111;0.327595
31;calc total;1;32.5342;32.5342;32.5342
31;total;1;40.7484;40.7484;40.7484
32;initialize;1;6.51064;6.51064;6.51064
32;async;100;0.00698053;0.00102078;0.00898113
32;inner;100;0.315471;0.314329;0.321003
32;wait;100;2.83117e-05;1.9364e-05;0.000134301
32;boundary;100;0.00276751;0.00168218;0.00309633
32;calc iter;100;0.325249;0.323585;0.327296
32;calc total;1;32.5342;32.5342;32.5342
32;total;1;40.747;40.747;40.747
33;initialize;1;6.51368;6.51368;6.51368
33;async;100;0.00652552;0.000977687;0.00765893
33;inner;100;0.31574;0.314491;0.320695
33;wait;100;3.07458e-05;1.9375e-05;0.000218899
33;boundary;100;0.00293447;0.00253288;0.00339747
33;calc iter;100;0.325232;0.323588;0.326478
33;calc total;1;32.5342;32.5342;32.5342
33;total;1;40.75;40.75;40.75
34;initialize;1;6.50488;6.50488;6.50488
34;async;100;0.00587618;0.00100644;0.00828262
34;inner;100;0.315793;0.314431;0.321094
34;wait;100;4.02642e-05;2.6087e-05;0.000152588
34;boundary;100;0.00350873;0.0027877;0.0042475
34;calc iter;100;0.32522;0.323642;0.327158
34;calc total;1;32.5342;32.5342;32.5342
34;total;1;40.7413;40.7413;40.7413
35;initialize;1;6.50196;6.50196;6.50196
35;async;100;0.00780514;0.00103178;0.00978264
35;inner;100;0.314561;0.313285;0.319893
35;wait;100;2.86379e-05;1.8824e-05;0.000178738
35;boundary;100;0.0028391;0.00244326;0.00453633
35;calc iter;100;0.325236;0.323952;0.326983
35;calc total;1;32.5342;32.5342;32.5342
35;total;1;40.7383;40.7383;40.7383
36;initialize;1;6.50058;6.50058;6.50058
36;async;100;0.00267723;0.00102668;0.00352902
36;inner;100;0.319274;0.318357;0.325827
36;wait;100;2.99496e-05;1.8666e-05;0.000102276
36;boundary;100;0.0033491;0.00148342;0.00356012
36;calc iter;100;0.325333;0.323008;0.328657
36;calc total;1;32.5342;32.5342;32.5342
36;total;1;40.7369;40.7369;40.7369
37;initialize;1;6.51027;6.51027;6.51027
37;async;100;0.00207514;0.00079312;0.00234018
37;inner;100;0.319747;0.318699;0.325486
37;wait;100;2.66509e-05;1.7918e-05;0.000104807
37;boundary;100;0.00349162;0.00147261;0.00376027
37;calc iter;100;0.325342;0.323;0.328364
37;calc total;1;32.5342;32.5342;32.5342
37;total;1;40.7466;40.7466;40.7466
38;initialize;1;6.49604;6.49604;6.49604
38;async;100;0.00475658;0.000990528;0.00578394
38;inner;100;0.317774;0.316732;0.323159
38;wait;100;2.45722e-05;1.7636e-05;0.00024163
38;boundary;100;0.00275394;0.00155725;0.00316547
38;calc iter;100;0.325311;0.323863;0.327303
38;calc total;1;32.5342;32.5342;32.5342
38;total;1;40.7324;40.7324;40.7324
39;initialize;1;6.51489;6.51489;6.51489
39;async;100;0.00326673;0.000365742;0.0042987
39;inner;100;0.318642;0.317778;0.324923
39;wait;100;3.27592e-05;2.4395e-05;0.000106353
39;boundary;100;0.0033506;0.0020396;0.00375032
39;calc iter;100;0.325293;0.324101;0.328058
39;calc total;1;32.5342;32.5342;32.5342
39;total;1;40.7512;40.7512;40.7512
40;initialize;1;6.4967;6.4967;6.4967
40;async;100;0.0047365;0.000964776;0.00705295
40;inner;100;0.316051;0.31439;0.323428
40;wait;100;3.81661e-05;2.7547e-05;0.000158366
40;boundary;100;0.00444578;0.00281045;0.00506788
40;calc iter;100;0.325273;0.323237;0.327555
40;calc total;1;32.5342;32.5342;32.5342
40;total;1;40.7331;40.7331;40.7331
41;initialize;1;6.51938;6.51938;6.51938
41;async;100;0.00585879;0.000970339;0.00784549
41;inner;100;0.316691;0.315527;0.321381
41;wait;100;2.78384e-05;1.8569e-05;0.000226161
41;boundary;100;0.00272098;0.00213502;0.00405522
41;calc iter;100;0.3253;0.323294;0.327294
41;calc total;1;32.5342;32.5342;32.5342
41;total;1;40.7557;40.7557;40.7557
42;initialize;1;6.50147;6.50147;6.50147
42;async;100;0.00552716;0.00100387;0.00676488
42;inner;100;0.31653;0.315541;0.3215
42;wait;100;3.11323e-05;2.2327e-05;0.000178012
42;boundary;100;0.00320402;0.00278555;0.00399183
42;calc iter;100;0.325294;0.32414;0.326676
42;calc total;1;32.5342;32.5342;32.5342
42;total;1;40.7378;40.7378;40.7378
43;initialize;1;6.50007;6.50007;6.50007
43;async;100;0.00461209;0.000945714;0.00546478
43;inner;100;0.317933;0.316906;0.323968
43;wait;100;2.43452e-05;1.7513e-05;0.000134453
43;boundary;100;0.00273377;0.00170941;0.00337295
43;calc iter;100;0.325305;0.323765;0.327584
43;calc total;1;32.5342;32.5342;32.5342
43;total;1;40.7364;40.7364;40.7364
44;initialize;1;6.50548;6.50548;6.50548
44;async;100;0.0036895;0.000625048;0.0045673
44;inner;100;0.317689;0.316789;0.323747
44;wait;100;3.55866e-05;2.4067e-05;0.000133407
44;boundary;100;0.00387083;0.00262654;0.00456273
44;calc iter;100;0.325287;0.323784;0.327527
44;calc total;1;32.5342;32.5342;32.5342
44;total;1;40.7418;40.7418;40.7418
45;initialize;1;6.5139;6.5139;6.5139
45;async;100;0.00308326;0.000774214;0.00445494
45;inner;100;0.317295;0.315696;0.324182
45;wait;100;4.22706e-05;3.1829e-05;0.000119729
45;boundary;100;0.00485387;0.00244795;0.0053497
45;calc iter;100;0.325277;0.323642;0.327717
45;calc total;1;32.5342;32.5342;32.5342
45;total;1;40.7503;40.7503;40.7503
46;initialize;1;6.50418;6.50418;6.50418
46;async;100;0.00212376;0.000350741;0.00398764
46;inner;100;0.318334;0.316566;0.324915
46;wait;100;4.18536e-05;2.436e-05;9.8347e-05
46;boundary;100;0.00476317;0.00206287;0.00550544
46;calc iter;100;0.325265;0.323638;0.328075
46;calc total;1;32.5342;32.5342;32.5342
46;total;1;40.7405;40.7405;40.7405
47;initialize;1;6.50941;6.50941;6.50941
47;async;100;0.0036529;0.000886059;0.00569435
47;inner;100;0.317325;0.315613;0.323635
47;wait;100;3.6287e-05;2.7765e-05;0.000137147
47;boundary;100;0.00426274;0.00270429;0.00469729
47;calc iter;100;0.325278;0.323457;0.327481
47;calc total;1;32.5342;32.5342;32.5342
47;total;1;40.7458;40.7458;40.7458
1;initialize;1;6.51453;6.51453;6.51453
1;async;100;0.0049033;0.000956736;0.00675328
1;inner;100;0.317737;0.316455;0.323062
1;wait;100;2.54474e-05;1.5441e-05;0.000150518
1;boundary;100;0.0025813;0.00146692;0.00340502
1;calc iter;100;0.325248;0.32335;0.326849
1;calc total;1;32.5342;32.5342;32.5342
1;total;1;40.7494;40.7494;40.7494
2;initialize;1;6.51539;6.51539;6.51539
2;async;100;0.00348033;0.000476606;0.00548785
2;inner;100;0.319514;0.318141;0.323664
2;wait;100;2.33621e-05;1.5617e-05;9.6459e-05
2;boundary;100;0.0022198;0.00148248;0.00431223
2;calc iter;100;0.325239;0.323753;0.326731
2;calc total;1;32.5342;32.5342;32.5342
2;total;1;40.7502;40.7502;40.7502
3;initialize;1;6.51083;6.51083;6.51083
3;async;100;0.00312115;0.000491834;0.00493963
3;inner;100;0.319467;0.31782;0.323086
3;wait;100;2.8284e-05;1.927e-05;0.000115407
3;boundary;100;0.00260069;0.00182642;0.00451268
3;calc iter;100;0.325218;0.323231;0.327721
3;calc total;1;32.5342;32.5342;32.5342
3;total;1;40.7457;40.7457;40.7457
4;initialize;1;6.49997;6.49997;6.49997
4;async;100;0.00496437;0.000598498;0.00792956
4;inner;100;0.317072;0.3157;0.323764
4;wait;100;3.50917e-05;2.1185e-05;0.000152889
4;boundary;100;0.00313317;0.00231364;0.00476508
4;calc iter;100;0.325206;0.320728;0.331002
4;calc total;1;32.5342;32.5342;32.5342
4;total;1;40.7348;40.7348;40.7348
5;initialize;1;6.50972;6.50972;6.50972
5;async;100;0.0059274;0.000939668;0.00767103
5;inner;100;0.3163;0.314934;0.31969
5;wait;100;3.09276e-05;1.8682e-05;0.000295334
5;boundary;100;0.00295063;0.00214032;0.00433284
5;calc iter;100;0.325211;0.324009;0.326534
5;calc total;1;32.5342;32.5342;32.5342
5;total;1;40.7445;40.7445;40.7445
6;initialize;1;6.51661;6.51661;6.51661
6;async;100;0.00397011;0.000704064;0.00633172
6;inner;100;0.317663;0.315764;0.321782
6;wait;100;3.77684e-05;1.8699e-05;0.000170883
6;boundary;100;0.00352368;0.0020866;0.00445437
6;calc iter;100;0.325196;0.323395;0.326653
6;calc total;1;32.5342;32.5342;32.5342
6;total;1;40.7514;40.7514;40.7514
7;initialize;1;6.50488;6.50488;6.50488
7;async;100;0.00530441;0.000940823;0.0165199
7;inner;100;0.316323;0.312324;0.320591
7;wait;100;3.969e-05;1.8157e-05;0.000202981
7;boundary;100;0.00353353;0.00199039;0.00568962
7;calc iter;100;0.325202;0.320928;0.330855
7;calc total;1;32.5342;32.5342;32.5342
7;total;1;40.7397;40.7397;40.7397
8;initialize;1;6.51234;6.51234;6.51234
8;async;100;0.00340115;0.000503548;0.00558834
8;inner;100;0.318633;0.31696;0.322127
8;wait;100;3.35524e-05;1.9524e-05;0.000153189
8;boundary;100;0.00314173;0.00219001;0.00481785
8;calc iter;100;0.325211;0.323425;0.327222
8;calc total;1;32.5342;32.5342;32.5342
8;total;1;40.7472;40.7472;40.7472
9;initialize;1;6.50212;6.50212;6.50212
9;async;100;0.00253985;0.000337899;0.00514448
9;inner;100;0.31915;0.317468;0.324023
9;wait;100;4.10328e-05;1.7539e-05;7.8413e-05
9;boundary;100;0.00347087;0.0016913;0.00492427
9;calc iter;100;0.325203;0.323537;0.327405
9;calc total;1;32.5342;32.5342;32.5342
9;total;1;40.737;40.737;40.737
10;initialize;1;6.50915;6.50915;6.50915
10;async;100;0.00279391;0.000464265;0.00943025
10;inner;100;0.317679;0.315459;0.323564
10;wait;100;4.26745e-05;1.7408e-05;0.000104647
10;boundary;100;0.00466374;0.00164497;0.00576512
10;calc iter;100;0.325181;0.322768;0.330949
10;calc total;1;32.5342;32.5342;32.5342
10;total;1;40.744;40.744;40.744
11;initialize;1;6.51764;6.51764;6.51764
11;async;100;0.00331559;0.000573202;0.00546236
11;inner;100;0.317096;0.314878;0.32293
11;wait;100;4.42934e-05;1.5301e-05;0.00012879
11;boundary;100;0.00473009;0.00172246;0.00579018
11;calc iter;100;0.325187;0.3234;0.328708
11;calc total;1;32.5342;32.5342;32.5342
11;total;1;40.7525;40.7525;40.7525
12;initialize;1;6.50345;6.50345;6.50345
12;async;100;0.00518869;0.000948202;0.0277078
12;inner;100;0.316522;0.309677;0.320064
12;wait;100;3.98198e-05;1.595e-05;0.000198161
12;boundary;100;0.0034049;0.00166814;0.00488652
12;calc iter;100;0.325157;0.320215;0.341159
12;calc total;1;32.5342;32.5342;32.5342
12;total;1;40.7383;40.7383;40.7383
13;initialize;1;6.50673;6.50673;6.50673
13;async;100;0.00459644;0.000491288;0.0264424
13;inner;100;0.31795;0.311459;0.323184
13;wait;100;3.03293e-05;1.5057e-05;0.000123046
13;boundary;100;0.00258604;0.00152287;0.00494807
13;calc iter;100;0.325164;0.316428;0.346018
13;calc total;1;32.5342;32.5342;32.5342
13;total;1;40.7416;40.7416;40.7416
14;initialize;1;6.49738;6.49738;6.49738
14;async;100;0.00467348;0.000995665;0.0195524
14;inner;100;0.317724;0.309087;0.322424
14;wait;100;3.09987e-05;1.84e-05;0.000105077
14;boundary;100;0.00273541;0.00180045;0.00463731
14;calc iter;100;0.325165;0.320001;0.334252
14;calc total;1;32.5342;32.5342;32.5342
14;total;1;40.7322;40.7322;40.7322
15;initialize;1;6.51675;6.51675;6.51675
15;async;100;0.00334077;0.000375219;0.0124978
15;inner;100;0.319581;0.312689;0.324057
15;wait;100;2.67735e-05;1.6578e-05;8.8829e-05
15;boundary;100;0.00221842;0.00163548;0.00467871
15;calc iter;100;0.325168;0.323074;0.331975
15;calc total;1;32.5342;32.5342;32.5342
15;total;1;40.7516;40.7516;40.7516
16;initialize;1;6.50362;6.50362;6.50362
16;async;100;0.0052474;0.000958868;0.0146446
16;inner;100;0.315298;0.308394;0.320674
16;wait;100;4.49354e-05;1.5992e-05;0.000161533
16;boundary;100;0.00454837;0.00155593;0.00600431
16;calc iter;100;0.325141;0.320742;0.33207
16;calc total;1;32.5342;32.5342;32.5342
16;total;1;40.7385;40.7385;40.7385
17;initialize;1;6.50822;6.50822;6.50822
17;async;100;0.00185551;0.000320851;0.0124979
17;inner;100;0.320457;0.314452;0.324495
17;wait;100;2.86753e-05;1.4927e-05;9.2927e-05
17;boundary;100;0.00282287;0.00153644;0.0046524
17;calc iter;100;0.325165;0.321748;0.333215
17;calc total;1;32.5342;32.5342;32.5342
17;total;1;40.743;40.743;40.743
18;initialize;1;6.5135;6.5135;6.5135
18;async;100;0.00646513;0.000802497;0.0263789
18;inner;100;0.31626;0.306976;0.321696
18;wait;100;3.05155e-05;1.6757e-05;0.000153469
18;boundary;100;0.00240718;0.00164154;0.00480689
18;calc iter;100;0.325165;0.319029;0.33689
18;calc total;1;32.5342;32.5342;32.5342
18;total;1;40.7483;40.7483;40.7483
19;initialize;1;6.5006;6.5006;6.5006
19;async;100;0.00703221;0.000971648;0.0137227
19;inner;100;0.315937;0.309546;0.323297
19;wait;100;2.15305e-05;1.4953e-05;0.000106812
19;boundary;100;0.00220276;0.00144905;0.00456224
19;calc iter;100;0.325195;0.314991;0.340798
19;calc total;1;32.5342;32.5342;32.5342
19;total;1;40.7354;40.7354;40.7354
20;initialize;1;6.50079;6.50079;6.50079
20;async;100;0.00503349;0.000557015;0.00942391
20;inner;100;0.317698;0.309084;0.327657
20;wait;100;2.77605e-05;1.5199e-05;0.000197234
20;boundary;100;0.00240606;0.00159989;0.00503363
20;calc iter;100;0.325166;0.318396;0.336346
20;calc total;1;32.5342;32.5342;32.5342
20;total;1;40.7356;40.7356;40.7356
21;initialize;1;6.51425;6.51425;6.51425
21;async;100;0.00447388;0.000938862;0.0174183
21;inner;100;0.317262;0.309714;0.321621
21;wait;100;4.09399e-05;2.293e-05;0.000167464
21;boundary;100;0.0033809;0.00180597;0.0055618
21;calc iter;100;0.325159;0.322354;0.331732
21;calc total;1;32.5342;32.5342;32.5342
21;total;1;40.7491;40.7491;40.7491
22;initialize;1;6.49754;6.49754;6.49754
22;async;100;0.00450198;0.000985397;0.0130462
22;inner;100;0.31577;0.3081;0.321075
22;wait;100;4.76797e-05;2.9721e-05;0.000175681
22;boundary;100;0.00480631;0.00255583;0.00611707
22;calc iter;100;0.325128;0.317847;0.33299
22;calc total;1;32.5342;32.5342;32.5342
22;total;1;40.7324;40.7324;40.7324
23;initialize;1;6.51737;6.51737;6.51737
23;async;100;0.00413073;0.000961844;0.015772
23;inner;100;0.317956;0.310617;0.322667
23;wait;100;3.53712e-05;1.6661e-05;0.000108029
23;boundary;100;0.00303385;0.00163809;0.0049263
23;calc iter;100;0.325157;0.321718;0.332758
23;calc total;1;32.5342;32.5342;32.5342
23;total;1;40.7522;40.7522;40.7522
DASH
InitEnergy=25.00000
EndEnergy=25.00000
DiffEnergy=-0.00000
Matrixspec: 55000 x 55000
Iterations: 100
# unit_id;function_name;num_calls;avg_runtime;min_runtime;max_runtime
0;initialize;1;6.95809;6.95809;6.95809
0;async;100;0.00466;0.00091;0.00671
0;inner;100;0.31809;0.31668;0.32183
0;wait;100;0.00003;0.00002;0.00013
0;boundary;100;0.00244;0.00153;0.00293
0;calc iter;100;0.32522;0.32332;0.32665
0;calc total;1;32.52605;32.52605;32.52605
0;total;1;41.16911;41.16911;41.16911
24;initialize;1;6.93671;6.93671;6.93671
24;async;100;0.00602615;0.000937972;0.00894006
24;inner;100;0.314194;0.312559;0.321307
24;wait;100;4.94728e-05;2.5363e-05;0.000142963
24;boundary;100;0.00481039;0.00266326;0.00532514
24;calc iter;100;0.325082;0.322471;0.327483
24;calc total;1;32.5261;32.5261;32.5261
24;total;1;41.1553;41.1553;41.1553
25;initialize;1;6.93672;6.93672;6.93672
25;async;100;0.00551288;0.000957288;0.00792246
25;inner;100;0.317368;0.316446;0.322602
25;wait;100;2.44202e-05;1.6972e-05;0.000101778
25;boundary;100;0.00224716;0.00157577;0.00304688
25;calc iter;100;0.325154;0.322617;0.327435
25;calc total;1;32.5261;32.5261;32.5261
25;total;1;41.1553;41.1553;41.1553
26;initialize;1;6.93666;6.93666;6.93666
26;async;100;0.00500817;0.00049656;0.0063601
26;inner;100;0.31655;0.315298;0.322217
26;wait;100;3.92623e-05;1.982e-05;0.000104124
26;boundary;100;0.00352188;0.0021424;0.00400942
26;calc iter;100;0.325121;0.322849;0.32657
26;calc total;1;32.5261;32.5261;32.5261
26;total;1;41.1552;41.1552;41.1552
27;initialize;1;6.93073;6.93073;6.93073
27;async;100;0.00569667;0.00123683;0.00766774
27;inner;100;0.315309;0.313895;0.321215
27;wait;100;4.21042e-05;2.6548e-05;0.000132652
27;boundary;100;0.00406971;0.00263434;0.00459459
27;calc iter;100;0.325119;0.32314;0.326982
27;calc total;1;32.526;32.526;32.526
27;total;1;41.1493;41.1493;41.1493
28;initialize;1;6.93673;6.93673;6.93673
28;async;100;0.00696551;0.000608599;0.00931933
28;inner;100;0.312391;0.310783;0.320849
28;wait;100;5.9117e-05;4.4845e-05;0.000269464
28;boundary;100;0.00564379;0.00304217;0.00599189
28;calc iter;100;0.325061;0.32236;0.327215
28;calc total;1;32.5261;32.5261;32.5261
28;total;1;41.1553;41.1553;41.1553
29;initialize;1;6.93665;6.93665;6.93665
29;async;100;0.00642026;0.000865359;0.0100237
29;inner;100;0.313361;0.311341;0.32104
29;wait;100;5.74415e-05;3.7062e-05;0.000195732
29;boundary;100;0.00523961;0.00268918;0.00560494
29;calc iter;100;0.32508;0.322802;0.328144
29;calc total;1;32.5261;32.5261;32.5261
29;total;1;41.1552;41.1552;41.1552
30;initialize;1;6.9367;6.9367;6.9367
30;async;100;0.00895346;0.000936936;0.0105632
30;inner;100;0.313648;0.312613;0.318047
30;wait;100;3.04849e-05;1.6814e-05;0.000285672
30;boundary;100;0.00250223;0.00211802;0.00467768
30;calc iter;100;0.325136;0.323918;0.326116
30;calc total;1;32.5261;32.5261;32.5261
30;total;1;41.1552;41.1552;41.1552
31;initialize;1;6.93668;6.93668;6.93668
31;async;100;0.00622314;0.00117577;0.00807363
31;inner;100;0.316185;0.314929;0.323503
31;wait;100;2.4997e-05;1.6631e-05;0.000123552
31;boundary;100;0.00274545;0.00145422;0.00356133
31;calc iter;100;0.325181;0.322508;0.327148
31;calc total;1;32.526;32.526;32.526
31;total;1;41.1552;41.1552;41.1552
32;initialize;1;6.93584;6.93584;6.93584
32;async;100;0.00753582;0.00111953;0.00880776
32;inner;100;0.315322;0.314488;0.321673
32;wait;100;2.40203e-05;1.5703e-05;0.000123866
32;boundary;100;0.00227563;0.00153917;0.00279992
32;calc iter;100;0.325159;0.323601;0.32615
32;calc total;1;32.5261;32.5261;32.5261
32;total;1;41.1544;41.1544;41.1544
33;initialize;1;6.93484;6.93484;6.93484
33;async;100;0.00522327;0.000847033;0.00691471
33;inner;100;0.317718;0.316665;0.323067
33;wait;100;2.21179e-05;1.4997e-05;8.2081e-05
33;boundary;100;0.00219798;0.00150029;0.00256722
33;calc iter;100;0.325163;0.323126;0.32674
33;calc total;1;32.5261;32.5261;32.5261
33;total;1;41.1534;41.1534;41.1534
34;initialize;1;6.93187;6.93187;6.93187
34;async;100;0.00637782;0.000937222;0.00797897
34;inner;100;0.315426;0.31441;0.320577
34;wait;100;3.93693e-05;2.4195e-05;0.000289521
34;boundary;100;0.00328082;0.00266024;0.004502
34;calc iter;100;0.325125;0.322613;0.326353
34;calc total;1;32.5261;32.5261;32.5261
34;total;1;41.1504;41.1504;41.1504
35;initialize;1;6.93668;6.93668;6.93668
35;async;100;0.00557954;0.000547879;0.00798914
35;inner;100;0.31706;0.315949;0.322393
35;wait;100;2.67593e-05;1.8886e-05;0.000113188
35;boundary;100;0.00246787;0.00204075;0.00395267
35;calc iter;100;0.325136;0.322714;0.327048
35;calc total;1;32.5261;32.5261;32.5261
35;total;1;41.1552;41.1552;41.1552
36;initialize;1;6.93669;6.93669;6.93669
36;async;100;0.00371468;0.000584806;0.00488142
36;inner;100;0.31794;0.317148;0.32267
36;wait;100;3.60998e-05;2.4474e-05;0.000164877
36;boundary;100;0.0035283;0.00263703;0.0040497
36;calc iter;100;0.325221;0.323368;0.32649
36;calc total;1;32.5261;32.5261;32.5261
36;total;1;41.1552;41.1552;41.1552
37;initialize;1;6.93136;6.93136;6.93136
37;async;100;0.0051759;0.000976189;0.00653413
37;inner;100;0.317363;0.316371;0.322265
37;wait;100;2.30208e-05;1.8326e-05;0.000148683
37;boundary;100;0.00267802;0.00161058;0.002968
37;calc iter;100;0.325242;0.324146;0.326544
37;calc total;1;32.5261;32.5261;32.5261
37;total;1;41.1499;41.1499;41.1499
38;initialize;1;6.93371;6.93371;6.93371
38;async;100;0.00395749;0.00095633;0.00549117
38;inner;100;0.318581;0.317751;0.323237
38;wait;100;2.63354e-05;1.9586e-05;0.000120823
38;boundary;100;0.0026682;0.00195956;0.0030048
38;calc iter;100;0.325234;0.324307;0.326697
38;calc total;1;32.5261;32.5261;32.5261
38;total;1;41.1522;41.1522;41.1522
39;initialize;1;6.92995;6.92995;6.92995
39;async;100;0.0029602;0.000613258;0.00403884
39;inner;100;0.318231;0.317114;0.323183
39;wait;100;4.09224e-05;2.9064e-05;0.000112688
39;boundary;100;0.00398172;0.00232683;0.00444533
39;calc iter;100;0.325215;0.323595;0.326776
39;calc total;1;32.5261;32.5261;32.5261
39;total;1;41.1485;41.1485;41.1485
40;initialize;1;6.93671;6.93671;6.93671
40;async;100;0.00446536;0.000960263;0.00615773
40;inner;100;0.315073;0.313794;0.322089
40;wait;100;4.82038e-05;3.8754e-05;0.00015865
40;boundary;100;0.00558474;0.00293341;0.00593703
40;calc iter;100;0.325173;0.32257;0.326817
40;calc total;1;32.5261;32.5261;32.5261
40;total;1;41.1552;41.1552;41.1552
41;initialize;1;6.9367;6.9367;6.9367
41;async;100;0.00449469;0.000840416;0.00593271
41;inner;100;0.315298;0.313979;0.321901
41;wait;100;4.77795e-05;3.4344e-05;0.000177509
41;boundary;100;0.00534935;0.0030427;0.00572367
41;calc iter;100;0.325192;0.322717;0.327347
41;calc total;1;32.5261;32.5261;32.5261
41;total;1;41.1552;41.1552;41.1552
42;initialize;1;6.93675;6.93675;6.93675
42;async;100;0.00566352;0.00113124;0.00696925
42;inner;100;0.316911;0.315878;0.322046
42;wait;100;2.52184e-05;1.8375e-05;0.000145189
42;boundary;100;0.0026354;0.00173996;0.0029162
42;calc iter;100;0.325237;0.323542;0.32667
42;calc total;1;32.5261;32.5261;32.5261
42;total;1;41.1553;41.1553;41.1553
43;initialize;1;6.93671;6.93671;6.93671
43;async;100;0.00195714;0.000930443;0.00208817
43;inner;100;0.319829;0.318808;0.325099
43;wait;100;2.97607e-05;1.7391e-05;0.000116623
43;boundary;100;0.00344267;0.00145746;0.00396317
43;calc iter;100;0.32526;0.322257;0.329006
43;calc total;1;32.5261;32.5261;32.5261
43;total;1;41.1552;41.1552;41.1552
44;initialize;1;6.93671;6.93671;6.93671
44;async;100;0.00274908;0.00112742;0.00394337
44;inner;100;0.319547;0.318709;0.324332
44;wait;100;2.55617e-05;1.8689e-05;0.000105735
44;boundary;100;0.00292787;0.00149383;0.00317097
44;calc iter;100;0.325252;0.323186;0.32748
44;calc total;1;32.5261;32.5261;32.5261
44;total;1;41.1552;41.1552;41.1552
45;initialize;1;6.93409;6.93409;6.93409
45;async;100;0.00375628;0.000978069;0.0047762
45;inner;100;0.318629;0.317631;0.323534
45;wait;100;3.2795e-05;2.3464e-05;0.000107756
45;boundary;100;0.00281369;0.00216922;0.00315837
45;calc iter;100;0.325233;0.324229;0.326856
45;calc total;1;32.5261;32.5261;32.5261
45;total;1;41.1526;41.1526;41.1526
46;initialize;1;6.93621;6.93621;6.93621
46;async;100;0.00324066;0.000547912;0.00438833
46;inner;100;0.317587;0.316496;0.323061
46;wait;100;4.00412e-05;2.8969e-05;0.000119476
46;boundary;100;0.00434007;0.00236005;0.004824
46;calc iter;100;0.32521;0.323111;0.327117
46;calc total;1;32.5261;32.5261;32.5261
46;total;1;41.1547;41.1547;41.1547
47;initialize;1;6.93668;6.93668;6.93668
47;async;100;0.00376566;0.000987225;0.00506303
47;inner;100;0.317571;0.316534;0.321562
47;wait;100;3.64128e-05;2.5001e-05;0.000204972
47;boundary;100;0.0038443;0.00313123;0.0043501
47;calc iter;100;0.325219;0.323465;0.326751
47;calc total;1;32.5261;32.5261;32.5261
47;total;1;41.1552;41.1552;41.1552
1;initialize;1;6.95614;6.95614;6.95614
1;async;100;0.00295538;0.00123024;0.00451764
1;inner;100;0.319074;0.317524;0.323425
1;wait;100;2.40054e-05;1.7008e-05;0.000108405
1;boundary;100;0.00317651;0.0014612;0.00419677
1;calc iter;100;0.325232;0.322033;0.32714
1;calc total;1;32.5261;32.5261;32.5261
1;total;1;41.1671;41.1671;41.1671
2;initialize;1;6.95817;6.95817;6.95817
2;async;100;0.00248356;0.000844875;0.00458453
2;inner;100;0.319915;0.31838;0.323961
2;wait;100;2.34444e-05;1.6835e-05;9.554e-05
2;boundary;100;0.00279732;0.00150306;0.00356922
2;calc iter;100;0.325221;0.323016;0.327507
2;calc total;1;32.5261;32.5261;32.5261
2;total;1;41.1691;41.1691;41.1691
3;initialize;1;6.95812;6.95812;6.95812
3;async;100;0.00284162;0.00057951;0.00426
3;inner;100;0.319868;0.318432;0.32379
3;wait;100;2.78387e-05;1.9781e-05;9.8327e-05
3;boundary;100;0.00246783;0.00169822;0.00283296
3;calc iter;100;0.325207;0.32394;0.326772
3;calc total;1;32.5261;32.5261;32.5261
3;total;1;41.1691;41.1691;41.1691
4;initialize;1;6.95228;6.95228;6.95228
4;async;100;0.00384221;0.00102328;0.00524481
4;inner;100;0.317359;0.315806;0.320584
4;wait;100;3.80845e-05;2.4837e-05;0.000144674
4;boundary;100;0.0039299;0.00341932;0.00451606
4;calc iter;100;0.325171;0.323507;0.327142
4;calc total;1;32.5261;32.5261;32.5261
4;total;1;41.1632;41.1632;41.1632
5;initialize;1;6.95665;6.95665;6.95665
5;async;100;0.00422939;0.00108206;0.00598393
5;inner;100;0.317008;0.315156;0.320601
5;wait;100;3.797e-05;2.4927e-05;0.000141116
5;boundary;100;0.00390661;0.00293356;0.00493735
5;calc iter;100;0.325183;0.322401;0.327331
5;calc total;1;32.5261;32.5261;32.5261
5;total;1;41.1676;41.1676;41.1676
6;initialize;1;6.95819;6.95819;6.95819
6;async;100;0.00393997;0.000942585;0.00561533
6;inner;100;0.317125;0.315104;0.320025
6;wait;100;4.45079e-05;2.8861e-05;0.000200704
6;boundary;100;0.0040752;0.00344135;0.00521227
6;calc iter;100;0.325186;0.322037;0.327575
6;calc total;1;32.5261;32.5261;32.5261
6;total;1;41.1692;41.1692;41.1692
7;initialize;1;6.95522;6.95522;6.95522
7;async;100;0.00491003;0.000927737;0.00663693
7;inner;100;0.31692;0.315471;0.319286
7;wait;100;3.59616e-05;2.34e-05;0.000220772
7;boundary;100;0.0033287;0.00262646;0.00426617
7;calc iter;100;0.325196;0.324013;0.326717
7;calc total;1;32.5261;32.5261;32.5261
7;total;1;41.1661;41.1661;41.1661
8;initialize;1;6.95827;6.95827;6.95827
8;async;100;0.00257087;0.00059794;0.00406982
8;inner;100;0.319929;0.318942;0.323349
8;wait;100;3.08407e-05;2.0767e-05;0.000126414
8;boundary;100;0.00266962;0.00197017;0.00303897
8;calc iter;100;0.325202;0.324179;0.326396
8;calc total;1;32.5261;32.5261;32.5261
8;total;1;41.1692;41.1692;41.1692
9;initialize;1;6.95811;6.95811;6.95811
9;async;100;0.00255035;0.000528434;0.0039587
9;inner;100;0.319109;0.317661;0.322138
9;wait;100;3.34569e-05;2.2746e-05;0.000126649
9;boundary;100;0.00348924;0.00263273;0.00402599
9;calc iter;100;0.325184;0.323668;0.326693
9;calc total;1;32.5261;32.5261;32.5261
9;total;1;41.1691;41.1691;41.1691
10;initialize;1;6.95822;6.95822;6.95822
10;async;100;0.00319107;0.000965845;0.0047402
10;inner;100;0.316969;0.315351;0.321655
10;wait;100;5.30976e-05;3.4054e-05;0.000164187
10;boundary;100;0.00494201;0.00297793;0.00571631
10;calc iter;100;0.325157;0.323432;0.326366
10;calc total;1;32.5261;32.5261;32.5261
10;total;1;41.1692;41.1692;41.1692
11;initialize;1;6.9583;6.9583;6.9583
11;async;100;0.00146917;0.000365783;0.00302131
11;inner;100;0.319376;0.316999;0.323332
11;wait;100;4.65714e-05;3.0281e-05;0.00012268
11;boundary;100;0.00427516;0.00198153;0.005183
11;calc iter;100;0.325168;0.32352;0.326723
11;calc total;1;32.5261;32.5261;32.5261
11;total;1;41.1693;41.1693;41.1693
12;initialize;1;6.9583;6.9583;6.9583
12;async;100;0.00897797;0.000971179;0.011468
12;inner;100;0.31457;0.312778;0.321368
12;wait;100;1.81216e-05;1.3749e-05;0.000152873
12;boundary;100;0.00152599;0.00145716;0.00162648
12;calc iter;100;0.325094;0.322772;0.327164
12;calc total;1;32.5261;32.5261;32.5261
12;total;1;41.1692;41.1692;41.1692
13;initialize;1;6.95812;6.95812;6.95812
13;async;100;0.0120027;0.000963747;0.0136483
13;inner;100;0.31139;0.309981;0.318794
13;wait;100;2.11044e-05;1.4482e-05;0.000231557
13;boundary;100;0.00166404;0.00150383;0.00384106
13;calc iter;100;0.325079;0.32222;0.326451
13;calc total;1;32.5261;32.5261;32.5261
13;total;1;41.1691;41.1691;41.1691
14;initialize;1;6.95829;6.95829;6.95829
14;async;100;0.0122653;0.000914098;0.0144547
14;inner;100;0.311242;0.309512;0.31763
14;wait;100;2.0263e-05;1.4817e-05;0.0001331
14;boundary;100;0.00155926;0.00147853;0.0030547
14;calc iter;100;0.325088;0.321734;0.326376
14;calc total;1;32.5261;32.5261;32.5261
14;total;1;41.1693;41.1693;41.1693
15;initialize;1;6.95825;6.95825;6.95825
15;async;100;0.0119557;0.000937437;0.0143204
15;inner;100;0.311382;0.309085;0.318311
15;wait;100;2.41795e-05;1.551e-05;0.000210791
15;boundary;100;0.00171524;0.00150723;0.00282355
15;calc iter;100;0.325079;0.32205;0.326307
15;calc total;1;32.5261;32.5261;32.5261
15;total;1;41.1692;41.1692;41.1692
16;initialize;1;6.95832;6.95832;6.95832
16;async;100;0.0116449;0.000924035;0.0137168
16;inner;100;0.310366;0.308774;0.315669
16;wait;100;3.54054e-05;2.0639e-05;0.000227527
16;boundary;100;0.00299699;0.00235485;0.00453189
16;calc iter;100;0.325045;0.320716;0.326761
16;calc total;1;32.5261;32.5261;32.5261
16;total;1;41.1693;41.1693;41.1693
17;initialize;1;6.95819;6.95819;6.95819
17;async;100;0.0112336;0.00095492;0.0132111
17;inner;100;0.311661;0.309654;0.317378
17;wait;100;3.27636e-05;1.7867e-05;0.000291953
17;boundary;100;0.00213155;0.00162378;0.00306617
17;calc iter;100;0.325061;0.321694;0.326112
17;calc total;1;32.5261;32.5261;32.5261
17;total;1;41.1692;41.1692;41.1692
18;initialize;1;6.95815;6.95815;6.95815
18;async;100;0.00860785;0.000967519;0.0121966
18;inner;100;0.31184;0.30877;0.31956
18;wait;100;4.8942e-05;2.995e-05;0.000109277
18;boundary;100;0.00452893;0.00198618;0.0051568
18;calc iter;100;0.325028;0.321935;0.328008
18;calc total;1;32.5261;32.5261;32.5261
18;total;1;41.1691;41.1691;41.1691
19;initialize;1;6.95769;6.95769;6.95769
19;async;100;0.00986208;0.000934281;0.011857
19;inner;100;0.312269;0.310073;0.31869
19;wait;100;3.1784e-05;1.6351e-05;0.000115004
19;boundary;100;0.00289093;0.00148483;0.00363494
19;calc iter;100;0.325055;0.322186;0.327561
19;calc total;1;32.5261;32.5261;32.5261
19;total;1;41.1687;41.1687;41.1687
20;initialize;1;6.95653;6.95653;6.95653
20;async;100;0.00798429;0.000976774;0.00999267
20;inner;100;0.313788;0.311275;0.320116
20;wait;100;3.84135e-05;2.0829e-05;0.00010501
20;boundary;100;0.00323961;0.00156585;0.00385446
20;calc iter;100;0.325052;0.322984;0.327257
20;calc total;1;32.5261;32.5261;32.5261
20;total;1;41.1675;41.1675;41.1675
21;initialize;1;6.95825;6.95825;6.95825
21;async;100;0.00957129;0.000949947;0.0121793
21;inner;100;0.310952;0.308814;0.31857
21;wait;100;4.79991e-05;2.981e-05;0.000150724
21;boundary;100;0.00445631;0.00245295;0.00509571
21;calc iter;100;0.32503;0.322126;0.327946
21;calc total;1;32.5261;32.5261;32.5261
21;total;1;41.1692;41.1692;41.1692
22;initialize;1;6.95831;6.95831;6.95831
22;async;100;0.0114034;0.000953255;0.0156586
22;inner;100;0.307745;0.305231;0.318809
22;wait;100;5.19063e-05;3.0969e-05;0.000201198
22;boundary;100;0.00577382;0.0023809;0.00618181
22;calc iter;100;0.324976;0.321663;0.328546
22;calc total;1;32.5261;32.5261;32.5261
22;total;1;41.1693;41.1693;41.1693
23;initialize;1;6.95557;6.95557;6.95557
23;async;100;0.0123794;0.000943248;0.0167313
23;inner;100;0.306777;0.304273;0.314107
23;wait;100;5.5073e-05;3.5845e-05;0.000329635
23;boundary;100;0.0057725;0.00499007;0.00600158
23;calc iter;100;0.324986;0.320372;0.329269
23;calc total;1;32.5261;32.5261;32.5261
23;total;1;41.1665;41.1665;41.1665
MPI
Running Jacobi on 48 processors with (8, 6) elements.
Array Dimensions: 55000 54996
Block Dimensions: 6875 9166
== Energy Conservation Check ==
initial Energy:               25.000
  final Energy:               25.000
    Difference:               -0.000
== Time Statistics ==
Completed 100 iterations.
# unit_id;function_name;num_calls;avg_runtime;min_runtime;max_runtime
24;calc total;1;33.4689;33.4689;33.4689
24;calc update async;100;0.000136548;3.2445e-05;0.00941137
24;calc inner;100;0.314292;0.212065;0.319401
24;calc wait;100;0.0162426;0.00128084;0.615225
24;calc bound;100;0.00278084;0.00118243;0.00326055
24;calc iter;100;0.333842;0.320645;0.838867
24;total;1;37.4819;37.4819;37.4819
25;calc total;1;32.853;32.853;32.853
25;calc update async;100;8.4691e-05;3.0503e-05;0.00390312
25;calc inner;100;0.314665;0.213608;0.318956
25;calc wait;100;0.00758517;0.00112338;0.227804
25;calc bound;100;0.00273631;0.00145834;0.00424893
25;calc iter;100;0.3277;0.321171;0.468131
25;total;1;37.4864;37.4864;37.4864
26;calc total;1;33.2124;33.2124;33.2124
26;calc update async;100;5.27391e-05;3.1921e-05;0.000589237
26;calc inner;100;0.315053;0.213511;0.319006
26;calc wait;100;0.0116959;0.00108824;0.807002
26;calc bound;100;0.00277409;0.002016;0.00466962
26;calc iter;100;0.33131;0.250605;1.02375
26;total;1;37.4796;37.4796;37.4796
27;calc total;1;32.4091;32.4091;32.4091
27;calc update async;100;5.13141e-05;3.2312e-05;0.000624933
27;calc inner;100;0.31505;0.215953;0.319781
27;calc wait;100;0.00337454;0.00112126;0.00797658
27;calc bound;100;0.00270887;0.00157399;0.00469699
27;calc iter;100;0.323297;0.226972;0.327398
27;total;1;37.4885;37.4885;37.4885
28;calc total;1;33.4458;33.4458;33.4458
28;calc update async;100;8.56385e-05;3.0878e-05;0.00427407
28;calc inner;100;0.314106;0.213282;0.318668
28;calc wait;100;0.0159684;0.00143428;1.03846
28;calc bound;100;0.00276627;0.00153053;0.00464683
28;calc iter;100;0.333638;0.251732;1.25905
28;total;1;37.4753;37.4753;37.4753
29;calc total;1;32.8542;32.8542;32.8542
29;calc update async;100;8.15578e-05;3.1672e-05;0.00391813
29;calc inner;100;0.314787;0.214111;0.320366
29;calc wait;100;0.00764025;0.000968307;0.227843
29;calc bound;100;0.00273747;0.00153504;0.00384572
29;calc iter;100;0.327688;0.249049;0.661919
29;total;1;37.4924;37.4924;37.4924
30;calc total;1;33.2179;33.2179;33.2179
30;calc update async;100;2.71237e-05;1.105e-05;0.000200336
30;calc inner;100;0.314311;0.213269;0.31882
30;calc wait;100;0.0133129;0.00135053;0.814675
30;calc bound;100;0.00302917;0.00111741;0.00434843
30;calc iter;100;0.331384;0.242445;1.03118
30;total;1;37.4824;37.4824;37.4824
31;calc total;1;32.5996;32.5996;32.5996
31;calc update async;100;3.20449e-05;1.1043e-05;0.00025454
31;calc inner;100;0.315835;0.213794;0.322315
31;calc wait;100;0.00516872;0.0011785;0.210908
31;calc bound;100;0.00335839;0.00106871;0.00474821
31;calc iter;100;0.325247;0.216827;0.439454
31;total;1;37.4917;37.4917;37.4917
32;calc total;1;33.4521;33.4521;33.4521
32;calc update async;100;3.46752e-05;1.4039e-05;0.000209873
32;calc inner;100;0.314411;0.21317;0.319762
32;calc wait;100;0.0143729;0.00165798;0.855186
32;calc bound;100;0.00361367;0.00108307;0.0045306
32;calc iter;100;0.333795;0.321423;1.06998
32;total;1;37.4879;37.4879;37.4879
33;calc total;1;32.8537;32.8537;32.8537
33;calc update async;100;3.30224e-05;9.71e-06;0.000223013
33;calc inner;100;0.314311;0.213446;0.319143
33;calc wait;100;0.00579789;0.00124879;0.231515
33;calc bound;100;0.00322633;0.0010674;0.00444838
33;calc iter;100;0.327815;0.248359;0.66137
33;total;1;37.4922;37.4922;37.4922
34;calc total;1;33.217;33.217;33.217
34;calc update async;100;2.67843e-05;1.0816e-05;0.000202778
34;calc inner;100;0.314945;0.213902;0.319201
34;calc wait;100;0.0129107;0.00136334;0.811609
34;calc bound;100;0.0030875;0.00109947;0.0042453
34;calc iter;100;0.331428;0.24206;1.02836
34;total;1;37.4887;37.4887;37.4887
35;calc total;1;32.4085;32.4085;32.4085
35;calc update async;100;2.51063e-05;8.821e-06;0.000217068
35;calc inner;100;0.315102;0.21579;0.319436
35;calc wait;100;0.00468208;0.0011629;0.0105911
35;calc bound;100;0.00267888;0.00111327;0.00344753
35;calc iter;100;0.323314;0.220823;0.332853
35;total;1;37.4829;37.4829;37.4829
36;calc total;1;33.4427;33.4427;33.4427
36;calc update async;100;2.79966e-05;1.1075e-05;0.000200754
36;calc inner;100;0.316789;0.212322;0.322217
36;calc wait;100;0.0143196;0.00115441;0.589967
36;calc bound;100;0.0025;0.00119097;0.00371266
36;calc iter;100;0.333692;0.314728;0.804563
36;total;1;37.4815;37.4815;37.4815
37;calc total;1;32.8536;32.8536;32.8536
37;calc update async;100;3.286e-05;1.1181e-05;0.000156534
37;calc inner;100;0.316707;0.213444;0.321842
37;calc wait;100;0.0054972;0.00112527;0.230087
37;calc bound;100;0.00322996;0.0010798;0.00429318
37;calc iter;100;0.327819;0.248617;0.662655
37;total;1;37.4803;37.4803;37.4803
38;calc total;1;33.2184;33.2184;33.2184
38;calc update async;100;3.76516e-05;1.252e-05;0.000203644
38;calc inner;100;0.316473;0.213485;0.32257
38;calc wait;100;0.0109845;0.000967752;0.730212
38;calc bound;100;0.00390616;0.00105227;0.00480434
38;calc iter;100;0.331473;0.314136;0.946123
38;total;1;37.4894;37.4894;37.4894
39;calc total;1;32.4908;32.4908;32.4908
39;calc update async;100;4.03487e-05;1.1793e-05;0.000235864
39;calc inner;100;0.316383;0.214889;0.321129
39;calc wait;100;0.00301086;0.000943094;0.0159536
39;calc bound;100;0.00401613;0.0010453;0.00479196
39;calc iter;100;0.324199;0.217881;0.330319
39;total;1;37.486;37.486;37.486
40;calc total;1;33.4688;33.4688;33.4688
40;calc update async;100;3.37462e-05;1.3377e-05;0.000129066
40;calc inner;100;0.316063;0.212843;0.321017
40;calc wait;100;0.0143136;0.00163488;0.982231
40;calc bound;100;0.00351755;0.00106027;0.004349
40;calc iter;100;0.333975;0.314943;1.19707
40;total;1;37.4945;37.4945;37.4945
41;calc total;1;32.855;32.855;32.855
41;calc update async;100;2.83431e-05;9.563e-06;0.000200626
41;calc inner;100;0.316205;0.213344;0.320903
41;calc wait;100;0.00682447;0.00111494;0.233149
41;calc bound;100;0.00258307;0.0010794;0.00357673
41;calc iter;100;0.327833;0.246213;0.6626
41;total;1;37.4896;37.4896;37.4896
42;calc total;1;33.2243;33.2243;33.2243
42;calc update async;100;4.37854e-05;3.051e-05;0.000298341
42;calc inner;100;0.315856;0.213444;0.320923
42;calc wait;100;0.0130638;0.00224261;0.821265
42;calc bound;100;0.00242787;0.00137121;0.00364426
42;calc iter;100;0.331478;0.248388;1.03866
42;total;1;37.4889;37.4889;37.4889
0;calc total;1;33.4521;33.4521;33.4521
0;calc update async;100;0.000162332;6.338e-05;0.00506259
0;calc inner;100;0.314853;0.211966;0.319059
0;calc wait;100;0.0154376;0.00180023;0.603673
0;calc bound;100;0.00404732;0.00106363;0.00440967
0;calc iter;100;0.334519;0.321157;0.822951
0;total;1;37.4889;37.4889;37.4889
1;calc total;1;32.8541;32.8541;32.8541
1;calc update async;100;0.000168104;4.4417e-05;0.00849195
1;calc inner;100;0.31673;0.214447;0.320655
1;calc wait;100;0.00609618;0.000847587;0.221971
1;calc bound;100;0.00424963;0.00104381;0.00476952
1;calc iter;100;0.32854;0.320814;0.57625
1;total;1;37.4928;37.4928;37.4928
2;calc total;1;33.2175;33.2175;33.2175
2;calc update async;100;0.000127909;6.5652e-05;0.00173525
2;calc inner;100;0.315349;0.213364;0.319064
2;calc wait;100;0.0125813;0.00112723;0.809379
2;calc bound;100;0.00410937;0.00107479;0.00455642
2;calc iter;100;0.332171;0.274529;1.02711
2;total;1;37.4932;37.4932;37.4932
3;calc total;1;32.4089;32.4089;32.4089
3;calc update async;100;0.000103187;6.0558e-05;0.000742023
3;calc inner;100;0.316052;0.213931;0.319224
3;calc wait;100;0.00468095;0.00108633;0.00801716
3;calc bound;100;0.00321772;0.00109521;0.00458539
3;calc iter;100;0.324063;0.218756;0.330293
3;total;1;37.4783;37.4783;37.4783
4;calc total;1;33.4431;33.4431;33.4431
4;calc update async;100;0.000126733;4.664e-05;0.00498996
4;calc inner;100;0.315487;0.213087;0.318871
4;calc wait;100;0.016325;0.00113804;1.03577
4;calc bound;100;0.00244364;0.00110882;0.00453395
4;calc iter;100;0.334385;0.279838;1.25838
4;total;1;37.4816;37.4816;37.4816
5;calc total;1;32.8539;32.8539;32.8539
5;calc update async;100;0.000177995;6.3055e-05;0.00841536
5;calc inner;100;0.315386;0.213094;0.318656
5;calc wait;100;0.00779484;0.00177853;0.223623
5;calc bound;100;0.00303548;0.00105555;0.00427178
5;calc iter;100;0.328525;0.287316;0.659501
5;total;1;37.4903;37.4903;37.4903
6;calc total;1;33.2184;33.2184;33.2184
6;calc update async;100;2.45725e-05;1.3552e-05;0.000275225
6;calc inner;100;0.315544;0.213517;0.31948
6;calc wait;100;0.0115512;0.00129166;0.812545
6;calc bound;100;0.00251179;0.00183271;0.00302752
6;calc iter;100;0.332157;0.27447;1.02937
6;total;1;37.4891;37.4891;37.4891
7;calc total;1;32.4914;32.4914;32.4914
7;calc update async;100;2.78685e-05;1.5361e-05;0.000332937
7;calc inner;100;0.315618;0.212586;0.319112
7;calc wait;100;0.00267943;0.00115547;0.096186
7;calc bound;100;0.0022669;0.00121183;0.00264273
7;calc iter;100;0.324895;0.215288;0.362547
7;total;1;37.4838;37.4838;37.4838
8;calc total;1;33.4689;33.4689;33.4689
8;calc update async;100;2.147e-05;1.2815e-05;0.000134167
8;calc inner;100;0.316292;0.212875;0.319937
8;calc wait;100;0.0144424;0.00144229;0.979193
8;calc bound;100;0.00242718;0.00137601;0.00273291
8;calc iter;100;0.334646;0.323254;1.19358
8;total;1;37.4909;37.4909;37.4909
9;calc total;1;32.853;32.853;32.853
9;calc update async;100;2.09186e-05;1.1802e-05;0.000201627
9;calc inner;100;0.316697;0.213559;0.320102
9;calc wait;100;0.00677778;0.00144705;0.231029
9;calc bound;100;0.00243571;0.0012349;0.00282634
9;calc iter;100;0.328472;0.277023;0.658931
9;total;1;37.4784;37.4784;37.4784
10;calc total;1;33.2124;33.2124;33.2124
10;calc update async;100;2.4046e-05;1.1731e-05;0.000278628
10;calc inner;100;0.315538;0.213443;0.31917
10;calc wait;100;0.0139083;0.00123815;0.805212
10;calc bound;100;0.00251867;0.00129093;0.00277118
10;calc iter;100;0.332057;0.276985;1.02149
10;total;1;37.4901;37.4901;37.4901
11;calc total;1;32.4091;32.4091;32.4091
11;calc update async;100;2.36402e-05;1.2544e-05;0.000320509
11;calc inner;100;0.315558;0.214089;0.319341
11;calc wait;100;0.00575572;0.00197038;0.00876154
11;calc bound;100;0.00258552;0.00190658;0.00276667
11;calc iter;100;0.324038;0.219012;0.327794
11;total;1;37.485;37.485;37.485
12;calc total;1;33.4458;33.4458;33.4458
12;calc update async;100;3.04194e-05;1.8881e-05;0.00015245
12;calc inner;100;0.307808;0.211903;0.311681
12;calc wait;100;0.0135963;0.001343;0.593856
12;calc bound;100;0.00271515;0.00109329;0.00295036
12;calc iter;100;0.334368;0.320151;0.808112
12;total;1;37.485;37.485;37.485
13;calc total;1;32.8541;32.8541;32.8541
13;calc update async;100;3.65066e-05;1.611e-05;0.000184634
13;calc inner;100;0.307582;0.213055;0.311366
13;calc wait;100;0.00502555;0.000970985;0.232633
13;calc bound;100;0.00251711;0.00107358;0.00289443
13;calc iter;100;0.328444;0.235854;0.662387
13;total;1;37.488;37.488;37.488
14;calc total;1;33.2179;33.2179;33.2179
14;calc update async;100;3.4448e-05;1.8363e-05;0.000237617
14;calc inner;100;0.307744;0.2134;0.311812
14;calc wait;100;0.0119452;0.000979706;0.6186
14;calc bound;100;0.0024662;0.00105361;0.00301468
14;calc iter;100;0.332075;0.322589;0.833579
14;total;1;37.4836;37.4836;37.4836
15;calc total;1;32.5997;32.5997;32.5997
15;calc update async;100;3.05549e-05;1.5469e-05;0.00030523
15;calc inner;100;0.308027;0.212541;0.311746
15;calc wait;100;0.0037222;0.00123383;0.00584875
15;calc bound;100;0.00269851;0.00107432;0.00332224
15;calc iter;100;0.325879;0.215337;0.462418
15;total;1;37.4932;37.4932;37.4932
16;calc total;1;33.4521;33.4521;33.4521
16;calc update async;100;2.27479e-05;1.5276e-05;0.000129588
16;calc inner;100;0.30763;0.212807;0.311441
16;calc wait;100;0.0148011;0.00133752;0.854301
16;calc bound;100;0.00258198;0.00109013;0.00300966
16;calc iter;100;0.334398;0.322134;1.06861
16;total;1;37.487;37.487;37.487
17;calc total;1;32.8537;32.8537;32.8537
17;calc update async;100;2.93982e-05;1.4397e-05;0.000793278
17;calc inner;100;0.307664;0.21285;0.311705
17;calc wait;100;0.00726431;0.00114749;0.231239
17;calc bound;100;0.00265752;0.00109518;0.00300586
17;calc iter;100;0.32841;0.276147;0.659194
17;total;1;37.4837;37.4837;37.4837
18;calc total;1;33.217;33.217;33.217
18;calc update async;100;7.24646e-05;4.0467e-05;0.00104969
18;calc inner;100;0.307443;0.213141;0.311528
18;calc wait;100;0.0117298;0.0014439;0.812408
18;calc bound;100;0.00288072;0.0011162;0.00308455
18;calc iter;100;0.33191;0.232637;1.02951
18;total;1;37.4891;37.4891;37.4891
19;calc total;1;32.4085;32.4085;32.4085
19;calc update async;100;7.08905e-05;3.3863e-05;0.000769073
19;calc inner;100;0.307483;0.215854;0.311264
19;calc wait;100;0.00303933;0.00148875;0.0282285
19;calc bound;100;0.00274008;0.00132893;0.00303813
19;calc iter;100;0.323834;0.222091;0.34502
19;total;1;37.4865;37.4865;37.4865
20;calc total;1;33.4427;33.4427;33.4427
20;calc update async;100;0.000108306;3.5707e-05;0.00443162
20;calc inner;100;0.308284;0.213474;0.312669
20;calc wait;100;0.0134149;0.00115569;1.03918
20;calc bound;100;0.00267177;0.00170147;0.00404988
20;calc iter;100;0.334182;0.237731;1.26114
20;total;1;37.4877;37.4877;37.4877
21;calc total;1;32.8535;32.8535;32.8535
21;calc update async;100;0.000143236;3.7641e-05;0.00797647
21;calc inner;100;0.308146;0.213492;0.312368
21;calc wait;100;0.00881595;0.00155705;0.450072
21;calc bound;100;0.00269096;0.0016958;0.00438788
21;calc iter;100;0.328281;0.232338;0.675934
21;total;1;37.4953;37.4953;37.4953
22;calc total;1;33.2184;33.2184;33.2184
22;calc update async;100;6.84299e-05;3.5485e-05;0.000764898
22;calc inner;100;0.307567;0.21339;0.312002
22;calc wait;100;0.0145217;0.00158411;0.730147
22;calc bound;100;0.00288909;0.00148719;0.00309305
22;calc iter;100;0.331896;0.322594;0.945793
22;total;1;37.4941;37.4941;37.4941
23;calc total;1;32.4908;32.4908;32.4908
23;calc update async;100;6.68899e-05;3.8825e-05;0.000767043
23;calc inner;100;0.307359;0.214818;0.311632
23;calc wait;100;0.00705258;0.00110418;0.085029
23;calc bound;100;0.00293947;0.00118832;0.00311442
23;calc iter;100;0.324625;0.218433;0.33813
23;total;1;37.4795;37.4795;37.4795
43;calc total;1;32.4101;32.4101;32.4101
43;calc update async;100;5.06312e-05;3.0367e-05;0.000885909
43;calc inner;100;0.316169;0.218211;0.320625
43;calc wait;100;0.0043014;0.00157574;0.00703231
43;calc bound;100;0.00244883;0.0015647;0.00432317
43;calc iter;100;0.323347;0.226276;0.328222
43;total;1;37.4829;37.4829;37.4829
44;calc total;1;33.4458;33.4458;33.4458
44;calc update async;100;8.94534e-05;3.1481e-05;0.00424253
44;calc inner;100;0.317047;0.213245;0.321163
44;calc wait;100;0.0128373;0.00114588;1.04135
44;calc bound;100;0.0024102;0.00151356;0.00450788
44;calc iter;100;0.333726;0.250613;1.26285
44;total;1;37.4723;37.4723;37.4723
45;calc total;1;32.855;32.855;32.855
45;calc update async;100;9.28684e-05;3.3863e-05;0.00454943
45;calc inner;100;0.316998;0.213606;0.321696
45;calc wait;100;0.00536976;0.00114117;0.228667
45;calc bound;100;0.00228204;0.00133093;0.00411719
45;calc iter;100;0.327822;0.312093;0.579579
45;total;1;37.4769;37.4769;37.4769
46;calc total;1;33.2178;33.2178;33.2178
46;calc update async;100;4.7301e-05;3.0338e-05;0.000788125
46;calc inner;100;0.316731;0.213529;0.321752
46;calc wait;100;0.0121971;0.00117903;0.617995
46;calc bound;100;0.00233308;0.0013178;0.00313803
46;calc iter;100;0.331439;0.322156;0.833633
46;total;1;37.4925;37.4925;37.4925
47;calc total;1;32.6006;32.6006;32.6006
47;calc update async;100;4.78605e-05;2.9037e-05;0.000803903
47;calc inner;100;0.316849;0.213103;0.321491
47;calc wait;100;0.00605789;0.000981586;0.214661
47;calc bound;100;0.0022869;0.00119191;0.00301746
47;calc iter;100;0.325253;0.216369;0.444355
47;total;1;37.4811;37.4811;37.4811
MPI
Running Jacobi on 48 processors with (8, 6) elements.
Array Dimensions: 55000 54996
Block Dimensions: 6875 9166
== Energy Conservation Check ==
initial Energy:               25.000
  final Energy:               25.000
    Difference:               -0.000
== Time Statistics ==
Completed 100 iterations.
# unit_id;function_name;num_calls;avg_runtime;min_runtime;max_runtime
24;calc total;1;32.9141;32.9141;32.9141
24;calc update async;100;0.000168944;3.3875e-05;0.0103015
24;calc inner;100;0.314285;0.213296;0.31904
24;calc wait;100;0.00963996;0.000966376;0.589188
24;calc bound;100;0.00316155;0.0014777;0.00467269
24;calc iter;100;0.328962;0.263797;0.816656
24;total;1;37.347;37.347;37.347
25;calc total;1;32.4764;32.4764;32.4764
25;calc update async;100;7.12459e-05;3.1644e-05;0.000602745
25;calc inner;100;0.314289;0.213696;0.319239
25;calc wait;100;0.00504647;0.00127024;0.163267
25;calc bound;100;0.00306731;0.00139092;0.00434624
25;calc iter;100;0.324576;0.22089;0.415231
25;total;1;37.3478;37.3478;37.3478
26;calc total;1;32.6865;32.6865;32.6865
26;calc update async;100;0.000187024;3.1146e-05;0.0127935
26;calc inner;100;0.314133;0.217358;0.318823
26;calc wait;100;0.00774282;0.00138758;0.196252
26;calc bound;100;0.0028127;0.00123268;0.00347562
26;calc iter;100;0.326656;0.308305;0.42808
26;total;1;37.3559;37.3559;37.3559
27;calc total;1;32.6715;32.6715;32.6715
27;calc update async;100;0.000103764;2.8582e-05;0.00491211
27;calc inner;100;0.31452;0.218445;0.319359
27;calc wait;100;0.00652953;0.00147504;0.213582
27;calc bound;100;0.00269622;0.0012425;0.00322908
27;calc iter;100;0.326504;0.293969;0.464952
27;total;1;37.3573;37.3573;37.3573
28;calc total;1;32.8912;32.8912;32.8912
28;calc update async;100;0.000169865;3.0978e-05;0.0108486
28;calc inner;100;0.313725;0.213549;0.319089
28;calc wait;100;0.0103699;0.00168709;0.563039
28;calc bound;100;0.0029659;0.0014179;0.00427503
28;calc iter;100;0.328708;0.263265;0.791064
28;total;1;37.3572;37.3572;37.3572
29;calc total;1;32.3301;32.3301;32.3301
29;calc update async;100;7.17591e-05;3.1848e-05;0.000701953
29;calc inner;100;0.314519;0.224165;0.319386
29;calc wait;100;0.00346202;0.00101461;0.00863963
29;calc bound;100;0.00316725;0.00139995;0.00469092
29;calc iter;100;0.323117;0.237285;0.328111
29;total;1;37.3558;37.3558;37.3558
30;calc total;1;32.6673;32.6673;32.6673
30;calc update async;100;2.70129e-05;1.3031e-05;0.00025767
30;calc inner;100;0.314658;0.214559;0.319386
30;calc wait;100;0.00675679;0.00100935;0.361001
30;calc bound;100;0.00257596;0.00105574;0.00389676
30;calc iter;100;0.326573;0.241487;0.579773
30;total;1;37.3384;37.3384;37.3384
31;calc total;1;32.6461;32.6461;32.6461
31;calc update async;100;2.41387e-05;9.176e-06;0.000244064
31;calc inner;100;0.315109;0.217165;0.31944
31;calc wait;100;0.00469249;0.00111378;0.112089
31;calc bound;100;0.0026097;0.00106613;0.00327804
31;calc iter;100;0.326338;0.312594;0.392659
31;total;1;37.3558;37.3558;37.3558
32;calc total;1;32.8814;32.8814;32.8814
32;calc update async;100;2.53271e-05;8.841e-06;0.000190008
32;calc inner;100;0.314264;0.213423;0.318938
32;calc wait;100;0.00928179;0.00137875;0.461637
32;calc bound;100;0.00266106;0.00108894;0.00330693
32;calc iter;100;0.328691;0.255228;0.677176
32;total;1;37.3538;37.3538;37.3538
33;calc total;1;32.4226;32.4226;32.4226
33;calc update async;100;3.13573e-05;1.0684e-05;0.00019383
33;calc inner;100;0.314139;0.215125;0.319295
33;calc wait;100;0.00360008;0.00105963;0.0826877
33;calc bound;100;0.00265619;0.00110835;0.00384995
33;calc iter;100;0.324102;0.218222;0.365375
33;total;1;37.3549;37.3549;37.3549
34;calc total;1;32.6859;32.6859;32.6859
34;calc update async;100;3.05051e-05;1.0246e-05;0.000260596
34;calc inner;100;0.313509;0.21708;0.318948
34;calc wait;100;0.00738008;0.00124404;0.265028
34;calc bound;100;0.00270007;0.00108515;0.00358157
34;calc iter;100;0.326762;0.293115;0.485211
34;total;1;37.3438;37.3438;37.3438
35;calc total;1;32.6707;32.6707;32.6707
35;calc update async;100;2.84161e-05;1.2089e-05;0.000253693
35;calc inner;100;0.314616;0.217392;0.32029
35;calc wait;100;0.00412534;0.000983387;0.123688
35;calc bound;100;0.00264056;0.00106697;0.00427011
35;calc iter;100;0.326611;0.26168;0.566486
35;total;1;37.3517;37.3517;37.3517
36;calc total;1;32.8635;32.8635;32.8635
36;calc update async;100;2.39107e-05;1.19e-05;0.000250633
36;calc inner;100;0.315716;0.213104;0.320093
36;calc wait;100;0.00945016;0.00158286;0.395244
36;calc bound;100;0.00253279;0.00128857;0.00425129
36;calc iter;100;0.328576;0.288995;0.611586
36;total;1;37.3535;37.3535;37.3535
37;calc total;1;32.4835;32.4835;32.4835
37;calc update async;100;2.42472e-05;1.1212e-05;0.000359589
37;calc inner;100;0.315766;0.218137;0.320128
37;calc wait;100;0.00563145;0.00132055;0.0621327
37;calc bound;100;0.00250286;0.00136665;0.00343031
37;calc iter;100;0.324779;0.221187;0.371343
37;total;1;37.3519;37.3519;37.3519
38;calc total;1;32.6235;32.6235;32.6235
38;calc update async;100;2.33048e-05;1.1856e-05;0.000362559
38;calc inner;100;0.315914;0.219348;0.320391
38;calc wait;100;0.00646768;0.00129116;0.140884
38;calc bound;100;0.00248341;0.00152225;0.0033714
38;calc iter;100;0.326171;0.30444;0.383713
38;total;1;37.358;37.358;37.358
39;calc total;1;32.5676;32.5676;32.5676
39;calc update async;100;2.42615e-05;1.1933e-05;0.000291031
39;calc inner;100;0.31644;0.219288;0.320736
39;calc wait;100;0.00332647;0.00128267;0.0608227
39;calc bound;100;0.00244595;0.0012185;0.00344881
39;calc iter;100;0.325623;0.286071;0.368878
39;total;1;37.3561;37.3561;37.3561
40;calc total;1;32.9147;32.9147;32.9147
40;calc update async;100;2.28888e-05;1.2378e-05;0.00019585
40;calc inner;100;0.315605;0.212675;0.319606
40;calc wait;100;0.00863887;0.00131773;0.443941
40;calc bound;100;0.0024222;0.00131494;0.00429112
40;calc iter;100;0.329124;0.30882;0.658934
40;total;1;37.3528;37.3528;37.3528
41;calc total;1;32.4772;32.4772;32.4772
41;calc update async;100;2.3881e-05;1.1369e-05;0.000301752
41;calc inner;100;0.31514;0.217786;0.320036
41;calc wait;100;0.00413441;0.00117807;0.010825
41;calc bound;100;0.00249637;0.00151868;0.00446628
41;calc iter;100;0.324752;0.221492;0.403399
41;total;1;37.3579;37.3579;37.3579
42;calc total;1;32.6875;32.6875;32.6875
42;calc update async;100;0.000413768;2.9063e-05;0.0325786
42;calc inner;100;0.314847;0.218813;0.319448
42;calc wait;100;0.00812708;0.00140465;0.256499
42;calc bound;100;0.00306624;0.00105241;0.00403422
42;calc iter;100;0.326871;0.287741;0.493211
42;total;1;37.3591;37.3591;37.3591
43;calc total;1;32.6724;32.6724;32.6724
43;calc update async;100;0.000131414;3.4374e-05;0.0048299
43;calc inner;100;0.315646;0.218374;0.322825
43;calc wait;100;0.00607959;0.00117708;0.0475997
43;calc bound;100;0.00289254;0.00108898;0.0042886
43;calc iter;100;0.326681;0.307486;0.408118
43;total;1;37.3482;37.3482;37.3482
0;calc total;1;32.8814;32.8814;32.8814
0;calc update async;100;0.000144781;2.9567e-05;0.0101469
0;calc inner;100;0.316707;0.213594;0.321713
0;calc wait;100;0.00892101;0.00129439;0.457228
0;calc bound;100;0.0022348;0.00155664;0.0039236
0;calc iter;100;0.328462;0.283768;0.684899
0;total;1;37.3659;37.3659;37.3659
1;calc total;1;32.4241;32.4241;32.4241
1;calc update async;100;5.2537e-05;3.2949e-05;0.000836672
1;calc inner;100;0.318022;0.216257;0.32273
1;calc wait;100;0.00277538;0.00112222;0.021024
1;calc bound;100;0.0021604;0.00147018;0.00309746
1;calc iter;100;0.323894;0.220754;0.362294
1;total;1;37.3683;37.3683;37.3683
2;calc total;1;32.6864;32.6864;32.6864
2;calc update async;100;4.99591e-05;3.0863e-05;0.000699162
2;calc inner;100;0.316691;0.216598;0.321182
2;calc wait;100;0.00653632;0.00152604;0.266583
2;calc bound;100;0.0022849;0.00153862;0.00331723
2;calc iter;100;0.326536;0.283653;0.487202
2;total;1;37.3663;37.3663;37.3663
3;calc total;1;32.6711;32.6711;32.6711
3;calc update async;100;9.94874e-05;3.4907e-05;0.00480638
3;calc inner;100;0.316793;0.217178;0.32074
3;calc wait;100;0.00547415;0.00111943;0.233173
3;calc bound;100;0.00204169;0.00128241;0.00352534
3;calc iter;100;0.326396;0.298918;0.457552
3;total;1;37.3627;37.3627;37.3627
4;calc total;1;32.8641;32.8641;32.8641
4;calc update async;100;9.17233e-05;3.1304e-05;0.00492292
4;calc inner;100;0.315707;0.21398;0.319952
4;calc wait;100;0.00985929;0.00188963;0.442579
4;calc bound;100;0.0023458;0.00129868;0.00336419
4;calc iter;100;0.328323;0.282961;0.664763
4;total;1;37.3623;37.3623;37.3623
5;calc total;1;32.4838;32.4838;32.4838
5;calc update async;100;0.000684321;3.0459e-05;0.0641904
5;calc inner;100;0.315543;0.215613;0.323261
5;calc wait;100;0.00577837;0.00130689;0.0773894
5;calc bound;100;0.00226694;0.001698;0.0036254
5;calc iter;100;0.324497;0.285633;0.371532
5;total;1;37.3574;37.3574;37.3574
6;calc total;1;32.6241;32.6241;32.6241
6;calc update async;100;2.82708e-05;1.3117e-05;0.000255843
6;calc inner;100;0.316016;0.216029;0.325759
6;calc wait;100;0.00728513;0.00102693;0.268469
6;calc bound;100;0.00242889;0.00117625;0.0046883
6;calc iter;100;0.325895;0.27413;0.513681
6;total;1;37.3662;37.3662;37.3662
7;calc total;1;32.5691;32.5691;32.5691
7;calc update async;100;3.30778e-05;1.727e-05;0.000220643
7;calc inner;100;0.315851;0.215858;0.31999
7;calc wait;100;0.00448394;0.00134421;0.0312908
7;calc bound;100;0.00266365;0.00109151;0.00465704
7;calc iter;100;0.325376;0.274153;0.462814
7;total;1;37.3646;37.3646;37.3646
8;calc total;1;32.9141;32.9141;32.9141
8;calc update async;100;3.93723e-05;2.021e-05;0.00020811
8;calc inner;100;0.316788;0.212894;0.339928
8;calc wait;100;0.0083828;0.0011635;0.440612
8;calc bound;100;0.0035206;0.00107545;0.00502199
8;calc iter;100;0.328836;0.297717;0.6552
8;total;1;37.3656;37.3656;37.3656
9;calc total;1;32.4764;32.4764;32.4764
9;calc update async;100;4.03447e-05;1.7323e-05;0.00028227
9;calc inner;100;0.316601;0.214712;0.320424
9;calc wait;100;0.00346729;0.000927073;0.10267
9;calc bound;100;0.00386892;0.00104195;0.00452663
9;calc iter;100;0.324464;0.217651;0.397933
9;total;1;37.3583;37.3583;37.3583
10;calc total;1;32.6865;32.6865;32.6865
10;calc update async;100;3.92265e-05;1.5203e-05;0.000340693
10;calc inner;100;0.316314;0.216756;0.320517
10;calc wait;100;0.00644324;0.000953543;0.20998
10;calc bound;100;0.00366702;0.0010589;0.0043874
10;calc iter;100;0.326562;0.302036;0.428764
10;total;1;37.3593;37.3593;37.3593
11;calc total;1;32.6715;32.6715;32.6715
11;calc update async;100;3.473e-05;1.7825e-05;0.000284955
11;calc inner;100;0.316579;0.216886;0.320523
11;calc wait;100;0.0046846;0.00120703;0.0782179
11;calc bound;100;0.00288439;0.00108183;0.00427818
11;calc iter;100;0.326408;0.285164;0.467606
11;total;1;37.3505;37.3505;37.3505
12;calc total;1;32.8912;32.8912;32.8912
12;calc update async;100;2.35191e-05;1.2946e-05;0.000278003
12;calc inner;100;0.309164;0.213053;0.31502
12;calc wait;100;0.00982148;0.00113974;0.572878
12;calc bound;100;0.00247247;0.00109373;0.00332271
12;calc iter;100;0.32854;0.254415;0.789225
12;total;1;37.3699;37.3699;37.3699
13;calc total;1;32.3301;32.3301;32.3301
13;calc update async;100;2.40693e-05;1.1924e-05;0.000334408
13;calc inner;100;0.309218;0.223109;0.314677
13;calc wait;100;0.00446428;0.00127553;0.0209918
13;calc bound;100;0.00277534;0.00107795;0.00448707
13;calc iter;100;0.322922;0.228649;0.336789
13;total;1;37.3696;37.3696;37.3696
14;calc total;1;32.6673;32.6673;32.6673
14;calc update async;100;3.21996e-05;1.4017e-05;0.000276644
14;calc inner;100;0.308791;0.215809;0.314315
14;calc wait;100;0.00658461;0.00129992;0.347705
14;calc bound;100;0.00269951;0.00107431;0.00453523
14;calc iter;100;0.32634;0.255709;0.567114
14;total;1;37.3625;37.3625;37.3625
15;calc total;1;32.6462;32.6462;32.6462
15;calc update async;100;3.65609e-05;1.1784e-05;0.000269091
15;calc inner;100;0.308579;0.215787;0.314625
15;calc wait;100;0.0041791;0.0011529;0.137399
15;calc bound;100;0.00251053;0.00105285;0.00436112
15;calc iter;100;0.326141;0.290903;0.408733
15;total;1;37.3583;37.3583;37.3583
16;calc total;1;32.8814;32.8814;32.8814
16;calc update async;100;3.20212e-05;1.1306e-05;0.000168526
16;calc inner;100;0.308175;0.21327;0.314172
16;calc wait;100;0.010084;0.0014272;0.462561
16;calc bound;100;0.00246685;0.00104876;0.00330528
16;calc iter;100;0.328491;0.260654;0.678533
16;total;1;37.3672;37.3672;37.3672
17;calc total;1;32.4226;32.4226;32.4226
17;calc update async;100;2.80491e-05;9.168e-06;0.000368438
17;calc inner;100;0.309069;0.215493;0.315094
17;calc wait;100;0.0044849;0.00117643;0.0967713
17;calc bound;100;0.00262572;0.00106919;0.00296965
17;calc iter;100;0.323857;0.220874;0.364213
17;total;1;37.3636;37.3636;37.3636
18;calc total;1;32.6834;32.6834;32.6834
18;calc update async;100;5.08716e-05;3.1859e-05;0.000831144
18;calc inner;100;0.307165;0.215729;0.313424
18;calc wait;100;0.0117178;0.00237253;0.288798
18;calc bound;100;0.00291113;0.00113011;0.00429624
18;calc iter;100;0.326284;0.294014;0.514929
18;total;1;37.362;37.362;37.362
19;calc total;1;32.6707;32.6707;32.6707
19;calc update async;100;8.71056e-05;3.0612e-05;0.00455599
19;calc inner;100;0.307789;0.215943;0.314643
19;calc wait;100;0.00820079;0.00136873;0.194795
19;calc bound;100;0.00291041;0.00139785;0.00347504
19;calc iter;100;0.326208;0.256685;0.564207
19;total;1;37.358;37.358;37.358
20;calc total;1;32.8635;32.8635;32.8635
20;calc update async;100;9.1007e-05;3.1869e-05;0.00475264
20;calc inner;100;0.309213;0.213797;0.316529
20;calc wait;100;0.00848437;0.0012673;0.407829
20;calc bound;100;0.00279145;0.00137462;0.00303809
20;calc iter;100;0.328147;0.291729;0.628029
20;total;1;37.3597;37.3597;37.3597
21;calc total;1;32.4835;32.4835;32.4835
21;calc update async;100;0.000367655;3.6236e-05;0.0316746
21;calc inner;100;0.308964;0.213673;0.314755
21;calc wait;100;0.00427722;0.0015265;0.171157
21;calc bound;100;0.00270011;0.0013196;0.00355428
21;calc iter;100;0.324365;0.248787;0.433732
21;total;1;37.3667;37.3667;37.3667
22;calc total;1;32.6235;32.6235;32.6235
22;calc update async;100;5.81141e-05;3.2586e-05;0.000905849
22;calc inner;100;0.309117;0.21564;0.315133
22;calc wait;100;0.00703134;0.00178024;0.171183
22;calc bound;100;0.0027482;0.00181766;0.00440923
22;calc iter;100;0.325749;0.293361;0.404487
22;total;1;37.3634;37.3634;37.3634
23;calc total;1;32.5676;32.5676;32.5676
23;calc update async;100;9.61401e-05;3.3053e-05;0.00481696
23;calc inner;100;0.309592;0.215006;0.314449
23;calc wait;100;0.00653678;0.00107222;0.255132
23;calc bound;100;0.00294478;0.00164127;0.00456428
23;calc iter;100;0.325175;0.260399;0.479392
23;total;1;37.3685;37.3685;37.3685
44;calc total;1;32.8922;32.8922;32.8922
44;calc update async;100;0.000128167;4.1639e-05;0.00441819
44;calc inner;100;0.315753;0.213272;0.319929
44;calc wait;100;0.00935276;0.00112829;0.454387
44;calc bound;100;0.00337175;0.00111232;0.00476602
44;calc iter;100;0.328889;0.286603;0.675257
44;total;1;37.3521;37.3521;37.3521
45;calc total;1;32.485;32.485;32.485
45;calc update async;100;0.000539058;3.23e-05;0.0444489
45;calc inner;100;0.315876;0.218813;0.360658
45;calc wait;100;0.00437298;0.0015234;0.0462304
45;calc bound;100;0.00379363;0.00106678;0.00466212
45;calc iter;100;0.324842;0.268913;0.370556
45;total;1;37.3557;37.3557;37.3557
46;calc total;1;32.6682;32.6682;32.6682
46;calc update async;100;9.43053e-05;3.5573e-05;0.000636708
46;calc inner;100;0.31561;0.218543;0.32345
46;calc wait;100;0.0068429;0.000935711;0.23048
46;calc bound;100;0.00386486;0.00105346;0.00481374
46;calc iter;100;0.326679;0.303994;0.453131
46;total;1;37.3487;37.3487;37.3487
47;calc total;1;32.6478;32.6478;32.6478
47;calc update async;100;0.000162235;3.7576e-05;0.00739839
47;calc inner;100;0.31608;0.219239;0.330278
47;calc wait;100;0.00601701;0.000930991;0.224059
47;calc bound;100;0.00350674;0.00105139;0.00501866
47;calc iter;100;0.326478;0.287325;0.455723
47;total;1;37.3584;37.3584;37.3584
MPI
Running Jacobi on 48 processors with (8, 6) elements.
Array Dimensions: 55000 54996
Block Dimensions: 6875 9166
== Energy Conservation Check ==
initial Energy:               25.000
  final Energy:               25.000
    Difference:               -0.000
== Time Statistics ==
Completed 100 iterations.
# unit_id;function_name;num_calls;avg_runtime;min_runtime;max_runtime
24;calc total;1;32.9619;32.9619;32.9619
24;calc update async;100;0.00011403;3.4746e-05;0.00583328
24;calc inner;100;0.31448;0.213992;0.319345
24;calc wait;100;0.00849442;0.00142108;0.34541
24;calc bound;100;0.00286759;0.00203452;0.00319989
24;calc iter;100;0.329413;0.259187;0.787772
24;total;1;37.862;37.862;37.862
25;calc total;1;33.1379;33.1379;33.1379
25;calc update async;100;0.000121992;3.3516e-05;0.00630052
25;calc inner;100;0.314681;0.214176;0.318945
25;calc wait;100;0.0104842;0.00149516;0.61852
25;calc bound;100;0.00287391;0.0021685;0.00315995
25;calc iter;100;0.331192;0.302641;0.841413
25;total;1;37.8717;37.8717;37.8717
26;calc total;1;32.5194;32.5194;32.5194
26;calc update async;100;0.000104152;3.3705e-05;0.00439623
26;calc inner;100;0.314861;0.214919;0.3192
26;calc wait;100;0.00312597;0.00155587;0.00569835
26;calc bound;100;0.00274868;0.00191502;0.00310531
26;calc iter;100;0.325021;0.223871;0.379506
26;total;1;37.8642;37.8642;37.8642
27;calc total;1;32.6809;32.6809;32.6809
27;calc update async;100;9.85673e-05;3.708e-05;0.00391084
27;calc inner;100;0.314612;0.214717;0.319363
27;calc wait;100;0.00571888;0.00147588;0.165281
27;calc bound;100;0.0027213;0.00167935;0.00309875
27;calc iter;100;0.326635;0.260271;0.425171
27;total;1;37.8621;37.8621;37.8621
28;calc total;1;32.9614;32.9614;32.9614
28;calc update async;100;0.000109725;3.4175e-05;0.00541717
28;calc inner;100;0.313799;0.214222;0.318613
28;calc wait;100;0.0102409;0.00164442;0.356243
28;calc bound;100;0.00275924;0.00174953;0.003117
28;calc iter;100;0.329428;0.269739;0.658524
28;total;1;37.8673;37.8673;37.8673
29;calc total;1;33.139;33.139;33.139
29;calc update async;100;9.67269e-05;3.3297e-05;0.00403996
29;calc inner;100;0.314841;0.214622;0.320304
29;calc wait;100;0.00952449;0.00144317;0.327084
29;calc bound;100;0.00285985;0.00157882;0.00401404
29;calc iter;100;0.331204;0.293408;0.673452
29;total;1;37.864;37.864;37.864
30;calc total;1;32.397;32.397;32.397
30;calc update async;100;2.65624e-05;1.5364e-05;0.000291254
30;calc inner;100;0.314288;0.222186;0.318381
30;calc wait;100;0.00377853;0.00123708;0.0104113
30;calc bound;100;0.00272867;0.00107094;0.00374684
30;calc iter;100;0.323849;0.227879;0.329706
30;total;1;37.8622;37.8622;37.8622
31;calc total;1;32.6661;32.6661;32.6661
31;calc update async;100;3.18033e-05;1.4996e-05;0.000267496
31;calc inner;100;0.315057;0.215116;0.319834
31;calc wait;100;0.00559196;0.00114843;0.279275
31;calc bound;100;0.00285394;0.0010733;0.00420257
31;calc iter;100;0.326561;0.269861;0.498477
31;total;1;37.8717;37.8717;37.8717
32;calc total;1;32.9611;32.9611;32.9611
32;calc update async;100;3.25652e-05;1.4657e-05;0.000186619
32;calc inner;100;0.314633;0.214076;0.319105
32;calc wait;100;0.00666373;0.000965354;0.360556
32;calc bound;100;0.00288831;0.0010637;0.00462347
32;calc iter;100;0.329519;0.273747;0.790964
32;total;1;37.8545;37.8545;37.8545
33;calc total;1;33.1386;33.1386;33.1386
33;calc update async;100;3.32916e-05;1.6091e-05;0.000119824
33;calc inner;100;0.314502;0.214082;0.318612
33;calc wait;100;0.0101619;0.00126084;0.621826
33;calc bound;100;0.00284483;0.00106894;0.00434369
33;calc iter;100;0.331302;0.322058;0.838203
33;total;1;37.8541;37.8541;37.8541
34;calc total;1;32.5189;32.5189;32.5189
34;calc update async;100;3.00248e-05;1.5011e-05;0.00023055
34;calc inner;100;0.314075;0.215034;0.318322
34;calc wait;100;0.00551098;0.00132154;0.130093
34;calc bound;100;0.00289812;0.00109874;0.00471647
34;calc iter;100;0.325052;0.217979;0.389089
34;total;1;37.845;37.845;37.845
35;calc total;1;32.6801;32.6801;32.6801
35;calc update async;100;2.54457e-05;1.49e-05;0.000161639
35;calc inner;100;0.315017;0.214165;0.319314
35;calc wait;100;0.00551847;0.00102216;0.292764
35;calc bound;100;0.00261628;0.00109255;0.00361889
35;calc iter;100;0.326678;0.258091;0.510263
35;total;1;37.8556;37.8556;37.8556
36;calc total;1;32.9606;32.9606;32.9606
36;calc update async;100;2.32604e-05;1.1624e-05;0.000202637
36;calc inner;100;0.316856;0.213893;0.321475
36;calc wait;100;0.00795965;0.00134536;0.349772
36;calc bound;100;0.00244525;0.00142264;0.00311763
36;calc iter;100;0.329552;0.279708;0.786182
36;total;1;37.8532;37.8532;37.8532
37;calc total;1;33.1384;33.1384;33.1384
37;calc update async;100;2.30033e-05;1.266e-05;0.000245543
37;calc inner;100;0.317287;0.2141;0.321516
37;calc wait;100;0.0109544;0.00114637;0.755502
37;calc bound;100;0.00247592;0.00142102;0.00367442
37;calc iter;100;0.33133;0.272322;0.973402
37;total;1;37.8642;37.8642;37.8642
38;calc total;1;32.3865;32.3865;32.3865
38;calc update async;100;2.63104e-05;1.1901e-05;0.000254484
38;calc inner;100;0.317228;0.215746;0.321153
38;calc wait;100;0.00278954;0.00129908;0.00885029
38;calc bound;100;0.00251826;0.00159978;0.00431246
38;calc iter;100;0.323845;0.223282;0.328827
38;total;1;37.87;37.87;37.87
39;calc total;1;32.6516;32.6516;32.6516
39;calc update async;100;2.63245e-05;1.2329e-05;0.000310821
39;calc inner;100;0.317344;0.214141;0.320767
39;calc wait;100;0.00542984;0.00116521;0.270876
39;calc bound;100;0.00252295;0.00171813;0.00447801
39;calc iter;100;0.326477;0.274738;0.489304
39;total;1;37.8615;37.8615;37.8615
40;calc total;1;32.9624;32.9624;32.9624
40;calc update async;100;2.47114e-05;1.2657e-05;0.000278565
40;calc inner;100;0.31654;0.213832;0.320043
40;calc wait;100;0.00773168;0.00137421;0.350429
40;calc bound;100;0.00251773;0.001555;0.00423736
40;calc iter;100;0.329578;0.292594;0.780295
40;total;1;37.8617;37.8617;37.8617
41;calc total;1;33.1399;33.1399;33.1399
41;calc update async;100;2.22705e-05;1.2147e-05;0.000215598
41;calc inner;100;0.31586;0.213784;0.320292
41;calc wait;100;0.0105016;0.0015021;0.330905
41;calc bound;100;0.00244127;0.00144936;0.00336042
41;calc iter;100;0.331338;0.321381;0.687618
41;total;1;37.8644;37.8644;37.8644
42;calc total;1;32.5205;32.5205;32.5205
42;calc update async;100;9.3613e-05;5.1642e-05;0.00033118
42;calc inner;100;0.316312;0.214168;0.319855
42;calc wait;100;0.0059012;0.00121288;0.147875
42;calc bound;100;0.0028455;0.00110911;0.00416842
42;calc iter;100;0.325167;0.217363;0.395828
42;total;1;37.8715;37.8715;37.8715
43;calc total;1;32.6818;32.6818;32.6818
43;calc update async;100;0.000103732;4.8042e-05;0.000772739
43;calc inner;100;0.316304;0.213557;0.320257
43;calc wait;100;0.00711648;0.00138584;0.163376
43;calc bound;100;0.00326588;0.00105471;0.00468952
43;calc iter;100;0.326813;0.320958;0.403594
43;total;1;37.86;37.86;37.86
44;calc total;1;32.9624;32.9624;32.9624
44;calc update async;100;0.000154923;4.2542e-05;0.00612909
44;calc inner;100;0.316747;0.214451;0.321082
44;calc wait;100;0.00675235;0.000897284;0.355627
44;calc bound;100;0.00377756;0.00104809;0.00479447
44;calc iter;100;0.329623;0.27303;0.792024
44;total;1;37.8591;37.8591;37.8591
45;calc total;1;33.1399;33.1399;33.1399
45;calc update async;100;0.000143366;5.5229e-05;0.00469873
45;calc inner;100;0.316715;0.214241;0.321289
45;calc wait;100;0.010623;0.00108379;0.739851
45;calc bound;100;0.00379771;0.0010634;0.00470471
45;calc iter;100;0.331396;0.283398;0.960353
45;total;1;37.8682;37.8682;37.8682
46;calc total;1;32.3981;32.3981;32.3981
46;calc update async;100;0.000107476;5.6744e-05;0.000987773
46;calc inner;100;0.316901;0.21489;0.322654
46;calc wait;100;0.00356117;0.0011692;0.0164173
46;calc bound;100;0.00338224;0.00106306;0.00504925
46;calc iter;100;0.323957;0.218332;0.334668
46;total;1;37.8564;37.8564;37.8564
47;calc total;1;32.6672;32.6672;32.6672
47;calc update async;100;9.49103e-05;4.3821e-05;0.000976683
47;calc inner;100;0.317041;0.213828;0.320846
47;calc wait;100;0.00657176;0.00119179;0.272033
47;calc bound;100;0.0029201;0.00113443;0.004262
47;calc iter;100;0.326631;0.269659;0.488634
47;total;1;37.8612;37.8612;37.8612
0;calc total;1;32.9624;32.9624;32.9624
0;calc update async;100;8.16716e-05;3.0471e-05;0.00437412
0;calc inner;100;0.316581;0.214213;0.320557
0;calc wait;100;0.00751188;0.00150213;0.357171
0;calc bound;100;0.00226037;0.00177454;0.00287787
0;calc iter;100;0.32893;0.257229;0.799901
0;total;1;37.8441;37.8441;37.8441
1;calc total;1;33.139;33.139;33.139
1;calc update async;100;8.95802e-05;3.1167e-05;0.00512591
1;calc inner;100;0.317538;0.214669;0.321694
1;calc wait;100;0.010434;0.00126527;0.625574
1;calc bound;100;0.00225667;0.00145824;0.00290418
1;calc iter;100;0.330698;0.295416;0.847669
1;total;1;37.8616;37.8616;37.8616
2;calc total;1;32.5194;32.5194;32.5194
2;calc update async;100;0.000135139;3.0739e-05;0.00899789
2;calc inner;100;0.316761;0.215701;0.320906
2;calc wait;100;0.00275117;0.00111908;0.030341
2;calc bound;100;0.00219256;0.00156508;0.00298972
2;calc iter;100;0.32452;0.227932;0.362732
2;total;1;37.8589;37.8589;37.8589
3;calc total;1;32.6804;32.6804;32.6804
3;calc update async;100;5.03614e-05;3.0843e-05;0.000707152
3;calc inner;100;0.316643;0.214269;0.320784
3;calc wait;100;0.00592475;0.00111573;0.174904
3;calc bound;100;0.002304;0.00149589;0.00390557
3;calc iter;100;0.326137;0.257646;0.405743
3;total;1;37.8624;37.8624;37.8624
4;calc total;1;32.9609;32.9609;32.9609
4;calc update async;100;8.38313e-05;2.8396e-05;0.00458254
4;calc inner;100;0.316027;0.214035;0.32127
4;calc wait;100;0.0090046;0.0013784;0.345249
4;calc bound;100;0.00227495;0.00161416;0.00309543
4;calc iter;100;0.328921;0.273961;0.657682
4;total;1;37.8555;37.8555;37.8555
5;calc total;1;33.1388;33.1388;33.1388
5;calc update async;100;8.88774e-05;2.9664e-05;0.00501104
5;calc inner;100;0.315591;0.214159;0.320996
5;calc wait;100;0.0102413;0.00143497;0.33752
5;calc bound;100;0.0022729;0.00146521;0.00308024
5;calc iter;100;0.3307;0.294051;0.672555
5;total;1;37.8576;37.8576;37.8576
6;calc total;1;32.387;32.387;32.387
6;calc update async;100;2.96933e-05;1.4825e-05;0.000270832
6;calc inner;100;0.316387;0.223109;0.320871
6;calc wait;100;0.00399692;0.00116918;0.010818
6;calc bound;100;0.00246274;0.0013695;0.00455024
6;calc iter;100;0.323179;0.230091;0.330535
6;total;1;37.8449;37.8449;37.8449
7;calc total;1;32.6521;32.6521;32.6521
7;calc update async;100;3.60596e-05;1.3904e-05;0.000270984
7;calc inner;100;0.316104;0.214842;0.320358
7;calc wait;100;0.00614934;0.00148084;0.277
7;calc bound;100;0.00328916;0.00106324;0.00441352
7;calc iter;100;0.325858;0.259185;0.496019
7;total;1;37.8619;37.8619;37.8619
8;calc total;1;32.9619;32.9619;32.9619
8;calc update async;100;3.9677e-05;1.5741e-05;0.000263249
8;calc inner;100;0.317004;0.21401;0.321095
8;calc wait;100;0.00594743;0.00115175;0.350987
8;calc bound;100;0.00373004;0.00106713;0.00460882
8;calc iter;100;0.328963;0.28301;0.780616
8;total;1;37.8554;37.8554;37.8554
9;calc total;1;33.138;33.138;33.138
9;calc update async;100;3.7982e-05;2.2691e-05;0.000167809
9;calc inner;100;0.316807;0.214181;0.320642
9;calc wait;100;0.00978463;0.000939466;0.620842
9;calc bound;100;0.00376777;0.00103949;0.00445207
9;calc iter;100;0.330726;0.32204;0.836919
9;total;1;37.8487;37.8487;37.8487
10;calc total;1;32.5194;32.5194;32.5194
10;calc update async;100;3.90608e-05;1.8385e-05;0.000349155
10;calc inner;100;0.316714;0.215155;0.320683
10;calc wait;100;0.00415749;0.0011333;0.141249
10;calc bound;100;0.00329796;0.00107619;0.004409
10;calc iter;100;0.324536;0.218228;0.397837
10;total;1;37.8517;37.8517;37.8517
11;calc total;1;32.6809;32.6809;32.6809
11;calc update async;100;3.15051e-05;1.5037e-05;0.000268593
11;calc inner;100;0.316904;0.214285;0.320985
11;calc wait;100;0.00613008;0.00110554;0.304325
11;calc bound;100;0.00272873;0.00108569;0.00419155
11;calc iter;100;0.326134;0.256094;0.522575
11;total;1;37.8528;37.8528;37.8528
12;calc total;1;32.9614;32.9614;32.9614
12;calc update async;100;2.37856e-05;1.122e-05;0.000230512
12;calc inner;100;0.309854;0.213962;0.31649
12;calc wait;100;0.0077831;0.00123168;0.360536
12;calc bound;100;0.00256572;0.00109804;0.00301877
12;calc iter;100;0.328894;0.267734;0.798128
12;total;1;37.851;37.851;37.851
13;calc total;1;33.139;33.139;33.139
13;calc update async;100;2.53716e-05;9.311e-06;0.000205415
13;calc inner;100;0.309618;0.213993;0.316244
13;calc wait;100;0.0116285;0.00163506;0.744398
13;calc bound;100;0.0026979;0.0010804;0.00322039
13;calc iter;100;0.330671;0.284365;0.960617
13;total;1;37.8435;37.8435;37.8435
14;calc total;1;32.397;32.397;32.397
14;calc update async;100;3.74471e-05;1.1074e-05;0.000404831
14;calc inner;100;0.309505;0.214993;0.316766
14;calc wait;100;0.00285839;0.00117527;0.0213849
14;calc bound;100;0.00248725;0.00107085;0.00295001
14;calc iter;100;0.323295;0.217837;0.332467
14;total;1;37.846;37.846;37.846
15;calc total;1;32.6661;32.6661;32.6661
15;calc update async;100;3.40848e-05;1.0222e-05;0.000288839
15;calc inner;100;0.309453;0.213814;0.316386
15;calc wait;100;0.00623286;0.00124893;0.272308
15;calc bound;100;0.00247837;0.00106803;0.00299493
15;calc iter;100;0.325988;0.27723;0.488051
15;total;1;37.8493;37.8493;37.8493
16;calc total;1;32.9611;32.9611;32.9611
16;calc update async;100;2.90642e-05;1.5247e-05;0.000190917
16;calc inner;100;0.309092;0.213766;0.315363
16;calc wait;100;0.00771877;0.0012091;0.360893
16;calc bound;100;0.00260747;0.00108172;0.00290921
16;calc iter;100;0.328919;0.270101;0.791307
16;total;1;37.8619;37.8619;37.8619
17;calc total;1;33.1386;33.1386;33.1386
17;calc update async;100;2.40928e-05;1.3928e-05;0.000187954
17;calc inner;100;0.308579;0.213661;0.315362
17;calc wait;100;0.00939582;0.00110103;0.322631
17;calc bound;100;0.00245757;0.00106071;0.00299225
17;calc iter;100;0.33067;0.318735;0.702713
17;total;1;37.8412;37.8412;37.8412
18;calc total;1;32.5189;32.5189;32.5189
18;calc update async;100;0.000128406;3.2392e-05;0.00835675
18;calc inner;100;0.308234;0.214158;0.316383
18;calc wait;100;0.00762618;0.00158411;0.153999
18;calc bound;100;0.00302507;0.00122557;0.00434313
18;calc iter;100;0.324279;0.225373;0.404321
18;total;1;37.8575;37.8575;37.8575
19;calc total;1;32.6801;32.6801;32.6801
19;calc update async;100;4.65584e-05;2.7567e-05;0.000629715
19;calc inner;100;0.308663;0.213495;0.315978
19;calc wait;100;0.00846945;0.00174336;0.17151
19;calc bound;100;0.00287386;0.00126611;0.00347416
19;calc iter;100;0.325942;0.317582;0.387592
19;total;1;37.8594;37.8594;37.8594
20;calc total;1;32.9605;32.9605;32.9605
20;calc update async;100;0.000132878;3.087e-05;0.00897907
20;calc inner;100;0.309955;0.214049;0.316004
20;calc wait;100;0.00633286;0.00156172;0.340994
20;calc bound;100;0.00264097;0.0012444;0.00306949
20;calc iter;100;0.328768;0.283597;0.77907
20;total;1;37.8577;37.8577;37.8577
21;calc total;1;33.1384;33.1384;33.1384
21;calc update async;100;9.4066e-05;3.1133e-05;0.0048688
21;calc inner;100;0.309777;0.214467;0.316794
21;calc wait;100;0.0106694;0.00152717;0.750666
21;calc bound;100;0.00267629;0.00123567;0.00361278
21;calc iter;100;0.330558;0.268114;0.97293
21;total;1;37.8646;37.8646;37.8646
22;calc total;1;32.3865;32.3865;32.3865
22;calc update async;100;5.34649e-05;3.3248e-05;0.000862269
22;calc inner;100;0.309623;0.215731;0.31705
22;calc wait;100;0.00480253;0.00105383;0.0089454
22;calc bound;100;0.00288958;0.00127292;0.00441457
22;calc iter;100;0.323025;0.222093;0.3291
22;total;1;37.8519;37.8519;37.8519
23;calc total;1;32.6516;32.6516;32.6516
23;calc update async;100;5.38339e-05;3.2012e-05;0.000798845
23;calc inner;100;0.309222;0.214842;0.317042
23;calc wait;100;0.00820411;0.00107474;0.27238
23;calc bound;100;0.00308343;0.00139761;0.00478877
23;calc iter;100;0.325665;0.272145;0.492501
23;total;1;37.8462;37.8462;37.8462
