# Supplementary material for: A Halo abstraction for distributed n-dimensional structured grids within the C++ PGAS library DASH
Source: PeerJ Comput Sci. 2023 Feb 3;9:e1203. doi: 10.7717/peerj-cs.1203 (PMC10280232; doi:10.7717/peerj-cs.1203)
Supplement: Supplemental Information 2 [file peerj-cs-09-1203-s002.gz › raw_haswell/res_2d/strong/plain/heat2d_n16_c24_55000_21918174.out]

DASH
InitEnergy=25.00000
EndEnergy=25.00000
DiffEnergy=-0.00000
Matrixspec: 55000 x 55000
Iterations: 100
# unit_id;function_name;num_calls;avg_runtime;min_runtime;max_runtime
0;initialize;1;4.54275;4.54275;4.54275
0;async;100;0.01051;0.00023;0.05508
0;inner;100;0.03183;0.02062;0.03978
0;wait;100;0.00003;0.00002;0.00006
0;boundary;100;0.00085;0.00048;0.00167
0;calc iter;100;0.04322;0.03084;0.07735
0;calc total;1;4.32675;4.32675;4.32675
0;total;1;9.47658;9.47658;9.47658
24;initialize;1;4.35728;4.35728;4.35728
24;async;100;0.0094721;0.000103068;0.0675597
24;inner;100;0.0328267;0.021873;0.0397476
24;wait;100;3.0632e-05;1.456e-05;7.7912e-05
24;boundary;100;0.000915582;0.000495949;0.00148906
24;calc iter;100;0.0432467;0.0271181;0.0982383
24;calc total;1;4.32675;4.32675;4.32675
24;total;1;9.29749;9.29749;9.29749
25;initialize;1;4.35731;4.35731;4.35731
25;async;100;0.0098313;0.000158247;0.0517519
25;inner;100;0.0323592;0.0225717;0.0396875
25;wait;100;3.25206e-05;1.6474e-05;5.6821e-05
25;boundary;100;0.00102502;0.00050116;0.00186081
25;calc iter;100;0.0432497;0.0274126;0.0781394
25;calc total;1;4.32675;4.32675;4.32675
25;total;1;9.29747;9.29747;9.29747
26;initialize;1;4.35732;4.35732;4.35732
26;async;100;0.00932835;9.8646e-05;0.046729
26;inner;100;0.0330735;0.0227463;0.0399617
26;wait;100;2.67632e-05;1.3284e-05;5.1782e-05
26;boundary;100;0.000822135;0.00048471;0.0015577
26;calc iter;100;0.0432523;0.0275128;0.0741803
26;calc total;1;4.32675;4.32675;4.32675
26;total;1;9.29748;9.29748;9.29748
27;initialize;1;4.35731;4.35731;4.35731
27;async;100;0.00963416;0.000220876;0.0494163
27;inner;100;0.0327475;0.0228575;0.039606
27;wait;100;2.87693e-05;1.4001e-05;6.9796e-05
27;boundary;100;0.000836746;0.000490656;0.00162977
27;calc iter;100;0.0432486;0.0270467;0.0776077
27;calc total;1;4.32675;4.32675;4.32675
27;total;1;9.29748;9.29748;9.29748
28;initialize;1;4.35728;4.35728;4.35728
28;async;100;0.00988824;0.00020612;0.0465243
28;inner;100;0.0325151;0.0215925;0.0398136
28;wait;100;2.69117e-05;1.3802e-05;6.043e-05
28;boundary;100;0.00081276;0.000510681;0.00134243
28;calc iter;100;0.0432445;0.0292098;0.0746144
28;calc total;1;4.32675;4.32675;4.32675
28;total;1;9.29749;9.29749;9.29749
29;initialize;1;4.35728;4.35728;4.35728
29;async;100;0.00948563;0.00021946;0.0485135
29;inner;100;0.0328248;0.0227658;0.0396376
29;wait;100;2.70498e-05;1.4586e-05;8.6893e-05
29;boundary;100;0.000907649;0.000517477;0.00179647
29;calc iter;100;0.0432466;0.028763;0.0781526
29;calc total;1;4.32675;4.32675;4.32675
29;total;1;9.29748;9.29748;9.29748
30;initialize;1;4.35727;4.35727;4.35727
30;async;100;0.0097866;0.000103701;0.0512789
30;inner;100;0.0326522;0.0227709;0.0396424
30;wait;100;2.4415e-05;1.4182e-05;6.6325e-05
30;boundary;100;0.000782231;0.0005057;0.00136362
30;calc iter;100;0.0432469;0.0290764;0.0789539
30;calc total;1;4.32675;4.32675;4.32675
30;total;1;9.29748;9.29748;9.29748
96;initialize;1;4.33502;4.33502;4.33502
96;async;100;0.0111071;0.00012482;0.0544422
96;inner;100;0.0312885;0.0204027;0.0397358
96;wait;100;2.82196e-05;1.4804e-05;6.3915e-05
96;boundary;100;0.000829362;0.000498895;0.00151266
96;calc iter;100;0.0432544;0.0295285;0.0779972
96;calc total;1;4.32675;4.32675;4.32675
96;total;1;9.27048;9.27048;9.27048
31;initialize;1;4.35726;4.35726;4.35726
31;async;100;0.0093765;0.000102125;0.0499174
31;inner;100;0.0330339;0.023066;0.0398242
31;wait;100;2.55039e-05;1.4101e-05;5.5157e-05
31;boundary;100;0.000809453;0.000520583;0.00143191
31;calc iter;100;0.0432466;0.028182;0.0795064
31;calc total;1;4.32675;4.32675;4.32675
31;total;1;9.29747;9.29747;9.29747
72;initialize;1;4.31998;4.31998;4.31998
72;async;100;0.0102559;0.000109036;0.0683818
72;inner;100;0.0320777;0.0214631;0.0400576
72;wait;100;3.06533e-05;1.5085e-05;4.921e-05
72;boundary;100;0.000886844;0.000502367;0.00143152
72;calc iter;100;0.0432526;0.0270611;0.100134
72;calc total;1;4.32675;4.32675;4.32675
72;total;1;9.26184;9.26184;9.26184
48;initialize;1;4.31657;4.31657;4.31657
48;async;100;0.0104894;0.000139467;0.0569875
48;inner;100;0.0318797;0.0201024;0.0397882
48;wait;100;2.80006e-05;1.3708e-05;4.4871e-05
48;boundary;100;0.000838458;0.000490328;0.00149916
48;calc iter;100;0.0432372;0.0294319;0.0871122
48;calc total;1;4.32675;4.32675;4.32675
48;total;1;9.25216;9.25216;9.25216
97;initialize;1;4.33499;4.33499;4.33499
97;async;100;0.0110997;0.000238765;0.0513636
97;inner;100;0.0313233;0.0211828;0.0394887
97;wait;100;2.77972e-05;1.4241e-05;7.6928e-05
97;boundary;100;0.000799202;0.000494942;0.00141111
97;calc iter;100;0.0432516;0.0282123;0.0800976
97;calc total;1;4.32675;4.32675;4.32675
97;total;1;9.27046;9.27046;9.27046
32;initialize;1;4.3573;4.3573;4.3573
32;async;100;0.00943405;0.000116196;0.0543646
32;inner;100;0.0329672;0.0227474;0.0398182
32;wait;100;2.6868e-05;1.3954e-05;6.7334e-05
32;boundary;100;0.000814652;0.000485797;0.00166019
32;calc iter;100;0.0432442;0.0304265;0.0830229
32;calc total;1;4.32675;4.32675;4.32675
32;total;1;9.29746;9.29746;9.29746
73;initialize;1;4.32003;4.32003;4.32003
73;async;100;0.0107862;0.000239722;0.0588419
73;inner;100;0.0315205;0.0212705;0.0397767
73;wait;100;3.16274e-05;1.5676e-05;7.6337e-05
73;boundary;100;0.000916631;0.000513205;0.00161708
73;calc iter;100;0.0432566;0.02735;0.0854435
73;calc total;1;4.32675;4.32675;4.32675
73;total;1;9.26185;9.26185;9.26185
49;initialize;1;4.31661;4.31661;4.31661
49;async;100;0.010518;0.000111897;0.0596797
49;inner;100;0.0318401;0.0201194;0.0397069
49;wait;100;2.77783e-05;1.464e-05;5.8816e-05
49;boundary;100;0.000850272;0.00051895;0.00159686
49;calc iter;100;0.0432378;0.0271894;0.0851146
49;calc total;1;4.32675;4.32675;4.32675
49;total;1;9.25214;9.25214;9.25214
98;initialize;1;4.33503;4.33503;4.33503
98;async;100;0.0111815;0.000148961;0.0507505
98;inner;100;0.0312834;0.0203905;0.0398572
98;wait;100;2.41542e-05;1.5192e-05;4.7635e-05
98;boundary;100;0.000762962;0.000506837;0.00149492
98;calc iter;100;0.0432535;0.0277704;0.0834069
98;calc total;1;4.32675;4.32675;4.32675
98;total;1;9.27044;9.27044;9.27044
33;initialize;1;4.35732;4.35732;4.35732
33;async;100;0.0097645;0.000107573;0.0577489
33;inner;100;0.0325663;0.0217215;0.0399181
33;wait;100;2.73592e-05;1.408e-05;5.6132e-05
33;boundary;100;0.000884939;0.000488588;0.00159024
33;calc iter;100;0.0432447;0.0280081;0.0826264
33;calc total;1;4.32675;4.32675;4.32675
33;total;1;9.29748;9.29748;9.29748
74;initialize;1;4.32001;4.32001;4.32001
74;async;100;0.0103858;0.000178337;0.0537192
74;inner;100;0.0320415;0.0222944;0.0400371
74;wait;100;2.51958e-05;1.3747e-05;4.8287e-05
74;boundary;100;0.000808198;0.000486807;0.0015005
74;calc iter;100;0.0432621;0.0268452;0.0783079
74;calc total;1;4.32675;4.32675;4.32675
74;total;1;9.26186;9.26186;9.26186
50;initialize;1;4.31657;4.31657;4.31657
50;async;100;0.0105917;0.00014253;0.0740688
50;inner;100;0.0317768;0.0204003;0.0398205
50;wait;100;2.70811e-05;1.3185e-05;4.8274e-05
50;boundary;100;0.000840628;0.000487621;0.00162685
50;calc iter;100;0.0432377;0.0276242;0.0978442
50;calc total;1;4.32675;4.32675;4.32675
50;total;1;9.25212;9.25212;9.25212
99;initialize;1;4.33503;4.33503;4.33503
99;async;100;0.0106573;0.000101041;0.0483054
99;inner;100;0.0318143;0.022137;0.040069
99;wait;100;2.37417e-05;1.3695e-05;5.1283e-05
99;boundary;100;0.000755386;0.000484728;0.00152589
99;calc iter;100;0.043252;0.0257479;0.0737775
99;calc total;1;4.32675;4.32675;4.32675
99;total;1;9.27044;9.27044;9.27044
34;initialize;1;4.35733;4.35733;4.35733
34;async;100;0.0101929;0.000221737;0.0620745
34;inner;100;0.032122;0.0202868;0.0399471
34;wait;100;2.86864e-05;1.2772e-05;9.5144e-05
75;initialize;1;4.32001;4.32001;4.32001
75;async;100;0.0100657;0.000108712;0.0532531
75;inner;100;0.0323684;0.0223515;0.0401299
75;wait;100;2.31279e-05;1.3277e-05;4.4928e-05
75;boundary;100;0.000804297;0.000488001;0.00151488
75;calc iter;100;0.0432629;0.0264784;0.0819408
75;calc total;1;4.32676;4.32676;4.32676
75;total;1;9.26185;9.26185;9.26185
51;initialize;1;4.31667;4.31667;4.31667
51;async;100;0.0106372;0.000118867;0.0536782
51;inner;100;0.0317086;0.0206759;0.0396538
51;wait;100;2.92823e-05;1.5106e-05;6.466e-05
51;boundary;100;0.000859353;0.000504346;0.00142679
51;calc iter;100;0.0432361;0.0295129;0.0776687
51;calc total;1;4.32675;4.32675;4.32675
51;total;1;9.2522;9.2522;9.2522
100;initialize;1;4.33504;4.33504;4.33504
100;async;100;0.0108853;0.000334162;0.0466336
100;inner;100;0.0315767;0.0205083;0.0399081
100;wait;100;2.4308e-05;1.4639e-05;4.4732e-05
100;boundary;100;0.000764521;0.0004998;0.00140612
100;calc iter;100;0.0432521;0.0323533;0.0718307
100;calc total;1;4.32675;4.32675;4.32675
100;total;1;9.27047;9.27047;9.27047
34;boundary;100;0.000896253;0.000488798;0.00164089
34;calc iter;100;0.0432415;0.0281439;0.087244
34;calc total;1;4.32675;4.32675;4.32675
34;total;1;9.29749;9.29749;9.29749
76;initialize;1;4.32002;4.32002;4.32002
76;async;100;0.0101789;0.000122588;0.0549233
76;inner;100;0.0323012;0.0217305;0.0401232
76;wait;100;2.38439e-05;1.3895e-05;5.2448e-05
76;boundary;100;0.000756799;0.000489378;0.00122295
76;calc iter;100;0.0432617;0.0277944;0.0834627
76;calc total;1;4.32676;4.32676;4.32676
76;total;1;9.26187;9.26187;9.26187
52;initialize;1;4.31655;4.31655;4.31655
52;async;100;0.0105359;0.000101516;0.0519491
52;inner;100;0.0318828;0.0203648;0.0394969
52;wait;100;2.51309e-05;1.2977e-05;7.4546e-05
52;boundary;100;0.000791212;0.00048144;0.00139737
52;calc iter;100;0.0432365;0.029486;0.0735904
52;calc total;1;4.32675;4.32675;4.32675
52;total;1;9.25212;9.25212;9.25212
120;initialize;1;4.37946;4.37946;4.37946
120;async;100;0.0109444;0.000166073;0.0607712
120;inner;100;0.0314461;0.0211688;0.0393295
120;wait;100;2.65329e-05;1.3641e-05;5.2789e-05
120;boundary;100;0.000825294;0.000520372;0.00137123
120;calc iter;100;0.0432436;0.0262237;0.0905798
120;calc total;1;4.32675;4.32675;4.32675
120;total;1;9.30104;9.30104;9.30104
101;initialize;1;4.33503;4.33503;4.33503
101;async;100;0.0102766;0.000130039;0.0510021
101;inner;100;0.0321732;0.0218852;0.0401659
101;wait;100;2.43999e-05;1.3806e-05;4.3989e-05
101;boundary;100;0.000777765;0.00048477;0.00120159
101;calc iter;100;0.0432533;0.0308811;0.075071
101;calc total;1;4.32675;4.32675;4.32675
101;total;1;9.27045;9.27045;9.27045
35;initialize;1;4.35728;4.35728;4.35728
35;async;100;0.00991802;0.000106264;0.0494347
35;inner;100;0.0323449;0.0212968;0.0395938
35;wait;100;3.01657e-05;1.3452e-05;6.1894e-05
35;boundary;100;0.000946885;0.000466949;0.0014157
35;calc iter;100;0.0432417;0.0286914;0.0803289
35;calc total;1;4.32675;4.32675;4.32675
35;total;1;9.29749;9.29749;9.29749
77;initialize;1;4.32;4.32;4.32
77;async;100;0.00991658;0.000103632;0.0446324
77;inner;100;0.0325354;0.0230663;0.0400683
77;wait;100;2.66253e-05;1.4583e-05;4.6615e-05
77;boundary;100;0.000779657;0.000498371;0.00138782
77;calc iter;100;0.0432596;0.0304266;0.0728856
77;calc total;1;4.32675;4.32675;4.32675
77;total;1;9.26186;9.26186;9.26186
53;initialize;1;4.31661;4.31661;4.31661
53;async;100;0.0105078;0.000159042;0.0592739
53;inner;100;0.0318338;0.0208383;0.0395592
53;wait;100;2.93687e-05;1.411e-05;7.5704e-05
53;boundary;100;0.000862534;0.000498313;0.00159785
53;calc iter;100;0.043235;0.0295333;0.0820941
53;calc total;1;4.32675;4.32675;4.32675
53;total;1;9.25219;9.25219;9.25219
121;initialize;1;4.37946;4.37946;4.37946
121;async;100;0.0107784;0.000169674;0.0550641
121;inner;100;0.0315712;0.0218682;0.0394412
121;wait;100;2.99325e-05;1.5502e-05;6.8915e-05
121;boundary;100;0.000862434;0.000495899;0.00141993
121;calc iter;100;0.0432431;0.0267283;0.0846909
121;calc total;1;4.32675;4.32675;4.32675
121;total;1;9.30104;9.30104;9.30104
102;initialize;1;4.33507;4.33507;4.33507
102;async;100;0.0108964;0.000334624;0.0832045
102;inner;100;0.0315301;0.020549;0.0397115
102;wait;100;2.4982e-05;1.3213e-05;7.3172e-05
102;boundary;100;0.000798107;0.000519281;0.00124994
102;calc iter;100;0.0432507;0.0276697;0.106331
102;calc total;1;4.32675;4.32675;4.32675
102;total;1;9.27047;9.27047;9.27047
36;initialize;1;4.35731;4.35731;4.35731
36;async;100;0.0101361;0.000118194;0.0497036
36;inner;100;0.0321643;0.0212007;0.0396448
36;wait;100;2.94527e-05;1.5399e-05;6.0298e-05
36;boundary;100;0.000903338;0.000505999;0.00157555
36;calc iter;100;0.0432349;0.0318887;0.0744356
36;calc total;1;4.32675;4.32675;4.32675
36;total;1;9.29747;9.29747;9.29747
78;initialize;1;4.32002;4.32002;4.32002
78;async;100;0.0106361;0.000287226;0.0487642
78;inner;100;0.0317772;0.0215878;0.0395761
78;wait;100;2.78238e-05;1.2768e-05;9.4318e-05
78;boundary;100;0.000809298;0.000488377;0.00135638
78;calc iter;100;0.043252;0.0292468;0.0756613
78;calc total;1;4.32675;4.32675;4.32675
78;total;1;9.26188;9.26188;9.26188
54;initialize;1;4.3166;4.3166;4.3166
54;async;100;0.010521;0.000123113;0.0929156
54;inner;100;0.0317807;0.0203317;0.0395127
54;wait;100;3.09576e-05;1.3757e-05;8.2246e-05
54;boundary;100;0.00090094;0.000502173;0.00145428
54;calc iter;100;0.043235;0.0297488;0.115439
54;calc total;1;4.32675;4.32675;4.32675
54;total;1;9.25216;9.25216;9.25216
122;initialize;1;4.3795;4.3795;4.3795
122;async;100;0.00724125;0.000107756;0.039931
122;inner;100;0.0347807;0.0211633;0.0693263
122;wait;100;2.93226e-05;1.5041e-05;6.5171e-05
122;boundary;100;0.00119057;0.000500923;0.0235993
122;calc iter;100;0.0432432;0.0261369;0.078505
122;calc total;1;4.32675;4.32675;4.32675
122;total;1;9.30106;9.30106;9.30106
103;initialize;1;4.33505;4.33505;4.33505
103;async;100;0.0107561;0.000217277;0.0749604
103;inner;100;0.0316357;0.0216954;0.0397918
103;wait;100;2.78154e-05;1.5229e-05;6.0094e-05
103;boundary;100;0.000828562;0.000507188;0.00155965
103;calc iter;100;0.0432494;0.0302223;0.0979714
103;calc total;1;4.32675;4.32675;4.32675
103;total;1;9.27048;9.27048;9.27048
37;initialize;1;4.35734;4.35734;4.35734
37;async;100;0.00985228;0.000108772;0.0585423
37;inner;100;0.0324744;0.0225814;0.0397906
37;wait;100;2.82367e-05;1.5939e-05;4.657e-05
37;boundary;100;0.00087921;0.000507479;0.00156307
37;calc iter;100;0.0432354;0.0294452;0.085674
37;calc total;1;4.32675;4.32675;4.32675
37;total;1;9.2975;9.2975;9.2975
79;initialize;1;4.32;4.32;4.32
79;async;100;0.0100813;0.000103707;0.0566158
79;inner;100;0.0323274;0.0228809;0.0399235
79;wait;100;2.62801e-05;1.4453e-05;5.673e-05
79;boundary;100;0.000814643;0.000544759;0.0013839
79;calc iter;100;0.043251;0.0290031;0.0853268
79;calc total;1;4.32675;4.32675;4.32675
79;total;1;9.26186;9.26186;9.26186
55;initialize;1;4.31669;4.31669;4.31669
55;async;100;0.0104002;0.000285992;0.0805917
55;inner;100;0.0319969;0.0212794;0.0396553
55;wait;100;2.85888e-05;1.5229e-05;7.0349e-05
55;boundary;100;0.000813527;0.000491932;0.00154322
55;calc iter;100;0.0432406;0.0298872;0.102465
55;calc total;1;4.32675;4.32675;4.32675
55;total;1;9.2522;9.2522;9.2522
123;initialize;1;4.37947;4.37947;4.37947
123;async;100;0.0101741;9.9169e-05;0.0520886
123;inner;100;0.0322385;0.0229425;0.0397791
123;wait;100;2.39524e-05;1.3339e-05;5.3369e-05
123;boundary;100;0.000808827;0.000503915;0.00156478
123;calc iter;100;0.0432467;0.026407;0.0838019
123;calc total;1;4.32675;4.32675;4.32675
123;total;1;9.30104;9.30104;9.30104
104;initialize;1;4.33505;4.33505;4.33505
104;async;100;0.0108352;0.000106927;0.0693463
104;inner;100;0.0314997;0.0207474;0.0399531
104;wait;100;2.85909e-05;1.469e-05;4.5243e-05
104;boundary;100;0.000883362;0.000475646;0.00149986
104;calc iter;100;0.0432485;0.0297285;0.0922746
104;calc total;1;4.32675;4.32675;4.32675
104;total;1;9.27046;9.27046;9.27046
38;initialize;1;4.35734;4.35734;4.35734
38;async;100;0.0103477;0.0001947;0.0883171
38;inner;100;0.0318391;0.020699;0.0393811
38;wait;100;3.42721e-05;1.4597e-05;8.1141e-05
38;boundary;100;0.0010074;0.000500182;0.00153795
38;calc iter;100;0.0432299;0.0272589;0.114544
38;calc total;1;4.32675;4.32675;4.32675
38;total;1;9.2975;9.2975;9.2975
80;initialize;1;4.32004;4.32004;4.32004
80;async;100;0.010082;0.000108599;0.0543518
80;inner;100;0.0323519;0.0228366;0.0399535
80;wait;100;2.46266e-05;1.3603e-05;5.5317e-05
80;boundary;100;0.000789043;0.000500918;0.00152589
80;calc iter;100;0.0432491;0.0290808;0.0830728
80;calc total;1;4.32675;4.32675;4.32675
80;total;1;9.26186;9.26186;9.26186
56;initialize;1;4.31656;4.31656;4.31656
56;async;100;0.0101899;0.000104927;0.0768591
56;inner;100;0.0322704;0.0212248;0.0400808
56;wait;100;2.48526e-05;1.283e-05;4.928e-05
56;boundary;100;0.000761355;0.000490715;0.00143925
56;calc iter;100;0.0432478;0.0302043;0.0986638
56;calc total;1;4.32675;4.32675;4.32675
56;total;1;9.25212;9.25212;9.25212
124;initialize;1;4.37948;4.37948;4.37948
124;async;100;0.00952903;0.000105723;0.0452036
124;inner;100;0.0328151;0.02072;0.0770172
124;wait;100;2.75043e-05;1.3766e-05;6.2473e-05
124;boundary;100;0.000866708;0.000492779;0.00353428
124;calc iter;100;0.0432395;0.0262565;0.0862569
124;calc total;1;4.32675;4.32675;4.32675
124;total;1;9.30106;9.30106;9.30106
105;initialize;1;4.33503;4.33503;4.33503
105;async;100;0.0109141;0.000144035;0.0623643
105;inner;100;0.0313514;0.0208466;0.0396934
105;wait;100;3.05944e-05;1.4525e-05;6.3933e-05
105;boundary;100;0.000949953;0.000542517;0.00166005
105;calc iter;100;0.0432478;0.0292008;0.0838151
105;calc total;1;4.32675;4.32675;4.32675
105;total;1;9.27047;9.27047;9.27047
39;initialize;1;4.35731;4.35731;4.35731
39;async;100;0.00986449;0.000102258;0.0721746
39;inner;100;0.0324395;0.0226118;0.0396442
39;wait;100;3.00468e-05;1.7224e-05;5.4894e-05
39;boundary;100;0.000904902;0.000519704;0.00136921
39;calc iter;100;0.0432404;0.0291006;0.097297
39;calc total;1;4.32675;4.32675;4.32675
39;total;1;9.29747;9.29747;9.29747
81;initialize;1;4.32005;4.32005;4.32005
81;async;100;0.0108546;0.000123741;0.0582241
81;inner;100;0.0314868;0.0211285;0.0398693
81;wait;100;2.88396e-05;1.373e-05;6.4081e-05
81;boundary;100;0.000874323;0.000503484;0.0015681
81;calc iter;100;0.0432459;0.0291144;0.0821217
81;calc total;1;4.32675;4.32675;4.32675
81;total;1;9.26187;9.26187;9.26187
57;initialize;1;4.31657;4.31657;4.31657
57;async;100;0.0105385;0.000259856;0.0619059
57;inner;100;0.0318246;0.0202852;0.0397776
57;wait;100;2.65848e-05;1.3255e-05;6.1397e-05
57;boundary;100;0.000855373;0.000489866;0.00162567
57;calc iter;100;0.0432465;0.0302824;0.0826957
57;calc total;1;4.32675;4.32675;4.32675
57;total;1;9.25212;9.25212;9.25212
125;initialize;1;4.37948;4.37948;4.37948
125;async;100;0.0105903;0.000103377;0.0453885
125;inner;100;0.0317969;0.0224574;0.0394808
125;wait;100;2.73356e-05;1.5536e-05;7.4521e-05
125;boundary;100;0.000829461;0.000519257;0.00129387
125;calc iter;100;0.0432451;0.0268589;0.0699431
125;calc total;1;4.32675;4.32675;4.32675
125;total;1;9.30105;9.30105;9.30105
106;initialize;1;4.33503;4.33503;4.33503
106;async;100;0.0110985;0.000181174;0.0564215
106;inner;100;0.0312408;0.0215872;0.0397173
106;wait;100;2.91288e-05;1.605e-05;6.6107e-05
106;boundary;100;0.000881361;0.000523893;0.00160454
106;calc iter;100;0.0432514;0.0287146;0.0786438
106;calc total;1;4.32675;4.32675;4.32675
106;total;1;9.27045;9.27045;9.27045
40;initialize;1;4.35733;4.35733;4.35733
40;async;100;0.0102219;0.000116541;0.0679981
40;inner;100;0.0321264;0.0208809;0.0395544
40;wait;100;2.82366e-05;1.4774e-05;0.000108907
40;boundary;100;0.000863968;0.000520949;0.00130044
40;calc iter;100;0.0432421;0.0305515;0.0928847
40;calc total;1;4.32675;4.32675;4.32675
40;total;1;9.2975;9.2975;9.2975
82;initialize;1;4.32004;4.32004;4.32004
82;async;100;0.0105218;0.000114995;0.056762
82;inner;100;0.0318466;0.0219914;0.0399154
82;wait;100;2.44803e-05;1.3223e-05;5.8239e-05
82;boundary;100;0.000854934;0.000505846;0.00158113
82;calc iter;100;0.0432491;0.027473;0.0909404
82;calc total;1;4.32675;4.32675;4.32675
82;total;1;9.26188;9.26188;9.26188
58;initialize;1;4.31666;4.31666;4.31666
58;async;100;0.010748;0.000311239;0.0543721
58;inner;100;0.0316536;0.0205417;0.0397951
58;wait;100;2.62277e-05;1.3567e-05;6.7324e-05
58;boundary;100;0.000820687;0.000490343;0.00170983
58;calc iter;100;0.0432501;0.0300648;0.0763469
58;calc total;1;4.32675;4.32675;4.32675
58;total;1;9.2522;9.2522;9.2522
126;initialize;1;4.37948;4.37948;4.37948
126;async;100;0.00701546;0.000107552;0.0479684
126;inner;100;0.0352472;0.0220829;0.067561
126;wait;100;2.81491e-05;1.4198e-05;4.8994e-05
126;boundary;100;0.00095269;0.000495464;0.0135224
126;calc iter;100;0.0432447;0.0247437;0.0730422
126;calc total;1;4.32675;4.32675;4.32675
126;total;1;9.30104;9.30104;9.30104
107;initialize;1;4.33504;4.33504;4.33504
107;async;100;0.0110956;0.000192573;0.042562
107;inner;100;0.0312405;0.0213971;0.0394756
107;wait;100;2.8096e-05;1.4295e-05;9.0887e-05
107;boundary;100;0.000885495;0.00051836;0.00162283
107;calc iter;100;0.0432513;0.0293865;0.0755665
107;calc total;1;4.32675;4.32675;4.32675
107;total;1;9.27046;9.27046;9.27046
41;initialize;1;4.35729;4.35729;4.35729
41;async;100;0.0102307;0.00010873;0.0518458
41;inner;100;0.032068;0.0224607;0.0395818
41;wait;100;3.05279e-05;1.5829e-05;7.2351e-05
41;boundary;100;0.00091054;0.000512748;0.00162268
41;calc iter;100;0.0432415;0.0309272;0.0760186
41;calc total;1;4.32675;4.32675;4.32675
41;total;1;9.29748;9.29748;9.29748
83;initialize;1;4.32;4.32;4.32
83;async;100;0.010861;0.000115333;0.0473015
83;inner;100;0.0314706;0.0209368;0.0396726
83;wait;100;2.80049e-05;1.4794e-05;7.7387e-05
83;boundary;100;0.000886705;0.000485577;0.00144331
83;calc iter;100;0.0432477;0.028496;0.077298
83;calc total;1;4.32675;4.32675;4.32675
83;total;1;9.26187;9.26187;9.26187
59;initialize;1;4.31655;4.31655;4.31655
59;async;100;0.0104403;0.000179988;0.0478249
59;inner;100;0.0319543;0.0209392;0.0398349
59;wait;100;2.41877e-05;1.2742e-05;5.9682e-05
59;boundary;100;0.000835389;0.000477907;0.00165072
59;calc iter;100;0.0432558;0.0297025;0.0806456
59;calc total;1;4.32675;4.32675;4.32675
59;total;1;9.2521;9.2521;9.2521
127;initialize;1;4.37947;4.37947;4.37947
127;async;100;0.0107353;0.000125566;0.0513227
127;inner;100;0.0316146;0.0212959;0.0393327
127;wait;100;2.93713e-05;1.5283e-05;0.000108672
127;boundary;100;0.000868297;0.000524177;0.00141376
127;calc iter;100;0.0432492;0.0266935;0.075183
127;calc total;1;4.32675;4.32675;4.32675
127;total;1;9.30103;9.30103;9.30103
108;initialize;1;4.33501;4.33501;4.33501
108;async;100;0.0107952;0.000105917;0.0478213
108;inner;100;0.0314821;0.0211166;0.0394003
108;wait;100;3.01191e-05;1.2953e-05;5.3233e-05
108;boundary;100;0.000938622;0.000507647;0.00168523
108;calc iter;100;0.0432476;0.0279562;0.0792661
108;calc total;1;4.32675;4.32675;4.32675
108;total;1;9.27046;9.27046;9.27046
42;initialize;1;4.3573;4.3573;4.3573
42;async;100;0.00997092;0.000104563;0.0466561
42;inner;100;0.0323639;0.0225625;0.0395215
42;wait;100;2.90279e-05;1.483e-05;6.2739e-05
42;boundary;100;0.000880158;0.000513666;0.00165192
42;calc iter;100;0.0432453;0.0309287;0.0726396
42;calc total;1;4.32675;4.32675;4.32675
42;total;1;9.29747;9.29747;9.29747
84;initialize;1;4.32004;4.32004;4.32004
84;async;100;0.0103377;0.000130974;0.0433201
84;inner;100;0.0320814;0.0213257;0.0399138
84;wait;100;2.46539e-05;1.4031e-05;5.058e-05
84;boundary;100;0.000803037;0.000485261;0.0016987
84;calc iter;100;0.0432483;0.0307112;0.0761705
60;initialize;1;4.31656;4.31656;4.31656
60;async;100;0.0108475;0.000540124;0.052308
60;inner;100;0.0315493;0.0218632;0.0393197
60;wait;100;2.64716e-05;1.3379e-05;8.3793e-05
60;boundary;100;0.000827252;0.000477238;0.00170085
60;calc iter;100;0.0432519;0.0271289;0.0889405
60;calc total;1;4.32675;4.32675;4.32675
60;total;1;9.2521;9.2521;9.2521
109;initialize;1;4.33504;4.33504;4.33504
109;async;100;0.010685;0.000192305;0.0425
109;inner;100;0.0315874;0.020493;0.0393578
109;wait;100;3.14031e-05;1.4623e-05;6.2085e-05
109;boundary;100;0.000939994;0.000502868;0.00160057
109;calc iter;100;0.043245;0.0291923;0.0665963
109;calc total;1;4.32675;4.32675;4.32675
109;total;1;9.27046;9.27046;9.27046
43;initialize;1;4.35733;4.35733;4.35733
43;async;100;0.0101716;0.000125364;0.0575167
43;inner;100;0.0322629;0.0225151;0.0396714
43;wait;100;2.61309e-05;1.5104e-05;7.0972e-05
43;boundary;100;0.000788222;0.000480128;0.0015632
43;calc iter;100;0.0432503;0.0303718;0.083213
43;calc total;1;4.32675;4.32675;4.32675
43;total;1;9.29749;9.29749;9.29749
84;calc total;1;4.32675;4.32675;4.32675
84;total;1;9.26187;9.26187;9.26187
61;initialize;1;4.31656;4.31656;4.31656
61;async;100;0.0109944;0.000377007;0.0479947
61;inner;100;0.031282;0.0220772;0.0390289
61;wait;100;3.34471e-05;1.6142e-05;9.8174e-05
61;boundary;100;0.000935681;0.000499569;0.00162765
61;calc iter;100;0.0432474;0.0294737;0.0761797
61;calc total;1;4.32675;4.32675;4.32675
61;total;1;9.25209;9.25209;9.25209
110;initialize;1;4.33503;4.33503;4.33503
110;async;100;0.0105251;0.000100811;0.0482814
110;inner;100;0.0318252;0.0210449;0.0396335
110;wait;100;2.84237e-05;1.5611e-05;6.019e-05
110;boundary;100;0.000865041;0.000504735;0.00143869
110;calc iter;100;0.0432452;0.0277273;0.0737932
110;calc total;1;4.32675;4.32675;4.32675
110;total;1;9.27044;9.27044;9.27044
44;initialize;1;4.35728;4.35728;4.35728
44;async;100;0.00990891;0.000111749;0.0614012
44;inner;100;0.032535;0.0217791;0.0399753
44;wait;100;2.40774e-05;1.4767e-05;8.375e-05
44;boundary;100;0.000777473;0.000484688;0.00145454
44;calc iter;100;0.043247;0.0317111;0.0893744
44;calc total;1;4.32675;4.32675;4.32675
44;total;1;9.29748;9.29748;9.29748
85;initialize;1;4.32001;4.32001;4.32001
85;async;100;0.0105993;0.000125275;0.0494119
85;inner;100;0.031815;0.021165;0.0397625
85;wait;100;2.53745e-05;1.2744e-05;6.6484e-05
85;boundary;100;0.000805718;0.000509583;0.00144502
85;calc iter;100;0.043247;0.0269132;0.0750869
85;calc total;1;4.32675;4.32675;4.32675
85;total;1;9.26184;9.26184;9.26184
62;initialize;1;4.31654;4.31654;4.31654
62;async;100;0.0107235;0.000122683;0.0494139
62;inner;100;0.0316956;0.0220491;0.039266
62;wait;100;2.63541e-05;1.3852e-05;5.5395e-05
62;boundary;100;0.000800367;0.000494942;0.00138043
62;calc iter;100;0.0432474;0.0309872;0.0748713
62;calc total;1;4.32675;4.32675;4.32675
62;total;1;9.25208;9.25208;9.25208
111;initialize;1;4.33501;4.33501;4.33501
111;async;100;0.010311;0.000102357;0.0497234
111;inner;100;0.0320451;0.021756;0.0397491
111;wait;100;2.6936e-05;1.5221e-05;5.5911e-05
111;boundary;100;0.000863158;0.000519141;0.00163039
111;calc iter;100;0.0432478;0.0290093;0.0756092
111;calc total;1;4.32675;4.32675;4.32675
111;total;1;9.27046;9.27046;9.27046
86;initialize;1;4.32002;4.32002;4.32002
86;async;100;0.0101553;0.000103998;0.0803617
86;inner;100;0.0322671;0.0221269;0.0398799
86;wait;100;2.51764e-05;1.4365e-05;5.0284e-05
86;boundary;100;0.000798302;0.000484535;0.00139023
86;calc iter;100;0.0432474;0.0270484;0.106375
86;calc total;1;4.32675;4.32675;4.32675
86;total;1;9.26185;9.26185;9.26185
63;initialize;1;4.31654;4.31654;4.31654
63;async;100;0.0107606;0.00011218;0.0582291
63;inner;100;0.0315651;0.0216383;0.0390317
112;initialize;1;4.33502;4.33502;4.33502
112;async;100;0.0104649;0.000106159;0.0580197
112;inner;100;0.0318757;0.0205307;0.0394157
112;wait;100;2.93124e-05;1.449e-05;0.000110421
112;boundary;100;0.000884885;0.00048221;0.00149932
87;initialize;1;4.32004;4.32004;4.32004
87;async;100;0.0101551;0.000109898;0.0736013
87;inner;100;0.0322132;0.021376;0.0397466
87;wait;100;2.8343e-05;1.583e-05;6.5514e-05
87;boundary;100;0.000847078;0.000494915;0.00136577
87;calc iter;100;0.0432452;0.0269875;0.0998818
87;calc total;1;4.32675;4.32675;4.32675
87;total;1;9.26186;9.26186;9.26186
63;wait;100;3.1013e-05;1.3667e-05;7.0377e-05
63;boundary;100;0.000884271;0.000487;0.00148331
63;calc iter;100;0.0432426;0.0311685;0.0831428
63;calc total;1;4.32675;4.32675;4.32675
63;total;1;9.25212;9.25212;9.25212
112;calc iter;100;0.0432564;0.0283873;0.0830974
112;calc total;1;4.32675;4.32675;4.32675
112;total;1;9.27046;9.27046;9.27046
88;initialize;1;4.32001;4.32001;4.32001
88;async;100;0.0103726;0.000107542;0.069885
88;inner;100;0.0319873;0.0211845;0.039414
88;wait;100;2.88903e-05;1.4597e-05;0.000118773
88;boundary;100;0.000859098;0.000478392;0.00139002
88;calc iter;100;0.0432493;0.0309539;0.0944179
88;calc total;1;4.32675;4.32675;4.32675
88;total;1;9.26185;9.26185;9.26185
64;initialize;1;4.3166;4.3166;4.3166
64;async;100;0.0105793;0.000113178;0.0596911
64;inner;100;0.0318572;0.0222842;0.0390947
64;wait;100;2.58124e-05;1.3952e-05;7.6059e-05
64;boundary;100;0.000779133;0.000487919;0.00156399
64;calc iter;100;0.0432429;0.0290791;0.0847315
64;calc total;1;4.32675;4.32675;4.32675
64;total;1;9.25217;9.25217;9.25217
113;initialize;1;4.335;4.335;4.335
113;async;100;0.0107341;0.000130081;0.0583061
113;inner;100;0.031712;0.0205975;0.0394634
113;wait;100;2.6966e-05;1.3837e-05;7.6944e-05
113;boundary;100;0.000780148;0.000488484;0.00127028
113;calc iter;100;0.0432547;0.0275287;0.0836866
113;calc total;1;4.32675;4.32675;4.32675
113;total;1;9.27045;9.27045;9.27045
89;initialize;1;4.32001;4.32001;4.32001
89;async;100;0.0103488;0.00013451;0.0602642
89;inner;100;0.0319994;0.0217022;0.0398736
89;wait;100;3.01583e-05;1.3804e-05;6.6654e-05
89;boundary;100;0.000870358;0.000480501;0.00157915
89;calc iter;100;0.0432503;0.0310547;0.0845523
89;calc total;1;4.32675;4.32675;4.32675
89;total;1;9.26183;9.26183;9.26183
65;initialize;1;4.31655;4.31655;4.31655
65;async;100;0.0108277;0.000134243;0.0621802
65;inner;100;0.0315613;0.0205665;0.0392234
65;wait;100;2.66883e-05;1.3693e-05;5.6133e-05
65;boundary;100;0.000826535;0.000470763;0.00156608
65;calc iter;100;0.0432436;0.0261867;0.0848486
65;calc total;1;4.32675;4.32675;4.32675
65;total;1;9.25212;9.25212;9.25212
114;initialize;1;4.33502;4.33502;4.33502
114;async;100;0.0106614;0.000115898;0.0578418
114;inner;100;0.0317984;0.0209188;0.0395708
114;wait;100;2.4297e-05;1.4319e-05;5.9308e-05
114;boundary;100;0.000770121;0.000490923;0.00153886
114;calc iter;100;0.0432553;0.0277297;0.0826617
114;calc total;1;4.32675;4.32675;4.32675
114;total;1;9.27046;9.27046;9.27046
90;initialize;1;4.32058;4.32058;4.32058
90;async;100;0.0104316;9.5734e-05;0.0537297
90;inner;100;0.031998;0.0218746;0.0397994
90;wait;100;2.48789e-05;1.3166e-05;6.1753e-05
90;boundary;100;0.000800284;0.000464008;0.00153464
90;calc iter;100;0.0432562;0.0300796;0.0786301
90;calc total;1;4.32675;4.32675;4.32675
90;total;1;9.26182;9.26182;9.26182
66;initialize;1;4.31656;4.31656;4.31656
66;async;100;0.011103;0.000101116;0.0699009
66;inner;100;0.0313263;0.0201268;0.0390866
66;wait;100;2.5692e-05;1.3597e-05;6.1367e-05
66;boundary;100;0.000787056;0.00046675;0.00166509
66;calc iter;100;0.0432436;0.0268409;0.0989954
66;calc total;1;4.32675;4.32675;4.32675
66;total;1;9.25213;9.25213;9.25213
115;initialize;1;4.33503;4.33503;4.33503
115;async;100;0.0110784;0.000120201;0.0589209
115;inner;100;0.0313896;0.0203193;0.0393867
115;wait;100;2.47248e-05;1.4268e-05;0.000108045
115;boundary;100;0.000758406;0.0005183;0.00163948
115;calc iter;100;0.0432524;0.0257339;0.0800768
115;calc total;1;4.32675;4.32675;4.32675
115;total;1;9.27044;9.27044;9.27044
91;initialize;1;4.32002;4.32002;4.32002
91;async;100;0.0105759;0.000112201;0.0491736
91;inner;100;0.0318408;0.0214826;0.0395812
91;wait;100;2.74824e-05;1.3973e-05;9.0264e-05
91;boundary;100;0.000812014;0.000477719;0.00141069
91;calc iter;100;0.0432576;0.0303664;0.0773252
91;calc total;1;4.32675;4.32675;4.32675
91;total;1;9.26184;9.26184;9.26184
67;initialize;1;4.31654;4.31654;4.31654
67;async;100;0.0112485;0.000118747;0.053353
67;inner;100;0.0311444;0.0205325;0.038868
67;wait;100;2.86284e-05;1.4104e-05;0.00011613
67;boundary;100;0.000818139;0.000480268;0.00143548
67;calc iter;100;0.0432411;0.02922;0.0771448
67;calc total;1;4.32675;4.32675;4.32675
67;total;1;9.25211;9.25211;9.25211
116;initialize;1;4.335;4.335;4.335
116;async;100;0.0106183;0.000139247;0.0538641
116;inner;100;0.0318341;0.0209009;0.0395694
116;wait;100;2.29803e-05;1.4348e-05;4.3126e-05
116;boundary;100;0.000775027;0.000494126;0.00143436
116;calc iter;100;0.0432519;0.0307064;0.0768914
116;calc total;1;4.32675;4.32675;4.32675
116;total;1;9.27044;9.27044;9.27044
92;initialize;1;4.32003;4.32003;4.32003
92;async;100;0.01042;0.000105799;0.0486922
92;inner;100;0.0320414;0.0211741;0.03984
92;wait;100;2.55126e-05;1.3698e-05;6.2378e-05
92;boundary;100;0.000767484;0.000492703;0.00126246
92;calc iter;100;0.0432556;0.0315421;0.0788366
92;calc total;1;4.32675;4.32675;4.32675
92;total;1;9.26188;9.26188;9.26188
68;initialize;1;4.3166;4.3166;4.3166
68;async;100;0.0108844;0.000344023;0.0508965
68;inner;100;0.0315438;0.0216297;0.0393553
68;wait;100;2.59988e-05;1.3245e-05;4.4712e-05
68;boundary;100;0.000784742;0.000475893;0.00144932
68;calc iter;100;0.0432404;0.0318887;0.0774899
68;calc total;1;4.32675;4.32675;4.32675
68;total;1;9.25216;9.25216;9.25216
117;initialize;1;4.33505;4.33505;4.33505
117;async;100;0.0105779;0.000130454;0.049868
117;inner;100;0.0318946;0.0211694;0.0394284
117;wait;100;2.34406e-05;1.4455e-05;5.5779e-05
117;boundary;100;0.00075316;0.00050027;0.00158489
117;calc iter;100;0.0432504;0.0310627;0.0748546
117;calc total;1;4.32675;4.32675;4.32675
117;total;1;9.27047;9.27047;9.27047
93;initialize;1;4.31998;4.31998;4.31998
93;async;100;0.0104365;0.00018722;0.039654
93;inner;100;0.031966;0.0215168;0.0398266
93;wait;100;2.65844e-05;1.4424e-05;5.3283e-05
93;boundary;100;0.00081991;0.00049958;0.00128775
93;calc iter;100;0.0432505;0.0303968;0.0735383
93;calc total;1;4.32675;4.32675;4.32675
69;initialize;1;4.31655;4.31655;4.31655
69;async;100;0.0109382;0.00034155;0.0500773
69;inner;100;0.0315064;0.0217288;0.0392067
69;wait;100;2.73495e-05;1.473e-05;5.1343e-05
69;boundary;100;0.000768128;0.000478785;0.00135884
69;calc iter;100;0.0432415;0.0297043;0.0805733
69;calc total;1;4.32674;4.32674;4.32674
69;total;1;9.25208;9.25208;9.25208
118;initialize;1;4.33506;4.33506;4.33506
118;async;100;0.0108094;0.000171617;0.0697218
118;inner;100;0.0316092;0.0205927;0.0394411
118;wait;100;2.50135e-05;1.4187e-05;6.6497e-05
118;boundary;100;0.000805397;0.00051391;0.0014479
118;calc iter;100;0.0432503;0.02782;0.104293
118;calc total;1;4.32675;4.32675;4.32675
118;total;1;9.27046;9.27046;9.27046
93;total;1;9.26182;9.26182;9.26182
94;initialize;1;4.32003;4.32003;4.32003
94;async;100;0.0103673;0.000111348;0.0505252
94;inner;100;0.0321115;0.02176;0.0399277
94;wait;100;2.4549e-05;1.4417e-05;4.4738e-05
94;boundary;100;0.000744756;0.000482551;0.00125853
94;calc iter;100;0.0432496;0.028093;0.0807008
94;calc total;1;4.32675;4.32675;4.32675
94;total;1;9.26188;9.26188;9.26188
95;initialize;1;4.32;4.32;4.32
95;async;100;0.0101689;0.000105688;0.0486159
95;inner;100;0.0323112;0.0223374;0.0399148
95;wait;100;2.34597e-05;1.3832e-05;4.1988e-05
95;boundary;100;0.00074358;0.000499361;0.0013991
95;calc iter;100;0.0432484;0.0281182;0.0806942
95;calc total;1;4.32675;4.32675;4.32675
95;total;1;9.26183;9.26183;9.26183
128;initialize;1;4.37944;4.37944;4.37944
128;async;100;0.0110288;0.00012625;0.0519918
128;inner;100;0.0313675;0.0213511;0.0394307
128;wait;100;2.57541e-05;1.3298e-05;5.3603e-05
128;boundary;100;0.000837958;0.000473743;0.0016021
128;calc iter;100;0.0432615;0.0266968;0.079178
128;calc total;1;4.32676;4.32676;4.32676
128;total;1;9.301;9.301;9.301
129;initialize;1;4.37949;4.37949;4.37949
129;async;100;0.0110392;0.000137855;0.0562691
129;inner;100;0.0314056;0.0217313;0.0394923
129;wait;100;2.3816e-05;1.3047e-05;5.6108e-05
129;boundary;100;0.00078868;0.000477528;0.0014936
129;calc iter;100;0.0432588;0.0244354;0.0817925
129;calc total;1;4.32676;4.32676;4.32676
129;total;1;9.30106;9.30106;9.30106
130;initialize;1;4.37943;4.37943;4.37943
130;async;100;0.0110197;0.000101004;0.0567031
130;inner;100;0.0313837;0.0213531;0.0394665
130;wait;100;2.48737e-05;1.3271e-05;9.2992e-05
130;boundary;100;0.000824736;0.000499614;0.00166109
130;calc iter;100;0.0432546;0.0242796;0.0845399
130;calc total;1;4.32676;4.32676;4.32676
130;total;1;9.301;9.301;9.301
131;initialize;1;4.37945;4.37945;4.37945
131;async;100;0.00842069;0.000107809;0.0523017
131;inner;100;0.033944;0.0211391;0.0710636
131;wait;100;2.83361e-05;1.4006e-05;0.000107422
131;boundary;100;0.000856587;0.000521494;0.00142992
131;calc iter;100;0.0432511;0.0240155;0.0998065
131;calc total;1;4.32676;4.32676;4.32676
131;total;1;9.301;9.301;9.301
132;initialize;1;4.37949;4.37949;4.37949
132;async;100;0.0109855;0.000137647;0.0517126
132;inner;100;0.0314067;0.0209234;0.0394533
132;wait;100;2.55528e-05;1.3023e-05;0.000114267
132;boundary;100;0.000833412;0.000497395;0.00160296
132;calc iter;100;0.0432527;0.0261858;0.0820838
132;calc total;1;4.32676;4.32676;4.32676
132;total;1;9.30105;9.30105;9.30105
133;initialize;1;4.3795;4.3795;4.3795
133;async;100;0.0109791;0.000218144;0.0508278
133;inner;100;0.0314215;0.0210208;0.0392866
133;wait;100;2.62213e-05;1.4361e-05;8.3631e-05
133;boundary;100;0.000824802;0.000495148;0.00145987
133;calc iter;100;0.0432532;0.0277087;0.0752487
133;calc total;1;4.32676;4.32676;4.32676
133;total;1;9.30105;9.30105;9.30105
134;initialize;1;4.3795;4.3795;4.3795
134;async;100;0.0103728;0.000117348;0.0800676
134;inner;100;0.0320585;0.0212741;0.0395198
134;wait;100;2.39925e-05;1.3817e-05;5.0973e-05
134;boundary;100;0.000796683;0.000485898;0.00138206
134;calc iter;100;0.0432534;0.0278967;0.104905
134;calc total;1;4.32675;4.32675;4.32675
134;total;1;9.30107;9.30107;9.30107
135;initialize;1;4.37949;4.37949;4.37949
135;async;100;0.0104681;0.000117901;0.0728407
135;inner;100;0.0319406;0.0213692;0.0394273
135;wait;100;2.66223e-05;1.5629e-05;4.9223e-05
135;boundary;100;0.0008137;0.000526283;0.00128053
135;calc iter;100;0.0432505;0.0276957;0.0966816
135;calc total;1;4.32675;4.32675;4.32675
135;total;1;9.30106;9.30106;9.30106
136;initialize;1;4.3795;4.3795;4.3795
136;async;100;0.0105224;0.000120307;0.068388
136;inner;100;0.0318334;0.0207661;0.0394012
136;wait;100;2.81035e-05;1.5785e-05;6.7611e-05
136;boundary;100;0.000862118;0.000523401;0.00141061
136;calc iter;100;0.0432475;0.0304817;0.092918
136;calc total;1;4.32676;4.32676;4.32676
136;total;1;9.30107;9.30107;9.30107
137;initialize;1;4.37946;4.37946;4.37946
137;async;100;0.0104431;0.0001045;0.0622021
137;inner;100;0.0319134;0.0216988;0.0394785
137;wait;100;2.66262e-05;1.4278e-05;6.2855e-05
137;boundary;100;0.000855509;0.000521764;0.00143296
137;calc iter;100;0.0432402;0.0288886;0.0865879
137;calc total;1;4.32676;4.32676;4.32676
137;total;1;9.30101;9.30101;9.30101
138;initialize;1;4.37951;4.37951;4.37951
138;async;100;0.0107913;0.000103317;0.0552912
138;inner;100;0.0315439;0.0214027;0.0393589
138;wait;100;2.84256e-05;1.3763e-05;7.3042e-05
138;boundary;100;0.000874344;0.000497492;0.00153947
138;calc iter;100;0.0432395;0.0284262;0.0797386
138;calc total;1;4.32676;4.32676;4.32676
138;total;1;9.30106;9.30106;9.30106
139;initialize;1;4.37944;4.37944;4.37944
139;async;100;0.0108257;0.000119051;0.0464386
139;inner;100;0.0315118;0.021449;0.0392772
139;wait;100;2.77807e-05;1.3684e-05;6.1472e-05
139;boundary;100;0.000874385;0.000501839;0.00143998
139;calc iter;100;0.0432411;0.0293927;0.0785513
139;calc total;1;4.32676;4.32676;4.32676
139;total;1;9.301;9.301;9.301
140;initialize;1;4.3795;4.3795;4.3795
140;async;100;0.0106921;9.7744e-05;0.0506892
140;inner;100;0.031696;0.0213406;0.0394298
140;wait;100;2.80186e-05;1.5349e-05;5.538e-05
140;boundary;100;0.000829808;0.000500917;0.00127395
140;calc iter;100;0.0432473;0.0281829;0.0783541
140;calc total;1;4.32677;4.32677;4.32677
140;total;1;9.30105;9.30105;9.30105
141;initialize;1;4.37949;4.37949;4.37949
141;async;100;0.010436;0.000113148;0.0504618
141;inner;100;0.0319711;0.021854;0.0395036
141;wait;100;2.46657e-05;1.3455e-05;4.3176e-05
141;boundary;100;0.000813646;0.000496523;0.00134561
141;calc iter;100;0.0432469;0.027988;0.075487
141;calc total;1;4.32676;4.32676;4.32676
141;total;1;9.30105;9.30105;9.30105
144;initialize;1;4.34463;4.34463;4.34463
144;async;100;0.010249;0.000115555;0.0567435
144;inner;100;0.0320986;0.0206375;0.0399059
144;wait;100;2.49281e-05;1.3566e-05;4.4421e-05
144;boundary;100;0.000893102;0.000476785;0.00149102
144;calc iter;100;0.0432672;0.0293822;0.0821844
144;calc total;1;4.32676;4.32676;4.32676
144;total;1;9.28532;9.28532;9.28532
142;initialize;1;4.37946;4.37946;4.37946
142;async;100;0.0108864;0.000107337;0.0519589
142;inner;100;0.031529;0.0207117;0.0394338
142;wait;100;2.4965e-05;1.3447e-05;5.6986e-05
142;boundary;100;0.000809902;0.000503109;0.00144329
142;calc iter;100;0.0432517;0.0261234;0.077758
142;calc total;1;4.32676;4.32676;4.32676
142;total;1;9.30102;9.30102;9.30102
168;initialize;1;4.22303;4.22303;4.22303
168;async;100;0.0105146;0.000107334;0.066902
168;inner;100;0.0319003;0.0217842;0.0399046
168;wait;100;2.54347e-05;1.4467e-05;4.4241e-05
168;boundary;100;0.000804823;0.000502729;0.00153917
168;calc iter;100;0.0432466;0.0288952;0.0963113
168;calc total;1;4.32676;4.32676;4.32676
168;total;1;9.15856;9.15856;9.15856
169;initialize;1;4.22301;4.22301;4.22301
169;async;100;0.0107564;0.00028101;0.0583538
169;inner;100;0.0316741;0.0217856;0.0397914
169;wait;100;2.52449e-05;1.3707e-05;5.4851e-05
169;boundary;100;0.000788038;0.000499237;0.00141094
169;calc iter;100;0.0432455;0.0288924;0.0821769
169;calc total;1;4.32676;4.32676;4.32676
169;total;1;9.15854;9.15854;9.15854
145;initialize;1;4.34467;4.34467;4.34467
145;async;100;0.0107199;0.000207351;0.0571976
145;inner;100;0.0317034;0.021105;0.0395205
145;wait;100;2.58166e-05;1.4135e-05;5.4602e-05
145;boundary;100;0.000813403;0.00048383;0.00126385
145;calc iter;100;0.043264;0.0263354;0.0813626
145;calc total;1;4.32676;4.32676;4.32676
145;total;1;9.28531;9.28531;9.28531
170;initialize;1;4.22151;4.22151;4.22151
170;async;100;0.010674;0.000103867;0.0530084
170;inner;100;0.0317295;0.0219953;0.0398369
170;wait;100;2.65092e-05;1.4416e-05;5.8114e-05
170;boundary;100;0.000804696;0.000495207;0.00157855
170;calc iter;100;0.0432363;0.0283475;0.0775409
170;calc total;1;4.32676;4.32676;4.32676
170;total;1;9.157;9.157;9.157
146;initialize;1;4.34471;4.34471;4.34471
146;async;100;0.0104038;0.000121369;0.057791
146;inner;100;0.0320225;0.020638;0.0396533
146;wait;100;2.49142e-05;1.5141e-05;4.9154e-05
146;boundary;100;0.000809365;0.000490391;0.00122824
146;calc iter;100;0.0432621;0.0262351;0.0862377
146;calc total;1;4.32675;4.32675;4.32675
146;total;1;9.28531;9.28531;9.28531
171;initialize;1;4.22271;4.22271;4.22271
171;async;100;0.0106528;0.000131658;0.0488641
171;inner;100;0.031747;0.0212673;0.0397639
171;wait;100;2.58167e-05;1.3451e-05;5.2232e-05
171;boundary;100;0.000811115;0.000504217;0.00163958
171;calc iter;100;0.0432379;0.0281451;0.0739874
171;calc total;1;4.32676;4.32676;4.32676
171;total;1;9.15824;9.15824;9.15824
147;initialize;1;4.3446;4.3446;4.3446
147;async;100;0.0105636;0.000127939;0.0586523
147;inner;100;0.0318326;0.0203753;0.0396569
147;wait;100;2.59744e-05;1.5004e-05;0.000104798
147;boundary;100;0.000834806;0.000526785;0.00130481
147;calc iter;100;0.0432584;0.0279219;0.0831436
147;calc total;1;4.32676;4.32676;4.32676
147;total;1;9.28527;9.28527;9.28527
172;initialize;1;4.22301;4.22301;4.22301
172;async;100;0.0110476;0.000185489;0.0422442
172;inner;100;0.0312364;0.0211361;0.0392771
172;wait;100;3.04467e-05;1.3687e-05;0.000117045
172;boundary;100;0.000921339;0.000504514;0.00149975
172;calc iter;100;0.0432372;0.0279673;0.0756959
172;calc total;1;4.32676;4.32676;4.32676
172;total;1;9.15854;9.15854;9.15854
148;initialize;1;4.34463;4.34463;4.34463
148;async;100;0.0105277;0.000143876;0.0561313
148;inner;100;0.0318398;0.0203013;0.0395573
148;wait;100;2.90014e-05;1.3087e-05;8.4959e-05
148;boundary;100;0.000857533;0.000490888;0.00135885
148;calc iter;100;0.0432554;0.0291355;0.0842017
148;calc total;1;4.32675;4.32675;4.32675
148;total;1;9.28532;9.28532;9.28532
173;initialize;1;4.22051;4.22051;4.22051
173;async;100;0.0107436;0.000105869;0.0449298
173;inner;100;0.0315593;0.022547;0.0395283
173;wait;100;2.81324e-05;1.3611e-05;7.764e-05
173;boundary;100;0.00090758;0.000488284;0.00162699
173;calc iter;100;0.0432399;0.0254662;0.0751744
173;calc total;1;4.32676;4.32676;4.32676
173;total;1;9.156;9.156;9.156
149;initialize;1;4.3446;4.3446;4.3446
149;async;100;0.0100335;0.000106456;0.0503054
149;inner;100;0.0323822;0.0213076;0.0407103
149;wait;100;2.50367e-05;1.4427e-05;5.4914e-05
149;boundary;100;0.000814868;0.000477886;0.00128846
149;calc iter;100;0.043257;0.0288481;0.0769084
149;calc total;1;4.32676;4.32676;4.32676
149;total;1;9.28529;9.28529;9.28529
174;initialize;1;4.21948;4.21948;4.21948
174;async;100;0.0106713;0.000103297;0.0426765
174;inner;100;0.0317606;0.0221204;0.0398143
174;wait;100;2.53675e-05;1.3199e-05;4.9843e-05
174;boundary;100;0.000789135;0.000498819;0.0013577
174;calc iter;100;0.0432479;0.0280495;0.0718787
174;calc total;1;4.32675;4.32675;4.32675
174;total;1;9.15499;9.15499;9.15499
150;initialize;1;4.34463;4.34463;4.34463
150;async;100;0.0102245;0.000116506;0.0841713
150;inner;100;0.0321552;0.0201983;0.0397801
150;wait;100;2.61945e-05;1.3168e-05;5.9553e-05
150;boundary;100;0.000847687;0.000506809;0.00131917
150;calc iter;100;0.0432551;0.0264856;0.107807
150;calc total;1;4.32676;4.32676;4.32676
150;total;1;9.28527;9.28527;9.28527
175;initialize;1;4.22301;4.22301;4.22301
175;async;100;0.010793;0.000169701;0.045509
175;inner;100;0.0315885;0.0224664;0.039512
175;wait;100;2.7322e-05;1.3661e-05;8.3906e-05
175;boundary;100;0.000840095;0.00049093;0.00140348
175;calc iter;100;0.0432503;0.0301368;0.0748143
175;calc total;1;4.32675;4.32675;4.32675
175;total;1;9.15854;9.15854;9.15854
151;initialize;1;4.34459;4.34459;4.34459
151;async;100;0.0102544;0.000100955;0.074794
151;inner;100;0.032111;0.0212998;0.0396576
151;wait;100;2.72915e-05;1.5017e-05;7.0345e-05
151;boundary;100;0.000859917;0.000517686;0.00146204
151;calc iter;100;0.043254;0.02936;0.0990651
151;calc total;1;4.32676;4.32676;4.32676
151;total;1;9.28528;9.28528;9.28528
176;initialize;1;4.22306;4.22306;4.22306
176;async;100;0.0108775;0.000144416;0.0466084
176;inner;100;0.031535;0.022342;0.0396879
176;wait;100;2.61523e-05;1.4402e-05;5.664e-05
176;boundary;100;0.000808943;0.000501375;0.00166802
176;calc iter;100;0.0432495;0.0294912;0.0710761
176;calc total;1;4.32675;4.32675;4.32675
176;total;1;9.15856;9.15856;9.15856
152;initialize;1;4.34459;4.34459;4.34459
152;async;100;0.0103762;0.000103649;0.0704597
152;inner;100;0.0319791;0.0207196;0.0396251
152;wait;100;2.92938e-05;1.464e-05;7.9131e-05
152;boundary;100;0.00086585;0.000502632;0.00152933
152;calc iter;100;0.0432518;0.0296254;0.092554
152;calc total;1;4.32675;4.32675;4.32675
152;total;1;9.28528;9.28528;9.28528
153;initialize;1;4.34462;4.34462;4.34462
153;async;100;0.010334;0.000100447;0.0616933
153;inner;100;0.0320131;0.0203804;0.0398394
153;wait;100;2.75542e-05;1.345e-05;0.000110026
153;boundary;100;0.000870441;0.000490488;0.00144874
153;calc iter;100;0.0432465;0.0286048;0.0826094
153;calc total;1;4.32676;4.32676;4.32676
153;total;1;9.28529;9.28529;9.28529
154;initialize;1;4.34469;4.34469;4.34469
154;async;100;0.0104981;0.000101291;0.0546029
154;inner;100;0.0318539;0.0213683;0.0398261
154;wait;100;2.66751e-05;1.3078e-05;4.8842e-05
154;boundary;100;0.000861975;0.000493682;0.00153081
154;calc iter;100;0.0432424;0.0288788;0.0765592
154;calc total;1;4.32675;4.32675;4.32675
154;total;1;9.28532;9.28532;9.28532
155;initialize;1;4.34466;4.34466;4.34466
155;async;100;0.0107264;0.00011012;0.0459261
155;inner;100;0.0315221;0.0211497;0.0393109
155;wait;100;3.07012e-05;1.3627e-05;5.4658e-05
155;boundary;100;0.000956451;0.000494662;0.00164975
155;calc iter;100;0.0432374;0.0286195;0.075974
155;calc total;1;4.32676;4.32676;4.32676
155;total;1;9.2853;9.2853;9.2853
156;initialize;1;4.34462;4.34462;4.34462
156;async;100;0.0111668;0.000183461;0.0561757
156;inner;100;0.0310854;0.0211042;0.0396985
156;wait;100;3.0806e-05;1.4604e-05;5.6554e-05
156;boundary;100;0.000949519;0.000498404;0.00171245
156;calc iter;100;0.0432339;0.0264576;0.0804499
156;calc total;1;4.32676;4.32676;4.32676
156;total;1;9.28529;9.28529;9.28529
157;initialize;1;4.34461;4.34461;4.34461
157;async;100;0.0111726;0.000212999;0.0497165
157;inner;100;0.031053;0.0208333;0.0393393
157;wait;100;3.14038e-05;1.4842e-05;6.7447e-05
157;boundary;100;0.000984589;0.000482789;0.00166278
157;calc iter;100;0.0432433;0.0284939;0.0719744
157;calc total;1;4.32676;4.32676;4.32676
157;total;1;9.28527;9.28527;9.28527
158;initialize;1;4.34459;4.34459;4.34459
158;async;100;0.0107398;0.000102399;0.0545154
158;inner;100;0.0316589;0.0212993;0.039658
158;wait;100;2.71991e-05;1.354e-05;5.4442e-05
158;boundary;100;0.000828249;0.000482618;0.00145605
158;calc iter;100;0.0432558;0.0274773;0.0767293
158;calc total;1;4.32676;4.32676;4.32676
158;total;1;9.28527;9.28527;9.28527
159;initialize;1;4.34462;4.34462;4.34462
159;async;100;0.0107162;0.000111249;0.0542868
159;inner;100;0.0317224;0.0211567;0.0390358
159;wait;100;2.6996e-05;1.4251e-05;9.0064e-05
159;boundary;100;0.000794431;0.000489266;0.00166178
159;calc iter;100;0.0432616;0.0283412;0.0770403
159;calc total;1;4.32675;4.32675;4.32675
159;total;1;9.28528;9.28528;9.28528
160;initialize;1;4.34465;4.34465;4.34465
160;async;100;0.0108858;0.000168754;0.0577955
160;inner;100;0.0315804;0.0202682;0.0393368
160;wait;100;2.66222e-05;1.3882e-05;7.4413e-05
160;boundary;100;0.000766546;0.00048584;0.00156705
160;calc iter;100;0.0432608;0.0285211;0.0805286
160;calc total;1;4.32675;4.32675;4.32675
160;total;1;9.2853;9.2853;9.2853
177;initialize;1;4.22303;4.22303;4.22303
177;async;100;0.0106224;0.000105014;0.0530632
177;inner;100;0.0318478;0.0220724;0.0397935
177;wait;100;2.32218e-05;1.2954e-05;6.3312e-05
177;boundary;100;0.000755305;0.000486613;0.00133633
177;calc iter;100;0.0432501;0.0286902;0.0808883
177;calc total;1;4.32675;4.32675;4.32675
177;total;1;9.15856;9.15856;9.15856
161;initialize;1;4.34462;4.34462;4.34462
161;async;100;0.0108911;0.000111889;0.0561858
161;inner;100;0.031623;0.0207737;0.0393898
161;wait;100;2.4049e-05;1.2902e-05;6.825e-05
161;boundary;100;0.000719524;0.000490542;0.00148166
161;calc iter;100;0.0432586;0.0257043;0.0862186
161;calc total;1;4.32675;4.32675;4.32675
161;total;1;9.2853;9.2853;9.2853
178;initialize;1;4.22307;4.22307;4.22307
178;async;100;0.0105885;0.00010658;0.0572645
178;inner;100;0.031852;0.0218033;0.0397473
178;wait;100;2.52431e-05;1.2839e-05;5.9078e-05
178;boundary;100;0.000781422;0.00048676;0.00128362
178;calc iter;100;0.0432483;0.0278802;0.0859287
178;calc total;1;4.32675;4.32675;4.32675
178;total;1;9.15856;9.15856;9.15856
162;initialize;1;4.34465;4.34465;4.34465
162;async;100;0.0109792;0.000161421;0.0603079
162;inner;100;0.0315105;0.020686;0.0391403
162;wait;100;2.48536e-05;1.4281e-05;9.4772e-05
162;boundary;100;0.000738174;0.000498128;0.00166529
162;calc iter;100;0.0432541;0.0254158;0.0867483
162;calc total;1;4.32675;4.32675;4.32675
162;total;1;9.28531;9.28531;9.28531
179;initialize;1;4.22302;4.22302;4.22302
179;async;100;0.0104419;0.000105171;0.0564862
179;inner;100;0.0319788;0.0221057;0.0400684
179;wait;100;2.53362e-05;1.3701e-05;4.6354e-05
179;boundary;100;0.000800504;0.000498694;0.00148952
179;calc iter;100;0.0432479;0.0287461;0.0871889
179;calc total;1;4.32675;4.32675;4.32675
179;total;1;9.15855;9.15855;9.15855
163;initialize;1;4.34463;4.34463;4.34463
163;async;100;0.0110096;0.000104008;0.0612812
163;inner;100;0.0314479;0.0207451;0.0395251
163;wait;100;2.70015e-05;1.3935e-05;5.023e-05
163;boundary;100;0.000765312;0.000457618;0.00131577
163;calc iter;100;0.0432513;0.0284672;0.0862264
163;calc total;1;4.32675;4.32675;4.32675
163;total;1;9.28531;9.28531;9.28531
180;initialize;1;4.22304;4.22304;4.22304
180;async;100;0.0104389;0.00014384;0.0556486
180;inner;100;0.0319481;0.021444;0.0399261
180;wait;100;2.58177e-05;1.4623e-05;5.2219e-05
180;boundary;100;0.000835296;0.000472712;0.00157847
180;calc iter;100;0.0432498;0.0318552;0.0850628
180;calc total;1;4.32675;4.32675;4.32675
180;total;1;9.15855;9.15855;9.15855
164;initialize;1;4.34465;4.34465;4.34465
164;async;100;0.0107729;0.000118793;0.0626142
164;inner;100;0.0316904;0.0210039;0.0395015
164;wait;100;2.52652e-05;1.4878e-05;5.1086e-05
164;boundary;100;0.0007612;0.000510036;0.0014056
164;calc iter;100;0.0432513;0.0287825;0.0852024
164;calc total;1;4.32675;4.32675;4.32675
164;total;1;9.28531;9.28531;9.28531
181;initialize;1;4.22303;4.22303;4.22303
181;async;100;0.01047;0.000187009;0.0471713
181;inner;100;0.031921;0.0220502;0.0400583
181;wait;100;2.53246e-05;1.3928e-05;4.2905e-05
181;boundary;100;0.000836217;0.000483537;0.00146384
181;calc iter;100;0.0432539;0.028098;0.0735513
181;calc total;1;4.32675;4.32675;4.32675
181;total;1;9.15856;9.15856;9.15856
165;initialize;1;4.34463;4.34463;4.34463
165;async;100;0.0106398;0.000113334;0.055022
165;inner;100;0.0318309;0.0205045;0.0396016
165;wait;100;2.44668e-05;1.4243e-05;4.684e-05
165;boundary;100;0.000756931;0.000479161;0.00123218
165;calc iter;100;0.0432535;0.0281601;0.0770574
165;calc total;1;4.32675;4.32675;4.32675
165;total;1;9.2853;9.2853;9.2853
182;initialize;1;4.22306;4.22306;4.22306
182;async;100;0.0103282;0.000106382;0.0816863
182;inner;100;0.0320577;0.0213883;0.0399469
182;wait;100;2.60246e-05;1.3956e-05;4.5023e-05
182;boundary;100;0.000843749;0.000478846;0.00152019
182;calc iter;100;0.0432572;0.0284542;0.106532
182;calc total;1;4.32675;4.32675;4.32675
182;total;1;9.15856;9.15856;9.15856
166;initialize;1;4.34464;4.34464;4.34464
166;async;100;0.0109891;0.000156296;0.0789379
166;inner;100;0.0313962;0.0201124;0.0392939
166;wait;100;2.86721e-05;1.5381e-05;7.5379e-05
166;boundary;100;0.000836661;0.000496815;0.00137601
166;calc iter;100;0.0432521;0.0281206;0.105538
166;calc total;1;4.32675;4.32675;4.32675
166;total;1;9.2853;9.2853;9.2853
167;initialize;1;4.34462;4.34462;4.34462
167;async;100;0.0107243;0.000106313;0.0725522
167;inner;100;0.0316689;0.0205463;0.0396186
167;wait;100;2.71573e-05;1.3187e-05;4.7549e-05
167;boundary;100;0.000829858;0.000483268;0.00150459
167;calc iter;100;0.0432513;0.0290313;0.101073
167;calc total;1;4.32675;4.32675;4.32675
167;total;1;9.28529;9.28529;9.28529
216;initialize;1;4.24331;4.24331;4.24331
216;async;100;0.00977198;0.000197581;0.0615141
216;inner;100;0.0325929;0.0224264;0.0396659
216;wait;100;2.52179e-05;1.2634e-05;5.946e-05
216;boundary;100;0.000860529;0.000465892;0.00140844
216;calc iter;100;0.0432521;0.0272711;0.088963
216;calc total;1;4.32675;4.32675;4.32675
216;total;1;9.18356;9.18356;9.18356
183;initialize;1;4.21822;4.21822;4.21822
183;async;100;0.0102541;0.00010233;0.077495
183;inner;100;0.0321753;0.0220914;0.0398684
183;wait;100;2.61743e-05;1.4236e-05;5.7687e-05
183;boundary;100;0.000797051;0.000497654;0.00162294
183;calc iter;100;0.0432538;0.0285976;0.10171
183;calc total;1;4.32675;4.32675;4.32675
183;total;1;9.15374;9.15374;9.15374
240;initialize;1;4.32318;4.32318;4.32318
240;async;100;0.01017;0.00024237;0.0566808
240;inner;100;0.0320799;0.0202345;0.039497
240;wait;100;3.07299e-05;1.3742e-05;5.6989e-05
240;boundary;100;0.000949684;0.000479641;0.00158167
240;calc iter;100;0.0432319;0.0323738;0.0775079
240;calc total;1;4.32675;4.32675;4.32675
240;total;1;9.25996;9.25996;9.25996
1;initialize;1;4.54922;4.54922;4.54922
1;async;100;0.010676;0.000141773;0.0520285
1;inner;100;0.0317015;0.0200326;0.0397344
1;wait;100;2.78513e-05;1.6284e-05;4.5634e-05
1;boundary;100;0.000813;0.000501862;0.00149942
1;calc iter;100;0.0432199;0.0279168;0.0782099
1;calc total;1;4.32675;4.32675;4.32675
1;total;1;9.48395;9.48395;9.48395
264;initialize;1;4.3682;4.3682;4.3682
264;async;100;0.00999437;0.000355477;0.0484182
264;inner;100;0.0323551;0.0221104;0.0397153
264;wait;100;2.86459e-05;1.3364e-05;4.8971e-05
264;boundary;100;0.000847364;0.000465884;0.0014972
264;calc iter;100;0.043227;0.0311301;0.0779594
264;calc total;1;4.32676;4.32676;4.32676
264;total;1;9.29524;9.29524;9.29524
192;initialize;1;4.26261;4.26261;4.26261
192;async;100;0.0105204;0.00010291;0.0483812
192;inner;100;0.0318292;0.0203102;0.039612
192;wait;100;2.94233e-05;1.466e-05;7.7669e-05
192;boundary;100;0.000865292;0.000488487;0.00150184
192;calc iter;100;0.0432459;0.0297749;0.0694125
192;calc total;1;4.32675;4.32675;4.32675
192;total;1;9.20399;9.20399;9.20399
217;initialize;1;4.24269;4.24269;4.24269
217;async;100;0.00958984;0.00010329;0.0493011
217;inner;100;0.0327934;0.0224839;0.0396356
217;wait;100;2.42985e-05;1.3074e-05;7.0903e-05
217;boundary;100;0.000843817;0.00048928;0.00139045
217;calc iter;100;0.0432526;0.0268369;0.0770093
217;calc total;1;4.32675;4.32675;4.32675
217;total;1;9.18291;9.18291;9.18291
184;initialize;1;4.22303;4.22303;4.22303
184;async;100;0.010321;9.9772e-05;0.0682668
184;inner;100;0.0320612;0.0210503;0.0397222
184;wait;100;2.83353e-05;1.4782e-05;7.9606e-05
184;boundary;100;0.000837704;0.000488779;0.00144993
184;calc iter;100;0.0432498;0.0310478;0.0927679
184;calc total;1;4.32675;4.32675;4.32675
184;total;1;9.15857;9.15857;9.15857
241;initialize;1;4.3233;4.3233;4.3233
241;async;100;0.0101917;0.000168065;0.0622975
241;inner;100;0.0320566;0.0222199;0.0391078
241;wait;100;2.98926e-05;1.3177e-05;7.9313e-05
241;boundary;100;0.000947271;0.000476385;0.00157624
241;calc iter;100;0.0432269;0.027815;0.0907421
241;calc total;1;4.32675;4.32675;4.32675
241;total;1;9.26002;9.26002;9.26002
2;initialize;1;4.54359;4.54359;4.54359
2;async;100;0.010504;0.000126693;0.0657667
2;inner;100;0.0318871;0.0199582;0.0394504
2;wait;100;2.83082e-05;1.5567e-05;7.0408e-05
2;boundary;100;0.000799175;0.00049748;0.0014657
2;calc iter;100;0.0432202;0.0272524;0.0996149
2;calc total;1;4.32675;4.32675;4.32675
2;total;1;9.4783;9.4783;9.4783
265;initialize;1;4.36827;4.36827;4.36827
265;async;100;0.00969339;0.000168824;0.0497987
265;inner;100;0.0327376;0.0240388;0.0396465
265;wait;100;2.40284e-05;1.339e-05;6.3734e-05
265;boundary;100;0.000772675;0.000477599;0.00142123
265;calc iter;100;0.043229;0.031028;0.0783837
265;calc total;1;4.32676;4.32676;4.32676
265;total;1;9.29523;9.29523;9.29523
193;initialize;1;4.26269;4.26269;4.26269
193;async;100;0.0103171;0.000101912;0.0540294
193;inner;100;0.0320881;0.0206892;0.0399271
193;wait;100;2.64482e-05;1.3524e-05;6.0937e-05
193;boundary;100;0.000813416;0.000479441;0.00140765
193;calc iter;100;0.0432463;0.0276635;0.0815544
193;calc total;1;4.32675;4.32675;4.32675
193;total;1;9.20403;9.20403;9.20403
218;initialize;1;4.24331;4.24331;4.24331
218;async;100;0.00978492;0.000131455;0.0463091
218;inner;100;0.0325975;0.0223259;0.039691
218;wait;100;2.705e-05;1.4097e-05;6.4712e-05
218;boundary;100;0.000839623;0.000491155;0.00159987
218;calc iter;100;0.0432504;0.0268028;0.0788755
218;calc total;1;4.32675;4.32675;4.32675
218;total;1;9.18356;9.18356;9.18356
185;initialize;1;4.22306;4.22306;4.22306
185;async;100;0.00999704;9.9418e-05;0.05371
185;inner;100;0.0324398;0.0225513;0.0402152
185;wait;100;2.52274e-05;1.4314e-05;4.7237e-05
185;boundary;100;0.000784968;0.00047187;0.00140557
185;calc iter;100;0.0432482;0.0309103;0.0775275
185;calc total;1;4.32676;4.32676;4.32676
185;total;1;9.15856;9.15856;9.15856
242;initialize;1;4.32327;4.32327;4.32327
242;async;100;0.00977603;0.000103382;0.077409
242;inner;100;0.0325108;0.0203662;0.0391645
242;wait;100;3.02097e-05;1.3635e-05;7.5087e-05
242;boundary;100;0.000915829;0.000483772;0.0014231
242;calc iter;100;0.0432345;0.0266707;0.108191
242;calc total;1;4.32675;4.32675;4.32675
242;total;1;9.26;9.26;9.26
3;initialize;1;4.53751;4.53751;4.53751
3;async;100;0.0104212;0.00015441;0.0613681
3;inner;100;0.0318523;0.0198757;0.0396414
3;wait;100;2.97319e-05;1.3747e-05;6.0752e-05
3;boundary;100;0.000911148;0.000482061;0.00149196
3;calc iter;100;0.0432157;0.0279158;0.089839
3;calc total;1;4.32675;4.32675;4.32675
3;total;1;9.47224;9.47224;9.47224
266;initialize;1;4.36828;4.36828;4.36828
266;async;100;0.00999446;0.000228333;0.0558174
266;inner;100;0.0323854;0.0225657;0.0395855
266;wait;100;2.59264e-05;1.2985e-05;6.8213e-05
266;boundary;100;0.000821985;0.000479523;0.00148073
266;calc iter;100;0.0432294;0.0314818;0.0831062
266;calc total;1;4.32676;4.32676;4.32676
266;total;1;9.29526;9.29526;9.29526
194;initialize;1;4.26267;4.26267;4.26267
194;async;100;0.0102782;0.000114008;0.0589625
194;inner;100;0.0320709;0.0200475;0.0399247
194;wait;100;2.88585e-05;1.3558e-05;6.3819e-05
194;boundary;100;0.000866059;0.000485801;0.00144209
194;calc iter;100;0.0432456;0.02656;0.0879023
194;calc total;1;4.32675;4.32675;4.32675
194;total;1;9.20403;9.20403;9.20403
219;initialize;1;4.24403;4.24403;4.24403
219;async;100;0.00976954;0.000155212;0.059778
219;inner;100;0.0326398;0.0231007;0.0396582
219;wait;100;2.62788e-05;1.3449e-05;6.7063e-05
219;boundary;100;0.000811141;0.000461941;0.0014458
219;calc iter;100;0.0432483;0.0305541;0.0958894
219;calc total;1;4.32675;4.32675;4.32675
219;total;1;9.18281;9.18281;9.18281
186;initialize;1;4.22301;4.22301;4.22301
186;async;100;0.0103599;0.000175068;0.0496211
186;inner;100;0.0320138;0.0211017;0.039582
186;wait;100;2.78218e-05;1.4655e-05;8.3463e-05
186;boundary;100;0.000836322;0.00047887;0.0015885
186;calc iter;100;0.0432395;0.0296674;0.0772772
186;calc total;1;4.32675;4.32675;4.32675
186;total;1;9.15855;9.15855;9.15855
243;initialize;1;4.32321;4.32321;4.32321
243;async;100;0.00966584;0.000113626;0.0838948
243;inner;100;0.0327094;0.0213087;0.0395882
243;wait;100;2.62101e-05;1.2437e-05;4.8244e-05
243;boundary;100;0.000833482;0.00045854;0.00145642
243;calc iter;100;0.0432361;0.0277927;0.112174
243;calc total;1;4.32675;4.32675;4.32675
243;total;1;9.25996;9.25996;9.25996
4;initialize;1;4.53797;4.53797;4.53797
4;async;100;0.0105813;0.000135467;0.0534957
4;inner;100;0.0317027;0.0204985;0.0391557
4;wait;100;3.06701e-05;1.5715e-05;0.000116032
4;boundary;100;0.000894644;0.000489917;0.00143693
4;calc iter;100;0.0432109;0.0305182;0.0758687
4;calc total;1;4.32675;4.32675;4.32675
4;total;1;9.47273;9.47273;9.47273
267;initialize;1;4.36823;4.36823;4.36823
267;async;100;0.00971581;0.000193305;0.0559408
267;inner;100;0.0326533;0.0245305;0.0397688
267;wait;100;2.62219e-05;1.2989e-05;4.7342e-05
267;boundary;100;0.000828252;0.000477238;0.00162631
267;calc iter;100;0.0432251;0.0310842;0.0829449
267;calc total;1;4.32676;4.32676;4.32676
267;total;1;9.29524;9.29524;9.29524
195;initialize;1;4.26267;4.26267;4.26267
195;async;100;0.0103647;0.000116026;0.0654218
195;inner;100;0.0320516;0.0205978;0.0399878
195;wait;100;2.80833e-05;1.5236e-05;5.858e-05
195;boundary;100;0.000804775;0.000491116;0.0012784
195;calc iter;100;0.0432505;0.0289396;0.093661
195;calc total;1;4.32675;4.32675;4.32675
195;total;1;9.20403;9.20403;9.20403
220;initialize;1;4.24332;4.24332;4.24332
220;async;100;0.00979006;0.000175394;0.0491261
220;inner;100;0.0325938;0.0227202;0.0396643
220;wait;100;2.69107e-05;1.4549e-05;6.3665e-05
220;boundary;100;0.00083351;0.000513055;0.0013714
220;calc iter;100;0.0432459;0.0299356;0.0789699
220;calc total;1;4.32676;4.32676;4.32676
220;total;1;9.18355;9.18355;9.18355
187;initialize;1;4.22297;4.22297;4.22297
187;async;100;0.0101871;9.8857e-05;0.0457194
244;initialize;1;4.3232;4.3232;4.3232
244;async;100;0.0100084;0.000101716;0.0540445
244;inner;100;0.0323338;0.0199494;0.0391337
244;wait;100;2.91388e-05;1.5454e-05;9.3429e-05
244;boundary;100;0.000866338;0.000473399;0.00140897
244;calc iter;100;0.0432392;0.031425;0.0848303
244;calc total;1;4.32675;4.32675;4.32675
244;total;1;9.25996;9.25996;9.25996
5;initialize;1;4.55161;4.55161;4.55161
5;async;100;0.0105248;0.000140201;0.0696077
5;inner;100;0.0317536;0.0200503;0.0394693
5;wait;100;3.07559e-05;1.4042e-05;6.8062e-05
5;boundary;100;0.000904561;0.000488924;0.00143904
5;calc iter;100;0.0432155;0.0280002;0.0921769
5;calc total;1;4.32675;4.32675;4.32675
5;total;1;9.48636;9.48636;9.48636
268;initialize;1;4.3683;4.3683;4.3683
268;async;100;0.00944065;0.000103179;0.036686
268;inner;100;0.0329501;0.0227549;0.0397301
268;wait;100;2.74935e-05;1.4065e-05;5.1384e-05
268;boundary;100;0.000802737;0.000472826;0.00163365
268;calc iter;100;0.0432223;0.0250739;0.0676414
268;calc total;1;4.32677;4.32677;4.32677
268;total;1;9.29526;9.29526;9.29526
196;initialize;1;4.26261;4.26261;4.26261
196;async;100;0.0102969;0.000113479;0.0611723
196;inner;100;0.0320833;0.0200926;0.0399228
196;wait;100;2.64316e-05;1.4729e-05;5.7716e-05
196;boundary;100;0.000846037;0.000498701;0.00156164
196;calc iter;100;0.0432544;0.0324595;0.0818209
196;calc total;1;4.32675;4.32675;4.32675
196;total;1;9.20399;9.20399;9.20399
221;initialize;1;4.24332;4.24332;4.24332
221;async;100;0.00976816;9.9582e-05;0.0384116
221;inner;100;0.032579;0.0230821;0.039834
221;wait;100;2.97035e-05;1.5157e-05;4.6728e-05
221;boundary;100;0.000867774;0.000487608;0.00144551
221;calc iter;100;0.0432464;0.028515;0.0660303
221;calc total;1;4.32676;4.32676;4.32676
221;total;1;9.18353;9.18353;9.18353
187;inner;100;0.0322381;0.021456;0.0399715
187;wait;100;2.52116e-05;1.3309e-05;5.0622e-05
187;boundary;100;0.000790244;0.000481725;0.00162917
187;calc iter;100;0.0432421;0.0306877;0.0834702
187;calc total;1;4.32675;4.32675;4.32675
187;total;1;9.15846;9.15846;9.15846
245;initialize;1;4.32324;4.32324;4.32324
245;async;100;0.00987975;0.00013861;0.0497252
245;inner;100;0.0324238;0.0217795;0.0392804
245;wait;100;3.12097e-05;1.6858e-05;6.8653e-05
245;boundary;100;0.000904842;0.000517985;0.00141443
245;calc iter;100;0.0432414;0.0317624;0.0761207
245;calc total;1;4.32675;4.32675;4.32675
245;total;1;9.25996;9.25996;9.25996
6;initialize;1;4.53858;4.53858;4.53858
6;async;100;0.0102224;0.000124687;0.0962541
6;inner;100;0.0320196;0.0203838;0.039629
6;wait;100;3.17509e-05;1.5922e-05;6.262e-05
6;boundary;100;0.000937081;0.000486237;0.0016039
6;calc iter;100;0.0432125;0.029738;0.119237
6;calc total;1;4.32675;4.32675;4.32675
6;total;1;9.47334;9.47334;9.47334
269;initialize;1;4.36826;4.36826;4.36826
269;async;100;0.00949445;0.00010265;0.0359522
269;inner;100;0.0328776;0.0234623;0.0395689
269;wait;100;2.50008e-05;1.245e-05;5.4088e-05
269;boundary;100;0.000823253;0.000471771;0.00143442
269;calc iter;100;0.0432216;0.0250448;0.0652799
269;calc total;1;4.32676;4.32676;4.32676
269;total;1;9.29526;9.29526;9.29526
197;initialize;1;4.26268;4.26268;4.26268
197;async;100;0.0103465;0.000298262;0.049788
197;inner;100;0.0320421;0.0205278;0.0394864
197;wait;100;2.77414e-05;1.4713e-05;0.000121744
197;boundary;100;0.000842637;0.000490493;0.00128802
197;calc iter;100;0.0432604;0.0299177;0.0749577
197;calc total;1;4.32675;4.32675;4.32675
197;total;1;9.20402;9.20402;9.20402
222;initialize;1;4.24331;4.24331;4.24331
222;async;100;0.00974581;9.8617e-05;0.0408517
222;inner;100;0.0326523;0.0228047;0.0396389
222;wait;100;2.85345e-05;1.3516e-05;6.8059e-05
222;boundary;100;0.000818913;0.000479989;0.00144946
222;calc iter;100;0.0432471;0.02894;0.0689128
222;calc total;1;4.32675;4.32675;4.32675
222;total;1;9.18356;9.18356;9.18356
188;initialize;1;4.22303;4.22303;4.22303
188;async;100;0.0103126;0.00018977;0.048316
188;inner;100;0.0319855;0.0210322;0.039822
188;wait;100;2.99459e-05;1.4084e-05;6.1155e-05
188;boundary;100;0.000907661;0.000498947;0.00144966
188;calc iter;100;0.0432373;0.0285193;0.0782528
188;calc total;1;4.32676;4.32676;4.32676
188;total;1;9.15855;9.15855;9.15855
246;initialize;1;4.32328;4.32328;4.32328
246;async;100;0.00992617;0.000110746;0.0760467
246;inner;100;0.0324317;0.0203446;0.0393498
246;wait;100;2.76109e-05;1.3164e-05;6.3359e-05
246;boundary;100;0.000856719;0.000496196;0.00140702
246;calc iter;100;0.0432437;0.0242748;0.102286
246;calc total;1;4.32675;4.32675;4.32675
246;total;1;9.26;9.26;9.26
7;initialize;1;4.55163;4.55163;4.55163
7;async;100;0.00991844;0.000128524;0.0776133
7;inner;100;0.0325125;0.0213073;0.0398335
7;wait;100;2.6116e-05;1.5312e-05;5.0426e-05
7;boundary;100;0.000764794;0.000473832;0.00164477
7;calc iter;100;0.0432232;0.0286681;0.099472
7;calc total;1;4.32675;4.32675;4.32675
7;total;1;9.48637;9.48637;9.48637
270;initialize;1;4.36821;4.36821;4.36821
270;async;100;0.00974978;0.0002663;0.0407189
270;inner;100;0.0325329;0.0225157;0.0393885
270;wait;100;3.1626e-05;1.3089e-05;0.000120097
270;boundary;100;0.000903378;0.000474754;0.00146833
270;calc iter;100;0.0432193;0.02488;0.0694157
270;calc total;1;4.32676;4.32676;4.32676
270;total;1;9.29524;9.29524;9.29524
198;initialize;1;4.26267;4.26267;4.26267
198;async;100;0.00975546;0.000133594;0.0852244
198;inner;100;0.0326124;0.0207696;0.0400385
198;wait;100;2.6836e-05;1.4086e-05;7.2842e-05
198;boundary;100;0.000869211;0.000479034;0.00134156
198;calc iter;100;0.0432652;0.0291429;0.110698
198;calc total;1;4.32675;4.32675;4.32675
198;total;1;9.20402;9.20402;9.20402
223;initialize;1;4.24268;4.24268;4.24268
223;async;100;0.00960354;0.000108709;0.0466081
223;inner;100;0.0327291;0.022827;0.0398419
223;wait;100;2.96129e-05;1.3663e-05;5.577e-05
223;boundary;100;0.00087888;0.000485127;0.00166635
223;calc iter;100;0.0432429;0.0294601;0.0781158
223;calc total;1;4.32675;4.32675;4.32675
223;total;1;9.18288;9.18288;9.18288
189;initialize;1;4.22303;4.22303;4.22303
189;async;100;0.010101;9.5962e-05;0.0519942
189;inner;100;0.0321979;0.0223334;0.039889
189;wait;100;3.01665e-05;1.611e-05;6.4259e-05
189;boundary;100;0.000906976;0.000498068;0.00144386
189;calc iter;100;0.0432374;0.0288207;0.0782954
189;calc total;1;4.32675;4.32675;4.32675
189;total;1;9.15853;9.15853;9.15853
247;initialize;1;4.32323;4.32323;4.32323
247;async;100;0.0102411;0.000270323;0.0612031
247;inner;100;0.0320915;0.0204324;0.0392023
247;wait;100;2.86777e-05;1.3906e-05;6.8135e-05
247;boundary;100;0.000878048;0.000520455;0.00155518
247;calc iter;100;0.0432412;0.0247681;0.0854825
247;calc total;1;4.32675;4.32675;4.32675
247;total;1;9.26;9.26;9.26
8;initialize;1;4.54208;4.54208;4.54208
8;async;100;0.0108059;0.000218085;0.0748968
8;inner;100;0.0315425;0.0202191;0.0394284
8;wait;100;3.09063e-05;1.657e-05;7.1998e-05
8;boundary;100;0.000845018;0.000470426;0.00150033
8;calc iter;100;0.043226;0.0301628;0.0956407
8;calc total;1;4.32676;4.32676;4.32676
8;total;1;9.47682;9.47682;9.47682
271;initialize;1;4.36827;4.36827;4.36827
271;async;100;0.00933059;0.000108682;0.0544671
271;inner;100;0.0329374;0.0232101;0.0397007
271;wait;100;3.09468e-05;1.3709e-05;5.7744e-05
271;boundary;100;0.00091842;0.000480231;0.00167841
271;calc iter;100;0.0432186;0.0288796;0.086872
271;calc total;1;4.32676;4.32676;4.32676
271;total;1;9.29526;9.29526;9.29526
199;initialize;1;4.26268;4.26268;4.26268
199;async;100;0.0103588;0.000131945;0.0767458
199;inner;100;0.032041;0.021836;0.0398346
199;wait;100;2.56879e-05;1.4911e-05;7.0037e-05
199;boundary;100;0.000834529;0.000490578;0.0013877
199;calc iter;100;0.0432614;0.030494;0.100573
199;calc total;1;4.32675;4.32675;4.32675
199;total;1;9.20403;9.20403;9.20403
224;initialize;1;4.24281;4.24281;4.24281
224;async;100;0.00993572;0.000156716;0.0568864
224;inner;100;0.0323125;0.0214118;0.0395406
224;wait;100;3.25134e-05;1.4771e-05;9.6783e-05
224;boundary;100;0.000960097;0.000474576;0.00164167
224;calc iter;100;0.0432423;0.0334084;0.0787917
224;calc total;1;4.32675;4.32675;4.32675
224;total;1;9.18299;9.18299;9.18299
190;initialize;1;4.21993;4.21993;4.21993
190;async;100;0.0106493;0.000153881;0.045863
190;inner;100;0.0316101;0.0209629;0.0393188
190;wait;100;3.12371e-05;1.4079e-05;8.9453e-05
190;boundary;100;0.000946745;0.000510069;0.00154499
190;calc iter;100;0.0432389;0.0285574;0.07399
190;calc total;1;4.32675;4.32675;4.32675
190;total;1;9.15543;9.15543;9.15543
248;initialize;1;4.32325;4.32325;4.32325
248;async;100;0.0100737;0.000188148;0.0534149
248;inner;100;0.032244;0.0216527;0.0394187
248;wait;100;2.64726e-05;1.2781e-05;4.9972e-05
248;boundary;100;0.00089843;0.000491746;0.00145548
248;calc iter;100;0.0432443;0.031403;0.0764434
248;calc total;1;4.32675;4.32675;4.32675
248;total;1;9.26002;9.26002;9.26002
9;initialize;1;4.55169;4.55169;4.55169
9;async;100;0.0104916;0.000105567;0.0537128
9;inner;100;0.031888;0.020713;0.0394987
9;wait;100;2.7128e-05;1.3721e-05;6.8848e-05
9;boundary;100;0.000824144;0.000475842;0.00165712
9;calc iter;100;0.0432324;0.0302581;0.0749924
9;calc total;1;4.32676;4.32676;4.32676
9;total;1;9.48639;9.48639;9.48639
272;initialize;1;4.36825;4.36825;4.36825
272;async;100;0.00972505;0.000338278;0.0657952
272;inner;100;0.0324839;0.0213061;0.0396982
272;wait;100;3.06851e-05;1.4426e-05;5.8217e-05
272;boundary;100;0.000971751;0.000472732;0.00167825
272;calc iter;100;0.0432132;0.0320292;0.0876032
272;calc total;1;4.32675;4.32675;4.32675
272;total;1;9.29524;9.29524;9.29524
200;initialize;1;4.26263;4.26263;4.26263
200;async;100;0.0105222;0.000107083;0.0666137
200;inner;100;0.0318201;0.0209527;0.0399255
200;wait;100;2.96619e-05;1.4538e-05;5.2733e-05
200;boundary;100;0.000882989;0.000492187;0.00149213
200;calc iter;100;0.0432562;0.0305425;0.0887995
200;calc total;1;4.32675;4.32675;4.32675
200;total;1;9.20397;9.20397;9.20397
225;initialize;1;4.24333;4.24333;4.24333
225;async;100;0.00956386;0.000107264;0.0540939
225;inner;100;0.0327485;0.0223034;0.039793
225;wait;100;3.07098e-05;1.5969e-05;6.6757e-05
225;boundary;100;0.000895898;0.000490516;0.00140124
225;calc iter;100;0.0432405;0.0294211;0.0894829
225;calc total;1;4.32675;4.32675;4.32675
225;total;1;9.18353;9.18353;9.18353
10;initialize;1;4.54493;4.54493;4.54493
10;async;100;0.0106942;0.000137166;0.051564
10;inner;100;0.0316911;0.0201012;0.0393996
10;wait;100;2.72513e-05;1.41e-05;7.2317e-05
10;boundary;100;0.000818755;0.000472812;0.00165751
10;calc iter;100;0.0432328;0.0304522;0.0736598
10;calc total;1;4.32676;4.32676;4.32676
10;total;1;9.47966;9.47966;9.47966
273;initialize;1;4.36826;4.36826;4.36826
273;async;100;0.00986337;0.000332555;0.0704043
273;inner;100;0.0322859;0.0211064;0.0394563
273;wait;100;3.43782e-05;1.5643e-05;8.5988e-05
273;boundary;100;0.00102903;0.000516582;0.00154859
273;calc iter;100;0.0432144;0.0294101;0.104624
273;calc total;1;4.32675;4.32675;4.32675
273;total;1;9.29524;9.29524;9.29524
201;initialize;1;4.26268;4.26268;4.26268
201;async;100;0.0103607;0.000113777;0.0512496
201;inner;100;0.0320149;0.0201367;0.0398821
201;wait;100;2.75723e-05;1.3508e-05;7.0849e-05
201;boundary;100;0.000847622;0.000506744;0.00141552
201;calc iter;100;0.0432521;0.0293924;0.0748508
201;calc total;1;4.32676;4.32676;4.32676
201;total;1;9.20403;9.20403;9.20403
226;initialize;1;4.24332;4.24332;4.24332
226;async;100;0.00962087;0.000129378;0.0707784
226;inner;100;0.0326628;0.0221894;0.0397807
226;wait;100;3.15206e-05;1.3756e-05;4.9926e-05
226;boundary;100;0.000925084;0.000498167;0.00138459
226;calc iter;100;0.043242;0.0262348;0.105965
226;calc total;1;4.32675;4.32675;4.32675
226;total;1;9.18357;9.18357;9.18357
11;initialize;1;4.53705;4.53705;4.53705
11;async;100;0.0106757;0.000160634;0.0472079
11;inner;100;0.0317017;0.0207104;0.0396065
11;wait;100;2.73759e-05;1.4245e-05;5.1927e-05
11;boundary;100;0.000823779;0.000470631;0.00162038
11;calc iter;100;0.04323;0.0311246;0.0707471
11;calc total;1;4.32676;4.32676;4.32676
11;total;1;9.47178;9.47178;9.47178
274;initialize;1;4.36831;4.36831;4.36831
274;async;100;0.00964568;0.000401062;0.0957127
274;inner;100;0.0325199;0.0208348;0.03963
274;wait;100;3.25549e-05;1.5951e-05;7.0092e-05
274;boundary;100;0.00101359;0.000502586;0.00145836
274;calc iter;100;0.0432135;0.0274602;0.128523
274;calc total;1;4.32675;4.32675;4.32675
274;total;1;9.29526;9.29526;9.29526
202;initialize;1;4.26267;4.26267;4.26267
202;async;100;0.0103355;0.000132135;0.047893
202;inner;100;0.031945;0.0216701;0.0400282
202;wait;100;2.80278e-05;1.3675e-05;4.7185e-05
202;boundary;100;0.000939022;0.000484535;0.0018674
202;calc iter;100;0.0432492;0.0293439;0.0755193
202;calc total;1;4.32676;4.32676;4.32676
202;total;1;9.20402;9.20402;9.20402
227;initialize;1;4.2431;4.2431;4.2431
227;async;100;0.00947042;0.000106759;0.0753715
227;inner;100;0.0328538;0.0223801;0.0397755
227;wait;100;2.97678e-05;1.3372e-05;5.2931e-05
227;boundary;100;0.000891001;0.000495155;0.00142787
227;calc iter;100;0.0432463;0.0293199;0.105896
227;calc total;1;4.32675;4.32675;4.32675
227;total;1;9.18331;9.18331;9.18331
12;initialize;1;4.54001;4.54001;4.54001
12;async;100;0.010714;0.000450429;0.0438126
12;inner;100;0.031567;0.0221334;0.0394466
12;wait;100;3.09325e-05;1.3606e-05;7.2336e-05
12;boundary;100;0.000921705;0.000509228;0.00171595
12;calc iter;100;0.0432352;0.0287613;0.0717559
12;calc total;1;4.32676;4.32676;4.32676
12;total;1;9.47474;9.47474;9.47474
275;initialize;1;4.36826;4.36826;4.36826
275;async;100;0.0092978;0.000151903;0.0850839
275;inner;100;0.032946;0.0233685;0.0398627
275;wait;100;2.92817e-05;1.3683e-05;4.8394e-05
275;boundary;100;0.000941228;0.000483321;0.0016525
275;calc iter;100;0.043216;0.0296765;0.109674
275;calc total;1;4.32675;4.32675;4.32675
275;total;1;9.29523;9.29523;9.29523
203;initialize;1;4.26267;4.26267;4.26267
203;async;100;0.0100279;0.000105548;0.0516805
203;inner;100;0.0323085;0.0212034;0.0401228
203;wait;100;2.79474e-05;1.3427e-05;4.4582e-05
203;boundary;100;0.000880613;0.00049259;0.00161014
203;calc iter;100;0.0432463;0.0302033;0.0880521
203;calc total;1;4.32676;4.32676;4.32676
203;total;1;9.20402;9.20402;9.20402
228;initialize;1;4.24269;4.24269;4.24269
228;async;100;0.00950345;9.8254e-05;0.0492944
228;inner;100;0.032831;0.0214117;0.0395855
228;wait;100;3.00411e-05;1.5378e-05;5.8963e-05
228;boundary;100;0.000886596;0.000483422;0.00159083
228;calc iter;100;0.0432529;0.0323598;0.0775566
228;calc total;1;4.32675;4.32675;4.32675
228;total;1;9.18287;9.18287;9.18287
13;initialize;1;4.55161;4.55161;4.55161
13;async;100;0.0105359;0.000221122;0.0503007
13;inner;100;0.0317393;0.0225585;0.0394449
13;wait;100;2.90955e-05;1.3669e-05;5.1135e-05
13;boundary;100;0.000931707;0.000498217;0.00163737
13;calc iter;100;0.043238;0.0280098;0.0757096
13;calc total;1;4.32676;4.32676;4.32676
13;total;1;9.48632;9.48632;9.48632
276;initialize;1;4.36828;4.36828;4.36828
276;async;100;0.00861014;0.000181589;0.0678844
276;inner;100;0.0336483;0.0210682;0.0399102
276;wait;100;3.17941e-05;1.5267e-05;7.0029e-05
276;boundary;100;0.000931882;0.000474991;0.0015933
276;calc iter;100;0.0432238;0.0270925;0.0936785
276;calc total;1;4.32675;4.32675;4.32675
276;total;1;9.29525;9.29525;9.29525
204;initialize;1;4.2626;4.2626;4.2626
204;async;100;0.0105471;0.000110534;0.0452525
204;inner;100;0.0318261;0.0222702;0.0397343
204;wait;100;2.7994e-05;1.6849e-05;5.1074e-05
204;boundary;100;0.000837395;0.000484238;0.00162905
204;calc iter;100;0.04324;0.0290598;0.0786185
204;calc total;1;4.32676;4.32676;4.32676
204;total;1;9.20394;9.20394;9.20394
229;initialize;1;4.24266;4.24266;4.24266
229;async;100;0.00954528;0.000165824;0.0487367
229;inner;100;0.0327468;0.0219603;0.0394037
229;wait;100;2.98959e-05;1.5636e-05;6.6065e-05
229;boundary;100;0.000930101;0.000490344;0.00171313
229;calc iter;100;0.0432536;0.0326701;0.072899
229;calc total;1;4.32675;4.32675;4.32675
229;total;1;9.18288;9.18288;9.18288
14;initialize;1;4.54431;4.54431;4.54431
14;async;100;0.00951908;0.000108512;0.0535451
14;inner;100;0.0328437;0.0237059;0.0401299
14;wait;100;2.57237e-05;1.2953e-05;5.1315e-05
14;boundary;100;0.000856166;0.000491541;0.00167241
14;calc iter;100;0.0432461;0.0302079;0.0795364
14;calc total;1;4.32676;4.32676;4.32676
14;total;1;9.47903;9.47903;9.47903
277;initialize;1;4.36829;4.36829;4.36829
277;async;100;0.00816305;0.00010361;0.0411177
277;inner;100;0.0341028;0.0215437;0.0400715
277;wait;100;2.85366e-05;1.5059e-05;4.7419e-05
277;boundary;100;0.000927639;0.000483386;0.00159442
277;calc iter;100;0.0432236;0.0325864;0.0725534
277;calc total;1;4.32675;4.32675;4.32675
277;total;1;9.29525;9.29525;9.29525
205;initialize;1;4.26262;4.26262;4.26262
205;async;100;0.0102441;0.000166448;0.0433696
205;inner;100;0.0320379;0.0218603;0.0396812
205;wait;100;3.06756e-05;1.5113e-05;5.9662e-05
205;boundary;100;0.0009251;0.000482114;0.00146025
205;calc iter;100;0.0432395;0.0292572;0.0699343
205;calc total;1;4.32676;4.32676;4.32676
205;total;1;9.20396;9.20396;9.20396
230;initialize;1;4.24338;4.24338;4.24338
230;async;100;0.00945774;0.000126692;0.0721711
230;inner;100;0.0329087;0.0212546;0.0395948
230;wait;100;2.80473e-05;1.4934e-05;6.0205e-05
230;boundary;100;0.000862651;0.000483689;0.00154653
15;initialize;1;4.54076;4.54076;4.54076
15;async;100;0.0102663;0.000538836;0.0540772
15;inner;100;0.0320809;0.0224394;0.039443
15;wait;100;2.74545e-05;1.4283e-05;5.1901e-05
15;boundary;100;0.000861939;0.000506297;0.0016486
15;calc iter;100;0.0432382;0.0289996;0.0803495
15;calc total;1;4.32676;4.32676;4.32676
15;total;1;9.47548;9.47548;9.47548
206;initialize;1;4.26259;4.26259;4.26259
206;async;100;0.0101438;0.000122044;0.0472372
206;inner;100;0.0321859;0.0224153;0.0398759
206;wait;100;2.9517e-05;1.4533e-05;4.7376e-05
206;boundary;100;0.000879594;0.000479258;0.00156543
206;calc iter;100;0.0432402;0.0291041;0.0704367
206;calc total;1;4.32675;4.32675;4.32675
206;total;1;9.20395;9.20395;9.20395
230;calc iter;100;0.0432587;0.0286501;0.0968881
230;calc total;1;4.32675;4.32675;4.32675
230;total;1;9.18356;9.18356;9.18356
16;initialize;1;4.54871;4.54871;4.54871
16;async;100;0.0101756;0.000149173;0.0541463
16;inner;100;0.0322151;0.022495;0.0394497
16;wait;100;2.69527e-05;1.4283e-05;6.4922e-05
16;boundary;100;0.000816781;0.000529186;0.00149635
16;calc iter;100;0.0432359;0.0303904;0.0803464
207;initialize;1;4.26256;4.26256;4.26256
207;async;100;0.00981854;0.000100176;0.0493472
207;inner;100;0.0325907;0.0221828;0.0395624
207;wait;100;2.68939e-05;1.4391e-05;0.000100274
207;boundary;100;0.000802218;0.000488469;0.00161389
207;calc iter;100;0.0432397;0.0293267;0.0752927
207;calc total;1;4.32676;4.32676;4.32676
207;total;1;9.20392;9.20392;9.20392
231;initialize;1;4.24275;4.24275;4.24275
231;async;100;0.00964106;0.000174053;0.0598857
231;inner;100;0.0326932;0.0226956;0.039513
231;wait;100;2.9032e-05;1.6455e-05;7.9441e-05
231;boundary;100;0.000888342;0.000496347;0.00195571
231;calc iter;100;0.0432529;0.0271203;0.08439
231;calc total;1;4.32675;4.32675;4.32675
231;total;1;9.18292;9.18292;9.18292
16;calc total;1;4.32675;4.32675;4.32675
16;total;1;9.48342;9.48342;9.48342
208;initialize;1;4.26257;4.26257;4.26257
208;async;100;0.00984613;0.000100181;0.0566832
208;inner;100;0.0325866;0.0209168;0.0397494
208;wait;100;2.66674e-05;1.5587e-05;5.0346e-05
208;boundary;100;0.000778533;0.000492797;0.00135182
208;calc iter;100;0.0432391;0.0303237;0.0784765
208;calc total;1;4.32675;4.32675;4.32675
208;total;1;9.20394;9.20394;9.20394
232;initialize;1;4.24263;4.24263;4.24263
232;async;100;0.00946977;0.000130174;0.0516765
232;inner;100;0.0329029;0.0216562;0.0395548
232;wait;100;2.7255e-05;1.4764e-05;4.9099e-05
232;boundary;100;0.00085346;0.000493298;0.00137369
232;calc iter;100;0.0432551;0.0310154;0.0772002
232;calc total;1;4.32675;4.32675;4.32675
232;total;1;9.18287;9.18287;9.18287
17;initialize;1;4.54762;4.54762;4.54762
17;async;100;0.0109117;0.000273425;0.0532378
17;inner;100;0.0314301;0.0199974;0.0392426
17;wait;100;2.8238e-05;1.4139e-05;0.000100998
17;boundary;100;0.000862298;0.000490843;0.0016378
17;calc iter;100;0.0432339;0.0262272;0.0763921
17;calc total;1;4.32675;4.32675;4.32675
17;total;1;9.48236;9.48236;9.48236
209;initialize;1;4.26259;4.26259;4.26259
209;async;100;0.00987904;0.000111386;0.0537485
209;inner;100;0.0325936;0.0213411;0.0397408
209;wait;100;2.53221e-05;1.4674e-05;5.1791e-05
209;boundary;100;0.000741099;0.00048489;0.00131132
209;calc iter;100;0.0432406;0.0268685;0.0852455
209;calc total;1;4.32676;4.32676;4.32676
209;total;1;9.20395;9.20395;9.20395
233;initialize;1;4.2427;4.2427;4.2427
233;async;100;0.00897773;0.00010931;0.0504237
233;inner;100;0.0333932;0.0232935;0.0436029
233;wait;100;2.68682e-05;1.4573e-05;0.000112966
233;boundary;100;0.000857763;0.000479886;0.00156353
233;calc iter;100;0.0432572;0.0310059;0.0751926
233;calc total;1;4.32676;4.32676;4.32676
233;total;1;9.1829;9.1829;9.1829
18;initialize;1;4.5483;4.5483;4.5483
18;async;100;0.00996252;0.000106324;0.0619013
18;inner;100;0.0325095;0.0209137;0.0399194
18;wait;100;2.47274e-05;1.3585e-05;5.6129e-05
18;boundary;100;0.000737482;0.000440396;0.00129851
18;calc iter;100;0.0432358;0.0267546;0.093228
18;calc total;1;4.32675;4.32675;4.32675
18;total;1;9.48303;9.48303;9.48303
210;initialize;1;4.2626;4.2626;4.2626
210;async;100;0.00992434;0.000122266;0.0634868
210;inner;100;0.0324315;0.022108;0.0395231
210;wait;100;3.07617e-05;1.6007e-05;7.2464e-05
210;boundary;100;0.000849947;0.000509089;0.00148926
210;calc iter;100;0.0432381;0.0268724;0.0945983
210;calc total;1;4.32675;4.32675;4.32675
210;total;1;9.20396;9.20396;9.20396
234;initialize;1;4.24336;4.24336;4.24336
234;async;100;0.00908981;0.000132179;0.0529246
234;inner;100;0.0333363;0.022481;0.0396361
234;wait;100;2.41391e-05;1.4767e-05;4.8364e-05
234;boundary;100;0.000804365;0.000476749;0.00155035
234;calc iter;100;0.0432563;0.0309508;0.0900183
234;calc total;1;4.32676;4.32676;4.32676
234;total;1;9.18355;9.18355;9.18355
19;initialize;1;4.53933;4.53933;4.53933
19;async;100;0.0107684;0.000391003;0.0562788
19;inner;100;0.0315478;0.0201844;0.0394145
19;wait;100;2.94301e-05;1.3577e-05;6.0685e-05
19;boundary;100;0.0008818;0.000455256;0.00145461
19;calc iter;100;0.0432289;0.0263983;0.0880328
19;calc total;1;4.32675;4.32675;4.32675
19;total;1;9.47405;9.47405;9.47405
211;initialize;1;4.26259;4.26259;4.26259
211;async;100;0.0101187;0.000106918;0.0713029
211;inner;100;0.0322938;0.0208462;0.0394749
211;wait;100;2.76634e-05;1.4444e-05;7.5387e-05
211;boundary;100;0.000800009;0.00049564;0.00138138
211;calc iter;100;0.0432413;0.0277727;0.0992538
211;calc total;1;4.32675;4.32675;4.32675
211;total;1;9.20393;9.20393;9.20393
235;initialize;1;4.2428;4.2428;4.2428
235;async;100;0.00953877;0.000222917;0.0648396
235;inner;100;0.0328458;0.0223546;0.0395044
235;wait;100;2.77142e-05;1.3584e-05;7.3965e-05
235;boundary;100;0.000839926;0.000474017;0.00144093
235;calc iter;100;0.043254;0.0304465;0.100095
235;calc total;1;4.32676;4.32676;4.32676
235;total;1;9.18301;9.18301;9.18301
20;initialize;1;4.54285;4.54285;4.54285
20;async;100;0.0105574;0.000177724;0.0488253
20;inner;100;0.0317587;0.0199965;0.0394616
20;wait;100;2.85302e-05;1.2493e-05;5.5771e-05
20;boundary;100;0.000882207;0.000478161;0.00138374
20;calc iter;100;0.0432284;0.0316016;0.0748169
20;calc total;1;4.32675;4.32675;4.32675
20;total;1;9.47756;9.47756;9.47756
212;initialize;1;4.26266;4.26266;4.26266
212;async;100;0.0103384;0.000178435;0.0597355
212;inner;100;0.0320671;0.0215229;0.0396239
212;wait;100;2.66993e-05;1.4769e-05;6.0788e-05
212;boundary;100;0.00080974;0.000473363;0.00162337
212;calc iter;100;0.0432435;0.0294387;0.081928
212;calc total;1;4.32675;4.32675;4.32675
212;total;1;9.20399;9.20399;9.20399
236;initialize;1;4.24333;4.24333;4.24333
236;async;100;0.00946956;0.000131866;0.0379898
236;inner;100;0.032814;0.0214691;0.0395222
236;wait;100;3.12716e-05;1.5789e-05;7.1632e-05
236;boundary;100;0.000936005;0.000522352;0.00141101
236;calc iter;100;0.0432525;0.029104;0.0732385
236;calc total;1;4.32676;4.32676;4.32676
236;total;1;9.18356;9.18356;9.18356
21;initialize;1;4.54668;4.54668;4.54668
21;async;100;0.0104654;0.000138492;0.0605354
21;inner;100;0.0318451;0.0220711;0.0395018
21;wait;100;2.90201e-05;1.3225e-05;8.3994e-05
21;boundary;100;0.000886423;0.00048284;0.00135103
21;calc iter;100;0.0432278;0.0292972;0.0902249
21;calc total;1;4.32675;4.32675;4.32675
21;total;1;9.4814;9.4814;9.4814
213;initialize;1;4.26256;4.26256;4.26256
213;async;100;0.010055;0.000176065;0.0466495
213;inner;100;0.0323265;0.0209092;0.0396018
213;wait;100;2.66461e-05;1.4278e-05;7.0636e-05
213;boundary;100;0.000841325;0.000489956;0.00138133
213;calc iter;100;0.0432508;0.0308511;0.0749664
213;calc total;1;4.32676;4.32676;4.32676
213;total;1;9.20392;9.20392;9.20392
237;initialize;1;4.24267;4.24267;4.24267
237;async;100;0.00875256;9.921e-05;0.0426366
237;inner;100;0.0336029;0.0221985;0.0398559
237;wait;100;2.81102e-05;1.5604e-05;5.0639e-05
237;boundary;100;0.000869493;0.000528198;0.00169648
237;calc iter;100;0.0432543;0.029201;0.0668964
237;calc total;1;4.32676;4.32676;4.32676
237;total;1;9.18288;9.18288;9.18288
22;initialize;1;4.5516;4.5516;4.5516
22;async;100;0.0106176;0.000401698;0.0881941
22;inner;100;0.0315609;0.0226457;0.0394415
22;wait;100;3.25256e-05;1.4476e-05;5.5394e-05
22;boundary;100;0.00101084;0.000487241;0.00162461
22;calc iter;100;0.0432236;0.0261348;0.117758
22;calc total;1;4.32675;4.32675;4.32675
22;total;1;9.48634;9.48634;9.48634
214;initialize;1;4.26263;4.26263;4.26263
214;async;100;0.010179;0.000106896;0.0702155
214;inner;100;0.0321914;0.0209903;0.0398166
214;wait;100;2.58194e-05;1.469e-05;4.6343e-05
214;boundary;100;0.000859687;0.000476058;0.00144738
214;calc iter;100;0.0432572;0.0279996;0.0978787
214;calc total;1;4.32676;4.32676;4.32676
214;total;1;9.20399;9.20399;9.20399
238;initialize;1;4.24269;4.24269;4.24269
238;async;100;0.00915099;0.00010056;0.0452587
238;inner;100;0.0331503;0.0225037;0.0396364
238;wait;100;3.24214e-05;1.6679e-05;5.2428e-05
238;boundary;100;0.000916871;0.000521159;0.00136904
238;calc iter;100;0.0432523;0.0291098;0.0707927
238;calc total;1;4.32675;4.32675;4.32675
23;initialize;1;4.54581;4.54581;4.54581
23;async;100;0.00995333;0.000168335;0.0736309
23;inner;100;0.0324679;0.0221768;0.0398144
23;wait;100;2.41996e-05;1.2602e-05;4.9251e-05
23;boundary;100;0.000789526;0.000479549;0.00157127
23;calc iter;100;0.0432365;0.0290812;0.100916
23;calc total;1;4.32675;4.32675;4.32675
23;total;1;9.48055;9.48055;9.48055
215;initialize;1;4.26262;4.26262;4.26262
215;async;100;0.0107044;0.000209781;0.068229
215;inner;100;0.0316603;0.0200812;0.0394564
215;wait;100;2.8209e-05;1.389e-05;8.3555e-05
215;boundary;100;0.000855861;0.000494817;0.00145347
215;calc iter;100;0.0432504;0.027018;0.0950738
215;calc total;1;4.32675;4.32675;4.32675
215;total;1;9.20394;9.20394;9.20394
45;initialize;1;4.35733;4.35733;4.35733
45;async;100;0.00963777;0.00018072;0.0446442
45;inner;100;0.0327607;0.0219864;0.0473526
45;wait;100;2.51733e-05;1.4207e-05;0.000107528
45;boundary;100;0.000817915;0.000492961;0.00159411
45;calc iter;100;0.0432431;0.0314982;0.077161
45;calc total;1;4.32675;4.32675;4.32675
45;total;1;9.29747;9.29747;9.29747
46;initialize;1;4.35732;4.35732;4.35732
46;async;100;0.00989871;0.000103578;0.046762
46;inner;100;0.0325186;0.0223007;0.0399876
46;wait;100;2.4639e-05;1.3665e-05;6.8508e-05
46;boundary;100;0.000802397;0.000481871;0.00121986
46;calc iter;100;0.0432457;0.0278122;0.0775888
46;calc total;1;4.32675;4.32675;4.32675
46;total;1;9.29749;9.29749;9.29749
47;initialize;1;4.35732;4.35732;4.35732
47;async;100;0.00989271;0.000140916;0.0511721
47;inner;100;0.032498;0.0226326;0.0397992
47;wait;100;2.49714e-05;1.5001e-05;4.7687e-05
47;boundary;100;0.000826118;0.000507713;0.00152264
47;calc iter;100;0.0432434;0.0272633;0.0826926
47;calc total;1;4.32675;4.32675;4.32675
47;total;1;9.29748;9.29748;9.29748
249;initialize;1;4.32323;4.32323;4.32323
249;async;100;0.0102496;0.000140235;0.053122
249;inner;100;0.0320776;0.0215233;0.039176
249;wait;100;2.64938e-05;1.274e-05;5.7021e-05
249;boundary;100;0.000889633;0.00047257;0.00167627
249;calc iter;100;0.0432448;0.0315036;0.0773064
249;calc total;1;4.32676;4.32676;4.32676
249;total;1;9.25995;9.25995;9.25995
250;initialize;1;4.32329;4.32329;4.32329
250;async;100;0.00962008;0.000175922;0.0582702
250;inner;100;0.0327545;0.0221369;0.0396228
250;wait;100;2.52572e-05;1.2697e-05;5.1783e-05
250;boundary;100;0.00084433;0.000482364;0.00157329
250;calc iter;100;0.0432457;0.0314029;0.0919409
250;calc total;1;4.32675;4.32675;4.32675
250;total;1;9.26002;9.26002;9.26002
251;initialize;1;4.32326;4.32326;4.32326
251;async;100;0.00993207;0.000272349;0.0577725
251;inner;100;0.0323447;0.0214545;0.0393437
251;wait;100;3.0158e-05;1.3127e-05;6.057e-05
251;boundary;100;0.000932329;0.000480054;0.00169471
251;calc iter;100;0.043241;0.0311731;0.0911393
251;calc total;1;4.32675;4.32675;4.32675
251;total;1;9.25997;9.25997;9.25997
252;initialize;1;4.3232;4.3232;4.3232
252;async;100;0.0106193;0.000116352;0.0401392
252;inner;100;0.0317455;0.0212903;0.0395477
252;wait;100;2.69083e-05;1.4024e-05;5.0002e-05
252;boundary;100;0.000842098;0.000457006;0.00173006
252;calc iter;100;0.0432353;0.0273917;0.0659552
252;calc total;1;4.32676;4.32676;4.32676
252;total;1;9.25994;9.25994;9.25994
253;initialize;1;4.32326;4.32326;4.32326
253;async;100;0.0102516;0.000103921;0.0422726
253;inner;100;0.0321583;0.0214062;0.0395783
253;wait;100;2.55354e-05;1.4203e-05;4.8109e-05
253;boundary;100;0.000799451;0.000472255;0.00151724
253;calc iter;100;0.0432366;0.028204;0.0666911
253;calc total;1;4.32675;4.32675;4.32675
253;total;1;9.25996;9.25996;9.25996
254;initialize;1;4.32323;4.32323;4.32323
254;async;100;0.0102501;0.000188216;0.0468197
254;inner;100;0.0321361;0.0212733;0.0393704
254;wait;100;2.62908e-05;1.4253e-05;6.8022e-05
254;boundary;100;0.000819521;0.000478495;0.0015038
254;calc iter;100;0.0432332;0.0279797;0.0705575
254;calc total;1;4.32675;4.32675;4.32675
254;total;1;9.25995;9.25995;9.25995
255;initialize;1;4.32324;4.32324;4.32324
255;async;100;0.00991163;0.000137222;0.0549369
255;inner;100;0.0324512;0.021159;0.0394248
255;wait;100;2.90422e-05;1.4787e-05;6.6354e-05
255;boundary;100;0.000838663;0.000500297;0.0017502
255;calc iter;100;0.0432319;0.0288787;0.0815911
255;calc total;1;4.32675;4.32675;4.32675
255;total;1;9.25995;9.25995;9.25995
256;initialize;1;4.3232;4.3232;4.3232
256;async;100;0.00999597;0.000106948;0.0652805
256;inner;100;0.0322189;0.0200719;0.0391897
256;wait;100;3.16481e-05;1.4174e-05;8.5582e-05
256;boundary;100;0.000970066;0.000453587;0.00156433
256;calc iter;100;0.0432183;0.0326173;0.0859472
256;calc total;1;4.32676;4.32676;4.32676
256;total;1;9.25994;9.25994;9.25994
257;initialize;1;4.32324;4.32324;4.32324
257;async;100;0.0100754;0.000176866;0.0659516
257;inner;100;0.0321445;0.0207885;0.0390466
257;wait;100;3.09616e-05;1.5298e-05;8.1595e-05
257;boundary;100;0.000959621;0.000512631;0.00155235
257;calc iter;100;0.0432122;0.0264191;0.0943658
257;calc total;1;4.32676;4.32676;4.32676
257;total;1;9.25995;9.25995;9.25995
258;initialize;1;4.32321;4.32321;4.32321
258;async;100;0.0101673;0.000176203;0.0868499
258;inner;100;0.0320792;0.0207941;0.0392115
258;wait;100;3.25179e-05;1.5348e-05;0.00012548
258;boundary;100;0.000936612;0.000516819;0.00145949
258;calc iter;100;0.0432173;0.0261523;0.117077
258;calc total;1;4.32676;4.32676;4.32676
258;total;1;9.25995;9.25995;9.25995
259;initialize;1;4.32324;4.32324;4.32324
259;async;100;0.00994639;0.000112862;0.0883576
259;inner;100;0.0324497;0.0221603;0.0394785
259;wait;100;2.55629e-05;1.3901e-05;5.9577e-05
259;boundary;100;0.000801804;0.000491868;0.00132851
259;calc iter;100;0.0432249;0.0266391;0.113376
259;calc total;1;4.32676;4.32676;4.32676
259;total;1;9.25997;9.25997;9.25997
260;initialize;1;4.32325;4.32325;4.32325
260;async;100;0.00984451;0.000156819;0.0611283
260;inner;100;0.0324936;0.0213314;0.0395605
260;wait;100;2.75476e-05;1.5158e-05;5.656e-05
260;boundary;100;0.000858793;0.000477527;0.00160662
260;calc iter;100;0.0432261;0.029444;0.0917485
260;calc total;1;4.32676;4.32676;4.32676
260;total;1;9.25996;9.25996;9.25996
261;initialize;1;4.32333;4.32333;4.32333
261;async;100;0.0101597;0.000321421;0.0479671
261;inner;100;0.0321312;0.0202452;0.0392375
261;wait;100;3.07685e-05;1.5858e-05;7.0103e-05
261;boundary;100;0.00090212;0.000492257;0.00157213
261;calc iter;100;0.0432256;0.0316149;0.0708705
261;calc total;1;4.32676;4.32676;4.32676
261;total;1;9.25996;9.25996;9.25996
262;initialize;1;4.32322;4.32322;4.32322
262;async;100;0.0101935;0.000107001;0.0585253
262;inner;100;0.0321282;0.020577;0.0394342
262;wait;100;2.85966e-05;1.5375e-05;5.9466e-05
262;boundary;100;0.000876477;0.000478016;0.00136444
262;calc iter;100;0.0432285;0.0283696;0.0878279
262;calc total;1;4.32675;4.32675;4.32675
262;total;1;9.25993;9.25993;9.25993
70;initialize;1;4.31653;4.31653;4.31653
70;async;100;0.0111417;0.000306727;0.0831604
70;inner;100;0.0312518;0.0209073;0.0390623
70;wait;100;2.97284e-05;1.4016e-05;6.3065e-05
70;boundary;100;0.000813717;0.000487528;0.00145412
70;calc iter;100;0.0432385;0.0241945;0.113688
70;calc total;1;4.32675;4.32675;4.32675
70;total;1;9.2521;9.2521;9.2521
263;initialize;1;4.32322;4.32322;4.32322
263;async;100;0.0103409;0.000213042;0.0532347
263;inner;100;0.0319669;0.0199535;0.0394913
263;wait;100;2.83085e-05;1.4239e-05;5.5799e-05
263;boundary;100;0.00088796;0.000501327;0.00147358
263;calc iter;100;0.0432257;0.0319729;0.0812148
263;calc total;1;4.32675;4.32675;4.32675
263;total;1;9.25994;9.25994;9.25994
71;initialize;1;4.31656;4.31656;4.31656
71;async;100;0.0108087;0.000149518;0.0763968
71;inner;100;0.0316527;0.0211348;0.0393988
71;wait;100;2.63255e-05;1.317e-05;5.5797e-05
71;boundary;100;0.000759041;0.000463118;0.00152552
71;calc iter;100;0.043248;0.0295038;0.102477
71;calc total;1;4.32675;4.32675;4.32675
71;total;1;9.25209;9.25209;9.25209
278;initialize;1;4.36831;4.36831;4.36831
278;async;100;0.008347;0.00010291;0.053348
278;inner;100;0.0339671;0.0206497;0.0399271
278;wait;100;2.82337e-05;1.5342e-05;6.0356e-05
278;boundary;100;0.000881442;0.00048893;0.00143333
278;calc iter;100;0.043225;0.021511;0.0900016
278;calc total;1;4.32675;4.32675;4.32675
278;total;1;9.29526;9.29526;9.29526
279;initialize;1;4.36829;4.36829;4.36829
279;async;100;0.00852303;0.000114863;0.0553425
279;inner;100;0.0338213;0.0199234;0.0396789
279;wait;100;2.92812e-05;1.6373e-05;8.9248e-05
279;boundary;100;0.000850409;0.00047609;0.00156716
279;calc iter;100;0.0432256;0.025259;0.0804979
279;calc total;1;4.32675;4.32675;4.32675
279;total;1;9.29525;9.29525;9.29525
280;initialize;1;4.36828;4.36828;4.36828
280;async;100;0.00810283;0.000191069;0.0435086
280;inner;100;0.0342221;0.0214676;0.0399069
280;wait;100;2.69636e-05;1.4378e-05;6.1396e-05
280;boundary;100;0.000874317;0.000483775;0.00159245
280;calc iter;100;0.043228;0.0326512;0.0682557
280;calc total;1;4.32675;4.32675;4.32675
280;total;1;9.29525;9.29525;9.29525
288;initialize;1;4.30171;4.30171;4.30171
288;async;100;0.00791676;0.000103691;0.0647682
288;inner;100;0.0343537;0.0215737;0.0400812
288;wait;100;3.06987e-05;1.3547e-05;5.0234e-05
288;boundary;100;0.000920981;0.000464901;0.00158765
288;calc iter;100;0.0432234;0.0314222;0.0874229
288;calc total;1;4.32675;4.32675;4.32675
288;total;1;9.23752;9.23752;9.23752
281;initialize;1;4.36829;4.36829;4.36829
281;async;100;0.00790112;0.000134465;0.044428
281;inner;100;0.0344426;0.0230272;0.0401565
281;wait;100;2.51367e-05;1.2862e-05;4.947e-05
281;boundary;100;0.000858606;0.000464971;0.00137907
281;calc iter;100;0.0432288;0.032598;0.0708021
281;calc total;1;4.32675;4.32675;4.32675
281;total;1;9.29525;9.29525;9.29525
282;initialize;1;4.36824;4.36824;4.36824
282;async;100;0.00827452;0.000315564;0.0405182
282;inner;100;0.0340467;0.0209067;0.0396812
282;wait;100;2.99807e-05;1.5837e-05;9.4691e-05
282;boundary;100;0.000872682;0.000482216;0.00145171
282;calc iter;100;0.0432253;0.0327094;0.0684767
282;calc total;1;4.32675;4.32675;4.32675
282;total;1;9.29523;9.29523;9.29523
283;initialize;1;4.36828;4.36828;4.36828
283;async;100;0.00794426;0.000107662;0.0417036
283;inner;100;0.03439;0.022884;0.0400839
283;wait;100;2.71616e-05;1.3857e-05;4.7924e-05
283;boundary;100;0.00086195;0.000480006;0.00153845
283;calc iter;100;0.0432246;0.0323326;0.0674892
283;calc total;1;4.32675;4.32675;4.32675
283;total;1;9.29525;9.29525;9.29525
284;initialize;1;4.36828;4.36828;4.36828
284;async;100;0.00826653;0.000106669;0.039811
284;inner;100;0.0339723;0.0214105;0.0398813
284;wait;100;3.06377e-05;1.4653e-05;5.9635e-05
284;boundary;100;0.000951827;0.000480749;0.00156838
284;calc iter;100;0.0432227;0.0267765;0.0696137
284;calc total;1;4.32675;4.32675;4.32675
284;total;1;9.29523;9.29523;9.29523
289;initialize;1;4.3069;4.3069;4.3069
289;async;100;0.00744802;9.9257e-05;0.0773307
289;inner;100;0.0348904;0.0233818;0.0401718
289;wait;100;2.65966e-05;1.2484e-05;4.9659e-05
289;boundary;100;0.000857838;0.000477092;0.00143224
289;calc iter;100;0.0432245;0.0284481;0.107984
289;calc total;1;4.32675;4.32675;4.32675
289;total;1;9.24264;9.24264;9.24264
290;initialize;1;4.30693;4.30693;4.30693
290;async;100;0.00783802;0.000104405;0.105488
290;inner;100;0.0344573;0.0219398;0.0399487
290;wait;100;3.05136e-05;1.3444e-05;5.3845e-05
290;boundary;100;0.000895436;0.000489568;0.00154068
290;calc iter;100;0.043223;0.0284598;0.131761
290;calc total;1;4.32675;4.32675;4.32675
290;total;1;9.24268;9.24268;9.24268
291;initialize;1;4.3069;4.3069;4.3069
291;async;100;0.00814027;0.000116786;0.0885898
291;inner;100;0.0341207;0.02033;0.0397072
291;wait;100;3.07389e-05;1.3068e-05;7.1221e-05
291;boundary;100;0.000930847;0.000482593;0.00164443
291;calc iter;100;0.0432241;0.0279326;0.115359
291;calc total;1;4.32675;4.32675;4.32675
291;total;1;9.24269;9.24269;9.24269
292;initialize;1;4.30684;4.30684;4.30684
292;async;100;0.00788613;0.000115902;0.0686694
292;inner;100;0.0344386;0.0211966;0.039964
292;wait;100;2.85845e-05;1.3436e-05;5.0614e-05
292;boundary;100;0.000867911;0.00048295;0.00161016
292;calc iter;100;0.0432229;0.0303502;0.0963447
292;calc total;1;4.32675;4.32675;4.32675
292;total;1;9.24264;9.24264;9.24264
293;initialize;1;4.30682;4.30682;4.30682
293;async;100;0.00800371;0.000130703;0.0462802
293;inner;100;0.0342834;0.0211678;0.0395563
293;wait;100;3.19504e-05;1.5879e-05;0.000117424
293;boundary;100;0.000902202;0.000500288;0.00147197
293;calc iter;100;0.0432228;0.0336929;0.0702547
293;calc total;1;4.32675;4.32675;4.32675
293;total;1;9.24263;9.24263;9.24263
294;initialize;1;4.30688;4.30688;4.30688
294;async;100;0.00790367;0.000167833;0.0612954
294;inner;100;0.0344237;0.0208749;0.0398721
294;wait;100;2.87309e-05;1.3639e-05;5.526e-05
294;boundary;100;0.000870903;0.000479002;0.00132712
294;calc iter;100;0.0432282;0.0248234;0.0927091
294;calc total;1;4.32675;4.32675;4.32675
294;total;1;9.24265;9.24265;9.24265
295;initialize;1;4.30692;4.30692;4.30692
295;async;100;0.00781825;0.000102872;0.0549659
295;inner;100;0.0345125;0.0208374;0.0399917
295;wait;100;2.78024e-05;1.3502e-05;5.4014e-05
295;boundary;100;0.000864862;0.000449581;0.0014753
295;calc iter;100;0.0432249;0.0262312;0.0847487
295;calc total;1;4.32675;4.32675;4.32675
295;total;1;9.24269;9.24269;9.24269
296;initialize;1;4.30692;4.30692;4.30692
296;async;100;0.00789123;0.000103654;0.0435175
296;inner;100;0.0343956;0.0210998;0.0397502
296;wait;100;2.99345e-05;1.3877e-05;6.7611e-05
296;boundary;100;0.000907184;0.000513961;0.00140318
296;calc iter;100;0.0432253;0.0312348;0.07171
296;calc total;1;4.32675;4.32675;4.32675
296;total;1;9.24267;9.24267;9.24267
297;initialize;1;4.30695;4.30695;4.30695
297;async;100;0.0078818;0.00014355;0.0440091
297;inner;100;0.0343869;0.0211391;0.0397485
297;wait;100;2.75885e-05;1.3017e-05;7.9675e-05
297;boundary;100;0.000929385;0.000480261;0.00157985
297;calc iter;100;0.0432271;0.0312265;0.0755719
297;calc total;1;4.32675;4.32675;4.32675
297;total;1;9.24269;9.24269;9.24269
298;initialize;1;4.30333;4.30333;4.30333
298;async;100;0.00791308;0.000138069;0.0402009
298;inner;100;0.0343077;0.0210863;0.0397082
298;wait;100;3.2534e-05;1.4358e-05;6.7732e-05
298;boundary;100;0.000967995;0.0004834;0.00160988
298;calc iter;100;0.043223;0.0313152;0.0708362
298;calc total;1;4.32676;4.32676;4.32676
298;total;1;9.23912;9.23912;9.23912
299;initialize;1;4.304;4.304;4.304
299;async;100;0.00781674;0.000107115;0.0409037
299;inner;100;0.0344023;0.0210305;0.0397794
299;wait;100;3.13308e-05;1.4176e-05;6.0031e-05
299;boundary;100;0.000972553;0.000497513;0.00162301
299;calc iter;100;0.0432244;0.0310033;0.0759382
299;calc total;1;4.32676;4.32676;4.32676
299;total;1;9.23979;9.23979;9.23979
300;initialize;1;4.30694;4.30694;4.30694
300;async;100;0.00867797;0.000132947;0.0428997
300;inner;100;0.0335541;0.0213574;0.0396928
300;wait;100;3.10039e-05;1.4677e-05;5.5869e-05
300;boundary;100;0.000959956;0.000459488;0.0016881
300;calc iter;100;0.0432245;0.0294091;0.064791
300;calc total;1;4.32676;4.32676;4.32676
300;total;1;9.24268;9.24268;9.24268
301;initialize;1;4.30689;4.30689;4.30689
301;async;100;0.00828319;0.000125348;0.0465712
301;inner;100;0.0339574;0.0211363;0.0398387
301;wait;100;3.09045e-05;1.5059e-05;7.2696e-05
301;boundary;100;0.000948412;0.000488046;0.00160001
301;calc iter;100;0.0432217;0.0293978;0.0682609
301;calc total;1;4.32675;4.32675;4.32675
301;total;1;9.24268;9.24268;9.24268
302;initialize;1;4.30689;4.30689;4.30689
302;async;100;0.00816741;0.000140535;0.0451468
302;inner;100;0.0341171;0.0213688;0.039829
302;wait;100;3.11821e-05;1.5309e-05;5.7465e-05
302;boundary;100;0.000903211;0.00048976;0.00143164
302;calc iter;100;0.0432206;0.0295978;0.06924
302;calc total;1;4.32675;4.32675;4.32675
302;total;1;9.24265;9.24265;9.24265
303;initialize;1;4.30692;4.30692;4.30692
303;async;100;0.00809979;0.000109861;0.0644052
303;inner;100;0.0341391;0.0212707;0.0396124
303;wait;100;3.2886e-05;1.6959e-05;7.8392e-05
303;boundary;100;0.000948609;0.00047186;0.00153935
303;calc iter;100;0.0432217;0.0274032;0.0906862
303;calc total;1;4.32675;4.32675;4.32675
303;total;1;9.24266;9.24266;9.24266
304;initialize;1;4.30686;4.30686;4.30686
304;async;100;0.00788491;0.000115931;0.0623985
304;inner;100;0.0344449;0.0207214;0.0399599
304;wait;100;2.84488e-05;1.4589e-05;5.2995e-05
304;boundary;100;0.000862837;0.000484818;0.00161381
304;calc iter;100;0.0432227;0.032512;0.0844924
304;calc total;1;4.32675;4.32675;4.32675
304;total;1;9.24264;9.24264;9.24264
119;initialize;1;4.33503;4.33503;4.33503
119;async;100;0.010657;0.000101241;0.0650566
119;inner;100;0.0317488;0.0216542;0.0394853
119;wait;100;2.76086e-05;1.5068e-05;6.4673e-05
119;boundary;100;0.00081321;0.000500884;0.00154311
119;calc iter;100;0.0432481;0.027781;0.097244
119;calc total;1;4.32675;4.32675;4.32675
119;total;1;9.27046;9.27046;9.27046
305;initialize;1;4.30682;4.30682;4.30682
305;async;100;0.00774051;0.000149658;0.0635787
305;inner;100;0.0345797;0.020512;0.0398729
305;wait;100;3.01833e-05;1.6713e-05;5.5591e-05
305;boundary;100;0.000867816;0.000491605;0.00149025
305;calc iter;100;0.0432198;0.0310947;0.0935579
305;calc total;1;4.32675;4.32675;4.32675
305;total;1;9.24263;9.24263;9.24263
312;initialize;1;4.32313;4.32313;4.32313
312;async;100;0.00831887;0.000160504;0.0404594
312;inner;100;0.0340424;0.022647;0.0397973
312;wait;100;2.64713e-05;1.2868e-05;4.806e-05
306;initialize;1;4.3069;4.3069;4.3069
306;async;100;0.00805704;0.000199575;0.110007
306;inner;100;0.034249;0.0205237;0.0398955
306;wait;100;3.21091e-05;1.5274e-05;8.2791e-05
306;boundary;100;0.000881695;0.000495077;0.00137701
306;calc iter;100;0.0432215;0.0267532;0.13124
306;calc total;1;4.32675;4.32675;4.32675
306;total;1;9.24264;9.24264;9.24264
307;initialize;1;4.30467;4.30467;4.30467
307;async;100;0.00787651;0.000140357;0.0882475
307;inner;100;0.0344606;0.0208695;0.0397619
307;wait;100;2.95755e-05;1.561e-05;5.1892e-05
307;boundary;100;0.000853751;0.000480956;0.00144039
307;calc iter;100;0.0432219;0.0317648;0.111873
307;calc total;1;4.32675;4.32675;4.32675
307;total;1;9.24041;9.24041;9.24041
308;initialize;1;4.30689;4.30689;4.30689
308;async;100;0.00801667;0.000171271;0.0729289
308;inner;100;0.0343448;0.0202581;0.0398059
308;wait;100;2.63712e-05;1.4361e-05;4.9733e-05
308;boundary;100;0.00083457;0.000468613;0.00150072
308;calc iter;100;0.0432241;0.029297;0.0937114
308;calc total;1;4.32675;4.32675;4.32675
308;total;1;9.24264;9.24264;9.24264
309;initialize;1;4.30267;4.30267;4.30267
309;async;100;0.00810497;0.000202973;0.0482649
309;inner;100;0.0342164;0.0202342;0.0395485
309;wait;100;3.12987e-05;1.5595e-05;8.4938e-05
309;boundary;100;0.000872858;0.000476489;0.00161502
309;calc iter;100;0.0432269;0.0315598;0.0774753
309;calc total;1;4.32675;4.32675;4.32675
309;total;1;9.2384;9.2384;9.2384
310;initialize;1;4.30689;4.30689;4.30689
310;async;100;0.00811379;0.000154313;0.0443389
310;inner;100;0.0342047;0.0201909;0.0397361
310;wait;100;2.8545e-05;1.4016e-05;4.7549e-05
310;boundary;100;0.000883853;0.000471891;0.00162417
310;calc iter;100;0.0432325;0.0325058;0.077188
310;calc total;1;4.32675;4.32675;4.32675
310;total;1;9.24268;9.24268;9.24268
311;initialize;1;4.30693;4.30693;4.30693
311;async;100;0.00820561;0.00015239;0.0519945
311;inner;100;0.0341124;0.0200043;0.0396744
311;wait;100;2.84426e-05;1.4179e-05;6.7884e-05
311;boundary;100;0.000879154;0.00049393;0.00143597
311;calc iter;100;0.0432273;0.0315221;0.0780438
311;calc total;1;4.32675;4.32675;4.32675
311;total;1;9.24268;9.24268;9.24268
336;initialize;1;4.32862;4.32862;4.32862
336;async;100;0.00782076;0.000114759;0.0565592
336;inner;100;0.0344238;0.0214102;0.0400999
336;wait;100;3.09337e-05;1.4474e-05;5.2573e-05
336;boundary;100;0.000950438;0.000501989;0.00164683
336;calc iter;100;0.0432275;0.0355159;0.0818757
336;calc total;1;4.32675;4.32675;4.32675
336;total;1;9.26874;9.26874;9.26874
337;initialize;1;4.33081;4.33081;4.33081
337;async;100;0.00796747;0.000104667;0.0661363
337;inner;100;0.0343158;0.0203154;0.0399102
337;wait;100;3.06687e-05;1.5271e-05;6.6702e-05
337;boundary;100;0.000910073;0.000446386;0.00143685
337;calc iter;100;0.0432258;0.0304929;0.101446
337;calc total;1;4.32675;4.32675;4.32675
337;total;1;9.27091;9.27091;9.27091
338;initialize;1;4.32327;4.32327;4.32327
338;async;100;0.00771664;0.000100855;0.0828722
338;inner;100;0.034586;0.0203645;0.0399605
338;wait;100;2.80835e-05;1.3201e-05;6.4897e-05
338;boundary;100;0.000895309;0.00048747;0.00147621
338;calc iter;100;0.0432272;0.0266854;0.110113
338;calc total;1;4.32675;4.32675;4.32675
338;total;1;9.26338;9.26338;9.26338
339;initialize;1;4.33079;4.33079;4.33079
339;async;100;0.0077622;0.000107049;0.0752181
339;inner;100;0.0345147;0.0203007;0.039887
339;wait;100;2.98048e-05;1.4968e-05;7.1483e-05
339;boundary;100;0.000918928;0.000487063;0.00152743
339;calc iter;100;0.0432274;0.0299807;0.102951
339;calc total;1;4.32675;4.32675;4.32675
339;total;1;9.2709;9.2709;9.2709
340;initialize;1;4.33082;4.33082;4.33082
340;async;100;0.00763249;0.000101731;0.0541039
340;inner;100;0.0346993;0.0210977;0.0401075
340;wait;100;2.84617e-05;1.4088e-05;5.5127e-05
340;boundary;100;0.00086818;0.000488163;0.00145761
340;calc iter;100;0.0432301;0.0345279;0.0759115
340;calc total;1;4.32675;4.32675;4.32675
340;total;1;9.2709;9.2709;9.2709
341;initialize;1;4.3273;4.3273;4.3273
341;async;100;0.00768319;0.00010609;0.0529515
341;inner;100;0.0346131;0.0201282;0.0396934
341;wait;100;3.1327e-05;1.4435e-05;9.1711e-05
341;boundary;100;0.000903128;0.000506064;0.00150593
341;calc iter;100;0.0432325;0.035911;0.0755322
341;calc total;1;4.32675;4.32675;4.32675
341;total;1;9.2674;9.2674;9.2674
342;initialize;1;4.33081;4.33081;4.33081
342;async;100;0.00765949;0.000114515;0.0656865
342;inner;100;0.0346409;0.0206008;0.0401001
342;wait;100;3.00399e-05;1.3465e-05;5.1895e-05
342;boundary;100;0.000904004;0.000473282;0.0014293
342;calc iter;100;0.0432357;0.029537;0.0884441
342;calc total;1;4.32675;4.32675;4.32675
342;total;1;9.27092;9.27092;9.27092
343;initialize;1;4.3308;4.3308;4.3308
343;async;100;0.0074494;0.000103004;0.0632255
343;inner;100;0.0348688;0.0213835;0.0400675
343;wait;100;2.94035e-05;1.346e-05;6.0391e-05
343;boundary;100;0.000885372;0.000480029;0.00144923
343;calc iter;100;0.0432345;0.0319981;0.08953
343;calc total;1;4.32675;4.32675;4.32675
343;total;1;9.27091;9.27091;9.27091
344;initialize;1;4.32443;4.32443;4.32443
344;async;100;0.00770067;0.000123619;0.0494577
344;inner;100;0.0346076;0.0208274;0.0398127
344;wait;100;3.06021e-05;1.3856e-05;8.6756e-05
344;boundary;100;0.000889952;0.000492024;0.00152097
344;calc iter;100;0.0432304;0.0247834;0.0836717
344;calc total;1;4.32675;4.32675;4.32675
344;total;1;9.26452;9.26452;9.26452
345;initialize;1;4.33082;4.33082;4.33082
345;async;100;0.00765974;0.000104104;0.0509414
345;inner;100;0.0346345;0.0214206;0.0401489
345;wait;100;2.77532e-05;1.2393e-05;4.9279e-05
345;boundary;100;0.000903627;0.000488526;0.00160112
345;calc iter;100;0.0432272;0.0336221;0.0766893
345;calc total;1;4.32675;4.32675;4.32675
345;total;1;9.27091;9.27091;9.27091
346;initialize;1;4.33079;4.33079;4.33079
346;async;100;0.00776188;0.00016802;0.0493059
346;inner;100;0.0345139;0.0217886;0.0399855
346;wait;100;2.98404e-05;1.3922e-05;6.6168e-05
346;boundary;100;0.000920672;0.000482877;0.00162245
346;calc iter;100;0.043228;0.0344994;0.0718494
346;calc total;1;4.32675;4.32675;4.32675
346;total;1;9.2709;9.2709;9.2709
347;initialize;1;4.33079;4.33079;4.33079
347;async;100;0.00757542;0.000121801;0.0490268
347;inner;100;0.0347157;0.0214312;0.0402267
347;wait;100;2.78967e-05;1.3645e-05;5.6448e-05
347;boundary;100;0.000908209;0.000472464;0.0016597
347;calc iter;100;0.0432287;0.0347788;0.0720452
347;calc total;1;4.32675;4.32675;4.32675
347;total;1;9.27091;9.27091;9.27091
360;initialize;1;4.27349;4.27349;4.27349
360;async;100;0.00883145;9.7042e-05;0.0586236
360;inner;100;0.033434;0.022272;0.0400109
360;wait;100;3.09199e-05;1.5067e-05;4.6947e-05
360;boundary;100;0.000928694;0.000520182;0.00143192
360;calc iter;100;0.0432267;0.0272246;0.0850117
360;calc total;1;4.32675;4.32675;4.32675
360;total;1;9.21365;9.21365;9.21365
348;initialize;1;4.33081;4.33081;4.33081
348;async;100;0.00920399;0.00042475;0.0309477
348;inner;100;0.0330621;0.0231931;0.0397095
348;wait;100;3.01875e-05;1.4188e-05;5.6698e-05
348;boundary;100;0.000926203;0.000468704;0.00160375
348;calc iter;100;0.0432242;0.0276593;0.0617385
348;calc total;1;4.32675;4.32675;4.32675
348;total;1;9.27091;9.27091;9.27091
349;initialize;1;4.33083;4.33083;4.33083
349;async;100;0.00882367;0.00022216;0.0507141
349;inner;100;0.0334482;0.0227661;0.0396602
349;wait;100;3.09809e-05;1.326e-05;6.663e-05
349;boundary;100;0.000920022;0.000468123;0.00152688
349;calc iter;100;0.0432247;0.0278071;0.0752628
349;calc total;1;4.32675;4.32675;4.32675
349;total;1;9.27092;9.27092;9.27092
350;initialize;1;4.3308;4.3308;4.3308
350;async;100;0.00888916;0.000118172;0.0536323
350;inner;100;0.033477;0.0237541;0.0396713
350;wait;100;2.53158e-05;1.2799e-05;5.9913e-05
350;boundary;100;0.000836647;0.000471905;0.00140338
350;calc iter;100;0.0432298;0.0269667;0.0780017
350;calc total;1;4.32675;4.32675;4.32675
350;total;1;9.27091;9.27091;9.27091
351;initialize;1;4.3308;4.3308;4.3308
351;async;100;0.00870483;0.000129565;0.0581439
351;inner;100;0.0336397;0.0231456;0.03959
351;wait;100;2.76775e-05;1.3663e-05;6.9436e-05
351;boundary;100;0.000855517;0.000497721;0.0014941
351;calc iter;100;0.0432294;0.0249879;0.0834107
351;calc total;1;4.32675;4.32675;4.32675
351;total;1;9.2709;9.2709;9.2709
352;initialize;1;4.33082;4.33082;4.33082
352;async;100;0.00869703;0.000112862;0.0581209
352;inner;100;0.033717;0.0230021;0.0395401
352;wait;100;2.6229e-05;1.2886e-05;7.4739e-05
352;boundary;100;0.000785739;0.000490161;0.00163033
352;calc iter;100;0.0432273;0.0341851;0.0832901
352;calc total;1;4.32675;4.32675;4.32675
352;total;1;9.27092;9.27092;9.27092
353;initialize;1;4.32577;4.32577;4.32577
353;async;100;0.00937567;0.000278269;0.0593552
353;inner;100;0.0329204;0.0200551;0.039547
353;wait;100;3.15896e-05;1.7229e-05;7.3567e-05
353;boundary;100;0.000891871;0.000441519;0.00153396
353;calc iter;100;0.0432212;0.0268841;0.0956712
353;calc total;1;4.32675;4.32675;4.32675
353;total;1;9.26586;9.26586;9.26586
354;initialize;1;4.33079;4.33079;4.33079
354;async;100;0.00901372;9.6796e-05;0.0770927
354;inner;100;0.0333767;0.0203699;0.0397782
354;wait;100;2.61904e-05;1.3043e-05;4.6619e-05
354;boundary;100;0.00080448;0.000462016;0.00152429
354;calc iter;100;0.0432228;0.0266649;0.109195
354;calc total;1;4.32675;4.32675;4.32675
354;total;1;9.2709;9.2709;9.2709
355;initialize;1;4.33083;4.33083;4.33083
355;async;100;0.00902862;0.000328162;0.0697426
355;inner;100;0.0332826;0.0214764;0.0394856
355;wait;100;3.06793e-05;1.4677e-05;0.00011133
355;boundary;100;0.000878587;0.000455651;0.00165894
355;calc iter;100;0.0432222;0.0266329;0.10089
355;calc total;1;4.32675;4.32675;4.32675
355;total;1;9.27092;9.27092;9.27092
356;initialize;1;4.33083;4.33083;4.33083
356;async;100;0.00914749;0.000110557;0.0498658
356;inner;100;0.0331945;0.020106;0.0395633
356;wait;100;2.87582e-05;1.3672e-05;7.0617e-05
356;boundary;100;0.00085137;0.000449018;0.00148071
356;calc iter;100;0.0432241;0.0343492;0.0786174
356;calc total;1;4.32675;4.32675;4.32675
356;total;1;9.27093;9.27093;9.27093
357;initialize;1;4.33081;4.33081;4.33081
357;async;100;0.00865614;0.000100251;0.0541755
357;inner;100;0.033679;0.0204021;0.0397098
357;wait;100;2.91699e-05;1.3864e-05;5.727e-05
357;boundary;100;0.000860392;0.00048407;0.00141902
357;calc iter;100;0.0432261;0.0334995;0.0835063
357;calc total;1;4.32675;4.32675;4.32675
357;total;1;9.27091;9.27091;9.27091
358;initialize;1;4.33083;4.33083;4.33083
358;async;100;0.00886536;0.000331731;0.0723278
358;inner;100;0.0334666;0.0201738;0.0398126
358;wait;100;2.93262e-05;1.3661e-05;5.4517e-05
358;boundary;100;0.000865485;0.000491196;0.0015563
358;calc iter;100;0.0432282;0.0300525;0.101416
358;calc total;1;4.32675;4.32675;4.32675
358;total;1;9.27093;9.27093;9.27093
361;initialize;1;4.26999;4.26999;4.26999
361;async;100;0.00926823;0.000103827;0.0460816
361;inner;100;0.033037;0.0230817;0.0399875
361;wait;100;2.75406e-05;1.3281e-05;5.339e-05
361;boundary;100;0.000891816;0.000495304;0.00160675
361;calc iter;100;0.0432261;0.0298103;0.0753676
361;calc total;1;4.32675;4.32675;4.32675
361;total;1;9.21012;9.21012;9.21012
362;initialize;1;4.27356;4.27356;4.27356
362;async;100;0.00902095;0.000191709;0.0491593
362;inner;100;0.0332714;0.0228279;0.0399315
362;wait;100;2.90373e-05;1.3069e-05;4.8413e-05
362;boundary;100;0.000902595;0.000480474;0.00162642
362;calc iter;100;0.0432255;0.0310009;0.0746699
362;calc total;1;4.32675;4.32675;4.32675
362;total;1;9.21367;9.21367;9.21367
143;initialize;1;4.37946;4.37946;4.37946
143;async;100;0.0106738;0.000143522;0.0518222
143;inner;100;0.0316869;0.0221312;0.0391379
143;wait;100;2.95267e-05;1.5461e-05;8.2744e-05
143;boundary;100;0.000865077;0.000492345;0.00139601
143;calc iter;100;0.0432567;0.027994;0.0763152
143;calc total;1;4.32676;4.32676;4.32676
143;total;1;9.30101;9.30101;9.30101
363;initialize;1;4.27354;4.27354;4.27354
363;async;100;0.00890717;9.6896e-05;0.0438716
363;inner;100;0.0334657;0.0234363;0.0401041
363;wait;100;2.76511e-05;1.4415e-05;6.5199e-05
363;boundary;100;0.000825452;0.000494139;0.00161378
363;calc iter;100;0.0432272;0.0297688;0.0710264
363;calc total;1;4.32676;4.32676;4.32676
363;total;1;9.21366;9.21366;9.21366
364;initialize;1;4.27354;4.27354;4.27354
364;async;100;0.00932699;9.8922e-05;0.0407657
364;inner;100;0.0330067;0.0212597;0.0398802
364;wait;100;2.80131e-05;1.5092e-05;6.0219e-05
364;boundary;100;0.000863937;0.000508046;0.00155708
364;calc iter;100;0.0432268;0.027703;0.0655364
364;calc total;1;4.32676;4.32676;4.32676
364;total;1;9.21366;9.21366;9.21366
365;initialize;1;4.27353;4.27353;4.27353
365;async;100;0.00870797;0.000130982;0.0500901
365;inner;100;0.0335836;0.0249288;0.0399515
365;wait;100;2.95177e-05;1.5025e-05;6.6944e-05
365;boundary;100;0.000907386;0.000486319;0.00152437
365;calc iter;100;0.0432303;0.0279678;0.0810228
365;calc total;1;4.32676;4.32676;4.32676
365;total;1;9.21367;9.21367;9.21367
366;initialize;1;4.27352;4.27352;4.27352
366;async;100;0.00922182;0.000105025;0.0540463
366;inner;100;0.033137;0.0231046;0.0395751
366;wait;100;2.61268e-05;1.3059e-05;8.9167e-05
366;boundary;100;0.000843906;0.000482699;0.00137952
366;calc iter;100;0.0432302;0.0275124;0.0814913
366;calc total;1;4.32675;4.32675;4.32675
366;total;1;9.21366;9.21366;9.21366
367;initialize;1;4.2735;4.2735;4.2735
367;async;100;0.00860464;0.00011404;0.0530852
367;inner;100;0.0337434;0.0237024;0.0399803
367;wait;100;2.64224e-05;1.4419e-05;5.3401e-05
367;boundary;100;0.000853899;0.000507994;0.00147888
367;calc iter;100;0.0432302;0.0255049;0.082474
367;calc total;1;4.32675;4.32675;4.32675
367;total;1;9.21367;9.21367;9.21367
368;initialize;1;4.27352;4.27352;4.27352
368;async;100;0.008758;0.000104722;0.0532121
368;inner;100;0.0336186;0.024017;0.0399728
368;wait;100;2.62891e-05;1.3821e-05;5.8624e-05
368;boundary;100;0.000822161;0.000481282;0.0015634
368;calc iter;100;0.0432263;0.034793;0.0825369
368;calc total;1;4.32675;4.32675;4.32675
368;total;1;9.21366;9.21366;9.21366
369;initialize;1;4.27355;4.27355;4.27355
369;async;100;0.00978352;0.00013194;0.0550921
369;inner;100;0.0324545;0.0197874;0.0397298
369;wait;100;3.23225e-05;1.4305e-05;7.586e-05
369;boundary;100;0.000953539;0.000483512;0.00143364
369;calc iter;100;0.0432253;0.0284849;0.0907829
369;calc total;1;4.32675;4.32675;4.32675
369;total;1;9.21367;9.21367;9.21367
312;boundary;100;0.000836584;0.000483268;0.00153417
312;calc iter;100;0.0432258;0.0295851;0.0678688
312;calc total;1;4.32675;4.32675;4.32675
312;total;1;9.26591;9.26591;9.26591
370;initialize;1;4.27355;4.27355;4.27355
370;async;100;0.00946662;0.000123032;0.0762365
313;initialize;1;4.32307;4.32307;4.32307
313;async;100;0.00812443;0.000117017;0.0412237
313;inner;100;0.034241;0.0239463;0.0399156
313;wait;100;2.86448e-05;1.4048e-05;5.7132e-05
313;boundary;100;0.0008288;0.000473126;0.00144179
313;calc iter;100;0.0432243;0.0293956;0.0709503
313;calc total;1;4.32675;4.32675;4.32675
313;total;1;9.26583;9.26583;9.26583
370;inner;100;0.0328133;0.0201871;0.0396463
370;wait;100;3.00032e-05;1.3405e-05;8.4024e-05
370;boundary;100;0.000911389;0.000441954;0.00146474
370;calc iter;100;0.043223;0.0275305;0.105387
314;initialize;1;4.32308;4.32308;4.32308
314;async;100;0.00834466;0.000229768;0.0403702
314;inner;100;0.0339523;0.0226008;0.0394132
314;wait;100;3.56294e-05;1.5713e-05;0.000110001
314;boundary;100;0.000889339;0.000489111;0.0015949
314;calc iter;100;0.0432238;0.0295153;0.0705265
314;calc total;1;4.32675;4.32675;4.32675
314;total;1;9.26586;9.26586;9.26586
370;calc total;1;4.32675;4.32675;4.32675
370;total;1;9.21364;9.21364;9.21364
315;initialize;1;4.32307;4.32307;4.32307
315;async;100;0.0081714;0.00016689;0.0386124
315;inner;100;0.034184;0.0242417;0.0398
315;wait;100;2.6853e-05;1.222e-05;5.1914e-05
315;boundary;100;0.000843644;0.000481604;0.00166776
315;calc iter;100;0.0432275;0.0294743;0.0671234
315;calc total;1;4.32675;4.32675;4.32675
315;total;1;9.26582;9.26582;9.26582
371;initialize;1;4.27331;4.27331;4.27331
371;async;100;0.00905405;9.8689e-05;0.0658293
371;inner;100;0.0331733;0.0212077;0.0399069
371;wait;100;3.30669e-05;1.3868e-05;6.3914e-05
371;boundary;100;0.000959917;0.000469673;0.00142054
371;calc iter;100;0.0432222;0.0282263;0.0958343
371;calc total;1;4.32675;4.32675;4.32675
371;total;1;9.21347;9.21347;9.21347
316;initialize;1;4.32304;4.32304;4.32304
316;async;100;0.00790871;9.6263e-05;0.03407
316;inner;100;0.0344282;0.0229568;0.0399623
316;wait;100;2.97726e-05;1.4876e-05;5.185e-05
316;boundary;100;0.000859175;0.000496457;0.00158337
316;calc iter;100;0.0432276;0.0304669;0.0695845
316;calc total;1;4.32675;4.32675;4.32675
316;total;1;9.26583;9.26583;9.26583
372;initialize;1;4.27351;4.27351;4.27351
372;async;100;0.00941314;0.000131871;0.0499972
372;inner;100;0.0328325;0.0206168;0.03982
372;wait;100;3.07105e-05;1.7101e-05;4.7095e-05
372;boundary;100;0.000940719;0.000498114;0.00145268
372;calc iter;100;0.0432187;0.0308597;0.073118
372;calc total;1;4.32675;4.32675;4.32675
372;total;1;9.21366;9.21366;9.21366
317;initialize;1;4.32303;4.32303;4.32303
317;async;100;0.00775327;0.000106948;0.0519051
317;inner;100;0.0346052;0.0246973;0.0397478
317;wait;100;2.722e-05;1.441e-05;6.5838e-05
317;boundary;100;0.000840709;0.000492831;0.00160238
317;calc iter;100;0.0432278;0.0282461;0.0833213
317;calc total;1;4.32675;4.32675;4.32675
317;total;1;9.26581;9.26581;9.26581
373;initialize;1;4.27353;4.27353;4.27353
373;async;100;0.00952588;0.000111475;0.0692365
373;inner;100;0.0326595;0.0209003;0.0398601
373;wait;100;3.37599e-05;1.7567e-05;5.9463e-05
373;boundary;100;0.000996118;0.000499599;0.00147862
373;calc iter;100;0.0432168;0.0333893;0.0934502
373;calc total;1;4.32675;4.32675;4.32675
373;total;1;9.21367;9.21367;9.21367
318;initialize;1;4.32318;4.32318;4.32318
318;async;100;0.00804483;0.000123322;0.0556226
318;inner;100;0.0342921;0.0230892;0.0398009
318;wait;100;2.89385e-05;1.37e-05;5.0423e-05
318;boundary;100;0.000858463;0.000482147;0.00143349
318;calc iter;100;0.0432259;0.0273973;0.0838785
318;calc total;1;4.32675;4.32675;4.32675
318;total;1;9.26592;9.26592;9.26592
374;initialize;1;4.27352;4.27352;4.27352
374;async;100;0.00956678;0.000154569;0.0829148
374;inner;100;0.0326158;0.0214485;0.0398677
374;wait;100;3.32361e-05;1.6044e-05;5.4274e-05
374;boundary;100;0.00100387;0.000507334;0.00159314
374;calc iter;100;0.0432214;0.0331709;0.107
374;calc total;1;4.32675;4.32675;4.32675
374;total;1;9.21366;9.21366;9.21366
319;initialize;1;4.32319;4.32319;4.32319
319;async;100;0.00778014;9.8273e-05;0.0569135
319;inner;100;0.0345282;0.0232626;0.0397983
319;wait;100;3.02095e-05;1.5361e-05;5.3785e-05
319;boundary;100;0.000884455;0.000496758;0.00158222
319;calc iter;100;0.0432248;0.0275845;0.085142
319;calc total;1;4.32675;4.32675;4.32675
319;total;1;9.26592;9.26592;9.26592
375;initialize;1;4.27354;4.27354;4.27354
375;async;100;0.00945103;0.000112641;0.0653766
375;inner;100;0.0328625;0.0208609;0.0399953
375;wait;100;3.0151e-05;1.6254e-05;6.6616e-05
375;boundary;100;0.000874316;0.000531841;0.00143075
375;calc iter;100;0.0432195;0.0335483;0.0870661
375;calc total;1;4.32675;4.32675;4.32675
375;total;1;9.21367;9.21367;9.21367
320;initialize;1;4.32307;4.32307;4.32307
320;async;100;0.00811744;0.000138401;0.0570409
320;inner;100;0.0341518;0.0236526;0.0399111
320;wait;100;2.97025e-05;1.354e-05;5.3147e-05
320;boundary;100;0.000924184;0.000482108;0.0016362
320;calc iter;100;0.0432247;0.031909;0.0852842
320;calc total;1;4.32675;4.32675;4.32675
320;total;1;9.26586;9.26586;9.26586
376;initialize;1;4.2735;4.2735;4.2735
376;async;100;0.00965112;0.00025365;0.0606856
376;inner;100;0.0326513;0.0208747;0.0397773
376;wait;100;2.95344e-05;1.66e-05;5.0688e-05
376;boundary;100;0.000886371;0.000535799;0.00160667
376;calc iter;100;0.04322;0.0312825;0.083244
376;calc total;1;4.32675;4.32675;4.32675
376;total;1;9.21365;9.21365;9.21365
321;initialize;1;4.32304;4.32304;4.32304
321;async;100;0.00881232;0.000317276;0.0776709
321;inner;100;0.0333459;0.0193379;0.0394702
321;wait;100;3.50641e-05;1.3794e-05;7.9675e-05
321;boundary;100;0.00102908;0.000491768;0.00157617
321;calc iter;100;0.0432241;0.029134;0.105137
321;calc total;1;4.32675;4.32675;4.32675
321;total;1;9.26583;9.26583;9.26583
377;initialize;1;4.26883;4.26883;4.26883
377;async;100;0.00949798;0.000110525;0.0497779
377;inner;100;0.032898;0.0211245;0.0399661
377;wait;100;2.47393e-05;1.4604e-05;4.5786e-05
377;boundary;100;0.000803197;0.000504393;0.00161463
377;calc iter;100;0.0432254;0.0313634;0.072129
377;calc total;1;4.32675;4.32675;4.32675
377;total;1;9.20897;9.20897;9.20897
322;initialize;1;4.3231;4.3231;4.3231
322;async;100;0.00848149;0.000108811;0.0760978
322;inner;100;0.0337752;0.0200652;0.0398329
322;wait;100;2.82759e-05;1.2336e-05;7.1372e-05
322;boundary;100;0.000938928;0.000474008;0.0014627
322;calc iter;100;0.0432255;0.0266244;0.105715
322;calc total;1;4.32675;4.32675;4.32675
322;total;1;9.26588;9.26588;9.26588
378;initialize;1;4.27046;4.27046;4.27046
378;async;100;0.00941502;0.000139515;0.0509105
378;inner;100;0.0329763;0.0221195;0.0398377
378;wait;100;2.72231e-05;1.6236e-05;6.1899e-05
378;boundary;100;0.000805289;0.000521523;0.00156388
378;calc iter;100;0.0432249;0.0312413;0.075506
378;calc total;1;4.32675;4.32675;4.32675
378;total;1;9.21059;9.21059;9.21059
323;initialize;1;4.32308;4.32308;4.32308
323;async;100;0.00830297;0.000308348;0.0718402
323;inner;100;0.0339213;0.0239975;0.0396323
323;wait;100;3.09321e-05;1.3879e-05;7.2935e-05
323;boundary;100;0.000968901;0.000449653;0.00168122
323;calc iter;100;0.0432257;0.0315544;0.0981147
323;calc total;1;4.32675;4.32675;4.32675
323;total;1;9.26583;9.26583;9.26583
379;initialize;1;4.27351;4.27351;4.27351
379;async;100;0.00936846;0.000134215;0.0487287
379;inner;100;0.0330206;0.020108;0.0399092
379;wait;100;2.86686e-05;1.5218e-05;8.0887e-05
379;boundary;100;0.000806015;0.000518237;0.0015788
379;calc iter;100;0.0432251;0.0310868;0.0717025
379;calc total;1;4.32675;4.32675;4.32675
379;total;1;9.21365;9.21365;9.21365
324;initialize;1;4.32306;4.32306;4.32306
324;async;100;0.00772877;0.000203769;0.0545093
324;inner;100;0.0345518;0.0205077;0.0399731
324;wait;100;2.94936e-05;1.5165e-05;5.3985e-05
324;boundary;100;0.000918259;0.000482429;0.00159734
324;calc iter;100;0.0432297;0.0334433;0.0824353
324;calc total;1;4.32675;4.32675;4.32675
324;total;1;9.26582;9.26582;9.26582
380;initialize;1;4.2735;4.2735;4.2735
380;async;100;0.0100353;0.000118796;0.0381451
380;inner;100;0.0323323;0.0207856;0.039949
380;wait;100;2.85638e-05;1.5027e-05;5.854e-05
380;boundary;100;0.000826922;0.000480109;0.00159403
380;calc iter;100;0.0432246;0.0295374;0.0691914
380;calc total;1;4.32675;4.32675;4.32675
380;total;1;9.21364;9.21364;9.21364
325;initialize;1;4.32311;4.32311;4.32311
325;async;100;0.00778872;0.000218537;0.0466294
325;inner;100;0.0344661;0.0209057;0.0398892
325;wait;100;3.06556e-05;1.4519e-05;5.4874e-05
325;boundary;100;0.000946893;0.000490647;0.00160929
325;calc iter;100;0.043234;0.0346524;0.0782677
325;calc total;1;4.32675;4.32675;4.32675
325;total;1;9.26587;9.26587;9.26587
381;initialize;1;4.27113;4.27113;4.27113
381;async;100;0.00979087;0.000171772;0.0475949
381;inner;100;0.0325295;0.0210788;0.0395147
381;wait;100;2.9315e-05;1.5252e-05;8.9472e-05
381;boundary;100;0.000877501;0.000491391;0.00156419
381;calc iter;100;0.0432289;0.029701;0.0768755
381;calc total;1;4.32675;4.32675;4.32675
381;total;1;9.21124;9.21124;9.21124
326;initialize;1;4.32315;4.32315;4.32315
326;async;100;0.00754083;0.000100551;0.05306
326;inner;100;0.034781;0.0208563;0.0401559
326;wait;100;2.80777e-05;1.4517e-05;4.9534e-05
326;boundary;100;0.000887728;0.00046519;0.00138999
326;calc iter;100;0.043239;0.0316819;0.0901462
326;calc total;1;4.32675;4.32675;4.32675
326;total;1;9.2659;9.2659;9.2659
382;initialize;1;4.26923;4.26923;4.26923
382;async;100;0.0101169;0.000151748;0.0509019
382;inner;100;0.0322654;0.0204296;0.0395949
382;wait;100;2.6108e-05;1.3128e-05;0.000106463
382;boundary;100;0.000821233;0.000471271;0.00138869
382;calc iter;100;0.0432313;0.0265372;0.0800031
382;calc total;1;4.32675;4.32675;4.32675
382;total;1;9.20938;9.20938;9.20938
327;initialize;1;4.32309;4.32309;4.32309
327;async;100;0.00778707;0.000186083;0.0655526
327;inner;100;0.0345432;0.0215617;0.0398476
327;wait;100;2.96584e-05;1.5541e-05;5.467e-05
327;boundary;100;0.000872961;0.000493587;0.0015329
327;calc iter;100;0.0432345;0.0296411;0.0878196
327;calc total;1;4.32675;4.32675;4.32675
327;total;1;9.26585;9.26585;9.26585
383;initialize;1;4.27076;4.27076;4.27076
383;async;100;0.00979871;0.000104581;0.0512956
383;inner;100;0.032593;0.0206208;0.0398016
383;wait;100;2.60392e-05;1.4368e-05;5.238e-05
383;boundary;100;0.000809641;0.000484651;0.00135019
383;calc iter;100;0.043229;0.0262813;0.0840813
383;calc total;1;4.32675;4.32675;4.32675
383;total;1;9.2109;9.2109;9.2109
328;initialize;1;4.32316;4.32316;4.32316
328;async;100;0.00732415;9.7201e-05;0.0508356
328;inner;100;0.0350195;0.0209446;0.0400069
328;wait;100;2.68842e-05;1.4506e-05;4.668e-05
328;boundary;100;0.000858178;0.000510732;0.00128838
328;calc iter;100;0.0432302;0.0333636;0.0754479
328;calc total;1;4.32675;4.32675;4.32675
328;total;1;9.2659;9.2659;9.2659
329;initialize;1;4.32306;4.32306;4.32306
329;async;100;0.00756028;9.8449e-05;0.0509541
329;inner;100;0.0347601;0.0204808;0.0399186
329;wait;100;2.80943e-05;1.4375e-05;9.1694e-05
329;boundary;100;0.000875413;0.000503102;0.00141622
329;calc iter;100;0.0432257;0.0315992;0.0751199
329;calc total;1;4.32676;4.32676;4.32676
329;total;1;9.26582;9.26582;9.26582
330;initialize;1;4.32308;4.32308;4.32308
330;async;100;0.00742271;0.000117146;0.0441331
330;inner;100;0.0348599;0.0211042;0.039925
330;wait;100;3.00367e-05;1.4413e-05;6.6644e-05
330;boundary;100;0.000910077;0.000486944;0.00160141
330;calc iter;100;0.0432242;0.0315233;0.068981
330;calc total;1;4.32676;4.32676;4.32676
330;total;1;9.26583;9.26583;9.26583
331;initialize;1;4.32308;4.32308;4.32308
331;async;100;0.0075911;0.000141234;0.0482538
331;inner;100;0.0347221;0.0204827;0.0398779
331;wait;100;2.92061e-05;1.4521e-05;5.2168e-05
331;boundary;100;0.00088272;0.000488479;0.00155958
331;calc iter;100;0.0432266;0.0333928;0.0717157
331;calc total;1;4.32676;4.32676;4.32676
331;total;1;9.26583;9.26583;9.26583
332;initialize;1;4.32313;4.32313;4.32313
332;async;100;0.00774792;0.000103608;0.0359755
332;inner;100;0.0345391;0.0207228;0.0399202
332;wait;100;3.00094e-05;1.392e-05;6.388e-05
332;boundary;100;0.000908686;0.000489704;0.00152707
332;calc iter;100;0.0432272;0.0316215;0.070106
332;calc total;1;4.32676;4.32676;4.32676
332;total;1;9.26586;9.26586;9.26586
333;initialize;1;4.32312;4.32312;4.32312
333;async;100;0.00737356;0.000112952;0.0477539
333;inner;100;0.0349176;0.0212659;0.0399447
333;wait;100;2.99439e-05;1.4106e-05;7.1454e-05
333;boundary;100;0.000904113;0.000490156;0.00152523
333;calc iter;100;0.0432268;0.0296777;0.0781102
333;calc total;1;4.32676;4.32676;4.32676
333;total;1;9.26585;9.26585;9.26585
334;initialize;1;4.32307;4.32307;4.32307
334;async;100;0.00756983;0.000107071;0.0514992
334;inner;100;0.0347819;0.0205541;0.040138
334;wait;100;2.65881e-05;1.3549e-05;4.906e-05
334;boundary;100;0.000848088;0.000482551;0.00144057
334;calc iter;100;0.0432276;0.0257957;0.0811418
334;calc total;1;4.32675;4.32675;4.32675
334;total;1;9.26584;9.26584;9.26584
335;initialize;1;4.32308;4.32308;4.32308
335;async;100;0.00767748;0.00012935;0.0530553
335;inner;100;0.0345747;0.0211527;0.0399436
335;wait;100;3.09305e-05;1.4804e-05;5.0641e-05
335;boundary;100;0.000941608;0.000494801;0.00163704
335;calc iter;100;0.0432264;0.0245114;0.0884396
335;calc total;1;4.32675;4.32675;4.32675
335;total;1;9.26582;9.26582;9.26582
191;initialize;1;4.22304;4.22304;4.22304
191;async;100;0.0102682;0.000105838;0.0493478
191;inner;100;0.032053;0.0222725;0.039757
191;wait;100;3.03764e-05;1.6493e-05;6.8287e-05
191;boundary;100;0.000889388;0.000533169;0.00171642
191;calc iter;100;0.0432425;0.0286503;0.0780451
191;calc total;1;4.32675;4.32675;4.32675
191;total;1;9.15854;9.15854;9.15854
238;total;1;9.18287;9.18287;9.18287
239;initialize;1;4.24272;4.24272;4.24272
239;async;100;0.00937578;0.000143885;0.049714
239;inner;100;0.0327142;0.0226449;0.039297
239;wait;100;3.57897e-05;1.7882e-05;0.000106513
239;boundary;100;0.00112215;0.00059023;0.00184248
239;calc iter;100;0.0432498;0.0291946;0.0791862
239;calc total;1;4.32676;4.32676;4.32676
239;total;1;9.1829;9.1829;9.1829
285;initialize;1;4.3683;4.3683;4.3683
285;async;100;0.00801409;9.958e-05;0.0374101
285;inner;100;0.0342303;0.0226249;0.040033
285;wait;100;3.09103e-05;1.5864e-05;4.584e-05
285;boundary;100;0.000945592;0.000489677;0.00155641
285;calc iter;100;0.0432222;0.0267581;0.0694297
285;calc total;1;4.32675;4.32675;4.32675
285;total;1;9.29525;9.29525;9.29525
286;initialize;1;4.36828;4.36828;4.36828
286;async;100;0.00820051;0.000100222;0.0430467
286;inner;100;0.0340152;0.0214115;0.0398739
286;wait;100;3.29705e-05;1.6672e-05;7.2806e-05
286;boundary;100;0.000971297;0.000545091;0.00145034
286;calc iter;100;0.0432215;0.0269982;0.0721709
286;calc total;1;4.32675;4.32675;4.32675
286;total;1;9.29526;9.29526;9.29526
287;initialize;1;4.36827;4.36827;4.36827
287;async;100;0.00813365;9.5526e-05;0.0604286
287;inner;100;0.0340275;0.0221584;0.0400192
287;wait;100;3.47473e-05;1.7181e-05;5.9169e-05
287;boundary;100;0.0010248;0.000487289;0.00161573
287;calc iter;100;0.043222;0.026932;0.0897364
287;calc total;1;4.32675;4.32675;4.32675
287;total;1;9.29523;9.29523;9.29523
359;initialize;1;4.33082;4.33082;4.33082
359;async;100;0.00857043;0.000157168;0.0601634
359;inner;100;0.0338389;0.0225891;0.0399028
359;wait;100;2.6816e-05;1.2781e-05;4.8795e-05
359;boundary;100;0.000790785;0.0004715;0.00149701
359;calc iter;100;0.0432288;0.0317298;0.0856307
359;calc total;1;4.32675;4.32675;4.32675
359;total;1;9.27092;9.27092;9.27092
DASH
InitEnergy=25.00000
EndEnergy=25.00000
DiffEnergy=-0.00000
Matrixspec: 55000 x 55000
Iterations: 100
# unit_id;function_name;num_calls;avg_runtime;min_runtime;max_runtime
0;initialize;1;3.49886;3.49886;3.49886
0;async;100;0.00113;0.00033;0.00195
0;inner;100;0.03869;0.03777;0.03939
0;wait;100;0.00003;0.00002;0.00008
0;boundary;100;0.00063;0.00049;0.00110
0;calc iter;100;0.04048;0.04002;0.04099
0;calc total;1;4.05245;4.05245;4.05245
0;total;1;7.83856;7.83856;7.83856
24;initialize;1;3.49504;3.49504;3.49504
24;async;100;0.00034215;0.000123236;0.000854699
24;inner;100;0.0393475;0.0387359;0.0399449
24;wait;100;2.46169e-05;1.4159e-05;5.4416e-05
24;boundary;100;0.000771855;0.000571859;0.00113784
24;calc iter;100;0.0404873;0.0401227;0.0410768
24;calc total;1;4.05244;4.05244;4.05244
24;total;1;7.83312;7.83312;7.83312
25;initialize;1;3.48537;3.48537;3.48537
25;async;100;0.000387637;0.000115955;0.000878925
25;inner;100;0.0392053;0.0386814;0.0398287
25;wait;100;3.10596e-05;1.4418e-05;7.3468e-05
25;boundary;100;0.000858808;0.000557165;0.0010798
25;calc iter;100;0.0404838;0.0401457;0.0411384
25;calc total;1;4.05244;4.05244;4.05244
25;total;1;7.82341;7.82341;7.82341
26;initialize;1;3.47491;3.47491;3.47491
26;async;100;0.000189401;0.000103743;0.000707412
26;inner;100;0.0394083;0.0388904;0.04014
26;wait;100;2.88171e-05;1.4395e-05;3.9899e-05
26;boundary;100;0.000857392;0.000542627;0.00113366
26;calc iter;100;0.0404849;0.0401853;0.0412909
26;calc total;1;4.05244;4.05244;4.05244
26;total;1;7.813;7.813;7.813
27;initialize;1;3.48136;3.48136;3.48136
27;async;100;0.000476007;0.000151792;0.00114731
27;inner;100;0.0389837;0.0383538;0.0396921
27;wait;100;3.70915e-05;1.5105e-05;8.1984e-05
27;boundary;100;0.000982222;0.000555761;0.00129852
27;calc iter;100;0.0404804;0.0401279;0.041007
27;calc total;1;4.05244;4.05244;4.05244
27;total;1;7.81938;7.81938;7.81938
28;initialize;1;3.47283;3.47283;3.47283
28;async;100;0.000470605;0.000147304;0.00116429
28;inner;100;0.0389488;0.0384603;0.0397524
28;wait;100;3.66475e-05;1.7562e-05;7.0692e-05
28;boundary;100;0.00102628;0.000650327;0.00135017
28;calc iter;100;0.0404835;0.0400639;0.0411153
28;calc total;1;4.05244;4.05244;4.05244
28;total;1;7.81092;7.81092;7.81092
29;initialize;1;3.47093;3.47093;3.47093
29;async;100;0.000332645;0.000100938;0.000804442
29;inner;100;0.0393138;0.0388831;0.0399582
29;wait;100;2.8932e-05;2.0458e-05;5.3439e-05
29;boundary;100;0.000809109;0.000603112;0.00118251
29;calc iter;100;0.0404853;0.0399244;0.0410708
29;calc total;1;4.05244;4.05244;4.05244
29;total;1;7.80898;7.80898;7.80898
30;initialize;1;3.47841;3.47841;3.47841
30;async;100;0.000599291;0.000252992;0.00136251
30;inner;100;0.0389799;0.0385261;0.0396206
30;wait;100;3.21906e-05;1.9172e-05;9.7142e-05
30;boundary;100;0.000872592;0.000665253;0.00128431
30;calc iter;100;0.0404854;0.0399475;0.041206
30;calc total;1;4.05244;4.05244;4.05244
30;total;1;7.81646;7.81646;7.81646
31;initialize;1;3.48865;3.48865;3.48865
31;async;100;0.000334782;0.000104165;0.00121284
31;inner;100;0.0393625;0.0387681;0.0399729
31;wait;100;2.35078e-05;1.5555e-05;5.0666e-05
31;boundary;100;0.000766134;0.000563298;0.00126714
31;calc iter;100;0.0404881;0.0400487;0.0414315
31;calc total;1;4.05244;4.05244;4.05244
31;total;1;7.82671;7.82671;7.82671
48;initialize;1;3.46463;3.46463;3.46463
48;async;100;0.000790495;0.000188023;0.00151922
48;inner;100;0.038982;0.0386513;0.0397759
48;wait;100;1.83578e-05;1.3088e-05;6.3819e-05
48;boundary;100;0.000698299;0.000488707;0.0010343
48;calc iter;100;0.0404902;0.0396785;0.0412929
48;calc total;1;4.05244;4.05244;4.05244
48;total;1;7.80269;7.80269;7.80269
49;initialize;1;3.45541;3.45541;3.45541
49;async;100;0.000587557;0.000138893;0.00133746
49;inner;100;0.0391125;0.038613;0.0398122
49;wait;100;1.77841e-05;1.1799e-05;4.7334e-05
49;boundary;100;0.000769853;0.000500818;0.00118372
49;calc iter;100;0.0404886;0.0398005;0.0412746
49;calc total;1;4.05244;4.05244;4.05244
49;total;1;7.79342;7.79342;7.79342
50;initialize;1;3.46003;3.46003;3.46003
50;async;100;0.000691398;0.00014492;0.00154672
50;inner;100;0.0390865;0.038379;0.0398114
50;wait;100;2.1698e-05;1.3186e-05;5.242e-05
50;boundary;100;0.000687627;0.000505811;0.00137062
50;calc iter;100;0.0404883;0.0397718;0.0413566
50;calc total;1;4.05244;4.05244;4.05244
50;total;1;7.79803;7.79803;7.79803
51;initialize;1;3.46215;3.46215;3.46215
51;async;100;0.000590565;0.000102679;0.00205157
51;inner;100;0.0391096;0.0386076;0.0397284
51;wait;100;2.72145e-05;1.3447e-05;6.5659e-05
51;boundary;100;0.000756684;0.000540074;0.00114585
51;calc iter;100;0.0404852;0.0396886;0.041599
51;calc total;1;4.05244;4.05244;4.05244
51;total;1;7.80019;7.80019;7.80019
52;initialize;1;3.4634;3.4634;3.4634
52;async;100;0.000524838;0.000102781;0.00188364
52;inner;100;0.0389734;0.0384529;0.0397472
52;wait;100;3.50945e-05;1.6868e-05;5.6435e-05
52;boundary;100;0.000948281;0.000579519;0.00145693
52;calc iter;100;0.040483;0.0400486;0.0413365
52;calc total;1;4.05244;4.05244;4.05244
52;total;1;7.80141;7.80141;7.80141
53;initialize;1;3.46331;3.46331;3.46331
53;async;100;0.000611869;0.000247618;0.00123405
53;inner;100;0.0389447;0.0384422;0.0395781
53;wait;100;3.37816e-05;2.4776e-05;8.9845e-05
53;boundary;100;0.000890901;0.000687062;0.00124514
53;calc iter;100;0.0404825;0.0400711;0.0410922
53;calc total;1;4.05244;4.05244;4.05244
53;total;1;7.80135;7.80135;7.80135
54;initialize;1;3.4522;3.4522;3.4522
54;async;100;0.000614489;0.000206514;0.0010549
54;inner;100;0.0390935;0.0386359;0.0394305
54;wait;100;2.82021e-05;1.7343e-05;9.5587e-05
54;boundary;100;0.000747159;0.00055849;0.00113788
54;calc iter;100;0.0404845;0.0401423;0.0408447
54;calc total;1;4.05244;4.05244;4.05244
54;total;1;7.79025;7.79025;7.79025
55;initialize;1;3.47221;3.47221;3.47221
55;async;100;0.000699612;0.000232575;0.00141251
55;inner;100;0.03917;0.0387556;0.0399391
55;wait;100;1.93678e-05;1.4445e-05;4.0861e-05
55;boundary;100;0.000598825;0.000493608;0.000759191
55;calc iter;100;0.0404885;0.0399596;0.0410604
55;calc total;1;4.05244;4.05244;4.05244
55;total;1;7.81022;7.81022;7.81022
56;initialize;1;3.46332;3.46332;3.46332
56;async;100;0.000427569;0.000124323;0.00145353
56;inner;100;0.0393595;0.0387501;0.0400274
56;wait;100;2.20887e-05;1.3948e-05;3.7215e-05
56;boundary;100;0.000675787;0.000534145;0.000954695
56;calc iter;100;0.0404861;0.0399919;0.0416416
56;calc total;1;4.05244;4.05244;4.05244
56;total;1;7.80133;7.80133;7.80133
57;initialize;1;3.46015;3.46015;3.46015
57;async;100;0.000593897;0.00012522;0.00126836
57;inner;100;0.038988;0.0384031;0.0398049
57;wait;100;3.03131e-05;1.4748e-05;4.9988e-05
57;boundary;100;0.000867702;0.000534163;0.0012655
57;calc iter;100;0.0404811;0.0400375;0.0409485
57;calc total;1;4.05245;4.05245;4.05245
57;total;1;7.79813;7.79813;7.79813
72;initialize;1;3.49348;3.49348;3.49348
72;async;100;0.000306514;0.00011255;0.000887428
72;inner;100;0.0392635;0.0387324;0.0400534
72;wait;100;2.74638e-05;1.3191e-05;4.3185e-05
72;boundary;100;0.000881534;0.000575135;0.00120631
72;calc iter;100;0.0404803;0.0401239;0.0412037
72;calc total;1;4.05244;4.05244;4.05244
72;total;1;7.83246;7.83246;7.83246
32;initialize;1;3.46765;3.46765;3.46765
32;async;100;0.000325846;0.000119968;0.00138093
32;inner;100;0.0391951;0.0386252;0.04001
32;wait;100;2.24512e-05;1.3391e-05;5.3341e-05
32;boundary;100;0.000948625;0.000479067;0.00126122
32;calc iter;100;0.0404931;0.039814;0.0415152
32;calc total;1;4.05244;4.05244;4.05244
32;total;1;7.80571;7.80571;7.80571
96;initialize;1;3.48838;3.48838;3.48838
96;async;100;0.00077649;0.000140498;0.00201251
96;inner;100;0.0388791;0.0381921;0.0399238
96;wait;100;2.18641e-05;1.4383e-05;4.4666e-05
96;boundary;100;0.000814288;0.000523091;0.00113431
96;calc iter;100;0.0404931;0.0399301;0.0414233
96;calc total;1;4.05244;4.05244;4.05244
96;total;1;7.82831;7.82831;7.82831
144;initialize;1;3.46665;3.46665;3.46665
144;async;100;0.000374404;0.000117447;0.00112889
144;inner;100;0.0392671;0.038914;0.0403486
144;wait;100;2.29831e-05;1.6968e-05;5.3853e-05
144;boundary;100;0.0008475;0.000642178;0.00137956
144;calc iter;100;0.0405132;0.0399343;0.0424202
144;calc total;1;4.05245;4.05245;4.05245
144;total;1;7.79857;7.79857;7.79857
58;initialize;1;3.46466;3.46466;3.46466
58;async;100;0.000483544;0.000105205;0.00143901
58;inner;100;0.039099;0.0386293;0.0398231
58;wait;100;3.0406e-05;1.3838e-05;4.8901e-05
58;boundary;100;0.000865353;0.000513879;0.00123378
58;calc iter;100;0.0404795;0.0397825;0.0411061
58;calc total;1;4.05244;4.05244;4.05244
58;total;1;7.80266;7.80266;7.80266
73;initialize;1;3.49353;3.49353;3.49353
73;async;100;0.00043276;0.000135399;0.000973467
73;inner;100;0.0390162;0.0385056;0.0397791
73;wait;100;3.26905e-05;1.5052e-05;7.4585e-05
73;boundary;100;0.000996071;0.000564998;0.00135308
73;calc iter;100;0.0404792;0.0400011;0.0410932
73;calc total;1;4.05245;4.05245;4.05245
73;total;1;7.83246;7.83246;7.83246
33;initialize;1;3.47078;3.47078;3.47078
33;async;100;0.000277982;0.00012145;0.00121853
33;inner;100;0.0392465;0.038714;0.0400892
33;wait;100;2.34007e-05;1.4444e-05;4.7597e-05
33;boundary;100;0.000944278;0.000480719;0.00154688
33;calc iter;100;0.0404934;0.0399836;0.0417883
33;calc total;1;4.05244;4.05244;4.05244
33;total;1;7.80887;7.80887;7.80887
97;initialize;1;3.49274;3.49274;3.49274
97;async;100;0.000998207;0.000249901;0.00242682
97;inner;100;0.038662;0.0379348;0.0395839
97;wait;100;2.24391e-05;1.3516e-05;7.1701e-05
97;boundary;100;0.000808963;0.000537438;0.00107552
97;calc iter;100;0.0404931;0.0399087;0.0417264
97;calc total;1;4.05244;4.05244;4.05244
97;total;1;7.83266;7.83266;7.83266
59;initialize;1;3.46005;3.46005;3.46005
59;async;100;0.000587526;0.00016403;0.00158368
59;inner;100;0.039012;0.0384808;0.0396556
59;wait;100;2.91006e-05;1.3093e-05;7.5701e-05
59;boundary;100;0.000850321;0.000515035;0.00132183
59;calc iter;100;0.0404799;0.0400072;0.0413843
59;calc total;1;4.05244;4.05244;4.05244
59;total;1;7.79805;7.79805;7.79805
74;initialize;1;3.47053;3.47053;3.47053
74;async;100;0.000506905;0.000129675;0.00141435
74;inner;100;0.038929;0.0384566;0.0397762
74;wait;100;3.44907e-05;1.5678e-05;5.6313e-05
74;boundary;100;0.00100483;0.000563408;0.0013593
74;calc iter;100;0.0404769;0.0400066;0.0413614
74;calc total;1;4.05244;4.05244;4.05244
74;total;1;7.80943;7.80943;7.80943
34;initialize;1;3.49015;3.49015;3.49015
34;async;100;0.000523838;0.000107791;0.00145556
34;inner;100;0.0390931;0.0385136;0.0399179
34;wait;100;2.31106e-05;1.4076e-05;5.1347e-05
34;boundary;100;0.000848558;0.000511972;0.00129427
34;calc iter;100;0.04049;0.039824;0.0413938
34;calc total;1;4.05244;4.05244;4.05244
34;total;1;7.82823;7.82823;7.82823
98;initialize;1;3.46027;3.46027;3.46027
98;async;100;0.000990288;0.000245523;0.00256956
98;inner;100;0.0386683;0.0379918;0.0396116
98;wait;100;2.23422e-05;1.3737e-05;8.8157e-05
98;boundary;100;0.000811671;0.000519477;0.00142078
98;calc iter;100;0.0404939;0.0397435;0.0413279
98;calc total;1;4.05244;4.05244;4.05244
98;total;1;7.80019;7.80019;7.80019
145;initialize;1;3.47836;3.47836;3.47836
145;async;100;0.000704675;0.000186826;0.0015301
145;inner;100;0.0389512;0.0386162;0.0400358
145;wait;100;2.35715e-05;1.6153e-05;4.3195e-05
145;boundary;100;0.000836236;0.000522715;0.00119686
145;calc iter;100;0.0405168;0.0399364;0.0415383
145;calc total;1;4.05245;4.05245;4.05245
145;total;1;7.81021;7.81021;7.81021
60;initialize;1;3.47022;3.47022;3.47022
60;async;100;0.00121754;0.000471191;0.00240423
60;inner;100;0.0381791;0.0371536;0.0395456
60;wait;100;4.0694e-05;1.461e-05;7.4288e-05
60;boundary;100;0.0010368;0.000494957;0.00160342
60;calc iter;100;0.0404758;0.0398787;0.0416621
60;calc total;1;4.05244;4.05244;4.05244
60;total;1;7.80822;7.80822;7.80822
75;initialize;1;3.4705;3.4705;3.4705
75;async;100;0.000219159;0.00011184;0.000790232
75;inner;100;0.0393539;0.0388237;0.0402994
75;wait;100;2.78649e-05;1.4868e-05;3.8693e-05
75;boundary;100;0.000878731;0.000568651;0.00116956
75;calc iter;100;0.0404809;0.0400932;0.0421507
75;calc total;1;4.05245;4.05245;4.05245
75;total;1;7.80946;7.80946;7.80946
35;initialize;1;3.47434;3.47434;3.47434
35;async;100;0.000528819;0.000109752;0.00153954
35;inner;100;0.0391479;0.0386694;0.0397765
35;wait;100;2.56993e-05;1.6227e-05;7.8792e-05
35;boundary;100;0.000785901;0.000520572;0.00113205
35;calc iter;100;0.0404896;0.0399567;0.0415137
35;calc total;1;4.05244;4.05244;4.05244
35;total;1;7.81236;7.81236;7.81236
99;initialize;1;3.47397;3.47397;3.47397
99;async;100;0.000572992;0.000115345;0.00177339
99;inner;100;0.0390145;0.0383653;0.0400359
99;wait;100;2.22775e-05;1.2981e-05;4.2372e-05
99;boundary;100;0.000891246;0.000481132;0.00119722
99;calc iter;100;0.0405021;0.0397488;0.0417675
99;calc total;1;4.05244;4.05244;4.05244
99;total;1;7.81389;7.81389;7.81389
146;initialize;1;3.47712;3.47712;3.47712
146;async;100;0.000855485;0.000276857;0.0013155
146;inner;100;0.0387256;0.0383745;0.0398705
146;wait;100;2.18188e-05;1.439e-05;6.6614e-05
146;boundary;100;0.000916059;0.000490998;0.00107769
146;calc iter;100;0.0405207;0.0399499;0.0412442
146;calc total;1;4.05245;4.05245;4.05245
146;total;1;7.80899;7.80899;7.80899
61;initialize;1;3.46702;3.46702;3.46702
61;async;100;0.00100524;0.000493683;0.00223594
61;inner;100;0.0387115;0.0377524;0.0396194
61;wait;100;2.65547e-05;1.5335e-05;4.6542e-05
61;boundary;100;0.000734494;0.000491369;0.00104269
61;calc iter;100;0.0404788;0.0398994;0.0414688
61;calc total;1;4.05244;4.05244;4.05244
61;total;1;7.80503;7.80503;7.80503
76;initialize;1;3.46899;3.46899;3.46899
76;async;100;0.000454812;0.000113179;0.00134043
76;inner;100;0.0390777;0.0386647;0.0398275
76;wait;100;2.97171e-05;1.4184e-05;6.6753e-05
76;boundary;100;0.000914016;0.000547662;0.0012332
76;calc iter;100;0.0404776;0.0400307;0.0413722
76;calc total;1;4.05245;4.05245;4.05245
76;total;1;7.80797;7.80797;7.80797
36;initialize;1;3.46512;3.46512;3.46512
36;async;100;0.000465343;0.000110987;0.00115393
36;inner;100;0.0391479;0.0386161;0.0397935
36;wait;100;3.09286e-05;1.4804e-05;8.0675e-05
36;boundary;100;0.000840148;0.000551657;0.00126468
36;calc iter;100;0.0404855;0.0400373;0.0411412
36;calc total;1;4.05244;4.05244;4.05244
36;total;1;7.80315;7.80315;7.80315
100;initialize;1;3.48729;3.48729;3.48729
100;async;100;0.000957775;0.000191414;0.00255544
100;inner;100;0.0387738;0.0379999;0.0395934
100;wait;100;2.14725e-05;1.3418e-05;0.000122417
100;boundary;100;0.000739277;0.000519699;0.00112253
100;calc iter;100;0.0404934;0.0396739;0.041509
100;calc total;1;4.05244;4.05244;4.05244
100;total;1;7.82718;7.82718;7.82718
147;initialize;1;3.46919;3.46919;3.46919
147;async;100;0.000223136;0.000117724;0.000999326
147;inner;100;0.0392057;0.0388468;0.0400551
147;wait;100;2.44523e-05;1.5463e-05;4.2652e-05
147;boundary;100;0.00106974;0.000500302;0.00124131
147;calc iter;100;0.0405241;0.0395785;0.0412802
147;calc total;1;4.05245;4.05245;4.05245
147;total;1;7.8011;7.8011;7.8011
62;initialize;1;3.45233;3.45233;3.45233
62;async;100;0.00110753;0.000529012;0.00232843
62;inner;100;0.0385131;0.0375322;0.03941
62;wait;100;2.98365e-05;1.7733e-05;5.5896e-05
62;boundary;100;0.000824829;0.000544794;0.00144332
62;calc iter;100;0.0404766;0.0399103;0.0413476
62;calc total;1;4.05244;4.05244;4.05244
62;total;1;7.79032;7.79032;7.79032
77;initialize;1;3.46242;3.46242;3.46242
77;async;100;0.000329416;0.000104099;0.00142481
77;inner;100;0.0393119;0.0388565;0.0400913
77;wait;100;2.60398e-05;1.528e-05;4.2047e-05
77;boundary;100;0.000814488;0.000562262;0.00113861
77;calc iter;100;0.0404829;0.0399542;0.0415186
77;calc total;1;4.05245;4.05245;4.05245
77;total;1;7.80136;7.80136;7.80136
37;initialize;1;3.48122;3.48122;3.48122
37;async;100;0.000255355;0.000101297;0.000829685
37;inner;100;0.0395516;0.0390783;0.0400952
37;wait;100;2.30809e-05;1.5915e-05;4.2186e-05
37;boundary;100;0.000658223;0.000547194;0.00103457
37;calc iter;100;0.0404893;0.040095;0.0411837
37;calc total;1;4.05244;4.05244;4.05244
37;total;1;7.81923;7.81923;7.81923
101;initialize;1;3.48156;3.48156;3.48156
101;async;100;0.000536686;0.000104095;0.00194334
101;inner;100;0.0392089;0.0386878;0.0401989
101;wait;100;2.33223e-05;1.5453e-05;3.5314e-05
101;boundary;100;0.000725288;0.000499612;0.00120265
101;calc iter;100;0.0404951;0.0397084;0.0420544
101;calc total;1;4.05244;4.05244;4.05244
101;total;1;7.82146;7.82146;7.82146
148;initialize;1;3.47674;3.47674;3.47674
148;async;100;0.000947868;0.000328108;0.00154322
148;inner;100;0.0386698;0.0380893;0.039755
148;wait;100;2.28012e-05;1.5051e-05;7.8639e-05
148;boundary;100;0.000877561;0.000493966;0.00105486
148;calc iter;100;0.0405196;0.039926;0.0411141
148;calc total;1;4.05245;4.05245;4.05245
148;total;1;7.80865;7.80865;7.80865
63;initialize;1;3.45431;3.45431;3.45431
63;async;100;0.00113769;0.000438484;0.00205771
63;inner;100;0.0386759;0.0379039;0.0394669
63;wait;100;2.32834e-05;1.4522e-05;5.5856e-05
63;boundary;100;0.000642007;0.000501267;0.00118617
63;calc iter;100;0.0404799;0.0400556;0.041216
63;calc total;1;4.05244;4.05244;4.05244
63;total;1;7.7923;7.7923;7.7923
78;initialize;1;3.46639;3.46639;3.46639
78;async;100;0.000559478;0.000113025;0.00235606
78;inner;100;0.0390521;0.0384023;0.0398655
78;wait;100;2.71772e-05;1.6726e-05;5.5876e-05
78;boundary;100;0.000842774;0.000558332;0.00124583
78;calc iter;100;0.0404828;0.039857;0.0416768
78;calc total;1;4.05244;4.05244;4.05244
78;total;1;7.80537;7.80537;7.80537
38;initialize;1;3.46784;3.46784;3.46784
38;async;100;0.00057836;0.00028316;0.00120044
38;inner;100;0.0392537;0.038828;0.0398355
38;wait;100;2.10917e-05;1.4994e-05;6.513e-05
38;boundary;100;0.000636093;0.000516551;0.000922221
38;calc iter;100;0.0404903;0.0401926;0.0410198
38;calc total;1;4.05244;4.05244;4.05244
38;total;1;7.80587;7.80587;7.80587
102;initialize;1;3.47373;3.47373;3.47373
102;async;100;0.000734375;0.00011834;0.00133305
102;inner;100;0.0389646;0.0385009;0.0398776
102;wait;100;2.56788e-05;1.4211e-05;5.3011e-05
102;boundary;100;0.000766232;0.000526276;0.00128596
102;calc iter;100;0.0404919;0.0398931;0.0410725
102;calc total;1;4.05244;4.05244;4.05244
102;total;1;7.81362;7.81362;7.81362
149;initialize;1;3.4691;3.4691;3.4691
149;async;100;0.000742794;0.000173492;0.00135093
149;inner;100;0.0389308;0.0385866;0.0402064
149;wait;100;2.51237e-05;1.7086e-05;7.2888e-05
149;boundary;100;0.000813076;0.000643179;0.00101186
149;calc iter;100;0.0405131;0.0397937;0.0417281
149;calc total;1;4.05245;4.05245;4.05245
149;total;1;7.801;7.801;7.801
64;initialize;1;3.45446;3.45446;3.45446
64;async;100;0.00109579;0.000425109;0.00283375
64;inner;100;0.038697;0.0381295;0.0396088
64;wait;100;1.78656e-05;1.3976e-05;4.421e-05
64;boundary;100;0.000679034;0.000471313;0.0010528
64;calc iter;100;0.0404911;0.0398974;0.0419771
64;calc total;1;4.05244;4.05244;4.05244
64;total;1;7.79247;7.79247;7.79247
79;initialize;1;3.49086;3.49086;3.49086
79;async;100;0.000612386;0.000104051;0.00211395
79;inner;100;0.0389081;0.038419;0.0398024
79;wait;100;2.68417e-05;1.6889e-05;8.8049e-05
79;boundary;100;0.000934772;0.000643126;0.00131954
79;calc iter;100;0.0404837;0.0397677;0.0418728
79;calc total;1;4.05245;4.05245;4.05245
79;total;1;7.82982;7.82982;7.82982
39;initialize;1;3.47847;3.47847;3.47847
39;async;100;0.000201979;0.000137246;0.000853784
39;inner;100;0.0395571;0.0391296;0.0401452
39;wait;100;1.70179e-05;1.3502e-05;4.0252e-05
39;boundary;100;0.000716146;0.000489955;0.00101465
39;calc iter;100;0.0404931;0.0401277;0.0412209
39;calc total;1;4.05244;4.05244;4.05244
39;total;1;7.81655;7.81655;7.81655
103;initialize;1;3.45601;3.45601;3.45601
103;async;100;0.000617717;9.5795e-05;0.00152297
103;inner;100;0.0389255;0.0382918;0.0397713
103;wait;100;3.14783e-05;1.8438e-05;6.0787e-05
103;boundary;100;0.000911479;0.000521634;0.00114177
103;calc iter;100;0.0404876;0.0399104;0.0410679
103;calc total;1;4.05244;4.05244;4.05244
103;total;1;7.79591;7.79591;7.79591
150;initialize;1;3.46925;3.46925;3.46925
150;async;100;0.000419874;0.000113992;0.00175348
150;inner;100;0.0392207;0.0388763;0.0399571
150;wait;100;2.6184e-05;1.6952e-05;5.6163e-05
150;boundary;100;0.00084446;0.000608083;0.000985428
150;calc iter;100;0.0405124;0.0400726;0.0416808
150;calc total;1;4.05244;4.05244;4.05244
150;total;1;7.80113;7.80113;7.80113
65;initialize;1;3.45548;3.45548;3.45548
65;async;100;0.00172119;0.000518762;0.00310434
65;inner;100;0.0381457;0.0373769;0.0391906
65;wait;100;2.04458e-05;1.4121e-05;0.000108463
65;boundary;100;0.000598625;0.000488737;0.000990152
65;calc iter;100;0.0404875;0.0399753;0.0410495
65;calc total;1;4.05244;4.05244;4.05244
65;total;1;7.79349;7.79349;7.79349
80;initialize;1;3.47277;3.47277;3.47277
80;async;100;0.000302125;0.000105707;0.00140359
80;inner;100;0.0391525;0.0385323;0.0400323
80;wait;100;2.71096e-05;1.4688e-05;4.9818e-05
80;boundary;100;0.00101;0.000486299;0.00146874
80;calc iter;100;0.0404932;0.039436;0.0417241
80;calc total;1;4.05244;4.05244;4.05244
80;total;1;7.81168;7.81168;7.81168
40;initialize;1;3.46609;3.46609;3.46609
40;async;100;0.00059173;0.000289944;0.00121282
40;inner;100;0.0392384;0.0387564;0.0398428
40;wait;100;2.29254e-05;1.5889e-05;6.8431e-05
40;boundary;100;0.000636401;0.000498405;0.000823536
40;calc iter;100;0.0404905;0.0400596;0.0410114
40;calc total;1;4.05244;4.05244;4.05244
40;total;1;7.80413;7.80413;7.80413
104;initialize;1;3.4642;3.4642;3.4642
104;async;100;0.000665905;0.000106181;0.00162769
104;inner;100;0.0386697;0.0380077;0.0397888
104;wait;100;3.83386e-05;2.141e-05;6.9431e-05
104;boundary;100;0.00110452;0.000583621;0.00137686
104;calc iter;100;0.0404801;0.0399745;0.0413276
104;calc total;1;4.05245;4.05245;4.05245
104;total;1;7.8041;7.8041;7.8041
151;initialize;1;3.46539;3.46539;3.46539
151;async;100;0.000597111;0.000198786;0.00181964
151;inner;100;0.0388037;0.0384184;0.0397678
151;wait;100;3.36154e-05;1.9857e-05;6.3272e-05
151;boundary;100;0.00107096;0.000663893;0.00131437
151;calc iter;100;0.0405067;0.0400682;0.0415439
151;calc total;1;4.05245;4.05245;4.05245
151;total;1;7.79728;7.79728;7.79728
66;initialize;1;3.45447;3.45447;3.45447
66;async;100;0.00146217;0.000468248;0.00314368
66;inner;100;0.0384054;0.0374835;0.0392544
66;wait;100;2.05951e-05;1.3837e-05;8.2159e-05
66;boundary;100;0.000594907;0.000503684;0.000986598
66;calc iter;100;0.0404845;0.0401194;0.0413167
66;calc total;1;4.05244;4.05244;4.05244
66;total;1;7.79246;7.79246;7.79246
81;initialize;1;3.46536;3.46536;3.46536
81;async;100;0.000230721;0.000101214;0.00141729
81;inner;100;0.0392175;0.0387525;0.040088
81;wait;100;2.72368e-05;1.4688e-05;4.0826e-05
81;boundary;100;0.00101712;0.000477113;0.00139702
81;calc iter;100;0.0404941;0.039447;0.0415264
81;calc total;1;4.05244;4.05244;4.05244
81;total;1;7.80431;7.80431;7.80431
41;initialize;1;3.47295;3.47295;3.47295
41;async;100;0.00037932;9.9476e-05;0.000989599
41;inner;100;0.0393141;0.0389092;0.0399762
41;wait;100;2.796e-05;1.6238e-05;4.6125e-05
41;boundary;100;0.000764664;0.000543043;0.00112387
41;calc iter;100;0.0404871;0.040049;0.0410974
41;calc total;1;4.05244;4.05244;4.05244
41;total;1;7.81102;7.81102;7.81102
105;initialize;1;3.45813;3.45813;3.45813
105;async;100;0.000559544;0.000104813;0.00175264
105;inner;100;0.0389018;0.0382659;0.0398789
105;wait;100;3.26876e-05;1.6669e-05;5.4952e-05
105;boundary;100;0.000988863;0.000544128;0.0013395
105;calc iter;100;0.0404844;0.0398765;0.0417559
105;calc total;1;4.05244;4.05244;4.05244
105;total;1;7.79802;7.79802;7.79802
67;initialize;1;3.45241;3.45241;3.45241
67;async;100;0.00119014;0.00047528;0.00341748
67;inner;100;0.0386936;0.0375654;0.0394577
67;wait;100;1.95026e-05;1.2747e-05;5.573e-05
67;boundary;100;0.000587085;0.000468848;0.00109091
67;calc iter;100;0.0404916;0.0395835;0.0421795
67;calc total;1;4.05244;4.05244;4.05244
67;total;1;7.79041;7.79041;7.79041
82;initialize;1;3.47414;3.47414;3.47414
82;async;100;0.000637197;0.00015475;0.00240607
82;inner;100;0.0387855;0.0383306;0.0397252
82;wait;100;2.98461e-05;1.5156e-05;7.5484e-05
82;boundary;100;0.0010382;0.000502517;0.00132172
82;calc iter;100;0.040492;0.0397698;0.0422087
82;calc total;1;4.05244;4.05244;4.05244
82;total;1;7.81312;7.81312;7.81312
42;initialize;1;3.46946;3.46946;3.46946
42;async;100;0.000366449;9.832e-05;0.00106056
42;inner;100;0.0391663;0.0387959;0.0398927
42;wait;100;3.21522e-05;1.4092e-05;4.7209e-05
42;boundary;100;0.000917949;0.000541471;0.00136706
42;calc iter;100;0.0404842;0.0399325;0.0411951
42;calc total;1;4.05244;4.05244;4.05244
42;total;1;7.80749;7.80749;7.80749
106;initialize;1;3.46523;3.46523;3.46523
106;async;100;0.00068836;0.000106177;0.00156064
106;inner;100;0.0387204;0.0380513;0.0396427
106;wait;100;3.59808e-05;1.9679e-05;7.0548e-05
106;boundary;100;0.00103861;0.000566588;0.00130321
106;calc iter;100;0.040485;0.0399502;0.041146
106;calc total;1;4.05245;4.05245;4.05245
106;total;1;7.80509;7.80509;7.80509
68;initialize;1;3.45437;3.45437;3.45437
68;async;100;0.00111994;0.000411381;0.00351075
68;inner;100;0.0386166;0.0374794;0.0393427
68;wait;100;2.66058e-05;1.3937e-05;7.8938e-05
68;boundary;100;0.000718176;0.000514624;0.00127393
68;calc iter;100;0.0404822;0.0398615;0.0417018
68;calc total;1;4.05244;4.05244;4.05244
68;total;1;7.79236;7.79236;7.79236
83;initialize;1;3.47245;3.47245;3.47245
83;async;100;0.000523168;0.000107661;0.00179512
83;inner;100;0.0389543;0.0384372;0.0403218
83;wait;100;2.64354e-05;1.4108e-05;6.3573e-05
83;boundary;100;0.000987638;0.000492197;0.0013283
83;calc iter;100;0.0404927;0.0391756;0.0425095
83;calc total;1;4.05244;4.05244;4.05244
83;total;1;7.81139;7.81139;7.81139
43;initialize;1;3.49304;3.49304;3.49304
43;async;100;0.000275991;0.000100425;0.00106245
43;inner;100;0.0393032;0.0386561;0.0398906
43;wait;100;3.16728e-05;1.4824e-05;6.2085e-05
43;boundary;100;0.000873251;0.000536067;0.00124876
43;calc iter;100;0.0404854;0.0401167;0.0411089
43;calc total;1;4.05244;4.05244;4.05244
43;total;1;7.83111;7.83111;7.83111
107;initialize;1;3.45824;3.45824;3.45824
107;async;100;0.000773295;0.000155796;0.00136683
107;inner;100;0.0386997;0.038144;0.0398372
107;wait;100;3.17351e-05;1.5227e-05;5.1587e-05
107;boundary;100;0.000978787;0.000546512;0.00133211
107;calc iter;100;0.0404851;0.0397284;0.0410651
107;calc total;1;4.05244;4.05244;4.05244
107;total;1;7.79814;7.79814;7.79814
69;initialize;1;3.47384;3.47384;3.47384
69;async;100;0.00087873;0.000186474;0.00370814
69;inner;100;0.0385995;0.0376442;0.0395392
69;wait;100;3.6668e-05;1.6016e-05;6.6348e-05
69;boundary;100;0.000962699;0.000509052;0.00137834
69;calc iter;100;0.0404788;0.0390959;0.0424732
69;calc total;1;4.05244;4.05244;4.05244
69;total;1;7.81184;7.81184;7.81184
84;initialize;1;3.46635;3.46635;3.46635
84;async;100;0.000668564;0.000170584;0.00278802
84;inner;100;0.0390024;0.0382141;0.0401305
84;wait;100;2.116e-05;1.4497e-05;4.3424e-05
84;boundary;100;0.000800327;0.000475521;0.00144988
84;calc iter;100;0.0404939;0.0396978;0.0426575
84;calc total;1;4.05244;4.05244;4.05244
84;total;1;7.80529;7.80529;7.80529
44;initialize;1;3.46762;3.46762;3.46762
44;async;100;0.000457374;0.000120834;0.00102851
44;inner;100;0.0390642;0.0384444;0.0397717
44;wait;100;3.50719e-05;1.8603e-05;6.3057e-05
44;boundary;100;0.000925448;0.000555015;0.00139136
44;calc iter;100;0.0404834;0.0401214;0.0410134
44;calc total;1;4.05244;4.05244;4.05244
44;total;1;7.80566;7.80566;7.80566
108;initialize;1;3.45487;3.45487;3.45487
108;async;100;0.000836628;0.000114525;0.00190356
108;inner;100;0.0384425;0.0376079;0.0400454
108;wait;100;3.53845e-05;1.7442e-05;6.4386e-05
108;boundary;100;0.00116126;0.000537804;0.00155666
108;calc iter;100;0.0404771;0.0397685;0.0411627
108;calc total;1;4.05244;4.05244;4.05244
108;total;1;7.79478;7.79478;7.79478
70;initialize;1;3.46693;3.46693;3.46693
70;async;100;0.000836384;0.000342623;0.00266132
70;inner;100;0.0386161;0.0377438;0.0395564
70;wait;100;3.6802e-05;1.7365e-05;5.4995e-05
70;boundary;100;0.00098554;0.000535951;0.00129085
70;calc iter;100;0.0404763;0.0397443;0.0417712
70;calc total;1;4.05244;4.05244;4.05244
70;total;1;7.80494;7.80494;7.80494
85;initialize;1;3.47892;3.47892;3.47892
85;async;100;0.000798354;0.000141236;0.00361234
85;inner;100;0.0389711;0.0379288;0.0397265
85;wait;100;2.27207e-05;1.447e-05;6.5839e-05
85;boundary;100;0.000691353;0.000523228;0.00123046
85;calc iter;100;0.0404847;0.0392878;0.0427196
85;calc total;1;4.05244;4.05244;4.05244
85;total;1;7.81783;7.81783;7.81783
45;initialize;1;3.46694;3.46694;3.46694
45;async;100;0.000216386;9.8825e-05;0.000559033
45;inner;100;0.0395257;0.0389798;0.0400978
45;wait;100;2.63771e-05;1.5959e-05;4.3143e-05
45;boundary;100;0.000717601;0.000522094;0.00113537
45;calc iter;100;0.0404872;0.0401882;0.0412438
45;calc total;1;4.05244;4.05244;4.05244
45;total;1;7.80497;7.80497;7.80497
109;initialize;1;3.47375;3.47375;3.47375
109;async;100;0.00076557;0.000103462;0.00218675
109;inner;100;0.0385211;0.0374438;0.040003
109;wait;100;3.85416e-05;1.9217e-05;5.5147e-05
109;boundary;100;0.00114582;0.00057017;0.00161718
109;calc iter;100;0.0404728;0.0396925;0.0414984
109;calc total;1;4.05245;4.05245;4.05245
109;total;1;7.81361;7.81361;7.81361
71;initialize;1;3.4554;3.4554;3.4554
71;async;100;0.000928784;0.000501041;0.00155752
71;inner;100;0.038724;0.0377339;0.039505
71;wait;100;2.85685e-05;1.3175e-05;5.4519e-05
71;boundary;100;0.000796014;0.000495908;0.00128036
71;calc iter;100;0.0404786;0.039916;0.0409569
71;calc total;1;4.05244;4.05244;4.05244
71;total;1;7.79341;7.79341;7.79341
86;initialize;1;3.47015;3.47015;3.47015
86;async;100;0.00069041;0.000104681;0.00285015
86;inner;100;0.0389362;0.0382698;0.0399268
86;wait;100;2.99003e-05;1.6039e-05;5.1248e-05
86;boundary;100;0.00082545;0.000531958;0.001427
86;calc iter;100;0.0404832;0.0392338;0.0421457
86;calc total;1;4.05244;4.05244;4.05244
86;total;1;7.80907;7.80907;7.80907
46;initialize;1;3.48692;3.48692;3.48692
46;async;100;0.00053183;0.000114453;0.00124429
46;inner;100;0.0391658;0.0386114;0.0396675
46;wait;100;2.6588e-05;1.5369e-05;7.504e-05
46;boundary;100;0.000761061;0.000563622;0.00130263
46;calc iter;100;0.0404865;0.0400315;0.0411788
46;calc total;1;4.05244;4.05244;4.05244
46;total;1;7.82498;7.82498;7.82498
110;initialize;1;3.46268;3.46268;3.46268
110;async;100;0.000839597;0.000105564;0.00248782
110;inner;100;0.038551;0.0375521;0.0399636
110;wait;100;3.46052e-05;2.1499e-05;5.4678e-05
110;boundary;100;0.00104768;0.000567097;0.00148149
110;calc iter;100;0.0404744;0.0398556;0.0415771
110;calc total;1;4.05244;4.05244;4.05244
110;total;1;7.80255;7.80255;7.80255
87;initialize;1;3.4793;3.4793;3.4793
87;async;100;0.000502131;0.000107404;0.00182763
87;inner;100;0.0390765;0.0384075;0.0398877
87;wait;100;3.27658e-05;1.9582e-05;5.9198e-05
87;boundary;100;0.000869945;0.000564634;0.00131401
87;calc iter;100;0.0404828;0.0399641;0.0410783
87;calc total;1;4.05244;4.05244;4.05244
87;total;1;7.81824;7.81824;7.81824
111;initialize;1;3.45594;3.45594;3.45594
111;async;100;0.000952187;0.000177334;0.00221657
111;inner;100;0.0386659;0.0378067;0.0398376
111;wait;100;2.67312e-05;1.5718e-05;7.3012e-05
111;boundary;100;0.000835938;0.0005541;0.00121283
111;calc iter;100;0.0404822;0.0398777;0.0416457
111;calc total;1;4.05244;4.05244;4.05244
111;total;1;7.79582;7.79582;7.79582
88;initialize;1;3.46662;3.46662;3.46662
88;async;100;0.000787467;0.000245948;0.00142597
88;inner;100;0.0386951;0.0381592;0.0395762
88;wait;100;3.38386e-05;1.6706e-05;8.5198e-05
88;boundary;100;0.000960033;0.000518185;0.00147219
88;calc iter;100;0.040478;0.0399088;0.0410503
88;calc total;1;4.05244;4.05244;4.05244
88;total;1;7.80559;7.80559;7.80559
112;initialize;1;3.46727;3.46727;3.46727
112;async;100;0.000914968;0.000196017;0.00221553
112;inner;100;0.0388273;0.0381881;0.0399458
112;wait;100;2.13171e-05;1.3559e-05;6.696e-05
112;boundary;100;0.000729981;0.000535102;0.000966363
112;calc iter;100;0.0404946;0.0397466;0.0415916
112;calc total;1;4.05244;4.05244;4.05244
112;total;1;7.80714;7.80714;7.80714
89;initialize;1;3.48655;3.48655;3.48655
89;async;100;0.000716994;0.000152374;0.0019092
89;inner;100;0.0388029;0.0379581;0.0397537
89;wait;100;3.56978e-05;1.9736e-05;6.3604e-05
89;boundary;100;0.000924611;0.000515283;0.00152025
113;initialize;1;3.48808;3.48808;3.48808
113;async;100;0.000945435;0.000126013;0.00234028
113;inner;100;0.0387803;0.0380141;0.0396606
113;wait;100;2.39228e-05;1.4493e-05;8.4826e-05
113;boundary;100;0.000742041;0.00051704;0.00103546
113;calc iter;100;0.0404928;0.0396747;0.0412968
113;calc total;1;4.05244;4.05244;4.05244
113;total;1;7.82794;7.82794;7.82794
89;calc iter;100;0.0404816;0.0396778;0.0413544
89;calc total;1;4.05244;4.05244;4.05244
89;total;1;7.82549;7.82549;7.82549
114;initialize;1;3.46043;3.46043;3.46043
114;async;100;0.000895802;0.000122793;0.00181597
114;inner;100;0.0389013;0.0379973;0.0400293
114;wait;100;1.97789e-05;1.4181e-05;4.4717e-05
114;boundary;100;0.000682387;0.000481576;0.000994428
114;calc iter;100;0.0405006;0.0398388;0.0412036
114;calc total;1;4.05244;4.05244;4.05244
114;total;1;7.80032;7.80032;7.80032
90;initialize;1;3.47309;3.47309;3.47309
90;async;100;0.000643374;0.000137089;0.00149124
90;inner;100;0.0389526;0.0385218;0.0397649
90;wait;100;3.015e-05;1.4768e-05;6.4598e-05
90;boundary;100;0.000853992;0.000523007;0.00119841
90;calc iter;100;0.0404811;0.0399305;0.0411781
90;calc total;1;4.05244;4.05244;4.05244
90;total;1;7.81204;7.81204;7.81204
115;initialize;1;3.46865;3.46865;3.46865
115;async;100;0.00118074;0.000181137;0.00258824
115;inner;100;0.0385273;0.037487;0.039862
115;wait;100;1.95125e-05;1.3402e-05;6.3778e-05
115;boundary;100;0.000774401;0.000477357;0.00118379
115;calc iter;100;0.0405032;0.0395683;0.0416492
115;calc total;1;4.05244;4.05244;4.05244
115;total;1;7.80853;7.80853;7.80853
91;initialize;1;3.49053;3.49053;3.49053
91;async;100;0.000545945;9.8473e-05;0.00126696
91;inner;100;0.0391921;0.0386675;0.0400217
91;wait;100;2.48823e-05;1.5043e-05;4.1415e-05
91;boundary;100;0.000719704;0.000516017;0.00116572
91;calc iter;100;0.0404836;0.0399299;0.041231
91;calc total;1;4.05244;4.05244;4.05244
91;total;1;7.82946;7.82946;7.82946
116;initialize;1;3.45806;3.45806;3.45806
116;async;100;0.000876948;0.000149959;0.00204433
116;inner;100;0.0389085;0.0380848;0.0400146
116;wait;100;2.17854e-05;1.4345e-05;4.1804e-05
116;boundary;100;0.000689533;0.000499448;0.000911712
116;calc iter;100;0.0404978;0.0398904;0.0412856
116;calc total;1;4.05244;4.05244;4.05244
116;total;1;7.79795;7.79795;7.79795
92;initialize;1;3.46633;3.46633;3.46633
92;async;100;0.000563675;0.000166866;0.00145809
92;inner;100;0.039058;0.0379332;0.0399844
92;wait;100;2.91008e-05;1.3253e-05;4.678e-05
92;boundary;100;0.00082757;0.00052367;0.00155634
92;calc iter;100;0.0404792;0.0398967;0.0413319
92;calc total;1;4.05244;4.05244;4.05244
92;total;1;7.8053;7.8053;7.8053
117;initialize;1;3.46511;3.46511;3.46511
117;async;100;0.000871945;0.00016433;0.00194409
117;inner;100;0.0386972;0.0380421;0.0397871
117;wait;100;2.82137e-05;1.7012e-05;7.6107e-05
117;boundary;100;0.000890945;0.000566294;0.0011792
117;calc iter;100;0.0404898;0.0395612;0.0413677
117;calc total;1;4.05244;4.05244;4.05244
117;total;1;7.80502;7.80502;7.80502
93;initialize;1;3.47404;3.47404;3.47404
93;async;100;0.000794155;0.000210173;0.00192445
93;inner;100;0.0389434;0.0383979;0.0396708
93;wait;100;2.72167e-05;1.6745e-05;0.000113111
93;boundary;100;0.000715395;0.000534294;0.0013263
93;calc iter;100;0.040481;0.0398966;0.0411687
93;calc total;1;4.05244;4.05244;4.05244
93;total;1;7.81301;7.81301;7.81301
118;initialize;1;3.46261;3.46261;3.46261
118;async;100;0.000842582;0.000109184;0.00192862
118;inner;100;0.0387837;0.0381305;0.0400153
118;wait;100;2.78864e-05;1.5307e-05;5.3231e-05
118;boundary;100;0.00083965;0.000536023;0.00115667
118;calc iter;100;0.0404949;0.0397613;0.0411239
118;calc total;1;4.05244;4.05244;4.05244
118;total;1;7.80252;7.80252;7.80252
94;initialize;1;3.46553;3.46553;3.46553
94;async;100;0.000915156;0.000189994;0.00243083
94;inner;100;0.0388019;0.0381846;0.039819
94;wait;100;2.22166e-05;1.4699e-05;6.4705e-05
94;boundary;100;0.000742742;0.000519343;0.00118835
94;calc iter;100;0.0404834;0.0396816;0.0414745
94;calc total;1;4.05244;4.05244;4.05244
94;total;1;7.80445;7.80445;7.80445
119;initialize;1;3.47119;3.47119;3.47119
119;async;100;0.000704589;0.0001097;0.00193978
119;inner;100;0.0387359;0.0381797;0.0399667
119;wait;100;3.30475e-05;1.7266e-05;5.2952e-05
119;boundary;100;0.00101321;0.000538352;0.00144941
119;calc iter;100;0.0404882;0.0398778;0.0415332
119;calc total;1;4.05244;4.05244;4.05244
119;total;1;7.81106;7.81106;7.81106
95;initialize;1;3.48558;3.48558;3.48558
95;async;100;0.000959173;0.000226441;0.00248197
95;inner;100;0.0385778;0.037813;0.0397648
95;wait;100;2.35252e-05;1.3697e-05;6.6886e-05
95;boundary;100;0.000928782;0.000497082;0.00133125
95;calc iter;100;0.0404907;0.0397019;0.0414431
95;calc total;1;4.05244;4.05244;4.05244
95;total;1;7.82452;7.82452;7.82452
120;initialize;1;3.49048;3.49048;3.49048
120;async;100;0.000692628;0.000123839;0.00192867
120;inner;100;0.0388623;0.0382387;0.0399006
120;wait;100;2.96059e-05;1.8012e-05;4.2314e-05
120;boundary;100;0.000900026;0.000593394;0.00119283
120;calc iter;100;0.040486;0.0399938;0.0412618
120;calc total;1;4.05244;4.05244;4.05244
120;total;1;7.82106;7.82106;7.82106
121;initialize;1;3.48835;3.48835;3.48835
121;async;100;0.000553622;0.000103966;0.00166631
121;inner;100;0.0390665;0.0381251;0.0400505
121;wait;100;2.87164e-05;1.745e-05;4.832e-05
121;boundary;100;0.000839963;0.00060577;0.00140204
121;calc iter;100;0.0404901;0.0398407;0.0416399
121;calc total;1;4.05245;4.05245;4.05245
121;total;1;7.8189;7.8189;7.8189
122;initialize;1;3.50065;3.50065;3.50065
122;async;100;0.000814876;0.000288636;0.00168804
122;inner;100;0.038832;0.0383532;0.0398164
122;wait;100;3.0174e-05;1.9995e-05;5.6007e-05
122;boundary;100;0.000812139;0.00058411;0.00113157
122;calc iter;100;0.0404906;0.0401164;0.0409376
122;calc total;1;4.05244;4.05244;4.05244
122;total;1;7.8312;7.8312;7.8312
123;initialize;1;3.50587;3.50587;3.50587
123;async;100;0.000953984;0.000255183;0.00169141
123;inner;100;0.0386938;0.0382369;0.0397392
123;wait;100;2.69502e-05;1.824e-05;6.4826e-05
123;boundary;100;0.000814478;0.000635853;0.00114515
123;calc iter;100;0.0404906;0.0399958;0.041109
123;calc total;1;4.05244;4.05244;4.05244
123;total;1;7.8364;7.8364;7.8364
124;initialize;1;3.5007;3.5007;3.5007
124;async;100;0.000754163;0.000180466;0.00124603
124;inner;100;0.0386905;0.0381236;0.0397565
124;wait;100;3.44038e-05;2.2952e-05;6.0709e-05
124;boundary;100;0.00100597;0.000625056;0.00134501
124;calc iter;100;0.0404863;0.0400372;0.0409607
124;calc total;1;4.05244;4.05244;4.05244
124;total;1;7.83128;7.83128;7.83128
125;initialize;1;3.50745;3.50745;3.50745
125;async;100;0.000828451;0.000173996;0.00231514
125;inner;100;0.0383792;0.0371401;0.0397391
125;wait;100;4.13503e-05;2.4212e-05;6.2132e-05
125;boundary;100;0.00122901;0.000627073;0.00159954
125;calc iter;100;0.0404798;0.0397173;0.0416759
125;calc total;1;4.05245;4.05245;4.05245
125;total;1;7.83803;7.83803;7.83803
126;initialize;1;3.49171;3.49171;3.49171
126;async;100;0.000755191;9.8103e-05;0.00157647
126;inner;100;0.0387799;0.0378935;0.039685
126;wait;100;3.18466e-05;1.7763e-05;7.0553e-05
126;boundary;100;0.000916674;0.000588151;0.00134281
126;calc iter;100;0.0404851;0.0399106;0.0411588
126;calc total;1;4.05244;4.05244;4.05244
126;total;1;7.82225;7.82225;7.82225
127;initialize;1;3.49214;3.49214;3.49214
127;async;100;0.00087668;0.000142214;0.00172139
127;inner;100;0.038869;0.0384455;0.0397892
127;wait;100;2.22274e-05;1.3363e-05;5.8948e-05
127;boundary;100;0.000722478;0.000596819;0.000964455
127;calc iter;100;0.0404917;0.0398498;0.0414357
127;calc total;1;4.05244;4.05244;4.05244
127;total;1;7.82269;7.82269;7.82269
128;initialize;1;3.49031;3.49031;3.49031
128;async;100;0.000819787;0.000177621;0.00181772
128;inner;100;0.0386452;0.0381992;0.0398326
128;wait;100;2.25462e-05;1.45e-05;4.8443e-05
128;boundary;100;0.00100758;0.000521366;0.0013319
128;calc iter;100;0.040497;0.0392665;0.0419401
128;calc total;1;4.05245;4.05245;4.05245
128;total;1;7.82088;7.82088;7.82088
129;initialize;1;3.48979;3.48979;3.48979
129;async;100;0.00112803;0.000407556;0.00209894
129;inner;100;0.0383768;0.0378755;0.0396798
129;wait;100;2.1816e-05;1.3963e-05;7.9643e-05
129;boundary;100;0.000973015;0.000498356;0.00134563
129;calc iter;100;0.0405015;0.0396002;0.0412909
129;calc total;1;4.05245;4.05245;4.05245
129;total;1;7.82032;7.82032;7.82032
130;initialize;1;3.48441;3.48441;3.48441
130;async;100;0.00114703;0.000429164;0.00178908
130;inner;100;0.0382434;0.0377155;0.0397142
130;wait;100;2.61659e-05;1.2709e-05;7.3883e-05
130;boundary;100;0.0010874;0.000486249;0.00132787
130;calc iter;100;0.0405059;0.0392296;0.0412051
130;calc total;1;4.05245;4.05245;4.05245
130;total;1;7.81494;7.81494;7.81494
131;initialize;1;3.48566;3.48566;3.48566
131;async;100;0.000765758;0.000201786;0.00158497
131;inner;100;0.0385514;0.0376555;0.0401032
131;wait;100;2.90018e-05;1.4721e-05;5.1661e-05
131;boundary;100;0.00116388;0.000479871;0.00141468
131;calc iter;100;0.0405116;0.03905;0.0416079
131;calc total;1;4.05245;4.05245;4.05245
131;total;1;7.81618;7.81618;7.81618
132;initialize;1;3.4834;3.4834;3.4834
132;async;100;0.00146194;0.000373431;0.00243733
132;inner;100;0.0383147;0.0378118;0.0396919
132;wait;100;1.87917e-05;1.3467e-05;5.6263e-05
132;boundary;100;0.000711058;0.000476058;0.00137149
132;calc iter;100;0.0405084;0.0395812;0.0413459
132;calc total;1;4.05245;4.05245;4.05245
132;total;1;7.81393;7.81393;7.81393
133;initialize;1;3.49957;3.49957;3.49957
133;async;100;0.00114818;0.0002618;0.00257151
133;inner;100;0.0387287;0.0379601;0.0395503
133;wait;100;1.83353e-05;1.3976e-05;6.5313e-05
133;boundary;100;0.000607188;0.000521448;0.00085698
133;calc iter;100;0.0405035;0.0397368;0.0412134
133;calc total;1;4.05245;4.05245;4.05245
133;total;1;7.83012;7.83012;7.83012
134;initialize;1;3.5032;3.5032;3.5032
134;async;100;0.000441047;0.000128545;0.00170171
134;inner;100;0.0393957;0.0387584;0.0401735
134;wait;100;1.82959e-05;1.4868e-05;3.7655e-05
134;boundary;100;0.000649977;0.000485457;0.000880121
134;calc iter;100;0.0405061;0.039922;0.0412619
134;calc total;1;4.05245;4.05245;4.05245
134;total;1;7.83373;7.83373;7.83373
135;initialize;1;3.48836;3.48836;3.48836
135;async;100;0.000739268;0.00028447;0.0020562
135;inner;100;0.0391065;0.0385898;0.0398814
135;wait;100;2.19278e-05;1.4576e-05;4.2655e-05
135;boundary;100;0.000633357;0.000528126;0.000902496
135;calc iter;100;0.040502;0.0398454;0.0414015
135;calc total;1;4.05245;4.05245;4.05245
135;total;1;7.81892;7.81892;7.81892
136;initialize;1;3.48442;3.48442;3.48442
136;async;100;0.000780042;0.000311352;0.00201381
136;inner;100;0.038701;0.0382235;0.0396858
136;wait;100;3.28699e-05;2.2956e-05;4.9741e-05
136;boundary;100;0.000977821;0.000616658;0.00129908
136;calc iter;100;0.0404931;0.0400027;0.0416006
136;calc total;1;4.05245;4.05245;4.05245
136;total;1;7.81496;7.81496;7.81496
137;initialize;1;3.49615;3.49615;3.49615
137;async;100;0.000933467;0.000417832;0.0021183
137;inner;100;0.0385879;0.0378787;0.0395386
137;wait;100;3.0989e-05;1.8534e-05;7.4192e-05
137;boundary;100;0.000942207;0.000548699;0.00133997
137;calc iter;100;0.0404959;0.0396904;0.0415778
137;calc total;1;4.05245;4.05245;4.05245
137;total;1;7.8267;7.8267;7.8267
138;initialize;1;3.4884;3.4884;3.4884
138;async;100;0.000934543;0.000422823;0.00204428
138;inner;100;0.0388476;0.0384436;0.0394777
138;wait;100;2.45185e-05;1.579e-05;8.3313e-05
138;boundary;100;0.000693376;0.000513988;0.00101173
138;calc iter;100;0.0405013;0.0399887;0.0414091
138;calc total;1;4.05245;4.05245;4.05245
138;total;1;7.81893;7.81893;7.81893
139;initialize;1;3.5043;3.5043;3.5043
139;async;100;0.00105208;0.000273066;0.00189983
139;inner;100;0.0387827;0.038529;0.0396792
139;wait;100;2.18759e-05;1.4541e-05;5.3506e-05
139;boundary;100;0.000644555;0.000521416;0.00112417
139;calc iter;100;0.0405023;0.0399988;0.0410934
139;calc total;1;4.05245;4.05245;4.05245
139;total;1;7.83484;7.83484;7.83484
140;initialize;1;3.48442;3.48442;3.48442
140;async;100;0.000709139;0.000128128;0.00151949
140;inner;100;0.0387242;0.0383206;0.0396439
140;wait;100;3.46684e-05;2.5221e-05;5.9371e-05
140;boundary;100;0.0010256;0.000630128;0.0015159
140;calc iter;100;0.0404949;0.0399906;0.0414742
140;calc total;1;4.05245;4.05245;4.05245
140;total;1;7.81496;7.81496;7.81496
141;initialize;1;3.49735;3.49735;3.49735
141;async;100;0.000849499;0.000194788;0.00199511
141;inner;100;0.038227;0.0373196;0.0395128
141;wait;100;4.35596e-05;2.5499e-05;0.000105139
141;boundary;100;0.00136402;0.000620087;0.00162551
141;calc iter;100;0.0404856;0.0397178;0.041429
141;calc total;1;4.05245;4.05245;4.05245
141;total;1;7.82791;7.82791;7.82791
142;initialize;1;3.4845;3.4845;3.4845
142;async;100;0.000727226;0.000108431;0.00161278
142;inner;100;0.038753;0.037991;0.0398842
142;wait;100;3.11499e-05;1.4849e-05;4.3526e-05
142;boundary;100;0.000980907;0.000526238;0.00142156
142;calc iter;100;0.0404934;0.0397116;0.0413565
142;calc total;1;4.05245;4.05245;4.05245
142;total;1;7.81504;7.81504;7.81504
143;initialize;1;3.49258;3.49258;3.49258
143;async;100;0.000966408;0.000197003;0.00194307
143;inner;100;0.0388478;0.0384929;0.0396586
143;wait;100;2.30275e-05;1.4831e-05;5.4607e-05
143;boundary;100;0.000662525;0.000526713;0.00110353
143;calc iter;100;0.0405008;0.0396917;0.0414063
143;calc total;1;4.05245;4.05245;4.05245
143;total;1;7.82314;7.82314;7.82314
168;initialize;1;3.46626;3.46626;3.46626
168;async;100;0.000574392;9.8084e-05;0.00147171
168;inner;100;0.0390161;0.0384533;0.039838
168;wait;100;3.27482e-05;1.8948e-05;4.8214e-05
168;boundary;100;0.000876996;0.000554;0.00125524
152;initialize;1;3.47608;3.47608;3.47608
152;async;100;0.000650089;0.000109705;0.00173296
152;inner;100;0.038511;0.0379639;0.0398876
152;wait;100;4.11121e-05;2.6408e-05;9.7758e-05
152;boundary;100;0.00129953;0.000609494;0.00151596
152;calc iter;100;0.0405037;0.0397847;0.0418303
152;calc total;1;4.05245;4.05245;4.05245
152;total;1;7.80794;7.80794;7.80794
240;initialize;1;3.48566;3.48566;3.48566
240;async;100;0.000783615;0.00010323;0.00181807
240;inner;100;0.0388322;0.0379754;0.0396739
240;wait;100;3.08377e-05;1.266e-05;5.1363e-05
240;boundary;100;0.000851298;0.000492522;0.00129585
240;calc iter;100;0.0404994;0.039908;0.0413378
240;calc total;1;4.05244;4.05244;4.05244
240;total;1;7.82557;7.82557;7.82557
192;initialize;1;3.47183;3.47183;3.47183
192;async;100;0.00032448;0.000101957;0.000816233
192;inner;100;0.0392449;0.0384861;0.0401285
192;wait;100;3.23833e-05;2.1399e-05;4.6526e-05
192;boundary;100;0.00090158;0.0005616;0.00139737
192;calc iter;100;0.0405046;0.0401096;0.0412132
192;calc total;1;4.05245;4.05245;4.05245
192;total;1;7.80312;7.80312;7.80312
153;initialize;1;3.47949;3.47949;3.47949
153;async;100;0.000565957;0.000128122;0.00163057
153;inner;100;0.0387113;0.0381093;0.0397042
153;wait;100;3.87272e-05;2.3995e-05;9.3593e-05
153;boundary;100;0.00118936;0.000638177;0.00157234
153;calc iter;100;0.0405069;0.0397669;0.04151
153;calc total;1;4.05245;4.05245;4.05245
153;total;1;7.81141;7.81141;7.81141
193;initialize;1;3.47183;3.47183;3.47183
193;async;100;0.000380383;0.000108982;0.000943827
193;inner;100;0.0391381;0.0387892;0.0398549
193;wait;100;3.49223e-05;2.1025e-05;5.9388e-05
193;boundary;100;0.000949468;0.000632681;0.00129543
193;calc iter;100;0.0405039;0.0400045;0.0410444
193;calc total;1;4.05245;4.05245;4.05245
193;total;1;7.80312;7.80312;7.80312
154;initialize;1;3.48739;3.48739;3.48739
154;async;100;0.000472893;0.00011538;0.00150759
154;inner;100;0.0390527;0.0386362;0.0399736
154;wait;100;2.90609e-05;1.707e-05;5.0779e-05
154;boundary;100;0.000954501;0.000597054;0.00127701
154;calc iter;100;0.0405102;0.0399629;0.0414695
154;calc total;1;4.05244;4.05244;4.05244
154;total;1;7.81926;7.81926;7.81926
241;initialize;1;3.46144;3.46144;3.46144
241;async;100;0.000794494;0.000293539;0.00165424
241;inner;100;0.0386841;0.038251;0.0393609
241;wait;100;3.3782e-05;1.507e-05;6.152e-05
241;boundary;100;0.000988765;0.000537245;0.00144813
241;calc iter;100;0.0405027;0.040018;0.0411356
241;calc total;1;4.05244;4.05244;4.05244
241;total;1;7.80134;7.80134;7.80134
194;initialize;1;3.46974;3.46974;3.46974
194;async;100;0.000317283;0.000103598;0.00106678
194;inner;100;0.0393809;0.0389671;0.0400643
194;wait;100;2.621e-05;1.6266e-05;4.2714e-05
194;boundary;100;0.00078003;0.000566538;0.00110327
194;calc iter;100;0.0405052;0.0401951;0.0411375
194;calc total;1;4.05245;4.05245;4.05245
194;total;1;7.80101;7.80101;7.80101
155;initialize;1;3.48517;3.48517;3.48517
155;async;100;0.000499249;0.000120147;0.00149698
155;inner;100;0.0391361;0.0386203;0.0399047
155;wait;100;2.79892e-05;1.7121e-05;5.5117e-05
155;boundary;100;0.000849165;0.000602257;0.00104741
155;calc iter;100;0.0405138;0.0398646;0.0415619
155;calc total;1;4.05245;4.05245;4.05245
155;total;1;7.81705;7.81705;7.81705
242;initialize;1;3.49033;3.49033;3.49033
242;async;100;0.000881962;0.000194061;0.00194046
242;inner;100;0.0387536;0.0380046;0.0393606
242;wait;100;2.9944e-05;1.3763e-05;6.7814e-05
242;boundary;100;0.000839183;0.000508498;0.0012568
242;calc iter;100;0.0405055;0.0399032;0.0411283
242;calc total;1;4.05244;4.05244;4.05244
242;total;1;7.83022;7.83022;7.83022
195;initialize;1;3.48084;3.48084;3.48084
195;async;100;0.000463113;0.000101051;0.000968839
195;inner;100;0.0392399;0.0388368;0.0398638
195;wait;100;2.77592e-05;1.6857e-05;5.5797e-05
195;boundary;100;0.000775221;0.000568742;0.00106436
195;calc iter;100;0.040507;0.0401519;0.041047
195;calc total;1;4.05245;4.05245;4.05245
195;total;1;7.81212;7.81212;7.81212
156;initialize;1;3.46912;3.46912;3.46912
156;async;100;0.00113538;0.000477353;0.00223693
156;inner;100;0.0384421;0.0376077;0.039392
156;wait;100;3.16914e-05;1.5781e-05;8.1941e-05
156;boundary;100;0.000891492;0.000515147;0.00136488
156;calc iter;100;0.0405021;0.0398755;0.041329
156;calc total;1;4.05245;4.05245;4.05245
156;total;1;7.80099;7.80099;7.80099
243;initialize;1;3.47608;3.47608;3.47608
243;async;100;0.000861146;0.000114574;0.00171689
243;inner;100;0.0389456;0.0384607;0.0396134
243;wait;100;2.51241e-05;1.3863e-05;5.1535e-05
243;boundary;100;0.000676106;0.000497452;0.0010355
243;calc iter;100;0.0405091;0.0399988;0.0410561
243;calc total;1;4.05244;4.05244;4.05244
243;total;1;7.81599;7.81599;7.81599
196;initialize;1;3.48386;3.48386;3.48386
196;async;100;0.000675353;0.000125019;0.00123551
196;inner;100;0.0388369;0.0382533;0.0395895
196;wait;100;3.51979e-05;1.8303e-05;8.8245e-05
196;boundary;100;0.000957487;0.000620504;0.00137072
196;calc iter;100;0.0405061;0.04004;0.0411499
196;calc total;1;4.05244;4.05244;4.05244
196;total;1;7.81512;7.81512;7.81512
157;initialize;1;3.48271;3.48271;3.48271
157;async;100;0.000977361;0.000313359;0.00167573
157;inner;100;0.0382753;0.0376217;0.0395446
157;wait;100;4.01852e-05;2.7785e-05;5.7799e-05
157;boundary;100;0.00120582;0.000572671;0.00153308
157;calc iter;100;0.0405002;0.0397632;0.0411303
157;calc total;1;4.05245;4.05245;4.05245
157;total;1;7.81455;7.81455;7.81455
244;initialize;1;3.47254;3.47254;3.47254
244;async;100;0.0010505;0.000210297;0.00199695
244;inner;100;0.0387841;0.0382334;0.0398869
244;wait;100;2.4597e-05;1.3805e-05;6.3505e-05
244;boundary;100;0.000649051;0.000494052;0.00111982
244;calc iter;100;0.0405093;0.0394455;0.0415119
244;calc total;1;4.05244;4.05244;4.05244
244;total;1;7.81245;7.81245;7.81245
197;initialize;1;3.46765;3.46765;3.46765
197;async;100;0.000632836;0.000133914;0.0019771
197;inner;100;0.0389329;0.0381969;0.0395384
197;wait;100;3.33617e-05;1.4931e-05;0.00010617
197;boundary;100;0.000907617;0.000572605;0.0015217
197;calc iter;100;0.0405078;0.0400105;0.0414955
197;calc total;1;4.05244;4.05244;4.05244
197;total;1;7.79893;7.79893;7.79893
158;initialize;1;3.46912;3.46912;3.46912
158;async;100;0.00112436;0.00044005;0.00200999
158;inner;100;0.0381281;0.037437;0.0395532
158;wait;100;4.05592e-05;1.9074e-05;6.2476e-05
158;boundary;100;0.00120154;0.000570346;0.00154864
158;calc iter;100;0.040496;0.0396724;0.0416224
158;calc total;1;4.05245;4.05245;4.05245
158;total;1;7.80101;7.80101;7.80101
245;initialize;1;3.46391;3.46391;3.46391
245;async;100;0.00111953;0.000384406;0.00173623
245;inner;100;0.038777;0.0382261;0.0393179
245;wait;100;2.14892e-05;1.2981e-05;6.4184e-05
245;boundary;100;0.000591527;0.000481049;0.000909446
245;calc iter;100;0.0405107;0.0401034;0.040904
245;calc total;1;4.05244;4.05244;4.05244
245;total;1;7.80382;7.80382;7.80382
198;initialize;1;3.48073;3.48073;3.48073
198;async;100;0.000444488;0.000108572;0.00171635
198;inner;100;0.0392574;0.038626;0.040142
198;wait;100;2.53588e-05;1.3797e-05;4.1433e-05
198;boundary;100;0.000781743;0.000531011;0.00121866
198;calc iter;100;0.0405102;0.039759;0.041934
198;calc total;1;4.05244;4.05244;4.05244
198;total;1;7.81199;7.81199;7.81199
159;initialize;1;3.48187;3.48187;3.48187
159;async;100;0.0012531;0.0005062;0.00213683
159;inner;100;0.0386312;0.0380707;0.0394475
159;wait;100;2.17351e-05;1.3854e-05;6.9307e-05
159;boundary;100;0.000594783;0.000498307;0.000757623
159;calc iter;100;0.040502;0.0400633;0.0413064
159;calc total;1;4.05245;4.05245;4.05245
159;total;1;7.81377;7.81377;7.81377
246;initialize;1;3.46896;3.46896;3.46896
246;async;100;0.000841912;0.000171081;0.00186564
246;inner;100;0.0390847;0.0385781;0.0396035
246;wait;100;1.86161e-05;1.2594e-05;4.1889e-05
246;boundary;100;0.00056518;0.000482783;0.00087001
246;calc iter;100;0.0405114;0.0398469;0.0416127
246;calc total;1;4.05244;4.05244;4.05244
246;total;1;7.80883;7.80883;7.80883
199;initialize;1;3.47447;3.47447;3.47447
199;async;100;0.000601236;0.00012809;0.00235841
199;inner;100;0.0391201;0.0385116;0.0398517
199;wait;100;2.55818e-05;1.4969e-05;5.5269e-05
199;boundary;100;0.000760657;0.000573674;0.00114762
199;calc iter;100;0.0405084;0.0399423;0.0420421
199;calc total;1;4.05245;4.05245;4.05245
199;total;1;7.80575;7.80575;7.80575
160;initialize;1;3.46547;3.46547;3.46547
160;async;100;0.00122385;0.000502599;0.00209259
160;inner;100;0.0386141;0.0381409;0.0393759
160;wait;100;2.30541e-05;1.3884e-05;7.7176e-05
160;boundary;100;0.000639042;0.000497705;0.000937061
160;calc iter;100;0.0405012;0.039899;0.0414622
160;calc total;1;4.05245;4.05245;4.05245
160;total;1;7.79733;7.79733;7.79733
247;initialize;1;3.46891;3.46891;3.46891
247;async;100;0.0009482;0.000441865;0.0017624
247;inner;100;0.0387777;0.0380509;0.0392948
247;wait;100;2.98126e-05;1.6774e-05;0.000100817
247;boundary;100;0.000749832;0.000524943;0.00132337
247;calc iter;100;0.0405067;0.0400753;0.0410059
247;calc total;1;4.05244;4.05244;4.05244
247;total;1;7.80883;7.80883;7.80883
200;initialize;1;3.47646;3.47646;3.47646
200;async;100;0.000639277;0.000105525;0.00232468
200;inner;100;0.0391243;0.0386258;0.0397975
200;wait;100;2.11451e-05;1.3997e-05;6.6539e-05
200;boundary;100;0.000724837;0.000529277;0.00109147
200;calc iter;100;0.0405105;0.0398318;0.0422857
200;calc total;1;4.05245;4.05245;4.05245
200;total;1;7.80772;7.80772;7.80772
161;initialize;1;3.473;3.473;3.473
161;async;100;0.00107571;0.000461015;0.00185325
161;inner;100;0.0388637;0.0385775;0.0396749
161;wait;100;1.84596e-05;1.3635e-05;4.188e-05
161;boundary;100;0.000546973;0.000494799;0.000717887
161;calc iter;100;0.0405059;0.0400432;0.0410167
161;calc total;1;4.05245;4.05245;4.05245
161;total;1;7.80487;7.80487;7.80487
248;initialize;1;3.48212;3.48212;3.48212
248;async;100;0.000801194;0.000401523;0.0014547
248;inner;100;0.039013;0.0383709;0.0396221
248;wait;100;2.33894e-05;1.3132e-05;4.3806e-05
248;boundary;100;0.000665228;0.000497882;0.00109361
248;calc iter;100;0.0405038;0.0399978;0.0410065
248;calc total;1;4.05244;4.05244;4.05244
248;total;1;7.82202;7.82202;7.82202
201;initialize;1;3.47772;3.47772;3.47772
201;async;100;0.000443933;0.000123504;0.00204703
201;inner;100;0.0392159;0.0387439;0.0399937
201;wait;100;2.17356e-05;1.4527e-05;5.0906e-05
201;boundary;100;0.000827753;0.00052244;0.00116866
201;calc iter;100;0.0405108;0.0397724;0.0423784
201;calc total;1;4.05245;4.05245;4.05245
201;total;1;7.809;7.809;7.809
162;initialize;1;3.47299;3.47299;3.47299
162;async;100;0.00133718;0.000372617;0.00199456
162;inner;100;0.0386178;0.0380896;0.0396649
162;wait;100;1.62827e-05;1.2448e-05;4.0369e-05
162;boundary;100;0.000538425;0.000478895;0.000802773
162;calc iter;100;0.0405109;0.0400382;0.0411204
162;calc total;1;4.05245;4.05245;4.05245
162;total;1;7.8049;7.8049;7.8049
202;initialize;1;3.47617;3.47617;3.47617
202;async;100;0.000475522;0.00012115;0.00153461
202;inner;100;0.0391062;0.0386673;0.0399239
202;wait;100;2.0649e-05;1.374e-05;6.3065e-05
202;boundary;100;0.000913333;0.000484455;0.00125612
202;calc iter;100;0.0405168;0.0399508;0.042072
202;calc total;1;4.05245;4.05245;4.05245
202;total;1;7.80745;7.80745;7.80745
163;initialize;1;3.49349;3.49349;3.49349
163;async;100;0.00193276;0.000496799;0.00248436
163;inner;100;0.0380047;0.0375945;0.0390539
163;wait;100;1.6936e-05;1.2973e-05;0.00011576
163;boundary;100;0.000556424;0.000476783;0.000882686
163;calc iter;100;0.0405118;0.0399654;0.0411693
163;calc total;1;4.05245;4.05245;4.05245
163;total;1;7.82537;7.82537;7.82537
203;initialize;1;3.47186;3.47186;3.47186
203;async;100;0.000662709;0.000236916;0.00116826
203;inner;100;0.0388278;0.03829;0.0398553
203;wait;100;2.30795e-05;1.4396e-05;5.4533e-05
203;boundary;100;0.000998386;0.000491386;0.00134976
203;calc iter;100;0.0405139;0.0394578;0.0415589
203;calc total;1;4.05245;4.05245;4.05245
203;total;1;7.80309;7.80309;7.80309
164;initialize;1;3.4654;3.4654;3.4654
164;async;100;0.00137622;0.000479621;0.00191857
164;inner;100;0.0385349;0.0381647;0.039348
164;wait;100;1.96224e-05;1.4424e-05;7.9162e-05
164;boundary;100;0.000576309;0.000503121;0.00112806
164;calc iter;100;0.0405079;0.0401122;0.041072
164;calc total;1;4.05245;4.05245;4.05245
164;total;1;7.79726;7.79726;7.79726
204;initialize;1;3.46748;3.46748;3.46748
204;async;100;0.00134386;0.00052179;0.00193158
204;inner;100;0.0385731;0.0380603;0.0392799
204;wait;100;1.96596e-05;1.3266e-05;7.9155e-05
204;boundary;100;0.000573216;0.000488485;0.000866697
204;calc iter;100;0.0405109;0.0398092;0.041128
204;calc total;1;4.05245;4.05245;4.05245
204;total;1;7.79871;7.79871;7.79871
165;initialize;1;3.46936;3.46936;3.46936
165;async;100;0.00111423;0.000404536;0.0023985
165;inner;100;0.0386428;0.0382417;0.0395587
165;wait;100;2.60167e-05;1.4541e-05;5.1521e-05
165;boundary;100;0.000720412;0.000536754;0.00111215
165;calc iter;100;0.0405047;0.0399778;0.041214
165;calc total;1;4.05245;4.05245;4.05245
165;total;1;7.80126;7.80126;7.80126
205;initialize;1;3.48062;3.48062;3.48062
205;async;100;0.00111772;0.00044421;0.00180276
205;inner;100;0.0386197;0.0379959;0.0391139
205;wait;100;2.68589e-05;1.4555e-05;8.2764e-05
205;boundary;100;0.000737406;0.000493018;0.00123986
205;calc iter;100;0.040503;0.0400695;0.0410794
205;calc total;1;4.05245;4.05245;4.05245
205;total;1;7.81186;7.81186;7.81186
166;initialize;1;3.48541;3.48541;3.48541
166;async;100;0.000952255;0.000458824;0.0022988
166;inner;100;0.0387131;0.0382812;0.039616
166;wait;100;2.82824e-05;1.6576e-05;4.3645e-05
166;boundary;100;0.000807171;0.000516876;0.00104448
166;calc iter;100;0.0405019;0.0400161;0.0415006
166;calc total;1;4.05245;4.05245;4.05245
166;total;1;7.81729;7.81729;7.81729
206;initialize;1;3.46749;3.46749;3.46749
206;async;100;0.00102383;0.000484785;0.00188119
206;inner;100;0.0387475;0.038002;0.0393865
206;wait;100;2.53158e-05;1.2774e-05;6.7499e-05
206;boundary;100;0.000707605;0.000503765;0.00127186
206;calc iter;100;0.0405055;0.0398566;0.0409105
206;calc total;1;4.05245;4.05245;4.05245
206;total;1;7.79873;7.79873;7.79873
249;initialize;1;3.46535;3.46535;3.46535
249;async;100;0.000973397;0.000551346;0.0019909
249;inner;100;0.0387606;0.0381844;0.0393709
249;wait;100;2.85013e-05;1.4689e-05;5.0194e-05
249;boundary;100;0.000737746;0.000498999;0.00129745
249;calc iter;100;0.0405011;0.040116;0.0409958
249;calc total;1;4.05245;4.05245;4.05245
249;total;1;7.80524;7.80524;7.80524
207;initialize;1;3.47817;3.47817;3.47817
207;async;100;0.000885083;0.000416244;0.0015949
207;inner;100;0.0387806;0.0379279;0.0395134
207;wait;100;3.08683e-05;1.3524e-05;5.3597e-05
207;boundary;100;0.000806657;0.000507987;0.00138516
207;calc iter;100;0.0405041;0.0400201;0.0409182
207;calc total;1;4.05245;4.05245;4.05245
207;total;1;7.80943;7.80943;7.80943
250;initialize;1;3.48676;3.48676;3.48676
250;async;100;0.000955287;0.000439712;0.00174582
250;inner;100;0.0388297;0.0382251;0.0393478
250;wait;100;2.45147e-05;1.2394e-05;6.4595e-05
250;boundary;100;0.000690976;0.00049624;0.00118579
250;calc iter;100;0.0405016;0.040026;0.0409336
250;calc total;1;4.05245;4.05245;4.05245
250;total;1;7.82667;7.82667;7.82667
208;initialize;1;3.47814;3.47814;3.47814
208;async;100;0.000959081;0.000465546;0.00172385
208;inner;100;0.0386447;0.037889;0.039359
208;wait;100;3.23828e-05;1.4918e-05;6.5743e-05
208;boundary;100;0.000865221;0.000508312;0.00128345
208;calc iter;100;0.0405026;0.0400557;0.0411617
208;calc total;1;4.05245;4.05245;4.05245
251;initialize;1;3.46889;3.46889;3.46889
251;async;100;0.000737637;0.000209104;0.00141226
251;inner;100;0.0391158;0.038345;0.0397366
251;wait;100;2.1236e-05;1.2655e-05;4.5745e-05
251;boundary;100;0.000629588;0.000486025;0.00112969
251;calc iter;100;0.0405052;0.039865;0.0411967
251;calc total;1;4.05244;4.05244;4.05244
251;total;1;7.80881;7.80881;7.80881
208;total;1;7.8094;7.8094;7.8094
252;initialize;1;3.46374;3.46374;3.46374
252;async;100;0.00123512;0.000559027;0.00217169
252;inner;100;0.0386344;0.0381197;0.0392053
252;wait;100;2.41758e-05;1.3914e-05;6.8483e-05
252;boundary;100;0.000603669;0.000493959;0.00101026
252;calc iter;100;0.0404987;0.0401191;0.0408764
252;calc total;1;4.05244;4.05244;4.05244
252;total;1;7.80361;7.80361;7.80361
209;initialize;1;3.48369;3.48369;3.48369
209;async;100;0.000884998;0.000472686;0.00161248
209;inner;100;0.0384029;0.0379188;0.039205
209;wait;100;4.15178e-05;2.2433e-05;8.0697e-05
209;boundary;100;0.00117194;0.00059438;0.00156073
209;calc iter;100;0.040503;0.0400173;0.0409793
209;calc total;1;4.05245;4.05245;4.05245
209;total;1;7.81493;7.81493;7.81493
216;initialize;1;3.46573;3.46573;3.46573
216;async;100;0.000403828;9.896e-05;0.00208725
216;inner;100;0.0392312;0.0386381;0.0399908
216;wait;100;2.95308e-05;1.6113e-05;4.8697e-05
216;boundary;100;0.000846279;0.000577061;0.00120399
216;calc iter;100;0.0405121;0.0400432;0.041829
216;calc total;1;4.05244;4.05244;4.05244
216;total;1;7.8025;7.8025;7.8025
253;initialize;1;3.47494;3.47494;3.47494
253;async;100;0.00115355;0.00054011;0.00204339
253;inner;100;0.038762;0.0383508;0.0395807
253;wait;100;2.06102e-05;1.2202e-05;4.1455e-05
253;boundary;100;0.000563415;0.000484813;0.000871413
253;calc iter;100;0.0405008;0.0401427;0.0409416
253;calc total;1;4.05245;4.05245;4.05245
253;total;1;7.81482;7.81482;7.81482
210;initialize;1;3.46955;3.46955;3.46955
210;async;100;0.000947785;0.000480394;0.00198906
210;inner;100;0.0385617;0.038003;0.0391876
210;wait;100;3.47014e-05;1.4669e-05;0.000105128
210;boundary;100;0.000959707;0.000531811;0.00142016
210;calc iter;100;0.0405053;0.0400991;0.0411921
210;calc total;1;4.05245;4.05245;4.05245
210;total;1;7.80081;7.80081;7.80081
217;initialize;1;3.46356;3.46356;3.46356
217;async;100;0.000650285;0.00020101;0.00241218
217;inner;100;0.039053;0.038394;0.0396598
217;wait;100;2.67202e-05;1.5169e-05;7.6192e-05
217;boundary;100;0.000782126;0.000542784;0.00128724
217;calc iter;100;0.0405134;0.040035;0.041757
217;calc total;1;4.05244;4.05244;4.05244
217;total;1;7.80028;7.80028;7.80028
254;initialize;1;3.47491;3.47491;3.47491
254;async;100;0.00124364;0.000465901;0.00196395
254;inner;100;0.0386449;0.0380981;0.0390875
254;wait;100;2.37399e-05;1.4318e-05;9.4698e-05
254;boundary;100;0.000587322;0.00048509;0.000872081
254;calc iter;100;0.0405008;0.0401938;0.0409328
254;calc total;1;4.05244;4.05244;4.05244
254;total;1;7.81481;7.81481;7.81481
211;initialize;1;3.47815;3.47815;3.47815
211;async;100;0.00079453;0.000399711;0.00174772
211;inner;100;0.0390045;0.0383591;0.0396245
211;wait;100;2.65793e-05;1.4085e-05;5.0176e-05
211;boundary;100;0.000686042;0.000490011;0.0011672
211;calc iter;100;0.0405126;0.040015;0.0409424
211;calc total;1;4.05245;4.05245;4.05245
211;total;1;7.8094;7.8094;7.8094
218;initialize;1;3.46011;3.46011;3.46011
218;async;100;0.000359649;0.000109029;0.00164013
218;inner;100;0.0393893;0.0387805;0.0399973
218;wait;100;2.12509e-05;1.4239e-05;4.7473e-05
218;boundary;100;0.000744227;0.000534483;0.00106109
218;calc iter;100;0.0405154;0.0398618;0.0415981
218;calc total;1;4.05244;4.05244;4.05244
218;total;1;7.79685;7.79685;7.79685
212;initialize;1;3.47793;3.47793;3.47793
212;async;100;0.000908888;0.000377278;0.00205863
212;inner;100;0.038969;0.0384167;0.0396113
212;wait;100;2.2479e-05;1.3858e-05;4.2618e-05
212;boundary;100;0.000612228;0.000492435;0.00100756
212;calc iter;100;0.0405136;0.0400797;0.0410442
212;calc total;1;4.05245;4.05245;4.05245
212;total;1;7.80919;7.80919;7.80919
219;initialize;1;3.46681;3.46681;3.46681
219;async;100;0.000556997;0.000146256;0.001389
219;inner;100;0.0392192;0.0387985;0.0398221
219;wait;100;2.06665e-05;1.401e-05;5.9671e-05
219;boundary;100;0.00071844;0.00051619;0.00109224
219;calc iter;100;0.0405164;0.0399733;0.0413165
219;calc total;1;4.05244;4.05244;4.05244
219;total;1;7.80356;7.80356;7.80356
213;initialize;1;3.47309;3.47309;3.47309
213;async;100;0.00113483;0.000459017;0.00176579
213;inner;100;0.0387217;0.0383253;0.0394479
213;wait;100;2.4028e-05;1.3626e-05;5.8802e-05
213;boundary;100;0.0006316;0.000487367;0.00113635
213;calc iter;100;0.0405133;0.0399749;0.0409003
213;calc total;1;4.05245;4.05245;4.05245
213;total;1;7.80434;7.80434;7.80434
220;initialize;1;3.46356;3.46356;3.46356
220;async;100;0.000473815;0.000103008;0.00124625
220;inner;100;0.0392983;0.038798;0.0397228
220;wait;100;2.43393e-05;1.5109e-05;7.5999e-05
220;boundary;100;0.000716142;0.000535721;0.00102038
220;calc iter;100;0.0405137;0.0400611;0.0411325
220;calc total;1;4.05245;4.05245;4.05245
220;total;1;7.80029;7.80029;7.80029
214;initialize;1;3.46957;3.46957;3.46957
214;async;100;0.000919101;0.000275051;0.00192659
214;inner;100;0.0390128;0.038636;0.0394835
214;wait;100;1.93642e-05;1.3487e-05;4.8568e-05
214;boundary;100;0.00056059;0.000487403;0.000844863
214;calc iter;100;0.0405129;0.0400684;0.0412887
214;calc total;1;4.05245;4.05245;4.05245
214;total;1;7.80082;7.80082;7.80082
221;initialize;1;3.46475;3.46475;3.46475
221;async;100;0.000607454;0.000162838;0.00138982
221;inner;100;0.0390788;0.0384346;0.0397623
221;wait;100;2.88281e-05;1.5943e-05;0.000111432
221;boundary;100;0.00079599;0.000550387;0.00114017
221;calc iter;100;0.040512;0.0400537;0.041127
221;calc total;1;4.05245;4.05245;4.05245
221;total;1;7.80151;7.80151;7.80151
215;initialize;1;3.46957;3.46957;3.46957
215;async;100;0.000777824;0.000248043;0.00220131
215;inner;100;0.0390976;0.038543;0.0396508
215;wait;100;2.33325e-05;1.4542e-05;4.2245e-05
215;boundary;100;0.000610472;0.000497774;0.000888755
215;calc iter;100;0.0405102;0.0399635;0.0414927
215;calc total;1;4.05245;4.05245;4.05245
215;total;1;7.80081;7.80081;7.80081
222;initialize;1;3.46049;3.46049;3.46049
222;async;100;0.000180066;0.000100205;0.000740778
222;inner;100;0.0396001;0.0388812;0.0401648
222;wait;100;2.30293e-05;1.5092e-05;4.2111e-05
222;boundary;100;0.00071182;0.000520368;0.00124361
222;calc iter;100;0.0405159;0.0401017;0.0412811
222;calc total;1;4.05244;4.05244;4.05244
222;total;1;7.79721;7.79721;7.79721
223;initialize;1;3.46586;3.46586;3.46586
223;async;100;0.000375231;0.000136107;0.000878006
223;inner;100;0.0393205;0.0385882;0.040034
223;wait;100;2.96192e-05;1.684e-05;6.6484e-05
223;boundary;100;0.000786765;0.000540251;0.00128848
223;calc iter;100;0.0405132;0.0400528;0.0416208
223;calc total;1;4.05244;4.05244;4.05244
223;total;1;7.80258;7.80258;7.80258
224;initialize;1;3.46573;3.46573;3.46573
224;async;100;0.000386438;0.000101455;0.00141035
224;inner;100;0.0391755;0.0383357;0.0399248
224;wait;100;3.28451e-05;1.8018e-05;5.98e-05
224;boundary;100;0.000915338;0.000548253;0.00142546
224;calc iter;100;0.0405113;0.0400019;0.041211
224;calc total;1;4.05244;4.05244;4.05244
224;total;1;7.80243;7.80243;7.80243
225;initialize;1;3.47038;3.47038;3.47038
225;async;100;0.000519454;0.000108573;0.00141815
225;inner;100;0.0389368;0.0381634;0.0396686
225;wait;100;3.80785e-05;1.5287e-05;7.4339e-05
225;boundary;100;0.00101754;0.000579592;0.00145354
225;calc iter;100;0.0405135;0.0399576;0.0411648
225;calc total;1;4.05245;4.05245;4.05245
225;total;1;7.80712;7.80712;7.80712
226;initialize;1;3.46029;3.46029;3.46029
226;async;100;0.000334874;0.000101406;0.00108776
226;inner;100;0.0392889;0.0387165;0.0398225
226;wait;100;2.96273e-05;1.4254e-05;6.4685e-05
226;boundary;100;0.00086243;0.00050354;0.00129956
226;calc iter;100;0.0405171;0.0401146;0.0411608
226;calc total;1;4.05244;4.05244;4.05244
226;total;1;7.79699;7.79699;7.79699
227;initialize;1;3.46464;3.46464;3.46464
227;async;100;0.000378245;0.000102664;0.00106115
227;inner;100;0.0392996;0.0384743;0.0399233
227;wait;100;2.60361e-05;1.3905e-05;5.7005e-05
227;boundary;100;0.000813014;0.000491415;0.00131765
227;calc iter;100;0.0405182;0.0400343;0.0410705
227;calc total;1;4.05244;4.05244;4.05244
227;total;1;7.8014;7.8014;7.8014
228;initialize;1;3.45833;3.45833;3.45833
228;async;100;0.000355347;0.000104408;0.000973401
228;inner;100;0.0392917;0.0387803;0.0399194
228;wait;100;2.72599e-05;1.4366e-05;6.2828e-05
228;boundary;100;0.000842219;0.000496762;0.00121005
228;calc iter;100;0.0405178;0.039941;0.0412721
228;calc total;1;4.05244;4.05244;4.05244
228;total;1;7.79504;7.79504;7.79504
229;initialize;1;3.45843;3.45843;3.45843
229;async;100;0.000176169;0.000102199;0.000479964
229;inner;100;0.0394768;0.0389696;0.0400608
229;wait;100;2.43689e-05;1.4355e-05;7.9604e-05
229;boundary;100;0.000841115;0.000488652;0.00121021
229;calc iter;100;0.0405198;0.0399747;0.0410472
229;calc total;1;4.05244;4.05244;4.05244
229;total;1;7.79513;7.79513;7.79513
230;initialize;1;3.46444;3.46444;3.46444
230;async;100;0.000318565;0.000101158;0.0010971
230;inner;100;0.0393787;0.038688;0.0400328
230;wait;100;2.51336e-05;1.4711e-05;5.9162e-05
230;boundary;100;0.000794765;0.000490219;0.00112579
230;calc iter;100;0.0405185;0.0399955;0.0415344
230;calc total;1;4.05244;4.05244;4.05244
230;total;1;7.80115;7.80115;7.80115
231;initialize;1;3.46032;3.46032;3.46032
231;async;100;0.000466811;0.000101623;0.00135831
231;inner;100;0.0392322;0.0385781;0.0397827
231;wait;100;2.92802e-05;1.4188e-05;7.7584e-05
231;boundary;100;0.00078579;0.000535995;0.00118155
231;calc iter;100;0.0405153;0.0398765;0.0413149
231;calc total;1;4.05245;4.05245;4.05245
231;total;1;7.79704;7.79704;7.79704
168;calc iter;100;0.0405017;0.0399283;0.0411822
168;calc total;1;4.05245;4.05245;4.05245
168;total;1;7.80609;7.80609;7.80609
232;initialize;1;3.47135;3.47135;3.47135
232;async;100;0.000408109;9.8864e-05;0.00121718
232;inner;100;0.0393419;0.0386452;0.0399052
232;wait;100;2.82731e-05;1.5774e-05;6.085e-05
232;boundary;100;0.000733051;0.000551995;0.00122637
232;calc iter;100;0.0405123;0.0400724;0.041105
232;calc total;1;4.05245;4.05245;4.05245
232;total;1;7.80804;7.80804;7.80804
169;initialize;1;3.46702;3.46702;3.46702
169;async;100;0.000608783;0.000131836;0.00150951
169;inner;100;0.0392782;0.0389381;0.0399479
169;wait;100;1.99803e-05;1.3826e-05;3.8818e-05
169;boundary;100;0.000600579;0.000506647;0.000802751
169;calc iter;100;0.0405085;0.0399714;0.0412524
169;calc total;1;4.05245;4.05245;4.05245
169;total;1;7.80682;7.80682;7.80682
233;initialize;1;3.47134;3.47134;3.47134
233;async;100;0.000288736;0.000101295;0.00108776
233;inner;100;0.0394695;0.0390179;0.0401495
233;wait;100;2.65152e-05;1.4784e-05;4.9444e-05
233;boundary;100;0.000724849;0.000533427;0.00100572
233;calc iter;100;0.0405107;0.0401095;0.041307
233;calc total;1;4.05245;4.05245;4.05245
233;total;1;7.80804;7.80804;7.80804
170;initialize;1;3.46524;3.46524;3.46524
170;async;100;0.000617148;0.000130577;0.001506
170;inner;100;0.0392332;0.0386993;0.0400563
170;wait;100;1.67528e-05;1.3507e-05;3.6801e-05
170;boundary;100;0.000643399;0.000483841;0.00105675
170;calc iter;100;0.0405117;0.0399355;0.0417938
170;calc total;1;4.05245;4.05245;4.05245
170;total;1;7.80503;7.80503;7.80503
234;initialize;1;3.47133;3.47133;3.47133
234;async;100;0.000475778;0.00011497;0.00130268
234;inner;100;0.039292;0.038674;0.0397934
234;wait;100;2.55893e-05;1.3866e-05;7.945e-05
234;boundary;100;0.000717512;0.000539364;0.0011633
234;calc iter;100;0.0405117;0.0399836;0.0411486
234;calc total;1;4.05245;4.05245;4.05245
234;total;1;7.80804;7.80804;7.80804
171;initialize;1;3.47294;3.47294;3.47294
171;async;100;0.000944828;0.000455422;0.0015042
171;inner;100;0.0387687;0.0383366;0.039776
171;wait;100;1.74589e-05;1.316e-05;5.8262e-05
171;boundary;100;0.000780378;0.000482286;0.00115839
171;calc iter;100;0.0405131;0.0398795;0.0413733
171;calc total;1;4.05245;4.05245;4.05245
171;total;1;7.81277;7.81277;7.81277
235;initialize;1;3.45924;3.45924;3.45924
235;async;100;0.000457213;9.7319e-05;0.00111745
235;inner;100;0.0393112;0.0387157;0.0399344
235;wait;100;2.62491e-05;1.6099e-05;5.9476e-05
235;boundary;100;0.000715001;0.000520806;0.00115365
235;calc iter;100;0.0405105;0.0401084;0.0410688
235;calc total;1;4.05245;4.05245;4.05245
235;total;1;7.79592;7.79592;7.79592
172;initialize;1;3.46367;3.46367;3.46367
172;async;100;0.000987237;0.000251793;0.00148076
172;inner;100;0.0389106;0.0385293;0.0396721
172;wait;100;1.71801e-05;1.3704e-05;6.7254e-05
172;boundary;100;0.000592588;0.000499975;0.000822344
172;calc iter;100;0.0405087;0.0397114;0.0412261
172;calc total;1;4.05245;4.05245;4.05245
172;total;1;7.8035;7.8035;7.8035
236;initialize;1;3.46444;3.46444;3.46444
236;async;100;0.000276574;0.000102528;0.000813731
236;inner;100;0.0394719;0.0390092;0.0401645
236;wait;100;2.64062e-05;1.5736e-05;4.4331e-05
236;boundary;100;0.000735917;0.000527695;0.00102929
236;calc iter;100;0.040512;0.0400691;0.0412171
236;calc total;1;4.05245;4.05245;4.05245
236;total;1;7.80116;7.80116;7.80116
173;initialize;1;3.47054;3.47054;3.47054
173;async;100;0.000795765;0.000192571;0.00155453
173;inner;100;0.0390367;0.0387412;0.0396486
173;wait;100;2.35014e-05;1.6113e-05;6.4643e-05
173;boundary;100;0.00064637;0.00053377;0.000935496
173;calc iter;100;0.0405035;0.0400125;0.04098
173;calc total;1;4.05245;4.05245;4.05245
173;total;1;7.81034;7.81034;7.81034
237;initialize;1;3.47132;3.47132;3.47132
237;async;100;0.000266604;9.9809e-05;0.000931629
237;inner;100;0.0394715;0.0389608;0.040001
237;wait;100;2.80274e-05;1.4892e-05;4.9009e-05
237;boundary;100;0.000742662;0.000548863;0.00111789
237;calc iter;100;0.0405097;0.0401637;0.0411319
237;calc total;1;4.05245;4.05245;4.05245
237;total;1;7.80803;7.80803;7.80803
174;initialize;1;3.47012;3.47012;3.47012
174;async;100;0.00058755;0.000138282;0.00129019
174;inner;100;0.0389361;0.0382478;0.0397888
174;wait;100;3.51252e-05;1.8602e-05;7.1765e-05
174;boundary;100;0.000942287;0.000580612;0.00134575
174;calc iter;100;0.0405023;0.0399752;0.0412155
174;calc total;1;4.05245;4.05245;4.05245
174;total;1;7.80991;7.80991;7.80991
238;initialize;1;3.45836;3.45836;3.45836
238;async;100;0.000334443;0.000100402;0.00101217
238;inner;100;0.0393937;0.038859;0.039962
238;wait;100;2.66188e-05;1.4409e-05;5.2966e-05
238;boundary;100;0.000755495;0.000537131;0.0011318
238;calc iter;100;0.0405115;0.0400836;0.0411621
238;calc total;1;4.05245;4.05245;4.05245
238;total;1;7.79507;7.79507;7.79507
175;initialize;1;3.47667;3.47667;3.47667
175;async;100;0.000722348;0.000104866;0.00131395
175;inner;100;0.0386443;0.0380088;0.0392718
175;wait;100;3.88701e-05;2.1243e-05;0.000113627
175;boundary;100;0.00108966;0.00064013;0.0015454
175;calc iter;100;0.0404966;0.0397713;0.0411192
175;calc total;1;4.05245;4.05245;4.05245
175;total;1;7.8165;7.8165;7.8165
239;initialize;1;3.47135;3.47135;3.47135
239;async;100;0.000328239;0.000103252;0.00108453
239;inner;100;0.0392821;0.0388471;0.0398635
239;wait;100;3.36769e-05;1.6733e-05;6.4053e-05
239;boundary;100;0.000862938;0.000541901;0.00124259
239;calc iter;100;0.0405084;0.0400903;0.041188
239;calc total;1;4.05245;4.05245;4.05245
239;total;1;7.80804;7.80804;7.80804
176;initialize;1;3.46367;3.46367;3.46367
176;async;100;0.000379107;0.00010256;0.000884455
176;inner;100;0.0392501;0.0388644;0.03985
176;wait;100;2.94382e-05;1.5424e-05;4.8867e-05
176;boundary;100;0.000842929;0.000516385;0.00115922
176;calc iter;100;0.0405027;0.0400519;0.0410691
176;calc total;1;4.05245;4.05245;4.05245
176;total;1;7.80346;7.80346;7.80346
177;initialize;1;3.47044;3.47044;3.47044
177;async;100;0.000670077;0.000295125;0.0011652
177;inner;100;0.0388986;0.0384747;0.0396442
177;wait;100;3.23165e-05;2.1267e-05;6.8606e-05
177;boundary;100;0.000896092;0.000608178;0.00125556
177;calc iter;100;0.0404985;0.0400879;0.0409704
177;calc total;1;4.05245;4.05245;4.05245
177;total;1;7.81027;7.81027;7.81027
178;initialize;1;3.47521;3.47521;3.47521
178;async;100;0.000700168;0.00019953;0.0012107
178;inner;100;0.0390189;0.0386875;0.0396807
178;wait;100;2.84248e-05;1.8857e-05;8.1781e-05
178;boundary;100;0.000755287;0.000556529;0.000986706
178;calc iter;100;0.0405038;0.0400001;0.0410543
178;calc total;1;4.05245;4.05245;4.05245
178;total;1;7.815;7.815;7.815
179;initialize;1;3.46359;3.46359;3.46359
179;async;100;0.000683077;0.000239504;0.00106609
179;inner;100;0.0390948;0.0387369;0.0397302
179;wait;100;2.42546e-05;1.5753e-05;5.7419e-05
179;boundary;100;0.000701072;0.000531355;0.00106614
179;calc iter;100;0.0405041;0.039996;0.0410867
179;calc total;1;4.05245;4.05245;4.05245
179;total;1;7.80342;7.80342;7.80342
180;initialize;1;3.46054;3.46054;3.46054
180;async;100;0.000616863;0.000113916;0.00108923
180;inner;100;0.0389899;0.0385337;0.0398464
180;wait;100;3.20355e-05;2.3068e-05;6.9191e-05
180;boundary;100;0.000863103;0.000598667;0.00126666
180;calc iter;100;0.0405031;0.0399173;0.0410319
180;calc total;1;4.05245;4.05245;4.05245
180;total;1;7.80035;7.80035;7.80035
181;initialize;1;3.46825;3.46825;3.46825
181;async;100;0.00085867;0.000185122;0.00150316
181;inner;100;0.0384634;0.0376939;0.0393834
181;wait;100;4.10583e-05;1.9983e-05;9.8813e-05
181;boundary;100;0.00113585;0.000547698;0.00150861
181;calc iter;100;0.0405008;0.0398005;0.0411192
181;calc total;1;4.05245;4.05245;4.05245
181;total;1;7.80802;7.80802;7.80802
182;initialize;1;3.46241;3.46241;3.46241
182;async;100;0.000749156;0.00015674;0.00176572
182;inner;100;0.038682;0.0378737;0.0395098
182;wait;100;3.6232e-05;1.6431e-05;7.9944e-05
182;boundary;100;0.0010331;0.00052894;0.00137688
182;calc iter;100;0.0405015;0.0398321;0.041576
182;calc total;1;4.05245;4.05245;4.05245
182;total;1;7.80219;7.80219;7.80219
183;initialize;1;3.48867;3.48867;3.48867
183;async;100;0.000661869;0.000113029;0.00192762
183;inner;100;0.0387853;0.0382794;0.0398474
183;wait;100;3.47283e-05;1.8157e-05;5.101e-05
183;boundary;100;0.00102107;0.000553658;0.00132346
183;calc iter;100;0.0405044;0.0400439;0.0414048
183;calc total;1;4.05245;4.05245;4.05245
183;total;1;7.82844;7.82844;7.82844
184;initialize;1;3.46726;3.46726;3.46726
184;async;100;0.000673649;0.000143271;0.00186326
184;inner;100;0.0389885;0.0386257;0.0397131
184;wait;100;2.81319e-05;1.4892e-05;6.2749e-05
184;boundary;100;0.000815082;0.000594105;0.000980619
184;calc iter;100;0.0405066;0.0400039;0.0413619
184;calc total;1;4.05244;4.05244;4.05244
184;total;1;7.80707;7.80707;7.80707
185;initialize;1;3.4821;3.4821;3.4821
185;async;100;0.000895426;0.000251491;0.00165611
185;inner;100;0.0389053;0.0385583;0.0397768
185;wait;100;2.09918e-05;1.5457e-05;5.9302e-05
185;boundary;100;0.000687504;0.000547364;0.000876644
185;calc iter;100;0.0405103;0.0398879;0.0412136
185;calc total;1;4.05245;4.05245;4.05245
185;total;1;7.82189;7.82189;7.82189
186;initialize;1;3.48981;3.48981;3.48981
186;async;100;0.000960893;0.000480502;0.00131574
186;inner;100;0.038679;0.0383389;0.0396384
186;wait;100;2.06664e-05;1.3912e-05;7.2099e-05
186;boundary;100;0.000852487;0.000495282;0.0010427
186;calc iter;100;0.0405147;0.0399629;0.0410575
186;calc total;1;4.05245;4.05245;4.05245
186;total;1;7.82962;7.82962;7.82962
1;initialize;1;3.47365;3.47365;3.47365
1;async;100;0.000787394;0.000114421;0.00174818
1;inner;100;0.0391053;0.0378056;0.0398939
1;wait;100;1.8793e-05;1.3251e-05;5.4734e-05
1;boundary;100;0.000571487;0.000473522;0.00118051
1;calc iter;100;0.040484;0.0397671;0.041683
1;calc total;1;4.05245;4.05245;4.05245
1;total;1;7.81335;7.81335;7.81335
2;initialize;1;3.48954;3.48954;3.48954
2;async;100;0.00101421;0.000451046;0.00251825
2;inner;100;0.0387523;0.037335;0.0395633
2;wait;100;2.67328e-05;1.5691e-05;4.9611e-05
2;boundary;100;0.000683639;0.00049061;0.00131106
2;calc iter;100;0.0404781;0.0398438;0.041431
2;calc total;1;4.05245;4.05245;4.05245
2;total;1;7.82923;7.82923;7.82923
3;initialize;1;3.47622;3.47622;3.47622
3;async;100;0.000830209;0.0003007;0.00219401
3;inner;100;0.0385808;0.0374391;0.0395252
3;wait;100;4.03014e-05;2.3442e-05;5.9654e-05
3;boundary;100;0.00102288;0.000576031;0.00146991
3;calc iter;100;0.0404754;0.0399934;0.0415073
3;calc total;1;4.05245;4.05245;4.05245
3;total;1;7.81592;7.81592;7.81592
4;initialize;1;3.50651;3.50651;3.50651
4;async;100;0.000874725;0.000326298;0.00226042
4;inner;100;0.0387015;0.0378304;0.0393014
4;wait;100;3.55723e-05;2.2705e-05;7.5826e-05
4;boundary;100;0.000863282;0.000573377;0.0012422
4;calc iter;100;0.0404761;0.0400049;0.0412473
4;calc total;1;4.05245;4.05245;4.05245
4;total;1;7.84619;7.84619;7.84619
5;initialize;1;3.47635;3.47635;3.47635
5;async;100;0.000933067;0.000356652;0.00229669
5;inner;100;0.0384086;0.0375102;0.039342
5;wait;100;4.31552e-05;2.6571e-05;7.6859e-05
5;boundary;100;0.00108812;0.000712797;0.00140626
5;calc iter;100;0.0404745;0.0399;0.0411153
5;calc total;1;4.05245;4.05245;4.05245
5;total;1;7.81604;7.81604;7.81604
6;initialize;1;3.50252;3.50252;3.50252
6;async;100;0.00092762;0.000476564;0.00219362
6;inner;100;0.0386419;0.0376407;0.0392619
6;wait;100;3.45615e-05;2.2656e-05;7.2588e-05
6;boundary;100;0.000869984;0.000607484;0.00115068
6;calc iter;100;0.0404753;0.0400603;0.0411027
6;calc total;1;4.05245;4.05245;4.05245
6;total;1;7.84223;7.84223;7.84223
7;initialize;1;3.48804;3.48804;3.48804
7;async;100;0.000875844;0.000272261;0.00224616
7;inner;100;0.0389633;0.0380369;0.039504
7;wait;100;2.42065e-05;1.5214e-05;5.91e-05
7;boundary;100;0.000614356;0.000507797;0.000868568
7;calc iter;100;0.0404788;0.0401016;0.0410744
7;calc total;1;4.05245;4.05245;4.05245
7;total;1;7.82774;7.82774;7.82774
8;initialize;1;3.48242;3.48242;3.48242
8;async;100;0.0012928;0.000476369;0.00265448
8;inner;100;0.0385215;0.0371088;0.0391949
8;wait;100;2.6497e-05;1.5413e-05;9.3824e-05
8;boundary;100;0.000634756;0.000493247;0.00106177
8;calc iter;100;0.0404767;0.0395854;0.041166
8;calc total;1;4.05245;4.05245;4.05245
8;total;1;7.8221;7.8221;7.8221
9;initialize;1;3.4908;3.4908;3.4908
9;async;100;0.00104165;0.000389065;0.00273329
9;inner;100;0.0388142;0.0372536;0.0396364
9;wait;100;2.24977e-05;1.4222e-05;4.9394e-05
9;boundary;100;0.00059836;0.000489962;0.00107362
9;calc iter;100;0.0404778;0.0398018;0.0411605
9;calc total;1;4.05245;4.05245;4.05245
9;total;1;7.83046;7.83046;7.83046
10;initialize;1;3.4779;3.4779;3.4779
10;async;100;0.000993344;0.000417467;0.00233769
10;inner;100;0.0388688;0.0372436;0.0395948
10;wait;100;1.98668e-05;1.3515e-05;4.1312e-05
10;boundary;100;0.000596527;0.000485717;0.00108965
10;calc iter;100;0.0404794;0.0399461;0.0409982
10;calc total;1;4.05245;4.05245;4.05245
10;total;1;7.81756;7.81756;7.81756
11;initialize;1;3.4993;3.4993;3.4993
11;async;100;0.000831486;0.00034755;0.00241243
11;inner;100;0.0390326;0.0376831;0.0396584
11;wait;100;2.32816e-05;1.3707e-05;4.2242e-05
11;boundary;100;0.000591374;0.000484117;0.00107735
11;calc iter;100;0.0404798;0.0398002;0.0412854
11;calc total;1;4.05245;4.05245;4.05245
11;total;1;7.83896;7.83896;7.83896
12;initialize;1;3.48441;3.48441;3.48441
12;async;100;0.000634485;0.000210576;0.00130357
12;inner;100;0.0389144;0.0382446;0.0397563
12;wait;100;3.27399e-05;1.3396e-05;5.4024e-05
12;boundary;100;0.00089527;0.000500607;0.00141225
12;calc iter;100;0.0404782;0.040075;0.0410746
12;calc total;1;4.05245;4.05245;4.05245
12;total;1;7.82407;7.82407;7.82407
13;initialize;1;3.49757;3.49757;3.49757
13;async;100;0.00078636;0.000374173;0.00156208
13;inner;100;0.0388093;0.0380695;0.0395696
13;wait;100;3.27908e-05;1.5155e-05;6.0954e-05
13;boundary;100;0.000851444;0.000514689;0.00122867
13;calc iter;100;0.0404811;0.040014;0.0410873
13;calc total;1;4.05245;4.05245;4.05245
13;total;1;7.83722;7.83722;7.83722
14;initialize;1;3.48039;3.48039;3.48039
14;async;100;0.000865897;0.000285161;0.00208114
14;inner;100;0.038577;0.0378502;0.0392069
14;wait;100;3.77439e-05;1.7678e-05;8.372e-05
14;boundary;100;0.000997072;0.000542881;0.00150162
14;calc iter;100;0.0404787;0.0397344;0.0414034
14;calc total;1;4.05245;4.05245;4.05245
14;total;1;7.82006;7.82006;7.82006
15;initialize;1;3.49831;3.49831;3.49831
15;async;100;0.00102409;0.00045136;0.00216284
15;inner;100;0.0386781;0.0382802;0.0394894
15;wait;100;2.76555e-05;1.4754e-05;5.4386e-05
15;boundary;100;0.000750169;0.000503697;0.00126918
15;calc iter;100;0.0404813;0.0399701;0.0411739
15;calc total;1;4.05245;4.05245;4.05245
15;total;1;7.83797;7.83797;7.83797
16;initialize;1;3.49502;3.49502;3.49502
16;async;100;0.00118572;0.000361617;0.00200286
16;inner;100;0.0387197;0.038146;0.039558
16;wait;100;1.74959e-05;1.2458e-05;5.2313e-05
16;boundary;100;0.000563583;0.000472619;0.00105552
16;calc iter;100;0.0404879;0.0399621;0.0413337
16;calc total;1;4.05245;4.05245;4.05245
16;total;1;7.83467;7.83467;7.83467
17;initialize;1;3.4762;3.4762;3.4762
17;async;100;0.00118715;0.000465175;0.00190886
17;inner;100;0.0387022;0.0382159;0.0395266
17;wait;100;1.78344e-05;1.2463e-05;5.852e-05
17;boundary;100;0.000578843;0.000477807;0.00133784
17;calc iter;100;0.0404871;0.0400214;0.0412236
17;calc total;1;4.05245;4.05245;4.05245
17;total;1;7.81588;7.81588;7.81588
18;initialize;1;3.50502;3.50502;3.50502
18;async;100;0.000895332;0.000229722;0.00187952
18;inner;100;0.0389746;0.0381746;0.0397532
18;wait;100;1.97179e-05;1.3109e-05;4.3571e-05
18;boundary;100;0.000596932;0.000473979;0.00153774
18;calc iter;100;0.0404877;0.0400167;0.0412838
18;calc total;1;4.05245;4.05245;4.05245
18;total;1;7.84466;7.84466;7.84466
19;initialize;1;3.50506;3.50506;3.50506
19;async;100;0.00102042;0.000468121;0.00231999
19;inner;100;0.0385731;0.0379953;0.0391091
19;wait;100;3.31785e-05;1.6426e-05;0.000113902
19;boundary;100;0.000851892;0.000564547;0.00126582
19;calc iter;100;0.0404799;0.039893;0.0414506
19;calc total;1;4.05244;4.05244;4.05244
19;total;1;7.84473;7.84473;7.84473
20;initialize;1;3.47379;3.47379;3.47379
20;async;100;0.000602513;0.000112657;0.00147885
20;inner;100;0.0391403;0.0385941;0.0398916
20;wait;100;2.51387e-05;1.4419e-05;4.2946e-05
20;boundary;100;0.000711297;0.000508633;0.00119525
20;calc iter;100;0.04048;0.0400703;0.0413021
20;calc total;1;4.05244;4.05244;4.05244
20;total;1;7.81347;7.81347;7.81347
21;initialize;1;3.50177;3.50177;3.50177
21;async;100;0.000957748;0.000477231;0.00176857
21;inner;100;0.0387158;0.0382974;0.0395076
21;wait;100;3.02722e-05;1.7553e-05;6.1658e-05
21;boundary;100;0.000776136;0.000534212;0.00110093
21;calc iter;100;0.0404809;0.0400968;0.0411002
21;calc total;1;4.05244;4.05244;4.05244
21;total;1;7.84143;7.84143;7.84143
22;initialize;1;3.50097;3.50097;3.50097
22;async;100;0.000921398;0.000461172;0.00144076
22;inner;100;0.0388783;0.0385319;0.0394972
22;wait;100;2.38642e-05;1.4767e-05;5.6204e-05
22;boundary;100;0.000658722;0.000504479;0.00104891
22;calc iter;100;0.0404831;0.0400909;0.0408025
22;calc total;1;4.05244;4.05244;4.05244
22;total;1;7.84063;7.84063;7.84063
23;initialize;1;3.50322;3.50322;3.50322
23;async;100;0.00123317;0.000487616;0.00220322
23;inner;100;0.0386579;0.0380303;0.0394038
23;wait;100;1.91293e-05;1.2696e-05;7.837e-05
23;boundary;100;0.000574913;0.000483496;0.000863374
23;calc iter;100;0.040486;0.0401016;0.0409898
23;calc total;1;4.05244;4.05244;4.05244
23;total;1;7.84288;7.84288;7.84288
312;initialize;1;3.48065;3.48065;3.48065
312;async;100;0.000926124;0.00045927;0.00210863
312;inner;100;0.038517;0.0378556;0.0395031
312;wait;100;3.37673e-05;1.9409e-05;7.812e-05
312;boundary;100;0.00100651;0.000582219;0.00140369
312;calc iter;100;0.0404846;0.0399307;0.0416189
312;calc total;1;4.05244;4.05244;4.05244
312;total;1;7.8206;7.8206;7.8206
288;initialize;1;3.45762;3.45762;3.45762
288;async;100;0.000239384;0.000152857;0.000450291
288;inner;100;0.0389634;0.0379783;0.0402102
288;wait;100;3.04521e-05;1.584e-05;4.2842e-05
288;boundary;100;0.00127754;0.000472633;0.0014638
288;calc iter;100;0.0405127;0.0387262;0.0412706
288;calc total;1;4.05244;4.05244;4.05244
288;total;1;7.79737;7.79737;7.79737
255;initialize;1;3.47252;3.47252;3.47252
255;async;100;0.00107195;0.000301409;0.00216276
255;inner;100;0.0388263;0.0383543;0.0394736
255;wait;100;2.28137e-05;1.4165e-05;4.6492e-05
255;boundary;100;0.000578448;0.000486915;0.00103088
255;calc iter;100;0.0405003;0.0399791;0.0411792
255;calc total;1;4.05244;4.05244;4.05244
255;total;1;7.8124;7.8124;7.8124
313;initialize;1;3.48887;3.48887;3.48887
313;async;100;0.000665445;0.000133431;0.00192735
313;inner;100;0.0391308;0.0386526;0.0400141
313;wait;100;2.21538e-05;1.4726e-05;4.5872e-05
313;boundary;100;0.000675694;0.000514204;0.000924929
313;calc iter;100;0.0404951;0.0399437;0.0413936
313;calc total;1;4.05245;4.05245;4.05245
313;total;1;7.82877;7.82877;7.82877
256;initialize;1;3.46664;3.46664;3.46664
256;async;100;0.00134063;0.00037155;0.00229213
256;inner;100;0.0386164;0.0379203;0.0394619
256;wait;100;1.69436e-05;1.3176e-05;4.4128e-05
256;boundary;100;0.000530983;0.000471772;0.000949111
256;calc iter;100;0.0405061;0.039872;0.0410904
256;calc total;1;4.05245;4.05245;4.05245
256;total;1;7.80651;7.80651;7.80651
314;initialize;1;3.4709;3.4709;3.4709
314;async;100;0.00088991;0.000250018;0.00178819
314;inner;100;0.0390007;0.0385978;0.0398636
314;wait;100;1.9352e-05;1.3871e-05;4.5084e-05
314;boundary;100;0.000586033;0.000513536;0.000710583
314;calc iter;100;0.0404971;0.0400904;0.0411929
314;calc total;1;4.05244;4.05244;4.05244
314;total;1;7.81079;7.81079;7.81079
257;initialize;1;3.47792;3.47792;3.47792
257;async;100;0.00103286;9.6762e-05;0.0021098
257;inner;100;0.038818;0.0381866;0.0394877
257;wait;100;2.38542e-05;1.3521e-05;7.5753e-05
257;boundary;100;0.00063037;0.000467378;0.00104532
257;calc iter;100;0.0405061;0.039709;0.041111
257;calc total;1;4.05245;4.05245;4.05245
257;total;1;7.8178;7.8178;7.8178
315;initialize;1;3.46923;3.46923;3.46923
315;async;100;0.00118048;0.000495811;0.00184294
315;inner;100;0.0387184;0.0382745;0.0396605
315;wait;100;1.648e-05;1.275e-05;5.0568e-05
315;boundary;100;0.000581904;0.000507454;0.000723072
315;calc iter;100;0.0404985;0.0400958;0.0410155
315;calc total;1;4.05244;4.05244;4.05244
315;total;1;7.80914;7.80914;7.80914
258;initialize;1;3.46885;3.46885;3.46885
258;async;100;0.00099777;0.000431422;0.00179776
258;inner;100;0.0385621;0.0381167;0.0391367
258;wait;100;3.26639e-05;1.5104e-05;7.9958e-05
258;boundary;100;0.000902495;0.000520758;0.00151909
258;calc iter;100;0.0404963;0.0399759;0.0410777
258;calc total;1;4.05245;4.05245;4.05245
258;total;1;7.80875;7.80875;7.80875
316;initialize;1;3.46608;3.46608;3.46608
316;async;100;0.000900495;0.000311769;0.00152934
316;inner;100;0.0389997;0.0385373;0.0398872
316;wait;100;1.77853e-05;1.4234e-05;4.5038e-05
316;boundary;100;0.000578844;0.000497686;0.00101153
316;calc iter;100;0.040498;0.0397511;0.041521
316;calc total;1;4.05244;4.05244;4.05244
316;total;1;7.80599;7.80599;7.80599
259;initialize;1;3.48319;3.48319;3.48319
259;async;100;0.000940036;0.000396095;0.00185342
259;inner;100;0.038614;0.0379032;0.0392032
259;wait;100;3.34594e-05;1.6838e-05;7.5568e-05
317;initialize;1;3.4735;3.4735;3.4735
317;async;100;0.000862437;0.000331606;0.00157553
317;inner;100;0.0388631;0.0384122;0.0395166
317;wait;100;2.5008e-05;1.5085e-05;7.2411e-05
317;boundary;100;0.000737781;0.000535558;0.00111276
317;calc iter;100;0.0404894;0.0400086;0.0409559
317;calc total;1;4.05245;4.05245;4.05245
317;total;1;7.8134;7.8134;7.8134
259;boundary;100;0.000909333;0.000513489;0.00132687
259;calc iter;100;0.0404982;0.0397612;0.0412549
259;calc total;1;4.05245;4.05245;4.05245
259;total;1;7.82306;7.82306;7.82306
318;initialize;1;3.48243;3.48243;3.48243
318;async;100;0.00091882;0.000417103;0.00172893
318;inner;100;0.0386568;0.0382249;0.0394522
318;wait;100;3.09881e-05;1.9275e-05;0.000118601
318;boundary;100;0.00088705;0.000591166;0.00118111
318;calc iter;100;0.0404947;0.039894;0.0411441
318;calc total;1;4.05244;4.05244;4.05244
318;total;1;7.82237;7.82237;7.82237
260;initialize;1;3.46375;3.46375;3.46375
260;async;100;0.000904464;0.000501651;0.00146083
260;inner;100;0.0386844;0.037889;0.0394369
260;wait;100;3.21355e-05;1.3984e-05;5.1519e-05
260;boundary;100;0.000876628;0.000478363;0.00133988
260;calc iter;100;0.0404989;0.0399464;0.0409775
260;calc total;1;4.05245;4.05245;4.05245
260;total;1;7.80365;7.80365;7.80365
319;initialize;1;3.48352;3.48352;3.48352
319;async;100;0.00113676;0.00035231;0.0019423
319;inner;100;0.0386976;0.0382666;0.0395068
319;wait;100;2.15961e-05;1.304e-05;7.163e-05
319;boundary;100;0.00064559;0.000480089;0.00104421
319;calc iter;100;0.0405028;0.0401112;0.0411107
319;calc total;1;4.05244;4.05244;4.05244
319;total;1;7.82342;7.82342;7.82342
261;initialize;1;3.47082;3.47082;3.47082
261;async;100;0.000773147;0.000355248;0.00131232
261;inner;100;0.0389861;0.0382816;0.0396241
261;wait;100;2.50788e-05;1.4261e-05;4.8763e-05
261;boundary;100;0.000717271;0.000483964;0.00117223
261;calc iter;100;0.0405028;0.0400766;0.0412191
261;calc total;1;4.05245;4.05245;4.05245
261;total;1;7.8107;7.8107;7.8107
320;initialize;1;3.46606;3.46606;3.46606
320;async;100;0.0010783;0.000381533;0.00191044
320;inner;100;0.0387255;0.0383251;0.0395512
320;wait;100;2.26179e-05;1.3231e-05;7.3478e-05
320;boundary;100;0.000674447;0.000478065;0.000951844
320;calc iter;100;0.040502;0.0400292;0.0410231
320;calc total;1;4.05244;4.05244;4.05244
320;total;1;7.80595;7.80595;7.80595
262;initialize;1;3.46375;3.46375;3.46375
262;async;100;0.000888927;0.000436587;0.00198001
262;inner;100;0.0388223;0.0381508;0.0394801
262;wait;100;2.8297e-05;1.3994e-05;4.2853e-05
262;boundary;100;0.000760777;0.000480574;0.00118954
262;calc iter;100;0.0405014;0.0401036;0.0411576
262;calc total;1;4.05245;4.05245;4.05245
262;total;1;7.80365;7.80365;7.80365
321;initialize;1;3.48801;3.48801;3.48801
321;async;100;0.000827994;0.000274229;0.00201132
321;inner;100;0.0386828;0.0380131;0.039641
321;wait;100;3.34126e-05;1.5656e-05;5.6899e-05
321;boundary;100;0.000951352;0.00058241;0.00141001
321;calc iter;100;0.0404966;0.0399845;0.0415151
321;calc total;1;4.05244;4.05244;4.05244
321;total;1;7.82791;7.82791;7.82791
322;initialize;1;3.48654;3.48654;3.48654
322;async;100;0.000764022;0.000125805;0.00159889
322;inner;100;0.0384955;0.0377934;0.0397069
322;wait;100;3.61407e-05;1.8416e-05;5.1317e-05
322;boundary;100;0.00119373;0.00055112;0.00152235
322;calc iter;100;0.0404912;0.0399423;0.0413326
322;calc total;1;4.05244;4.05244;4.05244
322;total;1;7.82648;7.82648;7.82648
323;initialize;1;3.465;3.465;3.465
323;async;100;0.000834508;0.000313743;0.00199064
323;inner;100;0.0383565;0.0376378;0.0396923
323;wait;100;4.01447e-05;1.6566e-05;5.3634e-05
323;boundary;100;0.00124549;0.000518361;0.00156665
323;calc iter;100;0.0404784;0.0399277;0.0414215
323;calc total;1;4.05244;4.05244;4.05244
323;total;1;7.8049;7.8049;7.8049
336;initialize;1;3.48797;3.48797;3.48797
336;async;100;0.000548032;0.000124154;0.00124589
336;inner;100;0.0389618;0.0382796;0.0399016
336;wait;100;3.14841e-05;2.1053e-05;7.143e-05
336;boundary;100;0.000951817;0.000628227;0.00147924
336;calc iter;100;0.0404945;0.0400406;0.0412988
336;calc total;1;4.05244;4.05244;4.05244
336;total;1;7.8191;7.8191;7.8191
324;initialize;1;3.46721;3.46721;3.46721
324;async;100;0.000598437;0.000131641;0.00152394
324;inner;100;0.0385665;0.0377691;0.0397288
324;wait;100;3.98555e-05;1.6879e-05;0.000101868
324;boundary;100;0.00127861;0.000551913;0.00162333
324;calc iter;100;0.0404852;0.0397804;0.0413367
324;calc total;1;4.05244;4.05244;4.05244
324;total;1;7.80711;7.80711;7.80711
325;initialize;1;3.46493;3.46493;3.46493
325;async;100;0.000382346;0.000105895;0.00119206
325;inner;100;0.0389954;0.0384867;0.0398909
325;wait;100;3.50369e-05;1.9947e-05;5.4863e-05
325;boundary;100;0.00107638;0.00054749;0.00140171
325;calc iter;100;0.0404906;0.0400624;0.0414427
325;calc total;1;4.05244;4.05244;4.05244
325;total;1;7.80487;7.80487;7.80487
326;initialize;1;3.47565;3.47565;3.47565
326;async;100;0.000358527;0.000110655;0.00141396
326;inner;100;0.0392047;0.0386534;0.0399768
326;wait;100;2.94165e-05;1.5774e-05;4.9832e-05
326;boundary;100;0.000899287;0.000535982;0.00132485
326;calc iter;100;0.0404933;0.0401003;0.0414471
326;calc total;1;4.05244;4.05244;4.05244
326;total;1;7.81556;7.81556;7.81556
327;initialize;1;3.4651;3.4651;3.4651
327;async;100;0.00045509;0.0001077;0.00154444
327;inner;100;0.0391561;0.0387002;0.0402379
327;wait;100;2.95073e-05;1.6806e-05;5.7871e-05
327;boundary;100;0.000849405;0.00054007;0.00121478
327;calc iter;100;0.0404915;0.0400109;0.0415024
327;calc total;1;4.05244;4.05244;4.05244
327;total;1;7.80503;7.80503;7.80503
47;initialize;1;3.46928;3.46928;3.46928
47;async;100;0.000789704;0.00021647;0.00165573
47;inner;100;0.038909;0.0382473;0.0394628
47;wait;100;2.44493e-05;1.478e-05;0.000119532
47;boundary;100;0.00076706;0.000497983;0.00150438
47;calc iter;100;0.0404916;0.0399928;0.041219
47;calc total;1;4.05244;4.05244;4.05244
47;total;1;7.80735;7.80735;7.80735
328;initialize;1;3.47625;3.47625;3.47625
328;async;100;0.000543858;0.000103649;0.00173639
328;inner;100;0.0391145;0.0386767;0.0398044
328;wait;100;2.7219e-05;1.7433e-05;6.4707e-05
328;boundary;100;0.000810468;0.00055774;0.00116982
328;calc iter;100;0.040497;0.0401642;0.0416718
328;calc total;1;4.05244;4.05244;4.05244
328;total;1;7.81619;7.81619;7.81619
329;initialize;1;3.46615;3.46615;3.46615
329;async;100;0.000658726;0.000146125;0.00171064
329;inner;100;0.0390496;0.0387386;0.0397872
329;wait;100;2.16676e-05;1.4498e-05;7.776e-05
329;boundary;100;0.000766781;0.000541017;0.000984785
329;calc iter;100;0.0404977;0.0399878;0.0417115
329;calc total;1;4.05245;4.05245;4.05245
329;total;1;7.80607;7.80607;7.80607
330;initialize;1;3.47205;3.47205;3.47205
330;async;100;0.000647602;0.000247298;0.00154369
330;inner;100;0.0390329;0.0386756;0.03988
330;wait;100;2.16386e-05;1.4408e-05;5.4514e-05
330;boundary;100;0.000797209;0.000488338;0.000995524
330;calc iter;100;0.0405008;0.0399519;0.0413483
330;calc total;1;4.05245;4.05245;4.05245
330;total;1;7.81197;7.81197;7.81197
331;initialize;1;3.46594;3.46594;3.46594
331;async;100;0.00021165;0.000143888;0.000522049
331;inner;100;0.0393399;0.0390605;0.0401343
331;wait;100;2.1113e-05;1.3603e-05;4.0932e-05
331;boundary;100;0.000930007;0.000477317;0.00114343
331;calc iter;100;0.040504;0.0399086;0.0412465
331;calc total;1;4.05245;4.05245;4.05245
331;total;1;7.80585;7.80585;7.80585
332;initialize;1;3.46716;3.46716;3.46716
332;async;100;0.000419068;0.000144366;0.000789627
332;inner;100;0.0392212;0.0388676;0.0401482
332;wait;100;2.2202e-05;1.4857e-05;4.1361e-05
332;boundary;100;0.000837657;0.000486934;0.0010569
332;calc iter;100;0.0405013;0.039948;0.0412851
332;calc total;1;4.05245;4.05245;4.05245
332;total;1;7.80709;7.80709;7.80709
333;initialize;1;3.46358;3.46358;3.46358
333;async;100;0.000678455;0.000236113;0.00136242
333;inner;100;0.0390284;0.0385768;0.039889
333;wait;100;2.25521e-05;1.4484e-05;5.7682e-05
333;boundary;100;0.000767194;0.00055112;0.000978662
333;calc iter;100;0.0404975;0.0399752;0.0411646
333;calc total;1;4.05245;4.05245;4.05245
333;total;1;7.80347;7.80347;7.80347
337;initialize;1;3.48333;3.48333;3.48333
337;async;100;0.000410649;0.000118204;0.00108323
337;inner;100;0.0390234;0.0384682;0.0397477
337;wait;100;3.4501e-05;2.1668e-05;9.3026e-05
337;boundary;100;0.0010242;0.000639298;0.00150934
337;calc iter;100;0.0404938;0.0401137;0.0411221
337;calc total;1;4.05244;4.05244;4.05244
337;total;1;7.81443;7.81443;7.81443
338;initialize;1;3.47697;3.47697;3.47697
338;async;100;0.000298993;0.00010477;0.0010978
338;inner;100;0.0391771;0.0387261;0.0401057
338;wait;100;3.47676e-05;1.6139e-05;5.4207e-05
338;boundary;100;0.000974971;0.000566828;0.00128791
338;calc iter;100;0.0404872;0.0401472;0.0412762
338;calc total;1;4.05244;4.05244;4.05244
338;total;1;7.80807;7.80807;7.80807
339;initialize;1;3.47687;3.47687;3.47687
339;async;100;0.000270651;0.00010233;0.00108378
339;inner;100;0.0392795;0.0387864;0.0401342
339;wait;100;2.91788e-05;1.5173e-05;4.3172e-05
339;boundary;100;0.000908123;0.00057062;0.00135858
339;calc iter;100;0.0404888;0.040149;0.0413769
339;calc total;1;4.05244;4.05244;4.05244
339;total;1;7.80795;7.80795;7.80795
340;initialize;1;3.48457;3.48457;3.48457
340;async;100;0.00025996;0.000104198;0.00140476
340;inner;100;0.03934;0.0388255;0.0399787
340;wait;100;3.2038e-05;1.6644e-05;8.0103e-05
340;boundary;100;0.00085656;0.000575956;0.00126759
340;calc iter;100;0.0404897;0.0400186;0.0416177
340;calc total;1;4.05244;4.05244;4.05244
340;total;1;7.81566;7.81566;7.81566
341;initialize;1;3.46774;3.46774;3.46774
341;async;100;0.000512057;0.000119676;0.0019973
341;inner;100;0.0391126;0.0386538;0.0398886
341;wait;100;2.94089e-05;1.6388e-05;6.1182e-05
341;boundary;100;0.000835824;0.000566595;0.00118272
341;calc iter;100;0.0404913;0.0399808;0.0420646
341;calc total;1;4.05244;4.05244;4.05244
341;total;1;7.79883;7.79883;7.79883
289;initialize;1;3.46928;3.46928;3.46928
289;async;100;0.000966236;0.000295592;0.00167352
289;inner;100;0.0384079;0.0376301;0.039923
289;wait;100;2.64077e-05;1.3846e-05;4.7391e-05
289;boundary;100;0.0011062;0.000487472;0.00136021
289;calc iter;100;0.0405082;0.0390094;0.041359
289;calc total;1;4.05244;4.05244;4.05244
289;total;1;7.80898;7.80898;7.80898
342;initialize;1;3.47709;3.47709;3.47709
342;async;100;0.000420835;0.000113796;0.00209351
342;inner;100;0.0392818;0.0389462;0.039943
342;wait;100;2.53849e-05;1.5574e-05;5.9683e-05
342;boundary;100;0.000762658;0.000559324;0.00100473
290;initialize;1;3.46565;3.46565;3.46565
290;async;100;0.000789939;0.000168434;0.00184875
290;inner;100;0.0387384;0.0379919;0.0398402
290;wait;100;2.26188e-05;1.3419e-05;5.6083e-05
290;boundary;100;0.00095162;0.000495895;0.00131176
290;calc iter;100;0.040504;0.0392738;0.0416246
290;calc total;1;4.05244;4.05244;4.05244
290;total;1;7.80535;7.80535;7.80535
342;calc iter;100;0.0404919;0.0400297;0.0419524
342;calc total;1;4.05244;4.05244;4.05244
342;total;1;7.80822;7.80822;7.80822
291;initialize;1;3.48397;3.48397;3.48397
291;async;100;0.000959247;0.000133492;0.00201834
291;inner;100;0.0387862;0.0381731;0.039719
291;wait;100;2.1193e-05;1.4853e-05;6.7133e-05
291;boundary;100;0.000731573;0.000527467;0.00116087
291;calc iter;100;0.0404996;0.0397262;0.0413784
291;calc total;1;4.05244;4.05244;4.05244
291;total;1;7.82367;7.82367;7.82367
292;initialize;1;3.46139;3.46139;3.46139
292;async;100;0.000517494;0.000106276;0.00142635
292;inner;100;0.0391492;0.0387118;0.0401157
292;wait;100;2.83248e-05;1.6286e-05;4.7488e-05
292;boundary;100;0.000800825;0.000546111;0.00119439
292;calc iter;100;0.0404972;0.0398484;0.041866
292;calc total;1;4.05244;4.05244;4.05244
292;total;1;7.80113;7.80113;7.80113
293;initialize;1;3.47483;3.47483;3.47483
293;async;100;0.000703279;0.000206452;0.00189652
293;inner;100;0.0387115;0.0382141;0.0397555
293;wait;100;3.38418e-05;1.5295e-05;6.5934e-05
293;boundary;100;0.00103705;0.000566616;0.00133665
293;calc iter;100;0.0404872;0.0399926;0.0411872
293;calc total;1;4.05244;4.05244;4.05244
293;total;1;7.81458;7.81458;7.81458
294;initialize;1;3.46106;3.46106;3.46106
294;async;100;0.000747419;0.000229526;0.00137432
294;inner;100;0.0385533;0.0380756;0.0395073
294;wait;100;4.00464e-05;2.2001e-05;9.1142e-05
294;boundary;100;0.00114371;0.00072693;0.00149515
294;calc iter;100;0.0404862;0.0399988;0.041197
294;calc total;1;4.05244;4.05244;4.05244
294;total;1;7.8008;7.8008;7.8008
264;initialize;1;3.4574;3.4574;3.4574
264;async;100;0.000499299;0.000104452;0.00103711
264;inner;100;0.0391207;0.0383936;0.0399779
264;wait;100;2.95024e-05;1.6806e-05;4.1763e-05
264;boundary;100;0.000847187;0.000556447;0.00147999
264;calc iter;100;0.0404978;0.0400348;0.0411708
264;calc total;1;4.05245;4.05245;4.05245
264;total;1;7.79724;7.79724;7.79724
295;initialize;1;3.48397;3.48397;3.48397
295;async;100;0.000635154;0.000109179;0.00148825
295;inner;100;0.0387583;0.0382327;0.0398649
295;wait;100;3.75275e-05;2.082e-05;7.3955e-05
295;boundary;100;0.00104899;0.000604962;0.0013848
295;calc iter;100;0.0404814;0.0400081;0.0412766
295;calc total;1;4.05244;4.05244;4.05244
295;total;1;7.82367;7.82367;7.82367
296;initialize;1;3.48163;3.48163;3.48163
296;async;100;0.000462545;0.000102465;0.00112466
296;inner;100;0.0390693;0.038609;0.0399973
296;wait;100;3.17675e-05;1.6948e-05;5.3434e-05
296;boundary;100;0.000919578;0.000584215;0.00121518
296;calc iter;100;0.0404845;0.0401016;0.0411495
296;calc total;1;4.05245;4.05245;4.05245
296;total;1;7.82135;7.82135;7.82135
265;initialize;1;3.47488;3.47488;3.47488
265;async;100;0.000717169;0.000163794;0.00122986
265;inner;100;0.0386554;0.0379031;0.0397708
265;wait;100;3.94945e-05;2.5938e-05;6.4728e-05
265;boundary;100;0.00107785;0.000592636;0.00143003
265;calc iter;100;0.0404915;0.0398331;0.0410585
265;calc total;1;4.05245;4.05245;4.05245
265;total;1;7.81467;7.81467;7.81467
297;initialize;1;3.46303;3.46303;3.46303
297;async;100;0.000725332;0.00019832;0.0012566
297;inner;100;0.0389149;0.0385422;0.0396104
297;wait;100;2.8441e-05;1.4772e-05;7.5769e-05
297;boundary;100;0.000816837;0.000619968;0.00105813
297;calc iter;100;0.0404866;0.0399911;0.0409283
297;calc total;1;4.05245;4.05245;4.05245
297;total;1;7.80275;7.80275;7.80275
266;initialize;1;3.46268;3.46268;3.46268
266;async;100;0.000790311;0.00012515;0.00138143
266;inner;100;0.0386232;0.0378186;0.0394278
266;wait;100;3.655e-05;2.4563e-05;0.000113989
266;boundary;100;0.00104364;0.000682587;0.00145314
266;calc iter;100;0.0404947;0.0396769;0.0409059
266;calc total;1;4.05245;4.05245;4.05245
266;total;1;7.80249;7.80249;7.80249
298;initialize;1;3.46349;3.46349;3.46349
298;async;100;0.00069337;0.000146181;0.00111588
298;inner;100;0.0390639;0.0387344;0.0398455
298;wait;100;2.20075e-05;1.4489e-05;5.9962e-05
298;boundary;100;0.000711351;0.000576258;0.00104227
298;calc iter;100;0.0404915;0.0398605;0.041002
298;calc total;1;4.05245;4.05245;4.05245
298;total;1;7.80318;7.80318;7.80318
267;initialize;1;3.45856;3.45856;3.45856
267;async;100;0.000813595;0.000347193;0.00146637
267;inner;100;0.0388069;0.0381904;0.0396031
267;wait;100;2.94907e-05;1.6443e-05;6.3705e-05
267;boundary;100;0.000842188;0.000567028;0.00121687
267;calc iter;100;0.0404935;0.0401182;0.0410002
267;calc total;1;4.05245;4.05245;4.05245
267;total;1;7.79834;7.79834;7.79834
299;initialize;1;3.47746;3.47746;3.47746
299;async;100;0.000683502;0.000175102;0.00158391
299;inner;100;0.0390573;0.0386873;0.039816
299;wait;100;2.08045e-05;1.4643e-05;5.4742e-05
299;boundary;100;0.000729027;0.000560494;0.000932911
299;calc iter;100;0.040492;0.0398394;0.0413165
299;calc total;1;4.05245;4.05245;4.05245
299;total;1;7.81717;7.81717;7.81717
268;initialize;1;3.47816;3.47816;3.47816
268;async;100;0.000815527;0.000207522;0.00277317
268;inner;100;0.0388345;0.0378669;0.0397082
268;wait;100;2.80588e-05;1.419e-05;5.8076e-05
268;boundary;100;0.000815419;0.00052095;0.00138649
268;calc iter;100;0.0404948;0.0397625;0.0420021
268;calc total;1;4.05245;4.05245;4.05245
268;total;1;7.818;7.818;7.818
300;initialize;1;3.46012;3.46012;3.46012
300;async;100;0.000808481;0.00016942;0.00199615
300;inner;100;0.0389742;0.0385877;0.0400303
300;wait;100;2.06935e-05;1.509e-05;4.2817e-05
300;boundary;100;0.000686995;0.000536555;0.000972612
300;calc iter;100;0.0404914;0.0399634;0.0417869
300;calc total;1;4.05244;4.05244;4.05244
300;total;1;7.79982;7.79982;7.79982
269;initialize;1;3.45853;3.45853;3.45853
269;async;100;0.000503322;9.5998e-05;0.00203434
269;inner;100;0.0393426;0.038765;0.0400255
269;wait;100;1.92407e-05;1.2739e-05;3.6958e-05
269;boundary;100;0.000632074;0.000512458;0.000968848
269;calc iter;100;0.0404982;0.0399675;0.0416741
269;calc total;1;4.05245;4.05245;4.05245
269;total;1;7.79835;7.79835;7.79835
301;initialize;1;3.47053;3.47053;3.47053
301;async;100;0.00088147;0.000186153;0.00228737
301;inner;100;0.0388685;0.0384286;0.0398355
301;wait;100;2.52305e-05;1.442e-05;5.0585e-05
301;boundary;100;0.000717891;0.000511997;0.00106491
301;calc iter;100;0.0404942;0.039908;0.0415397
301;calc total;1;4.05245;4.05245;4.05245
301;total;1;7.81023;7.81023;7.81023
270;initialize;1;3.47414;3.47414;3.47414
270;async;100;0.000974255;0.000392301;0.0025122
270;inner;100;0.0387448;0.0381747;0.0394814
270;wait;100;2.67913e-05;1.5317e-05;8.3931e-05
270;boundary;100;0.000748759;0.00053529;0.00109719
270;calc iter;100;0.0404956;0.0397879;0.0414983
270;calc total;1;4.05245;4.05245;4.05245
270;total;1;7.81394;7.81394;7.81394
302;initialize;1;3.4592;3.4592;3.4592
302;async;100;0.00101167;0.000109756;0.00176969
302;inner;100;0.0387493;0.0380841;0.0398255
302;wait;100;2.14162e-05;1.5489e-05;4.8778e-05
302;boundary;100;0.000718948;0.000515334;0.000962819
302;calc iter;100;0.0405026;0.0398456;0.0412942
302;calc total;1;4.05245;4.05245;4.05245
302;total;1;7.79888;7.79888;7.79888
271;initialize;1;3.46697;3.46697;3.46697
271;async;100;0.00102443;0.000109718;0.00218998
271;inner;100;0.0388252;0.038316;0.0396021
271;wait;100;2.10362e-05;1.3874e-05;6.6842e-05
271;boundary;100;0.000630188;0.000506029;0.00118954
271;calc iter;100;0.040502;0.0398094;0.0413482
271;calc total;1;4.05246;4.05246;4.05246
271;total;1;7.80677;7.80677;7.80677
303;initialize;1;3.45924;3.45924;3.45924
303;async;100;0.00132181;0.000452158;0.00194536
303;inner;100;0.0382963;0.0375681;0.0396589
303;wait;100;2.17841e-05;1.453e-05;7.1538e-05
303;boundary;100;0.000866906;0.000487402;0.00110844
303;calc iter;100;0.0405086;0.0393946;0.0412372
303;calc total;1;4.05245;4.05245;4.05245
303;total;1;7.79894;7.79894;7.79894
272;initialize;1;3.46256;3.46256;3.46256
272;async;100;0.00139336;0.000482379;0.00239933
272;inner;100;0.0381897;0.0374357;0.0395877
272;wait;100;1.99578e-05;1.3016e-05;7.3685e-05
272;boundary;100;0.000906979;0.000480204;0.00136262
272;calc iter;100;0.0405114;0.0398106;0.0412536
272;calc total;1;4.05245;4.05245;4.05245
272;total;1;7.80237;7.80237;7.80237
304;initialize;1;3.47229;3.47229;3.47229
304;async;100;0.00123203;0.000246295;0.00190597
304;inner;100;0.0384213;0.0377666;0.0397882
304;wait;100;2.16261e-05;1.3039e-05;5.7699e-05
304;boundary;100;0.00083259;0.000477852;0.00109122
304;calc iter;100;0.0405087;0.0396263;0.0411406
304;calc total;1;4.05244;4.05244;4.05244
304;total;1;7.81199;7.81199;7.81199
273;initialize;1;3.45732;3.45732;3.45732
273;async;100;0.00113495;0.000300981;0.00189045
273;inner;100;0.0386687;0.0379707;0.039749
273;wait;100;1.70227e-05;1.2943e-05;5.8048e-05
273;boundary;100;0.000685993;0.00048123;0.00114793
273;calc iter;100;0.0405079;0.0394766;0.0411509
273;calc total;1;4.05245;4.05245;4.05245
273;total;1;7.79714;7.79714;7.79714
305;initialize;1;3.4579;3.4579;3.4579
305;async;100;0.00121627;0.000259225;0.00203498
305;inner;100;0.038534;0.0378731;0.0393964
305;wait;100;2.25917e-05;1.5226e-05;0.000105323
305;boundary;100;0.000728148;0.000507118;0.00116168
305;calc iter;100;0.0405024;0.0398756;0.041303
305;calc total;1;4.05244;4.05244;4.05244
305;total;1;7.79761;7.79761;7.79761
274;initialize;1;3.46262;3.46262;3.46262
274;async;100;0.00091683;0.000195814;0.00192727
274;inner;100;0.0389606;0.0384196;0.0397881
274;wait;100;1.92479e-05;1.3474e-05;4.6303e-05
274;boundary;100;0.000607443;0.000504641;0.000968008
274;calc iter;100;0.0405051;0.039872;0.0410238
274;calc total;1;4.05245;4.05245;4.05245
274;total;1;7.8024;7.8024;7.8024
306;initialize;1;3.46006;3.46006;3.46006
306;async;100;0.00113778;0.000214768;0.00226505
306;inner;100;0.0385538;0.0380656;0.039467
306;wait;100;2.85468e-05;1.688e-05;7.972e-05
306;boundary;100;0.000776755;0.000560072;0.00129095
306;calc iter;100;0.0404982;0.0399259;0.0411925
306;calc total;1;4.05244;4.05244;4.05244
306;total;1;7.79978;7.79978;7.79978
275;initialize;1;3.46252;3.46252;3.46252
275;async;100;0.000671298;0.000118035;0.00172212
275;inner;100;0.0389505;0.038465;0.0397942
275;wait;100;2.88349e-05;1.4172e-05;4.4988e-05
275;boundary;100;0.000847215;0.000535218;0.00133708
275;calc iter;100;0.0404991;0.0398585;0.0413253
275;calc total;1;4.05244;4.05244;4.05244
275;total;1;7.80236;7.80236;7.80236
307;initialize;1;3.45781;3.45781;3.45781
307;async;100;0.000941014;0.000207907;0.00195763
307;inner;100;0.0384003;0.0377219;0.0395266
307;wait;100;3.58333e-05;2.2099e-05;8.1955e-05
307;boundary;100;0.00111309;0.00058124;0.0015196
307;calc iter;100;0.0404918;0.0397071;0.0412331
307;calc total;1;4.05244;4.05244;4.05244
307;total;1;7.79752;7.79752;7.79752
276;initialize;1;3.46094;3.46094;3.46094
276;async;100;0.000566829;0.00016612;0.00144984
276;inner;100;0.0390302;0.0385213;0.0398891
276;wait;100;3.0777e-05;1.7333e-05;5.3648e-05
276;boundary;100;0.000865954;0.000575159;0.00124973
276;calc iter;100;0.0404947;0.0399674;0.0410978
276;calc total;1;4.05244;4.05244;4.05244
276;total;1;7.80074;7.80074;7.80074
308;initialize;1;3.46329;3.46329;3.46329
308;async;100;0.000806041;0.00010844;0.00229812
308;inner;100;0.0384757;0.0376958;0.0396985
308;wait;100;3.91359e-05;1.473e-05;6.4502e-05
308;boundary;100;0.00116029;0.000508711;0.00155993
308;calc iter;100;0.0404829;0.0398043;0.042216
308;calc total;1;4.05245;4.05245;4.05245
308;total;1;7.80303;7.80303;7.80303
277;initialize;1;3.46974;3.46974;3.46974
277;async;100;0.000582812;0.000170052;0.00125418
277;inner;100;0.0389349;0.0382099;0.03975
277;wait;100;3.42614e-05;1.6309e-05;6.5179e-05
277;boundary;100;0.000942419;0.000595488;0.00146478
277;calc iter;100;0.0404958;0.0399948;0.0411148
277;calc total;1;4.05244;4.05244;4.05244
277;total;1;7.80954;7.80954;7.80954
309;initialize;1;3.45881;3.45881;3.45881
309;async;100;0.000628914;0.00011944;0.0014259
309;inner;100;0.038832;0.0382185;0.0399641
309;wait;100;3.16117e-05;1.5282e-05;4.7767e-05
309;boundary;100;0.000989476;0.000526465;0.00140772
309;calc iter;100;0.0404831;0.040044;0.0412995
309;calc total;1;4.05245;4.05245;4.05245
309;total;1;7.79855;7.79855;7.79855
278;initialize;1;3.46251;3.46251;3.46251
278;async;100;0.000460115;0.000102023;0.00114713
278;inner;100;0.0390897;0.0384074;0.0399497
278;wait;100;3.09731e-05;1.5654e-05;4.8824e-05
278;boundary;100;0.000915285;0.000568349;0.00142074
278;calc iter;100;0.0404974;0.0400903;0.0411892
278;calc total;1;4.05244;4.05244;4.05244
278;total;1;7.80231;7.80231;7.80231
310;initialize;1;3.45764;3.45764;3.45764
310;async;100;0.000813061;0.000125096;0.00167961
310;inner;100;0.0386821;0.037812;0.0397497
310;wait;100;3.24972e-05;1.6526e-05;5.9176e-05
310;boundary;100;0.000955429;0.000579476;0.00139985
310;calc iter;100;0.0404841;0.0401193;0.0412721
310;calc total;1;4.05244;4.05244;4.05244
310;total;1;7.79734;7.79734;7.79734
279;initialize;1;3.47916;3.47916;3.47916
279;async;100;0.00042632;0.000106798;0.00122605
279;inner;100;0.0390831;0.0385002;0.0399239
279;wait;100;3.54823e-05;2.1182e-05;5.5527e-05
279;boundary;100;0.000947268;0.000576574;0.00124785
279;calc iter;100;0.0404936;0.0400314;0.0412642
279;calc total;1;4.05244;4.05244;4.05244
279;total;1;7.81896;7.81896;7.81896
311;initialize;1;3.47541;3.47541;3.47541
311;async;100;0.000684886;0.00010701;0.00187953
311;inner;100;0.0389724;0.038235;0.0399658
311;wait;100;2.77693e-05;1.6034e-05;4.538e-05
311;boundary;100;0.000801267;0.000534459;0.00119746
311;calc iter;100;0.0404874;0.0400094;0.0412728
311;calc total;1;4.05244;4.05244;4.05244
311;total;1;7.81511;7.81511;7.81511
280;initialize;1;3.45737;3.45737;3.45737
280;async;100;0.000529154;0.000130304;0.00105645
280;inner;100;0.0389887;0.0385891;0.0396621
280;wait;100;3.29886e-05;1.9158e-05;9.1394e-05
280;boundary;100;0.000938627;0.000601392;0.00136875
280;calc iter;100;0.0404905;0.0400217;0.0410426
280;calc total;1;4.05244;4.05244;4.05244
280;total;1;7.79716;7.79716;7.79716
281;initialize;1;3.48315;3.48315;3.48315
281;async;100;0.000515665;9.9966e-05;0.00114256
281;inner;100;0.0389985;0.0385047;0.0397384
281;wait;100;3.35083e-05;2.2e-05;6.4447e-05
281;boundary;100;0.00094391;0.000632495;0.0013786
281;calc iter;100;0.0404929;0.0398504;0.0410858
281;calc total;1;4.05244;4.05244;4.05244
281;total;1;7.82295;7.82295;7.82295
282;initialize;1;3.45988;3.45988;3.45988
282;async;100;0.000622469;0.000131014;0.00177427
282;inner;100;0.0390246;0.0386926;0.0397458
282;wait;100;2.98882e-05;1.5978e-05;7.0957e-05
282;boundary;100;0.0008174;0.000557023;0.00117326
282;calc iter;100;0.0404959;0.0399897;0.0413433
282;calc total;1;4.05244;4.05244;4.05244
282;total;1;7.79968;7.79968;7.79968
283;initialize;1;3.47406;3.47406;3.47406
283;async;100;0.000534109;0.000104679;0.0019038
283;inner;100;0.0392351;0.0386819;0.0398125
283;wait;100;2.10893e-05;1.3662e-05;6.3264e-05
283;boundary;100;0.000707401;0.000539061;0.00099096
283;calc iter;100;0.0404986;0.0399527;0.04168
283;calc total;1;4.05244;4.05244;4.05244
283;total;1;7.81387;7.81387;7.81387
284;initialize;1;3.47398;3.47398;3.47398
284;async;100;0.000385584;0.000124266;0.00169705
284;inner;100;0.0393558;0.0389739;0.0398402
284;wait;100;1.90583e-05;1.3961e-05;6.0907e-05
284;boundary;100;0.00073781;0.000523288;0.00102242
284;calc iter;100;0.0404996;0.0399375;0.0419777
284;calc total;1;4.05244;4.05244;4.05244
284;total;1;7.8138;7.8138;7.8138
285;initialize;1;3.46249;3.46249;3.46249
285;async;100;0.000469054;0.000131817;0.00204428
285;inner;100;0.0392505;0.0387538;0.0401016
285;wait;100;1.93988e-05;1.3349e-05;3.8809e-05
285;boundary;100;0.000758995;0.000532138;0.00114195
285;calc iter;100;0.0404993;0.0399281;0.0418876
285;calc total;1;4.05244;4.05244;4.05244
285;total;1;7.80229;7.80229;7.80229
286;initialize;1;3.47524;3.47524;3.47524
286;async;100;0.000646254;0.00017796;0.00190683
286;inner;100;0.0390193;0.0385167;0.0400351
286;wait;100;2.04533e-05;1.41e-05;4.2418e-05
286;boundary;100;0.00081644;0.000491374;0.00127428
286;calc iter;100;0.0405039;0.0396295;0.0420293
286;calc total;1;4.05244;4.05244;4.05244
286;total;1;7.81503;7.81503;7.81503
287;initialize;1;3.47051;3.47051;3.47051
287;async;100;0.000648258;0.00013302;0.00170978
287;inner;100;0.0388627;0.0383704;0.0399733
287;wait;100;2.18817e-05;1.3689e-05;4.1287e-05
287;boundary;100;0.000971867;0.000486771;0.00139251
287;calc iter;100;0.0405065;0.0397482;0.041662
287;calc total;1;4.05244;4.05244;4.05244
287;total;1;7.81029;7.81029;7.81029
167;initialize;1;3.47299;3.47299;3.47299
167;async;100;0.00100961;0.000369522;0.00204036
167;inner;100;0.0383022;0.0377107;0.0394843
167;wait;100;3.79346e-05;2.3986e-05;6.3601e-05
167;boundary;100;0.0011498;0.000579;0.00140499
167;calc iter;100;0.0405009;0.0396707;0.0415293
167;calc total;1;4.05245;4.05245;4.05245
167;total;1;7.80485;7.80485;7.80485
343;initialize;1;3.49052;3.49052;3.49052
343;async;100;0.000367688;0.000102308;0.00204688
343;inner;100;0.0393431;0.0389597;0.0400859
343;wait;100;2.36716e-05;1.5659e-05;4.318e-05
343;boundary;100;0.000762688;0.000509977;0.00105153
343;calc iter;100;0.0404981;0.04004;0.0421856
360;initialize;1;3.4707;3.4707;3.4707
360;async;100;0.000719916;0.000151453;0.00218649
360;inner;100;0.0389486;0.0384944;0.0399149
360;wait;100;2.13674e-05;1.3464e-05;4.1275e-05
360;boundary;100;0.000798984;0.000495966;0.00107437
360;calc iter;100;0.0404904;0.039752;0.0420122
360;calc total;1;4.05245;4.05245;4.05245
360;total;1;7.81055;7.81055;7.81055
343;calc total;1;4.05244;4.05244;4.05244
343;total;1;7.82165;7.82165;7.82165
361;initialize;1;3.47533;3.47533;3.47533
361;async;100;0.000824731;0.000186183;0.00212601
361;inner;100;0.0388052;0.0383603;0.0398223
361;wait;100;2.36662e-05;1.4575e-05;5.7667e-05
361;boundary;100;0.000834311;0.000498222;0.00106173
361;calc iter;100;0.0404896;0.0397796;0.0417579
361;calc total;1;4.05244;4.05244;4.05244
361;total;1;7.81515;7.81515;7.81515
344;initialize;1;3.47222;3.47222;3.47222
344;async;100;0.00055623;0.000156317;0.0021757
344;inner;100;0.0391012;0.0386758;0.0398773
344;wait;100;2.61179e-05;1.5957e-05;6.3025e-05
344;boundary;100;0.000813611;0.000500398;0.00111776
344;calc iter;100;0.0404986;0.039867;0.0420654
344;calc total;1;4.05244;4.05244;4.05244
344;total;1;7.80335;7.80335;7.80335
362;initialize;1;3.47738;3.47738;3.47738
362;async;100;0.000806922;0.000215956;0.00201464
362;inner;100;0.0387794;0.0382837;0.0398593
362;wait;100;2.18431e-05;1.2934e-05;4.3362e-05
362;boundary;100;0.000881803;0.000477784;0.00106319
362;calc iter;100;0.0404916;0.0399741;0.0416033
362;calc total;1;4.05245;4.05245;4.05245
362;total;1;7.8172;7.8172;7.8172
345;initialize;1;3.47222;3.47222;3.47222
345;async;100;0.000437393;0.000103619;0.0019549
345;inner;100;0.0391877;0.0387843;0.0400886
345;wait;100;2.4631e-05;1.5035e-05;3.9095e-05
345;boundary;100;0.000846932;0.000504465;0.00116674
345;calc iter;100;0.0404981;0.0398564;0.0419793
345;calc total;1;4.05244;4.05244;4.05244
345;total;1;7.80335;7.80335;7.80335
363;initialize;1;3.47535;3.47535;3.47535
363;async;100;0.000820786;0.000196144;0.00177432
363;inner;100;0.0387296;0.0382914;0.0397325
363;wait;100;2.32867e-05;1.3165e-05;6.8896e-05
363;boundary;100;0.000916625;0.000484185;0.00113627
363;calc iter;100;0.0404917;0.039842;0.0417404
363;calc total;1;4.05245;4.05245;4.05245
363;total;1;7.8152;7.8152;7.8152
346;initialize;1;3.47359;3.47359;3.47359
346;async;100;0.000395831;0.000114145;0.00118425
346;inner;100;0.0391567;0.0387146;0.0399237
346;wait;100;2.44557e-05;1.5428e-05;6.9066e-05
346;boundary;100;0.000920893;0.000499555;0.00154662
346;calc iter;100;0.0404991;0.0398665;0.0418837
346;calc total;1;4.05244;4.05244;4.05244
346;total;1;7.80473;7.80473;7.80473
364;initialize;1;3.47742;3.47742;3.47742
364;async;100;0.00088232;0.000179908;0.00185319
364;inner;100;0.0387853;0.0383494;0.0397182
364;wait;100;2.05019e-05;1.35e-05;7.7875e-05
364;boundary;100;0.000799532;0.000507865;0.00108704
364;calc iter;100;0.0404889;0.0397316;0.0414538
364;calc total;1;4.05244;4.05244;4.05244
364;total;1;7.81726;7.81726;7.81726
347;initialize;1;3.46665;3.46665;3.46665
347;async;100;0.000501752;0.000152777;0.00108451
347;inner;100;0.0389995;0.0385075;0.0399285
347;wait;100;2.38243e-05;1.3079e-05;6.0828e-05
347;boundary;100;0.000973904;0.000485291;0.00129449
347;calc iter;100;0.0405003;0.0399034;0.0413389
347;calc total;1;4.05244;4.05244;4.05244
347;total;1;7.79776;7.79776;7.79776
365;initialize;1;3.49302;3.49302;3.49302
365;async;100;0.000663861;0.000142259;0.00147955
365;inner;100;0.0390375;0.0386136;0.0397712
365;wait;100;2.41091e-05;1.618e-05;6.8201e-05
365;boundary;100;0.000754819;0.000546187;0.00109848
365;calc iter;100;0.0404811;0.0399238;0.0412975
365;calc total;1;4.05245;4.05245;4.05245
365;total;1;7.83281;7.83281;7.83281
348;initialize;1;3.48583;3.48583;3.48583
348;async;100;0.00119956;0.00033259;0.00201438
348;inner;100;0.0385428;0.0377534;0.0396138
348;wait;100;1.75235e-05;1.3599e-05;5.1959e-05
348;boundary;100;0.000733644;0.000482434;0.0013881
348;calc iter;100;0.0404951;0.0394614;0.0415518
348;calc total;1;4.05244;4.05244;4.05244
348;total;1;7.81692;7.81692;7.81692
366;initialize;1;3.46481;3.46481;3.46481
366;async;100;0.000659232;0.000146576;0.00144816
366;inner;100;0.0389359;0.0385092;0.0398871
366;wait;100;2.88317e-05;1.4445e-05;5.2387e-05
366;boundary;100;0.000854731;0.000582496;0.00103984
366;calc iter;100;0.04048;0.0400034;0.0415432
366;calc total;1;4.05245;4.05245;4.05245
366;total;1;7.80463;7.80463;7.80463
349;initialize;1;3.47313;3.47313;3.47313
349;async;100;0.00118935;0.000513521;0.00184519
349;inner;100;0.0387072;0.0381284;0.0394404
349;wait;100;1.99947e-05;1.3922e-05;8.4805e-05
349;boundary;100;0.000574138;0.000483028;0.000988179
349;calc iter;100;0.0404917;0.039896;0.0411926
349;calc total;1;4.05244;4.05244;4.05244
349;total;1;7.80423;7.80423;7.80423
367;initialize;1;3.47457;3.47457;3.47457
367;async;100;0.000358883;0.000110184;0.00083681
367;inner;100;0.0392636;0.038842;0.0401695
367;wait;100;2.68135e-05;1.7377e-05;4.2104e-05
367;boundary;100;0.000832341;0.000530168;0.00128838
367;calc iter;100;0.0404827;0.0398971;0.0421456
367;calc total;1;4.05245;4.05245;4.05245
367;total;1;7.81436;7.81436;7.81436
350;initialize;1;3.49869;3.49869;3.49869
350;async;100;0.000910218;0.000394732;0.00155282
350;inner;100;0.038975;0.0385373;0.0396028
350;wait;100;2.02434e-05;1.3616e-05;5.2403e-05
350;boundary;100;0.000580023;0.000493393;0.000847508
350;calc iter;100;0.0404865;0.04;0.0410742
350;calc total;1;4.05244;4.05244;4.05244
350;total;1;7.82978;7.82978;7.82978
368;initialize;1;3.4774;3.4774;3.4774
368;async;100;0.000747733;0.000125373;0.00195328
368;inner;100;0.0386294;0.0378377;0.0397791
368;wait;100;3.57743e-05;1.4759e-05;5.8401e-05
368;boundary;100;0.00106253;0.000599305;0.00137422
368;calc iter;100;0.0404768;0.0398925;0.0413827
368;calc total;1;4.05244;4.05244;4.05244
368;total;1;7.81721;7.81721;7.81721
351;initialize;1;3.4643;3.4643;3.4643
351;async;100;0.000954533;0.000391866;0.00174564
351;inner;100;0.0388566;0.0383866;0.0395161
351;wait;100;2.39375e-05;1.4797e-05;6.3178e-05
351;boundary;100;0.00065074;0.000495011;0.00107743
351;calc iter;100;0.040487;0.0401165;0.041144
351;calc total;1;4.05244;4.05244;4.05244
351;total;1;7.79538;7.79538;7.79538
369;initialize;1;3.47071;3.47071;3.47071
369;async;100;0.000661379;0.000108861;0.00122763
369;inner;100;0.0388324;0.0381765;0.0398042
369;wait;100;3.16754e-05;2.0725e-05;5.7471e-05
369;boundary;100;0.000949832;0.000616442;0.00131711
369;calc iter;100;0.0404767;0.0398932;0.04101
369;calc total;1;4.05244;4.05244;4.05244
369;total;1;7.8105;7.8105;7.8105
352;initialize;1;3.46544;3.46544;3.46544
352;async;100;0.00084143;0.000346349;0.00173907
352;inner;100;0.0387395;0.0378632;0.0395419
352;wait;100;3.2436e-05;1.4586e-05;5.8042e-05
352;boundary;100;0.000869974;0.000484652;0.00155716
352;calc iter;100;0.0404848;0.0398167;0.0411563
352;calc total;1;4.05244;4.05244;4.05244
352;total;1;7.79653;7.79653;7.79653
370;initialize;1;3.48766;3.48766;3.48766
370;async;100;0.000599083;0.000128607;0.00135497
370;inner;100;0.0387524;0.0383466;0.0396907
370;wait;100;3.6633e-05;2.8086e-05;8.3981e-05
370;boundary;100;0.00108605;0.000644858;0.00136911
370;calc iter;100;0.0404753;0.0399718;0.0410343
370;calc total;1;4.05244;4.05244;4.05244
370;total;1;7.82749;7.82749;7.82749
353;initialize;1;3.46551;3.46551;3.46551
353;async;100;0.000693382;0.000190913;0.00144375
353;inner;100;0.038801;0.0381575;0.0396478
353;wait;100;3.4614e-05;2.3948e-05;5.0954e-05
353;boundary;100;0.000954751;0.000559261;0.00138437
353;calc iter;100;0.0404848;0.0400233;0.0413042
353;calc total;1;4.05244;4.05244;4.05244
353;total;1;7.79661;7.79661;7.79661
371;initialize;1;3.46972;3.46972;3.46972
371;async;100;0.000657435;0.000175536;0.00115724
371;inner;100;0.0385506;0.0380637;0.0396708
371;wait;100;4.37513e-05;2.9318e-05;7.731e-05
371;boundary;100;0.00122007;0.000643608;0.00151826
371;calc iter;100;0.0404736;0.0399253;0.0409292
371;calc total;1;4.05244;4.05244;4.05244
371;total;1;7.80953;7.80953;7.80953
354;initialize;1;3.46657;3.46657;3.46657
354;async;100;0.000740432;0.000352209;0.00152539
354;inner;100;0.0387434;0.0379405;0.0395852
354;wait;100;3.60614e-05;2.3597e-05;7.1518e-05
354;boundary;100;0.000963374;0.000582683;0.00154514
354;calc iter;100;0.0404843;0.0399323;0.0412692
354;calc total;1;4.05244;4.05244;4.05244
354;total;1;7.79768;7.79768;7.79768
372;initialize;1;3.46301;3.46301;3.46301
372;async;100;0.000538157;0.000102225;0.00125792
372;inner;100;0.0389856;0.0383434;0.0397563
372;wait;100;3.29079e-05;1.9562e-05;6.385e-05
372;boundary;100;0.000924172;0.000530547;0.00152102
372;calc iter;100;0.0404821;0.0397036;0.0412355
372;calc total;1;4.05244;4.05244;4.05244
372;total;1;7.8028;7.8028;7.8028
355;initialize;1;3.47027;3.47027;3.47027
355;async;100;0.000894737;0.000508799;0.00185051
355;inner;100;0.0385677;0.0378043;0.0395756
355;wait;100;3.62921e-05;2.2779e-05;5.2118e-05
355;boundary;100;0.000983186;0.000573207;0.00150098
355;calc iter;100;0.0404833;0.0399368;0.0414181
355;calc total;1;4.05244;4.05244;4.05244
355;total;1;7.80137;7.80137;7.80137
373;initialize;1;3.46407;3.46407;3.46407
373;async;100;0.000455154;0.000100552;0.00159982
373;inner;100;0.039038;0.0383577;0.0396222
356;initialize;1;3.4642;3.4642;3.4642
356;async;100;0.000617043;0.00015861;0.00171047
356;inner;100;0.0391491;0.0384388;0.0398318
356;wait;100;2.50174e-05;1.5431e-05;4.7822e-05
356;boundary;100;0.000693298;0.000493211;0.00127979
356;calc iter;100;0.0404855;0.0398377;0.0414538
356;calc total;1;4.05244;4.05244;4.05244
356;total;1;7.79529;7.79529;7.79529
373;wait;100;3.44905e-05;1.6355e-05;0.00011441
373;boundary;100;0.00095247;0.000511429;0.00142035
373;calc iter;100;0.0404816;0.0398197;0.0416665
373;calc total;1;4.05244;4.05244;4.05244
373;total;1;7.8039;7.8039;7.8039
374;initialize;1;3.46473;3.46473;3.46473
374;async;100;0.000532356;9.8998e-05;0.00143346
374;inner;100;0.0390503;0.0382635;0.039735
374;wait;100;3.23524e-05;1.6093e-05;6.0224e-05
374;boundary;100;0.000865403;0.000506828;0.00134152
374;calc iter;100;0.0404816;0.0399101;0.0412804
374;calc total;1;4.05244;4.05244;4.05244
374;total;1;7.80454;7.80454;7.80454
375;initialize;1;3.46475;3.46475;3.46475
375;async;100;0.000787884;0.00028691;0.00188711
375;inner;100;0.0388627;0.0381474;0.0394819
375;wait;100;3.02768e-05;1.6164e-05;7.8435e-05
375;boundary;100;0.000800447;0.000508133;0.00139777
375;calc iter;100;0.0404824;0.0399517;0.0413673
375;calc total;1;4.05244;4.05244;4.05244
375;total;1;7.80454;7.80454;7.80454
376;initialize;1;3.46679;3.46679;3.46679
376;async;100;0.000636422;9.9014e-05;0.00196393
376;inner;100;0.039199;0.0386123;0.0398403
376;wait;100;2.17174e-05;1.406e-05;3.9708e-05
376;boundary;100;0.000624349;0.0005002;0.00118552
376;calc iter;100;0.0404823;0.039912;0.0412335
376;calc total;1;4.05244;4.05244;4.05244
376;total;1;7.8066;7.8066;7.8066
377;initialize;1;3.4799;3.4799;3.4799
377;async;100;0.000833713;0.000102071;0.00204476
377;inner;100;0.0390138;0.0383409;0.0396424
377;wait;100;2.15865e-05;1.4062e-05;7.0267e-05
377;boundary;100;0.000616782;0.00049478;0.000950278
377;calc iter;100;0.0404868;0.0400558;0.0414722
377;calc total;1;4.05245;4.05245;4.05245
377;total;1;7.8197;7.8197;7.8197
378;initialize;1;3.4698;3.4698;3.4698
378;async;100;0.00105366;0.000221362;0.00198713
378;inner;100;0.0388141;0.0383037;0.0396079
378;wait;100;2.0655e-05;1.3532e-05;7.4631e-05
378;boundary;100;0.000595498;0.000500371;0.000913274
378;calc iter;100;0.040485;0.0398351;0.0411794
378;calc total;1;4.05244;4.05244;4.05244
378;total;1;7.8096;7.8096;7.8096
379;initialize;1;3.46472;3.46472;3.46472
379;async;100;0.00104836;0.000278952;0.00169943
379;inner;100;0.0388077;0.0381764;0.0394584
379;wait;100;1.93869e-05;1.4139e-05;8.408e-05
379;boundary;100;0.000608226;0.000494251;0.00107286
379;calc iter;100;0.040485;0.0397972;0.0415375
379;calc total;1;4.05244;4.05244;4.05244
379;total;1;7.80455;7.80455;7.80455
380;initialize;1;3.48021;3.48021;3.48021
380;async;100;0.00066906;0.000109083;0.00183535
380;inner;100;0.0391711;0.0387003;0.0398834
380;wait;100;2.23646e-05;1.4525e-05;4.1578e-05
380;boundary;100;0.000619286;0.000503941;0.000899465
380;calc iter;100;0.0404829;0.0398353;0.0412667
380;calc total;1;4.05244;4.05244;4.05244
380;total;1;7.82004;7.82004;7.82004
381;initialize;1;3.46282;3.46282;3.46282
381;async;100;0.000548393;0.00010631;0.00207883
381;inner;100;0.0391864;0.0385726;0.0398231
381;wait;100;2.80891e-05;1.5719e-05;5.2012e-05
381;boundary;100;0.000717447;0.00050434;0.00111786
381;calc iter;100;0.0404812;0.0398946;0.041597
381;calc total;1;4.05245;4.05245;4.05245
381;total;1;7.80261;7.80261;7.80261
382;initialize;1;3.4687;3.4687;3.4687
382;async;100;0.000515528;0.000102856;0.00209651
382;inner;100;0.0390871;0.038396;0.0397184
382;wait;100;3.24903e-05;1.5666e-05;5.9891e-05
382;boundary;100;0.000843134;0.000530398;0.00124969
382;calc iter;100;0.0404792;0.0395917;0.0420637
382;calc total;1;4.05244;4.05244;4.05244
382;total;1;7.80849;7.80849;7.80849
187;initialize;1;3.46354;3.46354;3.46354
187;async;100;0.000210911;0.00014734;0.000507548
187;inner;100;0.0392661;0.0390021;0.0401426
187;wait;100;2.51449e-05;1.3852e-05;3.9211e-05
187;boundary;100;0.00101587;0.000475136;0.00118156
187;calc iter;100;0.0405196;0.0398355;0.0412479
187;calc total;1;4.05245;4.05245;4.05245
187;total;1;7.80332;7.80332;7.80332
188;initialize;1;3.46977;3.46977;3.46977
188;async;100;0.000607576;0.000156356;0.00125493
188;inner;100;0.0389862;0.0384766;0.0401705
188;wait;100;2.13306e-05;1.5274e-05;4.034e-05
188;boundary;100;0.000900199;0.000481406;0.00108237
188;calc iter;100;0.0405168;0.0398154;0.0412335
188;calc total;1;4.05245;4.05245;4.05245
188;total;1;7.80957;7.80957;7.80957
189;initialize;1;3.4877;3.4877;3.4877
189;async;100;0.000673565;0.000152269;0.001588
189;inner;100;0.0390787;0.038657;0.0399178
189;wait;100;1.87172e-05;1.3885e-05;4.0724e-05
189;boundary;100;0.000740448;0.000514176;0.000966719
189;calc iter;100;0.0405125;0.0398861;0.0411356
189;calc total;1;4.05245;4.05245;4.05245
189;total;1;7.82748;7.82748;7.82748
190;initialize;1;3.48215;3.48215;3.48215
190;async;100;0.000635097;0.000119569;0.00126461
190;inner;100;0.0391368;0.038671;0.0398997
190;wait;100;2.30517e-05;1.7069e-05;4.1513e-05
190;boundary;100;0.000710034;0.000563993;0.000951338
190;calc iter;100;0.0405061;0.0400343;0.04105
190;calc total;1;4.05245;4.05245;4.05245
190;total;1;7.82194;7.82194;7.82194
191;initialize;1;3.47781;3.47781;3.47781
191;async;100;0.000671214;0.000285216;0.00130943
191;inner;100;0.0387856;0.0383396;0.0396485
191;wait;100;3.6379e-05;2.4764e-05;7.4636e-05
191;boundary;100;0.00100774;0.000681939;0.0012895
191;calc iter;100;0.0405024;0.0399477;0.0410995
191;calc total;1;4.05244;4.05244;4.05244
191;total;1;7.81762;7.81762;7.81762
263;initialize;1;3.48124;3.48124;3.48124
263;async;100;0.000966141;0.000295948;0.0017659
263;inner;100;0.0383546;0.0376524;0.0390866
263;wait;100;4.27999e-05;2.3854e-05;0.000102373
263;boundary;100;0.00113077;0.000652277;0.00161218
263;calc iter;100;0.0404959;0.0398828;0.0414159
263;calc total;1;4.05245;4.05245;4.05245
263;total;1;7.82112;7.82112;7.82112
334;initialize;1;3.46321;3.46321;3.46321
334;async;100;0.000483163;0.000118881;0.00114956
334;inner;100;0.0391452;0.0388062;0.0399003
334;wait;100;2.92707e-05;1.9348e-05;5.413e-05
334;boundary;100;0.000833806;0.000602145;0.00107417
334;calc iter;100;0.0404927;0.0398898;0.0410639
334;calc total;1;4.05245;4.05245;4.05245
334;total;1;7.8031;7.8031;7.8031
335;initialize;1;3.46316;3.46316;3.46316
335;async;100;0.000444897;0.000101823;0.00139722
335;inner;100;0.0390853;0.0384316;0.039738
335;wait;100;3.22257e-05;2.019e-05;7.604e-05
335;boundary;100;0.000932738;0.000563983;0.00135918
335;calc iter;100;0.0404963;0.0400293;0.0414088
335;calc total;1;4.05245;4.05245;4.05245
335;total;1;7.80306;7.80306;7.80306
357;initialize;1;3.47973;3.47973;3.47973
357;async;100;0.000799507;0.000292761;0.00244626
357;inner;100;0.0388271;0.0380423;0.0393851
357;wait;100;3.37606e-05;1.7743e-05;0.000112498
357;boundary;100;0.000823217;0.00051805;0.00138843
357;calc iter;100;0.0404849;0.039928;0.0418729
357;calc total;1;4.05244;4.05244;4.05244
357;total;1;7.81083;7.81083;7.81083
358;initialize;1;3.47026;3.47026;3.47026
358;async;100;0.000917535;0.000398806;0.00240649
358;inner;100;0.0388485;0.0381455;0.0395732
358;wait;100;2.58471e-05;1.5412e-05;5.4299e-05
358;boundary;100;0.000694176;0.000489308;0.0011289
358;calc iter;100;0.040487;0.0400436;0.0413472
358;calc total;1;4.05244;4.05244;4.05244
358;total;1;7.80135;7.80135;7.80135
359;initialize;1;3.46787;3.46787;3.46787
359;async;100;0.000818977;0.000340452;0.00232215
359;inner;100;0.0390624;0.0385112;0.0394966
359;wait;100;2.049e-05;1.4785e-05;7.477e-05
359;boundary;100;0.000585888;0.000489483;0.000996195
359;calc iter;100;0.0404886;0.0398544;0.0417178
359;calc total;1;4.05244;4.05244;4.05244
359;total;1;7.79896;7.79896;7.79896
383;initialize;1;3.46668;3.46668;3.46668
383;async;100;0.000494754;0.000100451;0.00137501
383;inner;100;0.0392311;0.0385076;0.0399424
383;wait;100;2.57744e-05;1.4848e-05;4.0399e-05
383;boundary;100;0.000728406;0.000503078;0.00136322
383;calc iter;100;0.0404811;0.0400486;0.0422043
383;calc total;1;4.05244;4.05244;4.05244
383;total;1;7.8065;7.8065;7.8065
DASH
InitEnergy=25.00000
EndEnergy=25.00000
DiffEnergy=-0.00000
Matrixspec: 55000 x 55000
Iterations: 100
# unit_id;function_name;num_calls;avg_runtime;min_runtime;max_runtime
0;initialize;1;3.46728;3.46728;3.46728
0;async;100;0.00093;0.00036;0.00210
0;inner;100;0.03885;0.03812;0.03948
0;wait;100;0.00003;0.00001;0.00009
24;initialize;1;3.45301;3.45301;3.45301
24;async;100;0.000781474;0.000226104;0.0018651
24;inner;100;0.0387176;0.0383375;0.0398691
24;wait;100;2.641e-05;1.4987e-05;5.1448e-05
24;boundary;100;0.000962776;0.000483744;0.00137449
24;calc iter;100;0.0404898;0.0398043;0.0416654
24;calc total;1;4.05138;4.05138;4.05138
24;total;1;7.76875;7.76875;7.76875
48;initialize;1;3.45347;3.45347;3.45347
48;async;100;0.000903161;0.000170403;0.00185233
48;inner;100;0.0385284;0.0379037;0.0398583
48;wait;100;3.13025e-05;1.4936e-05;5.3669e-05
48;boundary;100;0.00100581;0.000558909;0.00140036
48;calc iter;100;0.04047;0.0397877;0.0416809
48;calc total;1;4.05138;4.05138;4.05138
48;total;1;7.77773;7.77773;7.77773
49;initialize;1;3.4439;3.4439;3.4439
49;async;100;0.000985433;0.000196891;0.00157854
49;inner;100;0.0384728;0.0378204;0.039729
49;wait;100;3.03615e-05;1.4148e-05;5.0713e-05
49;boundary;100;0.000980903;0.000521912;0.00120082
49;calc iter;100;0.0404712;0.0396684;0.0411131
49;calc total;1;4.05138;4.05138;4.05138
49;total;1;7.76813;7.76813;7.76813
50;initialize;1;3.4504;3.4504;3.4504
50;async;100;0.00106656;0.000326456;0.00175701
50;inner;100;0.0383783;0.0376713;0.0394567
50;wait;100;3.02543e-05;1.3627e-05;8.3338e-05
50;boundary;100;0.000989809;0.000570281;0.00132195
50;calc iter;100;0.0404663;0.0399702;0.0410109
50;calc total;1;4.05138;4.05138;4.05138
50;total;1;7.7746;7.7746;7.7746
51;initialize;1;3.43269;3.43269;3.43269
51;async;100;0.00108121;0.00023104;0.00170218
51;inner;100;0.0385194;0.0379108;0.0397506
51;wait;100;2.4795e-05;1.4773e-05;4.7354e-05
51;boundary;100;0.000843923;0.000544499;0.00110009
51;calc iter;100;0.0404708;0.0399781;0.0412795
51;calc total;1;4.05138;4.05138;4.05138
51;total;1;7.75695;7.75695;7.75695
52;initialize;1;3.46237;3.46237;3.46237
52;async;100;0.00111993;0.00033914;0.00220983
52;inner;100;0.038245;0.0373828;0.0395558
52;wait;100;3.44512e-05;1.6972e-05;7.3613e-05
52;boundary;100;0.00106603;0.000564388;0.00153168
52;calc iter;100;0.0404671;0.0398287;0.0413851
52;calc total;1;4.05138;4.05138;4.05138
52;total;1;7.78659;7.78659;7.78659
53;initialize;1;3.44227;3.44227;3.44227
53;async;100;0.00130857;0.000320718;0.00264576
53;inner;100;0.0382069;0.0374633;0.0392077
53;wait;100;3.06947e-05;1.9427e-05;0.000102124
53;boundary;100;0.000924614;0.000652578;0.00157737
53;calc iter;100;0.0404724;0.0396708;0.0413763
53;calc total;1;4.05138;4.05138;4.05138
53;total;1;7.7665;7.7665;7.7665
54;initialize;1;3.45361;3.45361;3.45361
54;async;100;0.00108548;0.000299853;0.00220663
54;inner;100;0.0384206;0.0374068;0.0396791
54;wait;100;2.75936e-05;1.4916e-05;5.4521e-05
54;boundary;100;0.000949846;0.000564262;0.00154309
54;calc iter;100;0.0404849;0.0394935;0.0414492
54;calc total;1;4.05138;4.05138;4.05138
54;total;1;7.77781;7.77781;7.77781
55;initialize;1;3.43258;3.43258;3.43258
55;async;100;0.000935843;0.000195708;0.00178452
55;inner;100;0.0385783;0.0380711;0.039853
55;wait;100;2.85528e-05;1.4939e-05;5.2043e-05
55;boundary;100;0.000946255;0.000493048;0.00129047
55;calc iter;100;0.0404906;0.0393522;0.0416957
55;calc total;1;4.05138;4.05138;4.05138
55;total;1;7.75684;7.75684;7.75684
56;initialize;1;3.43706;3.43706;3.43706
56;async;100;0.00113775;0.000224675;0.00192839
56;inner;100;0.038431;0.0374199;0.0398253
56;wait;100;2.4781e-05;1.4506e-05;3.9269e-05
56;boundary;100;0.000900896;0.000477983;0.00119643
56;calc iter;100;0.0404962;0.0393656;0.0414948
56;calc total;1;4.05138;4.05138;4.05138
56;total;1;7.76132;7.76132;7.76132
57;initialize;1;3.43276;3.43276;3.43276
57;async;100;0.00120842;0.00032571;0.00233238
57;inner;100;0.0383008;0.0375421;0.0396404
57;wait;100;2.90931e-05;1.51e-05;6.3536e-05
57;boundary;100;0.000952434;0.000486149;0.00130166
57;calc iter;100;0.0404921;0.0395563;0.0412346
57;calc total;1;4.05138;4.05138;4.05138
57;total;1;7.75696;7.75696;7.75696
144;initialize;1;3.47664;3.47664;3.47664
144;async;100;0.000241289;0.000170362;0.000594127
144;inner;100;0.0391338;0.0386646;0.0403223
144;wait;100;2.76457e-05;1.4949e-05;5.0383e-05
144;boundary;100;0.00109565;0.000480376;0.00147488
144;calc iter;100;0.0404995;0.0395815;0.0424443
144;calc total;1;4.05138;4.05138;4.05138
144;total;1;7.80075;7.80075;7.80075
72;initialize;1;3.45395;3.45395;3.45395
72;async;100;0.0002172;0.000100948;0.000551229
72;inner;100;0.0391569;0.0383529;0.0401916
72;wait;100;3.01447e-05;1.4755e-05;5.0529e-05
72;boundary;100;0.00110205;0.000474656;0.0014269
72;calc iter;100;0.0405078;0.039303;0.0413177
72;calc total;1;4.05138;4.05138;4.05138
72;total;1;7.77829;7.77829;7.77829
25;initialize;1;3.45017;3.45017;3.45017
25;async;100;0.000554685;0.000156507;0.00151109
25;inner;100;0.0389415;0.0384306;0.0398562
25;wait;100;2.72644e-05;1.3685e-05;6.1437e-05
25;boundary;100;0.000961006;0.000498564;0.00128641
25;calc iter;100;0.0404863;0.0397052;0.041482
25;calc total;1;4.05138;4.05138;4.05138
25;total;1;7.76585;7.76585;7.76585
120;initialize;1;3.4482;3.4482;3.4482
120;async;100;0.000865644;0.000149159;0.00212732
120;inner;100;0.0387626;0.0382133;0.0398981
120;wait;100;2.67648e-05;1.3617e-05;5.5518e-05
120;boundary;100;0.000832626;0.000580088;0.00115592
120;calc iter;100;0.0404886;0.0397352;0.0415933
120;calc total;1;4.05137;4.05137;4.05137
120;total;1;7.77244;7.77244;7.77244
58;initialize;1;3.43607;3.43607;3.43607
58;async;100;0.00113252;0.000400084;0.00273369
58;inner;100;0.038388;0.0376654;0.0395898
58;wait;100;2.77651e-05;1.5346e-05;6.6962e-05
58;boundary;100;0.000938888;0.000524236;0.00123949
58;calc iter;100;0.0404886;0.0395526;0.0418099
58;calc total;1;4.05138;4.05138;4.05138
58;total;1;7.76032;7.76032;7.76032
73;initialize;1;3.47685;3.47685;3.47685
73;async;100;0.000745557;0.00020389;0.00151433
73;inner;100;0.0386512;0.0381028;0.0397221
73;wait;100;3.06122e-05;1.5428e-05;6.7882e-05
73;boundary;100;0.00107423;0.000497244;0.00133892
73;calc iter;100;0.0405032;0.0393419;0.041476
73;calc total;1;4.05139;4.05139;4.05139
73;total;1;7.80117;7.80117;7.80117
26;initialize;1;3.45961;3.45961;3.45961
26;async;100;0.000410287;0.000107926;0.00146849
26;inner;100;0.0391081;0.038707;0.0401062
26;wait;100;2.58696e-05;1.3375e-05;5.049e-05
26;boundary;100;0.000940705;0.000496523;0.00120011
26;calc iter;100;0.0404861;0.0399388;0.0415987
26;calc total;1;4.05138;4.05138;4.05138
26;total;1;7.7753;7.7753;7.7753
121;initialize;1;3.46002;3.46002;3.46002
121;async;100;0.000651704;0.000129328;0.00169721
121;inner;100;0.039006;0.0384835;0.0400038
121;wait;100;2.54938e-05;1.5338e-05;5.3029e-05
121;boundary;100;0.000803591;0.000581726;0.00112866
121;calc iter;100;0.0404879;0.03999;0.0415847
121;calc total;1;4.05138;4.05138;4.05138
121;total;1;7.78427;7.78427;7.78427
59;initialize;1;3.43924;3.43924;3.43924
59;async;100;0.00109004;0.000350273;0.00286997
59;inner;100;0.0384463;0.0374049;0.0396961
59;wait;100;2.856e-05;1.5536e-05;5.7586e-05
59;boundary;100;0.000919022;0.000529017;0.00129466
59;calc iter;100;0.0404851;0.0393409;0.0420198
59;calc total;1;4.05138;4.05138;4.05138
59;total;1;7.76347;7.76347;7.76347
74;initialize;1;3.44803;3.44803;3.44803
74;async;100;0.000534766;0.000123418;0.00147241
74;inner;100;0.0389055;0.0383621;0.0400838
74;wait;100;2.89582e-05;1.4481e-05;4.7977e-05
74;boundary;100;0.00103145;0.000503842;0.00141175
74;calc iter;100;0.0405022;0.039907;0.0414965
74;calc total;1;4.05139;4.05139;4.05139
74;total;1;7.77234;7.77234;7.77234
27;initialize;1;3.47586;3.47586;3.47586
27;async;100;0.000642856;0.000154755;0.0015657
27;inner;100;0.0388638;0.0383466;0.0398496
27;wait;100;2.84375e-05;1.435e-05;5.5168e-05
27;boundary;100;0.000945753;0.000571253;0.00131193
27;calc iter;100;0.0404823;0.0398638;0.0412087
27;calc total;1;4.05138;4.05138;4.05138
27;total;1;7.79155;7.79155;7.79155
122;initialize;1;3.45281;3.45281;3.45281
122;async;100;0.000813942;0.000146485;0.00184068
122;inner;100;0.0387527;0.038213;0.0393544
122;wait;100;3.00145e-05;1.9296e-05;9.2728e-05
122;boundary;100;0.00088903;0.000580283;0.00120532
122;calc iter;100;0.0404868;0.0400019;0.0409579
122;calc total;1;4.05138;4.05138;4.05138
122;total;1;7.77705;7.77705;7.77705
60;initialize;1;3.43172;3.43172;3.43172
60;async;100;0.00130791;0.00041066;0.00293057
60;inner;100;0.0384655;0.0376113;0.0392689
60;wait;100;2.33287e-05;1.4262e-05;7.5755e-05
60;boundary;100;0.000686344;0.000499598;0.00129971
60;calc iter;100;0.0404844;0.0398573;0.0418479
60;calc total;1;4.05138;4.05138;4.05138
60;total;1;7.75596;7.75596;7.75596
75;initialize;1;3.45212;3.45212;3.45212
75;async;100;0.00040533;0.000103854;0.00175325
75;inner;100;0.0391029;0.038426;0.0400791
75;wait;100;2.64363e-05;1.5016e-05;4.5559e-05
75;boundary;100;0.000961567;0.000535358;0.00129143
75;calc iter;100;0.0404977;0.0398444;0.0417092
75;calc total;1;4.05139;4.05139;4.05139
75;total;1;7.77646;7.77646;7.77646
28;initialize;1;3.45829;3.45829;3.45829
28;async;100;0.000716061;0.000153185;0.00140574
28;inner;100;0.0387656;0.0382372;0.0396981
28;wait;100;3.38694e-05;1.9253e-05;8.0815e-05
28;boundary;100;0.000963958;0.000608263;0.00139236
28;calc iter;100;0.0404809;0.0398829;0.0411889
28;calc total;1;4.05138;4.05138;4.05138
28;total;1;7.77402;7.77402;7.77402
123;initialize;1;3.44706;3.44706;3.44706
123;async;100;0.000812821;0.000175653;0.00205354
123;inner;100;0.0386596;0.0381636;0.0397011
123;wait;100;3.34919e-05;2.2147e-05;8.1278e-05
123;boundary;100;0.000976681;0.000697271;0.00129612
123;calc iter;100;0.0404841;0.0398954;0.0414386
123;calc total;1;4.05138;4.05138;4.05138
123;total;1;7.77127;7.77127;7.77127
61;initialize;1;3.44707;3.44707;3.44707
61;async;100;0.00120216;0.000493282;0.00292901
61;inner;100;0.0385848;0.0378249;0.0395149
61;wait;100;2.36204e-05;1.4198e-05;5.579e-05
61;boundary;100;0.00067383;0.000494287;0.00136449
61;calc iter;100;0.0404853;0.0397552;0.0420041
61;calc total;1;4.05138;4.05138;4.05138
61;total;1;7.77129;7.77129;7.77129
76;initialize;1;3.46911;3.46911;3.46911
76;async;100;0.000584188;9.7894e-05;0.00184328
76;inner;100;0.0390196;0.0383689;0.0398662
76;wait;100;2.50544e-05;1.4945e-05;5.3187e-05
76;boundary;100;0.000864631;0.000575285;0.00124753
76;calc iter;100;0.0404949;0.0398635;0.0417986
76;calc total;1;4.05138;4.05138;4.05138
76;total;1;7.79344;7.79344;7.79344
29;initialize;1;3.48612;3.48612;3.48612
29;async;100;0.00084256;0.000215433;0.00170608
29;inner;100;0.0385457;0.0376792;0.0396203
29;wait;100;3.49203e-05;2.2902e-05;8.7608e-05
29;boundary;100;0.00105209;0.000664015;0.00145277
29;calc iter;100;0.0404765;0.0396377;0.0414241
29;calc total;1;4.05138;4.05138;4.05138
29;total;1;7.80185;7.80185;7.80185
124;initialize;1;3.44819;3.44819;3.44819
124;async;100;0.00050045;0.000106136;0.00155228
124;inner;100;0.0389315;0.0381848;0.0399826
124;wait;100;3.35309e-05;2.2662e-05;4.862e-05
124;boundary;100;0.00101761;0.000569553;0.00143455
124;calc iter;100;0.0404845;0.0399499;0.0413282
124;calc total;1;4.05137;4.05137;4.05137
124;total;1;7.77244;7.77244;7.77244
62;initialize;1;3.44548;3.44548;3.44548
62;async;100;0.00122177;0.00048552;0.00296995
62;inner;100;0.0383896;0.037764;0.0392253
62;wait;100;2.87555e-05;1.4585e-05;6.8823e-05
62;boundary;100;0.000841194;0.000525106;0.00141693
62;calc iter;100;0.0404824;0.0399071;0.0415766
62;calc total;1;4.05138;4.05138;4.05138
62;total;1;7.76968;7.76968;7.76968
77;initialize;1;3.47685;3.47685;3.47685
77;async;100;0.000427966;0.000103778;0.00203986
77;inner;100;0.0392419;0.0386448;0.0400505
77;wait;100;2.49116e-05;1.6192e-05;4.2974e-05
77;boundary;100;0.00079945;0.000551863;0.00116534
77;calc iter;100;0.0404954;0.0399168;0.0420647
77;calc total;1;4.05139;4.05139;4.05139
77;total;1;7.80117;7.80117;7.80117
30;initialize;1;3.45666;3.45666;3.45666
30;async;100;0.00074824;0.000201354;0.00193421
30;inner;100;0.038558;0.0381152;0.0395318
30;wait;100;3.51679e-05;1.7375e-05;0.000111739
30;boundary;100;0.00113284;0.000669108;0.0015431
30;calc iter;100;0.0404757;0.0395405;0.0415914
30;calc total;1;4.05138;4.05138;4.05138
30;total;1;7.7724;7.7724;7.7724
125;initialize;1;3.46322;3.46322;3.46322
125;async;100;0.000818018;0.000250246;0.00180956
125;inner;100;0.0384539;0.0375831;0.0397107
125;wait;100;3.89234e-05;2.4832e-05;7.2982e-05
125;boundary;100;0.00117002;0.000691866;0.00151978
125;calc iter;100;0.0404823;0.039953;0.0417119
125;calc total;1;4.05138;4.05138;4.05138
125;total;1;7.78747;7.78747;7.78747
63;initialize;1;3.43937;3.43937;3.43937
63;async;100;0.00141658;0.000382323;0.00334727
63;inner;100;0.0380659;0.0371855;0.0390494
63;wait;100;3.29206e-05;1.4706e-05;8.2288e-05
63;boundary;100;0.000958709;0.000511135;0.00157817
63;calc iter;100;0.0404758;0.0396485;0.0415156
63;calc total;1;4.05138;4.05138;4.05138
63;total;1;7.76359;7.76359;7.76359
78;initialize;1;3.47112;3.47112;3.47112
78;async;100;0.000486415;0.000111484;0.0021103
78;inner;100;0.0391154;0.0386053;0.0398574
78;wait;100;3.10889e-05;1.8701e-05;0.000206895
78;boundary;100;0.000859572;0.000587076;0.00129598
78;calc iter;100;0.0404935;0.0398835;0.0420807
78;calc total;1;4.05139;4.05139;4.05139
78;total;1;7.79546;7.79546;7.79546
31;initialize;1;3.47593;3.47593;3.47593
31;async;100;0.000639417;0.000119163;0.00229832
31;inner;100;0.0387061;0.0380862;0.0397264
31;wait;100;3.18425e-05;1.6199e-05;7.2555e-05
31;boundary;100;0.00109911;0.00061277;0.0014101
31;calc iter;100;0.040478;0.0395852;0.0415805
31;calc total;1;4.05138;4.05138;4.05138
31;total;1;7.79162;7.79162;7.79162
126;initialize;1;3.45463;3.45463;3.45463
126;async;100;0.000811789;0.000171265;0.00185385
126;inner;100;0.0387003;0.0380749;0.0396258
126;wait;100;3.01101e-05;1.7715e-05;8.1372e-05
126;boundary;100;0.000940152;0.000670642;0.00135753
126;calc iter;100;0.0404837;0.0397737;0.0411216
126;calc total;1;4.05137;4.05137;4.05137
126;total;1;7.77888;7.77888;7.77888
64;initialize;1;3.43009;3.43009;3.43009
64;async;100;0.0011166;0.000349237;0.00302751
64;inner;100;0.0386594;0.03812;0.0395267
64;wait;100;2.2879e-05;1.3547e-05;4.603e-05
64;boundary;100;0.000678422;0.000491794;0.000974753
64;calc iter;100;0.0404784;0.0398352;0.0418682
64;calc total;1;4.05138;4.05138;4.05138
64;total;1;7.75429;7.75429;7.75429
79;initialize;1;3.4504;3.4504;3.4504
79;async;100;0.00052065;0.000119706;0.00230389
79;inner;100;0.0389257;0.0383712;0.0397353
79;wait;100;3.30295e-05;1.5619e-05;6.2596e-05
79;boundary;100;0.00101096;0.000621572;0.00148137
79;calc iter;100;0.0404915;0.0398694;0.0423871
79;calc total;1;4.05139;4.05139;4.05139
79;total;1;7.77474;7.77474;7.77474
32;initialize;1;3.44899;3.44899;3.44899
32;async;100;0.000372409;0.000123502;0.00110443
32;inner;100;0.039052;0.0382705;0.0401214
32;wait;100;2.98807e-05;1.8132e-05;4.5949e-05
32;boundary;100;0.00102357;0.000580363;0.00146117
32;calc iter;100;0.0404793;0.0399758;0.0420838
32;calc total;1;4.05138;4.05138;4.05138
32;total;1;7.76467;7.76467;7.76467
127;initialize;1;3.46137;3.46137;3.46137
127;async;100;0.000840303;0.00010354;0.00225427
127;inner;100;0.0387763;0.0382245;0.0398476
127;wait;100;2.25416e-05;1.5325e-05;5.7628e-05
127;boundary;100;0.000849114;0.000584097;0.00134089
127;calc iter;100;0.0404897;0.0396621;0.0417647
127;calc total;1;4.05137;4.05137;4.05137
127;total;1;7.78559;7.78559;7.78559
65;initialize;1;3.45564;3.45564;3.45564
65;async;100;0.00126338;0.000537627;0.00200131
65;inner;100;0.0383553;0.0376197;0.0390315
65;wait;100;2.97155e-05;1.5019e-05;8.4241e-05
65;boundary;100;0.000821657;0.000509934;0.0012701
65;calc iter;100;0.0404715;0.0399445;0.041318
65;calc total;1;4.05138;4.05138;4.05138
65;total;1;7.77984;7.77984;7.77984
80;initialize;1;3.46214;3.46214;3.46214
80;async;100;0.000648998;0.000116147;0.00228139
80;inner;100;0.0388899;0.0383018;0.0397271
80;wait;100;2.8602e-05;1.5384e-05;6.3363e-05
80;boundary;100;0.000917124;0.000582127;0.00128803
80;calc iter;100;0.040486;0.0398091;0.0420792
80;calc total;1;4.05138;4.05138;4.05138
80;total;1;7.78643;7.78643;7.78643
33;initialize;1;3.47617;3.47617;3.47617
33;async;100;0.000291124;0.000106538;0.000698343
33;inner;100;0.0391856;0.0383761;0.0401746
33;wait;100;2.9635e-05;1.6481e-05;4.8667e-05
33;boundary;100;0.000973888;0.000596155;0.00149684
33;calc iter;100;0.0404813;0.0398444;0.0420278
33;calc total;1;4.05138;4.05138;4.05138
33;total;1;7.79186;7.79186;7.79186
128;initialize;1;3.45277;3.45277;3.45277
128;async;100;0.000870265;0.00015721;0.00169462
128;inner;100;0.0385861;0.0380614;0.0399849
128;wait;100;2.5124e-05;1.3994e-05;4.5868e-05
128;boundary;100;0.00101396;0.000489945;0.00123469
128;calc iter;100;0.0404971;0.0396658;0.0418529
128;calc total;1;4.05138;4.05138;4.05138
128;total;1;7.77697;7.77697;7.77697
66;initialize;1;3.44208;3.44208;3.44208
66;async;100;0.00134058;0.000518128;0.00242835
66;inner;100;0.0382639;0.0373856;0.0389606
66;wait;100;2.95183e-05;1.3748e-05;0.000118756
66;boundary;100;0.000832937;0.000505222;0.00129523
66;calc iter;100;0.0404685;0.0397666;0.0416026
66;calc total;1;4.05138;4.05138;4.05138
66;total;1;7.76631;7.76631;7.76631
81;initialize;1;3.4605;3.4605;3.4605
81;async;100;0.000596639;0.00016716;0.00218352
81;inner;100;0.0388806;0.0384548;0.0397271
81;wait;100;3.18711e-05;1.4605e-05;6.6993e-05
81;boundary;100;0.000974729;0.000545142;0.00130588
81;calc iter;100;0.040485;0.0399431;0.0418284
81;calc total;1;4.05139;4.05139;4.05139
81;total;1;7.78483;7.78483;7.78483
34;initialize;1;3.46166;3.46166;3.46166
34;async;100;0.000763719;0.000347695;0.00138206
34;inner;100;0.0387224;0.0379576;0.0397799
34;wait;100;2.78671e-05;1.4484e-05;6.731e-05
34;boundary;100;0.000963364;0.000637559;0.00131464
34;calc iter;100;0.0404788;0.0399509;0.0411681
34;calc total;1;4.05138;4.05138;4.05138
34;total;1;7.77739;7.77739;7.77739
129;initialize;1;3.4585;3.4585;3.4585
129;async;100;0.000637395;0.0001384;0.00164349
129;inner;100;0.0388365;0.0382161;0.0400412
129;wait;100;2.53579e-05;1.3734e-05;4.3106e-05
129;boundary;100;0.000997454;0.0004789;0.00119849
129;calc iter;100;0.0404983;0.039637;0.0418904
129;calc total;1;4.05138;4.05138;4.05138
129;total;1;7.78272;7.78272;7.78272
67;initialize;1;3.46237;3.46237;3.46237
67;async;100;0.00108337;0.000453521;0.00229504
67;inner;100;0.0387103;0.038105;0.0396143
67;wait;100;2.17994e-05;1.38e-05;4.0108e-05
67;boundary;100;0.000656348;0.000486605;0.000997588
67;calc iter;100;0.0404729;0.0399891;0.0414035
67;calc total;1;4.05138;4.05138;4.05138
67;total;1;7.78657;7.78657;7.78657
82;initialize;1;3.45047;3.45047;3.45047
82;async;100;0.000427999;0.000122441;0.00175119
82;inner;100;0.0390661;0.0386318;0.039755
82;wait;100;3.05177e-05;1.4565e-05;0.000104453
82;boundary;100;0.00095841;0.000568872;0.00122118
82;calc iter;100;0.0404846;0.040017;0.041702
82;calc total;1;4.05138;4.05138;4.05138
82;total;1;7.77477;7.77477;7.77477
35;initialize;1;3.4805;3.4805;3.4805
35;async;100;0.000199095;0.000102197;0.000529062
35;inner;100;0.0392854;0.0383977;0.0402733
35;wait;100;2.44275e-05;1.5354e-05;3.9949e-05
35;boundary;100;0.000970908;0.000594132;0.00134669
35;calc iter;100;0.0404812;0.0398449;0.0414373
35;calc total;1;4.05138;4.05138;4.05138
35;total;1;7.79622;7.79622;7.79622
130;initialize;1;3.44828;3.44828;3.44828
130;async;100;0.000685046;0.000158785;0.00167561
130;inner;100;0.0387874;0.0381768;0.0399754
130;wait;100;2.64306e-05;1.4805e-05;4.8058e-05
130;boundary;100;0.000995619;0.000499742;0.00128787
130;calc iter;100;0.040496;0.0397351;0.0413929
130;calc total;1;4.05138;4.05138;4.05138
130;total;1;7.77249;7.77249;7.77249
68;initialize;1;3.43446;3.43446;3.43446
68;async;100;0.00127069;0.000362949;0.00261383
68;inner;100;0.0381172;0.0366767;0.0393967
68;wait;100;3.60126e-05;1.4044e-05;5.9638e-05
68;boundary;100;0.00104179;0.00051081;0.00160222
68;calc iter;100;0.0404671;0.0396909;0.0416563
68;calc total;1;4.05138;4.05138;4.05138
68;total;1;7.75869;7.75869;7.75869
83;initialize;1;3.4709;3.4709;3.4709
83;async;100;0.000449886;0.000122163;0.00185181
83;inner;100;0.0390508;0.0384714;0.040269
83;wait;100;2.94799e-05;1.4857e-05;5.5253e-05
83;boundary;100;0.000953099;0.000556328;0.00122442
83;calc iter;100;0.0404843;0.0399863;0.0420202
83;calc total;1;4.05138;4.05138;4.05138
83;total;1;7.7952;7.7952;7.7952
36;initialize;1;3.45326;3.45326;3.45326
36;async;100;0.000925901;0.000273125;0.00175756
36;inner;100;0.0385667;0.0378356;0.0397731
36;wait;100;2.66953e-05;1.462e-05;9.1424e-05
36;boundary;100;0.000953799;0.000548409;0.0013953
36;calc iter;100;0.0404746;0.0393893;0.0412368
36;calc total;1;4.05138;4.05138;4.05138
36;total;1;7.76896;7.76896;7.76896
131;initialize;1;3.46847;3.46847;3.46847
131;async;100;0.000782554;0.000194217;0.00220202
131;inner;100;0.038688;0.0381455;0.0399501
131;wait;100;2.46633e-05;1.4137e-05;4.9418e-05
131;boundary;100;0.000998067;0.000510764;0.00133343
131;calc iter;100;0.0404949;0.0397146;0.0415469
131;calc total;1;4.05138;4.05138;4.05138
131;total;1;7.79269;7.79269;7.79269
69;initialize;1;3.4421;3.4421;3.4421
69;async;100;0.00125113;0.000205984;0.00254382
69;inner;100;0.0384246;0.037638;0.039518
69;wait;100;2.63513e-05;1.3485e-05;5.1535e-05
69;boundary;100;0.000772077;0.000499104;0.00148013
69;calc iter;100;0.0404752;0.0397475;0.0410673
69;calc total;1;4.05138;4.05138;4.05138
69;total;1;7.76631;7.76631;7.76631
84;initialize;1;3.45271;3.45271;3.45271
84;async;100;0.000927076;0.00028156;0.0021969
84;inner;100;0.0384451;0.0377281;0.0394786
84;wait;100;3.47666e-05;1.4171e-05;8.6117e-05
84;boundary;100;0.00107136;0.000514152;0.00158297
84;calc iter;100;0.0404801;0.0398148;0.041549
84;calc total;1;4.05138;4.05138;4.05138
84;total;1;7.77702;7.77702;7.77702
37;initialize;1;3.48419;3.48419;3.48419
37;async;100;0.000931728;0.000213102;0.00201286
37;inner;100;0.0386;0.0378789;0.039865
37;wait;100;2.60728e-05;1.6025e-05;6.2284e-05
37;boundary;100;0.000917919;0.000604737;0.00133226
37;calc iter;100;0.0404769;0.0395282;0.041409
37;calc total;1;4.05138;4.05138;4.05138
37;total;1;7.7999;7.7999;7.7999
132;initialize;1;3.4453;3.4453;3.4453
132;async;100;0.00124207;0.000500226;0.0024051
132;inner;100;0.038658;0.0379891;0.0394601
132;wait;100;1.67129e-05;1.3208e-05;6.6265e-05
132;boundary;100;0.000570613;0.000476159;0.00102967
132;calc iter;100;0.0404885;0.0396375;0.041601
70;initialize;1;3.44584;3.44584;3.44584
70;async;100;0.00121926;0.000415137;0.00226477
70;inner;100;0.0383263;0.0374215;0.0395934
70;wait;100;2.5061e-05;1.4167e-05;5.2819e-05
70;boundary;100;0.000915217;0.000482293;0.00139405
70;calc iter;100;0.0404876;0.0395627;0.0415442
70;calc total;1;4.05138;4.05138;4.05138
70;total;1;7.77005;7.77005;7.77005
85;initialize;1;3.46787;3.46787;3.46787
85;async;100;0.000791198;0.000123705;0.00187122
85;inner;100;0.0387446;0.038138;0.0396947
85;wait;100;3.10436e-05;1.5142e-05;5.7057e-05
85;boundary;100;0.000921396;0.000522536;0.00141142
85;calc iter;100;0.0404894;0.0397479;0.0414803
85;calc total;1;4.05138;4.05138;4.05138
85;total;1;7.79219;7.79219;7.79219
38;initialize;1;3.47146;3.47146;3.47146
38;async;100;0.000865615;0.000210009;0.00192074
38;inner;100;0.0387894;0.0383105;0.0398768
38;wait;100;2.37732e-05;1.6446e-05;4.9071e-05
38;boundary;100;0.000800887;0.000550043;0.00108757
38;calc iter;100;0.0404809;0.039811;0.0416267
38;calc total;1;4.05138;4.05138;4.05138
38;total;1;7.78718;7.78718;7.78718
132;calc total;1;4.05138;4.05138;4.05138
132;total;1;7.76951;7.76951;7.76951
71;initialize;1;3.43303;3.43303;3.43303
71;async;100;0.00125283;0.00050704;0.0023803
71;inner;100;0.0381584;0.0371042;0.0395642
71;wait;100;2.83954e-05;1.4132e-05;4.3943e-05
71;boundary;100;0.00105622;0.00046693;0.0014827
71;calc iter;100;0.0404973;0.0392251;0.0414874
71;calc total;1;4.05138;4.05138;4.05138
71;total;1;7.75726;7.75726;7.75726
86;initialize;1;3.45388;3.45388;3.45388
86;async;100;0.000604001;0.000102363;0.00156148
86;inner;100;0.0391243;0.0386061;0.0400298
86;wait;100;2.40883e-05;1.5494e-05;4.8994e-05
86;boundary;100;0.000741973;0.000523512;0.00121023
86;calc iter;100;0.0404956;0.0399695;0.0412788
86;calc total;1;4.05138;4.05138;4.05138
86;total;1;7.77817;7.77817;7.77817
39;initialize;1;3.45473;3.45473;3.45473
39;async;100;0.000599985;0.000113835;0.00186719
39;inner;100;0.039066;0.0385876;0.0402115
39;wait;100;2.22829e-05;1.4855e-05;3.6287e-05
39;boundary;100;0.000801638;0.000487851;0.0010018
39;calc iter;100;0.0404913;0.0399479;0.0415154
39;calc total;1;4.05138;4.05138;4.05138
39;total;1;7.77044;7.77044;7.77044
133;initialize;1;3.46894;3.46894;3.46894
133;async;100;0.00105953;0.000277755;0.00221426
133;inner;100;0.03882;0.038137;0.0395576
133;wait;100;2.13022e-05;1.4424e-05;5.3369e-05
133;boundary;100;0.000583662;0.000506865;0.00101351
133;calc iter;100;0.0404856;0.0399528;0.0412129
133;calc total;1;4.05138;4.05138;4.05138
133;total;1;7.79315;7.79315;7.79315
87;initialize;1;3.45388;3.45388;3.45388
87;async;100;0.000910296;0.000105911;0.00198725
87;inner;100;0.0387378;0.0380523;0.0396117
87;wait;100;2.64465e-05;1.4834e-05;7.2092e-05
87;boundary;100;0.00082245;0.000503011;0.00119719
87;calc iter;100;0.0404984;0.0398956;0.041382
87;calc total;1;4.05137;4.05137;4.05137
87;total;1;7.77817;7.77817;7.77817
40;initialize;1;3.47149;3.47149;3.47149
40;async;100;0.000828474;0.000205786;0.00201032
40;inner;100;0.0387639;0.0383018;0.0399236
40;wait;100;2.52562e-05;1.5728e-05;4.8443e-05
40;boundary;100;0.00087322;0.000476099;0.00117578
40;calc iter;100;0.0404922;0.0394925;0.0414806
40;calc total;1;4.05138;4.05138;4.05138
40;total;1;7.78719;7.78719;7.78719
134;initialize;1;3.44972;3.44972;3.44972
134;async;100;0.00088552;0.000221404;0.00189999
134;inner;100;0.0389317;0.0383518;0.0394835
134;wait;100;2.5217e-05;1.6138e-05;6.8744e-05
134;boundary;100;0.000640192;0.000495781;0.00124885
134;calc iter;100;0.0404834;0.0398738;0.0411439
134;calc total;1;4.05138;4.05138;4.05138
134;total;1;7.77394;7.77394;7.77394
88;initialize;1;3.48311;3.48311;3.48311
88;async;100;0.00118064;0.000371612;0.00212283
88;inner;100;0.0384886;0.0376918;0.0397186
88;wait;100;2.30765e-05;1.4998e-05;5.7973e-05
88;boundary;100;0.000809454;0.000481949;0.00110536
88;calc iter;100;0.0405035;0.0399069;0.041811
88;calc total;1;4.05137;4.05137;4.05137
88;total;1;7.80742;7.80742;7.80742
41;initialize;1;3.45955;3.45955;3.45955
41;async;100;0.00078167;0.000142828;0.0016276
41;inner;100;0.0387576;0.0380662;0.0397388
41;wait;100;2.59053e-05;1.4217e-05;8.3778e-05
41;boundary;100;0.00092326;0.000509962;0.00140471
41;calc iter;100;0.0404899;0.0398089;0.0413571
41;calc total;1;4.05139;4.05139;4.05139
41;total;1;7.77527;7.77527;7.77527
135;initialize;1;3.46748;3.46748;3.46748
135;async;100;0.000895471;0.000290591;0.00226523
135;inner;100;0.0386571;0.0376204;0.0395768
135;wait;100;3.33153e-05;1.7263e-05;5.759e-05
135;boundary;100;0.000886275;0.000547085;0.00142026
135;calc iter;100;0.0404732;0.0393792;0.0416643
135;calc total;1;4.05138;4.05138;4.05138
135;total;1;7.79169;7.79169;7.79169
89;initialize;1;3.46909;3.46909;3.46909
89;async;100;0.00122899;0.000301056;0.00236039
89;inner;100;0.0384289;0.0377574;0.0394207
89;wait;100;2.63123e-05;1.3392e-05;0.000121014
89;boundary;100;0.000813231;0.000494028;0.00127297
89;calc iter;100;0.0404988;0.0399524;0.0411466
89;calc total;1;4.05137;4.05137;4.05137
89;total;1;7.79341;7.79341;7.79341
42;initialize;1;3.45329;3.45329;3.45329
42;async;100;0.000762073;0.000108174;0.00154092
42;inner;100;0.0388039;0.0381202;0.0399519
42;wait;100;2.68665e-05;1.4993e-05;4.7286e-05
42;boundary;100;0.000892193;0.000503912;0.00126346
42;calc iter;100;0.0404865;0.0399784;0.04117
42;calc total;1;4.05138;4.05138;4.05138
42;total;1;7.76901;7.76901;7.76901
136;initialize;1;3.45276;3.45276;3.45276
136;async;100;0.00103525;0.00048225;0.00177485
136;inner;100;0.0386611;0.0380916;0.0393242
136;wait;100;2.88343e-05;1.6927e-05;7.8403e-05
136;boundary;100;0.000752859;0.00052499;0.00115996
136;calc iter;100;0.0404789;0.0398168;0.0409952
136;calc total;1;4.05138;4.05138;4.05138
136;total;1;7.77697;7.77697;7.77697
90;initialize;1;3.4641;3.4641;3.4641
90;async;100;0.000877674;0.00021586;0.002233
90;inner;100;0.0388667;0.0379604;0.0398855
90;wait;100;2.28449e-05;1.379e-05;4.8127e-05
90;boundary;100;0.000728578;0.000537539;0.00101176
90;calc iter;100;0.0404972;0.0399181;0.0413548
90;calc total;1;4.05137;4.05137;4.05137
90;total;1;7.7884;7.7884;7.7884
43;initialize;1;3.45336;3.45336;3.45336
43;async;100;0.000855822;0.000222422;0.00218113
43;inner;100;0.0386774;0.0382225;0.0399541
43;wait;100;2.94403e-05;1.6075e-05;4.8109e-05
43;boundary;100;0.000920294;0.000540447;0.00127542
43;calc iter;100;0.0404844;0.0397857;0.0414634
43;calc total;1;4.05138;4.05138;4.05138
43;total;1;7.76906;7.76906;7.76906
137;initialize;1;3.47232;3.47232;3.47232
137;async;100;0.00102687;0.000482761;0.00160534
137;inner;100;0.0386791;0.0380765;0.0391886
137;wait;100;2.95435e-05;1.7691e-05;0.000117101
137;boundary;100;0.000741155;0.000519342;0.00106017
137;calc iter;100;0.0404776;0.0398071;0.0409413
137;calc total;1;4.05139;4.05139;4.05139
137;total;1;7.79653;7.79653;7.79653
91;initialize;1;3.4693;3.4693;3.4693
91;async;100;0.000933467;0.000250446;0.0022905
91;inner;100;0.0388137;0.0381943;0.0396948
91;wait;100;2.47518e-05;1.4884e-05;5.5569e-05
91;boundary;100;0.00072117;0.000517457;0.00100888
91;calc iter;100;0.0404943;0.0397387;0.041602
91;calc total;1;4.05138;4.05138;4.05138
91;total;1;7.79361;7.79361;7.79361
44;initialize;1;3.45501;3.45501;3.45501
44;async;100;0.000899191;0.000216732;0.00224142
44;inner;100;0.0385157;0.0379963;0.0398679
44;wait;100;3.25655e-05;2.0973e-05;5.677e-05
44;boundary;100;0.00102675;0.000589203;0.00154565
44;calc iter;100;0.0404759;0.0395867;0.0415324
44;calc total;1;4.05139;4.05139;4.05139
44;total;1;7.7707;7.7707;7.7707
138;initialize;1;3.4498;3.4498;3.4498
138;async;100;0.000958221;0.000370973;0.00208285
138;inner;100;0.0387941;0.038345;0.0393567
138;wait;100;2.64523e-05;1.6456e-05;7.2858e-05
138;boundary;100;0.000696911;0.000520753;0.00120153
138;calc iter;100;0.0404766;0.0400803;0.0411086
138;calc total;1;4.05139;4.05139;4.05139
138;total;1;7.77401;7.77401;7.77401
92;initialize;1;3.45228;3.45228;3.45228
92;async;100;0.000810451;0.000251372;0.00253683
92;inner;100;0.0388819;0.0382158;0.0397699
92;wait;100;2.72005e-05;1.8025e-05;5.4672e-05
92;boundary;100;0.000772069;0.000546449;0.0012518
92;calc iter;100;0.0404929;0.0398631;0.0419093
92;calc total;1;4.05137;4.05137;4.05137
92;total;1;7.77658;7.77658;7.77658
45;initialize;1;3.47759;3.47759;3.47759
45;async;100;0.000669793;0.000110391;0.00231195
45;inner;100;0.0387888;0.0380366;0.0401821
45;wait;100;3.03549e-05;1.5956e-05;4.859e-05
45;boundary;100;0.000989345;0.000540426;0.00144024
45;calc iter;100;0.0404797;0.0398593;0.0420477
45;calc total;1;4.05138;4.05138;4.05138
45;total;1;7.7933;7.7933;7.7933
139;initialize;1;3.46475;3.46475;3.46475
139;async;100;0.000827069;0.000306824;0.00199307
139;inner;100;0.0388411;0.0381254;0.0396029
139;wait;100;3.01856e-05;1.8854e-05;4.7757e-05
139;boundary;100;0.000777394;0.000538588;0.0012612
139;calc iter;100;0.0404769;0.0398566;0.041368
139;calc total;1;4.05139;4.05139;4.05139
139;total;1;7.78897;7.78897;7.78897
93;initialize;1;3.47724;3.47724;3.47724
93;async;100;0.000547044;0.000118797;0.00235781
93;inner;100;0.039184;0.0385882;0.0399578
93;wait;100;2.52904e-05;1.4794e-05;4.1956e-05
93;boundary;100;0.000737872;0.000517278;0.0011967
93;calc iter;100;0.0404951;0.0400207;0.0421236
93;calc total;1;4.05138;4.05138;4.05138
93;total;1;7.80154;7.80154;7.80154
46;initialize;1;3.48035;3.48035;3.48035
46;async;100;0.000790385;0.000182603;0.00218602
46;inner;100;0.0385613;0.0380603;0.0397731
46;wait;100;3.20255e-05;1.5373e-05;7.7217e-05
46;boundary;100;0.0010881;0.000549575;0.00142835
46;calc iter;100;0.0404734;0.0397292;0.0420221
46;calc total;1;4.05138;4.05138;4.05138
46;total;1;7.79604;7.79604;7.79604
140;initialize;1;3.45125;3.45125;3.45125
140;async;100;0.000498932;0.000100951;0.00139386
140;inner;100;0.039059;0.0381174;0.0399734
140;wait;100;3.20327e-05;1.6229e-05;5.7905e-05
140;boundary;100;0.000889865;0.000496653;0.00142463
140;calc iter;100;0.0404811;0.040009;0.0412602
140;calc total;1;4.05139;4.05139;4.05139
140;total;1;7.77547;7.77547;7.77547
94;initialize;1;3.46222;3.46222;3.46222
94;async;100;0.000926544;0.000339491;0.00268962
94;inner;100;0.0384834;0.0376053;0.0395145
94;wait;100;3.68336e-05;1.6685e-05;7.4581e-05
94;boundary;100;0.00104214;0.000525753;0.00150763
94;calc iter;100;0.0404905;0.0396771;0.0420044
94;calc total;1;4.05137;4.05137;4.05137
94;total;1;7.78655;7.78655;7.78655
141;initialize;1;3.45991;3.45991;3.45991
141;async;100;0.000787957;0.000376909;0.00187782
141;inner;100;0.0385679;0.0378376;0.0396495
141;wait;100;3.82163e-05;1.5827e-05;5.4931e-05
141;boundary;100;0.0010752;0.000513933;0.00154326
141;calc iter;100;0.0404704;0.0398968;0.0412553
141;calc total;1;4.05139;4.05139;4.05139
141;total;1;7.78412;7.78412;7.78412
95;initialize;1;3.475;3.475;3.475
95;async;100;0.000640272;0.000100106;0.00220564
95;inner;100;0.0388598;0.037995;0.0399423
95;wait;100;2.93524e-05;1.4698e-05;4.4821e-05
95;boundary;100;0.000958533;0.000520675;0.00138701
95;calc iter;100;0.040489;0.0398482;0.0418526
95;calc total;1;4.05137;4.05137;4.05137
95;total;1;7.79932;7.79932;7.79932
142;initialize;1;3.44827;3.44827;3.44827
142;async;100;0.00104965;0.0003546;0.00265936
142;inner;100;0.0387603;0.0381637;0.0395485
142;wait;100;2.34806e-05;1.4033e-05;6.2217e-05
142;boundary;100;0.000647411;0.000509027;0.00135143
142;calc iter;100;0.0404821;0.0398061;0.0419947
142;calc total;1;4.05139;4.05139;4.05139
142;total;1;7.77246;7.77246;7.77246
143;initialize;1;3.45134;3.45134;3.45134
143;async;100;0.00140057;0.000302177;0.00207739
143;inner;100;0.0383659;0.0377234;0.0395867
143;wait;100;1.75409e-05;1.398e-05;5.2565e-05
143;boundary;100;0.000702003;0.000487013;0.00159965
143;calc iter;100;0.0404877;0.0395602;0.0424446
143;calc total;1;4.05139;4.05139;4.05139
143;total;1;7.77556;7.77556;7.77556
96;initialize;1;3.48362;3.48362;3.48362
96;async;100;0.000517303;0.000104265;0.0017747
96;inner;100;0.0392138;0.038712;0.0399776
96;wait;100;2.20512e-05;1.3043e-05;5.0903e-05
96;boundary;100;0.000738329;0.000524974;0.00133123
96;calc iter;100;0.0404926;0.0396614;0.0422608
96;calc total;1;4.05137;4.05137;4.05137
96;total;1;7.80571;7.80571;7.80571
97;initialize;1;3.46459;3.46459;3.46459
97;async;100;0.000555951;0.000103816;0.00188181
97;inner;100;0.039089;0.0385451;0.0397656
97;wait;100;2.65657e-05;1.3293e-05;6.544e-05
97;boundary;100;0.000818345;0.000548095;0.00125964
97;calc iter;100;0.0404909;0.0397702;0.0422761
97;calc total;1;4.05138;4.05138;4.05138
97;total;1;7.78665;7.78665;7.78665
98;initialize;1;3.44181;3.44181;3.44181
98;async;100;0.000523221;0.000107781;0.00189687
98;inner;100;0.0391399;0.0385306;0.0397895
98;wait;100;2.58157e-05;1.4332e-05;6.7711e-05
98;boundary;100;0.000797294;0.000526791;0.00112913
98;calc iter;100;0.0404872;0.0398881;0.0418605
98;calc total;1;4.05137;4.05137;4.05137
98;total;1;7.76382;7.76382;7.76382
99;initialize;1;3.45426;3.45426;3.45426
99;async;100;0.000377007;0.000101953;0.00156473
99;inner;100;0.0393105;0.0387671;0.0402477
99;wait;100;2.57643e-05;1.2769e-05;4.8202e-05
99;boundary;100;0.000781185;0.000493577;0.00112774
99;calc iter;100;0.0404953;0.0400401;0.0420584
99;calc total;1;4.05137;4.05137;4.05137
99;total;1;7.7763;7.7763;7.7763
100;initialize;1;3.44793;3.44793;3.44793
100;async;100;0.000413427;9.8676e-05;0.00195876
100;inner;100;0.0391736;0.0387073;0.0398206
100;wait;100;2.9458e-05;1.4267e-05;6.4885e-05
100;boundary;100;0.000868663;0.00054552;0.0013065
100;calc iter;100;0.0404864;0.0398354;0.0419836
100;calc total;1;4.05137;4.05137;4.05137
100;total;1;7.76999;7.76999;7.76999
101;initialize;1;3.44186;3.44186;3.44186
101;async;100;0.000503463;9.8615e-05;0.00212419
101;inner;100;0.0389051;0.0382601;0.0397681
101;wait;100;3.57954e-05;1.5133e-05;0.000104838
101;boundary;100;0.00103906;0.000566033;0.00154281
101;calc iter;100;0.0404849;0.0399073;0.0419954
101;calc total;1;4.05138;4.05138;4.05138
101;total;1;7.7639;7.7639;7.7639
102;initialize;1;3.44929;3.44929;3.44929
102;async;100;0.000661476;0.000233981;0.00181945
102;inner;100;0.038856;0.0383066;0.0395581
102;wait;100;3.27155e-05;1.3993e-05;0.000103523
102;boundary;100;0.000935543;0.000619312;0.00137075
102;calc iter;100;0.0404872;0.0400233;0.0413379
102;calc total;1;4.05137;4.05137;4.05137
102;total;1;7.77131;7.77131;7.77131
103;initialize;1;3.46472;3.46472;3.46472
103;async;100;0.000567189;0.00010238;0.00152829
103;inner;100;0.0391311;0.0385557;0.0398295
103;wait;100;2.49021e-05;1.4709e-05;6.1617e-05
103;boundary;100;0.000766982;0.000551502;0.00119424
103;calc iter;100;0.0404914;0.0399602;0.0413202
103;calc total;1;4.05137;4.05137;4.05137
103;total;1;7.7868;7.7868;7.7868
104;initialize;1;3.44031;3.44031;3.44031
104;async;100;0.000820982;0.000255386;0.00189406
104;inner;100;0.0388746;0.0382651;0.0397197
104;wait;100;2.15825e-05;1.2713e-05;7.5487e-05
104;boundary;100;0.000777109;0.000491534;0.00116936
104;calc iter;100;0.0404958;0.0396862;0.0414668
104;calc total;1;4.05138;4.05138;4.05138
104;total;1;7.76235;7.76235;7.76235
105;initialize;1;3.46467;3.46467;3.46467
105;async;100;0.000426866;0.000138553;0.00111251
105;inner;100;0.0392824;0.0387051;0.040123
105;wait;100;2.22536e-05;1.3786e-05;4.2807e-05
105;boundary;100;0.000760468;0.00052252;0.00117549
105;calc iter;100;0.040493;0.0400677;0.0413351
105;calc total;1;4.05138;4.05138;4.05138
105;total;1;7.78675;7.78675;7.78675
106;initialize;1;3.45427;3.45427;3.45427
106;async;100;0.00051659;0.000101314;0.00154912
106;inner;100;0.0392093;0.0387197;0.0398599
106;wait;100;2.33765e-05;1.3682e-05;5.1341e-05
106;boundary;100;0.000741446;0.000531055;0.00114871
106;calc iter;100;0.0404919;0.0398843;0.0414225
106;calc total;1;4.05137;4.05137;4.05137
106;total;1;7.77629;7.77629;7.77629
107;initialize;1;3.45087;3.45087;3.45087
107;async;100;0.000404711;0.000100074;0.00165088
107;inner;100;0.0392741;0.0388643;0.0400359
107;wait;100;2.5805e-05;1.32e-05;4.2571e-05
107;boundary;100;0.000785792;0.000542537;0.00112962
107;calc iter;100;0.0404916;0.0400325;0.0414044
107;calc total;1;4.05138;4.05138;4.05138
107;total;1;7.77291;7.77291;7.77291
108;initialize;1;3.43673;3.43673;3.43673
108;async;100;0.000682399;0.0001418;0.00161648
108;inner;100;0.0389643;0.038232;0.0398663
108;wait;100;3.00932e-05;1.5046e-05;6.4743e-05
108;boundary;100;0.000807658;0.000521037;0.0012617
108;calc iter;100;0.0404858;0.0398262;0.0411356
108;calc total;1;4.05137;4.05137;4.05137
108;total;1;7.75875;7.75875;7.75875
109;initialize;1;3.47126;3.47126;3.47126
109;async;100;0.000621793;9.977e-05;0.00177085
109;inner;100;0.0389222;0.0380832;0.0399787
109;wait;100;3.13345e-05;1.4788e-05;5.8497e-05
109;boundary;100;0.000913133;0.000554123;0.00150445
109;calc iter;100;0.0404897;0.0398712;0.0416469
109;calc total;1;4.05138;4.05138;4.05138
109;total;1;7.7933;7.7933;7.7933
110;initialize;1;3.44149;3.44149;3.44149
110;async;100;0.000658785;0.000108029;0.0018287
110;inner;100;0.0388046;0.0381236;0.0399705
110;wait;100;3.51026e-05;1.9222e-05;6.0443e-05
110;boundary;100;0.000983442;0.000562593;0.00142245
110;calc iter;100;0.0404833;0.0397939;0.0412819
110;calc total;1;4.05138;4.05138;4.05138
110;total;1;7.76351;7.76351;7.76351
111;initialize;1;3.46465;3.46465;3.46465
111;async;100;0.000852406;0.000118519;0.00230055
111;inner;100;0.0388352;0.0382995;0.0399339
111;wait;100;2.7038e-05;1.6824e-05;4.4388e-05
111;boundary;100;0.000767518;0.000560121;0.00117073
111;calc iter;100;0.0404831;0.0398108;0.0417495
111;calc total;1;4.05138;4.05138;4.05138
111;total;1;7.78667;7.78667;7.78667
112;initialize;1;3.44149;3.44149;3.44149
112;async;100;0.00110472;0.000290479;0.00195747
112;inner;100;0.0386033;0.0379559;0.0396504
112;wait;100;1.90578e-05;1.3108e-05;7.6803e-05
112;boundary;100;0.0007657;0.000481272;0.00136842
112;calc iter;100;0.0404944;0.0396967;0.0420681
112;calc total;1;4.05137;4.05137;4.05137
112;total;1;7.76352;7.76352;7.76352
113;initialize;1;3.47598;3.47598;3.47598
113;async;100;0.00125424;0.00034188;0.00219076
113;inner;100;0.0385086;0.0378716;0.0394591
113;wait;100;1.96532e-05;1.3736e-05;0.000110274
113;boundary;100;0.000709774;0.000483049;0.00103062
113;calc iter;100;0.0404938;0.0398956;0.0415774
113;calc total;1;4.05138;4.05138;4.05138
113;total;1;7.79801;7.79801;7.79801
114;initialize;1;3.46329;3.46329;3.46329
114;async;100;0.00116912;0.000289987;0.00210596
114;inner;100;0.0386251;0.0381253;0.0395664
114;wait;100;1.94182e-05;1.3483e-05;8.6314e-05
114;boundary;100;0.000678124;0.000489595;0.00103042
114;calc iter;100;0.0404929;0.03992;0.0412887
114;calc total;1;4.05137;4.05137;4.05137
114;total;1;7.78534;7.78534;7.78534
115;initialize;1;3.45228;3.45228;3.45228
115;async;100;0.000957866;0.00010643;0.00187278
115;inner;100;0.0388644;0.0382995;0.0398046
115;wait;100;1.92256e-05;1.3773e-05;6.9606e-05
115;boundary;100;0.000650847;0.000487028;0.000925047
115;calc iter;100;0.0404933;0.0398825;0.0412103
115;calc total;1;4.05137;4.05137;4.05137
115;total;1;7.77432;7.77432;7.77432
116;initialize;1;3.43815;3.43815;3.43815
116;async;100;0.000709027;9.9615e-05;0.00189935
116;inner;100;0.0390232;0.0384512;0.040048
116;wait;100;2.33424e-05;1.4338e-05;3.8737e-05
116;boundary;100;0.000731193;0.00052571;0.00102033
116;calc iter;100;0.040488;0.0399135;0.0413075
116;calc total;1;4.05137;4.05137;4.05137
116;total;1;7.76018;7.76018;7.76018
117;initialize;1;3.46454;3.46454;3.46454
117;async;100;0.000695492;0.000142892;0.00200255
117;inner;100;0.0387385;0.0381118;0.03999
117;wait;100;3.50017e-05;1.9423e-05;5.0234e-05
117;boundary;100;0.00100908;0.00055849;0.00135817
117;calc iter;100;0.0404796;0.0397499;0.0413445
117;calc total;1;4.05138;4.05138;4.05138
117;total;1;7.7866;7.7866;7.7866
118;initialize;1;3.44145;3.44145;3.44145
118;async;100;0.000537201;9.7684e-05;0.00150052
118;inner;100;0.0390218;0.0381589;0.0400097
118;wait;100;2.80685e-05;1.4373e-05;4.6471e-05
118;boundary;100;0.000894922;0.000527378;0.00141705
118;calc iter;100;0.0404832;0.0398138;0.04131
118;calc total;1;4.05137;4.05137;4.05137
118;total;1;7.76351;7.76351;7.76351
119;initialize;1;3.43808;3.43808;3.43808
119;async;100;0.00084924;0.000200994;0.0018032
119;inner;100;0.038664;0.0375463;0.0397314
119;wait;100;3.24835e-05;1.3868e-05;6.5196e-05
119;boundary;100;0.00093759;0.000527951;0.00160513
119;calc iter;100;0.0404844;0.0398858;0.0411669
119;calc total;1;4.05138;4.05138;4.05138
119;total;1;7.7601;7.7601;7.7601
145;initialize;1;3.47371;3.47371;3.47371
145;async;100;0.000445551;0.00017659;0.00165961
145;inner;100;0.038981;0.0386008;0.0399216
145;wait;100;2.7435e-05;1.4506e-05;4.6035e-05
145;boundary;100;0.00104261;0.000487016;0.00123673
145;calc iter;100;0.0404983;0.0395413;0.0421385
145;calc total;1;4.05138;4.05138;4.05138
145;total;1;7.79778;7.79778;7.79778
216;initialize;1;3.44307;3.44307;3.44307
216;async;100;0.00059497;0.000134073;0.00179282
216;inner;100;0.0388863;0.0383075;0.0399973
216;wait;100;3.10363e-05;1.6373e-05;5.0266e-05
216;boundary;100;0.000962418;0.000569324;0.00146948
216;calc iter;100;0.040476;0.0398523;0.0413318
216;calc total;1;4.05138;4.05138;4.05138
216;total;1;7.7666;7.7666;7.7666
168;initialize;1;3.44188;3.44188;3.44188
168;async;100;0.000391792;0.000104021;0.00113968
168;inner;100;0.0392047;0.0386441;0.039637
168;wait;100;3.21501e-05;1.444e-05;6.2923e-05
168;boundary;100;0.000854667;0.000530935;0.00141585
168;calc iter;100;0.0404846;0.0401636;0.0409268
168;calc total;1;4.05138;4.05138;4.05138
168;total;1;7.76615;7.76615;7.76615
192;initialize;1;3.47106;3.47106;3.47106
192;async;100;0.000595935;0.000164891;0.00129469
192;inner;100;0.039001;0.0382528;0.0396249
192;wait;100;2.53369e-05;1.4108e-05;7.3853e-05
192;boundary;100;0.000856152;0.000557432;0.00122085
192;calc iter;100;0.0404796;0.0398687;0.041043
192;calc total;1;4.05138;4.05138;4.05138
192;total;1;7.79537;7.79537;7.79537
146;initialize;1;3.44741;3.44741;3.44741
146;async;100;0.000365091;0.000133627;0.00144689
146;inner;100;0.0390979;0.0387502;0.0400686
146;wait;100;2.64308e-05;1.4592e-05;4.2786e-05
146;boundary;100;0.00100745;0.000484546;0.00119389
146;calc iter;100;0.0404983;0.0399037;0.0417363
146;calc total;1;4.05138;4.05138;4.05138
146;total;1;7.77147;7.77147;7.77147
217;initialize;1;3.45551;3.45551;3.45551
217;async;100;0.00054558;0.000111934;0.0017184
217;inner;100;0.038967;0.0385371;0.0399467
217;wait;100;3.03264e-05;1.5632e-05;5.3962e-05
217;boundary;100;0.000940911;0.000515332;0.0013766
217;calc iter;100;0.0404852;0.0398693;0.0410816
217;calc total;1;4.05138;4.05138;4.05138
217;total;1;7.77897;7.77897;7.77897
169;initialize;1;3.45786;3.45786;3.45786
169;async;100;0.000439807;0.000120023;0.00124727
169;inner;100;0.0392464;0.0385506;0.0397549
169;wait;100;2.83144e-05;1.4374e-05;6.3992e-05
169;boundary;100;0.000769717;0.000521962;0.00131488
169;calc iter;100;0.0404854;0.0401144;0.0411484
169;calc total;1;4.05138;4.05138;4.05138
169;total;1;7.78213;7.78213;7.78213
193;initialize;1;3.45906;3.45906;3.45906
193;async;100;0.00024708;0.000102956;0.000774074
193;inner;100;0.0392918;0.0387318;0.0399996
193;wait;100;2.6232e-05;1.4379e-05;4.8811e-05
193;boundary;100;0.000915067;0.000547654;0.00122456
193;calc iter;100;0.0404816;0.039883;0.0411674
193;calc total;1;4.05138;4.05138;4.05138
193;total;1;7.78333;7.78333;7.78333
147;initialize;1;3.47657;3.47657;3.47657
147;async;100;0.000360279;0.000129509;0.00186451
147;inner;100;0.0391092;0.0387727;0.039873
147;wait;100;2.70933e-05;1.5682e-05;7.3293e-05
147;boundary;100;0.000998362;0.000506869;0.00124891
147;calc iter;100;0.0404964;0.0397009;0.0422516
147;calc total;1;4.05138;4.05138;4.05138
147;total;1;7.80065;7.80065;7.80065
218;initialize;1;3.4514;3.4514;3.4514
218;async;100;0.000680627;0.000213861;0.001541
218;inner;100;0.0388292;0.0383385;0.0398633
218;wait;100;3.177e-05;1.5433e-05;5.4754e-05
218;boundary;100;0.000944585;0.000485761;0.00126848
218;calc iter;100;0.0404877;0.0397487;0.0411911
218;calc total;1;4.05138;4.05138;4.05138
218;total;1;7.77496;7.77496;7.77496
170;initialize;1;3.44994;3.44994;3.44994
170;async;100;0.000356462;0.000103171;0.00145275
170;inner;100;0.0394593;0.0388648;0.0399026
170;wait;100;2.24867e-05;1.3725e-05;4.6869e-05
170;boundary;100;0.000656247;0.000484249;0.00106305
170;calc iter;100;0.0404956;0.0400284;0.041442
170;calc total;1;4.05138;4.05138;4.05138
170;total;1;7.7742;7.7742;7.7742
194;initialize;1;3.45056;3.45056;3.45056
194;async;100;0.00064274;0.000163188;0.0013639
194;inner;100;0.0389098;0.0383465;0.0403366
194;wait;100;2.86337e-05;1.525e-05;7.9214e-05
194;boundary;100;0.000896917;0.00056685;0.0012713
194;calc iter;100;0.0404795;0.0399748;0.0413805
194;calc total;1;4.05138;4.05138;4.05138
194;total;1;7.77481;7.77481;7.77481
240;initialize;1;3.45502;3.45502;3.45502
240;async;100;0.00096838;0.000223924;0.00177412
240;inner;100;0.0387425;0.0382149;0.0397419
240;wait;100;1.95662e-05;1.3614e-05;6.0454e-05
240;boundary;100;0.000739729;0.000537033;0.00130782
240;calc iter;100;0.0404719;0.0398263;0.0412486
240;calc total;1;4.05138;4.05138;4.05138
240;total;1;7.77746;7.77746;7.77746
148;initialize;1;3.48294;3.48294;3.48294
148;async;100;0.000665776;0.000102913;0.0023766
148;inner;100;0.038868;0.0382952;0.0397966
148;wait;100;2.43385e-05;1.6283e-05;6.9865e-05
148;boundary;100;0.000933558;0.000543819;0.00130399
148;calc iter;100;0.0404931;0.0396784;0.0419386
148;calc total;1;4.05138;4.05138;4.05138
148;total;1;7.80702;7.80702;7.80702
219;initialize;1;3.44295;3.44295;3.44295
219;async;100;0.000504055;0.000113743;0.0012884
219;inner;100;0.0391371;0.0383284;0.0400098
219;wait;100;2.6803e-05;1.4849e-05;4.2563e-05
219;boundary;100;0.000820928;0.000479454;0.00120677
219;calc iter;100;0.0404901;0.0395026;0.0412107
219;calc total;1;4.05138;4.05138;4.05138
219;total;1;7.76644;7.76644;7.76644
171;initialize;1;3.45762;3.45762;3.45762
171;async;100;0.0005727;0.000202981;0.00175768
171;inner;100;0.0390368;0.0385948;0.0395092
171;wait;100;3.43198e-05;1.5385e-05;6.9688e-05
171;boundary;100;0.000842787;0.00053342;0.00121729
171;calc iter;100;0.0404875;0.0401361;0.0410508
171;calc total;1;4.05138;4.05138;4.05138
171;total;1;7.78189;7.78189;7.78189
195;initialize;1;3.45719;3.45719;3.45719
195;async;100;0.000299514;9.875e-05;0.00106172
195;inner;100;0.0393608;0.0389665;0.039922
195;wait;100;2.51059e-05;1.4764e-05;5.9247e-05
195;boundary;100;0.00079473;0.000571806;0.0010649
195;calc iter;100;0.0404813;0.0400627;0.0412319
195;calc total;1;4.05138;4.05138;4.05138
195;total;1;7.78147;7.78147;7.78147
149;initialize;1;3.44598;3.44598;3.44598
149;async;100;0.000664636;0.000113337;0.00196205
149;inner;100;0.0389048;0.0384761;0.0399653
149;wait;100;2.64377e-05;1.7434e-05;7.4636e-05
149;boundary;100;0.000893091;0.000555717;0.00129832
149;calc iter;100;0.0404905;0.0396827;0.0417748
149;calc total;1;4.05139;4.05139;4.05139
149;total;1;7.77004;7.77004;7.77004
220;initialize;1;3.44624;3.44624;3.44624
220;async;100;0.000838691;0.00016807;0.00200115
220;inner;100;0.0388298;0.0383405;0.0396231
220;wait;100;2.48538e-05;1.5917e-05;7.7969e-05
220;boundary;100;0.000790155;0.000505958;0.000965174
220;calc iter;100;0.0404849;0.0397341;0.0415191
220;calc total;1;4.05138;4.05138;4.05138
220;total;1;7.76977;7.76977;7.76977
172;initialize;1;3.46491;3.46491;3.46491
172;async;100;0.000592096;0.000272223;0.00113143
172;inner;100;0.0391029;0.038603;0.0394921
172;wait;100;3.11223e-05;1.6778e-05;9.9857e-05
172;boundary;100;0.000759288;0.000542422;0.0012294
172;calc iter;100;0.0404866;0.040201;0.0407827
172;calc total;1;4.05138;4.05138;4.05138
172;total;1;7.78916;7.78916;7.78916
196;initialize;1;3.44675;3.44675;3.44675
196;async;100;0.000691891;0.000220182;0.00148045
196;inner;100;0.0387972;0.0380305;0.0393799
196;wait;100;3.44037e-05;1.8915e-05;9.7473e-05
196;boundary;100;0.000948988;0.000634634;0.00157093
196;calc iter;100;0.0404739;0.0399684;0.0412095
196;calc total;1;4.05138;4.05138;4.05138
196;total;1;7.77104;7.77104;7.77104
150;initialize;1;3.45669;3.45669;3.45669
150;async;100;0.000501863;0.000106272;0.0020989
150;inner;100;0.0390288;0.0386194;0.0398973
150;wait;100;2.91164e-05;1.9383e-05;4.9173e-05
150;boundary;100;0.000930389;0.000536426;0.00131409
150;calc iter;100;0.0404915;0.0399595;0.0418084
150;calc total;1;4.05138;4.05138;4.05138
150;total;1;7.78077;7.78077;7.78077
221;initialize;1;3.44289;3.44289;3.44289
221;async;100;0.000903277;0.00017209;0.00148524
221;inner;100;0.0387802;0.038384;0.039606
221;wait;100;2.16119e-05;1.5686e-05;7.8634e-05
221;boundary;100;0.000772757;0.000580817;0.00106214
221;calc iter;100;0.040479;0.0395468;0.0414764
221;calc total;1;4.05138;4.05138;4.05138
221;total;1;7.76642;7.76642;7.76642
173;initialize;1;3.44185;3.44185;3.44185
173;async;100;0.000538774;0.000232556;0.00138507
173;inner;100;0.0390214;0.0382743;0.0394882
173;wait;100;3.49372e-05;1.7206e-05;6.6147e-05
173;boundary;100;0.000888758;0.000566597;0.00145509
173;calc iter;100;0.0404851;0.040087;0.0411306
173;calc total;1;4.05138;4.05138;4.05138
173;total;1;7.7661;7.7661;7.7661
197;initialize;1;3.46085;3.46085;3.46085
197;async;100;0.000454513;0.000106777;0.00161919
197;inner;100;0.0391312;0.0386109;0.0397455
197;wait;100;3.16112e-05;1.5823e-05;6.5029e-05
197;boundary;100;0.000859095;0.000525182;0.00124302
197;calc iter;100;0.0404776;0.0399916;0.0414177
197;calc total;1;4.05138;4.05138;4.05138
197;total;1;7.78513;7.78513;7.78513
151;initialize;1;3.47799;3.47799;3.47799
151;async;100;0.000558158;0.000110264;0.00187197
151;inner;100;0.0388249;0.0380136;0.0396625
151;wait;100;3.70469e-05;2.0892e-05;7.5066e-05
151;boundary;100;0.00106698;0.000583884;0.00152663
151;calc iter;100;0.0404884;0.039761;0.0418511
151;calc total;1;4.05138;4.05138;4.05138
151;total;1;7.80209;7.80209;7.80209
222;initialize;1;3.46126;3.46126;3.46126
222;async;100;0.000618788;0.000167465;0.00123131
222;inner;100;0.0389394;0.0384845;0.0400249
222;wait;100;2.2596e-05;1.4029e-05;4.4854e-05
222;boundary;100;0.000896406;0.000559011;0.00112257
222;calc iter;100;0.0404785;0.0398679;0.0413165
222;calc total;1;4.05138;4.05138;4.05138
222;total;1;7.78479;7.78479;7.78479
174;initialize;1;3.43765;3.43765;3.43765
174;async;100;0.000273254;0.000101254;0.000895326
174;inner;100;0.0395297;0.0389858;0.0399158
174;wait;100;2.47474e-05;1.4992e-05;4.2983e-05
174;boundary;100;0.00065906;0.000510297;0.00120991
174;calc iter;100;0.0404877;0.040104;0.0409806
174;calc total;1;4.05138;4.05138;4.05138
174;total;1;7.76193;7.76193;7.76193
198;initialize;1;3.44679;3.44679;3.44679
198;async;100;0.00027973;0.000100716;0.00134787
198;inner;100;0.0393728;0.03876;0.0400968
198;wait;100;2.89957e-05;1.5221e-05;6.6029e-05
198;boundary;100;0.000797466;0.000536768;0.00120785
198;calc iter;100;0.04048;0.0398507;0.0416728
198;calc total;1;4.05138;4.05138;4.05138
198;total;1;7.77104;7.77104;7.77104
152;initialize;1;3.46722;3.46722;3.46722
152;async;100;0.000405651;0.000116909;0.000926337
152;inner;100;0.0390801;0.0386482;0.0398584
152;wait;100;3.32014e-05;2.2837e-05;5.4379e-05
152;boundary;100;0.000962672;0.000605041;0.00129934
152;calc iter;100;0.0404827;0.0400214;0.0413503
152;calc total;1;4.05138;4.05138;4.05138
152;total;1;7.7913;7.7913;7.7913
223;initialize;1;3.44295;3.44295;3.44295
223;async;100;0.000269407;0.000133922;0.000635224
223;inner;100;0.0391735;0.0386819;0.0402069
223;wait;100;2.44882e-05;1.3923e-05;3.9666e-05
223;boundary;100;0.00101275;0.000582853;0.00125439
223;calc iter;100;0.0404817;0.0399748;0.0420197
223;calc total;1;4.05138;4.05138;4.05138
223;total;1;7.76642;7.76642;7.76642
199;initialize;1;3.45222;3.45222;3.45222
199;async;100;0.000354289;0.000114521;0.00140941
199;inner;100;0.0393055;0.0386363;0.0399286
199;wait;100;2.6729e-05;1.4238e-05;5.3191e-05
199;boundary;100;0.000792781;0.000528876;0.00122168
199;calc iter;100;0.0404802;0.0399009;0.0415524
199;calc total;1;4.05138;4.05138;4.05138
199;total;1;7.77652;7.77652;7.77652
153;initialize;1;3.45681;3.45681;3.45681
153;async;100;0.000465916;0.000110837;0.00133096
153;inner;100;0.0390173;0.0386405;0.0398869
153;wait;100;3.12487e-05;2.0555e-05;5.3678e-05
153;boundary;100;0.000968333;0.000604446;0.00129399
224;initialize;1;3.45168;3.45168;3.45168
224;async;100;0.000799521;0.000280852;0.00140286
224;inner;100;0.0388363;0.0384326;0.0396123
224;wait;100;2.26239e-05;1.4879e-05;9.3923e-05
224;boundary;100;0.000815741;0.000558143;0.00105646
224;calc iter;100;0.0404757;0.0400227;0.04115
224;calc total;1;4.05137;4.05137;4.05137
224;total;1;7.77521;7.77521;7.77521
200;initialize;1;3.45402;3.45402;3.45402
200;async;100;0.000274151;9.9263e-05;0.00150928
200;inner;100;0.0394355;0.0386194;0.0400174
200;wait;100;2.44554e-05;1.3668e-05;5.2556e-05
200;boundary;100;0.000754518;0.000502539;0.00125218
200;calc iter;100;0.0404898;0.0399203;0.0414172
200;calc total;1;4.05138;4.05138;4.05138
200;total;1;7.77829;7.77829;7.77829
153;calc iter;100;0.0404838;0.0400319;0.0413987
153;calc total;1;4.05138;4.05138;4.05138
153;total;1;7.78093;7.78093;7.78093
225;initialize;1;3.4492;3.4492;3.4492
225;async;100;0.000762985;0.00023281;0.0014429
225;inner;100;0.0388673;0.0383278;0.0397279
225;wait;100;2.46249e-05;1.5066e-05;7.738e-05
225;boundary;100;0.000814778;0.000628375;0.00130588
225;calc iter;100;0.0404707;0.0399174;0.0411718
225;calc total;1;4.05138;4.05138;4.05138
225;total;1;7.7727;7.7727;7.7727
201;initialize;1;3.46565;3.46565;3.46565
201;async;100;0.000418368;0.00011528;0.00184536
201;inner;100;0.0392563;0.0384539;0.0398979
201;wait;100;2.89569e-05;1.5763e-05;6.5272e-05
201;boundary;100;0.000784243;0.000506768;0.00120804
201;calc iter;100;0.0404891;0.0395825;0.0416249
201;calc total;1;4.05139;4.05139;4.05139
201;total;1;7.78994;7.78994;7.78994
154;initialize;1;3.45665;3.45665;3.45665
154;async;100;0.000447764;0.00010528;0.00127634
154;inner;100;0.039105;0.0387488;0.0403153
154;wait;100;2.87644e-05;2.0271e-05;8.228e-05
154;boundary;100;0.000903052;0.000526931;0.00120337
154;calc iter;100;0.0404859;0.0399534;0.0413142
154;calc total;1;4.05138;4.05138;4.05138
154;total;1;7.78077;7.78077;7.78077
226;initialize;1;3.44201;3.44201;3.44201
226;async;100;0.000610383;0.000166241;0.00119293
226;inner;100;0.0388202;0.0381364;0.039884
226;wait;100;3.4307e-05;1.8983e-05;5.4825e-05
226;boundary;100;0.0010013;0.000591622;0.00140394
226;calc iter;100;0.0404673;0.0400155;0.0410778
226;calc total;1;4.05138;4.05138;4.05138
226;total;1;7.76554;7.76554;7.76554
202;initialize;1;3.44476;3.44476;3.44476
202;async;100;0.000355054;0.000108068;0.00138065
202;inner;100;0.0393448;0.0385022;0.0403087
202;wait;100;2.55516e-05;1.3897e-05;4.0109e-05
202;boundary;100;0.000766972;0.000484445;0.00123777
202;calc iter;100;0.0404936;0.0398096;0.041424
202;calc total;1;4.05139;4.05139;4.05139
202;total;1;7.76902;7.76902;7.76902
155;initialize;1;3.44592;3.44592;3.44592
155;async;100;0.000474466;0.000105144;0.00125939
155;inner;100;0.0389444;0.0384094;0.0399876
155;wait;100;3.5655e-05;2.2945e-05;5.6657e-05
155;boundary;100;0.00102619;0.000589307;0.00140916
155;calc iter;100;0.0404823;0.0400579;0.0414361
155;calc total;1;4.05138;4.05138;4.05138
155;total;1;7.77004;7.77004;7.77004
227;initialize;1;3.4653;3.4653;3.4653
227;async;100;0.000482099;0.000115725;0.000933078
227;inner;100;0.0387256;0.0380791;0.0399085
227;wait;100;4.20558e-05;2.2773e-05;6.3264e-05
227;boundary;100;0.00122462;0.000579085;0.00161844
227;calc iter;100;0.0404757;0.0400061;0.0411125
227;calc total;1;4.05138;4.05138;4.05138
227;total;1;7.78879;7.78879;7.78879
203;initialize;1;3.44308;3.44308;3.44308
203;async;100;0.000267101;9.8779e-05;0.00158239
203;inner;100;0.0394127;0.0387622;0.039886
203;wait;100;2.59209e-05;1.4007e-05;6.4076e-05
203;boundary;100;0.000789518;0.000478647;0.00125775
203;calc iter;100;0.0404964;0.0394915;0.0416063
203;calc total;1;4.05139;4.05139;4.05139
203;total;1;7.76738;7.76738;7.76738
156;initialize;1;3.45034;3.45034;3.45034
156;async;100;0.00144772;0.00048653;0.00250281
156;inner;100;0.0377386;0.0369231;0.0392067
156;wait;100;4.46287e-05;2.9093e-05;8.359e-05
156;boundary;100;0.00123388;0.000668311;0.0015693
156;calc iter;100;0.0404667;0.0396345;0.041455
156;calc total;1;4.05138;4.05138;4.05138
156;total;1;7.77442;7.77442;7.77442
228;initialize;1;3.4461;3.4461;3.4461
228;async;100;0.000295565;0.000104023;0.000945464
228;inner;100;0.0391644;0.0388392;0.0400789
228;wait;100;3.36319e-05;2.1001e-05;4.8966e-05
228;boundary;100;0.000986189;0.000555781;0.00131202
228;calc iter;100;0.0404812;0.0400842;0.0412519
228;calc total;1;4.05138;4.05138;4.05138
228;total;1;7.76958;7.76958;7.76958
204;initialize;1;3.43972;3.43972;3.43972
204;async;100;0.00130612;0.000554889;0.00230234
204;inner;100;0.0384269;0.0374797;0.0394776
204;wait;100;2.67084e-05;1.3361e-05;4.9845e-05
204;boundary;100;0.000725567;0.000480702;0.00116969
204;calc iter;100;0.0404866;0.0400209;0.0411084
204;calc total;1;4.05138;4.05138;4.05138
204;total;1;7.76397;7.76397;7.76397
157;initialize;1;3.46702;3.46702;3.46702
157;async;100;0.00128679;0.000407137;0.00203024
157;inner;100;0.0378912;0.0372424;0.0393252
157;wait;100;3.98069e-05;2.5648e-05;6.627e-05
157;boundary;100;0.00124827;0.00060201;0.00162585
157;calc iter;100;0.0404674;0.0400539;0.0409735
157;calc total;1;4.05138;4.05138;4.05138
157;total;1;7.79111;7.79111;7.79111
229;initialize;1;3.46112;3.46112;3.46112
229;async;100;0.000423852;0.000103678;0.00116085
229;inner;100;0.0389051;0.0384465;0.0400309
229;wait;100;3.95644e-05;2.4418e-05;5.1847e-05
229;boundary;100;0.00111058;0.000566787;0.00139765
229;calc iter;100;0.0404806;0.0400193;0.0413535
229;calc total;1;4.05138;4.05138;4.05138
229;total;1;7.78463;7.78463;7.78463
205;initialize;1;3.44505;3.44505;3.44505
205;async;100;0.00125461;0.000515477;0.00224249
205;inner;100;0.0385166;0.037971;0.0394685
205;wait;100;2.48248e-05;1.4072e-05;6.0473e-05
205;boundary;100;0.000679297;0.000526767;0.000978972
205;calc iter;100;0.0404764;0.0397984;0.0411509
205;calc total;1;4.05139;4.05139;4.05139
205;total;1;7.7693;7.7693;7.7693
158;initialize;1;3.45674;3.45674;3.45674
158;async;100;0.00130316;0.000493507;0.00177383
158;inner;100;0.0383291;0.0376893;0.0391572
158;wait;100;2.83463e-05;1.6372e-05;0.000103697
158;boundary;100;0.000813918;0.000553832;0.00138912
158;calc iter;100;0.0404758;0.0400297;0.0410576
158;calc total;1;4.05138;4.05138;4.05138
158;total;1;7.78083;7.78083;7.78083
230;initialize;1;3.45155;3.45155;3.45155
230;async;100;0.000486318;0.000107211;0.00184423
230;inner;100;0.0389048;0.0384053;0.039862
230;wait;100;3.60364e-05;1.9954e-05;7.2542e-05
230;boundary;100;0.0010504;0.000583833;0.00145793
230;calc iter;100;0.0404791;0.0400159;0.0416667
230;calc total;1;4.05137;4.05137;4.05137
230;total;1;7.77504;7.77504;7.77504
206;initialize;1;3.43967;3.43967;3.43967
206;async;100;0.00136274;0.000556442;0.00230166
206;inner;100;0.0385261;0.0378229;0.0394891
206;wait;100;1.76304e-05;1.3177e-05;5.1939e-05
206;boundary;100;0.000569072;0.000500195;0.000736254
206;calc iter;100;0.0404764;0.0400607;0.0409397
206;calc total;1;4.05139;4.05139;4.05139
206;total;1;7.76393;7.76393;7.76393
241;initialize;1;3.45986;3.45986;3.45986
241;async;100;0.000849308;0.000119919;0.00169463
241;inner;100;0.0388975;0.0383774;0.0398327
241;wait;100;2.30468e-05;1.3174e-05;4.7676e-05
241;boundary;100;0.000700356;0.000523231;0.00125364
241;calc iter;100;0.0404715;0.0398316;0.0412563
241;calc total;1;4.05138;4.05138;4.05138
241;total;1;7.78229;7.78229;7.78229
159;initialize;1;3.47776;3.47776;3.47776
159;async;100;0.00168181;0.000482035;0.00230668
159;inner;100;0.0381693;0.0376249;0.0393588
159;wait;100;1.80546e-05;1.3967e-05;6.2948e-05
159;boundary;100;0.000618392;0.000503408;0.000860073
159;calc iter;100;0.040489;0.0400092;0.0415953
159;calc total;1;4.05138;4.05138;4.05138
159;total;1;7.80185;7.80185;7.80185
231;initialize;1;3.45681;3.45681;3.45681
231;async;100;0.000439539;0.000101758;0.00238745
231;inner;100;0.0390455;0.0385246;0.0400126
231;wait;100;3.31891e-05;2.1094e-05;5.2038e-05
231;boundary;100;0.000962194;0.00057469;0.0012643
231;calc iter;100;0.0404814;0.0399343;0.0419615
231;calc total;1;4.05138;4.05138;4.05138
231;total;1;7.78029;7.78029;7.78029
207;initialize;1;3.44506;3.44506;3.44506
207;async;100;0.0013581;0.000531611;0.00239484
207;inner;100;0.0384968;0.0377897;0.0396756
207;wait;100;1.78855e-05;1.359e-05;4.3453e-05
207;boundary;100;0.000601908;0.000504205;0.000894989
207;calc iter;100;0.0404762;0.0400942;0.0411678
207;calc total;1;4.05139;4.05139;4.05139
207;total;1;7.76933;7.76933;7.76933
242;initialize;1;3.45185;3.45185;3.45185
242;async;100;0.000752248;0.000175916;0.00143122
242;inner;100;0.0388316;0.0381534;0.0394566
242;wait;100;2.87525e-05;1.5288e-05;8.6078e-05
242;boundary;100;0.000857166;0.000557039;0.00134216
242;calc iter;100;0.0404711;0.0399841;0.0410462
242;calc total;1;4.05138;4.05138;4.05138
242;total;1;7.77422;7.77422;7.77422
160;initialize;1;3.44312;3.44312;3.44312
160;async;100;0.0017378;0.0004887;0.0023609
160;inner;100;0.0381486;0.03757;0.0391717
160;wait;100;1.7402e-05;1.3288e-05;9.9444e-05
160;boundary;100;0.000584913;0.000497101;0.000799634
160;calc iter;100;0.04049;0.0399326;0.0412329
160;calc total;1;4.05138;4.05138;4.05138
160;total;1;7.76721;7.76721;7.76721
232;initialize;1;3.44611;3.44611;3.44611
232;async;100;0.000647787;0.000114433;0.00175436
232;inner;100;0.0389547;0.0385196;0.039559
232;wait;100;2.96917e-05;1.7796e-05;0.000108376
232;boundary;100;0.000849411;0.0006504;0.00108903
232;calc iter;100;0.040483;0.0399083;0.0415149
232;calc total;1;4.05138;4.05138;4.05138
232;total;1;7.7696;7.7696;7.7696
208;initialize;1;3.46527;3.46527;3.46527
208;async;100;0.0015141;0.000528185;0.0025811
208;inner;100;0.0383803;0.0376246;0.0394598
208;wait;100;1.76043e-05;1.3489e-05;5.9959e-05
208;boundary;100;0.000560837;0.000491682;0.000698755
208;calc iter;100;0.0404741;0.0400888;0.0411129
208;calc total;1;4.05138;4.05138;4.05138
208;total;1;7.78955;7.78955;7.78955
243;initialize;1;3.45038;3.45038;3.45038
243;async;100;0.000529908;0.000100193;0.00122785
243;inner;100;0.0389891;0.0382996;0.0398746
243;wait;100;3.22702e-05;1.8289e-05;4.8744e-05
243;boundary;100;0.000918594;0.000563941;0.00136785
243;calc iter;100;0.0404709;0.0400121;0.0410887
243;calc total;1;4.05138;4.05138;4.05138
243;total;1;7.77277;7.77277;7.77277
161;initialize;1;3.47017;3.47017;3.47017
161;async;100;0.00148416;0.000515216;0.00223996
161;inner;100;0.0384105;0.0377548;0.0395129
161;wait;100;1.86818e-05;1.4167e-05;4.4553e-05
161;boundary;100;0.000576503;0.000486988;0.000773735
161;calc iter;100;0.0404911;0.0400354;0.0411011
161;calc total;1;4.05138;4.05138;4.05138
161;total;1;7.79425;7.79425;7.79425
233;initialize;1;3.46528;3.46528;3.46528
233;async;100;0.000576282;0.000104394;0.00143372
233;inner;100;0.0390292;0.0386585;0.0399097
233;wait;100;2.93613e-05;1.8764e-05;7.2948e-05
233;boundary;100;0.000846779;0.000598532;0.00120177
233;calc iter;100;0.0404829;0.0399;0.0414112
233;calc total;1;4.05138;4.05138;4.05138
233;total;1;7.7888;7.7888;7.7888
209;initialize;1;3.45062;3.45062;3.45062
209;async;100;0.00117134;0.000536192;0.00175106
209;inner;100;0.0386351;0.0379863;0.0396272
209;wait;100;2.09061e-05;1.2989e-05;4.2114e-05
209;boundary;100;0.000645777;0.000510692;0.00112355
209;calc iter;100;0.0404741;0.0400401;0.0408868
209;calc total;1;4.05138;4.05138;4.05138
209;total;1;7.77489;7.77489;7.77489
244;initialize;1;3.45041;3.45041;3.45041
244;async;100;0.000626888;0.000104214;0.00174542
244;inner;100;0.0387749;0.0379716;0.0398769
244;wait;100;3.64695e-05;1.9923e-05;8.3473e-05
244;boundary;100;0.00103492;0.000583173;0.00143301
244;calc iter;100;0.0404748;0.0397599;0.0415784
244;calc total;1;4.05138;4.05138;4.05138
244;total;1;7.77283;7.77283;7.77283
162;initialize;1;3.45227;3.45227;3.45227
162;async;100;0.00128909;0.000505221;0.0022229
162;inner;100;0.038611;0.0379934;0.0395789
162;wait;100;1.77338e-05;1.4149e-05;4.2228e-05
162;boundary;100;0.000570475;0.000491766;0.000788424
162;calc iter;100;0.0404893;0.0400228;0.0411971
162;calc total;1;4.05138;4.05138;4.05138
162;total;1;7.77637;7.77637;7.77637
234;initialize;1;3.443;3.443;3.443
234;async;100;0.000588814;0.000108768;0.00167313
234;inner;100;0.0390506;0.0386356;0.0399084
234;wait;100;2.66041e-05;1.5755e-05;6.0668e-05
234;boundary;100;0.00081974;0.00048082;0.00103754
234;calc iter;100;0.0404871;0.0399311;0.0413475
234;calc total;1;4.05138;4.05138;4.05138
234;total;1;7.76648;7.76648;7.76648
210;initialize;1;3.45055;3.45055;3.45055
210;async;100;0.00110903;0.00043801;0.00205793
210;inner;100;0.0385254;0.0380112;0.039377
210;wait;100;3.02037e-05;1.5038e-05;7.8001e-05
210;boundary;100;0.000807945;0.000522283;0.00136179
210;calc iter;100;0.0404739;0.0397707;0.0412827
210;calc total;1;4.05138;4.05138;4.05138
210;total;1;7.77481;7.77481;7.77481
245;initialize;1;3.44911;3.44911;3.44911
245;async;100;0.00060179;0.000177644;0.00137345
245;inner;100;0.0387586;0.038064;0.0397703
245;wait;100;3.78754e-05;2.0357e-05;5.6004e-05
245;boundary;100;0.00107498;0.000586656;0.00152722
245;calc iter;100;0.0404743;0.0399903;0.0412368
245;calc total;1;4.05138;4.05138;4.05138
245;total;1;7.77151;7.77151;7.77151
163;initialize;1;3.44726;3.44726;3.44726
163;async;100;0.00152599;0.000468002;0.00302484
163;inner;100;0.0383138;0.0377324;0.0394583
163;wait;100;2.04786e-05;1.5549e-05;5.5054e-05
163;boundary;100;0.000628841;0.000490945;0.00107223
163;calc iter;100;0.0404903;0.0401298;0.041986
163;calc total;1;4.05138;4.05138;4.05138
163;total;1;7.77137;7.77137;7.77137
235;initialize;1;3.46113;3.46113;3.46113
235;async;100;0.000742016;0.000124192;0.00153872
235;inner;100;0.0388721;0.0384066;0.039853
235;wait;100;2.35777e-05;1.4333e-05;7.4157e-05
235;boundary;100;0.000848126;0.00048085;0.00116995
235;calc iter;100;0.0404873;0.039821;0.0414176
235;calc total;1;4.05138;4.05138;4.05138
235;total;1;7.78465;7.78465;7.78465
211;initialize;1;3.45729;3.45729;3.45729
211;async;100;0.00113835;0.000507925;0.00203927
211;inner;100;0.0384736;0.0378742;0.0392517
211;wait;100;3.04832e-05;1.6881e-05;8.8448e-05
211;boundary;100;0.000830283;0.000530875;0.00127024
211;calc iter;100;0.0404739;0.0397728;0.0409639
211;calc total;1;4.05138;4.05138;4.05138
211;total;1;7.78157;7.78157;7.78157
246;initialize;1;3.4504;3.4504;3.4504
246;async;100;0.000608402;0.000132431;0.00135984
246;inner;100;0.0389199;0.0380985;0.0398483
246;wait;100;3.25649e-05;1.6982e-05;5.3902e-05
246;boundary;100;0.000912697;0.0005574;0.00149791
246;calc iter;100;0.0404748;0.0400909;0.0412198
246;calc total;1;4.05137;4.05137;4.05137
246;total;1;7.7728;7.7728;7.7728
164;initialize;1;3.45019;3.45019;3.45019
164;async;100;0.00136841;0.000469165;0.00295741
164;inner;100;0.0383105;0.0377731;0.0392611
164;wait;100;2.73421e-05;1.9416e-05;7.7629e-05
164;boundary;100;0.000776112;0.000591472;0.00123554
164;calc iter;100;0.0404836;0.039869;0.0416401
164;calc total;1;4.05138;4.05138;4.05138
164;total;1;7.7743;7.7743;7.7743
236;initialize;1;3.4429;3.4429;3.4429
236;async;100;0.00051925;0.000108483;0.00136158
236;inner;100;0.0390071;0.0385519;0.0399389
236;wait;100;2.34098e-05;1.4377e-05;5.4699e-05
236;boundary;100;0.000935118;0.000501702;0.00125381
236;calc iter;100;0.0404863;0.0398903;0.0412953
236;calc total;1;4.05138;4.05138;4.05138
236;total;1;7.76641;7.76641;7.76641
212;initialize;1;3.44306;3.44306;3.44306
212;async;100;0.00124239;0.000516885;0.00213563
212;inner;100;0.0380421;0.037334;0.0392211
212;wait;100;4.05275e-05;2.4789e-05;0.000105598
212;boundary;100;0.00114641;0.000683777;0.00161618
212;calc iter;100;0.0404731;0.0399385;0.0411978
212;calc total;1;4.05138;4.05138;4.05138
212;total;1;7.76734;7.76734;7.76734
165;initialize;1;3.46525;3.46525;3.46525
165;async;100;0.00113179;0.000413137;0.00263848
165;inner;100;0.0385248;0.0379506;0.0395087
165;wait;100;2.77395e-05;1.7383e-05;4.4021e-05
165;boundary;100;0.00080049;0.000554919;0.00105917
165;calc iter;100;0.0404858;0.0399314;0.0416611
165;calc total;1;4.05138;4.05138;4.05138
165;total;1;7.78934;7.78934;7.78934
237;initialize;1;3.44608;3.44608;3.44608
237;async;100;0.000481586;0.000111376;0.00112516
237;inner;100;0.0389962;0.0386269;0.0399639
237;wait;100;2.41753e-05;1.5036e-05;5.4365e-05
237;boundary;100;0.000982165;0.00054672;0.00121944
237;calc iter;100;0.0404852;0.0398198;0.0413072
237;calc total;1;4.05138;4.05138;4.05138
237;total;1;7.76959;7.76959;7.76959
213;initialize;1;3.44501;3.44501;3.44501
213;async;100;0.00125556;0.000510992;0.002122
213;inner;100;0.0381027;0.0372001;0.0393418
213;wait;100;3.88108e-05;1.7235e-05;7.9415e-05
213;boundary;100;0.00107289;0.000535149;0.00141457
213;calc iter;100;0.0404714;0.0399553;0.0412088
213;calc total;1;4.05139;4.05139;4.05139
213;total;1;7.7693;7.7693;7.7693
166;initialize;1;3.44727;3.44727;3.44727
166;async;100;0.00108546;0.000414176;0.00305771
166;inner;100;0.0385198;0.0371751;0.0396216
166;wait;100;2.87122e-05;1.6336e-05;5.1329e-05
166;boundary;100;0.000846561;0.000523574;0.00136836
166;calc iter;100;0.0404817;0.0397726;0.0423095
166;calc total;1;4.05138;4.05138;4.05138
166;total;1;7.77138;7.77138;7.77138
238;initialize;1;3.4409;3.4409;3.4409
238;async;100;0.000593272;0.000122958;0.00123181
238;inner;100;0.0388433;0.0384805;0.0399373
238;wait;100;2.71935e-05;1.533e-05;6.1253e-05
238;boundary;100;0.00101859;0.000599744;0.00126004
238;calc iter;100;0.0404841;0.0398569;0.0413057
238;calc total;1;4.05138;4.05138;4.05138
238;total;1;7.76437;7.76437;7.76437
214;initialize;1;3.44309;3.44309;3.44309
214;async;100;0.00102939;0.000101478;0.00212098
214;inner;100;0.0385699;0.0375627;0.0395218
214;wait;100;2.63604e-05;1.402e-05;4.425e-05
214;boundary;100;0.000849074;0.000509054;0.00128693
214;calc iter;100;0.0404756;0.0398091;0.041304
214;calc total;1;4.05138;4.05138;4.05138
214;total;1;7.76734;7.76734;7.76734
167;initialize;1;3.45214;3.45214;3.45214
167;async;100;0.00117024;0.000352776;0.00217492
167;inner;100;0.0382612;0.0373436;0.0394186
167;wait;100;3.53904e-05;1.7654e-05;6.1399e-05
167;boundary;100;0.00100827;0.000552831;0.00142366
167;calc iter;100;0.0404764;0.0397544;0.0414635
167;calc total;1;4.05138;4.05138;4.05138
167;total;1;7.77623;7.77623;7.77623
239;initialize;1;3.44298;3.44298;3.44298
239;async;100;0.000281521;0.000105599;0.000907516
239;inner;100;0.0390832;0.038712;0.0401719
239;wait;100;2.69111e-05;1.5468e-05;4.2294e-05
239;boundary;100;0.00109127;0.000547336;0.00132166
239;calc iter;100;0.0404842;0.0400114;0.0414747
239;calc total;1;4.05138;4.05138;4.05138
239;total;1;7.76648;7.76648;7.76648
175;initialize;1;3.45451;3.45451;3.45451
175;async;100;0.000646818;0.000186945;0.00106166
175;inner;100;0.0392019;0.0387516;0.0395633
175;wait;100;2.30166e-05;1.4695e-05;0.000100969
175;boundary;100;0.000614134;0.000511023;0.000913725
175;calc iter;100;0.0404869;0.0401539;0.0407876
175;calc total;1;4.05138;4.05138;4.05138
175;total;1;7.77877;7.77877;7.77877
176;initialize;1;3.43766;3.43766;3.43766
176;async;100;0.000491975;0.000117133;0.00122961
176;inner;100;0.0393845;0.0387175;0.0398533
176;wait;100;1.77332e-05;1.2956e-05;3.8489e-05
176;boundary;100;0.000591939;0.000510476;0.000895727
176;calc iter;100;0.0404872;0.0401768;0.0409753
176;calc total;1;4.05138;4.05138;4.05138
176;total;1;7.7619;7.7619;7.7619
177;initialize;1;3.44888;3.44888;3.44888
177;async;100;0.000745153;0.000240875;0.00141506
177;inner;100;0.0390601;0.0383143;0.0395572
177;wait;100;2.2858e-05;1.2878e-05;8.2223e-05
177;boundary;100;0.000655534;0.000510837;0.00100821
177;calc iter;100;0.040485;0.0399761;0.0410642
177;calc total;1;4.05138;4.05138;4.05138
177;total;1;7.77314;7.77314;7.77314
178;initialize;1;3.43908;3.43908;3.43908
178;async;100;0.000472152;0.00012503;0.0012131
178;inner;100;0.0393824;0.0389517;0.0398453
178;wait;100;2.1192e-05;1.3372e-05;4.6009e-05
178;boundary;100;0.000609754;0.00051428;0.000820525
178;calc iter;100;0.0404866;0.040003;0.0410186
178;calc total;1;4.05138;4.05138;4.05138
178;total;1;7.76334;7.76334;7.76334
179;initialize;1;3.44444;3.44444;3.44444
179;async;100;0.000457361;0.000113294;0.00122056
179;inner;100;0.0393351;0.0385653;0.0398933
179;wait;100;2.53814e-05;1.4143e-05;6.0383e-05
179;boundary;100;0.000666069;0.000519487;0.00119008
179;calc iter;100;0.040485;0.0400193;0.0410136
179;calc total;1;4.05138;4.05138;4.05138
179;total;1;7.7687;7.7687;7.7687
180;initialize;1;3.43889;3.43889;3.43889
180;async;100;0.000325461;0.000112325;0.00127892
180;inner;100;0.0393517;0.0386598;0.0398107
180;wait;100;3.18179e-05;1.6106e-05;5.7294e-05
180;boundary;100;0.000769932;0.000563372;0.00115591
180;calc iter;100;0.0404802;0.0400883;0.0413391
180;calc total;1;4.05138;4.05138;4.05138
180;total;1;7.76316;7.76316;7.76316
181;initialize;1;3.4578;3.4578;3.4578
181;async;100;0.000274357;9.9779e-05;0.00127153
181;inner;100;0.0393931;0.03871;0.0399036
181;wait;100;2.99273e-05;1.4464e-05;4.9735e-05
181;boundary;100;0.000780686;0.000522628;0.00151678
181;calc iter;100;0.0404794;0.0400132;0.0412427
181;calc total;1;4.05138;4.05138;4.05138
181;total;1;7.78205;7.78205;7.78205
182;initialize;1;3.47048;3.47048;3.47048
182;async;100;0.000373589;0.000107387;0.00147849
182;inner;100;0.0392141;0.0384257;0.0397486
182;wait;100;3.15877e-05;1.4475e-05;5.9906e-05
182;boundary;100;0.000857093;0.00052574;0.00130869
182;calc iter;100;0.0404775;0.0400402;0.0414518
182;calc total;1;4.05138;4.05138;4.05138
182;total;1;7.79473;7.79473;7.79473
183;initialize;1;3.45011;3.45011;3.45011
183;async;100;0.000343266;0.00010167;0.00182452
183;inner;100;0.0392778;0.0384482;0.0400059
183;wait;100;3.19129e-05;1.5827e-05;6.3721e-05
183;boundary;100;0.000825559;0.000538532;0.00139584
183;calc iter;100;0.0404797;0.0399668;0.0414748
183;calc total;1;4.05138;4.05138;4.05138
183;total;1;7.77436;7.77436;7.77436
184;initialize;1;3.4488;3.4488;3.4488
184;async;100;0.000433867;0.000110367;0.00188352
184;inner;100;0.0392666;0.0385031;0.039755
184;wait;100;2.87174e-05;1.5522e-05;9.0244e-05
184;boundary;100;0.000749033;0.000531022;0.00113876
184;calc iter;100;0.0404795;0.0400199;0.0413363
184;calc total;1;4.05138;4.05138;4.05138
184;total;1;7.77306;7.77306;7.77306
185;initialize;1;3.47048;3.47048;3.47048
185;async;100;0.000349065;0.00010346;0.00178842
185;inner;100;0.0394759;0.0386357;0.039883
185;wait;100;2.29489e-05;1.3706e-05;5.5144e-05
185;boundary;100;0.000641761;0.000483181;0.000929721
185;calc iter;100;0.0404906;0.04006;0.041196
185;calc total;1;4.05138;4.05138;4.05138
185;total;1;7.79473;7.79473;7.79473
186;initialize;1;3.46402;3.46402;3.46402
186;async;100;0.000282224;9.7103e-05;0.00157037
186;inner;100;0.0395487;0.038537;0.0399234
186;wait;100;2.08922e-05;1.3744e-05;4.166e-05
186;boundary;100;0.000638796;0.000477313;0.00113486
186;calc iter;100;0.0404917;0.0395339;0.0416706
186;calc total;1;4.05138;4.05138;4.05138
186;total;1;7.78827;7.78827;7.78827
187;initialize;1;3.45778;3.45778;3.45778
187;async;100;0.000582522;0.000219608;0.00145954
187;inner;100;0.0391501;0.0381191;0.0396618
187;wait;100;2.78346e-05;1.4451e-05;8.6336e-05
187;boundary;100;0.000729896;0.000474511;0.00106156
187;calc iter;100;0.0404917;0.039762;0.0415772
187;calc total;1;4.05138;4.05138;4.05138
187;total;1;7.78205;7.78205;7.78205
188;initialize;1;3.44999;3.44999;3.44999
188;async;100;0.000238068;9.9247e-05;0.00102687
188;inner;100;0.0395187;0.038809;0.0399968
188;wait;100;2.11066e-05;1.3898e-05;4.2436e-05
188;boundary;100;0.00070919;0.000519346;0.00107878
188;calc iter;100;0.0404879;0.0401257;0.041108
188;calc total;1;4.05138;4.05138;4.05138
188;total;1;7.77425;7.77425;7.77425
0;boundary;100;0.00068;0.00049;0.00116
0;calc iter;100;0.04049;0.03997;0.04103
0;calc total;1;4.05138;4.05138;4.05138
0;total;1;7.79152;7.79152;7.79152
1;initialize;1;3.45068;3.45068;3.45068
1;async;100;0.000738279;0.000171412;0.00152258
1;inner;100;0.0391923;0.0385269;0.0398642
1;wait;100;1.81213e-05;1.3102e-05;3.5352e-05
1;boundary;100;0.000543612;0.000481139;0.000888992
1;calc iter;100;0.0404931;0.0399181;0.0414208
1;calc total;1;4.05138;4.05138;4.05138
1;total;1;7.77487;7.77487;7.77487
2;initialize;1;3.46206;3.46206;3.46206
2;async;100;0.000921452;0.000348273;0.00184008
2;inner;100;0.0389469;0.0382654;0.0395645
2;wait;100;2.27943e-05;1.3708e-05;4.8973e-05
2;boundary;100;0.000599696;0.000504916;0.00108499
2;calc iter;100;0.0404918;0.0400347;0.040947
2;calc total;1;4.05138;4.05138;4.05138
2;total;1;7.78625;7.78625;7.78625
3;initialize;1;3.4479;3.4479;3.4479
3;async;100;0.000843312;0.000306361;0.00178671
3;inner;100;0.0389727;0.03823;0.0396601
3;wait;100;2.66376e-05;1.3988e-05;4.8502e-05
3;boundary;100;0.000646556;0.000484753;0.00103687
3;calc iter;100;0.0404902;0.0401516;0.0410288
3;calc total;1;4.05138;4.05138;4.05138
3;total;1;7.7721;7.7721;7.7721
4;initialize;1;3.4601;3.4601;3.4601
4;async;100;0.00090338;0.000287948;0.00177993
4;inner;100;0.0388925;0.0383414;0.0395083
4;wait;100;2.64063e-05;1.4917e-05;6.5497e-05
4;boundary;100;0.000664703;0.000501722;0.00105878
4;calc iter;100;0.0404881;0.0399757;0.0409551
4;calc total;1;4.05138;4.05138;4.05138
4;total;1;7.7843;7.7843;7.7843
5;initialize;1;3.45072;3.45072;3.45072
5;async;100;0.000899534;0.000351382;0.00149046
5;inner;100;0.0386417;0.0381769;0.039243
5;wait;100;3.86067e-05;2.413e-05;9.5503e-05
5;boundary;100;0.000907981;0.000565003;0.00131399
5;calc iter;100;0.0404892;0.0399307;0.0411243
5;calc total;1;4.05138;4.05138;4.05138
5;total;1;7.77491;7.77491;7.77491
6;initialize;1;3.45202;3.45202;3.45202
6;async;100;0.000720219;0.000322126;0.00120898
6;inner;100;0.0391196;0.0385784;0.0396604
6;wait;100;2.37978e-05;1.4604e-05;4.332e-05
6;boundary;100;0.000629095;0.00049009;0.000868236
6;calc iter;100;0.0404937;0.0401244;0.0408641
6;calc total;1;4.05138;4.05138;4.05138
6;total;1;7.77626;7.77626;7.77626
7;initialize;1;3.46003;3.46003;3.46003
7;async;100;0.000962959;0.000445398;0.00179846
7;inner;100;0.0388845;0.0383056;0.0395098
7;wait;100;2.18138e-05;1.3086e-05;5.3132e-05
7;boundary;100;0.000623472;0.000482891;0.000962666
7;calc iter;100;0.0404935;0.0400062;0.0408694
7;calc total;1;4.05138;4.05138;4.05138
7;total;1;7.78422;7.78422;7.78422
8;initialize;1;3.4433;3.4433;3.4433
8;async;100;0.00114536;0.000470238;0.00209393
8;inner;100;0.0386683;0.0380192;0.0394634
8;wait;100;2.34916e-05;1.4221e-05;6.2902e-05
8;boundary;100;0.000654653;0.000482648;0.00106518
8;calc iter;100;0.0404932;0.040091;0.0409777
8;calc total;1;4.05138;4.05138;4.05138
8;total;1;7.76753;7.76753;7.76753
9;initialize;1;3.44616;3.44616;3.44616
9;async;100;0.00101554;0.000436369;0.00184475
9;inner;100;0.0387151;0.0378279;0.0393129
9;wait;100;2.77686e-05;1.3515e-05;0.000106435
9;boundary;100;0.000733453;0.000486934;0.00128258
9;calc iter;100;0.0404931;0.0398928;0.04107
9;calc total;1;4.05139;4.05139;4.05139
9;total;1;7.77049;7.77049;7.77049
10;initialize;1;3.45202;3.45202;3.45202
10;async;100;0.000826977;0.00035789;0.00160241
10;inner;100;0.0389328;0.0380355;0.0395471
10;wait;100;2.5987e-05;1.4307e-05;5.9954e-05
10;boundary;100;0.000703522;0.00048475;0.00122066
10;calc iter;100;0.0404904;0.0398626;0.0410138
10;calc total;1;4.05139;4.05139;4.05139
10;total;1;7.77625;7.77625;7.77625
11;initialize;1;3.44653;3.44653;3.44653
11;async;100;0.000824306;0.000392748;0.00162758
11;inner;100;0.0385877;0.0377533;0.0394376
11;wait;100;3.92136e-05;2.4797e-05;6.3187e-05
11;boundary;100;0.00103259;0.000615818;0.00160568
11;calc iter;100;0.0404851;0.0398915;0.0410854
11;calc total;1;4.05139;4.05139;4.05139
11;total;1;7.77073;7.77073;7.77073
12;initialize;1;3.45205;3.45205;3.45205
12;async;100;0.00101783;0.000214461;0.00246771
12;inner;100;0.03851;0.0368722;0.0396952
12;wait;100;3.04891e-05;1.5017e-05;5.748e-05
12;boundary;100;0.000925592;0.000497696;0.00157508
12;calc iter;100;0.0404854;0.0398755;0.0412146
12;calc total;1;4.05139;4.05139;4.05139
12;total;1;7.77625;7.77625;7.77625
13;initialize;1;3.47136;3.47136;3.47136
13;async;100;0.00108387;0.000341441;0.00271066
13;inner;100;0.0382389;0.0367821;0.0395984
13;wait;100;4.09219e-05;1.8904e-05;6.1742e-05
13;boundary;100;0.00111846;0.000572612;0.00158447
13;calc iter;100;0.0404837;0.0398187;0.0413803
13;calc total;1;4.05139;4.05139;4.05139
13;total;1;7.79558;7.79558;7.79558
14;initialize;1;3.45834;3.45834;3.45834
14;async;100;0.00103484;0.000259492;0.00266873
14;inner;100;0.0384704;0.0371707;0.0396604
14;wait;100;3.37488e-05;1.7484e-05;6.1948e-05
14;boundary;100;0.000942018;0.00056224;0.00128693
14;calc iter;100;0.040482;0.0396881;0.0417293
14;calc total;1;4.05139;4.05139;4.05139
14;total;1;7.78255;7.78255;7.78255
15;initialize;1;3.4639;3.4639;3.4639
15;async;100;0.00123136;0.000348307;0.00328453
15;inner;100;0.0384965;0.0373674;0.0395668
15;wait;100;2.71326e-05;1.6257e-05;5.9048e-05
15;boundary;100;0.000729651;0.000524421;0.00114315
15;calc iter;100;0.0404858;0.0397693;0.042026
15;calc total;1;4.05139;4.05139;4.05139
15;total;1;7.7881;7.7881;7.7881
16;initialize;1;3.44637;3.44637;3.44637
16;async;100;0.00128891;0.000464299;0.00270613
16;inner;100;0.0383865;0.0371362;0.0392859
16;wait;100;2.94717e-05;1.4191e-05;8.4268e-05
16;boundary;100;0.000776485;0.000493581;0.00147138
16;calc iter;100;0.0404828;0.0397578;0.0411689
16;calc total;1;4.05138;4.05138;4.05138
16;total;1;7.77056;7.77056;7.77056
17;initialize;1;3.45078;3.45078;3.45078
17;async;100;0.0014393;0.000520816;0.0028398
17;inner;100;0.0383918;0.0370663;0.0392517
17;wait;100;2.30349e-05;1.3064e-05;8.8168e-05
17;boundary;100;0.000628947;0.000495003;0.000965977
17;calc iter;100;0.0404843;0.0400178;0.0409928
17;calc total;1;4.05138;4.05138;4.05138
17;total;1;7.77501;7.77501;7.77501
18;initialize;1;3.473;3.473;3.473
18;async;100;0.00139547;0.000503774;0.00298274
18;inner;100;0.0384225;0.037128;0.0394138
18;wait;100;2.27829e-05;1.3125e-05;7.2363e-05
18;boundary;100;0.00064241;0.000504031;0.000962535
18;calc iter;100;0.0404843;0.0400468;0.0409104
18;calc total;1;4.05138;4.05138;4.05138
18;total;1;7.79722;7.79722;7.79722
19;initialize;1;3.45225;3.45225;3.45225
19;async;100;0.00157126;0.000494533;0.00323233
19;inner;100;0.0382556;0.0368296;0.0392952
19;wait;100;2.37126e-05;1.3106e-05;8.7225e-05
19;boundary;100;0.000632242;0.000482777;0.000995726
19;calc iter;100;0.0404842;0.040086;0.0408856
19;calc total;1;4.05138;4.05138;4.05138
19;total;1;7.77646;7.77646;7.77646
20;initialize;1;3.45836;3.45836;3.45836
20;async;100;0.00124394;0.000375385;0.00291747
20;inner;100;0.0385519;0.0371816;0.0395534
20;wait;100;2.49462e-05;1.4516e-05;5.9132e-05
20;boundary;100;0.000661853;0.00049295;0.000986004
20;calc iter;100;0.0404836;0.0396642;0.0412326
20;calc total;1;4.05138;4.05138;4.05138
20;total;1;7.78256;7.78256;7.78256
21;initialize;1;3.44344;3.44344;3.44344
21;async;100;0.000970975;0.000348767;0.00236732
21;inner;100;0.0387867;0.0376712;0.0396933
21;wait;100;2.66803e-05;1.5494e-05;4.3668e-05
21;boundary;100;0.000698547;0.000501813;0.00104989
21;calc iter;100;0.0404838;0.0398348;0.0412363
21;calc total;1;4.05138;4.05138;4.05138
21;total;1;7.76765;7.76765;7.76765
22;initialize;1;3.45068;3.45068;3.45068
22;async;100;0.000991354;0.000270979;0.00237498
22;inner;100;0.0388206;0.0376711;0.0398673
22;wait;100;2.18706e-05;1.3459e-05;3.8102e-05
22;boundary;100;0.000651337;0.000487988;0.00115236
22;calc iter;100;0.0404861;0.0398326;0.0413934
22;calc total;1;4.05138;4.05138;4.05138
22;total;1;7.77491;7.77491;7.77491
23;initialize;1;3.47302;3.47302;3.47302
23;async;100;0.00141355;0.00051651;0.00258222
23;inner;100;0.0383162;0.0369087;0.0396403
23;wait;100;2.22805e-05;1.1927e-05;5.4918e-05
23;boundary;100;0.000735231;0.0004766;0.0014811
23;calc iter;100;0.0404887;0.0397717;0.0416575
23;calc total;1;4.05138;4.05138;4.05138
23;total;1;7.79722;7.79722;7.79722
247;initialize;1;3.45673;3.45673;3.45673
247;async;100;0.000800506;0.000119939;0.00198063
247;inner;100;0.0388856;0.0382154;0.0397139
247;wait;100;2.54841e-05;1.3582e-05;6.3657e-05
247;boundary;100;0.000764361;0.000559663;0.0012365
247;calc iter;100;0.0404772;0.0397655;0.0413236
247;calc total;1;4.05138;4.05138;4.05138
247;total;1;7.77911;7.77911;7.77911
248;initialize;1;3.45175;3.45175;3.45175
248;async;100;0.00111835;0.000215408;0.00236706
248;inner;100;0.0386842;0.0381406;0.0396815
248;wait;100;1.87235e-05;1.2666e-05;7.7724e-05
248;boundary;100;0.000658825;0.000491114;0.00114169
248;calc iter;100;0.0404815;0.0394258;0.0417704
248;calc total;1;4.05138;4.05138;4.05138
248;total;1;7.77414;7.77414;7.77414
249;initialize;1;3.4551;3.4551;3.4551
249;async;100;0.000711765;0.000177467;0.00168559
249;inner;100;0.0390731;0.0386678;0.0398905
249;wait;100;2.18619e-05;1.3572e-05;4.103e-05
249;boundary;100;0.000673766;0.000491919;0.000999436
249;calc iter;100;0.0404814;0.039898;0.0411216
249;calc total;1;4.05138;4.05138;4.05138
249;total;1;7.7775;7.7775;7.7775
250;initialize;1;3.44666;3.44666;3.44666
250;async;100;0.000697038;0.000165787;0.00150406
250;inner;100;0.0390724;0.0387122;0.0397426
250;wait;100;2.31088e-05;1.4443e-05;5.8209e-05
250;boundary;100;0.000685058;0.000532743;0.000887793
250;calc iter;100;0.0404787;0.0399884;0.0412263
250;calc total;1;4.05138;4.05138;4.05138
250;total;1;7.76904;7.76904;7.76904
251;initialize;1;3.4453;3.4453;3.4453
251;async;100;0.000568692;0.000107483;0.00167068
251;inner;100;0.0392459;0.0387441;0.0400042
251;wait;100;1.78206e-05;1.3837e-05;3.9105e-05
251;boundary;100;0.000650231;0.000488428;0.00104554
251;calc iter;100;0.0404835;0.0399261;0.0417247
251;calc total;1;4.05138;4.05138;4.05138
251;total;1;7.76774;7.76774;7.76774
252;initialize;1;3.4489;3.4489;3.4489
252;async;100;0.00148351;0.000508328;0.00261708
252;inner;100;0.0383496;0.0378834;0.0393966
252;wait;100;2.08669e-05;1.4599e-05;6.2966e-05
252;boundary;100;0.000623058;0.000497221;0.000989026
252;calc iter;100;0.0404782;0.0400167;0.0411172
252;calc total;1;4.05138;4.05138;4.05138
252;total;1;7.77129;7.77129;7.77129
253;initialize;1;3.4566;3.4566;3.4566
253;async;100;0.00138294;0.000489011;0.00237495
253;inner;100;0.0384988;0.0379888;0.0395128
253;wait;100;1.82906e-05;1.3828e-05;4.4891e-05
253;boundary;100;0.000579384;0.000494782;0.000955912
253;calc iter;100;0.0404804;0.0399414;0.0409787
253;calc total;1;4.05138;4.05138;4.05138
253;total;1;7.77898;7.77898;7.77898
254;initialize;1;3.4466;3.4466;3.4466
254;async;100;0.00160206;0.000474278;0.00260827
254;inner;100;0.0382681;0.0377185;0.0394196
254;wait;100;1.85026e-05;1.3765e-05;6.063e-05
254;boundary;100;0.000586728;0.000492483;0.00109594
254;calc iter;100;0.0404765;0.0401128;0.0410326
254;calc total;1;4.05138;4.05138;4.05138
254;total;1;7.76898;7.76898;7.76898
255;initialize;1;3.45657;3.45657;3.45657
255;async;100;0.00183337;0.000500183;0.00257208
255;inner;100;0.0380276;0.0373148;0.0392619
255;wait;100;1.77883e-05;1.3402e-05;7.513e-05
255;boundary;100;0.000595992;0.00049156;0.0010415
255;calc iter;100;0.040476;0.0400523;0.0408357
255;calc total;1;4.05138;4.05138;4.05138
255;total;1;7.77896;7.77896;7.77896
256;initialize;1;3.44257;3.44257;3.44257
256;async;100;0.00121665;0.000429169;0.00217304
256;inner;100;0.0385013;0.0379843;0.0395186
256;wait;100;2.55409e-05;1.5683e-05;4.8094e-05
256;boundary;100;0.000733665;0.000534552;0.00098998
256;calc iter;100;0.0404781;0.0400838;0.0409277
256;calc total;1;4.05138;4.05138;4.05138
256;total;1;7.76495;7.76495;7.76495
257;initialize;1;3.46004;3.46004;3.46004
257;async;100;0.0013783;0.000542342;0.00243485
257;inner;100;0.0379773;0.0372479;0.0391633
257;wait;100;3.65371e-05;2.2984e-05;7.7461e-05
257;boundary;100;0.00108099;0.000672157;0.00136236
257;calc iter;100;0.0404749;0.0398476;0.0414848
257;calc total;1;4.05138;4.05138;4.05138
257;total;1;7.78242;7.78242;7.78242
258;initialize;1;3.44247;3.44247;3.44247
258;async;100;0.00131662;0.000426292;0.00195336
258;inner;100;0.0379835;0.0371573;0.0391203
258;wait;100;3.78366e-05;2.329e-05;0.000112026
258;boundary;100;0.00113621;0.000639088;0.00150905
258;calc iter;100;0.0404758;0.0398634;0.0409433
258;calc total;1;4.05138;4.05138;4.05138
258;total;1;7.76485;7.76485;7.76485
259;initialize;1;3.45348;3.45348;3.45348
259;async;100;0.00143627;0.000489765;0.00222975
259;inner;100;0.0377472;0.0368865;0.0391385
259;wait;100;4.18373e-05;2.8861e-05;8.5007e-05
259;boundary;100;0.00124649;0.000714024;0.001589
259;calc iter;100;0.0404737;0.0396766;0.0411119
259;calc total;1;4.05138;4.05138;4.05138
259;total;1;7.77586;7.77586;7.77586
260;initialize;1;3.44527;3.44527;3.44527
260;async;100;0.00116316;0.000351553;0.00203333
260;inner;100;0.0383748;0.0376706;0.0395626
260;wait;100;3.09809e-05;1.5962e-05;5.7582e-05
260;boundary;100;0.000908131;0.000508295;0.00134348
260;calc iter;100;0.0404784;0.0397334;0.0411772
260;calc total;1;4.05138;4.05138;4.05138
260;total;1;7.76767;7.76767;7.76767
261;initialize;1;3.44889;3.44889;3.44889
261;async;100;0.00128864;0.000507877;0.00251765
261;inner;100;0.0383435;0.0377375;0.0393532
261;wait;100;2.76079e-05;1.5524e-05;6.7726e-05
261;boundary;100;0.000817465;0.000511228;0.00116591
261;calc iter;100;0.0404781;0.0397194;0.041452
261;calc total;1;4.05138;4.05138;4.05138
261;total;1;7.77129;7.77129;7.77129
264;initialize;1;3.46946;3.46946;3.46946
264;async;100;0.000962882;0.000248254;0.00177386
264;inner;100;0.0385199;0.0379899;0.0397654
264;wait;100;1.91331e-05;1.3072e-05;4.6028e-05
264;boundary;100;0.000982541;0.000497863;0.00141406
264;calc iter;100;0.0404863;0.0395889;0.0415695
264;calc total;1;4.05138;4.05138;4.05138
264;total;1;7.79377;7.79377;7.79377
288;initialize;1;3.45672;3.45672;3.45672
288;async;100;0.000276394;0.000103917;0.000808492
288;inner;100;0.0391248;0.0385136;0.0400927
288;wait;100;3.66391e-05;2.2518e-05;4.7052e-05
288;boundary;100;0.00105128;0.000559735;0.0014183
288;calc iter;100;0.0404904;0.0401692;0.0411574
288;calc total;1;4.05138;4.05138;4.05138
288;total;1;7.78101;7.78101;7.78101
47;initialize;1;3.44854;3.44854;3.44854
47;async;100;0.000984468;0.000309466;0.00186035
47;inner;100;0.038324;0.0377501;0.0397457
47;wait;100;3.42889e-05;1.4177e-05;7.8286e-05
47;boundary;100;0.00112613;0.000605656;0.00157688
47;calc iter;100;0.0404707;0.0396276;0.0420421
47;calc total;1;4.05138;4.05138;4.05138
47;total;1;7.76426;7.76426;7.76426
265;initialize;1;3.44163;3.44163;3.44163
265;async;100;0.00103317;0.000220604;0.00173295
265;inner;100;0.0387684;0.0382798;0.039562
265;wait;100;1.7889e-05;1.2291e-05;7.5499e-05
265;boundary;100;0.000664498;0.000501631;0.00130945
265;calc iter;100;0.0404854;0.0397295;0.0413218
265;calc total;1;4.05139;4.05139;4.05139
265;total;1;7.76591;7.76591;7.76591
336;initialize;1;3.46348;3.46348;3.46348
336;async;100;0.000326027;0.00010723;0.00080226
336;inner;100;0.039163;0.0385727;0.039867
336;wait;100;3.40277e-05;2.231e-05;6.1217e-05
336;boundary;100;0.000983778;0.000596857;0.00140359
336;calc iter;100;0.0405082;0.0401153;0.0410372
336;calc total;1;4.05138;4.05138;4.05138
336;total;1;7.78786;7.78786;7.78786
360;initialize;1;3.44883;3.44883;3.44883
360;async;100;0.000641619;0.00015539;0.00162765
360;inner;100;0.0389486;0.0384284;0.0397819
360;wait;100;2.37912e-05;1.4179e-05;5.4508e-05
360;boundary;100;0.000888362;0.000484549;0.00127497
360;calc iter;100;0.0405036;0.0396998;0.0413616
360;calc total;1;4.05138;4.05138;4.05138
360;total;1;7.77301;7.77301;7.77301
312;initialize;1;3.44005;3.44005;3.44005
312;async;100;0.000857351;0.000133216;0.00236499
312;inner;100;0.0390187;0.0384765;0.0397794
312;wait;100;1.81448e-05;1.415e-05;4.1652e-05
312;boundary;100;0.000606059;0.000493794;0.000822222
312;calc iter;100;0.0405013;0.0398588;0.0417091
312;calc total;1;4.05138;4.05138;4.05138
312;total;1;7.7644;7.7644;7.7644
289;initialize;1;3.4486;3.4486;3.4486
289;async;100;0.000411043;0.000106389;0.00118142
289;inner;100;0.0389202;0.0381317;0.0399269
289;wait;100;3.71643e-05;2.7618e-05;5.0416e-05
289;boundary;100;0.00112116;0.000577497;0.00146606
289;calc iter;100;0.0404907;0.0400542;0.0412211
289;calc total;1;4.05138;4.05138;4.05138
289;total;1;7.77284;7.77284;7.77284
266;initialize;1;3.45066;3.45066;3.45066
266;async;100;0.000848446;0.000244084;0.00178568
266;inner;100;0.0389475;0.0383876;0.0396206
266;wait;100;2.32602e-05;1.3484e-05;7.085e-05
266;boundary;100;0.000664532;0.00051316;0.000970218
266;calc iter;100;0.0404851;0.039648;0.0411451
266;calc total;1;4.05139;4.05139;4.05139
266;total;1;7.77492;7.77492;7.77492
337;initialize;1;3.44768;3.44768;3.44768
337;async;100;0.000212583;0.000104863;0.000975343
337;inner;100;0.0393919;0.0390018;0.0399674
337;wait;100;3.02269e-05;1.6502e-05;4.4085e-05
337;boundary;100;0.000873284;0.000574381;0.0012179
337;calc iter;100;0.0405089;0.0401093;0.0410925
337;calc total;1;4.05138;4.05138;4.05138
337;total;1;7.77206;7.77206;7.77206
313;initialize;1;3.44015;3.44015;3.44015
313;async;100;0.000787785;0.000106303;0.0018308
313;inner;100;0.0390741;0.0386932;0.0398014
313;wait;100;1.92311e-05;1.3308e-05;4.3527e-05
313;boundary;100;0.000618345;0.00049898;0.000757908
313;calc iter;100;0.0405006;0.0400823;0.0412934
313;calc total;1;4.05138;4.05138;4.05138
313;total;1;7.7645;7.7645;7.7645
290;initialize;1;3.45527;3.45527;3.45527
290;async;100;0.000491009;0.000100457;0.00112697
290;inner;100;0.0389565;0.0382696;0.0399444
290;wait;100;3.33125e-05;2.263e-05;4.9078e-05
290;boundary;100;0.00100845;0.000581464;0.00132884
290;calc iter;100;0.0404903;0.0399684;0.0410624
290;calc total;1;4.05138;4.05138;4.05138
290;total;1;7.77955;7.77955;7.77955
267;initialize;1;3.45075;3.45075;3.45075
267;async;100;0.000735793;0.00014328;0.00141362
267;inner;100;0.0390612;0.0386833;0.0397623
267;wait;100;2.47014e-05;1.503e-05;4.6659e-05
267;boundary;100;0.000659068;0.000533151;0.00106912
267;calc iter;100;0.0404817;0.0399934;0.0409884
267;calc total;1;4.05138;4.05138;4.05138
267;total;1;7.775;7.775;7.775
338;initialize;1;3.44171;3.44171;3.44171
338;async;100;0.000253772;0.000102831;0.00119142
338;inner;100;0.0393866;0.0389355;0.0399603
338;wait;100;2.9452e-05;1.7185e-05;5.3882e-05
338;boundary;100;0.00083902;0.000578008;0.00119154
338;calc iter;100;0.0405101;0.040059;0.0410664
338;calc total;1;4.05138;4.05138;4.05138
338;total;1;7.76608;7.76608;7.76608
314;initialize;1;3.44613;3.44613;3.44613
314;async;100;0.000666987;0.000138192;0.00135801
314;inner;100;0.0391066;0.0387016;0.0397729
314;wait;100;2.3064e-05;1.3986e-05;5.0321e-05
314;boundary;100;0.000701565;0.0005172;0.00103609
314;calc iter;100;0.0404991;0.0400224;0.0412426
314;calc total;1;4.05138;4.05138;4.05138
314;total;1;7.7705;7.7705;7.7705
291;initialize;1;3.47046;3.47046;3.47046
291;async;100;0.000544684;0.000114178;0.00135727
291;inner;100;0.038954;0.038492;0.0396621
291;wait;100;3.36136e-05;1.5445e-05;7.5993e-05
291;boundary;100;0.000957675;0.000564723;0.00122916
291;calc iter;100;0.0404914;0.0398966;0.0411065
291;calc total;1;4.05138;4.05138;4.05138
291;total;1;7.7947;7.7947;7.7947
268;initialize;1;3.452;3.452;3.452
268;async;100;0.000504052;9.7616e-05;0.0012939
268;inner;100;0.0391573;0.0386318;0.0397166
268;wait;100;3.05275e-05;1.6489e-05;5.3982e-05
268;boundary;100;0.000789904;0.000552317;0.00128665
268;calc iter;100;0.040483;0.0400148;0.041114
268;calc total;1;4.05139;4.05139;4.05139
268;total;1;7.77626;7.77626;7.77626
339;initialize;1;3.46886;3.46886;3.46886
339;async;100;0.000390233;0.000104014;0.00130955
339;inner;100;0.0392516;0.0387161;0.0399058
339;wait;100;3.02971e-05;1.631e-05;6.4672e-05
339;boundary;100;0.000836925;0.000589583;0.00129959
339;calc iter;100;0.0405102;0.0400413;0.041276
339;calc total;1;4.05138;4.05138;4.05138
339;total;1;7.79319;7.79319;7.79319
315;initialize;1;3.44286;3.44286;3.44286
315;async;100;0.000717082;0.000137115;0.00144309
315;inner;100;0.0389277;0.0382268;0.0397736
315;wait;100;2.75989e-05;1.6746e-05;4.9482e-05
315;boundary;100;0.000820084;0.000540011;0.00130379
315;calc iter;100;0.0404937;0.0400142;0.0413595
315;calc total;1;4.05138;4.05138;4.05138
315;total;1;7.76718;7.76718;7.76718
292;initialize;1;3.47795;3.47795;3.47795
292;async;100;0.000470644;0.00010399;0.00114666
292;inner;100;0.0392229;0.038762;0.0400082
292;wait;100;2.54156e-05;1.3987e-05;5.3816e-05
292;boundary;100;0.000771273;0.000552911;0.00111037
292;calc iter;100;0.0404913;0.0397379;0.0416534
292;calc total;1;4.05138;4.05138;4.05138
292;total;1;7.80223;7.80223;7.80223
269;initialize;1;3.45069;3.45069;3.45069
269;async;100;0.000550645;0.00011111;0.00118349
269;inner;100;0.0390982;0.0384291;0.0400848
269;wait;100;2.84601e-05;1.4982e-05;4.4419e-05
269;boundary;100;0.000801173;0.000517795;0.00145126
269;calc iter;100;0.0404799;0.0397308;0.0418531
269;calc total;1;4.05139;4.05139;4.05139
269;total;1;7.77497;7.77497;7.77497
340;initialize;1;3.46372;3.46372;3.46372
340;async;100;0.000300303;0.000102384;0.000866842
340;inner;100;0.0393879;0.0388732;0.040007
340;wait;100;2.46413e-05;1.4388e-05;4.1054e-05
340;boundary;100;0.000796607;0.000566892;0.0013751
340;calc iter;100;0.0405107;0.0400277;0.0416784
340;calc total;1;4.05138;4.05138;4.05138
340;total;1;7.7881;7.7881;7.7881
316;initialize;1;3.44279;3.44279;3.44279
316;async;100;0.00069499;0.000116745;0.00177187
316;inner;100;0.0386992;0.0381133;0.0398362
316;wait;100;3.42051e-05;2.1787e-05;6.7644e-05
316;boundary;100;0.00106104;0.000518432;0.00154478
316;calc iter;100;0.0404908;0.0398905;0.0416949
316;calc total;1;4.05138;4.05138;4.05138
316;total;1;7.76713;7.76713;7.76713
293;initialize;1;3.47213;3.47213;3.47213
293;async;100;0.000888987;0.000227117;0.00203945
293;inner;100;0.0388089;0.0381438;0.0394635
293;wait;100;2.68639e-05;1.6067e-05;0.000119346
293;boundary;100;0.00076836;0.00055685;0.00098726
293;calc iter;100;0.0404944;0.0397168;0.0412571
293;calc total;1;4.05138;4.05138;4.05138
293;total;1;7.79635;7.79635;7.79635
270;initialize;1;3.46679;3.46679;3.46679
270;async;100;0.000732066;0.000288975;0.00148511
270;inner;100;0.0388204;0.0381302;0.0394855
270;wait;100;3.2949e-05;1.6778e-05;8.6433e-05
270;boundary;100;0.000884566;0.000529092;0.00145901
270;calc iter;100;0.0404712;0.0401189;0.0409658
270;calc total;1;4.05139;4.05139;4.05139
270;total;1;7.79102;7.79102;7.79102
341;initialize;1;3.45422;3.45422;3.45422
341;async;100;0.00052099;0.000114548;0.00142467
341;inner;100;0.0392001;0.0387187;0.039594
341;wait;100;2.33051e-05;1.5057e-05;9.3542e-05
341;boundary;100;0.000767218;0.00050732;0.000962619
341;calc iter;100;0.0405129;0.0401332;0.0413906
341;calc total;1;4.05138;4.05138;4.05138
341;total;1;7.77857;7.77857;7.77857
317;initialize;1;3.44433;3.44433;3.44433
317;async;100;0.000829401;0.000190141;0.00182123
317;inner;100;0.0384127;0.0378605;0.0395398
317;wait;100;3.79157e-05;2.7946e-05;6.4286e-05
317;boundary;100;0.00120183;0.000635516;0.00146937
317;calc iter;100;0.0404834;0.0395916;0.0415254
317;calc total;1;4.05139;4.05139;4.05139
317;total;1;7.76867;7.76867;7.76867
294;initialize;1;3.4812;3.4812;3.4812
294;async;100;0.000662921;0.00011364;0.00253631
294;inner;100;0.0391113;0.038451;0.0397753
294;wait;100;2.35436e-05;1.4669e-05;6.5682e-05
294;boundary;100;0.000697685;0.000534906;0.000977022
294;calc iter;100;0.0404966;0.039678;0.0419885
294;calc total;1;4.05138;4.05138;4.05138
294;total;1;7.80546;7.80546;7.80546
271;initialize;1;3.45945;3.45945;3.45945
271;async;100;0.000682442;0.000116117;0.0013194
271;inner;100;0.0390306;0.0385585;0.0396991
271;wait;100;2.54952e-05;1.4668e-05;5.8018e-05
271;boundary;100;0.000737198;0.000537101;0.00132587
271;calc iter;100;0.0404769;0.0401066;0.0408895
271;calc total;1;4.05139;4.05139;4.05139
271;total;1;7.78375;7.78375;7.78375
342;initialize;1;3.44339;3.44339;3.44339
342;async;100;0.000506022;0.000141646;0.00144541
342;inner;100;0.0392752;0.0387296;0.0397681
342;wait;100;2.15807e-05;1.5151e-05;7.0171e-05
342;boundary;100;0.000709343;0.000501798;0.000940866
342;calc iter;100;0.0405132;0.0401105;0.041352
342;calc total;1;4.05138;4.05138;4.05138
342;total;1;7.76777;7.76777;7.76777
318;initialize;1;3.45842;3.45842;3.45842
318;async;100;0.000842975;0.000105427;0.00162284
318;inner;100;0.0384311;0.0377564;0.039537
318;wait;100;3.93275e-05;2.0991e-05;0.000102683
318;boundary;100;0.00116602;0.000593538;0.00150164
318;calc iter;100;0.0404812;0.0398941;0.0412273
318;calc total;1;4.05138;4.05138;4.05138
318;total;1;7.78277;7.78277;7.78277
295;initialize;1;3.47606;3.47606;3.47606
295;async;100;0.000722131;0.000153843;0.00196584
295;inner;100;0.0390633;0.0383464;0.0397646
295;wait;100;2.00268e-05;1.3717e-05;6.4401e-05
295;boundary;100;0.000690725;0.000509028;0.00100833
295;calc iter;100;0.0404974;0.0396821;0.0414415
295;calc total;1;4.05138;4.05138;4.05138
295;total;1;7.80034;7.80034;7.80034
272;initialize;1;3.45943;3.45943;3.45943
272;async;100;0.000555511;0.000133308;0.00115203
272;inner;100;0.03913;0.0383564;0.0397801
272;wait;100;2.62961e-05;1.4213e-05;4.5489e-05
272;boundary;100;0.000771685;0.000508164;0.00139306
272;calc iter;100;0.0404847;0.040101;0.0409859
272;calc total;1;4.05138;4.05138;4.05138
272;total;1;7.78372;7.78372;7.78372
343;initialize;1;3.45426;3.45426;3.45426
343;async;100;0.000445243;0.000123681;0.00184979
343;inner;100;0.0392994;0.0387163;0.0399745
343;wait;100;2.09425e-05;1.4193e-05;4.7925e-05
343;boundary;100;0.000746677;0.000496504;0.00101995
343;calc iter;100;0.0405135;0.0398772;0.0415987
343;calc total;1;4.05138;4.05138;4.05138
343;total;1;7.77857;7.77857;7.77857
319;initialize;1;3.44001;3.44001;3.44001
319;async;100;0.000781827;0.000273429;0.00157343
319;inner;100;0.0386463;0.0380607;0.0394489
319;wait;100;3.29435e-05;1.9919e-05;8.1852e-05
319;boundary;100;0.00102582;0.000641287;0.00139112
319;calc iter;100;0.040488;0.0399909;0.0412229
319;calc total;1;4.05138;4.05138;4.05138
319;total;1;7.76436;7.76436;7.76436
296;initialize;1;3.46158;3.46158;3.46158
296;async;100;0.000744298;0.000210318;0.00136056
296;inner;100;0.0389842;0.0384164;0.0398932
296;wait;100;1.88647e-05;1.3606e-05;5.7863e-05
296;boundary;100;0.00074939;0.000507046;0.00112136
296;calc iter;100;0.0404979;0.0399704;0.0413405
296;calc total;1;4.05138;4.05138;4.05138
296;total;1;7.78586;7.78586;7.78586
273;initialize;1;3.44172;3.44172;3.44172
273;async;100;0.000724858;0.000188256;0.00157096
273;inner;100;0.038701;0.0375567;0.0393247
273;wait;100;3.8318e-05;1.7159e-05;0.000116537
273;boundary;100;0.00101687;0.000563723;0.00166559
273;calc iter;100;0.0404823;0.0398583;0.041294
273;calc total;1;4.05138;4.05138;4.05138
273;total;1;7.76597;7.76597;7.76597
344;initialize;1;3.4523;3.4523;3.4523
344;async;100;0.000264577;0.000107682;0.00155732
344;inner;100;0.0394069;0.0385376;0.0399393
344;wait;100;2.22025e-05;1.2902e-05;4.5244e-05
344;boundary;100;0.000818344;0.000504237;0.00116259
344;calc iter;100;0.0405133;0.0400432;0.0415318
344;calc total;1;4.05138;4.05138;4.05138
344;total;1;7.77663;7.77663;7.77663
320;initialize;1;3.44613;3.44613;3.44613
320;async;100;0.000695995;0.000165134;0.00115346
320;inner;100;0.0391505;0.0387151;0.039878
320;wait;100;2.05703e-05;1.3866e-05;4.374e-05
320;boundary;100;0.000631151;0.000513315;0.000812258
320;calc iter;100;0.0404992;0.0398807;0.0409274
320;calc total;1;4.05138;4.05138;4.05138
320;total;1;7.77046;7.77046;7.77046
297;initialize;1;3.45908;3.45908;3.45908
297;async;100;0.000484994;0.000118014;0.00124482
297;inner;100;0.0392862;0.0388237;0.0399787
297;wait;100;1.95713e-05;1.2806e-05;5.0129e-05
297;boundary;100;0.000708024;0.000485282;0.00109196
297;calc iter;100;0.0404998;0.0398674;0.0412554
297;calc total;1;4.05139;4.05139;4.05139
297;total;1;7.78331;7.78331;7.78331
274;initialize;1;3.45932;3.45932;3.45932
274;async;100;0.000645769;0.000112467;0.00137354
274;inner;100;0.0389401;0.0382904;0.0396451
274;wait;100;3.00666e-05;1.5184e-05;5.8336e-05
274;boundary;100;0.000866706;0.00054086;0.00148016
274;calc iter;100;0.0404839;0.0400555;0.0410376
274;calc total;1;4.05138;4.05138;4.05138
274;total;1;7.78358;7.78358;7.78358
345;initialize;1;3.44185;3.44185;3.44185
345;async;100;0.000354903;0.000105185;0.00144852
345;inner;100;0.0393145;0.0386411;0.0400144
345;wait;100;2.54302e-05;1.4197e-05;4.3347e-05
345;boundary;100;0.000816209;0.000559898;0.00126171
345;calc iter;100;0.0405119;0.0401148;0.0413938
345;calc total;1;4.05138;4.05138;4.05138
345;total;1;7.76621;7.76621;7.76621
361;initialize;1;3.44687;3.44687;3.44687
361;async;100;0.000659823;0.000106552;0.00154898
361;inner;100;0.0389714;0.0384488;0.0397939
361;wait;100;2.32542e-05;1.3543e-05;6.1936e-05
361;boundary;100;0.000847743;0.000484357;0.0014171
361;calc iter;100;0.0405037;0.0398093;0.0413716
361;calc total;1;4.05138;4.05138;4.05138
361;total;1;7.77099;7.77099;7.77099
321;initialize;1;3.44923;3.44923;3.44923
321;async;100;0.000855731;0.00023688;0.00147622
321;inner;100;0.0389958;0.0386231;0.0396593
321;wait;100;2.06297e-05;1.4477e-05;5.4942e-05
321;boundary;100;0.000625221;0.000517264;0.000786385
321;calc iter;100;0.0404986;0.0400884;0.0411349
321;calc total;1;4.05138;4.05138;4.05138
321;total;1;7.77357;7.77357;7.77357
298;initialize;1;3.45525;3.45525;3.45525
298;async;100;0.000617076;0.000249111;0.00111156
298;inner;100;0.0391325;0.0387047;0.0397525
298;wait;100;2.28986e-05;1.4847e-05;7.4607e-05
298;boundary;100;0.000725605;0.000490838;0.000997947
298;calc iter;100;0.0404992;0.0400023;0.040972
298;calc total;1;4.05138;4.05138;4.05138
298;total;1;7.7795;7.7795;7.7795
275;initialize;1;3.44161;3.44161;3.44161
275;async;100;0.000781487;0.000164961;0.00135522
275;inner;100;0.0388927;0.038411;0.0396386
275;wait;100;2.99054e-05;1.507e-05;6.8117e-05
275;boundary;100;0.000779117;0.00053602;0.0012492
275;calc iter;100;0.0404844;0.0398442;0.0410284
275;calc total;1;4.05138;4.05138;4.05138
275;total;1;7.76591;7.76591;7.76591
346;initialize;1;3.44783;3.44783;3.44783
346;async;100;0.000374303;0.000119608;0.00131343
346;inner;100;0.0392225;0.0381995;0.03967
346;wait;100;2.98876e-05;1.6979e-05;8.0947e-05
346;boundary;100;0.000883086;0.000589473;0.00150947
346;calc iter;100;0.0405111;0.0399466;0.0413553
346;calc total;1;4.05138;4.05138;4.05138
346;total;1;7.77215;7.77215;7.77215
362;initialize;1;3.44257;3.44257;3.44257
362;async;100;0.000672353;0.000125567;0.00138335
362;inner;100;0.0389869;0.038615;0.0397368
362;wait;100;2.43693e-05;1.4153e-05;7.0067e-05
362;boundary;100;0.000816421;0.000500757;0.00127157
362;calc iter;100;0.0405016;0.0397502;0.0411272
362;calc total;1;4.05138;4.05138;4.05138
362;total;1;7.76669;7.76669;7.76669
322;initialize;1;3.44275;3.44275;3.44275
322;async;100;0.000842308;0.000353434;0.00161063
322;inner;100;0.0390085;0.038642;0.0395766
322;wait;100;2.03702e-05;1.3756e-05;7.4775e-05
322;boundary;100;0.000625969;0.00051368;0.000930776
322;calc iter;100;0.0404981;0.0399348;0.0413815
322;calc total;1;4.05138;4.05138;4.05138
322;total;1;7.76711;7.76711;7.76711
299;initialize;1;3.44714;3.44714;3.44714
299;async;100;0.000441444;0.000108346;0.00111829
299;inner;100;0.0392541;0.0386966;0.039979
299;wait;100;2.56282e-05;1.5441e-05;4.3876e-05
299;boundary;100;0.000773698;0.000544604;0.00117403
299;calc iter;100;0.0404961;0.040044;0.0412183
299;calc total;1;4.05138;4.05138;4.05138
299;total;1;7.77135;7.77135;7.77135
276;initialize;1;3.4377;3.4377;3.4377
276;async;100;0.000691678;0.000139116;0.00158298
276;inner;100;0.0389168;0.0383519;0.0397096
276;wait;100;2.7335e-05;1.7584e-05;6.2501e-05
347;initialize;1;3.43991;3.43991;3.43991
347;async;100;0.000305655;0.000109488;0.000876185
347;inner;100;0.0391943;0.0385691;0.0397717
347;wait;100;3.31682e-05;1.858e-05;7.2445e-05
347;boundary;100;0.000976815;0.000636809;0.0015287
347;calc iter;100;0.040511;0.04012;0.0412904
347;calc total;1;4.05138;4.05138;4.05138
347;total;1;7.76423;7.76423;7.76423
363;initialize;1;3.46096;3.46096;3.46096
363;async;100;0.000586752;0.000107613;0.0011694
363;inner;100;0.0391365;0.0387144;0.0398778
363;wait;100;2.48706e-05;1.3916e-05;5.2156e-05
363;boundary;100;0.000752678;0.000500828;0.00118309
363;calc iter;100;0.0405021;0.040019;0.0411188
363;calc total;1;4.05138;4.05138;4.05138
363;total;1;7.7851;7.7851;7.7851
323;initialize;1;3.4369;3.4369;3.4369
323;async;100;0.000958632;0.000402738;0.00178902
323;inner;100;0.0388672;0.0383052;0.0395446
323;wait;100;2.05996e-05;1.406e-05;6.4161e-05
323;boundary;100;0.000651473;0.000510092;0.0011682
323;calc iter;100;0.040499;0.039889;0.0415395
323;calc total;1;4.05138;4.05138;4.05138
323;total;1;7.76125;7.76125;7.76125
300;initialize;1;3.44475;3.44475;3.44475
300;async;100;0.000715526;0.00015343;0.00142142
300;inner;100;0.0388346;0.0381353;0.0398853
300;wait;100;3.34477e-05;1.7497e-05;5.4268e-05
300;boundary;100;0.00090526;0.000522038;0.00151216
300;calc iter;100;0.0404899;0.0400094;0.0413503
300;calc total;1;4.05138;4.05138;4.05138
300;total;1;7.76897;7.76897;7.76897
276;boundary;100;0.000850059;0.000568996;0.00113574
276;calc iter;100;0.0404871;0.0397907;0.0410769
276;calc total;1;4.05138;4.05138;4.05138
276;total;1;7.76197;7.76197;7.76197
348;initialize;1;3.46531;3.46531;3.46531
348;async;100;0.000761348;0.000108925;0.00138558
348;inner;100;0.0387941;0.0378956;0.0396312
364;initialize;1;3.45705;3.45705;3.45705
364;async;100;0.000554491;0.000102268;0.00123272
364;inner;100;0.0391868;0.0389285;0.0398093
364;wait;100;2.72061e-05;1.8145e-05;5.2122e-05
364;boundary;100;0.00072613;0.000579887;0.000990065
364;calc iter;100;0.0404959;0.0399537;0.0409978
364;calc total;1;4.05138;4.05138;4.05138
364;total;1;7.78119;7.78119;7.78119
324;initialize;1;3.44745;3.44745;3.44745
324;async;100;0.000708329;0.00019556;0.00153461
324;inner;100;0.0389003;0.0384507;0.0398035
324;wait;100;2.44695e-05;1.5279e-05;5.0441e-05
324;boundary;100;0.000870692;0.000558774;0.00127844
324;calc iter;100;0.0405052;0.0400377;0.0417078
324;calc total;1;4.05138;4.05138;4.05138
324;total;1;7.77179;7.77179;7.77179
301;initialize;1;3.46486;3.46486;3.46486
301;async;100;0.000617346;0.000106969;0.0019299
301;inner;100;0.0386919;0.0378832;0.0399137
301;wait;100;3.6866e-05;2.029e-05;6.5099e-05
301;boundary;100;0.00113735;0.000538035;0.00149635
301;calc iter;100;0.0404852;0.0398373;0.041882
301;calc total;1;4.05139;4.05139;4.05139
301;total;1;7.7891;7.7891;7.7891
277;initialize;1;3.4667;3.4667;3.4667
277;async;100;0.000696615;0.000216343;0.00166299
277;inner;100;0.0389413;0.0382905;0.0397926
277;wait;100;2.44087e-05;1.6692e-05;5.8908e-05
277;boundary;100;0.000823303;0.000594645;0.00113875
277;calc iter;100;0.0404871;0.039842;0.0414408
277;calc total;1;4.05138;4.05138;4.05138
277;total;1;7.79091;7.79091;7.79091
348;wait;100;3.29716e-05;1.6403e-05;5.9623e-05
348;boundary;100;0.000912604;0.000520362;0.00161004
348;calc iter;100;0.0405026;0.0398656;0.04156
348;calc total;1;4.05138;4.05138;4.05138
348;total;1;7.78965;7.78965;7.78965
365;initialize;1;3.44251;3.44251;3.44251
365;async;100;0.000668419;0.000175342;0.0015078
365;inner;100;0.0388641;0.0383751;0.0394533
365;wait;100;3.32834e-05;1.4448e-05;0.000112981
365;boundary;100;0.000926035;0.000526392;0.00133167
365;calc iter;100;0.0404928;0.0400097;0.0411956
365;calc total;1;4.05138;4.05138;4.05138
365;total;1;7.76665;7.76665;7.76665
325;initialize;1;3.4475;3.4475;3.4475
325;async;100;0.000303671;0.000115903;0.00104864
325;inner;100;0.039308;0.038905;0.0400281
325;wait;100;2.37157e-05;1.473e-05;3.9113e-05
325;boundary;100;0.0008722;0.000495718;0.00121651
325;calc iter;100;0.0405088;0.0400022;0.0414472
325;calc total;1;4.05138;4.05138;4.05138
325;total;1;7.77183;7.77183;7.77183
302;initialize;1;3.45034;3.45034;3.45034
302;async;100;0.000591347;0.000105512;0.00158661
302;inner;100;0.0386604;0.0380534;0.0399845
302;wait;100;4.31469e-05;2.2587e-05;6.1087e-05
302;boundary;100;0.00118506;0.000538694;0.00149678
302;calc iter;100;0.0404818;0.0397507;0.0415699
302;calc total;1;4.05139;4.05139;4.05139
302;total;1;7.77457;7.77457;7.77457
278;initialize;1;3.44914;3.44914;3.44914
278;async;100;0.000605672;0.000160826;0.00132987
278;inner;100;0.0390409;0.0387234;0.0399103
278;wait;100;2.25646e-05;1.541e-05;4.4109e-05
278;boundary;100;0.000821241;0.000551959;0.00102831
278;calc iter;100;0.0404918;0.0399905;0.041427
278;calc total;1;4.05138;4.05138;4.05138
278;total;1;7.77341;7.77341;7.77341
349;initialize;1;3.45422;3.45422;3.45422
349;async;100;0.000694935;0.000151492;0.00161084
349;inner;100;0.0385698;0.0377636;0.0394636
349;wait;100;3.951e-05;2.3229e-05;6.832e-05
349;boundary;100;0.00118684;0.000654313;0.00146647
349;calc iter;100;0.0404926;0.039891;0.0414366
349;calc total;1;4.05138;4.05138;4.05138
349;total;1;7.77855;7.77855;7.77855
366;initialize;1;3.44539;3.44539;3.44539
366;async;100;0.000561561;0.000120063;0.00144078
366;inner;100;0.0389411;0.0385629;0.0397242
366;wait;100;3.0071e-05;1.3731e-05;8.0958e-05
366;boundary;100;0.000958629;0.000565488;0.0012838
366;calc iter;100;0.0404928;0.039727;0.041423
366;calc total;1;4.05138;4.05138;4.05138
366;total;1;7.76952;7.76952;7.76952
326;initialize;1;3.4369;3.4369;3.4369
326;async;100;0.000496556;0.000129057;0.00139508
326;inner;100;0.0391652;0.0386946;0.0399733
326;wait;100;2.19283e-05;1.5055e-05;4.0416e-05
326;boundary;100;0.000824263;0.000491734;0.00115349
326;calc iter;100;0.0405092;0.0399549;0.0413751
303;initialize;1;3.44593;3.44593;3.44593
303;async;100;0.000715069;0.00020093;0.0013762
303;inner;100;0.0386725;0.0381894;0.0398063
303;wait;100;3.61077e-05;2.3442e-05;6.2299e-05
303;boundary;100;0.00106038;0.000593622;0.0013476
303;calc iter;100;0.0404857;0.0400688;0.0409669
303;calc total;1;4.05138;4.05138;4.05138
303;total;1;7.77015;7.77015;7.77015
279;initialize;1;3.44553;3.44553;3.44553
279;async;100;0.000828625;0.000193665;0.00136946
279;inner;100;0.038765;0.0384414;0.0398197
279;wait;100;2.29232e-05;1.5157e-05;5.5058e-05
279;boundary;100;0.000876476;0.000502377;0.00106333
279;calc iter;100;0.0404944;0.0399601;0.0412995
279;calc total;1;4.05138;4.05138;4.05138
279;total;1;7.76979;7.76979;7.76979
350;initialize;1;3.43977;3.43977;3.43977
350;async;100;0.000647227;0.000147812;0.00151413
350;inner;100;0.0388041;0.0381162;0.0394411
350;wait;100;3.56715e-05;1.6216e-05;7.3529e-05
350;boundary;100;0.00100668;0.000519001;0.00162593
350;calc iter;100;0.0404949;0.039932;0.0409322
350;calc total;1;4.05138;4.05138;4.05138
350;total;1;7.76411;7.76411;7.76411
367;initialize;1;3.45439;3.45439;3.45439
367;async;100;0.000325765;0.000107682;0.000749118
367;inner;100;0.0392865;0.0387002;0.0400119
367;wait;100;2.469e-05;1.431e-05;8.1287e-05
367;boundary;100;0.000859641;0.000545271;0.00131554
367;calc iter;100;0.0404978;0.0398406;0.0418981
367;calc total;1;4.05138;4.05138;4.05138
367;total;1;7.77854;7.77854;7.77854
326;calc total;1;4.05138;4.05138;4.05138
326;total;1;7.76125;7.76125;7.76125
304;initialize;1;3.45026;3.45026;3.45026
304;async;100;0.00100611;0.000348567;0.00160285
304;inner;100;0.0386191;0.0380868;0.0395234
304;wait;100;3.0793e-05;1.8103e-05;8.4523e-05
304;boundary;100;0.000829218;0.000611791;0.00113307
304;calc iter;100;0.0404864;0.0399191;0.0409745
304;calc total;1;4.05138;4.05138;4.05138
304;total;1;7.77449;7.77449;7.77449
280;initialize;1;3.43774;3.43774;3.43774
280;async;100;0.000216478;0.000182139;0.00052015
280;inner;100;0.0391926;0.0388648;0.040168
280;wait;100;2.46442e-05;1.6209e-05;3.8996e-05
280;boundary;100;0.0010611;0.000484299;0.00119993
280;calc iter;100;0.0404965;0.0400639;0.0415705
280;calc total;1;4.05138;4.05138;4.05138
280;total;1;7.762;7.762;7.762
351;initialize;1;3.43576;3.43576;3.43576
351;async;100;0.000795054;0.00026163;0.00171069
351;inner;100;0.0390068;0.0385457;0.0395336
351;wait;100;2.63636e-05;1.4299e-05;6.8583e-05
351;boundary;100;0.000671307;0.000514842;0.00103882
351;calc iter;100;0.0405006;0.0400471;0.0411311
351;calc total;1;4.05138;4.05138;4.05138
351;total;1;7.76013;7.76013;7.76013
368;initialize;1;3.45166;3.45166;3.45166
368;async;100;0.0005681;0.000144164;0.00186725
368;inner;100;0.0391188;0.0386478;0.0397797
368;wait;100;2.87091e-05;1.61e-05;5.7008e-05
368;boundary;100;0.00077823;0.000548171;0.00105785
368;calc iter;100;0.0404951;0.0398697;0.0417621
368;calc total;1;4.05138;4.05138;4.05138
368;total;1;7.77582;7.77582;7.77582
327;initialize;1;3.43829;3.43829;3.43829
327;async;100;0.000677456;0.000196945;0.00152897
327;inner;100;0.03905;0.0384965;0.0403057
327;wait;100;2.13771e-05;1.5648e-05;4.8777e-05
327;boundary;100;0.000758225;0.000488387;0.00120679
327;calc iter;100;0.0405084;0.0397139;0.0419692
327;calc total;1;4.05138;4.05138;4.05138
327;total;1;7.76262;7.76262;7.76262
305;initialize;1;3.44722;3.44722;3.44722
305;async;100;0.000994491;0.000322818;0.00170565
305;inner;100;0.0386227;0.0381359;0.039486
305;wait;100;3.12182e-05;1.7875e-05;8.3586e-05
305;boundary;100;0.000840624;0.000610662;0.00117456
305;calc iter;100;0.0404906;0.039926;0.0410519
305;calc total;1;4.05138;4.05138;4.05138
305;total;1;7.77145;7.77145;7.77145
281;initialize;1;3.47085;3.47085;3.47085
281;async;100;0.0010955;0.000531932;0.00168616
281;inner;100;0.0385494;0.0379785;0.0395157
281;wait;100;2.33288e-05;1.4288e-05;8.8048e-05
281;boundary;100;0.00082431;0.000495753;0.00107189
281;calc iter;100;0.0404938;0.0398767;0.0411435
281;calc total;1;4.05138;4.05138;4.05138
281;total;1;7.79512;7.79512;7.79512
352;initialize;1;3.43572;3.43572;3.43572
352;async;100;0.000695674;0.000125663;0.00153508
352;inner;100;0.0391126;0.0385421;0.0396596
352;wait;100;2.52666e-05;1.4286e-05;5.3111e-05
352;boundary;100;0.000664738;0.000509158;0.00103469
352;calc iter;100;0.0404993;0.0401278;0.0410072
352;calc total;1;4.05138;4.05138;4.05138
352;total;1;7.76008;7.76008;7.76008
328;initialize;1;3.4383;3.4383;3.4383
328;async;100;0.000987693;0.000355747;0.00263726
328;inner;100;0.0387736;0.0382931;0.039495
328;wait;100;2.20622e-05;1.5038e-05;7.3808e-05
328;boundary;100;0.000719831;0.000574597;0.0010297
328;calc iter;100;0.0405046;0.0398295;0.0419356
328;calc total;1;4.05138;4.05138;4.05138
328;total;1;7.76266;7.76266;7.76266
306;initialize;1;3.45043;3.45043;3.45043
306;async;100;0.000818325;0.00011827;0.00146157
306;inner;100;0.0389193;0.0384952;0.0398157
306;wait;100;2.54151e-05;1.8031e-05;5.196e-05
306;boundary;100;0.000727479;0.000576852;0.000881436
306;calc iter;100;0.0404917;0.0397805;0.0409854
306;calc total;1;4.05138;4.05138;4.05138
306;total;1;7.77469;7.77469;7.77469
282;initialize;1;3.44179;3.44179;3.44179
282;async;100;0.000754899;0.000228896;0.00186559
282;inner;100;0.0389214;0.0384065;0.0396332
282;wait;100;2.39603e-05;1.541e-05;8.0902e-05
282;boundary;100;0.00079208;0.000496339;0.00107656
282;calc iter;100;0.0404936;0.0396408;0.0414304
282;calc total;1;4.05138;4.05138;4.05138
282;total;1;7.76606;7.76606;7.76606
353;initialize;1;3.45799;3.45799;3.45799
353;async;100;0.000578463;0.000216938;0.00100672
353;inner;100;0.0392202;0.0387421;0.0397023
353;wait;100;2.6632e-05;2.0126e-05;4.6624e-05
353;boundary;100;0.000675685;0.0005297;0.00102185
353;calc iter;100;0.0405018;0.0401676;0.0409682
353;calc total;1;4.05138;4.05138;4.05138
353;total;1;7.78232;7.78232;7.78232
329;initialize;1;3.45083;3.45083;3.45083
329;async;100;0.000731934;0.000113195;0.00201378
329;inner;100;0.0390328;0.0387071;0.0397573
329;wait;100;2.38072e-05;1.573e-05;5.5844e-05
329;boundary;100;0.000716917;0.000512906;0.000867091
329;calc iter;100;0.0405065;0.0399629;0.041645
329;calc total;1;4.05139;4.05139;4.05139
329;total;1;7.77516;7.77516;7.77516
307;initialize;1;3.46488;3.46488;3.46488
307;async;100;0.000922086;0.000138327;0.00193274
307;inner;100;0.038819;0.0382928;0.0399535
307;wait;100;2.43495e-05;1.5909e-05;9.5305e-05
307;boundary;100;0.000724831;0.000567178;0.000895465
307;calc iter;100;0.0404914;0.0398225;0.0413479
307;calc total;1;4.05138;4.05138;4.05138
307;total;1;7.78914;7.78914;7.78914
354;initialize;1;3.45037;3.45037;3.45037
354;async;100;0.000611348;0.000230716;0.00131977
354;inner;100;0.0391473;0.0386452;0.0395928
354;wait;100;2.79114e-05;1.7127e-05;5.5963e-05
354;boundary;100;0.000713077;0.000535403;0.00109983
354;calc iter;100;0.0405005;0.0400875;0.0409415
354;calc total;1;4.05138;4.05138;4.05138
354;total;1;7.77472;7.77472;7.77472
330;initialize;1;3.43547;3.43547;3.43547
330;async;100;0.000764064;0.000179967;0.00148116
330;inner;100;0.0388451;0.0381878;0.0393923
330;wait;100;2.92706e-05;1.6488e-05;9.2942e-05
330;boundary;100;0.000864146;0.000630994;0.00138788
330;calc iter;100;0.0405036;0.0399245;0.0411566
330;calc total;1;4.05139;4.05139;4.05139
330;total;1;7.75982;7.75982;7.75982
308;initialize;1;3.44712;3.44712;3.44712
308;async;100;0.0010623;0.00044418;0.00190586
308;inner;100;0.0387057;0.0381835;0.0396778
308;wait;100;2.02015e-05;1.4046e-05;7.1964e-05
308;boundary;100;0.000705801;0.000517827;0.0010102
308;calc iter;100;0.040495;0.039849;0.0414463
308;calc total;1;4.05138;4.05138;4.05138
308;total;1;7.77139;7.77139;7.77139
355;initialize;1;3.45039;3.45039;3.45039
355;async;100;0.000843277;0.000396876;0.00185842
355;inner;100;0.0387369;0.0382098;0.0391813
355;wait;100;3.36375e-05;1.9635e-05;0.000114572
355;boundary;100;0.000885781;0.000537891;0.00126138
355;calc iter;100;0.040501;0.0400209;0.0410342
355;calc total;1;4.05138;4.05138;4.05138
355;total;1;7.77472;7.77472;7.77472
331;initialize;1;3.45082;3.45082;3.45082
331;async;100;0.000675551;0.000194852;0.00136885
331;inner;100;0.0388934;0.0383757;0.039648
331;wait;100;2.89738e-05;1.8044e-05;6.6932e-05
331;boundary;100;0.000904186;0.000639108;0.00132474
331;calc iter;100;0.0405035;0.0400496;0.0412907
331;calc total;1;4.05139;4.05139;4.05139
331;total;1;7.77516;7.77516;7.77516
309;initialize;1;3.47317;3.47317;3.47317
309;async;100;0.0010893;0.000260444;0.00182128
309;inner;100;0.0386395;0.0379474;0.039847
309;wait;100;2.03471e-05;1.465e-05;5.3157e-05
309;boundary;100;0.000750206;0.000479218;0.00109249
309;calc iter;100;0.0405006;0.0397879;0.041191
309;calc total;1;4.05139;4.05139;4.05139
309;total;1;7.79741;7.79741;7.79741
332;initialize;1;3.44747;3.44747;3.44747
332;async;100;0.000505062;0.000112641;0.00141912
332;inner;100;0.03888;0.0382662;0.0398128
332;wait;100;3.37293e-05;2.0345e-05;4.5707e-05
332;boundary;100;0.00107675;0.000580268;0.00146762
332;calc iter;100;0.0404973;0.0400074;0.0415544
332;calc total;1;4.05138;4.05138;4.05138
332;total;1;7.7718;7.7718;7.7718
310;initialize;1;3.4504;3.4504;3.4504
310;async;100;0.00114128;0.000326954;0.00222179
310;inner;100;0.03863;0.0379783;0.0398424
310;wait;100;2.00773e-05;1.4891e-05;5.2771e-05
310;boundary;100;0.00070516;0.000489964;0.0012462
310;calc iter;100;0.0404982;0.0397309;0.0418253
310;calc total;1;4.05138;4.05138;4.05138
310;total;1;7.77462;7.77462;7.77462
333;initialize;1;3.44252;3.44252;3.44252
333;async;100;0.000550354;0.000122702;0.00129583
333;inner;100;0.038797;0.0383104;0.0397069
333;wait;100;3.51123e-05;2.6231e-05;7.0959e-05
333;boundary;100;0.00110935;0.000640868;0.00134226
333;calc iter;100;0.0404934;0.0399908;0.0411892
333;calc total;1;4.05139;4.05139;4.05139
333;total;1;7.76684;7.76684;7.76684
311;initialize;1;3.4617;3.4617;3.4617
311;async;100;0.00101538;0.000139239;0.0026877
311;inner;100;0.0387678;0.0381481;0.0400838
311;wait;100;1.95828e-05;1.4771e-05;4.0779e-05
311;boundary;100;0.000695017;0.000488406;0.0012555
311;calc iter;100;0.0404995;0.0392965;0.0421125
311;calc total;1;4.05138;4.05138;4.05138
311;total;1;7.78593;7.78593;7.78593
334;initialize;1;3.43539;3.43539;3.43539
334;async;100;0.000630276;0.000110291;0.00114572
334;inner;100;0.0387624;0.0382432;0.0397712
334;wait;100;3.53217e-05;2.0199e-05;5.2518e-05
334;boundary;100;0.00106092;0.000595132;0.0014245
334;calc iter;100;0.0404906;0.0400931;0.0409504
334;calc total;1;4.05139;4.05139;4.05139
334;total;1;7.75972;7.75972;7.75972
369;initialize;1;3.45427;3.45427;3.45427
369;async;100;0.000475242;0.000107637;0.00160457
369;inner;100;0.0392565;0.0389756;0.0398891
369;wait;100;2.68019e-05;1.6947e-05;4.3288e-05
369;boundary;100;0.000737223;0.00057026;0.00100864
369;calc iter;100;0.0404966;0.0400107;0.0414872
369;calc total;1;4.05138;4.05138;4.05138
369;total;1;7.77845;7.77845;7.77845
370;initialize;1;3.45538;3.45538;3.45538
370;async;100;0.000394319;9.8574e-05;0.00117524
370;inner;100;0.0393395;0.0389355;0.0399275
370;wait;100;2.68679e-05;1.75e-05;4.2861e-05
370;boundary;100;0.0007363;0.000572223;0.00106633
370;calc iter;100;0.0404981;0.040127;0.0410793
370;calc total;1;4.05138;4.05138;4.05138
370;total;1;7.77952;7.77952;7.77952
371;initialize;1;3.46092;3.46092;3.46092
371;async;100;0.000446565;0.000128112;0.000936686
371;inner;100;0.0390987;0.0387344;0.0398209
371;wait;100;3.45885e-05;2.2398e-05;5.8906e-05
371;boundary;100;0.000913264;0.000599226;0.001216
371;calc iter;100;0.0404944;0.0401186;0.0415074
371;calc total;1;4.05138;4.05138;4.05138
371;total;1;7.7851;7.7851;7.7851
372;initialize;1;3.4467;3.4467;3.4467
372;async;100;0.000798665;0.000312902;0.00135471
372;inner;100;0.0390702;0.0387349;0.0396585
372;wait;100;2.06e-05;1.4007e-05;7.5928e-05
372;boundary;100;0.000608098;0.000508835;0.000893316
372;calc iter;100;0.0404985;0.040084;0.0409513
372;calc total;1;4.05138;4.05138;4.05138
372;total;1;7.77083;7.77083;7.77083
373;initialize;1;3.44422;3.44422;3.44422
373;async;100;0.000831865;0.000212813;0.00129512
373;inner;100;0.0389738;0.0384786;0.0394384
373;wait;100;2.51588e-05;1.7933e-05;0.000106362
373;boundary;100;0.000664983;0.000519048;0.00102823
373;calc iter;100;0.0404969;0.040068;0.0410203
373;calc total;1;4.05138;4.05138;4.05138
373;total;1;7.76836;7.76836;7.76836
374;initialize;1;3.44678;3.44678;3.44678
374;async;100;0.000859049;0.000247588;0.00154255
374;inner;100;0.0389693;0.0386373;0.039567
374;wait;100;2.33923e-05;1.5431e-05;7.1694e-05
374;boundary;100;0.000644473;0.000547047;0.000877407
374;calc iter;100;0.0404971;0.0400925;0.0408982
374;calc total;1;4.05138;4.05138;4.05138
374;total;1;7.77091;7.77091;7.77091
375;initialize;1;3.45656;3.45656;3.45656
375;async;100;0.000628752;0.000115411;0.00158482
375;inner;100;0.039254;0.0388516;0.039875
375;wait;100;1.93295e-05;1.5062e-05;4.2407e-05
375;boundary;100;0.000596512;0.000513523;0.00101463
375;calc iter;100;0.0404993;0.0399252;0.0413282
375;calc total;1;4.05138;4.05138;4.05138
375;total;1;7.78069;7.78069;7.78069
376;initialize;1;3.44258;3.44258;3.44258
376;async;100;0.000778979;0.000117499;0.00149036
376;inner;100;0.0390513;0.0385998;0.0398995
376;wait;100;2.15829e-05;1.372e-05;4.9315e-05
376;boundary;100;0.000647614;0.000492524;0.00114298
376;calc iter;100;0.0405008;0.0400854;0.0410983
376;calc total;1;4.05138;4.05138;4.05138
376;total;1;7.76673;7.76673;7.76673
377;initialize;1;3.44009;3.44009;3.44009
377;async;100;0.000770338;0.000169159;0.00159167
377;inner;100;0.0389638;0.0385647;0.0395101
377;wait;100;2.50942e-05;1.4897e-05;7.5719e-05
377;boundary;100;0.000739816;0.000496809;0.0012533
377;calc iter;100;0.0405;0.0400489;0.0412983
377;calc total;1;4.05138;4.05138;4.05138
377;total;1;7.76423;7.76423;7.76423
378;initialize;1;3.44124;3.44124;3.44124
378;async;100;0.000665396;0.000101598;0.0014289
378;inner;100;0.0390008;0.03861;0.0396621
378;wait;100;2.87216e-05;1.5692e-05;5.9086e-05
378;boundary;100;0.00080225;0.000528484;0.00126338
378;calc iter;100;0.0404981;0.0399089;0.0410907
378;calc total;1;4.05138;4.05138;4.05138
378;total;1;7.76537;7.76537;7.76537
379;initialize;1;3.44672;3.44672;3.44672
379;async;100;0.000781844;0.000269373;0.00157907
379;inner;100;0.0387559;0.0382033;0.0394595
379;wait;100;3.52737e-05;1.8341e-05;7.7545e-05
379;boundary;100;0.000917793;0.000611479;0.00135472
379;calc iter;100;0.0404923;0.0400168;0.0413491
379;calc total;1;4.05138;4.05138;4.05138
379;total;1;7.77087;7.77087;7.77087
380;initialize;1;3.44671;3.44671;3.44671
380;async;100;0.000632883;0.000122284;0.00126123
380;inner;100;0.0388732;0.0383852;0.0396024
380;wait;100;3.37526e-05;2.1347e-05;6.4441e-05
380;boundary;100;0.00094952;0.000580854;0.00113117
380;calc iter;100;0.0404906;0.0399647;0.0410306
380;calc total;1;4.05138;4.05138;4.05138
380;total;1;7.77086;7.77086;7.77086
381;initialize;1;3.45658;3.45658;3.45658
381;async;100;0.000624106;0.00011656;0.00169818
381;inner;100;0.0388391;0.0380561;0.039805
381;wait;100;3.53556e-05;1.5837e-05;6.1596e-05
381;boundary;100;0.000984385;0.000517152;0.00143165
381;calc iter;100;0.0404844;0.039988;0.0412146
381;calc total;1;4.05139;4.05139;4.05139
381;total;1;7.78069;7.78069;7.78069
382;initialize;1;3.44675;3.44675;3.44675
382;async;100;0.000777528;0.000225864;0.00194597
[truncated: 395,460 more chars]
