# Supplementary material for: A Halo abstraction for distributed n-dimensional structured grids within the C++ PGAS library DASH
Source: PeerJ Comput Sci. 2023 Feb 3;9:e1203. doi: 10.7717/peerj-cs.1203 (PMC10280232; doi:10.7717/peerj-cs.1203)
Supplement: Supplemental Information 2 [file peerj-cs-09-1203-s002.gz › raw_haswell/res_2d/strong/plain/heat2d_n1_c24_55000_21918170.out]

DASH
InitEnergy=25.00000
EndEnergy=25.00000
DiffEnergy=-0.00000
Matrixspec: 55000 x 55000
Iterations: 100
# unit_id;function_name;num_calls;avg_runtime;min_runtime;max_runtime
0;initialize;1;4.94438;4.94438;4.94438
0;async;100;0.02318;0.00178;0.02578
0;inner;100;0.62299;0.62099;0.63699
0;wait;100;0.00003;0.00002;0.00017
0;boundary;100;0.00259;0.00233;0.00420
0;calc iter;100;0.64879;0.64315;0.64965
0;calc total;1;64.90512;64.90512;64.90512
0;total;1;74.22079;74.22079;74.22079
1;initialize;1;4.94431;4.94431;4.94431
1;async;100;0.022256;0.00253914;0.0254047
1;inner;100;0.621681;0.619549;0.633355
1;wait;100;3.9137e-05;2.7288e-05;0.00015707
1;boundary;100;0.00478939;0.00323119;0.00577228
1;calc iter;100;0.648767;0.641826;0.651164
1;calc total;1;64.9051;64.9051;64.9051
1;total;1;74.2207;74.2207;74.2207
2;initialize;1;4.9443;4.9443;4.9443
2;async;100;0.0201045;0.00267889;0.0220013
2;inner;100;0.62563;0.623962;0.639569
2;wait;100;3.63479e-05;2.3049e-05;8.9338e-05
2;boundary;100;0.00300323;0.00239905;0.00399922
2;calc iter;100;0.648776;0.644391;0.650385
2;calc total;1;64.9051;64.9051;64.9051
2;total;1;74.2208;74.2208;74.2208
3;initialize;1;4.94436;4.94436;4.94436
3;async;100;0.02014;0.00246776;0.0233704
3;inner;100;0.625925;0.624621;0.638596
3;wait;100;3.03971e-05;1.8182e-05;0.000188393
3;boundary;100;0.00270177;0.0021501;0.00357862
3;calc iter;100;0.648798;0.643301;0.650865
3;calc total;1;64.9051;64.9051;64.9051
3;total;1;74.2208;74.2208;74.2208
4;initialize;1;4.94431;4.94431;4.94431
4;async;100;0.0237211;0.000648955;0.0264918
4;inner;100;0.61808;0.615756;0.6385
4;wait;100;6.39264e-05;3.6906e-05;0.000160311
4;boundary;100;0.0066756;0.00280829;0.00689579
4;calc iter;100;0.648543;0.636412;0.651503
4;calc total;1;64.9051;64.9051;64.9051
4;total;1;74.2207;74.2207;74.2207
5;initialize;1;4.94431;4.94431;4.94431
5;async;100;0.0255543;0.00204174;0.0300121
5;inner;100;0.616136;0.613423;0.635793
5;wait;100;5.04809e-05;3.1341e-05;0.000112942
5;boundary;100;0.00679161;0.00412522;0.00716642
5;calc iter;100;0.648535;0.635127;0.653088
5;calc total;1;64.9051;64.9051;64.9051
5;total;1;74.2207;74.2207;74.2207
6;initialize;1;4.94189;4.94189;4.94189
6;async;100;0.0285085;0.00263503;0.0316394
6;inner;100;0.612388;0.61;0.632868
6;wait;100;6.22576e-05;3.7861e-05;0.000269179
6;boundary;100;0.00753114;0.00587097;0.00799743
6;calc iter;100;0.648492;0.634738;0.651711
6;calc total;1;64.9051;64.9051;64.9051
6;total;1;74.2183;74.2183;74.2183
7;initialize;1;4.94437;4.94437;4.94437
7;async;100;0.0272263;0.00232739;0.0308279
7;inner;100;0.613826;0.611197;0.635358
7;wait;100;5.87866e-05;3.6779e-05;0.000178271
7;boundary;100;0.00738786;0.00455115;0.00774606
7;calc iter;100;0.648501;0.635228;0.65258
7;calc total;1;64.9051;64.9051;64.9051
7;total;1;74.2208;74.2208;74.2208
8;initialize;1;4.94436;4.94436;4.94436
8;async;100;0.0256893;0.00269597;0.0284293
8;inner;100;0.620318;0.618758;0.634754
8;wait;100;2.74254e-05;1.7513e-05;0.000240346
8;boundary;100;0.00274979;0.00235621;0.00487359
8;calc iter;100;0.648786;0.642567;0.650021
8;calc total;1;64.9051;64.9051;64.9051
8;total;1;74.2208;74.2208;74.2208
9;initialize;1;4.94432;4.94432;4.94432
9;async;100;0.0205931;0.00269075;0.0229495
9;inner;100;0.625675;0.624131;0.639156
9;wait;100;2.34685e-05;1.71e-05;9.7023e-05
9;boundary;100;0.00250239;0.00217164;0.0028516
9;calc iter;100;0.648796;0.644262;0.650605
9;calc total;1;64.9051;64.9051;64.9051
9;total;1;74.2207;74.2207;74.2207
10;initialize;1;4.94431;4.94431;4.94431
10;async;100;0.0210152;0.00326853;0.0233325
10;inner;100;0.625067;0.62301;0.638899
10;wait;100;2.81516e-05;1.7283e-05;9.2315e-05
10;boundary;100;0.00267571;0.00235591;0.00339294
10;calc iter;100;0.648787;0.644579;0.65047
10;calc total;1;64.9051;64.9051;64.9051
10;total;1;74.2207;74.2207;74.2207
11;initialize;1;4.94434;4.94434;4.94434
11;async;100;0.0227404;0.0032059;0.0254488
11;inner;100;0.622573;0.620737;0.636203
11;wait;100;4.2901e-05;2.2497e-05;0.000110174
11;boundary;100;0.00342446;0.00265789;0.00418433
11;calc iter;100;0.648782;0.64348;0.650206
11;calc total;1;64.9051;64.9051;64.9051
11;total;1;74.2208;74.2208;74.2208
12;initialize;1;4.94435;4.94435;4.94435
12;async;100;0.00571294;0.00312846;0.00727209
12;inner;100;0.640118;0.638917;0.646683
12;wait;100;2.6988e-05;1.659e-05;0.000135907
12;boundary;100;0.00316949;0.00222586;0.00369994
12;calc iter;100;0.64903;0.647412;0.653289
12;calc total;1;64.9051;64.9051;64.9051
12;total;1;74.2208;74.2208;74.2208
13;initialize;1;4.94434;4.94434;4.94434
13;async;100;0.00459927;0.00228265;0.00697918
13;inner;100;0.63947;0.637118;0.644722
13;wait;100;3.44006e-05;2.3226e-05;0.000208023
13;boundary;100;0.0048977;0.00416034;0.00565306
13;calc iter;100;0.649003;0.647071;0.652233
13;calc total;1;64.9051;64.9051;64.9051
13;total;1;74.2208;74.2208;74.2208
14;initialize;1;4.94434;4.94434;4.94434
14;async;100;0.00212784;0.000613687;0.00395452
14;inner;100;0.641677;0.640144;0.648623
14;wait;100;4.13821e-05;1.7428e-05;0.000129121
14;boundary;100;0.00514219;0.00259183;0.00613254
14;calc iter;100;0.64899;0.647631;0.654479
14;calc total;1;64.9051;64.9051;64.9051
14;total;1;74.2208;74.2208;74.2208
15;initialize;1;4.94432;4.94432;4.94432
15;async;100;0.00450343;0.00171605;0.00701805
15;inner;100;0.640035;0.638651;0.645699
15;wait;100;3.13679e-05;2.1877e-05;0.000102367
15;boundary;100;0.0044305;0.00374339;0.00513356
15;calc iter;100;0.649002;0.647272;0.652681
15;calc total;1;64.9051;64.9051;64.9051
15;total;1;74.2207;74.2207;74.2207
16;initialize;1;4.94431;4.94431;4.94431
16;async;100;0.00285682;0.00190045;0.00313737
16;inner;100;0.642072;0.640558;0.648941
16;wait;100;2.885e-05;1.6814e-05;8.5731e-05
16;boundary;100;0.00409188;0.00210029;0.00476411
16;calc iter;100;0.649051;0.647006;0.654676
16;calc total;1;64.9051;64.9051;64.9051
16;total;1;74.2207;74.2207;74.2207
17;initialize;1;4.94437;4.94437;4.94437
17;async;100;0.00592231;0.00267591;0.00756909
17;inner;100;0.639492;0.637803;0.645788
17;wait;100;4.00708e-05;2.0536e-05;0.000131154
17;boundary;100;0.0035582;0.00315709;0.004257
17;calc iter;100;0.649015;0.648022;0.652437
17;calc total;1;64.9051;64.9051;64.9051
17;total;1;74.2208;74.2208;74.2208
18;initialize;1;4.94437;4.94437;4.94437
18;async;100;0.00595633;0.00268817;0.00765204
18;inner;100;0.63645;0.634121;0.641887
18;wait;100;4.56885e-05;3.5591e-05;0.000193214
18;boundary;100;0.00652389;0.00543626;0.00735299
18;calc iter;100;0.648978;0.646687;0.65105
18;calc total;1;64.9051;64.9051;64.9051
18;total;1;74.2208;74.2208;74.2208
19;initialize;1;4.94437;4.94437;4.94437
19;async;100;0.00664753;0.00256304;0.00860923
19;inner;100;0.639113;0.637348;0.64332
19;wait;100;2.46936e-05;1.7855e-05;0.000217091
19;boundary;100;0.00323695;0.00236372;0.00525776
19;calc iter;100;0.649023;0.647836;0.651362
19;calc total;1;64.9051;64.9051;64.9051
19;total;1;74.2208;74.2208;74.2208
20;initialize;1;4.94435;4.94435;4.94435
20;async;100;0.00386158;0.00110646;0.00590819
20;inner;100;0.641887;0.639741;0.647291
20;wait;100;2.97714e-05;1.9595e-05;9.2876e-05
20;boundary;100;0.00323962;0.00258891;0.00346248
20;calc iter;100;0.64902;0.647389;0.653327
20;calc total;1;64.9051;64.9051;64.9051
20;total;1;74.2208;74.2208;74.2208
21;initialize;1;4.94436;4.94436;4.94436
21;async;100;0.00394099;0.00138859;0.00678689
21;inner;100;0.63983;0.637695;0.64565
21;wait;100;3.92187e-05;2.0143e-05;0.000117724
21;boundary;100;0.00518128;0.00377695;0.00622739
21;calc iter;100;0.648992;0.647033;0.652676
21;calc total;1;64.9051;64.9051;64.9051
21;total;1;74.2208;74.2208;74.2208
22;initialize;1;4.94203;4.94203;4.94203
22;async;100;0.00177209;0.000616393;0.0039479
22;inner;100;0.641886;0.639136;0.647283
22;wait;100;3.87084e-05;2.0552e-05;9.0265e-05
22;boundary;100;0.0052963;0.00320399;0.00655404
22;calc iter;100;0.648995;0.647194;0.653356
22;calc total;1;64.9051;64.9051;64.9051
22;total;1;74.2184;74.2184;74.2184
23;initialize;1;4.94432;4.94432;4.94432
23;async;100;0.00401241;0.00172071;0.00758963
23;inner;100;0.63987;0.637675;0.645337
23;wait;100;3.83141e-05;2.2538e-05;0.000148589
23;boundary;100;0.00506567;0.0038289;0.00580275
23;calc iter;100;0.648988;0.646321;0.65232
23;calc total;1;64.9051;64.9051;64.9051
23;total;1;74.2207;74.2207;74.2207
DASH
InitEnergy=25.00000
EndEnergy=25.00000
DiffEnergy=-0.00000
Matrixspec: 55000 x 55000
Iterations: 100
# unit_id;function_name;num_calls;avg_runtime;min_runtime;max_runtime
0;initialize;1;4.19839;4.19839;4.19839
0;async;100;0.00956;0.00190;0.01222
0;inner;100;0.63686;0.63560;0.64483
0;wait;100;0.00003;0.00002;0.00010
0;boundary;100;0.00287;0.00251;0.00325
0;calc iter;100;0.64932;0.64763;0.65107
0;calc total;1;64.95350;64.95350;64.95350
0;total;1;72.45462;72.45462;72.45462
1;initialize;1;4.19798;4.19798;4.19798
1;async;100;0.0125595;0.00260279;0.0149815
1;inner;100;0.633056;0.631748;0.640901
1;wait;100;3.17568e-05;2.0064e-05;0.000172657
1;boundary;100;0.00366564;0.00318399;0.00404607
1;calc iter;100;0.649314;0.646726;0.65101
1;calc total;1;64.9535;64.9535;64.9535
1;total;1;72.4542;72.4542;72.4542
2;initialize;1;4.19832;4.19832;4.19832
2;async;100;0.0129961;0.00197787;0.0145646
2;inner;100;0.633349;0.631878;0.642624
2;wait;100;2.59175e-05;1.6912e-05;0.000138634
2;boundary;100;0.0029618;0.0022097;0.00361551
2;calc iter;100;0.649334;0.646318;0.650995
2;calc total;1;64.9535;64.9535;64.9535
2;total;1;72.4545;72.4545;72.4545
3;initialize;1;4.19231;4.19231;4.19231
3;async;100;0.0105274;0.00311989;0.0123024
3;inner;100;0.634726;0.633174;0.64262
3;wait;100;3.7454e-05;2.4145e-05;9.4703e-05
3;boundary;100;0.00401004;0.0030608;0.00450068
3;calc iter;100;0.649303;0.646286;0.650789
3;calc total;1;64.9535;64.9535;64.9535
3;total;1;72.4486;72.4486;72.4486
4;initialize;1;4.19837;4.19837;4.19837
4;async;100;0.0127296;0.00128949;0.0165389
4;inner;100;0.629163;0.625426;0.641827
4;wait;100;6.70578e-05;4.6633e-05;0.000162436
4;boundary;100;0.00723425;0.00336735;0.0077039
4;calc iter;100;0.649196;0.643111;0.653681
4;calc total;1;64.9535;64.9535;64.9535
4;total;1;72.4546;72.4546;72.4546
5;initialize;1;4.1983;4.1983;4.1983
5;async;100;0.0150283;0.00205528;0.017761
5;inner;100;0.626612;0.624363;0.638776
5;wait;100;5.7546e-05;3.7337e-05;0.000168955
5;boundary;100;0.00747551;0.00490856;0.00796514
5;calc iter;100;0.649176;0.642145;0.651891
5;calc total;1;64.9535;64.9535;64.9535
5;total;1;72.4545;72.4545;72.4545
6;initialize;1;4.19701;4.19701;4.19701
6;async;100;0.0124351;0.00197483;0.0149895
6;inner;100;0.630531;0.628224;0.637613
6;wait;100;5.29467e-05;2.961e-05;0.000275731
6;boundary;100;0.00623875;0.00515189;0.00673989
6;calc iter;100;0.649259;0.644717;0.651459
6;calc total;1;64.9535;64.9535;64.9535
6;total;1;72.4532;72.4532;72.4532
7;initialize;1;4.19835;4.19835;4.19835
7;async;100;0.0155943;0.00234188;0.0194262
7;inner;100;0.625663;0.622714;0.638223
7;wait;100;5.75094e-05;4.4532e-05;0.000267557
7;boundary;100;0.00782513;0.00519271;0.00829938
7;calc iter;100;0.649142;0.642609;0.652481
7;calc total;1;64.9535;64.9535;64.9535
7;total;1;72.4545;72.4545;72.4545
8;initialize;1;4.19582;4.19582;4.19582
8;async;100;0.0110213;0.00249251;0.0173789
8;inner;100;0.633624;0.631945;0.641381
8;wait;100;4.23858e-05;1.9752e-05;0.000118081
8;boundary;100;0.0046091;0.00296025;0.00549926
8;calc iter;100;0.649298;0.645556;0.654233
8;calc total;1;64.9535;64.9535;64.9535
8;total;1;72.452;72.452;72.452
9;initialize;1;4.19417;4.19417;4.19417
9;async;100;0.0117448;0.0018973;0.0134902
9;inner;100;0.634677;0.633371;0.642845
9;wait;100;3.02506e-05;1.8071e-05;0.000112832
9;boundary;100;0.00287024;0.00250726;0.00368508
9;calc iter;100;0.649324;0.646632;0.650478
9;calc total;1;64.9535;64.9535;64.9535
9;total;1;72.4504;72.4504;72.4504
10;initialize;1;4.19832;4.19832;4.19832
10;async;100;0.0139674;0.00123599;0.0169687
10;inner;100;0.632343;0.630155;0.644861
10;wait;100;2.94714e-05;1.9893e-05;8.8039e-05
10;boundary;100;0.00302787;0.00226412;0.003264
10;calc iter;100;0.649369;0.645833;0.650784
10;calc total;1;64.9535;64.9535;64.9535
10;total;1;72.4546;72.4546;72.4546
11;initialize;1;4.19467;4.19467;4.19467
11;async;100;0.012978;0.00310008;0.0149792
11;inner;100;0.632677;0.631171;0.640736
11;wait;100;3.59086e-05;2.1667e-05;0.000121268
11;boundary;100;0.00361912;0.003161;0.0046905
11;calc iter;100;0.649311;0.645874;0.65086
11;calc total;1;64.9535;64.9535;64.9535
11;total;1;72.4509;72.4509;72.4509
12;initialize;1;4.1983;4.1983;4.1983
12;async;100;0.00665047;0.000998328;0.0102183
12;inner;100;0.635277;0.632699;0.644887
12;wait;100;5.80496e-05;3.703e-05;0.000121112
12;boundary;100;0.00739876;0.00372547;0.00797221
12;calc iter;100;0.649386;0.644959;0.655973
12;calc total;1;64.9535;64.9535;64.9535
12;total;1;72.4545;72.4545;72.4545
13;initialize;1;4.19195;4.19195;4.19195
13;async;100;0.00785398;0.00106353;0.010409
13;inner;100;0.636887;0.635563;0.644157
13;wait;100;3.1872e-05;2.1025e-05;0.000138631
13;boundary;100;0.00465745;0.00398358;0.0067825
13;calc iter;100;0.649432;0.646236;0.651834
13;calc total;1;64.9535;64.9535;64.9535
13;total;1;72.4481;72.4481;72.4481
14;initialize;1;4.1983;4.1983;4.1983
14;async;100;0.0107565;0.00305748;0.01286
14;inner;100;0.635082;0.63388;0.642576
14;wait;100;3.56592e-05;1.5714e-05;0.0001679
14;boundary;100;0.00360464;0.00218639;0.00478065
14;calc iter;100;0.64948;0.64702;0.651667
14;calc total;1;64.9535;64.9535;64.9535
14;total;1;72.4545;72.4545;72.4545
15;initialize;1;4.1983;4.1983;4.1983
15;async;100;0.00752949;0.00102267;0.00979917
15;inner;100;0.636792;0.635023;0.644633
15;wait;100;3.74689e-05;2.5825e-05;0.000114903
15;boundary;100;0.00506177;0.00381611;0.00687161
15;calc iter;100;0.649422;0.646006;0.652002
15;calc total;1;64.9535;64.9535;64.9535
15;total;1;72.4545;72.4545;72.4545
16;initialize;1;4.19831;4.19831;4.19831
16;async;100;0.00988951;0.00260246;0.011856
16;inner;100;0.632062;0.630736;0.640959
16;wait;100;4.91096e-05;3.2568e-05;0.000139199
16;boundary;100;0.00738096;0.00530853;0.00785752
16;calc iter;100;0.649383;0.64601;0.651256
16;calc total;1;64.9535;64.9535;64.9535
16;total;1;72.4545;72.4545;72.4545
17;initialize;1;4.19308;4.19308;4.19308
17;async;100;0.0129815;0.00309011;0.0145836
17;inner;100;0.633087;0.632134;0.640349
17;wait;100;2.92495e-05;1.7218e-05;0.000242148
17;boundary;100;0.00336655;0.00261798;0.00575922
17;calc iter;100;0.649466;0.648281;0.651178
17;calc total;1;64.9535;64.9535;64.9535
17;total;1;72.4493;72.4493;72.4493
18;initialize;1;4.19195;4.19195;4.19195
18;async;100;0.00290223;0.00260233;0.00312101
18;inner;100;0.641192;0.639556;0.650375
18;wait;100;3.56604e-05;1.7098e-05;0.000104233
18;boundary;100;0.00540251;0.00210912;0.00558131
18;calc iter;100;0.649535;0.645606;0.656177
18;calc total;1;64.9535;64.9535;64.9535
18;total;1;72.4482;72.4482;72.4482
19;initialize;1;4.19828;4.19828;4.19828
19;async;100;0.0123986;0.00249741;0.0136424
19;inner;100;0.633439;0.632539;0.639644
19;wait;100;3.0976e-05;2.4382e-05;0.00019598
19;boundary;100;0.00358741;0.00301636;0.00645476
19;calc iter;100;0.649457;0.648549;0.651113
19;calc total;1;64.9535;64.9535;64.9535
19;total;1;72.4545;72.4545;72.4545
20;initialize;1;4.19685;4.19685;4.19685
20;async;100;0.00225019;0.000632073;0.0034832
20;inner;100;0.641956;0.64033;0.64894
20;wait;100;3.67626e-05;2.3715e-05;0.00010347
20;boundary;100;0.00518415;0.00313263;0.00596715
20;calc iter;100;0.649428;0.647726;0.655204
20;calc total;1;64.9535;64.9535;64.9535
20;total;1;72.4531;72.4531;72.4531
21;initialize;1;4.19834;4.19834;4.19834
21;async;100;0.00468752;0.00191201;0.00619443
21;inner;100;0.640077;0.638869;0.647117
21;wait;100;4.18338e-05;2.6289e-05;0.000118746
21;boundary;100;0.00462632;0.00322215;0.00510563
21;calc iter;100;0.649434;0.647662;0.653556
21;calc total;1;64.9535;64.9535;64.9535
21;total;1;72.4545;72.4545;72.4545
22;initialize;1;4.19591;4.19591;4.19591
22;async;100;0.00993405;0.00250013;0.0111664
22;inner;100;0.636156;0.635251;0.64391
22;wait;100;2.77894e-05;1.7091e-05;0.000168516
22;boundary;100;0.00334599;0.00268579;0.0043588
22;calc iter;100;0.649465;0.648148;0.65094
22;calc total;1;64.9535;64.9535;64.9535
22;total;1;72.4521;72.4521;72.4521
23;initialize;1;4.19787;4.19787;4.19787
23;async;100;0.00707489;0.00306495;0.00842119
23;inner;100;0.636176;0.634477;0.645169
23;wait;100;4.43049e-05;3.152e-05;0.000106526
23;boundary;100;0.00611285;0.00366773;0.00673564
23;calc iter;100;0.649409;0.647127;0.65201
23;calc total;1;64.9535;64.9535;64.9535
23;total;1;72.454;72.454;72.454
DASH
InitEnergy=25.00000
EndEnergy=25.00000
DiffEnergy=-0.00000
Matrixspec: 55000 x 55000
Iterations: 100
# unit_id;function_name;num_calls;avg_runtime;min_runtime;max_runtime
0;initialize;1;4.15553;4.15553;4.15553
0;async;100;0.02053;0.00172;0.06218
0;inner;100;0.62602;0.61312;0.64348
0;wait;100;0.00003;0.00002;0.00025
0;boundary;100;0.00363;0.00216;0.00633
0;calc iter;100;0.65021;0.63496;0.68168
0;calc total;1;65.05400;65.05400;65.05400
0;total;1;72.46933;72.46933;72.46933
1;initialize;1;4.15518;4.15518;4.15518
1;async;100;0.0182009;0.00175873;0.0474769
1;inner;100;0.627932;0.617409;0.64427
1;wait;100;3.42616e-05;1.8474e-05;0.000139406
1;boundary;100;0.00397002;0.00309597;0.0064019
1;calc iter;100;0.650139;0.638318;0.669785
1;calc total;1;65.054;65.054;65.054
1;total;1;72.469;72.469;72.469
2;initialize;1;4.15552;4.15552;4.15552
2;async;100;0.0216912;0.00123821;0.0432377
2;inner;100;0.625126;0.621003;0.644073
2;wait;100;3.03253e-05;1.9917e-05;0.000198118
2;boundary;100;0.00334696;0.00230858;0.00521381
2;calc iter;100;0.650196;0.640346;0.667929
2;calc total;1;65.054;65.054;65.054
2;total;1;72.4693;72.4693;72.4693
3;initialize;1;4.1555;4.1555;4.1555
3;async;100;0.0245436;0.0023602;0.0435529
3;inner;100;0.620478;0.614882;0.645855
3;wait;100;3.38107e-05;2.0563e-05;0.000106338
3;boundary;100;0.00525239;0.00213864;0.00633275
3;calc iter;100;0.65031;0.64342;0.663553
3;calc total;1;65.054;65.054;65.054
3;total;1;72.4693;72.4693;72.4693
4;initialize;1;4.15555;4.15555;4.15555
4;async;100;0.0163639;0.00178176;0.0498712
4;inner;100;0.627938;0.618637;0.644312
4;wait;100;5.61202e-05;2.7084e-05;0.000116918
4;boundary;100;0.00569166;0.00362564;0.00682921
4;calc iter;100;0.650051;0.636111;0.673642
4;calc total;1;65.054;65.054;65.054
4;total;1;72.4693;72.4693;72.4693
5;initialize;1;4.15555;4.15555;4.15555
5;async;100;0.0219683;0.0030981;0.0500786
5;inner;100;0.619974;0.611576;0.640409
5;wait;100;5.35853e-05;3.5827e-05;0.000189146
5;boundary;100;0.00787575;0.00579106;0.00835252
5;calc iter;100;0.649874;0.629773;0.674448
5;calc total;1;65.054;65.054;65.054
5;total;1;72.4694;72.4694;72.4694
6;initialize;1;4.1475;4.1475;4.1475
6;async;100;0.0194784;0.00310657;0.0491907
6;inner;100;0.623556;0.609098;0.64077
6;wait;100;5.86027e-05;3.5992e-05;0.000145382
6;boundary;100;0.00691375;0.00454275;0.00843087
6;calc iter;100;0.650009;0.63595;0.673779
6;calc total;1;65.054;65.054;65.054
6;total;1;72.4613;72.4613;72.4613
7;initialize;1;4.15239;4.15239;4.15239
7;async;100;0.0191111;0.00193651;0.0358558
7;inner;100;0.62706;0.621409;0.643221
7;wait;100;3.11053e-05;2.0026e-05;0.000147137
7;boundary;100;0.00394837;0.00308033;0.00542218
7;calc iter;100;0.650152;0.64173;0.662723
7;calc total;1;65.054;65.054;65.054
7;total;1;72.4662;72.4662;72.4662
8;initialize;1;4.15427;4.15427;4.15427
8;async;100;0.0127258;0.000812273;0.031271
8;inner;100;0.632456;0.625851;0.647542
8;wait;100;4.13263e-05;2.4735e-05;8.8716e-05
8;boundary;100;0.00485739;0.00255571;0.00619805
8;calc iter;100;0.650082;0.638764;0.662057
8;calc total;1;65.054;65.054;65.054
8;total;1;72.4681;72.4681;72.4681
9;initialize;1;4.14542;4.14542;4.14542
9;async;100;0.0181469;0.00126389;0.036977
9;inner;100;0.623921;0.618261;0.645727
9;wait;100;5.85495e-05;3.3071e-05;8.6812e-05
9;boundary;100;0.00776453;0.00304326;0.0084234
9;calc iter;100;0.649894;0.635724;0.666509
9;calc total;1;65.054;65.054;65.054
9;total;1;72.4592;72.4592;72.4592
10;initialize;1;4.14986;4.14986;4.14986
10;async;100;0.0135135;0.000621667;0.0525908
10;inner;100;0.630902;0.615684;0.646817
10;wait;100;4.34516e-05;2.932e-05;7.9298e-05
10;boundary;100;0.00557278;0.00258744;0.00846289
10;calc iter;100;0.650034;0.627867;0.688227
10;calc total;1;65.054;65.054;65.054
10;total;1;72.4636;72.4636;72.4636
11;initialize;1;4.15351;4.15351;4.15351
11;async;100;0.0170537;0.00212212;0.0411494
11;inner;100;0.62911;0.621017;0.64585
11;wait;100;3.10963e-05;2.0018e-05;0.000102259
11;boundary;100;0.0039554;0.00314384;0.00651238
11;calc iter;100;0.650151;0.634048;0.670992
11;calc total;1;65.054;65.054;65.054
11;total;1;72.4673;72.4673;72.4673
12;initialize;1;4.1448;4.1448;4.1448
12;async;100;0.0117469;0.00097754;0.0279613
12;inner;100;0.632456;0.627641;0.647444
12;wait;100;4.66667e-05;2.32e-05;9.0233e-05
12;boundary;100;0.00596066;0.00268484;0.00663429
12;calc iter;100;0.650212;0.640564;0.663796
12;calc total;1;65.054;65.054;65.054
12;total;1;72.4586;72.4586;72.4586
13;initialize;1;4.14516;4.14516;4.14516
13;async;100;0.0203364;0.00307589;0.0390085
13;inner;100;0.621397;0.61508;0.642938
13;wait;100;5.11039e-05;3.4135e-05;0.000151465
13;boundary;100;0.00819325;0.0045949;0.00851683
13;calc iter;100;0.64998;0.638122;0.668196
13;calc total;1;65.054;65.054;65.054
13;total;1;72.459;72.459;72.459
14;initialize;1;4.15547;4.15547;4.15547
14;async;100;0.0148388;0.00167626;0.041796
14;inner;100;0.628609;0.617298;0.644883
14;wait;100;3.95057e-05;2.9918e-05;0.000112587
14;boundary;100;0.00669981;0.00371184;0.00829778
14;calc iter;100;0.650189;0.632637;0.677457
14;calc total;1;65.054;65.054;65.054
14;total;1;72.4693;72.4693;72.4693
15;initialize;1;4.14886;4.14886;4.14886
15;async;100;0.0128061;0.00150323;0.0333253
15;inner;100;0.633456;0.624058;0.646617
15;wait;100;3.70135e-05;2.0026e-05;0.000116802
15;boundary;100;0.00401161;0.00269668;0.00622514
15;calc iter;100;0.650313;0.6323;0.66986
15;calc total;1;65.054;65.054;65.054
15;total;1;72.4626;72.4626;72.4626
16;initialize;1;4.14696;4.14696;4.14696
16;async;100;0.0179594;0.00234014;0.0614267
16;inner;100;0.62697;0.608667;0.640583
16;wait;100;4.08964e-05;2.5936e-05;0.000283094
16;boundary;100;0.00530608;0.0041725;0.00615393
16;calc iter;100;0.650278;0.635553;0.675593
16;calc total;1;65.054;65.054;65.054
16;total;1;72.4608;72.4608;72.4608
17;initialize;1;4.15091;4.15091;4.15091
17;async;100;0.0184158;0.00270379;0.0609164
17;inner;100;0.624639;0.609454;0.640757
17;wait;100;5.05563e-05;3.2292e-05;0.000170826
17;boundary;100;0.00706263;0.00415629;0.00777852
17;calc iter;100;0.65017;0.625787;0.686302
17;calc total;1;65.054;65.054;65.054
17;total;1;72.4647;72.4647;72.4647
18;initialize;1;4.15548;4.15548;4.15548
18;async;100;0.021152;0.00243356;0.0579147
18;inner;100;0.623503;0.607636;0.635131
18;wait;100;3.91456e-05;2.4126e-05;0.000291172
18;boundary;100;0.00555032;0.00489954;0.00819118
18;calc iter;100;0.650246;0.632871;0.685488
18;calc total;1;65.054;65.054;65.054
18;total;1;72.4693;72.4693;72.4693
19;initialize;1;4.15551;4.15551;4.15551
19;async;100;0.020573;0.00307131;0.0482181
19;inner;100;0.625514;0.615237;0.642592
19;wait;100;4.59269e-05;2.4366e-05;0.000170857
19;boundary;100;0.00426868;0.00221655;0.00487041
19;calc iter;100;0.650404;0.637146;0.674739
19;calc total;1;65.054;65.054;65.054
19;total;1;72.4693;72.4693;72.4693
20;initialize;1;4.15137;4.15137;4.15137
20;async;100;0.0178586;0.00285073;0.0209573
20;inner;100;0.628272;0.622748;0.670192
20;wait;100;3.74969e-05;2.3143e-05;0.00012155
20;boundary;100;0.0042388;0.0022256;0.00638052
20;calc iter;100;0.650409;0.630305;0.694067
20;calc total;1;65.054;65.054;65.054
20;total;1;72.4652;72.4652;72.4652
21;initialize;1;4.15472;4.15472;4.15472
21;async;100;0.0121231;0.000752482;0.0555276
21;inner;100;0.634302;0.616452;0.647615
21;wait;100;3.465e-05;1.9685e-05;9.1207e-05
21;boundary;100;0.00386358;0.00262204;0.00535899
21;calc iter;100;0.650325;0.636715;0.677289
21;calc total;1;65.054;65.054;65.054
21;total;1;72.4685;72.4685;72.4685
22;initialize;1;4.15551;4.15551;4.15551
22;async;100;0.0205178;0.00235395;0.0475876
22;inner;100;0.625545;0.616062;0.641433
22;wait;100;4.09167e-05;1.8462e-05;0.000143864
22;boundary;100;0.00429822;0.002273;0.00551303
22;calc iter;100;0.650404;0.638088;0.673787
22;calc total;1;65.054;65.054;65.054
22;total;1;72.4693;72.4693;72.4693
23;initialize;1;4.15148;4.15148;4.15148
23;async;100;0.00331892;0.00283687;0.0378482
23;inner;100;0.640877;0.62544;0.653466
23;wait;100;6.18995e-05;1.6846e-05;0.000226454
23;boundary;100;0.0062793;0.0021603;0.00643384
23;calc iter;100;0.650539;0.640055;0.668712
23;calc total;1;65.054;65.054;65.054
23;total;1;72.4653;72.4653;72.4653
MPI
Running Jacobi on 24 processors with (6, 4) elements.
Array Dimensions: 54996 55000
Block Dimensions: 9166 13750
== Energy Conservation Check ==
initial Energy:               25.000
  final Energy:               25.000
    Difference:               -0.000
== Time Statistics ==
Completed 100 iterations.
# unit_id;function_name;num_calls;avg_runtime;min_runtime;max_runtime
0;calc total;1;65.0668;65.0668;65.0668
0;calc update async;100;3.64079e-05;1.4495e-05;0.000231542
0;calc inner;100;0.637288;0.628794;0.643924
0;calc wait;100;0.00523219;0.0015372;0.0116274
0;calc bound;100;0.00479791;0.00157418;0.00687781
0;calc iter;100;0.650639;0.641153;0.663161
0;total;1;69.9933;69.9933;69.9933
1;calc total;1;65.0668;65.0668;65.0668
1;calc update async;100;2.94075e-05;1.4569e-05;0.000187485
1;calc inner;100;0.638539;0.633332;0.643436
1;calc wait;100;0.00623907;0.0017761;0.0247901
1;calc bound;100;0.00478586;0.00159234;0.00711435
1;calc iter;100;0.650628;0.64457;0.667106
1;total;1;69.9867;69.9867;69.9867
2;calc total;1;65.0668;65.0668;65.0668
2;calc update async;100;2.93435e-05;1.3722e-05;0.000197386
2;calc inner;100;0.637705;0.631828;0.644884
2;calc wait;100;0.00704638;0.00190514;0.0294491
2;calc bound;100;0.00469645;0.00161772;0.00725119
2;calc iter;100;0.650602;0.642905;0.667923
2;total;1;69.9937;69.9937;69.9937
3;calc total;1;65.0668;65.0668;65.0668
3;calc update async;100;3.32899e-05;1.3815e-05;0.000207177
3;calc inner;100;0.637229;0.63061;0.645469
3;calc wait;100;0.00542336;0.00141428;0.0172382
3;calc bound;100;0.00469046;0.00161344;0.00603441
3;calc iter;100;0.650628;0.642218;0.661708
3;total;1;69.9823;69.9823;69.9823
4;calc total;1;65.0668;65.0668;65.0668
4;calc update async;100;2.50585e-05;1.0442e-05;0.00020504
4;calc inner;100;0.638263;0.631528;0.643708
4;calc wait;100;0.00407326;0.00185498;0.00794625
4;calc bound;100;0.00362077;0.00267077;0.00572815
4;calc iter;100;0.650506;0.644148;0.659833
4;total;1;69.9863;69.9863;69.9863
5;calc total;1;65.0668;65.0668;65.0668
5;calc update async;100;2.41962e-05;9.955e-06;0.000207797
5;calc inner;100;0.636391;0.630583;0.642809
5;calc wait;100;0.00585919;0.00199056;0.0153178
5;calc bound;100;0.00369149;0.00234335;0.0052677
5;calc iter;100;0.650494;0.645846;0.664875
5;total;1;69.9938;69.9938;69.9938
6;calc total;1;65.0668;65.0668;65.0668
6;calc update async;100;2.32817e-05;9.073e-06;0.000220597
6;calc inner;100;0.636107;0.628443;0.64073
6;calc wait;100;0.00635884;0.00167888;0.0317377
6;calc bound;100;0.00377913;0.0028393;0.00553621
6;calc iter;100;0.650476;0.645294;0.667538
6;total;1;69.9899;69.9899;69.9899
7;calc total;1;65.0662;65.0662;65.0662
7;calc update async;100;2.30058e-05;8.686e-06;0.000204421
7;calc inner;100;0.636323;0.63113;0.642911
7;calc wait;100;0.00660505;0.00226115;0.016301
7;calc bound;100;0.00374211;0.00268464;0.00564805
7;calc iter;100;0.650483;0.644233;0.657175
7;total;1;69.9933;69.9933;69.9933
8;calc total;1;65.0668;65.0668;65.0668
8;calc update async;100;2.45012e-05;1.0155e-05;0.000216971
8;calc inner;100;0.638239;0.632535;0.643665
8;calc wait;100;0.00499906;0.00174703;0.0149804
8;calc bound;100;0.00353659;0.00265578;0.00502268
8;calc iter;100;0.650444;0.645901;0.676319
8;total;1;69.9939;69.9939;69.9939
9;calc total;1;65.0664;65.0664;65.0664
9;calc update async;100;2.22425e-05;1.0917e-05;0.000181121
9;calc inner;100;0.637995;0.631987;0.645501
9;calc wait;100;0.00642223;0.00204272;0.03073
9;calc bound;100;0.00347043;0.00257064;0.00508095
9;calc iter;100;0.650449;0.645924;0.671138
9;total;1;69.9944;69.9944;69.9944
10;calc total;1;65.0668;65.0668;65.0668
10;calc update async;100;2.16549e-05;1.1563e-05;0.000226842
10;calc inner;100;0.640211;0.63396;0.646298
10;calc wait;100;0.00485076;0.00138146;0.0330159
10;calc bound;100;0.00346349;0.00266379;0.00509523
10;calc iter;100;0.650429;0.64402;0.677838
10;total;1;69.9911;69.9911;69.9911
11;calc total;1;65.0668;65.0668;65.0668
11;calc update async;100;2.21164e-05;1.0776e-05;0.000193579
11;calc inner;100;0.638289;0.632608;0.643994
11;calc wait;100;0.00696459;0.00223245;0.0338861
11;calc bound;100;0.00359852;0.00265435;0.00509384
11;calc iter;100;0.650412;0.640645;0.678557
11;total;1;69.9909;69.9909;69.9909
12;calc total;1;65.0668;65.0668;65.0668
12;calc update async;100;2.44907e-05;1.2601e-05;0.000196075
12;calc inner;100;0.640349;0.626038;0.645714
12;calc wait;100;0.00524517;0.00171722;0.0150666
12;calc bound;100;0.00378945;0.00270145;0.00473498
12;calc iter;100;0.650558;0.638797;0.686194
12;total;1;69.9982;69.9982;69.9982
13;calc total;1;65.0668;65.0668;65.0668
13;calc update async;100;2.32684e-05;1.2117e-05;0.000181243
13;calc inner;100;0.640023;0.623869;0.645441
13;calc wait;100;0.00664507;0.0018017;0.0514237
13;calc bound;100;0.00380869;0.00253434;0.00495498
13;calc iter;100;0.650552;0.64598;0.680167
13;total;1;69.9961;69.9961;69.9961
14;calc total;1;65.0665;65.0665;65.0665
14;calc update async;100;2.51192e-05;1.3304e-05;0.0002361
14;calc inner;100;0.640204;0.624657;0.647308
14;calc wait;100;0.00646404;0.00164164;0.0565561
14;calc bound;100;0.00383934;0.00267079;0.00495354
14;calc iter;100;0.650536;0.637142;0.684641
14;total;1;69.9998;69.9998;69.9998
15;calc total;1;65.0664;65.0664;65.0664
15;calc update async;100;2.4302e-05;1.1488e-05;0.000219098
15;calc inner;100;0.640645;0.625187;0.650223
15;calc wait;100;0.00589689;0.00166962;0.0467526
15;calc bound;100;0.00383004;0.00277058;0.00468752
15;calc iter;100;0.650537;0.643399;0.6788
15;total;1;69.9921;69.9921;69.9921
16;calc total;1;65.0668;65.0668;65.0668
16;calc update async;100;3.52874e-05;1.0322e-05;0.000211555
16;calc inner;100;0.639063;0.623077;0.661509
16;calc wait;100;0.00595457;0.00161326;0.0127762
16;calc bound;100;0.00436102;0.00253208;0.00653043
16;calc iter;100;0.650646;0.635991;0.674898
16;total;1;69.9987;69.9987;69.9987
17;calc total;1;65.0664;65.0664;65.0664
17;calc update async;100;2.64335e-05;9.502e-06;0.000162207
17;calc inner;100;0.638332;0.623118;0.645522
17;calc wait;100;0.00751519;0.00235087;0.0520789
17;calc bound;100;0.00441516;0.00271168;0.00600697
17;calc iter;100;0.650625;0.634857;0.686803
17;total;1;69.9976;69.9976;69.9976
18;calc total;1;65.0668;65.0668;65.0668
18;calc update async;100;2.60731e-05;9.287e-06;0.000220442
18;calc inner;100;0.638512;0.624051;0.64419
18;calc wait;100;0.00700969;0.00211875;0.0490987
18;calc bound;100;0.00431456;0.00262638;0.00544555
18;calc iter;100;0.650603;0.644661;0.678023
18;total;1;69.9855;69.9855;69.9855
19;calc total;1;65.0668;65.0668;65.0668
19;calc update async;100;3.13228e-05;8.975e-06;0.000220354
19;calc inner;100;0.638949;0.623623;0.645859
19;calc wait;100;0.00632721;0.0016354;0.0512132
19;calc bound;100;0.00436473;0.00262996;0.00603604
19;calc iter;100;0.650629;0.634912;0.687522
19;total;1;69.9969;69.9969;69.9969
20;calc total;1;65.0668;65.0668;65.0668
20;calc update async;100;4.87369e-05;1.5031e-05;0.000182701
20;calc inner;100;0.640504;0.628435;0.660766
20;calc wait;100;0.00450874;0.00132241;0.00627254
20;calc bound;100;0.00529258;0.00157017;0.00772284
20;calc iter;100;0.650667;0.63621;0.672242
20;total;1;69.9975;69.9975;69.9975
21;calc total;1;65.0668;65.0668;65.0668
21;calc update async;100;4.15219e-05;1.4401e-05;0.000183759
21;calc inner;100;0.640253;0.627348;0.647099
21;calc wait;100;0.00564767;0.00182084;0.022998
21;calc bound;100;0.0047155;0.0015904;0.00597433
21;calc iter;100;0.650662;0.638782;0.669059
21;total;1;69.9998;69.9998;69.9998
22;calc total;1;65.0665;65.0665;65.0665
22;calc update async;100;4.08797e-05;1.3734e-05;0.000157021
22;calc inner;100;0.639923;0.627235;0.646999
22;calc wait;100;0.00598509;0.00187533;0.026432
22;calc bound;100;0.0047001;0.0015915;0.00569915
22;calc iter;100;0.650653;0.637334;0.661039
22;total;1;69.9856;69.9856;69.9856
23;calc total;1;65.0668;65.0668;65.0668
23;calc update async;100;5.00562e-05;1.5308e-05;0.000201608
23;calc inner;100;0.640183;0.628142;0.648017
23;calc wait;100;0.0051545;0.00171219;0.02224
23;calc bound;100;0.00521988;0.00159583;0.00652949
23;calc iter;100;0.650665;0.638796;0.666357
23;total;1;70.0007;70.0007;70.0007
MPI
Running Jacobi on 24 processors with (6, 4) elements.
Array Dimensions: 54996 55000
Block Dimensions: 9166 13750
== Energy Conservation Check ==
initial Energy:               25.000
  final Energy:               25.000
    Difference:               -0.000
== Time Statistics ==
Completed 100 iterations.
# unit_id;function_name;num_calls;avg_runtime;min_runtime;max_runtime
0;calc total;1;65.0449;65.0449;65.0449
0;calc update async;100;3.94281e-05;1.7303e-05;0.00020841
0;calc inner;100;0.63495;0.632815;0.643263
0;calc wait;100;0.00656508;0.00133527;0.0142998
0;calc bound;100;0.00499593;0.00156161;0.00692694
0;calc iter;100;0.650418;0.644692;0.656767
0;total;1;70.0097;70.0097;70.0097
1;calc total;1;65.0443;65.0443;65.0443
1;calc update async;100;3.02089e-05;1.7337e-05;0.000226745
1;calc inner;100;0.636164;0.633044;0.642284
1;calc wait;100;0.00684511;0.00161704;0.0149057
1;calc bound;100;0.00494417;0.00159896;0.0064854
1;calc iter;100;0.650391;0.644602;0.656516
1;total;1;70.0035;70.0035;70.0035
2;calc total;1;65.0448;65.0448;65.0448
2;calc update async;100;3.03737e-05;1.2139e-05;0.000163256
2;calc inner;100;0.634868;0.633161;0.641907
2;calc wait;100;0.00654484;0.00189948;0.0122145
2;calc bound;100;0.00491239;0.00158517;0.00556002
2;calc iter;100;0.6504;0.647179;0.654337
2;total;1;70.0084;70.0084;70.0084
3;calc total;1;65.0442;65.0442;65.0442
3;calc update async;100;3.59854e-05;1.7885e-05;0.000205505
3;calc inner;100;0.63513;0.632724;0.642533
3;calc wait;100;0.00523055;0.00125183;0.00812769
3;calc bound;100;0.00482741;0.00157815;0.0055494
3;calc iter;100;0.650411;0.647073;0.653483
3;total;1;70.0018;70.0018;70.0018
4;calc total;1;65.0449;65.0449;65.0449
4;calc update async;100;2.49461e-05;8.854e-06;0.000186085
4;calc inner;100;0.636203;0.634036;0.64288
4;calc wait;100;0.00408228;0.00187103;0.0115434
4;calc bound;100;0.00324153;0.00247099;0.00443444
4;calc iter;100;0.650282;0.646672;0.654265
4;total;1;69.9968;69.9968;69.9968
5;calc total;1;65.0442;65.0442;65.0442
5;calc update async;100;2.06737e-05;9.178e-06;0.000120551
5;calc inner;100;0.634491;0.631999;0.641547
5;calc wait;100;0.00694426;0.00231091;0.0131638
5;calc bound;100;0.00331278;0.0024042;0.00494741
5;calc iter;100;0.650258;0.646313;0.653449
5;total;1;70.002;70.002;70.002
6;calc total;1;65.0446;65.0446;65.0446
6;calc update async;100;1.87126e-05;8.813e-06;0.000143479
6;calc inner;100;0.634102;0.631916;0.639704
6;calc wait;100;0.00691472;0.00169532;0.0117142
6;calc bound;100;0.00356138;0.00273203;0.00559753
6;calc iter;100;0.650262;0.646023;0.653258
6;total;1;70.0094;70.0094;70.0094
7;calc total;1;65.0442;65.0442;65.0442
7;calc update async;100;2.08429e-05;8.678e-06;0.000162447
7;calc inner;100;0.634694;0.633036;0.6402
7;calc wait;100;0.00541301;0.00220055;0.0126065
7;calc bound;100;0.00345577;0.00268927;0.00542239
7;calc iter;100;0.650272;0.645152;0.652581
7;total;1;70.0012;70.0012;70.0012
8;calc total;1;65.0448;65.0448;65.0448
8;calc update async;100;2.01581e-05;9.098e-06;0.000225342
8;calc inner;100;0.636529;0.634105;0.642296
8;calc wait;100;0.00409517;0.00162393;0.0101463
8;calc bound;100;0.00334155;0.00199348;0.0037363
8;calc iter;100;0.650277;0.647028;0.654702
8;total;1;70.0099;70.0099;70.0099
9;calc total;1;65.0443;65.0443;65.0443
9;calc update async;100;1.97855e-05;9.57e-06;0.000172118
9;calc inner;100;0.636439;0.633965;0.642382
9;calc wait;100;0.00679508;0.00204525;0.0144174
9;calc bound;100;0.00316452;0.00241991;0.00624446
9;calc iter;100;0.650274;0.644999;0.657149
9;total;1;70.006;70.006;70.006
10;calc total;1;65.0448;65.0448;65.0448
10;calc update async;100;2.11969e-05;9.378e-06;0.000216053
10;calc inner;100;0.639615;0.63753;0.645224
10;calc wait;100;0.00356368;0.00146082;0.00964352
10;calc bound;100;0.0032199;0.00239794;0.0064368
10;calc iter;100;0.650255;0.644226;0.656004
10;total;1;70.008;70.008;70.008
11;calc total;1;65.0442;65.0442;65.0442
11;calc update async;100;1.92917e-05;9.183e-06;0.000143421
11;calc inner;100;0.636164;0.633122;0.642817
11;calc wait;100;0.00762788;0.00199735;0.0163878
11;calc bound;100;0.00341961;0.00260901;0.00628844
11;calc iter;100;0.650261;0.645921;0.6557
11;total;1;70.0078;70.0078;70.0078
12;calc total;1;65.0449;65.0449;65.0449
12;calc update async;100;2.87568e-05;1.3446e-05;0.000264224
12;calc inner;100;0.640715;0.638378;0.646085
12;calc wait;100;0.00528801;0.00175732;0.00904765
12;calc bound;100;0.00392073;0.00262506;0.00489406
12;calc iter;100;0.650365;0.647676;0.653831
12;total;1;70.0032;70.0032;70.0032
13;calc total;1;65.0442;65.0442;65.0442
13;calc update async;100;2.5161e-05;1.3955e-05;0.000178307
13;calc inner;100;0.640112;0.638052;0.645208
13;calc wait;100;0.00604249;0.00216917;0.0124789
13;calc bound;100;0.00396661;0.00251635;0.00486194
13;calc iter;100;0.650355;0.645488;0.65686
13;total;1;70.0141;70.0141;70.0141
14;calc total;1;65.0448;65.0448;65.0448
14;calc update async;100;2.60727e-05;1.1688e-05;0.000194247
14;calc inner;100;0.64023;0.637455;0.645872
14;calc wait;100;0.00611214;0.00170005;0.0126014
14;calc bound;100;0.00397813;0.00258092;0.00467522
14;calc iter;100;0.65035;0.646398;0.657329
14;total;1;70.0125;70.0125;70.0125
15;calc total;1;65.0443;65.0443;65.0443
15;calc update async;100;2.29177e-05;1.1047e-05;0.000183787
15;calc inner;100;0.640175;0.637611;0.646314
15;calc wait;100;0.00606529;0.00194184;0.0124185
15;calc bound;100;0.00400917;0.00269108;0.00480209
15;calc iter;100;0.650347;0.647771;0.654948
15;total;1;70.0154;70.0154;70.0154
16;calc total;1;65.0448;65.0448;65.0448
16;calc update async;100;3.52478e-05;1.3352e-05;0.000319117
16;calc inner;100;0.638802;0.636695;0.644754
16;calc wait;100;0.00630739;0.00187613;0.0142989
16;calc bound;100;0.00421351;0.00236875;0.00623087
16;calc iter;100;0.650418;0.644305;0.657827
16;total;1;70.0055;70.0055;70.0055
17;calc total;1;65.0446;65.0446;65.0446
17;calc update async;100;3.00277e-05;1.0552e-05;0.00014453
17;calc inner;100;0.638684;0.63677;0.644741
17;calc wait;100;0.00732125;0.00214009;0.0154345
17;calc bound;100;0.0043055;0.00246442;0.00581161
17;calc iter;100;0.65041;0.646371;0.657179
17;total;1;70.0175;70.0175;70.0175
18;calc total;1;65.0448;65.0448;65.0448
18;calc update async;100;2.65784e-05;1.0362e-05;0.000189342
18;calc inner;100;0.636065;0.634047;0.640781
18;calc wait;100;0.00915874;0.00201565;0.0174162
18;calc bound;100;0.00441592;0.00268897;0.00535071
18;calc iter;100;0.650408;0.645629;0.657183
18;total;1;70.0154;70.0154;70.0154
19;calc total;1;65.0445;65.0445;65.0445
19;calc update async;100;2.84867e-05;1.0102e-05;0.000174596
19;calc inner;100;0.638856;0.636651;0.644164
19;calc wait;100;0.00553184;0.00208599;0.00965173
19;calc bound;100;0.00437825;0.00240804;0.00532642
19;calc iter;100;0.650421;0.647448;0.654581
19;total;1;70.0073;70.0073;70.0073
20;calc total;1;65.0449;65.0449;65.0449
20;calc update async;100;5.35181e-05;1.8801e-05;0.000182988
20;calc inner;100;0.640158;0.637816;0.645995
20;calc wait;100;0.0046569;0.00148832;0.00622603
20;calc bound;100;0.00557532;0.00156316;0.0064744
20;calc iter;100;0.650448;0.642298;0.65422
20;total;1;70.0126;70.0126;70.0126
21;calc total;1;65.0446;65.0446;65.0446
21;calc update async;100;4.60092e-05;2.829e-05;0.000154026
21;calc inner;100;0.639891;0.63773;0.64574
21;calc wait;100;0.00545269;0.00182804;0.00918592
21;calc bound;100;0.00504378;0.00160452;0.00593319
21;calc iter;100;0.650438;0.643568;0.653953
21;total;1;70.0075;70.0075;70.0075
22;calc total;1;65.0446;65.0446;65.0446
22;calc update async;100;4.54683e-05;2.4659e-05;0.000221493
22;calc inner;100;0.640014;0.638031;0.645604
22;calc wait;100;0.00541305;0.0019265;0.00867521
22;calc bound;100;0.00496082;0.00160676;0.00578125
22;calc iter;100;0.650438;0.642872;0.655197
22;total;1;70.0081;70.0081;70.0081
23;calc total;1;65.0443;65.0443;65.0443
23;calc update async;100;5.07363e-05;1.628e-05;0.000203852
23;calc inner;100;0.639918;0.637845;0.646534
23;calc wait;100;0.00492997;0.00146956;0.00746183
23;calc bound;100;0.00553866;0.00160893;0.00659447
23;calc iter;100;0.650442;0.64118;0.653601
23;total;1;70.016;70.016;70.016
MPI
Running Jacobi on 24 processors with (6, 4) elements.
Array Dimensions: 54996 55000
Block Dimensions: 9166 13750
== Energy Conservation Check ==
initial Energy:               25.000
  final Energy:               25.000
    Difference:               -0.000
== Time Statistics ==
Completed 100 iterations.
# unit_id;function_name;num_calls;avg_runtime;min_runtime;max_runtime
0;calc total;1;65.04;65.04;65.04
0;calc update async;100;3.13895e-05;1.1033e-05;0.00025091
0;calc inner;100;0.634909;0.63234;0.641259
0;calc wait;100;0.00484999;0.00142479;0.00988445
0;calc bound;100;0.00428687;0.00156194;0.00547071
0;calc iter;100;0.65035;0.645391;0.657842
0;total;1;69.9249;69.9249;69.9249
1;calc total;1;65.04;65.04;65.04
1;calc update async;100;3.45312e-05;1.2737e-05;0.000209011
1;calc inner;100;0.633822;0.631071;0.641323
1;calc wait;100;0.00479759;0.00124309;0.0130477
1;calc bound;100;0.00420469;0.00156338;0.00615093
1;calc iter;100;0.650372;0.644679;0.655861
1;total;1;69.9322;69.9322;69.9322
2;calc total;1;65.04;65.04;65.04
2;calc update async;100;3.0442e-05;1.0475e-05;0.000212909
2;calc inner;100;0.634415;0.631994;0.641547
2;calc wait;100;0.00581282;0.00187802;0.0136026
2;calc bound;100;0.00437983;0.00156242;0.00581058
2;calc iter;100;0.650354;0.646108;0.659338
2;total;1;69.9238;69.9238;69.9238
3;calc total;1;65.0401;65.0401;65.0401
3;calc update async;100;3.04995e-05;1.2689e-05;0.000213558
3;calc inner;100;0.63288;0.630367;0.638335
3;calc wait;100;0.00720541;0.00167898;0.0133608
3;calc bound;100;0.00437794;0.00159635;0.00558719
3;calc iter;100;0.650332;0.645398;0.6568
3;total;1;69.9263;69.9263;69.9263
4;calc total;1;65.04;65.04;65.04
4;calc update async;100;2.1309e-05;9.084e-06;0.000195706
4;calc inner;100;0.633078;0.629479;0.63999
4;calc wait;100;0.00531897;0.00178822;0.0148883
4;calc bound;100;0.00389363;0.00206442;0.00562706
4;calc iter;100;0.650178;0.642046;0.654718
4;total;1;69.9278;69.9278;69.9278
5;calc total;1;65.04;65.04;65.04
5;calc update async;100;2.16951e-05;8.501e-06;0.000188801
5;calc inner;100;0.633637;0.630841;0.640699
5;calc wait;100;0.00505244;0.00199426;0.0127913
5;calc bound;100;0.00373219;0.00212722;0.0056407
5;calc iter;100;0.650201;0.645149;0.657548
5;total;1;69.9308;69.9308;69.9308
6;calc total;1;65.04;65.04;65.04
6;calc update async;100;2.01724e-05;9.626e-06;0.000146479
6;calc inner;100;0.633725;0.631537;0.640243
6;calc wait;100;0.00604811;0.00211462;0.0160791
6;calc bound;100;0.00360997;0.00232079;0.00565349
6;calc iter;100;0.650192;0.644489;0.657432
6;total;1;69.9332;69.9332;69.9332
7;calc total;1;65.0397;65.0397;65.0397
7;calc update async;100;1.64885e-05;8.106e-06;0.000211098
7;calc inner;100;0.633344;0.630379;0.640517
7;calc wait;100;0.00915433;0.00183166;0.0154755
7;calc bound;100;0.0035155;0.00232494;0.0054795
7;calc iter;100;0.650151;0.644893;0.652638
7;total;1;69.9219;69.9219;69.9219
8;calc total;1;65.04;65.04;65.04
8;calc update async;100;2.58197e-05;8.579e-06;0.000167035
8;calc inner;100;0.635357;0.631129;0.640881
8;calc wait;100;0.00509552;0.00153676;0.0117351
8;calc bound;100;0.00342464;0.0022801;0.00593342
8;calc iter;100;0.650186;0.64479;0.658455
8;total;1;69.9327;69.9327;69.9327
9;calc total;1;65.0397;65.0397;65.0397
9;calc update async;100;2.24502e-05;8.829e-06;0.000213561
9;calc inner;100;0.635294;0.630608;0.641444
9;calc wait;100;0.00684989;0.00211951;0.0200074
9;calc bound;100;0.00353279;0.00263053;0.00680727
9;calc iter;100;0.650172;0.642544;0.665645
9;total;1;69.9238;69.9238;69.9238
10;calc total;1;65.04;65.04;65.04
10;calc update async;100;2.81138e-05;1.1098e-05;0.000260751
10;calc inner;100;0.63793;0.634315;0.647825
10;calc wait;100;0.00348414;0.00139876;0.0164965
10;calc bound;100;0.00325879;0.00227339;0.00594797
10;calc iter;100;0.650227;0.645328;0.659389
10;total;1;69.9272;69.9272;69.9272
11;calc total;1;65.0395;65.0395;65.0395
11;calc update async;100;2.61884e-05;1.2203e-05;0.000220244
11;calc inner;100;0.635529;0.631946;0.644097
11;calc wait;100;0.00655899;0.00200856;0.0191656
11;calc bound;100;0.00325358;0.00197434;0.00635137
11;calc iter;100;0.65022;0.641145;0.658912
11;total;1;69.9316;69.9316;69.9316
12;calc total;1;65.04;65.04;65.04
12;calc update async;100;3.39926e-05;1.4148e-05;0.000306021
12;calc inner;100;0.640688;0.638092;0.648605
12;calc wait;100;0.00537693;0.00151547;0.0125175
12;calc bound;100;0.00417348;0.00280348;0.00700931
12;calc iter;100;0.650292;0.644734;0.662666
12;total;1;69.9348;69.9348;69.9348
13;calc total;1;65.04;65.04;65.04
13;calc update async;100;2.67783e-05;1.3409e-05;0.000168681
13;calc inner;100;0.640186;0.637072;0.64671
13;calc wait;100;0.00559755;0.00169879;0.0143848
13;calc bound;100;0.00409959;0.00267678;0.00629914
13;calc iter;100;0.650287;0.64496;0.664135
13;total;1;69.9352;69.9352;69.9352
14;calc total;1;65.04;65.04;65.04
14;calc update async;100;2.64953e-05;1.3154e-05;0.000142477
14;calc inner;100;0.640648;0.637412;0.646312
14;calc wait;100;0.00526344;0.00151637;0.0169686
14;calc bound;100;0.00409025;0.00271935;0.0053777
14;calc iter;100;0.650305;0.646939;0.663164
14;total;1;69.9342;69.9342;69.9342
15;calc total;1;65.0397;65.0397;65.0397
15;calc update async;100;3.1457e-05;1.5444e-05;0.000251968
15;calc inner;100;0.640664;0.637624;0.646866
15;calc wait;100;0.00546791;0.00168244;0.0136219
15;calc bound;100;0.00411311;0.0028197;0.00572945
15;calc iter;100;0.650306;0.644797;0.6578
15;total;1;69.9239;69.9239;69.9239
16;calc total;1;65.04;65.04;65.04
16;calc update async;100;2.66993e-05;1.0373e-05;0.000191405
16;calc inner;100;0.639252;0.636592;0.647026
16;calc wait;100;0.00544112;0.00147475;0.0129023
16;calc bound;100;0.00421591;0.00266388;0.00535129
16;calc iter;100;0.65035;0.64643;0.657213
16;total;1;69.931;69.931;69.931
17;calc total;1;65.0397;65.0397;65.0397
17;calc update async;100;3.13805e-05;9.855e-06;0.000128372
17;calc inner;100;0.63877;0.636056;0.645111
17;calc wait;100;0.00552219;0.00177674;0.0136766
17;calc bound;100;0.00405976;0.00264516;0.00651008
17;calc iter;100;0.650376;0.643469;0.658271
17;total;1;69.9325;69.9325;69.9325
18;calc total;1;65.04;65.04;65.04
18;calc update async;100;2.71413e-05;9.711e-06;0.000186101
18;calc inner;100;0.638743;0.635624;0.645941
18;calc wait;100;0.00741461;0.00166749;0.0143558
18;calc bound;100;0.00408818;0.00264426;0.00710128
18;calc iter;100;0.650355;0.644176;0.661436
18;total;1;69.937;69.937;69.937
19;calc total;1;65.0397;65.0397;65.0397
19;calc update async;100;2.21221e-05;9.159e-06;0.000130706
19;calc inner;100;0.638668;0.636122;0.6449
19;calc wait;100;0.0071639;0.00201151;0.0185169
19;calc bound;100;0.00413347;0.0026067;0.00569314
19;calc iter;100;0.650337;0.645552;0.661677
19;total;1;69.9322;69.9322;69.9322
20;calc total;1;65.04;65.04;65.04
20;calc update async;100;3.89648e-05;1.2933e-05;0.00020599
20;calc inner;100;0.640654;0.637704;0.647123
20;calc wait;100;0.00494196;0.001687;0.0121036
20;calc bound;100;0.00470889;0.00157887;0.00599575
20;calc iter;100;0.650395;0.642622;0.654809
20;total;1;69.9365;69.9365;69.9365
21;calc total;1;65.0401;65.0401;65.0401
21;calc update async;100;4.55325e-05;1.5509e-05;0.000202213
21;calc inner;100;0.640778;0.63762;0.647139
21;calc wait;100;0.00434775;0.0012864;0.00802021
21;calc bound;100;0.0050778;0.00156325;0.00652709
21;calc iter;100;0.6504;0.641248;0.655317
21;total;1;69.93;69.93;69.93
22;calc total;1;65.04;65.04;65.04
22;calc update async;100;3.93934e-05;1.5826e-05;0.00023661
22;calc inner;100;0.64021;0.63754;0.646148
22;calc wait;100;0.00537879;0.00188517;0.0104719
22;calc bound;100;0.00464696;0.00158515;0.00577153
22;calc iter;100;0.650397;0.642522;0.659994
22;total;1;69.9365;69.9365;69.9365
23;calc total;1;65.0397;65.0397;65.0397
23;calc update async;100;3.89031e-05;1.4387e-05;0.000218698
23;calc inner;100;0.640386;0.636929;0.646889
23;calc wait;100;0.00557689;0.0017334;0.0159641
23;calc bound;100;0.00437009;0.00158879;0.00540932
23;calc iter;100;0.650376;0.643899;0.65647
23;total;1;69.9259;69.9259;69.9259
