# Supplementary material for: A Halo abstraction for distributed n-dimensional structured grids within the C++ PGAS library DASH
Source: PeerJ Comput Sci. 2023 Feb 3;9:e1203. doi: 10.7717/peerj-cs.1203 (PMC10280232; doi:10.7717/peerj-cs.1203)
Supplement: Supplemental Information 2 [file peerj-cs-09-1203-s002.gz › raw_haswell/res_2d/strong/plain/heat2d_n4_c24_55000_21918172.out]

DASH
InitEnergy=25.00000
EndEnergy=25.00000
DiffEnergy=-0.00000
Matrixspec: 55000 x 55000
Iterations: 100
# unit_id;function_name;num_calls;avg_runtime;min_runtime;max_runtime
0;initialize;1;3.42888;3.42888;3.42888
0;async;100;0.00516;0.00061;0.00718
0;inner;100;0.15283;0.15177;0.16024
0;wait;100;0.00005;0.00004;0.00013
0;boundary;100;0.00389;0.00126;0.00405
0;calc iter;100;0.16194;0.15905;0.16400
0;calc total;1;16.21108;16.21108;16.21108
0;total;1;20.55568;20.55568;20.55568
72;initialize;1;3.97739;3.97739;3.97739
72;async;100;0.00325129;0.000206527;0.00783334
72;inner;100;0.155257;0.153154;0.159458
72;wait;100;4.28134e-05;1.6468e-05;0.000108027
72;boundary;100;0.00325893;0.0011443;0.00386828
72;calc iter;100;0.161812;0.158877;0.167715
72;calc total;1;16.2111;16.2111;16.2111
72;total;1;21.1063;21.1063;21.1063
48;initialize;1;3.96849;3.96849;3.96849
48;async;100;0.00258198;0.000627731;0.00495973
48;inner;100;0.15584;0.154099;0.158427
48;wait;100;3.93361e-05;2.5721e-05;0.000187224
48;boundary;100;0.00323375;0.00172569;0.00385629
48;calc iter;100;0.161697;0.160167;0.163552
48;calc total;1;16.2111;16.2111;16.2111
48;total;1;21.0956;21.0956;21.0956
24;initialize;1;3.93037;3.93037;3.93037
24;async;100;0.0105448;0.000657783;0.0140903
24;inner;100;0.148523;0.147014;0.156078
24;wait;100;3.60768e-05;2.2327e-05;0.000276246
24;boundary;100;0.00274795;0.00229851;0.00407228
24;calc iter;100;0.161853;0.15824;0.164564
24;calc total;1;16.2111;16.2111;16.2111
24;total;1;21.0593;21.0593;21.0593
73;initialize;1;3.9774;3.9774;3.9774
73;async;100;0.00358404;0.000445485;0.00557983
73;inner;100;0.155411;0.153731;0.158856
73;wait;100;4.16593e-05;2.2837e-05;0.000195986
73;boundary;100;0.00279576;0.00140715;0.00329679
73;calc iter;100;0.161834;0.158673;0.164799
73;calc total;1;16.2111;16.2111;16.2111
73;total;1;21.1062;21.1062;21.1062
49;initialize;1;3.9685;3.9685;3.9685
49;async;100;0.00185304;0.000229444;0.0051125
49;inner;100;0.157414;0.155519;0.159626
49;wait;100;3.31155e-05;1.6008e-05;0.000127471
49;boundary;100;0.00242284;0.00112656;0.0035168
49;calc iter;100;0.161724;0.159534;0.16454
49;calc total;1;16.2111;16.2111;16.2111
49;total;1;21.0956;21.0956;21.0956
25;initialize;1;3.93038;3.93038;3.93038
25;async;100;0.00929985;0.000717807;0.0118138
25;inner;100;0.150231;0.148863;0.157562
25;wait;100;3.34197e-05;2.0292e-05;0.000154127
25;boundary;100;0.00234704;0.00115601;0.0037534
25;calc iter;100;0.161912;0.159367;0.163566
25;calc total;1;16.2111;16.2111;16.2111
25;total;1;21.0593;21.0593;21.0593
74;initialize;1;3.97747;3.97747;3.97747
74;async;100;0.00367057;0.000525408;0.00581427
74;inner;100;0.155894;0.154362;0.158915
74;wait;100;3.0502e-05;2.0552e-05;0.000159704
74;boundary;100;0.00223517;0.00137516;0.0032717
74;calc iter;100;0.161831;0.159689;0.164083
74;calc total;1;16.2111;16.2111;16.2111
74;total;1;21.1063;21.1063;21.1063
50;initialize;1;3.96857;3.96857;3.96857
50;async;100;0.00220256;0.000235125;0.00409357
50;inner;100;0.157667;0.156486;0.159863
50;wait;100;2.75643e-05;1.757e-05;0.000170228
50;boundary;100;0.00182916;0.00111602;0.00267923
50;calc iter;100;0.161727;0.160327;0.162984
50;calc total;1;16.2111;16.2111;16.2111
50;total;1;21.0956;21.0956;21.0956
26;initialize;1;3.93044;3.93044;3.93044
26;async;100;0.0099062;0.00068535;0.0122579
26;inner;100;0.150487;0.148573;0.15794
26;wait;100;2.2784e-05;1.3877e-05;0.000124036
26;boundary;100;0.00152154;0.00105156;0.00322083
26;calc iter;100;0.161939;0.159937;0.162919
26;calc total;1;16.2111;16.2111;16.2111
26;total;1;21.0593;21.0593;21.0593
75;initialize;1;3.9774;3.9774;3.9774
75;async;100;0.00422344;0.000233315;0.00644518
75;inner;100;0.15615;0.154695;0.159694
75;wait;100;2.41655e-05;1.686e-05;0.000105055
75;boundary;100;0.00145744;0.00102655;0.00243649
75;calc iter;100;0.161856;0.160071;0.16406
75;calc total;1;16.2111;16.2111;16.2111
75;total;1;21.1062;21.1062;21.1062
51;initialize;1;3.96855;3.96855;3.96855
51;async;100;0.00302817;0.000718549;0.00505519
51;inner;100;0.157105;0.155822;0.159302
51;wait;100;2.17524e-05;1.4433e-05;0.000149024
51;boundary;100;0.001581;0.00102907;0.00252668
51;calc iter;100;0.161737;0.160011;0.163925
51;calc total;1;16.2111;16.2111;16.2111
51;total;1;21.0956;21.0956;21.0956
27;initialize;1;3.93041;3.93041;3.93041
27;async;100;0.0112736;0.000712151;0.0132497
27;inner;100;0.149464;0.147472;0.157333
27;wait;100;1.99624e-05;1.325e-05;0.000209904
27;boundary;100;0.0011925;0.00097314;0.00154936
27;calc iter;100;0.161951;0.159673;0.162944
27;calc total;1;16.2111;16.2111;16.2111
27;total;1;21.0593;21.0593;21.0593
76;initialize;1;3.97742;3.97742;3.97742
76;async;100;0.00426759;0.000682055;0.00592879
76;inner;100;0.155986;0.154992;0.158972
76;wait;100;2.70067e-05;1.498e-05;0.000158168
76;boundary;100;0.00157364;0.00101726;0.00220214
76;calc iter;100;0.161856;0.159863;0.163599
76;calc total;1;16.2111;16.2111;16.2111
76;total;1;21.1063;21.1063;21.1063
52;initialize;1;3.9686;3.9686;3.9686
52;async;100;0.00296051;0.000218348;0.00596431
52;inner;100;0.157234;0.15541;0.159674
52;wait;100;2.2361e-05;1.4245e-05;0.000125979
52;boundary;100;0.00153374;0.000953183;0.00280121
52;calc iter;100;0.161752;0.159822;0.164609
52;calc total;1;16.2111;16.2111;16.2111
52;total;1;21.0956;21.0956;21.0956
28;initialize;1;3.93041;3.93041;3.93041
28;async;100;0.0123508;0.000673998;0.0145053
28;inner;100;0.148417;0.146714;0.158405
28;wait;100;1.94118e-05;1.2445e-05;0.000106628
28;boundary;100;0.00118196;0.000938636;0.00243303
28;calc iter;100;0.161971;0.15992;0.163144
28;calc total;1;16.2111;16.2111;16.2111
28;total;1;21.0593;21.0593;21.0593
77;initialize;1;3.97739;3.97739;3.97739
77;async;100;0.00332218;0.000223556;0.0062295
77;inner;100;0.156423;0.154855;0.159281
77;wait;100;2.72081e-05;1.3287e-05;0.000128971
77;boundary;100;0.00206694;0.00118758;0.00298468
77;calc iter;100;0.161841;0.159802;0.164205
77;calc total;1;16.2111;16.2111;16.2111
77;total;1;21.1063;21.1063;21.1063
53;initialize;1;3.96856;3.96856;3.96856
53;async;100;0.00220644;0.000217836;0.00465395
53;inner;100;0.1578;0.156504;0.159816
53;wait;100;2.71255e-05;1.2886e-05;0.000115995
53;boundary;100;0.00171109;0.000964766;0.00273556
53;calc iter;100;0.161746;0.160165;0.163518
53;calc total;1;16.2111;16.2111;16.2111
53;total;1;21.0956;21.0956;21.0956
29;initialize;1;3.93041;3.93041;3.93041
29;async;100;0.0110777;0.00070388;0.0146099
29;inner;100;0.149648;0.14779;0.15767
29;wait;100;2.31757e-05;1.3776e-05;0.000127784
29;boundary;100;0.00119843;0.000963209;0.00162956
29;calc iter;100;0.161948;0.159775;0.163746
29;calc total;1;16.2111;16.2111;16.2111
29;total;1;21.0593;21.0593;21.0593
78;initialize;1;3.97741;3.97741;3.97741
78;async;100;0.00292395;0.000218436;0.00545712
78;inner;100;0.156384;0.154218;0.159752
78;wait;100;3.19493e-05;1.5504e-05;9.9863e-05
78;boundary;100;0.00248207;0.00111268;0.00346585
78;calc iter;100;0.161824;0.159604;0.163755
78;calc total;1;16.2111;16.2111;16.2111
78;total;1;21.1062;21.1062;21.1062
54;initialize;1;3.96852;3.96852;3.96852
54;async;100;0.00240475;0.000233653;0.00480218
54;inner;100;0.157227;0.155906;0.159725
54;wait;100;2.89623e-05;1.5691e-05;0.000116223
54;boundary;100;0.00207235;0.00104852;0.00350936
54;calc iter;100;0.161734;0.16018;0.163129
54;calc total;1;16.2111;16.2111;16.2111
54;total;1;21.0956;21.0956;21.0956
30;initialize;1;3.93037;3.93037;3.93037
30;async;100;0.0099197;0.000702095;0.0129582
30;inner;100;0.150343;0.148316;0.15762
30;wait;100;2.66941e-05;1.5337e-05;0.000142241
30;boundary;100;0.00164;0.00104415;0.00230125
30;calc iter;100;0.161931;0.159741;0.163354
30;calc total;1;16.2111;16.2111;16.2111
30;total;1;21.0593;21.0593;21.0593
79;initialize;1;3.97747;3.97747;3.97747
79;async;100;0.00379138;0.000250551;0.00719996
79;inner;100;0.154537;0.152461;0.159376
79;wait;100;4.6681e-05;1.6904e-05;0.00012914
79;boundary;100;0.0034274;0.00113499;0.00404069
79;calc iter;100;0.161804;0.159686;0.165141
79;calc total;1;16.2111;16.2111;16.2111
79;total;1;21.1063;21.1063;21.1063
55;initialize;1;3.96853;3.96853;3.96853
55;async;100;0.00248305;0.000228458;0.0050013
55;inner;100;0.156855;0.155335;0.159288
55;wait;100;3.23387e-05;1.6488e-05;0.000194702
55;boundary;100;0.00235975;0.0011163;0.00392324
55;calc iter;100;0.161732;0.160007;0.163563
55;calc total;1;16.2111;16.2111;16.2111
55;total;1;21.0956;21.0956;21.0956
31;initialize;1;3.93038;3.93038;3.93038
31;async;100;0.00837792;0.000886775;0.0108556
31;inner;100;0.151544;0.150051;0.158274
31;wait;100;2.85299e-05;1.8067e-05;0.00010735
31;boundary;100;0.00197161;0.00100808;0.00241395
31;calc iter;100;0.161924;0.160323;0.163793
31;calc total;1;16.2111;16.2111;16.2111
31;total;1;21.0593;21.0593;21.0593
80;initialize;1;3.97738;3.97738;3.97738
80;async;100;0.00354506;0.000313745;0.011843
80;inner;100;0.15597;0.153105;0.159167
80;wait;100;3.22416e-05;1.5823e-05;0.000144645
80;boundary;100;0.00229208;0.00123074;0.00312126
80;calc iter;100;0.161841;0.159584;0.166221
80;calc total;1;16.2111;16.2111;16.2111
80;total;1;21.1062;21.1062;21.1062
56;initialize;1;3.96859;3.96859;3.96859
56;async;100;0.00155445;0.000207739;0.00476706
56;inner;100;0.157456;0.155051;0.160174
56;wait;100;3.27115e-05;1.589e-05;0.000105211
56;boundary;100;0.00265327;0.001122;0.0038813
56;calc iter;100;0.161697;0.160549;0.164649
56;calc total;1;16.2111;16.2111;16.2111
56;total;1;21.0956;21.0956;21.0956
32;initialize;1;3.93037;3.93037;3.93037
32;async;100;0.0115122;0.000648691;0.0167848
32;inner;100;0.146399;0.143299;0.157816
32;wait;100;4.81548e-05;2.0486e-05;0.000141469
32;boundary;100;0.00377187;0.00116162;0.0041848
32;calc iter;100;0.161734;0.158427;0.166371
32;calc total;1;16.2111;16.2111;16.2111
32;total;1;21.0592;21.0592;21.0592
81;initialize;1;3.97744;3.97744;3.97744
81;async;100;0.00433028;0.000250318;0.00663588
81;inner;100;0.155993;0.154104;0.15903
81;wait;100;2.62409e-05;1.5531e-05;0.000152512
81;boundary;100;0.00149993;0.00108616;0.00302028
81;calc iter;100;0.161851;0.16041;0.162938
81;calc total;1;16.2111;16.2111;16.2111
81;total;1;21.1063;21.1063;21.1063
57;initialize;1;3.96859;3.96859;3.96859
57;async;100;0.0019288;0.000206947;0.00454943
57;inner;100;0.15758;0.15595;0.159883
57;wait;100;3.01926e-05;1.6076e-05;0.000110752
57;boundary;100;0.00216184;0.0011464;0.00330798
57;calc iter;100;0.161702;0.160006;0.163937
57;calc total;1;16.2111;16.2111;16.2111
57;total;1;21.0956;21.0956;21.0956
33;initialize;1;3.93038;3.93038;3.93038
33;async;100;0.0101376;0.000664258;0.0134803
33;inner;100;0.148215;0.1458;0.15801
33;wait;100;3.98068e-05;2.1321e-05;0.000105131
33;boundary;100;0.00340798;0.00111654;0.00380918
33;calc iter;100;0.161803;0.159655;0.164097
33;calc total;1;16.2111;16.2111;16.2111
33;total;1;21.0593;21.0593;21.0593
82;initialize;1;3.97747;3.97747;3.97747
82;async;100;0.00469223;0.000337081;0.00747377
82;inner;100;0.155472;0.153856;0.159438
82;wait;100;2.27255e-05;1.4434e-05;0.000112239
82;boundary;100;0.00168091;0.00098543;0.00314196
82;calc iter;100;0.161869;0.160172;0.163588
82;calc total;1;16.2111;16.2111;16.2111
82;total;1;21.1063;21.1063;21.1063
58;initialize;1;3.96853;3.96853;3.96853
58;async;100;0.00246568;0.000746995;0.00437472
58;inner;100;0.157138;0.155859;0.159616
58;wait;100;2.78536e-05;1.5056e-05;0.000147883
58;boundary;100;0.00207715;0.00115106;0.00304618
58;calc iter;100;0.16171;0.160199;0.163889
58;calc total;1;16.2111;16.2111;16.2111
58;total;1;21.0956;21.0956;21.0956
34;initialize;1;3.93043;3.93043;3.93043
34;async;100;0.0104038;0.000670801;0.0133993
34;inner;100;0.148078;0.145669;0.157339
34;wait;100;4.56591e-05;3.1638e-05;0.000249721
34;boundary;100;0.00330201;0.00142124;0.003544
34;calc iter;100;0.161832;0.159683;0.163558
34;calc total;1;16.2111;16.2111;16.2111
34;total;1;21.0593;21.0593;21.0593
83;initialize;1;3.97741;3.97741;3.97741
83;async;100;0.00450053;0.000234191;0.00812743
83;inner;100;0.155122;0.153439;0.159598
83;wait;100;2.51904e-05;1.5178e-05;0.00011125
83;boundary;100;0.00223035;0.000956599;0.00296001
83;calc iter;100;0.161881;0.160424;0.163667
83;calc total;1;16.2111;16.2111;16.2111
83;total;1;21.1062;21.1062;21.1062
59;initialize;1;3.96854;3.96854;3.96854
59;async;100;0.00148495;0.000198046;0.00338018
59;inner;100;0.158266;0.157021;0.160469
59;wait;100;2.39227e-05;1.4554e-05;0.000124658
59;boundary;100;0.00194995;0.00101016;0.00335812
59;calc iter;100;0.161727;0.160616;0.163695
59;calc total;1;16.2111;16.2111;16.2111
59;total;1;21.0956;21.0956;21.0956
35;initialize;1;3.93043;3.93043;3.93043
35;async;100;0.00916955;0.000644803;0.0110852
35;inner;100;0.150051;0.147999;0.158458
35;wait;100;3.30485e-05;1.7968e-05;9.6306e-05
35;boundary;100;0.00260791;0.00105447;0.00302299
35;calc iter;100;0.161863;0.159505;0.163488
35;calc total;1;16.2111;16.2111;16.2111
35;total;1;21.0593;21.0593;21.0593
84;initialize;1;3.97744;3.97744;3.97744
84;async;100;0.00781221;0.000775381;0.00924128
84;inner;100;0.151738;0.150209;0.157745
84;wait;100;3.4929e-05;2.132e-05;0.000241612
84;boundary;100;0.00230669;0.00121354;0.00295729
84;calc iter;100;0.161894;0.15993;0.163997
84;calc total;1;16.2111;16.2111;16.2111
84;total;1;21.1063;21.1063;21.1063
60;initialize;1;3.96861;3.96861;3.96861
60;async;100;0.00623501;0.000777518;0.00831585
60;inner;100;0.153538;0.151325;0.158334
60;wait;100;2.96552e-05;1.5044e-05;0.000136232
60;boundary;100;0.00189018;0.000963146;0.00310777
60;calc iter;100;0.161694;0.160336;0.163662
60;calc total;1;16.2111;16.2111;16.2111
60;total;1;21.0957;21.0957;21.0957
36;initialize;1;3.93035;3.93035;3.93035
36;async;100;0.00756015;0.000206475;0.0111863
36;inner;100;0.152089;0.148436;0.160918
36;wait;100;2.77796e-05;1.3306e-05;0.000178284
36;boundary;100;0.00218736;0.000955162;0.00294302
36;calc iter;100;0.161866;0.15936;0.164178
36;calc total;1;16.2111;16.2111;16.2111
36;total;1;21.0593;21.0593;21.0593
85;initialize;1;3.97745;3.97745;3.97745
85;async;100;0.00767894;0.000763446;0.00996805
85;inner;100;0.151278;0.148787;0.157918
85;wait;100;3.56324e-05;1.8983e-05;0.000140123
85;boundary;100;0.00289758;0.00107173;0.00342089
85;calc iter;100;0.161891;0.159668;0.163773
85;calc total;1;16.2111;16.2111;16.2111
85;total;1;21.1063;21.1063;21.1063
61;initialize;1;3.96856;3.96856;3.96856
61;async;100;0.00572682;0.000772093;0.00879281
37;initialize;1;3.93038;3.93038;3.93038
37;async;100;0.00727054;0.000202579;0.0113595
37;inner;100;0.152828;0.149268;0.160593
37;wait;100;2.5338e-05;1.606e-05;0.00021024
37;boundary;100;0.00172495;0.000976629;0.00238127
37;calc iter;100;0.16185;0.160281;0.163666
37;calc total;1;16.2111;16.2111;16.2111
37;total;1;21.0593;21.0593;21.0593
86;initialize;1;3.97742;3.97742;3.97742
86;async;100;0.00828202;0.00077557;0.0102113
86;inner;100;0.150286;0.147838;0.158314
86;wait;100;3.97861e-05;1.7544e-05;0.000115753
86;boundary;100;0.00322543;0.0010203;0.00376512
86;calc iter;100;0.161835;0.159019;0.163154
86;calc total;1;16.2111;16.2111;16.2111
86;total;1;21.1062;21.1062;21.1062
61;inner;100;0.153397;0.149894;0.158368
61;wait;100;3.69816e-05;1.7171e-05;0.000128862
61;boundary;100;0.0024955;0.00108781;0.00364388
61;calc iter;100;0.161658;0.159399;0.163171
38;initialize;1;3.92797;3.92797;3.92797
38;async;100;0.00706689;0.000271487;0.0108361
38;inner;100;0.153222;0.150202;0.16132
38;wait;100;2.35554e-05;1.453e-05;0.000126262
38;boundary;100;0.00152317;0.00102038;0.00254253
38;calc iter;100;0.161837;0.160005;0.163309
38;calc total;1;16.2111;16.2111;16.2111
38;total;1;21.0569;21.0569;21.0569
87;initialize;1;3.97748;3.97748;3.97748
87;async;100;0.00858858;0.000734761;0.0111569
87;inner;100;0.149346;0.147228;0.158399
87;wait;100;4.76058e-05;2.1669e-05;0.000120729
87;boundary;100;0.00381341;0.0010528;0.00417135
87;calc iter;100;0.161797;0.158651;0.164178
87;calc total;1;16.2111;16.2111;16.2111
87;total;1;21.1063;21.1063;21.1063
61;calc total;1;16.2111;16.2111;16.2111
61;total;1;21.0956;21.0956;21.0956
39;initialize;1;3.93042;3.93042;3.93042
39;async;100;0.00684325;0.000258204;0.0110742
39;inner;100;0.153272;0.150342;0.160758
39;wait;100;2.87081e-05;1.5731e-05;0.000166205
39;boundary;100;0.00168442;0.00105441;0.00376467
39;calc iter;100;0.16183;0.160138;0.163415
39;calc total;1;16.2111;16.2111;16.2111
39;total;1;21.0593;21.0593;21.0593
88;initialize;1;3.97745;3.97745;3.97745
88;async;100;0.00853902;0.000737707;0.0110449
88;inner;100;0.150142;0.148545;0.158315
88;wait;100;4.21382e-05;2.8011e-05;0.000274892
88;boundary;100;0.00317375;0.00123109;0.00406315
88;calc iter;100;0.161898;0.156539;0.170401
88;calc total;1;16.2111;16.2111;16.2111
88;total;1;21.1063;21.1063;21.1063
62;initialize;1;3.96856;3.96856;3.96856
62;async;100;0.0057046;0.000767424;0.00916439
62;inner;100;0.153151;0.149689;0.158178
62;wait;100;3.91594e-05;2.2651e-05;0.000157288
62;boundary;100;0.00275919;0.00117988;0.00378343
62;calc iter;100;0.161656;0.158123;0.164096
62;calc total;1;16.2111;16.2111;16.2111
62;total;1;21.0957;21.0957;21.0957
40;initialize;1;3.92759;3.92759;3.92759
40;async;100;0.00562832;0.000200226;0.010646
40;inner;100;0.152653;0.148312;0.161362
40;wait;100;4.3467e-05;1.6877e-05;0.000121211
40;boundary;100;0.00336277;0.00108011;0.00415056
40;calc iter;100;0.161689;0.159529;0.164147
40;calc total;1;16.2111;16.2111;16.2111
40;total;1;21.0565;21.0565;21.0565
89;initialize;1;3.97747;3.97747;3.97747
89;async;100;0.00818013;0.000724233;0.0103139
89;inner;100;0.151907;0.150843;0.157229
89;wait;100;2.93486e-05;1.9989e-05;0.000157177
89;boundary;100;0.00178522;0.0011207;0.0033353
89;calc iter;100;0.161903;0.159585;0.163272
89;calc total;1;16.2111;16.2111;16.2111
89;total;1;21.1063;21.1063;21.1063
63;initialize;1;3.96858;3.96858;3.96858
63;async;100;0.00642926;0.000743264;0.0103788
63;inner;100;0.152409;0.148304;0.158393
63;wait;100;3.78131e-05;1.7061e-05;0.000121726
63;boundary;100;0.00275575;0.00106411;0.00411564
63;calc iter;100;0.161634;0.159636;0.164229
63;calc total;1;16.2111;16.2111;16.2111
63;total;1;21.0956;21.0956;21.0956
41;initialize;1;3.93036;3.93036;3.93036
41;async;100;0.00480091;0.00021051;0.00965873
41;inner;100;0.154025;0.150669;0.161421
41;wait;100;3.59082e-05;1.4599e-05;0.00011
41;boundary;100;0.00288193;0.00108164;0.00373373
41;calc iter;100;0.161746;0.159617;0.165206
41;calc total;1;16.2111;16.2111;16.2111
41;total;1;21.0593;21.0593;21.0593
90;initialize;1;3.9774;3.9774;3.9774
90;async;100;0.00842477;0.000744624;0.0109406
90;inner;100;0.152104;0.150981;0.158135
90;wait;100;2.96359e-05;1.6632e-05;0.000128913
90;boundary;100;0.0013605;0.0010689;0.00262211
90;calc iter;100;0.16192;0.160103;0.163611
90;calc total;1;16.2111;16.2111;16.2111
90;total;1;21.1062;21.1062;21.1062
64;initialize;1;3.96854;3.96854;3.96854
64;async;100;0.00627726;0.000732725;0.0125289
64;inner;100;0.153357;0.151079;0.157233
64;wait;100;3.42448e-05;1.6183e-05;0.000261823
64;boundary;100;0.00207786;0.00101635;0.00322805
64;calc iter;100;0.161748;0.160049;0.164781
64;calc total;1;16.2111;16.2111;16.2111
64;total;1;21.0956;21.0956;21.0956
42;initialize;1;3.93039;3.93039;3.93039
42;async;100;0.00552553;0.000270919;0.0092592
42;inner;100;0.153372;0.150088;0.161253
42;wait;100;3.88299e-05;1.8386e-05;0.000150091
42;boundary;100;0.00281716;0.00110147;0.00361955
42;calc iter;100;0.161755;0.159775;0.163389
42;calc total;1;16.2111;16.2111;16.2111
42;total;1;21.0593;21.0593;21.0593
91;initialize;1;3.97741;3.97741;3.97741
91;async;100;0.0101793;0.000751453;0.0122837
91;inner;100;0.150659;0.149195;0.156982
91;wait;100;2.22629e-05;1.4833e-05;0.000256828
91;boundary;100;0.00108425;0.000980331;0.00181447
91;calc iter;100;0.161946;0.159635;0.162944
91;calc total;1;16.2111;16.2111;16.2111
91;total;1;21.1062;21.1062;21.1062
65;initialize;1;3.96859;3.96859;3.96859
65;async;100;0.00656009;0.000736865;0.0107728
65;inner;100;0.153639;0.151704;0.157248
65;wait;100;2.82573e-05;1.5314e-05;0.000310807
65;boundary;100;0.00151145;0.00108064;0.00240515
65;calc iter;100;0.16174;0.160035;0.164038
65;calc total;1;16.2111;16.2111;16.2111
65;total;1;21.0957;21.0957;21.0957
43;initialize;1;3.93036;3.93036;3.93036
43;async;100;0.00596418;0.000194436;0.00902104
43;inner;100;0.1538;0.151337;0.160705
43;wait;100;2.89334e-05;1.4942e-05;0.000177473
43;boundary;100;0.00198786;0.00102445;0.00337032
43;calc iter;100;0.161782;0.15993;0.163121
43;calc total;1;16.2111;16.2111;16.2111
43;total;1;21.0593;21.0593;21.0593
92;initialize;1;3.97743;3.97743;3.97743
92;async;100;0.0110603;0.00077849;0.0130189
92;inner;100;0.149732;0.148414;0.158135
92;wait;100;2.78619e-05;1.5419e-05;0.000130714
92;boundary;100;0.00114399;0.000963138;0.00137552
66;initialize;1;3.96858;3.96858;3.96858
66;async;100;0.00695717;0.000765729;0.00993292
66;inner;100;0.1535;0.151583;0.157854
66;wait;100;2.4871e-05;1.5142e-05;0.00017544
66;boundary;100;0.00126093;0.000990413;0.00224379
66;calc iter;100;0.161745;0.16003;0.163181
66;calc total;1;16.2111;16.2111;16.2111
66;total;1;21.0957;21.0957;21.0957
44;initialize;1;3.93039;3.93039;3.93039
44;async;100;0.00586253;0.000216126;0.0089971
44;inner;100;0.154492;0.15186;0.161377
44;wait;100;2.61199e-05;1.5562e-05;0.000109354
44;boundary;100;0.00142413;0.00104511;0.00232019
44;calc iter;100;0.161806;0.1606;0.163341
44;calc total;1;16.2111;16.2111;16.2111
44;total;1;21.0593;21.0593;21.0593
92;calc iter;100;0.161966;0.160097;0.163142
92;calc total;1;16.2111;16.2111;16.2111
92;total;1;21.1063;21.1063;21.1063
67;initialize;1;3.96857;3.96857;3.96857
67;async;100;0.00774971;0.000754687;0.0102977
67;inner;100;0.152895;0.151078;0.157332
67;wait;100;2.05836e-05;1.3747e-05;0.000281085
67;boundary;100;0.00107989;0.000964215;0.00182776
67;calc iter;100;0.161747;0.160058;0.16279
67;calc total;1;16.2111;16.2111;16.2111
67;total;1;21.0956;21.0956;21.0956
45;initialize;1;3.93036;3.93036;3.93036
45;async;100;0.00556088;0.000215265;0.00923463
45;inner;100;0.154225;0.15186;0.161528
45;wait;100;2.99171e-05;1.9854e-05;0.000115918
45;boundary;100;0.00196531;0.00109854;0.00270149
45;calc iter;100;0.161782;0.160061;0.16344
45;calc total;1;16.2111;16.2111;16.2111
45;total;1;21.0593;21.0593;21.0593
93;initialize;1;3.9774;3.9774;3.9774
93;async;100;0.0096383;0.000727558;0.0114391
93;inner;100;0.151201;0.149877;0.157866
93;wait;100;2.13955e-05;1.5149e-05;0.000161759
93;boundary;100;0.00108708;0.000980051;0.00151785
93;calc iter;100;0.161949;0.159955;0.163226
93;calc total;1;16.2111;16.2111;16.2111
93;total;1;21.1062;21.1062;21.1062
68;initialize;1;3.96858;3.96858;3.96858
68;async;100;0.00621861;0.000504173;0.0100665
68;inner;100;0.153963;0.151803;0.158993
68;wait;100;2.56237e-05;1.3234e-05;0.000117407
68;boundary;100;0.00155743;0.000947416;0.00386843
68;calc iter;100;0.161766;0.159583;0.163218
68;calc total;1;16.2111;16.2111;16.2111
68;total;1;21.0956;21.0956;21.0956
46;initialize;1;3.93041;3.93041;3.93041
46;async;100;0.0048869;0.000207767;0.00798339
46;inner;100;0.154714;0.152319;0.161608
46;wait;100;3.07904e-05;1.5094e-05;0.000104547
46;boundary;100;0.00214196;0.00108268;0.00310677
46;calc iter;100;0.161775;0.160051;0.163509
46;calc total;1;16.2111;16.2111;16.2111
46;total;1;21.0593;21.0593;21.0593
94;initialize;1;3.9774;3.9774;3.9774
94;async;100;0.00961028;0.000747277;0.0109054
94;inner;100;0.151133;0.149973;0.157072
94;wait;100;2.58846e-05;1.6113e-05;0.00017179
94;boundary;100;0.00116267;0.00105152;0.00235818
94;calc iter;100;0.161933;0.159687;0.162762
94;calc total;1;16.2111;16.2111;16.2111
94;total;1;21.1062;21.1062;21.1062
69;initialize;1;3.96856;3.96856;3.96856
69;async;100;0.00689662;0.000741726;0.0102536
69;inner;100;0.153049;0.15008;0.158014
69;wait;100;3.02877e-05;1.5557e-05;0.000224864
69;boundary;100;0.00176667;0.001011;0.00385697
69;calc iter;100;0.161745;0.159399;0.163425
69;calc total;1;16.2111;16.2111;16.2111
69;total;1;21.0956;21.0956;21.0956
47;initialize;1;3.93041;3.93041;3.93041
47;async;100;0.004964;0.000225301;0.00860237
47;inner;100;0.154284;0.151737;0.161638
47;wait;100;3.70456e-05;1.5532e-05;0.000105423
47;boundary;100;0.00248407;0.00108522;0.00386666
47;calc iter;100;0.161771;0.160191;0.163558
47;calc total;1;16.2111;16.2111;16.2111
47;total;1;21.0593;21.0593;21.0593
95;initialize;1;3.97741;3.97741;3.97741
95;async;100;0.00773568;0.000768059;0.00982663
95;inner;100;0.152379;0.151327;0.15823
95;wait;100;2.9042e-05;1.9936e-05;0.000123577
95;boundary;100;0.00175623;0.00107674;0.00372318
95;calc iter;100;0.161901;0.159145;0.163183
95;calc total;1;16.2111;16.2111;16.2111
95;total;1;21.1062;21.1062;21.1062
70;initialize;1;3.96858;3.96858;3.96858
70;async;100;0.0050672;0.000215499;0.00790738
70;inner;100;0.155064;0.151852;0.159248
70;wait;100;2.40694e-05;1.3237e-05;0.000118063
70;boundary;100;0.00159377;0.000952228;0.00364825
70;calc iter;100;0.16175;0.159685;0.163099
70;calc total;1;16.2111;16.2111;16.2111
70;total;1;21.0957;21.0957;21.0957
71;initialize;1;3.96858;3.96858;3.96858
71;async;100;0.00565091;0.00054744;0.008671
71;inner;100;0.153426;0.151125;0.158368
71;wait;100;3.85477e-05;1.8393e-05;0.00012805
71;boundary;100;0.00258971;0.00102012;0.0040915
71;calc iter;100;0.161707;0.15926;0.164041
71;calc total;1;16.2111;16.2111;16.2111
71;total;1;21.0956;21.0956;21.0956
1;initialize;1;3.42889;3.42889;3.42889
1;async;100;0.00345274;0.000209434;0.0055029
1;inner;100;0.155414;0.154259;0.161267
1;wait;100;3.60331e-05;2.4208e-05;9.79e-05
1;boundary;100;0.00308197;0.00101497;0.00346377
1;calc iter;100;0.161986;0.159807;0.163967
1;calc total;1;16.2111;16.2111;16.2111
1;total;1;20.5557;20.5557;20.5557
2;initialize;1;3.42891;3.42891;3.42891
2;async;100;0.0045295;0.000717236;0.00639869
2;inner;100;0.154904;0.154065;0.160294
2;wait;100;3.55017e-05;2.5902e-05;0.000133003
2;boundary;100;0.00254524;0.00120326;0.00272725
2;calc iter;100;0.162015;0.160177;0.163861
2;calc total;1;16.2111;16.2111;16.2111
2;total;1;20.5557;20.5557;20.5557
3;initialize;1;3.42889;3.42889;3.42889
3;async;100;0.00459002;0.000309468;0.00608973
3;inner;100;0.155415;0.154639;0.160661
3;wait;100;2.56039e-05;1.6974e-05;0.000118493
3;boundary;100;0.00200566;0.00107536;0.00237255
3;calc iter;100;0.162038;0.159855;0.164118
3;calc total;1;16.2111;16.2111;16.2111
3;total;1;20.5557;20.5557;20.5557
4;initialize;1;3.42889;3.42889;3.42889
4;async;100;0.00652693;0.000638272;0.00777705
4;inner;100;0.153143;0.151907;0.159394
4;wait;100;2.94353e-05;1.6326e-05;0.000175326
4;boundary;100;0.00236233;0.000969331;0.00269784
4;calc iter;100;0.162064;0.159801;0.165427
4;calc total;1;16.2111;16.2111;16.2111
4;total;1;20.5557;20.5557;20.5557
5;initialize;1;3.42887;3.42887;3.42887
5;async;100;0.00595788;0.000733479;0.0075838
5;inner;100;0.154066;0.15322;0.159589
5;wait;100;2.68882e-05;1.747e-05;0.000169406
5;boundary;100;0.00198617;0.00104133;0.00247582
5;calc iter;100;0.162039;0.160277;0.163274
5;calc total;1;16.2111;16.2111;16.2111
5;total;1;20.5557;20.5557;20.5557
6;initialize;1;3.42887;3.42887;3.42887
6;async;100;0.00381527;0.000280235;0.0049955
6;inner;100;0.156082;0.154953;0.160595
6;wait;100;3.04812e-05;2.0029e-05;0.000111853
6;boundary;100;0.00210635;0.00114718;0.00246886
6;calc iter;100;0.162036;0.160298;0.162948
6;calc total;1;16.2111;16.2111;16.2111
6;total;1;20.5557;20.5557;20.5557
7;initialize;1;3.42887;3.42887;3.42887
7;async;100;0.00553763;0.000718554;0.00703234
7;inner;100;0.153153;0.152147;0.159184
7;wait;100;4.21125e-05;2.6066e-05;0.000217556
7;boundary;100;0.00324859;0.00185372;0.0045075
7;calc iter;100;0.161983;0.158854;0.163643
7;calc total;1;16.2111;16.2111;16.2111
7;total;1;20.5557;20.5557;20.5557
8;initialize;1;3.42887;3.42887;3.42887
8;async;100;0.00416073;0.000686005;0.00619342
8;inner;100;0.154837;0.153756;0.160259
8;wait;100;3.77855e-05;2.6758e-05;0.000137181
8;boundary;100;0.00295973;0.00123384;0.00323519
8;calc iter;100;0.161997;0.159794;0.164068
8;calc total;1;16.2111;16.2111;16.2111
8;total;1;20.5557;20.5557;20.5557
9;initialize;1;3.42889;3.42889;3.42889
9;async;100;0.00393605;0.000724873;0.00588291
9;inner;100;0.155585;0.154568;0.160392
9;wait;100;2.99894e-05;2.0215e-05;0.000128357
9;boundary;100;0.00247;0.00119505;0.00271036
9;calc iter;100;0.162022;0.160311;0.163587
9;calc total;1;16.2111;16.2111;16.2111
9;total;1;20.5556;20.5556;20.5556
10;initialize;1;3.42889;3.42889;3.42889
10;async;100;0.0042176;0.000657776;0.00575168
10;inner;100;0.155735;0.154825;0.160613
10;wait;100;2.4295e-05;1.5852e-05;0.000116123
10;boundary;100;0.00206263;0.00103331;0.00233521
10;calc iter;100;0.162041;0.159737;0.163812
10;calc total;1;16.2111;16.2111;16.2111
10;total;1;20.5557;20.5557;20.5557
11;initialize;1;3.4289;3.4289;3.4289
11;async;100;0.00590414;0.000649043;0.00700957
11;inner;100;0.153699;0.152529;0.159814
11;wait;100;2.58716e-05;1.6197e-05;0.000158553
11;boundary;100;0.00244003;0.000962859;0.00264166
11;calc iter;100;0.16207;0.159628;0.165845
11;calc total;1;16.2111;16.2111;16.2111
11;total;1;20.5557;20.5557;20.5557
12;initialize;1;3.42889;3.42889;3.42889
12;async;100;0.000930946;0.000751436;0.00117824
12;inner;100;0.157929;0.156528;0.163217
12;wait;100;3.60571e-05;2.0125e-05;0.000173325
12;boundary;100;0.00321308;0.000953041;0.00336104
12;calc iter;100;0.16211;0.158464;0.167359
12;calc total;1;16.2111;16.2111;16.2111
12;total;1;20.5557;20.5557;20.5557
13;initialize;1;3.42891;3.42891;3.42891
13;async;100;0.00452185;0.000681368;0.00581911
13;inner;100;0.154948;0.154096;0.161026
13;wait;100;2.97167e-05;1.7777e-05;0.000143747
13;boundary;100;0.00258402;0.000986893;0.00272742
13;calc iter;100;0.162085;0.159871;0.164147
13;calc total;1;16.2111;16.2111;16.2111
13;total;1;20.5557;20.5557;20.5557
14;initialize;1;3.42891;3.42891;3.42891
14;async;100;0.00355586;0.000670495;0.00497405
14;inner;100;0.156189;0.155345;0.160974
14;wait;100;2.86707e-05;1.9644e-05;0.000152022
14;boundary;100;0.002286;0.00127622;0.00272354
14;calc iter;100;0.162061;0.159885;0.163644
14;calc total;1;16.2111;16.2111;16.2111
14;total;1;20.5557;20.5557;20.5557
15;initialize;1;3.42888;3.42888;3.42888
15;async;100;0.00433956;0.00072218;0.00607155
15;inner;100;0.154763;0.154071;0.159088
15;wait;100;3.40131e-05;2.0529e-05;0.000306222
15;boundary;100;0.00290279;0.00266369;0.00313206
15;calc iter;100;0.162041;0.160408;0.163708
15;calc total;1;16.2111;16.2111;16.2111
15;total;1;20.5557;20.5557;20.5557
16;initialize;1;3.42888;3.42888;3.42888
16;async;100;0.00451408;0.000571794;0.00661094
16;inner;100;0.153513;0.152444;0.160858
16;wait;100;4.71298e-05;3.0513e-05;0.000211832
16;boundary;100;0.00390618;0.00155681;0.00406457
16;calc iter;100;0.161982;0.159291;0.164403
16;calc total;1;16.2111;16.2111;16.2111
16;total;1;20.5557;20.5557;20.5557
17;initialize;1;3.42888;3.42888;3.42888
17;async;100;0.00336539;0.000349226;0.00516286
17;inner;100;0.155563;0.154878;0.161384
17;wait;100;3.91282e-05;2.58e-05;0.000133914
17;boundary;100;0.00306613;0.00128621;0.00345698
17;calc iter;100;0.162035;0.159257;0.163573
17;calc total;1;16.2111;16.2111;16.2111
17;total;1;20.5557;20.5557;20.5557
18;initialize;1;3.42658;3.42658;3.42658
18;async;100;0.00333868;0.000322614;0.00485816
18;inner;100;0.156087;0.155215;0.161666
18;wait;100;2.85527e-05;2.0361e-05;0.000125155
18;boundary;100;0.00259785;0.00115977;0.00277747
18;calc iter;100;0.162054;0.160314;0.163702
18;calc total;1;16.2111;16.2111;16.2111
18;total;1;20.5533;20.5533;20.5533
19;initialize;1;3.42888;3.42888;3.42888
19;async;100;0.00369149;0.000695228;0.00456934
19;inner;100;0.156038;0.15531;0.161204
19;wait;100;2.57646e-05;1.739e-05;0.000143673
19;boundary;100;0.00230929;0.00106888;0.00265023
19;calc iter;100;0.162066;0.159971;0.16386
19;calc total;1;16.2111;16.2111;16.2111
19;total;1;20.5557;20.5557;20.5557
20;initialize;1;3.42587;3.42587;3.42587
20;async;100;0.00340017;0.000674644;0.00426128
20;inner;100;0.156043;0.155104;0.16209
20;wait;100;2.64083e-05;1.5214e-05;0.000108481
20;boundary;100;0.00261579;0.000977004;0.00275383
20;calc iter;100;0.162087;0.159319;0.16429
20;calc total;1;16.2111;16.2111;16.2111
20;total;1;20.5526;20.5526;20.5526
21;initialize;1;3.42889;3.42889;3.42889
21;async;100;0.00391288;0.000707628;0.00487572
21;inner;100;0.15583;0.154999;0.160971
21;wait;100;2.68074e-05;1.7902e-05;0.000152357
21;boundary;100;0.00229368;0.0010997;0.00247371
21;calc iter;100;0.162065;0.158925;0.164949
21;calc total;1;16.2111;16.2111;16.2111
21;total;1;20.5557;20.5557;20.5557
22;initialize;1;3.42888;3.42888;3.42888
22;async;100;0.00311707;0.000291425;0.00606878
22;inner;100;0.156289;0.155745;0.161843
22;wait;100;2.90913e-05;2.0671e-05;0.00010985
22;boundary;100;0.00261343;0.00114292;0.00281656
22;calc iter;100;0.16205;0.15971;0.164155
22;calc total;1;16.2111;16.2111;16.2111
22;total;1;20.5557;20.5557;20.5557
23;initialize;1;3.42888;3.42888;3.42888
23;async;100;0.00267663;0.000262862;0.00434008
23;inner;100;0.156275;0.155244;0.161691
23;wait;100;3.49896e-05;2.368e-05;0.000120515
23;boundary;100;0.00304804;0.001181;0.00335611
23;calc iter;100;0.162036;0.159654;0.163689
23;calc total;1;16.2111;16.2111;16.2111
23;total;1;20.5557;20.5557;20.5557
DASH
InitEnergy=25.00000
EndEnergy=25.00000
DiffEnergy=-0.00000
Matrixspec: 55000 x 55000
Iterations: 100
# unit_id;function_name;num_calls;avg_runtime;min_runtime;max_runtime
0;initialize;1;2.88509;2.88509;2.88509
0;async;100;0.00147;0.00034;0.00370
0;inner;100;0.15841;0.15702;0.16040
0;wait;100;0.00003;0.00001;0.00010
0;boundary;100;0.00166;0.00110;0.00264
0;calc iter;100;0.16157;0.15982;0.16412
0;calc total;1;16.17961;16.17961;16.17961
0;total;1;19.93580;19.93580;19.93580
24;initialize;1;3.55144;3.55144;3.55144
24;async;100;0.00708787;0.000680602;0.00827946
24;inner;100;0.151257;0.150477;0.156848
24;wait;100;4.17989e-05;2.7944e-05;0.000208923
24;boundary;100;0.00323795;0.00180348;0.00361592
24;calc iter;100;0.161626;0.15881;0.163703
24;calc total;1;16.1796;16.1796;16.1796
24;total;1;20.6046;20.6046;20.6046
25;initialize;1;3.55481;3.55481;3.55481
25;async;100;0.00678436;0.000706942;0.0084872
25;inner;100;0.151406;0.150035;0.157712
25;wait;100;4.94531e-05;3.2252e-05;0.000132538
25;boundary;100;0.00338154;0.00124155;0.00370653
25;calc iter;100;0.161623;0.158693;0.163401
25;calc total;1;16.1796;16.1796;16.1796
25;total;1;20.608;20.608;20.608
26;initialize;1;3.54235;3.54235;3.54235
26;async;100;0.00663119;0.000713501;0.00827958
26;inner;100;0.151586;0.150429;0.157655
26;wait;100;4.31025e-05;2.6851e-05;0.000131612
26;boundary;100;0.00336035;0.00125767;0.0036101
26;calc iter;100;0.161622;0.159585;0.163335
26;calc total;1;16.1796;16.1796;16.1796
26;total;1;20.5955;20.5955;20.5955
27;initialize;1;3.54925;3.54925;3.54925
27;async;100;0.00607666;0.000766465;0.00729753
27;inner;100;0.152434;0.151614;0.158297
27;wait;100;3.76926e-05;2.5898e-05;0.000118221
27;boundary;100;0.00308419;0.00105456;0.0032209
27;calc iter;100;0.161634;0.159819;0.163194
27;calc total;1;16.1796;16.1796;16.1796
27;total;1;20.6024;20.6024;20.6024
28;initialize;1;3.54941;3.54941;3.54941
28;async;100;0.00627076;0.000751113;0.00728746
28;inner;100;0.15393;0.153193;0.157587
28;wait;100;2.80552e-05;1.6695e-05;0.00014492
28;boundary;100;0.00146326;0.000986363;0.00198855
28;calc iter;100;0.161694;0.159738;0.162421
28;calc total;1;16.1796;16.1796;16.1796
28;total;1;20.6025;20.6025;20.6025
29;initialize;1;3.54047;3.54047;3.54047
29;async;100;0.0070188;0.000707495;0.00810867
29;inner;100;0.153523;0.15283;0.157121
29;wait;100;2.25336e-05;1.3523e-05;0.000196676
29;boundary;100;0.00113407;0.00100352;0.00152786
29;calc iter;100;0.161699;0.159555;0.162347
29;calc total;1;16.1796;16.1796;16.1796
29;total;1;20.5936;20.5936;20.5936
30;initialize;1;3.55915;3.55915;3.55915
30;async;100;0.00863182;0.000755474;0.00956555
30;inner;100;0.151961;0.151254;0.156179
30;wait;100;2.05621e-05;1.1934e-05;0.000292821
30;boundary;100;0.00108709;0.00095891;0.00225237
30;calc iter;100;0.161702;0.159414;0.162355
30;calc total;1;16.1796;16.1796;16.1796
30;total;1;20.6123;20.6123;20.6123
31;initialize;1;3.55217;3.55217;3.55217
31;async;100;0.00647904;0.000935827;0.00739841
31;inner;100;0.154142;0.153378;0.15784
31;wait;100;1.83466e-05;1.3455e-05;0.000123225
31;boundary;100;0.00106045;0.000962476;0.00112684
31;calc iter;100;0.161701;0.159998;0.162351
31;calc total;1;16.1796;16.1796;16.1796
31;total;1;20.6053;20.6053;20.6053
32;initialize;1;3.55466;3.55466;3.55466
32;async;100;0.00666046;0.000772864;0.00746495
32;inner;100;0.153928;0.153255;0.158143
32;wait;100;2.01519e-05;1.4126e-05;0.000125345
32;boundary;100;0.00109028;0.0010096;0.00144132
32;calc iter;100;0.1617;0.160112;0.16233
32;calc total;1;16.1796;16.1796;16.1796
32;total;1;20.6078;20.6078;20.6078
33;initialize;1;3.55393;3.55393;3.55393
33;async;100;0.00582636;0.000724806;0.00724607
33;inner;100;0.154375;0.153547;0.158128
33;wait;100;2.64334e-05;1.6006e-05;0.00010292
33;boundary;100;0.00146313;0.00105541;0.00182774
33;calc iter;100;0.161692;0.160046;0.162349
33;calc total;1;16.1796;16.1796;16.1796
33;total;1;20.6071;20.6071;20.6071
34;initialize;1;3.54556;3.54556;3.54556
34;async;100;0.00601522;0.000706343;0.00720961
34;inner;100;0.154209;0.15351;0.157991
34;wait;100;2.68019e-05;1.4477e-05;0.000118972
34;boundary;100;0.00144163;0.00100833;0.00200014
34;calc iter;100;0.161694;0.159935;0.162622
34;calc total;1;16.1796;16.1796;16.1796
34;total;1;20.5988;20.5988;20.5988
35;initialize;1;3.5449;3.5449;3.5449
35;async;100;0.00631212;0.000714712;0.00718773
35;inner;100;0.154272;0.153604;0.157664
35;wait;100;1.89236e-05;1.3813e-05;0.00012547
35;boundary;100;0.0010959;0.000999784;0.00135868
35;calc iter;100;0.1617;0.159758;0.162349
35;calc total;1;16.1796;16.1796;16.1796
35;total;1;20.5981;20.5981;20.5981
36;initialize;1;3.55035;3.55035;3.55035
36;async;100;0.00224529;0.0007742;0.00363738
36;inner;100;0.156317;0.155336;0.159712
36;wait;100;3.83234e-05;2.7932e-05;0.000180095
36;boundary;100;0.00315411;0.00211002;0.00345843
36;calc iter;100;0.161756;0.160299;0.162981
36;calc total;1;16.1796;16.1796;16.1796
36;total;1;20.6035;20.6035;20.6035
37;initialize;1;3.53809;3.53809;3.53809
37;async;100;0.00248042;0.000346968;0.00347378
37;inner;100;0.157456;0.156585;0.160894
37;wait;100;2.86155e-05;2.112e-05;0.000136077
37;boundary;100;0.00179999;0.00137011;0.00237163
37;calc iter;100;0.161766;0.160732;0.163163
37;calc total;1;16.1796;16.1796;16.1796
37;total;1;20.5913;20.5913;20.5913
72;initialize;1;3.53821;3.53821;3.53821
72;async;100;0.00230662;0.000224432;0.00364729
72;inner;100;0.158074;0.15719;0.159615
72;wait;100;2.31638e-05;1.3789e-05;0.00011458
72;boundary;100;0.00121671;0.00100855;0.00214832
72;calc iter;100;0.161622;0.160411;0.163007
72;calc total;1;16.1796;16.1796;16.1796
72;total;1;20.5897;20.5897;20.5897
48;initialize;1;3.53548;3.53548;3.53548
48;async;100;0.00321554;0.000621542;0.00437239
48;inner;100;0.156842;0.1562;0.159375
48;wait;100;2.49223e-05;1.6186e-05;0.000135069
48;boundary;100;0.00164518;0.00133026;0.00247321
48;calc iter;100;0.161729;0.160204;0.162652
48;calc total;1;16.1796;16.1796;16.1796
48;total;1;20.5886;20.5886;20.5886
38;initialize;1;3.54095;3.54095;3.54095
38;async;100;0.00316535;0.000744425;0.0042031
38;inner;100;0.156992;0.15626;0.160881
38;wait;100;2.34742e-05;1.5553e-05;0.000134767
38;boundary;100;0.00160033;0.000994408;0.00182557
38;calc iter;100;0.161783;0.160778;0.163127
38;calc total;1;16.1796;16.1796;16.1796
38;total;1;20.5941;20.5941;20.5941
73;initialize;1;3.5363;3.5363;3.5363
73;async;100;0.00205589;0.000294981;0.00346667
73;inner;100;0.158068;0.157276;0.159228
73;wait;100;2.86708e-05;1.9046e-05;0.000161147
73;boundary;100;0.00146209;0.00108245;0.00274198
73;calc iter;100;0.161615;0.160434;0.162366
73;calc total;1;16.1796;16.1796;16.1796
73;total;1;20.5878;20.5878;20.5878
49;initialize;1;3.54452;3.54452;3.54452
49;async;100;0.0022571;0.000376046;0.00346537
49;inner;100;0.157041;0.156396;0.15954
49;wait;100;3.33668e-05;2.3481e-05;0.000147219
49;boundary;100;0.00238623;0.00124619;0.00286965
49;calc iter;100;0.161719;0.160836;0.16285
49;calc total;1;16.1796;16.1796;16.1796
49;total;1;20.5976;20.5976;20.5976
39;initialize;1;3.55653;3.55653;3.55653
39;async;100;0.00280777;0.000444607;0.00348697
39;inner;100;0.157114;0.15648;0.160405
39;wait;100;2.77667e-05;1.9763e-05;0.000176069
39;boundary;100;0.00181497;0.0015841;0.00240148
39;calc iter;100;0.161766;0.161052;0.162902
39;calc total;1;16.1796;16.1796;16.1796
39;total;1;20.6097;20.6097;20.6097
74;initialize;1;3.55071;3.55071;3.55071
74;async;100;0.00230278;0.000234748;0.0035361
74;inner;100;0.157989;0.156958;0.159029
74;wait;100;2.43266e-05;1.5285e-05;0.0001721
74;boundary;100;0.00130434;0.00100162;0.00311512
74;calc iter;100;0.161622;0.16028;0.162885
74;calc total;1;16.1796;16.1796;16.1796
74;total;1;20.6022;20.6022;20.6022
50;initialize;1;3.53926;3.53926;3.53926
50;async;100;0.0021738;0.000341944;0.00340698
50;inner;100;0.157441;0.156719;0.159749
50;wait;100;2.79933e-05;1.587e-05;0.000114792
50;boundary;100;0.00207961;0.00119439;0.00289918
50;calc iter;100;0.161724;0.160761;0.162767
50;calc total;1;16.1796;16.1796;16.1796
50;total;1;20.5923;20.5923;20.5923
40;initialize;1;3.54481;3.54481;3.54481
40;async;100;0.00283558;0.000611689;0.00355575
40;inner;100;0.156987;0.156088;0.159346
40;wait;100;3.06988e-05;2.1035e-05;0.000205314
40;boundary;100;0.00191137;0.00150146;0.00315959
40;calc iter;100;0.161765;0.160991;0.162698
40;calc total;1;16.1796;16.1796;16.1796
40;total;1;20.598;20.598;20.598
75;initialize;1;3.54788;3.54788;3.54788
75;async;100;0.00247773;0.000205013;0.00394846
75;inner;100;0.158005;0.157145;0.159543
75;wait;100;1.98272e-05;1.3782e-05;0.00011147
75;boundary;100;0.00112229;0.000977123;0.00221629
75;calc iter;100;0.161626;0.160141;0.163911
75;calc total;1;16.1796;16.1796;16.1796
75;total;1;20.5994;20.5994;20.5994
51;initialize;1;3.54583;3.54583;3.54583
51;async;100;0.00215636;0.00049465;0.0029787
51;inner;100;0.157926;0.157367;0.160194
51;wait;100;2.17185e-05;1.4217e-05;0.000101838
51;boundary;100;0.00163148;0.00105971;0.00201708
51;calc iter;100;0.161737;0.160755;0.162942
51;calc total;1;16.1796;16.1796;16.1796
51;total;1;20.5989;20.5989;20.5989
41;initialize;1;3.55598;3.55598;3.55598
41;async;100;0.00195479;0.000478242;0.00318345
41;inner;100;0.156308;0.155113;0.160734
41;wait;100;3.82159e-05;2.7817e-05;0.00014205
41;boundary;100;0.00344583;0.00141211;0.00376199
41;calc iter;100;0.161748;0.160637;0.163126
41;calc total;1;16.1796;16.1796;16.1796
41;total;1;20.6091;20.6091;20.6091
76;initialize;1;3.54688;3.54688;3.54688
76;async;100;0.00145486;0.000211422;0.00393624
76;inner;100;0.158068;0.157162;0.159565
76;wait;100;2.97489e-05;1.2907e-05;0.000110624
76;boundary;100;0.00205793;0.00111264;0.00324473
76;calc iter;100;0.161612;0.159525;0.163692
76;calc total;1;16.1796;16.1796;16.1796
76;total;1;20.5984;20.5984;20.5984
52;initialize;1;3.53309;3.53309;3.53309
52;async;100;0.00351468;0.000722712;0.00512721
52;inner;100;0.156501;0.155907;0.158974
52;wait;100;2.26277e-05;1.3181e-05;0.000172311
52;boundary;100;0.00169309;0.00108789;0.00244777
52;calc iter;100;0.161733;0.160092;0.163501
52;calc total;1;16.1796;16.1796;16.1796
52;total;1;20.5861;20.5861;20.5861
42;initialize;1;3.54305;3.54305;3.54305
42;async;100;0.00149983;0.000399433;0.00277223
42;inner;100;0.156944;0.155674;0.161114
42;wait;100;3.54326e-05;2.3904e-05;0.000117565
42;boundary;100;0.00327445;0.001144;0.00365458
42;calc iter;100;0.161755;0.160577;0.16327
42;calc total;1;16.1796;16.1796;16.1796
42;total;1;20.5962;20.5962;20.5962
77;initialize;1;3.553;3.553;3.553
77;async;100;0.0015978;0.000266497;0.00290315
77;inner;100;0.158219;0.157217;0.159477
77;wait;100;2.92335e-05;1.3794e-05;0.000119639
77;boundary;100;0.00176334;0.00107065;0.00297848
77;calc iter;100;0.16161;0.159343;0.163418
77;calc total;1;16.1796;16.1796;16.1796
77;total;1;20.6045;20.6045;20.6045
53;initialize;1;3.53454;3.53454;3.53454
53;async;100;0.00295219;0.00070981;0.00470467
53;inner;100;0.156451;0.155765;0.15925
53;wait;100;2.47657e-05;1.573e-05;0.000157859
53;boundary;100;0.00231765;0.000970642;0.00287447
53;calc iter;100;0.161747;0.159686;0.164541
53;calc total;1;16.1796;16.1796;16.1796
53;total;1;20.5876;20.5876;20.5876
43;initialize;1;3.5579;3.5579;3.5579
43;async;100;0.00130767;0.000207654;0.00223081
43;inner;100;0.158161;0.157035;0.162047
43;wait;100;3.41214e-05;1.8067e-05;0.000105898
43;boundary;100;0.00225935;0.00108236;0.00292718
43;calc iter;100;0.161764;0.160742;0.164077
43;calc total;1;16.1796;16.1796;16.1796
43;total;1;20.6111;20.6111;20.6111
78;initialize;1;3.54739;3.54739;3.54739
78;async;100;0.00247927;0.000338325;0.00400384
78;inner;100;0.157955;0.157124;0.159698
78;wait;100;1.93496e-05;1.4073e-05;0.000113081
78;boundary;100;0.00117117;0.00097205;0.00283122
78;calc iter;100;0.161626;0.159802;0.163097
78;calc total;1;16.1796;16.1796;16.1796
78;total;1;20.5989;20.5989;20.5989
54;initialize;1;3.54979;3.54979;3.54979
54;async;100;0.00258156;0.000726021;0.00389178
54;inner;100;0.156266;0.155463;0.159653
54;wait;100;3.09942e-05;1.5423e-05;0.000115424
54;boundary;100;0.0028804;0.000937436;0.00333378
54;calc iter;100;0.161761;0.159114;0.164215
54;calc total;1;16.1796;16.1796;16.1796
54;total;1;20.6029;20.6029;20.6029
44;initialize;1;3.54304;3.54304;3.54304
44;async;100;0.00169744;0.000247623;0.00293054
44;inner;100;0.158374;0.157606;0.161523
44;wait;100;2.27912e-05;1.7277e-05;0.000114321
44;boundary;100;0.00167329;0.00111493;0.00194423
44;calc iter;100;0.161768;0.16054;0.163535
44;calc total;1;16.1796;16.1796;16.1796
44;total;1;20.5962;20.5962;20.5962
79;initialize;1;3.53764;3.53764;3.53764
79;async;100;0.00200195;0.000409431;0.00332843
79;inner;100;0.157854;0.157079;0.159062
79;wait;100;2.95889e-05;1.5341e-05;0.000219252
79;boundary;100;0.00172658;0.00114183;0.00281747
79;calc iter;100;0.161613;0.159864;0.163148
79;calc total;1;16.1796;16.1796;16.1796
79;total;1;20.5892;20.5892;20.5892
55;initialize;1;3.53407;3.53407;3.53407
55;async;100;0.00330329;0.000731795;0.00474568
55;inner;100;0.156243;0.155646;0.158881
55;wait;100;2.70134e-05;1.4464e-05;0.000203852
55;boundary;100;0.00217104;0.000989499;0.00286614
55;calc iter;100;0.161746;0.160073;0.163371
55;calc total;1;16.1796;16.1796;16.1796
55;total;1;20.5871;20.5871;20.5871
45;initialize;1;3.55321;3.55321;3.55321
45;async;100;0.00333237;0.000768275;0.00406472
45;inner;100;0.156849;0.156124;0.160661
45;wait;100;2.72923e-05;1.7207e-05;0.000155361
45;boundary;100;0.00157194;0.00100168;0.00188113
45;calc iter;100;0.161782;0.160871;0.163
45;calc total;1;16.1796;16.1796;16.1796
45;total;1;20.6064;20.6064;20.6064
80;initialize;1;3.53972;3.53972;3.53972
80;async;100;0.00125384;0.000210099;0.0027499
80;inner;100;0.158123;0.15716;0.159647
80;wait;100;3.26255e-05;1.5873e-05;0.000106631
80;boundary;100;0.00219901;0.00101545;0.00311335
80;calc iter;100;0.16161;0.160314;0.162604
80;calc total;1;16.1796;16.1796;16.1796
80;total;1;20.5912;20.5912;20.5912
56;initialize;1;3.53571;3.53571;3.53571
56;async;100;0.0016977;0.000250963;0.00286269
56;inner;100;0.157105;0.156453;0.159767
56;wait;100;3.49398e-05;2.5449e-05;0.000107659
56;boundary;100;0.00287043;0.00118622;0.00340832
56;calc iter;100;0.161709;0.160517;0.162795
56;calc total;1;16.1796;16.1796;16.1796
56;total;1;20.5887;20.5887;20.5887
46;initialize;1;3.5574;3.5574;3.5574
46;async;100;0.000653436;0.000400903;0.000763587
46;inner;100;0.158452;0.157838;0.162062
46;wait;100;2.37366e-05;1.5122e-05;0.000102306
46;boundary;100;0.00266514;0.00099674;0.00296621
46;calc iter;100;0.161796;0.159934;0.164111
46;calc total;1;16.1796;16.1796;16.1796
46;total;1;20.6105;20.6105;20.6105
81;initialize;1;3.54063;3.54063;3.54063
81;async;100;0.00117068;0.000233316;0.00249064
81;inner;100;0.157886;0.156533;0.159712
81;wait;100;3.50576e-05;1.6545e-05;0.000100242
81;boundary;100;0.00251292;0.0010559;0.00340674
81;calc iter;100;0.161607;0.160422;0.162706
81;calc total;1;16.1796;16.1796;16.1796
81;total;1;20.5921;20.5921;20.5921
57;initialize;1;3.54493;3.54493;3.54493
57;async;100;0.0018259;0.00036534;0.00283631
57;inner;100;0.156389;0.155493;0.15959
57;wait;100;4.21234e-05;3.0966e-05;0.000147139
57;boundary;100;0.00344049;0.00123064;0.0037607
57;calc iter;100;0.161699;0.160517;0.16258
57;calc total;1;16.1796;16.1796;16.1796
57;total;1;20.598;20.598;20.598
47;initialize;1;3.55792;3.55792;3.55792
47;async;100;0.00269404;0.000727657;0.00354748
47;inner;100;0.15742;0.156515;0.160881
47;wait;100;2.1999e-05;1.5224e-05;0.00012824
47;boundary;100;0.00164636;0.000998534;0.00191566
47;calc iter;100;0.161784;0.160653;0.163115
47;calc total;1;16.1796;16.1796;16.1796
47;total;1;20.6111;20.6111;20.6111
82;initialize;1;3.54801;3.54801;3.54801
82;async;100;0.0014083;0.000318016;0.0026748
82;inner;100;0.157503;0.155842;0.159161
82;wait;100;4.13751e-05;2.0913e-05;0.000141048
82;boundary;100;0.00264885;0.00120686;0.00347038
82;calc iter;100;0.161603;0.160455;0.16302
82;calc total;1;16.1796;16.1796;16.1796
82;total;1;20.5995;20.5995;20.5995
58;initialize;1;3.54374;3.54374;3.54374
58;async;100;0.00179504;0.000642174;0.00266394
58;inner;100;0.15664;0.155754;0.159763
58;wait;100;3.8804e-05;2.0616e-05;0.000106708
58;boundary;100;0.00322851;0.00120454;0.00361351
58;calc iter;100;0.161703;0.16077;0.162781
58;calc total;1;16.1796;16.1796;16.1796
58;total;1;20.5968;20.5968;20.5968
83;initialize;1;3.53742;3.53742;3.53742
83;async;100;0.00154737;0.000211323;0.00406599
83;inner;100;0.157824;0.156799;0.159256
83;wait;100;3.24774e-05;2.0269e-05;0.000154044
83;boundary;100;0.00220554;0.00115865;0.00314641
83;calc iter;100;0.16161;0.16051;0.163151
83;calc total;1;16.1796;16.1796;16.1796
83;total;1;20.5889;20.5889;20.5889
59;initialize;1;3.54539;3.54539;3.54539
59;async;100;0.00139235;0.000205128;0.0022015
59;inner;100;0.158056;0.15744;0.160467
59;wait;100;3.16959e-05;1.7441e-05;0.00010544
59;boundary;100;0.0022414;0.00108986;0.00281561
59;calc iter;100;0.161723;0.160942;0.162508
59;calc total;1;16.1796;16.1796;16.1796
59;total;1;20.5984;20.5984;20.5984
84;initialize;1;3.54916;3.54916;3.54916
84;async;100;0.00312016;0.000653407;0.00466127
84;inner;100;0.156294;0.154003;0.158653
84;wait;100;3.27331e-05;1.4744e-05;0.000127909
84;boundary;100;0.00212404;0.000974054;0.00380093
84;calc iter;100;0.161572;0.159568;0.163426
84;calc total;1;16.1796;16.1796;16.1796
84;total;1;20.6006;20.6006;20.6006
60;initialize;1;3.52853;3.52853;3.52853
60;async;100;0.00679045;0.00077732;0.00871893
60;inner;100;0.153763;0.152799;0.157893
60;wait;100;2.26287e-05;1.4862e-05;0.000183141
60;boundary;100;0.00108696;0.00102602;0.00162191
60;calc iter;100;0.161664;0.160045;0.163139
60;calc total;1;16.1796;16.1796;16.1796
60;total;1;20.5815;20.5815;20.5815
85;initialize;1;3.54551;3.54551;3.54551
85;async;100;0.00370047;0.000719958;0.00547678
61;initialize;1;3.52989;3.52989;3.52989
61;async;100;0.00712037;0.000746227;0.00889284
61;inner;100;0.153514;0.152392;0.158369
61;wait;100;2.05048e-05;1.4548e-05;0.000139616
61;boundary;100;0.00103315;0.000973886;0.00179547
61;calc iter;100;0.161689;0.160173;0.162773
61;calc total;1;16.1796;16.1796;16.1796
61;total;1;20.5829;20.5829;20.5829
85;inner;100;0.155628;0.153339;0.1582
85;wait;100;3.47888e-05;1.6425e-05;0.000130113
85;boundary;100;0.00220194;0.00098672;0.0037214
85;calc iter;100;0.161566;0.159303;0.162623
85;calc total;1;16.1796;16.1796;16.1796
62;initialize;1;3.54731;3.54731;3.54731
62;async;100;0.00600909;0.000671851;0.00782712
62;inner;100;0.153991;0.15296;0.159287
62;wait;100;2.23773e-05;1.5893e-05;0.000104693
62;boundary;100;0.00169103;0.000952024;0.00247399
62;calc iter;100;0.161714;0.16005;0.164347
62;calc total;1;16.1796;16.1796;16.1796
62;total;1;20.6003;20.6003;20.6003
85;total;1;20.597;20.597;20.597
63;initialize;1;3.54822;3.54822;3.54822
63;async;100;0.00628474;0.000736507;0.00773763
63;inner;100;0.154371;0.15329;0.158945
63;wait;100;1.93225e-05;1.4737e-05;0.000115525
63;boundary;100;0.00101657;0.000971047;0.00130837
63;calc iter;100;0.161693;0.16047;0.162475
86;initialize;1;3.53527;3.53527;3.53527
86;async;100;0.00376967;0.000732359;0.0059765
86;inner;100;0.156133;0.154966;0.158867
86;wait;100;2.49733e-05;1.2637e-05;0.000104778
86;boundary;100;0.00164953;0.00096653;0.00316162
86;calc iter;100;0.161578;0.159897;0.162768
86;calc total;1;16.1796;16.1796;16.1796
86;total;1;20.5868;20.5868;20.5868
63;calc total;1;16.1796;16.1796;16.1796
63;total;1;20.6012;20.6012;20.6012
87;initialize;1;3.54168;3.54168;3.54168
87;async;100;0.00389744;0.000736386;0.00575725
87;inner;100;0.155337;0.153436;0.157977
87;wait;100;3.48101e-05;1.6028e-05;0.000220516
87;boundary;100;0.00229414;0.00101793;0.00359628
87;calc iter;100;0.161565;0.159829;0.162943
87;calc total;1;16.1796;16.1796;16.1796
87;total;1;20.5932;20.5932;20.5932
64;initialize;1;3.53825;3.53825;3.53825
64;async;100;0.00588451;0.000768564;0.00746671
64;inner;100;0.153701;0.152637;0.157114
64;wait;100;3.56574e-05;1.4956e-05;0.000320104
64;boundary;100;0.00202666;0.00146693;0.00325502
64;calc iter;100;0.161648;0.160122;0.163021
64;calc total;1;16.1796;16.1796;16.1796
64;total;1;20.5913;20.5913;20.5913
88;initialize;1;3.53867;3.53867;3.53867
88;async;100;0.00481114;0.000728263;0.00725688
88;inner;100;0.155304;0.154117;0.157124
88;wait;100;2.65724e-05;1.5343e-05;0.000217298
88;boundary;100;0.00141545;0.00101788;0.00285007
88;calc iter;100;0.161559;0.159735;0.162863
88;calc total;1;16.1796;16.1796;16.1796
88;total;1;20.5902;20.5902;20.5902
65;initialize;1;3.54847;3.54847;3.54847
65;async;100;0.00535364;0.000736843;0.00644139
65;inner;100;0.153637;0.152504;0.158191
65;wait;100;4.07024e-05;2.8396e-05;0.000151152
65;boundary;100;0.00260684;0.00125691;0.00318887
65;calc iter;100;0.16164;0.159945;0.162917
65;calc total;1;16.1796;16.1796;16.1796
65;total;1;20.6015;20.6015;20.6015
89;initialize;1;3.54139;3.54139;3.54139
89;async;100;0.00435945;0.000748466;0.00592137
89;inner;100;0.155425;0.154417;0.157265
89;wait;100;3.24274e-05;1.6589e-05;0.000185027
89;boundary;100;0.00174066;0.00110235;0.00320813
89;calc iter;100;0.161558;0.159798;0.163067
89;calc total;1;16.1796;16.1796;16.1796
89;total;1;20.5929;20.5929;20.5929
66;initialize;1;3.53228;3.53228;3.53228
66;async;100;0.00535155;0.000758264;0.00645447
66;inner;100;0.154116;0.153228;0.158061
66;wait;100;3.38665e-05;2.2993e-05;0.00016778
66;boundary;100;0.00214394;0.0013133;0.0026701
66;calc iter;100;0.161646;0.160165;0.162322
66;calc total;1;16.1796;16.1796;16.1796
66;total;1;20.5853;20.5853;20.5853
90;initialize;1;3.54964;3.54964;3.54964
90;async;100;0.00436997;0.000757204;0.00556209
90;inner;100;0.155132;0.154184;0.15705
90;wait;100;3.63517e-05;2.1476e-05;0.000272617
90;boundary;100;0.00201747;0.00115214;0.00354321
90;calc iter;100;0.161557;0.15975;0.163571
90;calc total;1;16.1796;16.1796;16.1796
90;total;1;20.6011;20.6011;20.6011
67;initialize;1;3.5416;3.5416;3.5416
67;async;100;0.00602721;0.000773167;0.00710765
67;inner;100;0.154277;0.15337;0.157987
67;wait;100;2.70599e-05;1.6134e-05;0.00016342
67;boundary;100;0.00131996;0.00108881;0.00193883
67;calc iter;100;0.161653;0.160183;0.162502
67;calc total;1;16.1796;16.1796;16.1796
67;total;1;20.5946;20.5946;20.5946
91;initialize;1;3.54548;3.54548;3.54548
91;async;100;0.00437043;0.000742457;0.00564075
91;inner;100;0.155313;0.15439;0.157102
91;wait;100;3.11026e-05;1.7612e-05;0.000226157
91;boundary;100;0.00184568;0.00117744;0.00359248
91;calc iter;100;0.161561;0.159773;0.162788
91;calc total;1;16.1796;16.1796;16.1796
91;total;1;20.5969;20.5969;20.5969
68;initialize;1;3.54243;3.54243;3.54243
68;async;100;0.00544495;0.00074573;0.00766472
68;inner;100;0.152294;0.150738;0.158763
68;wait;100;4.81821e-05;1.8441e-05;0.000125747
68;boundary;100;0.00380491;0.00101665;0.00410083
68;calc iter;100;0.161594;0.158776;0.163871
68;calc total;1;16.1796;16.1796;16.1796
68;total;1;20.5954;20.5954;20.5954
92;initialize;1;3.54208;3.54208;3.54208
92;async;100;0.00404641;0.000750387;0.00619253
92;inner;100;0.155274;0.153699;0.157762
92;wait;100;3.2441e-05;1.5734e-05;0.000149959
92;boundary;100;0.00219318;0.00101784;0.00405745
92;calc iter;100;0.161547;0.159964;0.162839
92;calc total;1;16.1796;16.1796;16.1796
92;total;1;20.5936;20.5936;20.5936
69;initialize;1;3.54198;3.54198;3.54198
69;async;100;0.00526998;0.000751683;0.00690188
69;inner;100;0.153152;0.151927;0.157877
69;wait;100;4.63e-05;1.9625e-05;0.000202806
69;boundary;100;0.00316412;0.0010736;0.00373879
69;calc iter;100;0.161634;0.158916;0.163206
69;calc total;1;16.1796;16.1796;16.1796
69;total;1;20.595;20.595;20.595
93;initialize;1;3.55097;3.55097;3.55097
93;async;100;0.00438836;0.000722817;0.00697877
93;inner;100;0.155175;0.152959;0.157941
93;wait;100;3.05599e-05;1.4512e-05;0.000140557
93;boundary;100;0.00193577;0.00100415;0.00363179
93;calc iter;100;0.161531;0.159771;0.163711
93;calc total;1;16.1796;16.1796;16.1796
93;total;1;20.6024;20.6024;20.6024
70;initialize;1;3.53136;3.53136;3.53136
70;async;100;0.00602335;0.000762233;0.00782334
70;inner;100;0.15441;0.15329;0.158274
70;wait;100;2.46511e-05;1.5604e-05;0.000152973
70;boundary;100;0.00120069;0.000970935;0.00159971
70;calc iter;100;0.16166;0.160373;0.162539
70;calc total;1;16.1796;16.1796;16.1796
70;total;1;20.5844;20.5844;20.5844
94;initialize;1;3.53533;3.53533;3.53533
94;async;100;0.00474876;0.000729957;0.0070291
94;inner;100;0.155387;0.154021;0.157664
94;wait;100;2.28474e-05;1.3358e-05;0.000156005
94;boundary;100;0.00138791;0.000975393;0.00319527
94;calc iter;100;0.161547;0.159932;0.162609
94;calc total;1;16.1796;16.1796;16.1796
94;total;1;20.5868;20.5868;20.5868
71;initialize;1;3.53727;3.53727;3.53727
71;async;100;0.00492808;0.000742174;0.00631484
71;inner;100;0.153815;0.152535;0.158475
71;wait;100;4.20919e-05;2.0835e-05;0.000148502
71;boundary;100;0.00285154;0.0011353;0.00341623
71;calc iter;100;0.161638;0.159439;0.162783
71;calc total;1;16.1796;16.1796;16.1796
71;total;1;20.5903;20.5903;20.5903
95;initialize;1;3.54006;3.54006;3.54006
95;async;100;0.00464662;0.000755164;0.00728083
95;inner;100;0.155202;0.153151;0.158258
95;wait;100;2.50502e-05;1.4053e-05;0.000122486
95;boundary;100;0.00166335;0.000981448;0.0035979
95;calc iter;100;0.161539;0.160143;0.163355
95;calc total;1;16.1796;16.1796;16.1796
95;total;1;20.5915;20.5915;20.5915
1;initialize;1;2.89921;2.89921;2.89921
1;async;100;0.00100136;0.000215383;0.00333532
1;inner;100;0.15867;0.157804;0.160259
1;wait;100;2.93562e-05;1.5764e-05;0.000131319
1;boundary;100;0.00186503;0.00114363;0.00297451
1;calc iter;100;0.161567;0.160631;0.162769
1;calc total;1;16.1796;16.1796;16.1796
1;total;1;19.9499;19.9499;19.9499
2;initialize;1;2.88563;2.88563;2.88563
2;async;100;0.000628532;0.000240422;0.00154854
2;inner;100;0.158759;0.157583;0.160703
2;wait;100;3.17363e-05;2.0151e-05;9.8458e-05
2;boundary;100;0.00214972;0.00112358;0.0031732
2;calc iter;100;0.16157;0.160778;0.162615
2;calc total;1;16.1796;16.1796;16.1796
2;total;1;19.9363;19.9363;19.9363
3;initialize;1;2.88289;2.88289;2.88289
3;async;100;0.00105327;0.000220578;0.00264353
3;inner;100;0.158384;0.157337;0.160087
3;wait;100;3.09035e-05;1.7337e-05;0.000148505
3;boundary;100;0.00210074;0.00124128;0.00293288
3;calc iter;100;0.16157;0.160436;0.162604
3;calc total;1;16.1796;16.1796;16.1796
3;total;1;19.9336;19.9336;19.9336
4;initialize;1;2.90029;2.90029;2.90029
4;async;100;0.00150661;0.00021889;0.00321203
4;inner;100;0.158559;0.15771;0.160435
4;wait;100;2.39997e-05;1.4735e-05;0.000109389
4;boundary;100;0.0014902;0.000962089;0.00241369
4;calc iter;100;0.161582;0.160206;0.162986
4;calc total;1;16.1796;16.1796;16.1796
4;total;1;19.951;19.951;19.951
5;initialize;1;2.90099;2.90099;2.90099
5;async;100;0.0021474;0.000696221;0.00383991
5;inner;100;0.157701;0.156698;0.159382
5;wait;100;2.5021e-05;1.4424e-05;0.000207697
5;boundary;100;0.00169352;0.00110507;0.00265931
5;calc iter;100;0.161569;0.159986;0.163494
5;calc total;1;16.1796;16.1796;16.1796
5;total;1;19.9517;19.9517;19.9517
6;initialize;1;2.90151;2.90151;2.90151
6;async;100;0.000917495;0.000388711;0.00239205
6;inner;100;0.158478;0.157163;0.160503
6;wait;100;2.02479e-05;1.3605e-05;0.000110528
6;boundary;100;0.00216444;0.000967017;0.00299322
6;calc iter;100;0.161581;0.160198;0.162999
6;calc total;1;16.1796;16.1796;16.1796
6;total;1;19.9522;19.9522;19.9522
7;initialize;1;2.89518;2.89518;2.89518
7;async;100;0.00121937;0.000466913;0.00260723
7;inner;100;0.158421;0.15706;0.160507
7;wait;100;2.21321e-05;1.5012e-05;0.000122122
7;boundary;100;0.00190775;0.00109102;0.00289783
7;calc iter;100;0.161572;0.160052;0.164422
7;calc total;1;16.1796;16.1796;16.1796
7;total;1;19.9459;19.9459;19.9459
8;initialize;1;2.89505;2.89505;2.89505
8;async;100;0.00131535;0.000233666;0.00365009
8;inner;100;0.158314;0.157519;0.159502
8;wait;100;2.96164e-05;1.8719e-05;0.00016019
8;boundary;100;0.00191397;0.00124107;0.00271476
8;calc iter;100;0.161574;0.160651;0.163141
8;calc total;1;16.1796;16.1796;16.1796
8;total;1;19.9458;19.9458;19.9458
9;initialize;1;2.8987;2.8987;2.8987
9;async;100;0.00106231;0.000247637;0.00296761
9;inner;100;0.158019;0.156498;0.16009
9;wait;100;3.68466e-05;2.0336e-05;0.000144116
9;boundary;100;0.00245185;0.0012186;0.00356405
9;calc iter;100;0.161571;0.160184;0.163368
9;calc total;1;16.1796;16.1796;16.1796
9;total;1;19.9494;19.9494;19.9494
10;initialize;1;2.89456;2.89456;2.89456
10;async;100;0.00102182;0.000372161;0.00211701
10;inner;100;0.157924;0.156476;0.159776
10;wait;100;3.59875e-05;1.8488e-05;0.000170816
10;boundary;100;0.00259121;0.001221;0.00356903
10;calc iter;100;0.161574;0.160765;0.162558
10;calc total;1;16.1796;16.1796;16.1796
10;total;1;19.9453;19.9453;19.9453
11;initialize;1;2.88799;2.88799;2.88799
11;async;100;0.00093769;0.000229225;0.00209055
11;inner;100;0.158472;0.157367;0.160318
11;wait;100;3.34362e-05;1.6775e-05;0.000112003
11;boundary;100;0.00213681;0.000988328;0.00341693
11;calc iter;100;0.161581;0.160765;0.162444
11;calc total;1;16.1796;16.1796;16.1796
11;total;1;19.9387;19.9387;19.9387
12;initialize;1;2.89604;2.89604;2.89604
12;async;100;0.00458502;0.000732541;0.00641485
12;inner;100;0.155544;0.15433;0.159425
12;wait;100;2.52513e-05;1.3478e-05;0.000155515
12;boundary;100;0.00144615;0.000969942;0.00254476
12;calc iter;100;0.161602;0.160239;0.162693
12;calc total;1;16.1796;16.1796;16.1796
12;total;1;19.9468;19.9468;19.9468
13;initialize;1;2.88899;2.88899;2.88899
13;async;100;0.00445433;0.000317251;0.00632458
13;inner;100;0.154714;0.152648;0.159777
13;wait;100;3.50139e-05;1.4174e-05;0.000118082
13;boundary;100;0.00236869;0.000969774;0.00376665
13;calc iter;100;0.161573;0.159353;0.163331
13;calc total;1;16.1796;16.1796;16.1796
13;total;1;19.9397;19.9397;19.9397
14;initialize;1;2.88408;2.88408;2.88408
14;async;100;0.00519186;0.000734481;0.00684624
14;inner;100;0.155072;0.153759;0.159417
14;wait;100;2.22064e-05;1.2337e-05;0.000147915
14;boundary;100;0.00130857;0.000959664;0.00196014
14;calc iter;100;0.161596;0.159689;0.162701
14;calc total;1;16.1796;16.1796;16.1796
14;total;1;19.9348;19.9348;19.9348
15;initialize;1;2.8822;2.8822;2.8822
15;async;100;0.00484371;0.000661147;0.00658274
15;inner;100;0.15457;0.15243;0.159559
15;wait;100;2.92682e-05;1.3135e-05;0.00014066
15;boundary;100;0.00213758;0.000971819;0.00359897
15;calc iter;100;0.161582;0.159196;0.163105
15;calc total;1;16.1796;16.1796;16.1796
15;total;1;19.9329;19.9329;19.9329
16;initialize;1;2.89314;2.89314;2.89314
16;async;100;0.00454386;0.000334825;0.00679369
16;inner;100;0.154535;0.152614;0.159669
16;wait;100;3.2536e-05;1.8493e-05;0.000123022
16;boundary;100;0.00247283;0.0011199;0.00347089
16;calc iter;100;0.161585;0.15865;0.163013
16;calc total;1;16.1796;16.1796;16.1796
16;total;1;19.9438;19.9438;19.9438
17;initialize;1;2.8825;2.8825;2.8825
17;async;100;0.00427717;0.000664662;0.00618645
17;inner;100;0.154538;0.152399;0.159473
17;wait;100;3.69015e-05;1.9999e-05;0.000137885
17;boundary;100;0.00271953;0.00122952;0.00372423
17;calc iter;100;0.161573;0.159276;0.163138
17;calc total;1;16.1796;16.1796;16.1796
17;total;1;19.9332;19.9332;19.9332
18;initialize;1;2.88149;2.88149;2.88149
18;async;100;0.00437099;0.000502477;0.00701919
18;inner;100;0.154373;0.152098;0.159547
18;wait;100;3.81399e-05;2.0856e-05;0.000210303
18;boundary;100;0.00280014;0.00128195;0.00382901
18;calc iter;100;0.161584;0.158758;0.163563
18;calc total;1;16.1796;16.1796;16.1796
18;total;1;19.9322;19.9322;19.9322
19;initialize;1;2.88676;2.88676;2.88676
19;async;100;0.00481521;0.000742819;0.00679068
19;inner;100;0.154767;0.153532;0.159399
19;wait;100;3.07874e-05;1.7703e-05;0.000150181
19;boundary;100;0.0019798;0.00102629;0.00340096
19;calc iter;100;0.161594;0.159817;0.162671
19;calc total;1;16.1796;16.1796;16.1796
19;total;1;19.9374;19.9374;19.9374
20;initialize;1;2.89743;2.89743;2.89743
20;async;100;0.00339373;0.000198965;0.00585567
20;inner;100;0.156848;0.155181;0.161404
20;wait;100;2.04174e-05;1.1717e-05;0.000104106
20;boundary;100;0.00137923;0.000943539;0.00286574
20;calc iter;100;0.161643;0.159371;0.164685
20;calc total;1;16.1796;16.1796;16.1796
20;total;1;19.9481;19.9481;19.9481
21;initialize;1;2.88989;2.88989;2.88989
21;async;100;0.00640109;0.000716769;0.00881108
21;inner;100;0.153605;0.151998;0.157935
21;wait;100;2.75977e-05;1.3003e-05;0.000288585
21;boundary;100;0.00158286;0.000994097;0.00396082
21;calc iter;100;0.161618;0.159564;0.1641
21;calc total;1;16.1796;16.1796;16.1796
21;total;1;19.9406;19.9406;19.9406
22;initialize;1;2.88731;2.88731;2.88731
22;async;100;0.00455211;0.000212321;0.0068188
22;inner;100;0.155657;0.153809;0.160839
22;wait;100;2.19855e-05;1.2932e-05;0.000115712
22;boundary;100;0.00140894;0.000951043;0.00300018
22;calc iter;100;0.161641;0.159076;0.162894
22;calc total;1;16.1796;16.1796;16.1796
22;total;1;19.938;19.938;19.938
23;initialize;1;2.90241;2.90241;2.90241
23;async;100;0.0064033;0.000735174;0.00881536
23;inner;100;0.153674;0.151809;0.158909
23;wait;100;2.3345e-05;1.1742e-05;0.000242087
23;boundary;100;0.00152048;0.000976555;0.0037968
23;calc iter;100;0.161622;0.15891;0.16355
23;calc total;1;16.1796;16.1796;16.1796
23;total;1;19.9531;19.9531;19.9531
DASH
InitEnergy=25.00000
EndEnergy=25.00000
DiffEnergy=-0.00000
Matrixspec: 55000 x 55000
Iterations: 100
# unit_id;function_name;num_calls;avg_runtime;min_runtime;max_runtime
0;initialize;1;2.87484;2.87484;2.87484
0;async;100;0.00192;0.00049;0.00369
0;inner;100;0.15809;0.15726;0.15970
0;wait;100;0.00002;0.00001;0.00015
0;boundary;100;0.00152;0.00097;0.00217
0;calc iter;100;0.16155;0.16021;0.16326
0;calc total;1;16.17183;16.17183;16.17183
0;total;1;19.91714;19.91714;19.91714
24;initialize;1;3.5227;3.5227;3.5227
24;async;100;0.00815506;0.000726889;0.011023
48;initialize;1;3.52831;3.52831;3.52831
48;async;100;0.00299865;0.000595788;0.00455819
48;inner;100;0.156822;0.156185;0.158646
48;wait;100;2.69189e-05;1.7555e-05;0.000179884
48;boundary;100;0.00179331;0.00145989;0.00292579
48;calc iter;100;0.161643;0.159637;0.162994
48;calc total;1;16.1718;16.1718;16.1718
48;total;1;20.5672;20.5672;20.5672
49;initialize;1;3.53561;3.53561;3.53561
49;async;100;0.00134243;0.000214707;0.00304748
49;inner;100;0.157825;0.157167;0.159874
49;wait;100;3.29236e-05;2.1834e-05;0.000105118
49;boundary;100;0.00243472;0.00109355;0.00316802
49;calc iter;100;0.161636;0.160674;0.162884
49;calc total;1;16.1718;16.1718;16.1718
49;total;1;20.5745;20.5745;20.5745
50;initialize;1;3.52553;3.52553;3.52553
50;async;100;0.00168266;0.000356703;0.003457
50;inner;100;0.157296;0.156278;0.159466
50;wait;100;3.71117e-05;2.0597e-05;0.000128498
50;boundary;100;0.00261913;0.00128471;0.00311982
50;calc iter;100;0.161636;0.160648;0.162974
50;calc total;1;16.1718;16.1718;16.1718
50;total;1;20.5643;20.5643;20.5643
51;initialize;1;3.5388;3.5388;3.5388
51;async;100;0.00247022;0.000757594;0.00443185
51;inner;100;0.157395;0.156634;0.159103
51;wait;100;2.52729e-05;1.7083e-05;0.000174608
51;boundary;100;0.00175524;0.00115339;0.00210028
51;calc iter;100;0.161647;0.160514;0.163262
51;calc total;1;16.1718;16.1718;16.1718
51;total;1;20.5776;20.5776;20.5776
52;initialize;1;3.52731;3.52731;3.52731
52;async;100;0.00214838;0.000238805;0.00407341
52;inner;100;0.157033;0.156293;0.15909
52;wait;100;2.34785e-05;1.5042e-05;0.000175215
52;boundary;100;0.0024444;0.00105601;0.00287078
52;calc iter;100;0.161651;0.159498;0.163941
52;calc total;1;16.1718;16.1718;16.1718
52;total;1;20.5661;20.5661;20.5661
53;initialize;1;3.52461;3.52461;3.52461
53;async;100;0.00215705;0.000486004;0.00360981
53;inner;100;0.156897;0.156109;0.159286
53;wait;100;2.78456e-05;1.4428e-05;0.000150303
53;boundary;100;0.00258054;0.000964302;0.00297347
53;calc iter;100;0.161664;0.160287;0.164168
53;calc total;1;16.1718;16.1718;16.1718
53;total;1;20.5635;20.5635;20.5635
54;initialize;1;3.5274;3.5274;3.5274
54;async;100;0.00191963;0.000626542;0.00275811
54;inner;100;0.156913;0.156034;0.159659
54;wait;100;3.06683e-05;1.5593e-05;0.000117281
54;boundary;100;0.00280259;0.000953509;0.00322283
54;calc iter;100;0.161669;0.15851;0.163681
54;calc total;1;16.1718;16.1718;16.1718
54;total;1;20.5662;20.5662;20.5662
55;initialize;1;3.52388;3.52388;3.52388
55;async;100;0.00259233;0.000679298;0.00379744
55;inner;100;0.156491;0.155685;0.15933
55;wait;100;2.53913e-05;1.4684e-05;0.000127191
55;boundary;100;0.00255124;0.000982151;0.002986
55;calc iter;100;0.161661;0.159864;0.162921
55;calc total;1;16.1718;16.1718;16.1718
55;total;1;20.5627;20.5627;20.5627
56;initialize;1;3.52644;3.52644;3.52644
56;async;100;0.00104395;0.000216548;0.00237858
56;inner;100;0.158256;0.157624;0.160488
56;wait;100;3.11371e-05;1.958e-05;9.2572e-05
56;boundary;100;0.00230622;0.00103221;0.00280412
56;calc iter;100;0.161639;0.160854;0.16251
56;calc total;1;16.1718;16.1718;16.1718
56;total;1;20.5652;20.5652;20.5652
57;initialize;1;3.53397;3.53397;3.53397
57;async;100;0.0012875;0.000368311;0.00224673
57;inner;100;0.157145;0.156433;0.159684
57;wait;100;4.059e-05;2.8726e-05;0.000105867
57;boundary;100;0.00315462;0.0012261;0.00359235
57;calc iter;100;0.161629;0.160476;0.162611
57;calc total;1;16.1718;16.1718;16.1718
57;total;1;20.5727;20.5727;20.5727
58;initialize;1;3.53716;3.53716;3.53716
58;async;100;0.00142258;0.000635794;0.00292518
58;inner;100;0.157136;0.155843;0.159426
58;wait;100;3.75401e-05;1.8961e-05;0.00013314
58;boundary;100;0.00303176;0.001225;0.00375012
58;calc iter;100;0.16163;0.160861;0.16285
58;calc total;1;16.1718;16.1718;16.1718
58;total;1;20.576;20.576;20.576
59;initialize;1;3.53604;3.53604;3.53604
59;async;100;0.000880344;0.000246291;0.00255073
59;inner;100;0.158575;0.157626;0.160344
59;wait;100;2.98841e-05;1.6817e-05;0.000101354
59;boundary;100;0.00215416;0.00108017;0.00293353
59;calc iter;100;0.16164;0.160817;0.162778
59;calc total;1;16.1718;16.1718;16.1718
59;total;1;20.5748;20.5748;20.5748
60;initialize;1;3.52264;3.52264;3.52264
60;async;100;0.00441105;0.000793686;0.00630059
60;inner;100;0.155343;0.154541;0.158254
60;wait;100;3.39475e-05;2.2045e-05;0.000157507
60;boundary;100;0.00183168;0.00110562;0.00267724
60;calc iter;100;0.161621;0.160378;0.162801
60;calc total;1;16.1718;16.1718;16.1718
60;total;1;20.5614;20.5614;20.5614
61;initialize;1;3.53292;3.53292;3.53292
61;async;100;0.00467458;0.000748261;0.00626785
61;inner;100;0.155858;0.154634;0.158828
61;wait;100;2.073e-05;1.5428e-05;0.000110101
61;boundary;100;0.00107491;0.000976373;0.00225638
61;calc iter;100;0.161629;0.159852;0.162534
61;calc total;1;16.1718;16.1718;16.1718
61;total;1;20.5717;20.5717;20.5717
62;initialize;1;3.53472;3.53472;3.53472
62;async;100;0.00557417;0.000786962;0.00751759
62;inner;100;0.155013;0.15382;0.158624
62;wait;100;1.87513e-05;1.4438e-05;0.00012732
62;boundary;100;0.00103319;0.00095907;0.00202539
62;calc iter;100;0.16164;0.159993;0.162596
62;calc total;1;16.1718;16.1718;16.1718
62;total;1;20.5735;20.5735;20.5735
63;initialize;1;3.52966;3.52966;3.52966
63;async;100;0.00470553;0.00077673;0.00623888
63;inner;100;0.155442;0.154501;0.158263
63;wait;100;2.58412e-05;1.7118e-05;0.000147418
63;boundary;100;0.00144852;0.00105711;0.00238988
63;calc iter;100;0.161623;0.16038;0.162664
63;calc total;1;16.1718;16.1718;16.1718
63;total;1;20.5684;20.5684;20.5684
64;initialize;1;3.5228;3.5228;3.5228
64;async;100;0.00371159;0.000785843;0.00568438
64;inner;100;0.155397;0.154246;0.158339
64;wait;100;3.68868e-05;2.3041e-05;0.000142321
64;boundary;100;0.00246441;0.00109383;0.00305537
64;calc iter;100;0.161611;0.159982;0.163211
64;calc total;1;16.1718;16.1718;16.1718
64;total;1;20.5616;20.5616;20.5616
65;initialize;1;3.5376;3.5376;3.5376
65;async;100;0.00435303;0.00078391;0.00612699
65;inner;100;0.153686;0.152436;0.158171
65;wait;100;5.30586e-05;3.6818e-05;0.000172877
65;boundary;100;0.00349178;0.0012135;0.00375883
65;calc iter;100;0.161586;0.159761;0.163936
65;calc total;1;16.1718;16.1718;16.1718
65;total;1;20.5764;20.5764;20.5764
66;initialize;1;3.52093;3.52093;3.52093
66;async;100;0.00527079;0.000773994;0.00686839
66;inner;100;0.152475;0.151312;0.157067
66;wait;100;5.45148e-05;3.4982e-05;0.0003262
66;boundary;100;0.00377898;0.0019181;0.00401781
66;calc iter;100;0.161581;0.160025;0.163326
66;calc total;1;16.1718;16.1718;16.1718
66;total;1;20.5597;20.5597;20.5597
67;initialize;1;3.53252;3.53252;3.53252
67;async;100;0.00386677;0.000744203;0.00524886
67;inner;100;0.154591;0.153252;0.157663
67;wait;100;4.29685e-05;2.3639e-05;0.000186876
67;boundary;100;0.00309972;0.0012683;0.00348348
67;calc iter;100;0.161602;0.160179;0.163034
67;calc total;1;16.1718;16.1718;16.1718
67;total;1;20.5713;20.5713;20.5713
68;initialize;1;3.52151;3.52151;3.52151
68;async;100;0.00415726;0.000748132;0.00535525
68;inner;100;0.155678;0.154466;0.158807
68;wait;100;3.20756e-05;1.9262e-05;0.000125895
68;boundary;100;0.00175076;0.0010568;0.00333865
68;calc iter;100;0.16162;0.159818;0.163339
68;calc total;1;16.1718;16.1718;16.1718
68;total;1;20.5603;20.5603;20.5603
69;initialize;1;3.53071;3.53071;3.53071
69;async;100;0.00559823;0.000753627;0.00684709
69;inner;100;0.154908;0.154221;0.157485
69;wait;100;2.2028e-05;1.5441e-05;0.000199288
69;boundary;100;0.00109785;0.000971984;0.00170121
69;calc iter;100;0.161627;0.160142;0.163262
69;calc total;1;16.1718;16.1718;16.1718
69;total;1;20.5695;20.5695;20.5695
24;inner;100;0.151038;0.147992;0.157931
24;wait;100;3.13398e-05;1.6052e-05;9.8015e-05
24;boundary;100;0.00228915;0.00108434;0.00404736
24;calc iter;100;0.161515;0.159852;0.163391
24;calc total;1;16.1718;16.1718;16.1718
24;total;1;20.5649;20.5649;20.5649
72;initialize;1;3.54407;3.54407;3.54407
72;async;100;0.00216958;0.00033825;0.00395314
72;inner;100;0.157471;0.156665;0.159648
72;wait;100;2.35296e-05;1.5625e-05;8.845e-05
72;boundary;100;0.00197257;0.00111822;0.00247263
72;calc iter;100;0.161638;0.159686;0.163494
72;calc total;1;16.1718;16.1718;16.1718
72;total;1;20.5795;20.5795;20.5795
70;initialize;1;3.52301;3.52301;3.52301
70;async;100;0.00541237;0.000769676;0.0063277
70;inner;100;0.1552;0.154361;0.158588
70;wait;100;1.7958e-05;1.3275e-05;0.000136567
70;boundary;100;0.00100704;0.000957889;0.00109539
70;calc iter;100;0.161639;0.160543;0.162612
70;calc total;1;16.1718;16.1718;16.1718
70;total;1;20.5618;20.5618;20.5618
25;initialize;1;3.51875;3.51875;3.51875
25;async;100;0.00901658;0.000745257;0.0138746
25;inner;100;0.148908;0.14478;0.157987
25;wait;100;4.54588e-05;2.7528e-05;0.000196668
25;boundary;100;0.00345455;0.00108018;0.0040311
25;calc iter;100;0.161427;0.159427;0.163989
25;calc total;1;16.1718;16.1718;16.1718
25;total;1;20.5609;20.5609;20.5609
73;initialize;1;3.54287;3.54287;3.54287
73;async;100;0.00194786;0.00045258;0.00370487
73;inner;100;0.157445;0.156699;0.159221
73;wait;100;3.06739e-05;1.9475e-05;0.000159664
73;boundary;100;0.002199;0.00136513;0.00255954
73;calc iter;100;0.161624;0.160199;0.163153
73;calc total;1;16.1718;16.1718;16.1718
73;total;1;20.5783;20.5783;20.5783
71;initialize;1;3.52514;3.52514;3.52514
71;async;100;0.00454114;0.00075842;0.00614292
71;inner;100;0.155828;0.15498;0.158496
71;wait;100;2.55885e-05;1.7678e-05;0.000147973
71;boundary;100;0.00123043;0.000987106;0.00164902
71;calc iter;100;0.161627;0.160009;0.163239
71;calc total;1;16.1718;16.1718;16.1718
71;total;1;20.5639;20.5639;20.5639
26;initialize;1;3.52841;3.52841;3.52841
26;async;100;0.00815609;0.000761671;0.0129497
26;inner;100;0.149854;0.144994;0.158149
26;wait;100;4.35073e-05;2.3748e-05;0.000100655
26;boundary;100;0.00336043;0.00108521;0.00410622
26;calc iter;100;0.161416;0.159415;0.163113
26;calc total;1;16.1718;16.1718;16.1718
26;total;1;20.5706;20.5706;20.5706
74;initialize;1;3.53628;3.53628;3.53628
74;async;100;0.00188736;0.000314516;0.00316188
74;inner;100;0.157017;0.156196;0.15938
74;wait;100;3.56387e-05;2.5744e-05;0.000156131
74;boundary;100;0.00267794;0.00125359;0.00331798
74;calc iter;100;0.161619;0.160097;0.163206
74;calc total;1;16.1718;16.1718;16.1718
74;total;1;20.5716;20.5716;20.5716
27;initialize;1;3.53371;3.53371;3.53371
27;async;100;0.00799675;0.000710521;0.0118199
27;inner;100;0.150078;0.147311;0.157847
27;wait;100;4.62403e-05;3.1347e-05;0.000123557
27;boundary;100;0.00336266;0.00111718;0.0038436
27;calc iter;100;0.161485;0.159512;0.163657
27;calc total;1;16.1718;16.1718;16.1718
27;total;1;20.5759;20.5759;20.5759
75;initialize;1;3.53556;3.53556;3.53556
75;async;100;0.0023799;0.00030981;0.0044904
75;inner;100;0.157243;0.156556;0.159039
75;wait;100;2.70214e-05;1.8602e-05;0.000164564
75;boundary;100;0.00197876;0.00141531;0.00242213
75;calc iter;100;0.16163;0.160062;0.163124
75;calc total;1;16.1718;16.1718;16.1718
75;total;1;20.5709;20.5709;20.5709
28;initialize;1;3.53706;3.53706;3.53706
28;async;100;0.00892189;0.00070566;0.0109099
28;inner;100;0.15094;0.148663;0.157217
28;wait;100;2.84607e-05;1.6178e-05;0.00023238
28;boundary;100;0.00168183;0.00119037;0.00224024
28;calc iter;100;0.161573;0.159529;0.16265
28;calc total;1;16.1718;16.1718;16.1718
28;total;1;20.5792;20.5792;20.5792
76;initialize;1;3.52443;3.52443;3.52443
76;async;100;0.00261556;0.000707121;0.00505218
76;inner;100;0.156702;0.155946;0.15891
76;wait;100;2.4454e-05;1.4782e-05;0.000223689
76;boundary;100;0.00229884;0.00103056;0.0027623
76;calc iter;100;0.161642;0.160008;0.164095
76;calc total;1;16.1718;16.1718;16.1718
76;total;1;20.5598;20.5598;20.5598
29;initialize;1;3.53609;3.53609;3.53609
29;async;100;0.00961848;0.000707663;0.011786
29;inner;100;0.150562;0.148198;0.157707
29;wait;100;2.5316e-05;1.5515e-05;0.000139038
29;boundary;100;0.00138703;0.00104322;0.00196281
29;calc iter;100;0.161594;0.159719;0.162488
29;calc total;1;16.1718;16.1718;16.1718
29;total;1;20.5783;20.5783;20.5783
77;initialize;1;3.52444;3.52444;3.52444
77;async;100;0.00155296;0.000668455;0.00335296
77;inner;100;0.157422;0.15671;0.159951
77;wait;100;2.90712e-05;1.7641e-05;0.000115278
77;boundary;100;0.00265195;0.000953642;0.00287864
77;calc iter;100;0.161658;0.159409;0.164798
77;calc total;1;16.1718;16.1718;16.1718
77;total;1;20.5598;20.5598;20.5598
30;initialize;1;3.53161;3.53161;3.53161
30;async;100;0.0112929;0.000681431;0.0134997
30;inner;100;0.148955;0.146813;0.157241
30;wait;100;2.20572e-05;1.3782e-05;0.000233935
30;boundary;100;0.00134564;0.000925425;0.00237554
30;calc iter;100;0.161617;0.159356;0.164037
30;calc total;1;16.1718;16.1718;16.1718
30;total;1;20.5738;20.5738;20.5738
78;initialize;1;3.54415;3.54415;3.54415
78;async;100;0.00081894;0.000688744;0.00112264
78;inner;100;0.157969;0.157098;0.16041
78;wait;100;2.89909e-05;1.6471e-05;0.000116608
78;boundary;100;0.00284147;0.000950875;0.00311755
78;calc iter;100;0.16166;0.158844;0.164287
78;calc total;1;16.1718;16.1718;16.1718
78;total;1;20.5795;20.5795;20.5795
31;initialize;1;3.51902;3.51902;3.51902
31;async;100;0.0101013;0.000929018;0.0123359
31;inner;100;0.15023;0.14828;0.157248
31;wait;100;2.09647e-05;1.3729e-05;0.000162481
31;boundary;100;0.00125144;0.000968596;0.00162431
31;calc iter;100;0.161605;0.15965;0.163112
31;calc total;1;16.1718;16.1718;16.1718
31;total;1;20.5613;20.5613;20.5613
79;initialize;1;3.52368;3.52368;3.52368
79;async;100;0.00248605;0.000711627;0.00362792
79;inner;100;0.156668;0.155978;0.159151
79;wait;100;2.56557e-05;1.4355e-05;0.000155079
79;boundary;100;0.00246578;0.00100909;0.0029797
79;calc iter;100;0.161647;0.159321;0.164654
79;calc total;1;16.1718;16.1718;16.1718
79;total;1;20.5591;20.5591;20.5591
32;initialize;1;3.52738;3.52738;3.52738
32;async;100;0.00975452;0.000679039;0.0121418
32;inner;100;0.15056;0.148185;0.157225
32;wait;100;2.19886e-05;1.4046e-05;0.000253533
32;boundary;100;0.001264;0.000988898;0.00165519
32;calc iter;100;0.161602;0.159549;0.163048
32;calc total;1;16.1718;16.1718;16.1718
32;total;1;20.5696;20.5696;20.5696
80;initialize;1;3.52716;3.52716;3.52716
80;async;100;0.00191243;0.000332963;0.00347983
80;inner;100;0.157362;0.15675;0.159684
80;wait;100;3.12e-05;2.2428e-05;0.000104185
80;boundary;100;0.00231473;0.00120774;0.00269476
80;calc iter;100;0.161621;0.15997;0.162792
80;calc total;1;16.1718;16.1718;16.1718
80;total;1;20.5626;20.5626;20.5626
33;initialize;1;3.52368;3.52368;3.52368
33;async;100;0.00805496;0.000675244;0.0112676
33;inner;100;0.151058;0.14864;0.15756
33;wait;100;3.36989e-05;2.3442e-05;0.000133737
33;boundary;100;0.00239692;0.0011878;0.00314626
33;calc iter;100;0.161545;0.15952;0.16348
33;calc total;1;16.1718;16.1718;16.1718
33;total;1;20.5659;20.5659;20.5659
81;initialize;1;3.52912;3.52912;3.52912
81;async;100;0.00152224;0.000329617;0.00306341
81;inner;100;0.156949;0.155816;0.15969
81;wait;100;4.05553e-05;2.5548e-05;0.000105474
81;boundary;100;0.00309948;0.00119928;0.00366768
81;calc iter;100;0.161613;0.159808;0.163665
81;calc total;1;16.1718;16.1718;16.1718
81;total;1;20.5645;20.5645;20.5645
34;initialize;1;3.52924;3.52924;3.52924
34;async;100;0.0082612;0.000688867;0.0112737
34;inner;100;0.150274;0.148063;0.157492
34;wait;100;3.92994e-05;2.3884e-05;0.000141006
34;boundary;100;0.00295183;0.00127746;0.00402648
34;calc iter;100;0.161528;0.158889;0.163533
34;calc total;1;16.1718;16.1718;16.1718
34;total;1;20.5715;20.5715;20.5715
82;initialize;1;3.52978;3.52978;3.52978
82;async;100;0.00166793;0.000292657;0.00287832
82;inner;100;0.156445;0.15547;0.159535
82;wait;100;4.45025e-05;2.9802e-05;0.000142186
82;boundary;100;0.00343912;0.00122623;0.00386215
82;calc iter;100;0.161599;0.160022;0.163169
82;calc total;1;16.1718;16.1718;16.1718
82;total;1;20.5651;20.5651;20.5651
35;initialize;1;3.52189;3.52189;3.52189
35;async;100;0.00856282;0.000695136;0.0107501
35;inner;100;0.151365;0.149277;0.158055
35;wait;100;2.3145e-05;1.5492e-05;0.000104334
35;boundary;100;0.00162564;0.00109108;0.00213793
35;calc iter;100;0.161578;0.159948;0.162937
35;calc total;1;16.1718;16.1718;16.1718
35;total;1;20.5641;20.5641;20.5641
83;initialize;1;3.53513;3.53513;3.53513
83;async;100;0.00170966;0.000323926;0.00295942
83;inner;100;0.157107;0.156133;0.159537
83;wait;100;3.68733e-05;2.7314e-05;0.000145539
83;boundary;100;0.00276101;0.00122649;0.00327153
83;calc iter;100;0.161616;0.160072;0.163172
83;calc total;1;16.1718;16.1718;16.1718
83;total;1;20.5705;20.5705;20.5705
36;initialize;1;3.53417;3.53417;3.53417
36;async;100;0.00365476;0.000775216;0.00467856
36;inner;100;0.155263;0.154491;0.15988
36;wait;100;3.26765e-05;2.4021e-05;0.000160205
36;boundary;100;0.00272056;0.00173134;0.00298326
36;calc iter;100;0.161673;0.160658;0.162662
36;calc total;1;16.1718;16.1718;16.1718
36;total;1;20.5764;20.5764;20.5764
84;initialize;1;3.52581;3.52581;3.52581
84;async;100;0.00519312;0.000773217;0.00693095
84;inner;100;0.155252;0.153771;0.158094
84;wait;100;2.36462e-05;1.5313e-05;0.000137002
84;boundary;100;0.00112097;0.000988736;0.00314099
84;calc iter;100;0.161591;0.160037;0.164356
84;calc total;1;16.1718;16.1718;16.1718
84;total;1;20.5612;20.5612;20.5612
37;initialize;1;3.53575;3.53575;3.53575
37;async;100;0.00449849;0.000742186;0.00540968
37;inner;100;0.154989;0.154282;0.159792
37;wait;100;3.07648e-05;1.7901e-05;0.000158808
37;boundary;100;0.00217296;0.00100598;0.00242231
37;calc iter;100;0.161694;0.159645;0.163357
37;calc total;1;16.1718;16.1718;16.1718
37;total;1;20.5779;20.5779;20.5779
85;initialize;1;3.53875;3.53875;3.53875
85;async;100;0.00634937;0.00074538;0.00814732
85;inner;100;0.154215;0.15253;0.157724
85;wait;100;1.9568e-05;1.3003e-05;0.000152683
85;boundary;100;0.00101446;0.00096827;0.00157075
85;calc iter;100;0.1616;0.159916;0.16267
85;calc total;1;16.1718;16.1718;16.1718
85;total;1;20.5741;20.5741;20.5741
38;initialize;1;3.52115;3.52115;3.52115
38;async;100;0.000794737;0.000717281;0.000881693
38;inner;100;0.157904;0.156808;0.162463
38;wait;100;3.55545e-05;1.9518e-05;0.000181934
38;boundary;100;0.00298241;0.000965854;0.00309229
38;calc iter;100;0.161718;0.158574;0.164869
38;calc total;1;16.1718;16.1718;16.1718
38;total;1;20.5633;20.5633;20.5633
86;initialize;1;3.5398;3.5398;3.5398
86;async;100;0.00664036;0.000714629;0.00877182
86;inner;100;0.153927;0.15191;0.158197
86;wait;100;1.74106e-05;1.3765e-05;0.000131914
86;boundary;100;0.00101745;0.000961843;0.00114138
86;calc iter;100;0.161604;0.160187;0.162308
86;calc total;1;16.1718;16.1718;16.1718
86;total;1;20.5752;20.5752;20.5752
39;initialize;1;3.52477;3.52477;3.52477
39;async;100;0.00357302;0.000736484;0.0049204
39;inner;100;0.155852;0.154866;0.160747
39;wait;100;2.50192e-05;1.8892e-05;0.000132762
39;boundary;100;0.00224432;0.000998327;0.00251845
39;calc iter;100;0.161696;0.159102;0.163821
39;calc total;1;16.1718;16.1718;16.1718
39;total;1;20.567;20.567;20.567
87;initialize;1;3.53433;3.53433;3.53433
87;async;100;0.00558776;0.000719969;0.00777148
87;inner;100;0.154943;0.153101;0.158017
87;wait;100;2.06561e-05;1.4925e-05;0.000140013
87;boundary;100;0.00104425;0.000989601;0.00160629
87;calc iter;100;0.161597;0.160065;0.162541
87;calc total;1;16.1718;16.1718;16.1718
87;total;1;20.5697;20.5697;20.5697
40;initialize;1;3.5195;3.5195;3.5195
40;async;100;0.00355555;0.000720513;0.00488689
40;inner;100;0.154965;0.154086;0.160176
40;wait;100;3.53144e-05;2.7103e-05;0.000133267
40;boundary;100;0.00309842;0.00168376;0.00351041
40;calc iter;100;0.161656;0.159899;0.163228
40;calc total;1;16.1718;16.1718;16.1718
40;total;1;20.5617;20.5617;20.5617
88;initialize;1;3.54142;3.54142;3.54142
88;async;100;0.00301551;0.000364548;0.00479019
88;inner;100;0.157466;0.156163;0.159961
88;wait;100;2.33258e-05;1.5232e-05;9.7527e-05
88;boundary;100;0.00107644;0.000966151;0.00134005
88;calc iter;100;0.161582;0.160385;0.163034
88;calc total;1;16.1718;16.1718;16.1718
88;total;1;20.5768;20.5768;20.5768
41;initialize;1;3.5326;3.5326;3.5326
41;async;100;0.00234865;0.000220378;0.00403577
41;inner;100;0.155798;0.154918;0.161126
41;wait;100;4.14409e-05;2.478e-05;0.000112722
41;boundary;100;0.00344118;0.00122096;0.0037228
41;calc iter;100;0.161631;0.160292;0.163229
41;calc total;1;16.1718;16.1718;16.1718
41;total;1;20.5748;20.5748;20.5748
89;initialize;1;3.52344;3.52344;3.52344
89;async;100;0.00486378;0.00071497;0.00796146
89;inner;100;0.153927;0.152374;0.156138
89;wait;100;4.19664e-05;2.5917e-05;0.000315769
89;boundary;100;0.00271361;0.0019163;0.00337346
89;calc iter;100;0.161547;0.159575;0.16372
89;calc total;1;16.1718;16.1718;16.1718
89;total;1;20.5588;20.5588;20.5588
42;initialize;1;3.51995;3.51995;3.51995
42;async;100;0.00399454;0.000576497;0.00545258
42;inner;100;0.15377;0.152948;0.160424
42;wait;100;4.19757e-05;3.0518e-05;0.000131582
42;boundary;100;0.00381301;0.00153756;0.00401974
42;calc iter;100;0.161622;0.159445;0.163144
42;calc total;1;16.1718;16.1718;16.1718
42;total;1;20.5622;20.5622;20.5622
90;initialize;1;3.54041;3.54041;3.54041
90;async;100;0.00366231;0.000746544;0.00546301
90;inner;100;0.155858;0.154528;0.158451
90;wait;100;3.121e-05;2.2443e-05;0.000131759
90;boundary;100;0.00199451;0.00110797;0.0025211
90;calc iter;100;0.161548;0.160439;0.162587
90;calc total;1;16.1718;16.1718;16.1718
90;total;1;20.5758;20.5758;20.5758
43;initialize;1;3.53007;3.53007;3.53007
43;async;100;0.00412262;0.000719337;0.00533005
43;inner;100;0.154357;0.153658;0.159609
43;wait;100;3.87204e-05;2.6681e-05;0.000227483
43;boundary;100;0.00312899;0.00203098;0.00337996
43;calc iter;100;0.161649;0.159461;0.162772
43;calc total;1;16.1718;16.1718;16.1718
43;total;1;20.5723;20.5723;20.5723
91;initialize;1;3.53791;3.53791;3.53791
91;async;100;0.0045811;0.000751877;0.00630755
91;inner;100;0.154599;0.153462;0.157517
91;wait;100;3.5831e-05;2.2008e-05;0.000185877
91;boundary;100;0.00233414;0.00141049;0.00347361
91;calc iter;100;0.161552;0.159867;0.162864
91;calc total;1;16.1718;16.1718;16.1718
91;total;1;20.5733;20.5733;20.5733
44;initialize;1;3.52058;3.52058;3.52058
44;async;100;0.00166836;0.000272032;0.00262324
44;inner;100;0.15739;0.156554;0.161981
44;wait;100;2.96079e-05;1.95e-05;0.000104325
44;boundary;100;0.00258769;0.00107731;0.00287998
44;calc iter;100;0.161676;0.160067;0.163898
44;calc total;1;16.1718;16.1718;16.1718
44;total;1;20.5628;20.5628;20.5628
92;initialize;1;3.52894;3.52894;3.52894
92;async;100;0.00415954;0.000740368;0.00563871
92;inner;100;0.154221;0.1526;0.157656
92;wait;100;4.23212e-05;2.8675e-05;0.000150836
92;boundary;100;0.00311001;0.00136106;0.00384014
92;calc iter;100;0.161535;0.15991;0.162755
92;calc total;1;16.1718;16.1718;16.1718
92;total;1;20.5643;20.5643;20.5643
45;initialize;1;3.52622;3.52622;3.52622
45;async;100;0.00200341;0.000675702;0.00290912
45;inner;100;0.157253;0.156703;0.161427
45;wait;100;2.81806e-05;1.8438e-05;0.000105343
45;boundary;100;0.00239503;0.00113371;0.00261857
45;calc iter;100;0.161681;0.159364;0.163421
45;calc total;1;16.1718;16.1718;16.1718
45;total;1;20.5685;20.5685;20.5685
93;initialize;1;3.54164;3.54164;3.54164
93;async;100;0.00378706;0.000749277;0.00530009
93;inner;100;0.155412;0.154085;0.158284
93;wait;100;3.34506e-05;2.1948e-05;0.000132635
93;boundary;100;0.00231388;0.00113429;0.00310485
93;calc iter;100;0.161548;0.160302;0.162809
93;calc total;1;16.1718;16.1718;16.1718
93;total;1;20.577;20.577;20.577
46;initialize;1;3.53553;3.53553;3.53553
46;async;100;0.00364732;0.000752791;0.00464683
46;inner;100;0.155849;0.154979;0.16086
46;wait;100;2.75381e-05;1.7799e-05;0.000116674
46;boundary;100;0.00216701;0.00101196;0.00241179
46;calc iter;100;0.161693;0.159669;0.163429
46;calc total;1;16.1718;16.1718;16.1718
46;total;1;20.5777;20.5777;20.5777
94;initialize;1;3.52689;3.52689;3.52689
94;async;100;0.00445646;0.00073599;0.00602891
94;inner;100;0.154563;0.153315;0.157536
94;wait;100;3.74255e-05;2.1432e-05;0.000180092
94;boundary;100;0.00249059;0.00114517;0.00322332
94;calc iter;100;0.161549;0.159842;0.162518
94;calc total;1;16.1718;16.1718;16.1718
94;total;1;20.5623;20.5623;20.5623
47;initialize;1;3.52608;3.52608;3.52608
47;async;100;0.00362212;0.000691682;0.00473504
47;inner;100;0.155371;0.1547;0.159782
47;wait;100;3.21023e-05;2.0743e-05;0.000162526
47;boundary;100;0.00264672;0.00165185;0.00320714
47;calc iter;100;0.161673;0.160126;0.162956
47;calc total;1;16.1718;16.1718;16.1718
47;total;1;20.5683;20.5683;20.5683
95;initialize;1;3.53738;3.53738;3.53738
95;async;100;0.0046905;0.000723541;0.00626534
95;inner;100;0.154451;0.152438;0.157372
95;wait;100;3.72086e-05;1.86e-05;0.000288707
95;boundary;100;0.00235807;0.00105464;0.00351819
95;calc iter;100;0.161538;0.159834;0.162732
95;calc total;1;16.1718;16.1718;16.1718
95;total;1;20.5727;20.5727;20.5727
1;initialize;1;2.88996;2.88996;2.88996
1;async;100;0.00141347;0.000363342;0.00304143
1;inner;100;0.158623;0.157682;0.160025
1;wait;100;2.59243e-05;1.5062e-05;0.000157669
1;boundary;100;0.00148165;0.00102926;0.00244924
1;calc iter;100;0.161545;0.160654;0.162741
1;calc total;1;16.1718;16.1718;16.1718
1;total;1;19.9322;19.9322;19.9322
2;initialize;1;2.88882;2.88882;2.88882
2;async;100;0.000686946;0.00022142;0.00181539
2;inner;100;0.159005;0.15815;0.160511
2;wait;100;2.70747e-05;1.6162e-05;9.4547e-05
2;boundary;100;0.00181746;0.0010824;0.00266456
2;calc iter;100;0.161537;0.16099;0.162397
2;calc total;1;16.1718;16.1718;16.1718
2;total;1;19.9311;19.9311;19.9311
3;initialize;1;2.88784;2.88784;2.88784
3;async;100;0.000870979;0.000250547;0.00178304
3;inner;100;0.158349;0.157134;0.1602
3;wait;100;3.46203e-05;1.538e-05;0.000126409
3;boundary;100;0.00228336;0.00112563;0.00334353
3;calc iter;100;0.161539;0.16081;0.162148
3;calc total;1;16.1718;16.1718;16.1718
3;total;1;19.9301;19.9301;19.9301
4;initialize;1;2.88157;2.88157;2.88157
4;async;100;0.000712567;0.000250632;0.00192224
4;inner;100;0.158125;0.157122;0.160142
4;wait;100;4.02812e-05;2.1325e-05;0.000130969
4;boundary;100;0.00265672;0.00119585;0.00328485
4;calc iter;100;0.161535;0.160689;0.162394
4;calc total;1;16.1718;16.1718;16.1718
4;total;1;19.9239;19.9239;19.9239
5;initialize;1;2.89112;2.89112;2.89112
5;async;100;0.000783852;0.00021434;0.003061
5;inner;100;0.158742;0.157664;0.160494
5;wait;100;3.02502e-05;1.517e-05;9.695e-05
5;boundary;100;0.00198122;0.00108787;0.00286917
5;calc iter;100;0.161538;0.160673;0.163218
5;calc total;1;16.1718;16.1718;16.1718
5;total;1;19.9334;19.9334;19.9334
6;initialize;1;2.88928;2.88928;2.88928
6;async;100;0.00123183;0.000214334;0.00353345
6;inner;100;0.158537;0.157191;0.159716
6;wait;100;3.02158e-05;1.7596e-05;0.000172137
6;boundary;100;0.00173723;0.00112576;0.00334433
6;calc iter;100;0.161537;0.16008;0.163115
6;calc total;1;16.1718;16.1718;16.1718
6;total;1;19.9316;19.9316;19.9316
7;initialize;1;2.88721;2.88721;2.88721
7;async;100;0.00188355;0.000510342;0.00326848
7;inner;100;0.158074;0.157221;0.159584
7;wait;100;2.21758e-05;1.3126e-05;0.00020623
7;boundary;100;0.0015624;0.00104621;0.00265627
7;calc iter;100;0.161544;0.15977;0.163335
7;calc total;1;16.1718;16.1718;16.1718
7;total;1;19.9295;19.9295;19.9295
8;initialize;1;2.89163;2.89163;2.89163
8;async;100;0.00153538;0.000525138;0.00267847
8;inner;100;0.158397;0.157655;0.160197
8;wait;100;1.9989e-05;1.4687e-05;0.000117954
8;boundary;100;0.00158968;0.00108448;0.00253095
8;calc iter;100;0.161543;0.160172;0.163607
8;calc total;1;16.1718;16.1718;16.1718
8;total;1;19.9339;19.9339;19.9339
9;initialize;1;2.87362;2.87362;2.87362
9;async;100;0.000867977;0.000207603;0.00322416
9;inner;100;0.159097;0.158145;0.16041
9;wait;100;2.21511e-05;1.3917e-05;0.000112139
9;boundary;100;0.00155134;0.00108713;0.00247605
9;calc iter;100;0.16154;0.160329;0.163366
9;calc total;1;16.1718;16.1718;16.1718
9;total;1;19.9159;19.9159;19.9159
10;initialize;1;2.87074;2.87074;2.87074
10;async;100;0.0012329;0.000344507;0.00303768
10;inner;100;0.158359;0.15757;0.160224
10;wait;100;2.90932e-05;1.6667e-05;0.000111751
10;boundary;100;0.00191335;0.00114916;0.0029863
10;calc iter;100;0.161536;0.160829;0.162481
10;calc total;1;16.1718;16.1718;16.1718
10;total;1;19.913;19.913;19.913
11;initialize;1;2.87198;2.87198;2.87198
11;async;100;0.00079666;0.000212128;0.00173223
11;inner;100;0.158053;0.156907;0.159853
11;wait;100;3.91128e-05;2.3598e-05;0.000158184
11;boundary;100;0.00264416;0.00126095;0.00349239
11;calc iter;100;0.161534;0.160734;0.162611
11;calc total;1;16.1718;16.1718;16.1718
11;total;1;19.9142;19.9142;19.9142
12;initialize;1;2.87138;2.87138;2.87138
12;async;100;0.00267709;0.000723189;0.00438087
12;inner;100;0.155667;0.154361;0.159964
12;wait;100;3.86451e-05;2.7402e-05;0.00016733
12;boundary;100;0.00312649;0.00167252;0.00371124
12;calc iter;100;0.161512;0.159951;0.162716
12;calc total;1;16.1718;16.1718;16.1718
12;total;1;19.9136;19.9136;19.9136
13;initialize;1;2.87636;2.87636;2.87636
13;async;100;0.00186564;0.000281063;0.00354305
13;inner;100;0.157636;0.156389;0.161572
13;wait;100;2.85028e-05;1.6121e-05;0.000107652
13;boundary;100;0.00200445;0.00106847;0.00259313
13;calc iter;100;0.161535;0.160355;0.163482
13;calc total;1;16.1718;16.1718;16.1718
13;total;1;19.9186;19.9186;19.9186
14;initialize;1;2.89377;2.89377;2.89377
14;async;100;0.00409868;0.000710544;0.00536428
14;inner;100;0.155905;0.154853;0.158993
14;wait;100;2.69203e-05;1.6042e-05;0.000192967
14;boundary;100;0.00150273;0.00115946;0.00259253
14;calc iter;100;0.161535;0.160736;0.162492
14;calc total;1;16.1718;16.1718;16.1718
14;total;1;19.9361;19.9361;19.9361
15;initialize;1;2.87231;2.87231;2.87231
15;async;100;0.00203787;0.000460544;0.00410029
15;inner;100;0.15756;0.156516;0.161567
15;wait;100;2.23076e-05;1.3362e-05;0.000105419
15;boundary;100;0.00192448;0.0010447;0.00253928
15;calc iter;100;0.161546;0.1602;0.163535
15;calc total;1;16.1718;16.1718;16.1718
15;total;1;19.9146;19.9146;19.9146
16;initialize;1;2.89064;2.89064;2.89064
16;async;100;0.00352894;0.000702381;0.00483404
16;inner;100;0.156271;0.155159;0.1607
16;wait;100;2.0727e-05;1.3747e-05;0.000141235
16;boundary;100;0.00171405;0.00108405;0.00254254
16;calc iter;100;0.161536;0.159698;0.163436
16;calc total;1;16.1718;16.1718;16.1718
16;total;1;19.9329;19.9329;19.9329
17;initialize;1;2.87878;2.87878;2.87878
17;async;100;0.00357084;0.00066706;0.00539828
17;inner;100;0.155151;0.152846;0.158589
17;wait;100;3.88331e-05;2.1908e-05;0.00031229
17;boundary;100;0.00273338;0.00140015;0.00376614
17;calc iter;100;0.161495;0.160406;0.162729
17;calc total;1;16.1718;16.1718;16.1718
17;total;1;19.921;19.921;19.921
18;initialize;1;2.89346;2.89346;2.89346
18;async;100;0.00206485;0.00020955;0.00398863
18;inner;100;0.156793;0.154414;0.160912
18;wait;100;3.36486e-05;2.2303e-05;0.000120259
18;boundary;100;0.00261108;0.00124164;0.00346256
18;calc iter;100;0.161504;0.160345;0.162988
18;calc total;1;16.1718;16.1718;16.1718
18;total;1;19.9357;19.9357;19.9357
19;initialize;1;2.87195;2.87195;2.87195
19;async;100;0.0027223;0.000477252;0.00454993
19;inner;100;0.155485;0.154321;0.159884
19;wait;100;4.16924e-05;2.7331e-05;0.000177465
19;boundary;100;0.00325886;0.00195837;0.0037807
19;calc iter;100;0.16151;0.160105;0.163211
19;calc total;1;16.1718;16.1718;16.1718
19;total;1;19.9142;19.9142;19.9142
20;initialize;1;2.8798;2.8798;2.8798
20;async;100;0.00255356;0.000460496;0.00481376
20;inner;100;0.156659;0.155411;0.160597
20;wait;100;3.10827e-05;1.4329e-05;0.000151655
20;boundary;100;0.00229715;0.00114025;0.00345736
20;calc iter;100;0.161542;0.160241;0.162868
20;calc total;1;16.1718;16.1718;16.1718
20;total;1;19.9221;19.9221;19.9221
21;initialize;1;2.87177;2.87177;2.87177
21;async;100;0.00354951;0.000482847;0.00491487
21;inner;100;0.156593;0.154877;0.161082
21;wait;100;2.17733e-05;1.3085e-05;0.000121447
21;boundary;100;0.0013917;0.000996921;0.00201452
21;calc iter;100;0.161558;0.160724;0.163139
21;calc total;1;16.1718;16.1718;16.1718
21;total;1;19.9141;19.9141;19.9141
22;initialize;1;2.87725;2.87725;2.87725
22;async;100;0.00339833;0.000689062;0.00614531
22;inner;100;0.156185;0.154178;0.160892
22;wait;100;2.3963e-05;1.3279e-05;0.000132549
22;boundary;100;0.00195727;0.000974093;0.00260642
22;calc iter;100;0.161566;0.159995;0.163395
22;calc total;1;16.1718;16.1718;16.1718
22;total;1;19.9195;19.9195;19.9195
23;initialize;1;2.87004;2.87004;2.87004
23;async;100;0.00149039;0.000461579;0.00403568
23;inner;100;0.157955;0.156132;0.161779
23;wait;100;2.37111e-05;1.3403e-05;0.000111773
23;boundary;100;0.00210416;0.00095789;0.00273592
23;calc iter;100;0.161575;0.160686;0.163646
23;calc total;1;16.1718;16.1718;16.1718
23;total;1;19.9123;19.9123;19.9123
MPI
Running Jacobi on 96 processors with (12, 8) elements.
Array Dimensions: 54996 55000
Block Dimensions: 4583 6875
== Energy Conservation Check ==
initial Energy:               25.000
  final Energy:               25.000
    Difference:               -0.000
== Time Statistics ==
Completed 100 iterations.
# unit_id;function_name;num_calls;avg_runtime;min_runtime;max_runtime
24;calc total;1;16.2565;16.2565;16.2565
24;calc update async;100;7.26199e-05;2.0728e-05;0.00393065
24;calc inner;100;0.157924;0.156538;0.160036
24;calc wait;100;0.00238097;0.000701594;0.0102319
24;calc bound;100;0.00098598;0.000708896;0.00209344
24;calc iter;100;0.162248;0.159821;0.169622
24;total;1;19.5932;19.5932;19.5932
25;calc total;1;16.2574;16.2574;16.2574
25;calc update async;100;8.17211e-05;1.9665e-05;0.00505272
25;calc inner;100;0.157764;0.156078;0.159075
25;calc wait;100;0.00255377;0.000569479;0.0101319
25;calc bound;100;0.000940671;0.000705458;0.00216932
25;calc iter;100;0.162256;0.159515;0.169083
25;total;1;19.5872;19.5872;19.5872
26;calc total;1;16.2576;16.2576;16.2576
26;calc update async;100;8.02245e-05;2.0126e-05;0.00484932
26;calc inner;100;0.15763;0.155918;0.158965
26;calc wait;100;0.00263275;0.000732039;0.0105912
26;calc bound;100;0.000981289;0.000723368;0.00229258
26;calc iter;100;0.162264;0.159186;0.16885
26;total;1;19.5897;19.5897;19.5897
27;calc total;1;16.2574;16.2574;16.2574
27;calc update async;100;8.22221e-05;1.9805e-05;0.00496683
27;calc inner;100;0.157681;0.155371;0.159034
27;calc wait;100;0.00247307;0.00071229;0.0118388
27;calc bound;100;0.00101806;0.000717886;0.00237084
27;calc iter;100;0.162219;0.159176;0.170351
27;total;1;19.5881;19.5881;19.5881
28;calc total;1;16.2582;16.2582;16.2582
28;calc update async;100;7.67919e-05;2.0849e-05;0.00408605
28;calc inner;100;0.157596;0.156224;0.158801
28;calc wait;100;0.00215721;0.000703769;0.00832441
28;calc bound;100;0.000948958;0.000736965;0.00222807
28;calc iter;100;0.162249;0.159467;0.169255
28;total;1;19.5916;19.5916;19.5916
29;calc total;1;16.2542;16.2542;16.2542
29;calc update async;100;9.21179e-05;2.2315e-05;0.00558305
29;calc inner;100;0.157624;0.156442;0.158822
29;calc wait;100;0.0020254;0.000709219;0.00732921
29;calc bound;100;0.000887522;0.000705082;0.00159148
29;calc iter;100;0.162207;0.159783;0.167386
29;total;1;19.5867;19.5867;19.5867
30;calc total;1;16.2547;16.2547;16.2547
30;calc update async;100;9.59467e-05;2.3597e-05;0.00572841
30;calc inner;100;0.15765;0.156558;0.158903
30;calc wait;100;0.00196215;0.000701278;0.00731123
30;calc bound;100;0.000906322;0.000707272;0.00206803
30;calc iter;100;0.162232;0.159915;0.167984
30;total;1;19.5909;19.5909;19.5909
48;calc total;1;16.2557;16.2557;16.2557
48;calc update async;100;0.000101827;2.6993e-05;0.00487634
48;calc inner;100;0.157945;0.1573;0.159548
48;calc wait;100;0.00237774;0.00067384;0.00958907
48;calc bound;100;0.00164198;0.000661412;0.00281323
48;calc iter;100;0.162069;0.158803;0.169756
48;total;1;19.6039;19.6039;19.6039
31;calc total;1;16.2554;16.2554;16.2554
31;calc update async;100;9.54244e-05;2.1114e-05;0.00543438
31;calc inner;100;0.158014;0.156784;0.159327
31;calc wait;100;0.00159971;0.000670237;0.0075028
31;calc bound;100;0.000905077;0.000690834;0.00197022
31;calc iter;100;0.162245;0.159992;0.168871
31;total;1;19.5917;19.5917;19.5917
72;calc total;1;16.2554;16.2554;16.2554
72;calc update async;100;0.000121412;2.7297e-05;0.00446663
72;calc inner;100;0.158246;0.156923;0.159528
72;calc wait;100;0.00244146;0.00062778;0.0102077
72;calc bound;100;0.00159327;0.000698874;0.00275721
72;calc iter;100;0.162404;0.159656;0.170619
72;total;1;19.5879;19.5879;19.5879
49;calc total;1;16.2571;16.2571;16.2571
49;calc update async;100;0.000105013;2.414e-05;0.00522142
49;calc inner;100;0.157936;0.156855;0.158786
49;calc wait;100;0.00241537;0.000635921;0.0089386
49;calc bound;100;0.00162662;0.00066777;0.00281496
49;calc iter;100;0.162085;0.159233;0.169288
49;total;1;19.6005;19.6005;19.6005
32;calc total;1;16.2554;16.2554;16.2554
32;calc update async;100;3.04561e-05;1.0856e-05;0.000258925
32;calc inner;100;0.157715;0.155994;0.159549
32;calc wait;100;0.00241035;0.000647748;0.0107175
32;calc bound;100;0.00202832;0.000689492;0.00323669
32;calc iter;100;0.16227;0.158989;0.171347
32;total;1;19.5868;19.5868;19.5868
73;calc total;1;16.2567;16.2567;16.2567
73;calc update async;100;0.000120167;3.3332e-05;0.00451169
73;calc inner;100;0.158122;0.156919;0.159144
73;calc wait;100;0.00254989;0.00060717;0.0112468
73;calc bound;100;0.00162199;0.000714434;0.00276489
73;calc iter;100;0.162417;0.159489;0.171336
73;total;1;19.5962;19.5962;19.5962
50;calc total;1;16.2571;16.2571;16.2571
50;calc update async;100;0.000103704;2.4129e-05;0.00524431
50;calc inner;100;0.157972;0.157248;0.159159
50;calc wait;100;0.00235329;0.00062038;0.00991331
50;calc bound;100;0.00160289;0.000775785;0.00278279
50;calc iter;100;0.162034;0.159362;0.169843
50;total;1;19.6029;19.6029;19.6029
33;calc total;1;16.256;16.256;16.256
33;calc update async;100;2.86088e-05;1.1245e-05;0.000202891
33;calc inner;100;0.157609;0.155723;0.159275
33;calc wait;100;0.00269303;0.00060201;0.0107592
33;calc bound;100;0.00182869;0.000695676;0.00307109
33;calc iter;100;0.162292;0.158157;0.171089
33;total;1;19.5937;19.5937;19.5937
74;calc total;1;16.2576;16.2576;16.2576
74;calc update async;100;0.000124892;4.5939e-05;0.00518789
74;calc inner;100;0.158061;0.15706;0.159105
74;calc wait;100;0.00259011;0.000640419;0.00989525
74;calc bound;100;0.00164105;0.000719566;0.00282126
74;calc iter;100;0.16242;0.159395;0.170276
74;total;1;19.5983;19.5983;19.5983
51;calc total;1;16.257;16.257;16.257
51;calc update async;100;0.00010067;2.0249e-05;0.00513653
51;calc inner;100;0.157978;0.156871;0.158799
51;calc wait;100;0.00243213;0.00069098;0.00972578
51;calc bound;100;0.00154265;0.000712702;0.00277768
51;calc iter;100;0.162056;0.159157;0.17018
51;total;1;19.5931;19.5931;19.5931
34;calc total;1;16.2565;16.2565;16.2565
34;calc update async;100;2.86262e-05;8.195e-06;0.000254181
34;calc inner;100;0.157678;0.155875;0.159084
34;calc wait;100;0.00265539;0.00063119;0.0106493
34;calc bound;100;0.00179066;0.000671799;0.00302565
34;calc iter;100;0.162291;0.158385;0.170928
34;total;1;19.5846;19.5846;19.5846
75;calc total;1;16.2574;16.2574;16.2574
75;calc update async;100;0.000121441;4.3953e-05;0.00495872
75;calc inner;100;0.158168;0.157443;0.159333
75;calc wait;100;0.00258363;0.000624453;0.00945947
75;calc bound;100;0.00155048;0.000707984;0.0027674
75;calc iter;100;0.162427;0.159594;0.169971
75;total;1;19.5968;19.5968;19.5968
52;calc total;1;16.2571;16.2571;16.2571
52;calc update async;100;9.81935e-05;2.1992e-05;0.00522607
52;calc inner;100;0.157705;0.156634;0.158488
52;calc wait;100;0.00271523;0.000608804;0.0117702
52;calc bound;100;0.0015357;0.000674959;0.00283147
52;calc iter;100;0.162057;0.158983;0.17106
52;total;1;19.5963;19.5963;19.5963
35;calc total;1;16.2556;16.2556;16.2556
35;calc update async;100;2.88966e-05;1.084e-05;0.000165225
35;calc inner;100;0.157624;0.156324;0.158939
35;calc wait;100;0.00263681;0.000647531;0.0117816
35;calc bound;100;0.00189399;0.000708685;0.0032226
35;calc iter;100;0.162292;0.158336;0.171251
35;total;1;19.5865;19.5865;19.5865
76;calc total;1;16.2564;16.2564;16.2564
76;calc update async;100;0.000116807;4.1292e-05;0.00444557
76;calc inner;100;0.157991;0.157132;0.159177
76;calc wait;100;0.00272782;0.000534896;0.00987572
76;calc bound;100;0.00158106;0.000673818;0.0027866
76;calc iter;100;0.16242;0.158993;0.170232
76;total;1;19.5978;19.5978;19.5978
53;calc total;1;16.2548;16.2548;16.2548
53;calc update async;100;0.00010382;2.4303e-05;0.0054577
53;calc inner;100;0.157962;0.156959;0.158931
53;calc wait;100;0.0024792;0.000638933;0.0106569
53;calc bound;100;0.00150053;0.000667719;0.00280267
53;calc iter;100;0.162049;0.159157;0.170119
53;total;1;19.604;19.604;19.604
36;calc total;1;16.256;16.256;16.256
36;calc update async;100;2.37863e-05;1.0945e-05;0.000261457
36;calc inner;100;0.158271;0.156812;0.15953
36;calc wait;100;0.00232525;0.000639967;0.00762083
36;calc bound;100;0.00138158;0.000775056;0.00304032
36;calc iter;100;0.162256;0.159868;0.168713
36;total;1;19.5905;19.5905;19.5905
77;calc total;1;16.2548;16.2548;16.2548
77;calc update async;100;0.000135478;3.8798e-05;0.00590481
77;calc inner;100;0.157963;0.157138;0.158895
77;calc wait;100;0.00264621;0.000715681;0.00935178
77;calc bound;100;0.00166955;0.000657853;0.0028485
77;calc iter;100;0.162417;0.159602;0.169736
77;total;1;19.5895;19.5895;19.5895
54;calc total;1;16.257;16.257;16.257
54;calc update async;100;0.000101552;2.4091e-05;0.0052418
54;calc inner;100;0.157648;0.156789;0.158464
54;calc wait;100;0.00273912;0.000552364;0.0110263
54;calc bound;100;0.00158184;0.000646235;0.00279379
54;calc iter;100;0.162073;0.15838;0.170663
54;total;1;19.6038;19.6038;19.6038
37;calc total;1;16.255;16.255;16.255
37;calc update async;100;2.70281e-05;1.0932e-05;0.000267719
37;calc inner;100;0.158315;0.15713;0.159412
37;calc wait;100;0.00215745;0.000796167;0.00764237
37;calc bound;100;0.00142372;0.000790894;0.00283349
37;calc iter;100;0.16226;0.159735;0.168078
37;total;1;19.5949;19.5949;19.5949
78;calc total;1;16.2575;16.2575;16.2575
78;calc update async;100;0.000122121;2.4142e-05;0.0052551
78;calc inner;100;0.15892;0.157629;0.160637
78;calc wait;100;0.00174211;0.000600383;0.0089142
78;calc bound;100;0.00165864;0.000667253;0.00284599
78;calc iter;100;0.162445;0.160068;0.169999
78;total;1;19.5806;19.5806;19.5806
55;calc total;1;16.2567;16.2567;16.2567
55;calc update async;100;9.95828e-05;2.284e-05;0.00509013
55;calc inner;100;0.157659;0.156948;0.158368
55;calc wait;100;0.00272105;0.000711927;0.0099143
55;calc bound;100;0.00159608;0.000707327;0.0027987
55;calc iter;100;0.162078;0.159117;0.169816
55;total;1;19.5835;19.5835;19.5835
38;calc total;1;16.2553;16.2553;16.2553
38;calc update async;100;2.74851e-05;1.0798e-05;0.000307493
38;calc inner;100;0.158269;0.156925;0.159593
38;calc wait;100;0.00203222;0.000653833;0.00740705
38;calc bound;100;0.00149659;0.000771116;0.00303542
38;calc iter;100;0.162261;0.159885;0.167959
38;total;1;19.595;19.595;19.595
79;calc total;1;16.2563;16.2563;16.2563
79;calc update async;100;0.000120767;3.6164e-05;0.0046224
79;calc inner;100;0.158193;0.157088;0.159422
79;calc wait;100;0.00252707;0.000646732;0.00963572
79;calc bound;100;0.00158773;0.000666275;0.00285251
79;calc iter;100;0.162432;0.159425;0.17071
79;total;1;19.5726;19.5726;19.5726
56;calc total;1;16.2565;16.2565;16.2565
56;calc update async;100;1.97793e-05;1.0227e-05;0.000250526
56;calc inner;100;0.157961;0.157077;0.158902
56;calc wait;100;0.00210548;0.000805721;0.00582637
56;calc bound;100;0.00119601;0.000778274;0.00242884
56;calc iter;100;0.162063;0.159629;0.167195
56;total;1;19.5916;19.5916;19.5916
39;calc total;1;16.2551;16.2551;16.2551
39;calc update async;100;2.55686e-05;9.504e-06;0.000259762
39;calc inner;100;0.158333;0.156975;0.159821
39;calc wait;100;0.00201558;0.000715292;0.00802963
80;calc total;1;16.2569;16.2569;16.2569
80;calc update async;100;2.0285e-05;1.0047e-05;0.000279805
80;calc inner;100;0.158236;0.15708;0.159248
80;calc wait;100;0.0021139;0.000795012;0.00612608
80;calc bound;100;0.00126236;0.000824497;0.00222058
80;calc iter;100;0.162407;0.16027;0.168234
80;total;1;19.5984;19.5984;19.5984
57;calc total;1;16.2562;16.2562;16.2562
57;calc update async;100;2.03674e-05;1.0971e-05;0.00025007
57;calc inner;100;0.157874;0.156889;0.158632
57;calc wait;100;0.00246346;0.000820616;0.00722431
57;calc bound;100;0.00110655;0.000845004;0.00196076
57;calc iter;100;0.162023;0.160024;0.167003
57;total;1;19.5947;19.5947;19.5947
39;calc bound;100;0.00149273;0.000759002;0.00315738
39;calc iter;100;0.162274;0.159922;0.168185
39;total;1;19.5937;19.5937;19.5937
81;calc total;1;16.2571;16.2571;16.2571
81;calc update async;100;2.00808e-05;1.1266e-05;0.0002987
81;calc inner;100;0.158186;0.15675;0.15921
81;calc wait;100;0.00266093;0.00080166;0.00985075
81;calc bound;100;0.00119598;0.00082366;0.00195023
81;calc iter;100;0.162405;0.160028;0.168275
81;total;1;19.5922;19.5922;19.5922
58;calc total;1;16.2563;16.2563;16.2563
58;calc update async;100;1.9412e-05;1.108e-05;0.000210955
58;calc inner;100;0.15805;0.157242;0.159101
58;calc wait;100;0.00252665;0.000831916;0.006611
58;calc bound;100;0.00106009;0.000784864;0.0018158
58;calc iter;100;0.162028;0.159698;0.166442
58;total;1;19.6035;19.6035;19.6035
40;calc total;1;16.2549;16.2549;16.2549
40;calc update async;100;0.00011263;2.5772e-05;0.00493557
40;calc inner;100;0.158211;0.15661;0.159579
40;calc wait;100;0.00260516;0.000700159;0.0118184
40;calc bound;100;0.00132011;0.000675943;0.00278165
40;calc iter;100;0.162291;0.159185;0.171622
40;total;1;19.5861;19.5861;19.5861
82;calc total;1;16.2571;16.2571;16.2571
82;calc update async;100;2.15487e-05;1.1043e-05;0.00031617
82;calc inner;100;0.158153;0.157027;0.159234
82;calc wait;100;0.00262077;0.000843192;0.00977645
82;calc bound;100;0.00121841;0.000824558;0.00213936
82;calc iter;100;0.162409;0.159924;0.169027
82;total;1;19.5935;19.5935;19.5935
59;calc total;1;16.2574;16.2574;16.2574
59;calc update async;100;2.14702e-05;1.0506e-05;0.000305883
59;calc inner;100;0.158927;0.158121;0.160569
59;calc wait;100;0.00155385;0.000671579;0.00557246
59;calc bound;100;0.00103442;0.000779349;0.00200053
59;calc iter;100;0.16204;0.160335;0.16637
59;total;1;19.604;19.604;19.604
41;calc total;1;16.2568;16.2568;16.2568
41;calc update async;100;0.000101081;1.8726e-05;0.00403649
41;calc inner;100;0.158173;0.156783;0.159514
41;calc wait;100;0.00267994;0.000545394;0.0118934
41;calc bound;100;0.00129993;0.000656164;0.00278767
41;calc iter;100;0.162312;0.159172;0.170941
41;total;1;19.5869;19.5869;19.5869
83;calc total;1;16.257;16.257;16.257
83;calc update async;100;2.09615e-05;1.2873e-05;0.000259505
83;calc inner;100;0.158088;0.156801;0.159202
83;calc wait;100;0.00227953;0.000831563;0.00760565
83;calc bound;100;0.00136972;0.000840519;0.00245789
83;calc iter;100;0.162405;0.160101;0.167312
83;total;1;19.5984;19.5984;19.5984
60;calc total;1;16.2566;16.2566;16.2566
60;calc update async;100;3.08772e-05;1.1706e-05;0.000280009
60;calc inner;100;0.155374;0.153808;0.157626
60;calc wait;100;0.00437288;0.00104468;0.0115508
60;calc bound;100;0.00194668;0.000679536;0.00327964
60;calc iter;100;0.162039;0.157454;0.171221
60;total;1;19.6068;19.6068;19.6068
42;calc total;1;16.2576;16.2576;16.2576
42;calc update async;100;9.78175e-05;2.5164e-05;0.00374172
42;calc inner;100;0.158121;0.156604;0.15954
42;calc wait;100;0.00268982;0.000604363;0.0122102
42;calc bound;100;0.00130005;0.000655251;0.00276461
42;calc iter;100;0.162325;0.159229;0.171598
42;total;1;19.587;19.587;19.587
84;calc total;1;16.2571;16.2571;16.2571
84;calc update async;100;2.86851e-05;1.2529e-05;0.000357979
84;calc inner;100;0.155651;0.154343;0.157127
84;calc wait;100;0.00371233;0.000740608;0.011681
84;calc bound;100;0.00173708;0.000660332;0.00329119
84;calc iter;100;0.162414;0.157743;0.170933
84;total;1;19.5982;19.5982;19.5982
61;calc total;1;16.2537;16.2537;16.2537
61;calc update async;100;2.9838e-05;1.0853e-05;0.000287039
61;calc inner;100;0.155786;0.154197;0.15772
61;calc wait;100;0.00257312;0.000657777;0.0112899
61;calc bound;100;0.00113153;0.000662168;0.00309341
61;calc iter;100;0.162013;0.158965;0.170072
61;total;1;19.6064;19.6064;19.6064
43;calc total;1;16.2574;16.2574;16.2574
43;calc update async;100;9.61232e-05;2.4492e-05;0.00365754
43;calc inner;100;0.158176;0.15687;0.159865
43;calc wait;100;0.00264544;0.000607361;0.00945156
43;calc bound;100;0.00131179;0.000645163;0.0028055
43;calc iter;100;0.162323;0.158956;0.169413
43;total;1;19.595;19.595;19.595
85;calc total;1;16.2554;16.2554;16.2554
85;calc update async;100;2.87856e-05;1.248e-05;0.000247921
85;calc inner;100;0.155671;0.15465;0.157042
85;calc wait;100;0.002438;0.000639283;0.00916114
85;calc bound;100;0.00132243;0.000665125;0.0026941
85;calc iter;100;0.162394;0.159244;0.170264
85;total;1;19.5998;19.5998;19.5998
62;calc total;1;16.2547;16.2547;16.2547
62;calc update async;100;2.73288e-05;1.1558e-05;0.0002598
62;calc inner;100;0.155642;0.15417;0.157647
62;calc wait;100;0.00283274;0.000688208;0.0099059
62;calc bound;100;0.00103543;0.000675144;0.00288918
62;calc iter;100;0.162038;0.158493;0.171161
62;total;1;19.5824;19.5824;19.5824
44;calc total;1;16.2565;16.2565;16.2565
44;calc update async;100;0.000106906;2.2869e-05;0.00428146
44;calc inner;100;0.158539;0.157309;0.160236
44;calc wait;100;0.00216876;0.000616242;0.00807103
44;calc bound;100;0.00134653;0.00067801;0.00280819
44;calc iter;100;0.162317;0.158994;0.169224
44;total;1;19.5944;19.5944;19.5944
86;calc total;1;16.257;16.257;16.257
86;calc update async;100;3.48375e-05;1.5497e-05;0.000339815
86;calc inner;100;0.15551;0.15439;0.157049
86;calc wait;100;0.00188571;0.000656767;0.00809016
86;calc bound;100;0.00117456;0.000690709;0.00272235
86;calc iter;100;0.162425;0.159874;0.169918
86;total;1;19.592;19.592;19.592
63;calc total;1;16.2549;16.2549;16.2549
63;calc update async;100;3.02022e-05;1.2471e-05;0.00020751
63;calc inner;100;0.155451;0.154682;0.157485
63;calc wait;100;0.00370575;0.0007292;0.00985546
63;calc bound;100;0.00187599;0.000661094;0.00326317
63;calc iter;100;0.162036;0.157464;0.16883
63;total;1;19.6055;19.6055;19.6055
45;calc total;1;16.2542;16.2542;16.2542
45;calc update async;100;0.000120296;2.523e-05;0.00523102
45;calc inner;100;0.158447;0.157006;0.159797
45;calc wait;100;0.00212407;0.000694085;0.00827505
45;calc bound;100;0.00141401;0.000730751;0.0028372
45;calc iter;100;0.16226;0.159259;0.168924
45;total;1;19.5934;19.5934;19.5934
87;calc total;1;16.257;16.257;16.257
87;calc update async;100;3.00154e-05;1.1055e-05;0.000317297
87;calc inner;100;0.155455;0.154428;0.157227
87;calc wait;100;0.00386142;0.00132913;0.00796107
87;calc bound;100;0.00200229;0.000677314;0.00326362
87;calc iter;100;0.162369;0.15797;0.169954
87;total;1;19.5998;19.5998;19.5998
64;calc total;1;16.2554;16.2554;16.2554
64;calc update async;100;7.72487e-05;2.5565e-05;0.00421568
64;calc inner;100;0.155628;0.15437;0.157368
64;calc wait;100;0.00178607;0.000671705;0.00528006
64;calc bound;100;0.000828319;0.000717503;0.0014528
64;calc iter;100;0.161966;0.159192;0.167481
64;total;1;19.6051;19.6051;19.6051
46;calc total;1;16.2552;16.2552;16.2552
46;calc update async;100;0.000118456;2.9066e-05;0.00485733
46;calc inner;100;0.158613;0.15736;0.15978
46;calc wait;100;0.00196877;0.000661351;0.00804243
46;calc bound;100;0.00145484;0.000695087;0.00284116
46;calc iter;100;0.162282;0.159884;0.168801
46;total;1;19.5786;19.5786;19.5786
88;calc total;1;16.2573;16.2573;16.2573
88;calc update async;100;7.26256e-05;2.4906e-05;0.00373823
88;calc inner;100;0.15585;0.154871;0.156984
88;calc wait;100;0.00167448;0.000690293;0.00544593
88;calc bound;100;0.000819178;0.000713767;0.00125978
88;calc iter;100;0.162361;0.158505;0.167908
88;total;1;19.5974;19.5974;19.5974
65;calc total;1;16.256;16.256;16.256
65;calc update async;100;7.54518e-05;2.467e-05;0.00392994
65;calc inner;100;0.155781;0.154548;0.157409
65;calc wait;100;0.00200835;0.00063732;0.0074317
65;calc bound;100;0.000781269;0.000708184;0.000974912
65;calc iter;100;0.162001;0.159212;0.168135
65;total;1;19.6029;19.6029;19.6029
47;calc total;1;16.2555;16.2555;16.2555
47;calc update async;100;0.000111817;2.445e-05;0.00493741
47;calc inner;100;0.159174;0.15772;0.160817
47;calc wait;100;0.00154572;0.000575847;0.00927942
47;calc bound;100;0.00133584;0.000677426;0.00282135
47;calc iter;100;0.162288;0.159874;0.17054
47;total;1;19.5855;19.5855;19.5855
89;calc total;1;16.2562;16.2562;16.2562
89;calc update async;100;7.57038e-05;2.6497e-05;0.00400158
89;calc inner;100;0.155833;0.154539;0.156936
89;calc wait;100;0.00219627;0.000670984;0.0102282
89;calc bound;100;0.000811934;0.000679692;0.00143217
89;calc iter;100;0.162375;0.15876;0.170069
89;total;1;19.5926;19.5926;19.5926
66;calc total;1;16.2565;16.2565;16.2565
66;calc update async;100;7.44541e-05;2.5438e-05;0.00379302
66;calc inner;100;0.155791;0.154756;0.157045
66;calc wait;100;0.00218739;0.000652008;0.00582558
66;calc bound;100;0.00077543;0.000724148;0.00107295
66;calc iter;100;0.162006;0.15944;0.166468
66;total;1;19.6039;19.6039;19.6039
90;calc total;1;16.2562;16.2562;16.2562
90;calc update async;100;7.51524e-05;2.4744e-05;0.00399963
90;calc inner;100;0.155663;0.15433;0.15665
90;calc wait;100;0.00228812;0.000659022;0.0108775
90;calc bound;100;0.000843087;0.000679248;0.00196636
90;calc iter;100;0.162375;0.158403;0.170364
90;total;1;19.5909;19.5909;19.5909
67;calc total;1;16.2556;16.2556;16.2556
67;calc update async;100;7.98794e-05;2.3417e-05;0.00403279
67;calc inner;100;0.155669;0.15454;0.157105
67;calc wait;100;0.00132768;0.000754365;0.00487601
67;calc bound;100;0.000783913;0.000718733;0.00105242
67;calc iter;100;0.162007;0.159894;0.166596
67;total;1;19.5902;19.5902;19.5902
91;calc total;1;16.2584;16.2584;16.2584
91;calc update async;100;7.17223e-05;2.4378e-05;0.00363658
91;calc inner;100;0.155803;0.1551;0.157135
91;calc wait;100;0.00186591;0.000713303;0.00653018
91;calc bound;100;0.000867865;0.000684902;0.00139462
91;calc iter;100;0.1624;0.158761;0.167596
91;total;1;19.5984;19.5984;19.5984
68;calc total;1;16.256;16.256;16.256
68;calc update async;100;6.95674e-05;2.2927e-05;0.00401298
68;calc inner;100;0.15573;0.154744;0.157641
68;calc wait;100;0.00431264;0.000912778;0.00912209
68;calc bound;100;0.000842353;0.000727468;0.0011748
68;calc iter;100;0.161978;0.158491;0.167335
68;total;1;19.6054;19.6054;19.6054
92;calc total;1;16.2565;16.2565;16.2565
92;calc update async;100;7.23964e-05;2.4193e-05;0.00403091
92;calc inner;100;0.15565;0.153976;0.15727
92;calc wait;100;0.00393293;0.000748687;0.0117036
92;calc bound;100;0.000948961;0.000704378;0.00211919
92;calc iter;100;0.162352;0.158482;0.168773
92;total;1;19.5907;19.5907;19.5907
69;calc total;1;16.2554;16.2554;16.2554
69;calc update async;100;7.44306e-05;2.4026e-05;0.00417768
69;calc inner;100;0.155489;0.153513;0.157532
69;calc wait;100;0.00318504;0.000758671;0.0117796
69;calc bound;100;0.00109223;0.000759253;0.00221433
69;calc iter;100;0.161977;0.158626;0.169024
69;total;1;19.6041;19.6041;19.6041
93;calc total;1;16.2536;16.2536;16.2536
93;calc update async;100;8.92235e-05;2.2268e-05;0.00545568
93;calc inner;100;0.155649;0.153874;0.15717
93;calc wait;100;0.00252493;0.000705263;0.0110071
93;calc bound;100;0.00112292;0.000731044;0.00229148
93;calc iter;100;0.162316;0.158526;0.16979
93;total;1;19.5934;19.5934;19.5934
70;calc total;1;16.2553;16.2553;16.2553
70;calc update async;100;7.63796e-05;2.4014e-05;0.00434494
70;calc inner;100;0.155437;0.152765;0.157306
70;calc wait;100;0.00339684;0.000691356;0.0115383
70;calc bound;100;0.00113442;0.000750332;0.002143
70;calc iter;100;0.161975;0.157663;0.170221
70;total;1;19.5958;19.5958;19.5958
94;calc total;1;16.256;16.256;16.256
94;calc update async;100;7.4287e-05;2.427e-05;0.00414457
94;calc inner;100;0.155436;0.153153;0.156755
94;calc wait;100;0.00238548;0.000766066;0.00971042
94;calc bound;100;0.00107332;0.000730231;0.00238346
94;calc iter;100;0.162312;0.158413;0.169064
94;total;1;19.5997;19.5997;19.5997
71;calc total;1;16.2551;16.2551;16.2551
71;calc update async;100;7.59626e-05;2.3486e-05;0.00441565
71;calc inner;100;0.155631;0.153437;0.157341
71;calc wait;100;0.00346785;0.000683086;0.0101572
71;calc bound;100;0.000934135;0.000747582;0.00191793
71;calc iter;100;0.16198;0.157756;0.16752
71;total;1;19.5964;19.5964;19.5964
95;calc total;1;16.2549;16.2549;16.2549
95;calc update async;100;8.30516e-05;2.0977e-05;0.00502719
95;calc inner;100;0.155813;0.15373;0.157243
95;calc wait;100;0.00333397;0.000806219;0.00864595
95;calc bound;100;0.000912175;0.000732224;0.00179864
95;calc iter;100;0.162306;0.159009;0.168887
95;total;1;19.5913;19.5913;19.5913
0;calc total;1;16.256;16.256;16.256
0;calc update async;100;0.000100202;3.2216e-05;0.00459719
0;calc inner;100;0.158294;0.157125;0.159296
0;calc wait;100;0.0019829;0.000664157;0.00820611
0;calc bound;100;0.00110067;0.000737434;0.00275286
0;calc iter;100;0.162501;0.159667;0.168802
0;total;1;18.9758;18.9758;18.9758
1;calc total;1;16.2561;16.2561;16.2561
1;calc update async;100;0.000108026;3.4851e-05;0.00537385
1;calc inner;100;0.158225;0.157096;0.159158
1;calc wait;100;0.0020384;0.000602552;0.00930231
1;calc bound;100;0.00106865;0.000733843;0.00269238
1;calc iter;100;0.162511;0.160017;0.168875
1;total;1;18.9741;18.9741;18.9741
2;calc total;1;16.2568;16.2568;16.2568
2;calc update async;100;9.93705e-05;3.3649e-05;0.00481625
2;calc inner;100;0.158186;0.156858;0.159216
2;calc wait;100;0.00229696;0.000716014;0.00720296
2;calc bound;100;0.00105864;0.000752849;0.0027665
2;calc iter;100;0.162497;0.159877;0.168048
2;total;1;18.9649;18.9649;18.9649
3;calc total;1;16.2559;16.2559;16.2559
3;calc update async;100;0.000100067;3.4904e-05;0.00467672
3;calc inner;100;0.158297;0.156233;0.159259
3;calc wait;100;0.00195862;0.000671641;0.00981314
3;calc bound;100;0.00107116;0.000757293;0.00215214
3;calc iter;100;0.162488;0.159855;0.169069
3;total;1;18.9833;18.9833;18.9833
4;calc total;1;16.2562;16.2562;16.2562
4;calc update async;100;9.93209e-05;3.1828e-05;0.00473146
4;calc inner;100;0.15808;0.15659;0.159201
4;calc wait;100;0.00231983;0.000631194;0.00827623
4;calc bound;100;0.00108124;0.000732419;0.00256602
4;calc iter;100;0.16249;0.159245;0.16826
4;total;1;18.9831;18.9831;18.9831
5;calc total;1;16.255;16.255;16.255
5;calc update async;100;0.000106206;3.5132e-05;0.00515528
5;calc inner;100;0.157975;0.156431;0.15915
5;calc wait;100;0.00267115;0.000677426;0.00840088
5;calc bound;100;0.00107335;0.000736717;0.00267654
5;calc iter;100;0.162498;0.160007;0.16846
5;total;1;18.9722;18.9722;18.9722
6;calc total;1;16.2559;16.2559;16.2559
6;calc update async;100;0.000105081;2.5208e-05;0.00505751
6;calc inner;100;0.158502;0.157202;0.160089
6;calc wait;100;0.00188196;0.000577842;0.00696507
6;calc bound;100;0.00104806;0.000749184;0.00267054
6;calc iter;100;0.162495;0.160015;0.167954
6;total;1;18.9747;18.9747;18.9747
7;calc total;1;16.2555;16.2555;16.2555
7;calc update async;100;0.000105372;3.6016e-05;0.00498943
7;calc inner;100;0.157989;0.157001;0.159765
7;calc wait;100;0.00263083;0.00071273;0.00849858
7;calc bound;100;0.00107803;0.000722602;0.00273951
7;calc iter;100;0.162493;0.159606;0.169477
7;total;1;18.9829;18.9829;18.9829
8;calc total;1;16.255;16.255;16.255
8;calc update async;100;2.84187e-05;9.922e-06;0.000252296
8;calc inner;100;0.157974;0.156468;0.159431
8;calc wait;100;0.00240322;0.000674623;0.00865067
8;calc bound;100;0.0019895;0.000679245;0.00319174
8;calc iter;100;0.162532;0.158692;0.16999
8;total;1;18.975;18.975;18.975
9;calc total;1;16.2578;16.2578;16.2578
9;calc update async;100;2.79139e-05;8.841e-06;0.000232241
9;calc inner;100;0.158308;0.156655;0.159633
9;calc wait;100;0.00226388;0.000595127;0.0094653
9;calc bound;100;0.0018794;0.000663758;0.00308031
9;calc iter;100;0.162552;0.159678;0.170125
9;total;1;18.9831;18.9831;18.9831
10;calc total;1;16.2582;16.2582;16.2582
10;calc update async;100;2.94214e-05;7.475e-06;0.000349688
10;calc inner;100;0.157958;0.156269;0.159196
10;calc wait;100;0.00246954;0.000646376;0.00850003
10;calc bound;100;0.00200306;0.000690868;0.00306473
10;calc iter;100;0.162568;0.159249;0.170297
10;total;1;18.9825;18.9825;18.9825
11;calc total;1;16.2577;16.2577;16.2577
11;calc update async;100;2.82043e-05;1.0007e-05;0.000239824
11;calc inner;100;0.158125;0.156727;0.159405
11;calc wait;100;0.00225169;0.000584263;0.0105416
11;calc bound;100;0.00199038;0.000694367;0.00317509
11;calc iter;100;0.162518;0.159645;0.170747
11;total;1;18.9737;18.9737;18.9737
12;calc total;1;16.258;16.258;16.258
12;calc update async;100;2.09744e-05;9.234e-06;0.000329791
12;calc inner;100;0.158382;0.157723;0.159323
12;calc wait;100;0.0025311;0.000783878;0.00732351
12;calc bound;100;0.00115311;0.000833556;0.0020682
12;calc iter;100;0.162557;0.160205;0.167504
12;total;1;18.9813;18.9813;18.9813
13;calc total;1;16.2542;16.2542;16.2542
13;calc update async;100;2.0269e-05;1.0793e-05;0.000208618
13;calc inner;100;0.157876;0.15658;0.158931
13;calc wait;100;0.00274698;0.000833787;0.00929718
13;calc bound;100;0.00118548;0.000826256;0.00237234
13;calc iter;100;0.162515;0.160408;0.168169
13;total;1;18.9759;18.9759;18.9759
14;calc total;1;16.2552;16.2552;16.2552
14;calc update async;100;1.89699e-05;9.421e-06;0.000227182
14;calc inner;100;0.15835;0.157353;0.159409
14;calc wait;100;0.00239738;0.000812093;0.00758646
14;calc bound;100;0.00114835;0.000831316;0.00176509
14;calc iter;100;0.162525;0.159937;0.167767
14;total;1;18.9744;18.9744;18.9744
15;calc total;1;16.2555;16.2555;16.2555
15;calc update async;100;2.01123e-05;1.0062e-05;0.000277538
15;calc inner;100;0.158008;0.156484;0.158989
15;calc wait;100;0.00281708;0.000810496;0.00850642
15;calc bound;100;0.00120105;0.000803811;0.00218792
15;calc iter;100;0.16252;0.160036;0.168177
15;total;1;18.9791;18.9791;18.9791
16;calc total;1;16.2557;16.2557;16.2557
16;calc update async;100;0.000120519;4.1155e-05;0.00488606
16;calc inner;100;0.158519;0.157604;0.159546
16;calc wait;100;0.00241172;0.000600819;0.0108437
16;calc bound;100;0.00149787;0.000652903;0.00277945
16;calc iter;100;0.162552;0.159648;0.171265
16;total;1;18.9761;18.9761;18.9761
17;calc total;1;16.2571;16.2571;16.2571
17;calc update async;100;0.000107278;3.2716e-05;0.00380941
17;calc inner;100;0.158056;0.157031;0.15943
17;calc wait;100;0.00290237;0.000665004;0.0123247
17;calc bound;100;0.00150157;0.000666786;0.0027756
17;calc iter;100;0.16257;0.159328;0.171988
17;total;1;18.9699;18.9699;18.9699
18;calc total;1;16.2577;16.2577;16.2577
18;calc update async;100;0.000106313;3.3533e-05;0.0035748
18;calc inner;100;0.158157;0.157475;0.159144
18;calc wait;100;0.00278693;0.000674732;0.00902511
18;calc bound;100;0.00152338;0.0006472;0.00279005
18;calc iter;100;0.162576;0.159207;0.169954
18;total;1;18.9733;18.9733;18.9733
19;calc total;1;16.257;16.257;16.257
19;calc update async;100;0.00011056;2.2604e-05;0.00385544
19;calc inner;100;0.158208;0.157307;0.159627
19;calc wait;100;0.00268608;0.0006106;0.0109641
19;calc bound;100;0.001562;0.000674566;0.00278526
19;calc iter;100;0.162569;0.159076;0.171103
19;total;1;18.9774;18.9774;18.9774
20;calc total;1;16.2574;16.2574;16.2574
20;calc update async;100;0.000111806;3.5262e-05;0.0037184
20;calc inner;100;0.158429;0.157547;0.159451
20;calc wait;100;0.0024351;0.000588407;0.00951572
20;calc bound;100;0.00158524;0.000687814;0.00284086
20;calc iter;100;0.162563;0.159694;0.170484
20;total;1;18.9801;18.9801;18.9801
21;calc total;1;16.2548;16.2548;16.2548
21;calc update async;100;0.000132115;3.6923e-05;0.00550026
21;calc inner;100;0.158562;0.157336;0.159643
21;calc wait;100;0.00228171;0.000625741;0.00899747
21;calc bound;100;0.00155816;0.000691368;0.00280433
21;calc iter;100;0.162537;0.159424;0.169887
21;total;1;18.9695;18.9695;18.9695
22;calc total;1;16.2572;16.2572;16.2572
22;calc update async;100;0.000114368;4.2839e-05;0.00397746
22;calc inner;100;0.158423;0.157442;0.15986
22;calc wait;100;0.00241452;0.00065113;0.00912668
22;calc bound;100;0.00159924;0.000682961;0.00284983
22;calc iter;100;0.162554;0.159901;0.169957
22;total;1;18.976;18.976;18.976
23;calc total;1;16.2567;16.2567;16.2567
23;calc update async;100;0.000117949;3.7627e-05;0.00436848
23;calc inner;100;0.158375;0.157411;0.159251
23;calc wait;100;0.00249277;0.00064221;0.011054
23;calc bound;100;0.00157074;0.00068472;0.00278959
23;calc iter;100;0.162559;0.159635;0.17144
23;total;1;18.9737;18.9737;18.9737
MPI
Running Jacobi on 96 processors with (12, 8) elements.
Array Dimensions: 54996 55000
Block Dimensions: 4583 6875
== Energy Conservation Check ==
initial Energy:               25.000
  final Energy:               25.000
    Difference:               -0.000
== Time Statistics ==
Completed 100 iterations.
# unit_id;function_name;num_calls;avg_runtime;min_runtime;max_runtime
24;calc total;1;16.2573;16.2573;16.2573
24;calc update async;100;6.08002e-05;1.8623e-05;0.00336723
24;calc inner;100;0.156024;0.153436;0.157803
24;calc wait;100;0.00436346;0.000756798;0.0127101
24;calc bound;100;0.000870649;0.00074771;0.00172221
24;calc iter;100;0.16206;0.158801;0.169531
24;total;1;19.5264;19.5264;19.5264
25;calc total;1;16.2505;16.2505;16.2505
25;calc update async;100;8.93897e-05;2.1054e-05;0.00588778
25;calc inner;100;0.155473;0.152901;0.157295
25;calc wait;100;0.00462502;0.000776151;0.0153229
25;calc bound;100;0.00116534;0.000806342;0.0022007
25;calc iter;100;0.161995;0.157831;0.171853
25;total;1;19.5228;19.5228;19.5228
26;calc total;1;16.256;16.256;16.256
26;calc update async;100;7.67828e-05;1.9943e-05;0.00444954
26;calc inner;100;0.155518;0.1538;0.157182
26;calc wait;100;0.00464745;0.000858743;0.0112285
26;calc bound;100;0.00122198;0.000780279;0.00214318
26;calc iter;100;0.161995;0.158591;0.169292
26;total;1;19.5137;19.5137;19.5137
27;calc total;1;16.2554;16.2554;16.2554
27;calc update async;100;7.36154e-05;2.1469e-05;0.00452898
27;calc inner;100;0.155988;0.154217;0.157472
27;calc wait;100;0.00367005;0.000674036;0.00938756
27;calc bound;100;0.000918746;0.000700037;0.00143648
27;calc iter;100;0.162047;0.158304;0.16741
27;total;1;19.5106;19.5106;19.5106
28;calc total;1;16.2573;16.2573;16.2573
28;calc update async;100;8.30441e-05;2.5502e-05;0.0039118
28;calc inner;100;0.155882;0.154283;0.157026
28;calc wait;100;0.00131793;0.000678827;0.0066278
28;calc bound;100;0.000829239;0.000709139;0.00135984
28;calc iter;100;0.16208;0.15896;0.166831
28;total;1;19.5151;19.5151;19.5151
29;calc total;1;16.2564;16.2564;16.2564
29;calc update async;100;8.24466e-05;2.5745e-05;0.00432592
29;calc inner;100;0.15594;0.154259;0.157231
29;calc wait;100;0.00168976;0.000674787;0.00679463
29;calc bound;100;0.00079553;0.000714309;0.00104975
29;calc iter;100;0.162081;0.158379;0.167282
29;total;1;19.5048;19.5048;19.5048
30;calc total;1;16.2538;16.2538;16.2538
30;calc update async;100;9.43067e-05;2.3931e-05;0.00535393
30;calc inner;100;0.155949;0.154147;0.15717
30;calc wait;100;0.00197858;0.000692567;0.00796818
30;calc bound;100;0.000808902;0.000721037;0.0012311
30;calc iter;100;0.162045;0.158272;0.168137
30;total;1;19.5138;19.5138;19.5138
31;calc total;1;16.2512;16.2512;16.2512
31;calc update async;100;0.00010308;2.3829e-05;0.00608636
31;calc inner;100;0.156367;0.154539;0.157755
31;calc wait;100;0.00132554;0.000633597;0.0091272
31;calc bound;100;0.000817329;0.000715652;0.00166156
31;calc iter;100;0.162043;0.159474;0.170751
31;total;1;19.5135;19.5135;19.5135
32;calc total;1;16.2558;16.2558;16.2558
32;calc update async;100;3.52779e-05;1.1693e-05;0.000252991
32;calc inner;100;0.15604;0.153591;0.158183
32;calc wait;100;0.00370139;0.000696543;0.0132438
32;calc bound;100;0.00217575;0.00068725;0.00324422
32;calc iter;100;0.162107;0.158328;0.172388
32;total;1;19.5125;19.5125;19.5125
33;calc total;1;16.2534;16.2534;16.2534
33;calc update async;100;2.37575e-05;9.876e-06;0.000267282
33;calc inner;100;0.156081;0.153996;0.157268
33;calc wait;100;0.00408096;0.000623671;0.0143032
33;calc bound;100;0.00105662;0.000654134;0.00282453
33;calc iter;100;0.162081;0.157691;0.172093
33;total;1;19.5255;19.5255;19.5255
34;calc total;1;16.2534;16.2534;16.2534
34;calc update async;100;2.18606e-05;1.1246e-05;0.000246898
34;calc inner;100;0.156156;0.154355;0.157433
34;calc wait;100;0.00418384;0.000736346;0.0112104
34;calc bound;100;0.00098846;0.000675212;0.00297257
34;calc iter;100;0.162095;0.15805;0.169746
34;total;1;19.495;19.495;19.495
35;calc total;1;16.2533;16.2533;16.2533
35;calc update async;100;3.61594e-05;1.3083e-05;0.000255226
35;calc inner;100;0.15602;0.154147;0.157374
35;calc wait;100;0.00350944;0.000969064;0.00928307
35;calc bound;100;0.00226778;0.000684544;0.00323196
35;calc iter;100;0.162054;0.158015;0.168496
35;total;1;19.5166;19.5166;19.5166
48;calc total;1;16.2549;16.2549;16.2549
48;calc update async;100;0.00010045;2.9098e-05;0.00482863
48;calc inner;100;0.157916;0.156777;0.158944
48;calc wait;100;0.00225635;0.000621551;0.00903974
48;calc bound;100;0.00164488;0.000676311;0.00282632
48;calc iter;100;0.161922;0.159046;0.169067
48;total;1;19.5177;19.5177;19.5177
36;calc total;1;16.2539;16.2539;16.2539
36;calc update async;100;3.01732e-05;1.2151e-05;0.000255379
36;calc inner;100;0.158633;0.156932;0.15983
36;calc wait;100;0.00157154;0.000740702;0.00593719
36;calc bound;100;0.0016392;0.000760986;0.00282454
36;calc iter;100;0.162073;0.159234;0.167646
36;total;1;19.5037;19.5037;19.5037
72;calc total;1;16.2574;16.2574;16.2574
72;calc update async;100;0.000107536;3.2532e-05;0.00331602
72;calc inner;100;0.158249;0.157303;0.159353
72;calc wait;100;0.00254344;0.000603125;0.0104513
72;calc bound;100;0.00159775;0.000695786;0.00284079
72;calc iter;100;0.1625;0.159822;0.17403
72;total;1;19.5126;19.5126;19.5126
49;calc total;1;16.2532;16.2532;16.2532
49;calc update async;100;0.000100289;2.4858e-05;0.00488281
49;calc inner;100;0.157906;0.15684;0.159214
49;calc wait;100;0.00231889;0.000630607;0.0089422
49;calc bound;100;0.00157877;0.000686484;0.00280874
49;calc iter;100;0.161907;0.15882;0.169732
49;total;1;19.5268;19.5268;19.5268
37;calc total;1;16.2537;16.2537;16.2537
37;calc update async;100;3.03005e-05;1.1508e-05;0.000227414
37;calc inner;100;0.158563;0.157089;0.159598
37;calc wait;100;0.00166116;0.000759523;0.00813422
37;calc bound;100;0.00168027;0.000856666;0.00307195
37;calc iter;100;0.162072;0.160114;0.167592
37;total;1;19.5146;19.5146;19.5146
73;calc total;1;16.2496;16.2496;16.2496
73;calc update async;100;0.000136533;3.5845e-05;0.00617134
73;calc inner;100;0.158206;0.156873;0.159677
73;calc wait;100;0.00247055;0.0006082;0.0101827
73;calc bound;100;0.00162896;0.000686696;0.002757
73;calc iter;100;0.162444;0.159378;0.170727
73;total;1;19.5112;19.5112;19.5112
50;calc total;1;16.2532;16.2532;16.2532
50;calc update async;100;9.90648e-05;2.5712e-05;0.00494055
50;calc inner;100;0.157807;0.156928;0.158858
50;calc wait;100;0.00236393;0.000636285;0.009949
50;calc bound;100;0.0015856;0.000784619;0.00284922
50;calc iter;100;0.161858;0.159246;0.169623
50;total;1;19.5262;19.5262;19.5262
38;calc total;1;16.2522;16.2522;16.2522
38;calc update async;100;3.03961e-05;1.1832e-05;0.000276322
38;calc inner;100;0.158464;0.156886;0.159397
38;calc wait;100;0.00171458;0.000701148;0.00763549
38;calc bound;100;0.00174532;0.00076291;0.00302555
38;calc iter;100;0.162079;0.15982;0.169003
38;total;1;19.5152;19.5152;19.5152
74;calc total;1;16.2536;16.2536;16.2536
74;calc update async;100;0.000125224;3.9524e-05;0.00513625
74;calc inner;100;0.158158;0.157081;0.159178
74;calc wait;100;0.00251119;0.000578845;0.0116937
74;calc bound;100;0.00168973;0.00067741;0.00279511
74;calc iter;100;0.162486;0.159216;0.171607
74;total;1;19.5192;19.5192;19.5192
51;calc total;1;16.2531;16.2531;16.2531
51;calc update async;100;9.67836e-05;2.4655e-05;0.0049136
51;calc inner;100;0.157835;0.156773;0.159133
51;calc wait;100;0.00241922;0.000624787;0.0111544
51;calc bound;100;0.00153634;0.000695881;0.0027921
51;calc iter;100;0.16189;0.159104;0.170651
51;total;1;19.5146;19.5146;19.5146
39;calc total;1;16.2515;16.2515;16.2515
39;calc update async;100;3.02421e-05;1.035e-05;0.000285207
39;calc inner;100;0.158588;0.156947;0.159718
39;calc wait;100;0.00163083;0.000691265;0.00920522
39;calc bound;100;0.0016634;0.000771466;0.00279745
39;calc iter;100;0.162066;0.160322;0.169789
39;total;1;19.522;19.522;19.522
75;calc total;1;16.2534;16.2534;16.2534
75;calc update async;100;0.000124507;4.4412e-05;0.00502317
75;calc inner;100;0.158294;0.157565;0.159039
75;calc wait;100;0.00249301;0.000618918;0.00933546
75;calc bound;100;0.00157027;0.000679944;0.0028435
75;calc iter;100;0.162484;0.159438;0.170156
75;total;1;19.5119;19.5119;19.5119
52;calc total;1;16.254;16.254;16.254
52;calc update async;100;9.34209e-05;2.3118e-05;0.00475745
52;calc inner;100;0.157559;0.156352;0.158475
52;calc wait;100;0.00273497;0.000596974;0.0105547
52;calc bound;100;0.00150917;0.000666094;0.00280885
52;calc iter;100;0.161899;0.158488;0.169793
52;total;1;19.5279;19.5279;19.5279
40;calc total;1;16.2574;16.2574;16.2574
40;calc update async;100;9.7076e-05;3.011e-05;0.00332648
40;calc inner;100;0.158469;0.156686;0.159871
40;calc wait;100;0.00233114;0.000564297;0.0117173
40;calc bound;100;0.00123555;0.00068382;0.00269549
40;calc iter;100;0.162135;0.159415;0.172661
40;total;1;19.5216;19.5216;19.5216
76;calc total;1;16.2563;16.2563;16.2563
76;calc update async;100;0.000121023;3.9184e-05;0.00516857
76;calc inner;100;0.158041;0.157142;0.158742
76;calc wait;100;0.00278565;0.000665037;0.0112487
76;calc bound;100;0.00156233;0.000659088;0.00277722
76;calc iter;100;0.162513;0.159102;0.171302
76;total;1;19.4984;19.4984;19.4984
53;calc total;1;16.254;16.254;16.254
53;calc update async;100;9.52617e-05;2.4725e-05;0.00472248
53;calc inner;100;0.157512;0.156516;0.158756
53;calc wait;100;0.00272573;0.000659398;0.0116739
53;calc bound;100;0.00156225;0.000672496;0.00281938
53;calc iter;100;0.161898;0.158839;0.170822
53;total;1;19.5198;19.5198;19.5198
41;calc total;1;16.2496;16.2496;16.2496
41;calc update async;100;0.000117838;3.1858e-05;0.00556219
41;calc inner;100;0.158413;0.156545;0.159941
41;calc wait;100;0.00229414;0.000626511;0.011929
41;calc bound;100;0.00124336;0.000665736;0.0027026
41;calc iter;100;0.162071;0.159312;0.171156
41;total;1;19.5215;19.5215;19.5215
77;calc total;1;16.2559;16.2559;16.2559
77;calc update async;100;0.000126485;3.7308e-05;0.00523472
77;calc inner;100;0.157957;0.157261;0.158842
77;calc wait;100;0.00287333;0.000684698;0.0107222
77;calc bound;100;0.00155194;0.000656528;0.00280071
77;calc iter;100;0.162512;0.159247;0.170534
77;total;1;19.4993;19.4993;19.4993
54;calc total;1;16.2529;16.2529;16.2529
54;calc update async;100;9.8135e-05;2.2147e-05;0.00493844
54;calc inner;100;0.157539;0.156606;0.158854
54;calc wait;100;0.00265282;0.0005733;0.0109776
54;calc bound;100;0.00159356;0.000677346;0.00281126
54;calc iter;100;0.161886;0.15856;0.170233
54;total;1;19.5233;19.5233;19.5233
42;calc total;1;16.2536;16.2536;16.2536
42;calc update async;100;0.000106984;2.6468e-05;0.00418949
42;calc inner;100;0.158379;0.156784;0.159527
42;calc wait;100;0.00237405;0.00066608;0.00995872
42;calc bound;100;0.00125005;0.000670538;0.00282052
42;calc iter;100;0.162112;0.159398;0.170034
42;total;1;19.5098;19.5098;19.5098
78;calc total;1;16.2541;16.2541;16.2541
78;calc update async;100;0.000126405;2.569e-05;0.00557963
78;calc inner;100;0.158673;0.157773;0.15976
78;calc wait;100;0.00213588;0.000559905;0.00949548
78;calc bound;100;0.00151085;0.000743196;0.00278801
78;calc iter;100;0.162449;0.159625;0.170298
78;total;1;19.5183;19.5183;19.5183
55;calc total;1;16.2519;16.2519;16.2519
55;calc update async;100;0.000103095;2.3344e-05;0.00545823
55;calc inner;100;0.157599;0.156874;0.158611
55;calc wait;100;0.00255889;0.000699714;0.0096912
55;calc bound;100;0.0016278;0.000678556;0.00279296
55;calc iter;100;0.161891;0.158703;0.169563
55;total;1;19.5009;19.5009;19.5009
43;calc total;1;16.2534;16.2534;16.2534
43;calc update async;100;0.000106549;2.5102e-05;0.00428882
43;calc inner;100;0.158602;0.157138;0.159759
43;calc wait;100;0.00212266;0.000610619;0.00817551
43;calc bound;100;0.00127764;0.000682383;0.00277487
43;calc iter;100;0.162111;0.159466;0.169286
43;total;1;19.5177;19.5177;19.5177
79;calc total;1;16.2517;16.2517;16.2517
79;calc update async;100;0.00012687;3.6318e-05;0.00565332
79;calc inner;100;0.157991;0.15671;0.15913
79;calc wait;100;0.00281621;0.000663234;0.0109399
79;calc bound;100;0.00150596;0.000720844;0.00281392
79;calc iter;100;0.162443;0.159093;0.1716
79;total;1;19.5074;19.5074;19.5074
56;calc total;1;16.2572;16.2572;16.2572
56;calc update async;100;2.07466e-05;1.1708e-05;0.000306499
56;calc inner;100;0.15827;0.155905;0.159301
56;calc wait;100;0.00179924;0.000774889;0.009574
56;calc bound;100;0.00110458;0.000800483;0.00235633
56;calc iter;100;0.16193;0.160032;0.166649
56;total;1;19.53;19.53;19.53
44;calc total;1;16.2563;16.2563;16.2563
44;calc update async;100;0.0001002;4.1841e-05;0.00347773
44;calc inner;100;0.158768;0.157028;0.159972
44;calc wait;100;0.00155878;0.000653919;0.0101203
44;calc bound;100;0.00128416;0.00077357;0.00286368
44;calc iter;100;0.162099;0.159488;0.170872
44;total;1;19.5108;19.5108;19.5108
80;calc total;1;16.2548;16.2548;16.2548
80;calc update async;100;2.01892e-05;8.199e-06;0.000248875
80;calc inner;100;0.158372;0.156784;0.159253
80;calc wait;100;0.00229833;0.00076795;0.00841882
80;calc bound;100;0.00117109;0.000760608;0.00217553
80;calc iter;100;0.162462;0.160159;0.168212
80;total;1;19.5107;19.5107;19.5107
57;calc total;1;16.2502;16.2502;16.2502
57;calc update async;100;1.87176e-05;1.0658e-05;0.000224836
57;calc inner;100;0.157773;0.156444;0.159004
57;calc wait;100;0.00253715;0.000842746;0.0087843
57;calc bound;100;0.00107398;0.000797269;0.00155253
57;calc iter;100;0.161816;0.159881;0.167716
57;total;1;19.5149;19.5149;19.5149
45;calc total;1;16.2559;16.2559;16.2559
45;calc update async;100;9.75478e-05;3.5424e-05;0.00349584
45;calc inner;100;0.158733;0.157195;0.160003
45;calc wait;100;0.00179818;0.000663528;0.00884733
45;calc bound;100;0.00131524;0.000696795;0.00278019
45;calc iter;100;0.162129;0.159182;0.169624
45;total;1;19.5289;19.5289;19.5289
81;calc total;1;16.2531;16.2531;16.2531
81;calc update async;100;2.02704e-05;1.0942e-05;0.000242741
81;calc inner;100;0.158279;0.156778;0.159133
81;calc wait;100;0.00255964;0.000800702;0.00964612
81;calc bound;100;0.00112097;0.000781099;0.00214394
81;calc iter;100;0.16244;0.159936;0.169129
81;total;1;19.503;19.503;19.503
58;calc total;1;16.2544;16.2544;16.2544
58;calc update async;100;1.95101e-05;1.0519e-05;0.000260301
58;calc inner;100;0.157887;0.157038;0.158996
58;calc wait;100;0.00251527;0.000839432;0.00693308
58;calc bound;100;0.00106179;0.000789905;0.00179939
58;calc iter;100;0.16187;0.159321;0.166604
58;total;1;19.5104;19.5104;19.5104
46;calc total;1;16.2541;16.2541;16.2541
46;calc update async;100;0.000101194;3.5465e-05;0.00401947
46;calc inner;100;0.158823;0.157075;0.159846
46;calc wait;100;0.00169007;0.000589936;0.00924092
46;calc bound;100;0.00128036;0.00067993;0.00279927
46;calc iter;100;0.162111;0.159694;0.169561
46;total;1;19.5153;19.5153;19.5153
82;calc total;1;16.2531;16.2531;16.2531
82;calc update async;100;2.06605e-05;1.0915e-05;0.000267899
82;calc inner;100;0.158347;0.15734;0.158998
82;calc wait;100;0.00244757;0.000836438;0.00838329
82;calc bound;100;0.00115223;0.000755251;0.00206916
82;calc iter;100;0.162469;0.16002;0.168498
82;total;1;19.5052;19.5052;19.5052
59;calc total;1;16.2531;16.2531;16.2531
59;calc update async;100;2.07018e-05;1.0668e-05;0.000174562
59;calc inner;100;0.15845;0.156951;0.159793
59;calc wait;100;0.00177156;0.00069518;0.00779463
59;calc bound;100;0.00110684;0.00082855;0.00199173
59;calc iter;100;0.161853;0.159946;0.167188
59;total;1;19.5132;19.5132;19.5132
47;calc total;1;16.2511;16.2511;16.2511
47;calc update async;100;0.000114581;2.7833e-05;0.00532202
47;calc inner;100;0.158827;0.15723;0.159999
47;calc wait;100;0.00167309;0.000639776;0.0108673
47;calc bound;100;0.00122787;0.000698761;0.00283123
47;calc iter;100;0.16208;0.159637;0.171138
47;total;1;19.5263;19.5263;19.5263
83;calc total;1;16.253;16.253;16.253
83;calc update async;100;2.10264e-05;1.2161e-05;0.000265556
83;calc inner;100;0.158254;0.156791;0.160709
83;calc wait;100;0.0024123;0.000792819;0.00784779
83;calc bound;100;0.00123907;0.000745803;0.00219983
83;calc iter;100;0.162461;0.160355;0.167436
83;total;1;19.5088;19.5088;19.5088
60;calc total;1;16.2569;16.2569;16.2569
60;calc update async;100;2.95033e-05;1.0657e-05;0.000320646
60;calc inner;100;0.155239;0.153537;0.157058
60;calc wait;100;0.00429736;0.000735162;0.0123348
60;calc bound;100;0.00193929;0.000686205;0.00327111
60;calc iter;100;0.161916;0.156913;0.171706
60;total;1;19.5036;19.5036;19.5036
84;calc total;1;16.254;16.254;16.254
84;calc update async;100;2.83161e-05;1.2955e-05;0.000255553
84;calc inner;100;0.156773;0.155458;0.15814
84;calc wait;100;0.00337199;0.000746876;0.0102521
84;calc bound;100;0.00186491;0.00068319;0.00321338
84;calc iter;100;0.162476;0.15834;0.171116
84;total;1;19.5105;19.5105;19.5105
61;calc total;1;16.2552;16.2552;16.2552
61;calc update async;100;2.72186e-05;1.1593e-05;0.000228892
61;calc inner;100;0.15552;0.154223;0.157332
61;calc wait;100;0.00277978;0.000627663;0.0123787
61;calc bound;100;0.00103184;0.00067819;0.00285963
61;calc iter;100;0.161892;0.15783;0.171648
61;total;1;19.514;19.514;19.514
85;calc total;1;16.2539;16.2539;16.2539
85;calc update async;100;2.66954e-05;9.919e-06;0.000234948
85;calc inner;100;0.156984;0.155632;0.158235
85;calc wait;100;0.00281078;0.000639708;0.0106397
85;calc bound;100;0.00153314;0.000668777;0.00305654
85;calc iter;100;0.16243;0.158845;0.170245
85;total;1;19.4992;19.4992;19.4992
62;calc total;1;16.2529;16.2529;16.2529
62;calc update async;100;2.91684e-05;1.1685e-05;0.000260297
62;calc inner;100;0.15552;0.154239;0.156863
62;calc wait;100;0.00290838;0.00065403;0.00879442
62;calc bound;100;0.00109678;0.000687226;0.0029735
62;calc iter;100;0.161874;0.157174;0.170057
62;total;1;19.5327;19.5327;19.5327
86;calc total;1;16.2528;16.2528;16.2528
86;calc update async;100;3.14454e-05;1.2219e-05;0.000265456
86;calc inner;100;0.156939;0.155699;0.15877
86;calc wait;100;0.00235496;0.000626288;0.00772597
86;calc bound;100;0.0016077;0.000690033;0.00294243
86;calc iter;100;0.162426;0.158449;0.169919
86;total;1;19.5055;19.5055;19.5055
63;calc total;1;16.2506;16.2506;16.2506
63;calc update async;100;3.31702e-05;1.3353e-05;0.000294252
63;calc inner;100;0.155235;0.154142;0.156912
63;calc wait;100;0.00362154;0.000792725;0.00867451
63;calc bound;100;0.00203178;0.000669557;0.00323006
63;calc iter;100;0.161851;0.157301;0.167645
63;total;1;19.5327;19.5327;19.5327
87;calc total;1;16.2525;16.2525;16.2525
87;calc update async;100;2.83006e-05;1.0883e-05;0.000256574
87;calc inner;100;0.156623;0.155399;0.1584
87;calc wait;100;0.00317721;0.000667287;0.00896574
87;calc bound;100;0.00211718;0.000665461;0.00325493
87;calc iter;100;0.162427;0.15726;0.170197
87;total;1;19.5162;19.5162;19.5162
64;calc total;1;16.2557;16.2557;16.2557
64;calc update async;100;7.19036e-05;2.5314e-05;0.00335942
64;calc inner;100;0.15562;0.154696;0.157265
64;calc wait;100;0.0012358;0.000672709;0.00609233
64;calc bound;100;0.000825848;0.000715827;0.00146719
64;calc iter;100;0.161856;0.158575;0.167164
64;total;1;19.5159;19.5159;19.5159
88;calc total;1;16.2572;16.2572;16.2572
88;calc update async;100;7.53941e-05;2.2895e-05;0.00334722
88;calc inner;100;0.15692;0.155898;0.158383
88;calc wait;100;0.00187462;0.000651563;0.00871401
88;calc bound;100;0.00088577;0.000685885;0.00184747
88;calc iter;100;0.162464;0.159196;0.170932
88;total;1;19.5025;19.5025;19.5025
65;calc total;1;16.2534;16.2534;16.2534
65;calc update async;100;7.4303e-05;2.4606e-05;0.00401034
65;calc inner;100;0.155478;0.154351;0.156727
65;calc wait;100;0.00228336;0.000649611;0.00920567
65;calc bound;100;0.000789666;0.000696395;0.00123893
65;calc iter;100;0.161825;0.158936;0.168898
65;total;1;19.5097;19.5097;19.5097
89;calc total;1;16.2502;16.2502;16.2502
89;calc update async;100;9.58557e-05;2.382e-05;0.00522786
89;calc inner;100;0.156847;0.155373;0.158377
89;calc wait;100;0.00234479;0.000644523;0.00955173
89;calc bound;100;0.000885848;0.000691478;0.00190534
89;calc iter;100;0.162392;0.159529;0.169649
89;total;1;19.5056;19.5056;19.5056
66;calc total;1;16.2533;16.2533;16.2533
66;calc update async;100;7.66699e-05;2.4965e-05;0.0040176
66;calc inner;100;0.15556;0.154589;0.156624
66;calc wait;100;0.00220195;0.000693539;0.00586846
66;calc bound;100;0.000789413;0.000685406;0.00111718
66;calc iter;100;0.161824;0.159602;0.166538
66;total;1;19.5249;19.5249;19.5249
90;calc total;1;16.2544;16.2544;16.2544
90;calc update async;100;8.4751e-05;2.3578e-05;0.0039803
90;calc inner;100;0.156896;0.155756;0.158195
90;calc wait;100;0.00208778;0.000686203;0.00880621
90;calc bound;100;0.000904123;0.000706538;0.00202044
90;calc iter;100;0.162434;0.159221;0.168913
90;total;1;19.4982;19.4982;19.4982
67;calc total;1;16.2533;16.2533;16.2533
67;calc update async;100;8.04149e-05;2.4386e-05;0.00411216
67;calc inner;100;0.155545;0.154589;0.156732
67;calc wait;100;0.00141775;0.00068444;0.00691629
67;calc bound;100;0.000813092;0.000673784;0.00117068
67;calc iter;100;0.161833;0.159433;0.168344
67;total;1;19.5243;19.5243;19.5243
91;calc total;1;16.253;16.253;16.253
91;calc update async;100;8.54964e-05;2.4001e-05;0.00443593
91;calc inner;100;0.157003;0.156206;0.158167
91;calc wait;100;0.00196736;0.000687906;0.00706178
91;calc bound;100;0.000900641;0.000714338;0.00226872
91;calc iter;100;0.162431;0.159815;0.168068
91;total;1;19.5196;19.5196;19.5196
68;calc total;1;16.2539;16.2539;16.2539
68;calc update async;100;7.00069e-05;2.3036e-05;0.00380693
68;calc inner;100;0.155515;0.153952;0.157098
68;calc wait;100;0.00431893;0.000918726;0.0115763
68;calc bound;100;0.000883653;0.000714811;0.00172362
68;calc iter;100;0.161808;0.15802;0.168019
68;total;1;19.5193;19.5193;19.5193
92;calc total;1;16.2569;16.2569;16.2569
92;calc update async;100;6.66565e-05;2.1875e-05;0.00335199
92;calc inner;100;0.157485;0.15612;0.158809
92;calc wait;100;0.00265335;0.000601304;0.00973266
92;calc bound;100;0.000963205;0.000731734;0.00212803
92;calc iter;100;0.162401;0.159119;0.168874
92;total;1;19.503;19.503;19.503
69;calc total;1;16.2537;16.2537;16.2537
69;calc update async;100;7.2167e-05;2.4866e-05;0.00374275
69;calc inner;100;0.15528;0.152709;0.157077
69;calc wait;100;0.00341866;0.000845052;0.0133239
69;calc bound;100;0.00111203;0.00074917;0.00209464
69;calc iter;100;0.161829;0.157046;0.170196
69;total;1;19.5121;19.5121;19.5121
93;calc total;1;16.2552;16.2552;16.2552
93;calc update async;100;7.31483e-05;2.2679e-05;0.00369875
93;calc inner;100;0.156878;0.155197;0.158379
93;calc wait;100;0.00288719;0.000702751;0.0101947
93;calc bound;100;0.00103428;0.000755152;0.00224663
93;calc iter;100;0.162408;0.159391;0.168501
93;total;1;19.5059;19.5059;19.5059
70;calc total;1;16.2521;16.2521;16.2521
70;calc update async;100;8.12299e-05;2.4195e-05;0.00492146
70;calc inner;100;0.155385;0.152973;0.157158
70;calc wait;100;0.00341806;0.00070922;0.0101752
70;calc bound;100;0.00105836;0.000771036;0.00223187
70;calc iter;100;0.161805;0.157811;0.168602
70;total;1;19.5159;19.5159;19.5159
94;calc total;1;16.2529;16.2529;16.2529
94;calc update async;100;8.06152e-05;2.1798e-05;0.00457857
94;calc inner;100;0.157066;0.155431;0.158396
94;calc wait;100;0.00235165;0.00075166;0.00790009
94;calc bound;100;0.000963933;0.000734948;0.0020798
94;calc iter;100;0.162389;0.159341;0.168199
94;total;1;19.5056;19.5056;19.5056
71;calc total;1;16.2514;16.2514;16.2514
71;calc update async;100;8.48408e-05;2.2929e-05;0.00519572
71;calc inner;100;0.155559;0.153805;0.15736
71;calc wait;100;0.00326856;0.000634503;0.00882037
71;calc bound;100;0.000933175;0.00074712;0.00150214
71;calc iter;100;0.161803;0.158124;0.166878
71;total;1;19.5126;19.5126;19.5126
95;calc total;1;16.2503;16.2503;16.2503
95;calc update async;100;9.09463e-05;2.3166e-05;0.00539623
95;calc inner;100;0.157009;0.155053;0.158421
95;calc wait;100;0.00273235;0.000631231;0.00942625
95;calc bound;100;0.000950929;0.00072706;0.00203729
95;calc iter;100;0.162394;0.158902;0.168944
95;total;1;19.5045;19.5045;19.5045
0;calc total;1;16.2574;16.2574;16.2574
0;calc update async;100;7.86822e-05;2.1647e-05;0.00391755
0;calc inner;100;0.156954;0.154213;0.158132
0;calc wait;100;0.0033378;0.000717205;0.0127608
0;calc bound;100;0.000985402;0.0007456;0.00234351
0;calc iter;100;0.162508;0.159206;0.171096
0;total;1;18.8627;18.8627;18.8627
1;calc total;1;16.2544;16.2544;16.2544
1;calc update async;100;8.57393e-05;2.5239e-05;0.00465444
1;calc inner;100;0.156875;0.154837;0.158292
1;calc wait;100;0.0027716;0.000829694;0.0118252
1;calc bound;100;0.00106245;0.000759525;0.00202917
1;calc iter;100;0.162481;0.158514;0.169855
1;total;1;18.8723;18.8723;18.8723
2;calc total;1;16.2544;16.2544;16.2544
2;calc update async;100;8.73443e-05;2.2004e-05;0.00481838
2;calc inner;100;0.156895;0.154583;0.158117
2;calc wait;100;0.00285768;0.000759173;0.0104432
2;calc bound;100;0.00104986;0.000765422;0.00210447
2;calc iter;100;0.162478;0.158744;0.169957
2;total;1;18.8667;18.8667;18.8667
3;calc total;1;16.2543;16.2543;16.2543
3;calc update async;100;8.69445e-05;2.3279e-05;0.00445052
3;calc inner;100;0.157074;0.15523;0.158253
3;calc wait;100;0.00286881;0.000714803;0.00818994
3;calc bound;100;0.000919366;0.00074984;0.00136388
3;calc iter;100;0.162476;0.158765;0.167591
3;total;1;18.8723;18.8723;18.8723
4;calc total;1;16.2554;16.2554;16.2554
4;calc update async;100;9.59468e-05;2.3222e-05;0.00430972
4;calc inner;100;0.157118;0.156298;0.158294
4;calc wait;100;0.00158962;0.000590617;0.00560712
4;calc bound;100;0.000862276;0.000721316;0.00137821
4;calc iter;100;0.162499;0.159744;0.167363
4;total;1;18.8596;18.8596;18.8596
5;calc total;1;16.255;16.255;16.255
5;calc update async;100;9.91275e-05;2.29e-05;0.00430236
5;calc inner;100;0.156917;0.155514;0.158997
5;calc wait;100;0.00228854;0.000666271;0.00950767
5;calc bound;100;0.000863362;0.000737565;0.00214089
5;calc iter;100;0.162505;0.159106;0.169729
5;total;1;18.8691;18.8691;18.8691
6;calc total;1;16.2532;16.2532;16.2532
6;calc update async;100;0.000109556;2.4478e-05;0.00555963
6;calc inner;100;0.15757;0.15648;0.161625
6;calc wait;100;0.00175106;0.000648194;0.00804279
6;calc bound;100;0.000850686;0.000716041;0.00261697
6;calc iter;100;0.162482;0.159795;0.169339
6;total;1;18.8708;18.8708;18.8708
7;calc total;1;16.2519;16.2519;16.2519
7;calc update async;100;0.000109146;2.1164e-05;0.00592599
7;calc inner;100;0.157339;0.15628;0.159065
7;calc wait;100;0.00217508;0.000675022;0.010096
7;calc bound;100;0.000890997;0.000720399;0.0023386
7;calc iter;100;0.162471;0.159391;0.170404
7;total;1;18.8727;18.8727;18.8727
8;calc total;1;16.2581;16.2581;16.2581
8;calc update async;100;3.00176e-05;1.236e-05;0.000314472
8;calc inner;100;0.156861;0.155116;0.158184
8;calc wait;100;0.00310877;0.000729461;0.0123365
8;calc bound;100;0.00185089;0.000682121;0.00323964
8;calc iter;100;0.162566;0.158274;0.171769
8;total;1;18.8677;18.8677;18.8677
9;calc total;1;16.2502;16.2502;16.2502
9;calc update async;100;2.7856e-05;1.0261e-05;0.000287842
9;calc inner;100;0.157034;0.155883;0.158056
9;calc wait;100;0.00250299;0.000570424;0.0110901
9;calc bound;100;0.00141739;0.000680523;0.00306652
9;calc iter;100;0.162467;0.158804;0.17127
9;total;1;18.8683;18.8683;18.8683
10;calc total;1;16.2549;16.2549;16.2549
10;calc update async;100;2.92078e-05;9.497e-06;0.000336225
10;calc inner;100;0.156922;0.155935;0.158057
10;calc wait;100;0.00269265;0.000585237;0.0111061
10;calc bound;100;0.00147374;0.000664958;0.00300308
10;calc iter;100;0.162513;0.157622;0.170916
10;total;1;18.8782;18.8782;18.8782
11;calc total;1;16.2545;16.2545;16.2545
11;calc update async;100;2.93895e-05;8.211e-06;0.000213328
11;calc inner;100;0.15681;0.155228;0.157909
11;calc wait;100;0.0030665;0.000731527;0.00874958
11;calc bound;100;0.00202448;0.000698882;0.00324957
11;calc iter;100;0.162506;0.157687;0.169105
11;total;1;18.8576;18.8576;18.8576
12;calc total;1;16.2574;16.2574;16.2574
12;calc update async;100;2.13138e-05;8.017e-06;0.000331326
12;calc inner;100;0.158645;0.157184;0.160101
12;calc wait;100;0.00223468;0.000799052;0.00630236
12;calc bound;100;0.00111192;0.000782441;0.00228302
12;calc iter;100;0.162541;0.15946;0.167633
12;total;1;18.8661;18.8661;18.8661
13;calc total;1;16.2572;16.2572;16.2572
13;calc update async;100;1.9621e-05;1.0649e-05;0.000276999
13;calc inner;100;0.158709;0.157192;0.160513
13;calc wait;100;0.00231408;0.000700995;0.00859521
13;calc bound;100;0.00110091;0.000744224;0.00215485
13;calc iter;100;0.162541;0.160528;0.168279
13;total;1;18.8718;18.8718;18.8718
14;calc total;1;16.2551;16.2551;16.2551
14;calc update async;100;1.95131e-05;1.087e-05;0.000231681
14;calc inner;100;0.158604;0.157149;0.160111
14;calc wait;100;0.00231477;0.000725051;0.00871057
14;calc bound;100;0.00110683;0.000768739;0.00189169
14;calc iter;100;0.162539;0.160354;0.168652
14;total;1;18.8665;18.8665;18.8665
15;calc total;1;16.2511;16.2511;16.2511
15;calc update async;100;2.15279e-05;1.0882e-05;0.000245375
15;calc inner;100;0.158301;0.156372;0.16009
15;calc wait;100;0.00253035;0.000707482;0.0102936
15;calc bound;100;0.00119947;0.000732651;0.00240146
15;calc iter;100;0.162487;0.160015;0.169117
15;total;1;18.8803;18.8803;18.8803
16;calc total;1;16.2562;16.2562;16.2562
16;calc update async;100;0.00010744;3.821e-05;0.00353149
16;calc inner;100;0.15854;0.15689;0.159941
16;calc wait;100;0.00241162;0.000536191;0.0117236
16;calc bound;100;0.00149735;0.000668015;0.00277951
16;calc iter;100;0.162559;0.159633;0.171316
16;total;1;18.8771;18.8771;18.8771
17;calc total;1;16.2543;16.2543;16.2543
17;calc update async;100;0.00011288;3.7267e-05;0.00404704
17;calc inner;100;0.158393;0.157239;0.15999
17;calc wait;100;0.00252911;0.000635756;0.0115785
17;calc bound;100;0.00149945;0.00067445;0.00278935
17;calc iter;100;0.162537;0.159452;0.171491
17;total;1;18.859;18.859;18.859
18;calc total;1;16.2543;16.2543;16.2543
18;calc update async;100;0.000111535;3.3699e-05;0.00392009
18;calc inner;100;0.158503;0.157266;0.159719
18;calc wait;100;0.00242763;0.000633753;0.0100243
18;calc bound;100;0.00147544;0.0007171;0.00276939
18;calc iter;100;0.16252;0.159327;0.170712
18;total;1;18.8597;18.8597;18.8597
19;calc total;1;16.2541;16.2541;16.2541
19;calc update async;100;0.000111867;2.502e-05;0.00406198
19;calc inner;100;0.158587;0.157441;0.159972
19;calc wait;100;0.00235131;0.000647969;0.0100575
19;calc bound;100;0.00146528;0.000719021;0.00280539
19;calc iter;100;0.162518;0.159258;0.170586
19;total;1;18.8834;18.8834;18.8834
20;calc total;1;16.2547;16.2547;16.2547
20;calc update async;100;0.000113216;3.9611e-05;0.00390298
20;calc inner;100;0.158807;0.157517;0.160421
20;calc wait;100;0.00212084;0.000644498;0.00901757
20;calc bound;100;0.0014803;0.000728661;0.0028469
20;calc iter;100;0.162524;0.159595;0.170104
20;total;1;18.8608;18.8608;18.8608
21;calc total;1;16.2547;16.2547;16.2547
21;calc update async;100;0.000115328;4.2401e-05;0.00385949
21;calc inner;100;0.158702;0.157441;0.160093
21;calc wait;100;0.00218622;0.000631514;0.00883207
21;calc bound;100;0.00154019;0.000675247;0.00275644
21;calc iter;100;0.162546;0.159129;0.169696
21;total;1;18.8729;18.8729;18.8729
22;calc total;1;16.2532;16.2532;16.2532
22;calc update async;100;0.000124825;2.8904e-05;0.00485561
22;calc inner;100;0.15874;0.157655;0.160022
22;calc wait;100;0.00208421;0.000605932;0.00972181
22;calc bound;100;0.00158063;0.000651892;0.00284068
22;calc iter;100;0.162532;0.160112;0.170593
22;total;1;18.8646;18.8646;18.8646
23;calc total;1;16.2519;16.2519;16.2519
23;calc update async;100;0.000132612;4.1901e-05;0.0057223
23;calc inner;100;0.158414;0.157258;0.159722
23;calc wait;100;0.00242728;0.000611132;0.0113472
23;calc bound;100;0.00154202;0.000677936;0.00278379
23;calc iter;100;0.162518;0.159832;0.171353
23;total;1;18.8713;18.8713;18.8713
MPI
Running Jacobi on 96 processors with (12, 8) elements.
Array Dimensions: 54996 55000
Block Dimensions: 4583 6875
== Energy Conservation Check ==
initial Energy:               25.000
  final Energy:               25.000
    Difference:               -0.000
== Time Statistics ==
Completed 100 iterations.
# unit_id;function_name;num_calls;avg_runtime;min_runtime;max_runtime
24;calc total;1;16.2386;16.2386;16.2386
24;calc update async;100;7.49188e-05;2.0874e-05;0.00369527
24;calc inner;100;0.154948;0.153674;0.157458
24;calc wait;100;0.00589781;0.000898373;0.0126087
24;calc bound;100;0.000851336;0.000676472;0.0024708
24;calc iter;100;0.162256;0.15755;0.169111
24;total;1;19.6199;19.6199;19.6199
25;calc total;1;16.2386;16.2386;16.2386
25;calc update async;100;9.30981e-05;2.1626e-05;0.00591507
25;calc inner;100;0.153658;0.151174;0.156467
25;calc wait;100;0.00688511;0.000945117;0.0156434
25;calc bound;100;0.00117558;0.000723618;0.00220441
25;calc iter;100;0.162204;0.156594;0.171742
25;total;1;19.6337;19.6337;19.6337
26;calc total;1;16.2386;16.2386;16.2386
26;calc update async;100;9.90824e-05;2.3379e-05;0.00594414
26;calc inner;100;0.153453;0.151981;0.157256
26;calc wait;100;0.00659108;0.000773461;0.0122282
26;calc bound;100;0.00162725;0.000753925;0.00232496
26;calc iter;100;0.162196;0.157281;0.16661
26;total;1;19.6298;19.6298;19.6298
27;calc total;1;16.2386;16.2386;16.2386
27;calc update async;100;9.33767e-05;2.2802e-05;0.00588175
27;calc inner;100;0.154412;0.152956;0.157142
27;calc wait;100;0.00598844;0.000779676;0.0102024
27;calc bound;100;0.000947216;0.000730399;0.00138269
27;calc iter;100;0.16222;0.157848;0.167306
27;total;1;19.6261;19.6261;19.6261
28;calc total;1;16.2385;16.2385;16.2385
28;calc update async;100;0.000109747;3.776e-05;0.00590854
28;calc inner;100;0.154582;0.153263;0.156717
28;calc wait;100;0.00166936;0.000594332;0.00690294
28;calc bound;100;0.000837417;0.000708667;0.00112591
28;calc iter;100;0.162267;0.158671;0.166134
28;total;1;19.6162;19.6162;19.6162
29;calc total;1;16.2385;16.2385;16.2385
29;calc update async;100;0.000116598;3.8167e-05;0.00581924
29;calc inner;100;0.15456;0.153262;0.15697
29;calc wait;100;0.00177904;0.000634425;0.00502989
29;calc bound;100;0.000792732;0.000692938;0.00181895
29;calc iter;100;0.162273;0.16017;0.165684
29;total;1;19.6134;19.6134;19.6134
30;calc total;1;16.2379;16.2379;16.2379
30;calc update async;100;0.000129395;3.8945e-05;0.0058861
30;calc inner;100;0.154562;0.153471;0.156657
30;calc wait;100;0.00246048;0.000667239;0.00488044
30;calc bound;100;0.000833565;0.00067811;0.00281629
30;calc iter;100;0.16229;0.159036;0.168039
30;total;1;19.6221;19.6221;19.6221
31;calc total;1;16.2378;16.2378;16.2378
31;calc update async;100;0.000142235;2.8746e-05;0.00603369
31;calc inner;100;0.155003;0.1538;0.157401
31;calc wait;100;0.000973751;0.000621863;0.00691781
31;calc bound;100;0.000804469;0.000667171;0.00253703
31;calc iter;100;0.162294;0.158039;0.168794
31;total;1;19.627;19.627;19.627
32;calc total;1;16.2365;16.2365;16.2365
32;calc update async;100;4.09316e-05;1.6921e-05;0.000252557
32;calc inner;100;0.154233;0.152529;0.157466
32;calc wait;100;0.00521153;0.00102513;0.0142002
32;calc bound;100;0.0027589;0.000650495;0.00326605
32;calc iter;100;0.162286;0.158537;0.172434
32;total;1;19.6186;19.6186;19.6186
33;calc total;1;16.2361;16.2361;16.2361
33;calc update async;100;2.16979e-05;1.2349e-05;0.000230695
33;calc inner;100;0.154808;0.153422;0.157189
33;calc wait;100;0.00590903;0.00073109;0.0148413
33;calc bound;100;0.000849397;0.000688266;0.00251015
33;calc iter;100;0.162247;0.157391;0.172843
33;total;1;19.6235;19.6235;19.6235
34;calc total;1;16.236;16.236;16.236
34;calc update async;100;1.84146e-05;1.0242e-05;0.000236434
34;calc inner;100;0.154616;0.152932;0.157231
34;calc wait;100;0.00584792;0.000704898;0.0125748
34;calc bound;100;0.000814428;0.000698039;0.00182036
34;calc iter;100;0.162204;0.15829;0.168569
34;total;1;19.6194;19.6194;19.6194
35;calc total;1;16.2359;16.2359;16.2359
35;calc update async;100;3.11242e-05;1.3047e-05;0.000263085
35;calc inner;100;0.154675;0.153036;0.15759
35;calc wait;100;0.00581068;0.00103735;0.0112315
35;calc bound;100;0.00171077;0.000687063;0.00335249
35;calc iter;100;0.162251;0.157823;0.170705
35;total;1;19.6169;19.6169;19.6169
36;calc total;1;16.2358;16.2358;16.2358
36;calc update async;100;3.03846e-05;1.0519e-05;0.000283732
36;calc inner;100;0.158704;0.156539;0.160063
36;calc wait;100;0.00191916;0.000727641;0.00871417
36;calc bound;100;0.00152118;0.000718684;0.00288716
36;calc iter;100;0.162256;0.160418;0.167891
36;total;1;19.6151;19.6151;19.6151
37;calc total;1;16.2358;16.2358;16.2358
37;calc update async;100;3.33198e-05;1.0097e-05;0.000290932
37;calc inner;100;0.158467;0.156427;0.159615
37;calc wait;100;0.00172911;0.000835697;0.00459984
37;calc bound;100;0.00183949;0.000667321;0.00291049
37;calc iter;100;0.162279;0.159233;0.169909
37;total;1;19.621;19.621;19.621
48;calc total;1;16.2379;16.2379;16.2379
48;calc update async;100;8.60023e-05;2.03e-05;0.00450291
48;calc inner;100;0.157949;0.155591;0.160015
48;calc wait;100;0.00276034;0.000602476;0.01209
48;calc bound;100;0.00135411;0.000765637;0.00282543
48;calc iter;100;0.162281;0.158381;0.176563
48;total;1;19.6186;19.6186;19.6186
38;calc total;1;16.2354;16.2354;16.2354
38;calc update async;100;3.29853e-05;1.0196e-05;0.000214091
38;calc inner;100;0.158363;0.156579;0.159665
38;calc wait;100;0.00172543;0.000599372;0.00889308
38;calc bound;100;0.00204898;0.00065854;0.00288136
38;calc iter;100;0.162277;0.159095;0.169021
38;total;1;19.618;19.618;19.618
72;calc total;1;16.2386;16.2386;16.2386
72;calc update async;100;0.000109777;3.3284e-05;0.0037502
72;calc inner;100;0.158054;0.156408;0.159254
72;calc wait;100;0.00263086;0.000580773;0.0124299
72;calc bound;100;0.00158003;0.000666136;0.00279425
72;calc iter;100;0.162377;0.158605;0.172517
72;total;1;19.6109;19.6109;19.6109
49;calc total;1;16.229;16.229;16.229
49;calc update async;100;0.000122823;2.2058e-05;0.0076394
49;calc inner;100;0.158005;0.15486;0.159117
49;calc wait;100;0.00254095;0.000622973;0.00733579
49;calc bound;100;0.0012933;0.00076946;0.00279157
49;calc iter;100;0.16219;0.158272;0.168456
49;total;1;19.6362;19.6362;19.6362
39;calc total;1;16.2354;16.2354;16.2354
39;calc update async;100;3.3769e-05;1.0184e-05;0.000215467
39;calc inner;100;0.158737;0.156967;0.160456
39;calc wait;100;0.00138005;0.000559658;0.00859756
39;calc bound;100;0.00202911;0.000656158;0.00280354
39;calc iter;100;0.162279;0.15932;0.17031
39;total;1;19.6151;19.6151;19.6151
73;calc total;1;16.2386;16.2386;16.2386
73;calc update async;100;0.000123537;3.293e-05;0.00476169
73;calc inner;100;0.158023;0.156536;0.159181
73;calc wait;100;0.00260358;0.000660626;0.0138814
73;calc bound;100;0.00162902;0.000679106;0.00274809
73;calc iter;100;0.162383;0.158681;0.173093
73;total;1;19.6253;19.6253;19.6253
50;calc total;1;16.2379;16.2379;16.2379
50;calc update async;100;0.000102501;2.3881e-05;0.00448033
50;calc inner;100;0.158047;0.155836;0.158988
50;calc wait;100;0.00227956;0.000620381;0.0109805
50;calc bound;100;0.00149619;0.000720475;0.00278425
50;calc iter;100;0.162298;0.158284;0.175037
50;total;1;19.6337;19.6337;19.6337
40;calc total;1;16.2377;16.2377;16.2377
40;calc update async;100;9.86372e-05;3.3927e-05;0.00403074
40;calc inner;100;0.158528;0.156228;0.160037
40;calc wait;100;0.00225421;0.000652355;0.0128556
40;calc bound;100;0.00139104;0.00070895;0.00274601
40;calc iter;100;0.162275;0.158674;0.171883
40;total;1;19.6174;19.6174;19.6174
74;calc total;1;16.2385;16.2385;16.2385
74;calc update async;100;0.000118185;4.2494e-05;0.00419945
74;calc inner;100;0.158047;0.156754;0.159248
74;calc wait;100;0.00254458;0.000676599;0.010203
74;calc bound;100;0.0016702;0.000660152;0.00280296
74;calc iter;100;0.162382;0.159056;0.170579
74;total;1;19.6273;19.6273;19.6273
51;calc total;1;16.2362;16.2362;16.2362
51;calc update async;100;0.000113106;2.6424e-05;0.00483598
51;calc inner;100;0.15765;0.155956;0.158613
51;calc wait;100;0.00166702;0.000721671;0.0109522
51;calc bound;100;0.00128431;0.000704698;0.00283966
51;calc iter;100;0.162287;0.158138;0.170055
51;total;1;19.6269;19.6269;19.6269
41;calc total;1;16.2379;16.2379;16.2379
41;calc update async;100;8.47341e-05;2.485e-05;0.0039632
41;calc inner;100;0.157948;0.155437;0.159793
41;calc wait;100;0.0030942;0.000664824;0.0167086
41;calc bound;100;0.0011478;0.000745129;0.00269872
41;calc iter;100;0.162277;0.158514;0.174817
41;total;1;19.6224;19.6224;19.6224
75;calc total;1;16.2385;16.2385;16.2385
75;calc update async;100;0.00011386;3.062e-05;0.00431446
75;calc inner;100;0.158168;0.156517;0.159471
75;calc wait;100;0.00256241;0.000619583;0.0127058
75;calc bound;100;0.00153734;0.000674212;0.00274291
75;calc iter;100;0.162385;0.159185;0.171183
75;total;1;19.6182;19.6182;19.6182
52;calc total;1;16.2359;16.2359;16.2359
52;calc update async;100;9.69858e-05;2.2111e-05;0.00475583
52;calc inner;100;0.15784;0.155454;0.159055
52;calc wait;100;0.00280926;0.000717285;0.0126998
52;calc bound;100;0.00151996;0.000700311;0.00269972
52;calc iter;100;0.162272;0.158596;0.169634
52;total;1;19.6143;19.6143;19.6143
42;calc total;1;16.2379;16.2379;16.2379
42;calc update async;100;8.29304e-05;2.7254e-05;0.00397267
42;calc inner;100;0.158279;0.154966;0.160021
42;calc wait;100;0.00269795;0.000611524;0.0128432
42;calc bound;100;0.00120221;0.000729474;0.00249472
42;calc iter;100;0.162264;0.158893;0.168781
42;total;1;19.6162;19.6162;19.6162
76;calc total;1;16.2396;16.2396;16.2396
76;calc update async;100;0.000112292;3.9641e-05;0.00409212
76;calc inner;100;0.157823;0.15611;0.159294
76;calc wait;100;0.00284328;0.000671671;0.0127261
76;calc bound;100;0.0015781;0.000774957;0.00277382
76;calc iter;100;0.16236;0.158575;0.176549
76;total;1;19.6183;19.6183;19.6183
53;calc total;1;16.2368;16.2368;16.2368
53;calc update async;100;9.28209e-05;2.174e-05;0.00523286
53;calc inner;100;0.158208;0.156272;0.159279
53;calc wait;100;0.00274267;0.000621973;0.0139786
53;calc bound;100;0.00121562;0.000760755;0.00276148
53;calc iter;100;0.162267;0.158438;0.172225
53;total;1;19.623;19.623;19.623
43;calc total;1;16.2384;16.2384;16.2384
43;calc update async;100;7.90039e-05;2.5871e-05;0.00373031
43;calc inner;100;0.158248;0.156362;0.159715
43;calc wait;100;0.00274525;0.000683325;0.010891
43;calc bound;100;0.00119493;0.000756622;0.00258825
43;calc iter;100;0.16227;0.159646;0.169274
43;total;1;19.615;19.615;19.615
77;calc total;1;16.229;16.229;16.229
77;calc update async;100;0.00014391;3.7281e-05;0.00678582
77;calc inner;100;0.158023;0.155405;0.159415
77;calc wait;100;0.00243028;0.000701437;0.00890858
77;calc bound;100;0.00165925;0.000711749;0.0027927
77;calc iter;100;0.162259;0.159438;0.169652
77;total;1;19.6008;19.6008;19.6008
54;calc total;1;16.2374;16.2374;16.2374
54;calc update async;100;8.52851e-05;2.2684e-05;0.0046498
54;calc inner;100;0.15757;0.155301;0.15896
54;calc wait;100;0.00329118;0.00068925;0.013823
54;calc bound;100;0.00130729;0.000763916;0.00279372
54;calc iter;100;0.162266;0.158896;0.171737
54;total;1;19.6392;19.6392;19.6392
44;calc total;1;16.2387;16.2387;16.2387
44;calc update async;100;8.16086e-05;2.5585e-05;0.00359941
44;calc inner;100;0.1588;0.156114;0.160029
44;calc wait;100;0.00193771;0.000591992;0.0103144
44;calc bound;100;0.00123111;0.000839316;0.00282349
44;calc iter;100;0.162269;0.158581;0.17613
44;total;1;19.6114;19.6114;19.6114
78;calc total;1;16.2396;16.2396;16.2396
78;calc update async;100;0.000119304;2.4028e-05;0.00529103
78;calc inner;100;0.15906;0.157174;0.160627
78;calc wait;100;0.00160565;0.00059233;0.0104525
78;calc bound;100;0.00158058;0.000697477;0.00285956
78;calc iter;100;0.162368;0.159691;0.176868
78;total;1;19.6054;19.6054;19.6054
55;calc total;1;16.2376;16.2376;16.2376
55;calc update async;100;9.16208e-05;2.1788e-05;0.00505411
55;calc inner;100;0.157887;0.156178;0.159181
55;calc wait;100;0.00278404;0.00066882;0.0122228
55;calc bound;100;0.00148441;0.000730654;0.00280765
55;calc iter;100;0.16225;0.15917;0.171594
55;total;1;19.6126;19.6126;19.6126
45;calc total;1;16.229;16.229;16.229
45;calc update async;100;0.000123011;3.0178e-05;0.00630909
45;calc inner;100;0.158795;0.155662;0.159946
45;calc wait;100;0.00172818;0.000552215;0.00452752
45;calc bound;100;0.00127232;0.000756205;0.00273864
45;calc iter;100;0.162187;0.158254;0.168372
45;total;1;19.6289;19.6289;19.6289
79;calc total;1;16.2379;16.2379;16.2379
79;calc update async;100;0.000115565;3.1734e-05;0.00439009
79;calc inner;100;0.157863;0.156592;0.159119
79;calc wait;100;0.00283311;0.000701229;0.0140977
79;calc bound;100;0.00155361;0.000662985;0.00278811
79;calc iter;100;0.162368;0.158891;0.173488
79;total;1;19.6205;19.6205;19.6205
56;calc total;1;16.2386;16.2386;16.2386
56;calc update async;100;2.81701e-05;9.3e-06;0.000384659
56;calc inner;100;0.158027;0.156434;0.159062
56;calc wait;100;0.00257396;0.000641446;0.00945135
56;calc bound;100;0.00146203;0.000685201;0.00258276
56;calc iter;100;0.1623;0.1589;0.169578
56;total;1;19.637;19.637;19.637
46;calc total;1;16.2376;16.2376;16.2376
46;calc update async;100;0.000103866;3.3658e-05;0.00412886
46;calc inner;100;0.158832;0.156229;0.16017
46;calc wait;100;0.00152246;0.000591239;0.0100877
46;calc bound;100;0.00138171;0.000736073;0.00279297
46;calc iter;100;0.162287;0.159785;0.175828
46;total;1;19.6164;19.6164;19.6164
80;calc total;1;16.2389;16.2389;16.2389
80;calc update async;100;2.02357e-05;1.1528e-05;0.00024433
80;calc inner;100;0.15809;0.156653;0.159086
80;calc wait;100;0.00220382;0.000744339;0.0104345
80;calc bound;100;0.00123681;0.000793927;0.00226631
80;calc iter;100;0.162368;0.158633;0.169152
80;total;1;19.617;19.617;19.617
57;calc total;1;16.2386;16.2386;16.2386
57;calc update async;100;3.07531e-05;1.0775e-05;0.000339846
57;calc inner;100;0.157839;0.156168;0.159051
57;calc wait;100;0.00246211;0.000805899;0.00720742
57;calc bound;100;0.00170292;0.000671758;0.00273489
57;calc iter;100;0.162314;0.15898;0.172289
57;total;1;19.6281;19.6281;19.6281
47;calc total;1;16.2361;16.2361;16.2361
47;calc update async;100;0.000116265;3.1011e-05;0.00516558
47;calc inner;100;0.158696;0.156247;0.159869
47;calc wait;100;0.00130463;0.000578959;0.0100456
47;calc bound;100;0.00124397;0.000706663;0.00261281
47;calc iter;100;0.162273;0.159922;0.169517
47;total;1;19.6093;19.6093;19.6093
81;calc total;1;16.229;16.229;16.229
81;calc update async;100;2.21007e-05;1.1189e-05;0.000455028
81;calc inner;100;0.157991;0.156309;0.159363
81;calc wait;100;0.00268391;0.000844524;0.0113563
81;calc bound;100;0.00115692;0.000827663;0.00192915
81;calc iter;100;0.162266;0.158675;0.16959
81;total;1;19.6142;19.6142;19.6142
58;calc total;1;16.2386;16.2386;16.2386
58;calc update async;100;3.44682e-05;1.1985e-05;0.000364616
58;calc inner;100;0.15778;0.156237;0.159019
58;calc wait;100;0.00230249;0.000817952;0.0102232
58;calc bound;100;0.0020889;0.000657134;0.00302716
58;calc iter;100;0.162319;0.158754;0.168314
58;total;1;19.6272;19.6272;19.6272
82;calc total;1;16.2389;16.2389;16.2389
82;calc update async;100;2.18796e-05;1.1556e-05;0.000240781
82;calc inner;100;0.158077;0.15676;0.159394
82;calc wait;100;0.00254436;0.000869515;0.0104905
82;calc bound;100;0.00125039;0.000838429;0.00224736
82;calc iter;100;0.162372;0.15901;0.168592
82;total;1;19.6117;19.6117;19.6117
59;calc total;1;16.2386;16.2386;16.2386
59;calc update async;100;3.35609e-05;1.1475e-05;0.000339103
59;calc inner;100;0.158477;0.157111;0.160158
59;calc wait;100;0.00154285;0.000502553;0.00833555
59;calc bound;100;0.00213085;0.000659515;0.00304046
59;calc iter;100;0.16232;0.158862;0.167214
59;total;1;19.6388;19.6388;19.6388
83;calc total;1;16.2368;16.2368;16.2368
83;calc update async;100;2.07254e-05;1.1419e-05;0.000247065
83;calc inner;100;0.157971;0.156579;0.159175
83;calc wait;100;0.0023249;0.000842533;0.00699143
83;calc bound;100;0.00132223;0.00083516;0.00238421
83;calc iter;100;0.16231;0.159574;0.166663
83;total;1;19.6115;19.6115;19.6115
60;calc total;1;16.2385;16.2385;16.2385
60;calc update async;100;3.80726e-05;1.4334e-05;0.000384133
60;calc inner;100;0.155756;0.154416;0.159249
60;calc wait;100;0.00383896;0.000919614;0.011612
60;calc bound;100;0.00258907;0.000661395;0.00323344
60;calc iter;100;0.162317;0.157948;0.171402
60;total;1;19.6224;19.6224;19.6224
84;calc total;1;16.2367;16.2367;16.2367
84;calc update async;100;2.87613e-05;1.2994e-05;0.000294387
84;calc inner;100;0.155167;0.153733;0.158297
84;calc wait;100;0.00419577;0.00074034;0.0113896
84;calc bound;100;0.00174524;0.000670771;0.00323605
84;calc iter;100;0.162297;0.157433;0.170771
84;total;1;19.6122;19.6122;19.6122
61;calc total;1;16.2385;16.2385;16.2385
61;calc update async;100;3.15202e-05;1.1664e-05;0.000287704
61;calc inner;100;0.1567;0.155559;0.158566
61;calc wait;100;0.00336878;0.000634223;0.0103591
61;calc bound;100;0.00174611;0.000682036;0.0029877
61;calc iter;100;0.162295;0.157955;0.169848
61;total;1;19.6286;19.6286;19.6286
85;calc total;1;16.2368;16.2368;16.2368
85;calc update async;100;3.01474e-05;1.1188e-05;0.000271193
85;calc inner;100;0.155078;0.153596;0.15779
85;calc wait;100;0.0023097;0.000639459;0.00833093
85;calc bound;100;0.00113037;0.000667786;0.00227508
85;calc iter;100;0.162316;0.159846;0.170213
85;total;1;19.6102;19.6102;19.6102
62;calc total;1;16.2379;16.2379;16.2379
62;calc update async;100;2.30653e-05;9.103e-06;0.000273703
62;calc inner;100;0.157228;0.15631;0.159184
62;calc wait;100;0.0036221;0.000657493;0.00850474
62;calc bound;100;0.00117066;0.000692488;0.00297958
62;calc iter;100;0.162278;0.158308;0.168479
62;total;1;19.6313;19.6313;19.6313
86;calc total;1;16.2384;16.2384;16.2384
86;calc update async;100;3.41948e-05;1.2225e-05;0.000254758
86;calc inner;100;0.154905;0.153485;0.157434
86;calc wait;100;0.0017265;0.000658688;0.00761493
86;calc bound;100;0.00107938;0.000668381;0.00252088
86;calc iter;100;0.162343;0.160325;0.169162
86;total;1;19.6149;19.6149;19.6149
63;calc total;1;16.2378;16.2378;16.2378
63;calc update async;100;2.69486e-05;1.1954e-05;0.000276723
63;calc inner;100;0.156809;0.155556;0.158576
63;calc wait;100;0.00386945;0.000656316;0.00887033
63;calc bound;100;0.00145612;0.000683544;0.0032509
63;calc iter;100;0.162292;0.157353;0.168402
63;total;1;19.6281;19.6281;19.6281
87;calc total;1;16.2386;16.2386;16.2386
87;calc update async;100;2.91675e-05;1.1919e-05;0.000217276
87;calc inner;100;0.155018;0.153799;0.157176
87;calc wait;100;0.00427006;0.000898636;0.0091058
87;calc bound;100;0.00190239;0.000665441;0.0032706
87;calc iter;100;0.162342;0.157701;0.170145
87;total;1;19.6224;19.6224;19.6224
64;calc total;1;16.2365;16.2365;16.2365
64;calc update async;100;7.40011e-05;2.3431e-05;0.00395142
64;calc inner;100;0.156286;0.155078;0.157838
64;calc wait;100;0.00273358;0.000735872;0.00717375
64;calc bound;100;0.0009279;0.000711291;0.0022453
64;calc iter;100;0.162266;0.159342;0.167414
64;total;1;19.6135;19.6135;19.6135
88;calc total;1;16.2396;16.2396;16.2396
88;calc update async;100;7.93871e-05;2.5103e-05;0.00413004
88;calc inner;100;0.155288;0.15368;0.157478
88;calc wait;100;0.00170531;0.000651834;0.00795817
88;calc bound;100;0.000819462;0.000704494;0.00147529
88;calc iter;100;0.162331;0.158784;0.169491
88;total;1;19.6207;19.6207;19.6207
65;calc total;1;16.2362;16.2362;16.2362
65;calc update async;100;7.53334e-05;2.2859e-05;0.00394418
65;calc inner;100;0.156651;0.155691;0.158126
65;calc wait;100;0.00237092;0.000699995;0.00753263
65;calc bound;100;0.00081101;0.000686312;0.00115061
65;calc iter;100;0.162261;0.15941;0.167417
65;total;1;19.6143;19.6143;19.6143
89;calc total;1;16.2396;16.2396;16.2396
89;calc update async;100;8.08258e-05;2.4081e-05;0.00412043
89;calc inner;100;0.155202;0.153115;0.157434
89;calc wait;100;0.00214404;0.000635741;0.0122051
89;calc bound;100;0.0007937;0.000701285;0.00190655
89;calc iter;100;0.162341;0.157997;0.171554
89;total;1;19.6147;19.6147;19.6147
66;calc total;1;16.2361;16.2361;16.2361
66;calc update async;100;8.1864e-05;2.4939e-05;0.00400126
66;calc inner;100;0.156692;0.155722;0.158165
66;calc wait;100;0.00206088;0.000700381;0.0072307
66;calc bound;100;0.000892261;0.00069167;0.00166652
66;calc iter;100;0.162279;0.159448;0.167997
66;total;1;19.6177;19.6177;19.6177
90;calc total;1;16.2396;16.2396;16.2396
90;calc update async;100;8.02323e-05;2.4736e-05;0.00398797
90;calc inner;100;0.155163;0.154023;0.157353
90;calc wait;100;0.00198801;0.000665729;0.0083184
90;calc bound;100;0.000802293;0.000719459;0.00128427
90;calc iter;100;0.162297;0.159557;0.168798
90;total;1;19.6132;19.6132;19.6132
67;calc total;1;16.2359;16.2359;16.2359
67;calc update async;100;8.97686e-05;2.5519e-05;0.00401606
67;calc inner;100;0.156567;0.155561;0.158311
67;calc wait;100;0.00109414;0.00073181;0.004452
67;calc bound;100;0.000849077;0.000679776;0.00147652
67;calc iter;100;0.162282;0.160044;0.166865
67;total;1;19.6246;19.6246;19.6246
91;calc total;1;16.2396;16.2396;16.2396
91;calc update async;100;7.92036e-05;2.4695e-05;0.00399924
91;calc inner;100;0.155225;0.15375;0.157335
91;calc wait;100;0.00172253;0.000718454;0.00695418
91;calc bound;100;0.000828891;0.000721135;0.00110146
91;calc iter;100;0.162304;0.158199;0.167594
91;total;1;19.6162;19.6162;19.6162
68;calc total;1;16.2358;16.2358;16.2358
68;calc update async;100;7.50917e-05;2.3363e-05;0.00417795
68;calc inner;100;0.156912;0.154882;0.158481
68;calc wait;100;0.00351567;0.000837041;0.00939926
68;calc bound;100;0.000929327;0.00068993;0.00141176
68;calc iter;100;0.16226;0.158926;0.168056
68;total;1;19.6168;19.6168;19.6168
92;calc total;1;16.2396;16.2396;16.2396
92;calc update async;100;7.42217e-05;2.4429e-05;0.00412195
92;calc inner;100;0.155116;0.153674;0.157561
92;calc wait;100;0.00420247;0.000768828;0.0116641
92;calc bound;100;0.000905343;0.000719417;0.00168765
92;calc iter;100;0.162276;0.158258;0.168303
92;total;1;19.6027;19.6027;19.6027
69;calc total;1;16.2358;16.2358;16.2358
69;calc update async;100;7.56175e-05;2.0765e-05;0.00423654
69;calc inner;100;0.156796;0.155083;0.158302
69;calc wait;100;0.00335709;0.000763702;0.0110777
69;calc bound;100;0.000942519;0.000755743;0.00198141
69;calc iter;100;0.16224;0.159056;0.16897
69;total;1;19.6297;19.6297;19.6297
93;calc total;1;16.2396;16.2396;16.2396
93;calc update async;100;7.26501e-05;2.3718e-05;0.0039879
93;calc inner;100;0.155102;0.153373;0.157623
93;calc wait;100;0.00272163;0.000702834;0.0102638
93;calc bound;100;0.00113152;0.000725469;0.00241826
93;calc iter;100;0.162286;0.159474;0.168678
93;total;1;19.615;19.615;19.615
70;calc total;1;16.2354;16.2354;16.2354
70;calc update async;100;8.09458e-05;2.3089e-05;0.00446555
70;calc inner;100;0.156465;0.154407;0.158316
70;calc wait;100;0.00397387;0.00062079;0.00918119
70;calc bound;100;0.00114643;0.000751712;0.00220047
70;calc iter;100;0.16221;0.158973;0.165954
70;total;1;19.6211;19.6211;19.6211
94;calc total;1;16.2396;16.2396;16.2396
94;calc update async;100;7.30501e-05;2.3543e-05;0.00422134
94;calc inner;100;0.155289;0.153369;0.15762
94;calc wait;100;0.00202717;0.000710933;0.00751204
94;calc bound;100;0.00110298;0.000719184;0.00204903
94;calc iter;100;0.162302;0.159657;0.16789
94;total;1;19.6039;19.6039;19.6039
71;calc total;1;16.2354;16.2354;16.2354
71;calc update async;100;8.0537e-05;2.3974e-05;0.0044311
71;calc inner;100;0.156585;0.154445;0.158241
71;calc wait;100;0.00357319;0.000720347;0.0102117
71;calc bound;100;0.00121526;0.000744253;0.00219817
71;calc iter;100;0.162195;0.158659;0.166458
71;total;1;19.6246;19.6246;19.6246
95;calc total;1;16.2396;16.2396;16.2396
95;calc update async;100;7.18264e-05;2.3308e-05;0.00395559
95;calc inner;100;0.155179;0.152214;0.157818
95;calc wait;100;0.00401642;0.000874822;0.0109241
95;calc bound;100;0.000901974;0.000709884;0.00144003
95;calc iter;100;0.16232;0.15824;0.169332
95;total;1;19.6155;19.6155;19.6155
0;calc total;1;16.2374;16.2374;16.2374
0;calc update async;100;0.00011311;2.4966e-05;0.00442711
0;calc inner;100;0.157832;0.156455;0.159374
0;calc wait;100;0.00271544;0.000683851;0.0101358
0;calc bound;100;0.00161634;0.000671372;0.00280997
0;calc iter;100;0.16228;0.158996;0.170067
0;total;1;18.9812;18.9812;18.9812
1;calc total;1;16.2362;16.2362;16.2362
1;calc update async;100;0.000127917;2.7598e-05;0.00556303
1;calc inner;100;0.158155;0.157225;0.159602
1;calc wait;100;0.0023199;0.000605077;0.00921383
1;calc bound;100;0.00166323;0.000663812;0.00283459
1;calc iter;100;0.162269;0.159433;0.169854
1;total;1;18.9645;18.9645;18.9645
2;calc total;1;16.2362;16.2362;16.2362
2;calc update async;100;0.000112707;1.8785e-05;0.00481864
2;calc inner;100;0.158114;0.157181;0.159574
2;calc wait;100;0.00243346;0.000623967;0.0115876
2;calc bound;100;0.00160441;0.000681456;0.00288855
2;calc iter;100;0.162268;0.159399;0.171681
2;total;1;18.9767;18.9767;18.9767
3;calc total;1;16.2361;16.2361;16.2361
3;calc update async;100;0.000111;2.1923e-05;0.00471845
3;calc inner;100;0.15836;0.157536;0.160021
3;calc wait;100;0.00232267;0.000607371;0.0096533
3;calc bound;100;0.00145399;0.000685006;0.00276563
3;calc iter;100;0.16225;0.159465;0.169921
3;total;1;18.9738;18.9738;18.9738
4;calc total;1;16.2362;16.2362;16.2362
4;calc update async;100;0.000118067;2.3157e-05;0.00505216
4;calc inner;100;0.157681;0.15694;0.15904
4;calc wait;100;0.00299307;0.000673781;0.0110916
4;calc bound;100;0.00145543;0.000691588;0.00280718
4;calc iter;100;0.162251;0.158791;0.170773
4;total;1;18.9852;18.9852;18.9852
5;calc total;1;16.2361;16.2361;16.2361
5;calc update async;100;0.000121902;2.8435e-05;0.00492387
5;calc inner;100;0.157936;0.156825;0.159172
5;calc wait;100;0.00267845;0.000712465;0.0102839
5;calc bound;100;0.0015086;0.000688895;0.00284753
5;calc iter;100;0.162247;0.159167;0.170315
5;total;1;18.9862;18.9862;18.9862
6;calc total;1;16.236;16.236;16.236
6;calc update async;100;0.000119699;2.7558e-05;0.00519179
6;calc inner;100;0.158779;0.157473;0.159889
6;calc wait;100;0.00188081;0.000575651;0.00880721
6;calc bound;100;0.001469;0.00066903;0.00279329
6;calc iter;100;0.162252;0.159405;0.170173
6;total;1;18.9809;18.9809;18.9809
7;calc total;1;16.2358;16.2358;16.2358
7;calc update async;100;0.000117342;1.9915e-05;0.00495007
7;calc inner;100;0.158016;0.156993;0.159947
7;calc wait;100;0.0025981;0.000544619;0.010958
7;calc bound;100;0.00151924;0.000662075;0.00284375
7;calc iter;100;0.162253;0.158972;0.171128
7;total;1;18.9862;18.9862;18.9862
8;calc total;1;16.2376;16.2376;16.2376
8;calc update async;100;2.00609e-05;1.1231e-05;0.000256643
8;calc inner;100;0.158264;0.157156;0.159823
8;calc wait;100;0.00227571;0.00079236;0.00665005
8;calc bound;100;0.00113592;0.000773723;0.00212707
8;calc iter;100;0.162255;0.159957;0.167098
8;total;1;18.9797;18.9797;18.9797
9;calc total;1;16.2379;16.2379;16.2379
9;calc update async;100;1.88343e-05;9.763e-06;0.000267073
9;calc inner;100;0.158657;0.157207;0.159824
9;calc wait;100;0.00201262;0.000659192;0.00853786
9;calc bound;100;0.00103685;0.000775899;0.00201987
9;calc iter;100;0.162271;0.160032;0.168682
9;total;1;18.9657;18.9657;18.9657
10;calc total;1;16.2379;16.2379;16.2379
10;calc update async;100;1.9311e-05;1.0153e-05;0.000231978
10;calc inner;100;0.157904;0.156326;0.160371
10;calc wait;100;0.00270266;0.000784309;0.0101555
10;calc bound;100;0.00113121;0.000774946;0.00202421
10;calc iter;100;0.162247;0.159661;0.169211
10;total;1;18.9779;18.9779;18.9779
11;calc total;1;16.2384;16.2384;16.2384
11;calc update async;100;2.09045e-05;1.1082e-05;0.000304788
11;calc inner;100;0.158307;0.157206;0.159719
11;calc wait;100;0.00203117;0.000667417;0.00681343
11;calc bound;100;0.00118529;0.000791693;0.00241093
11;calc iter;100;0.16226;0.159946;0.167571
11;total;1;18.9618;18.9618;18.9618
12;calc total;1;16.2387;16.2387;16.2387
12;calc update async;100;2.88035e-05;9.679e-06;0.000343991
12;calc inner;100;0.1555;0.153804;0.157653
12;calc wait;100;0.00422102;0.000693519;0.0125308
12;calc bound;100;0.00184235;0.000668409;0.00324619
12;calc iter;100;0.162256;0.157193;0.171779
12;total;1;18.9802;18.9802;18.9802
13;calc total;1;16.2353;16.2353;16.2353
13;calc update async;100;2.67522e-05;1.207e-05;0.000220087
13;calc inner;100;0.155572;0.153845;0.157622
13;calc wait;100;0.00258576;0.000627016;0.0102298
13;calc bound;100;0.00103321;0.000670651;0.00231199
13;calc iter;100;0.162224;0.159212;0.170729
13;total;1;18.9672;18.9672;18.9672
14;calc total;1;16.2376;16.2376;16.2376
14;calc update async;100;3.1813e-05;1.1194e-05;0.000272989
14;calc inner;100;0.155519;0.153706;0.157514
14;calc wait;100;0.00191522;0.000658204;0.00697052
14;calc bound;100;0.00105622;0.000663598;0.00236721
14;calc iter;100;0.162253;0.159795;0.169822
14;total;1;18.9884;18.9884;18.9884
15;calc total;1;16.2361;16.2361;16.2361
15;calc update async;100;2.65274e-05;1.0859e-05;0.000185765
15;calc inner;100;0.155482;0.154053;0.157859
15;calc wait;100;0.00405434;0.000663934;0.0101914
15;calc bound;100;0.00181547;0.000669482;0.0032448
15;calc iter;100;0.162244;0.157016;0.170916
15;total;1;18.9689;18.9689;18.9689
16;calc total;1;16.2379;16.2379;16.2379
16;calc update async;100;7.82049e-05;2.4329e-05;0.00385072
16;calc inner;100;0.155727;0.15453;0.157276
16;calc wait;100;0.0016705;0.000624998;0.00602506
16;calc bound;100;0.000839775;0.000728064;0.00212255
16;calc iter;100;0.162238;0.159011;0.167875
16;total;1;18.9903;18.9903;18.9903
17;calc total;1;16.234;16.234;16.234
17;calc update async;100;0.000117602;2.6499e-05;0.00602159
17;calc inner;100;0.155254;0.154013;0.156592
17;calc wait;100;0.00198682;0.000655292;0.00990676
17;calc bound;100;0.000809239;0.000703803;0.00192452
17;calc iter;100;0.162188;0.158866;0.169965
17;total;1;18.9784;18.9784;18.9784
18;calc total;1;16.2379;16.2379;16.2379
18;calc update async;100;9.06246e-05;2.5492e-05;0.00383273
18;calc inner;100;0.155567;0.154544;0.157253
18;calc wait;100;0.002425;0.000658093;0.00992108
18;calc bound;100;0.00083339;0.000722681;0.00192216
18;calc iter;100;0.162223;0.158435;0.169836
18;total;1;18.9692;18.9692;18.9692
19;calc total;1;16.2362;16.2362;16.2362
19;calc update async;100;9.48321e-05;2.5357e-05;0.00466669
19;calc inner;100;0.155651;0.154541;0.157584
19;calc wait;100;0.00171201;0.000684953;0.00678979
19;calc bound;100;0.000831263;0.000718201;0.00123705
19;calc iter;100;0.162187;0.159025;0.168498
19;total;1;18.9875;18.9875;18.9875
20;calc total;1;16.2359;16.2359;16.2359
20;calc update async;100;7.94298e-05;2.2716e-05;0.00483535
20;calc inner;100;0.155539;0.153973;0.158214
20;calc wait;100;0.00434869;0.000701929;0.0120077
20;calc bound;100;0.000883867;0.000698113;0.0013624
20;calc iter;100;0.162188;0.158295;0.168932
20;total;1;18.978;18.978;18.978
21;calc total;1;16.2368;16.2368;16.2368
21;calc update async;100;7.75404e-05;2.4533e-05;0.00436117
21;calc inner;100;0.155484;0.153393;0.157668
21;calc wait;100;0.00312815;0.00068017;0.0115225
21;calc bound;100;0.00117146;0.00072191;0.00242983
21;calc iter;100;0.162195;0.158468;0.169344
21;total;1;18.9656;18.9656;18.9656
22;calc total;1;16.2374;16.2374;16.2374
22;calc update async;100;7.04104e-05;2.3511e-05;0.00396665
22;calc inner;100;0.155605;0.153438;0.157452
22;calc wait;100;0.00261516;0.000747503;0.00922195
22;calc bound;100;0.00109312;0.00070623;0.00204636
22;calc iter;100;0.162203;0.159811;0.169326
22;total;1;18.9726;18.9726;18.9726
23;calc total;1;16.2376;16.2376;16.2376
23;calc update async;100;7.2823e-05;2.4284e-05;0.00410788
23;calc inner;100;0.156008;0.153737;0.157768
23;calc wait;100;0.00357244;0.000619576;0.00979936
23;calc bound;100;0.000920377;0.000708258;0.00148095
23;calc iter;100;0.162198;0.158048;0.16871
23;total;1;18.9788;18.9788;18.9788
