# Supplementary material for: A Halo abstraction for distributed n-dimensional structured grids within the C++ PGAS library DASH
Source: PeerJ Comput Sci. 2023 Feb 3;9:e1203. doi: 10.7717/peerj-cs.1203 (PMC10280232; doi:10.7717/peerj-cs.1203)
Supplement: Supplemental Information 2 [file peerj-cs-09-1203-s002.gz › raw_haswell/res_2d/strong/dash_heat2d_n1_c12_55000_21918167.out]

DASH
InitEnergy=25.00000
EndEnergy=25.00000
DiffEnergy=-0.00000
Matrixspec: 55000 x 55000
Iterations: 100
# unit_id;function_name;num_calls;avg_runtime;min_runtime;max_runtime
0;initialize;1;2.64211;2.64211;2.64211
0;async;100;0.01241;0.00204;0.01867
0;inner;100;1.73116;1.37084;2.09933
0;wait;100;0.00003;0.00002;0.00007
0;boundary;100;0.00919;0.00750;0.01079
0;calc iter;100;1.75279;1.38752;2.11781
0;calc total;1;175.29263;175.29263;175.29263
0;total;1;186.46273;186.46273;186.46273
1;initialize;1;2.6421;2.6421;2.6421
1;async;100;0.00928131;0.00256087;0.0158669
1;inner;100;1.73543;1.37358;2.10424
1;wait;100;2.90879e-05;2.0629e-05;5.3361e-05
1;boundary;100;0.00809482;0.00691063;0.0100349
1;calc iter;100;1.75284;1.38671;2.11854
1;calc total;1;175.293;175.293;175.293
1;total;1;186.463;186.463;186.463
2;initialize;1;2.64212;2.64212;2.64212
2;async;100;0.00369859;0.00195469;0.00677159
2;inner;100;1.74282;1.38515;2.10891
2;wait;100;2.28128e-05;1.6994e-05;5.1237e-05
2;boundary;100;0.00636851;0.00460634;0.0077532
2;calc iter;100;1.75291;1.39453;2.1181
2;calc total;1;175.293;175.293;175.293
2;total;1;186.463;186.463;186.463
3;initialize;1;2.64212;2.64212;2.64212
3;async;100;0.0238463;0.00238344;0.0399478
3;inner;100;1.71777;1.36216;2.09464
3;wait;100;3.48716e-05;2.1436e-05;6.7859e-05
3;boundary;100;0.0109744;0.00868098;0.013568
3;calc iter;100;1.75263;1.38949;2.10853
3;calc total;1;175.293;175.293;175.293
3;total;1;186.463;186.463;186.463
4;initialize;1;2.64209;2.64209;2.64209
4;async;100;0.0270759;0.0026055;0.0391785
4;inner;100;1.71454;1.35955;2.08634
4;wait;100;3.21949e-05;2.0611e-05;6.5969e-05
4;boundary;100;0.0109649;0.00871351;0.0134115
4;calc iter;100;1.75262;1.39062;2.10645
4;calc total;1;175.293;175.293;175.293
4;total;1;186.463;186.463;186.463
5;initialize;1;2.64211;2.64211;2.64211
5;async;100;0.0108616;0.00237834;0.0165447
5;inner;100;1.73357;1.37323;2.10365
5;wait;100;2.93887e-05;1.9575e-05;6.5005e-05
5;boundary;100;0.00838537;0.00671229;0.0105054
5;calc iter;100;1.75285;1.39278;2.11458
5;calc total;1;175.293;175.293;175.293
5;total;1;186.463;186.463;186.463
6;initialize;1;2.64209;2.64209;2.64209
6;async;100;0.0141614;0.00237886;0.0217911
6;inner;100;1.72945;1.37136;2.09502
6;wait;100;2.95225e-05;2.0672e-05;5.6015e-05
6;boundary;100;0.00918684;0.00702509;0.011539
6;calc iter;100;1.75283;1.39548;2.11108
6;calc total;1;175.293;175.293;175.293
6;total;1;186.463;186.463;186.463
7;initialize;1;2.64212;2.64212;2.64212
7;async;100;0.01476;0.00242735;0.0239406
7;inner;100;1.72889;1.37217;2.09102
7;wait;100;2.86242e-05;1.8109e-05;7.6711e-05
7;boundary;100;0.009163;0.00681036;0.0119827
7;calc iter;100;1.75285;1.39767;2.10836
7;calc total;1;175.293;175.293;175.293
7;total;1;186.463;186.463;186.463
8;initialize;1;2.6421;2.6421;2.6421
8;async;100;0.00578062;0.00260937;0.0101204
8;inner;100;1.74111;1.38007;2.11106
8;wait;100;2.22544e-05;1.8046e-05;5.1469e-05
8;boundary;100;0.00599507;0.00480684;0.0063024
8;calc iter;100;1.75291;1.39015;2.11997
8;calc total;1;175.293;175.293;175.293
8;total;1;186.463;186.463;186.463
9;initialize;1;2.64211;2.64211;2.64211
9;async;100;0.00606636;0.00243843;0.0100566
9;inner;100;1.74045;1.38007;2.10785
9;wait;100;2.34323e-05;1.7655e-05;5.5619e-05
9;boundary;100;0.00634904;0.00585471;0.00713934
9;calc iter;100;1.75289;1.39166;2.11729
9;calc total;1;175.293;175.293;175.293
9;total;1;186.463;186.463;186.463
10;initialize;1;2.6421;2.6421;2.6421
10;async;100;0.00803712;0.00212595;0.011909
10;inner;100;1.73833;1.37969;2.10559
10;wait;100;2.4213e-05;1.7232e-05;4.8723e-05
10;boundary;100;0.00649637;0.00570771;0.00789259
10;calc iter;100;1.75289;1.39353;2.11562
10;calc total;1;175.293;175.293;175.293
10;total;1;186.463;186.463;186.463
11;initialize;1;2.64211;2.64211;2.64211
11;async;100;0.00374532;0.0027474;0.00451361
11;inner;100;1.74308;1.38392;2.11151
11;wait;100;2.23108e-05;1.7527e-05;4.5049e-05
11;boundary;100;0.00607924;0.00363518;0.00670477
11;calc iter;100;1.75293;1.39319;2.12066
11;calc total;1;175.293;175.293;175.293
11;total;1;186.463;186.463;186.463
DASH
InitEnergy=25.00000
EndEnergy=25.00000
DiffEnergy=-0.00000
Matrixspec: 55000 x 55000
Iterations: 100
# unit_id;function_name;num_calls;avg_runtime;min_runtime;max_runtime
0;initialize;1;2.02134;2.02134;2.02134
0;async;100;0.02877;0.00210;0.03926
0;inner;100;1.71078;1.35561;2.09177
0;wait;100;0.00003;0.00002;0.00008
0;boundary;100;0.01036;0.00816;0.01293
0;calc iter;100;1.74995;1.38217;2.10598
0;calc total;1;175.02857;175.02857;175.02857
0;total;1;184.76035;184.76035;184.76035
1;initialize;1;2.02133;2.02133;2.02133
1;async;100;0.018073;0.00256743;0.0223264
1;inner;100;1.72277;1.36587;2.10207
1;wait;100;3.01942e-05;2.3267e-05;5.5813e-05
1;boundary;100;0.00911995;0.00757775;0.0111443
1;calc iter;100;1.74999;1.38575;2.11324
1;calc total;1;175.029;175.029;175.029
1;total;1;184.76;184.76;184.76
2;initialize;1;2.02133;2.02133;2.02133
2;async;100;0.0150032;0.00242071;0.0212755
2;inner;100;1.72802;1.37341;2.10436
2;wait;100;2.53007e-05;1.9267e-05;4.5762e-05
2;boundary;100;0.00709278;0.00606149;0.00855708
2;calc iter;100;1.75014;1.3917;2.11469
2;calc total;1;175.029;175.029;175.029
2;total;1;184.76;184.76;184.76
3;initialize;1;2.02133;2.02133;2.02133
3;async;100;0.0345293;0.00265789;0.0455737
3;inner;100;1.70436;1.3462;2.08778
3;wait;100;3.43636e-05;2.5106e-05;7.6611e-05
3;boundary;100;0.0108259;0.00859973;0.0130841
3;calc iter;100;1.74975;1.38205;2.11864
3;calc total;1;175.029;175.029;175.029
3;total;1;184.76;184.76;184.76
4;initialize;1;2.02138;2.02138;2.02138
4;async;100;0.0319454;0.00236038;0.0491631
4;inner;100;1.70693;1.35812;2.09582
4;wait;100;3.31073e-05;2.352e-05;6.3684e-05
4;boundary;100;0.0109507;0.00775015;0.0136488
4;calc iter;100;1.74986;1.39027;2.10885
4;calc total;1;175.029;175.029;175.029
4;total;1;184.76;184.76;184.76
5;initialize;1;2.02132;2.02132;2.02132
5;async;100;0.0193075;0.0024301;0.0239337
5;inner;100;1.72224;1.36559;2.10312
5;wait;100;2.78102e-05;2.1057e-05;5.919e-05
5;boundary;100;0.008475;0.00714168;0.0101946
5;calc iter;100;1.75006;1.38908;2.11379
5;calc total;1;175.029;175.029;175.029
5;total;1;184.76;184.76;184.76
6;initialize;1;2.02135;2.02135;2.02135
6;async;100;0.0120009;0.00242321;0.0189204
6;inner;100;1.73033;1.3774;2.10208
6;wait;100;2.47573e-05;1.7542e-05;6.7405e-05
6;boundary;100;0.00779317;0.00589525;0.00972533
6;calc iter;100;1.75015;1.39779;2.1131
6;calc total;1;175.029;175.029;175.029
6;total;1;184.76;184.76;184.76
7;initialize;1;2.02056;2.02056;2.02056
7;async;100;0.0193695;0.00257382;0.025547
7;inner;100;1.72218;1.36787;2.09386
7;wait;100;2.86793e-05;2.132e-05;7.186e-05
7;boundary;100;0.00850131;0.00669086;0.0112047
7;calc iter;100;1.75008;1.39643;2.10771
7;calc total;1;175.029;175.029;175.029
7;total;1;184.76;184.76;184.76
8;initialize;1;2.0212;2.0212;2.0212
8;async;100;0.0110596;0.00236895;0.0173368
8;inner;100;1.73299;1.37804;2.11119
8;wait;100;2.3467e-05;1.8666e-05;5.533e-05
8;boundary;100;0.00613095;0.00413332;0.00661884
8;calc iter;100;1.7502;1.3922;2.12024
8;calc total;1;175.029;175.029;175.029
8;total;1;184.76;184.76;184.76
9;initialize;1;2.02065;2.02065;2.02065
9;async;100;0.0139095;0.00257148;0.0209139
9;inner;100;1.72978;1.37353;2.10739
9;wait;100;2.37291e-05;1.8265e-05;5.5029e-05
9;boundary;100;0.00645394;0.00598036;0.00726726
9;calc iter;100;1.75017;1.39082;2.11728
9;calc total;1;175.029;175.029;175.029
9;total;1;184.76;184.76;184.76
10;initialize;1;2.02133;2.02133;2.02133
10;async;100;0.0150452;0.00226971;0.020925
10;inner;100;1.72869;1.37471;2.10391
10;wait;100;2.38328e-05;1.8167e-05;4.9877e-05
10;boundary;100;0.00642214;0.00584272;0.00805869
10;calc iter;100;1.75018;1.39296;2.1143
10;calc total;1;175.029;175.029;175.029
10;total;1;184.76;184.76;184.76
11;initialize;1;2.02133;2.02133;2.02133
11;async;100;0.0038261;0.00273058;0.0044376
11;inner;100;1.73949;1.38771;2.11562
11;wait;100;2.85376e-05;1.8825e-05;5.2015e-05
11;boundary;100;0.00693959;0.00366333;0.00767925
11;calc iter;100;1.75029;1.39669;2.12505
11;calc total;1;175.029;175.029;175.029
11;total;1;184.76;184.76;184.76
DASH
InitEnergy=25.00000
EndEnergy=25.00000
DiffEnergy=-0.00000
Matrixspec: 55000 x 55000
Iterations: 100
# unit_id;function_name;num_calls;avg_runtime;min_runtime;max_runtime
0;initialize;1;2.11196;2.11196;2.11196
0;async;100;0.00944;0.00205;0.01870
0;inner;100;1.73377;1.37933;2.10252
0;wait;100;0.00003;0.00002;0.00006
0;boundary;100;0.00920;0.00655;0.01265
0;calc iter;100;1.75244;1.39374;2.11414
0;calc total;1;175.25503;175.25503;175.25503
0;total;1;185.05728;185.05728;185.05728
1;initialize;1;2.11304;2.11304;2.11304
1;async;100;0.0142815;0.00238894;0.0225238
1;inner;100;1.72775;1.36718;2.10115
1;wait;100;3.17533e-05;2.2059e-05;6.6202e-05
1;boundary;100;0.0102457;0.00822784;0.0128411
1;calc iter;100;1.75231;1.38473;2.12026
1;calc total;1;175.255;175.255;175.255
1;total;1;185.058;185.058;185.058
2;initialize;1;2.11303;2.11303;2.11303
2;async;100;0.00910158;0.002617;0.0119581
2;inner;100;1.73427;1.37625;2.10463
2;wait;100;2.92559e-05;1.9149e-05;7.1816e-05
2;boundary;100;0.00901768;0.00698897;0.0111837
2;calc iter;100;1.75242;1.39174;2.11559
2;calc total;1;175.255;175.255;175.255
2;total;1;185.058;185.058;185.058
3;initialize;1;2.11303;2.11303;2.11303
3;async;100;0.0169372;0.00253542;0.0232579
3;inner;100;1.72671;1.37125;2.08937
3;wait;100;2.95478e-05;2.2446e-05;6.85e-05
3;boundary;100;0.00873321;0.00726792;0.0125164
3;calc iter;100;1.75241;1.39176;2.1132
3;calc total;1;175.255;175.255;175.255
3;total;1;185.058;185.058;185.058
4;initialize;1;2.11304;2.11304;2.11304
4;async;100;0.0244524;0.00252137;0.0347438
4;inner;100;1.71669;1.3619;2.09052
4;wait;100;3.20599e-05;2.1819e-05;6.1349e-05
4;boundary;100;0.0111332;0.00876877;0.013603
4;calc iter;100;1.75231;1.39065;2.11036
4;calc total;1;175.255;175.255;175.255
4;total;1;185.058;185.058;185.058
5;initialize;1;2.11302;2.11302;2.11302
5;async;100;0.00978353;0.00216239;0.0152845
5;inner;100;1.73512;1.37739;2.10587
5;wait;100;2.61467e-05;1.8974e-05;4.8248e-05
5;boundary;100;0.00754058;0.00596068;0.00968801
5;calc iter;100;1.75247;1.3955;2.11601
5;calc total;1;175.255;175.255;175.255
5;total;1;185.058;185.058;185.058
6;initialize;1;2.11294;2.11294;2.11294
6;async;100;0.00407441;0.00237591;0.0052728
6;inner;100;1.7419;1.38896;2.11006
6;wait;100;2.26213e-05;1.8377e-05;4.4894e-05
6;boundary;100;0.00655081;0.00390776;0.00710263
6;calc iter;100;1.75255;1.39913;2.11865
6;calc total;1;175.255;175.255;175.255
6;total;1;185.058;185.058;185.058
7;initialize;1;2.11305;2.11305;2.11305
7;async;100;0.0159953;0.00238063;0.0190075
7;inner;100;1.72794;1.37161;2.0912
7;wait;100;2.87584e-05;2.0146e-05;5.8131e-05
7;boundary;100;0.00846009;0.00695932;0.0123787
7;calc iter;100;1.75243;1.3925;2.11106
7;calc total;1;175.255;175.255;175.255
7;total;1;185.058;185.058;185.058
8;initialize;1;2.11303;2.11303;2.11303
8;async;100;0.00705849;0.00238378;0.0123388
8;inner;100;1.73935;1.38101;2.1112
8;wait;100;2.14505e-05;1.8177e-05;4.4239e-05
8;boundary;100;0.00607629;0.00491891;0.00641103
8;calc iter;100;1.7525;1.39034;2.11983
8;calc total;1;175.255;175.255;175.255
8;total;1;185.058;185.058;185.058
9;initialize;1;2.11304;2.11304;2.11304
9;async;100;0.00625076;0.00262395;0.0118489
9;inner;100;1.73992;1.38145;2.10857
9;wait;100;2.28072e-05;1.7931e-05;5.019e-05
9;boundary;100;0.00628547;0.0058607;0.006974
9;calc iter;100;1.75248;1.39082;2.11785
9;calc total;1;175.255;175.255;175.255
9;total;1;185.058;185.058;185.058
10;initialize;1;2.11303;2.11303;2.11303
10;async;100;0.00536635;0.00252762;0.00919797
10;inner;100;1.73981;1.38284;2.10829
10;wait;100;2.49878e-05;1.7452e-05;6.319e-05
10;boundary;100;0.00727159;0.00578486;0.00899185
10;calc iter;100;1.75248;1.39568;2.11763
10;calc total;1;175.255;175.255;175.255
10;total;1;185.058;185.058;185.058
11;initialize;1;2.11303;2.11303;2.11303
11;async;100;0.00411449;0.00236907;0.00844523
11;inner;100;1.74171;1.38252;2.11095
11;wait;100;2.44273e-05;1.7694e-05;4.6689e-05
11;boundary;100;0.00663959;0.00575805;0.00815887
11;calc iter;100;1.75249;1.39314;2.11982
11;calc total;1;175.255;175.255;175.255
11;total;1;185.058;185.058;185.058
