# Supplementary material for: A Halo abstraction for distributed n-dimensional structured grids within the C++ PGAS library DASH
Source: PeerJ Comput Sci. 2023 Feb 3;9:e1203. doi: 10.7717/peerj-cs.1203 (PMC10280232; doi:10.7717/peerj-cs.1203)
Supplement: Supplemental Information 2 [file peerj-cs-09-1203-s002.gz › raw_haswell/res_2d/strong/dash_heat2d_n1_c1_55000_21918163.out]

DASH
InitEnergy=25.00000
EndEnergy=25.00000
DiffEnergy=0.00000
Matrixspec: 55000 x 55000
Iterations: 100
# unit_id;function_name;num_calls;avg_runtime;min_runtime;max_runtime
0;initialize;1;1.01445;1.01445;1.01445
0;async;100;0.00371;0.00367;0.00651
0;inner;100;8.20653;8.15266;8.25881
0;wait;100;0.00000;0.00000;0.00001
0;boundary;100;0.01725;0.01713;0.01747
0;calc iter;100;8.22750;8.17367;8.27979
0;calc total;1;822.74987;822.74987;822.74987
0;total;1;894.61386;894.61386;894.61386
DASH
InitEnergy=25.00000
EndEnergy=25.00000
DiffEnergy=0.00000
Matrixspec: 55000 x 55000
Iterations: 100
# unit_id;function_name;num_calls;avg_runtime;min_runtime;max_runtime
0;initialize;1;0.69380;0.69380;0.69380
0;async;100;0.00371;0.00367;0.00648
0;inner;100;8.21758;8.15878;8.27473
0;wait;100;0.00000;0.00000;0.00000
0;boundary;100;0.01728;0.01717;0.01742
0;calc iter;100;8.23857;8.17969;8.29564
0;calc total;1;823.85736;823.85736;823.85736
0;total;1;895.89043;895.89043;895.89043
DASH
InitEnergy=25.00000
EndEnergy=25.00000
DiffEnergy=0.00000
Matrixspec: 55000 x 55000
Iterations: 100
# unit_id;function_name;num_calls;avg_runtime;min_runtime;max_runtime
0;initialize;1;0.69648;0.69648;0.69648
0;async;100;0.00370;0.00366;0.00649
0;inner;100;8.22674;8.18865;8.26403
0;wait;100;0.00000;0.00000;0.00000
0;boundary;100;0.01721;0.01700;0.01749
0;calc iter;100;8.24765;8.20943;8.28509
0;calc total;1;824.76501;824.76501;824.76501
0;total;1;896.47947;896.47947;896.47947
