# Supplementary material for: A Halo abstraction for distributed n-dimensional structured grids within the C++ PGAS library DASH
Source: PeerJ Comput Sci. 2023 Feb 3;9:e1203. doi: 10.7717/peerj-cs.1203 (PMC10280232; doi:10.7717/peerj-cs.1203)
Supplement: Supplemental Information 2 [file peerj-cs-09-1203-s002.gz › raw_haswell/res_2d/strong/dash_heat2d_n1_c16_55000_21918168.out]

DASH
InitEnergy=25.00000
EndEnergy=25.00000
DiffEnergy=-0.00000
Matrixspec: 55000 x 55000
Iterations: 100
# unit_id;function_name;num_calls;avg_runtime;min_runtime;max_runtime
0;initialize;1;3.21504;3.21504;3.21504
0;async;100;0.00619;0.00150;0.01188
0;inner;100;1.16635;1.00665;1.33434
0;wait;100;0.00003;0.00002;0.00005
0;boundary;100;0.00741;0.00581;0.00928
0;calc iter;100;1.17998;1.01882;1.34287
0;calc total;1;118.00932;118.00932;118.00932
0;total;1;126.64334;126.64334;126.64334
1;initialize;1;3.215;3.215;3.215
1;async;100;0.0104566;0.00237892;0.0159837
1;inner;100;1.1613;0.999398;1.33159
1;wait;100;3.08647e-05;2.2589e-05;6.7795e-05
1;boundary;100;0.00815694;0.00685372;0.00976738
1;calc iter;100;1.17994;1.01203;1.34752
1;calc total;1;118.009;118.009;118.009
1;total;1;126.643;126.643;126.643
2;initialize;1;3.215;3.215;3.215
2;async;100;0.00767298;0.00147066;0.0169566
2;inner;100;1.16465;1.00514;1.33379
2;wait;100;3.15179e-05;1.9469e-05;6.8109e-05
2;boundary;100;0.00762953;0.00593578;0.00976141
2;calc iter;100;1.17998;1.0196;1.34257
2;calc total;1;118.009;118.009;118.009
2;total;1;126.643;126.643;126.643
3;initialize;1;3.21005;3.21005;3.21005
3;async;100;0.00945282;0.00225382;0.0208437
3;inner;100;1.16258;1.0039;1.33108
3;wait;100;3.08836e-05;1.9952e-05;5.3594e-05
3;boundary;100;0.00792392;0.00617868;0.0100732
3;calc iter;100;1.17999;1.01878;1.34102
3;calc total;1;118.009;118.009;118.009
3;total;1;126.638;126.638;126.638
4;initialize;1;3.21145;3.21145;3.21145
4;async;100;0.00969598;0.00265949;0.0131229
4;inner;100;1.16363;1.00549;1.32558
4;wait;100;2.56249e-05;1.6945e-05;5.2842e-05
4;boundary;100;0.00668473;0.00553126;0.00852284
4;calc iter;100;1.18004;1.02092;1.33877
4;calc total;1;118.009;118.009;118.009
4;total;1;126.64;126.64;126.64
5;initialize;1;3.21505;3.21505;3.21505
5;async;100;0.0102593;0.00266097;0.0143951
5;inner;100;1.16304;1.005;1.32463
5;wait;100;2.57791e-05;1.8799e-05;6.9854e-05
5;boundary;100;0.00670949;0.00558537;0.0085925
5;calc iter;100;1.18004;1.0198;1.33915
5;calc total;1;118.009;118.009;118.009
5;total;1;126.643;126.643;126.643
6;initialize;1;3.21503;3.21503;3.21503
6;async;100;0.00902515;0.0024954;0.0137537
6;inner;100;1.16452;1.00442;1.32543
6;wait;100;2.44404e-05;1.6949e-05;5.4003e-05
6;boundary;100;0.00648084;0.00552927;0.00855871
6;calc iter;100;1.18005;1.01818;1.34274
6;calc total;1;118.009;118.009;118.009
6;total;1;126.643;126.643;126.643
7;initialize;1;3.21505;3.21505;3.21505
7;async;100;0.00927254;0.00250398;0.0156949
7;inner;100;1.16428;1.00449;1.32365
7;wait;100;2.442e-05;1.802e-05;7.2276e-05
7;boundary;100;0.00644739;0.00548887;0.00935838
7;calc iter;100;1.18003;1.01776;1.34229
7;calc total;1;118.009;118.009;118.009
7;total;1;126.643;126.643;126.643
8;initialize;1;3.21505;3.21505;3.21505
8;async;100;0.00335241;0.00248211;0.00542814
8;inner;100;1.17114;1.01121;1.33702
8;wait;100;2.07427e-05;1.6885e-05;4.6616e-05
8;boundary;100;0.00556793;0.00409898;0.00577014
8;calc iter;100;1.18008;1.01975;1.34539
8;calc total;1;118.009;118.009;118.009
8;total;1;126.643;126.643;126.643
9;initialize;1;3.21504;3.21504;3.21504
9;async;100;0.00320896;0.00251613;0.00454897
9;inner;100;1.17129;1.01145;1.33708
9;wait;100;1.98615e-05;1.6264e-05;4.3371e-05
9;boundary;100;0.00556885;0.0038735;0.00577982
9;calc iter;100;1.18009;1.01989;1.34543
9;calc total;1;118.009;118.009;118.009
9;total;1;126.643;126.643;126.643
10;initialize;1;3.21504;3.21504;3.21504
10;async;100;0.0035022;0.0025269;0.00574855
10;inner;100;1.17099;1.01138;1.33601
10;wait;100;2.19828e-05;1.7316e-05;5.4282e-05
10;boundary;100;0.00557209;0.00387802;0.00577129
10;calc iter;100;1.18009;1.02025;1.34424
10;calc total;1;118.009;118.009;118.009
10;total;1;126.643;126.643;126.643
11;initialize;1;3.2107;3.2107;3.2107
11;async;100;0.00316347;0.00248642;0.00471936
11;inner;100;1.1713;1.01192;1.33723
11;wait;100;2.16856e-05;1.7625e-05;4.5037e-05
11;boundary;100;0.00561104;0.00385556;0.00584769
11;calc iter;100;1.18009;1.02109;1.34581
11;calc total;1;118.009;118.009;118.009
11;total;1;126.639;126.639;126.639
12;initialize;1;3.215;3.215;3.215
12;async;100;0.662434;0.00211607;0.830284
12;inner;100;0.507912;0.505104;0.510865
12;wait;100;2.36868e-05;1.8062e-05;6.6034e-05
12;boundary;100;0.00461158;0.00356417;0.00568346
12;calc iter;100;1.17498;0.515285;1.34105
12;calc total;1;118.009;118.009;118.009
12;total;1;126.643;126.643;126.643
13;initialize;1;3.21243;3.21243;3.21243
13;async;100;0.661659;0.00218052;0.829285
13;inner;100;0.509647;0.506808;0.512183
13;wait;100;1.82061e-05;1.486e-05;4.073e-05
13;boundary;100;0.00367857;0.00333282;0.00458508
13;calc iter;100;1.175;0.516311;1.34048
13;calc total;1;118.009;118.009;118.009
13;total;1;126.641;126.641;126.641
14;initialize;1;3.21497;3.21497;3.21497
14;async;100;0.661429;0.00209588;0.827711
14;inner;100;0.509899;0.506709;0.512508
14;wait;100;1.83671e-05;1.4711e-05;3.9582e-05
14;boundary;100;0.00365444;0.00338562;0.00423373
14;calc iter;100;1.175;0.51672;1.34003
14;calc total;1;118.009;118.009;118.009
14;total;1;126.643;126.643;126.643
15;initialize;1;3.215;3.215;3.215
15;async;100;0.661424;0.00237601;0.830229
15;inner;100;0.509988;0.507574;0.512173
15;wait;100;1.84201e-05;1.5428e-05;4.7777e-05
15;boundary;100;0.00356843;0.00337713;0.00456725
15;calc iter;100;1.175;0.515743;1.34179
15;calc total;1;118.009;118.009;118.009
15;total;1;126.643;126.643;126.643
DASH
InitEnergy=25.00000
EndEnergy=25.00000
DiffEnergy=-0.00000
Matrixspec: 55000 x 55000
Iterations: 100
# unit_id;function_name;num_calls;avg_runtime;min_runtime;max_runtime
0;initialize;1;2.71741;2.71741;2.71741
0;async;100;0.00870;0.00228;0.01243
0;inner;100;1.16204;0.99991;1.33319
0;wait;100;0.00003;0.00002;0.00005
0;boundary;100;0.00776;0.00643;0.00953
0;calc iter;100;1.17854;1.01128;1.34259
0;calc total;1;117.86432;117.86432;117.86432
0;total;1;125.89713;125.89713;125.89713
1;initialize;1;2.71731;2.71731;2.71731
1;async;100;0.0048231;0.00178096;0.00768095
1;inner;100;1.16697;1.0054;1.33594
1;wait;100;2.64013e-05;1.9405e-05;6.7009e-05
1;boundary;100;0.00674843;0.00578807;0.00785722
1;calc iter;100;1.17857;1.01582;1.34479
1;calc total;1;117.864;117.864;117.864
1;total;1;125.897;125.897;125.897
2;initialize;1;2.7174;2.7174;2.7174
2;async;100;0.00739487;0.00131714;0.0155364
2;inner;100;1.16314;1.00129;1.33669
2;wait;100;2.92401e-05;1.8498e-05;5.0468e-05
2;boundary;100;0.00798664;0.005646;0.00999777
2;calc iter;100;1.17856;1.01442;1.34528
2;calc total;1;117.864;117.864;117.864
2;total;1;125.897;125.897;125.897
3;initialize;1;2.71739;2.71739;2.71739
3;async;100;0.00976955;0.00267527;0.0181644
3;inner;100;1.16066;1.00222;1.33261
3;wait;100;3.02694e-05;2.1353e-05;6.6053e-05
3;boundary;100;0.00806451;0.00622033;0.00997034
3;calc iter;100;1.17853;1.01828;1.34246
3;calc total;1;117.864;117.864;117.864
3;total;1;125.897;125.897;125.897
4;initialize;1;2.71569;2.71569;2.71569
4;async;100;0.01046;0.00260852;0.0146882
4;inner;100;1.16147;1.00203;1.32501
4;wait;100;2.56147e-05;1.8103e-05;7.9401e-05
4;boundary;100;0.00664356;0.00545312;0.00911073
4;calc iter;100;1.17861;1.01973;1.33978
4;calc total;1;117.864;117.864;117.864
4;total;1;125.895;125.895;125.895
5;initialize;1;2.71697;2.71697;2.71697
5;async;100;0.0089671;0.0026242;0.0111683
5;inner;100;1.16348;1.00397;1.33052
5;wait;100;2.22621e-05;1.7453e-05;5.3742e-05
5;boundary;100;0.00613326;0.00534666;0.00805899
5;calc iter;100;1.1786;1.0177;1.34126
5;calc total;1;117.864;117.864;117.864
5;total;1;125.897;125.897;125.897
6;initialize;1;2.71738;2.71738;2.71738
6;async;100;0.0111219;0.00239058;0.0176785
6;inner;100;1.15996;0.999163;1.32853
6;wait;100;2.79479e-05;1.8841e-05;7.455e-05
6;boundary;100;0.00742854;0.00594843;0.00905725
6;calc iter;100;1.17854;1.01846;1.34089
6;calc total;1;117.864;117.864;117.864
6;total;1;125.897;125.897;125.897
7;initialize;1;2.7174;2.7174;2.7174
7;async;100;0.00874077;0.00283864;0.0116187
7;inner;100;1.16336;1.00225;1.3293
7;wait;100;2.53704e-05;1.8786e-05;6.1442e-05
7;boundary;100;0.00645356;0.00561445;0.00831528
7;calc iter;100;1.17858;1.01566;1.34206
7;calc total;1;117.864;117.864;117.864
7;total;1;125.897;125.897;125.897
8;initialize;1;2.71417;2.71417;2.71417
8;async;100;0.00377287;0.00235874;0.00546743
8;inner;100;1.16926;1.00806;1.33892
8;wait;100;1.9945e-05;1.6917e-05;4.294e-05
8;boundary;100;0.00558898;0.00371835;0.00585403
8;calc iter;100;1.17864;1.01609;1.34664
8;calc total;1;117.864;117.864;117.864
8;total;1;125.894;125.894;125.894
9;initialize;1;2.715;2.715;2.715
9;async;100;0.00326037;0.00266915;0.0037248
9;inner;100;1.16974;1.00962;1.3387
9;wait;100;1.99845e-05;1.6391e-05;4.2576e-05
9;boundary;100;0.00561665;0.00373678;0.00579079
9;calc iter;100;1.17864;1.01719;1.3467
9;calc total;1;117.864;117.864;117.864
9;total;1;125.895;125.895;125.895
10;initialize;1;2.71741;2.71741;2.71741
10;async;100;0.00461724;0.00265298;0.00746567
10;inner;100;1.16841;1.00672;1.3382
10;wait;100;2.29356e-05;1.8328e-05;5.9197e-05
10;boundary;100;0.005568;0.00517775;0.00601102
10;calc iter;100;1.17862;1.01613;1.34627
10;calc total;1;117.864;117.864;117.864
10;total;1;125.897;125.897;125.897
11;initialize;1;2.71739;2.71739;2.71739
11;async;100;0.00433675;0.00272237;0.00718072
11;inner;100;1.1687;1.00757;1.3382
11;wait;100;2.28064e-05;1.7567e-05;4.4629e-05
11;boundary;100;0.00557979;0.00374632;0.00592634
11;calc iter;100;1.17864;1.01891;1.34671
11;calc total;1;117.864;117.864;117.864
11;total;1;125.897;125.897;125.897
12;initialize;1;2.7174;2.7174;2.7174
12;async;100;0.659074;0.00204933;0.82925
12;inner;100;0.510122;0.507236;0.513864
12;wait;100;2.17157e-05;1.6518e-05;5.2518e-05
12;boundary;100;0.00438284;0.00356959;0.00540566
12;calc iter;100;1.1736;0.517556;1.34192
12;calc total;1;117.864;117.864;117.864
12;total;1;125.897;125.897;125.897
13;initialize;1;2.71738;2.71738;2.71738
13;async;100;0.656495;0.00224756;0.826797
13;inner;100;0.513843;0.511037;0.51654
13;wait;100;1.88835e-05;1.6192e-05;4.3354e-05
13;boundary;100;0.00326596;0.00320746;0.00338056
13;calc iter;100;1.17362;0.520135;1.34139
13;calc total;1;117.864;117.864;117.864
13;total;1;125.897;125.897;125.897
14;initialize;1;2.7174;2.7174;2.7174
14;async;100;0.659114;0.00224933;0.829387
14;inner;100;0.508909;0.506202;0.511291
14;wait;100;2.35856e-05;2.0351e-05;6.5388e-05
14;boundary;100;0.0055211;0.00458223;0.00620856
14;calc iter;100;1.17357;0.517154;1.34141
14;calc total;1;117.864;117.864;117.864
14;total;1;125.897;125.897;125.897
15;initialize;1;2.71738;2.71738;2.71738
15;async;100;0.657251;0.00224711;0.827984
15;inner;100;0.51246;0.509605;0.515108
15;wait;100;1.98681e-05;1.6368e-05;5.2314e-05
15;boundary;100;0.00386142;0.00340424;0.00434288
15;calc iter;100;1.17359;0.518954;1.34207
15;calc total;1;117.864;117.864;117.864
15;total;1;125.897;125.897;125.897
DASH
InitEnergy=25.00000
EndEnergy=25.00000
DiffEnergy=-0.00000
Matrixspec: 55000 x 55000
Iterations: 100
# unit_id;function_name;num_calls;avg_runtime;min_runtime;max_runtime
0;initialize;1;2.64047;2.64047;2.64047
0;async;100;0.00986;0.00224;0.01339
0;inner;100;1.16118;1.00060;1.33064
0;wait;100;0.00003;0.00002;0.00005
0;boundary;100;0.00780;0.00653;0.00928
0;calc iter;100;1.17887;1.01666;1.34135
0;calc total;1;117.90143;117.90143;117.90143
0;total;1;125.86156;125.86156;125.86156
1;initialize;1;2.63996;2.63996;2.63996
1;async;100;0.0115558;0.00166008;0.0210007
1;inner;100;1.15889;0.995698;1.33423
1;wait;100;3.07494e-05;2.1644e-05;4.7791e-05
1;boundary;100;0.00835145;0.0062348;0.0100753
1;calc iter;100;1.17883;1.01214;1.34816
1;calc total;1;117.901;117.901;117.901
1;total;1;125.861;125.861;125.861
2;initialize;1;2.64007;2.64007;2.64007
2;async;100;0.0119479;0.00165475;0.0234797
2;inner;100;1.15859;1.00045;1.33427
2;wait;100;3.23186e-05;2.3075e-05;5.0986e-05
2;boundary;100;0.00828113;0.00614694;0.0100983
2;calc iter;100;1.17886;1.01703;1.34328
2;calc total;1;117.901;117.901;117.901
2;total;1;125.861;125.861;125.861
3;initialize;1;2.64;2.64;2.64
3;async;100;0.00837207;0.00245844;0.0115327
3;inner;100;1.16358;1.00423;1.33184
3;wait;100;2.64514e-05;1.9163e-05;5.5273e-05
3;boundary;100;0.00693859;0.00597197;0.00804006
3;calc iter;100;1.17892;1.01617;1.3414
3;calc total;1;117.901;117.901;117.901
3;total;1;125.861;125.861;125.861
4;initialize;1;2.64039;2.64039;2.64039
4;async;100;0.0096723;0.00275962;0.0128117
4;inner;100;1.16281;1.00415;1.32425
4;wait;100;2.52207e-05;1.8504e-05;7.2348e-05
4;boundary;100;0.00644827;0.00547157;0.008983
4;calc iter;100;1.17896;1.02016;1.33789
4;calc total;1;117.901;117.901;117.901
4;total;1;125.861;125.861;125.861
5;initialize;1;2.63482;2.63482;2.63482
5;async;100;0.0107839;0.00272788;0.0169762
5;inner;100;1.16087;1.00108;1.32665
5;wait;100;2.81622e-05;2.0459e-05;7.7281e-05
5;boundary;100;0.0072358;0.00583677;0.00892048
5;calc iter;100;1.17892;1.01895;1.33808
5;calc total;1;117.901;117.901;117.901
5;total;1;125.856;125.856;125.856
6;initialize;1;2.63743;2.63743;2.63743
6;async;100;0.00907319;0.00273414;0.0151812
6;inner;100;1.163;1.00248;1.32936
6;wait;100;2.59883e-05;1.9215e-05;7.8258e-05
6;boundary;100;0.00683814;0.00576571;0.00812721
6;calc iter;100;1.17894;1.01463;1.34202
6;calc total;1;117.901;117.901;117.901
6;total;1;125.859;125.859;125.859
7;initialize;1;2.64041;2.64041;2.64041
7;async;100;0.00627967;0.00278135;0.00849131
7;inner;100;1.167;1.00833;1.33409
7;wait;100;2.33402e-05;1.7228e-05;6.5388e-05
7;boundary;100;0.00569398;0.00488676;0.00653036
7;calc iter;100;1.179;1.02083;1.34318
7;calc total;1;117.901;117.901;117.901
7;total;1;125.861;125.861;125.861
8;initialize;1;2.64036;2.64036;2.64036
8;async;100;0.00340824;0.00233412;0.00543497
8;inner;100;1.17005;1.01027;1.33775
8;wait;100;2.01375e-05;1.6804e-05;4.3272e-05
8;boundary;100;0.0055208;0.00402784;0.0057498
8;calc iter;100;1.17901;1.01847;1.34569
8;calc total;1;117.901;117.901;117.901
8;total;1;125.861;125.861;125.861
9;initialize;1;2.63854;2.63854;2.63854
9;async;100;0.00394345;0.00268452;0.00562563
9;inner;100;1.1695;1.00898;1.33722
9;wait;100;2.24383e-05;1.7881e-05;5.7505e-05
9;boundary;100;0.0055214;0.00518717;0.00599848
9;calc iter;100;1.17899;1.01781;1.3456
9;calc total;1;117.901;117.901;117.901
9;total;1;125.86;125.86;125.86
10;initialize;1;2.63749;2.63749;2.63749
10;async;100;0.00600634;0.00259394;0.0107935
10;inner;100;1.16742;1.00693;1.33076
10;wait;100;2.16908e-05;1.6692e-05;5.0425e-05
10;boundary;100;0.00554586;0.00506601;0.00744262
10;calc iter;100;1.17899;1.01759;1.34093
10;calc total;1;117.901;117.901;117.901
10;total;1;125.859;125.859;125.859
11;initialize;1;2.63996;2.63996;2.63996
11;async;100;0.00384883;0.00297859;0.00553585
11;inner;100;1.16961;1.01041;1.33877
11;wait;100;2.15701e-05;1.7064e-05;4.8237e-05
11;boundary;100;0.00553211;0.0037273;0.00601563
11;calc iter;100;1.17901;1.01894;1.34781
11;calc total;1;117.901;117.901;117.901
11;total;1;125.861;125.861;125.861
12;initialize;1;2.64038;2.64038;2.64038
12;async;100;0.660411;0.00216736;0.830317
12;inner;100;0.509337;0.506466;0.511877
12;wait;100;1.87879e-05;1.6217e-05;4.8598e-05
12;boundary;100;0.00416702;0.00326321;0.00485484
12;calc iter;100;1.17393;0.515546;1.34171
12;calc total;1;117.901;117.901;117.901
12;total;1;125.861;125.861;125.861
13;initialize;1;2.64039;2.64039;2.64039
13;async;100;0.655276;0.00222054;0.824543
13;inner;100;0.515413;0.512757;0.517925
13;wait;100;1.92478e-05;1.446e-05;4.7594e-05
13;boundary;100;0.00325964;0.00319546;0.0034799
13;calc iter;100;1.17397;0.521232;1.34114
13;calc total;1;117.901;117.901;117.901
13;total;1;125.861;125.861;125.861
14;initialize;1;2.63606;2.63606;2.63606
14;async;100;0.659462;0.0022174;0.828526
14;inner;100;0.509466;0.506613;0.511976
14;wait;100;2.34328e-05;1.6087e-05;4.2905e-05
14;boundary;100;0.00496748;0.0040797;0.00609177
14;calc iter;100;1.17392;0.516258;1.34074
14;calc total;1;117.901;117.901;117.901
14;total;1;125.857;125.857;125.857
15;initialize;1;2.63605;2.63605;2.63605
15;async;100;0.661235;0.00212986;0.832717
15;inner;100;0.5082;0.505048;0.510646
15;wait;100;2.08913e-05;1.606e-05;6.2943e-05
15;boundary;100;0.00447188;0.00357173;0.00520999
15;calc iter;100;1.17393;0.515272;1.3432
15;calc total;1;117.901;117.901;117.901
15;total;1;125.857;125.857;125.857
