# Supplementary material for: A Halo abstraction for distributed n-dimensional structured grids within the C++ PGAS library DASH
Source: PeerJ Comput Sci. 2023 Feb 3;9:e1203. doi: 10.7717/peerj-cs.1203 (PMC10280232; doi:10.7717/peerj-cs.1203)
Supplement: Supplemental Information 2 [file peerj-cs-09-1203-s002.gz › raw_haswell/res_2d/strong/dash_heat2d_n1_c20_55000_21918169.out]

DASH
InitEnergy=25.00000
EndEnergy=25.00000
DiffEnergy=-0.00000
Matrixspec: 55000 x 55000
Iterations: 100
# unit_id;function_name;num_calls;avg_runtime;min_runtime;max_runtime
0;initialize;1;4.08503;4.08503;4.08503
0;async;100;0.01458;0.00118;0.03004
0;inner;100;0.79658;0.75226;0.85513
0;wait;100;0.00003;0.00002;0.00007
0;boundary;100;0.00493;0.00417;0.00540
0;calc iter;100;0.81612;0.76535;0.86150
0;calc total;1;81.63896;81.63896;81.63896
0;total;1;90.26771;90.26771;90.26771
1;initialize;1;4.08502;4.08502;4.08502
1;async;100;0.0106376;0.00114575;0.0200801
1;inner;100;0.800849;0.76313;0.854762
1;wait;100;2.88205e-05;1.9171e-05;4.7931e-05
1;boundary;100;0.00474579;0.00415986;0.00529054
1;calc iter;100;0.816263;0.776939;0.86146
1;calc total;1;81.639;81.639;81.639
1;total;1;90.2677;90.2677;90.2677
2;initialize;1;4.08503;4.08503;4.08503
2;async;100;0.0108355;0.00118999;0.0166046
2;inner;100;0.800722;0.761499;0.853997
2;wait;100;2.83149e-05;2.0275e-05;6.0311e-05
2;boundary;100;0.00467623;0.00424477;0.00504872
2;calc iter;100;0.816263;0.772851;0.861288
2;calc total;1;81.639;81.639;81.639
2;total;1;90.2677;90.2677;90.2677
3;initialize;1;4.08499;4.08499;4.08499
3;async;100;0.0223185;0.00222697;0.0389622
3;inner;100;0.788614;0.75369;0.853367
3;wait;100;3.15637e-05;2.2654e-05;8.5834e-05
3;boundary;100;0.00513971;0.00440107;0.00558514
3;calc iter;100;0.816106;0.76718;0.860086
3;calc total;1;81.639;81.639;81.639
3;total;1;90.2677;90.2677;90.2677
4;initialize;1;4.08499;4.08499;4.08499
4;async;100;0.01281;0.0030067;0.0179878
4;inner;100;0.798818;0.76069;0.8452
4;wait;100;2.7704e-05;2.0603e-05;7.8939e-05
4;boundary;100;0.00463062;0.0041972;0.00525654
4;calc iter;100;0.816288;0.778599;0.854654
4;calc total;1;81.639;81.639;81.639
4;total;1;90.2677;90.2677;90.2677
5;initialize;1;4.08493;4.08493;4.08493
5;async;100;0.0100022;0.00301548;0.0142662
5;inner;100;0.801687;0.763826;0.850664
5;wait;100;2.63075e-05;2.0525e-05;7.2003e-05
5;boundary;100;0.00459773;0.00404797;0.00489751
5;calc iter;100;0.816316;0.776555;0.858436
5;calc total;1;81.639;81.639;81.639
5;total;1;90.2677;90.2677;90.2677
6;initialize;1;4.08502;4.08502;4.08502
6;async;100;0.0080619;0.00296529;0.0115518
6;inner;100;0.803708;0.765799;0.851219
6;wait;100;2.68133e-05;2.0058e-05;4.974e-05
6;boundary;100;0.00455754;0.0037933;0.00478561
6;calc iter;100;0.816356;0.77958;0.858881
6;calc total;1;81.639;81.639;81.639
6;total;1;90.2677;90.2677;90.2677
7;initialize;1;4.085;4.085;4.085
7;async;100;0.0171166;0.00299625;0.023571
7;inner;100;0.794337;0.756083;0.840003
7;wait;100;3.02785e-05;2.0565e-05;8.2361e-05
7;boundary;100;0.00476167;0.00434555;0.00529693
7;calc iter;100;0.816247;0.776925;0.855599
7;calc total;1;81.639;81.639;81.639
7;total;1;90.2677;90.2677;90.2677
8;initialize;1;4.08499;4.08499;4.08499
8;async;100;0.00379169;0.00236126;0.0061453
8;inner;100;0.808088;0.770555;0.85577
8;wait;100;2.36746e-05;1.857e-05;5.4206e-05
8;boundary;100;0.00446464;0.00337986;0.00476046
8;calc iter;100;0.81637;0.77762;0.862804
8;calc total;1;81.639;81.639;81.639
8;total;1;90.2677;90.2677;90.2677
9;initialize;1;4.08503;4.08503;4.08503
9;async;100;0.00390986;0.00222478;0.00683221
9;inner;100;0.807862;0.769742;0.856709
9;wait;100;2.24711e-05;1.8539e-05;4.3968e-05
9;boundary;100;0.00458826;0.00275479;0.00496492
9;calc iter;100;0.816385;0.777964;0.862969
9;calc total;1;81.639;81.639;81.639
9;total;1;90.2677;90.2677;90.2677
10;initialize;1;4.085;4.085;4.085
10;async;100;0.0029781;0.0021966;0.00391845
10;inner;100;0.808654;0.77015;0.857909
10;wait;100;2.36898e-05;1.809e-05;4.7202e-05
10;boundary;100;0.00473146;0.0027505;0.00534056
10;calc iter;100;0.816389;0.776373;0.866002
10;calc total;1;81.639;81.639;81.639
10;total;1;90.2677;90.2677;90.2677
11;initialize;1;4.08498;4.08498;4.08498
11;async;100;0.00505731;0.00242609;0.00693182
11;inner;100;0.806829;0.767609;0.855942
11;wait;100;2.66504e-05;1.9509e-05;4.4925e-05
11;boundary;100;0.00444238;0.0038526;0.00476725
11;calc iter;100;0.816357;0.776394;0.86299
11;calc total;1;81.639;81.639;81.639
11;total;1;90.2677;90.2677;90.2677
12;initialize;1;4.08498;4.08498;4.08498
12;async;100;0.28285;0.00223347;0.322839
12;inner;100;0.528176;0.525193;0.536316
12;wait;100;2.23833e-05;1.4291e-05;7.1093e-05
12;boundary;100;0.00285098;0.00253276;0.00361862
12;calc iter;100;0.813901;0.541712;0.861244
12;calc total;1;81.639;81.639;81.639
12;total;1;90.2677;90.2677;90.2677
13;initialize;1;4.08496;4.08496;4.08496
13;async;100;0.283146;0.00222312;0.322907
13;inner;100;0.528126;0.52482;0.536368
13;wait;100;1.74648e-05;1.4583e-05;6.08e-05
13;boundary;100;0.00261523;0.00253174;0.00365763
13;calc iter;100;0.813906;0.541557;0.86157
13;calc total;1;81.639;81.639;81.639
13;total;1;90.2677;90.2677;90.2677
14;initialize;1;4.08497;4.08497;4.08497
14;async;100;0.283335;0.00248712;0.324853
14;inner;100;0.527972;0.524446;0.536274
14;wait;100;1.69689e-05;1.4015e-05;3.829e-05
14;boundary;100;0.00259729;0.00251389;0.00345671
14;calc iter;100;0.813922;0.542257;0.862159
14;calc total;1;81.639;81.639;81.639
14;total;1;90.2677;90.2677;90.2677
15;initialize;1;4.08496;4.08496;4.08496
15;async;100;0.282628;0.00248293;0.323513
15;inner;100;0.527699;0.524717;0.536163
15;wait;100;2.67787e-05;1.6935e-05;4.2625e-05
15;boundary;100;0.00354127;0.00282129;0.00391454
15;calc iter;100;0.813896;0.542149;0.860378
15;calc total;1;81.639;81.639;81.639
15;total;1;90.2677;90.2677;90.2677
16;initialize;1;4.08495;4.08495;4.08495
16;async;100;0.28097;0.00226426;0.328668
16;inner;100;0.527341;0.523251;0.536398
16;wait;100;3.24802e-05;2.213e-05;4.4688e-05
16;boundary;100;0.00531157;0.00338504;0.00637293
16;calc iter;100;0.813656;0.54209;0.861869
16;calc total;1;81.639;81.639;81.639
16;total;1;90.2677;90.2677;90.2677
17;initialize;1;4.08499;4.08499;4.08499
17;async;100;0.273287;0.00221975;0.315868
17;inner;100;0.536748;0.533961;0.543464
17;wait;100;2.58686e-05;1.6457e-05;5.523e-05
17;boundary;100;0.00377492;0.00249379;0.00449621
17;calc iter;100;0.813837;0.548239;0.860063
17;calc total;1;81.639;81.639;81.639
17;total;1;90.2677;90.2677;90.2677
18;initialize;1;4.08499;4.08499;4.08499
18;async;100;0.281544;0.00225929;0.327726
18;inner;100;0.527777;0.524958;0.535791
18;wait;100;3.04252e-05;1.7904e-05;8.7849e-05
18;boundary;100;0.00447184;0.00393188;0.00557914
18;calc iter;100;0.813825;0.541206;0.861745
18;calc total;1;81.639;81.639;81.639
18;total;1;90.2677;90.2677;90.2677
19;initialize;1;4.08498;4.08498;4.08498
19;async;100;0.287064;0.00222251;0.330218
19;inner;100;0.520054;0.515817;0.530453
19;wait;100;3.82452e-05;2.4494e-05;9.8974e-05
19;boundary;100;0.00634697;0.00547323;0.0065778
19;calc iter;100;0.813504;0.538467;0.859844
19;calc total;1;81.639;81.639;81.639
19;total;1;90.2677;90.2677;90.2677
DASH
InitEnergy=25.00000
EndEnergy=25.00000
DiffEnergy=-0.00000
Matrixspec: 55000 x 55000
Iterations: 100
# unit_id;function_name;num_calls;avg_runtime;min_runtime;max_runtime
0;initialize;1;3.52457;3.52457;3.52457
0;async;100;0.00569;0.00076;0.02673
0;inner;100;0.80293;0.75202;0.84819
0;wait;100;0.00003;0.00002;0.00006
0;boundary;100;0.00459;0.00304;0.00526
0;calc iter;100;0.81324;0.76048;0.86597
0;calc total;1;81.33536;81.33536;81.33536
0;total;1;88.83810;88.83810;88.83810
1;initialize;1;3.52148;3.52148;3.52148
1;async;100;0.0117692;0.00215475;0.0247641
1;inner;100;0.796469;0.756423;0.845189
1;wait;100;3.26113e-05;2.3684e-05;6.3357e-05
1;boundary;100;0.00491225;0.00420444;0.00540553
1;calc iter;100;0.813185;0.771079;0.854385
1;calc total;1;81.3354;81.3354;81.3354
1;total;1;88.835;88.835;88.835
2;initialize;1;3.51778;3.51778;3.51778
2;async;100;0.0126802;0.00145574;0.0212968
2;inner;100;0.795467;0.753427;0.845389
2;wait;100;2.93564e-05;2.0379e-05;4.6152e-05
2;boundary;100;0.00497243;0.00423799;0.00552172
2;calc iter;100;0.813151;0.765144;0.862275
2;calc total;1;81.3354;81.3354;81.3354
2;total;1;88.8313;88.8313;88.8313
3;initialize;1;3.5245;3.5245;3.5245
3;async;100;0.00656026;0.00143505;0.0156484
3;inner;100;0.801966;0.762486;0.846102
3;wait;100;2.90433e-05;2.0895e-05;5.0738e-05
3;boundary;100;0.00465397;0.00378387;0.00523597
3;calc iter;100;0.813211;0.773085;0.852854
3;calc total;1;81.3354;81.3354;81.3354
3;total;1;88.8381;88.8381;88.8381
4;initialize;1;3.52452;3.52452;3.52452
4;async;100;0.0117765;0.00268813;0.0238621
4;inner;100;0.796747;0.759008;0.841399
4;wait;100;3.10404e-05;2.0175e-05;7.7861e-05
4;boundary;100;0.00471893;0.00391415;0.00530592
4;calc iter;100;0.813276;0.774705;0.851449
4;calc total;1;81.3354;81.3354;81.3354
4;total;1;88.8381;88.8381;88.8381
5;initialize;1;3.52332;3.52332;3.52332
5;async;100;0.0117823;0.00225501;0.0166288
5;inner;100;0.797006;0.758773;0.837573
5;wait;100;2.68836e-05;1.8111e-05;8.2558e-05
5;boundary;100;0.00444987;0.00409412;0.00496874
5;calc iter;100;0.813267;0.773351;0.85298
5;calc total;1;81.3354;81.3354;81.3354
5;total;1;88.8368;88.8368;88.8368
6;initialize;1;3.52454;3.52454;3.52454
6;async;100;0.0131025;0.00242842;0.0162358
6;inner;100;0.795685;0.757578;0.838485
6;wait;100;2.40844e-05;1.8231e-05;6.5744e-05
6;boundary;100;0.00447793;0.00379491;0.00504258
6;calc iter;100;0.813291;0.77747;0.850094
6;calc total;1;81.3354;81.3354;81.3354
6;total;1;88.8381;88.8381;88.8381
7;initialize;1;3.52234;3.52234;3.52234
7;async;100;0.0116058;0.00244309;0.0189557
7;inner;100;0.797136;0.757995;0.836967
7;wait;100;2.67573e-05;1.9469e-05;7.595e-05
7;boundary;100;0.00449678;0.00408783;0.00531531
7;calc iter;100;0.813267;0.773983;0.852685
7;calc total;1;81.3354;81.3354;81.3354
7;total;1;88.8359;88.8359;88.8359
8;initialize;1;3.5245;3.5245;3.5245
8;async;100;0.00799387;0.00265138;0.0139125
8;inner;100;0.800868;0.761142;0.843391
8;wait;100;2.60343e-05;1.9724e-05;7.065e-05
8;boundary;100;0.00439608;0.00395188;0.00474673
8;calc iter;100;0.813286;0.771417;0.854707
8;calc total;1;81.3354;81.3354;81.3354
8;total;1;88.8381;88.8381;88.8381
9;initialize;1;3.52454;3.52454;3.52454
9;async;100;0.00603052;0.00264541;0.00927481
9;inner;100;0.802419;0.764027;0.847621
9;wait;100;2.42843e-05;1.7846e-05;4.4221e-05
9;boundary;100;0.00486205;0.00279374;0.00532928
9;calc iter;100;0.813338;0.774787;0.853967
9;calc total;1;81.3354;81.3354;81.3354
9;total;1;88.8381;88.8381;88.8381
10;initialize;1;3.52108;3.52108;3.52108
10;async;100;0.00342748;0.0027309;0.00371003
10;inner;100;0.804611;0.766466;0.848307
10;wait;100;3.05943e-05;1.8705e-05;4.3178e-05
10;boundary;100;0.00528212;0.00274799;0.00614233
10;calc iter;100;0.813353;0.77319;0.85519
10;calc total;1;81.3354;81.3354;81.3354
10;total;1;88.8347;88.8347;88.8347
11;initialize;1;3.52451;3.52451;3.52451
11;async;100;0.00432135;0.00232603;0.00648359
11;inner;100;0.804111;0.764775;0.848133
11;wait;100;2.48922e-05;1.8998e-05;4.4003e-05
11;boundary;100;0.00487751;0.00279948;0.0052753
11;calc iter;100;0.813336;0.774212;0.854489
11;calc total;1;81.3354;81.3354;81.3354
11;total;1;88.8381;88.8381;88.8381
12;initialize;1;3.52139;3.52139;3.52139
12;async;100;0.274539;0.00247275;0.319294
12;inner;100;0.532705;0.529602;0.538614
12;wait;100;2.64579e-05;1.7378e-05;7.3887e-05
12;boundary;100;0.00366442;0.00300616;0.00436763
12;calc iter;100;0.810936;0.544169;0.85628
12;calc total;1;81.3354;81.3354;81.3354
12;total;1;88.8349;88.8349;88.8349
13;initialize;1;3.52284;3.52284;3.52284
13;async;100;0.276111;0.00224939;0.315391
13;inner;100;0.532062;0.528385;0.537405
13;wait;100;1.94336e-05;1.4186e-05;7.1285e-05
13;boundary;100;0.00275406;0.00257978;0.00374353
13;calc iter;100;0.810947;0.543247;0.852972
13;calc total;1;81.3354;81.3354;81.3354
13;total;1;88.8364;88.8364;88.8364
14;initialize;1;3.52453;3.52453;3.52453
14;async;100;0.274918;0.00224613;0.316199
14;inner;100;0.533507;0.529557;0.539571
14;wait;100;2.2452e-05;1.588e-05;4.0348e-05
14;boundary;100;0.00254098;0.00252747;0.00277545
14;calc iter;100;0.810991;0.544635;0.853985
14;calc total;1;81.3354;81.3354;81.3354
14;total;1;88.8381;88.8381;88.8381
15;initialize;1;3.52401;3.52401;3.52401
15;async;100;0.27695;0.00225203;0.317549
15;inner;100;0.531006;0.527173;0.537212
15;wait;100;2.58052e-05;1.6266e-05;4.4292e-05
15;boundary;100;0.00296004;0.00264448;0.00373443
15;calc iter;100;0.810944;0.543244;0.85381
15;calc total;1;81.3354;81.3354;81.3354
15;total;1;88.8376;88.8376;88.8376
16;initialize;1;3.52452;3.52452;3.52452
16;async;100;0.270537;0.00200317;0.326592
16;inner;100;0.536428;0.529391;0.541145
16;wait;100;2.62623e-05;1.5087e-05;4.0998e-05
16;boundary;100;0.00393219;0.00251598;0.00652519
16;calc iter;100;0.810925;0.545461;0.867726
16;calc total;1;81.3354;81.3354;81.3354
16;total;1;88.8381;88.8381;88.8381
17;initialize;1;3.52451;3.52451;3.52451
17;async;100;0.275948;0.0019805;0.320355
17;inner;100;0.529149;0.525435;0.53507
17;wait;100;3.3773e-05;2.2579e-05;5.732e-05
17;boundary;100;0.00564094;0.00420183;0.00662441
17;calc iter;100;0.810774;0.541361;0.857171
17;calc total;1;81.3354;81.3354;81.3354
17;total;1;88.8381;88.8381;88.8381
18;initialize;1;3.5245;3.5245;3.5245
18;async;100;0.278086;0.00210457;0.332085
18;inner;100;0.527033;0.522926;0.532702
18;wait;100;3.48226e-05;2.0769e-05;9.6635e-05
18;boundary;100;0.00566869;0.00396072;0.00664421
18;calc iter;100;0.810824;0.540103;0.867018
18;calc total;1;81.3354;81.3354;81.3354
18;total;1;88.8381;88.8381;88.8381
19;initialize;1;3.5202;3.5202;3.5202
19;async;100;0.27622;0.00201047;0.317885
19;inner;100;0.529947;0.526926;0.534499
19;wait;100;3.08675e-05;2.0996e-05;9.0244e-05
19;boundary;100;0.00464256;0.00387958;0.00578417
19;calc iter;100;0.810841;0.540988;0.853632
19;calc total;1;81.3354;81.3354;81.3354
19;total;1;88.8338;88.8338;88.8338
DASH
InitEnergy=25.00000
EndEnergy=25.00000
DiffEnergy=-0.00000
Matrixspec: 55000 x 55000
Iterations: 100
# unit_id;function_name;num_calls;avg_runtime;min_runtime;max_runtime
0;initialize;1;3.51168;3.51168;3.51168
0;async;100;0.02730;0.00201;0.05376
0;inner;100;0.78046;0.73143;0.84860
0;wait;100;0.00003;0.00002;0.00007
0;boundary;100;0.00506;0.00423;0.00550
0;calc iter;100;0.81285;0.75139;0.87395
0;calc total;1;81.34049;81.34049;81.34049
0;total;1;88.81744;88.81744;88.81744
1;initialize;1;3.51166;3.51166;3.51166
1;async;100;0.0139669;0.00141867;0.0211119
1;inner;100;0.794317;0.757353;0.849819
1;wait;100;3.04384e-05;2.3169e-05;4.5987e-05
1;boundary;100;0.00488029;0.00415712;0.00518191
1;calc iter;100;0.813196;0.775251;0.856926
1;calc total;1;81.3405;81.3405;81.3405
1;total;1;88.8174;88.8174;88.8174
2;initialize;1;3.50323;3.50323;3.50323
2;async;100;0.00923831;0.0020039;0.0122613
2;inner;100;0.799429;0.762404;0.849635
2;wait;100;2.59825e-05;1.931e-05;4.9092e-05
2;boundary;100;0.00459876;0.00407154;0.00494527
2;calc iter;100;0.813294;0.774896;0.85674
2;calc total;1;81.3405;81.3405;81.3405
2;total;1;88.809;88.809;88.809
3;initialize;1;3.51164;3.51164;3.51164
3;async;100;0.0150223;0.00142342;0.0221049
3;inner;100;0.793185;0.756305;0.850313
3;wait;100;3.15506e-05;2.4861e-05;4.7631e-05
3;boundary;100;0.00493421;0.00417522;0.00534562
3;calc iter;100;0.813175;0.775966;0.857433
3;calc total;1;81.3405;81.3405;81.3405
3;total;1;88.8174;88.8174;88.8174
4;initialize;1;3.51168;3.51168;3.51168
4;async;100;0.0169293;0.00288436;0.0290576
4;inner;100;0.791438;0.756791;0.841058
4;wait;100;2.97731e-05;2.2575e-05;8.54e-05
4;boundary;100;0.00483011;0.00432635;0.00542102
4;calc iter;100;0.813229;0.768107;0.849261
4;calc total;1;81.3405;81.3405;81.3405
4;total;1;88.8174;88.8174;88.8174
5;initialize;1;3.51146;3.51146;3.51146
5;async;100;0.0123878;0.00287799;0.0156771
5;inner;100;0.796302;0.759304;0.841507
5;wait;100;2.89033e-05;2.2322e-05;4.6984e-05
5;boundary;100;0.00455899;0.00413522;0.00518821
5;calc iter;100;0.813279;0.775859;0.850573
5;calc total;1;81.3405;81.3405;81.3405
5;total;1;88.8172;88.8172;88.8172
6;initialize;1;3.50998;3.50998;3.50998
6;async;100;0.0105477;0.00286325;0.0134882
6;inner;100;0.798142;0.760075;0.848686
6;wait;100;2.52544e-05;1.9557e-05;5.1791e-05
6;boundary;100;0.00463541;0.00330915;0.00513758
6;calc iter;100;0.813352;0.774653;0.855785
6;calc total;1;81.3405;81.3405;81.3405
6;total;1;88.8157;88.8157;88.8157
7;initialize;1;3.50814;3.50814;3.50814
7;async;100;0.0130024;0.00212709;0.0175835
7;inner;100;0.79541;0.75754;0.842417
7;wait;100;2.91125e-05;2.0585e-05;5.1879e-05
7;boundary;100;0.00480094;0.00436543;0.00524919
7;calc iter;100;0.813244;0.772846;0.855339
7;calc total;1;81.3405;81.3405;81.3405
7;total;1;88.8139;88.8139;88.8139
8;initialize;1;3.50651;3.50651;3.50651
8;async;100;0.00706595;0.00205577;0.0116988
8;inner;100;0.801736;0.762164;0.847401
8;wait;100;2.60625e-05;2.1214e-05;0.000106133
8;boundary;100;0.00447671;0.00403128;0.00473823
8;calc iter;100;0.813307;0.771359;0.854236
8;calc total;1;81.3405;81.3405;81.3405
8;total;1;88.8123;88.8123;88.8123
9;initialize;1;3.51073;3.51073;3.51073
9;async;100;0.00877774;0.00291771;0.011384
9;inner;100;0.799868;0.761992;0.851156
9;wait;100;2.50379e-05;2.0109e-05;4.3794e-05
9;boundary;100;0.00469397;0.00282769;0.00529917
9;calc iter;100;0.813366;0.774691;0.858301
9;calc total;1;81.3405;81.3405;81.3405
9;total;1;88.8165;88.8165;88.8165
10;initialize;1;3.51168;3.51168;3.51168
10;async;100;0.00356978;0.00292769;0.00393913
10;inner;100;0.803613;0.765802;0.854197
10;wait;100;2.8046e-05;2.0194e-05;6.1132e-05
10;boundary;100;0.00619153;0.00278597;0.00713123
10;calc iter;100;0.813405;0.772308;0.863018
10;calc total;1;81.3405;81.3405;81.3405
10;total;1;88.8174;88.8174;88.8174
11;initialize;1;3.51165;3.51165;3.51165
11;async;100;0.0102338;0.00290906;0.0135649
11;inner;100;0.798475;0.760443;0.850595
11;wait;100;2.69465e-05;2.0226e-05;4.3684e-05
11;boundary;100;0.00460329;0.00367895;0.00512451
11;calc iter;100;0.81334;0.774638;0.857694
11;calc total;1;81.3405;81.3405;81.3405
11;total;1;88.8174;88.8174;88.8174
12;initialize;1;3.51165;3.51165;3.51165
12;async;100;0.276488;0.00245077;0.319969
12;inner;100;0.531303;0.527485;0.53767
12;wait;100;2.3095e-05;1.5556e-05;7.962e-05
12;boundary;100;0.00312405;0.00257406;0.00418319
12;calc iter;100;0.810939;0.543852;0.855567
12;calc total;1;81.3405;81.3405;81.3405
12;total;1;88.8174;88.8174;88.8174
13;initialize;1;3.50921;3.50921;3.50921
13;async;100;0.280876;0.00212235;0.319475
13;inner;100;0.52697;0.523038;0.534715
13;wait;100;2.15481e-05;1.491e-05;8.2823e-05
13;boundary;100;0.00305476;0.00260006;0.00445224
13;calc iter;100;0.810924;0.540558;0.856517
13;calc total;1;81.3405;81.3405;81.3405
13;total;1;88.815;88.815;88.815
14;initialize;1;3.51167;3.51167;3.51167
14;async;100;0.276954;0.00244949;0.316764
14;inner;100;0.531495;0.527329;0.54141
14;wait;100;2.49325e-05;1.7639e-05;4.5895e-05
14;boundary;100;0.00254346;0.00251132;0.00267066
14;calc iter;100;0.811019;0.546579;0.85792
14;calc total;1;81.3405;81.3405;81.3405
14;total;1;88.8174;88.8174;88.8174
15;initialize;1;3.50759;3.50759;3.50759
15;async;100;0.279154;0.00287113;0.319738
15;inner;100;0.528138;0.524221;0.53531
15;wait;100;2.54393e-05;1.6139e-05;9.2525e-05
15;boundary;100;0.00359498;0.00309735;0.00409135
15;calc iter;100;0.810914;0.541683;0.855388
15;calc total;1;81.3405;81.3405;81.3405
15;total;1;88.8133;88.8133;88.8133
16;initialize;1;3.51168;3.51168;3.51168
16;async;100;0.288123;0.00200121;0.359586
16;inner;100;0.516181;0.507465;0.529059
16;wait;100;3.52761e-05;2.9138e-05;8.8917e-05
16;boundary;100;0.00615295;0.00551655;0.00655972
16;calc iter;100;0.810495;0.536879;0.884283
16;calc total;1;81.3405;81.3405;81.3405
16;total;1;88.8174;88.8174;88.8174
17;initialize;1;3.50595;3.50595;3.50595
17;async;100;0.263183;0.00244852;0.303419
17;inner;100;0.544349;0.54081;0.55
17;wait;100;2.25981e-05;1.4788e-05;6.4336e-05
17;boundary;100;0.00334053;0.00249186;0.00404999
17;calc iter;100;0.810897;0.554816;0.855949
17;calc total;1;81.3405;81.3405;81.3405
17;total;1;88.8117;88.8117;88.8117
18;initialize;1;3.51165;3.51165;3.51165
18;async;100;0.282588;0.00214228;0.324099
18;inner;100;0.523518;0.519816;0.529776
18;wait;100;3.22104e-05;2.2375e-05;7.7967e-05
18;boundary;100;0.00470788;0.00424434;0.0055972
18;calc iter;100;0.810847;0.537493;0.855813
18;calc total;1;81.3405;81.3405;81.3405
18;total;1;88.8174;88.8174;88.8174
19;initialize;1;3.50928;3.50928;3.50928
19;async;100;0.272309;0.00245146;0.313646
19;inner;100;0.533236;0.528998;0.540215
19;wait;100;3.29229e-05;2.2394e-05;6.0689e-05
19;boundary;100;0.00517856;0.0028457;0.00558148
19;calc iter;100;0.810758;0.545591;0.855753
19;calc total;1;81.3405;81.3405;81.3405
19;total;1;88.815;88.815;88.815
