# Supplementary material for: A Halo abstraction for distributed n-dimensional structured grids within the C++ PGAS library DASH
Source: PeerJ Comput Sci. 2023 Feb 3;9:e1203. doi: 10.7717/peerj-cs.1203 (PMC10280232; doi:10.7717/peerj-cs.1203)
Supplement: Supplemental Information 2 [file peerj-cs-09-1203-s002.gz › raw_haswell/res_2d/strong/dash_heat2d_n1_c4_55000_21918165.out]

DASH
InitEnergy=25.00000
EndEnergy=25.00000
DiffEnergy=-0.00000
Matrixspec: 55000 x 55000
Iterations: 100
# unit_id;function_name;num_calls;avg_runtime;min_runtime;max_runtime
0;initialize;1;1.25636;1.25636;1.25636
0;async;100;0.09765;0.00364;0.10700
0;inner;100;2.36994;2.17247;2.58568
0;wait;100;0.00002;0.00002;0.00005
0;boundary;100;0.01195;0.01151;0.01339
0;calc iter;100;2.47956;2.27701;2.69944
0;calc total;1;248.05407;248.05407;248.05407
0;total;1;267.88261;267.88261;267.88261
1;initialize;1;1.25636;1.25636;1.25636
1;async;100;0.00443833;0.00376491;0.00520618
1;inner;100;2.46484;2.27197;2.67428
1;wait;100;2.38187e-05;2.1231e-05;5.3272e-05
1;boundary;100;0.0112371;0.00762242;0.011368
1;calc iter;100;2.48054;2.28752;2.68948
1;calc total;1;248.054;248.054;248.054
1;total;1;267.883;267.883;267.883
2;initialize;1;1.25635;1.25635;1.25635
2;async;100;0.0856086;0.00382315;0.0995604
2;inner;100;2.38065;2.18685;2.59118
2;wait;100;2.1158e-05;1.7682e-05;4.9823e-05
2;boundary;100;0.0126063;0.0110421;0.0142274
2;calc iter;100;2.47889;2.20574;2.68386
2;calc total;1;248.054;248.054;248.054
2;total;1;267.883;267.883;267.883
3;initialize;1;1.25635;1.25635;1.25635
3;async;100;0.0899525;0.00379188;0.0983449
3;inner;100;2.37824;2.18147;2.592
3;wait;100;2.08533e-05;1.841e-05;5.0323e-05
3;boundary;100;0.0114186;0.00990233;0.0118627
3;calc iter;100;2.47964;2.27512;2.69717
3;calc total;1;248.054;248.054;248.054
3;total;1;267.883;267.883;267.883
DASH
InitEnergy=25.00000
EndEnergy=25.00000
DiffEnergy=-0.00000
Matrixspec: 55000 x 55000
Iterations: 100
# unit_id;function_name;num_calls;avg_runtime;min_runtime;max_runtime
0;initialize;1;0.87103;0.87103;0.87103
0;async;100;0.05794;0.00362;0.06640
0;inner;100;2.36471;2.15687;2.57396
0;wait;100;0.00002;0.00002;0.00005
0;boundary;100;0.01190;0.01114;0.01329
0;calc iter;100;2.43457;2.22209;2.64876
0;calc total;1;243.51127;243.51127;243.51127
0;total;1;262.65686;262.65686;262.65686
1;initialize;1;0.871028;0.871028;0.871028
1;async;100;0.00433685;0.00264501;0.00514121
1;inner;100;2.41962;2.21558;2.62462
1;wait;100;2.13872e-05;1.801e-05;5.2976e-05
1;boundary;100;0.0111294;0.00759698;0.0112611
1;calc iter;100;2.43511;2.22896;2.63967
1;calc total;1;243.511;243.511;243.511
1;total;1;262.657;262.657;262.657
2;initialize;1;0.87103;0.87103;0.87103
2;async;100;0.0527224;0.0037904;0.0585507
2;inner;100;2.36934;2.16212;2.57945
2;wait;100;2.1596e-05;1.7094e-05;5.2095e-05
2;boundary;100;0.0123595;0.0110206;0.0137757
2;calc iter;100;2.43445;2.20643;2.64537
2;calc total;1;243.511;243.511;243.511
2;total;1;262.657;262.657;262.657
3;initialize;1;0.871034;0.871034;0.871034
3;async;100;0.0248474;0.00374868;0.030043
3;inner;100;2.39861;2.19246;2.60827
3;wait;100;2.04698e-05;1.7825e-05;5.0761e-05
3;boundary;100;0.0114462;0.0111685;0.0117152
3;calc iter;100;2.43492;2.22458;2.64543
3;calc total;1;243.511;243.511;243.511
3;total;1;262.657;262.657;262.657
DASH
InitEnergy=25.00000
EndEnergy=25.00000
DiffEnergy=-0.00000
Matrixspec: 55000 x 55000
Iterations: 100
# unit_id;function_name;num_calls;avg_runtime;min_runtime;max_runtime
0;initialize;1;0.87249;0.87249;0.87249
0;async;100;0.01673;0.00367;0.02274
0;inner;100;2.37886;2.16367;2.61314
0;wait;100;0.00002;0.00002;0.00005
0;boundary;100;0.01138;0.01100;0.01202
0;calc iter;100;2.40700;2.18979;2.63862
0;calc total;1;240.71039;240.71039;240.71039
0;total;1;264.69217;264.69217;264.69217
1;initialize;1;0.872486;0.872486;0.872486
1;async;100;0.0236049;0.00376102;0.028853
1;inner;100;2.3705;2.15624;2.60236
1;wait;100;2.34963e-05;1.8791e-05;5.5959e-05
1;boundary;100;0.0126859;0.0112388;0.0142765
1;calc iter;100;2.40681;2.17837;2.63663
1;calc total;1;240.71;240.71;240.71
1;total;1;264.692;264.692;264.692
2;initialize;1;0.872486;0.872486;0.872486
2;async;100;0.0038789;0.00260076;0.00513653
2;inner;100;2.3923;2.17705;2.62341
2;wait;100;1.97859e-05;1.5923e-05;5.1661e-05
2;boundary;100;0.0109079;0.00707519;0.0112807
2;calc iter;100;2.4071;2.19151;2.63653
2;calc total;1;240.71;240.71;240.71
2;total;1;264.692;264.692;264.692
3;initialize;1;0.872488;0.872488;0.872488
3;async;100;0.0152157;0.00378893;0.0201677
3;inner;100;2.38042;2.16361;2.61433
3;wait;100;1.89753e-05;1.5091e-05;5.1032e-05
3;boundary;100;0.0113557;0.0109767;0.0118575
3;calc iter;100;2.40701;2.18901;2.63888
3;calc total;1;240.71;240.71;240.71
3;total;1;264.692;264.692;264.692
