# Supplementary material for: A Halo abstraction for distributed n-dimensional structured grids within the C++ PGAS library DASH
Source: PeerJ Comput Sci. 2023 Feb 3;9:e1203. doi: 10.7717/peerj-cs.1203 (PMC10280232; doi:10.7717/peerj-cs.1203)
Supplement: Supplemental Information 2 [file peerj-cs-09-1203-s002.gz › raw_haswell/res_2d/strong/dash_heat2d_n2_c24_55000_21918171.out]

DASH
InitEnergy=25.00000
EndEnergy=25.00000
DiffEnergy=-0.00000
Matrixspec: 55000 x 55000
Iterations: 100
# unit_id;function_name;num_calls;avg_runtime;min_runtime;max_runtime
0;initialize;1;7.34741;7.34741;7.34741
0;async;100;0.01330;0.00092;0.02304
0;inner;100;0.30969;0.30461;0.32038
0;wait;100;0.00003;0.00002;0.00011
0;boundary;100;0.00260;0.00198;0.00428
0;calc iter;100;0.32562;0.32131;0.33211
0;calc total;1;32.59251;32.59251;32.59251
0;total;1;42.11826;42.11826;42.11826
24;initialize;1;7.138;7.138;7.138
24;async;100;0.00967761;0.000661959;0.0306012
24;inner;100;0.310919;0.303735;0.322189
24;wait;100;5.03432e-05;3.1244e-05;0.000111484
24;boundary;100;0.00502165;0.0025619;0.00603281
24;calc iter;100;0.325671;0.310896;0.346686
24;calc total;1;32.5925;32.5925;32.5925
24;total;1;41.9093;41.9093;41.9093
25;initialize;1;7.13803;7.13803;7.13803
25;async;100;0.00919121;0.000696228;0.0338891
25;inner;100;0.312619;0.305394;0.321818
25;wait;100;3.83137e-05;2.3488e-05;0.000135246
25;boundary;100;0.00385673;0.00230271;0.00460012
25;calc iter;100;0.325707;0.31312;0.344648
25;calc total;1;32.5925;32.5925;32.5925
25;total;1;41.9094;41.9094;41.9094
26;initialize;1;7.13808;7.13808;7.13808
26;async;100;0.00999362;0.000686962;0.0388322
26;inner;100;0.31259;0.301716;0.322136
26;wait;100;2.97126e-05;1.8922e-05;0.000114786
26;boundary;100;0.00313986;0.00178345;0.00441908
26;calc iter;100;0.325755;0.311286;0.344573
26;calc total;1;32.5925;32.5925;32.5925
26;total;1;41.9094;41.9094;41.9094
27;initialize;1;7.13805;7.13805;7.13805
27;async;100;0.00864196;0.000394829;0.0345236
27;inner;100;0.314011;0.306872;0.323959
27;wait;100;2.92107e-05;1.9119e-05;0.000101068
27;boundary;100;0.003057;0.00192559;0.00475743
27;calc iter;100;0.325741;0.314683;0.345957
27;calc total;1;32.5925;32.5925;32.5925
27;total;1;41.9093;41.9093;41.9093
28;initialize;1;7.13806;7.13806;7.13806
28;async;100;0.0102449;0.0014159;0.037201
28;inner;100;0.310294;0.301382;0.32073
28;wait;100;5.60102e-05;3.0129e-05;0.000230915
28;boundary;100;0.00506218;0.00264133;0.00612601
28;calc iter;100;0.325659;0.313914;0.352523
28;calc total;1;32.5925;32.5925;32.5925
28;total;1;41.9093;41.9093;41.9093
29;initialize;1;7.138;7.138;7.138
29;async;100;0.0122446;0.000837549;0.0295931
29;inner;100;0.307266;0.298695;0.321316
29;wait;100;6.24073e-05;3.9227e-05;0.000125696
29;boundary;100;0.00600242;0.00255503;0.00628393
29;calc iter;100;0.325578;0.309081;0.344562
29;calc total;1;32.5925;32.5925;32.5925
29;total;1;41.9093;41.9093;41.9093
30;initialize;1;7.13804;7.13804;7.13804
30;async;100;0.00993762;0.000766675;0.0289694
30;inner;100;0.312694;0.305894;0.321554
30;wait;100;2.958e-05;1.7583e-05;0.000147684
30;boundary;100;0.00308231;0.00224917;0.00454621
30;calc iter;100;0.325745;0.316865;0.339953
30;calc total;1;32.5925;32.5925;32.5925
30;total;1;41.9094;41.9094;41.9094
31;initialize;1;7.13804;7.13804;7.13804
31;async;100;0.0108977;0.000703169;0.0394162
31;inner;100;0.311727;0.301972;0.322179
31;wait;100;3.44976e-05;2.1941e-05;0.000114892
31;boundary;100;0.00312178;0.0015332;0.00370872
31;calc iter;100;0.325783;0.311695;0.344415
31;calc total;1;32.5925;32.5925;32.5925
31;total;1;41.9094;41.9094;41.9094
32;initialize;1;7.13806;7.13806;7.13806
32;async;100;0.0137517;0.00155701;0.0168817
32;inner;100;0.30835;0.301084;0.336606
32;wait;100;3.05827e-05;1.9822e-05;0.000157019
32;boundary;100;0.00368854;0.00147563;0.00458218
32;calc iter;100;0.325823;0.306364;0.350171
32;calc total;1;32.5925;32.5925;32.5925
32;total;1;41.9093;41.9093;41.9093
33;initialize;1;7.13799;7.13799;7.13799
33;async;100;0.007942;0.00092083;0.0354944
33;inner;100;0.314749;0.305105;0.323817
33;wait;100;2.79661e-05;1.7517e-05;9.2795e-05
33;boundary;100;0.00307981;0.00148295;0.00361081
33;calc iter;100;0.325801;0.315209;0.34423
33;calc total;1;32.5925;32.5925;32.5925
33;total;1;41.9093;41.9093;41.9093
34;initialize;1;7.13803;7.13803;7.13803
34;async;100;0.0100999;0.0015653;0.0324324
34;inner;100;0.312353;0.305356;0.320709
34;wait;100;3.40779e-05;1.9771e-05;0.000176538
34;boundary;100;0.00325175;0.00253914;0.00417775
34;calc iter;100;0.32574;0.320385;0.3417
34;calc total;1;32.5925;32.5925;32.5925
34;total;1;41.9094;41.9094;41.9094
35;initialize;1;7.13808;7.13808;7.13808
35;async;100;0.00875344;0.000656208;0.0233826
35;inner;100;0.312416;0.305584;0.32244
35;wait;100;4.73614e-05;3.0782e-05;0.00010807
35;boundary;100;0.00449415;0.00222103;0.00535983
35;calc iter;100;0.325714;0.319203;0.340006
35;calc total;1;32.5925;32.5925;32.5925
35;total;1;41.9094;41.9094;41.9094
36;initialize;1;7.13803;7.13803;7.13803
36;async;100;0.00762608;0.000577297;0.0184261
36;inner;100;0.315023;0.310947;0.323132
36;wait;100;2.8703e-05;2.0732e-05;0.000121341
36;boundary;100;0.00315441;0.00229755;0.00358438
36;calc iter;100;0.325833;0.322919;0.332823
36;calc total;1;32.5925;32.5925;32.5925
36;total;1;41.9093;41.9093;41.9093
37;initialize;1;7.138;7.138;7.138
37;async;100;0.0102157;0.00160223;0.0212656
37;inner;100;0.312863;0.308303;0.322687
37;wait;100;2.74376e-05;1.8279e-05;0.000170298
37;boundary;100;0.00276579;0.00150519;0.00293057
37;calc iter;100;0.325874;0.322195;0.332517
37;calc total;1;32.5925;32.5925;32.5925
37;total;1;41.9093;41.9093;41.9093
38;initialize;1;7.13805;7.13805;7.13805
38;async;100;0.00237266;0.00160345;0.0166928
38;inner;100;0.318922;0.314427;0.325878
38;wait;100;4.20156e-05;1.7317e-05;0.000151844
38;boundary;100;0.00458589;0.00147776;0.00471026
38;calc iter;100;0.325925;0.321279;0.33566
38;calc total;1;32.5925;32.5925;32.5925
38;total;1;41.9093;41.9093;41.9093
39;initialize;1;7.13804;7.13804;7.13804
39;async;100;0.00966464;0.00145513;0.0207436
39;inner;100;0.313278;0.308605;0.32364
39;wait;100;3.58056e-05;1.8863e-05;0.000105245
39;boundary;100;0.00288896;0.00155726;0.00308171
39;calc iter;100;0.325869;0.322541;0.332415
39;calc total;1;32.5925;32.5925;32.5925
39;total;1;41.9093;41.9093;41.9093
40;initialize;1;7.13803;7.13803;7.13803
40;async;100;0.00706074;0.000511719;0.0169712
40;inner;100;0.315514;0.312199;0.323372
40;wait;100;3.12412e-05;1.8836e-05;0.000108639
40;boundary;100;0.00321996;0.00215172;0.00361555
40;calc iter;100;0.325827;0.32308;0.332377
40;calc total;1;32.5925;32.5925;32.5925
40;total;1;41.9093;41.9093;41.9093
41;initialize;1;7.13802;7.13802;7.13802
41;async;100;0.00890201;0.00127951;0.0212637
41;inner;100;0.312096;0.307188;0.321201
41;wait;100;4.16777e-05;2.7966e-05;0.000171712
41;boundary;100;0.00473048;0.00338532;0.00501749
41;calc iter;100;0.325772;0.320341;0.336594
41;calc total;1;32.5925;32.5925;32.5925
41;total;1;41.9093;41.9093;41.9093
42;initialize;1;7.13802;7.13802;7.13802
42;async;100;0.00808025;0.00093463;0.0187923
42;inner;100;0.312886;0.308349;0.320391
42;wait;100;4.30522e-05;2.9151e-05;0.000312606
42;boundary;100;0.00475872;0.00392868;0.0049746
42;calc iter;100;0.32577;0.320728;0.335162
42;calc total;1;32.5925;32.5925;32.5925
42;total;1;41.9093;41.9093;41.9093
43;initialize;1;7.13802;7.13802;7.13802
43;async;100;0.00918159;0.001568;0.0184864
43;inner;100;0.313251;0.309671;0.320917
43;wait;100;3.42086e-05;2.0865e-05;0.000199088
43;boundary;100;0.00335568;0.00295722;0.00369555
43;calc iter;100;0.325825;0.323634;0.331784
43;calc total;1;32.5925;32.5925;32.5925
43;total;1;41.9093;41.9093;41.9093
44;initialize;1;7.138;7.138;7.138
44;async;100;0.00759164;0.001602;0.0181996
44;inner;100;0.315447;0.310393;0.324617
44;wait;100;2.35043e-05;1.817e-05;0.000112335
44;boundary;100;0.00281564;0.00148609;0.00296155
44;calc iter;100;0.325879;0.323151;0.331523
44;calc total;1;32.5925;32.5925;32.5925
44;total;1;41.9093;41.9093;41.9093
45;initialize;1;7.13804;7.13804;7.13804
45;async;100;0.00742184;0.00159372;0.0171408
45;inner;100;0.315245;0.311296;0.322971
45;wait;100;2.74112e-05;2.0587e-05;0.000126826
45;boundary;100;0.00313975;0.00239459;0.00338531
45;calc iter;100;0.325835;0.323249;0.331963
45;calc total;1;32.5925;32.5925;32.5925
45;total;1;41.9093;41.9093;41.9093
46;initialize;1;7.13801;7.13801;7.13801
46;async;100;0.00883782;0.000554959;0.0200405
46;inner;100;0.312069;0.307044;0.32297
46;wait;100;4.19759e-05;2.9027e-05;0.000175461
46;boundary;100;0.00481624;0.00241561;0.00531325
46;calc iter;100;0.325767;0.320364;0.33491
46;calc total;1;32.5925;32.5925;32.5925
46;total;1;41.9093;41.9093;41.9093
47;initialize;1;7.138;7.138;7.138
47;async;100;0.00955245;0.000684542;0.0231046
47;inner;100;0.310101;0.305332;0.321986
47;wait;100;4.95684e-05;3.8609e-05;0.000169806
47;boundary;100;0.00600325;0.0029605;0.00618925
47;calc iter;100;0.325709;0.318817;0.340136
47;calc total;1;32.5925;32.5925;32.5925
47;total;1;41.9093;41.9093;41.9093
1;initialize;1;7.34746;7.34746;7.34746
1;async;100;0.0141208;0.000467969;0.0196139
1;inner;100;0.309035;0.303953;0.322705
1;wait;100;2.86336e-05;1.8398e-05;0.000118957
1;boundary;100;0.00248052;0.00152357;0.00305055
1;calc iter;100;0.325667;0.321955;0.329171
1;calc total;1;32.5925;32.5925;32.5925
1;total;1;42.1183;42.1183;42.1183
2;initialize;1;7.34746;7.34746;7.34746
2;async;100;0.0172699;0.00159681;0.0230707
2;inner;100;0.305095;0.300145;0.32074
2;wait;100;2.90094e-05;1.5758e-05;0.000102209
2;boundary;100;0.00330184;0.00145875;0.00461767
2;calc iter;100;0.325698;0.320457;0.332026
2;calc total;1;32.5925;32.5925;32.5925
2;total;1;42.1183;42.1183;42.1183
3;initialize;1;7.34245;7.34245;7.34245
3;async;100;0.0146636;0.00157689;0.0201481
3;inner;100;0.308498;0.303831;0.321569
3;wait;100;2.61031e-05;1.6733e-05;0.00010777
3;boundary;100;0.00248423;0.00150002;0.00311991
3;calc iter;100;0.325674;0.322546;0.328629
3;calc total;1;32.5925;32.5925;32.5925
3;total;1;42.1132;42.1132;42.1132
4;initialize;1;7.3425;7.3425;7.3425
4;async;100;0.0136474;0.000716825;0.0223847
4;inner;100;0.309292;0.304323;0.320183
4;wait;100;2.79199e-05;1.7038e-05;0.000134372
4;boundary;100;0.00265722;0.00173282;0.0054871
4;calc iter;100;0.325627;0.322055;0.331028
4;calc total;1;32.5925;32.5925;32.5925
4;total;1;42.1133;42.1133;42.1133
5;initialize;1;7.34749;7.34749;7.34749
5;async;100;0.014288;0.00161827;0.0344098
5;inner;100;0.306927;0.300696;0.319264
5;wait;100;4.14572e-05;2.6318e-05;0.000153028
5;boundary;100;0.00428909;0.00280264;0.00629952
5;calc iter;100;0.325547;0.318142;0.341295
5;calc total;1;32.5925;32.5925;32.5925
5;total;1;42.1183;42.1183;42.1183
6;initialize;1;7.34744;7.34744;7.34744
6;async;100;0.0150472;0.00144342;0.0258015
6;inner;100;0.305442;0.30063;0.319115
6;wait;100;4.84968e-05;1.5661e-05;0.000313432
6;boundary;100;0.0049424;0.00163706;0.005578
6;calc iter;100;0.325482;0.318272;0.331619
6;calc total;1;32.5925;32.5925;32.5925
6;total;1;42.1183;42.1183;42.1183
7;initialize;1;7.34205;7.34205;7.34205
7;async;100;0.0138402;0.00144471;0.0194469
7;inner;100;0.307507;0.30182;0.320446
7;wait;100;3.94535e-05;2.5906e-05;0.000188886
7;boundary;100;0.00415595;0.00235485;0.00469073
7;calc iter;100;0.325545;0.31987;0.328434
7;calc total;1;32.5925;32.5925;32.5925
7;total;1;42.1129;42.1129;42.1129
8;initialize;1;7.34743;7.34743;7.34743
8;async;100;0.0131442;0.000932649;0.0193081
8;inner;100;0.309156;0.304902;0.319733
8;wait;100;3.59834e-05;2.0368e-05;0.000169805
8;boundary;100;0.00325929;0.00187358;0.00390593
8;calc iter;100;0.325597;0.31953;0.329226
8;calc total;1;32.5925;32.5925;32.5925
8;total;1;42.1183;42.1183;42.1183
9;initialize;1;7.3475;7.3475;7.3475
9;async;100;0.0113539;0.000926982;0.0162304
9;inner;100;0.310509;0.305664;0.320903
9;wait;100;3.55209e-05;2.1941e-05;0.000108732
9;boundary;100;0.00367812;0.00188527;0.0041343
9;calc iter;100;0.325578;0.322143;0.328351
9;calc total;1;32.5925;32.5925;32.5925
9;total;1;42.1183;42.1183;42.1183
10;initialize;1;7.34746;7.34746;7.34746
10;async;100;0.0121828;0.000931515;0.0208223
10;inner;100;0.308319;0.30277;0.320463
10;wait;100;4.80761e-05;2.8166e-05;0.000197643
10;boundary;100;0.00494498;0.00251192;0.00532123
10;calc iter;100;0.325496;0.319834;0.329332
10;calc total;1;32.5925;32.5925;32.5925
10;total;1;42.1183;42.1183;42.1183
11;initialize;1;7.34472;7.34472;7.34472
11;async;100;0.0171608;0.00143208;0.0384032
11;inner;100;0.302395;0.293336;0.318913
11;wait;100;5.40221e-05;2.3482e-05;0.000180597
11;boundary;100;0.00576089;0.00235737;0.00628334
11;calc iter;100;0.325373;0.31487;0.341996
11;calc total;1;32.5925;32.5925;32.5925
11;total;1;42.1155;42.1155;42.1155
12;initialize;1;7.34432;7.34432;7.34432
12;async;100;0.0073871;0.00040362;0.0269345
12;inner;100;0.313535;0.30451;0.324033
12;wait;100;4.79506e-05;1.6329e-05;9.6418e-05
12;boundary;100;0.00454349;0.00172927;0.00589904
12;calc iter;100;0.325516;0.314754;0.342197
12;calc total;1;32.5925;32.5925;32.5925
12;total;1;42.1151;42.1151;42.1151
13;initialize;1;7.34748;7.34748;7.34748
13;async;100;0.00928051;0.00143394;0.0251973
13;inner;100;0.312516;0.305604;0.321797
13;wait;100;3.55048e-05;1.756e-05;0.00015528
13;boundary;100;0.00370496;0.00204743;0.00493994
13;calc iter;100;0.325538;0.316663;0.337254
13;calc total;1;32.5925;32.5925;32.5925
13;total;1;42.1183;42.1183;42.1183
14;initialize;1;7.34746;7.34746;7.34746
14;async;100;0.00874892;0.000598302;0.0287922
14;inner;100;0.314001;0.306207;0.32262
14;wait;100;2.70042e-05;1.6389e-05;0.000112776
14;boundary;100;0.00280294;0.00190894;0.0038446
14;calc iter;100;0.325581;0.31201;0.339948
14;calc total;1;32.5925;32.5925;32.5925
14;total;1;42.1183;42.1183;42.1183
15;initialize;1;7.34748;7.34748;7.34748
15;async;100;0.00834819;0.000369126;0.0258684
15;inner;100;0.313469;0.306768;0.323267
15;wait;100;3.73298e-05;1.7772e-05;8.4283e-05
15;boundary;100;0.00369784;0.00191898;0.00522544
15;calc iter;100;0.325554;0.318419;0.336344
15;calc total;1;32.5925;32.5925;32.5925
15;total;1;42.1183;42.1183;42.1183
16;initialize;1;7.34748;7.34748;7.34748
16;async;100;0.010445;0.0009362;0.03186
16;inner;100;0.309699;0.301156;0.319807
16;wait;100;4.90949e-05;2.7598e-05;0.000209983
16;boundary;100;0.00528302;0.00338659;0.00612204
16;calc iter;100;0.325478;0.314924;0.342184
16;calc total;1;32.5925;32.5925;32.5925
16;total;1;42.1183;42.1183;42.1183
17;initialize;1;7.34748;7.34748;7.34748
17;async;100;0.011233;0.00142507;0.0420552
17;inner;100;0.30867;0.296743;0.321765
17;wait;100;4.84782e-05;1.665e-05;0.000153022
17;boundary;100;0.00548237;0.00198997;0.00616134
17;calc iter;100;0.325436;0.308752;0.351781
17;calc total;1;32.5925;32.5925;32.5925
17;total;1;42.1183;42.1183;42.1183
18;initialize;1;7.34749;7.34749;7.34749
18;async;100;0.0101687;0.00123315;0.0323181
18;inner;100;0.312637;0.305594;0.322023
18;wait;100;3.13777e-05;2.0208e-05;0.000160643
18;boundary;100;0.00273413;0.00210531;0.00383191
18;calc iter;100;0.325573;0.316171;0.34057
18;calc total;1;32.5925;32.5925;32.5925
18;total;1;42.1183;42.1183;42.1183
19;initialize;1;7.34749;7.34749;7.34749
19;async;100;0.0103517;0.000396099;0.0282072
19;inner;100;0.312517;0.305369;0.323037
19;wait;100;2.60729e-05;1.6052e-05;0.000102679
19;boundary;100;0.00271004;0.001506;0.0039062
19;calc iter;100;0.325607;0.317697;0.337744
19;calc total;1;32.5925;32.5925;32.5925
19;total;1;42.1183;42.1183;42.1183
20;initialize;1;7.34406;7.34406;7.34406
20;async;100;0.0123292;0.000497865;0.0345777
20;inner;100;0.310067;0.302357;0.322954
20;wait;100;2.96107e-05;1.7341e-05;9.9189e-05
20;boundary;100;0.00320043;0.001462;0.00457385
20;calc iter;100;0.325629;0.311728;0.342848
20;calc total;1;32.5925;32.5925;32.5925
20;total;1;42.1149;42.1149;42.1149
21;initialize;1;7.34363;7.34363;7.34363
21;async;100;0.0125905;0.000414838;0.0339708
21;inner;100;0.310265;0.302379;0.321652
21;wait;100;2.50741e-05;1.611e-05;0.000188022
21;boundary;100;0.00273169;0.00151706;0.00394267
21;calc iter;100;0.325614;0.317899;0.339303
21;calc total;1;32.5925;32.5925;32.5925
21;total;1;42.1144;42.1144;42.1144
22;initialize;1;7.34519;7.34519;7.34519
22;async;100;0.00898278;0.000387234;0.0354433
22;inner;100;0.313712;0.305383;0.323011
22;wait;100;2.80538e-05;1.7801e-05;0.000107568
22;boundary;100;0.00285301;0.0019984;0.00540478
22;calc iter;100;0.325577;0.317372;0.34319
22;calc total;1;32.5925;32.5925;32.5925
22;total;1;42.116;42.116;42.116
23;initialize;1;7.3475;7.3475;7.3475
23;async;100;0.00881973;0.000560756;0.0355028
23;inner;100;0.312382;0.303814;0.322433
23;wait;100;3.99318e-05;2.6739e-05;0.000111811
23;boundary;100;0.00428475;0.00233821;0.00543207
23;calc iter;100;0.325528;0.315589;0.345923
23;calc total;1;32.5925;32.5925;32.5925
23;total;1;42.1183;42.1183;42.1183
DASH
InitEnergy=25.00000
EndEnergy=25.00000
DiffEnergy=-0.00000
Matrixspec: 55000 x 55000
Iterations: 100
# unit_id;function_name;num_calls;avg_runtime;min_runtime;max_runtime
0;initialize;1;6.51535;6.51535;6.51535
0;async;100;0.00509;0.00090;0.00702
0;inner;100;0.31791;0.31658;0.32267
0;wait;100;0.00003;0.00002;0.00012
0;boundary;100;0.00221;0.00151;0.00314
0;calc iter;100;0.32524;0.32395;0.32833
0;calc total;1;32.53423;32.53423;32.53423
0;total;1;40.75025;40.75025;40.75025
24;initialize;1;6.49927;6.49927;6.49927
24;async;100;0.00539083;0.000985453;0.00936871
24;inner;100;0.316693;0.315338;0.322232
24;wait;100;3.62802e-05;2.4144e-05;0.000121521
24;boundary;100;0.00310343;0.00209798;0.00362517
24;calc iter;100;0.325225;0.323539;0.329026
24;calc total;1;32.5342;32.5342;32.5342
24;total;1;40.7357;40.7357;40.7357
25;initialize;1;6.51306;6.51306;6.51306
25;async;100;0.00384741;0.000412403;0.0091891
25;inner;100;0.318874;0.317131;0.32477
25;wait;100;2.63861e-05;1.7296e-05;9.4087e-05
25;boundary;100;0.00251277;0.00153123;0.0027615
25;calc iter;100;0.325262;0.322577;0.32856
25;calc total;1;32.5342;32.5342;32.5342
25;total;1;40.7494;40.7494;40.7494
26;initialize;1;6.50194;6.50194;6.50194
26;async;100;0.00566558;0.00109329;0.00989935
26;inner;100;0.315824;0.313919;0.32227
26;wait;100;4.20344e-05;2.0823e-05;0.000101048
26;boundary;100;0.00368622;0.00224528;0.00468929
26;calc iter;100;0.325219;0.321581;0.328559
26;calc total;1;32.5342;32.5342;32.5342
26;total;1;40.7383;40.7383;40.7383
27;initialize;1;6.51636;6.51636;6.51636
27;async;100;0.00529278;0.00044521;0.00874382
27;inner;100;0.314669;0.313013;0.323585
27;wait;100;4.69749e-05;3.408e-05;0.000103317
27;boundary;100;0.00517698;0.00169635;0.005532
27;calc iter;100;0.325188;0.32292;0.327884
27;calc total;1;32.5342;32.5342;32.5342
27;total;1;40.7527;40.7527;40.7527
28;initialize;1;6.51508;6.51508;6.51508
28;async;100;0.00636859;0.000839167;0.0093743
28;inner;100;0.313196;0.311054;0.321661
28;wait;100;5.989e-05;4.0164e-05;0.000187219
28;boundary;100;0.00552548;0.0024987;0.00594749
28;calc iter;100;0.325152;0.32245;0.328465
28;calc total;1;32.5342;32.5342;32.5342
28;total;1;40.7514;40.7514;40.7514
29;initialize;1;6.51443;6.51443;6.51443
29;async;100;0.00667522;0.000968529;0.0102748
29;inner;100;0.313079;0.310487;0.319417
29;wait;100;5.46211e-05;3.7275e-05;0.000312699
29;boundary;100;0.00535106;0.00365666;0.00563855
29;calc iter;100;0.325162;0.322385;0.328773
29;calc total;1;32.5342;32.5342;32.5342
29;total;1;40.7508;40.7508;40.7508
30;initialize;1;6.49643;6.49643;6.49643
30;async;100;0.00908968;0.000984142;0.0105819
30;inner;100;0.313759;0.312713;0.320726
30;wait;100;2.4521e-05;1.6517e-05;0.000163564
30;boundary;100;0.0023931;0.00149097;0.00292211
30;calc iter;100;0.325268;0.323744;0.326663
30;calc total;1;32.5342;32.5342;32.5342
30;total;1;40.7328;40.7328;40.7328
31;initialize;1;6.51199;6.51199;6.51199
31;async;100;0.00791865;0.00116044;0.00957911
31;inner;100;0.314551;0.313275;0.321444
31;wait;100;2.43818e-05;1.7195e-05;0.0002174
31;boundary;100;0.00278994;0.00150446;0.00357895
31;calc iter;100;0.325286;0.323111;0.327595
31;calc total;1;32.5342;32.5342;32.5342
31;total;1;40.7484;40.7484;40.7484
32;initialize;1;6.51064;6.51064;6.51064
32;async;100;0.00698053;0.00102078;0.00898113
32;inner;100;0.315471;0.314329;0.321003
32;wait;100;2.83117e-05;1.9364e-05;0.000134301
32;boundary;100;0.00276751;0.00168218;0.00309633
32;calc iter;100;0.325249;0.323585;0.327296
32;calc total;1;32.5342;32.5342;32.5342
32;total;1;40.747;40.747;40.747
33;initialize;1;6.51368;6.51368;6.51368
33;async;100;0.00652552;0.000977687;0.00765893
33;inner;100;0.31574;0.314491;0.320695
33;wait;100;3.07458e-05;1.9375e-05;0.000218899
33;boundary;100;0.00293447;0.00253288;0.00339747
33;calc iter;100;0.325232;0.323588;0.326478
33;calc total;1;32.5342;32.5342;32.5342
33;total;1;40.75;40.75;40.75
34;initialize;1;6.50488;6.50488;6.50488
34;async;100;0.00587618;0.00100644;0.00828262
34;inner;100;0.315793;0.314431;0.321094
34;wait;100;4.02642e-05;2.6087e-05;0.000152588
34;boundary;100;0.00350873;0.0027877;0.0042475
34;calc iter;100;0.32522;0.323642;0.327158
34;calc total;1;32.5342;32.5342;32.5342
34;total;1;40.7413;40.7413;40.7413
35;initialize;1;6.50196;6.50196;6.50196
35;async;100;0.00780514;0.00103178;0.00978264
35;inner;100;0.314561;0.313285;0.319893
35;wait;100;2.86379e-05;1.8824e-05;0.000178738
35;boundary;100;0.0028391;0.00244326;0.00453633
35;calc iter;100;0.325236;0.323952;0.326983
35;calc total;1;32.5342;32.5342;32.5342
35;total;1;40.7383;40.7383;40.7383
36;initialize;1;6.50058;6.50058;6.50058
36;async;100;0.00267723;0.00102668;0.00352902
36;inner;100;0.319274;0.318357;0.325827
36;wait;100;2.99496e-05;1.8666e-05;0.000102276
36;boundary;100;0.0033491;0.00148342;0.00356012
36;calc iter;100;0.325333;0.323008;0.328657
36;calc total;1;32.5342;32.5342;32.5342
36;total;1;40.7369;40.7369;40.7369
37;initialize;1;6.51027;6.51027;6.51027
37;async;100;0.00207514;0.00079312;0.00234018
37;inner;100;0.319747;0.318699;0.325486
37;wait;100;2.66509e-05;1.7918e-05;0.000104807
37;boundary;100;0.00349162;0.00147261;0.00376027
37;calc iter;100;0.325342;0.323;0.328364
37;calc total;1;32.5342;32.5342;32.5342
37;total;1;40.7466;40.7466;40.7466
38;initialize;1;6.49604;6.49604;6.49604
38;async;100;0.00475658;0.000990528;0.00578394
38;inner;100;0.317774;0.316732;0.323159
38;wait;100;2.45722e-05;1.7636e-05;0.00024163
38;boundary;100;0.00275394;0.00155725;0.00316547
38;calc iter;100;0.325311;0.323863;0.327303
38;calc total;1;32.5342;32.5342;32.5342
38;total;1;40.7324;40.7324;40.7324
39;initialize;1;6.51489;6.51489;6.51489
39;async;100;0.00326673;0.000365742;0.0042987
39;inner;100;0.318642;0.317778;0.324923
39;wait;100;3.27592e-05;2.4395e-05;0.000106353
39;boundary;100;0.0033506;0.0020396;0.00375032
39;calc iter;100;0.325293;0.324101;0.328058
39;calc total;1;32.5342;32.5342;32.5342
39;total;1;40.7512;40.7512;40.7512
40;initialize;1;6.4967;6.4967;6.4967
40;async;100;0.0047365;0.000964776;0.00705295
40;inner;100;0.316051;0.31439;0.323428
40;wait;100;3.81661e-05;2.7547e-05;0.000158366
40;boundary;100;0.00444578;0.00281045;0.00506788
40;calc iter;100;0.325273;0.323237;0.327555
40;calc total;1;32.5342;32.5342;32.5342
40;total;1;40.7331;40.7331;40.7331
41;initialize;1;6.51938;6.51938;6.51938
41;async;100;0.00585879;0.000970339;0.00784549
41;inner;100;0.316691;0.315527;0.321381
41;wait;100;2.78384e-05;1.8569e-05;0.000226161
41;boundary;100;0.00272098;0.00213502;0.00405522
41;calc iter;100;0.3253;0.323294;0.327294
41;calc total;1;32.5342;32.5342;32.5342
41;total;1;40.7557;40.7557;40.7557
42;initialize;1;6.50147;6.50147;6.50147
42;async;100;0.00552716;0.00100387;0.00676488
42;inner;100;0.31653;0.315541;0.3215
42;wait;100;3.11323e-05;2.2327e-05;0.000178012
42;boundary;100;0.00320402;0.00278555;0.00399183
42;calc iter;100;0.325294;0.32414;0.326676
42;calc total;1;32.5342;32.5342;32.5342
42;total;1;40.7378;40.7378;40.7378
43;initialize;1;6.50007;6.50007;6.50007
43;async;100;0.00461209;0.000945714;0.00546478
43;inner;100;0.317933;0.316906;0.323968
43;wait;100;2.43452e-05;1.7513e-05;0.000134453
43;boundary;100;0.00273377;0.00170941;0.00337295
43;calc iter;100;0.325305;0.323765;0.327584
43;calc total;1;32.5342;32.5342;32.5342
43;total;1;40.7364;40.7364;40.7364
44;initialize;1;6.50548;6.50548;6.50548
44;async;100;0.0036895;0.000625048;0.0045673
44;inner;100;0.317689;0.316789;0.323747
44;wait;100;3.55866e-05;2.4067e-05;0.000133407
44;boundary;100;0.00387083;0.00262654;0.00456273
44;calc iter;100;0.325287;0.323784;0.327527
44;calc total;1;32.5342;32.5342;32.5342
44;total;1;40.7418;40.7418;40.7418
45;initialize;1;6.5139;6.5139;6.5139
45;async;100;0.00308326;0.000774214;0.00445494
45;inner;100;0.317295;0.315696;0.324182
45;wait;100;4.22706e-05;3.1829e-05;0.000119729
45;boundary;100;0.00485387;0.00244795;0.0053497
45;calc iter;100;0.325277;0.323642;0.327717
45;calc total;1;32.5342;32.5342;32.5342
45;total;1;40.7503;40.7503;40.7503
46;initialize;1;6.50418;6.50418;6.50418
46;async;100;0.00212376;0.000350741;0.00398764
46;inner;100;0.318334;0.316566;0.324915
46;wait;100;4.18536e-05;2.436e-05;9.8347e-05
46;boundary;100;0.00476317;0.00206287;0.00550544
46;calc iter;100;0.325265;0.323638;0.328075
46;calc total;1;32.5342;32.5342;32.5342
46;total;1;40.7405;40.7405;40.7405
47;initialize;1;6.50941;6.50941;6.50941
47;async;100;0.0036529;0.000886059;0.00569435
47;inner;100;0.317325;0.315613;0.323635
47;wait;100;3.6287e-05;2.7765e-05;0.000137147
47;boundary;100;0.00426274;0.00270429;0.00469729
47;calc iter;100;0.325278;0.323457;0.327481
47;calc total;1;32.5342;32.5342;32.5342
47;total;1;40.7458;40.7458;40.7458
1;initialize;1;6.51453;6.51453;6.51453
1;async;100;0.0049033;0.000956736;0.00675328
1;inner;100;0.317737;0.316455;0.323062
1;wait;100;2.54474e-05;1.5441e-05;0.000150518
1;boundary;100;0.0025813;0.00146692;0.00340502
1;calc iter;100;0.325248;0.32335;0.326849
1;calc total;1;32.5342;32.5342;32.5342
1;total;1;40.7494;40.7494;40.7494
2;initialize;1;6.51539;6.51539;6.51539
2;async;100;0.00348033;0.000476606;0.00548785
2;inner;100;0.319514;0.318141;0.323664
2;wait;100;2.33621e-05;1.5617e-05;9.6459e-05
2;boundary;100;0.0022198;0.00148248;0.00431223
2;calc iter;100;0.325239;0.323753;0.326731
2;calc total;1;32.5342;32.5342;32.5342
2;total;1;40.7502;40.7502;40.7502
3;initialize;1;6.51083;6.51083;6.51083
3;async;100;0.00312115;0.000491834;0.00493963
3;inner;100;0.319467;0.31782;0.323086
3;wait;100;2.8284e-05;1.927e-05;0.000115407
3;boundary;100;0.00260069;0.00182642;0.00451268
3;calc iter;100;0.325218;0.323231;0.327721
3;calc total;1;32.5342;32.5342;32.5342
3;total;1;40.7457;40.7457;40.7457
4;initialize;1;6.49997;6.49997;6.49997
4;async;100;0.00496437;0.000598498;0.00792956
4;inner;100;0.317072;0.3157;0.323764
4;wait;100;3.50917e-05;2.1185e-05;0.000152889
4;boundary;100;0.00313317;0.00231364;0.00476508
4;calc iter;100;0.325206;0.320728;0.331002
4;calc total;1;32.5342;32.5342;32.5342
4;total;1;40.7348;40.7348;40.7348
5;initialize;1;6.50972;6.50972;6.50972
5;async;100;0.0059274;0.000939668;0.00767103
5;inner;100;0.3163;0.314934;0.31969
5;wait;100;3.09276e-05;1.8682e-05;0.000295334
5;boundary;100;0.00295063;0.00214032;0.00433284
5;calc iter;100;0.325211;0.324009;0.326534
5;calc total;1;32.5342;32.5342;32.5342
5;total;1;40.7445;40.7445;40.7445
6;initialize;1;6.51661;6.51661;6.51661
6;async;100;0.00397011;0.000704064;0.00633172
6;inner;100;0.317663;0.315764;0.321782
6;wait;100;3.77684e-05;1.8699e-05;0.000170883
6;boundary;100;0.00352368;0.0020866;0.00445437
6;calc iter;100;0.325196;0.323395;0.326653
6;calc total;1;32.5342;32.5342;32.5342
6;total;1;40.7514;40.7514;40.7514
7;initialize;1;6.50488;6.50488;6.50488
7;async;100;0.00530441;0.000940823;0.0165199
7;inner;100;0.316323;0.312324;0.320591
7;wait;100;3.969e-05;1.8157e-05;0.000202981
7;boundary;100;0.00353353;0.00199039;0.00568962
7;calc iter;100;0.325202;0.320928;0.330855
7;calc total;1;32.5342;32.5342;32.5342
7;total;1;40.7397;40.7397;40.7397
8;initialize;1;6.51234;6.51234;6.51234
8;async;100;0.00340115;0.000503548;0.00558834
8;inner;100;0.318633;0.31696;0.322127
8;wait;100;3.35524e-05;1.9524e-05;0.000153189
8;boundary;100;0.00314173;0.00219001;0.00481785
8;calc iter;100;0.325211;0.323425;0.327222
8;calc total;1;32.5342;32.5342;32.5342
8;total;1;40.7472;40.7472;40.7472
9;initialize;1;6.50212;6.50212;6.50212
9;async;100;0.00253985;0.000337899;0.00514448
9;inner;100;0.31915;0.317468;0.324023
9;wait;100;4.10328e-05;1.7539e-05;7.8413e-05
9;boundary;100;0.00347087;0.0016913;0.00492427
9;calc iter;100;0.325203;0.323537;0.327405
9;calc total;1;32.5342;32.5342;32.5342
9;total;1;40.737;40.737;40.737
10;initialize;1;6.50915;6.50915;6.50915
10;async;100;0.00279391;0.000464265;0.00943025
10;inner;100;0.317679;0.315459;0.323564
10;wait;100;4.26745e-05;1.7408e-05;0.000104647
10;boundary;100;0.00466374;0.00164497;0.00576512
10;calc iter;100;0.325181;0.322768;0.330949
10;calc total;1;32.5342;32.5342;32.5342
10;total;1;40.744;40.744;40.744
11;initialize;1;6.51764;6.51764;6.51764
11;async;100;0.00331559;0.000573202;0.00546236
11;inner;100;0.317096;0.314878;0.32293
11;wait;100;4.42934e-05;1.5301e-05;0.00012879
11;boundary;100;0.00473009;0.00172246;0.00579018
11;calc iter;100;0.325187;0.3234;0.328708
11;calc total;1;32.5342;32.5342;32.5342
11;total;1;40.7525;40.7525;40.7525
12;initialize;1;6.50345;6.50345;6.50345
12;async;100;0.00518869;0.000948202;0.0277078
12;inner;100;0.316522;0.309677;0.320064
12;wait;100;3.98198e-05;1.595e-05;0.000198161
12;boundary;100;0.0034049;0.00166814;0.00488652
12;calc iter;100;0.325157;0.320215;0.341159
12;calc total;1;32.5342;32.5342;32.5342
12;total;1;40.7383;40.7383;40.7383
13;initialize;1;6.50673;6.50673;6.50673
13;async;100;0.00459644;0.000491288;0.0264424
13;inner;100;0.31795;0.311459;0.323184
13;wait;100;3.03293e-05;1.5057e-05;0.000123046
13;boundary;100;0.00258604;0.00152287;0.00494807
13;calc iter;100;0.325164;0.316428;0.346018
13;calc total;1;32.5342;32.5342;32.5342
13;total;1;40.7416;40.7416;40.7416
14;initialize;1;6.49738;6.49738;6.49738
14;async;100;0.00467348;0.000995665;0.0195524
14;inner;100;0.317724;0.309087;0.322424
14;wait;100;3.09987e-05;1.84e-05;0.000105077
14;boundary;100;0.00273541;0.00180045;0.00463731
14;calc iter;100;0.325165;0.320001;0.334252
14;calc total;1;32.5342;32.5342;32.5342
14;total;1;40.7322;40.7322;40.7322
15;initialize;1;6.51675;6.51675;6.51675
15;async;100;0.00334077;0.000375219;0.0124978
15;inner;100;0.319581;0.312689;0.324057
15;wait;100;2.67735e-05;1.6578e-05;8.8829e-05
15;boundary;100;0.00221842;0.00163548;0.00467871
15;calc iter;100;0.325168;0.323074;0.331975
15;calc total;1;32.5342;32.5342;32.5342
15;total;1;40.7516;40.7516;40.7516
16;initialize;1;6.50362;6.50362;6.50362
16;async;100;0.0052474;0.000958868;0.0146446
16;inner;100;0.315298;0.308394;0.320674
16;wait;100;4.49354e-05;1.5992e-05;0.000161533
16;boundary;100;0.00454837;0.00155593;0.00600431
16;calc iter;100;0.325141;0.320742;0.33207
16;calc total;1;32.5342;32.5342;32.5342
16;total;1;40.7385;40.7385;40.7385
17;initialize;1;6.50822;6.50822;6.50822
17;async;100;0.00185551;0.000320851;0.0124979
17;inner;100;0.320457;0.314452;0.324495
17;wait;100;2.86753e-05;1.4927e-05;9.2927e-05
17;boundary;100;0.00282287;0.00153644;0.0046524
17;calc iter;100;0.325165;0.321748;0.333215
17;calc total;1;32.5342;32.5342;32.5342
17;total;1;40.743;40.743;40.743
18;initialize;1;6.5135;6.5135;6.5135
18;async;100;0.00646513;0.000802497;0.0263789
18;inner;100;0.31626;0.306976;0.321696
18;wait;100;3.05155e-05;1.6757e-05;0.000153469
18;boundary;100;0.00240718;0.00164154;0.00480689
18;calc iter;100;0.325165;0.319029;0.33689
18;calc total;1;32.5342;32.5342;32.5342
18;total;1;40.7483;40.7483;40.7483
19;initialize;1;6.5006;6.5006;6.5006
19;async;100;0.00703221;0.000971648;0.0137227
19;inner;100;0.315937;0.309546;0.323297
19;wait;100;2.15305e-05;1.4953e-05;0.000106812
19;boundary;100;0.00220276;0.00144905;0.00456224
19;calc iter;100;0.325195;0.314991;0.340798
19;calc total;1;32.5342;32.5342;32.5342
19;total;1;40.7354;40.7354;40.7354
20;initialize;1;6.50079;6.50079;6.50079
20;async;100;0.00503349;0.000557015;0.00942391
20;inner;100;0.317698;0.309084;0.327657
20;wait;100;2.77605e-05;1.5199e-05;0.000197234
20;boundary;100;0.00240606;0.00159989;0.00503363
20;calc iter;100;0.325166;0.318396;0.336346
20;calc total;1;32.5342;32.5342;32.5342
20;total;1;40.7356;40.7356;40.7356
21;initialize;1;6.51425;6.51425;6.51425
21;async;100;0.00447388;0.000938862;0.0174183
21;inner;100;0.317262;0.309714;0.321621
21;wait;100;4.09399e-05;2.293e-05;0.000167464
21;boundary;100;0.0033809;0.00180597;0.0055618
21;calc iter;100;0.325159;0.322354;0.331732
21;calc total;1;32.5342;32.5342;32.5342
21;total;1;40.7491;40.7491;40.7491
22;initialize;1;6.49754;6.49754;6.49754
22;async;100;0.00450198;0.000985397;0.0130462
22;inner;100;0.31577;0.3081;0.321075
22;wait;100;4.76797e-05;2.9721e-05;0.000175681
22;boundary;100;0.00480631;0.00255583;0.00611707
22;calc iter;100;0.325128;0.317847;0.33299
22;calc total;1;32.5342;32.5342;32.5342
22;total;1;40.7324;40.7324;40.7324
23;initialize;1;6.51737;6.51737;6.51737
23;async;100;0.00413073;0.000961844;0.015772
23;inner;100;0.317956;0.310617;0.322667
23;wait;100;3.53712e-05;1.6661e-05;0.000108029
23;boundary;100;0.00303385;0.00163809;0.0049263
23;calc iter;100;0.325157;0.321718;0.332758
23;calc total;1;32.5342;32.5342;32.5342
23;total;1;40.7522;40.7522;40.7522
DASH
InitEnergy=25.00000
EndEnergy=25.00000
DiffEnergy=-0.00000
Matrixspec: 55000 x 55000
Iterations: 100
# unit_id;function_name;num_calls;avg_runtime;min_runtime;max_runtime
0;initialize;1;6.95809;6.95809;6.95809
0;async;100;0.00466;0.00091;0.00671
0;inner;100;0.31809;0.31668;0.32183
0;wait;100;0.00003;0.00002;0.00013
0;boundary;100;0.00244;0.00153;0.00293
0;calc iter;100;0.32522;0.32332;0.32665
0;calc total;1;32.52605;32.52605;32.52605
0;total;1;41.16911;41.16911;41.16911
24;initialize;1;6.93671;6.93671;6.93671
24;async;100;0.00602615;0.000937972;0.00894006
24;inner;100;0.314194;0.312559;0.321307
24;wait;100;4.94728e-05;2.5363e-05;0.000142963
24;boundary;100;0.00481039;0.00266326;0.00532514
24;calc iter;100;0.325082;0.322471;0.327483
24;calc total;1;32.5261;32.5261;32.5261
24;total;1;41.1553;41.1553;41.1553
25;initialize;1;6.93672;6.93672;6.93672
25;async;100;0.00551288;0.000957288;0.00792246
25;inner;100;0.317368;0.316446;0.322602
25;wait;100;2.44202e-05;1.6972e-05;0.000101778
25;boundary;100;0.00224716;0.00157577;0.00304688
25;calc iter;100;0.325154;0.322617;0.327435
25;calc total;1;32.5261;32.5261;32.5261
25;total;1;41.1553;41.1553;41.1553
26;initialize;1;6.93666;6.93666;6.93666
26;async;100;0.00500817;0.00049656;0.0063601
26;inner;100;0.31655;0.315298;0.322217
26;wait;100;3.92623e-05;1.982e-05;0.000104124
26;boundary;100;0.00352188;0.0021424;0.00400942
26;calc iter;100;0.325121;0.322849;0.32657
26;calc total;1;32.5261;32.5261;32.5261
26;total;1;41.1552;41.1552;41.1552
27;initialize;1;6.93073;6.93073;6.93073
27;async;100;0.00569667;0.00123683;0.00766774
27;inner;100;0.315309;0.313895;0.321215
27;wait;100;4.21042e-05;2.6548e-05;0.000132652
27;boundary;100;0.00406971;0.00263434;0.00459459
27;calc iter;100;0.325119;0.32314;0.326982
27;calc total;1;32.526;32.526;32.526
27;total;1;41.1493;41.1493;41.1493
28;initialize;1;6.93673;6.93673;6.93673
28;async;100;0.00696551;0.000608599;0.00931933
28;inner;100;0.312391;0.310783;0.320849
28;wait;100;5.9117e-05;4.4845e-05;0.000269464
28;boundary;100;0.00564379;0.00304217;0.00599189
28;calc iter;100;0.325061;0.32236;0.327215
28;calc total;1;32.5261;32.5261;32.5261
28;total;1;41.1553;41.1553;41.1553
29;initialize;1;6.93665;6.93665;6.93665
29;async;100;0.00642026;0.000865359;0.0100237
29;inner;100;0.313361;0.311341;0.32104
29;wait;100;5.74415e-05;3.7062e-05;0.000195732
29;boundary;100;0.00523961;0.00268918;0.00560494
29;calc iter;100;0.32508;0.322802;0.328144
29;calc total;1;32.5261;32.5261;32.5261
29;total;1;41.1552;41.1552;41.1552
30;initialize;1;6.9367;6.9367;6.9367
30;async;100;0.00895346;0.000936936;0.0105632
30;inner;100;0.313648;0.312613;0.318047
30;wait;100;3.04849e-05;1.6814e-05;0.000285672
30;boundary;100;0.00250223;0.00211802;0.00467768
30;calc iter;100;0.325136;0.323918;0.326116
30;calc total;1;32.5261;32.5261;32.5261
30;total;1;41.1552;41.1552;41.1552
31;initialize;1;6.93668;6.93668;6.93668
31;async;100;0.00622314;0.00117577;0.00807363
31;inner;100;0.316185;0.314929;0.323503
31;wait;100;2.4997e-05;1.6631e-05;0.000123552
31;boundary;100;0.00274545;0.00145422;0.00356133
31;calc iter;100;0.325181;0.322508;0.327148
31;calc total;1;32.526;32.526;32.526
31;total;1;41.1552;41.1552;41.1552
32;initialize;1;6.93584;6.93584;6.93584
32;async;100;0.00753582;0.00111953;0.00880776
32;inner;100;0.315322;0.314488;0.321673
32;wait;100;2.40203e-05;1.5703e-05;0.000123866
32;boundary;100;0.00227563;0.00153917;0.00279992
32;calc iter;100;0.325159;0.323601;0.32615
32;calc total;1;32.5261;32.5261;32.5261
32;total;1;41.1544;41.1544;41.1544
33;initialize;1;6.93484;6.93484;6.93484
33;async;100;0.00522327;0.000847033;0.00691471
33;inner;100;0.317718;0.316665;0.323067
33;wait;100;2.21179e-05;1.4997e-05;8.2081e-05
33;boundary;100;0.00219798;0.00150029;0.00256722
33;calc iter;100;0.325163;0.323126;0.32674
33;calc total;1;32.5261;32.5261;32.5261
33;total;1;41.1534;41.1534;41.1534
34;initialize;1;6.93187;6.93187;6.93187
34;async;100;0.00637782;0.000937222;0.00797897
34;inner;100;0.315426;0.31441;0.320577
34;wait;100;3.93693e-05;2.4195e-05;0.000289521
34;boundary;100;0.00328082;0.00266024;0.004502
34;calc iter;100;0.325125;0.322613;0.326353
34;calc total;1;32.5261;32.5261;32.5261
34;total;1;41.1504;41.1504;41.1504
35;initialize;1;6.93668;6.93668;6.93668
35;async;100;0.00557954;0.000547879;0.00798914
35;inner;100;0.31706;0.315949;0.322393
35;wait;100;2.67593e-05;1.8886e-05;0.000113188
35;boundary;100;0.00246787;0.00204075;0.00395267
35;calc iter;100;0.325136;0.322714;0.327048
35;calc total;1;32.5261;32.5261;32.5261
35;total;1;41.1552;41.1552;41.1552
36;initialize;1;6.93669;6.93669;6.93669
36;async;100;0.00371468;0.000584806;0.00488142
36;inner;100;0.31794;0.317148;0.32267
36;wait;100;3.60998e-05;2.4474e-05;0.000164877
36;boundary;100;0.0035283;0.00263703;0.0040497
36;calc iter;100;0.325221;0.323368;0.32649
36;calc total;1;32.5261;32.5261;32.5261
36;total;1;41.1552;41.1552;41.1552
37;initialize;1;6.93136;6.93136;6.93136
37;async;100;0.0051759;0.000976189;0.00653413
37;inner;100;0.317363;0.316371;0.322265
37;wait;100;2.30208e-05;1.8326e-05;0.000148683
37;boundary;100;0.00267802;0.00161058;0.002968
37;calc iter;100;0.325242;0.324146;0.326544
37;calc total;1;32.5261;32.5261;32.5261
37;total;1;41.1499;41.1499;41.1499
38;initialize;1;6.93371;6.93371;6.93371
38;async;100;0.00395749;0.00095633;0.00549117
38;inner;100;0.318581;0.317751;0.323237
38;wait;100;2.63354e-05;1.9586e-05;0.000120823
38;boundary;100;0.0026682;0.00195956;0.0030048
38;calc iter;100;0.325234;0.324307;0.326697
38;calc total;1;32.5261;32.5261;32.5261
38;total;1;41.1522;41.1522;41.1522
39;initialize;1;6.92995;6.92995;6.92995
39;async;100;0.0029602;0.000613258;0.00403884
39;inner;100;0.318231;0.317114;0.323183
39;wait;100;4.09224e-05;2.9064e-05;0.000112688
39;boundary;100;0.00398172;0.00232683;0.00444533
39;calc iter;100;0.325215;0.323595;0.326776
39;calc total;1;32.5261;32.5261;32.5261
39;total;1;41.1485;41.1485;41.1485
40;initialize;1;6.93671;6.93671;6.93671
40;async;100;0.00446536;0.000960263;0.00615773
40;inner;100;0.315073;0.313794;0.322089
40;wait;100;4.82038e-05;3.8754e-05;0.00015865
40;boundary;100;0.00558474;0.00293341;0.00593703
40;calc iter;100;0.325173;0.32257;0.326817
40;calc total;1;32.5261;32.5261;32.5261
40;total;1;41.1552;41.1552;41.1552
41;initialize;1;6.9367;6.9367;6.9367
41;async;100;0.00449469;0.000840416;0.00593271
41;inner;100;0.315298;0.313979;0.321901
41;wait;100;4.77795e-05;3.4344e-05;0.000177509
41;boundary;100;0.00534935;0.0030427;0.00572367
41;calc iter;100;0.325192;0.322717;0.327347
41;calc total;1;32.5261;32.5261;32.5261
41;total;1;41.1552;41.1552;41.1552
42;initialize;1;6.93675;6.93675;6.93675
42;async;100;0.00566352;0.00113124;0.00696925
42;inner;100;0.316911;0.315878;0.322046
42;wait;100;2.52184e-05;1.8375e-05;0.000145189
42;boundary;100;0.0026354;0.00173996;0.0029162
42;calc iter;100;0.325237;0.323542;0.32667
42;calc total;1;32.5261;32.5261;32.5261
42;total;1;41.1553;41.1553;41.1553
43;initialize;1;6.93671;6.93671;6.93671
43;async;100;0.00195714;0.000930443;0.00208817
43;inner;100;0.319829;0.318808;0.325099
43;wait;100;2.97607e-05;1.7391e-05;0.000116623
43;boundary;100;0.00344267;0.00145746;0.00396317
43;calc iter;100;0.32526;0.322257;0.329006
43;calc total;1;32.5261;32.5261;32.5261
43;total;1;41.1552;41.1552;41.1552
44;initialize;1;6.93671;6.93671;6.93671
44;async;100;0.00274908;0.00112742;0.00394337
44;inner;100;0.319547;0.318709;0.324332
44;wait;100;2.55617e-05;1.8689e-05;0.000105735
44;boundary;100;0.00292787;0.00149383;0.00317097
44;calc iter;100;0.325252;0.323186;0.32748
44;calc total;1;32.5261;32.5261;32.5261
44;total;1;41.1552;41.1552;41.1552
45;initialize;1;6.93409;6.93409;6.93409
45;async;100;0.00375628;0.000978069;0.0047762
45;inner;100;0.318629;0.317631;0.323534
45;wait;100;3.2795e-05;2.3464e-05;0.000107756
45;boundary;100;0.00281369;0.00216922;0.00315837
45;calc iter;100;0.325233;0.324229;0.326856
45;calc total;1;32.5261;32.5261;32.5261
45;total;1;41.1526;41.1526;41.1526
46;initialize;1;6.93621;6.93621;6.93621
46;async;100;0.00324066;0.000547912;0.00438833
46;inner;100;0.317587;0.316496;0.323061
46;wait;100;4.00412e-05;2.8969e-05;0.000119476
46;boundary;100;0.00434007;0.00236005;0.004824
46;calc iter;100;0.32521;0.323111;0.327117
46;calc total;1;32.5261;32.5261;32.5261
46;total;1;41.1547;41.1547;41.1547
47;initialize;1;6.93668;6.93668;6.93668
47;async;100;0.00376566;0.000987225;0.00506303
47;inner;100;0.317571;0.316534;0.321562
47;wait;100;3.64128e-05;2.5001e-05;0.000204972
47;boundary;100;0.0038443;0.00313123;0.0043501
47;calc iter;100;0.325219;0.323465;0.326751
47;calc total;1;32.5261;32.5261;32.5261
47;total;1;41.1552;41.1552;41.1552
1;initialize;1;6.95614;6.95614;6.95614
1;async;100;0.00295538;0.00123024;0.00451764
1;inner;100;0.319074;0.317524;0.323425
1;wait;100;2.40054e-05;1.7008e-05;0.000108405
1;boundary;100;0.00317651;0.0014612;0.00419677
1;calc iter;100;0.325232;0.322033;0.32714
1;calc total;1;32.5261;32.5261;32.5261
1;total;1;41.1671;41.1671;41.1671
2;initialize;1;6.95817;6.95817;6.95817
2;async;100;0.00248356;0.000844875;0.00458453
2;inner;100;0.319915;0.31838;0.323961
2;wait;100;2.34444e-05;1.6835e-05;9.554e-05
2;boundary;100;0.00279732;0.00150306;0.00356922
2;calc iter;100;0.325221;0.323016;0.327507
2;calc total;1;32.5261;32.5261;32.5261
2;total;1;41.1691;41.1691;41.1691
3;initialize;1;6.95812;6.95812;6.95812
3;async;100;0.00284162;0.00057951;0.00426
3;inner;100;0.319868;0.318432;0.32379
3;wait;100;2.78387e-05;1.9781e-05;9.8327e-05
3;boundary;100;0.00246783;0.00169822;0.00283296
3;calc iter;100;0.325207;0.32394;0.326772
3;calc total;1;32.5261;32.5261;32.5261
3;total;1;41.1691;41.1691;41.1691
4;initialize;1;6.95228;6.95228;6.95228
4;async;100;0.00384221;0.00102328;0.00524481
4;inner;100;0.317359;0.315806;0.320584
4;wait;100;3.80845e-05;2.4837e-05;0.000144674
4;boundary;100;0.0039299;0.00341932;0.00451606
4;calc iter;100;0.325171;0.323507;0.327142
4;calc total;1;32.5261;32.5261;32.5261
4;total;1;41.1632;41.1632;41.1632
5;initialize;1;6.95665;6.95665;6.95665
5;async;100;0.00422939;0.00108206;0.00598393
5;inner;100;0.317008;0.315156;0.320601
5;wait;100;3.797e-05;2.4927e-05;0.000141116
5;boundary;100;0.00390661;0.00293356;0.00493735
5;calc iter;100;0.325183;0.322401;0.327331
5;calc total;1;32.5261;32.5261;32.5261
5;total;1;41.1676;41.1676;41.1676
6;initialize;1;6.95819;6.95819;6.95819
6;async;100;0.00393997;0.000942585;0.00561533
6;inner;100;0.317125;0.315104;0.320025
6;wait;100;4.45079e-05;2.8861e-05;0.000200704
6;boundary;100;0.0040752;0.00344135;0.00521227
6;calc iter;100;0.325186;0.322037;0.327575
6;calc total;1;32.5261;32.5261;32.5261
6;total;1;41.1692;41.1692;41.1692
7;initialize;1;6.95522;6.95522;6.95522
7;async;100;0.00491003;0.000927737;0.00663693
7;inner;100;0.31692;0.315471;0.319286
7;wait;100;3.59616e-05;2.34e-05;0.000220772
7;boundary;100;0.0033287;0.00262646;0.00426617
7;calc iter;100;0.325196;0.324013;0.326717
7;calc total;1;32.5261;32.5261;32.5261
7;total;1;41.1661;41.1661;41.1661
8;initialize;1;6.95827;6.95827;6.95827
8;async;100;0.00257087;0.00059794;0.00406982
8;inner;100;0.319929;0.318942;0.323349
8;wait;100;3.08407e-05;2.0767e-05;0.000126414
8;boundary;100;0.00266962;0.00197017;0.00303897
8;calc iter;100;0.325202;0.324179;0.326396
8;calc total;1;32.5261;32.5261;32.5261
8;total;1;41.1692;41.1692;41.1692
9;initialize;1;6.95811;6.95811;6.95811
9;async;100;0.00255035;0.000528434;0.0039587
9;inner;100;0.319109;0.317661;0.322138
9;wait;100;3.34569e-05;2.2746e-05;0.000126649
9;boundary;100;0.00348924;0.00263273;0.00402599
9;calc iter;100;0.325184;0.323668;0.326693
9;calc total;1;32.5261;32.5261;32.5261
9;total;1;41.1691;41.1691;41.1691
10;initialize;1;6.95822;6.95822;6.95822
10;async;100;0.00319107;0.000965845;0.0047402
10;inner;100;0.316969;0.315351;0.321655
10;wait;100;5.30976e-05;3.4054e-05;0.000164187
10;boundary;100;0.00494201;0.00297793;0.00571631
10;calc iter;100;0.325157;0.323432;0.326366
10;calc total;1;32.5261;32.5261;32.5261
10;total;1;41.1692;41.1692;41.1692
11;initialize;1;6.9583;6.9583;6.9583
11;async;100;0.00146917;0.000365783;0.00302131
11;inner;100;0.319376;0.316999;0.323332
11;wait;100;4.65714e-05;3.0281e-05;0.00012268
11;boundary;100;0.00427516;0.00198153;0.005183
11;calc iter;100;0.325168;0.32352;0.326723
11;calc total;1;32.5261;32.5261;32.5261
11;total;1;41.1693;41.1693;41.1693
12;initialize;1;6.9583;6.9583;6.9583
12;async;100;0.00897797;0.000971179;0.011468
12;inner;100;0.31457;0.312778;0.321368
12;wait;100;1.81216e-05;1.3749e-05;0.000152873
12;boundary;100;0.00152599;0.00145716;0.00162648
12;calc iter;100;0.325094;0.322772;0.327164
12;calc total;1;32.5261;32.5261;32.5261
12;total;1;41.1692;41.1692;41.1692
13;initialize;1;6.95812;6.95812;6.95812
13;async;100;0.0120027;0.000963747;0.0136483
13;inner;100;0.31139;0.309981;0.318794
13;wait;100;2.11044e-05;1.4482e-05;0.000231557
13;boundary;100;0.00166404;0.00150383;0.00384106
13;calc iter;100;0.325079;0.32222;0.326451
13;calc total;1;32.5261;32.5261;32.5261
13;total;1;41.1691;41.1691;41.1691
14;initialize;1;6.95829;6.95829;6.95829
14;async;100;0.0122653;0.000914098;0.0144547
14;inner;100;0.311242;0.309512;0.31763
14;wait;100;2.0263e-05;1.4817e-05;0.0001331
14;boundary;100;0.00155926;0.00147853;0.0030547
14;calc iter;100;0.325088;0.321734;0.326376
14;calc total;1;32.5261;32.5261;32.5261
14;total;1;41.1693;41.1693;41.1693
15;initialize;1;6.95825;6.95825;6.95825
15;async;100;0.0119557;0.000937437;0.0143204
15;inner;100;0.311382;0.309085;0.318311
15;wait;100;2.41795e-05;1.551e-05;0.000210791
15;boundary;100;0.00171524;0.00150723;0.00282355
15;calc iter;100;0.325079;0.32205;0.326307
15;calc total;1;32.5261;32.5261;32.5261
15;total;1;41.1692;41.1692;41.1692
16;initialize;1;6.95832;6.95832;6.95832
16;async;100;0.0116449;0.000924035;0.0137168
16;inner;100;0.310366;0.308774;0.315669
16;wait;100;3.54054e-05;2.0639e-05;0.000227527
16;boundary;100;0.00299699;0.00235485;0.00453189
16;calc iter;100;0.325045;0.320716;0.326761
16;calc total;1;32.5261;32.5261;32.5261
16;total;1;41.1693;41.1693;41.1693
17;initialize;1;6.95819;6.95819;6.95819
17;async;100;0.0112336;0.00095492;0.0132111
17;inner;100;0.311661;0.309654;0.317378
17;wait;100;3.27636e-05;1.7867e-05;0.000291953
17;boundary;100;0.00213155;0.00162378;0.00306617
17;calc iter;100;0.325061;0.321694;0.326112
17;calc total;1;32.5261;32.5261;32.5261
17;total;1;41.1692;41.1692;41.1692
18;initialize;1;6.95815;6.95815;6.95815
18;async;100;0.00860785;0.000967519;0.0121966
18;inner;100;0.31184;0.30877;0.31956
18;wait;100;4.8942e-05;2.995e-05;0.000109277
18;boundary;100;0.00452893;0.00198618;0.0051568
18;calc iter;100;0.325028;0.321935;0.328008
18;calc total;1;32.5261;32.5261;32.5261
18;total;1;41.1691;41.1691;41.1691
19;initialize;1;6.95769;6.95769;6.95769
19;async;100;0.00986208;0.000934281;0.011857
19;inner;100;0.312269;0.310073;0.31869
19;wait;100;3.1784e-05;1.6351e-05;0.000115004
19;boundary;100;0.00289093;0.00148483;0.00363494
19;calc iter;100;0.325055;0.322186;0.327561
19;calc total;1;32.5261;32.5261;32.5261
19;total;1;41.1687;41.1687;41.1687
20;initialize;1;6.95653;6.95653;6.95653
20;async;100;0.00798429;0.000976774;0.00999267
20;inner;100;0.313788;0.311275;0.320116
20;wait;100;3.84135e-05;2.0829e-05;0.00010501
20;boundary;100;0.00323961;0.00156585;0.00385446
20;calc iter;100;0.325052;0.322984;0.327257
20;calc total;1;32.5261;32.5261;32.5261
20;total;1;41.1675;41.1675;41.1675
21;initialize;1;6.95825;6.95825;6.95825
21;async;100;0.00957129;0.000949947;0.0121793
21;inner;100;0.310952;0.308814;0.31857
21;wait;100;4.79991e-05;2.981e-05;0.000150724
21;boundary;100;0.00445631;0.00245295;0.00509571
21;calc iter;100;0.32503;0.322126;0.327946
21;calc total;1;32.5261;32.5261;32.5261
21;total;1;41.1692;41.1692;41.1692
22;initialize;1;6.95831;6.95831;6.95831
22;async;100;0.0114034;0.000953255;0.0156586
22;inner;100;0.307745;0.305231;0.318809
22;wait;100;5.19063e-05;3.0969e-05;0.000201198
22;boundary;100;0.00577382;0.0023809;0.00618181
22;calc iter;100;0.324976;0.321663;0.328546
22;calc total;1;32.5261;32.5261;32.5261
22;total;1;41.1693;41.1693;41.1693
23;initialize;1;6.95557;6.95557;6.95557
23;async;100;0.0123794;0.000943248;0.0167313
23;inner;100;0.306777;0.304273;0.314107
23;wait;100;5.5073e-05;3.5845e-05;0.000329635
23;boundary;100;0.0057725;0.00499007;0.00600158
23;calc iter;100;0.324986;0.320372;0.329269
23;calc total;1;32.5261;32.5261;32.5261
23;total;1;41.1665;41.1665;41.1665
