# Supplementary material for: A Halo abstraction for distributed n-dimensional structured grids within the C++ PGAS library DASH
Source: PeerJ Comput Sci. 2023 Feb 3;9:e1203. doi: 10.7717/peerj-cs.1203 (PMC10280232; doi:10.7717/peerj-cs.1203)
Supplement: Supplemental Information 2 [file peerj-cs-09-1203-s002.gz › raw_haswell/res_2d/strong/dash_heat2d_n32_c24_55000_21918175.out]

DASH
InitEnergy=25.00000
EndEnergy=25.00000
DiffEnergy=-0.00000
Matrixspec: 55000 x 55000
Iterations: 100
# unit_id;function_name;num_calls;avg_runtime;min_runtime;max_runtime
0;initialize;1;6.54089;6.54089;6.54089
0;async;100;0.00028;0.00010;0.00072
0;inner;100;0.01941;0.01895;0.02044
0;wait;100;0.00003;0.00001;0.00020
0;boundary;100;0.00064;0.00029;0.00115
0;calc iter;100;0.02036;0.01943;0.02234
0;calc total;1;2.03763;2.03763;2.03763
0;total;1;8.77642;8.77642;8.77642
24;initialize;1;6.39101;6.39101;6.39101
24;async;100;0.000724943;7.8651e-05;0.00197335
24;inner;100;0.0190797;0.018257;0.0199531
24;wait;100;2.46227e-05;1.2997e-05;9.3224e-05
24;boundary;100;0.00052707;0.000288491;0.00110488
24;calc iter;100;0.020358;0.0198426;0.0225717
24;calc total;1;2.03763;2.03763;2.03763
24;total;1;8.62658;8.62658;8.62658
25;initialize;1;6.39101;6.39101;6.39101
25;async;100;0.000829882;0.000237079;0.00238981
25;inner;100;0.0190208;0.0183774;0.0196693
25;wait;100;2.31768e-05;1.2996e-05;0.000101747
25;boundary;100;0.000477191;0.000301161;0.000863643
25;calc iter;100;0.0203526;0.0195646;0.0219228
25;calc total;1;2.03762;2.03762;2.03762
25;total;1;8.62656;8.62656;8.62656
26;initialize;1;6.39518;6.39518;6.39518
26;async;100;0.000872349;0.000257805;0.00235226
26;inner;100;0.0189628;0.0183795;0.0195799
26;wait;100;2.72863e-05;1.3613e-05;0.000107854
26;boundary;100;0.00048024;0.000314158;0.000749242
26;calc iter;100;0.0203439;0.0197638;0.0212752
26;calc total;1;2.03762;2.03762;2.03762
26;total;1;8.6307;8.6307;8.6307
27;initialize;1;6.39101;6.39101;6.39101
27;async;100;0.000791691;0.000142553;0.00219969
27;inner;100;0.0189841;0.0183864;0.0195585
27;wait;100;3.46639e-05;1.3995e-05;0.00011432
27;boundary;100;0.000531908;0.000312191;0.00081369
27;calc iter;100;0.0203437;0.0194372;0.0212896
27;calc total;1;2.03762;2.03762;2.03762
27;total;1;8.62656;8.62656;8.62656
28;initialize;1;6.39102;6.39102;6.39102
28;async;100;0.000633898;0.000177058;0.00210278
28;inner;100;0.0192049;0.0186579;0.0197446
28;wait;100;2.92342e-05;1.5508e-05;0.000107404
28;boundary;100;0.000477911;0.000324641;0.000746525
28;calc iter;100;0.0203471;0.0197799;0.0212008
28;calc total;1;2.03762;2.03762;2.03762
28;total;1;8.62657;8.62657;8.62657
29;initialize;1;6.39098;6.39098;6.39098
29;async;100;0.000811799;0.000269915;0.00182646
29;inner;100;0.0189053;0.0183157;0.0194588
29;wait;100;4.09884e-05;2.0545e-05;0.000196362
29;boundary;100;0.000585632;0.000386914;0.000819613
29;calc iter;100;0.0203451;0.0196456;0.0210895
29;calc total;1;2.03762;2.03762;2.03762
29;total;1;8.62651;8.62651;8.62651
30;initialize;1;6.39107;6.39107;6.39107
30;async;100;0.000816232;0.000370212;0.00137158
30;inner;100;0.0190022;0.0184856;0.0195263
30;wait;100;3.03169e-05;1.3893e-05;0.000127498
30;boundary;100;0.000494928;0.000319296;0.000774679
30;calc iter;100;0.0203449;0.0197647;0.0209028
30;calc total;1;2.03762;2.03762;2.03762
30;total;1;8.62657;8.62657;8.62657
31;initialize;1;6.39518;6.39518;6.39518
31;async;100;0.000876228;0.000241245;0.00191026
31;inner;100;0.0189406;0.0183748;0.0193626
31;wait;100;3.31569e-05;1.4363e-05;0.000221431
31;boundary;100;0.000502044;0.000306136;0.000782008
31;calc iter;100;0.0203533;0.0194497;0.0211707
31;calc total;1;2.03762;2.03762;2.03762
31;total;1;8.63069;8.63069;8.63069
32;initialize;1;6.39099;6.39099;6.39099
32;async;100;0.000813574;0.000123404;0.00186794
32;inner;100;0.019136;0.0187036;0.0204577
32;wait;100;2.15132e-05;1.2335e-05;0.00012312
32;boundary;100;0.000385334;0.000292895;0.000644901
32;calc iter;100;0.0203573;0.019541;0.0217755
32;calc total;1;2.03762;2.03762;2.03762
32;total;1;8.62654;8.62654;8.62654
33;initialize;1;6.39519;6.39519;6.39519
33;async;100;0.000812544;0.000339006;0.00236565
33;inner;100;0.019084;0.0186801;0.0196113
33;wait;100;2.58023e-05;1.4015e-05;0.00010153
33;boundary;100;0.00043216;0.000299175;0.000628494
33;calc iter;100;0.0203554;0.0194417;0.0215342
33;calc total;1;2.03762;2.03762;2.03762
33;total;1;8.6307;8.6307;8.6307
48;initialize;1;6.35687;6.35687;6.35687
48;async;100;0.000574187;0.000169965;0.00228798
48;inner;100;0.0192133;0.0187377;0.02123
48;wait;100;2.72471e-05;1.4015e-05;7.7293e-05
48;boundary;100;0.000536352;0.000309747;0.000744811
48;calc iter;100;0.0203525;0.019628;0.0227082
48;calc total;1;2.03762;2.03762;2.03762
48;total;1;8.58425;8.58425;8.58425
49;initialize;1;6.35685;6.35685;6.35685
49;async;100;0.000472746;7.9283e-05;0.00318888
49;inner;100;0.0193587;0.0187299;0.0198088
49;wait;100;2.60273e-05;1.4024e-05;8.8888e-05
49;boundary;100;0.000492342;0.000327152;0.000714164
49;calc iter;100;0.020351;0.01959;0.0226479
49;calc total;1;2.03762;2.03762;2.03762
49;total;1;8.58425;8.58425;8.58425
50;initialize;1;6.35681;6.35681;6.35681
50;async;100;0.000406031;7.6307e-05;0.00262449
50;inner;100;0.0193826;0.0188132;0.0198301
50;wait;100;3.09933e-05;1.5315e-05;8.5637e-05
50;boundary;100;0.000529274;0.000331083;0.000786225
50;calc iter;100;0.0203501;0.0196985;0.0220987
50;calc total;1;2.03762;2.03762;2.03762
50;total;1;8.58421;8.58421;8.58421
51;initialize;1;6.35687;6.35687;6.35687
51;async;100;0.000467539;8.0454e-05;0.00249435
51;inner;100;0.0192232;0.0187791;0.0197033
51;wait;100;4.05587e-05;1.771e-05;0.000165686
51;boundary;100;0.000616681;0.000343413;0.000847465
51;calc iter;100;0.0203496;0.0198095;0.0221663
51;calc total;1;2.03762;2.03762;2.03762
51;total;1;8.58421;8.58421;8.58421
52;initialize;1;6.35684;6.35684;6.35684
52;async;100;0.000343597;7.1207e-05;0.00140924
52;inner;100;0.0194079;0.019055;0.019856
52;wait;100;3.4353e-05;2.1254e-05;8.4123e-05
52;boundary;100;0.000563761;0.000355473;0.000778079
52;calc iter;100;0.0203507;0.0199228;0.0211235
52;calc total;1;2.03762;2.03762;2.03762
52;total;1;8.58422;8.58422;8.58422
53;initialize;1;6.35687;6.35687;6.35687
53;async;100;0.000374242;7.8693e-05;0.00115337
53;inner;100;0.0194093;0.0190342;0.0198432
53;wait;100;3.11568e-05;1.6945e-05;0.000107907
53;boundary;100;0.000534251;0.0003352;0.000763793
53;calc iter;100;0.0203502;0.0199089;0.0209414
53;calc total;1;2.03762;2.03762;2.03762
53;total;1;8.58423;8.58423;8.58423
54;initialize;1;6.3568;6.3568;6.3568
54;async;100;0.000314876;7.1494e-05;0.00136357
54;inner;100;0.0195785;0.0192082;0.0200784
54;wait;100;2.4542e-05;1.4168e-05;8.4478e-05
54;boundary;100;0.000441332;0.000293644;0.000686635
54;calc iter;100;0.0203603;0.0199497;0.021012
54;calc total;1;2.03762;2.03762;2.03762
54;total;1;8.58419;8.58419;8.58419
55;initialize;1;6.35687;6.35687;6.35687
55;async;100;0.000490594;0.000190526;0.00172032
55;inner;100;0.0193815;0.0189523;0.0197143
55;wait;100;2.6083e-05;1.3255e-05;0.000165388
55;boundary;100;0.000460583;0.00030578;0.0006511
55;calc iter;100;0.0203599;0.0196584;0.0213887
55;calc total;1;2.03762;2.03762;2.03762
55;total;1;8.58423;8.58423;8.58423
56;initialize;1;6.35677;6.35677;6.35677
56;async;100;0.000303176;9.0975e-05;0.00147946
56;inner;100;0.0195934;0.0190889;0.0200209
56;wait;100;2.29656e-05;1.3403e-05;0.000121856
56;boundary;100;0.000440972;0.000296098;0.000681962
56;calc iter;100;0.0203616;0.0195807;0.0216684
56;calc total;1;2.03763;2.03763;2.03763
56;total;1;8.58417;8.58417;8.58417
57;initialize;1;6.35679;6.35679;6.35679
57;async;100;0.000497226;0.000175519;0.00164602
57;inner;100;0.0194023;0.018864;0.0198082
57;wait;100;2.29821e-05;1.4955e-05;8.2586e-05
57;boundary;100;0.000435902;0.000308633;0.00168093
57;calc iter;100;0.0203595;0.0195565;0.0218662
57;calc total;1;2.03762;2.03762;2.03762
57;total;1;8.58419;8.58419;8.58419
58;initialize;1;6.35679;6.35679;6.35679
58;async;100;0.000393125;9.6583e-05;0.00139047
58;inner;100;0.0195294;0.0190073;0.0199819
58;wait;100;2.1173e-05;1.3402e-05;9.8193e-05
58;boundary;100;0.000414179;0.000313643;0.000658391
58;calc iter;100;0.0203591;0.0199151;0.0212846
58;calc total;1;2.03762;2.03762;2.03762
58;total;1;8.58418;8.58418;8.58418
59;initialize;1;6.35688;6.35688;6.35688
59;async;100;0.00051597;0.000115058;0.00109392
59;inner;100;0.0193573;0.018803;0.0198449
59;wait;100;2.22824e-05;1.3484e-05;8.6588e-05
59;boundary;100;0.000454125;0.000312282;0.000669157
59;calc iter;100;0.0203509;0.0198353;0.0208079
59;calc total;1;2.03762;2.03762;2.03762
59;total;1;8.58425;8.58425;8.58425
60;initialize;1;6.35685;6.35685;6.35685
60;async;100;0.000260388;7.5007e-05;0.000857933
60;inner;100;0.0196314;0.019394;0.019961
60;wait;100;2.70147e-05;1.5622e-05;9.0794e-05
60;boundary;100;0.000429624;0.000312351;0.00070788
60;calc iter;100;0.0203497;0.0200413;0.0209123
60;calc total;1;2.03762;2.03762;2.03762
60;total;1;8.5842;8.5842;8.5842
61;initialize;1;6.35687;6.35687;6.35687
61;async;100;0.000276035;7.3555e-05;0.00097182
61;inner;100;0.0196156;0.0192983;0.0200576
61;wait;100;2.29352e-05;1.3595e-05;0.000134092
61;boundary;100;0.0004341;0.000315787;0.000633961
61;calc iter;100;0.0203497;0.0200266;0.0209464
61;calc total;1;2.03762;2.03762;2.03762
61;total;1;8.58423;8.58423;8.58423
62;initialize;1;6.35687;6.35687;6.35687
62;async;100;0.00041775;0.000121638;0.000890783
62;inner;100;0.0194955;0.0191063;0.0199538
62;wait;100;2.48757e-05;1.4398e-05;0.000123497
62;boundary;100;0.000410746;0.000313224;0.000588521
62;calc iter;100;0.0203499;0.0199505;0.0207803
62;calc total;1;2.03762;2.03762;2.03762
62;total;1;8.58422;8.58422;8.58422
72;initialize;1;6.25891;6.25891;6.25891
72;async;100;0.000682829;0.000206857;0.00248207
72;inner;100;0.0191897;0.0183413;0.0197306
96;initialize;1;6.41983;6.41983;6.41983
96;async;100;0.000349574;9.0704e-05;0.00155091
96;inner;100;0.0194754;0.0191058;0.0198585
96;wait;100;2.83794e-05;1.2909e-05;8.0771e-05
96;boundary;100;0.000505058;0.00033711;0.000742396
96;calc iter;100;0.0203596;0.019828;0.0211591
96;calc total;1;2.03763;2.03763;2.03763
96;total;1;8.65533;8.65533;8.65533
97;initialize;1;6.41982;6.41982;6.41982
97;async;100;0.00026128;7.6351e-05;0.00126556
97;inner;100;0.0195641;0.0191872;0.0199738
97;wait;100;2.96632e-05;1.5305e-05;7.9579e-05
97;boundary;100;0.000503703;0.000341059;0.000650323
97;calc iter;100;0.0203596;0.0199333;0.0212843
97;calc total;1;2.03762;2.03762;2.03762
97;total;1;8.6553;8.6553;8.6553
98;initialize;1;6.41985;6.41985;6.41985
98;async;100;0.000314995;8.1154e-05;0.00102166
98;inner;100;0.0193627;0.0188837;0.0198659
98;wait;100;4.00031e-05;2.6385e-05;0.000102558
98;boundary;100;0.000640112;0.000383107;0.000798403
98;calc iter;100;0.0203593;0.0199658;0.0210724
98;calc total;1;2.03762;2.03762;2.03762
98;total;1;8.65533;8.65533;8.65533
99;initialize;1;6.41982;6.41982;6.41982
99;async;100;0.000330264;7.5452e-05;0.000857682
99;inner;100;0.0193431;0.01892;0.0197953
99;wait;100;3.83937e-05;2.2843e-05;0.000132237
99;boundary;100;0.000642593;0.000397704;0.000788732
99;calc iter;100;0.0203556;0.0199185;0.0210753
99;calc total;1;2.03762;2.03762;2.03762
99;total;1;8.65533;8.65533;8.65533
100;initialize;1;6.41979;6.41979;6.41979
100;async;100;0.000323442;7.5904e-05;0.000977497
100;inner;100;0.0194172;0.0190497;0.0199097
100;wait;100;3.5827e-05;2.2258e-05;8.2111e-05
100;boundary;100;0.000583523;0.0003642;0.000747392
100;calc iter;100;0.020361;0.020011;0.0209248
100;calc total;1;2.03762;2.03762;2.03762
100;total;1;8.6553;8.6553;8.6553
101;initialize;1;6.41981;6.41981;6.41981
101;async;100;0.000388388;0.000102433;0.00107477
101;inner;100;0.0194628;0.0189504;0.019779
101;wait;100;2.97206e-05;1.5851e-05;0.000128659
101;boundary;100;0.00047888;0.000332365;0.000800744
101;calc iter;100;0.0203606;0.0199995;0.0209078
101;calc total;1;2.03762;2.03762;2.03762
101;total;1;8.65532;8.65532;8.65532
102;initialize;1;6.4198;6.4198;6.4198
102;async;100;0.00044461;9.4263e-05;0.00102133
102;inner;100;0.019468;0.0191918;0.0198489
102;wait;100;2.46261e-05;1.4674e-05;0.000108214
102;boundary;100;0.0004236;0.000335443;0.000671397
102;calc iter;100;0.0203619;0.0199318;0.0209208
102;calc total;1;2.03762;2.03762;2.03762
102;total;1;8.6553;8.6553;8.6553
103;initialize;1;6.41979;6.41979;6.41979
103;async;100;0.000494588;0.000130187;0.00118362
103;inner;100;0.0194265;0.0191655;0.0196924
103;wait;100;2.15846e-05;1.2857e-05;0.000227415
103;boundary;100;0.00041957;0.000310598;0.00061326
103;calc iter;100;0.0203633;0.0199702;0.0211019
103;calc total;1;2.03762;2.03762;2.03762
103;total;1;8.6553;8.6553;8.6553
104;initialize;1;6.41983;6.41983;6.41983
104;async;100;0.000474866;0.000141088;0.00115846
104;inner;100;0.0193984;0.0191511;0.0198979
104;wait;100;2.06428e-05;1.2998e-05;8.128e-05
104;boundary;100;0.000468775;0.000313037;0.000675238
104;calc iter;100;0.0203638;0.0198807;0.0212274
104;calc total;1;2.03763;2.03763;2.03763
104;total;1;8.6553;8.6553;8.6553
105;initialize;1;6.41983;6.41983;6.41983
105;async;100;0.000423536;0.000111172;0.00145843
105;inner;100;0.0194926;0.0191522;0.0198957
105;wait;100;2.0079e-05;1.4081e-05;8.2886e-05
105;boundary;100;0.000427582;0.000298536;0.00068327
105;calc iter;100;0.0203647;0.0199836;0.0214821
105;calc total;1;2.03762;2.03762;2.03762
105;total;1;8.65531;8.65531;8.65531
106;initialize;1;6.41986;6.41986;6.41986
106;async;100;0.000393272;9.5229e-05;0.00109334
106;inner;100;0.0195329;0.0191924;0.019866
106;wait;100;2.1886e-05;1.5954e-05;9.4274e-05
106;boundary;100;0.00041441;0.000320387;0.000575895
106;calc iter;100;0.0203634;0.0199961;0.0209891
106;calc total;1;2.03762;2.03762;2.03762
106;total;1;8.65534;8.65534;8.65534
107;initialize;1;6.41982;6.41982;6.41982
107;async;100;0.00025384;8.3099e-05;0.000977981
107;inner;100;0.0196438;0.0194049;0.0201806
107;wait;100;2.14725e-05;1.3529e-05;8.4668e-05
107;boundary;100;0.000443317;0.00033653;0.000588832
107;calc iter;100;0.0203633;0.0200252;0.0210898
107;calc total;1;2.03762;2.03762;2.03762
107;total;1;8.65532;8.65532;8.65532
120;initialize;1;6.31681;6.31681;6.31681
120;async;100;0.000253386;8.0305e-05;0.0012007
120;inner;100;0.0195042;0.0191527;0.0200536
120;wait;100;3.18643e-05;1.4707e-05;8.2414e-05
120;boundary;100;0.000565945;0.000357147;0.00073934
120;calc iter;100;0.0203565;0.0200792;0.0210857
120;calc total;1;2.03763;2.03763;2.03763
120;total;1;8.55228;8.55228;8.55228
34;initialize;1;6.39133;6.39133;6.39133
34;async;100;0.000853572;0.000394849;0.00152809
34;inner;100;0.0190617;0.0185771;0.0196879
34;wait;100;2.35701e-05;1.4619e-05;8.6827e-05
34;boundary;100;0.000406754;0.000317294;0.00069653
34;calc iter;100;0.0203468;0.0197805;0.0207522
34;calc total;1;2.03762;2.03762;2.03762
34;total;1;8.62685;8.62685;8.62685
63;initialize;1;6.35687;6.35687;6.35687
63;async;100;0.000328472;8.2165e-05;0.000903654
63;inner;100;0.0195823;0.0192512;0.0199816
63;wait;100;2.3024e-05;1.3641e-05;0.000109048
63;boundary;100;0.000416567;0.000300662;0.000659937
63;calc iter;100;0.0203513;0.0199833;0.0208138
63;calc total;1;2.03762;2.03762;2.03762
63;total;1;8.58425;8.58425;8.58425
108;initialize;1;6.41984;6.41984;6.41984
108;async;100;0.000323711;8.7207e-05;0.000910966
108;inner;100;0.0195822;0.0191984;0.0200889
108;wait;100;2.17902e-05;1.3791e-05;8.3109e-05
108;boundary;100;0.000428537;0.000298323;0.000605206
108;calc iter;100;0.0203574;0.0199839;0.0209228
108;calc total;1;2.03762;2.03762;2.03762
108;total;1;8.6553;8.6553;8.6553
121;initialize;1;6.31682;6.31682;6.31682
121;async;100;0.00035255;7.7499e-05;0.000668222
121;inner;100;0.019445;0.0191872;0.0198852
121;wait;100;3.03142e-05;1.9075e-05;9.9944e-05
121;boundary;100;0.000531123;0.000373499;0.000715409
121;calc iter;100;0.0203601;0.0200154;0.0208584
121;calc total;1;2.03762;2.03762;2.03762
121;total;1;8.55228;8.55228;8.55228
35;initialize;1;6.3952;6.3952;6.3952
35;async;100;0.000935431;0.000324975;0.0015725
35;inner;100;0.019015;0.0185258;0.0195819
35;wait;100;1.97595e-05;1.2503e-05;0.000104454
35;boundary;100;0.000374916;0.000290948;0.000574002
35;calc iter;100;0.0203461;0.0198798;0.0207935
35;calc total;1;2.03762;2.03762;2.03762
35;total;1;8.6307;8.6307;8.6307
64;initialize;1;6.35685;6.35685;6.35685
64;async;100;0.000220431;6.9524e-05;0.000745062
64;inner;100;0.0197043;0.0193754;0.0201735
64;wait;100;2.44373e-05;1.5516e-05;8.3115e-05
64;boundary;100;0.000399337;0.000308896;0.000570455
64;calc iter;100;0.0203495;0.0199698;0.0208624
64;calc total;1;2.03763;2.03763;2.03763
64;total;1;8.58421;8.58421;8.58421
109;initialize;1;6.41983;6.41983;6.41983
109;async;100;0.000410454;0.000144015;0.00106709
109;inner;100;0.0194742;0.0192334;0.0199657
109;wait;100;2.20514e-05;1.4563e-05;8.3481e-05
109;boundary;100;0.000446718;0.000330701;0.000620743
109;calc iter;100;0.0203545;0.0199853;0.0209002
109;calc total;1;2.03762;2.03762;2.03762
109;total;1;8.65533;8.65533;8.65533
122;initialize;1;6.31682;6.31682;6.31682
122;async;100;0.000357707;9.1316e-05;0.000751353
122;inner;100;0.019305;0.0189596;0.0197732
122;wait;100;3.94428e-05;2.7458e-05;0.000113545
122;boundary;100;0.000652428;0.000414005;0.000828098
122;calc iter;100;0.0203558;0.0199361;0.0208128
122;calc total;1;2.03762;2.03762;2.03762
122;total;1;8.55229;8.55229;8.55229
36;initialize;1;6.39515;6.39515;6.39515
36;async;100;0.00041057;7.978e-05;0.000841248
36;inner;100;0.0194795;0.0191782;0.0199846
36;wait;100;2.32537e-05;1.4107e-05;9.0426e-05
36;boundary;100;0.000432691;0.000334802;0.000685185
36;calc iter;100;0.0203468;0.0200186;0.0208485
36;calc total;1;2.03762;2.03762;2.03762
36;total;1;8.63069;8.63069;8.63069
65;initialize;1;6.35677;6.35677;6.35677
65;async;100;0.000357649;8.1632e-05;0.000951002
65;inner;100;0.0194055;0.0189211;0.0198208
65;wait;100;3.73924e-05;1.9938e-05;0.000164091
65;boundary;100;0.000545939;0.000347772;0.000778372
65;calc iter;100;0.0203475;0.0199555;0.0208444
65;calc total;1;2.03763;2.03763;2.03763
65;total;1;8.58417;8.58417;8.58417
110;initialize;1;6.41982;6.41982;6.41982
110;async;100;0.000278726;0.000109063;0.000756251
110;inner;100;0.0195798;0.0192702;0.0200784
110;wait;100;2.24543e-05;1.4224e-05;9.7545e-05
110;boundary;100;0.000474928;0.000302085;0.000636477
110;calc iter;100;0.0203571;0.020054;0.0209454
110;calc total;1;2.03762;2.03762;2.03762
110;total;1;8.65531;8.65531;8.65531
123;initialize;1;6.3144;6.3144;6.3144
123;async;100;0.000269562;7.9362e-05;0.000715305
123;inner;100;0.0194507;0.0190954;0.0200008
123;wait;100;3.42763e-05;2.2102e-05;7.7851e-05
123;boundary;100;0.000603014;0.000413882;0.000763192
123;calc iter;100;0.0203588;0.020056;0.0210118
123;calc total;1;2.03762;2.03762;2.03762
123;total;1;8.54982;8.54982;8.54982
37;initialize;1;6.39514;6.39514;6.39514
37;async;100;0.000410901;9.6736e-05;0.000857178
37;inner;100;0.0194781;0.0191615;0.0198514
37;wait;100;2.27423e-05;1.5133e-05;9.6802e-05
37;boundary;100;0.000434794;0.000318889;0.000614897
37;calc iter;100;0.0203476;0.0199917;0.0207951
37;calc total;1;2.03762;2.03762;2.03762
37;total;1;8.63068;8.63068;8.63068
66;initialize;1;6.35683;6.35683;6.35683
66;async;100;0.000236291;7.2438e-05;0.000689479
66;inner;100;0.0195269;0.019144;0.0199966
66;wait;100;3.52771e-05;1.9051e-05;9.5327e-05
66;boundary;100;0.000545457;0.000341131;0.000730185
66;calc iter;100;0.0203452;0.0200732;0.0208281
66;calc total;1;2.03763;2.03763;2.03763
66;total;1;8.5842;8.5842;8.5842
111;initialize;1;6.4198;6.4198;6.4198
111;async;100;0.000582878;0.000129679;0.00106187
111;inner;100;0.0192432;0.0189367;0.0198759
111;wait;100;2.22307e-05;1.4729e-05;9.8778e-05
111;boundary;100;0.000507357;0.000303046;0.000696587
111;calc iter;100;0.0203569;0.0198575;0.0209266
111;calc total;1;2.03762;2.03762;2.03762
111;total;1;8.6553;8.6553;8.6553
124;initialize;1;6.31682;6.31682;6.31682
124;async;100;0.000368826;9.7569e-05;0.000934876
124;inner;100;0.0194027;0.0189428;0.0197864
124;wait;100;3.24691e-05;2.0885e-05;0.000112729
124;boundary;100;0.000555751;0.000366165;0.000784733
124;calc iter;100;0.0203608;0.0199784;0.0209276
124;calc total;1;2.03762;2.03762;2.03762
124;total;1;8.55229;8.55229;8.55229
38;initialize;1;6.39519;6.39519;6.39519
38;async;100;0.00049722;0.000121171;0.000893069
38;inner;100;0.0193598;0.0190021;0.0200896
38;wait;100;2.47939e-05;1.3765e-05;8.3768e-05
38;boundary;100;0.000465856;0.000317369;0.000625445
38;calc iter;100;0.0203488;0.0200526;0.0209154
38;calc total;1;2.03762;2.03762;2.03762
38;total;1;8.6307;8.6307;8.6307
144;initialize;1;6.30472;6.30472;6.30472
144;async;100;0.000599063;0.000277066;0.00129461
144;inner;100;0.0191164;0.018777;0.0197314
144;wait;100;3.34056e-05;2.4335e-05;7.8941e-05
144;boundary;100;0.000608967;0.000397143;0.000726435
144;calc iter;100;0.0203592;0.0198878;0.0210142
144;calc total;1;2.03762;2.03762;2.03762
144;total;1;8.5319;8.5319;8.5319
67;initialize;1;6.35683;6.35683;6.35683
67;async;100;0.000253185;0.000101593;0.000869647
67;inner;100;0.0195663;0.0190416;0.020007
67;wait;100;3.25209e-05;1.8942e-05;9.1252e-05
67;boundary;100;0.000485755;0.000327215;0.000763225
67;calc iter;100;0.0203389;0.0200147;0.0208353
67;calc total;1;2.03763;2.03763;2.03763
67;total;1;8.58417;8.58417;8.58417
112;initialize;1;6.41985;6.41985;6.41985
112;async;100;0.000458307;0.000113142;0.000965405
112;inner;100;0.0194429;0.0190883;0.0199828
112;wait;100;2.12822e-05;1.4738e-05;0.000101779
112;boundary;100;0.000432283;0.000315035;0.00060943
112;calc iter;100;0.0203558;0.0197576;0.0208284
112;calc total;1;2.03762;2.03762;2.03762
112;total;1;8.65531;8.65531;8.65531
125;initialize;1;6.31684;6.31684;6.31684
125;async;100;0.000450182;0.000101466;0.000974183
125;inner;100;0.0194302;0.0188807;0.0198197
125;wait;100;2.61534e-05;1.5952e-05;0.000138279
125;boundary;100;0.000453638;0.000337091;0.000800724
125;calc iter;100;0.0203613;0.0199737;0.0210106
125;calc total;1;2.03762;2.03762;2.03762
125;total;1;8.55228;8.55228;8.55228
39;initialize;1;6.39105;6.39105;6.39105
39;async;100;0.000515474;0.000168534;0.00107039
39;inner;100;0.0193637;0.0190524;0.0198335
39;wait;100;2.62115e-05;1.4515e-05;0.000139821
39;boundary;100;0.000440472;0.000322538;0.000610065
39;calc iter;100;0.020347;0.0198791;0.0207056
39;calc total;1;2.03762;2.03762;2.03762
39;total;1;8.62656;8.62656;8.62656
145;initialize;1;6.30469;6.30469;6.30469
145;async;100;0.000543881;0.000260251;0.00110207
145;inner;100;0.0193087;0.0188973;0.0197381
145;wait;100;2.77375e-05;1.7279e-05;8.5869e-05
145;boundary;100;0.000479976;0.000333681;0.000616792
145;calc iter;100;0.0203613;0.0199319;0.0207554
145;calc total;1;2.03762;2.03762;2.03762
145;total;1;8.53186;8.53186;8.53186
68;initialize;1;6.35685;6.35685;6.35685
68;async;100;0.000151114;7.1932e-05;0.000859914
68;inner;100;0.0197489;0.0192374;0.0201651
68;wait;100;2.45837e-05;1.4984e-05;8.5628e-05
68;boundary;100;0.000415463;0.000317769;0.000714502
68;calc iter;100;0.020341;0.0201498;0.0208645
68;calc total;1;2.03763;2.03763;2.03763
68;total;1;8.58421;8.58421;8.58421
113;initialize;1;6.41981;6.41981;6.41981
113;async;100;0.000409409;7.6161e-05;0.000904285
113;inner;100;0.0194203;0.0191508;0.0198603
113;wait;100;3.06486e-05;1.814e-05;0.000124274
113;boundary;100;0.000490944;0.000364305;0.000688168
126;initialize;1;6.31677;6.31677;6.31677
126;async;100;0.000406114;0.000107626;0.00118187
126;inner;100;0.0194943;0.0191071;0.0197591
126;wait;100;2.2981e-05;1.3693e-05;0.00016612
126;boundary;100;0.00043934;0.000322268;0.0007317
126;calc iter;100;0.0203637;0.0199681;0.0209902
126;calc total;1;2.03762;2.03762;2.03762
126;total;1;8.55225;8.55225;8.55225
40;initialize;1;6.39114;6.39114;6.39114
40;async;100;0.000493057;0.000127989;0.00101188
40;inner;100;0.0193685;0.019049;0.0196914
40;wait;100;2.87042e-05;1.6527e-05;0.000131949
40;boundary;100;0.00045498;0.00036023;0.000595997
40;calc iter;100;0.0203464;0.0200281;0.0206878
40;calc total;1;2.03763;2.03763;2.03763
40;total;1;8.62664;8.62664;8.62664
146;initialize;1;6.30466;6.30466;6.30466
146;async;100;0.00080895;0.000184915;0.00168121
146;inner;100;0.0188217;0.0182412;0.0194361
146;wait;100;4.08991e-05;2.4225e-05;0.000189598
146;boundary;100;0.000683017;0.000413479;0.000843675
146;calc iter;100;0.0203562;0.0195951;0.0210169
146;calc total;1;2.03762;2.03762;2.03762
146;total;1;8.53181;8.53181;8.53181
69;initialize;1;6.35682;6.35682;6.35682
69;async;100;0.000233284;7.3526e-05;0.00117667
69;inner;100;0.0196352;0.0191534;0.0200599
69;wait;100;2.81632e-05;1.596e-05;8.7043e-05
69;boundary;100;0.000446928;0.00031676;0.000641675
69;calc iter;100;0.0203448;0.0199024;0.0210778
69;calc total;1;2.03762;2.03762;2.03762
69;total;1;8.58417;8.58417;8.58417
113;calc iter;100;0.0203524;0.0199977;0.0208019
113;calc total;1;2.03762;2.03762;2.03762
113;total;1;8.6553;8.6553;8.6553
127;initialize;1;6.31683;6.31683;6.31683
127;async;100;0.000397246;0.000118426;0.00123445
127;inner;100;0.0194661;0.0192415;0.0198792
127;wait;100;2.17506e-05;1.3112e-05;9.8638e-05
127;boundary;100;0.000478514;0.000305482;0.000657752
127;calc iter;100;0.0203648;0.0199682;0.0210215
127;calc total;1;2.03762;2.03762;2.03762
127;total;1;8.55225;8.55225;8.55225
41;initialize;1;6.39175;6.39175;6.39175
41;async;100;0.000282885;7.0962e-05;0.000793147
41;inner;100;0.0195377;0.0192103;0.0200078
41;wait;100;3.03244e-05;1.7398e-05;8.7637e-05
41;boundary;100;0.000493311;0.00034968;0.000719227
41;calc iter;100;0.0203451;0.0200002;0.0208679
41;calc total;1;2.03762;2.03762;2.03762
41;total;1;8.6273;8.6273;8.6273
147;initialize;1;6.30471;6.30471;6.30471
147;async;100;0.000715562;0.000148864;0.0012952
147;inner;100;0.0189741;0.0185401;0.0195443
147;wait;100;3.65474e-05;1.6789e-05;0.000118333
147;boundary;100;0.000630399;0.000339852;0.000809259
147;calc iter;100;0.0203581;0.0196731;0.0210361
147;calc total;1;2.03762;2.03762;2.03762
147;total;1;8.53183;8.53183;8.53183
70;initialize;1;6.35684;6.35684;6.35684
70;async;100;0.000354234;8.0475e-05;0.00158044
70;inner;100;0.0194628;0.0189311;0.0198906
70;wait;100;3.13755e-05;1.5996e-05;0.000101744
70;boundary;100;0.000495038;0.000320818;0.000719677
70;calc iter;100;0.0203447;0.0199021;0.021384
70;calc total;1;2.03762;2.03762;2.03762
70;total;1;8.58423;8.58423;8.58423
114;initialize;1;6.41982;6.41982;6.41982
114;async;100;0.000328329;7.9671e-05;0.000802092
114;inner;100;0.0193865;0.0190208;0.0199966
114;wait;100;3.63143e-05;2.5172e-05;9.8428e-05
114;boundary;100;0.000597047;0.000370637;0.000760162
114;calc iter;100;0.0203495;0.0199325;0.0208278
114;calc total;1;2.03762;2.03762;2.03762
114;total;1;8.65529;8.65529;8.65529
128;initialize;1;6.31683;6.31683;6.31683
128;async;100;0.00038463;0.000139744;0.00132638
128;inner;100;0.0194334;0.0191863;0.0200027
128;wait;100;2.13581e-05;1.2883e-05;8.3262e-05
128;boundary;100;0.000525207;0.000297875;0.00075417
128;calc iter;100;0.0203659;0.0199038;0.0214375
128;calc total;1;2.03763;2.03763;2.03763
128;total;1;8.55225;8.55225;8.55225
42;initialize;1;6.39285;6.39285;6.39285
42;async;100;0.000366771;8.8235e-05;0.00120754
42;inner;100;0.0193673;0.018883;0.0198478
42;wait;100;3.57533e-05;2.0206e-05;0.000112068
42;boundary;100;0.000568794;0.000375611;0.000808681
42;calc iter;100;0.0203399;0.0199141;0.0210184
42;calc total;1;2.03762;2.03762;2.03762
42;total;1;8.62837;8.62837;8.62837
148;initialize;1;6.30467;6.30467;6.30467
148;async;100;0.000801481;0.000288612;0.00155684
148;inner;100;0.0188992;0.0183933;0.019462
148;wait;100;3.74504e-05;2.5582e-05;0.000198429
148;boundary;100;0.000619231;0.000435185;0.00082069
148;calc iter;100;0.0203588;0.0195908;0.0211149
148;calc total;1;2.03762;2.03762;2.03762
148;total;1;8.53185;8.53185;8.53185
115;initialize;1;6.41981;6.41981;6.41981
115;async;100;0.000346903;0.000147306;0.000775653
115;inner;100;0.0193548;0.0188513;0.0199056
115;wait;100;3.98699e-05;2.5036e-05;0.00013664
115;boundary;100;0.000602534;0.000374168;0.000800792
115;calc iter;100;0.0203455;0.0199629;0.0208571
115;calc total;1;2.03762;2.03762;2.03762
115;total;1;8.6553;8.6553;8.6553
129;initialize;1;6.31168;6.31168;6.31168
129;async;100;0.000312253;0.000105817;0.000880777
129;inner;100;0.019557;0.0192546;0.0202115
129;wait;100;2.22136e-05;1.3689e-05;0.000181435
129;boundary;100;0.000472369;0.000308978;0.00103373
129;calc iter;100;0.0203649;0.0198821;0.0220319
129;calc total;1;2.03763;2.03763;2.03763
129;total;1;8.54714;8.54714;8.54714
43;initialize;1;6.39173;6.39173;6.39173
43;async;100;0.000492725;0.000211503;0.00136885
43;inner;100;0.0191981;0.0186611;0.0197576
43;wait;100;3.8873e-05;1.7204e-05;0.00018906
43;boundary;100;0.000603115;0.000355958;0.000842662
43;calc iter;100;0.0203342;0.0199461;0.0208579
43;calc total;1;2.03762;2.03762;2.03762
43;total;1;8.62723;8.62723;8.62723
149;initialize;1;6.30474;6.30474;6.30474
149;async;100;0.000586083;0.000146641;0.00123765
149;inner;100;0.0194036;0.0190821;0.0198367
149;wait;100;2.0603e-05;1.3652e-05;7.7999e-05
149;boundary;100;0.000356687;0.000299654;0.000553145
149;calc iter;100;0.0203676;0.0199551;0.0210089
149;calc total;1;2.03762;2.03762;2.03762
149;total;1;8.53186;8.53186;8.53186
116;initialize;1;6.41984;6.41984;6.41984
116;async;100;0.000226198;7.7985e-05;0.000596809
116;inner;100;0.0195951;0.0191269;0.0201121
116;wait;100;2.83132e-05;1.5731e-05;8.2063e-05
116;boundary;100;0.000496095;0.000329967;0.00071935
116;calc iter;100;0.0203468;0.0200887;0.0209896
116;calc total;1;2.03762;2.03762;2.03762
116;total;1;8.65532;8.65532;8.65532
130;initialize;1;6.31681;6.31681;6.31681
130;async;100;0.000393802;0.000110904;0.00132523
130;inner;100;0.0195021;0.0191234;0.0199985
130;wait;100;2.32425e-05;1.4084e-05;8.0746e-05
130;boundary;100;0.000444729;0.000306872;0.000749662
130;calc iter;100;0.020365;0.0199551;0.021356
130;calc total;1;2.03763;2.03763;2.03763
130;total;1;8.55223;8.55223;8.55223
44;initialize;1;6.39169;6.39169;6.39169
44;async;100;0.00041466;0.000100304;0.00146044
44;inner;100;0.0194253;0.0188651;0.0199833
44;wait;100;2.64783e-05;1.5706e-05;8.0066e-05
44;boundary;100;0.000474922;0.000326212;0.000741219
44;calc iter;100;0.0203425;0.0197974;0.021175
44;calc total;1;2.03762;2.03762;2.03762
44;total;1;8.62719;8.62719;8.62719
150;initialize;1;6.30469;6.30469;6.30469
150;async;100;0.000949094;0.000358703;0.00158414
150;inner;100;0.0190093;0.0186458;0.01944
150;wait;100;2.38901e-05;1.4217e-05;0.000209427
150;boundary;100;0.000379957;0.000314983;0.000764094
150;calc iter;100;0.0203634;0.0200587;0.0207066
150;calc total;1;2.03762;2.03762;2.03762
150;total;1;8.53184;8.53184;8.53184
117;initialize;1;6.41985;6.41985;6.41985
117;async;100;0.000296602;8.3261e-05;0.000830394
117;inner;100;0.0194966;0.0191522;0.0200745
117;wait;100;3.14487e-05;2.0839e-05;9.4139e-05
117;boundary;100;0.000524243;0.000348891;0.000679004
117;calc iter;100;0.0203501;0.0200394;0.0208922
117;calc total;1;2.03762;2.03762;2.03762
117;total;1;8.65533;8.65533;8.65533
131;initialize;1;6.3168;6.3168;6.3168
131;async;100;0.00034944;0.000110812;0.00107135
131;inner;100;0.0194856;0.019212;0.0199136
131;wait;100;2.84709e-05;1.8276e-05;0.000118249
131;boundary;100;0.000498415;0.000373435;0.000658182
131;calc iter;100;0.0203631;0.0200057;0.0210158
131;calc total;1;2.03762;2.03762;2.03762
131;total;1;8.55225;8.55225;8.55225
45;initialize;1;6.39134;6.39134;6.39134
45;async;100;0.000385054;8.7738e-05;0.00168644
45;inner;100;0.0194555;0.0188771;0.0200135
45;wait;100;2.63962e-05;1.5417e-05;0.000105846
45;boundary;100;0.000477384;0.000319282;0.000764181
45;calc iter;100;0.0203455;0.0197583;0.0216288
45;calc total;1;2.03762;2.03762;2.03762
45;total;1;8.62685;8.62685;8.62685
151;initialize;1;6.30478;6.30478;6.30478
151;async;100;0.000898745;0.000428555;0.00129404
151;inner;100;0.0190649;0.0186734;0.0197588
151;wait;100;1.82232e-05;1.4067e-05;7.8245e-05
151;boundary;100;0.000384257;0.000296892;0.000549432
151;calc iter;100;0.0203673;0.0198577;0.0207642
151;calc total;1;2.03762;2.03762;2.03762
151;total;1;8.53189;8.53189;8.53189
118;initialize;1;6.41983;6.41983;6.41983
118;async;100;0.000337274;9.2141e-05;0.000999358
118;inner;100;0.0194583;0.019052;0.0199193
118;wait;100;3.26018e-05;1.8043e-05;9.9904e-05
118;boundary;100;0.000521542;0.000369955;0.000686313
118;calc iter;100;0.0203506;0.0199559;0.0208845
118;calc total;1;2.03762;2.03762;2.03762
118;total;1;8.65531;8.65531;8.65531
132;initialize;1;6.31679;6.31679;6.31679
132;async;100;0.000741103;0.000437226;0.00137068
132;inner;100;0.0191767;0.0189239;0.0195296
132;wait;100;2.5948e-05;1.7104e-05;0.000125315
132;boundary;100;0.0004116;0.000323825;0.000540911
132;calc iter;100;0.0203563;0.020054;0.0206484
132;calc total;1;2.03763;2.03763;2.03763
132;total;1;8.55225;8.55225;8.55225
46;initialize;1;6.39188;6.39188;6.39188
46;async;100;0.000509481;0.00011845;0.00204957
46;inner;100;0.0193182;0.0187528;0.0200231
46;wait;100;2.61991e-05;1.3734e-05;8.5836e-05
46;boundary;100;0.000494129;0.000313173;0.000758321
46;calc iter;100;0.0203492;0.0198048;0.0219379
46;calc total;1;2.03762;2.03762;2.03762
46;total;1;8.62742;8.62742;8.62742
152;initialize;1;6.30474;6.30474;6.30474
152;async;100;0.000949992;0.000288484;0.00162255
152;inner;100;0.0189654;0.0184403;0.019881
152;wait;100;1.8288e-05;1.3289e-05;7.2691e-05
152;boundary;100;0.000433357;0.000296578;0.000613302
152;calc iter;100;0.0203683;0.019874;0.0211723
152;calc total;1;2.03763;2.03763;2.03763
152;total;1;8.53186;8.53186;8.53186
119;initialize;1;6.41982;6.41982;6.41982
119;async;100;0.000352854;7.7307e-05;0.00122398
119;inner;100;0.0194691;0.0191921;0.0199686
119;wait;100;3.04968e-05;1.5096e-05;0.000122399
119;boundary;100;0.000500489;0.00035861;0.000709781
119;calc iter;100;0.0203539;0.0200539;0.0209632
119;calc total;1;2.03762;2.03762;2.03762
119;total;1;8.6553;8.6553;8.6553
133;initialize;1;6.31676;6.31676;6.31676
133;async;100;0.000560968;0.000203227;0.000915097
133;inner;100;0.0194116;0.0190253;0.0198627
133;wait;100;1.76361e-05;1.311e-05;8.3942e-05
133;boundary;100;0.00036468;0.000318027;0.000548921
133;calc iter;100;0.0203559;0.0199422;0.0207785
133;calc total;1;2.03762;2.03762;2.03762
133;total;1;8.55222;8.55222;8.55222
47;initialize;1;6.39159;6.39159;6.39159
47;async;100;0.000336814;0.000110057;0.00199554
47;inner;100;0.0194689;0.0189735;0.0200636
47;wait;100;2.38087e-05;1.4899e-05;7.8139e-05
47;boundary;100;0.000522273;0.000296767;0.000756035
47;calc iter;100;0.020353;0.020006;0.0221221
47;calc total;1;2.03762;2.03762;2.03762
47;total;1;8.62713;8.62713;8.62713
153;initialize;1;6.30466;6.30466;6.30466
153;async;100;0.00096171;0.000448955;0.00157369
153;inner;100;0.0190348;0.0186862;0.019735
153;wait;100;1.87508e-05;1.3104e-05;8.6309e-05
153;boundary;100;0.000347807;0.000301205;0.000544834
153;calc iter;100;0.0203643;0.0200134;0.0211558
153;calc total;1;2.03762;2.03762;2.03762
153;total;1;8.53183;8.53183;8.53183
134;initialize;1;6.31676;6.31676;6.31676
134;async;100;0.000778388;0.000429501;0.00114951
134;inner;100;0.0191027;0.0188552;0.0197753
134;wait;100;1.89971e-05;1.3729e-05;8.4568e-05
134;boundary;100;0.000457631;0.000310714;0.000663973
134;calc iter;100;0.020359;0.0198638;0.0207852
134;calc total;1;2.03762;2.03762;2.03762
134;total;1;8.55222;8.55222;8.55222
135;initialize;1;6.31362;6.31362;6.31362
135;async;100;0.000163511;0.000135277;0.0003625
135;inner;100;0.0195149;0.0192785;0.0201287
135;wait;100;2.58919e-05;1.4987e-05;7.746e-05
135;boundary;100;0.000654484;0.000295144;0.000730998
135;calc iter;100;0.0203601;0.0199512;0.0210051
135;calc total;1;2.03738;2.03738;2.03738
135;total;1;8.54904;8.54904;8.54904
136;initialize;1;6.31684;6.31684;6.31684
136;async;100;0.000915544;0.000516525;0.00126635
136;inner;100;0.0190211;0.0187184;0.019653
136;wait;100;1.89188e-05;1.347e-05;0.000121304
136;boundary;100;0.000401327;0.000307786;0.000607832
136;calc iter;100;0.020358;0.0199199;0.0207163
136;calc total;1;2.03763;2.03763;2.03763
136;total;1;8.55227;8.55227;8.55227
137;initialize;1;6.31679;6.31679;6.31679
137;async;100;0.000730109;0.000366724;0.00126866
137;inner;100;0.0191376;0.0189066;0.0194934
137;wait;100;3.0996e-05;1.6307e-05;0.000216511
137;boundary;100;0.000452481;0.000344565;0.00070331
137;calc iter;100;0.0203523;0.0200012;0.0207268
137;calc total;1;2.03762;2.03762;2.03762
137;total;1;8.55222;8.55222;8.55222
138;initialize;1;6.31686;6.31686;6.31686
138;async;100;0.000641309;0.000312359;0.00107297
138;inner;100;0.019026;0.0187232;0.0196112
138;wait;100;4.28144e-05;2.9497e-05;0.000112565
138;boundary;100;0.00064061;0.000406057;0.000804938
138;calc iter;100;0.0203522;0.0199883;0.0208665
138;calc total;1;2.03762;2.03762;2.03762
138;total;1;8.55228;8.55228;8.55228
72;wait;100;2.55564e-05;1.3495e-05;8.2691e-05
72;boundary;100;0.000454034;0.000308754;0.00107325
72;calc iter;100;0.0203533;0.0192533;0.021929
72;calc total;1;2.03763;2.03763;2.03763
72;total;1;8.49491;8.49491;8.49491
139;initialize;1;6.31676;6.31676;6.31676
139;async;100;0.00047799;0.000168006;0.000985244
139;inner;100;0.0192996;0.0189323;0.0198525
139;wait;100;3.45957e-05;1.7788e-05;7.8934e-05
139;boundary;100;0.000540644;0.000380441;0.000784915
139;calc iter;100;0.0203538;0.0199596;0.0209925
139;calc total;1;2.03762;2.03762;2.03762
139;total;1;8.55223;8.55223;8.55223
73;initialize;1;6.2651;6.2651;6.2651
73;async;100;0.000674798;0.000295115;0.00242034
73;inner;100;0.0191368;0.0186609;0.0196359
73;wait;100;3.10765e-05;1.5521e-05;0.000112088
73;boundary;100;0.000510085;0.000333808;0.000796516
73;calc iter;100;0.0203537;0.0197659;0.0214853
73;calc total;1;2.03762;2.03762;2.03762
73;total;1;8.50107;8.50107;8.50107
140;initialize;1;6.31389;6.31389;6.31389
140;async;100;0.000495578;8.5126e-05;0.000891134
140;inner;100;0.0193723;0.0190473;0.0197964
140;wait;100;2.7414e-05;1.6553e-05;9.4777e-05
140;boundary;100;0.000458141;0.000347372;0.000661237
140;calc iter;100;0.0203546;0.019913;0.0208683
140;calc total;1;2.03762;2.03762;2.03762
140;total;1;8.54931;8.54931;8.54931
74;initialize;1;6.26231;6.26231;6.26231
74;async;100;0.000475131;0.000117879;0.0015494
74;inner;100;0.0192058;0.0187537;0.0196822
74;wait;100;3.46179e-05;1.6278e-05;8.774e-05
74;boundary;100;0.000637287;0.000334014;0.00103831
74;calc iter;100;0.0203541;0.0199108;0.0209716
74;calc total;1;2.03762;2.03762;2.03762
74;total;1;8.49827;8.49827;8.49827
141;initialize;1;6.31681;6.31681;6.31681
141;async;100;0.00062468;0.000348537;0.00117895
141;inner;100;0.0191526;0.0187342;0.0195891
141;wait;100;3.42115e-05;2.2266e-05;0.00011984
141;boundary;100;0.000540615;0.000411341;0.000721682
141;calc iter;100;0.0203533;0.0199443;0.0208307
141;calc total;1;2.03762;2.03762;2.03762
141;total;1;8.55224;8.55224;8.55224
75;initialize;1;6.25611;6.25611;6.25611
75;async;100;0.000544736;7.8684e-05;0.00176662
75;inner;100;0.0191503;0.0186379;0.0197045
75;wait;100;3.89341e-05;1.9386e-05;9.6617e-05
75;boundary;100;0.000615262;0.000340298;0.000852608
75;calc iter;100;0.0203507;0.0196638;0.0216082
75;calc total;1;2.03762;2.03762;2.03762
75;total;1;8.49208;8.49208;8.49208
76;initialize;1;6.26507;6.26507;6.26507
76;async;100;0.000510071;0.000130141;0.000999885
76;inner;100;0.0190775;0.0184236;0.0196361
76;wait;100;3.78427e-05;2.2537e-05;9.337e-05
76;boundary;100;0.000725636;0.000362505;0.00116632
76;calc iter;100;0.0203522;0.0198652;0.0208541
76;calc total;1;2.03762;2.03762;2.03762
76;total;1;8.50108;8.50108;8.50108
77;initialize;1;6.25294;6.25294;6.25294
77;async;100;0.000588348;0.000244317;0.0011877
77;inner;100;0.0191553;0.0185136;0.0195178
77;wait;100;3.29269e-05;1.7904e-05;0.000187931
77;boundary;100;0.000579068;0.000339703;0.0010119
77;calc iter;100;0.0203566;0.0199466;0.0207917
77;calc total;1;2.03762;2.03762;2.03762
77;total;1;8.48894;8.48894;8.48894
78;initialize;1;6.25989;6.25989;6.25989
78;async;100;0.00061049;0.000250251;0.00116969
78;inner;100;0.0192876;0.0188669;0.0196447
78;wait;100;2.57711e-05;1.3987e-05;0.00013325
78;boundary;100;0.000432506;0.000303607;0.000773281
78;calc iter;100;0.0203574;0.0200001;0.0208165
78;calc total;1;2.03762;2.03762;2.03762
78;total;1;8.49586;8.49586;8.49586
79;initialize;1;6.26508;6.26508;6.26508
79;async;100;0.000750534;0.000255536;0.00135548
79;inner;100;0.0192078;0.0188268;0.0195311
79;wait;100;2.38699e-05;1.3709e-05;0.000238654
79;boundary;100;0.000375196;0.000296671;0.000898219
79;calc iter;100;0.0203584;0.0195467;0.0209748
79;calc total;1;2.03762;2.03762;2.03762
79;total;1;8.50108;8.50108;8.50108
80;initialize;1;6.26083;6.26083;6.26083
80;async;100;0.000728109;0.000159357;0.0015054
80;inner;100;0.0192572;0.0189744;0.0197418
80;wait;100;1.66843e-05;1.236e-05;8.3942e-05
80;boundary;100;0.000357873;0.000298541;0.000946939
80;calc iter;100;0.0203608;0.0195982;0.0215487
80;calc total;1;2.03762;2.03762;2.03762
80;total;1;8.49684;8.49684;8.49684
81;initialize;1;6.25349;6.25349;6.25349
81;async;100;0.000696168;0.00026236;0.00133799
81;inner;100;0.0192989;0.0189716;0.0197643
81;wait;100;1.85224e-05;1.2832e-05;8.2002e-05
81;boundary;100;0.000345688;0.000305492;0.000705078
81;calc iter;100;0.0203601;0.0196691;0.0211082
81;calc total;1;2.03763;2.03763;2.03763
81;total;1;8.48949;8.48949;8.48949
82;initialize;1;6.26509;6.26509;6.26509
82;async;100;0.000606609;0.00029462;0.00126888
82;inner;100;0.0193574;0.0190295;0.0196736
82;wait;100;2.12779e-05;1.5003e-05;9.2206e-05
82;boundary;100;0.000373039;0.000312014;0.000588957
82;calc iter;100;0.0203591;0.0200191;0.0208742
82;calc total;1;2.03762;2.03762;2.03762
82;total;1;8.50106;8.50106;8.50106
83;initialize;1;6.24544;6.24544;6.24544
83;async;100;0.000671416;0.000304954;0.00123713
83;inner;100;0.0193157;0.0189107;0.0197224
83;wait;100;1.84952e-05;1.3027e-05;8.3731e-05
83;boundary;100;0.000352424;0.000295962;0.000531184
83;calc iter;100;0.0203589;0.0200282;0.0208302
83;calc total;1;2.03762;2.03762;2.03762
83;total;1;8.48144;8.48144;8.48144
84;initialize;1;6.26298;6.26298;6.26298
84;async;100;0.00035196;8.0628e-05;0.000976959
84;inner;100;0.0195363;0.019197;0.0200087
84;wait;100;2.41378e-05;1.4464e-05;0.000124987
84;boundary;100;0.000437787;0.000341271;0.000665133
84;calc iter;100;0.0203511;0.0200044;0.0208788
84;calc total;1;2.03763;2.03763;2.03763
84;total;1;8.49896;8.49896;8.49896
85;initialize;1;6.24976;6.24976;6.24976
85;async;100;0.00025919;7.9409e-05;0.00105118
85;inner;100;0.0196282;0.0193496;0.0200439
85;wait;100;2.16825e-05;1.4377e-05;8.0028e-05
85;boundary;100;0.000442282;0.000319453;0.000657132
85;calc iter;100;0.0203522;0.0200849;0.020928
85;calc total;1;2.03762;2.03762;2.03762
85;total;1;8.48574;8.48574;8.48574
86;initialize;1;6.25438;6.25438;6.25438
86;async;100;0.00030944;8.6312e-05;0.000953983
86;inner;100;0.0195825;0.0191947;0.0201332
86;wait;100;1.98948e-05;1.3919e-05;8.5394e-05
86;boundary;100;0.000441506;0.000296371;0.000646735
86;calc iter;100;0.0203544;0.0199075;0.02091
86;calc total;1;2.03762;2.03762;2.03762
86;total;1;8.49036;8.49036;8.49036
87;initialize;1;6.25035;6.25035;6.25035
87;async;100;0.000404973;0.000112297;0.000986193
87;inner;100;0.0194889;0.019087;0.0200228
87;wait;100;1.96168e-05;1.3798e-05;7.9349e-05
87;boundary;100;0.000440628;0.000299668;0.000670959
87;calc iter;100;0.0203551;0.0199867;0.0209116
87;calc total;1;2.03762;2.03762;2.03762
87;total;1;8.48632;8.48632;8.48632
88;initialize;1;6.25179;6.25179;6.25179
88;async;100;0.000341621;8.0291e-05;0.000988421
88;inner;100;0.0195767;0.0191752;0.0199929
88;wait;100;2.42565e-05;1.6167e-05;8.8506e-05
88;boundary;100;0.000409201;0.000309321;0.000572814
88;calc iter;100;0.0203527;0.0199394;0.0208085
88;calc total;1;2.03763;2.03763;2.03763
88;total;1;8.48776;8.48776;8.48776
89;initialize;1;6.26509;6.26509;6.26509
89;async;100;0.000319071;7.4568e-05;0.000881036
89;inner;100;0.0194958;0.0191822;0.019816
89;wait;100;3.06883e-05;1.8836e-05;0.000113956
89;boundary;100;0.000503044;0.000347308;0.000704244
89;calc iter;100;0.0203494;0.0200074;0.0208714
89;calc total;1;2.03762;2.03762;2.03762
89;total;1;8.50107;8.50107;8.50107
90;initialize;1;6.25138;6.25138;6.25138
90;async;100;0.00032926;9.6375e-05;0.00107752
90;inner;100;0.019361;0.0189863;0.0197684
90;wait;100;3.85667e-05;2.5848e-05;0.000161611
90;boundary;100;0.000615438;0.000388123;0.000762452
90;calc iter;100;0.0203457;0.0199292;0.0210251
90;calc total;1;2.03762;2.03762;2.03762
90;total;1;8.48738;8.48738;8.48738
91;initialize;1;6.26509;6.26509;6.26509
91;async;100;0.000338748;0.000122419;0.000960799
91;inner;100;0.0193666;0.0186991;0.019797
91;wait;100;3.71116e-05;2.1716e-05;0.000130805
91;boundary;100;0.000596295;0.000357256;0.000817819
91;calc iter;100;0.0203403;0.0199853;0.0210421
91;calc total;1;2.03762;2.03762;2.03762
91;total;1;8.50107;8.50107;8.50107
92;initialize;1;6.24855;6.24855;6.24855
92;async;100;0.000213976;7.7357e-05;0.000715233
92;inner;100;0.0196429;0.0190499;0.0200506
92;wait;100;2.68601e-05;1.5814e-05;0.000102544
92;boundary;100;0.000462162;0.00032857;0.00072422
92;calc iter;100;0.020347;0.0200015;0.0208102
92;calc total;1;2.03762;2.03762;2.03762
92;total;1;8.48452;8.48452;8.48452
93;initialize;1;6.26183;6.26183;6.26183
93;async;100;0.000224824;7.5165e-05;0.000959121
93;inner;100;0.0196188;0.0192797;0.0200857
93;wait;100;2.79672e-05;1.4827e-05;9.662e-05
93;boundary;100;0.000475366;0.000333632;0.000689706
93;calc iter;100;0.0203478;0.0200896;0.0208677
93;calc total;1;2.03762;2.03762;2.03762
93;total;1;8.49781;8.49781;8.49781
94;initialize;1;6.25707;6.25707;6.25707
94;async;100;0.000231695;7.6088e-05;0.00102014
94;inner;100;0.0196344;0.0192348;0.0201031
94;wait;100;2.71343e-05;1.4389e-05;7.9667e-05
94;boundary;100;0.000456576;0.000327117;0.000625807
94;calc iter;100;0.0203509;0.0199736;0.0209416
94;calc total;1;2.03762;2.03762;2.03762
94;total;1;8.49304;8.49304;8.49304
154;initialize;1;6.30477;6.30477;6.30477
154;async;100;0.000742837;0.000251336;0.00122739
154;inner;100;0.019225;0.018765;0.0196323
154;wait;100;2.20869e-05;1.5885e-05;0.00010987
154;boundary;100;0.000372712;0.00030216;0.000513998
154;calc iter;100;0.0203635;0.0198582;0.0208475
154;calc total;1;2.03762;2.03762;2.03762
154;total;1;8.5319;8.5319;8.5319
155;initialize;1;6.30473;6.30473;6.30473
155;async;100;0.000644557;0.000270633;0.00127663
155;inner;100;0.0191787;0.018845;0.0196369
155;wait;100;2.91979e-05;1.5739e-05;0.000104417
155;boundary;100;0.000507089;0.000331666;0.000674109
155;calc iter;100;0.0203606;0.0199161;0.0210338
155;calc total;1;2.03762;2.03762;2.03762
155;total;1;8.53188;8.53188;8.53188
156;initialize;1;6.30471;6.30471;6.30471
156;async;100;0.000691225;0.000308011;0.00133945
156;inner;100;0.0192803;0.0189679;0.0197989
156;wait;100;2.26301e-05;1.5059e-05;0.000111942
156;boundary;100;0.000364131;0.0003;0.000498824
156;calc iter;100;0.0203592;0.0200185;0.020757
156;calc total;1;2.03762;2.03762;2.03762
156;total;1;8.53184;8.53184;8.53184
157;initialize;1;6.30474;6.30474;6.30474
157;async;100;0.000570701;0.000249334;0.00112879
157;inner;100;0.0193613;0.0189152;0.0197322
157;wait;100;2.59262e-05;1.5196e-05;8.9424e-05
157;boundary;100;0.000399042;0.000322425;0.000560471
157;calc iter;100;0.020358;0.0199848;0.0207077
157;calc total;1;2.03762;2.03762;2.03762
157;total;1;8.53186;8.53186;8.53186
158;initialize;1;6.30467;6.30467;6.30467
158;async;100;0.000635808;0.000200657;0.00132098
158;inner;100;0.0193579;0.0188488;0.0198953
158;wait;100;1.83194e-05;1.2767e-05;0.000100974
158;boundary;100;0.000345791;0.000305623;0.000572203
158;calc iter;100;0.0203587;0.019824;0.0209362
158;calc total;1;2.03762;2.03762;2.03762
158;total;1;8.5318;8.5318;8.5318
159;initialize;1;6.30471;6.30471;6.30471
159;async;100;0.000772774;0.000407925;0.00137292
159;inner;100;0.0191112;0.0186951;0.0197477
159;wait;100;1.98151e-05;1.2857e-05;0.000114707
159;boundary;100;0.000454692;0.000313173;0.000723386
159;calc iter;100;0.0203597;0.0197942;0.021113
159;calc total;1;2.03762;2.03762;2.03762
159;total;1;8.53186;8.53186;8.53186
160;initialize;1;6.30467;6.30467;6.30467
160;async;100;0.000663927;0.000319489;0.0014413
160;inner;100;0.0193299;0.0189104;0.0197732
160;wait;100;2.03858e-05;1.3144e-05;8.813e-05
160;boundary;100;0.000343047;0.000297746;0.000531433
160;calc iter;100;0.0203582;0.0198854;0.0208385
160;calc total;1;2.03762;2.03762;2.03762
160;total;1;8.5318;8.5318;8.5318
161;initialize;1;6.30473;6.30473;6.30473
161;async;100;0.000521936;0.000204254;0.00101125
161;inner;100;0.0193251;0.0189637;0.0196553
161;wait;100;3.34504e-05;1.9004e-05;0.000114547
161;boundary;100;0.000475699;0.000356107;0.000756169
161;calc iter;100;0.0203571;0.0200651;0.0208901
161;calc total;1;2.03762;2.03762;2.03762
161;total;1;8.53187;8.53187;8.53187
168;initialize;1;6.27781;6.27781;6.27781
168;async;100;0.000316196;9.7304e-05;0.000833321
168;inner;100;0.0193868;0.0190497;0.0199314
168;wait;100;3.64997e-05;2.0585e-05;6.8257e-05
168;boundary;100;0.00062191;0.000352479;0.000768039
168;calc iter;100;0.0203627;0.0198397;0.0208819
168;calc total;1;2.03762;2.03762;2.03762
168;total;1;8.51351;8.51351;8.51351
162;initialize;1;6.30467;6.30467;6.30467
162;async;100;0.000457391;0.000139624;0.000998766
162;inner;100;0.0193365;0.0187463;0.0198594
162;wait;100;3.52454e-05;1.9421e-05;0.000120896
162;boundary;100;0.000526912;0.000352808;0.000793608
162;calc iter;100;0.0203573;0.0197762;0.0207819
162;calc total;1;2.03762;2.03762;2.03762
162;total;1;8.53181;8.53181;8.53181
163;initialize;1;6.30469;6.30469;6.30469
163;async;100;0.000535406;0.000240908;0.00135487
163;inner;100;0.0191861;0.0187722;0.0196162
163;wait;100;4.50594e-05;2.7063e-05;0.000137278
163;boundary;100;0.000588494;0.000380897;0.000777706
163;calc iter;100;0.0203565;0.0198955;0.0211248
163;calc total;1;2.03762;2.03762;2.03762
163;total;1;8.53181;8.53181;8.53181
164;initialize;1;6.3047;6.3047;6.3047
164;async;100;0.000510381;0.000151965;0.000995265
164;inner;100;0.0193172;0.0189982;0.0197442
164;wait;100;3.20354e-05;1.6919e-05;8.587e-05
164;boundary;100;0.000496546;0.000341211;0.000684304
164;calc iter;100;0.0203572;0.0200383;0.0207269
164;calc total;1;2.03762;2.03762;2.03762
164;total;1;8.53181;8.53181;8.53181
165;initialize;1;6.30466;6.30466;6.30466
165;async;100;0.00041441;0.000167975;0.000834554
165;inner;100;0.0194826;0.0190401;0.0198674
165;wait;100;2.94265e-05;1.6334e-05;8.8229e-05
165;boundary;100;0.000431131;0.000330966;0.000620727
165;calc iter;100;0.0203586;0.0199378;0.0207556
165;calc total;1;2.03762;2.03762;2.03762
165;total;1;8.53181;8.53181;8.53181
166;initialize;1;6.30471;6.30471;6.30471
166;async;100;0.000343882;7.5754e-05;0.000818474
166;inner;100;0.0196211;0.0192703;0.0199166
166;wait;100;2.19457e-05;1.4499e-05;9.8499e-05
166;boundary;100;0.000371945;0.000307221;0.000497908
166;calc iter;100;0.0203596;0.0200873;0.0208532
166;calc total;1;2.03762;2.03762;2.03762
166;total;1;8.53185;8.53185;8.53185
167;initialize;1;6.30473;6.30473;6.30473
167;async;100;0.000536756;0.000212557;0.000980797
167;inner;100;0.0193974;0.0190285;0.0196598
167;wait;100;2.64139e-05;1.6879e-05;0.000136035
167;boundary;100;0.00039678;0.000317651;0.000597694
167;calc iter;100;0.0203583;0.0200156;0.0206644
167;calc total;1;2.03762;2.03762;2.03762
167;total;1;8.53187;8.53187;8.53187
240;initialize;1;6.33317;6.33317;6.33317
240;async;100;0.000583335;0.000136864;0.000995148
240;inner;100;0.0192452;0.0186641;0.020001
240;wait;100;2.11583e-05;1.4906e-05;6.85e-05
240;boundary;100;0.000517387;0.000306403;0.00105914
240;calc iter;100;0.0203683;0.0198445;0.0216813
240;calc total;1;2.03762;2.03762;2.03762
240;total;1;8.56858;8.56858;8.56858
169;initialize;1;6.27782;6.27782;6.27782
169;async;100;0.000298117;8.0968e-05;0.000913227
169;inner;100;0.0195155;0.019204;0.0199226
169;wait;100;2.97206e-05;1.8689e-05;9.706e-05
169;boundary;100;0.000521039;0.000357929;0.000672332
169;calc iter;100;0.0203656;0.0200034;0.0208584
169;calc total;1;2.03762;2.03762;2.03762
169;total;1;8.5135;8.5135;8.5135
216;initialize;1;6.34119;6.34119;6.34119
216;async;100;0.000554436;0.000181607;0.00141465
216;inner;100;0.0193661;0.0189;0.019662
216;wait;100;2.37801e-05;1.3317e-05;0.000146513
216;boundary;100;0.000422493;0.000336076;0.000657269
216;calc iter;100;0.0203677;0.0200684;0.0211058
216;calc total;1;2.03763;2.03763;2.03763
216;total;1;8.57395;8.57395;8.57395
192;initialize;1;6.27656;6.27656;6.27656
192;async;100;0.000438395;0.000188139;0.00114728
192;inner;100;0.0193643;0.0189547;0.0197689
192;wait;100;3.07823e-05;1.4351e-05;7.9284e-05
192;boundary;100;0.000529793;0.000324003;0.000742994
192;calc iter;100;0.0203644;0.0199811;0.0210094
192;calc total;1;2.03762;2.03762;2.03762
192;total;1;8.50921;8.50921;8.50921
241;initialize;1;6.33325;6.33325;6.33325
241;async;100;0.000309788;0.000122103;0.0010916
241;inner;100;0.0194216;0.0189812;0.0199566
241;wait;100;2.57386e-05;1.44e-05;7.9064e-05
241;boundary;100;0.000611212;0.000301583;0.000694069
241;calc iter;100;0.0203697;0.0198731;0.0211566
241;calc total;1;2.03762;2.03762;2.03762
241;total;1;8.5686;8.5686;8.5686
170;initialize;1;6.2778;6.2778;6.2778
170;async;100;0.000408318;8.7858e-05;0.000963693
170;inner;100;0.0193141;0.0188729;0.0198834
170;wait;100;3.55428e-05;1.9789e-05;0.000102478
170;boundary;100;0.000604431;0.000349202;0.000763047
170;calc iter;100;0.0203636;0.0197091;0.0208682
170;calc total;1;2.03762;2.03762;2.03762
170;total;1;8.5135;8.5135;8.5135
217;initialize;1;6.34123;6.34123;6.34123
217;async;100;0.000478609;0.000132434;0.00121554
217;inner;100;0.0194577;0.0189308;0.0200206
217;wait;100;1.805e-05;1.3755e-05;7.5667e-05
217;boundary;100;0.000414039;0.000309718;0.000675401
217;calc iter;100;0.0203693;0.0199381;0.0213815
217;calc total;1;2.03762;2.03762;2.03762
217;total;1;8.57398;8.57398;8.57398
193;initialize;1;6.27658;6.27658;6.27658
193;async;100;0.000283351;7.4022e-05;0.00081369
193;inner;100;0.0197143;0.0195046;0.0200311
193;wait;100;1.90783e-05;1.3188e-05;7.6397e-05
193;boundary;100;0.00035237;0.000298001;0.000516049
193;calc iter;100;0.02037;0.0200736;0.0208929
193;calc total;1;2.03762;2.03762;2.03762
193;total;1;8.50921;8.50921;8.50921
242;initialize;1;6.33324;6.33324;6.33324
242;async;100;0.000200297;0.000125985;0.000902674
242;inner;100;0.0195296;0.0191813;0.0201179
242;wait;100;2.66238e-05;1.3677e-05;7.6713e-05
242;boundary;100;0.000611826;0.000303214;0.000733886
242;calc iter;100;0.0203697;0.0199144;0.021014
242;calc total;1;2.03762;2.03762;2.03762
242;total;1;8.56861;8.56861;8.56861
171;initialize;1;6.27289;6.27289;6.27289
171;async;100;0.000321905;7.7452e-05;0.000709962
171;inner;100;0.0193998;0.0190171;0.0200623
171;wait;100;3.60163e-05;1.8935e-05;8.6964e-05
171;boundary;100;0.000605139;0.00037238;0.000777741
171;calc iter;100;0.0203643;0.0198996;0.02141
171;calc total;1;2.03762;2.03762;2.03762
171;total;1;8.50854;8.50854;8.50854
218;initialize;1;6.34126;6.34126;6.34126
218;async;100;0.000277216;0.000121085;0.00081008
218;inner;100;0.0195779;0.019239;0.0200064
218;wait;100;1.80866e-05;1.3745e-05;8.0124e-05
218;boundary;100;0.000495971;0.000302031;0.000643835
218;calc iter;100;0.0203703;0.0200462;0.0209309
218;calc total;1;2.03762;2.03762;2.03762
218;total;1;8.57396;8.57396;8.57396
194;initialize;1;6.27661;6.27661;6.27661
194;async;100;0.000638032;0.000282369;0.00115287
194;inner;100;0.0193245;0.0189668;0.0196189
194;wait;100;2.27911e-05;1.3739e-05;0.000109777
194;boundary;100;0.000382051;0.000306297;0.000654012
194;calc iter;100;0.0203681;0.020107;0.0208023
194;calc total;1;2.03762;2.03762;2.03762
194;total;1;8.50919;8.50919;8.50919
243;initialize;1;6.33326;6.33326;6.33326
243;async;100;0.000707498;0.000351957;0.00151006
243;inner;100;0.0192029;0.0188062;0.0197503
243;wait;100;1.88301e-05;1.3066e-05;0.000109908
243;boundary;100;0.000436323;0.000323638;0.000693866
243;calc iter;100;0.0203666;0.0198824;0.0210935
243;calc total;1;2.03762;2.03762;2.03762
243;total;1;8.56861;8.56861;8.56861
172;initialize;1;6.27781;6.27781;6.27781
172;async;100;0.00048392;8.0768e-05;0.00106311
172;inner;100;0.0192994;0.018942;0.0196915
172;wait;100;3.1714e-05;2.0359e-05;0.000257242
172;boundary;100;0.000549516;0.000355256;0.000729131
172;calc iter;100;0.0203658;0.0198;0.0209736
172;calc total;1;2.03762;2.03762;2.03762
172;total;1;8.51351;8.51351;8.51351
219;initialize;1;6.34121;6.34121;6.34121
219;async;100;0.000417372;7.9811e-05;0.00104472
219;inner;100;0.0195419;0.019287;0.0199054
219;wait;100;1.93493e-05;1.4522e-05;9.5787e-05
219;boundary;100;0.000390182;0.000302085;0.000549802
219;calc iter;100;0.0203699;0.0199837;0.0209272
219;calc total;1;2.03762;2.03762;2.03762
219;total;1;8.57395;8.57395;8.57395
195;initialize;1;6.27655;6.27655;6.27655
195;async;100;0.000380006;7.4166e-05;0.000917043
195;inner;100;0.0195164;0.0190454;0.0198574
195;wait;100;2.72011e-05;1.3959e-05;9.9231e-05
195;boundary;100;0.000441977;0.000312463;0.000719389
195;calc iter;100;0.0203665;0.0200733;0.0208888
195;calc total;1;2.03762;2.03762;2.03762
195;total;1;8.50917;8.50917;8.50917
244;initialize;1;6.32596;6.32596;6.32596
244;async;100;0.000432411;8.3293e-05;0.0012467
244;inner;100;0.0194939;0.0190683;0.0199637
244;wait;100;2.20473e-05;1.4219e-05;8.0385e-05
244;boundary;100;0.00041582;0.000336254;0.000709949
244;calc iter;100;0.0203653;0.0200272;0.0210559
244;calc total;1;2.03762;2.03762;2.03762
244;total;1;8.56132;8.56132;8.56132
173;initialize;1;6.2779;6.2779;6.2779
173;async;100;0.000385171;7.4789e-05;0.000942886
173;inner;100;0.0195227;0.0192348;0.0199134
173;wait;100;2.19727e-05;1.5506e-05;8.3037e-05
173;boundary;100;0.000438074;0.000348026;0.000615111
173;calc iter;100;0.0203689;0.019932;0.020885
173;calc total;1;2.03762;2.03762;2.03762
173;total;1;8.51354;8.51354;8.51354
220;initialize;1;6.33653;6.33653;6.33653
220;async;100;0.000395324;8.9689e-05;0.0010596
220;inner;100;0.0195032;0.0191784;0.0197372
220;wait;100;2.70645e-05;1.622e-05;0.000147
220;boundary;100;0.000440605;0.000346658;0.00070172
220;calc iter;100;0.0203674;0.0200171;0.0207619
220;calc total;1;2.03762;2.03762;2.03762
220;total;1;8.56926;8.56926;8.56926
196;initialize;1;6.27661;6.27661;6.27661
196;async;100;0.000478231;0.000126363;0.00102068
196;inner;100;0.0191856;0.0187252;0.0195923
196;wait;100;3.68389e-05;2.3979e-05;0.000121842
196;boundary;100;0.000662653;0.000406012;0.000819617
196;calc iter;100;0.0203648;0.0197461;0.0209261
196;calc total;1;2.03763;2.03763;2.03763
196;total;1;8.50921;8.50921;8.50921
245;initialize;1;6.33324;6.33324;6.33324
245;async;100;0.000489961;9.898e-05;0.00122378
245;inner;100;0.0193071;0.0189605;0.0198336
245;wait;100;3.32382e-05;1.7792e-05;9.4177e-05
245;boundary;100;0.000529941;0.000414513;0.000771097
245;calc iter;100;0.0203613;0.0200003;0.0208174
245;calc total;1;2.03762;2.03762;2.03762
245;total;1;8.5686;8.5686;8.5686
174;initialize;1;6.27786;6.27786;6.27786
174;async;100;0.000553595;0.000124816;0.001122
174;inner;100;0.0193209;0.018964;0.0197017
174;wait;100;2.18676e-05;1.4344e-05;0.000169204
174;boundary;100;0.000472865;0.000313341;0.000598988
174;calc iter;100;0.0203704;0.0199455;0.0207497
174;calc total;1;2.03762;2.03762;2.03762
174;total;1;8.51353;8.51353;8.51353
221;initialize;1;6.34124;6.34124;6.34124
221;async;100;0.000218588;7.0647e-05;0.000512258
221;inner;100;0.0196478;0.0192644;0.0199249
221;wait;100;2.81901e-05;1.7395e-05;9.2131e-05
221;boundary;100;0.000470659;0.000362846;0.000686042
221;calc iter;100;0.0203664;0.0200729;0.0208159
221;calc total;1;2.03762;2.03762;2.03762
221;total;1;8.57397;8.57397;8.57397
197;initialize;1;6.27657;6.27657;6.27657
197;async;100;0.000338956;7.0411e-05;0.000943445
197;inner;100;0.0195566;0.018905;0.0200069
197;wait;100;2.62527e-05;1.5664e-05;7.5836e-05
197;boundary;100;0.000444109;0.000304228;0.000740233
197;calc iter;100;0.0203667;0.0198179;0.0211735
197;calc total;1;2.03762;2.03762;2.03762
197;total;1;8.50919;8.50919;8.50919
246;initialize;1;6.33326;6.33326;6.33326
246;async;100;0.000426827;0.000145614;0.00109763
246;inner;100;0.0193167;0.0189293;0.019749
246;wait;100;3.84496e-05;2.3956e-05;0.000126499
246;boundary;100;0.000577468;0.000418767;0.000771764
246;calc iter;100;0.0203606;0.020051;0.020987
246;calc total;1;2.03762;2.03762;2.03762
246;total;1;8.56861;8.56861;8.56861
175;initialize;1;6.27788;6.27788;6.27788
175;async;100;0.000338113;0.000135269;0.000739193
175;inner;100;0.0194533;0.0191654;0.0199861
175;wait;100;2.49303e-05;1.5261e-05;8.2126e-05
175;boundary;100;0.000556333;0.00029514;0.000641388
175;calc iter;100;0.0203737;0.0199483;0.0209186
175;calc total;1;2.03762;2.03762;2.03762
175;total;1;8.51355;8.51355;8.51355
222;initialize;1;6.34123;6.34123;6.34123
222;async;100;0.000345123;0.000146679;0.000788588
222;inner;100;0.0194029;0.0190297;0.0197988
222;wait;100;3.73242e-05;1.9028e-05;0.00014068
222;boundary;100;0.000577085;0.000383366;0.000740906
222;calc iter;100;0.0203636;0.019959;0.0207889
222;calc total;1;2.03762;2.03762;2.03762
222;total;1;8.57397;8.57397;8.57397
198;initialize;1;6.27659;6.27659;6.27659
198;async;100;0.000590248;0.000249293;0.00113522
198;inner;100;0.0193288;0.0190562;0.0196161
198;wait;100;2.656e-05;1.5827e-05;0.000120276
198;boundary;100;0.000420331;0.000316246;0.000640106
198;calc iter;100;0.0203669;0.0199743;0.0207443
198;calc total;1;2.03763;2.03763;2.03763
198;total;1;8.50922;8.50922;8.50922
247;initialize;1;6.33322;6.33322;6.33322
247;async;100;0.000356609;9.2458e-05;0.000751908
247;inner;100;0.0195186;0.0192529;0.0197352
247;wait;100;2.68603e-05;1.8685e-05;0.000133028
247;boundary;100;0.000459242;0.000391592;0.000636349
247;calc iter;100;0.0203624;0.0201238;0.0207296
247;calc total;1;2.03762;2.03762;2.03762
247;total;1;8.56861;8.56861;8.56861
176;initialize;1;6.27786;6.27786;6.27786
176;async;100;0.000154617;0.000119307;0.000479632
176;inner;100;0.0195909;0.0192951;0.0201755
176;wait;100;2.74304e-05;1.6804e-05;0.000109574
176;boundary;100;0.000600113;0.000292211;0.000678959
176;calc iter;100;0.0203745;0.019932;0.0211471
176;calc total;1;2.03762;2.03762;2.03762
176;total;1;8.5135;8.5135;8.5135
223;initialize;1;6.33717;6.33717;6.33717
223;async;100;0.000390071;0.000143213;0.000696766
223;inner;100;0.0194902;0.0191195;0.0197193
223;wait;100;3.03907e-05;1.9083e-05;0.000170995
223;boundary;100;0.000454437;0.000364479;0.000818674
223;calc iter;100;0.0203661;0.0200407;0.0207232
223;calc total;1;2.03761;2.03761;2.03761
223;total;1;8.56991;8.56991;8.56991
199;initialize;1;6.27659;6.27659;6.27659
199;async;100;0.00081433;0.000433856;0.00121724
199;inner;100;0.0191941;0.0188304;0.0194979
199;wait;100;1.88768e-05;1.3509e-05;0.000175584
199;boundary;100;0.000341123;0.00030807;0.00067686
199;calc iter;100;0.0203692;0.0200848;0.0207102
199;calc total;1;2.03762;2.03762;2.03762
199;total;1;8.50922;8.50922;8.50922
248;initialize;1;6.33325;6.33325;6.33325
248;async;100;0.000452688;0.000133473;0.00106349
248;inner;100;0.0194264;0.0191569;0.0198401
248;wait;100;2.56669e-05;1.5332e-05;9.7432e-05
248;boundary;100;0.000457158;0.000376194;0.000552576
248;calc iter;100;0.0203629;0.0200674;0.0208012
248;calc total;1;2.03763;2.03763;2.03763
248;total;1;8.56859;8.56859;8.56859
177;initialize;1;6.27788;6.27788;6.27788
177;async;100;0.000594778;0.000322993;0.00102275
177;inner;100;0.0192411;0.0189151;0.0198008
177;wait;100;2.25658e-05;1.4921e-05;0.000116691
177;boundary;100;0.000512149;0.000321696;0.000673095
177;calc iter;100;0.0203717;0.0200559;0.0208923
177;calc total;1;2.03762;2.03762;2.03762
177;total;1;8.51355;8.51355;8.51355
224;initialize;1;6.34122;6.34122;6.34122
224;async;100;0.000427654;8.2066e-05;0.000803838
224;inner;100;0.0195134;0.0191711;0.0197874
224;wait;100;2.28276e-05;1.5429e-05;0.000131622
224;boundary;100;0.000402689;0.000335449;0.000718971
224;calc iter;100;0.0203675;0.020024;0.0207927
224;calc total;1;2.03762;2.03762;2.03762
224;total;1;8.57395;8.57395;8.57395
200;initialize;1;6.27662;6.27662;6.27662
200;async;100;0.000880871;0.000474657;0.00134411
200;inner;100;0.0191239;0.0187539;0.0196307
200;wait;100;1.6527e-05;1.3043e-05;9.7261e-05
200;boundary;100;0.000347874;0.000296224;0.000574842
200;calc iter;100;0.0203702;0.0200269;0.0207847
200;calc total;1;2.03763;2.03763;2.03763
200;total;1;8.50921;8.50921;8.50921
249;initialize;1;6.33329;6.33329;6.33329
249;async;100;0.000350816;7.9713e-05;0.000768751
249;inner;100;0.0194935;0.0191911;0.0198897
249;wait;100;3.05271e-05;1.9408e-05;8.7894e-05
249;boundary;100;0.000485845;0.000370898;0.000621835
249;calc iter;100;0.0203615;0.0200888;0.020843
249;calc total;1;2.03762;2.03762;2.03762
249;total;1;8.56862;8.56862;8.56862
178;initialize;1;6.27784;6.27784;6.27784
178;async;100;0.000430357;0.000100962;0.00103405
178;inner;100;0.0194727;0.0191064;0.0199338
178;wait;100;2.43356e-05;1.6422e-05;8.5286e-05
178;boundary;100;0.000440682;0.00034181;0.00061412
178;calc iter;100;0.0203692;0.0199415;0.0209637
178;calc total;1;2.03762;2.03762;2.03762
178;total;1;8.5135;8.5135;8.5135
225;initialize;1;6.34121;6.34121;6.34121
225;async;100;0.000334643;0.000102363;0.000665221
225;inner;100;0.0194779;0.0192211;0.0198857
225;wait;100;3.24936e-05;2.1052e-05;9.3592e-05
225;boundary;100;0.000518498;0.000374838;0.000671184
225;calc iter;100;0.0203646;0.0201462;0.0208355
225;calc total;1;2.03762;2.03762;2.03762
225;total;1;8.57396;8.57396;8.57396
201;initialize;1;6.27661;6.27661;6.27661
201;async;100;0.000655781;0.000305423;0.0013033
201;inner;100;0.019303;0.0190192;0.0196772
201;wait;100;2.36273e-05;1.4289e-05;0.00015357
201;boundary;100;0.000384459;0.000319032;0.000796727
201;calc iter;100;0.0203679;0.0201436;0.0207442
201;calc total;1;2.03762;2.03762;2.03762
201;total;1;8.50922;8.50922;8.50922
250;initialize;1;6.33321;6.33321;6.33321
250;async;100;0.000460975;0.000226753;0.00124097
250;inner;100;0.0192479;0.0187273;0.0196944
250;wait;100;4.16311e-05;1.9981e-05;0.00014623
250;boundary;100;0.000609617;0.000391418;0.000797024
250;calc iter;100;0.0203616;0.0200301;0.0210072
250;calc total;1;2.03762;2.03762;2.03762
250;total;1;8.5686;8.5686;8.5686
179;initialize;1;6.27515;6.27515;6.27515
179;async;100;0.000423221;8.7204e-05;0.00106412
179;inner;100;0.0193851;0.0188945;0.0198774
179;wait;100;2.91106e-05;1.7113e-05;0.000103651
179;boundary;100;0.000528154;0.000388765;0.000767213
179;calc iter;100;0.0203665;0.0198319;0.0208291
179;calc total;1;2.03762;2.03762;2.03762
179;total;1;8.51083;8.51083;8.51083
226;initialize;1;6.34125;6.34125;6.34125
226;async;100;0.00031498;0.000101649;0.000731178
226;inner;100;0.0194235;0.0191254;0.019855
226;wait;100;3.70854e-05;2.0948e-05;0.000101402
226;boundary;100;0.000589091;0.000382308;0.000815686
226;calc iter;100;0.0203659;0.0200822;0.0208114
226;calc total;1;2.03762;2.03762;2.03762
226;total;1;8.57397;8.57397;8.57397
202;initialize;1;6.27658;6.27658;6.27658
202;async;100;0.000468947;0.000123172;0.0012363
202;inner;100;0.019352;0.0190203;0.0196408
202;wait;100;3.06197e-05;1.994e-05;0.000100876
202;boundary;100;0.000513343;0.000339184;0.00074727
202;calc iter;100;0.020366;0.019951;0.0210421
202;calc total;1;2.03762;2.03762;2.03762
202;total;1;8.50917;8.50917;8.50917
251;initialize;1;6.33324;6.33324;6.33324
251;async;100;0.000418816;0.000191709;0.000854461
251;inner;100;0.0193958;0.0189481;0.0197971
251;wait;100;3.23402e-05;2.1506e-05;0.000109311
251;boundary;100;0.000516031;0.000399254;0.000769616
251;calc iter;100;0.0203639;0.0200923;0.0207793
251;calc total;1;2.03762;2.03762;2.03762
251;total;1;8.56859;8.56859;8.56859
180;initialize;1;6.27786;6.27786;6.27786
180;async;100;0.000465747;8.382e-05;0.000922676
180;inner;100;0.0194983;0.0191482;0.020024
180;wait;100;1.72143e-05;1.2813e-05;8.5182e-05
180;boundary;100;0.000381092;0.000308754;0.000617318
180;calc iter;100;0.0203634;0.0199203;0.02083
180;calc total;1;2.03762;2.03762;2.03762
180;total;1;8.51353;8.51353;8.51353
227;initialize;1;6.3388;6.3388;6.3388
227;async;100;0.000104768;7.2906e-05;0.000580448
227;inner;100;0.0197406;0.0193154;0.0202155
227;wait;100;2.95906e-05;1.5565e-05;7.6578e-05
227;boundary;100;0.00049065;0.000332101;0.000809083
227;calc iter;100;0.0203669;0.020133;0.0211579
227;calc total;1;2.03762;2.03762;2.03762
227;total;1;8.57151;8.57151;8.57151
203;initialize;1;6.2766;6.2766;6.2766
203;async;100;0.000517986;8.709e-05;0.000970471
203;inner;100;0.0191041;0.0186731;0.0198502
203;wait;100;3.92362e-05;1.9423e-05;0.000113053
203;boundary;100;0.000700578;0.000352704;0.000833695
203;calc iter;100;0.0203632;0.0197267;0.020961
203;calc total;1;2.03762;2.03762;2.03762
203;total;1;8.50922;8.50922;8.50922
252;initialize;1;6.32825;6.32825;6.32825
252;async;100;0.000217781;7.441e-05;0.000626102
252;inner;100;0.0195026;0.0190403;0.0199922
252;wait;100;3.6995e-05;2.186e-05;8.6283e-05
252;boundary;100;0.000605188;0.000367503;0.000789916
252;calc iter;100;0.0203639;0.0200073;0.0209364
252;calc total;1;2.03762;2.03762;2.03762
252;total;1;8.56359;8.56359;8.56359
181;initialize;1;6.27787;6.27787;6.27787
181;async;100;0.000417684;8.0598e-05;0.000818706
181;inner;100;0.0195219;0.0191233;0.0198962
181;wait;100;2.59261e-05;1.5442e-05;0.000122465
181;boundary;100;0.000395529;0.000309962;0.00074752
181;calc iter;100;0.020362;0.019921;0.0207252
181;calc total;1;2.03762;2.03762;2.03762
181;total;1;8.51353;8.51353;8.51353
228;initialize;1;6.34124;6.34124;6.34124
228;async;100;0.000336397;7.5816e-05;0.000775473
228;inner;100;0.0194446;0.0189488;0.0198233
228;wait;100;3.34956e-05;1.7753e-05;0.000107646
228;boundary;100;0.000550263;0.000335042;0.00083343
228;calc iter;100;0.020366;0.0200364;0.0208469
228;calc total;1;2.03763;2.03763;2.03763
228;total;1;8.57395;8.57395;8.57395
204;initialize;1;6.27656;6.27656;6.27656
204;async;100;0.000434198;7.3648e-05;0.000840978
204;inner;100;0.0194835;0.0191492;0.0198315
204;wait;100;2.696e-05;1.2984e-05;9.8266e-05
204;boundary;100;0.000417727;0.000301489;0.000670254
204;calc iter;100;0.0203634;0.0200578;0.0206823
204;calc total;1;2.03762;2.03762;2.03762
204;total;1;8.50916;8.50916;8.50916
253;initialize;1;6.33324;6.33324;6.33324
253;async;100;0.000360818;0.00012991;0.000786232
253;inner;100;0.0193191;0.0188732;0.0198268
253;wait;100;4.0723e-05;2.8117e-05;0.000103407
253;boundary;100;0.000643778;0.000388991;0.000799888
253;calc iter;100;0.0203658;0.0199102;0.0208033
253;calc total;1;2.03762;2.03762;2.03762
253;total;1;8.56859;8.56859;8.56859
182;initialize;1;6.27788;6.27788;6.27788
182;async;100;0.000370113;7.7192e-05;0.00108061
182;inner;100;0.0194599;0.0191445;0.019852
182;wait;100;3.46121e-05;1.5045e-05;0.000133278
182;boundary;100;0.000495441;0.000311414;0.00068322
182;calc iter;100;0.0203611;0.0200756;0.0207067
182;calc total;1;2.03762;2.03762;2.03762
182;total;1;8.51352;8.51352;8.51352
1;initialize;1;6.54083;6.54083;6.54083
1;async;100;0.000634197;0.000245774;0.00174485
1;inner;100;0.019116;0.0187423;0.0199562
1;wait;100;2.71842e-05;1.3412e-05;0.000106733
1;boundary;100;0.00057894;0.000301326;0.000798679
1;calc iter;100;0.0203576;0.0197636;0.0218546
1;calc total;1;2.03763;2.03763;2.03763
1;total;1;8.77636;8.77636;8.77636
229;initialize;1;6.33702;6.33702;6.33702
229;async;100;0.000314672;8.5619e-05;0.000858404
229;inner;100;0.0193564;0.018955;0.0198538
229;wait;100;4.25182e-05;2.906e-05;0.000113181
229;boundary;100;0.000650926;0.000377823;0.000776922
229;calc iter;100;0.0203659;0.0199602;0.0208805
229;calc total;1;2.03762;2.03762;2.03762
229;total;1;8.56972;8.56972;8.56972
205;initialize;1;6.27661;6.27661;6.27661
205;async;100;0.000453478;9.6598e-05;0.00087165
205;inner;100;0.0192361;0.0188512;0.0197369
205;wait;100;4.13164e-05;2.6879e-05;0.00011442
205;boundary;100;0.000630475;0.000374757;0.00105272
205;calc iter;100;0.0203626;0.0200282;0.0210312
205;calc total;1;2.03762;2.03762;2.03762
205;total;1;8.50919;8.50919;8.50919
254;initialize;1;6.33155;6.33155;6.33155
254;async;100;0.000282746;7.9667e-05;0.000659141
254;inner;100;0.0195775;0.0192731;0.0199524
254;wait;100;2.86053e-05;1.6416e-05;8.1107e-05
254;boundary;100;0.000478129;0.000332511;0.000709321
254;calc iter;100;0.0203681;0.0200264;0.0208556
254;calc total;1;2.03762;2.03762;2.03762
254;total;1;8.5669;8.5669;8.5669
183;initialize;1;6.27422;6.27422;6.27422
183;async;100;0.000467397;0.000136645;0.00138695
183;inner;100;0.0194951;0.0190266;0.0199606
183;wait;100;2.22357e-05;1.4365e-05;0.000101326
183;boundary;100;0.000376042;0.000316549;0.000678943
183;calc iter;100;0.0203617;0.0197235;0.0210032
183;calc total;1;2.03762;2.03762;2.03762
183;total;1;8.50987;8.50987;8.50987
2;initialize;1;6.54089;6.54089;6.54089
2;async;100;0.000565864;0.000200352;0.00178302
2;inner;100;0.0191989;0.0188561;0.0199193
2;wait;100;2.90013e-05;1.5961e-05;0.000153201
2;boundary;100;0.000559388;0.000315634;0.000748987
2;calc iter;100;0.0203544;0.0198946;0.0215354
2;calc total;1;2.03763;2.03763;2.03763
2;total;1;8.77642;8.77642;8.77642
230;initialize;1;6.34123;6.34123;6.34123
230;async;100;0.000344972;0.000136379;0.000869294
230;inner;100;0.019375;0.0189386;0.019887
230;wait;100;3.87612e-05;2.318e-05;0.000104102
230;boundary;100;0.000606785;0.000401783;0.000783252
230;calc iter;100;0.0203668;0.019964;0.0208869
230;calc total;1;2.03762;2.03762;2.03762
230;total;1;8.57397;8.57397;8.57397
206;initialize;1;6.2766;6.2766;6.2766
206;async;100;0.000485047;0.000157922;0.00105756
206;inner;100;0.0192535;0.0187327;0.0198261
206;wait;100;3.87962e-05;2.0714e-05;9.2601e-05
206;boundary;100;0.000584657;0.000345428;0.000812257
206;calc iter;100;0.0203634;0.0198901;0.0210399
206;calc total;1;2.03762;2.03762;2.03762
206;total;1;8.50919;8.50919;8.50919
255;initialize;1;6.33326;6.33326;6.33326
255;async;100;0.000206172;7.4842e-05;0.00054858
255;inner;100;0.0197284;0.0194347;0.020082
255;wait;100;2.29465e-05;1.4746e-05;8.2629e-05
255;boundary;100;0.000410459;0.000326081;0.000634671
255;calc iter;100;0.0203689;0.0201288;0.0209677
255;calc total;1;2.03762;2.03762;2.03762
255;total;1;8.56861;8.56861;8.56861
184;initialize;1;6.2779;6.2779;6.2779
184;async;100;0.000187529;7.2751e-05;0.000931016
184;inner;100;0.0197866;0.0193956;0.0200736
184;wait;100;2.11995e-05;1.4408e-05;8.1517e-05
184;boundary;100;0.000366347;0.000307428;0.000657324
184;calc iter;100;0.0203627;0.0200198;0.0209071
184;calc total;1;2.03763;2.03763;2.03763
184;total;1;8.51354;8.51354;8.51354
3;initialize;1;6.54094;6.54094;6.54094
3;async;100;0.000508848;8.5518e-05;0.0016795
3;inner;100;0.0192343;0.018899;0.020088
3;wait;100;2.98563e-05;1.5151e-05;9.0295e-05
3;boundary;100;0.000574549;0.000360109;0.000731658
3;calc iter;100;0.0203489;0.0197156;0.0214868
3;calc total;1;2.03763;2.03763;2.03763
3;total;1;8.77642;8.77642;8.77642
231;initialize;1;6.34104;6.34104;6.34104
231;async;100;0.000278326;7.5374e-05;0.000768604
231;inner;100;0.0196026;0.0192736;0.0199471
231;wait;100;2.76513e-05;1.557e-05;8.9607e-05
231;boundary;100;0.000458978;0.000331183;0.000653079
231;calc iter;100;0.0203686;0.0200718;0.0208715
231;calc total;1;2.03762;2.03762;2.03762
231;total;1;8.57376;8.57376;8.57376
207;initialize;1;6.27661;6.27661;6.27661
207;async;100;0.000410602;0.0001439;0.000964794
207;inner;100;0.0195754;0.0192105;0.0198773
207;wait;100;2.06887e-05;1.3242e-05;8.7872e-05
207;boundary;100;0.000357793;0.00029922;0.000567338
207;calc iter;100;0.0203654;0.0201087;0.0208343
207;calc total;1;2.03762;2.03762;2.03762
207;total;1;8.5092;8.5092;8.5092
256;initialize;1;6.33327;6.33327;6.33327
256;async;100;0.000654399;0.000288881;0.00104961
256;inner;100;0.0193089;0.0190857;0.0197933
256;wait;100;1.98958e-05;1.3912e-05;9.6036e-05
256;boundary;100;0.000385395;0.000317505;0.000607684
256;calc iter;100;0.0203694;0.0199773;0.0207752
256;calc total;1;2.03764;2.03764;2.03764
256;total;1;8.56862;8.56862;8.56862
185;initialize;1;6.27789;6.27789;6.27789
185;async;100;0.000429197;0.0001611;0.00091218
185;inner;100;0.0194712;0.0190661;0.0198036
185;wait;100;2.82116e-05;1.5457e-05;0.000161587
185;boundary;100;0.000431405;0.000324519;0.000685909
185;calc iter;100;0.0203608;0.0201294;0.0206817
185;calc total;1;2.03762;2.03762;2.03762
185;total;1;8.51354;8.51354;8.51354
4;initialize;1;6.54085;6.54085;6.54085
4;async;100;0.000631465;8.5734e-05;0.0019868
4;inner;100;0.0190749;0.0186921;0.0199542
4;wait;100;3.35119e-05;2.1843e-05;0.000112002
4;boundary;100;0.00060533;0.000400366;0.000796169
4;calc iter;100;0.0203465;0.0196683;0.0217052
4;calc total;1;2.03763;2.03763;2.03763
4;total;1;8.77633;8.77633;8.77633
232;initialize;1;6.34121;6.34121;6.34121
232;async;100;0.000316228;8.2228e-05;0.000731787
232;inner;100;0.0196356;0.0194119;0.0200271
232;wait;100;2.25425e-05;1.5052e-05;8.3168e-05
208;initialize;1;6.27661;6.27661;6.27661
208;async;100;0.000650857;0.000424691;0.00100057
208;inner;100;0.0192626;0.0188981;0.0195876
208;wait;100;3.01305e-05;1.5438e-05;0.000218021
208;boundary;100;0.000419414;0.000308455;0.000611297
208;calc iter;100;0.020364;0.0199494;0.0206526
208;calc total;1;2.03762;2.03762;2.03762
208;total;1;8.5092;8.5092;8.5092
257;initialize;1;6.33324;6.33324;6.33324
257;async;100;0.000782174;0.000399853;0.00113664
257;inner;100;0.0190329;0.0188084;0.0197196
257;wait;100;2.18918e-05;1.3866e-05;0.00017967
257;boundary;100;0.000534166;0.000286977;0.000704071
257;calc iter;100;0.0203726;0.0199855;0.0208501
257;calc total;1;2.03763;2.03763;2.03763
257;total;1;8.56858;8.56858;8.56858
186;initialize;1;6.27787;6.27787;6.27787
186;async;100;0.000257891;7.839e-05;0.00085357
186;inner;100;0.0195628;0.0189652;0.0199152
186;wait;100;3.48792e-05;1.9422e-05;8.604e-05
186;boundary;100;0.000504297;0.000340566;0.000773221
186;calc iter;100;0.0203611;0.0199607;0.0208272
186;calc total;1;2.03762;2.03762;2.03762
186;total;1;8.51352;8.51352;8.51352
5;initialize;1;6.54088;6.54088;6.54088
5;async;100;0.000478082;7.4655e-05;0.00176836
5;inner;100;0.0192087;0.0186865;0.0199589
5;wait;100;3.41796e-05;2.2357e-05;0.000105982
5;boundary;100;0.000626009;0.000399776;0.000792269
5;calc iter;100;0.0203483;0.0196742;0.0214663
5;calc total;1;2.03763;2.03763;2.03763
5;total;1;8.7764;8.7764;8.7764
232;boundary;100;0.000393005;0.000324782;0.000541409
232;calc iter;100;0.0203684;0.0201391;0.0207829
232;calc total;1;2.03763;2.03763;2.03763
232;total;1;8.57396;8.57396;8.57396
209;initialize;1;6.27656;6.27656;6.27656
209;async;100;0.000647755;0.000195779;0.00119891
209;inner;100;0.0193606;0.0191238;0.019735
209;wait;100;2.11407e-05;1.3837e-05;0.000142981
209;boundary;100;0.000334467;0.000295295;0.000576949
209;calc iter;100;0.0203648;0.0200931;0.0206499
209;calc total;1;2.03763;2.03763;2.03763
209;total;1;8.50916;8.50916;8.50916
258;initialize;1;6.33326;6.33326;6.33326
258;async;100;0.000677296;0.000208821;0.00102378
258;inner;100;0.0192727;0.0190242;0.0196045
258;wait;100;2.41951e-05;1.4592e-05;0.000235649
258;boundary;100;0.000392921;0.000325831;0.000837843
258;calc iter;100;0.0203683;0.0198967;0.0207289
258;calc total;1;2.03763;2.03763;2.03763
258;total;1;8.56861;8.56861;8.56861
187;initialize;1;6.27157;6.27157;6.27157
187;async;100;0.000323189;7.8162e-05;0.000794467
187;inner;100;0.0194559;0.018908;0.0198852
187;wait;100;3.82285e-05;2.3349e-05;0.000156335
187;boundary;100;0.000542031;0.000375303;0.00077472
187;calc iter;100;0.0203606;0.0199299;0.0209145
187;calc total;1;2.03762;2.03762;2.03762
187;total;1;8.50723;8.50723;8.50723
6;initialize;1;6.54092;6.54092;6.54092
6;async;100;0.000637915;9.5203e-05;0.00183663
6;inner;100;0.0190356;0.0185285;0.0199292
6;wait;100;3.78761e-05;2.1606e-05;0.000111827
6;boundary;100;0.000632331;0.00041048;0.000775727
6;calc iter;100;0.0203453;0.0194761;0.0212764
6;calc total;1;2.03763;2.03763;2.03763
6;total;1;8.77641;8.77641;8.77641
233;initialize;1;6.34126;6.34126;6.34126
233;async;100;0.0006211;0.000170054;0.00112717
233;inner;100;0.0193551;0.0191344;0.0197723
233;wait;100;2.16622e-05;1.3491e-05;0.00031116
233;boundary;100;0.000370566;0.000301277;0.000577795
233;calc iter;100;0.0203693;0.0198853;0.0208789
233;calc total;1;2.03762;2.03762;2.03762
233;total;1;8.57396;8.57396;8.57396
210;initialize;1;6.2766;6.2766;6.2766
210;async;100;0.000600233;0.00026539;0.00107899
210;inner;100;0.0192207;0.0186414;0.0195901
210;wait;100;3.62395e-05;2.1902e-05;0.00018216
210;boundary;100;0.000505466;0.000330806;0.000772197
210;calc iter;100;0.0203636;0.0197549;0.0208333
210;calc total;1;2.03762;2.03762;2.03762
210;total;1;8.50918;8.50918;8.50918
259;initialize;1;6.33329;6.33329;6.33329
259;async;100;0.000502115;0.000286341;0.000822691
259;inner;100;0.0193885;0.0190879;0.0196749
259;wait;100;2.77689e-05;1.5339e-05;0.000150979
259;boundary;100;0.00044645;0.00034337;0.000588274
259;calc iter;100;0.0203658;0.0201137;0.0207204
259;calc total;1;2.03763;2.03763;2.03763
259;total;1;8.56861;8.56861;8.56861
188;initialize;1;6.27785;6.27785;6.27785
188;async;100;0.000254935;7.3208e-05;0.000482552
188;inner;100;0.0195917;0.0192795;0.0199152
188;wait;100;3.21132e-05;1.9023e-05;7.9495e-05
188;boundary;100;0.00048149;0.000348358;0.000656931
188;calc iter;100;0.0203615;0.0201292;0.0208148
188;calc total;1;2.03762;2.03762;2.03762
188;total;1;8.51352;8.51352;8.51352
7;initialize;1;6.54094;6.54094;6.54094
7;async;100;0.000511015;9.3281e-05;0.00181083
7;inner;100;0.0192211;0.0187087;0.0199723
7;wait;100;3.54716e-05;1.8979e-05;0.000116424
7;boundary;100;0.000579461;0.000367065;0.000784505
7;calc iter;100;0.0203485;0.0197704;0.0215409
7;calc total;1;2.03763;2.03763;2.03763
7;total;1;8.77642;8.77642;8.77642
234;initialize;1;6.34124;6.34124;6.34124
234;async;100;0.000388807;9.9158e-05;0.000752873
234;inner;100;0.0194833;0.0190841;0.0198341
234;wait;100;3.00708e-05;1.5923e-05;0.000106444
234;boundary;100;0.00046343;0.000327835;0.000689286
234;calc iter;100;0.0203667;0.0200477;0.0207826
234;calc total;1;2.03762;2.03762;2.03762
234;total;1;8.57396;8.57396;8.57396
211;initialize;1;6.27656;6.27656;6.27656
211;async;100;0.000444961;0.000186521;0.00074193
211;inner;100;0.0194775;0.0191434;0.0198495
211;wait;100;2.76636e-05;1.6052e-05;9.2258e-05
211;boundary;100;0.000412651;0.000323072;0.000613128
211;calc iter;100;0.0203636;0.0199808;0.0207016
211;calc total;1;2.03762;2.03762;2.03762
211;total;1;8.50918;8.50918;8.50918
260;initialize;1;6.33327;6.33327;6.33327
260;async;100;0.00013174;7.372e-05;0.000508219
260;inner;100;0.0197959;0.0195506;0.0201855
260;wait;100;2.43118e-05;1.5649e-05;8.8488e-05
260;boundary;100;0.000414257;0.000335387;0.000566754
260;calc iter;100;0.0203671;0.0202004;0.0211267
260;calc total;1;2.03763;2.03763;2.03763
260;total;1;8.56861;8.56861;8.56861
189;initialize;1;6.27789;6.27789;6.27789
189;async;100;0.000362364;0.000110262;0.000636425
189;inner;100;0.0195382;0.0191425;0.0197611
189;wait;100;2.94656e-05;1.8789e-05;0.000164488
189;boundary;100;0.000429854;0.00033501;0.000562785
189;calc iter;100;0.0203608;0.0201016;0.020714
189;calc total;1;2.03762;2.03762;2.03762
189;total;1;8.51353;8.51353;8.51353
8;initialize;1;6.54083;6.54083;6.54083
8;async;100;0.000468818;9.9546e-05;0.00184708
8;inner;100;0.0193471;0.0189453;0.0201653
8;wait;100;2.61654e-05;1.491e-05;7.8239e-05
8;boundary;100;0.000512689;0.000308767;0.000734273
8;calc iter;100;0.020356;0.019855;0.0212914
8;calc total;1;2.03763;2.03763;2.03763
8;total;1;8.77635;8.77635;8.77635
235;initialize;1;6.34123;6.34123;6.34123
235;async;100;0.000291497;0.000101957;0.000690623
235;inner;100;0.0195445;0.0193008;0.0198572
235;wait;100;3.14436e-05;1.8749e-05;0.000115344
235;boundary;100;0.000498391;0.000378855;0.000648856
235;calc iter;100;0.0203669;0.0201695;0.0207969
235;calc total;1;2.03762;2.03762;2.03762
235;total;1;8.57397;8.57397;8.57397
212;initialize;1;6.27662;6.27662;6.27662
212;async;100;0.000613627;0.000355315;0.0010861
212;inner;100;0.0193017;0.0189832;0.0197786
212;wait;100;2.96382e-05;1.8276e-05;0.000114163
212;boundary;100;0.00041795;0.000332032;0.000610416
212;calc iter;100;0.0203639;0.0201212;0.0205948
212;calc total;1;2.03762;2.03762;2.03762
212;total;1;8.50921;8.50921;8.50921
261;initialize;1;6.33091;6.33091;6.33091
261;async;100;0.000449413;0.000133383;0.000908334
261;inner;100;0.0193979;0.0191269;0.0197977
261;wait;100;2.97261e-05;1.6432e-05;0.000102201
261;boundary;100;0.000486453;0.000354298;0.0006157
261;calc iter;100;0.0203646;0.0200289;0.0207708
261;calc total;1;2.03763;2.03763;2.03763
261;total;1;8.56622;8.56622;8.56622
9;initialize;1;6.54085;6.54085;6.54085
9;async;100;0.000471731;9.1355e-05;0.00111314
9;inner;100;0.0193266;0.018997;0.0200456
9;wait;100;2.79459e-05;1.6213e-05;0.000108543
9;boundary;100;0.00052076;0.000320965;0.000750204
9;calc iter;100;0.0203483;0.0198499;0.0209709
9;calc total;1;2.03763;2.03763;2.03763
9;total;1;8.77635;8.77635;8.77635
236;initialize;1;6.34124;6.34124;6.34124
236;async;100;0.000349378;0.000133608;0.000898503
236;inner;100;0.0195838;0.0192485;0.0198628
236;wait;100;2.43615e-05;1.6101e-05;0.000108063
236;boundary;100;0.000409202;0.000338197;0.000542603
236;calc iter;100;0.0203678;0.0201422;0.0207785
236;calc total;1;2.03762;2.03762;2.03762
236;total;1;8.57398;8.57398;8.57398
213;initialize;1;6.27659;6.27659;6.27659
213;async;100;0.00070988;0.000458878;0.00127024
213;inner;100;0.019308;0.0188377;0.019726
213;wait;100;1.95929e-05;1.3739e-05;0.00011854
213;boundary;100;0.00032587;0.000297538;0.00041324
213;calc iter;100;0.0203641;0.0201374;0.0206616
213;calc total;1;2.03762;2.03762;2.03762
213;total;1;8.50921;8.50921;8.50921
262;initialize;1;6.32958;6.32958;6.32958
262;async;100;0.000406227;0.000113111;0.00112057
262;inner;100;0.0194854;0.0192458;0.019829
262;wait;100;2.69813e-05;1.4831e-05;0.000140825
262;boundary;100;0.000447014;0.000340598;0.000625648
262;calc iter;100;0.0203666;0.0199592;0.0211336
262;calc total;1;2.03763;2.03763;2.03763
262;total;1;8.56492;8.56492;8.56492
10;initialize;1;6.54085;6.54085;6.54085
10;async;100;0.000485977;0.000104155;0.00104061
10;inner;100;0.0193088;0.0188798;0.0201697
10;wait;100;2.66084e-05;1.347e-05;8.1724e-05
10;boundary;100;0.000526464;0.000313225;0.000763822
10;calc iter;100;0.0203491;0.0199383;0.0210653
10;calc total;1;2.03763;2.03763;2.03763
10;total;1;8.77637;8.77637;8.77637
237;initialize;1;6.34126;6.34126;6.34126
237;async;100;0.000153704;8.1615e-05;0.000656698
237;inner;100;0.0198175;0.0194936;0.0201056
237;wait;100;1.85197e-05;1.3522e-05;7.956e-05
237;boundary;100;0.000379054;0.000298148;0.000596494
237;calc iter;100;0.0203699;0.0200405;0.0209579
237;calc total;1;2.03762;2.03762;2.03762
237;total;1;8.57397;8.57397;8.57397
214;initialize;1;6.27659;6.27659;6.27659
214;async;100;0.000694882;0.000471421;0.0012816
214;inner;100;0.0193285;0.0189628;0.0196021
214;wait;100;1.9186e-05;1.4033e-05;0.000107285
214;boundary;100;0.000321637;0.000299434;0.000390042
214;calc iter;100;0.0203651;0.0201612;0.0206537
214;calc total;1;2.03762;2.03762;2.03762
214;total;1;8.50919;8.50919;8.50919
11;initialize;1;6.54087;6.54087;6.54087
11;async;100;0.000473353;0.00012499;0.00097278
11;inner;100;0.0193036;0.0188823;0.0201351
11;wait;100;2.69183e-05;1.5417e-05;7.4973e-05
11;boundary;100;0.000544955;0.000327244;0.000740184
11;calc iter;100;0.02035;0.019933;0.0210777
11;calc total;1;2.03763;2.03763;2.03763
11;total;1;8.77639;8.77639;8.77639
238;initialize;1;6.34128;6.34128;6.34128
238;async;100;0.000138915;7.6396e-05;0.000618733
238;inner;100;0.0198234;0.0194987;0.0201599
238;wait;100;1.80925e-05;1.3363e-05;7.9087e-05
238;boundary;100;0.000387892;0.00031077;0.000602766
238;calc iter;100;0.0203693;0.0201369;0.0210852
238;calc total;1;2.03762;2.03762;2.03762
238;total;1;8.57397;8.57397;8.57397
12;initialize;1;6.54083;6.54083;6.54083
12;async;100;0.000274986;9.6756e-05;0.000788434
12;inner;100;0.0195679;0.0191997;0.0199746
12;wait;100;2.67964e-05;1.4795e-05;0.00011352
12;boundary;100;0.000479948;0.00034779;0.000736078
12;calc iter;100;0.0203506;0.0200044;0.0208974
12;calc total;1;2.03763;2.03763;2.03763
12;total;1;8.77632;8.77632;8.77632
13;initialize;1;6.54084;6.54084;6.54084
13;async;100;0.000333593;9.6322e-05;0.000613919
13;inner;100;0.0195124;0.0192717;0.0199173
13;wait;100;2.54041e-05;1.5449e-05;0.000101212
13;boundary;100;0.000479537;0.000324666;0.000667905
13;calc iter;100;0.0203521;0.0200807;0.0208464
13;calc total;1;2.03763;2.03763;2.03763
13;total;1;8.77636;8.77636;8.77636
14;initialize;1;6.54085;6.54085;6.54085
14;async;100;0.000157667;7.9637e-05;0.000458012
14;inner;100;0.0196872;0.0193836;0.0200821
14;wait;100;2.36042e-05;1.3906e-05;9.8771e-05
14;boundary;100;0.000483248;0.000305075;0.000650445
14;calc iter;100;0.0203529;0.019999;0.0209241
14;calc total;1;2.03763;2.03763;2.03763
14;total;1;8.77634;8.77634;8.77634
15;initialize;1;6.54084;6.54084;6.54084
15;async;100;0.000342476;0.000104242;0.000667916
15;inner;100;0.0194795;0.0191204;0.0199894
15;wait;100;2.79502e-05;1.4973e-05;9.1987e-05
15;boundary;100;0.000499973;0.000344275;0.000702788
15;calc iter;100;0.020351;0.0200523;0.0209546
15;calc total;1;2.03763;2.03763;2.03763
15;total;1;8.77632;8.77632;8.77632
16;initialize;1;6.5408;6.5408;6.5408
16;async;100;0.00034959;0.00010478;0.000868986
16;inner;100;0.0194386;0.0190498;0.0198747
16;wait;100;2.89712e-05;1.5682e-05;0.000108638
16;boundary;100;0.000530811;0.000369522;0.000726228
16;calc iter;100;0.0203492;0.0200564;0.0208246
16;calc total;1;2.03763;2.03763;2.03763
16;total;1;8.77632;8.77632;8.77632
17;initialize;1;6.54082;6.54082;6.54082
17;async;100;0.000414346;8.6398e-05;0.00153782
17;inner;100;0.0193216;0.0189443;0.019714
17;wait;100;3.51507e-05;1.6051e-05;0.000232169
17;boundary;100;0.000572184;0.000402501;0.000768627
17;calc iter;100;0.0203445;0.0198812;0.0210934
17;calc total;1;2.03763;2.03763;2.03763
17;total;1;8.77631;8.77631;8.77631
18;initialize;1;6.5408;6.5408;6.5408
18;async;100;0.000295562;8.4889e-05;0.00137577
18;inner;100;0.0194781;0.0190658;0.0199507
18;wait;100;3.23571e-05;1.8132e-05;9.6692e-05
18;boundary;100;0.000538916;0.000358792;0.000721478
18;calc iter;100;0.0203462;0.0198979;0.0212164
18;calc total;1;2.03763;2.03763;2.03763
18;total;1;8.77632;8.77632;8.77632
19;initialize;1;6.54085;6.54085;6.54085
19;async;100;0.000370323;8.8345e-05;0.00149177
19;inner;100;0.0193814;0.0189622;0.0199268
19;wait;100;3.28165e-05;1.6708e-05;0.000136976
19;boundary;100;0.000558126;0.000357923;0.000770689
19;calc iter;100;0.0203439;0.0198374;0.0214433
19;calc total;1;2.03763;2.03763;2.03763
19;total;1;8.77634;8.77634;8.77634
20;initialize;1;6.54082;6.54082;6.54082
20;async;100;0.000399609;8.701e-05;0.00156717
20;inner;100;0.0194078;0.0189909;0.0198834
20;wait;100;2.7608e-05;1.3695e-05;0.000109115
20;boundary;100;0.000510727;0.000332763;0.000727037
20;calc iter;100;0.0203467;0.0197344;0.0213064
20;calc total;1;2.03763;2.03763;2.03763
20;total;1;8.77632;8.77632;8.77632
21;initialize;1;6.54086;6.54086;6.54086
21;async;100;0.000439181;0.000132193;0.00184062
21;inner;100;0.0193219;0.0188207;0.0198866
21;wait;100;2.91973e-05;1.2508e-05;0.000106581
21;boundary;100;0.000558539;0.000325175;0.000742193
21;calc iter;100;0.02035;0.0197969;0.021684
21;calc total;1;2.03763;2.03763;2.03763
21;total;1;8.77635;8.77635;8.77635
22;initialize;1;6.54089;6.54089;6.54089
22;async;100;0.000469019;0.000140795;0.00186996
22;inner;100;0.0192838;0.0188711;0.0198245
22;wait;100;2.82602e-05;1.3642e-05;0.000153636
22;boundary;100;0.000570961;0.000307915;0.000803147
22;calc iter;100;0.0203531;0.0199411;0.021873
22;calc total;1;2.03763;2.03763;2.03763
22;total;1;8.77638;8.77638;8.77638
23;initialize;1;6.54084;6.54084;6.54084
23;async;100;0.00027029;9.5713e-05;0.00166605
23;inner;100;0.0194762;0.0189016;0.0200488
23;wait;100;2.74605e-05;1.5612e-05;9.1112e-05
23;boundary;100;0.000584062;0.000299778;0.000764934
23;calc iter;100;0.0203593;0.0199786;0.0221443
23;calc total;1;2.03763;2.03763;2.03763
23;total;1;8.77633;8.77633;8.77633
264;initialize;1;5.99888;5.99888;5.99888
264;async;100;0.000199649;0.000119119;0.000713641
264;inner;100;0.0195176;0.0191052;0.0201904
264;wait;100;2.61574e-05;1.4021e-05;8.9673e-05
264;boundary;100;0.000624401;0.000301478;0.0011311
264;calc iter;100;0.0203694;0.0196581;0.0219649
264;calc total;1;2.03763;2.03763;2.03763
264;total;1;8.23449;8.23449;8.23449
265;initialize;1;5.99893;5.99893;5.99893
265;async;100;0.000467579;0.000142207;0.00146551
265;inner;100;0.0192955;0.0190524;0.0198418
265;wait;100;2.47249e-05;1.3687e-05;0.000106053
265;boundary;100;0.000578739;0.0003001;0.00072743
265;calc iter;100;0.0203678;0.0198603;0.0213946
265;calc total;1;2.03763;2.03763;2.03763
265;total;1;8.2345;8.2345;8.2345
266;initialize;1;5.99894;5.99894;5.99894
266;async;100;0.000529739;0.000205543;0.0010051
266;inner;100;0.0192394;0.0190181;0.0198501
266;wait;100;2.57564e-05;1.3941e-05;0.00010012
266;boundary;100;0.000569407;0.000321015;0.000749424
266;calc iter;100;0.0203656;0.0196813;0.0209688
266;calc total;1;2.03763;2.03763;2.03763
266;total;1;8.23452;8.23452;8.23452
267;initialize;1;5.9989;5.9989;5.9989
267;async;100;0.000218715;9.2777e-05;0.000729226
267;inner;100;0.0195683;0.0191962;0.0200172
267;wait;100;2.4681e-05;1.3091e-05;8.5663e-05
267;boundary;100;0.000554036;0.000314056;0.000739763
267;calc iter;100;0.0203668;0.019991;0.0209359
267;calc total;1;2.03763;2.03763;2.03763
267;total;1;8.23447;8.23447;8.23447
268;initialize;1;5.99888;5.99888;5.99888
268;async;100;0.000490847;0.000115803;0.000989809
268;inner;100;0.0193449;0.019024;0.0198998
268;wait;100;2.42857e-05;1.5218e-05;9.5425e-05
268;boundary;100;0.000500446;0.000342902;0.000750672
268;calc iter;100;0.0203615;0.0199135;0.0208517
268;calc total;1;2.03763;2.03763;2.03763
268;total;1;8.23448;8.23448;8.23448
269;initialize;1;5.99891;5.99891;5.99891
269;async;100;0.000458183;8.7866e-05;0.00104876
269;inner;100;0.0193441;0.0189247;0.0197495
269;wait;100;3.09317e-05;1.7161e-05;0.000180593
269;boundary;100;0.000523315;0.000398069;0.000794354
269;calc iter;100;0.0203578;0.0199753;0.0210496
269;calc total;1;2.03763;2.03763;2.03763
269;total;1;8.2345;8.2345;8.2345
270;initialize;1;5.99898;5.99898;5.99898
270;async;100;0.000391845;0.000125949;0.000999828
270;inner;100;0.0193365;0.0190973;0.0198069
270;wait;100;3.70889e-05;2.2688e-05;0.000113581
270;boundary;100;0.000592708;0.000407471;0.000721409
270;calc iter;100;0.0203594;0.0199315;0.0208144
270;calc total;1;2.03763;2.03763;2.03763
270;total;1;8.23452;8.23452;8.23452
271;initialize;1;5.99889;5.99889;5.99889
271;async;100;0.000359266;0.000120684;0.00104466
271;inner;100;0.0194543;0.0191318;0.0198823
271;wait;100;3.0166e-05;2.0715e-05;0.000101739
271;boundary;100;0.000515262;0.000375702;0.000617782
271;calc iter;100;0.0203599;0.0200214;0.0207657
271;calc total;1;2.03763;2.03763;2.03763
271;total;1;8.23447;8.23447;8.23447
272;initialize;1;5.99889;5.99889;5.99889
272;async;100;0.000263256;8.7427e-05;0.00092401
272;inner;100;0.0195918;0.0193458;0.0199529
272;wait;100;2.72206e-05;1.789e-05;0.000101395
272;boundary;100;0.000477773;0.000343586;0.000663418
272;calc iter;100;0.0203609;0.0200428;0.0210964
272;calc total;1;2.03763;2.03763;2.03763
272;total;1;8.23449;8.23449;8.23449
273;initialize;1;5.99893;5.99893;5.99893
273;async;100;0.000323449;8.5249e-05;0.000948735
273;inner;100;0.0194756;0.0191544;0.0198321
273;wait;100;3.16536e-05;1.9146e-05;0.000110069
273;boundary;100;0.000528301;0.000406727;0.000714732
273;calc iter;100;0.0203599;0.0200022;0.0207573
273;calc total;1;2.03763;2.03763;2.03763
273;total;1;8.2345;8.2345;8.2345
274;initialize;1;5.99892;5.99892;5.99892
274;async;100;0.00021444;8.3195e-05;0.000610313
274;inner;100;0.0195786;0.0192467;0.0201321
274;wait;100;3.20827e-05;1.8756e-05;7.6974e-05
274;boundary;100;0.000534461;0.000350848;0.000707197
274;calc iter;100;0.0203608;0.0200794;0.0209895
274;calc total;1;2.03763;2.03763;2.03763
274;total;1;8.23447;8.23447;8.23447
275;initialize;1;5.99891;5.99891;5.99891
275;async;100;0.000363166;9.2697e-05;0.000964496
275;inner;100;0.0193884;0.0190566;0.019811
275;wait;100;3.50067e-05;2.3043e-05;0.000109428
275;boundary;100;0.000572306;0.000399338;0.000799191
275;calc iter;100;0.0203601;0.0201223;0.0209878
275;calc total;1;2.03763;2.03763;2.03763
275;total;1;8.2345;8.2345;8.2345
276;initialize;1;5.99896;5.99896;5.99896
276;async;100;0.00065381;0.000294275;0.00101804
276;inner;100;0.0189782;0.0184909;0.0197542
276;wait;100;4.06655e-05;2.7529e-05;0.000103037
276;boundary;100;0.000684111;0.000398996;0.0008237
276;calc iter;100;0.0203584;0.0198682;0.0206883
276;calc total;1;2.03763;2.03763;2.03763
276;total;1;8.23449;8.23449;8.23449
277;initialize;1;5.99892;5.99892;5.99892
277;async;100;0.00055169;0.000153212;0.00111116
277;inner;100;0.0190914;0.018543;0.0198837
277;wait;100;4.17113e-05;2.7673e-05;9.0558e-05
277;boundary;100;0.000673495;0.000375038;0.000838668
277;calc iter;100;0.0203597;0.0199126;0.0209676
277;calc total;1;2.03763;2.03763;2.03763
277;total;1;8.23448;8.23448;8.23448
278;initialize;1;5.99869;5.99869;5.99869
278;async;100;0.000639895;0.000322762;0.00123673
278;inner;100;0.0190832;0.0186493;0.0196453
278;wait;100;3.47266e-05;2.2648e-05;0.000194075
278;boundary;100;0.000603108;0.00040839;0.000735859
278;calc iter;100;0.0203624;0.0200395;0.021007
278;calc total;1;2.03763;2.03763;2.03763
278;total;1;8.23422;8.23422;8.23422
279;initialize;1;5.99896;5.99896;5.99896
279;async;100;0.000767594;0.000416419;0.00124427
279;inner;100;0.0191308;0.0189646;0.0197105
279;wait;100;2.41159e-05;1.5359e-05;9.9492e-05
279;boundary;100;0.000440601;0.000336398;0.00064255
279;calc iter;100;0.0203643;0.0200323;0.0207149
279;calc total;1;2.03763;2.03763;2.03763
279;total;1;8.23448;8.23448;8.23448
312;initialize;1;5.97982;5.97982;5.97982
312;async;100;0.000539708;0.00016189;0.0011919
312;inner;100;0.0193406;0.0187999;0.0197645
312;wait;100;2.20759e-05;1.4379e-05;9.203e-05
312;boundary;100;0.000459552;0.00029786;0.000699675
312;calc iter;100;0.0203631;0.0199561;0.0210462
312;calc total;1;2.03763;2.03763;2.03763
312;total;1;8.2153;8.2153;8.2153
360;initialize;1;6.00084;6.00084;6.00084
360;async;100;0.000359888;9.3092e-05;0.000960129
360;inner;100;0.019501;0.0191267;0.0198134
360;wait;100;2.63712e-05;1.5136e-05;0.000171015
360;boundary;100;0.000470112;0.000323441;0.000777284
360;calc iter;100;0.0203585;0.019906;0.0211263
360;calc total;1;2.03763;2.03763;2.03763
360;total;1;8.23685;8.23685;8.23685
336;initialize;1;6.19699;6.19699;6.19699
336;async;100;0.000217702;7.0831e-05;0.000702524
336;inner;100;0.0196667;0.0192474;0.0200294
336;wait;100;2.10209e-05;1.2349e-05;6.9464e-05
95;initialize;1;6.25544;6.25544;6.25544
95;async;100;0.000381332;7.6515e-05;0.00139592
95;inner;100;0.0194579;0.0191307;0.0199499
95;wait;100;2.92991e-05;1.4976e-05;0.000122002
95;boundary;100;0.000480461;0.000342843;0.000733238
95;calc iter;100;0.0203502;0.0198697;0.0212435
95;calc total;1;2.03762;2.03762;2.03762
95;total;1;8.49142;8.49142;8.49142
288;initialize;1;6.04723;6.04723;6.04723
288;async;100;0.000384744;0.000123495;0.0012396
288;inner;100;0.0193851;0.0190148;0.0199544
288;wait;100;2.43983e-05;1.4257e-05;9.5606e-05
288;boundary;100;0.000571487;0.000301577;0.000744945
288;calc iter;100;0.0203669;0.0199585;0.0213189
288;calc total;1;2.03763;2.03763;2.03763
288;total;1;8.27362;8.27362;8.27362
280;initialize;1;5.99892;5.99892;5.99892
280;async;100;0.000940831;0.000489085;0.00133149
280;inner;100;0.0189448;0.0186948;0.0196537
280;wait;100;2.41286e-05;1.4954e-05;0.000176677
280;boundary;100;0.000459254;0.000297383;0.000602337
280;calc iter;100;0.0203702;0.0200254;0.0206599
280;calc total;1;2.03763;2.03763;2.03763
280;total;1;8.23447;8.23447;8.23447
142;initialize;1;6.31573;6.31573;6.31573
142;async;100;0.000602404;0.000328794;0.00129317
142;inner;100;0.0192278;0.0188765;0.0195996
142;wait;100;3.04608e-05;1.9227e-05;0.000121282
142;boundary;100;0.000492156;0.000370067;0.00068561
142;calc iter;100;0.020354;0.0199878;0.0209431
142;calc total;1;2.03762;2.03762;2.03762
142;total;1;8.55118;8.55118;8.55118
71;initialize;1;6.35683;6.35683;6.35683
71;async;100;0.000538195;0.000165268;0.00182714
71;inner;100;0.0192968;0.0188016;0.0198483
71;wait;100;2.90417e-05;1.4424e-05;0.000243255
71;boundary;100;0.000482769;0.000316075;0.000783664
71;calc iter;100;0.020348;0.0198752;0.0215939
71;calc total;1;2.03762;2.03762;2.03762
71;total;1;8.58419;8.58419;8.58419
361;initialize;1;5.97706;5.97706;5.97706
361;async;100;0.000302803;9.6415e-05;0.00102157
361;inner;100;0.0195783;0.0193102;0.0199684
361;wait;100;2.30828e-05;1.5789e-05;8.1874e-05
361;boundary;100;0.000452629;0.000324365;0.000685015
361;calc iter;100;0.0203581;0.0200757;0.0210285
361;calc total;1;2.03762;2.03762;2.03762
361;total;1;8.21302;8.21302;8.21302
289;initialize;1;6.04646;6.04646;6.04646
289;async;100;0.000396916;0.00013348;0.000933749
289;inner;100;0.0193921;0.0190397;0.0200299
289;wait;100;2.3527e-05;1.3864e-05;8.9048e-05
289;boundary;100;0.000551756;0.000299052;0.000690959
289;calc iter;100;0.0203654;0.0199835;0.0209644
289;calc total;1;2.03763;2.03763;2.03763
289;total;1;8.27279;8.27279;8.27279
281;initialize;1;5.99891;5.99891;5.99891
281;async;100;0.000151584;0.000115866;0.000474241
281;inner;100;0.0195599;0.0192093;0.0201705
281;wait;100;3.01748e-05;1.6529e-05;0.000114714
281;boundary;100;0.000633171;0.000288385;0.000875723
281;calc iter;100;0.0203759;0.0197542;0.0210142
281;calc total;1;2.03762;2.03762;2.03762
281;total;1;8.23447;8.23447;8.23447
143;initialize;1;6.31681;6.31681;6.31681
143;async;100;0.000651833;0.000338743;0.00125502
143;inner;100;0.0191775;0.0188779;0.0196707
143;wait;100;3.28499e-05;1.7845e-05;0.000192167
143;boundary;100;0.000490507;0.000321976;0.000698482
143;calc iter;100;0.0203537;0.0200897;0.020741
143;calc total;1;2.03762;2.03762;2.03762
143;total;1;8.55226;8.55226;8.55226
362;initialize;1;6.00096;6.00096;6.00096
362;async;100;0.000165354;0.000103118;0.000791347
362;inner;100;0.0196866;0.0194231;0.0200901
362;wait;100;2.11059e-05;1.3604e-05;9.6043e-05
362;boundary;100;0.000484813;0.00031253;0.000677553
362;calc iter;100;0.0203592;0.0200672;0.0212261
362;calc total;1;2.03762;2.03762;2.03762
362;total;1;8.2369;8.2369;8.2369
290;initialize;1;6.04714;6.04714;6.04714
290;async;100;0.000276288;0.000111289;0.000783663
290;inner;100;0.0194936;0.0192211;0.0199906
290;wait;100;2.58518e-05;1.4742e-05;0.000109734
290;boundary;100;0.000568592;0.00029868;0.000690396
290;calc iter;100;0.0203656;0.0200024;0.0209626
290;calc total;1;2.03763;2.03763;2.03763
290;total;1;8.2735;8.2735;8.2735
282;initialize;1;5.99668;5.99668;5.99668
282;async;100;0.000958443;0.000418541;0.00134853
282;inner;100;0.0189242;0.018667;0.0196864
282;wait;100;2.396e-05;1.5476e-05;0.000186599
282;boundary;100;0.00046177;0.000300159;0.000567496
282;calc iter;100;0.0203698;0.0200057;0.0207806
282;calc total;1;2.03762;2.03762;2.03762
282;total;1;8.23225;8.23225;8.23225
363;initialize;1;6.00088;6.00088;6.00088
363;async;100;0.000258802;0.000113867;0.000860241
363;inner;100;0.01962;0.0192524;0.0201216
363;wait;100;2.24351e-05;1.4991e-05;7.8449e-05
363;boundary;100;0.00045584;0.000325954;0.000887356
363;calc iter;100;0.0203581;0.0199342;0.0216963
363;calc total;1;2.03762;2.03762;2.03762
363;total;1;8.23687;8.23687;8.23687
291;initialize;1;6.04699;6.04699;6.04699
291;async;100;0.000352992;0.000105912;0.000888751
291;inner;100;0.0194346;0.0190225;0.0199797
291;wait;100;2.64175e-05;1.6105e-05;0.000104864
291;boundary;100;0.000546735;0.000332266;0.000714376
291;calc iter;100;0.0203619;0.0198495;0.0209752
291;calc total;1;2.03763;2.03763;2.03763
291;total;1;8.27337;8.27337;8.27337
283;initialize;1;5.99902;5.99902;5.99902
283;async;100;0.000258231;9.4718e-05;0.000776957
283;inner;100;0.0195945;0.0193698;0.020115
283;wait;100;2.2199e-05;1.4305e-05;8.0386e-05
283;boundary;100;0.000491238;0.000322435;0.000604973
283;calc iter;100;0.0203673;0.0200341;0.0210502
283;calc total;1;2.03762;2.03762;2.03762
283;total;1;8.23449;8.23449;8.23449
364;initialize;1;6.00093;6.00093;6.00093
364;async;100;0.000271296;7.5312e-05;0.00109177
364;inner;100;0.0196263;0.0192939;0.0199015
364;wait;100;2.508e-05;1.5271e-05;0.000117759
364;boundary;100;0.000437751;0.000294049;0.000617426
364;calc iter;100;0.0203616;0.0200394;0.0211576
364;calc total;1;2.03762;2.03762;2.03762
364;total;1;8.2369;8.2369;8.2369
292;initialize;1;6.04721;6.04721;6.04721
292;async;100;0.000416575;0.000109655;0.000930884
292;inner;100;0.0194225;0.0189251;0.0197046
292;wait;100;2.56936e-05;1.6297e-05;0.000177696
292;boundary;100;0.000493907;0.000335859;0.000844488
292;calc iter;100;0.0203599;0.0198642;0.020886
292;calc total;1;2.03763;2.03763;2.03763
292;total;1;8.27356;8.27356;8.27356
284;initialize;1;5.99896;5.99896;5.99896
284;async;100;0.00064806;0.000338821;0.0010308
284;inner;100;0.019222;0.0188945;0.0197439
284;wait;100;2.60943e-05;1.6284e-05;0.000103872
284;boundary;100;0.000466014;0.000352405;0.000818713
284;calc iter;100;0.0203632;0.0200335;0.0207449
284;calc total;1;2.03762;2.03762;2.03762
284;total;1;8.23449;8.23449;8.23449
365;initialize;1;6.00089;6.00089;6.00089
365;async;100;0.000232985;7.421e-05;0.000963078
365;inner;100;0.0196367;0.0193232;0.0200648
365;wait;100;2.74837e-05;1.8374e-05;0.000106079
365;boundary;100;0.000457784;0.000318142;0.000615173
365;calc iter;100;0.0203558;0.0200076;0.0209958
365;calc total;1;2.03762;2.03762;2.03762
365;total;1;8.23687;8.23687;8.23687
293;initialize;1;6.04686;6.04686;6.04686
293;async;100;0.00032483;7.8273e-05;0.00111269
293;inner;100;0.0194982;0.019009;0.0197738
293;wait;100;3.0117e-05;1.7438e-05;0.000144276
293;boundary;100;0.000504474;0.000362724;0.000690609
293;calc iter;100;0.0203588;0.0199683;0.0210789
293;calc total;1;2.03762;2.03762;2.03762
293;total;1;8.27319;8.27319;8.27319
285;initialize;1;5.9989;5.9989;5.9989
285;async;100;0.000501253;0.0001081;0.000871893
285;inner;100;0.0191527;0.0187805;0.0197617
285;wait;100;3.52613e-05;2.2282e-05;9.9237e-05
285;boundary;100;0.000669286;0.000403496;0.000953871
285;calc iter;100;0.0203601;0.0199691;0.020818
285;calc total;1;2.03762;2.03762;2.03762
285;total;1;8.23449;8.23449;8.23449
313;initialize;1;5.97983;5.97983;5.97983
313;async;100;0.000254686;0.000112989;0.000697755
313;inner;100;0.0195728;0.0192292;0.0199499
313;wait;100;2.25455e-05;1.332e-05;8.2987e-05
313;boundary;100;0.000510346;0.000312034;0.000684077
313;calc iter;100;0.0203613;0.0199119;0.0209706
313;calc total;1;2.03762;2.03762;2.03762
313;total;1;8.21532;8.21532;8.21532
366;initialize;1;5.97881;5.97881;5.97881
366;async;100;0.000177807;7.041e-05;0.000922975
366;inner;100;0.0196752;0.0193847;0.0200265
366;wait;100;2.85872e-05;1.5778e-05;8.2007e-05
366;boundary;100;0.000472645;0.000324225;0.00064854
366;calc iter;100;0.0203553;0.020135;0.0210114
366;calc total;1;2.03762;2.03762;2.03762
366;total;1;8.21477;8.21477;8.21477
294;initialize;1;6.04641;6.04641;6.04641
294;async;100;0.000278842;7.6457e-05;0.0011898
294;inner;100;0.0194951;0.0191123;0.019948
294;wait;100;3.54754e-05;2.221e-05;0.000140626
294;boundary;100;0.000548201;0.000376525;0.000729903
294;calc iter;100;0.0203589;0.0199864;0.0210489
294;calc total;1;2.03763;2.03763;2.03763
294;total;1;8.27276;8.27276;8.27276
286;initialize;1;5.99894;5.99894;5.99894
286;async;100;0.000533771;0.000187935;0.00105426
286;inner;100;0.0192928;0.0191142;0.0199747
286;wait;100;2.77705e-05;1.6485e-05;8.3499e-05
286;boundary;100;0.000504627;0.000357283;0.000635672
286;calc iter;100;0.0203601;0.0199345;0.0209666
286;calc total;1;2.03762;2.03762;2.03762
286;total;1;8.23449;8.23449;8.23449
314;initialize;1;5.97981;5.97981;5.97981
314;async;100;0.000386914;0.000117605;0.00096424
314;inner;100;0.0194623;0.0189684;0.0198742
314;wait;100;2.24526e-05;1.4349e-05;8.2956e-05
314;boundary;100;0.000488662;0.000309425;0.000687178
314;calc iter;100;0.0203615;0.0199208;0.0210144
314;calc total;1;2.03762;2.03762;2.03762
314;total;1;8.21531;8.21531;8.21531
367;initialize;1;6.00087;6.00087;6.00087
367;async;100;0.000234458;7.3329e-05;0.000868376
367;inner;100;0.0195553;0.0192259;0.0199778
367;wait;100;3.3203e-05;1.9209e-05;0.000103419
367;boundary;100;0.000528368;0.000333724;0.000690437
367;calc iter;100;0.0203527;0.0200971;0.0208989
367;calc total;1;2.03762;2.03762;2.03762
367;total;1;8.23688;8.23688;8.23688
295;initialize;1;6.05299;6.05299;6.05299
295;async;100;0.00028256;8.0804e-05;0.00106473
295;inner;100;0.0195133;0.019123;0.0200823
295;wait;100;3.17624e-05;1.6925e-05;9.8762e-05
295;boundary;100;0.000531055;0.00034843;0.00070157
295;calc iter;100;0.0203599;0.0199491;0.0209887
295;calc total;1;2.03762;2.03762;2.03762
295;total;1;8.27932;8.27932;8.27932
287;initialize;1;5.99894;5.99894;5.99894
287;async;100;0.00081964;0.000427991;0.0015865
287;inner;100;0.019065;0.0187581;0.0196851
287;wait;100;2.49104e-05;1.644e-05;0.000140311
287;boundary;100;0.000456873;0.00032001;0.000708626
287;calc iter;100;0.0203676;0.0198825;0.0216307
287;calc total;1;2.03762;2.03762;2.03762
287;total;1;8.2345;8.2345;8.2345
315;initialize;1;5.97515;5.97515;5.97515
315;async;100;0.000502446;0.000141031;0.00123652
315;inner;100;0.0194083;0.0189389;0.0197202
315;wait;100;2.12345e-05;1.5226e-05;0.000120156
368;initialize;1;6.00092;6.00092;6.00092
368;async;100;0.000164211;7.2633e-05;0.000637742
368;inner;100;0.0196384;0.0192635;0.0199669
368;wait;100;3.16166e-05;1.5524e-05;9.3736e-05
368;boundary;100;0.000519003;0.000331124;0.000684689
368;calc iter;100;0.0203542;0.020162;0.0208869
368;calc total;1;2.03763;2.03763;2.03763
368;total;1;8.23687;8.23687;8.23687
296;initialize;1;6.05299;6.05299;6.05299
296;async;100;0.000225087;7.9276e-05;0.000777805
296;inner;100;0.0195972;0.0192517;0.0201003
296;wait;100;2.91715e-05;1.8422e-05;0.000111011
296;boundary;100;0.000507856;0.000354864;0.000834673
296;calc iter;100;0.0203604;0.0200223;0.0216617
296;calc total;1;2.03763;2.03763;2.03763
296;total;1;8.27932;8.27932;8.27932
315;boundary;100;0.000426184;0.000314917;0.00066247
315;calc iter;100;0.0203594;0.0198334;0.0209817
315;calc total;1;2.03763;2.03763;2.03763
315;total;1;8.21065;8.21065;8.21065
369;initialize;1;6.00086;6.00086;6.00086
369;async;100;0.000272136;7.2093e-05;0.000835209
369;inner;100;0.0194858;0.0190778;0.0198583
369;wait;100;3.56024e-05;1.6222e-05;0.0001665
369;boundary;100;0.000558708;0.000328892;0.000810594
369;calc iter;100;0.0203534;0.0200918;0.0208251
369;calc total;1;2.03763;2.03763;2.03763
369;total;1;8.23685;8.23685;8.23685
297;initialize;1;6.04639;6.04639;6.04639
297;async;100;0.000279595;9.0872e-05;0.000846666
297;inner;100;0.0195017;0.0191021;0.0200409
297;wait;100;3.35652e-05;1.7148e-05;9.6721e-05
297;boundary;100;0.00054418;0.000367186;0.000717269
297;calc iter;100;0.0203599;0.0199747;0.0210286
297;calc total;1;2.03762;2.03762;2.03762
297;total;1;8.27275;8.27275;8.27275
316;initialize;1;5.97982;5.97982;5.97982
316;async;100;0.000362154;9.5125e-05;0.00102682
316;inner;100;0.0195397;0.018982;0.0198886
316;wait;100;2.39414e-05;1.5689e-05;9.0752e-05
316;boundary;100;0.000431282;0.000319236;0.000684096
316;calc iter;100;0.0203581;0.0199907;0.0211013
316;calc total;1;2.03763;2.03763;2.03763
316;total;1;8.21532;8.21532;8.21532
370;initialize;1;5.99616;5.99616;5.99616
370;async;100;0.0002619;6.9308e-05;0.000793339
370;inner;100;0.0195366;0.0191535;0.0198464
370;wait;100;3.28636e-05;1.5292e-05;0.000176301
370;boundary;100;0.000522628;0.000334139;0.000745194
370;calc iter;100;0.0203549;0.0199954;0.0207978
370;calc total;1;2.03762;2.03762;2.03762
370;total;1;8.23213;8.23213;8.23213
298;initialize;1;6.05298;6.05298;6.05298
298;async;100;0.000228664;8.3258e-05;0.000826845
298;inner;100;0.0195595;0.01916;0.0201241
298;wait;100;3.39717e-05;1.907e-05;8.2705e-05
298;boundary;100;0.000536465;0.000362492;0.000717776
298;calc iter;100;0.02036;0.0200792;0.0210525
298;calc total;1;2.03762;2.03762;2.03762
298;total;1;8.27932;8.27932;8.27932
317;initialize;1;5.97981;5.97981;5.97981
317;async;100;0.000419398;0.000168286;0.0013291
317;inner;100;0.0193871;0.0188852;0.0197394
317;wait;100;3.25808e-05;1.8521e-05;0.000159367
317;boundary;100;0.000516428;0.000386488;0.000796395
317;calc iter;100;0.0203568;0.0198737;0.0211355
317;calc total;1;2.03762;2.03762;2.03762
317;total;1;8.21532;8.21532;8.21532
371;initialize;1;5.99172;5.99172;5.99172
371;async;100;0.000272546;7.1835e-05;0.000758228
371;inner;100;0.0195118;0.0190912;0.0198372
371;wait;100;3.31231e-05;1.7078e-05;0.000109087
371;boundary;100;0.000539003;0.000353232;0.000778809
371;calc iter;100;0.0203575;0.0200145;0.0208692
371;calc total;1;2.03762;2.03762;2.03762
371;total;1;8.22768;8.22768;8.22768
299;initialize;1;6.05299;6.05299;6.05299
299;async;100;0.000243707;7.9129e-05;0.000750865
299;inner;100;0.0195346;0.0188236;0.0201834
299;wait;100;3.34796e-05;1.785e-05;7.9712e-05
299;boundary;100;0.000545838;0.000339036;0.000779159
299;calc iter;100;0.020359;0.0199472;0.0211485
299;calc total;1;2.03763;2.03763;2.03763
299;total;1;8.27933;8.27933;8.27933
318;initialize;1;5.9798;5.9798;5.9798
318;async;100;0.000315373;7.0912e-05;0.00110571
318;inner;100;0.0194766;0.0191594;0.0199085
318;wait;100;3.2255e-05;2.0774e-05;9.9467e-05
318;boundary;100;0.000530244;0.000378371;0.000667622
318;calc iter;100;0.0203556;0.0198863;0.021095
318;calc total;1;2.03762;2.03762;2.03762
318;total;1;8.21531;8.21531;8.21531
372;initialize;1;6.00088;6.00088;6.00088
372;async;100;0.000793697;0.000117498;0.00139643
372;inner;100;0.0190591;0.0185833;0.0199603
372;wait;100;2.36211e-05;1.5611e-05;8.5906e-05
372;boundary;100;0.000470906;0.000305511;0.000630825
372;calc iter;100;0.0203485;0.0199733;0.0209143
372;calc total;1;2.03763;2.03763;2.03763
372;total;1;8.23688;8.23688;8.23688
300;initialize;1;6.04706;6.04706;6.04706
300;async;100;0.00103141;0.000413357;0.00178941
300;inner;100;0.0186523;0.0179762;0.0196721
300;wait;100;3.75433e-05;1.6548e-05;0.000110483
300;boundary;100;0.000629599;0.000338284;0.00083178
300;calc iter;100;0.0203524;0.019714;0.0207501
300;calc total;1;2.03763;2.03763;2.03763
300;total;1;8.2734;8.2734;8.2734
319;initialize;1;5.97981;5.97981;5.97981
319;async;100;0.000389799;0.000121048;0.00111422
319;inner;100;0.0193549;0.0189775;0.0197791
319;wait;100;3.4785e-05;1.6515e-05;0.000116368
319;boundary;100;0.00057733;0.000332285;0.000759557
319;calc iter;100;0.0203582;0.0197833;0.0210954
319;calc total;1;2.03762;2.03762;2.03762
319;total;1;8.21531;8.21531;8.21531
373;initialize;1;6.00089;6.00089;6.00089
373;async;100;0.000633306;0.000118462;0.0012598
373;inner;100;0.0192829;0.018881;0.0200066
373;wait;100;2.18064e-05;1.5391e-05;8.5779e-05
373;boundary;100;0.000406566;0.000318936;0.00057649
373;calc iter;100;0.0203456;0.0198618;0.0209026
373;calc total;1;2.03762;2.03762;2.03762
373;total;1;8.23685;8.23685;8.23685
301;initialize;1;6.05094;6.05094;6.05094
301;async;100;0.00107204;0.000317696;0.0019617
301;inner;100;0.0184302;0.0177402;0.0194677
301;wait;100;4.81677e-05;2.641e-05;0.000208201
301;boundary;100;0.000798342;0.000442442;0.00119216
301;calc iter;100;0.0203504;0.0195496;0.0213356
301;calc total;1;2.03762;2.03762;2.03762
301;total;1;8.27728;8.27728;8.27728
320;initialize;1;5.97949;5.97949;5.97949
320;async;100;0.000295052;7.2482e-05;0.000738443
320;inner;100;0.0195381;0.0190601;0.020058
320;wait;100;2.93954e-05;1.5595e-05;0.000112104
320;boundary;100;0.000494982;0.000330489;0.000817178
320;calc iter;100;0.0203585;0.019961;0.0215909
320;calc total;1;2.03763;2.03763;2.03763
320;total;1;8.215;8.215;8.215
384;initialize;1;5.95634;5.95634;5.95634
384;async;100;0.00030088;8.6138e-05;0.000748374
384;inner;100;0.0195975;0.0193282;0.0199094
384;wait;100;2.60483e-05;1.4052e-05;7.6044e-05
384;boundary;100;0.000430707;0.000317879;0.000745815
384;calc iter;100;0.0203563;0.0200645;0.0208731
384;calc total;1;2.03763;2.03763;2.03763
384;total;1;8.19067;8.19067;8.19067
374;initialize;1;5.98332;5.98332;5.98332
374;async;100;0.00043171;7.5675e-05;0.000967702
374;inner;100;0.0193917;0.0190361;0.0200576
374;wait;100;2.87286e-05;1.5545e-05;7.8402e-05
374;boundary;100;0.000490666;0.000344251;0.000647294
374;calc iter;100;0.020344;0.0200548;0.0209455
374;calc total;1;2.03762;2.03762;2.03762
374;total;1;8.21928;8.21928;8.21928
302;initialize;1;6.04638;6.04638;6.04638
302;async;100;0.000792814;0.000184996;0.00121527
302;inner;100;0.018943;0.0184502;0.0198544
302;wait;100;3.49283e-05;2.1501e-05;8.5487e-05
302;boundary;100;0.000581342;0.000372739;0.000737141
302;calc iter;100;0.0203534;0.0199482;0.0207945
302;calc total;1;2.03762;2.03762;2.03762
302;total;1;8.27275;8.27275;8.27275
321;initialize;1;5.97679;5.97679;5.97679
321;async;100;0.000348158;7.9165e-05;0.00101572
321;inner;100;0.0194275;0.0189357;0.0199212
321;wait;100;3.33991e-05;1.6393e-05;9.156e-05
321;boundary;100;0.000549194;0.00033239;0.000766374
321;calc iter;100;0.0203592;0.0199269;0.0210114
321;calc total;1;2.03763;2.03763;2.03763
321;total;1;8.21229;8.21229;8.21229
375;initialize;1;6.00088;6.00088;6.00088
375;async;100;0.000492022;7.3841e-05;0.00119925
375;inner;100;0.0192022;0.0185961;0.0199929
375;wait;100;3.59174e-05;1.6132e-05;8.0412e-05
375;boundary;100;0.000612115;0.000326159;0.000818859
375;calc iter;100;0.0203433;0.0197508;0.0209226
375;calc total;1;2.03762;2.03762;2.03762
375;total;1;8.23684;8.23684;8.23684
303;initialize;1;6.04642;6.04642;6.04642
303;async;100;0.00085539;0.000236555;0.00125148
303;inner;100;0.019102;0.0188385;0.0198658
303;wait;100;2.17779e-05;1.4769e-05;9.1567e-05
303;boundary;100;0.000378367;0.000316435;0.000533541
303;calc iter;100;0.0203583;0.0199472;0.0208312
303;calc total;1;2.03762;2.03762;2.03762
303;total;1;8.27275;8.27275;8.27275
322;initialize;1;5.97478;5.97478;5.97478
322;async;100;0.000259115;7.3262e-05;0.000747054
322;inner;100;0.0195874;0.019184;0.020028
322;wait;100;3.02754e-05;1.9498e-05;9.2111e-05
322;boundary;100;0.000479678;0.000329285;0.000676045
322;calc iter;100;0.0203578;0.0200986;0.0209713
322;calc total;1;2.03763;2.03763;2.03763
322;total;1;8.21029;8.21029;8.21029
376;initialize;1;5.99847;5.99847;5.99847
376;async;100;0.000665249;0.000148835;0.0013643
376;inner;100;0.0191154;0.0186329;0.0198762
376;wait;100;3.31712e-05;1.9964e-05;0.000184987
376;boundary;100;0.000527304;0.000346662;0.000722014
376;calc iter;100;0.0203423;0.0198854;0.0208578
376;calc total;1;2.03763;2.03763;2.03763
376;total;1;8.23445;8.23445;8.23445
304;initialize;1;6.04829;6.04829;6.04829
304;async;100;0.000632266;8.9326e-05;0.00104619
304;inner;100;0.0193012;0.018993;0.0200898
304;wait;100;1.92879e-05;1.3481e-05;9.1937e-05
304;boundary;100;0.000410996;0.000290156;0.000553052
304;calc iter;100;0.0203647;0.0199865;0.0209896
304;calc total;1;2.03763;2.03763;2.03763
304;total;1;8.27465;8.27465;8.27465
323;initialize;1;5.9798;5.9798;5.9798
323;async;100;0.000333888;9.4431e-05;0.000810605
323;inner;100;0.0194912;0.0190866;0.0198113
323;wait;100;2.98472e-05;1.9556e-05;9.7053e-05
323;boundary;100;0.00050134;0.000377383;0.000742281
323;calc iter;100;0.0203576;0.0200597;0.0207627
323;calc total;1;2.03763;2.03763;2.03763
323;total;1;8.2153;8.2153;8.2153
377;initialize;1;6.00089;6.00089;6.00089
377;async;100;0.000657847;0.000132722;0.00133022
377;inner;100;0.0190911;0.0187257;0.0197611
377;wait;100;3.45814e-05;2.2013e-05;0.000138686
377;boundary;100;0.000557153;0.000394589;0.000791741
377;calc iter;100;0.020342;0.0199635;0.0207651
377;calc total;1;2.03762;2.03762;2.03762
377;total;1;8.23685;8.23685;8.23685
305;initialize;1;6.05297;6.05297;6.05297
305;async;100;0.00142963;0.000488469;0.00182719
305;inner;100;0.0185011;0.0181864;0.0196866
305;wait;100;2.0138e-05;1.3843e-05;0.000105389
305;boundary;100;0.000413563;0.000285139;0.000562063
305;calc iter;100;0.0203658;0.0199995;0.0208426
305;calc total;1;2.03763;2.03763;2.03763
305;total;1;8.27932;8.27932;8.27932
324;initialize;1;5.9798;5.9798;5.9798
324;async;100;0.000714698;0.000282169;0.00112473
324;inner;100;0.0192405;0.0189532;0.0198416
324;wait;100;2.0733e-05;1.3526e-05;8.525e-05
324;boundary;100;0.000372411;0.000295551;0.000652195
324;calc iter;100;0.0203492;0.0200043;0.0207529
324;calc total;1;2.03763;2.03763;2.03763
324;total;1;8.2153;8.2153;8.2153
378;initialize;1;6.0009;6.0009;6.0009
378;async;100;0.00064925;0.000117655;0.00140212
378;inner;100;0.0189987;0.0184853;0.0197857
378;wait;100;4.01814e-05;2.1531e-05;0.000117631
378;boundary;100;0.000650764;0.000385612;0.000809618
378;calc iter;100;0.0203404;0.0198856;0.0209758
378;calc total;1;2.03762;2.03762;2.03762
378;total;1;8.23688;8.23688;8.23688
306;initialize;1;6.04709;6.04709;6.04709
306;async;100;0.00118229;0.000190891;0.00156819
306;inner;100;0.0187945;0.0185164;0.0196556
306;wait;100;2.12798e-05;1.3605e-05;0.00015463
306;boundary;100;0.000359784;0.000306756;0.000709572
306;calc iter;100;0.0203591;0.0200748;0.0206612
306;calc total;1;2.03763;2.03763;2.03763
306;total;1;8.27344;8.27344;8.27344
325;initialize;1;5.97983;5.97983;5.97983
325;async;100;0.000720627;0.000315675;0.00134081
325;inner;100;0.0189828;0.0184541;0.0197913
325;wait;100;3.76819e-05;1.9679e-05;8.8606e-05
325;boundary;100;0.00060279;0.000337695;0.000827587
325;calc iter;100;0.0203453;0.0197438;0.0210795
325;calc total;1;2.03763;2.03763;2.03763
325;total;1;8.21532;8.21532;8.21532
379;initialize;1;6.00092;6.00092;6.00092
379;async;100;0.000694126;0.000167938;0.00123405
379;inner;100;0.0190767;0.0185696;0.0198309
379;wait;100;3.32781e-05;1.7891e-05;0.000214614
379;boundary;100;0.000534902;0.000360244;0.000681288
379;calc iter;100;0.02034;0.0198202;0.0207831
379;calc total;1;2.03762;2.03762;2.03762
379;total;1;8.23688;8.23688;8.23688
307;initialize;1;6.04637;6.04637;6.04637
307;async;100;0.00113033;0.000490433;0.0015241
307;inner;100;0.0188315;0.0186185;0.0194628
307;wait;100;2.41355e-05;1.5899e-05;0.000194699
307;boundary;100;0.000370539;0.000315267;0.000501983
307;calc iter;100;0.0203576;0.0200401;0.0206938
307;calc total;1;2.03763;2.03763;2.03763
307;total;1;8.27273;8.27273;8.27273
326;initialize;1;5.97982;5.97982;5.97982
326;async;100;0.00071454;0.000265465;0.00120087
326;inner;100;0.0189658;0.0184543;0.0197335
326;wait;100;3.6508e-05;1.8506e-05;8.4446e-05
326;boundary;100;0.000629127;0.000340562;0.000824209
326;calc iter;100;0.0203474;0.0198317;0.0208388
326;calc total;1;2.03763;2.03763;2.03763
326;total;1;8.21532;8.21532;8.21532
380;initialize;1;6.00086;6.00086;6.00086
380;async;100;0.000634984;8.9958e-05;0.00128781
380;inner;100;0.0192008;0.018863;0.0199199
380;wait;100;2.69931e-05;1.6982e-05;0.000126295
380;boundary;100;0.000478653;0.00033697;0.000696155
380;calc iter;100;0.0203425;0.0198659;0.0208444
380;calc total;1;2.03762;2.03762;2.03762
380;total;1;8.23685;8.23685;8.23685
308;initialize;1;6.04642;6.04642;6.04642
308;async;100;0.00100921;0.000221716;0.00143957
308;inner;100;0.0187563;0.0183286;0.0196073
308;wait;100;3.20401e-05;2.1342e-05;0.000132872
308;boundary;100;0.000553987;0.000413948;0.000804251
308;calc iter;100;0.020353;0.0198366;0.020854
308;calc total;1;2.03763;2.03763;2.03763
308;total;1;8.27273;8.27273;8.27273
327;initialize;1;5.97981;5.97981;5.97981
327;async;100;0.000858547;0.000303586;0.00145114
327;inner;100;0.0189652;0.0186415;0.0195739
327;wait;100;3.14088e-05;1.7123e-05;0.000187202
327;boundary;100;0.000492608;0.000333513;0.000826164
327;calc iter;100;0.0203492;0.0199197;0.020744
327;calc total;1;2.03763;2.03763;2.03763
327;total;1;8.21531;8.21531;8.21531
381;initialize;1;6.0009;6.0009;6.0009
381;async;100;0.000777671;0.000146522;0.00151077
381;inner;100;0.0191011;0.0185538;0.0198625
381;wait;100;2.3697e-05;1.4902e-05;0.000120705
381;boundary;100;0.000441638;0.000325452;0.000647754
381;calc iter;100;0.020345;0.019872;0.020792
381;calc total;1;2.03762;2.03762;2.03762
381;total;1;8.23687;8.23687;8.23687
309;initialize;1;6.04672;6.04672;6.04672
309;async;100;0.000878676;0.000187304;0.00158007
309;inner;100;0.0188575;0.0185301;0.0197679
309;wait;100;3.58564e-05;1.6253e-05;0.000100723
309;boundary;100;0.000578471;0.000368197;0.000821125
309;calc iter;100;0.0203518;0.0199084;0.0208891
309;calc total;1;2.03763;2.03763;2.03763
309;total;1;8.27308;8.27308;8.27308
328;initialize;1;5.97982;5.97982;5.97982
328;async;100;0.00110081;0.000391225;0.00166203
328;inner;100;0.0188965;0.0185421;0.0195568
328;wait;100;1.78985e-05;1.2722e-05;0.000119585
328;boundary;100;0.000338487;0.000289782;0.000519289
328;calc iter;100;0.0203548;0.0199497;0.0208804
328;calc total;1;2.03763;2.03763;2.03763
328;total;1;8.21531;8.21531;8.21531
382;initialize;1;6.00086;6.00086;6.00086
382;async;100;0.000700997;8.074e-05;0.00119797
382;inner;100;0.0191867;0.0188128;0.019931
382;wait;100;2.16864e-05;1.4849e-05;9.3765e-05
382;boundary;100;0.000435315;0.000313953;0.000647398
382;calc iter;100;0.0203458;0.0199912;0.0208855
382;calc total;1;2.03762;2.03762;2.03762
382;total;1;8.23685;8.23685;8.23685
329;initialize;1;5.97711;5.97711;5.97711
329;async;100;0.00105478;0.000286733;0.00165542
329;inner;100;0.0189387;0.0186427;0.0196477
329;wait;100;1.8121e-05;1.282e-05;0.000104725
329;boundary;100;0.000342658;0.000286041;0.000574595
329;calc iter;100;0.0203553;0.0198657;0.0208743
329;calc total;1;2.03763;2.03763;2.03763
329;total;1;8.21261;8.21261;8.21261
330;initialize;1;5.97983;5.97983;5.97983
330;async;100;0.000820372;0.000285661;0.00121614
330;inner;100;0.0191244;0.0189177;0.0196919
330;wait;100;2.28247e-05;1.3412e-05;9.5023e-05
330;boundary;100;0.000382151;0.000312746;0.000629129
330;calc iter;100;0.0203508;0.0201046;0.0206416
330;calc total;1;2.03763;2.03763;2.03763
330;total;1;8.21533;8.21533;8.21533
331;initialize;1;5.97676;5.97676;5.97676
331;async;100;0.000725792;0.000259894;0.00114357
331;inner;100;0.0192324;0.0190121;0.0197634
331;wait;100;2.18149e-05;1.4533e-05;8.2048e-05
331;boundary;100;0.000369615;0.000298095;0.000477537
331;calc iter;100;0.0203505;0.0200552;0.0206614
331;calc total;1;2.03763;2.03763;2.03763
331;total;1;8.21225;8.21225;8.21225
332;initialize;1;5.97982;5.97982;5.97982
332;async;100;0.000757075;0.000294615;0.00140819
332;inner;100;0.018955;0.0185635;0.0197329
332;wait;100;3.48953e-05;2.1572e-05;8.4863e-05
332;boundary;100;0.000596584;0.000367585;0.000779218
332;calc iter;100;0.020345;0.0199437;0.0210301
332;calc total;1;2.03763;2.03763;2.03763
332;total;1;8.21532;8.21532;8.21532
333;initialize;1;5.97982;5.97982;5.97982
333;async;100;0.000720384;0.000203906;0.00153615
333;inner;100;0.0189898;0.0184602;0.0198389
333;wait;100;3.85854e-05;1.8321e-05;9.1202e-05
333;boundary;100;0.000593644;0.000347754;0.000839861
333;calc iter;100;0.0203437;0.0198151;0.0211749
333;calc total;1;2.03762;2.03762;2.03762
333;total;1;8.21532;8.21532;8.21532
334;initialize;1;5.97981;5.97981;5.97981
334;async;100;0.000788142;0.000295407;0.00151732
334;inner;100;0.0190369;0.0186629;0.019694
334;wait;100;2.99034e-05;1.5653e-05;0.000127376
334;boundary;100;0.000489372;0.000318834;0.000697045
334;calc iter;100;0.0203454;0.0199738;0.0208902
334;calc total;1;2.03763;2.03763;2.03763
334;total;1;8.21531;8.21531;8.21531
335;initialize;1;5.9764;5.9764;5.9764
335;async;100;0.00123022;0.000338874;0.00188749
335;inner;100;0.0187455;0.0182347;0.0194933
335;wait;100;2.32183e-05;1.4805e-05;0.000251047
335;boundary;100;0.000350154;0.00029427;0.000560707
335;calc iter;100;0.0203503;0.0199134;0.0208645
335;calc total;1;2.03762;2.03762;2.03762
335;total;1;8.21189;8.21189;8.21189
336;boundary;100;0.000452532;0.000299373;0.000697825
336;calc iter;100;0.020359;0.019854;0.0209986
336;calc total;1;2.03763;2.03763;2.03763
336;total;1;8.43263;8.43263;8.43263
337;initialize;1;6.20197;6.20197;6.20197
337;async;100;0.000458586;0.000133993;0.000961298
337;inner;100;0.0194393;0.0190408;0.0198198
337;wait;100;2.14365e-05;1.2129e-05;0.000114542
337;boundary;100;0.000437086;0.000311302;0.000743797
337;calc iter;100;0.0203574;0.0198692;0.0211126
337;calc total;1;2.03763;2.03763;2.03763
337;total;1;8.43758;8.43758;8.43758
338;initialize;1;6.19699;6.19699;6.19699
338;async;100;0.000498278;0.000211839;0.00103258
338;inner;100;0.0194091;0.0189751;0.0197952
338;wait;100;2.06042e-05;1.3187e-05;0.000104115
338;boundary;100;0.000427585;0.000310297;0.000684977
338;calc iter;100;0.0203568;0.0199423;0.0209272
338;calc total;1;2.03763;2.03763;2.03763
338;total;1;8.43256;8.43256;8.43256
339;initialize;1;6.19885;6.19885;6.19885
339;async;100;0.000338754;7.8742e-05;0.00104388
339;inner;100;0.0195819;0.0191997;0.0200817
339;wait;100;1.89801e-05;1.3234e-05;7.5504e-05
339;boundary;100;0.000417515;0.000307202;0.000655432
339;calc iter;100;0.020358;0.0198429;0.021234
339;calc total;1;2.03763;2.03763;2.03763
339;total;1;8.43446;8.43446;8.43446
340;initialize;1;6.19705;6.19705;6.19705
340;async;100;0.00032222;8.6093e-05;0.0011863
340;inner;100;0.0196138;0.0191816;0.0200055
340;wait;100;2.06323e-05;1.4158e-05;7.7289e-05
340;boundary;100;0.00039878;0.000314483;0.000621883
340;calc iter;100;0.0203563;0.0200001;0.021119
340;calc total;1;2.03763;2.03763;2.03763
340;total;1;8.43267;8.43267;8.43267
341;initialize;1;6.19709;6.19709;6.19709
341;async;100;0.000295735;9.39e-05;0.0011618
341;inner;100;0.0195859;0.0192453;0.0199025
341;wait;100;2.72923e-05;1.5887e-05;0.0001452
341;boundary;100;0.000444697;0.000321421;0.00060585
341;calc iter;100;0.0203547;0.0199968;0.021146
341;calc total;1;2.03762;2.03762;2.03762
341;total;1;8.43267;8.43267;8.43267
342;initialize;1;6.19768;6.19768;6.19768
342;async;100;0.000393687;0.00012596;0.00117954
342;inner;100;0.0193949;0.0190135;0.0197584
342;wait;100;3.25958e-05;1.9128e-05;0.000122718
342;boundary;100;0.000529407;0.000361405;0.00070499
342;calc iter;100;0.0203518;0.0200401;0.020964
342;calc total;1;2.03763;2.03763;2.03763
342;total;1;8.43326;8.43326;8.43326
343;initialize;1;6.20196;6.20196;6.20196
343;async;100;0.000292649;6.947e-05;0.000848708
343;inner;100;0.0194801;0.0190759;0.0199672
343;wait;100;3.34009e-05;1.5913e-05;0.000127142
343;boundary;100;0.000543754;0.000329205;0.00074563
343;calc iter;100;0.0203513;0.0199705;0.0214833
343;calc total;1;2.03763;2.03763;2.03763
343;total;1;8.43758;8.43758;8.43758
344;initialize;1;6.20196;6.20196;6.20196
344;async;100;0.000310153;7.4104e-05;0.000950386
344;inner;100;0.0194966;0.0190631;0.019854
344;wait;100;3.08554e-05;1.6462e-05;9.4443e-05
344;boundary;100;0.000515072;0.000327415;0.000690349
344;calc iter;100;0.0203539;0.0199196;0.0209454
344;calc total;1;2.03763;2.03763;2.03763
344;total;1;8.43758;8.43758;8.43758
345;initialize;1;6.20196;6.20196;6.20196
345;async;100;0.000319449;8.1172e-05;0.000757078
345;inner;100;0.0194226;0.0190662;0.0198298
345;wait;100;3.47612e-05;1.5455e-05;0.000102706
345;boundary;100;0.000573078;0.000320029;0.000788941
345;calc iter;100;0.0203512;0.019928;0.02078
345;calc total;1;2.03762;2.03762;2.03762
345;total;1;8.43758;8.43758;8.43758
346;initialize;1;6.19653;6.19653;6.19653
346;async;100;0.000339015;0.000120786;0.000728165
346;inner;100;0.0194456;0.0188785;0.0197957
346;wait;100;3.4234e-05;2.0426e-05;0.00015626
346;boundary;100;0.000532211;0.000340236;0.000800429
346;calc iter;100;0.0203523;0.0199787;0.0207995
346;calc total;1;2.03762;2.03762;2.03762
346;total;1;8.43213;8.43213;8.43213
347;initialize;1;6.20004;6.20004;6.20004
347;async;100;0.000200931;7.0538e-05;0.000576956
347;inner;100;0.0196556;0.0191473;0.019988
347;wait;100;2.69694e-05;1.575e-05;8.2428e-05
347;boundary;100;0.000470418;0.00032386;0.000740033
347;calc iter;100;0.0203548;0.0200237;0.0209178
347;calc total;1;2.03762;2.03762;2.03762
347;total;1;8.43563;8.43563;8.43563
348;initialize;1;6.19705;6.19705;6.19705
348;async;100;0.000528223;9.5806e-05;0.00107345
348;inner;100;0.0193342;0.018858;0.02004
348;wait;100;2.24352e-05;1.5033e-05;8.1791e-05
348;boundary;100;0.00046285;0.000312866;0.000666453
348;calc iter;100;0.020349;0.0199873;0.0209956
348;calc total;1;2.03762;2.03762;2.03762
348;total;1;8.43262;8.43262;8.43262
349;initialize;1;6.19718;6.19718;6.19718
349;async;100;0.00050023;8.5025e-05;0.00112935
349;inner;100;0.0194158;0.0190248;0.0199541
349;wait;100;2.36761e-05;1.6342e-05;8.4644e-05
349;boundary;100;0.000406717;0.000325657;0.000642622
349;calc iter;100;0.0203475;0.0199485;0.020802
349;calc total;1;2.03762;2.03762;2.03762
349;total;1;8.43276;8.43276;8.43276
350;initialize;1;6.19672;6.19672;6.19672
350;async;100;0.00049327;0.000156066;0.00101766
350;inner;100;0.0192577;0.0189717;0.0198586
350;wait;100;3.54363e-05;1.8775e-05;0.000127237
350;boundary;100;0.000554322;0.000347175;0.000773325
350;calc iter;100;0.020342;0.0199874;0.0207124
350;calc total;1;2.03762;2.03762;2.03762
350;total;1;8.43229;8.43229;8.43229
351;initialize;1;6.19708;6.19708;6.19708
351;async;100;0.000559914;0.00011279;0.00104983
351;inner;100;0.0190965;0.0186948;0.019658
351;wait;100;4.03721e-05;2.1111e-05;0.000239334
351;boundary;100;0.000642682;0.000359323;0.000789977
351;calc iter;100;0.020341;0.0198673;0.0208073
351;calc total;1;2.03762;2.03762;2.03762
351;total;1;8.43268;8.43268;8.43268
352;initialize;1;6.19663;6.19663;6.19663
352;async;100;0.000484718;7.7157e-05;0.00101081
352;inner;100;0.0194258;0.0192282;0.019967
352;wait;100;2.49323e-05;1.4584e-05;8.8581e-05
352;boundary;100;0.000412215;0.000316248;0.0006691
352;calc iter;100;0.0203485;0.0199928;0.0208086
352;calc total;1;2.03763;2.03763;2.03763
352;total;1;8.43223;8.43223;8.43223
353;initialize;1;6.19697;6.19697;6.19697
353;async;100;0.000626409;0.00016098;0.0012805
353;inner;100;0.0192481;0.019049;0.0197128
353;wait;100;3.04689e-05;1.6417e-05;0.000243202
353;boundary;100;0.000441817;0.00031234;0.000753969
353;calc iter;100;0.0203479;0.0200417;0.0208103
353;calc total;1;2.03763;2.03763;2.03763
353;total;1;8.43257;8.43257;8.43257
354;initialize;1;6.19747;6.19747;6.19747
354;async;100;0.000547136;0.000183788;0.000969467
354;inner;100;0.0191927;0.018879;0.0197499
354;wait;100;3.34408e-05;1.6481e-05;0.000106464
354;boundary;100;0.000569823;0.000324947;0.000710992
354;calc iter;100;0.0203441;0.0200303;0.0207566
354;calc total;1;2.03763;2.03763;2.03763
354;total;1;8.43308;8.43308;8.43308
355;initialize;1;6.202;6.202;6.202
355;async;100;0.000302781;7.3435e-05;0.000694348
355;inner;100;0.0195833;0.0192829;0.0200924
355;wait;100;2.60706e-05;1.3929e-05;8.3172e-05
355;boundary;100;0.000433174;0.000318043;0.000596048
355;calc iter;100;0.0203462;0.0200013;0.0209405
355;calc total;1;2.03763;2.03763;2.03763
355;total;1;8.43758;8.43758;8.43758
356;initialize;1;6.19702;6.19702;6.19702
356;async;100;0.000568178;0.000106463;0.00111479
356;inner;100;0.0191398;0.0186503;0.0198163
356;wait;100;3.81719e-05;1.8007e-05;0.000101806
356;boundary;100;0.000593584;0.000324281;0.0007992
356;calc iter;100;0.0203411;0.0198912;0.0208531
356;calc total;1;2.03763;2.03763;2.03763
356;total;1;8.4326;8.4326;8.4326
357;initialize;1;6.20199;6.20199;6.20199
357;async;100;0.000632683;0.000180139;0.00137885
357;inner;100;0.0191895;0.0188034;0.0197606
357;wait;100;2.97844e-05;1.6391e-05;0.00013928
357;boundary;100;0.000491342;0.000321502;0.000691749
357;calc iter;100;0.0203442;0.0198208;0.0210517
357;calc total;1;2.03762;2.03762;2.03762
357;total;1;8.43758;8.43758;8.43758
358;initialize;1;6.197;6.197;6.197
358;async;100;0.000571359;7.7455e-05;0.00124418
358;inner;100;0.019315;0.0188315;0.0199545
358;wait;100;2.27964e-05;1.5484e-05;8.5486e-05
358;boundary;100;0.000439612;0.000306918;0.000737491
358;calc iter;100;0.02035;0.0199526;0.0209794
358;calc total;1;2.03762;2.03762;2.03762
358;total;1;8.43257;8.43257;8.43257
359;initialize;1;6.197;6.197;6.197
359;async;100;0.00081561;0.000168928;0.00133735
359;inner;100;0.0189706;0.0185076;0.0197777
359;wait;100;2.50874e-05;1.551e-05;0.000122517
359;boundary;100;0.000540148;0.000299973;0.000736685
359;calc iter;100;0.020353;0.0199576;0.0207628
359;calc total;1;2.03762;2.03762;2.03762
359;total;1;8.43257;8.43257;8.43257
190;initialize;1;6.27786;6.27786;6.27786
190;async;100;0.000353147;9.0801e-05;0.000740531
190;inner;100;0.0195972;0.0193383;0.0199653
190;wait;100;2.32396e-05;1.5479e-05;9.8419e-05
190;boundary;100;0.000387867;0.000326504;0.000534606
190;calc iter;100;0.0203623;0.0199915;0.0207739
190;calc total;1;2.03762;2.03762;2.03762
190;total;1;8.5135;8.5135;8.5135
191;initialize;1;6.27788;6.27788;6.27788
191;async;100;0.000497068;9.4633e-05;0.000931141
191;inner;100;0.0194819;0.0192262;0.0198552
191;wait;100;2.15941e-05;1.4871e-05;0.000118953
191;boundary;100;0.000360379;0.00030753;0.000617877
191;calc iter;100;0.0203617;0.0200918;0.020732
191;calc total;1;2.03762;2.03762;2.03762
191;total;1;8.51351;8.51351;8.51351
385;initialize;1;5.95631;5.95631;5.95631
385;async;100;0.000366719;9.8541e-05;0.000927433
385;inner;100;0.0195785;0.0191405;0.0199207
385;wait;100;2.27406e-05;1.4604e-05;0.000114274
385;boundary;100;0.000387694;0.000312998;0.000611682
385;calc iter;100;0.0203564;0.0200357;0.0208264
385;calc total;1;2.03763;2.03763;2.03763
385;total;1;8.19062;8.19062;8.19062
386;initialize;1;5.95639;5.95639;5.95639
386;async;100;0.000449117;0.00017294;0.000973879
386;inner;100;0.0194959;0.019175;0.0199259
386;wait;100;2.10944e-05;1.2756e-05;0.000172019
386;boundary;100;0.000390338;0.000317073;0.000660199
386;calc iter;100;0.0203573;0.0200827;0.0210368
386;calc total;1;2.03763;2.03763;2.03763
386;total;1;8.19065;8.19065;8.19065
387;initialize;1;5.95633;5.95633;5.95633
387;async;100;0.000336265;8.4021e-05;0.00119066
387;inner;100;0.0196062;0.019175;0.0199553
387;wait;100;2.10929e-05;1.3709e-05;8.4146e-05
387;boundary;100;0.000393269;0.000315994;0.00059029
387;calc iter;100;0.0203578;0.0199576;0.0210419
387;calc total;1;2.03763;2.03763;2.03763
387;total;1;8.19065;8.19065;8.19065
388;initialize;1;5.95633;5.95633;5.95633
388;async;100;0.000369551;9.2128e-05;0.00114539
388;inner;100;0.0194705;0.0191688;0.0199457
388;wait;100;3.20584e-05;1.4275e-05;0.000223202
388;boundary;100;0.00048134;0.000331923;0.000687589
388;calc iter;100;0.0203543;0.0200756;0.0209467
388;calc total;1;2.03763;2.03763;2.03763
388;total;1;8.19065;8.19065;8.19065
389;initialize;1;5.95634;5.95634;5.95634
389;async;100;0.000340619;8.9209e-05;0.00101252
389;inner;100;0.0194222;0.0190445;0.0197505
389;wait;100;3.62974e-05;2.0205e-05;0.000145906
389;boundary;100;0.000553307;0.000373665;0.000775708
389;calc iter;100;0.0203537;0.0200182;0.0208526
389;calc total;1;2.03763;2.03763;2.03763
389;total;1;8.19062;8.19062;8.19062
390;initialize;1;5.95637;5.95637;5.95637
390;async;100;0.000208012;7.1024e-05;0.000757497
390;inner;100;0.0196608;0.0193789;0.0199455
390;wait;100;2.9852e-05;1.5702e-05;9.416e-05
390;boundary;100;0.000454094;0.000322389;0.000625187
390;calc iter;100;0.0203538;0.0201338;0.0207725
390;calc total;1;2.03763;2.03763;2.03763
390;total;1;8.19064;8.19064;8.19064
391;initialize;1;5.95636;5.95636;5.95636
391;async;100;0.000129398;6.9026e-05;0.000679191
391;inner;100;0.0197682;0.0193662;0.0200461
391;wait;100;2.614e-05;1.4693e-05;8.6422e-05
391;boundary;100;0.000427768;0.000318965;0.000666466
391;calc iter;100;0.0203525;0.0200966;0.0208733
391;calc total;1;2.03739;2.03739;2.03739
391;total;1;8.19062;8.19062;8.19062
392;initialize;1;5.9563;5.9563;5.9563
392;async;100;0.000278484;0.000112011;0.00104683
392;inner;100;0.0195469;0.0188633;0.019957
392;wait;100;3.26789e-05;1.6326e-05;8.1499e-05
392;boundary;100;0.000494156;0.000319083;0.000804426
392;calc iter;100;0.0203531;0.0198102;0.0211445
392;calc total;1;2.03763;2.03763;2.03763
392;total;1;8.19062;8.19062;8.19062
393;initialize;1;5.95641;5.95641;5.95641
393;async;100;0.000215211;7.3056e-05;0.000701719
393;inner;100;0.0196785;0.0192488;0.0201606
393;wait;100;2.61968e-05;1.2523e-05;0.00011636
393;boundary;100;0.000434822;0.00031353;0.00069063
393;calc iter;100;0.0203554;0.0200978;0.0208553
393;calc total;1;2.03763;2.03763;2.03763
393;total;1;8.19066;8.19066;8.19066
394;initialize;1;5.95642;5.95642;5.95642
394;async;100;0.000404516;8.3108e-05;0.00111113
394;inner;100;0.0195061;0.0190418;0.0198209
394;wait;100;2.42459e-05;1.328e-05;0.00011313
394;boundary;100;0.000420867;0.00031845;0.00069888
394;calc iter;100;0.0203569;0.0199748;0.0209144
394;calc total;1;2.03763;2.03763;2.03763
394;total;1;8.19067;8.19067;8.19067
395;initialize;1;5.95635;5.95635;5.95635
395;async;100;0.000172379;7.3723e-05;0.000652656
395;inner;100;0.0197123;0.0193228;0.0200283
395;wait;100;2.49608e-05;1.2647e-05;8.7421e-05
395;boundary;100;0.000448092;0.000310631;0.000684355
395;calc iter;100;0.0203587;0.0200922;0.0213727
395;calc total;1;2.03762;2.03762;2.03762
395;total;1;8.19062;8.19062;8.19062
396;initialize;1;5.95636;5.95636;5.95636
396;async;100;0.000913011;0.000339308;0.00136695
396;inner;100;0.0189043;0.0185265;0.0198208
396;wait;100;2.68774e-05;1.4518e-05;0.000109248
396;boundary;100;0.000504077;0.000300333;0.000630816
396;calc iter;100;0.0203496;0.0197689;0.0209796
396;calc total;1;2.03763;2.03763;2.03763
396;total;1;8.19065;8.19065;8.19065
397;initialize;1;5.95641;5.95641;5.95641
397;async;100;0.000770665;0.000234932;0.00147143
397;inner;100;0.0190206;0.018551;0.0198669
397;wait;100;2.74906e-05;1.739e-05;9.2347e-05
397;boundary;100;0.000523591;0.000330528;0.000652536
397;calc iter;100;0.0203435;0.0199307;0.020811
397;calc total;1;2.03763;2.03763;2.03763
397;total;1;8.19068;8.19068;8.19068
398;initialize;1;5.95636;5.95636;5.95636
398;async;100;0.00055283;0.000104127;0.0012638
398;inner;100;0.0192409;0.0188534;0.0200915
398;wait;100;2.89675e-05;1.6119e-05;8.3761e-05
398;boundary;100;0.000519182;0.000346944;0.00069478
398;calc iter;100;0.0203429;0.0200035;0.0209905
398;calc total;1;2.03763;2.03763;2.03763
398;total;1;8.19064;8.19064;8.19064
399;initialize;1;5.95637;5.95637;5.95637
399;async;100;0.000691686;0.000124539;0.00143528
399;inner;100;0.0189441;0.0184605;0.0199289
399;wait;100;3.93134e-05;2.0357e-05;8.8577e-05
399;boundary;100;0.000659527;0.000336012;0.000785151
399;calc iter;100;0.0203361;0.0197837;0.0209623
399;calc total;1;2.03762;2.03762;2.03762
399;total;1;8.19066;8.19066;8.19066
400;initialize;1;5.95633;5.95633;5.95633
400;async;100;0.000803006;0.000180942;0.00165843
400;inner;100;0.0188304;0.0183048;0.019725
400;wait;100;4.05901e-05;2.9531e-05;0.000175156
400;boundary;100;0.000662457;0.000385677;0.000807418
400;calc iter;100;0.0203382;0.0194761;0.0211908
400;calc total;1;2.03763;2.03763;2.03763
400;total;1;8.19065;8.19065;8.19065
263;initialize;1;6.33328;6.33328;6.33328
263;async;100;0.000554754;8.7219e-05;0.00132466
263;inner;100;0.0193336;0.0190082;0.019765
263;wait;100;2.45335e-05;1.3879e-05;0.000113543
263;boundary;100;0.00045303;0.000333331;0.000680511
263;calc iter;100;0.0203671;0.0199858;0.0211858
263;calc total;1;2.03763;2.03763;2.03763
263;total;1;8.56861;8.56861;8.56861
456;initialize;1;6.24957;6.24957;6.24957
456;async;100;0.000820509;0.000253953;0.00144174
456;inner;100;0.0191687;0.0185355;0.0197388
408;initialize;1;6.1399;6.1399;6.1399
408;async;100;0.000520911;0.000107804;0.00121761
408;inner;100;0.0193515;0.0187254;0.0198816
408;wait;100;2.82945e-05;1.2193e-05;7.9317e-05
408;boundary;100;0.000449122;0.000299025;0.000766533
408;calc iter;100;0.0203509;0.0197271;0.021112
408;calc total;1;2.03763;2.03763;2.03763
408;total;1;8.37142;8.37142;8.37142
239;initialize;1;6.34125;6.34125;6.34125
239;async;100;0.000430889;0.000178635;0.00116994
239;inner;100;0.0194942;0.0190772;0.01983
239;wait;100;2.53771e-05;1.5927e-05;0.000110949
239;boundary;100;0.000415865;0.000332089;0.0005835
239;calc iter;100;0.0203674;0.0198136;0.0210071
239;calc total;1;2.03762;2.03762;2.03762
239;total;1;8.57396;8.57396;8.57396
432;initialize;1;5.92824;5.92824;5.92824
432;async;100;0.000333921;7.5054e-05;0.00118335
432;inner;100;0.0194812;0.019149;0.0198932
432;wait;100;3.02075e-05;1.4333e-05;0.000155723
432;boundary;100;0.000506442;0.000343297;0.000700811
432;calc iter;100;0.0203531;0.0200025;0.0210814
432;calc total;1;2.03762;2.03762;2.03762
432;total;1;8.16425;8.16425;8.16425
215;initialize;1;6.2766;6.2766;6.2766
215;async;100;0.000620803;0.000275845;0.00112787
215;inner;100;0.0193453;0.0189833;0.0196087
215;wait;100;2.66856e-05;1.5138e-05;0.000225596
215;boundary;100;0.000369169;0.00030345;0.000534064
215;calc iter;100;0.0203628;0.0199872;0.0206493
215;calc total;1;2.03762;2.03762;2.03762
215;total;1;8.50921;8.50921;8.50921
401;initialize;1;5.95632;5.95632;5.95632
401;async;100;0.000542491;7.75e-05;0.00115308
401;inner;100;0.0191621;0.0186802;0.019982
401;wait;100;3.23876e-05;2.0477e-05;8.8556e-05
401;boundary;100;0.000599878;0.000373038;0.000748979
401;calc iter;100;0.0203384;0.0198767;0.02082
401;calc total;1;2.03763;2.03763;2.03763
401;total;1;8.19064;8.19064;8.19064
409;initialize;1;6.1399;6.1399;6.1399
409;async;100;0.000538757;0.000227264;0.00136995
409;inner;100;0.0193467;0.0189425;0.019594
409;wait;100;2.90105e-05;1.4614e-05;0.000154701
409;boundary;100;0.000436693;0.000316075;0.000747158
409;calc iter;100;0.0203522;0.0199918;0.0209632
409;calc total;1;2.03762;2.03762;2.03762
409;total;1;8.37142;8.37142;8.37142
433;initialize;1;5.92821;5.92821;5.92821
433;async;100;0.000358926;9.5799e-05;0.000961664
433;inner;100;0.0194147;0.0190424;0.0199852
433;wait;100;3.43574e-05;1.5361e-05;0.000224048
433;boundary;100;0.000540884;0.000344613;0.000766577
433;calc iter;100;0.0203502;0.0199486;0.0210592
433;calc total;1;2.03762;2.03762;2.03762
433;total;1;8.16421;8.16421;8.16421
402;initialize;1;5.95638;5.95638;5.95638
402;async;100;0.00070154;7.9476e-05;0.00142096
402;inner;100;0.0189926;0.0186104;0.0198817
402;wait;100;3.67765e-05;1.8884e-05;9.9533e-05
402;boundary;100;0.000602551;0.000351344;0.000777687
402;calc iter;100;0.0203351;0.0197683;0.0212431
402;calc total;1;2.03763;2.03763;2.03763
402;total;1;8.19068;8.19068;8.19068
410;initialize;1;6.1399;6.1399;6.1399
410;async;100;0.000609208;0.000268611;0.00125353
410;inner;100;0.0193106;0.0186826;0.0195958
410;wait;100;2.48385e-05;1.4114e-05;0.000108624
410;boundary;100;0.000406336;0.000304077;0.000663472
410;calc iter;100;0.0203519;0.0200496;0.0207479
410;calc total;1;2.03762;2.03762;2.03762
410;total;1;8.37139;8.37139;8.37139
434;initialize;1;5.92827;5.92827;5.92827
434;async;100;0.000361727;0.000112682;0.00123379
434;inner;100;0.0194397;0.0190437;0.0197585
434;wait;100;3.00711e-05;1.5523e-05;9.9786e-05
434;boundary;100;0.000517496;0.000334316;0.000729353
434;calc iter;100;0.0203502;0.0201164;0.0210829
434;calc total;1;2.03762;2.03762;2.03762
434;total;1;8.16422;8.16422;8.16422
403;initialize;1;5.95631;5.95631;5.95631
403;async;100;0.000834796;0.000157833;0.0015708
403;inner;100;0.018938;0.0185061;0.0197144
403;wait;100;3.05968e-05;1.9816e-05;0.000169248
403;boundary;100;0.00053477;0.000353572;0.000656753
403;calc iter;100;0.0203396;0.01969;0.0209631
403;calc total;1;2.03763;2.03763;2.03763
403;total;1;8.19063;8.19063;8.19063
411;initialize;1;6.13999;6.13999;6.13999
411;async;100;0.000649069;0.000307104;0.00140046
411;inner;100;0.0192802;0.0188382;0.0196152
411;wait;100;2.50286e-05;1.323e-05;0.000166621
411;boundary;100;0.000395791;0.000298288;0.00061759
411;calc iter;100;0.0203512;0.0200177;0.0209783
411;calc total;1;2.03762;2.03762;2.03762
411;total;1;8.37147;8.37147;8.37147
435;initialize;1;5.9283;5.9283;5.9283
435;async;100;0.000160318;7.4225e-05;0.000652173
435;inner;100;0.0196762;0.0192689;0.0201714
435;wait;100;2.82267e-05;1.3939e-05;0.000187369
435;boundary;100;0.000485398;0.000329461;0.000740732
435;calc iter;100;0.0203513;0.020131;0.0217196
435;calc total;1;2.03762;2.03762;2.03762
435;total;1;8.16424;8.16424;8.16424
404;initialize;1;5.95641;5.95641;5.95641
404;async;100;0.000772539;0.000218437;0.00127318
404;inner;100;0.0190327;0.0186825;0.0198738
404;wait;100;2.63763e-05;1.615e-05;8.68e-05
404;boundary;100;0.000510673;0.000337541;0.00064732
404;calc iter;100;0.0203432;0.0199732;0.0207768
404;calc total;1;2.03763;2.03763;2.03763
404;total;1;8.19069;8.19069;8.19069
412;initialize;1;6.1399;6.1399;6.1399
412;async;100;0.000530751;0.00024588;0.00118815
412;inner;100;0.0193008;0.0186888;0.0196627
412;wait;100;3.25347e-05;1.5302e-05;9.4682e-05
412;boundary;100;0.000485919;0.000306332;0.000737033
412;calc iter;100;0.020351;0.0200456;0.0208256
412;calc total;1;2.03762;2.03762;2.03762
412;total;1;8.3714;8.3714;8.3714
436;initialize;1;5.92823;5.92823;5.92823
436;async;100;0.000391811;9.7887e-05;0.00127568
436;inner;100;0.0193672;0.0189922;0.019721
436;wait;100;3.46241e-05;1.6074e-05;0.000185089
436;boundary;100;0.000554325;0.000335439;0.000766189
436;calc iter;100;0.0203492;0.0199335;0.0212564
436;calc total;1;2.03762;2.03762;2.03762
436;total;1;8.16423;8.16423;8.16423
405;initialize;1;5.95637;5.95637;5.95637
405;async;100;0.000705027;0.000119269;0.00153453
405;inner;100;0.0190886;0.0187269;0.0200315
405;wait;100;2.53179e-05;1.7012e-05;8.4871e-05
405;boundary;100;0.00052909;0.000299964;0.000684435
405;calc iter;100;0.0203492;0.0198554;0.0211836
405;calc total;1;2.03763;2.03763;2.03763
405;total;1;8.19066;8.19066;8.19066
413;initialize;1;6.13999;6.13999;6.13999
413;async;100;0.000449201;8.3931e-05;0.00121851
413;inner;100;0.0193366;0.0187807;0.0197708
413;wait;100;3.66419e-05;1.737e-05;0.000126718
413;boundary;100;0.000524524;0.000328627;0.000808691
413;calc iter;100;0.0203482;0.0199149;0.021022
413;calc total;1;2.03762;2.03762;2.03762
413;total;1;8.37144;8.37144;8.37144
437;initialize;1;5.92825;5.92825;5.92825
437;async;100;0.000376705;9.9514e-05;0.00112754
437;inner;100;0.0193988;0.0189567;0.0198088
437;wait;100;3.3655e-05;1.6785e-05;9.819e-05
437;boundary;100;0.000539603;0.000369898;0.00071799
437;calc iter;100;0.02035;0.0198539;0.0212188
437;calc total;1;2.03762;2.03762;2.03762
437;total;1;8.16421;8.16421;8.16421
406;initialize;1;5.95639;5.95639;5.95639
406;async;100;0.000696731;0.000174371;0.00128862
406;inner;100;0.0190935;0.0187606;0.0197989
406;wait;100;2.65404e-05;1.5611e-05;0.000110213
406;boundary;100;0.000524763;0.000338942;0.000651052
406;calc iter;100;0.020343;0.0198968;0.0209311
406;calc total;1;2.03763;2.03763;2.03763
406;total;1;8.19065;8.19065;8.19065
414;initialize;1;6.13994;6.13994;6.13994
414;async;100;0.000536796;0.000308942;0.00144542
414;inner;100;0.0193324;0.0189354;0.0195682
414;wait;100;2.94903e-05;1.501e-05;0.000124972
414;boundary;100;0.000449971;0.000332708;0.000711205
414;calc iter;100;0.0203495;0.0201187;0.0208396
414;calc total;1;2.03762;2.03762;2.03762
414;total;1;8.37146;8.37146;8.37146
438;initialize;1;5.92826;5.92826;5.92826
438;async;100;0.00019522;6.8967e-05;0.00122791
438;inner;100;0.0196937;0.0193835;0.0202227
438;wait;100;2.52843e-05;1.5583e-05;8.6324e-05
438;boundary;100;0.000437131;0.00032713;0.000589722
438;calc iter;100;0.0203524;0.0199799;0.0211552
438;calc total;1;2.03762;2.03762;2.03762
438;total;1;8.16422;8.16422;8.16422
415;initialize;1;6.13998;6.13998;6.13998
415;async;100;0.000555934;0.00019103;0.00171506
415;inner;100;0.0193123;0.0186388;0.0196037
415;wait;100;2.93648e-05;1.5479e-05;0.000102279
415;boundary;100;0.000451656;0.000305571;0.000834498
415;calc iter;100;0.0203504;0.0198424;0.0214991
415;calc total;1;2.03762;2.03762;2.03762
415;total;1;8.37145;8.37145;8.37145
439;initialize;1;5.92824;5.92824;5.92824
439;async;100;0.000391657;0.000130829;0.00125954
439;inner;100;0.0194643;0.0191177;0.0198012
439;wait;100;2.69144e-05;1.53e-05;9.668e-05
439;boundary;100;0.000469354;0.000331311;0.00069434
439;calc iter;100;0.0203533;0.0198952;0.021203
439;calc total;1;2.03762;2.03762;2.03762
439;total;1;8.1642;8.1642;8.1642
416;initialize;1;6.13993;6.13993;6.13993
416;async;100;0.000599593;0.000167912;0.00140933
416;inner;100;0.0193343;0.0189817;0.0196632
416;wait;100;2.38822e-05;1.2777e-05;0.00010066
416;boundary;100;0.000394221;0.000301958;0.000713708
416;calc iter;100;0.0203528;0.0199478;0.0208864
416;calc total;1;2.03763;2.03763;2.03763
416;total;1;8.37144;8.37144;8.37144
440;initialize;1;5.92823;5.92823;5.92823
440;async;100;0.000175032;7.2652e-05;0.000750193
440;inner;100;0.0196618;0.0193754;0.0201797
440;wait;100;2.38018e-05;1.3959e-05;8.6673e-05
440;boundary;100;0.000493593;0.000321056;0.000726677
440;calc iter;100;0.0203554;0.020017;0.0211845
440;calc total;1;2.03763;2.03763;2.03763
440;total;1;8.16422;8.16422;8.16422
417;initialize;1;6.13995;6.13995;6.13995
417;async;100;0.000510553;0.000207314;0.00115739
417;inner;100;0.0194651;0.0190042;0.0198204
417;wait;100;1.94309e-05;1.2108e-05;7.694e-05
417;boundary;100;0.000357918;0.000296445;0.000625206
417;calc iter;100;0.0203538;0.0200589;0.0207283
417;calc total;1;2.03763;2.03763;2.03763
417;total;1;8.37146;8.37146;8.37146
441;initialize;1;5.92823;5.92823;5.92823
441;async;100;0.000424003;0.000160721;0.000820543
441;inner;100;0.0194124;0.0191365;0.0197849
441;wait;100;2.48179e-05;1.351e-05;0.000118728
441;boundary;100;0.000494406;0.000304317;0.000735534
441;calc iter;100;0.0203567;0.0200443;0.0209166
441;calc total;1;2.03762;2.03762;2.03762
441;total;1;8.1642;8.1642;8.1642
418;initialize;1;6.13992;6.13992;6.13992
418;async;100;0.000471574;9.0919e-05;0.00101509
418;inner;100;0.0194899;0.0189917;0.0198064
418;wait;100;1.65068e-05;1.2553e-05;7.8291e-05
418;boundary;100;0.000378857;0.000287282;0.000646239
418;calc iter;100;0.0203577;0.0198904;0.0209543
418;calc total;1;2.03763;2.03763;2.03763
418;total;1;8.37144;8.37144;8.37144
442;initialize;1;5.92824;5.92824;5.92824
442;async;100;0.000135225;8.0449e-05;0.00042551
442;inner;100;0.0196806;0.0193265;0.0200544
442;wait;100;2.27098e-05;1.3555e-05;8.1793e-05
442;boundary;100;0.000519372;0.000292192;0.000705514
442;calc iter;100;0.020359;0.0198619;0.0209191
442;calc total;1;2.03762;2.03762;2.03762
442;total;1;8.16422;8.16422;8.16422
419;initialize;1;6.13993;6.13993;6.13993
419;async;100;0.000596028;0.000189342;0.00114778
419;inner;100;0.019354;0.0188971;0.0197571
419;wait;100;2.30921e-05;1.3219e-05;8.5867e-05
419;boundary;100;0.00037986;0.000302801;0.000601246
419;calc iter;100;0.020354;0.0200695;0.0207205
419;calc total;1;2.03762;2.03762;2.03762
419;total;1;8.37141;8.37141;8.37141
443;initialize;1;5.9282;5.9282;5.9282
443;async;100;0.000426232;0.000159062;0.000738252
443;inner;100;0.0194189;0.0191421;0.0199159
443;wait;100;2.57153e-05;1.4206e-05;0.000127835
443;boundary;100;0.000485136;0.000300423;0.000657895
443;calc iter;100;0.0203571;0.0200473;0.0207003
443;calc total;1;2.03762;2.03762;2.03762
443;total;1;8.1642;8.1642;8.1642
420;initialize;1;6.13995;6.13995;6.13995
420;async;100;0.00154468;0.000363545;0.0020081
420;inner;100;0.0183368;0.0179478;0.0196691
420;wait;100;2.37456e-05;1.6594e-05;9.9863e-05
420;boundary;100;0.000433164;0.000323146;0.000550024
420;calc iter;100;0.0203397;0.0199851;0.0206354
420;calc total;1;2.03763;2.03763;2.03763
420;total;1;8.37145;8.37145;8.37145
444;initialize;1;5.92826;5.92826;5.92826
444;async;100;0.000860808;0.000129041;0.00123701
444;inner;100;0.0188788;0.0186345;0.019922
444;wait;100;3.27573e-05;1.8454e-05;9.5354e-05
444;boundary;100;0.000573625;0.000322457;0.000746078
421;initialize;1;6.13989;6.13989;6.13989
421;async;100;0.00147629;0.00036523;0.00220711
421;inner;100;0.018253;0.0178262;0.0196455
421;wait;100;3.34601e-05;2.2306e-05;0.000125679
421;boundary;100;0.000570622;0.000400392;0.000791419
421;calc iter;100;0.0203349;0.0199501;0.0210511
421;calc total;1;2.03763;2.03763;2.03763
421;total;1;8.37139;8.37139;8.37139
444;calc iter;100;0.0203473;0.01998;0.0208315
444;calc total;1;2.03763;2.03763;2.03763
444;total;1;8.16423;8.16423;8.16423
422;initialize;1;6.13996;6.13996;6.13996
422;async;100;0.00153372;0.000479545;0.0022409
445;initialize;1;5.92826;5.92826;5.92826
445;async;100;0.00089366;0.000255509;0.00138394
445;inner;100;0.0187801;0.0185226;0.0197619
445;wait;100;3.40875e-05;2.4611e-05;0.000160859
445;boundary;100;0.000630224;0.000397128;0.000788201
445;calc iter;100;0.0203398;0.0199267;0.0207942
445;calc total;1;2.03762;2.03762;2.03762
445;total;1;8.16421;8.16421;8.16421
422;inner;100;0.018077;0.0174446;0.0195263
422;wait;100;3.82095e-05;1.8786e-05;0.000115345
422;boundary;100;0.000679972;0.000339125;0.000840425
422;calc iter;100;0.020331;0.0195979;0.0208228
422;calc total;1;2.03762;2.03762;2.03762
422;total;1;8.37144;8.37144;8.37144
446;initialize;1;5.92544;5.92544;5.92544
446;async;100;0.000872884;0.00024214;0.00141469
446;inner;100;0.0187436;0.0184505;0.0199052
446;wait;100;3.87665e-05;2.6306e-05;0.000177638
446;boundary;100;0.000677886;0.000396791;0.000807082
446;calc iter;100;0.0203348;0.0198799;0.0208027
446;calc total;1;2.03762;2.03762;2.03762
446;total;1;8.16142;8.16142;8.16142
423;initialize;1;6.1399;6.1399;6.1399
423;async;100;0.00154699;0.000471392;0.00246358
423;inner;100;0.0180044;0.0173395;0.0196136
423;wait;100;4.2922e-05;2.2091e-05;9.9191e-05
423;boundary;100;0.000726978;0.000377598;0.000870878
423;calc iter;100;0.0203234;0.0196677;0.0211324
423;calc total;1;2.03762;2.03762;2.03762
423;total;1;8.3714;8.3714;8.3714
447;initialize;1;5.92825;5.92825;5.92825
447;async;100;0.000589245;0.000121457;0.00121288
447;inner;100;0.0189943;0.0186125;0.0201163
447;wait;100;3.99401e-05;1.968e-05;7.912e-05
447;boundary;100;0.000702134;0.000344877;0.00082127
447;calc iter;100;0.0203275;0.0198014;0.0209224
447;calc total;1;2.03762;2.03762;2.03762
447;total;1;8.16421;8.16421;8.16421
424;initialize;1;6.13995;6.13995;6.13995
424;async;100;0.00119126;0.000220775;0.0017688
424;inner;100;0.0185337;0.0180783;0.0198486
424;wait;100;3.1853e-05;1.5595e-05;8.6564e-05
424;boundary;100;0.000570409;0.000329733;0.000754921
424;calc iter;100;0.0203284;0.0198224;0.0208328
424;calc total;1;2.03763;2.03763;2.03763
424;total;1;8.37143;8.37143;8.37143
448;initialize;1;5.92828;5.92828;5.92828
448;async;100;0.000658115;0.000269549;0.00111938
448;inner;100;0.0190158;0.01868;0.0200388
448;wait;100;3.38691e-05;1.8722e-05;8.6741e-05
448;boundary;100;0.000622669;0.000340251;0.000756188
448;calc iter;100;0.0203317;0.0199628;0.0208055
448;calc total;1;2.03763;2.03763;2.03763
448;total;1;8.16423;8.16423;8.16423
425;initialize;1;6.13993;6.13993;6.13993
425;async;100;0.00151357;0.000378378;0.00217119
425;inner;100;0.0181902;0.0177596;0.0194513
425;wait;100;3.46413e-05;2.2171e-05;0.00021195
425;boundary;100;0.000586535;0.000419892;0.000729664
425;calc iter;100;0.0203265;0.0198896;0.0208086
425;calc total;1;2.03762;2.03762;2.03762
425;total;1;8.37142;8.37142;8.37142
449;initialize;1;5.92827;5.92827;5.92827
449;async;100;0.000845759;0.000207976;0.00131057
449;inner;100;0.0188585;0.0185695;0.0197858
449;wait;100;3.15693e-05;2.1509e-05;0.000144093
449;boundary;100;0.000597831;0.000382552;0.00068006
449;calc iter;100;0.0203352;0.0199028;0.0207991
449;calc total;1;2.03763;2.03763;2.03763
449;total;1;8.16421;8.16421;8.16421
426;initialize;1;6.1399;6.1399;6.1399
426;async;100;0.00147527;0.000353616;0.00206316
426;inner;100;0.0183476;0.0179677;0.019503
426;wait;100;2.7389e-05;1.9339e-05;0.000114966
426;boundary;100;0.000480354;0.000386642;0.000737505
426;calc iter;100;0.0203323;0.0196811;0.0207611
426;calc total;1;2.03762;2.03762;2.03762
426;total;1;8.37139;8.37139;8.37139
450;initialize;1;5.92599;5.92599;5.92599
450;async;100;0.000762733;0.000134977;0.00112929
450;inner;100;0.0189533;0.0187179;0.0198564
450;wait;100;3.03749e-05;1.9053e-05;0.000113687
450;boundary;100;0.000594813;0.00037875;0.000670969
450;calc iter;100;0.0203427;0.0198616;0.0207531
450;calc total;1;2.03763;2.03763;2.03763
450;total;1;8.16194;8.16194;8.16194
427;initialize;1;6.13993;6.13993;6.13993
427;async;100;0.00161926;0.000342259;0.0021072
427;inner;100;0.0182714;0.0178793;0.0195742
427;wait;100;2.38874e-05;1.6002e-05;0.000116032
427;boundary;100;0.000422274;0.000326513;0.000623639
427;calc iter;100;0.0203382;0.0198966;0.0207571
427;calc total;1;2.03763;2.03763;2.03763
427;total;1;8.37141;8.37141;8.37141
451;initialize;1;5.92823;5.92823;5.92823
451;async;100;0.000847122;0.000199903;0.00110914
451;inner;100;0.0189138;0.0186659;0.0198376
451;wait;100;2.79884e-05;1.6969e-05;9.9261e-05
451;boundary;100;0.000556874;0.000317506;0.000676075
451;calc iter;100;0.0203473;0.0199195;0.0207742
451;calc total;1;2.03763;2.03763;2.03763
451;total;1;8.16421;8.16421;8.16421
428;initialize;1;6.13993;6.13993;6.13993
428;async;100;0.00123079;0.000230298;0.00161626
428;inner;100;0.0186017;0.018244;0.0199346
428;wait;100;2.398e-05;1.4988e-05;7.7912e-05
428;boundary;100;0.000489038;0.000296687;0.000649892
428;calc iter;100;0.0203467;0.0198895;0.0207581
428;calc total;1;2.03762;2.03762;2.03762
428;total;1;8.37142;8.37142;8.37142
452;initialize;1;5.92828;5.92828;5.92828
452;async;100;0.000977454;0.000419344;0.00132346
452;inner;100;0.0187588;0.0183332;0.0198675
452;wait;100;2.74157e-05;1.5564e-05;9.4399e-05
452;boundary;100;0.000585842;0.000306296;0.000653119
452;calc iter;100;0.020351;0.0195381;0.0207933
452;calc total;1;2.03763;2.03763;2.03763
452;total;1;8.16424;8.16424;8.16424
429;initialize;1;6.13994;6.13994;6.13994
429;async;100;0.00157646;0.000459992;0.00206252
429;inner;100;0.0182323;0.0179007;0.0198061
429;wait;100;2.28492e-05;1.465e-05;7.9481e-05
429;boundary;100;0.000516308;0.000283242;0.000729056
429;calc iter;100;0.0203498;0.0196633;0.0209902
429;calc total;1;2.03762;2.03762;2.03762
429;total;1;8.37143;8.37143;8.37143
453;initialize;1;5.92828;5.92828;5.92828
453;async;100;0.000148328;0.000124109;0.000441477
453;inner;100;0.0195049;0.0190662;0.0201947
453;wait;100;3.39308e-05;1.5672e-05;8.1581e-05
453;boundary;100;0.000669875;0.000290695;0.000712995
453;calc iter;100;0.0203584;0.019515;0.0210533
453;calc total;1;2.03763;2.03763;2.03763
453;total;1;8.16423;8.16423;8.16423
454;initialize;1;5.92827;5.92827;5.92827
454;async;100;0.00100258;0.000421865;0.00122072
454;inner;100;0.0187372;0.0183491;0.0198419
454;wait;100;2.84914e-05;1.5935e-05;0.000102055
454;boundary;100;0.000580738;0.000298287;0.000656744
454;calc iter;100;0.0203508;0.019566;0.0207766
454;calc total;1;2.03763;2.03763;2.03763
454;total;1;8.16422;8.16422;8.16422
455;initialize;1;5.92826;5.92826;5.92826
455;async;100;0.00088951;0.0002004;0.00122877
455;inner;100;0.0188572;0.0185879;0.0198208
455;wait;100;2.86161e-05;1.8893e-05;0.000112187
455;boundary;100;0.000569568;0.000350775;0.00068298
455;calc iter;100;0.0203464;0.0198254;0.0207626
455;calc total;1;2.03763;2.03763;2.03763
455;total;1;8.16421;8.16421;8.16421
480;initialize;1;6.11194;6.11194;6.11194
480;async;100;0.00025451;0.000139754;0.000758142
480;inner;100;0.0194478;0.0190265;0.0201158
480;wait;100;2.53117e-05;1.3395e-05;8.3052e-05
480;boundary;100;0.000629567;0.000292064;0.000835986
480;calc iter;100;0.0203586;0.019491;0.0215511
480;calc total;1;2.03762;2.03762;2.03762
480;total;1;8.34798;8.34798;8.34798
481;initialize;1;6.11196;6.11196;6.11196
481;async;100;0.000346906;0.000123155;0.0010185
481;inner;100;0.0194281;0.0190141;0.0199786
481;wait;100;2.39309e-05;1.4078e-05;9.6069e-05
481;boundary;100;0.000557534;0.000295801;0.000725804
481;calc iter;100;0.0203578;0.0196877;0.021182
481;calc total;1;2.03762;2.03762;2.03762
481;total;1;8.34798;8.34798;8.34798
482;initialize;1;6.10953;6.10953;6.10953
482;async;100;0.000288504;7.5791e-05;0.00099277
482;inner;100;0.0195173;0.0191476;0.0199694
482;wait;100;2.36311e-05;1.3537e-05;9.9201e-05
482;boundary;100;0.000525787;0.000308478;0.00071875
482;calc iter;100;0.0203564;0.0197392;0.0211388
482;calc total;1;2.03763;2.03763;2.03763
482;total;1;8.34554;8.34554;8.34554
483;initialize;1;6.11196;6.11196;6.11196
483;async;100;0.000354467;8.3562e-05;0.00117961
483;inner;100;0.0195055;0.0191517;0.0199843
483;wait;100;2.37105e-05;1.3698e-05;0.000129196
483;boundary;100;0.000469883;0.000320556;0.000697271
483;calc iter;100;0.0203548;0.0199134;0.0211696
483;calc total;1;2.03763;2.03763;2.03763
483;total;1;8.348;8.348;8.348
484;initialize;1;6.11194;6.11194;6.11194
484;async;100;0.000406834;8.1835e-05;0.00129399
484;inner;100;0.0194445;0.0190622;0.0197329
484;wait;100;2.72493e-05;1.6651e-05;0.000144683
484;boundary;100;0.000472282;0.000342416;0.000715636
484;calc iter;100;0.0203522;0.0199795;0.0210849
484;calc total;1;2.03763;2.03763;2.03763
484;total;1;8.34799;8.34799;8.34799
485;initialize;1;6.11199;6.11199;6.11199
485;async;100;0.000314395;7.7302e-05;0.00100053
485;inner;100;0.0194552;0.0190871;0.0199268
485;wait;100;3.10059e-05;1.3058e-05;0.000101839
485;boundary;100;0.000545688;0.000311925;0.000740195
485;calc iter;100;0.0203474;0.0199064;0.0208686
485;calc total;1;2.03762;2.03762;2.03762
485;total;1;8.34801;8.34801;8.34801
486;initialize;1;6.11199;6.11199;6.11199
486;async;100;0.000288549;7.7151e-05;0.000801097
486;inner;100;0.0194284;0.0191631;0.0198138
486;wait;100;3.45513e-05;1.6506e-05;0.000127137
486;boundary;100;0.000592875;0.00034411;0.000783192
486;calc iter;100;0.0203457;0.0200604;0.0208647
486;calc total;1;2.03762;2.03762;2.03762
486;total;1;8.34802;8.34802;8.34802
487;initialize;1;6.10723;6.10723;6.10723
487;async;100;0.0004284;0.000147416;0.000943349
487;inner;100;0.0192331;0.0188563;0.0195578
487;wait;100;3.92459e-05;2.3036e-05;0.000265875
487;boundary;100;0.000644342;0.000437054;0.000825161
487;calc iter;100;0.0203463;0.0199487;0.0210159
487;calc total;1;2.03762;2.03762;2.03762
487;total;1;8.34327;8.34327;8.34327
488;initialize;1;6.11198;6.11198;6.11198
488;async;100;0.000332386;9.675e-05;0.000736656
488;inner;100;0.0194939;0.0191194;0.0199076
488;wait;100;2.92904e-05;1.644e-05;9.4398e-05
488;boundary;100;0.000491262;0.00036122;0.000676314
488;calc iter;100;0.020348;0.020104;0.0208631
488;calc total;1;2.03763;2.03763;2.03763
488;total;1;8.34802;8.34802;8.34802
504;initialize;1;6.0454;6.0454;6.0454
504;async;100;0.000539894;0.000158566;0.00121526
504;inner;100;0.0191601;0.0187284;0.0198675
504;wait;100;2.60861e-05;1.3611e-05;8.1454e-05
504;boundary;100;0.000629545;0.000290183;0.000760701
504;calc iter;100;0.0203572;0.0197622;0.0210911
504;calc total;1;2.03763;2.03763;2.03763
504;total;1;8.28143;8.28143;8.28143
456;wait;100;1.69827e-05;1.2602e-05;6.8885e-05
456;boundary;100;0.000349088;0.000287867;0.000614698
456;calc iter;100;0.0203563;0.0200824;0.0210388
456;calc total;1;2.03763;2.03763;2.03763
456;total;1;8.4857;8.4857;8.4857
310;initialize;1;6.05299;6.05299;6.05299
310;async;100;0.000793998;0.000140162;0.00130617
310;inner;100;0.0190589;0.0187603;0.0198306
310;wait;100;2.74526e-05;1.573e-05;9.854e-05
310;boundary;100;0.000471318;0.000326228;0.000638933
310;calc iter;100;0.0203527;0.0199657;0.020701
310;calc total;1;2.03762;2.03762;2.03762
310;total;1;8.27932;8.27932;8.27932
505;initialize;1;6.0454;6.0454;6.0454
505;async;100;0.000500535;6.7474e-05;0.00141362
505;inner;100;0.019249;0.0188144;0.0198849
505;wait;100;2.50853e-05;1.327e-05;0.00010813
505;boundary;100;0.000578873;0.00030345;0.000722104
505;calc iter;100;0.0203548;0.019672;0.0211434
505;calc total;1;2.03762;2.03762;2.03762
505;total;1;8.28142;8.28142;8.28142
528;initialize;1;6.38368;6.38368;6.38368
528;async;100;0.000483471;0.000136412;0.00110596
528;inner;100;0.0191768;0.0187618;0.0199009
528;wait;100;2.97371e-05;1.4892e-05;7.4789e-05
528;boundary;100;0.000666612;0.000292205;0.000752748
528;calc iter;100;0.0203579;0.019756;0.0211663
528;calc total;1;2.03763;2.03763;2.03763
528;total;1;8.61915;8.61915;8.61915
576;initialize;1;6.36382;6.36382;6.36382
576;async;100;0.000419593;0.000141986;0.00119101
576;inner;100;0.0192101;0.018329;0.0200359
576;wait;100;3.19106e-05;1.5797e-05;7.3562e-05
576;boundary;100;0.000694838;0.000290139;0.000785952
576;calc iter;100;0.0203581;0.0195628;0.0214405
576;calc total;1;2.03763;2.03763;2.03763
576;total;1;8.59935;8.59935;8.59935
552;initialize;1;6.25757;6.25757;6.25757
552;async;100;0.000258058;0.000140663;0.00114681
552;inner;100;0.0193796;0.018808;0.0200311
552;wait;100;3.18818e-05;1.5823e-05;7.6218e-05
552;boundary;100;0.000687434;0.00029247;0.000786357
552;calc iter;100;0.0203587;0.0192617;0.0212884
552;calc total;1;2.03763;2.03763;2.03763
552;total;1;8.4913;8.4913;8.4913
489;initialize;1;6.11198;6.11198;6.11198
489;async;100;0.000187113;7.2792e-05;0.000489376
489;inner;100;0.0196711;0.0193371;0.0200419
489;wait;100;2.64763e-05;1.8891e-05;7.4117e-05
489;boundary;100;0.000463834;0.000351941;0.000655837
489;calc iter;100;0.0203495;0.0201277;0.020947
489;calc total;1;2.03762;2.03762;2.03762
489;total;1;8.34799;8.34799;8.34799
457;initialize;1;6.24957;6.24957;6.24957
457;async;100;0.000797601;0.00030242;0.00153502
457;inner;100;0.0191595;0.0185432;0.0195299
457;wait;100;2.25555e-05;1.4324e-05;0.000202738
457;boundary;100;0.000373553;0.000298582;0.000699286
457;calc iter;100;0.0203542;0.0199971;0.0208947
457;calc total;1;2.03762;2.03762;2.03762
457;total;1;8.48568;8.48568;8.48568
311;initialize;1;6.04639;6.04639;6.04639
311;async;100;0.0012947;0.000469557;0.00191175
311;inner;100;0.0186553;0.0181488;0.019549
311;wait;100;2.44247e-05;1.6058e-05;0.000239498
311;boundary;100;0.000383593;0.000317428;0.000613634
311;calc iter;100;0.0203593;0.0200466;0.0207215
311;calc total;1;2.03763;2.03763;2.03763
311;total;1;8.27272;8.27272;8.27272
506;initialize;1;6.04544;6.04544;6.04544
506;async;100;0.000458073;7.2723e-05;0.00147274
506;inner;100;0.0193299;0.0188675;0.019972
506;wait;100;2.37952e-05;1.4107e-05;8.5612e-05
506;boundary;100;0.000540305;0.000311437;0.000703016
506;calc iter;100;0.0203533;0.0197309;0.0213162
506;calc total;1;2.03762;2.03762;2.03762
506;total;1;8.28144;8.28144;8.28144
529;initialize;1;6.39078;6.39078;6.39078
529;async;100;0.000538613;9.4872e-05;0.00150006
529;inner;100;0.0191419;0.01877;0.0198597
529;wait;100;3.30932e-05;1.6711e-05;0.000206418
529;boundary;100;0.00063969;0.000308477;0.000766358
529;calc iter;100;0.0203547;0.0195555;0.0215021
529;calc total;1;2.03763;2.03763;2.03763
529;total;1;8.62624;8.62624;8.62624
577;initialize;1;6.36382;6.36382;6.36382
577;async;100;0.000708307;0.00015713;0.00185656
577;inner;100;0.0189298;0.0184904;0.019806
577;wait;100;3.37392e-05;1.5721e-05;0.000123726
577;boundary;100;0.000677886;0.000300711;0.000913677
577;calc iter;100;0.0203516;0.0190855;0.0217208
577;calc total;1;2.03763;2.03763;2.03763
577;total;1;8.59933;8.59933;8.59933
553;initialize;1;6.25769;6.25769;6.25769
553;async;100;0.000468435;8.7565e-05;0.00149311
553;inner;100;0.0191964;0.0185879;0.019968
553;wait;100;3.10988e-05;1.3946e-05;8.2671e-05
553;boundary;100;0.000658757;0.000295041;0.000753008
553;calc iter;100;0.0203561;0.0195735;0.0215358
553;calc total;1;2.03762;2.03762;2.03762
553;total;1;8.49137;8.49137;8.49137
490;initialize;1;6.11199;6.11199;6.11199
490;async;100;0.000334411;8.208e-05;0.000649887
490;inner;100;0.0195273;0.0192224;0.0198914
490;wait;100;2.56014e-05;1.6653e-05;0.000104457
490;boundary;100;0.000460522;0.000362108;0.000643684
490;calc iter;100;0.0203489;0.020089;0.0208555
490;calc total;1;2.03762;2.03762;2.03762
490;total;1;8.348;8.348;8.348
458;initialize;1;6.24961;6.24961;6.24961
458;async;100;0.000758707;0.000294278;0.00157946
458;inner;100;0.0191687;0.0186498;0.019633
458;wait;100;2.38409e-05;1.3433e-05;0.00010595
458;boundary;100;0.000400467;0.000306589;0.00065654
458;calc iter;100;0.0203526;0.0199474;0.0210079
458;calc total;1;2.03762;2.03762;2.03762
458;total;1;8.4857;8.4857;8.4857
507;initialize;1;6.04542;6.04542;6.04542
507;async;100;0.000373642;0.000115088;0.00118085
507;inner;100;0.0194598;0.0190871;0.0199761
507;wait;100;2.21741e-05;1.3274e-05;8.2279e-05
507;boundary;100;0.000496598;0.000317029;0.000714277
507;calc iter;100;0.0203535;0.0198079;0.0211642
507;calc total;1;2.03762;2.03762;2.03762
530;initialize;1;6.38343;6.38343;6.38343
530;async;100;0.000432701;7.8121e-05;0.00158074
530;inner;100;0.0192653;0.0189881;0.0199329
530;wait;100;2.95653e-05;1.5643e-05;8.8889e-05
530;boundary;100;0.000625136;0.000309181;0.000748813
530;calc iter;100;0.0203539;0.0196041;0.0215618
530;calc total;1;2.03763;2.03763;2.03763
530;total;1;8.6189;8.6189;8.6189
578;initialize;1;6.36385;6.36385;6.36385
578;async;100;0.0006439;0.00013604;0.00185725
578;inner;100;0.0190087;0.0186402;0.019845
578;wait;100;3.29691e-05;1.5012e-05;0.000128947
578;boundary;100;0.000664857;0.000303497;0.000752829
578;calc iter;100;0.0203518;0.0197202;0.0216315
578;calc total;1;2.03763;2.03763;2.03763
578;total;1;8.59934;8.59934;8.59934
554;initialize;1;6.25764;6.25764;6.25764
554;async;100;0.000456476;7.6514e-05;0.00179442
554;inner;100;0.0192037;0.0188914;0.0199806
554;wait;100;3.33257e-05;1.8247e-05;8.6391e-05
554;boundary;100;0.000658831;0.000307607;0.000753069
554;calc iter;100;0.0203538;0.0194857;0.0216207
554;calc total;1;2.03762;2.03762;2.03762
554;total;1;8.49132;8.49132;8.49132
491;initialize;1;6.10903;6.10903;6.10903
491;async;100;0.000260633;8.3841e-05;0.000548105
491;inner;100;0.0195472;0.019209;0.019916
491;wait;100;3.12654e-05;1.9985e-05;0.000102112
491;boundary;100;0.000508116;0.000367569;0.000714587
491;calc iter;100;0.0203482;0.0200425;0.0208486
491;calc total;1;2.03762;2.03762;2.03762
491;total;1;8.34507;8.34507;8.34507
459;initialize;1;6.24962;6.24962;6.24962
459;async;100;0.000659993;0.000158467;0.00134334
459;inner;100;0.0192257;0.0188428;0.0197552
459;wait;100;2.60433e-05;1.3451e-05;0.000121543
459;boundary;100;0.00043808;0.000300313;0.000738148
459;calc iter;100;0.0203509;0.0199275;0.0209408
459;calc total;1;2.03763;2.03763;2.03763
459;total;1;8.48572;8.48572;8.48572
507;total;1;8.2814;8.2814;8.2814
531;initialize;1;6.39083;6.39083;6.39083
531;async;100;0.000487813;7.5322e-05;0.0015541
531;inner;100;0.0192615;0.0189505;0.0198778
531;wait;100;2.65418e-05;1.6316e-05;9.3286e-05
531;boundary;100;0.000574999;0.000317501;0.000727928
531;calc iter;100;0.0203523;0.0197758;0.0215144
531;calc total;1;2.03763;2.03763;2.03763
531;total;1;8.62625;8.62625;8.62625
579;initialize;1;6.36385;6.36385;6.36385
579;async;100;0.000456723;0.000124275;0.00172384
579;inner;100;0.0191977;0.0189159;0.0198777
579;wait;100;3.15083e-05;1.5101e-05;9.5919e-05
579;boundary;100;0.000662005;0.000325359;0.000759584
579;calc iter;100;0.0203494;0.0193896;0.0216932
579;calc total;1;2.03762;2.03762;2.03762
579;total;1;8.59933;8.59933;8.59933
555;initialize;1;6.25767;6.25767;6.25767
555;async;100;0.000546572;7.5114e-05;0.00174136
555;inner;100;0.0191084;0.018796;0.0199074
555;wait;100;3.21624e-05;1.7035e-05;0.000117946
555;boundary;100;0.000663378;0.000325156;0.000767366
555;calc iter;100;0.020352;0.0197114;0.0214797
555;calc total;1;2.03762;2.03762;2.03762
555;total;1;8.49137;8.49137;8.49137
492;initialize;1;6.11196;6.11196;6.11196
492;async;100;0.000679149;0.000200971;0.0010468
492;inner;100;0.0190598;0.0187772;0.0198322
492;wait;100;2.95651e-05;1.632e-05;0.000118543
492;boundary;100;0.000568708;0.000319675;0.000713818
492;calc iter;100;0.0203385;0.0199007;0.0208132
492;calc total;1;2.03762;2.03762;2.03762
492;total;1;8.34798;8.34798;8.34798
460;initialize;1;6.24961;6.24961;6.24961
460;async;100;0.000678304;0.000206031;0.00142488
460;inner;100;0.0190355;0.0184724;0.0195944
460;wait;100;3.48461e-05;1.5346e-05;0.000177676
460;boundary;100;0.000591761;0.000307077;0.000850757
460;calc iter;100;0.0203418;0.0197657;0.0212571
460;calc total;1;2.03763;2.03763;2.03763
460;total;1;8.48569;8.48569;8.48569
508;initialize;1;6.04167;6.04167;6.04167
508;async;100;0.000456545;0.000114406;0.00114615
508;inner;100;0.0194276;0.0190145;0.01997
508;wait;100;2.32811e-05;1.5227e-05;8.7097e-05
508;boundary;100;0.000444107;0.000322012;0.000675009
508;calc iter;100;0.0203525;0.0198844;0.0210199
508;calc total;1;2.03762;2.03762;2.03762
508;total;1;8.27766;8.27766;8.27766
532;initialize;1;6.38373;6.38373;6.38373
532;async;100;0.000527083;7.2914e-05;0.00137185
532;inner;100;0.0192879;0.0190244;0.0199728
532;wait;100;2.56451e-05;1.6961e-05;0.000112832
532;boundary;100;0.000507978;0.00033176;0.000753102
532;calc iter;100;0.0203499;0.0196983;0.0214709
532;calc total;1;2.03763;2.03763;2.03763
532;total;1;8.6192;8.6192;8.6192
580;initialize;1;6.36379;6.36379;6.36379
580;async;100;0.00072487;0.000194381;0.00185221
580;inner;100;0.0190131;0.0187137;0.0196497
580;wait;100;2.76212e-05;1.4565e-05;0.000167643
580;boundary;100;0.000580485;0.000333609;0.000770098
580;calc iter;100;0.0203475;0.0197081;0.021668
580;calc total;1;2.03763;2.03763;2.03763
580;total;1;8.59932;8.59932;8.59932
556;initialize;1;6.25758;6.25758;6.25758
556;async;100;0.000582925;0.000117401;0.00147767
556;inner;100;0.019164;0.0189259;0.0199179
556;wait;100;2.60767e-05;1.3795e-05;0.000141792
556;boundary;100;0.000574344;0.000334461;0.000741801
556;calc iter;100;0.0203487;0.0197308;0.0212938
556;calc total;1;2.03762;2.03762;2.03762
556;total;1;8.49131;8.49131;8.49131
493;initialize;1;6.11198;6.11198;6.11198
493;async;100;0.000609587;0.000127805;0.00113758
493;inner;100;0.0191333;0.018725;0.0199214
493;wait;100;2.90034e-05;1.8254e-05;0.00010187
493;boundary;100;0.000560942;0.000376507;0.000793751
493;calc iter;100;0.0203341;0.0198689;0.0208615
493;calc total;1;2.03762;2.03762;2.03762
493;total;1;8.34799;8.34799;8.34799
461;initialize;1;6.24958;6.24958;6.24958
461;async;100;0.000476467;0.000102481;0.00132679
461;inner;100;0.0191525;0.0186801;0.0197361
461;wait;100;3.60814e-05;1.5482e-05;0.00021431
461;boundary;100;0.000678918;0.000310532;0.00120933
461;calc iter;100;0.0203453;0.0199495;0.021312
461;calc total;1;2.03763;2.03763;2.03763
461;total;1;8.48567;8.48567;8.48567
509;initialize;1;6.04494;6.04494;6.04494
509;async;100;0.000246731;7.2887e-05;0.000732757
509;inner;100;0.0195991;0.0191911;0.0201516
509;wait;100;2.69103e-05;1.3935e-05;7.9054e-05
509;boundary;100;0.000475122;0.000317903;0.00071451
509;calc iter;100;0.020349;0.0198483;0.0210657
509;calc total;1;2.03762;2.03762;2.03762
509;total;1;8.28096;8.28096;8.28096
533;initialize;1;6.38373;6.38373;6.38373
533;async;100;0.000459229;7.5079e-05;0.00143776
533;inner;100;0.0193581;0.0189789;0.0198155
533;wait;100;2.71395e-05;1.6299e-05;0.000115065
533;boundary;100;0.000503081;0.000338603;0.000697611
533;calc iter;100;0.0203487;0.0198312;0.0212419
533;calc total;1;2.03763;2.03763;2.03763
533;total;1;8.6192;8.6192;8.6192
581;initialize;1;6.36385;6.36385;6.36385
581;async;100;0.000568609;7.1278e-05;0.0016856
581;inner;100;0.019225;0.0188132;0.0198307
581;wait;100;2.9212e-05;1.7399e-05;0.000129579
581;boundary;100;0.000517421;0.000348138;0.000721238
581;calc iter;100;0.0203416;0.0197406;0.0213364
581;calc total;1;2.03763;2.03763;2.03763
581;total;1;8.59934;8.59934;8.59934
557;initialize;1;6.25763;6.25763;6.25763
557;async;100;0.00057344;0.000123081;0.00146812
557;inner;100;0.0192241;0.0188553;0.0197899
557;wait;100;2.94492e-05;1.9448e-05;0.000146126
557;boundary;100;0.000517566;0.000382876;0.00075258
557;calc iter;100;0.0203457;0.0198114;0.0210643
557;calc total;1;2.03762;2.03762;2.03762
557;total;1;8.49132;8.49132;8.49132
494;initialize;1;6.11199;6.11199;6.11199
494;async;100;0.000364489;8.6094e-05;0.000907151
494;inner;100;0.0193521;0.0190525;0.0201389
494;wait;100;3.14165e-05;1.6897e-05;7.8767e-05
494;boundary;100;0.000581544;0.000355819;0.000788364
494;calc iter;100;0.0203307;0.0199093;0.0209636
494;calc total;1;2.03762;2.03762;2.03762
494;total;1;8.34799;8.34799;8.34799
462;initialize;1;6.24958;6.24958;6.24958
462;async;100;0.000691698;0.000242243;0.00166286
462;inner;100;0.0190406;0.0185272;0.0195767
462;wait;100;3.60883e-05;2.1105e-05;0.000154549
462;boundary;100;0.000572381;0.000365202;0.000784999
462;calc iter;100;0.0203421;0.0199481;0.0212484
462;calc total;1;2.03763;2.03763;2.03763
462;total;1;8.48572;8.48572;8.48572
510;initialize;1;6.04548;6.04548;6.04548
510;async;100;0.0004162;0.000118805;0.00110536
510;inner;100;0.0192833;0.0189726;0.0198094
510;wait;100;3.73545e-05;1.9415e-05;0.000178981
510;boundary;100;0.000607834;0.000356016;0.000788709
510;calc iter;100;0.020346;0.0199453;0.0208206
510;calc total;1;2.03762;2.03762;2.03762
510;total;1;8.28144;8.28144;8.28144
534;initialize;1;6.38617;6.38617;6.38617
534;async;100;0.000355717;9.0713e-05;0.00140892
534;inner;100;0.0193535;0.0189289;0.0198376
534;wait;100;3.67676e-05;1.6039e-05;0.000185948
534;boundary;100;0.00059696;0.000386356;0.000800328
534;calc iter;100;0.0203439;0.019848;0.0212925
534;calc total;1;2.03763;2.03763;2.03763
534;total;1;8.62164;8.62164;8.62164
582;initialize;1;6.36387;6.36387;6.36387
582;async;100;0.000446623;8.1171e-05;0.00146873
582;inner;100;0.0192941;0.0189152;0.0199657
582;wait;100;3.16102e-05;1.7003e-05;7.6511e-05
582;boundary;100;0.000566164;0.00033048;0.000770158
582;calc iter;100;0.0203397;0.0197878;0.0211615
582;calc total;1;2.03762;2.03762;2.03762
582;total;1;8.59933;8.59933;8.59933
558;initialize;1;6.25765;6.25765;6.25765
558;async;100;0.000425803;9.1009e-05;0.00137728
558;inner;100;0.0193066;0.0189707;0.0198258
558;wait;100;3.31969e-05;1.7097e-05;0.000111878
558;boundary;100;0.000574911;0.000330899;0.000768637
558;calc iter;100;0.0203419;0.0198665;0.0210966
558;calc total;1;2.03762;2.03762;2.03762
558;total;1;8.49136;8.49136;8.49136
495;initialize;1;6.11197;6.11197;6.11197
495;async;100;0.000698495;0.000268239;0.00136409
495;inner;100;0.0188864;0.0184971;0.01979
495;wait;100;4.0828e-05;2.8743e-05;0.000170497
495;boundary;100;0.000697493;0.000447968;0.000784648
495;calc iter;100;0.0203249;0.0197498;0.0210159
495;calc total;1;2.03762;2.03762;2.03762
495;total;1;8.34801;8.34801;8.34801
463;initialize;1;6.24958;6.24958;6.24958
463;async;100;0.000696618;0.000265731;0.0017527
463;inner;100;0.0190411;0.0185574;0.0196148
463;wait;100;3.40845e-05;1.8441e-05;0.000141297
463;boundary;100;0.000571479;0.000340328;0.000745855
463;calc iter;100;0.0203447;0.0199317;0.0211884
463;calc total;1;2.03762;2.03762;2.03762
463;total;1;8.48567;8.48567;8.48567
511;initialize;1;6.04542;6.04542;6.04542
511;async;100;0.000344949;8.1282e-05;0.00114951
511;inner;100;0.0193353;0.0188969;0.0198653
511;wait;100;3.80986e-05;2.4283e-05;0.000129967
511;boundary;100;0.000626227;0.000383005;0.000821964
511;calc iter;100;0.0203458;0.0199623;0.0208924
511;calc total;1;2.03762;2.03762;2.03762
511;total;1;8.28141;8.28141;8.28141
535;initialize;1;6.38351;6.38351;6.38351
535;async;100;0.0003406;9.8114e-05;0.00124584
535;inner;100;0.0193585;0.0190607;0.0199161
535;wait;100;3.69272e-05;1.9954e-05;8.4458e-05
535;boundary;100;0.000607808;0.000330769;0.000776248
535;calc iter;100;0.0203453;0.0198626;0.0212732
535;calc total;1;2.03763;2.03763;2.03763
535;total;1;8.61896;8.61896;8.61896
583;initialize;1;6.36387;6.36387;6.36387
583;async;100;0.000535578;0.000177348;0.00126839
583;inner;100;0.0191354;0.0187989;0.0196718
583;wait;100;3.52593e-05;1.3224e-05;0.000150645
583;boundary;100;0.00062848;0.000328161;0.000799477
583;calc iter;100;0.0203362;0.0199713;0.0210646
583;calc total;1;2.03762;2.03762;2.03762
583;total;1;8.59934;8.59934;8.59934
559;initialize;1;6.25761;6.25761;6.25761
559;async;100;0.000288612;8.4039e-05;0.00118026
559;inner;100;0.0194563;0.0191941;0.020001
559;wait;100;3.3282e-05;1.6236e-05;9.9514e-05
559;boundary;100;0.000562556;0.000314382;0.000736634
559;calc iter;100;0.0203421;0.0200087;0.0211271
559;calc total;1;2.03762;2.03762;2.03762
559;total;1;8.49131;8.49131;8.49131
496;initialize;1;6.11198;6.11198;6.11198
496;async;100;0.000675942;0.000110255;0.00123688
496;inner;100;0.018933;0.0185559;0.0198816
496;wait;100;3.8094e-05;1.7612e-05;0.00013167
496;boundary;100;0.000677199;0.000383148;0.000843379
496;calc iter;100;0.0203256;0.0198597;0.0208624
496;calc total;1;2.03763;2.03763;2.03763
496;total;1;8.34802;8.34802;8.34802
464;initialize;1;6.2496;6.2496;6.2496
464;async;100;0.000554025;0.000109392;0.00129303
464;inner;100;0.0194038;0.0189663;0.019789
464;wait;100;2.04861e-05;1.3401e-05;7.8924e-05
464;boundary;100;0.000372059;0.000300401;0.000590094
464;calc iter;100;0.0203511;0.0199369;0.0208139
464;calc total;1;2.03763;2.03763;2.03763
464;total;1;8.48572;8.48572;8.48572
512;initialize;1;6.04544;6.04544;6.04544
512;async;100;0.000333137;7.7479e-05;0.000725801
512;inner;100;0.0194773;0.0189649;0.0198658
512;wait;100;3.02966e-05;1.6715e-05;0.000106233
512;boundary;100;0.000505892;0.000349182;0.000758531
512;calc iter;100;0.0203476;0.0200116;0.0208286
512;calc total;1;2.03764;2.03764;2.03764
512;total;1;8.28142;8.28142;8.28142
536;initialize;1;6.39082;6.39082;6.39082
536;async;100;0.000260443;8.4075e-05;0.000861066
536;inner;100;0.0195476;0.0192666;0.0200188
536;wait;100;2.84805e-05;1.6979e-05;7.6682e-05
536;boundary;100;0.000509473;0.000339841;0.000704852
536;calc iter;100;0.0203469;0.0200337;0.0209504
536;calc total;1;2.03764;2.03764;2.03764
536;total;1;8.62624;8.62624;8.62624
584;initialize;1;6.3638;6.3638;6.3638
584;async;100;0.000377602;0.000108993;0.000994101
584;inner;100;0.0193833;0.0190823;0.0199475
584;wait;100;3.17913e-05;1.4383e-05;0.000104279
584;boundary;100;0.000545273;0.000338661;0.000784378
584;calc iter;100;0.0203389;0.0199507;0.0209417
584;calc total;1;2.03763;2.03763;2.03763
584;total;1;8.59932;8.59932;8.59932
560;initialize;1;6.25766;6.25766;6.25766
560;async;100;0.00033811;0.000103582;0.00120892
560;inner;100;0.0194374;0.0191126;0.0199247
560;wait;100;2.98344e-05;1.5093e-05;9.4299e-05
560;boundary;100;0.000537179;0.000340926;0.000777688
560;calc iter;100;0.0203435;0.0199658;0.0210747
560;calc total;1;2.03762;2.03762;2.03762
560;total;1;8.49137;8.49137;8.49137
497;initialize;1;6.11198;6.11198;6.11198
497;async;100;0.000688468;0.000190584;0.00115388
497;inner;100;0.0189917;0.0186932;0.0197266
497;wait;100;3.54281e-05;2.235e-05;0.000128827
497;boundary;100;0.000609248;0.000430739;0.000698289
497;calc iter;100;0.0203262;0.0198497;0.0209095
497;calc total;1;2.03763;2.03763;2.03763
497;total;1;8.34798;8.34798;8.34798
465;initialize;1;6.24956;6.24956;6.24956
465;async;100;0.000708409;0.000264484;0.00126037
465;inner;100;0.0191822;0.0187392;0.0197196
465;wait;100;2.46624e-05;1.4221e-05;8.5521e-05
465;boundary;100;0.000433364;0.000315675;0.000703159
465;calc iter;100;0.0203496;0.0201164;0.0207811
465;calc total;1;2.03763;2.03763;2.03763
465;total;1;8.48567;8.48567;8.48567
513;initialize;1;6.04544;6.04544;6.04544
513;async;100;0.000319601;9.0862e-05;0.000641076
513;inner;100;0.0195197;0.0190944;0.0199225
513;wait;100;2.76995e-05;1.7496e-05;8.7439e-05
513;boundary;100;0.000480001;0.000375545;0.000681684
513;calc iter;100;0.0203483;0.0200803;0.0208739
513;calc total;1;2.03763;2.03763;2.03763
513;total;1;8.28143;8.28143;8.28143
537;initialize;1;6.38347;6.38347;6.38347
537;async;100;0.00034673;7.4866e-05;0.000868621
537;inner;100;0.0194523;0.0191197;0.0198322
537;wait;100;3.1162e-05;2.0788e-05;9.7293e-05
537;boundary;100;0.000514736;0.000356839;0.000724366
537;calc iter;100;0.0203461;0.0200529;0.0207868
537;calc total;1;2.03762;2.03762;2.03762
537;total;1;8.6189;8.6189;8.6189
585;initialize;1;6.36388;6.36388;6.36388
585;async;100;0.00031095;9.6327e-05;0.00092637
585;inner;100;0.019467;0.0190057;0.0200701
585;wait;100;3.02035e-05;1.5537e-05;9.1501e-05
585;boundary;100;0.000530296;0.000349271;0.000807017
585;calc iter;100;0.0203399;0.0200581;0.0209428
585;calc total;1;2.03762;2.03762;2.03762
585;total;1;8.59934;8.59934;8.59934
561;initialize;1;6.25761;6.25761;6.25761
561;async;100;0.000292912;7.2567e-05;0.000959608
561;inner;100;0.019489;0.0191056;0.0201019
561;wait;100;2.97915e-05;1.5746e-05;7.66e-05
561;boundary;100;0.000530971;0.000327372;0.000723259
561;calc iter;100;0.0203439;0.0200391;0.0210293
561;calc total;1;2.03763;2.03763;2.03763
561;total;1;8.49134;8.49134;8.49134
498;initialize;1;6.11198;6.11198;6.11198
498;async;100;0.000568036;9.2869e-05;0.000999886
498;inner;100;0.0192035;0.0189263;0.0199407
498;wait;100;2.78576e-05;1.8225e-05;0.000113399
498;boundary;100;0.000533303;0.000356949;0.000662229
498;calc iter;100;0.0203341;0.0199324;0.0208847
498;calc total;1;2.03762;2.03762;2.03762
498;total;1;8.348;8.348;8.348
466;initialize;1;6.24955;6.24955;6.24955
466;async;100;0.000750226;0.000232636;0.00104978
466;inner;100;0.0192065;0.0189388;0.0196755
466;wait;100;1.9831e-05;1.2827e-05;8.9484e-05
466;boundary;100;0.000376239;0.000304875;0.000633675
466;calc iter;100;0.0203539;0.020072;0.020661
466;calc total;1;2.03762;2.03762;2.03762
466;total;1;8.48568;8.48568;8.48568
514;initialize;1;6.04539;6.04539;6.04539
514;async;100;0.000347283;9.862e-05;0.00092557
514;inner;100;0.019502;0.0189857;0.0199254
514;wait;100;2.63807e-05;1.6738e-05;8.5517e-05
514;boundary;100;0.000471919;0.000362926;0.000678045
514;calc iter;100;0.0203485;0.0200929;0.0208672
514;calc total;1;2.03763;2.03763;2.03763
514;total;1;8.28141;8.28141;8.28141
538;initialize;1;6.39079;6.39079;6.39079
538;async;100;0.000322639;8.6977e-05;0.000696021
538;inner;100;0.0194972;0.0190967;0.0199271
538;wait;100;2.81009e-05;1.8698e-05;9.0863e-05
538;boundary;100;0.000497217;0.000352702;0.000775483
538;calc iter;100;0.0203464;0.0200338;0.020801
538;calc total;1;2.03762;2.03762;2.03762
538;total;1;8.62626;8.62626;8.62626
562;initialize;1;6.25764;6.25764;6.25764
562;async;100;0.000375776;0.000135652;0.000851801
562;inner;100;0.0193761;0.0189542;0.0198592
562;wait;100;3.33254e-05;2.1771e-05;0.000113654
562;boundary;100;0.000555836;0.000381299;0.00077284
562;calc iter;100;0.0203423;0.0199619;0.0208339
562;calc total;1;2.03762;2.03762;2.03762
562;total;1;8.49138;8.49138;8.49138
499;initialize;1;6.11197;6.11197;6.11197
499;async;100;0.00078677;0.000201569;0.00132542
499;inner;100;0.0189633;0.0187013;0.0197956
499;wait;100;2.73115e-05;1.6952e-05;0.000125191
499;boundary;100;0.000555302;0.00040665;0.000679644
499;calc iter;100;0.0203338;0.0198378;0.0208923
499;calc total;1;2.03763;2.03763;2.03763
499;total;1;8.34799;8.34799;8.34799
467;initialize;1;6.24963;6.24963;6.24963
467;async;100;0.00069055;0.000269348;0.00109885
467;inner;100;0.0191892;0.0187053;0.0196773
467;wait;100;2.77147e-05;1.5197e-05;9.0707e-05
467;boundary;100;0.000442152;0.000321007;0.000712125
467;calc iter;100;0.0203507;0.019929;0.0207823
467;calc total;1;2.03763;2.03763;2.03763
467;total;1;8.48572;8.48572;8.48572
539;initialize;1;6.38348;6.38348;6.38348
539;async;100;0.000282591;7.8002e-05;0.000945193
539;inner;100;0.0194809;0.0189411;0.0200972
539;wait;100;3.19759e-05;1.485e-05;8.3129e-05
539;boundary;100;0.000547349;0.000328349;0.000812007
539;calc iter;100;0.020344;0.0199786;0.0209435
539;calc total;1;2.03762;2.03762;2.03762
539;total;1;8.61891;8.61891;8.61891
563;initialize;1;6.25771;6.25771;6.25771
563;async;100;0.000410781;9.1759e-05;0.000762791
563;inner;100;0.0192828;0.0189676;0.0197247
563;wait;100;3.79482e-05;2.1856e-05;0.000133212
563;boundary;100;0.000607512;0.000409666;0.00077041
563;calc iter;100;0.0203404;0.0199995;0.020813
563;calc total;1;2.03762;2.03762;2.03762
563;total;1;8.49138;8.49138;8.49138
500;initialize;1;6.112;6.112;6.112
500;async;100;0.000725961;0.000271416;0.00116851
500;inner;100;0.0189822;0.0187291;0.0198551
500;wait;100;2.84472e-05;1.4336e-05;0.000116151
500;boundary;100;0.000601059;0.000321643;0.000753765
500;calc iter;100;0.0203387;0.0199042;0.0208121
500;calc total;1;2.03763;2.03763;2.03763
500;total;1;8.34801;8.34801;8.34801
468;initialize;1;6.24959;6.24959;6.24959
468;async;100;0.000729725;0.000129751;0.00101896
468;inner;100;0.0189732;0.018737;0.019879
468;wait;100;3.40621e-05;2.404e-05;0.000118778
468;boundary;100;0.000601867;0.000388268;0.000797376
468;calc iter;100;0.0203403;0.0198758;0.0208371
468;calc total;1;2.03763;2.03763;2.03763
468;total;1;8.48569;8.48569;8.48569
540;initialize;1;6.39079;6.39079;6.39079
540;async;100;0.000549569;0.00013048;0.00103928
540;inner;100;0.0191659;0.0187273;0.020008
540;wait;100;2.89963e-05;1.5056e-05;8.5879e-05
540;boundary;100;0.000587549;0.000329508;0.00069592
540;calc iter;100;0.0203331;0.0196939;0.0208437
540;calc total;1;2.03762;2.03762;2.03762
540;total;1;8.62623;8.62623;8.62623
564;initialize;1;6.25762;6.25762;6.25762
564;async;100;0.0010096;0.000154229;0.00164464
564;inner;100;0.0187844;0.0182829;0.0199262
564;wait;100;2.52217e-05;1.6143e-05;8.8105e-05
564;boundary;100;0.000506104;0.000305236;0.000630626
564;calc iter;100;0.0203266;0.0199292;0.0208401
564;calc total;1;2.03763;2.03763;2.03763
564;total;1;8.49132;8.49132;8.49132
501;initialize;1;6.11199;6.11199;6.11199
501;async;100;0.000729889;0.000250694;0.00115467
501;inner;100;0.0189885;0.0185516;0.0200449
501;wait;100;2.91999e-05;1.8421e-05;8.4773e-05
501;boundary;100;0.00059455;0.000306353;0.000709649
501;calc iter;100;0.0203438;0.0196917;0.0209803
501;calc total;1;2.03762;2.03762;2.03762
501;total;1;8.34801;8.34801;8.34801
469;initialize;1;6.24959;6.24959;6.24959
469;async;100;0.000728582;8.4508e-05;0.00118665
469;inner;100;0.0189552;0.0187043;0.0199718
469;wait;100;3.37766e-05;1.9719e-05;8.7716e-05
469;boundary;100;0.000618374;0.000371053;0.00081016
469;calc iter;100;0.0203375;0.0199219;0.0208862
469;calc total;1;2.03762;2.03762;2.03762
469;total;1;8.48569;8.48569;8.48569
541;initialize;1;6.38346;6.38346;6.38346
541;async;100;0.00063525;8.7967e-05;0.00121941
541;inner;100;0.0190603;0.0187662;0.01997
541;wait;100;2.95456e-05;1.737e-05;8.5918e-05
541;boundary;100;0.000602158;0.000371001;0.000809512
541;calc iter;100;0.0203288;0.0196919;0.0208371
541;calc total;1;2.03762;2.03762;2.03762
541;total;1;8.61891;8.61891;8.61891
565;initialize;1;6.25764;6.25764;6.25764
565;async;100;0.00105775;0.000101309;0.0016511
565;inner;100;0.0186762;0.0183228;0.0197029
565;wait;100;3.13166e-05;1.8732e-05;0.000259171
565;boundary;100;0.000549918;0.000395176;0.00122263
565;calc iter;100;0.0203165;0.0196176;0.0207819
565;calc total;1;2.03762;2.03762;2.03762
565;total;1;8.49133;8.49133;8.49133
502;initialize;1;6.1118;6.1118;6.1118
502;async;100;0.000462695;0.000136608;0.00125607
502;inner;100;0.0192574;0.0186082;0.0200975
502;wait;100;2.86782e-05;1.5629e-05;8.3842e-05
502;boundary;100;0.000596815;0.000294817;0.000673087
502;calc iter;100;0.020347;0.0195384;0.021147
502;calc total;1;2.03762;2.03762;2.03762
502;total;1;8.34781;8.34781;8.34781
470;initialize;1;6.24961;6.24961;6.24961
470;async;100;0.000754275;0.000229376;0.0012372
470;inner;100;0.0188445;0.0185204;0.0199215
470;wait;100;3.82053e-05;2.6941e-05;0.000105547
470;boundary;100;0.000693048;0.000408184;0.000791844
470;calc iter;100;0.0203318;0.0198533;0.020853
470;calc total;1;2.03763;2.03763;2.03763
470;total;1;8.48569;8.48569;8.48569
542;initialize;1;6.38351;6.38351;6.38351
542;async;100;0.00062798;0.000110809;0.00141843
542;inner;100;0.019047;0.0187411;0.019935
542;wait;100;3.32283e-05;2.0214e-05;8.0871e-05
542;boundary;100;0.000612022;0.000371592;0.000778004
542;calc iter;100;0.0203218;0.019752;0.0209812
542;calc total;1;2.03762;2.03762;2.03762
542;total;1;8.61895;8.61895;8.61895
566;initialize;1;6.25755;6.25755;6.25755
566;async;100;0.000952249;0.000161521;0.00176575
566;inner;100;0.0187077;0.0183221;0.0198901
566;wait;100;3.50779e-05;2.1625e-05;0.000126028
566;boundary;100;0.000616059;0.000375978;0.000810096
566;calc iter;100;0.0203126;0.0197926;0.0209561
566;calc total;1;2.03762;2.03762;2.03762
566;total;1;8.49128;8.49128;8.49128
503;initialize;1;6.11207;6.11207;6.11207
503;async;100;0.000577156;0.000149304;0.00142867
503;inner;100;0.0191195;0.0182696;0.0200356
503;wait;100;2.77335e-05;1.6267e-05;7.9164e-05
503;boundary;100;0.000624757;0.000297704;0.00074492
503;calc iter;100;0.0203509;0.0194492;0.0214226
503;calc total;1;2.03762;2.03762;2.03762
503;total;1;8.34801;8.34801;8.34801
471;initialize;1;6.24958;6.24958;6.24958
471;async;100;0.00067524;0.000293484;0.00123363
471;inner;100;0.0188992;0.018514;0.0200273
471;wait;100;3.97912e-05;1.7522e-05;8.3483e-05
471;boundary;100;0.000710636;0.000351622;0.000835416
471;calc iter;100;0.0203267;0.0198775;0.0209042
471;calc total;1;2.03763;2.03763;2.03763
471;total;1;8.48568;8.48568;8.48568
543;initialize;1;6.38513;6.38513;6.38513
543;async;100;0.000518808;8.8913e-05;0.00118914
543;inner;100;0.0190872;0.0187666;0.0200316
543;wait;100;3.66129e-05;2.1057e-05;7.9579e-05
543;boundary;100;0.000672749;0.000360739;0.000801497
543;calc iter;100;0.020317;0.0198374;0.0209535
543;calc total;1;2.03762;2.03762;2.03762
543;total;1;8.62056;8.62056;8.62056
567;initialize;1;6.25759;6.25759;6.25759
567;async;100;0.000901994;8.7547e-05;0.00187402
567;inner;100;0.0187063;0.0182012;0.0199228
567;wait;100;3.64246e-05;2.0466e-05;0.000110243
567;boundary;100;0.000662641;0.000348123;0.000815965
567;calc iter;100;0.0203088;0.0196867;0.0212416
567;calc total;1;2.03762;2.03762;2.03762
567;total;1;8.49128;8.49128;8.49128
472;initialize;1;6.24959;6.24959;6.24959
472;async;100;0.000335621;9.0619e-05;0.00083408
472;inner;100;0.0193631;0.0190467;0.0201369
472;wait;100;3.19773e-05;1.7157e-05;8.3853e-05
472;boundary;100;0.000599769;0.000366477;0.000694317
472;calc iter;100;0.0203315;0.0200225;0.02106
472;calc total;1;2.03763;2.03763;2.03763
472;total;1;8.48568;8.48568;8.48568
544;initialize;1;6.38584;6.38584;6.38584
544;async;100;0.000554264;7.9754e-05;0.00121434
544;inner;100;0.019015;0.0185683;0.0200249
544;wait;100;4.03957e-05;1.959e-05;9.523e-05
544;boundary;100;0.000702247;0.000363683;0.000845155
544;calc iter;100;0.0203138;0.019758;0.0209665
544;calc total;1;2.03763;2.03763;2.03763
544;total;1;8.62127;8.62127;8.62127
568;initialize;1;6.25761;6.25761;6.25761
568;async;100;0.00111171;0.000182769;0.0024027
568;inner;100;0.0184337;0.0177865;0.0196784
568;wait;100;4.19673e-05;2.5646e-05;0.000112236
568;boundary;100;0.000712995;0.000365988;0.000834287
568;calc iter;100;0.0203022;0.0194483;0.0214405
568;calc total;1;2.03763;2.03763;2.03763
568;total;1;8.4913;8.4913;8.4913
473;initialize;1;6.2496;6.2496;6.2496
473;async;100;0.000777651;0.000322587;0.0013335
473;inner;100;0.0189395;0.018706;0.0198013
473;wait;100;3.24044e-05;2.0234e-05;0.000177545
473;boundary;100;0.000584713;0.000374076;0.000677432
473;calc iter;100;0.0203357;0.0196693;0.0208297
473;calc total;1;2.03762;2.03762;2.03762
473;total;1;8.48568;8.48568;8.48568
545;initialize;1;6.38413;6.38413;6.38413
545;async;100;0.000709257;0.000114343;0.00137573
545;inner;100;0.0189238;0.0185093;0.0197948
545;wait;100;3.48741e-05;2.2125e-05;0.000175003
545;boundary;100;0.000646992;0.000386031;0.000771259
545;calc iter;100;0.0203167;0.0197638;0.0209617
545;calc total;1;2.03763;2.03763;2.03763
545;total;1;8.61958;8.61958;8.61958
569;initialize;1;6.25763;6.25763;6.25763
569;async;100;0.00107523;0.000205838;0.00232821
569;inner;100;0.0185578;0.0180114;0.0196937
569;wait;100;3.49096e-05;2.1971e-05;0.000170303
569;boundary;100;0.000637544;0.000367935;0.000788375
569;calc iter;100;0.0203071;0.0196089;0.0212626
569;calc total;1;2.03762;2.03762;2.03762
569;total;1;8.49133;8.49133;8.49133
474;initialize;1;6.24958;6.24958;6.24958
474;async;100;0.000476336;8.029e-05;0.000933749
474;inner;100;0.0192421;0.0188995;0.020086
474;wait;100;2.90601e-05;1.7429e-05;7.8933e-05
474;boundary;100;0.000590899;0.000341587;0.000723138
474;calc iter;100;0.0203395;0.0198549;0.0209512
474;calc total;1;2.03762;2.03762;2.03762
474;total;1;8.48567;8.48567;8.48567
546;initialize;1;6.39081;6.39081;6.39081
546;async;100;0.000690166;8.4383e-05;0.00142183
546;inner;100;0.0190108;0.0187553;0.0197641
546;wait;100;3.12079e-05;1.9418e-05;0.000146133
546;boundary;100;0.000587442;0.000386686;0.000741378
546;calc iter;100;0.0203211;0.0198669;0.0210269
546;calc total;1;2.03762;2.03762;2.03762
546;total;1;8.62624;8.62624;8.62624
570;initialize;1;6.25755;6.25755;6.25755
570;async;100;0.00104548;0.000229756;0.00214314
570;inner;100;0.0187409;0.0183985;0.0198419
570;wait;100;2.75328e-05;1.6761e-05;0.000100156
570;boundary;100;0.000502157;0.000369221;0.000612097
570;calc iter;100;0.0203175;0.0195366;0.0212376
570;calc total;1;2.03762;2.03762;2.03762
570;total;1;8.49129;8.49129;8.49129
475;initialize;1;6.24954;6.24954;6.24954
475;async;100;0.000660452;0.000158261;0.00102556
475;inner;100;0.0190835;0.0187945;0.0199959
475;wait;100;2.85532e-05;1.6493e-05;8.8036e-05
475;boundary;100;0.000568152;0.000360527;0.000682361
475;calc iter;100;0.0203418;0.019919;0.020875
475;calc total;1;2.03762;2.03762;2.03762
475;total;1;8.48564;8.48564;8.48564
547;initialize;1;6.38842;6.38842;6.38842
547;async;100;0.000783681;0.00025564;0.00156157
547;inner;100;0.0189148;0.0186091;0.0198037
547;wait;100;2.87556e-05;1.6393e-05;0.000112933
547;boundary;100;0.00059521;0.000378966;0.000738827
547;calc iter;100;0.020324;0.0198865;0.0212723
547;calc total;1;2.03762;2.03762;2.03762
547;total;1;8.62385;8.62385;8.62385
571;initialize;1;6.25764;6.25764;6.25764
571;async;100;0.000804773;0.000110863;0.00142864
571;inner;100;0.0189575;0.0187194;0.0201004
571;wait;100;2.51598e-05;1.6654e-05;8.0175e-05
571;boundary;100;0.000530021;0.000324941;0.00070109
571;calc iter;100;0.0203188;0.0195546;0.0209578
571;calc total;1;2.03762;2.03762;2.03762
571;total;1;8.49133;8.49133;8.49133
476;initialize;1;6.24961;6.24961;6.24961
476;async;100;0.000804821;0.000157228;0.00119724
476;inner;100;0.0189492;0.0186815;0.0199441
476;wait;100;2.59843e-05;1.4982e-05;9.816e-05
476;boundary;100;0.000564821;0.000303594;0.00065292
476;calc iter;100;0.020346;0.0198327;0.0208588
476;calc total;1;2.03762;2.03762;2.03762
476;total;1;8.4857;8.4857;8.4857
548;initialize;1;6.38348;6.38348;6.38348
548;async;100;0.000789165;0.000421076;0.00162001
548;inner;100;0.0188873;0.0185227;0.0197369
548;wait;100;2.93677e-05;1.8771e-05;0.000170453
548;boundary;100;0.000624457;0.000332943;0.0007895
548;calc iter;100;0.0203317;0.0198991;0.0214338
548;calc total;1;2.03763;2.03763;2.03763
548;total;1;8.6189;8.6189;8.6189
572;initialize;1;6.25764;6.25764;6.25764
572;async;100;0.000988219;0.000213766;0.00165479
572;inner;100;0.0187419;0.0184267;0.019895
572;wait;100;2.8031e-05;1.807e-05;8.158e-05
572;boundary;100;0.000561851;0.000339931;0.000720647
572;calc iter;100;0.0203212;0.0198701;0.0210416
572;calc total;1;2.03762;2.03762;2.03762
572;total;1;8.49133;8.49133;8.49133
477;initialize;1;6.24961;6.24961;6.24961
477;async;100;0.00097336;0.000373773;0.00131036
477;inner;100;0.0187401;0.0183686;0.0199509
477;wait;100;2.71451e-05;1.5125e-05;0.000103845
477;boundary;100;0.000608068;0.000289257;0.000697752
477;calc iter;100;0.0203505;0.0195925;0.0208291
477;calc total;1;2.03762;2.03762;2.03762
477;total;1;8.48569;8.48569;8.48569
549;initialize;1;6.38686;6.38686;6.38686
549;async;100;0.000272519;0.000122623;0.00100926
549;inner;100;0.0194044;0.018961;0.020284
549;wait;100;3.0251e-05;1.6574e-05;8.5698e-05
549;boundary;100;0.000628034;0.000301371;0.00100346
549;calc iter;100;0.0203367;0.0195021;0.021455
549;calc total;1;2.03762;2.03762;2.03762
549;total;1;8.6223;8.6223;8.6223
573;initialize;1;6.2576;6.2576;6.2576
573;async;100;0.00112823;0.000487219;0.00186462
573;inner;100;0.0185709;0.0181766;0.0198504
573;wait;100;2.74117e-05;1.6095e-05;8.0337e-05
573;boundary;100;0.000598777;0.000310212;0.000734914
573;calc iter;100;0.0203271;0.019781;0.0212157
573;calc total;1;2.03762;2.03762;2.03762
573;total;1;8.4913;8.4913;8.4913
478;initialize;1;6.24957;6.24957;6.24957
478;async;100;0.000812717;0.000296412;0.00112184
478;inner;100;0.0189387;0.018637;0.0199368
478;wait;100;2.76883e-05;1.8008e-05;0.000123301
478;boundary;100;0.0005648;0.000315455;0.00066746
478;calc iter;100;0.0203453;0.019805;0.0209156
478;calc total;1;2.03762;2.03762;2.03762
478;total;1;8.48567;8.48567;8.48567
550;initialize;1;6.3835;6.3835;6.3835
550;async;100;0.000814674;0.000147114;0.00183281
550;inner;100;0.0188446;0.0179837;0.0197702
550;wait;100;3.20892e-05;1.6989e-05;0.00017634
550;boundary;100;0.000645228;0.000304721;0.000836346
550;calc iter;100;0.0203379;0.0195644;0.0211676
550;calc total;1;2.03762;2.03762;2.03762
550;total;1;8.61896;8.61896;8.61896
574;initialize;1;6.25758;6.25758;6.25758
574;async;100;0.00115599;0.00020869;0.00202571
574;inner;100;0.0185057;0.0178196;0.0199163
574;wait;100;2.99915e-05;1.6729e-05;9.05e-05
574;boundary;100;0.00063855;0.000299642;0.000738428
574;calc iter;100;0.0203318;0.0193793;0.0210122
574;calc total;1;2.03762;2.03762;2.03762
574;total;1;8.49128;8.49128;8.49128
551;initialize;1;6.3884;6.3884;6.3884
551;async;100;0.00090384;0.000163407;0.0017425
551;inner;100;0.0187338;0.0177252;0.0198532
551;wait;100;3.08679e-05;1.6143e-05;9.9178e-05
551;boundary;100;0.000672101;0.000292119;0.000775053
551;calc iter;100;0.0203422;0.0188587;0.0210717
551;calc total;1;2.03762;2.03762;2.03762
551;total;1;8.62383;8.62383;8.62383
575;initialize;1;6.25758;6.25758;6.25758
575;async;100;0.00135076;0.000279503;0.00198417
575;inner;100;0.0182639;0.0170412;0.019933
575;wait;100;3.32772e-05;1.6451e-05;8.8303e-05
575;boundary;100;0.000690944;0.000286866;0.000802613
575;calc iter;100;0.020341;0.0192002;0.0211054
575;calc total;1;2.03762;2.03762;2.03762
575;total;1;8.49129;8.49129;8.49129
515;initialize;1;6.03659;6.03659;6.03659
515;async;100;0.00034944;8.2968e-05;0.000841701
515;inner;100;0.0194337;0.0189203;0.0198179
515;wait;100;3.31751e-05;1.7413e-05;0.000143722
515;boundary;100;0.000529186;0.000350352;0.000776168
515;calc iter;100;0.020347;0.0199343;0.0208316
515;calc total;1;2.03763;2.03763;2.03763
515;total;1;8.27257;8.27257;8.27257
516;initialize;1;6.0379;6.0379;6.0379
516;async;100;0.000674026;8.1419e-05;0.00126561
516;inner;100;0.019053;0.0186613;0.0199452
516;wait;100;3.07774e-05;1.7057e-05;0.000146154
516;boundary;100;0.000576849;0.000328974;0.000708926
516;calc iter;100;0.0203357;0.0197268;0.0209133
516;calc total;1;2.03763;2.03763;2.03763
516;total;1;8.27387;8.27387;8.27387
517;initialize;1;6.04542;6.04542;6.04542
517;async;100;0.000695957;0.000182897;0.00139997
517;inner;100;0.0189914;0.0187201;0.0197986
517;wait;100;3.27792e-05;2.1089e-05;0.00015852
517;boundary;100;0.000609885;0.000407389;0.000844856
517;calc iter;100;0.0203314;0.0198606;0.0209645
517;calc total;1;2.03763;2.03763;2.03763
517;total;1;8.28137;8.28137;8.28137
518;initialize;1;6.04538;6.04538;6.04538
518;async;100;0.000676562;0.000202052;0.00136931
518;inner;100;0.0189629;0.0187234;0.019896
518;wait;100;3.6901e-05;2.7112e-05;0.000108914
518;boundary;100;0.000649749;0.000401409;0.000816729
518;calc iter;100;0.0203274;0.0198193;0.0208856
518;calc total;1;2.03763;2.03763;2.03763
518;total;1;8.28137;8.28137;8.28137
519;initialize;1;6.04541;6.04541;6.04541
519;async;100;0.000513009;9.7913e-05;0.00115691
519;inner;100;0.0190643;0.0187654;0.0200334
519;wait;100;3.92272e-05;2.3176e-05;8.7836e-05
519;boundary;100;0.000701233;0.000362284;0.000814202
519;calc iter;100;0.0203194;0.0197489;0.0210749
519;calc total;1;2.03763;2.03763;2.03763
519;total;1;8.28139;8.28139;8.28139
520;initialize;1;6.04543;6.04543;6.04543
520;async;100;0.000664562;0.000201518;0.00126175
520;inner;100;0.0189228;0.0184322;0.0198478
520;wait;100;4.1571e-05;2.7065e-05;0.000105518
520;boundary;100;0.000685635;0.000373787;0.000992763
520;calc iter;100;0.0203163;0.0198565;0.0209462
520;calc total;1;2.03764;2.03764;2.03764
520;total;1;8.28139;8.28139;8.28139
521;initialize;1;6.04537;6.04537;6.04537
521;async;100;0.00052493;7.7507e-05;0.00120788
521;inner;100;0.0191637;0.0188978;0.019994
521;wait;100;3.21779e-05;2.4121e-05;9.3295e-05
521;boundary;100;0.000600956;0.000377574;0.000706294
521;calc iter;100;0.0203231;0.0198221;0.0209528
521;calc total;1;2.03763;2.03763;2.03763
521;total;1;8.28137;8.28137;8.28137
522;initialize;1;6.0454;6.0454;6.0454
522;async;100;0.000770392;0.00018077;0.00138435
522;inner;100;0.0189439;0.018678;0.019776
522;wait;100;3.07026e-05;1.9707e-05;0.00019565
522;boundary;100;0.000581625;0.000379583;0.000753281
522;calc iter;100;0.0203282;0.019781;0.020913
522;calc total;1;2.03763;2.03763;2.03763
522;total;1;8.28137;8.28137;8.28137
383;initialize;1;6.00089;6.00089;6.00089
383;async;100;0.000983665;0.000149026;0.00168625
383;inner;100;0.0187977;0.0183256;0.0197827
383;wait;100;2.57505e-05;1.5888e-05;0.000131366
383;boundary;100;0.000540661;0.000302401;0.000692726
383;calc iter;100;0.0203495;0.0199073;0.0207874
383;calc total;1;2.03762;2.03762;2.03762
383;total;1;8.23685;8.23685;8.23685
586;initialize;1;6.36386;6.36386;6.36386
586;async;100;0.000434273;0.000156425;0.000752462
586;inner;100;0.0192752;0.0189674;0.0198497
586;wait;100;3.47559e-05;2.1267e-05;9.2744e-05
586;boundary;100;0.000593353;0.000378919;0.000750293
586;calc iter;100;0.0203389;0.0200047;0.0207798
586;calc total;1;2.03762;2.03762;2.03762
586;total;1;8.59933;8.59933;8.59933
587;initialize;1;6.36386;6.36386;6.36386
587;async;100;0.000183044;7.6519e-05;0.000628422
587;inner;100;0.019615;0.0193685;0.0201329
587;wait;100;2.918e-05;1.7753e-05;7.7701e-05
587;boundary;100;0.000512625;0.000349389;0.000624308
587;calc iter;100;0.0203407;0.0200759;0.02104
587;calc total;1;2.03762;2.03762;2.03762
587;total;1;8.59932;8.59932;8.59932
588;initialize;1;6.36382;6.36382;6.36382
588;async;100;0.00156825;0.000460926;0.00201618
588;inner;100;0.018307;0.0177939;0.0196534
588;wait;100;2.45957e-05;1.6498e-05;9.5272e-05
588;boundary;100;0.000421878;0.000331161;0.000554458
588;calc iter;100;0.0203229;0.0199434;0.0207368
588;calc total;1;2.03763;2.03763;2.03763
588;total;1;8.5993;8.5993;8.5993
589;initialize;1;6.36386;6.36386;6.36386
589;async;100;0.00135851;0.000297768;0.00206974
589;inner;100;0.0182696;0.0174043;0.0196636
589;wait;100;3.83714e-05;2.4288e-05;9.6154e-05
589;boundary;100;0.000642845;0.000384113;0.0008183
589;calc iter;100;0.020311;0.0196633;0.0209271
589;calc total;1;2.03762;2.03762;2.03762
589;total;1;8.59932;8.59932;8.59932
590;initialize;1;6.36382;6.36382;6.36382
590;async;100;0.00142846;0.000453551;0.00243094
590;inner;100;0.018258;0.0173577;0.0196695
590;wait;100;3.32887e-05;1.7997e-05;0.000100665
590;boundary;100;0.000594304;0.000333613;0.000841549
590;calc iter;100;0.0203153;0.0197958;0.0212936
590;calc total;1;2.03762;2.03762;2.03762
590;total;1;8.59929;8.59929;8.59929
591;initialize;1;6.36381;6.36381;6.36381
591;async;100;0.00132405;0.000297098;0.00207811
591;inner;100;0.0182975;0.0177128;0.0196757
591;wait;100;3.64545e-05;2.4058e-05;9.3795e-05
591;boundary;100;0.00064944;0.000359454;0.000803087
591;calc iter;100;0.020309;0.0196872;0.0210605
591;calc total;1;2.03762;2.03762;2.03762
591;total;1;8.59931;8.59931;8.59931
592;initialize;1;6.36382;6.36382;6.36382
592;async;100;0.00151429;0.000311326;0.00228118
592;inner;100;0.0180299;0.0176268;0.0195756
592;wait;100;4.53454e-05;2.7102e-05;0.000254257
592;boundary;100;0.00072044;0.000384769;0.000902024
592;calc iter;100;0.0203114;0.0195311;0.0211516
592;calc total;1;2.03763;2.03763;2.03763
592;total;1;8.5993;8.5993;8.5993
593;initialize;1;6.3638;6.3638;6.3638
593;async;100;0.00130246;0.000182967;0.00238134
593;inner;100;0.0184014;0.0179428;0.0197112
593;wait;100;3.35568e-05;1.8124e-05;0.000143339
593;boundary;100;0.000582129;0.000378213;0.00082904
593;calc iter;100;0.020321;0.0195503;0.0213126
593;calc total;1;2.03763;2.03763;2.03763
593;total;1;8.59931;8.59931;8.59931
600;initialize;1;6.28119;6.28119;6.28119
600;async;100;0.000411534;0.000148468;0.00116945
600;inner;100;0.0192022;0.0182399;0.0201296
600;wait;100;3.29759e-05;1.4377e-05;6.2212e-05
600;boundary;100;0.000709551;0.000286738;0.000778022
600;calc iter;100;0.0203576;0.0187111;0.021273
600;calc total;1;2.03763;2.03763;2.03763
600;total;1;8.51658;8.51658;8.51658
594;initialize;1;6.36383;6.36383;6.36383
594;async;100;0.0013623;0.000242753;0.00253829
594;inner;100;0.0184881;0.0179172;0.0198541
594;wait;100;2.53772e-05;1.7842e-05;8.7635e-05
594;boundary;100;0.000447135;0.000335794;0.000693318
594;calc iter;100;0.0203242;0.0197541;0.0212143
594;calc total;1;2.03762;2.03762;2.03762
594;total;1;8.59931;8.59931;8.59931
601;initialize;1;6.28127;6.28127;6.28127
601;async;100;0.000817425;0.000345092;0.00157044
601;inner;100;0.0188131;0.0180295;0.0196561
601;wait;100;3.38521e-05;1.4854e-05;0.000173785
601;boundary;100;0.000688688;0.000292453;0.000759008
601;calc iter;100;0.0203547;0.0193754;0.021084
601;calc total;1;2.03762;2.03762;2.03762
601;total;1;8.51663;8.51663;8.51663
595;initialize;1;6.36383;6.36383;6.36383
595;async;100;0.00152137;0.000390196;0.00248565
595;inner;100;0.0183614;0.017824;0.0197093
595;wait;100;2.27199e-05;1.6556e-05;9.3275e-05
595;boundary;100;0.000420911;0.00032945;0.000610232
595;calc iter;100;0.0203277;0.0194222;0.021182
595;calc total;1;2.03762;2.03762;2.03762
595;total;1;8.5993;8.5993;8.5993
602;initialize;1;6.28131;6.28131;6.28131
602;async;100;0.000447997;0.000129963;0.00113161
602;inner;100;0.0191855;0.0185611;0.0199585
602;wait;100;3.49699e-05;1.6185e-05;0.000107351
602;boundary;100;0.00068135;0.000310817;0.000743391
602;calc iter;100;0.0203514;0.019044;0.021248
602;calc total;1;2.03762;2.03762;2.03762
602;total;1;8.51665;8.51665;8.51665
596;initialize;1;6.36384;6.36384;6.36384
596;async;100;0.00174594;0.000278376;0.00251063
596;inner;100;0.0181108;0.0176222;0.0197345
596;wait;100;2.37269e-05;1.6184e-05;0.000111777
596;boundary;100;0.000449702;0.000320384;0.000639077
596;calc iter;100;0.0203317;0.019572;0.0209109
596;calc total;1;2.03763;2.03763;2.03763
596;total;1;8.59931;8.59931;8.59931
603;initialize;1;6.28125;6.28125;6.28125
603;async;100;0.000736074;0.000224645;0.00155807
603;inner;100;0.0188741;0.0183692;0.0196394
603;wait;100;3.60463e-05;1.6059e-05;0.000168685
603;boundary;100;0.000700882;0.000316103;0.000774292
603;calc iter;100;0.0203488;0.0197402;0.0211716
603;calc total;1;2.03762;2.03762;2.03762
603;total;1;8.51657;8.51657;8.51657
597;initialize;1;6.36382;6.36382;6.36382
597;async;100;0.00177734;0.000363992;0.0025134
597;inner;100;0.018005;0.0173972;0.0197356
597;wait;100;2.59976e-05;1.5314e-05;9.9423e-05
597;boundary;100;0.000525635;0.000310179;0.000671531
597;calc iter;100;0.0203358;0.0197383;0.0209235
597;calc total;1;2.03762;2.03762;2.03762
597;total;1;8.59929;8.59929;8.59929
604;initialize;1;6.28118;6.28118;6.28118
604;async;100;0.000729099;0.000228356;0.00155786
604;inner;100;0.0189562;0.0186753;0.0197103
604;wait;100;2.97194e-05;1.5288e-05;0.000117208
604;boundary;100;0.000626759;0.000352898;0.000734694
604;calc iter;100;0.0203433;0.0193502;0.0212472
604;calc total;1;2.03762;2.03762;2.03762
604;total;1;8.51657;8.51657;8.51657
598;initialize;1;6.36383;6.36383;6.36383
598;async;100;0.00192679;0.000298875;0.00253096
598;inner;100;0.017815;0.0171581;0.0197877
598;wait;100;2.68412e-05;1.4734e-05;8.5689e-05
598;boundary;100;0.000569152;0.00029027;0.000705615
598;calc iter;100;0.0203394;0.0197874;0.0209443
598;calc total;1;2.03762;2.03762;2.03762
598;total;1;8.5993;8.5993;8.5993
605;initialize;1;6.28128;6.28128;6.28128
605;async;100;0.000707436;0.000130794;0.00156082
605;inner;100;0.0190582;0.0187327;0.0196053
605;wait;100;2.82904e-05;1.7e-05;0.000219982
605;boundary;100;0.000547074;0.00036861;0.000752687
605;calc iter;100;0.0203422;0.0197665;0.0210352
605;calc total;1;2.03762;2.03762;2.03762
605;total;1;8.51661;8.51661;8.51661
599;initialize;1;6.36385;6.36385;6.36385
599;async;100;0.00195321;0.000412965;0.00262321
599;inner;100;0.0177243;0.0171617;0.019806
599;wait;100;2.95959e-05;1.5281e-05;8.7625e-05
599;boundary;100;0.000633727;0.000288786;0.000735669
599;calc iter;100;0.0203429;0.0193962;0.0209615
599;calc total;1;2.03762;2.03762;2.03762
599;total;1;8.59932;8.59932;8.59932
606;initialize;1;6.28122;6.28122;6.28122
606;async;100;0.000568378;0.000101464;0.00148386
606;inner;100;0.0191757;0.0187165;0.0197383
606;wait;100;3.10334e-05;1.6405e-05;0.000119745
606;boundary;100;0.000560674;0.000337872;0.000795104
606;calc iter;100;0.020337;0.0199726;0.0211141
606;calc total;1;2.03762;2.03762;2.03762
606;total;1;8.51657;8.51657;8.51657
607;initialize;1;6.28125;6.28125;6.28125
607;async;100;0.000390643;8.6788e-05;0.000915874
607;inner;100;0.0192893;0.0189813;0.0200511
607;wait;100;3.70288e-05;2.0134e-05;0.000116674
607;boundary;100;0.000616623;0.000364842;0.000819974
607;calc iter;100;0.020335;0.0198782;0.0216062
607;calc total;1;2.03762;2.03762;2.03762
607;total;1;8.51657;8.51657;8.51657
608;initialize;1;6.28124;6.28124;6.28124
608;async;100;0.000486011;0.000129673;0.00101261
608;inner;100;0.0192158;0.0189855;0.0198508
608;wait;100;3.29218e-05;1.5161e-05;0.000101758
608;boundary;100;0.00059823;0.000343767;0.000751837
608;calc iter;100;0.0203341;0.0199172;0.0209588
608;calc total;1;2.03763;2.03763;2.03763
608;total;1;8.51662;8.51662;8.51662
407;initialize;1;5.95635;5.95635;5.95635
407;async;100;0.000910076;0.000122376;0.00154052
407;inner;100;0.0188881;0.018445;0.0197417
407;wait;100;2.79009e-05;1.679e-05;0.000127306
407;boundary;100;0.000518649;0.000309732;0.000699432
407;calc iter;100;0.0203462;0.0198419;0.0208264
407;calc total;1;2.03763;2.03763;2.03763
407;total;1;8.19062;8.19062;8.19062
609;initialize;1;6.28124;6.28124;6.28124
609;async;100;0.00046051;0.000137858;0.0010615
609;inner;100;0.0192528;0.0187895;0.0198918
609;wait;100;3.44528e-05;1.6834e-05;0.0001074
609;boundary;100;0.000585483;0.00037599;0.000810316
609;calc iter;100;0.0203345;0.0197666;0.0209175
609;calc total;1;2.03763;2.03763;2.03763
609;total;1;8.51656;8.51656;8.51656
610;initialize;1;6.28122;6.28122;6.28122
610;async;100;0.000293363;8.9126e-05;0.000556685
610;inner;100;0.0194505;0.0190699;0.0199878
610;wait;100;3.1605e-05;2.1159e-05;0.000103787
610;boundary;100;0.000558658;0.000355335;0.000740442
610;calc iter;100;0.0203351;0.0200543;0.020947
610;calc total;1;2.03763;2.03763;2.03763
610;total;1;8.51657;8.51657;8.51657
611;initialize;1;6.28132;6.28132;6.28132
611;async;100;0.000380775;8.5048e-05;0.000768446
611;inner;100;0.0193929;0.0191889;0.0199614
611;wait;100;2.95894e-05;2.0041e-05;0.00010222
611;boundary;100;0.000531413;0.000352255;0.000647842
611;calc iter;100;0.0203356;0.0200813;0.0209361
611;calc total;1;2.03763;2.03763;2.03763
611;total;1;8.51665;8.51665;8.51665
612;initialize;1;6.28119;6.28119;6.28119
612;async;100;0.000660239;0.000136694;0.00108735
612;inner;100;0.0190935;0.0187794;0.0200004
612;wait;100;3.07018e-05;1.6829e-05;9.965e-05
612;boundary;100;0.000545357;0.000345273;0.000694056
612;calc iter;100;0.0203308;0.0198606;0.0209708
612;calc total;1;2.03763;2.03763;2.03763
612;total;1;8.51653;8.51653;8.51653
613;initialize;1;6.28126;6.28126;6.28126
613;async;100;0.000821878;0.000409372;0.00142498
613;inner;100;0.0188282;0.0183695;0.0197373
613;wait;100;3.56259e-05;2.009e-05;0.000127584
613;boundary;100;0.000637411;0.000381549;0.000823223
613;calc iter;100;0.0203248;0.0199071;0.0209464
613;calc total;1;2.03762;2.03762;2.03762
613;total;1;8.51658;8.51658;8.51658
614;initialize;1;6.2812;6.2812;6.2812
614;async;100;0.000325934;0.000103879;0.00108767
614;inner;100;0.0194306;0.0190317;0.0201461
614;wait;100;3.08945e-05;1.8129e-05;8.2542e-05
614;boundary;100;0.000542636;0.000353029;0.000740141
614;calc iter;100;0.0203313;0.0198878;0.0210539
614;calc total;1;2.03762;2.03762;2.03762
614;total;1;8.51656;8.51656;8.51656
615;initialize;1;6.28124;6.28124;6.28124
615;async;100;0.000762299;0.000320829;0.00158713
615;inner;100;0.0188772;0.0184;0.0198572
615;wait;100;3.66888e-05;2.0343e-05;0.000106401
615;boundary;100;0.000647505;0.000375426;0.000778522
615;calc iter;100;0.0203252;0.0197849;0.020992
615;calc total;1;2.03762;2.03762;2.03762
615;total;1;8.51658;8.51658;8.51658
616;initialize;1;6.28119;6.28119;6.28119
616;async;100;0.000799409;0.000159275;0.00160738
616;inner;100;0.0188326;0.018547;0.0197032
616;wait;100;3.93184e-05;2.4406e-05;0.000140468
616;boundary;100;0.000656002;0.000428888;0.000823292
616;calc iter;100;0.0203287;0.0197703;0.0209717
616;calc total;1;2.03763;2.03763;2.03763
616;total;1;8.51656;8.51656;8.51656
617;initialize;1;6.28121;6.28121;6.28121
617;async;100;0.000892086;0.000190124;0.00186151
617;inner;100;0.0188047;0.0181952;0.0197699
617;wait;100;3.44633e-05;2.0659e-05;0.000182598
617;boundary;100;0.000599081;0.000460181;0.000830975
617;calc iter;100;0.0203319;0.0196541;0.021249
617;calc total;1;2.03762;2.03762;2.03762
617;total;1;8.51653;8.51653;8.51653
618;initialize;1;6.28123;6.28123;6.28123
618;async;100;0.000808706;8.4223e-05;0.00195258
618;inner;100;0.0189408;0.0186069;0.0198606
618;wait;100;2.83721e-05;1.9128e-05;9.5321e-05
618;boundary;100;0.000556852;0.000384703;0.000747784
618;calc iter;100;0.0203362;0.0197103;0.021464
618;calc total;1;2.03762;2.03762;2.03762
618;total;1;8.51654;8.51654;8.51654
619;initialize;1;6.28122;6.28122;6.28122
619;async;100;0.000850043;8.1215e-05;0.00180036
619;inner;100;0.0188515;0.0185113;0.0199914
619;wait;100;2.88245e-05;1.6208e-05;0.000107421
619;boundary;100;0.000609563;0.000341237;0.000742772
619;calc iter;100;0.0203416;0.0195931;0.0212214
619;calc total;1;2.03762;2.03762;2.03762
619;total;1;8.51653;8.51653;8.51653
620;initialize;1;6.28121;6.28121;6.28121
620;async;100;0.00102286;0.000149502;0.00218355
620;inner;100;0.0186159;0.0183219;0.019871
620;wait;100;3.21837e-05;1.5639e-05;0.00011201
620;boundary;100;0.00067127;0.000318997;0.000771241
620;calc iter;100;0.0203439;0.0195206;0.0214868
620;calc total;1;2.03762;2.03762;2.03762
620;total;1;8.51654;8.51654;8.51654
624;initialize;1;6.31236;6.31236;6.31236
624;async;100;0.00057424;0.000254057;0.00126721
624;inner;100;0.0190324;0.0179524;0.0200762
624;wait;100;3.43447e-05;1.6645e-05;7.7894e-05
624;boundary;100;0.000714096;0.000289202;0.000880294
624;calc iter;100;0.0203566;0.018739;0.0214969
624;calc total;1;2.03762;2.03762;2.03762
624;total;1;8.54632;8.54632;8.54632
625;initialize;1;6.31244;6.31244;6.31244
625;async;100;0.000749193;0.000267575;0.00143656
625;inner;100;0.0188698;0.017995;0.0200828
625;wait;100;3.23361e-05;1.4114e-05;8.6344e-05
625;boundary;100;0.000700179;0.000296891;0.000771389
625;calc iter;100;0.0203532;0.0187563;0.0212013
625;calc total;1;2.03762;2.03762;2.03762
625;total;1;8.54632;8.54632;8.54632
430;initialize;1;6.13993;6.13993;6.13993
430;async;100;0.001645;0.000303713;0.00227704
430;inner;100;0.0182036;0.0178409;0.0197018
430;wait;100;2.24669e-05;1.4613e-05;0.000102494
430;boundary;100;0.000470649;0.00030314;0.000607036
430;calc iter;100;0.020343;0.0196374;0.0208398
430;calc total;1;2.03762;2.03762;2.03762
430;total;1;8.37142;8.37142;8.37142
626;initialize;1;6.31237;6.31237;6.31237
626;async;100;0.000615644;8.3912e-05;0.00135372
626;inner;100;0.0190189;0.0181755;0.0201834
626;wait;100;3.16674e-05;1.4494e-05;8.5726e-05
626;boundary;100;0.000684121;0.000309779;0.000821292
626;calc iter;100;0.0203517;0.0192944;0.0211549
626;calc total;1;2.03762;2.03762;2.03762
626;total;1;8.54628;8.54628;8.54628
431;initialize;1;6.13996;6.13996;6.13996
431;async;100;0.0015611;0.000334692;0.00245079
431;inner;100;0.0183292;0.0178621;0.0196651
431;wait;100;2.41052e-05;1.5976e-05;0.00013716
431;boundary;100;0.000422204;0.000328299;0.000662143
431;calc iter;100;0.0203381;0.0198905;0.0208087
431;calc total;1;2.03762;2.03762;2.03762
431;total;1;8.37143;8.37143;8.37143
627;initialize;1;6.31241;6.31241;6.31241
627;async;100;0.000683213;9.7025e-05;0.00143171
627;inner;100;0.0189426;0.0184821;0.0200447
627;wait;100;3.22256e-05;1.6071e-05;0.000100078
627;boundary;100;0.000687958;0.000320938;0.000770071
627;calc iter;100;0.0203477;0.0192975;0.0212244
627;calc total;1;2.03762;2.03762;2.03762
627;total;1;8.54633;8.54633;8.54633
628;initialize;1;6.31236;6.31236;6.31236
628;async;100;0.000545487;0.000136348;0.00159262
628;inner;100;0.0190846;0.0186759;0.0200539
628;wait;100;3.21811e-05;1.4046e-05;0.000100529
628;boundary;100;0.000682196;0.000336473;0.000764159
628;calc iter;100;0.0203459;0.0196165;0.0215566
628;calc total;1;2.03762;2.03762;2.03762
628;total;1;8.54629;8.54629;8.54629
629;initialize;1;6.31242;6.31242;6.31242
629;async;100;0.00076566;0.000150577;0.00176337
629;inner;100;0.018932;0.0186603;0.0199444
629;wait;100;2.89046e-05;1.7176e-05;0.000144707
629;boundary;100;0.00061345;0.000383856;0.000734275
629;calc iter;100;0.0203415;0.0196044;0.021505
629;calc total;1;2.03762;2.03762;2.03762
629;total;1;8.5463;8.5463;8.5463
630;initialize;1;6.31241;6.31241;6.31241
630;async;100;0.00050825;0.000113102;0.00146816
630;inner;100;0.0192345;0.0189346;0.0201225
630;wait;100;2.80727e-05;1.6936e-05;8.5429e-05
630;boundary;100;0.000564395;0.000367323;0.000739542
630;calc iter;100;0.0203367;0.0198248;0.0212878
630;calc total;1;2.03762;2.03762;2.03762
630;total;1;8.54628;8.54628;8.54628
631;initialize;1;6.31233;6.31233;6.31233
631;async;100;0.000584977;0.000139525;0.00156472
631;inner;100;0.0191071;0.0188059;0.0198676
631;wait;100;3.32926e-05;1.6809e-05;0.00019082
631;boundary;100;0.000608387;0.000345367;0.000755003
631;calc iter;100;0.0203353;0.0198132;0.0211091
631;calc total;1;2.03762;2.03762;2.03762
631;total;1;8.54626;8.54626;8.54626
632;initialize;1;6.31236;6.31236;6.31236
632;async;100;0.000550815;0.000138584;0.00147149
632;inner;100;0.0190925;0.0186317;0.0200022
632;wait;100;4.00606e-05;2.0378e-05;0.000170694
632;boundary;100;0.000644795;0.000382726;0.000775738
632;calc iter;100;0.0203294;0.0196132;0.0210702
632;calc total;1;2.03763;2.03763;2.03763
632;total;1;8.54627;8.54627;8.54627
633;initialize;1;6.31236;6.31236;6.31236
633;async;100;0.000281414;9.3985e-05;0.000946017
633;inner;100;0.0194372;0.0191948;0.0201244
633;wait;100;3.15139e-05;1.805e-05;8.1056e-05
633;boundary;100;0.000581383;0.000368437;0.00073147
633;calc iter;100;0.0203326;0.0200494;0.0210573
633;calc total;1;2.03763;2.03763;2.03763
633;total;1;8.54627;8.54627;8.54627
634;initialize;1;6.31239;6.31239;6.31239
634;async;100;0.000544726;0.000134342;0.000963857
634;inner;100;0.0190829;0.0188063;0.0199802
634;wait;100;3.60728e-05;1.9274e-05;0.000107629
634;boundary;100;0.00066475;0.000356614;0.000825515
634;calc iter;100;0.02033;0.0200146;0.0209577
634;calc total;1;2.03762;2.03762;2.03762
634;total;1;8.54626;8.54626;8.54626
635;initialize;1;6.31243;6.31243;6.31243
635;async;100;0.000495865;0.000105909;0.00114824
635;inner;100;0.0191739;0.0188331;0.0201513
635;wait;100;3.37769e-05;1.9779e-05;7.3959e-05
635;boundary;100;0.000625739;0.000368442;0.000763336
635;calc iter;100;0.0203307;0.0198987;0.0214161
635;calc total;1;2.03762;2.03762;2.03762
635;total;1;8.5463;8.5463;8.5463
636;initialize;1;6.31239;6.31239;6.31239
636;async;100;0.000671327;0.00024226;0.00138314
636;inner;100;0.0189804;0.018606;0.0198114
636;wait;100;3.69038e-05;1.7911e-05;0.000205472
636;boundary;100;0.000639102;0.000355676;0.000788769
636;calc iter;100;0.020329;0.019827;0.0212085
636;calc total;1;2.03762;2.03762;2.03762
636;total;1;8.54626;8.54626;8.54626
637;initialize;1;6.3124;6.3124;6.3124
637;async;100;0.000488495;0.000109392;0.00135773
637;inner;100;0.0192129;0.0188201;0.020077
637;wait;100;3.23811e-05;1.8671e-05;8.2217e-05
637;boundary;100;0.000598556;0.000356843;0.000810976
637;calc iter;100;0.0203339;0.0198666;0.0212045
637;calc total;1;2.03762;2.03762;2.03762
637;total;1;8.5463;8.5463;8.5463
638;initialize;1;6.31248;6.31248;6.31248
638;async;100;0.000579777;0.000123249;0.00114384
638;inner;100;0.0190896;0.0186698;0.0200096
638;wait;100;3.38154e-05;2.012e-05;8.5441e-05
638;boundary;100;0.000626921;0.000366265;0.000981626
638;calc iter;100;0.0203313;0.0195881;0.0209574
638;calc total;1;2.03762;2.03762;2.03762
638;total;1;8.54635;8.54635;8.54635
648;initialize;1;6.28196;6.28196;6.28196
648;async;100;0.00107713;0.00030723;0.00173102
648;inner;100;0.0185635;0.0177025;0.0198641
648;wait;100;3.17367e-05;1.4265e-05;8.4557e-05
648;boundary;100;0.000675853;0.000287954;0.00089419
648;calc iter;100;0.02035;0.0190348;0.0213556
648;calc total;1;2.03763;2.03763;2.03763
648;total;1;8.51738;8.51738;8.51738
672;initialize;1;6.32989;6.32989;6.32989
672;async;100;0.00167437;0.000461959;0.00244943
672;inner;100;0.0180361;0.0171509;0.019744
672;wait;100;2.85708e-05;1.4613e-05;7.0792e-05
672;boundary;100;0.000606586;0.000282613;0.000784431
672;calc iter;100;0.0203473;0.0194304;0.0213261
672;calc total;1;2.03762;2.03762;2.03762
672;total;1;8.56527;8.56527;8.56527
639;initialize;1;6.31248;6.31248;6.31248
639;async;100;0.000633273;0.000187703;0.0015298
639;inner;100;0.0190693;0.0187695;0.0199948
639;wait;100;3.32964e-05;1.9125e-05;9.0146e-05
639;boundary;100;0.0005939;0.000380732;0.000712972
639;calc iter;100;0.0203311;0.0197386;0.0212354
639;calc total;1;2.03762;2.03762;2.03762
639;total;1;8.54634;8.54634;8.54634
649;initialize;1;6.28199;6.28199;6.28199
649;async;100;0.000939749;7.892e-05;0.00164063
649;inner;100;0.0187197;0.017925;0.0200411
649;wait;100;3.15138e-05;1.384e-05;7.7587e-05
649;boundary;100;0.00065583;0.000292968;0.000754092
673;initialize;1;6.32991;6.32991;6.32991
673;async;100;0.00164347;0.000396994;0.00236775
673;inner;100;0.0181222;0.0176337;0.0196752
673;wait;100;2.62726e-05;1.4572e-05;0.000102262
673;boundary;100;0.000549101;0.000305271;0.000755402
673;calc iter;100;0.0203423;0.0197074;0.0213915
673;calc total;1;2.03762;2.03762;2.03762
673;total;1;8.56528;8.56528;8.56528
640;initialize;1;6.31239;6.31239;6.31239
640;async;100;0.000601999;0.000114153;0.00145098
640;inner;100;0.0190561;0.0187297;0.0199718
640;wait;100;3.5473e-05;1.8547e-05;0.000113628
640;boundary;100;0.000640218;0.000383549;0.000802802
640;calc iter;100;0.0203354;0.0196049;0.0211375
640;calc total;1;2.03763;2.03763;2.03763
640;total;1;8.54627;8.54627;8.54627
649;calc iter;100;0.0203485;0.019535;0.0213307
649;calc total;1;2.03762;2.03762;2.03762
649;total;1;8.51736;8.51736;8.51736
674;initialize;1;6.32994;6.32994;6.32994
674;async;100;0.00161442;0.000342349;0.00280947
674;inner;100;0.0182116;0.0176849;0.0196304
674;wait;100;2.29054e-05;1.3401e-05;0.000101319
674;boundary;100;0.000487309;0.000304618;0.000726481
674;calc iter;100;0.0203378;0.019568;0.0216957
674;calc total;1;2.03762;2.03762;2.03762
674;total;1;8.56525;8.56525;8.56525
641;initialize;1;6.31242;6.31242;6.31242
641;async;100;0.000702331;0.000119655;0.00154361
641;inner;100;0.0190169;0.0186138;0.0198906
641;wait;100;3.03646e-05;1.8799e-05;0.000183801
641;boundary;100;0.000587795;0.000378737;0.000754435
641;calc iter;100;0.0203388;0.0195522;0.0212479
641;calc total;1;2.03763;2.03763;2.03763
641;total;1;8.54631;8.54631;8.54631
650;initialize;1;6.28202;6.28202;6.28202
650;async;100;0.00089237;8.6414e-05;0.0016699
650;inner;100;0.01876;0.018208;0.0199342
650;wait;100;3.13657e-05;1.4546e-05;8.3752e-05
650;boundary;100;0.00065904;0.00031603;0.000760023
650;calc iter;100;0.0203444;0.0193674;0.0212357
650;calc total;1;2.03762;2.03762;2.03762
650;total;1;8.51739;8.51739;8.51739
675;initialize;1;6.32991;6.32991;6.32991
675;async;100;0.00150582;0.000478984;0.00289963
675;inner;100;0.0183795;0.0178626;0.0196583
675;wait;100;2.27882e-05;1.4678e-05;0.000157169
675;boundary;100;0.000426029;0.000319985;0.000695517
675;calc iter;100;0.0203354;0.0195384;0.0219819
675;calc total;1;2.03762;2.03762;2.03762
675;total;1;8.56527;8.56527;8.56527
642;initialize;1;6.31245;6.31245;6.31245
642;async;100;0.00076214;9.5369e-05;0.0016924
642;inner;100;0.0189658;0.0185892;0.0199569
642;wait;100;3.00173e-05;1.9354e-05;0.000146364
642;boundary;100;0.000583883;0.000366614;0.000785607
642;calc iter;100;0.0203433;0.019508;0.0212809
642;calc total;1;2.03763;2.03763;2.03763
642;total;1;8.54631;8.54631;8.54631
651;initialize;1;6.28199;6.28199;6.28199
651;async;100;0.00103634;0.000185633;0.00198453
651;inner;100;0.0186304;0.018201;0.0198712
651;wait;100;2.8398e-05;1.4631e-05;8.6865e-05
651;boundary;100;0.000644101;0.000321902;0.000773888
651;calc iter;100;0.020341;0.0196852;0.0212872
651;calc total;1;2.03762;2.03762;2.03762
651;total;1;8.51738;8.51738;8.51738
676;initialize;1;6.32998;6.32998;6.32998
676;async;100;0.00133157;0.00025232;0.00265628
676;inner;100;0.0185548;0.017996;0.0197655
676;wait;100;2.21346e-05;1.3895e-05;7.9218e-05
676;boundary;100;0.000425939;0.000305018;0.000658455
676;calc iter;100;0.0203357;0.0197622;0.0217675
676;calc total;1;2.03763;2.03763;2.03763
676;total;1;8.56527;8.56527;8.56527
643;initialize;1;6.31238;6.31238;6.31238
643;async;100;0.000822265;0.000144882;0.00177145
643;inner;100;0.0188406;0.0184995;0.0198472
643;wait;100;3.29694e-05;1.7091e-05;0.000232497
643;boundary;100;0.000648144;0.000322843;0.000741444
643;calc iter;100;0.0203458;0.0194452;0.0212125
643;calc total;1;2.03763;2.03763;2.03763
643;total;1;8.54627;8.54627;8.54627
652;initialize;1;6.28194;6.28194;6.28194
652;async;100;0.000947075;7.475e-05;0.00178004
652;inner;100;0.018783;0.018403;0.0199759
652;wait;100;2.59141e-05;1.4857e-05;7.4116e-05
652;boundary;100;0.000581271;0.000331688;0.000740278
652;calc iter;100;0.0203383;0.0196968;0.02108
652;calc total;1;2.03762;2.03762;2.03762
652;total;1;8.51736;8.51736;8.51736
677;initialize;1;6.32988;6.32988;6.32988
677;async;100;0.00129988;0.000216881;0.00281099
677;inner;100;0.0184903;0.0179879;0.0197498
677;wait;100;2.83895e-05;1.5356e-05;8.2903e-05
677;boundary;100;0.000508068;0.000349173;0.000792224
677;calc iter;100;0.020328;0.0197419;0.0219399
677;calc total;1;2.03762;2.03762;2.03762
677;total;1;8.56526;8.56526;8.56526
644;initialize;1;6.31248;6.31248;6.31248
644;async;100;0.00077006;0.00011503;0.0020085
644;inner;100;0.0188358;0.0182977;0.0200074
644;wait;100;3.39338e-05;1.6729e-05;8.9863e-05
644;boundary;100;0.000708242;0.000320117;0.00105032
644;calc iter;100;0.02035;0.0193905;0.0216964
644;calc total;1;2.03763;2.03763;2.03763
644;total;1;8.54634;8.54634;8.54634
653;initialize;1;6.28195;6.28195;6.28195
653;async;100;0.000958986;8.1521e-05;0.00189376
653;inner;100;0.0188204;0.0184289;0.0199505
653;wait;100;2.56276e-05;1.8107e-05;8.3935e-05
653;boundary;100;0.00052463;0.000341429;0.000773384
653;calc iter;100;0.0203309;0.0197057;0.0213327
653;calc total;1;2.03762;2.03762;2.03762
653;total;1;8.51736;8.51736;8.51736
678;initialize;1;6.32993;6.32993;6.32993
678;async;100;0.00133539;0.000378632;0.00280666
678;inner;100;0.0183514;0.017727;0.019563
678;wait;100;3.81197e-05;2.2477e-05;0.000262395
678;boundary;100;0.000596886;0.000436432;0.000831561
678;calc iter;100;0.0203232;0.0196985;0.021699
678;calc total;1;2.03762;2.03762;2.03762
678;total;1;8.56525;8.56525;8.56525
645;initialize;1;6.31244;6.31244;6.31244
645;async;100;0.000770729;0.000230141;0.00182616
645;inner;100;0.0188344;0.0181473;0.019997
645;wait;100;3.23323e-05;1.5493e-05;9.9523e-05
645;boundary;100;0.00071291;0.000306196;0.00100222
645;calc iter;100;0.020352;0.0190269;0.0219534
645;calc total;1;2.03763;2.03763;2.03763
645;total;1;8.54629;8.54629;8.54629
654;initialize;1;6.28201;6.28201;6.28201
654;async;100;0.000883666;0.00013146;0.00180342
654;inner;100;0.018885;0.0184758;0.0198332
654;wait;100;3.01773e-05;1.6596e-05;0.000192532
654;boundary;100;0.000530534;0.000358591;0.000686486
654;calc iter;100;0.0203309;0.0198377;0.0211794
654;calc total;1;2.03762;2.03762;2.03762
654;total;1;8.5174;8.5174;8.5174
679;initialize;1;6.3299;6.3299;6.3299
679;async;100;0.00113614;0.00013778;0.00259825
679;inner;100;0.018572;0.0177752;0.0198509
679;wait;100;3.42612e-05;1.7381e-05;8.503e-05
679;boundary;100;0.000582251;0.000325884;0.000807629
679;calc iter;100;0.0203259;0.019656;0.021767
679;calc total;1;2.03762;2.03762;2.03762
679;total;1;8.56527;8.56527;8.56527
655;initialize;1;6.282;6.282;6.282
655;async;100;0.000875597;0.00017939;0.0016863
655;inner;100;0.0188046;0.0184027;0.0197583
655;wait;100;3.54825e-05;1.6003e-05;0.000168967
655;boundary;100;0.000608623;0.000351623;0.000810486
655;calc iter;100;0.0203259;0.0197397;0.0210748
655;calc total;1;2.03762;2.03762;2.03762
655;total;1;8.51737;8.51737;8.51737
680;initialize;1;6.3299;6.3299;6.3299
680;async;100;0.00119815;0.000182336;0.00277192
680;inner;100;0.0184556;0.0176667;0.019756
680;wait;100;3.74693e-05;1.9954e-05;0.000108653
680;boundary;100;0.00063325;0.000368151;0.000830535
680;calc iter;100;0.020326;0.0194693;0.0218481
680;calc total;1;2.03763;2.03763;2.03763
680;total;1;8.56526;8.56526;8.56526
656;initialize;1;6.27849;6.27849;6.27849
656;async;100;0.000795003;0.000124254;0.00173235
656;inner;100;0.0188264;0.0182816;0.0199177
656;wait;100;4.0321e-05;2.682e-05;0.000192128
656;boundary;100;0.000659965;0.000392352;0.000838839
656;calc iter;100;0.0203235;0.0194807;0.0210563
656;calc total;1;2.03763;2.03763;2.03763
656;total;1;8.51385;8.51385;8.51385
681;initialize;1;6.32991;6.32991;6.32991
681;async;100;0.00114312;0.0002109;0.00250582
681;inner;100;0.0185543;0.0179591;0.0197959
681;wait;100;3.27377e-05;2.0345e-05;8.7709e-05
681;boundary;100;0.000595809;0.000359899;0.000760583
681;calc iter;100;0.0203273;0.0197337;0.0214434
681;calc total;1;2.03762;2.03762;2.03762
681;total;1;8.56524;8.56524;8.56524
657;initialize;1;6.28202;6.28202;6.28202
657;async;100;0.00076409;0.00015737;0.00132836
657;inner;100;0.0189162;0.0185902;0.0199327
657;wait;100;3.17263e-05;1.9768e-05;0.000161323
657;boundary;100;0.000612947;0.000373075;0.000756078
657;calc iter;100;0.0203263;0.0199411;0.0207964
657;calc total;1;2.03763;2.03763;2.03763
657;total;1;8.5174;8.5174;8.5174
682;initialize;1;6.32992;6.32992;6.32992
682;async;100;0.00130067;0.000272022;0.00240957
682;inner;100;0.0183914;0.017601;0.0196613
682;wait;100;3.66892e-05;2.1755e-05;0.0001423
682;boundary;100;0.000595259;0.000406455;0.000879068
682;calc iter;100;0.0203256;0.0196028;0.021385
682;calc total;1;2.03762;2.03762;2.03762
682;total;1;8.56528;8.56528;8.56528
658;initialize;1;6.27742;6.27742;6.27742
658;async;100;0.000727976;0.000114659;0.00130373
658;inner;100;0.0189115;0.0184086;0.0198917
658;wait;100;3.58326e-05;1.7724e-05;8.458e-05
658;boundary;100;0.000646208;0.000364898;0.000811569
658;calc iter;100;0.0203233;0.0199117;0.0208732
658;calc total;1;2.03763;2.03763;2.03763
658;total;1;8.51284;8.51284;8.51284
683;initialize;1;6.32992;6.32992;6.32992
683;async;100;0.00118609;0.000217527;0.00208878
683;inner;100;0.0186569;0.0179775;0.0199117
683;wait;100;2.52918e-05;1.5988e-05;8.5549e-05
683;boundary;100;0.000463172;0.000321419;0.000804545
683;calc iter;100;0.0203326;0.0197572;0.0207691
683;calc total;1;2.03762;2.03762;2.03762
683;total;1;8.56524;8.56524;8.56524
659;initialize;1;6.28198;6.28198;6.28198
659;async;100;0.000833296;8.3809e-05;0.00171458
684;initialize;1;6.32992;6.32992;6.32992
684;async;100;0.000442998;7.9022e-05;0.00112631
684;inner;100;0.0192835;0.0186945;0.0200644
684;wait;100;3.32047e-05;2.0071e-05;0.000109798
684;boundary;100;0.000577762;0.000353955;0.000805031
684;calc iter;100;0.0203387;0.0197673;0.021009
684;calc total;1;2.03762;2.03762;2.03762
684;total;1;8.56524;8.56524;8.56524
659;inner;100;0.0189209;0.0185439;0.0198236
659;wait;100;3.03702e-05;1.7177e-05;0.000131458
659;boundary;100;0.000540441;0.000337775;0.000734955
659;calc iter;100;0.0203265;0.0200025;0.020912
659;calc total;1;2.03762;2.03762;2.03762
685;initialize;1;6.32995;6.32995;6.32995
685;async;100;0.000371324;8.9371e-05;0.0012226
685;inner;100;0.019379;0.0188632;0.020005
685;wait;100;3.2635e-05;2.1955e-05;9.0633e-05
685;boundary;100;0.000556459;0.000355095;0.000799834
685;calc iter;100;0.0203406;0.0198824;0.0210222
685;calc total;1;2.03762;2.03762;2.03762
685;total;1;8.56526;8.56526;8.56526
659;total;1;8.51738;8.51738;8.51738
686;initialize;1;6.32991;6.32991;6.32991
686;async;100;0.00044237;9.2532e-05;0.0015961
686;inner;100;0.0193551;0.0188621;0.0201408
686;wait;100;2.91652e-05;1.8823e-05;8.6927e-05
686;boundary;100;0.000512436;0.000343438;0.000743648
686;calc iter;100;0.0203402;0.0198797;0.0209824
686;calc total;1;2.03762;2.03762;2.03762
686;total;1;8.56523;8.56523;8.56523
660;initialize;1;6.28202;6.28202;6.28202
660;async;100;0.000612826;0.000234672;0.00138723
660;inner;100;0.0190595;0.018548;0.0198458
660;wait;100;3.8314e-05;2.0642e-05;0.00010207
660;boundary;100;0.000626379;0.000382364;0.000827018
660;calc iter;100;0.0203384;0.0198544;0.0211601
660;calc total;1;2.03763;2.03763;2.03763
660;total;1;8.51739;8.51739;8.51739
687;initialize;1;6.32993;6.32993;6.32993
687;async;100;0.00043087;8.3383e-05;0.00157978
687;inner;100;0.0193324;0.0187362;0.0200888
687;wait;100;3.22264e-05;1.5646e-05;9.6247e-05
687;boundary;100;0.000543385;0.000340458;0.000716011
687;calc iter;100;0.0203401;0.0197758;0.0212791
687;calc total;1;2.03762;2.03762;2.03762
687;total;1;8.56524;8.56524;8.56524
661;initialize;1;6.282;6.282;6.282
661;async;100;0.00049538;8.0224e-05;0.00135768
661;inner;100;0.0192122;0.018851;0.0200066
661;wait;100;3.36367e-05;2.2728e-05;8.3839e-05
661;boundary;100;0.000592577;0.000361006;0.000783138
661;calc iter;100;0.0203349;0.0198078;0.0211418
661;calc total;1;2.03763;2.03763;2.03763
661;total;1;8.51739;8.51739;8.51739
688;initialize;1;6.32992;6.32992;6.32992
688;async;100;0.00057007;0.000123022;0.00141212
688;inner;100;0.0190578;0.0185243;0.0204796
688;wait;100;3.74967e-05;2.1271e-05;0.000143735
688;boundary;100;0.000669771;0.000437852;0.00082181
688;calc iter;100;0.0203366;0.01971;0.0214446
688;calc total;1;2.03762;2.03762;2.03762
688;total;1;8.56527;8.56527;8.56527
662;initialize;1;6.28201;6.28201;6.28201
662;async;100;0.000586637;0.000187709;0.00129552
662;inner;100;0.0191435;0.0187637;0.019838
662;wait;100;3.32663e-05;1.788e-05;0.000142602
662;boundary;100;0.00057344;0.000410167;0.000719832
662;calc iter;100;0.0203382;0.0197782;0.0210249
662;calc total;1;2.03762;2.03762;2.03762
662;total;1;8.51736;8.51736;8.51736
689;initialize;1;6.32994;6.32994;6.32994
689;async;100;0.000638908;0.00010635;0.0014886
689;inner;100;0.0190823;0.0185549;0.0198636
689;wait;100;3.29892e-05;1.7001e-05;0.000159409
689;boundary;100;0.000585366;0.000381342;0.000740286
689;calc iter;100;0.0203408;0.0196188;0.0210367
689;calc total;1;2.03762;2.03762;2.03762
689;total;1;8.56526;8.56526;8.56526
663;initialize;1;6.282;6.282;6.282
663;async;100;0.000467573;8.7532e-05;0.00126104
663;inner;100;0.0192744;0.0189366;0.0200948
663;wait;100;3.01199e-05;1.7522e-05;8.3082e-05
663;boundary;100;0.00056383;0.000348017;0.000736745
663;calc iter;100;0.0203375;0.019858;0.0210509
663;calc total;1;2.03762;2.03762;2.03762
690;initialize;1;6.32992;6.32992;6.32992
690;async;100;0.000458295;9.3783e-05;0.00129297
690;inner;100;0.0193523;0.01879;0.0201293
690;wait;100;2.59716e-05;1.6097e-05;9.0168e-05
690;boundary;100;0.000505863;0.000330078;0.000739363
690;calc iter;100;0.0203437;0.0197573;0.0210365
690;calc total;1;2.03762;2.03762;2.03762
690;total;1;8.56527;8.56527;8.56527
696;initialize;1;6.37019;6.37019;6.37019
696;async;100;0.000522576;0.000117251;0.00140561
696;inner;100;0.0191075;0.0183566;0.0201194
696;wait;100;3.18391e-05;1.4784e-05;6.5362e-05
696;boundary;100;0.000687976;0.000289126;0.000792325
696;calc iter;100;0.0203515;0.0194377;0.0216741
696;calc total;1;2.03763;2.03763;2.03763
696;total;1;8.59634;8.59634;8.59634
663;total;1;8.51736;8.51736;8.51736
691;initialize;1;6.32991;6.32991;6.32991
691;async;100;0.000699208;0.000167804;0.00158892
691;inner;100;0.0190876;0.0185726;0.0198673
691;wait;100;2.74637e-05;1.669e-05;0.000113628
691;boundary;100;0.00052984;0.000335912;0.000760311
691;calc iter;100;0.0203451;0.0197153;0.0210747
691;calc total;1;2.03762;2.03762;2.03762
691;total;1;8.56526;8.56526;8.56526
697;initialize;1;6.37016;6.37016;6.37016
697;async;100;0.000539487;0.000106758;0.00173371
697;inner;100;0.0191126;0.0185478;0.0200875
697;wait;100;3.19307e-05;1.4937e-05;7.5702e-05
697;boundary;100;0.000664142;0.00030104;0.000811307
697;calc iter;100;0.0203499;0.0193203;0.0216934
697;calc total;1;2.03762;2.03762;2.03762
697;total;1;8.5963;8.5963;8.5963
664;initialize;1;6.282;6.282;6.282
664;async;100;0.000670177;0.0002256;0.00164808
664;inner;100;0.0189724;0.0186222;0.0198451
664;wait;100;3.5941e-05;2.0181e-05;0.000139477
664;boundary;100;0.000658575;0.000409163;0.000816013
664;calc iter;100;0.0203386;0.0196473;0.0212319
664;calc total;1;2.03763;2.03763;2.03763
664;total;1;8.51737;8.51737;8.51737
692;initialize;1;6.32996;6.32996;6.32996
692;async;100;0.000707515;0.000135578;0.0015332
692;inner;100;0.0190189;0.0185128;0.0198678
692;wait;100;2.78975e-05;1.5544e-05;0.000111702
692;boundary;100;0.000593834;0.00031826;0.000740683
692;calc iter;100;0.0203495;0.0195856;0.0213211
692;calc total;1;2.03762;2.03762;2.03762
692;total;1;8.56529;8.56529;8.56529
698;initialize;1;6.37016;6.37016;6.37016
698;async;100;0.000896598;0.000302691;0.00214183
698;inner;100;0.0187844;0.0182296;0.0196916
698;wait;100;2.99641e-05;1.5253e-05;0.000154905
698;boundary;100;0.000635361;0.000310754;0.000783634
698;calc iter;100;0.0203479;0.0195672;0.0218758
698;calc total;1;2.03762;2.03762;2.03762
698;total;1;8.59631;8.59631;8.59631
665;initialize;1;6.27995;6.27995;6.27995
665;async;100;0.000638854;7.5302e-05;0.00131737
665;inner;100;0.0190777;0.0186733;0.0199499
665;wait;100;3.20046e-05;2.1131e-05;0.000106768
665;boundary;100;0.000591123;0.000398619;0.000753554
665;calc iter;100;0.0203412;0.0196326;0.0209086
665;calc total;1;2.03762;2.03762;2.03762
665;total;1;8.51531;8.51531;8.51531
693;initialize;1;6.32997;6.32997;6.32997
693;async;100;0.000665727;0.000127452;0.00164327
693;inner;100;0.0190089;0.0185501;0.0199665
693;wait;100;3.06856e-05;1.5056e-05;0.000121518
693;boundary;100;0.000645451;0.000307812;0.000748019
693;calc iter;100;0.0203523;0.0194971;0.0212875
693;calc total;1;2.03762;2.03762;2.03762
693;total;1;8.56528;8.56528;8.56528
699;initialize;1;6.3702;6.3702;6.3702
699;async;100;0.000749313;0.000120919;0.00234962
699;inner;100;0.0189884;0.0185834;0.0200199
699;wait;100;2.7324e-05;1.519e-05;7.9304e-05
699;boundary;100;0.000576916;0.000319756;0.000737912
699;calc iter;100;0.0203434;0.0195274;0.0220368
699;calc total;1;2.03762;2.03762;2.03762
699;total;1;8.59631;8.59631;8.59631
666;initialize;1;6.282;6.282;6.282
666;async;100;0.000737688;0.000162944;0.00138277
666;inner;100;0.0190004;0.0185465;0.0198509
666;wait;100;2.82545e-05;1.6418e-05;0.000110571
666;boundary;100;0.000576692;0.000358488;0.000767755
666;calc iter;100;0.0203445;0.019758;0.0210693
666;calc total;1;2.03762;2.03762;2.03762
666;total;1;8.51737;8.51737;8.51737
700;initialize;1;6.37018;6.37018;6.37018
700;async;100;0.000639702;0.000120579;0.00244586
700;inner;100;0.0191066;0.0187204;0.0199414
700;wait;100;2.89375e-05;1.4906e-05;9.4344e-05
700;boundary;100;0.000565066;0.00034495;0.000708719
700;calc iter;100;0.0203416;0.0196402;0.0222214
700;calc total;1;2.03762;2.03762;2.03762
700;total;1;8.59631;8.59631;8.59631
667;initialize;1;6.28203;6.28203;6.28203
667;async;100;0.000695674;0.000172775;0.0016227
667;inner;100;0.0190035;0.0186673;0.019922
667;wait;100;2.94745e-05;1.542e-05;0.000101416
667;boundary;100;0.000619379;0.000330521;0.00076261
667;calc iter;100;0.0203495;0.0197804;0.0216953
667;calc total;1;2.03762;2.03762;2.03762
667;total;1;8.51741;8.51741;8.51741
701;initialize;1;6.3702;6.3702;6.3702
701;async;100;0.000685987;0.00010331;0.00257234
701;inner;100;0.0190301;0.0184839;0.0198371
701;wait;100;3.39129e-05;1.8923e-05;0.000118475
701;boundary;100;0.000589772;0.000344888;0.000785711
701;calc iter;100;0.0203413;0.0194813;0.0224192
701;calc total;1;2.03762;2.03762;2.03762
701;total;1;8.5963;8.5963;8.5963
668;initialize;1;6.282;6.282;6.282
668;async;100;0.000684955;8.1193e-05;0.00179364
668;inner;100;0.0189621;0.0185993;0.0200243
668;wait;100;3.17172e-05;1.4836e-05;9.8439e-05
668;boundary;100;0.000671972;0.000318295;0.000747169
668;calc iter;100;0.0203521;0.0191979;0.0215775
668;calc total;1;2.03762;2.03762;2.03762
668;total;1;8.51737;8.51737;8.51737
702;initialize;1;6.37019;6.37019;6.37019
702;async;100;0.000612662;7.8442e-05;0.002554
702;inner;100;0.0190539;0.0183903;0.0198665
702;wait;100;3.59465e-05;2.2026e-05;0.000102914
702;boundary;100;0.000630808;0.000401728;0.000803577
702;calc iter;100;0.0203349;0.0196883;0.0223286
702;calc total;1;2.03762;2.03762;2.03762
702;total;1;8.5963;8.5963;8.5963
669;initialize;1;6.282;6.282;6.282
669;async;100;0.000448835;0.000129303;0.00165229
669;inner;100;0.0191972;0.0186771;0.0201327
669;wait;100;3.24013e-05;1.6105e-05;8.0931e-05
669;boundary;100;0.000674439;0.000309575;0.000740981
669;calc iter;100;0.0203543;0.0193316;0.0216881
669;calc total;1;2.03762;2.03762;2.03762
669;total;1;8.51736;8.51736;8.51736
703;initialize;1;6.37019;6.37019;6.37019
703;async;100;0.000516172;7.3613e-05;0.00258092
703;inner;100;0.0191859;0.0186548;0.0199317
703;wait;100;3.4219e-05;2.0392e-05;0.000116494
703;boundary;100;0.000599715;0.000387064;0.000771631
703;calc iter;100;0.0203374;0.0196539;0.0223598
703;calc total;1;2.03762;2.03762;2.03762
703;total;1;8.59631;8.59631;8.59631
670;initialize;1;6.27482;6.27482;6.27482
670;async;100;0.000557966;0.000150995;0.00139791
670;inner;100;0.0190991;0.018468;0.0201121
670;wait;100;3.20732e-05;1.5056e-05;7.9691e-05
670;boundary;100;0.000664245;0.000302792;0.000751282
670;calc iter;100;0.0203551;0.019192;0.02165
670;calc total;1;2.03762;2.03762;2.03762
670;total;1;8.5102;8.5102;8.5102
704;initialize;1;6.37022;6.37022;6.37022
704;async;100;0.000552283;8.7488e-05;0.00220294
704;inner;100;0.0191651;0.0187674;0.0199674
704;wait;100;3.37038e-05;2.0628e-05;0.000119423
704;boundary;100;0.000583987;0.000369805;0.000789439
704;calc iter;100;0.0203366;0.0198435;0.0221791
704;calc total;1;2.03763;2.03763;2.03763
704;total;1;8.59631;8.59631;8.59631
705;initialize;1;6.3702;6.3702;6.3702
705;async;100;0.00055413;8.4249e-05;0.00203131
705;inner;100;0.0191911;0.018719;0.0199422
705;wait;100;3.18524e-05;2.1158e-05;0.000146662
705;boundary;100;0.000558644;0.000357562;0.000754236
705;calc iter;100;0.0203372;0.019832;0.0219045
705;calc total;1;2.03763;2.03763;2.03763
705;total;1;8.59631;8.59631;8.59631
706;initialize;1;6.37021;6.37021;6.37021
706;async;100;0.000697581;0.000140943;0.00198965
706;inner;100;0.0190168;0.0184698;0.0196648
706;wait;100;3.36363e-05;1.7286e-05;0.000227403
706;boundary;100;0.000587112;0.000349308;0.000812917
706;calc iter;100;0.0203364;0.0196553;0.0217634
706;calc total;1;2.03763;2.03763;2.03763
706;total;1;8.59634;8.59634;8.59634
707;initialize;1;6.37022;6.37022;6.37022
707;async;100;0.000756912;7.7935e-05;0.00152913
707;inner;100;0.0189702;0.0182605;0.0198214
707;wait;100;3.04556e-05;1.6262e-05;0.000117407
707;boundary;100;0.000577933;0.000328954;0.000802604
707;calc iter;100;0.0203369;0.0198444;0.0213326
707;calc total;1;2.03763;2.03763;2.03763
707;total;1;8.59633;8.59633;8.59633
708;initialize;1;6.37022;6.37022;6.37022
708;async;100;0.000352056;7.66e-05;0.00131209
708;inner;100;0.0194108;0.0186539;0.0200414
708;wait;100;3.08131e-05;1.8663e-05;7.8058e-05
708;boundary;100;0.000544211;0.000335411;0.00080187
708;calc iter;100;0.0203393;0.019898;0.0209703
708;calc total;1;2.03763;2.03763;2.03763
708;total;1;8.59633;8.59633;8.59633
709;initialize;1;6.37019;6.37019;6.37019
709;async;100;0.000563213;0.000198915;0.00136819
709;inner;100;0.0191435;0.0183666;0.0198699
709;wait;100;3.53018e-05;2.5789e-05;0.000128901
709;boundary;100;0.000595508;0.000388245;0.000787309
709;calc iter;100;0.0203389;0.0198709;0.0208951
709;calc total;1;2.03762;2.03762;2.03762
709;total;1;8.5963;8.5963;8.5963
710;initialize;1;6.37024;6.37024;6.37024
710;async;100;0.000265839;8.0471e-05;0.00091094
710;inner;100;0.0195854;0.0189292;0.0202528
710;wait;100;2.62867e-05;1.7149e-05;0.000101652
710;boundary;100;0.000463305;0.000331323;0.000683456
710;calc iter;100;0.020342;0.0200014;0.021334
710;calc total;1;2.03763;2.03763;2.03763
710;total;1;8.59632;8.59632;8.59632
711;initialize;1;6.37021;6.37021;6.37021
711;async;100;0.000369144;9.3218e-05;0.00124793
711;inner;100;0.0193999;0.0188754;0.0200766
711;wait;100;3.04911e-05;2.0021e-05;0.000105324
711;boundary;100;0.000539248;0.000349053;0.000691342
711;calc iter;100;0.02034;0.019931;0.0210976
711;calc total;1;2.03763;2.03763;2.03763
711;total;1;8.5963;8.5963;8.5963
712;initialize;1;6.37024;6.37024;6.37024
712;async;100;0.000512865;9.2454e-05;0.00112942
712;inner;100;0.0191277;0.018671;0.0198737
712;wait;100;3.55043e-05;2.1847e-05;9.2279e-05
712;boundary;100;0.000659659;0.0004029;0.000776581
712;calc iter;100;0.0203371;0.0198453;0.0211797
712;calc total;1;2.03763;2.03763;2.03763
712;total;1;8.59633;8.59633;8.59633
479;initialize;1;6.24957;6.24957;6.24957
479;async;100;0.000774392;0.000253201;0.00139477
479;inner;100;0.0189797;0.0185921;0.0199795
479;wait;100;2.82843e-05;1.5935e-05;0.000104364
479;boundary;100;0.000563196;0.000309449;0.000683746
479;calc iter;100;0.020347;0.0196993;0.0211418
479;calc total;1;2.03762;2.03762;2.03762
479;total;1;8.48567;8.48567;8.48567
713;initialize;1;6.37024;6.37024;6.37024
713;async;100;0.000525333;0.000154841;0.00112301
713;inner;100;0.0192218;0.018685;0.0198389
713;wait;100;3.30156e-05;1.6541e-05;0.000173106
713;boundary;100;0.000558871;0.000357862;0.000698365
713;calc iter;100;0.0203403;0.0200124;0.0208935
713;calc total;1;2.03762;2.03762;2.03762
713;total;1;8.59633;8.59633;8.59633
714;initialize;1;6.37024;6.37024;6.37024
714;async;100;0.000555058;0.000231834;0.00118893
714;inner;100;0.019295;0.0187205;0.0199316
714;wait;100;2.7348e-05;1.4398e-05;0.000104179
714;boundary;100;0.00046383;0.000341089;0.000692806
714;calc iter;100;0.0203422;0.0199084;0.0209955
714;calc total;1;2.03762;2.03762;2.03762
714;total;1;8.59635;8.59635;8.59635
715;initialize;1;6.37024;6.37024;6.37024
715;async;100;0.000464849;9.0291e-05;0.0015406
715;inner;100;0.0194146;0.0188266;0.0200332
715;wait;100;2.34712e-05;1.5781e-05;0.000105511
715;boundary;100;0.000443306;0.000313765;0.000689291
715;calc iter;100;0.0203471;0.0196639;0.0212003
715;calc total;1;2.03762;2.03762;2.03762
715;total;1;8.59634;8.59634;8.59634
716;initialize;1;6.37021;6.37021;6.37021
716;async;100;0.000515805;0.000122599;0.00175697
716;inner;100;0.0193321;0.0186793;0.0199975
716;wait;100;2.20866e-05;1.4118e-05;0.00011436
716;boundary;100;0.000477167;0.000315762;0.000717456
716;calc iter;100;0.0203483;0.0197167;0.0213142
716;calc total;1;2.03762;2.03762;2.03762
716;total;1;8.59631;8.59631;8.59631
720;initialize;1;6.3423;6.3423;6.3423
720;async;100;0.00143326;0.000335853;0.00247211
720;inner;100;0.0182845;0.0175463;0.0196774
720;wait;100;2.64406e-05;1.3134e-05;9.1351e-05
720;boundary;100;0.000603891;0.000297539;0.00107107
720;calc iter;100;0.02035;0.0196901;0.0217175
720;calc total;1;2.03762;2.03762;2.03762
720;total;1;8.57256;8.57256;8.57256
717;initialize;1;6.37021;6.37021;6.37021
717;async;100;0.000745826;0.00013806;0.0017562
717;inner;100;0.0190634;0.0184481;0.0197437
717;wait;100;2.67627e-05;1.4576e-05;0.00012673
717;boundary;100;0.000511719;0.000315738;0.000728006
717;calc iter;100;0.0203491;0.0195633;0.021562
717;calc total;1;2.03762;2.03762;2.03762
717;total;1;8.59631;8.59631;8.59631
721;initialize;1;6.34238;6.34238;6.34238
721;async;100;0.00128884;0.000250504;0.0024057
721;inner;100;0.0184938;0.0180213;0.0196401
721;wait;100;2.31211e-05;1.3103e-05;9.8238e-05
721;boundary;100;0.000541917;0.000296683;0.00101176
721;calc iter;100;0.0203494;0.0195739;0.0217703
721;calc total;1;2.03763;2.03763;2.03763
721;total;1;8.57261;8.57261;8.57261
718;initialize;1;6.37021;6.37021;6.37021
718;async;100;0.000740133;0.000139978;0.00182946
718;inner;100;0.018997;0.0182239;0.019683
718;wait;100;2.84064e-05;1.383e-05;0.000177223
718;boundary;100;0.000584634;0.000298566;0.000733412
718;calc iter;100;0.0203515;0.0196638;0.0214582
718;calc total;1;2.03762;2.03762;2.03762
718;total;1;8.59629;8.59629;8.59629
722;initialize;1;6.3424;6.3424;6.3424
722;async;100;0.00119328;0.000221056;0.00256654
722;inner;100;0.0186653;0.0180281;0.0196246
722;wait;100;2.30761e-05;1.3778e-05;0.000128876
722;boundary;100;0.000462312;0.000316064;0.00101816
722;calc iter;100;0.0203454;0.0194804;0.0218637
722;calc total;1;2.03762;2.03762;2.03762
722;total;1;8.5726;8.5726;8.5726
719;initialize;1;6.37019;6.37019;6.37019
719;async;100;0.000593716;0.000144409;0.00167482
719;inner;100;0.0190619;0.018345;0.0198964
719;wait;100;3.17439e-05;1.4974e-05;0.000122919
719;boundary;100;0.000665295;0.000294562;0.000770434
719;calc iter;100;0.020354;0.0193805;0.0214954
719;calc total;1;2.03762;2.03762;2.03762
719;total;1;8.59629;8.59629;8.59629
723;initialize;1;6.34232;6.34232;6.34232
723;async;100;0.00104357;0.000255734;0.00259004
723;inner;100;0.0187902;0.0182079;0.0196434
723;wait;100;2.58262e-05;1.5644e-05;9.6876e-05
723;boundary;100;0.000482365;0.000325249;0.000979178
723;calc iter;100;0.0203433;0.0194771;0.0216248
723;calc total;1;2.03762;2.03762;2.03762
723;total;1;8.57257;8.57257;8.57257
724;initialize;1;6.34241;6.34241;6.34241
724;async;100;0.000933969;0.000183179;0.00252905
724;inner;100;0.0187415;0.0180822;0.0197265
724;wait;100;3.12069e-05;1.5822e-05;0.000109874
724;boundary;100;0.000634996;0.000326286;0.00132023
724;calc iter;100;0.0203432;0.0196451;0.0217969
724;calc total;1;2.03762;2.03762;2.03762
724;total;1;8.57261;8.57261;8.57261
725;initialize;1;6.34241;6.34241;6.34241
725;async;100;0.00104387;0.000294754;0.00282858
725;inner;100;0.0186342;0.0178038;0.0195984
725;wait;100;3.64206e-05;1.9304e-05;0.000115097
725;boundary;100;0.000624676;0.000391112;0.000822243
725;calc iter;100;0.0203409;0.0193526;0.0219388
725;calc total;1;2.03762;2.03762;2.03762
725;total;1;8.57261;8.57261;8.57261
726;initialize;1;6.3423;6.3423;6.3423
726;async;100;0.00110198;0.000275343;0.00295701
726;inner;100;0.0184738;0.0175611;0.0194859
726;wait;100;4.28237e-05;2.3862e-05;0.000231564
726;boundary;100;0.000720667;0.000395166;0.00119834
726;calc iter;100;0.0203408;0.0193192;0.0220162
726;calc total;1;2.03762;2.03762;2.03762
726;total;1;8.57257;8.57257;8.57257
727;initialize;1;6.34242;6.34242;6.34242
727;async;100;0.00100636;0.000163927;0.00277941
727;inner;100;0.0187522;0.0179603;0.0196294
727;wait;100;3.15609e-05;1.4796e-05;0.000151888
727;boundary;100;0.000550498;0.000317964;0.000732392
727;calc iter;100;0.020342;0.0195945;0.0218523
727;calc total;1;2.03762;2.03762;2.03762
727;total;1;8.57261;8.57261;8.57261
728;initialize;1;6.34237;6.34237;6.34237
728;async;100;0.0010177;0.000290371;0.00273938
728;inner;100;0.0187914;0.0182032;0.0197377
728;wait;100;2.95999e-05;1.8014e-05;8.8879e-05
728;boundary;100;0.000503222;0.000334422;0.000820204
728;calc iter;100;0.0203433;0.0196511;0.0216105
728;calc total;1;2.03763;2.03763;2.03763
728;total;1;8.57261;8.57261;8.57261
729;initialize;1;6.34238;6.34238;6.34238
729;async;100;0.000905659;0.000292502;0.00249649
729;inner;100;0.0188841;0.018162;0.0197972
729;wait;100;2.71521e-05;1.5267e-05;8.4035e-05
729;boundary;100;0.000525157;0.000346697;0.00105306
729;calc iter;100;0.0203431;0.0193846;0.0217197
729;calc total;1;2.03762;2.03762;2.03762
729;total;1;8.5726;8.5726;8.5726
730;initialize;1;6.34234;6.34234;6.34234
730;async;100;0.00102783;0.000251756;0.0021219
730;inner;100;0.0187866;0.0179963;0.0196884
730;wait;100;2.74288e-05;1.4103e-05;0.000129498
730;boundary;100;0.000498979;0.000322338;0.00112138
730;calc iter;100;0.0203421;0.0196098;0.021689
730;calc total;1;2.03762;2.03762;2.03762
730;total;1;8.57261;8.57261;8.57261
731;initialize;1;6.34233;6.34233;6.34233
731;async;100;0.00119111;0.000276245;0.00212181
731;inner;100;0.0186333;0.0179294;0.0198253
731;wait;100;2.40529e-05;1.2629e-05;0.000104469
731;boundary;100;0.000493325;0.000305891;0.00108692
731;calc iter;100;0.0203431;0.0197495;0.0211401
731;calc total;1;2.03762;2.03762;2.03762
731;total;1;8.57256;8.57256;8.57256
732;initialize;1;6.34237;6.34237;6.34237
732;async;100;0.000316754;8.2138e-05;0.00113099
732;inner;100;0.0194187;0.0189208;0.0200054
732;wait;100;3.36597e-05;2.0271e-05;8.7198e-05
732;boundary;100;0.000573641;0.00036196;0.000801008
732;calc iter;100;0.020344;0.0199259;0.0210284
732;calc total;1;2.03762;2.03762;2.03762
732;total;1;8.57256;8.57256;8.57256
733;initialize;1;6.34237;6.34237;6.34237
733;async;100;0.000296918;7.4619e-05;0.000930181
733;inner;100;0.0194753;0.0189559;0.0199016
733;wait;100;3.27703e-05;2.1766e-05;0.000166509
733;boundary;100;0.000538261;0.000343884;0.000889206
733;calc iter;100;0.0203443;0.0199566;0.0208586
733;calc total;1;2.03762;2.03762;2.03762
733;total;1;8.57261;8.57261;8.57261
734;initialize;1;6.34241;6.34241;6.34241
734;async;100;0.000387095;0.000111537;0.00109266
734;inner;100;0.019386;0.0188113;0.0199196
734;wait;100;3.11789e-05;2.1582e-05;8.6186e-05
734;boundary;100;0.000538678;0.000377011;0.000699568
734;calc iter;100;0.0203441;0.0199829;0.0208796
734;calc total;1;2.03762;2.03762;2.03762
734;total;1;8.57259;8.57259;8.57259
735;initialize;1;6.3424;6.3424;6.3424
735;async;100;0.000344678;8.4821e-05;0.000960116
735;inner;100;0.0193782;0.0190468;0.0199205
735;wait;100;3.3627e-05;2.3711e-05;8.6905e-05
735;boundary;100;0.000585802;0.000376959;0.000704374
735;calc iter;100;0.0203437;0.0199483;0.0208751
735;calc total;1;2.03762;2.03762;2.03762
735;total;1;8.57261;8.57261;8.57261
736;initialize;1;6.34237;6.34237;6.34237
736;async;100;0.000422402;0.000122382;0.000934035
736;inner;100;0.0192357;0.0188882;0.0196572
736;wait;100;3.81397e-05;1.8369e-05;0.000181265
736;boundary;100;0.000644354;0.000414845;0.000773967
736;calc iter;100;0.020342;0.0199276;0.0208604
736;calc total;1;2.03762;2.03762;2.03762
736;total;1;8.57258;8.57258;8.57258
737;initialize;1;6.34237;6.34237;6.34237
737;async;100;0.000358824;0.000164034;0.000858506
737;inner;100;0.0194327;0.0191321;0.0198758
737;wait;100;3.06477e-05;1.5911e-05;0.000117331
737;boundary;100;0.000523148;0.000356262;0.000698488
737;calc iter;100;0.0203464;0.0200707;0.0209741
737;calc total;1;2.03762;2.03762;2.03762
737;total;1;8.5726;8.5726;8.5726
738;initialize;1;6.34239;6.34239;6.34239
738;async;100;0.000161616;7.2477e-05;0.000656877
738;inner;100;0.0197199;0.0193944;0.0201576
738;wait;100;2.49761e-05;1.5294e-05;0.000118565
738;boundary;100;0.000442455;0.000332857;0.000806881
738;calc iter;100;0.0203498;0.0200228;0.0211721
738;calc total;1;2.03762;2.03762;2.03762
738;total;1;8.57261;8.57261;8.57261
739;initialize;1;6.34235;6.34235;6.34235
739;async;100;0.000464838;0.000154001;0.00103749
739;inner;100;0.0194019;0.0190989;0.0198717
739;wait;100;2.65572e-05;1.6447e-05;0.000130307
739;boundary;100;0.000456369;0.000317966;0.000640247
739;calc iter;100;0.0203506;0.0199319;0.0209291
739;calc total;1;2.03762;2.03762;2.03762
739;total;1;8.57259;8.57259;8.57259
740;initialize;1;6.34234;6.34234;6.34234
740;async;100;0.000250957;0.000110124;0.000786498
740;inner;100;0.0195983;0.0193178;0.0201004
740;wait;100;2.20498e-05;1.4696e-05;8.7299e-05
740;boundary;100;0.000479365;0.000307256;0.000688204
740;calc iter;100;0.0203518;0.0197918;0.0209844
740;calc total;1;2.03762;2.03762;2.03762
740;total;1;8.57258;8.57258;8.57258
741;initialize;1;6.34237;6.34237;6.34237
741;async;100;0.000539647;0.000134989;0.00172188
741;inner;100;0.0193032;0.0190148;0.0199247
741;wait;100;2.34899e-05;1.3261e-05;0.000144144
741;boundary;100;0.000483873;0.000312329;0.000726331
741;calc iter;100;0.0203512;0.0198291;0.0214155
741;calc total;1;2.03762;2.03762;2.03762
741;total;1;8.57261;8.57261;8.57261
744;initialize;1;6.33578;6.33578;6.33578
744;async;100;0.00104694;0.000441503;0.00190246
744;inner;100;0.0187342;0.0181942;0.0198777
744;wait;100;2.5809e-05;1.421e-05;6.8972e-05
744;boundary;100;0.000548489;0.000293352;0.00109877
744;calc iter;100;0.0203569;0.0198693;0.0219367
744;calc total;1;2.03763;2.03763;2.03763
744;total;1;8.57092;8.57092;8.57092
742;initialize;1;6.34239;6.34239;6.34239
742;async;100;0.000511645;0.000170158;0.00182331
742;inner;100;0.019227;0.0189235;0.0198659
742;wait;100;2.70495e-05;1.4209e-05;0.000119401
742;boundary;100;0.000584812;0.00030736;0.000734313
742;calc iter;100;0.020352;0.0197828;0.0213982
742;calc total;1;2.03762;2.03762;2.03762
742;total;1;8.57261;8.57261;8.57261
743;initialize;1;6.34237;6.34237;6.34237
743;async;100;0.000279873;0.000103403;0.00170296
743;inner;100;0.019395;0.0190148;0.0200516
743;wait;100;2.9233e-05;1.4727e-05;8.9981e-05
743;boundary;100;0.000649204;0.000298549;0.000776109
743;calc iter;100;0.0203549;0.0199129;0.0215568
743;calc total;1;2.03762;2.03762;2.03762
743;total;1;8.57259;8.57259;8.57259
745;initialize;1;6.33584;6.33584;6.33584
745;async;100;0.000914464;0.000272109;0.00192248
745;inner;100;0.0189098;0.0183625;0.0197725
745;wait;100;2.50749e-05;1.3366e-05;0.000104524
745;boundary;100;0.000503142;0.000298477;0.000748795
745;calc iter;100;0.0203536;0.0195237;0.0216271
745;calc total;1;2.03762;2.03762;2.03762
745;total;1;8.57093;8.57093;8.57093
523;initialize;1;6.04541;6.04541;6.04541
523;async;100;0.000573907;0.000108848;0.00119633
523;inner;100;0.0191269;0.0189152;0.0201006
523;wait;100;3.04809e-05;1.8883e-05;0.000179168
523;boundary;100;0.000601357;0.000353114;0.000705051
523;calc iter;100;0.0203341;0.019909;0.020961
523;calc total;1;2.03763;2.03763;2.03763
523;total;1;8.28139;8.28139;8.28139
746;initialize;1;6.33575;6.33575;6.33575
746;async;100;0.000652753;0.000179776;0.0016982
746;inner;100;0.0191647;0.0186742;0.0199181
746;wait;100;2.55792e-05;1.4555e-05;8.3582e-05
746;boundary;100;0.000505546;0.00031996;0.000759145
746;calc iter;100;0.0203499;0.0196711;0.0215992
746;calc total;1;2.03762;2.03762;2.03762
746;total;1;8.5709;8.5709;8.5709
524;initialize;1;6.04538;6.04538;6.04538
524;async;100;0.000525688;0.000173035;0.00111252
524;inner;100;0.0191837;0.0189112;0.0200604
524;wait;100;2.94202e-05;1.9377e-05;7.9401e-05
524;boundary;100;0.000595349;0.000332215;0.000700563
524;calc iter;100;0.0203354;0.0195841;0.0211002
524;calc total;1;2.03763;2.03763;2.03763
524;total;1;8.28138;8.28138;8.28138
747;initialize;1;6.33584;6.33584;6.33584
747;async;100;0.000708196;7.6679e-05;0.00155977
747;inner;100;0.0190639;0.0185043;0.0199735
747;wait;100;2.85213e-05;1.6959e-05;8.35e-05
747;boundary;100;0.000545418;0.000344032;0.000736778
747;calc iter;100;0.0203473;0.0196718;0.0215138
747;calc total;1;2.03762;2.03762;2.03762
747;total;1;8.57092;8.57092;8.57092
525;initialize;1;6.03824;6.03824;6.03824
525;async;100;0.000426447;0.000127392;0.00102537
525;inner;100;0.019291;0.0188282;0.0200881
525;wait;100;2.85493e-05;1.8394e-05;8.0558e-05
525;boundary;100;0.000591239;0.000315979;0.000665698
525;calc iter;100;0.0203387;0.0198656;0.0212335
525;calc total;1;2.03763;2.03763;2.03763
525;total;1;8.27424;8.27424;8.27424
748;initialize;1;6.33578;6.33578;6.33578
748;async;100;0.000787779;9.3953e-05;0.00203633
748;inner;100;0.0189311;0.0182421;0.019685
748;wait;100;3.30709e-05;1.6188e-05;0.000144161
748;boundary;100;0.000593182;0.000395938;0.000775484
748;calc iter;100;0.0203466;0.0196265;0.0215922
748;calc total;1;2.03762;2.03762;2.03762
748;total;1;8.57088;8.57088;8.57088
526;initialize;1;6.04543;6.04543;6.04543
526;async;100;0.000618529;0.000150895;0.00120798
526;inner;100;0.0190962;0.0184268;0.020009
526;wait;100;2.91311e-05;1.7061e-05;8.8607e-05
526;boundary;100;0.000595286;0.00030217;0.000672561
526;calc iter;100;0.0203406;0.019749;0.0211107
526;calc total;1;2.03763;2.03763;2.03763
526;total;1;8.28138;8.28138;8.28138
749;initialize;1;6.3358;6.3358;6.3358
749;async;100;0.000833198;0.000182905;0.00203179
749;inner;100;0.0188497;0.018236;0.0197234
749;wait;100;3.63095e-05;1.7673e-05;0.000150947
749;boundary;100;0.000625777;0.000392535;0.000801109
749;calc iter;100;0.0203466;0.0196078;0.021338
749;calc total;1;2.03762;2.03762;2.03762
749;total;1;8.57092;8.57092;8.57092
527;initialize;1;6.04544;6.04544;6.04544
527;async;100;0.000684815;0.000111358;0.00140531
527;inner;100;0.0190031;0.0181634;0.0200647
527;wait;100;2.7476e-05;1.5905e-05;9.375e-05
527;boundary;100;0.000628664;0.000292004;0.000741664
527;calc iter;100;0.0203456;0.0193633;0.0210755
527;calc total;1;2.03763;2.03763;2.03763
527;total;1;8.28137;8.28137;8.28137
750;initialize;1;6.33579;6.33579;6.33579
750;async;100;0.000796046;0.000126948;0.00184398
750;inner;100;0.0188728;0.0181242;0.019689
750;wait;100;3.75695e-05;2.3223e-05;0.000112953
750;boundary;100;0.000637298;0.000361036;0.000805343
750;calc iter;100;0.0203453;0.0196527;0.0211571
750;calc total;1;2.03762;2.03762;2.03762
750;total;1;8.57089;8.57089;8.57089
751;initialize;1;6.33584;6.33584;6.33584
751;async;100;0.00060186;9.5497e-05;0.00162972
751;inner;100;0.0191585;0.0185355;0.0199205
751;wait;100;3.24361e-05;1.521e-05;0.00012081
751;boundary;100;0.000553164;0.000342255;0.000792804
751;calc iter;100;0.0203469;0.019742;0.0212422
751;calc total;1;2.03762;2.03762;2.03762
751;total;1;8.57092;8.57092;8.57092
752;initialize;1;6.33575;6.33575;6.33575
752;async;100;0.000669422;0.00014865;0.00153226
752;inner;100;0.0191687;0.0186985;0.0198126
752;wait;100;2.57287e-05;1.4854e-05;8.8612e-05
752;boundary;100;0.0004836;0.000322471;0.000720806
752;calc iter;100;0.0203484;0.0198093;0.0212402
752;calc total;1;2.03762;2.03762;2.03762
752;total;1;8.57089;8.57089;8.57089
753;initialize;1;6.33582;6.33582;6.33582
753;async;100;0.000708039;0.000218853;0.00153958
753;inner;100;0.0191149;0.0186873;0.0197752
753;wait;100;2.85198e-05;1.5484e-05;0.000107979
753;boundary;100;0.000494803;0.000334511;0.000762173
753;calc iter;100;0.0203476;0.0197875;0.0211776
753;calc total;1;2.03762;2.03762;2.03762
753;total;1;8.57091;8.57091;8.57091
754;initialize;1;6.33581;6.33581;6.33581
754;async;100;0.000772084;0.000220923;0.00150929
754;inner;100;0.0190659;0.0186492;0.0197172
754;wait;100;2.63086e-05;1.3207e-05;0.000105288
754;boundary;100;0.0004816;0.00030814;0.000781992
754;calc iter;100;0.0203471;0.019809;0.0212001
754;calc total;1;2.03762;2.03762;2.03762
754;total;1;8.5709;8.5709;8.5709
755;initialize;1;6.33576;6.33576;6.33576
755;async;100;0.000792181;0.000131746;0.00156505
755;inner;100;0.0190621;0.0185201;0.0198726
755;wait;100;2.29644e-05;1.3257e-05;8.9844e-05
755;boundary;100;0.000470251;0.000305244;0.000625798
755;calc iter;100;0.0203487;0.0199052;0.0210048
755;calc total;1;2.03762;2.03762;2.03762
755;total;1;8.5709;8.5709;8.5709
756;initialize;1;6.33584;6.33584;6.33584
756;async;100;0.000753048;0.000389271;0.00158
756;inner;100;0.0191235;0.0181861;0.0196837
756;wait;100;2.77768e-05;1.8018e-05;9.4527e-05
756;boundary;100;0.000440841;0.000306658;0.000726565
756;calc iter;100;0.0203462;0.0197705;0.0210897
756;calc total;1;2.03762;2.03762;2.03762
756;total;1;8.57093;8.57093;8.57093
757;initialize;1;6.33581;6.33581;6.33581
757;async;100;0.000816168;0.000427884;0.0015162
757;inner;100;0.0190885;0.0180739;0.0196563
757;wait;100;2.63099e-05;1.4977e-05;8.7565e-05
757;boundary;100;0.000415327;0.000299126;0.00072087
757;calc iter;100;0.0203471;0.0197706;0.0207077
757;calc total;1;2.03762;2.03762;2.03762
757;total;1;8.57092;8.57092;8.57092
758;initialize;1;6.33577;6.33577;6.33577
758;async;100;0.000904062;0.000502832;0.00150577
758;inner;100;0.0190189;0.018221;0.0196349
758;wait;100;2.33503e-05;1.4102e-05;0.000109206
758;boundary;100;0.00040096;0.00029991;0.00070755
758;calc iter;100;0.0203483;0.0199109;0.0208198
758;calc total;1;2.03762;2.03762;2.03762
758;total;1;8.57088;8.57088;8.57088
759;initialize;1;6.3358;6.3358;6.3358
759;async;100;0.000834407;0.000476917;0.00203637
759;inner;100;0.019027;0.0179896;0.0196073
759;wait;100;3.0721e-05;1.6634e-05;0.000249109
759;boundary;100;0.00045365;0.000307919;0.000716507
759;calc iter;100;0.0203467;0.0198647;0.0210515
759;calc total;1;2.03762;2.03762;2.03762
759;total;1;8.57091;8.57091;8.57091
760;initialize;1;6.33581;6.33581;6.33581
760;async;100;0.000816796;0.000370979;0.00193223
760;inner;100;0.0189155;0.0181534;0.0195367
760;wait;100;3.49099e-05;1.73e-05;0.000110804
760;boundary;100;0.000574489;0.000362867;0.000771183
760;calc iter;100;0.0203429;0.0197721;0.0207864
760;calc total;1;2.03763;2.03763;2.03763
760;total;1;8.57093;8.57093;8.57093
761;initialize;1;6.3358;6.3358;6.3358
761;async;100;0.000764736;0.000295922;0.0015917
761;inner;100;0.0189346;0.0183552;0.0195807
761;wait;100;3.71931e-05;2.0145e-05;0.000118879
761;boundary;100;0.000604538;0.000345886;0.000810296
761;calc iter;100;0.0203425;0.0198356;0.0209996
761;calc total;1;2.03762;2.03762;2.03762
761;total;1;8.57092;8.57092;8.57092
762;initialize;1;6.33577;6.33577;6.33577
762;async;100;0.000819604;0.00040789;0.00157966
762;inner;100;0.0189474;0.0183138;0.0195481
762;wait;100;3.17503e-05;1.4145e-05;9.0315e-05
762;boundary;100;0.000540952;0.000318536;0.00078948
762;calc iter;100;0.020341;0.0198915;0.0207552
762;calc total;1;2.03762;2.03762;2.03762
762;total;1;8.5709;8.5709;8.5709
763;initialize;1;6.3358;6.3358;6.3358
763;async;100;0.000802913;0.000397426;0.00222309
763;inner;100;0.0189812;0.0184078;0.0195916
763;wait;100;3.20803e-05;1.6555e-05;0.000181068
763;boundary;100;0.000528917;0.000336222;0.00080199
763;calc iter;100;0.0203464;0.019885;0.0210676
763;calc total;1;2.03762;2.03762;2.03762
763;total;1;8.57094;8.57094;8.57094
764;initialize;1;6.33582;6.33582;6.33582
764;async;100;0.000611499;0.000236203;0.00184583
764;inner;100;0.019379;0.018582;0.0200147
764;wait;100;1.96665e-05;1.3559e-05;0.000122559
764;boundary;100;0.000340122;0.000292932;0.000605527
764;calc iter;100;0.0203511;0.0198089;0.0209268
764;calc total;1;2.03762;2.03762;2.03762
764;total;1;8.57092;8.57092;8.57092
765;initialize;1;6.33579;6.33579;6.33579
765;async;100;0.000883379;0.000280575;0.00206828
765;inner;100;0.0190242;0.0181378;0.0196289
765;wait;100;2.40926e-05;1.3899e-05;9.949e-05
765;boundary;100;0.000415096;0.000300106;0.000693495
765;calc iter;100;0.0203478;0.0197433;0.0209619
765;calc total;1;2.03762;2.03762;2.03762
765;total;1;8.57091;8.57091;8.57091
766;initialize;1;6.33583;6.33583;6.33583
766;async;100;0.00105402;0.000438137;0.00223841
766;inner;100;0.0189059;0.0179612;0.0195307
766;wait;100;2.07743e-05;1.3433e-05;0.00010872
766;boundary;100;0.000366934;0.000294912;0.000629217
766;calc iter;100;0.0203486;0.0200845;0.0212479
766;calc total;1;2.03762;2.03762;2.03762
766;total;1;8.57093;8.57093;8.57093
767;initialize;1;6.33578;6.33578;6.33578
767;async;100;0.00112206;0.000470151;0.0021958
767;inner;100;0.0188495;0.0179799;0.0196781
767;wait;100;1.75788e-05;1.2676e-05;8.7209e-05
767;boundary;100;0.000361433;0.000291824;0.000660846
767;calc iter;100;0.0203516;0.0196841;0.0214092
767;calc total;1;2.03762;2.03762;2.03762
767;total;1;8.57089;8.57089;8.57089
621;initialize;1;6.28126;6.28126;6.28126
621;async;100;0.000949596;0.000185304;0.00200657
621;inner;100;0.0186645;0.0181162;0.0199278
621;wait;100;3.36239e-05;1.6313e-05;9.9262e-05
621;boundary;100;0.000697779;0.000304039;0.00104383
621;calc iter;100;0.0203473;0.019313;0.0215738
621;calc total;1;2.03762;2.03762;2.03762
621;total;1;8.51658;8.51658;8.51658
622;initialize;1;6.28125;6.28125;6.28125
622;async;100;0.00103064;0.000285386;0.00171992
622;inner;100;0.0185892;0.0179114;0.0197673
622;wait;100;3.29449e-05;1.5323e-05;0.000109523
622;boundary;100;0.000696156;0.000312171;0.000758095
622;calc iter;100;0.0203504;0.0189683;0.0213868
622;calc total;1;2.03762;2.03762;2.03762
622;total;1;8.51657;8.51657;8.51657
623;initialize;1;6.2812;6.2812;6.2812
623;async;100;0.000773802;0.000362267;0.00126342
623;inner;100;0.0188335;0.0177427;0.0199999
623;wait;100;3.30956e-05;1.5639e-05;9.6162e-05
623;boundary;100;0.000712961;0.000289289;0.000771936
623;calc iter;100;0.020355;0.0188433;0.0215155
623;calc total;1;2.03762;2.03762;2.03762
623;total;1;8.51656;8.51656;8.51656
646;initialize;1;6.31248;6.31248;6.31248
646;async;100;0.000848865;0.000339978;0.00136591
646;inner;100;0.0187461;0.0177679;0.0199711
646;wait;100;3.36865e-05;1.4503e-05;0.000103048
646;boundary;100;0.000724896;0.000298294;0.00101001
646;calc iter;100;0.0203554;0.0189526;0.0217204
646;calc total;1;2.03762;2.03762;2.03762
646;total;1;8.54634;8.54634;8.54634
647;initialize;1;6.31245;6.31245;6.31245
647;async;100;0.000162445;0.000139757;0.000472542
647;inner;100;0.0194192;0.0183474;0.0204355
647;wait;100;3.49231e-05;1.6788e-05;9.2359e-05
647;boundary;100;0.000743436;0.000293568;0.00107221
647;calc iter;100;0.0203615;0.018814;0.0215772
647;calc total;1;2.03762;2.03762;2.03762
647;total;1;8.54631;8.54631;8.54631
671;initialize;1;6.27543;6.27543;6.27543
671;async;100;0.000787279;0.000322607;0.00139917
671;inner;100;0.0188469;0.0180625;0.0198578
671;wait;100;3.15811e-05;1.4124e-05;0.000100522
671;boundary;100;0.000690109;0.000293277;0.000774558
671;calc iter;100;0.0203576;0.0191586;0.02145
671;calc total;1;2.03762;2.03762;2.03762
671;total;1;8.51082;8.51082;8.51082
694;initialize;1;6.32995;6.32995;6.32995
694;async;100;0.000728409;0.000218583;0.00151951
694;inner;100;0.0189304;0.0183329;0.0199645
694;wait;100;3.21572e-05;1.5699e-05;0.000114264
694;boundary;100;0.000660817;0.000297508;0.000741627
694;calc iter;100;0.0203536;0.0192566;0.0213206
694;calc total;1;2.03762;2.03762;2.03762
694;total;1;8.56526;8.56526;8.56526
695;initialize;1;6.32994;6.32994;6.32994
695;async;100;0.000486631;0.00014762;0.00114976
695;inner;100;0.019154;0.0185906;0.0201702
695;wait;100;3.37e-05;1.5857e-05;9.3753e-05
695;boundary;100;0.000679475;0.000292913;0.000763326
695;calc iter;100;0.0203554;0.0190662;0.0214665
695;calc total;1;2.03762;2.03762;2.03762
695;total;1;8.56524;8.56524;8.56524
DASH
24;initialize;1;5.06237;5.06237;5.06237
24;async;100;0.00132304;0.00048675;0.00236533
24;inner;100;0.0185695;0.0178382;0.0196117
24;wait;100;1.95075e-05;1.2177e-05;7.0171e-05
24;boundary;100;0.000450269;0.000289496;0.000678831
24;calc iter;100;0.0203639;0.019799;0.0217652
24;calc total;1;2.04274;2.04274;2.04274
24;total;1;7.30161;7.30161;7.30161
25;initialize;1;5.06233;5.06233;5.06233
25;async;100;0.00117995;0.000429946;0.00216205
25;inner;100;0.018739;0.0179884;0.0196241
25;wait;100;1.98081e-05;1.2271e-05;9.9183e-05
25;boundary;100;0.000422694;0.000291697;0.000671017
25;calc iter;100;0.0203629;0.0198844;0.0212636
25;calc total;1;2.04275;2.04275;2.04275
25;total;1;7.30156;7.30156;7.30156
26;initialize;1;5.06231;5.06231;5.06231
26;async;100;0.00112045;0.000311615;0.00210369
26;inner;100;0.0188215;0.0180812;0.0195536
26;wait;100;2.18691e-05;1.3464e-05;0.000151761
26;boundary;100;0.000397766;0.00030337;0.00072154
26;calc iter;100;0.0203628;0.0198557;0.021239
26;calc total;1;2.04275;2.04275;2.04275
26;total;1;7.30153;7.30153;7.30153
27;initialize;1;5.06242;5.06242;5.06242
27;async;100;0.000911226;0.000216319;0.00213228
27;inner;100;0.0190514;0.0183541;0.0197622
27;wait;100;1.92032e-05;1.3589e-05;8.1127e-05
27;boundary;100;0.000381232;0.000303605;0.000709852
27;calc iter;100;0.020364;0.0194633;0.0216506
27;calc total;1;2.04275;2.04275;2.04275
27;total;1;7.30161;7.30161;7.30161
28;initialize;1;5.06227;5.06227;5.06227
28;async;100;0.000951661;0.000260813;0.00206451
28;inner;100;0.0189375;0.0183142;0.0195643
28;wait;100;2.65204e-05;1.439e-05;0.00015141
28;boundary;100;0.000445299;0.000317576;0.00074916
28;calc iter;100;0.0203621;0.0197222;0.0211376
28;calc total;1;2.04275;2.04275;2.04275
28;total;1;7.30151;7.30151;7.30151
29;initialize;1;5.06236;5.06236;5.06236
29;async;100;0.000828828;0.000135084;0.00181762
29;inner;100;0.018963;0.0182394;0.019681
29;wait;100;3.36783e-05;1.672e-05;0.000165015
29;boundary;100;0.000534371;0.000365779;0.000807259
29;calc iter;100;0.0203613;0.0196411;0.0211378
29;calc total;1;2.04275;2.04275;2.04275
29;total;1;7.30159;7.30159;7.30159
30;initialize;1;5.0623;5.0623;5.0623
30;async;100;0.000743417;0.000174031;0.00173852
30;inner;100;0.0190442;0.0185152;0.0197053
30;wait;100;3.30959e-05;1.8737e-05;8.4295e-05
30;boundary;100;0.000537288;0.000327393;0.000776952
30;calc iter;100;0.0203594;0.0197744;0.0210902
30;calc total;1;2.04275;2.04275;2.04275
30;total;1;7.30151;7.30151;7.30151
31;initialize;1;5.06242;5.06242;5.06242
31;async;100;0.000885556;0.000315661;0.00212858
31;inner;100;0.0188322;0.0181199;0.0196419
31;wait;100;3.64446e-05;2.0413e-05;8.8317e-05
31;boundary;100;0.000603855;0.000341626;0.000833314
31;calc iter;100;0.0203595;0.0197708;0.0212693
31;calc total;1;2.04274;2.04274;2.04274
31;total;1;7.30161;7.30161;7.30161
32;initialize;1;5.06235;5.06235;5.06235
32;async;100;0.000826802;0.00020325;0.00170856
32;inner;100;0.0189282;0.0180261;0.0196967
32;wait;100;3.37399e-05;1.4938e-05;8.7027e-05
32;boundary;100;0.0005726;0.000322431;0.000835166
32;calc iter;100;0.0203626;0.0197161;0.0211559
32;calc total;1;2.04274;2.04274;2.04274
32;total;1;7.30155;7.30155;7.30155
33;initialize;1;5.06231;5.06231;5.06231
33;async;100;0.000804862;0.000267363;0.00161481
33;inner;100;0.0189755;0.0182941;0.0196678
33;wait;100;3.39244e-05;1.7776e-05;0.000153585
33;boundary;100;0.000546559;0.000327399;0.000795771
33;calc iter;100;0.0203622;0.0198556;0.0209956
33;calc total;1;2.04275;2.04275;2.04275
33;total;1;7.30151;7.30151;7.30151
34;initialize;1;5.0624;5.0624;5.0624
34;async;100;0.000738717;0.000224524;0.00146964
34;inner;100;0.0191594;0.0185519;0.0198119
34;wait;100;2.56402e-05;1.4362e-05;8.5716e-05
34;boundary;100;0.000437669;0.000309761;0.000617441
34;calc iter;100;0.0203624;0.0197813;0.0215798
34;calc total;1;2.04275;2.04275;2.04275
34;total;1;7.30161;7.30161;7.30161
35;initialize;1;5.06236;5.06236;5.06236
35;async;100;0.000896862;0.000232957;0.00155818
35;inner;100;0.0190379;0.018566;0.0196985
35;wait;100;2.30279e-05;1.442e-05;0.000114141
35;boundary;100;0.000404029;0.000318721;0.000622552
35;calc iter;100;0.0203627;0.0198399;0.0211833
35;calc total;1;2.04274;2.04274;2.04274
35;total;1;7.30159;7.30159;7.30159
36;initialize;1;5.06242;5.06242;5.06242
36;async;100;0.000524044;0.000123891;0.00113074
36;inner;100;0.0190933;0.0186391;0.0198606
36;wait;100;3.8691e-05;1.8622e-05;8.7929e-05
36;boundary;100;0.000704481;0.000346455;0.000823726
36;calc iter;100;0.0203625;0.0199756;0.0209445
36;calc total;1;2.04274;2.04274;2.04274
36;total;1;7.30159;7.30159;7.30159
37;initialize;1;5.06238;5.06238;5.06238
37;async;100;0.000325002;7.5762e-05;0.00091445
37;inner;100;0.019471;0.0190686;0.0200484
37;wait;100;3.14837e-05;2.1324e-05;8.2977e-05
37;boundary;100;0.000538229;0.000347387;0.000746387
37;calc iter;100;0.0203666;0.0200116;0.0209334
37;calc total;1;2.04274;2.04274;2.04274
37;total;1;7.30157;7.30157;7.30157
38;initialize;1;5.06239;5.06239;5.06239
38;async;100;0.000414027;8.0767e-05;0.000977814
38;inner;100;0.0194078;0.0190211;0.0199737
38;wait;100;2.95989e-05;1.6829e-05;8.54e-05
38;boundary;100;0.000514361;0.000334943;0.00070534
38;calc iter;100;0.0203669;0.0198864;0.0210045
38;calc total;1;2.04274;2.04274;2.04274
38;total;1;7.30158;7.30158;7.30158
48;initialize;1;5.15286;5.15286;5.15286
48;async;100;0.000688395;0.000215383;0.00161168
48;inner;100;0.0192115;0.0187354;0.0197294
48;wait;100;2.20301e-05;1.3532e-05;9.5316e-05
48;boundary;100;0.000448257;0.000299873;0.000739012
48;calc iter;100;0.0203713;0.0198118;0.0214552
48;calc total;1;2.04274;2.04274;2.04274
48;total;1;7.38403;7.38403;7.38403
49;initialize;1;5.14359;5.14359;5.14359
49;async;100;0.000631672;0.000196573;0.00121631
49;inner;100;0.0192968;0.0188882;0.0196972
49;wait;100;2.37059e-05;1.4709e-05;0.000121909
49;boundary;100;0.000417904;0.000306525;0.000622801
49;calc iter;100;0.0203712;0.019881;0.0208985
49;calc total;1;2.04274;2.04274;2.04274
49;total;1;7.37475;7.37475;7.37475
50;initialize;1;5.15293;5.15293;5.15293
50;async;100;0.000578292;0.000124923;0.00133095
50;inner;100;0.01936;0.0189922;0.0198143
50;wait;100;2.23198e-05;1.4014e-05;8.6337e-05
50;boundary;100;0.000410233;0.000305923;0.000639777
50;calc iter;100;0.0203718;0.019843;0.0209365
50;calc total;1;2.04274;2.04274;2.04274
50;total;1;7.38405;7.38405;7.38405
51;initialize;1;5.15291;5.15291;5.15291
51;async;100;0.000498194;7.5645e-05;0.0019381
51;inner;100;0.0194529;0.0190089;0.0198694
51;wait;100;2.11119e-05;1.4142e-05;9.3672e-05
51;boundary;100;0.00040044;0.000299185;0.000663792
51;calc iter;100;0.0203736;0.0197122;0.0217657
51;calc total;1;2.04274;2.04274;2.04274
51;total;1;7.38405;7.38405;7.38405
52;initialize;1;5.15292;5.15292;5.15292
52;async;100;0.000477174;8.596e-05;0.00168041
52;inner;100;0.0194224;0.0189325;0.0197739
52;wait;100;2.79488e-05;1.5236e-05;0.000131939
52;boundary;100;0.00044262;0.000313995;0.000716167
52;calc iter;100;0.0203711;0.0199666;0.0211284
52;calc total;1;2.04274;2.04274;2.04274
52;total;1;7.38404;7.38404;7.38404
53;initialize;1;5.15285;5.15285;5.15285
53;async;100;0.000557846;9.0011e-05;0.00134123
53;inner;100;0.0191606;0.0185586;0.0196803
53;wait;100;4.10569e-05;2.0656e-05;0.000152763
53;boundary;100;0.000608262;0.000387279;0.000776087
53;calc iter;100;0.0203692;0.0197155;0.0210951
53;calc total;1;2.04274;2.04274;2.04274
53;total;1;7.38398;7.38398;7.38398
54;initialize;1;5.15291;5.15291;5.15291
54;async;100;0.000367943;7.0505e-05;0.00161895
54;inner;100;0.0193881;0.0189287;0.0198673
54;wait;100;3.64062e-05;1.8247e-05;9.7394e-05
54;boundary;100;0.000575794;0.000324223;0.000811485
54;calc iter;100;0.0203696;0.0198935;0.0214533
54;calc total;1;2.04274;2.04274;2.04274
54;total;1;7.38404;7.38404;7.38404
55;initialize;1;5.14583;5.14583;5.14583
55;async;100;0.000476163;7.35e-05;0.00141307
55;inner;100;0.0192401;0.0187353;0.0197393
55;wait;100;3.88099e-05;1.998e-05;0.000128643
55;boundary;100;0.000609181;0.000357779;0.000786964
55;calc iter;100;0.0203657;0.0198863;0.021237
55;calc total;1;2.04274;2.04274;2.04274
55;total;1;7.37699;7.37699;7.37699
56;initialize;1;5.15292;5.15292;5.15292
56;async;100;0.000430623;7.665e-05;0.00165547
56;inner;100;0.019389;0.0189688;0.0198199
56;wait;100;3.09619e-05;1.6397e-05;8.7137e-05
56;boundary;100;0.000519463;0.000321475;0.000773872
56;calc iter;100;0.0203712;0.0198425;0.0214306
56;calc total;1;2.04274;2.04274;2.04274
56;total;1;7.38405;7.38405;7.38405
57;initialize;1;5.15163;5.15163;5.15163
57;async;100;0.00041808;8.9088e-05;0.00147217
57;inner;100;0.0194156;0.0189766;0.0198514
57;wait;100;3.0006e-05;1.543e-05;8.3218e-05
57;boundary;100;0.000506598;0.000324901;0.000720042
57;calc iter;100;0.0203713;0.0198759;0.021722
57;calc total;1;2.04274;2.04274;2.04274
57;total;1;7.38279;7.38279;7.38279
InitEnergy=25.00000
EndEnergy=25.00000
DiffEnergy=-0.00000
Matrixspec: 55000 x 55000
Iterations: 100
# unit_id;function_name;num_calls;avg_runtime;min_runtime;max_runtime
0;initialize;1;5.08637;5.08637;5.08637
0;async;100;0.00017;0.00008;0.00054
0;inner;100;0.01947;0.01905;0.02073
0;wait;100;0.00003;0.00001;0.00011
0;boundary;100;0.00069;0.00029;0.00109
0;calc iter;100;0.02036;0.01959;0.02247
0;calc total;1;2.04274;2.04274;2.04274
0;total;1;7.32522;7.32522;7.32522
96;initialize;1;5.10734;5.10734;5.10734
96;async;100;0.000490302;7.6616e-05;0.00135303
96;inner;100;0.019383;0.0189254;0.0198599
96;wait;100;2.63927e-05;1.5043e-05;9.5665e-05
96;boundary;100;0.000483218;0.000341045;0.000708804
96;calc iter;100;0.0203841;0.0199928;0.0213621
96;calc total;1;2.04274;2.04274;2.04274
96;total;1;7.34635;7.34635;7.34635
72;initialize;1;5.07436;5.07436;5.07436
72;async;100;0.000567916;0.00015098;0.00127868
72;inner;100;0.0193997;0.0189274;0.0199561
72;wait;100;1.9549e-05;1.2675e-05;6.3786e-05
72;boundary;100;0.000387665;0.000297142;0.00073767
72;calc iter;100;0.0203758;0.0198251;0.0213312
72;calc total;1;2.04275;2.04275;2.04275
72;total;1;7.30529;7.30529;7.30529
39;initialize;1;5.06249;5.06249;5.06249
39;async;100;0.000570633;0.000158594;0.00102586
39;inner;100;0.019319;0.0190372;0.0198561
120;initialize;1;5.08125;5.08125;5.08125
120;async;100;0.000531062;0.000122738;0.0011981
120;inner;100;0.0193144;0.0189523;0.019798
120;wait;100;2.73452e-05;1.7131e-05;0.000100619
120;boundary;100;0.000509204;0.000372103;0.000715928
120;calc iter;100;0.0203832;0.0199666;0.0210646
120;calc total;1;2.04274;2.04274;2.04274
120;total;1;7.32032;7.32032;7.32032
58;initialize;1;5.14364;5.14364;5.14364
58;async;100;0.000390865;7.4486e-05;0.000857065
58;inner;100;0.0195264;0.0190931;0.0201109
58;wait;100;2.44382e-05;1.398e-05;9.1977e-05
58;boundary;100;0.000428861;0.000309092;0.0012355
58;calc iter;100;0.0203715;0.0198437;0.0220601
58;calc total;1;2.04274;2.04274;2.04274
58;total;1;7.37475;7.37475;7.37475
97;initialize;1;5.13156;5.13156;5.13156
97;async;100;0.000379184;9.3188e-05;0.00144668
97;inner;100;0.019509;0.0190972;0.0201853
97;wait;100;2.04147e-05;1.304e-05;0.000105915
97;boundary;100;0.000476047;0.000321655;0.00101808
97;calc iter;100;0.0203857;0.019765;0.0219315
97;calc total;1;2.04274;2.04274;2.04274
97;total;1;7.37052;7.37052;7.37052
73;initialize;1;5.07444;5.07444;5.07444
73;async;100;0.00090261;0.000266898;0.00177959
73;inner;100;0.0190681;0.018513;0.0195671
73;wait;100;2.17233e-05;1.3444e-05;0.000132778
73;boundary;100;0.000382834;0.000304143;0.00062453
73;calc iter;100;0.0203764;0.019833;0.0210882
73;calc total;1;2.04275;2.04275;2.04275
73;total;1;7.30535;7.30535;7.30535
39;wait;100;2.59636e-05;1.4176e-05;8.6304e-05
39;boundary;100;0.000449556;0.00032286;0.000652039
39;calc iter;100;0.0203664;0.0199479;0.0208157
39;calc total;1;2.04274;2.04274;2.04274
39;total;1;7.30167;7.30167;7.30167
121;initialize;1;5.0951;5.0951;5.0951
121;async;100;0.00042493;0.000105961;0.00143514
121;inner;100;0.0194705;0.0190844;0.0199333
121;wait;100;2.33093e-05;1.4266e-05;8.9906e-05
121;boundary;100;0.000468403;0.000310004;0.000652831
121;calc iter;100;0.0203882;0.0198087;0.021156
121;calc total;1;2.04274;2.04274;2.04274
121;total;1;7.33414;7.33414;7.33414
59;initialize;1;5.15288;5.15288;5.15288
59;async;100;0.00047311;7.6128e-05;0.00144464
59;inner;100;0.0194688;0.0189892;0.0199245
59;wait;100;2.03909e-05;1.2945e-05;9.1619e-05
59;boundary;100;0.000408358;0.000295535;0.000737873
59;calc iter;100;0.0203717;0.0198127;0.0216886
59;calc total;1;2.04274;2.04274;2.04274
59;total;1;7.38404;7.38404;7.38404
98;initialize;1;5.12161;5.12161;5.12161
98;async;100;0.000524238;0.000116161;0.00160047
98;inner;100;0.0193826;0.0189464;0.0199438
98;wait;100;2.08977e-05;1.3934e-05;0.000104602
98;boundary;100;0.000459772;0.000303546;0.000638201
98;calc iter;100;0.0203888;0.0197518;0.0214247
98;calc total;1;2.04274;2.04274;2.04274
98;total;1;7.36057;7.36057;7.36057
74;initialize;1;5.07447;5.07447;5.07447
74;async;100;0.000779079;0.000101866;0.00160975
74;inner;100;0.019225;0.0186937;0.0197521
74;wait;100;1.73417e-05;1.2945e-05;8.413e-05
74;boundary;100;0.000356252;0.000294075;0.000687574
74;calc iter;100;0.0203788;0.0199437;0.0210459
74;calc total;1;2.04275;2.04275;2.04275
74;total;1;7.3054;7.3054;7.3054
40;initialize;1;5.06247;5.06247;5.06247
40;async;100;0.000502079;0.000163002;0.00098301
40;inner;100;0.0193538;0.0190614;0.0198642
40;wait;100;2.62078e-05;1.4965e-05;9.1103e-05
40;boundary;100;0.000485861;0.000333819;0.000663495
40;calc iter;100;0.020369;0.019978;0.0208099
40;calc total;1;2.04275;2.04275;2.04275
40;total;1;7.30167;7.30167;7.30167
122;initialize;1;5.09249;5.09249;5.09249
122;async;100;0.000544746;0.000117457;0.00162026
122;inner;100;0.0193295;0.0188701;0.0198819
122;wait;100;2.25563e-05;1.2852e-05;9.8868e-05
122;boundary;100;0.000495211;0.000294753;0.000664477
122;calc iter;100;0.0203933;0.0197717;0.0214316
122;calc total;1;2.04274;2.04274;2.04274
122;total;1;7.33151;7.33151;7.33151
60;initialize;1;5.13997;5.13997;5.13997
60;async;100;0.000432112;8.2907e-05;0.00117146
60;inner;100;0.0192881;0.0188328;0.0199967
60;wait;100;3.6286e-05;1.6958e-05;0.000123946
60;boundary;100;0.000609292;0.000333721;0.000791421
60;calc iter;100;0.0203672;0.0198534;0.0212131
60;calc total;1;2.04274;2.04274;2.04274
60;total;1;7.37109;7.37109;7.37109
99;initialize;1;5.10969;5.10969;5.10969
99;async;100;0.000572448;0.000129979;0.00237235
99;inner;100;0.0193179;0.01884;0.0197904
99;wait;100;2.2847e-05;1.4699e-05;0.00013675
99;boundary;100;0.000478446;0.000294881;0.000712439
99;calc iter;100;0.0203926;0.0197265;0.0218919
99;calc total;1;2.04274;2.04274;2.04274
99;total;1;7.34866;7.34866;7.34866
144;initialize;1;5.11609;5.11609;5.11609
144;async;100;0.000942811;0.000278002;0.00170716
144;inner;100;0.0189825;0.0185201;0.0196067
144;wait;100;2.52864e-05;1.4023e-05;9.1084e-05
144;boundary;100;0.000433892;0.000332412;0.000712551
144;calc iter;100;0.0203856;0.0197927;0.0211802
144;calc total;1;2.04274;2.04274;2.04274
144;total;1;7.3555;7.3555;7.3555
75;initialize;1;5.07448;5.07448;5.07448
75;async;100;0.000813954;0.000149957;0.00216889
75;inner;100;0.0191834;0.0183915;0.0198023
75;wait;100;1.69172e-05;1.2317e-05;8.209e-05
75;boundary;100;0.000363075;0.000292891;0.000681398
75;calc iter;100;0.0203784;0.0194372;0.0218541
75;calc total;1;2.04275;2.04275;2.04275
75;total;1;7.30537;7.30537;7.30537
41;initialize;1;5.06237;5.06237;5.06237
41;async;100;0.000615742;0.000225419;0.0010819
41;inner;100;0.0192529;0.0188585;0.0198637
41;wait;100;2.48158e-05;1.4253e-05;0.000114044
41;boundary;100;0.000478451;0.000296618;0.00064526
41;calc iter;100;0.0203731;0.019885;0.0208473
41;calc total;1;2.04275;2.04275;2.04275
41;total;1;7.30157;7.30157;7.30157
123;initialize;1;5.11896;5.11896;5.11896
123;async;100;0.000558162;0.000124035;0.00214292
123;inner;100;0.0192784;0.0188453;0.0199535
123;wait;100;2.26269e-05;1.2543e-05;7.6891e-05
123;boundary;100;0.000533757;0.000294367;0.000701356
123;calc iter;100;0.0203944;0.0196645;0.0221102
123;calc total;1;2.04274;2.04274;2.04274
123;total;1;7.35797;7.35797;7.35797
61;initialize;1;5.1529;5.1529;5.1529
61;async;100;0.000442156;9.7576e-05;0.000982415
61;inner;100;0.0194171;0.0190755;0.0198923
61;wait;100;2.79801e-05;1.5813e-05;0.000118138
61;boundary;100;0.000479169;0.000328453;0.000652959
61;calc iter;100;0.0203675;0.0200726;0.0208496
61;calc total;1;2.04274;2.04274;2.04274
61;total;1;7.38404;7.38404;7.38404
100;initialize;1;5.11611;5.11611;5.11611
100;async;100;0.000480664;9.2158e-05;0.00171715
100;inner;100;0.0194478;0.0190199;0.0198745
100;wait;100;2.18056e-05;1.3869e-05;9.6352e-05
100;boundary;100;0.000434235;0.000322292;0.000958413
100;calc iter;100;0.0203856;0.0198162;0.0213565
100;calc total;1;2.04274;2.04274;2.04274
100;total;1;7.35512;7.35512;7.35512
145;initialize;1;5.1051;5.1051;5.1051
145;async;100;0.00116779;0.000446814;0.00187732
145;inner;100;0.0188372;0.0183323;0.0195055
145;wait;100;1.86432e-05;1.3064e-05;0.000115143
145;boundary;100;0.000365767;0.000318472;0.000569471
145;calc iter;100;0.0203905;0.0198419;0.0208617
145;calc total;1;2.04275;2.04275;2.04275
145;total;1;7.3445;7.3445;7.3445
76;initialize;1;5.07436;5.07436;5.07436
76;async;100;0.000812747;0.000298748;0.00178789
76;inner;100;0.0191558;0.0186288;0.0196645
76;wait;100;2.16456e-05;1.2603e-05;9.1445e-05
76;boundary;100;0.000385628;0.000291084;0.00086781
76;calc iter;100;0.0203768;0.0197702;0.0210162
76;calc total;1;2.04275;2.04275;2.04275
76;total;1;7.3053;7.3053;7.3053
42;initialize;1;5.06247;5.06247;5.06247
42;async;100;0.000137686;7.5614e-05;0.000493286
42;inner;100;0.0196774;0.0193941;0.0201376
42;wait;100;2.37361e-05;1.5359e-05;9.6084e-05
42;boundary;100;0.000537279;0.000283845;0.000691966
42;calc iter;100;0.0203772;0.0198385;0.02108
42;calc total;1;2.04275;2.04275;2.04275
42;total;1;7.30167;7.30167;7.30167
124;initialize;1;5.09763;5.09763;5.09763
124;async;100;0.000662396;0.000138967;0.00161183
124;inner;100;0.0192392;0.0188104;0.0197951
124;wait;100;2.21289e-05;1.2535e-05;0.000116296
124;boundary;100;0.000466503;0.000307971;0.000744601
124;calc iter;100;0.0203914;0.0197322;0.0212426
124;calc total;1;2.04274;2.04274;2.04274
124;total;1;7.33669;7.33669;7.33669
62;initialize;1;5.14603;5.14603;5.14603
62;async;100;0.000468128;9.8311e-05;0.00112945
62;inner;100;0.0194679;0.0191563;0.0199675
62;wait;100;2.35535e-05;1.5552e-05;0.000111142
62;boundary;100;0.000407784;0.000326203;0.000534837
62;calc iter;100;0.0203683;0.0200249;0.020946
62;calc total;1;2.04274;2.04274;2.04274
62;total;1;7.37716;7.37716;7.37716
101;initialize;1;5.10983;5.10983;5.10983
101;async;100;0.000484932;0.000100152;0.00150413
101;inner;100;0.0193744;0.0190251;0.0196567
101;wait;100;3.02397e-05;1.622e-05;0.000243447
101;boundary;100;0.000493512;0.000384204;0.000819034
101;calc iter;100;0.0203843;0.019853;0.0212041
101;calc total;1;2.04274;2.04274;2.04274
101;total;1;7.34881;7.34881;7.34881
146;initialize;1;5.09977;5.09977;5.09977
146;async;100;0.00103231;0.000344087;0.00195991
146;inner;100;0.0189121;0.0184844;0.0197269
146;wait;100;1.83324e-05;1.2355e-05;7.7129e-05
146;boundary;100;0.000431598;0.000293645;0.000639453
146;calc iter;100;0.0203956;0.0198012;0.0214076
146;calc total;1;2.04275;2.04275;2.04275
146;total;1;7.33912;7.33912;7.33912
77;initialize;1;5.07438;5.07438;5.07438
77;async;100;0.000709508;0.000183426;0.00162846
77;inner;100;0.0190888;0.018327;0.0194857
77;wait;100;3.32584e-05;1.8579e-05;0.000168441
77;boundary;100;0.000543071;0.000338853;0.00113171
77;calc iter;100;0.0203758;0.0196646;0.0213681
77;calc total;1;2.04275;2.04275;2.04275
77;total;1;7.3053;7.3053;7.3053
43;initialize;1;5.06237;5.06237;5.06237
43;async;100;0.000611007;0.000267329;0.000997923
43;inner;100;0.0192595;0.0189125;0.0198018
43;wait;100;2.43839e-05;1.44e-05;0.00010172
43;boundary;100;0.00047667;0.000300588;0.000647326
43;calc iter;100;0.0203725;0.0199481;0.0207817
43;calc total;1;2.04275;2.04275;2.04275
43;total;1;7.30158;7.30158;7.30158
125;initialize;1;5.09505;5.09505;5.09505
125;async;100;0.000548198;9.2141e-05;0.00155125
125;inner;100;0.0193187;0.0189937;0.0197507
125;wait;100;2.82292e-05;1.7259e-05;0.000152175
125;boundary;100;0.000486487;0.000359005;0.00113979
125;calc iter;100;0.0203827;0.0198376;0.0209967
125;calc total;1;2.04274;2.04274;2.04274
125;total;1;7.33412;7.33412;7.33412
63;initialize;1;5.15292;5.15292;5.15292
63;async;100;0.000588228;7.841e-05;0.00127632
63;inner;100;0.0193557;0.0190428;0.0199947
63;wait;100;1.97317e-05;1.3831e-05;9.228e-05
63;boundary;100;0.000404663;0.000325731;0.000581205
63;calc iter;100;0.0203694;0.020017;0.0209316
63;calc total;1;2.04274;2.04274;2.04274
63;total;1;7.38403;7.38403;7.38403
102;initialize;1;5.12159;5.12159;5.12159
102;async;100;0.000424054;7.6422e-05;0.00119598
102;inner;100;0.0193236;0.0188733;0.0197886
102;wait;100;3.7233e-05;2.3232e-05;0.000129267
102;boundary;100;0.000597925;0.000399766;0.00090398
102;calc iter;100;0.0203841;0.0198069;0.0211314
102;calc total;1;2.04274;2.04274;2.04274
102;total;1;7.36058;7.36058;7.36058
147;initialize;1;5.0913;5.0913;5.0913
147;async;100;0.00134476;0.000419074;0.00231687
147;inner;100;0.0185538;0.0181799;0.0195839
147;wait;100;2.08609e-05;1.2859e-05;0.000110614
147;boundary;100;0.000474671;0.000290423;0.000694228
147;calc iter;100;0.0203957;0.0195711;0.0216577
147;calc total;1;2.04274;2.04274;2.04274
147;total;1;7.33067;7.33067;7.33067
78;initialize;1;5.07436;5.07436;5.07436
78;async;100;0.000729012;0.000122047;0.00177568
78;inner;100;0.0189796;0.0184688;0.0197236
78;wait;100;4.1867e-05;2.2749e-05;0.00020756
78;boundary;100;0.000623369;0.000360096;0.00098
78;calc iter;100;0.0203753;0.0194095;0.0214599
78;calc total;1;2.04275;2.04275;2.04275
78;total;1;7.30529;7.30529;7.30529
44;initialize;1;5.06236;5.06236;5.06236
44;async;100;0.000564978;0.000120223;0.00111243
44;inner;100;0.0192873;0.0190254;0.0198332
44;wait;100;2.68252e-05;1.7502e-05;0.000104441
44;boundary;100;0.000487444;0.000343403;0.000753615
44;calc iter;100;0.0203678;0.0198843;0.0209558
44;calc total;1;2.04275;2.04275;2.04275
44;total;1;7.30158;7.30158;7.30158
126;initialize;1;5.1006;5.1006;5.1006
126;async;100;0.000423194;7.5969e-05;0.0012842
126;inner;100;0.0193606;0.019009;0.0198842
126;wait;100;3.4337e-05;2.2635e-05;9.6188e-05
126;boundary;100;0.000566956;0.000380468;0.00100047
126;calc iter;100;0.0203863;0.0198504;0.0211985
126;calc total;1;2.04274;2.04274;2.04274
126;total;1;7.33962;7.33962;7.33962
64;initialize;1;5.14605;5.14605;5.14605
64;async;100;0.000576572;0.00018712;0.0012355
64;inner;100;0.0193535;0.0191115;0.0198209
64;wait;100;2.6039e-05;1.6579e-05;0.00024133
64;boundary;100;0.000411457;0.000326809;0.000671409
64;calc iter;100;0.0203686;0.020079;0.020877
64;calc total;1;2.04275;2.04275;2.04275
64;total;1;7.37715;7.37715;7.37715
103;initialize;1;5.11359;5.11359;5.11359
103;async;100;0.000297297;7.9588e-05;0.00141306
103;inner;100;0.0194899;0.0190803;0.0199885
103;wait;100;3.32677e-05;1.641e-05;8.1078e-05
103;boundary;100;0.000567485;0.000303258;0.000783273
103;calc iter;100;0.020389;0.0199398;0.0214204
103;calc total;1;2.04274;2.04274;2.04274
103;total;1;7.35261;7.35261;7.35261
148;initialize;1;5.10959;5.10959;5.10959
148;async;100;0.00102869;0.000432542;0.0018976
148;inner;100;0.0189451;0.018361;0.0196782
148;wait;100;1.86455e-05;1.3152e-05;8.2585e-05
148;boundary;100;0.000400732;0.000295566;0.000634304
148;calc iter;100;0.0203944;0.0197479;0.0213585
148;calc total;1;2.04274;2.04274;2.04274
148;total;1;7.34898;7.34898;7.34898
79;initialize;1;5.07453;5.07453;5.07453
79;async;100;0.000674094;0.000260532;0.00156267
79;inner;100;0.0190307;0.0184609;0.0195204
79;wait;100;3.91812e-05;2.5534e-05;0.00017224
79;boundary;100;0.000629519;0.000390569;0.000983659
79;calc iter;100;0.0203746;0.0198357;0.0211097
79;calc total;1;2.04275;2.04275;2.04275
79;total;1;7.30545;7.30545;7.30545
45;initialize;1;5.06235;5.06235;5.06235
45;async;100;0.000523828;8.1088e-05;0.00124973
45;inner;100;0.0193186;0.0189802;0.0197974
45;wait;100;2.83932e-05;1.5686e-05;0.000153103
45;boundary;100;0.000493297;0.000337919;0.000762334
45;calc iter;100;0.0203652;0.0199443;0.0208631
45;calc total;1;2.04275;2.04275;2.04275
45;total;1;7.30156;7.30156;7.30156
127;initialize;1;5.10939;5.10939;5.10939
127;async;100;0.000345113;7.7798e-05;0.00131775
127;inner;100;0.0193983;0.0189216;0.0200258
127;wait;100;3.56568e-05;2.111e-05;8.1517e-05
127;boundary;100;0.000606959;0.000352111;0.000835894
127;calc iter;100;0.0203874;0.0198581;0.0217886
127;calc total;1;2.04274;2.04274;2.04274
127;total;1;7.34842;7.34842;7.34842
65;initialize;1;5.15292;5.15292;5.15292
65;async;100;0.000453901;7.767e-05;0.00106539
65;inner;100;0.019455;0.0190926;0.0200293
65;wait;100;2.45792e-05;1.4537e-05;8.3298e-05
65;boundary;100;0.000435152;0.000323169;0.000603299
65;calc iter;100;0.0203694;0.0200183;0.0209317
65;calc total;1;2.04275;2.04275;2.04275
65;total;1;7.38402;7.38402;7.38402
104;initialize;1;5.10965;5.10965;5.10965
104;async;100;0.000260695;7.9318e-05;0.00123719
104;inner;100;0.0195875;0.0191331;0.0200266
104;wait;100;2.93483e-05;1.551e-05;7.4494e-05
104;boundary;100;0.000506475;0.00033123;0.000725125
104;calc iter;100;0.0203851;0.0199705;0.0212096
104;calc total;1;2.04275;2.04275;2.04275
104;total;1;7.34865;7.34865;7.34865
149;initialize;1;5.09973;5.09973;5.09973
149;async;100;0.0011179;0.000440742;0.00195855
149;inner;100;0.0188685;0.0183143;0.0193995
149;wait;100;2.28401e-05;1.3723e-05;0.000209754
149;boundary;100;0.000378665;0.000319375;0.000864959
149;calc iter;100;0.0203886;0.0198268;0.0210456
149;calc total;1;2.04274;2.04274;2.04274
149;total;1;7.33909;7.33909;7.33909
80;initialize;1;5.07446;5.07446;5.07446
80;async;100;0.000646422;0.000215153;0.00150878
80;inner;100;0.0191426;0.0184155;0.0196274
80;wait;100;3.01788e-05;1.8061e-05;9.9876e-05
80;boundary;100;0.000556812;0.000332953;0.000915666
80;calc iter;100;0.0203773;0.0197759;0.0213292
80;calc total;1;2.04274;2.04274;2.04274
80;total;1;7.3054;7.3054;7.3054
46;initialize;1;5.06236;5.06236;5.06236
46;async;100;0.000518079;0.000113521;0.00165149
46;inner;100;0.0193101;0.0189743;0.0198433
46;wait;100;2.72306e-05;1.5063e-05;9.3354e-05
46;boundary;100;0.000506087;0.000327986;0.000751802
46;calc iter;100;0.0203627;0.0198999;0.0212051
46;calc total;1;2.04275;2.04275;2.04275
46;total;1;7.30157;7.30157;7.30157
128;initialize;1;5.08521;5.08521;5.08521
128;async;100;0.000392114;8.6111e-05;0.00133081
128;inner;100;0.0194069;0.0188926;0.0199432
128;wait;100;3.36305e-05;1.7748e-05;8.0791e-05
128;boundary;100;0.000553035;0.000355653;0.000766847
128;calc iter;100;0.0203869;0.0198526;0.0211703
128;calc total;1;2.04274;2.04274;2.04274
128;total;1;7.32423;7.32423;7.32423
66;initialize;1;5.15293;5.15293;5.15293
66;async;100;0.000642747;0.000177302;0.00106295
66;inner;100;0.0192654;0.0187819;0.01996
66;wait;100;2.36799e-05;1.4589e-05;0.000112739
66;boundary;100;0.000440074;0.000290926;0.000632502
66;calc iter;100;0.0203731;0.020075;0.0208043
66;calc total;1;2.04275;2.04275;2.04275
66;total;1;7.38403;7.38403;7.38403
105;initialize;1;5.12133;5.12133;5.12133
105;async;100;0.00040771;7.8039e-05;0.00121017
105;inner;100;0.0193476;0.0189023;0.0198735
105;wait;100;3.69903e-05;2.2088e-05;0.000100178
105;boundary;100;0.000590165;0.000367523;0.000743896
105;calc iter;100;0.0203836;0.0199192;0.0213507
105;calc total;1;2.04275;2.04275;2.04275
105;total;1;7.36034;7.36034;7.36034
150;initialize;1;5.1071;5.1071;5.1071
150;async;100;0.000964866;0.000417484;0.00192156
150;inner;100;0.0188207;0.0183926;0.019461
150;wait;100;3.32234e-05;2.1224e-05;0.000157233
150;boundary;100;0.000559927;0.000378745;0.00112359
150;calc iter;100;0.02038;0.0196846;0.021278
150;calc total;1;2.04274;2.04274;2.04274
150;total;1;7.34647;7.34647;7.34647
81;initialize;1;5.07441;5.07441;5.07441
81;async;100;0.000597264;0.000237805;0.00164042
81;inner;100;0.0190908;0.018363;0.0196106
81;wait;100;3.596e-05;1.7613e-05;8.8282e-05
81;boundary;100;0.000650455;0.000355384;0.00109016
81;calc iter;100;0.0203755;0.0197618;0.0212998
81;calc total;1;2.04275;2.04275;2.04275
81;total;1;7.30531;7.30531;7.30531
129;initialize;1;5.08311;5.08311;5.08311
129;async;100;0.000375572;7.5003e-05;0.00134335
129;inner;100;0.0193702;0.0188876;0.020142
129;wait;100;3.68123e-05;1.6794e-05;8.0371e-05
129;boundary;100;0.000600494;0.00036005;0.0010117
129;calc iter;100;0.0203843;0.0198586;0.0218424
129;calc total;1;2.04274;2.04274;2.04274
129;total;1;7.32215;7.32215;7.32215
67;initialize;1;5.15291;5.15291;5.15291
67;async;100;0.000355878;7.4711e-05;0.000856459
67;inner;100;0.0195486;0.0192104;0.0200855
67;wait;100;2.49769e-05;1.4928e-05;7.873e-05
67;boundary;100;0.000439614;0.000308671;0.000656775
67;calc iter;100;0.0203702;0.0200389;0.0209436
67;calc total;1;2.04275;2.04275;2.04275
67;total;1;7.38403;7.38403;7.38403
106;initialize;1;5.10487;5.10487;5.10487
106;async;100;0.000443189;0.000121097;0.00103163
106;inner;100;0.0193986;0.0188977;0.0198438
106;wait;100;3.04878e-05;1.8253e-05;0.000107739
106;boundary;100;0.000512065;0.000343426;0.000742449
106;calc iter;100;0.0203853;0.0199241;0.0208994
106;calc total;1;2.04274;2.04274;2.04274
106;total;1;7.34383;7.34383;7.34383
151;initialize;1;5.09121;5.09121;5.09121
151;async;100;0.000870875;0.000176308;0.00239146
151;inner;100;0.0188209;0.0181363;0.0197132
151;wait;100;3.85536e-05;2.0888e-05;7.2915e-05
151;boundary;100;0.00065156;0.000349989;0.000847747
151;calc iter;100;0.0203837;0.0194937;0.0218902
151;calc total;1;2.04274;2.04274;2.04274
151;total;1;7.33061;7.33061;7.33061
82;initialize;1;5.07447;5.07447;5.07447
82;async;100;0.000601134;0.000226331;0.00174264
82;inner;100;0.019245;0.0184922;0.0196431
82;wait;100;2.7956e-05;1.6568e-05;8.8073e-05
82;boundary;100;0.000501953;0.000324673;0.000943257
82;calc iter;100;0.0203771;0.019768;0.0215069
82;calc total;1;2.04275;2.04275;2.04275
82;total;1;7.3054;7.3054;7.3054
130;initialize;1;5.10984;5.10984;5.10984
130;async;100;0.000399921;7.6586e-05;0.00118257
130;inner;100;0.0194541;0.019083;0.0199685
130;wait;100;2.95332e-05;1.7682e-05;8.4489e-05
130;boundary;100;0.000499657;0.000368922;0.000648766
130;calc iter;100;0.0203842;0.0198779;0.0210235
130;calc total;1;2.04274;2.04274;2.04274
130;total;1;7.34886;7.34886;7.34886
68;initialize;1;5.13996;5.13996;5.13996
68;async;100;0.000384736;7.6978e-05;0.000845183
68;inner;100;0.0194354;0.0191848;0.0199953
68;wait;100;2.96918e-05;1.5192e-05;0.000112413
68;boundary;100;0.000516563;0.000359342;0.000754228
68;calc iter;100;0.0203675;0.0200158;0.0208077
68;calc total;1;2.04274;2.04274;2.04274
68;total;1;7.37108;7.37108;7.37108
107;initialize;1;5.10975;5.10975;5.10975
107;async;100;0.000458493;9.6546e-05;0.000953984
107;inner;100;0.0194429;0.0190161;0.0198367
107;wait;100;2.56651e-05;1.4766e-05;0.000126012
107;boundary;100;0.000456352;0.000312322;0.000690649
107;calc iter;100;0.0203845;0.0199415;0.0208637
107;calc total;1;2.04274;2.04274;2.04274
107;total;1;7.34873;7.34873;7.34873
152;initialize;1;5.0895;5.0895;5.0895
152;async;100;0.000816555;0.000284113;0.00159432
152;inner;100;0.0189834;0.0184397;0.0199324
152;wait;100;3.20579e-05;1.6642e-05;7.2559e-05
152;boundary;100;0.000550051;0.000355509;0.000760943
152;calc iter;100;0.0203833;0.019847;0.0212978
152;calc total;1;2.04274;2.04274;2.04274
152;total;1;7.3289;7.3289;7.3289
83;initialize;1;5.07445;5.07445;5.07445
83;async;100;0.000763395;0.000165811;0.00162941
83;inner;100;0.0192153;0.0187681;0.0196103
83;wait;100;2.16849e-05;1.3582e-05;0.00011411
83;boundary;100;0.000375771;0.000292522;0.000606503
83;calc iter;100;0.020377;0.0199207;0.0210629
83;calc total;1;2.04275;2.04275;2.04275
83;total;1;7.30535;7.30535;7.30535
131;initialize;1;5.08308;5.08308;5.08308
131;async;100;0.000415337;7.4365e-05;0.00123366
131;inner;100;0.0194673;0.0191821;0.0198337
131;wait;100;2.73122e-05;1.6526e-05;0.000117228
131;boundary;100;0.000473782;0.000338712;0.000676572
131;calc iter;100;0.0203848;0.019914;0.0209391
131;calc total;1;2.04274;2.04274;2.04274
131;total;1;7.3221;7.3221;7.3221
69;initialize;1;5.15289;5.15289;5.15289
69;async;100;0.000362832;7.5078e-05;0.000801623
69;inner;100;0.0194343;0.0190165;0.0201163
69;wait;100;3.10041e-05;1.7041e-05;8.7788e-05
69;boundary;100;0.00053701;0.000334993;0.000775266
69;calc iter;100;0.0203662;0.0199958;0.020917
69;calc total;1;2.04274;2.04274;2.04274
69;total;1;7.38399;7.38399;7.38399
108;initialize;1;5.1051;5.1051;5.1051
108;async;100;0.000556293;8.8751e-05;0.00105835
108;inner;100;0.0193099;0.0190764;0.0200883
108;wait;100;2.74424e-05;1.7419e-05;8.699e-05
108;boundary;100;0.000478008;0.000300628;0.000626244
108;calc iter;100;0.0203728;0.0199391;0.0209585
108;calc total;1;2.04275;2.04275;2.04275
108;total;1;7.34407;7.34407;7.34407
84;initialize;1;5.07433;5.07433;5.07433
84;async;100;0.00041998;9.7433e-05;0.00108335
84;inner;100;0.0194098;0.0189337;0.0199555
84;wait;100;2.87812e-05;1.4571e-05;8.7881e-05
84;boundary;100;0.000511232;0.00035018;0.000712023
84;calc iter;100;0.0203706;0.0199684;0.0208661
84;calc total;1;2.04275;2.04275;2.04275
84;total;1;7.30524;7.30524;7.30524
132;initialize;1;5.08143;5.08143;5.08143
132;async;100;0.000601163;0.000239494;0.00164238
132;inner;100;0.0192825;0.0183602;0.0199036
132;wait;100;2.87707e-05;1.6834e-05;9.8166e-05
132;boundary;100;0.000457734;0.000297287;0.000676811
132;calc iter;100;0.0203712;0.0199862;0.0208959
132;calc total;1;2.04274;2.04274;2.04274
132;total;1;7.32047;7.32047;7.32047
70;initialize;1;5.15288;5.15288;5.15288
70;async;100;0.000519489;8.8449e-05;0.00122306
70;inner;100;0.0192401;0.0186446;0.0199753
70;wait;100;3.32481e-05;1.5508e-05;0.000113306
70;boundary;100;0.000564621;0.000327016;0.000829855
70;calc iter;100;0.020359;0.0198953;0.0210538
70;calc total;1;2.04275;2.04275;2.04275
70;total;1;7.384;7.384;7.384
109;initialize;1;5.1295;5.1295;5.1295
109;async;100;0.000661525;0.000219381;0.00110559
109;inner;100;0.0192112;0.0189267;0.0199734
109;wait;100;2.36296e-05;1.4824e-05;0.000167051
109;boundary;100;0.000472405;0.0003136;0.000634186
109;calc iter;100;0.0203698;0.0199354;0.0208914
109;calc total;1;2.04274;2.04274;2.04274
109;total;1;7.36849;7.36849;7.36849
85;initialize;1;5.0748;5.0748;5.0748
85;async;100;0.000369541;8.0032e-05;0.000904892
85;inner;100;0.0195355;0.0192631;0.0201047
85;wait;100;2.35452e-05;1.5237e-05;8.5341e-05
85;boundary;100;0.000441197;0.00032761;0.000597614
85;calc iter;100;0.0203709;0.0200698;0.02092
85;calc total;1;2.04275;2.04275;2.04275
85;total;1;7.30572;7.30572;7.30572
133;initialize;1;5.10896;5.10896;5.10896
133;async;100;0.000634848;0.000188413;0.0010979
133;inner;100;0.0192982;0.0188887;0.0198438
133;wait;100;2.36723e-05;1.5513e-05;9.7904e-05
133;boundary;100;0.000405219;0.000318465;0.000520078
133;calc iter;100;0.0203628;0.0198693;0.0207541
133;calc total;1;2.04274;2.04274;2.04274
133;total;1;7.34797;7.34797;7.34797
71;initialize;1;5.14561;5.14561;5.14561
71;async;100;0.000435439;8.2703e-05;0.00110101
71;inner;100;0.0193603;0.0188683;0.0200328
71;wait;100;2.81569e-05;1.4066e-05;8.2781e-05
71;boundary;100;0.000538864;0.000332173;0.000801803
71;calc iter;100;0.0203639;0.0197673;0.021061
71;calc total;1;2.04274;2.04274;2.04274
71;total;1;7.3767;7.3767;7.3767
110;initialize;1;5.12953;5.12953;5.12953
110;async;100;0.000492702;0.000200625;0.000701842
110;inner;100;0.0192916;0.0190456;0.0201602
110;wait;100;2.6335e-05;1.5673e-05;9.1622e-05
110;boundary;100;0.000559899;0.000307839;0.000666663
110;calc iter;100;0.020372;0.01998;0.020937
110;calc total;1;2.04275;2.04275;2.04275
110;total;1;7.36851;7.36851;7.36851
86;initialize;1;5.07476;5.07476;5.07476
86;async;100;0.00058466;0.000244545;0.00112683
86;inner;100;0.0193056;0.0189493;0.0199242
86;wait;100;2.3784e-05;1.5226e-05;0.000113703
86;boundary;100;0.000456462;0.000324516;0.000612706
86;calc iter;100;0.0203715;0.0200021;0.0208887
86;calc total;1;2.04275;2.04275;2.04275
86;total;1;7.30566;7.30566;7.30566
134;initialize;1;5.10051;5.10051;5.10051
134;async;100;0.000792809;0.000356552;0.00120592
134;inner;100;0.0191589;0.0187696;0.0197998
134;wait;100;1.96245e-05;1.3352e-05;0.000121549
134;boundary;100;0.000392064;0.000303896;0.000567064
134;calc iter;100;0.0203643;0.0198662;0.0208142
134;calc total;1;2.04274;2.04274;2.04274
134;total;1;7.33953;7.33953;7.33953
111;initialize;1;5.11953;5.11953;5.11953
111;async;100;0.000156082;0.000117289;0.000479723
111;inner;100;0.0195732;0.0193811;0.0202177
111;wait;100;2.82709e-05;1.5971e-05;7.8645e-05
111;boundary;100;0.000614629;0.000315003;0.000679824
111;calc iter;100;0.0203735;0.0199656;0.0209987
111;calc total;1;2.04274;2.04274;2.04274
111;total;1;7.35852;7.35852;7.35852
87;initialize;1;5.07476;5.07476;5.07476
87;async;100;0.000615162;0.00023415;0.00113005
87;inner;100;0.0192134;0.018872;0.0199504
87;wait;100;2.34416e-05;1.4829e-05;8.1761e-05
87;boundary;100;0.000519192;0.000309058;0.000697142
87;calc iter;100;0.0203724;0.0199238;0.0209361
87;calc total;1;2.04275;2.04275;2.04275
87;total;1;7.30567;7.30567;7.30567
135;initialize;1;5.10892;5.10892;5.10892
135;async;100;0.000602324;0.00019044;0.00110821
135;inner;100;0.0191927;0.0188002;0.0199137
135;wait;100;2.2059e-05;1.3795e-05;8.0363e-05
135;boundary;100;0.000548291;0.000310202;0.000745181
135;calc iter;100;0.0203667;0.0199262;0.0208048
135;calc total;1;2.04274;2.04274;2.04274
135;total;1;7.34797;7.34797;7.34797
112;initialize;1;5.1075;5.1075;5.1075
112;async;100;0.000672039;0.000322911;0.00108678
112;inner;100;0.0191493;0.0188917;0.0199258
112;wait;100;2.47506e-05;1.4232e-05;0.000129048
112;boundary;100;0.000523343;0.000324844;0.000647544
112;calc iter;100;0.0203706;0.0200015;0.020906
112;calc total;1;2.04274;2.04274;2.04274
112;total;1;7.34647;7.34647;7.34647
88;initialize;1;5.07446;5.07446;5.07446
88;async;100;0.000464856;0.000118491;0.00107208
88;inner;100;0.0194344;0.0191374;0.0200486
88;wait;100;2.31744e-05;1.4594e-05;9.5539e-05
88;boundary;100;0.000448125;0.000318921;0.000599964
88;calc iter;100;0.0203715;0.0200225;0.0210967
88;calc total;1;2.04275;2.04275;2.04275
88;total;1;7.30538;7.30538;7.30538
136;initialize;1;5.08296;5.08296;5.08296
136;async;100;0.000822171;0.00029856;0.00134101
136;inner;100;0.0191461;0.0188158;0.0197317
136;wait;100;2.05553e-05;1.3489e-05;0.000219216
136;boundary;100;0.00037182;0.000302853;0.000535806
136;calc iter;100;0.0203618;0.0200159;0.0207545
136;calc total;1;2.04275;2.04275;2.04275
136;total;1;7.32199;7.32199;7.32199
113;initialize;1;5.13364;5.13364;5.13364
113;async;100;0.000566484;9.623e-05;0.00101726
113;inner;100;0.0193353;0.0190244;0.0200178
113;wait;100;2.24765e-05;1.5247e-05;8.277e-05
113;boundary;100;0.000442799;0.000329251;0.000607378
113;calc iter;100;0.020368;0.019831;0.0209647
113;calc total;1;2.04274;2.04274;2.04274
113;total;1;7.37263;7.37263;7.37263
89;initialize;1;5.07469;5.07469;5.07469
89;async;100;0.00048132;0.000146772;0.000999697
89;inner;100;0.0194155;0.0191421;0.0199963
89;wait;100;2.45435e-05;1.5629e-05;0.000104348
89;boundary;100;0.000447661;0.00032886;0.000631059
89;calc iter;100;0.02037;0.0200008;0.0208304
89;calc total;1;2.04275;2.04275;2.04275
89;total;1;7.3056;7.3056;7.3056
137;initialize;1;5.0878;5.0878;5.0878
137;async;100;0.000576633;0.00016775;0.0011248
137;inner;100;0.0193365;0.0189252;0.0198715
137;wait;100;2.67892e-05;1.7786e-05;0.000124483
137;boundary;100;0.00041989;0.0003379;0.000530066
137;calc iter;100;0.0203608;0.019922;0.0208204
137;calc total;1;2.04274;2.04274;2.04274
137;total;1;7.32686;7.32686;7.32686
114;initialize;1;5.10514;5.10514;5.10514
114;async;100;0.000524658;9.1605e-05;0.000972828
114;inner;100;0.0193103;0.0190841;0.0198686
114;wait;100;2.96001e-05;1.937e-05;0.000141967
114;boundary;100;0.00049975;0.000361953;0.000728357
114;calc iter;100;0.0203654;0.0200701;0.0208148
114;calc total;1;2.04274;2.04274;2.04274
114;total;1;7.34411;7.34411;7.34411
90;initialize;1;5.07489;5.07489;5.07489
90;async;100;0.000497154;8.4361e-05;0.000909837
90;inner;100;0.0193711;0.0191401;0.019965
90;wait;100;2.71687e-05;1.5349e-05;0.000168976
90;boundary;100;0.000473167;0.000339784;0.000648565
90;calc iter;100;0.0203696;0.0200599;0.0207554
90;calc total;1;2.04275;2.04275;2.04275
90;total;1;7.30582;7.30582;7.30582
138;initialize;1;5.10896;5.10896;5.10896
138;async;100;0.000406412;7.7064e-05;0.000935037
138;inner;100;0.0194757;0.0189703;0.0200183
138;wait;100;2.65952e-05;1.6157e-05;8.5541e-05
138;boundary;100;0.000447981;0.000336113;0.00060998
138;calc iter;100;0.0203577;0.0200136;0.0207621
138;calc total;1;2.04275;2.04275;2.04275
138;total;1;7.34797;7.34797;7.34797
115;initialize;1;5.12375;5.12375;5.12375
115;async;100;0.000519205;9.8821e-05;0.000882642
115;inner;100;0.0192246;0.0188323;0.019876
115;wait;100;3.59088e-05;1.9339e-05;0.00013047
115;boundary;100;0.000582998;0.00035506;0.000731908
115;calc iter;100;0.020364;0.0199368;0.0208926
115;calc total;1;2.04274;2.04274;2.04274
115;total;1;7.36273;7.36273;7.36273
91;initialize;1;5.07482;5.07482;5.07482
91;async;100;0.000334481;7.4163e-05;0.000758329
91;inner;100;0.0195191;0.0192705;0.0200894
91;wait;100;2.80575e-05;1.6716e-05;8.3075e-05
91;boundary;100;0.000487246;0.00033397;0.000696121
91;calc iter;100;0.0203697;0.0200482;0.0208438
91;calc total;1;2.04275;2.04275;2.04275
91;total;1;7.30573;7.30573;7.30573
139;initialize;1;5.10052;5.10052;5.10052
139;async;100;0.000576159;9.6372e-05;0.00119639
139;inner;100;0.0191129;0.0184792;0.0197
139;wait;100;4.11448e-05;2.2385e-05;0.000163985
139;boundary;100;0.00062048;0.000357388;0.000815357
139;calc iter;100;0.0203522;0.0198309;0.0208438
139;calc total;1;2.04275;2.04275;2.04275
139;total;1;7.33954;7.33954;7.33954
116;initialize;1;5.10482;5.10482;5.10482
116;async;100;0.000399613;8.7291e-05;0.00101093
116;inner;100;0.0193342;0.0189333;0.0201196
116;wait;100;3.36016e-05;1.811e-05;9.6838e-05
116;boundary;100;0.00058998;0.00036864;0.00080912
116;calc iter;100;0.0203587;0.0198781;0.0210388
116;calc total;1;2.04274;2.04274;2.04274
116;total;1;7.34381;7.34381;7.34381
92;initialize;1;5.07434;5.07434;5.07434
92;async;100;0.000420641;9.8191e-05;0.000901735
92;inner;100;0.0193106;0.0188293;0.0199344
92;wait;100;3.61569e-05;2.2069e-05;0.000124581
92;boundary;100;0.000599082;0.000380772;0.000780695
92;calc iter;100;0.0203678;0.0198978;0.0209243
92;calc total;1;2.04274;2.04274;2.04274
92;total;1;7.30525;7.30525;7.30525
140;initialize;1;5.08298;5.08298;5.08298
140;async;100;0.000482031;8.4904e-05;0.00148858
140;inner;100;0.0192946;0.0184916;0.0198862
140;wait;100;3.29961e-05;1.8694e-05;8.0776e-05
140;boundary;100;0.000543633;0.000348375;0.000801996
140;calc iter;100;0.0203546;0.019758;0.0212862
140;calc total;1;2.04275;2.04275;2.04275
140;total;1;7.322;7.322;7.322
117;initialize;1;5.11893;5.11893;5.11893
117;async;100;0.000478839;0.000117567;0.00106493
117;inner;100;0.0192392;0.0186217;0.020066
117;wait;100;3.67293e-05;1.9389e-05;9.9996e-05
117;boundary;100;0.000603526;0.00035411;0.000798228
117;calc iter;100;0.0203596;0.0197992;0.0209547
117;calc total;1;2.04274;2.04274;2.04274
117;total;1;7.3579;7.3579;7.3579
93;initialize;1;5.07439;5.07439;5.07439
93;async;100;0.000318713;8.1617e-05;0.000926591
93;inner;100;0.0194281;0.0190735;0.0200786
93;wait;100;3.16597e-05;1.7686e-05;8.5902e-05
93;boundary;100;0.000583885;0.000331653;0.000827867
93;calc iter;100;0.0203632;0.020013;0.0209237
93;calc total;1;2.04274;2.04274;2.04274
93;total;1;7.30531;7.30531;7.30531
141;initialize;1;5.09493;5.09493;5.09493
141;async;100;0.000591727;9.7947e-05;0.00153661
141;inner;100;0.0191637;0.0184689;0.019897
141;wait;100;3.45536e-05;1.8781e-05;9.8854e-05
141;boundary;100;0.000563;0.000350974;0.000825579
141;calc iter;100;0.0203541;0.0196997;0.021139
141;calc total;1;2.04275;2.04275;2.04275
141;total;1;7.33396;7.33396;7.33396
118;initialize;1;5.10507;5.10507;5.10507
118;async;100;0.000298456;8.1516e-05;0.000805881
118;inner;100;0.0195149;0.0190779;0.0201669
118;wait;100;2.90031e-05;1.7245e-05;8.2745e-05
118;boundary;100;0.000524405;0.000337364;0.000800721
118;calc iter;100;0.020368;0.0200371;0.021056
118;calc total;1;2.04274;2.04274;2.04274
118;total;1;7.34403;7.34403;7.34403
94;initialize;1;5.07448;5.07448;5.07448
94;async;100;0.000392358;7.8551e-05;0.00111554
94;inner;100;0.0193646;0.0189311;0.0204837
94;wait;100;3.2057e-05;1.7132e-05;7.9287e-05
94;boundary;100;0.000574223;0.000321019;0.000779432
94;calc iter;100;0.0203646;0.0199012;0.0210929
94;calc total;1;2.04275;2.04275;2.04275
94;total;1;7.30538;7.30538;7.30538
168;initialize;1;5.13634;5.13634;5.13634
168;async;100;0.000600318;0.000115451;0.00120152
168;inner;100;0.0192618;0.0189371;0.0199156
168;wait;100;2.71899e-05;1.7592e-05;7.2868e-05
168;boundary;100;0.000503737;0.000374116;0.000709498
168;calc iter;100;0.0203943;0.0199913;0.020892
168;calc total;1;2.04275;2.04275;2.04275
168;total;1;7.37542;7.37542;7.37542
153;initialize;1;5.09128;5.09128;5.09128
153;async;100;0.000872704;0.000295228;0.00226518
153;inner;100;0.018808;0.0179721;0.0196
153;wait;100;3.74941e-05;1.6186e-05;0.000103911
153;boundary;100;0.000661813;0.00033417;0.00104882
153;calc iter;100;0.0203812;0.0194808;0.0216045
153;calc total;1;2.04274;2.04274;2.04274
153;total;1;7.33068;7.33068;7.33068
192;initialize;1;5.09746;5.09746;5.09746
192;async;100;0.000938367;0.000414611;0.001585
192;inner;100;0.0189736;0.0185814;0.0195551
192;wait;100;2.71383e-05;1.7107e-05;0.000116197
192;boundary;100;0.000456655;0.000338224;0.000707249
192;calc iter;100;0.020397;0.0195331;0.0211981
192;calc total;1;2.04274;2.04274;2.04274
192;total;1;7.33675;7.33675;7.33675
169;initialize;1;5.12148;5.12148;5.12148
169;async;100;0.000717259;0.000183951;0.00167408
169;inner;100;0.0191794;0.018827;0.0198345
169;wait;100;2.35554e-05;1.4289e-05;0.000125549
169;boundary;100;0.000476665;0.000320862;0.000663319
169;calc iter;100;0.0203978;0.0199305;0.0212479
169;calc total;1;2.04275;2.04275;2.04275
169;total;1;7.36053;7.36053;7.36053
154;initialize;1;5.09976;5.09976;5.09976
154;async;100;0.000814225;0.000404844;0.00179383
154;inner;100;0.0190594;0.0186074;0.0196916
154;wait;100;2.79204e-05;1.6795e-05;8.5543e-05
154;boundary;100;0.000482601;0.000345798;0.000705517
154;calc iter;100;0.0203852;0.0200061;0.021064
154;calc total;1;2.04274;2.04274;2.04274
154;total;1;7.33914;7.33914;7.33914
193;initialize;1;5.09758;5.09758;5.09758
193;async;100;0.00105233;0.000459208;0.00161766
193;inner;100;0.0189496;0.0185635;0.0195703
193;wait;100;1.96661e-05;1.3983e-05;0.000105317
193;boundary;100;0.000377709;0.000324122;0.000562716
193;calc iter;100;0.0204005;0.0197259;0.020891
193;calc total;1;2.04274;2.04274;2.04274
193;total;1;7.33681;7.33681;7.33681
170;initialize;1;5.1147;5.1147;5.1147
170;async;100;0.000675531;0.000199257;0.00174359
170;inner;100;0.0191345;0.0186211;0.0198504
170;wait;100;2.46459e-05;1.2235e-05;0.000116735
170;boundary;100;0.000568374;0.000299549;0.000676827
170;calc iter;100;0.0204044;0.0197795;0.021598
170;calc total;1;2.04275;2.04275;2.04275
170;total;1;7.35371;7.35371;7.35371
155;initialize;1;5.11166;5.11166;5.11166
155;async;100;0.000867607;0.000243605;0.00264262
155;inner;100;0.0189827;0.0185731;0.0196654
155;wait;100;2.99952e-05;1.5465e-05;8.9894e-05
155;boundary;100;0.000503719;0.000332408;0.000741695
155;calc iter;100;0.0203849;0.0198058;0.0216277
155;calc total;1;2.04274;2.04274;2.04274
155;total;1;7.35106;7.35106;7.35106
194;initialize;1;5.09751;5.09751;5.09751
194;async;100;0.00107981;0.000317478;0.00175424
194;inner;100;0.0189186;0.0184014;0.0197124
194;wait;100;1.73281e-05;1.3048e-05;8.0084e-05
194;boundary;100;0.000388828;0.00029717;0.000659175
194;calc iter;100;0.0204058;0.0198125;0.0212207
194;calc total;1;2.04274;2.04274;2.04274
194;total;1;7.33676;7.33676;7.33676
171;initialize;1;5.11146;5.11146;5.11146
171;async;100;0.000360336;0.000135799;0.00107964
171;inner;100;0.0193597;0.0190457;0.0202388
171;wait;100;3.14335e-05;1.5739e-05;0.000269665
171;boundary;100;0.000651348;0.000306058;0.000943989
171;calc iter;100;0.020404;0.0197648;0.0220494
171;calc total;1;2.04274;2.04274;2.04274
171;total;1;7.35051;7.35051;7.35051
156;initialize;1;5.09148;5.09148;5.09148
156;async;100;0.00059724;0.000158445;0.00199345
156;inner;100;0.0193319;0.0179067;0.0197959
156;wait;100;2.63818e-05;1.4576e-05;9.3252e-05
156;boundary;100;0.000409729;0.000289857;0.000713073
156;calc iter;100;0.0203663;0.0195123;0.0207659
156;calc total;1;2.04274;2.04274;2.04274
156;total;1;7.33085;7.33085;7.33085
195;initialize;1;5.10497;5.10497;5.10497
195;async;100;0.00111234;0.000417623;0.001834
195;inner;100;0.0186751;0.0182831;0.0197901
195;wait;100;2.41361e-05;1.2662e-05;7.9226e-05
195;boundary;100;0.000595346;0.000292676;0.000737194
195;calc iter;100;0.0204089;0.0196597;0.0214899
195;calc total;1;2.04274;2.04274;2.04274
195;total;1;7.34424;7.34424;7.34424
172;initialize;1;5.12156;5.12156;5.12156
172;async;100;0.000762343;0.000294127;0.00168633
172;inner;100;0.0190712;0.0186833;0.0199666
172;wait;100;2.49401e-05;1.3167e-05;8.4711e-05
172;boundary;100;0.000540428;0.000304012;0.000646423
172;calc iter;100;0.0204002;0.0198299;0.0213836
172;calc total;1;2.04275;2.04275;2.04275
172;total;1;7.36063;7.36063;7.36063
157;initialize;1;5.10497;5.10497;5.10497
157;async;100;0.00048453;0.00012084;0.00171867
157;inner;100;0.0194978;0.0185094;0.0199221
157;wait;100;2.09835e-05;1.3841e-05;7.9129e-05
157;boundary;100;0.000356547;0.00030816;0.000486319
157;calc iter;100;0.0203605;0.0198356;0.0208483
157;calc total;1;2.04274;2.04274;2.04274
157;total;1;7.34433;7.34433;7.34433
196;initialize;1;5.11863;5.11863;5.11863
196;async;100;0.00110026;0.000423257;0.00164421
196;inner;100;0.0189305;0.01837;0.0195887
196;wait;100;1.70476e-05;1.2787e-05;0.000112855
196;boundary;100;0.000353582;0.000302113;0.000616168
196;calc iter;100;0.0204025;0.0197861;0.0208945
196;calc total;1;2.04274;2.04274;2.04274
196;total;1;7.35791;7.35791;7.35791
173;initialize;1;5.11158;5.11158;5.11158
173;async;100;0.000627145;0.000134849;0.00153554
173;inner;100;0.0192781;0.0188589;0.0199173
173;wait;100;2.31166e-05;1.4405e-05;8.5729e-05
173;boundary;100;0.00046799;0.000326837;0.000660028
173;calc iter;100;0.0203972;0.0197284;0.0212139
173;calc total;1;2.04274;2.04274;2.04274
173;total;1;7.35059;7.35059;7.35059
158;initialize;1;5.1074;5.1074;5.1074
158;async;100;0.000605292;0.000190955;0.00129396
158;inner;100;0.0193395;0.0186246;0.0197276
158;wait;100;2.64435e-05;1.394e-05;9.9393e-05
158;boundary;100;0.000381355;0.000302364;0.000521182
158;calc iter;100;0.0203536;0.0198103;0.0206999
158;calc total;1;2.04274;2.04274;2.04274
158;total;1;7.34675;7.34675;7.34675
197;initialize;1;5.10993;5.10993;5.10993
197;async;100;0.000906305;0.000121389;0.00157358
197;inner;100;0.0191007;0.0186258;0.0198886
197;wait;100;1.96754e-05;1.4199e-05;7.1578e-05
197;boundary;100;0.000371886;0.000316978;0.00055967
197;calc iter;100;0.0203995;0.0197292;0.0211008
197;calc total;1;2.04274;2.04274;2.04274
197;total;1;7.34917;7.34917;7.34917
174;initialize;1;5.15298;5.15298;5.15298
174;async;100;0.000622375;0.000132907;0.00151884
174;inner;100;0.0191914;0.0188462;0.0197373
174;wait;100;3.02689e-05;1.9238e-05;0.000164043
174;boundary;100;0.000547753;0.00038036;0.000796736
174;calc iter;100;0.0203932;0.0199437;0.0212074
174;calc total;1;2.04275;2.04275;2.04275
174;total;1;7.39204;7.39204;7.39204
159;initialize;1;5.10469;5.10469;5.10469
159;async;100;0.000800377;0.00027492;0.00138868
159;inner;100;0.0191944;0.0184514;0.0197201
159;wait;100;1.85087e-05;1.3508e-05;9.3517e-05
159;boundary;100;0.00034266;0.000295849;0.000535583
159;calc iter;100;0.0203568;0.0199497;0.0207162
159;calc total;1;2.04274;2.04274;2.04274
159;total;1;7.34405;7.34405;7.34405
198;initialize;1;5.0974;5.0974;5.0974
198;async;100;0.000819096;0.000183371;0.00149836
198;inner;100;0.0189768;0.0186471;0.01961
198;wait;100;3.21896e-05;1.6384e-05;9.6059e-05
198;boundary;100;0.000567626;0.000353394;0.000789206
198;calc iter;100;0.020397;0.019816;0.0210548
198;calc total;1;2.04274;2.04274;2.04274
198;total;1;7.33664;7.33664;7.33664
175;initialize;1;5.12636;5.12636;5.12636
175;async;100;0.000619326;0.000117429;0.00154387
175;inner;100;0.019035;0.0186013;0.0197677
175;wait;100;3.98148e-05;2.0157e-05;0.000145667
175;boundary;100;0.00068925;0.000387482;0.00086501
175;calc iter;100;0.0203845;0.0197926;0.0214222
175;calc total;1;2.04274;2.04274;2.04274
175;total;1;7.36539;7.36539;7.36539
160;initialize;1;5.09492;5.09492;5.09492
160;async;100;0.000612687;0.000290648;0.00142965
160;inner;100;0.0192903;0.0185108;0.0196624
160;wait;100;2.91391e-05;1.3856e-05;0.000122206
160;boundary;100;0.000419113;0.000317844;0.000589838
160;calc iter;100;0.0203523;0.0200036;0.0207113
160;calc total;1;2.04274;2.04274;2.04274
160;total;1;7.33428;7.33428;7.33428
199;initialize;1;5.09772;5.09772;5.09772
199;async;100;0.000987976;0.000208572;0.00177452
199;inner;100;0.0185734;0.0179745;0.0195942
199;wait;100;4.49039e-05;2.7677e-05;0.000123092
199;boundary;100;0.000776892;0.000381945;0.000905136
199;calc iter;100;0.0203849;0.019485;0.0215038
199;calc total;1;2.04274;2.04274;2.04274
199;total;1;7.33699;7.33699;7.33699
176;initialize;1;5.14628;5.14628;5.14628
176;async;100;0.000577399;0.00012591;0.000994299
176;inner;100;0.019197;0.0189038;0.0197604
176;wait;100;3.40697e-05;2.2292e-05;0.000177923
176;boundary;100;0.000580425;0.000376797;0.000717981
176;calc iter;100;0.02039;0.0198919;0.0208117
176;calc total;1;2.04274;2.04274;2.04274
176;total;1;7.38528;7.38528;7.38528
161;initialize;1;5.1112;5.1112;5.1112
161;async;100;0.000545131;0.000126124;0.00139951
161;inner;100;0.019365;0.0185125;0.0198079
161;wait;100;2.57119e-05;1.3816e-05;0.0001117
161;boundary;100;0.000413661;0.000304828;0.000734084
161;calc iter;100;0.0203503;0.0197583;0.0206851
161;calc total;1;2.04274;2.04274;2.04274
161;total;1;7.35057;7.35057;7.35057
200;initialize;1;5.09315;5.09315;5.09315
200;async;100;0.000876679;0.00031793;0.00143188
200;inner;100;0.0189885;0.0185969;0.0196162
200;wait;100;3.07948e-05;1.7883e-05;8.9512e-05
200;boundary;100;0.000500419;0.000374175;0.000697567
200;calc iter;100;0.0203978;0.0198691;0.0207958
200;calc total;1;2.04274;2.04274;2.04274
200;total;1;7.33242;7.33242;7.33242
177;initialize;1;5.11844;5.11844;5.11844
177;async;100;0.000690401;0.000143368;0.00143439
177;inner;100;0.0190031;0.0186331;0.0197179
177;wait;100;3.83204e-05;2.0027e-05;0.000157764
177;boundary;100;0.000656725;0.000385339;0.000796042
177;calc iter;100;0.0203903;0.019688;0.021159
177;calc total;1;2.04274;2.04274;2.04274
177;total;1;7.35752;7.35752;7.35752
162;initialize;1;5.10742;5.10742;5.10742
162;async;100;0.000608518;0.000247925;0.00150076
162;inner;100;0.0192063;0.0183168;0.0196273
162;wait;100;3.35018e-05;1.801e-05;0.000119553
162;boundary;100;0.000496494;0.000331337;0.000805855
162;calc iter;100;0.020346;0.0198372;0.0207673
162;calc total;1;2.04274;2.04274;2.04274
162;total;1;7.34681;7.34681;7.34681
201;initialize;1;5.10695;5.10695;5.10695
201;async;100;0.000903003;0.000203374;0.0016005
201;inner;100;0.018909;0.0185002;0.0195462
201;wait;100;3.44183e-05;1.8261e-05;0.000128889
201;boundary;100;0.000550002;0.000383719;0.000756794
201;calc iter;100;0.0203974;0.0197283;0.020922
201;calc total;1;2.04275;2.04275;2.04275
201;total;1;7.34621;7.34621;7.34621
163;initialize;1;5.10486;5.10486;5.10486
163;async;100;0.00055578;0.000159125;0.0016316
163;inner;100;0.0191841;0.0180771;0.0196754
163;wait;100;3.93486e-05;2.3615e-05;0.000141401
163;boundary;100;0.000563232;0.000349978;0.000860906
163;calc iter;100;0.0203435;0.0197189;0.0208109
163;calc total;1;2.04274;2.04274;2.04274
163;total;1;7.34423;7.34423;7.34423
202;initialize;1;5.10699;5.10699;5.10699
202;async;100;0.000916749;0.000284683;0.00131026
202;inner;100;0.0190039;0.0185294;0.0195146
202;wait;100;2.69656e-05;1.6565e-05;0.000142684
202;boundary;100;0.000449537;0.000368201;0.000718706
202;calc iter;100;0.0203983;0.0197906;0.0207101
202;calc total;1;2.04275;2.04275;2.04275
202;total;1;7.34622;7.34622;7.34622
164;initialize;1;5.0914;5.0914;5.0914
164;async;100;0.000474319;9.7175e-05;0.00112267
164;inner;100;0.0193885;0.018369;0.0197935
164;wait;100;2.82118e-05;1.5524e-05;8.2308e-05
164;boundary;100;0.000448845;0.000312373;0.000775702
164;calc iter;100;0.0203407;0.0198457;0.0207233
164;calc total;1;2.04274;2.04274;2.04274
164;total;1;7.33076;7.33076;7.33076
203;initialize;1;5.11187;5.11187;5.11187
203;async;100;0.000834334;0.000195479;0.00142843
203;inner;100;0.0190559;0.0187743;0.0196625
203;wait;100;2.90665e-05;1.7178e-05;8.2076e-05
203;boundary;100;0.000477943;0.000371553;0.000674948
203;calc iter;100;0.0203981;0.0197694;0.0209151
203;calc total;1;2.04275;2.04275;2.04275
203;total;1;7.35115;7.35115;7.35115
165;initialize;1;5.0916;5.0916;5.0916
165;async;100;0.000430337;0.000103875;0.00129349
165;inner;100;0.019479;0.0184651;0.0199141
165;wait;100;2.60672e-05;1.415e-05;9.7622e-05
165;boundary;100;0.000407748;0.000309999;0.000694491
165;calc iter;100;0.020344;0.0196615;0.0208124
165;calc total;1;2.04274;2.04274;2.04274
165;total;1;7.33099;7.33099;7.33099
204;initialize;1;5.09329;5.09329;5.09329
204;async;100;0.000815568;0.000238177;0.00226453
204;inner;100;0.0190649;0.0174086;0.0196079
204;wait;100;2.74169e-05;1.38e-05;0.000113063
204;boundary;100;0.000462037;0.000285047;0.000766254
204;calc iter;100;0.0203711;0.0199383;0.0206826
204;calc total;1;2.04275;2.04275;2.04275
204;total;1;7.33257;7.33257;7.33257
166;initialize;1;5.1048;5.1048;5.1048
166;async;100;0.000597168;0.00017863;0.00176718
166;inner;100;0.0193104;0.0185062;0.0197343
166;wait;100;2.81934e-05;1.5787e-05;0.000106845
166;boundary;100;0.000421184;0.00032744;0.000626886
166;calc iter;100;0.0203581;0.019935;0.0207786
166;calc total;1;2.04274;2.04274;2.04274
166;total;1;7.34419;7.34419;7.34419
205;initialize;1;5.09531;5.09531;5.09531
205;async;100;0.00078122;0.000352648;0.00196152
205;inner;100;0.0190449;0.0178771;0.0196287
205;wait;100;3.39111e-05;1.76e-05;0.000136582
205;boundary;100;0.0005;0.00032431;0.000800428
205;calc iter;100;0.0203611;0.0197926;0.0209612
205;calc total;1;2.04275;2.04275;2.04275
205;total;1;7.33457;7.33457;7.33457
206;initialize;1;5.09531;5.09531;5.09531
206;async;100;0.00079929;0.000454602;0.00184862
206;inner;100;0.0190823;0.0180296;0.0196176
206;wait;100;3.04566e-05;1.6351e-05;0.00025015
206;boundary;100;0.000446887;0.000344118;0.000651036
206;calc iter;100;0.02036;0.020027;0.0208076
206;calc total;1;2.04275;2.04275;2.04275
206;total;1;7.33456;7.33456;7.33456
207;initialize;1;5.0953;5.0953;5.0953
207;async;100;0.000409794;7.4461e-05;0.00166065
207;inner;100;0.0195579;0.0182857;0.0200384
207;wait;100;2.06997e-05;1.2824e-05;9.7275e-05
207;boundary;100;0.000365387;0.000302985;0.000576019
207;calc iter;100;0.0203547;0.0198659;0.0207906
207;calc total;1;2.04275;2.04275;2.04275
207;total;1;7.33456;7.33456;7.33456
178;initialize;1;5.13144;5.13144;5.13144
178;async;100;0.000556808;8.3024e-05;0.00165299
178;inner;100;0.0192555;0.0189472;0.0200727
178;wait;100;3.01578e-05;2.0101e-05;8.0527e-05
178;boundary;100;0.000548382;0.000361536;0.000748761
178;calc iter;100;0.0203921;0.0198871;0.0213174
178;calc total;1;2.04275;2.04275;2.04275
178;total;1;7.37047;7.37047;7.37047
179;initialize;1;5.13958;5.13958;5.13958
179;async;100;0.000503005;0.000104912;0.00093567
179;inner;100;0.0193224;0.0189438;0.0206992
179;wait;100;2.92637e-05;1.6754e-05;8.392e-05
179;boundary;100;0.000536255;0.000362978;0.00068354
179;calc iter;100;0.0203922;0.0198248;0.0220906
179;calc total;1;2.04274;2.04274;2.04274
179;total;1;7.37858;7.37858;7.37858
180;initialize;1;5.1183;5.1183;5.1183
180;async;100;0.000413937;7.8549e-05;0.001647
180;inner;100;0.0194467;0.0175555;0.0199756
180;wait;100;2.7241e-05;1.3443e-05;9.1001e-05
180;boundary;100;0.000477651;0.000296196;0.000733167
180;calc iter;100;0.0203666;0.0188947;0.0213904
180;calc total;1;2.04274;2.04274;2.04274
180;total;1;7.35732;7.35732;7.35732
181;initialize;1;5.12892;5.12892;5.12892
181;async;100;0.000348109;7.6975e-05;0.00136586
181;inner;100;0.0195236;0.0180546;0.0199813
181;wait;100;3.00521e-05;1.5989e-05;0.000102928
181;boundary;100;0.000459635;0.000304841;0.00067959
181;calc iter;100;0.0203624;0.0195563;0.021059
181;calc total;1;2.04274;2.04274;2.04274
181;total;1;7.36793;7.36793;7.36793
182;initialize;1;5.16054;5.16054;5.16054
182;async;100;0.000385703;8.5896e-05;0.00141814
182;inner;100;0.0194965;0.0182715;0.0199204
182;wait;100;2.94949e-05;1.584e-05;0.00011099
182;boundary;100;0.000441334;0.000322918;0.000656279
182;calc iter;100;0.0203543;0.0198699;0.0207978
182;calc total;1;2.04274;2.04274;2.04274
182;total;1;7.39957;7.39957;7.39957
183;initialize;1;5.16289;5.16289;5.16289
183;async;100;0.000429579;7.8651e-05;0.00128912
183;inner;100;0.0195057;0.0185593;0.020094
183;wait;100;2.25951e-05;1.4477e-05;8.7186e-05
183;boundary;100;0.000387852;0.000312119;0.000582622
183;calc iter;100;0.0203467;0.0200224;0.020823
183;calc total;1;2.04274;2.04274;2.04274
183;total;1;7.40194;7.40194;7.40194
184;initialize;1;5.11146;5.11146;5.11146
184;async;100;0.0003799;8.0946e-05;0.00149112
184;inner;100;0.019493;0.018574;0.0199258
184;wait;100;2.89251e-05;1.5643e-05;0.000131723
184;boundary;100;0.000440411;0.000316224;0.000749413
184;calc iter;100;0.0203431;0.019887;0.0211515
184;calc total;1;2.04275;2.04275;2.04275
184;total;1;7.35048;7.35048;7.35048
185;initialize;1;5.11504;5.11504;5.11504
185;async;100;0.000476959;7.7246e-05;0.00147872
185;inner;100;0.0193947;0.0181699;0.019819
185;wait;100;2.69447e-05;1.4193e-05;0.000156038
185;boundary;100;0.000438027;0.000306162;0.000839237
185;calc iter;100;0.0203376;0.0196123;0.0211061
185;calc total;1;2.04274;2.04274;2.04274
185;total;1;7.35407;7.35407;7.35407
186;initialize;1;5.11499;5.11499;5.11499
186;async;100;0.000475051;8.4366e-05;0.0015622
186;inner;100;0.0193891;0.0181703;0.0198251
186;wait;100;2.8957e-05;1.4863e-05;0.00026224
186;boundary;100;0.000442952;0.000304505;0.000801085
186;calc iter;100;0.0203371;0.0197135;0.0211486
186;calc total;1;2.04275;2.04275;2.04275
186;total;1;7.35401;7.35401;7.35401
187;initialize;1;5.12842;5.12842;5.12842
187;async;100;0.000397046;9.8164e-05;0.0016303
187;inner;100;0.019409;0.0181055;0.0198441
187;wait;100;3.433e-05;1.7348e-05;0.000125332
187;boundary;100;0.0004942;0.000326727;0.00078316
187;calc iter;100;0.0203355;0.0196952;0.0207614
187;calc total;1;2.04274;2.04274;2.04274
187;total;1;7.36745;7.36745;7.36745
188;initialize;1;5.11493;5.11493;5.11493
188;async;100;0.000308104;7.8353e-05;0.00129889
188;inner;100;0.0195706;0.0185921;0.0200798
188;wait;100;2.82325e-05;1.5139e-05;7.7758e-05
188;boundary;100;0.000436235;0.000322623;0.00059369
188;calc iter;100;0.0203443;0.0198411;0.0208247
188;calc total;1;2.04274;2.04274;2.04274
188;total;1;7.35395;7.35395;7.35395
189;initialize;1;5.11143;5.11143;5.11143
189;async;100;0.000386548;8.2584e-05;0.00168406
189;inner;100;0.0194874;0.0182235;0.0199733
189;wait;100;2.92911e-05;1.6794e-05;0.000106657
189;boundary;100;0.000449277;0.00032577;0.000759781
189;calc iter;100;0.0203535;0.019943;0.0207783
189;calc total;1;2.04274;2.04274;2.04274
189;total;1;7.35046;7.35046;7.35046
190;initialize;1;5.14332;5.14332;5.14332
190;async;100;0.000393946;8.5423e-05;0.00169082
190;inner;100;0.0195088;0.0179578;0.0199797
190;wait;100;2.64483e-05;1.5158e-05;0.000100373
190;boundary;100;0.000431074;0.000316593;0.000674768
190;calc iter;100;0.0203612;0.0195193;0.0209005
190;calc total;1;2.04274;2.04274;2.04274
190;total;1;7.38237;7.38237;7.38237
191;initialize;1;5.15074;5.15074;5.15074
191;async;100;0.000471706;8.6892e-05;0.00161525
191;inner;100;0.0194451;0.0175237;0.0200298
191;wait;100;2.47644e-05;1.4507e-05;9.9862e-05
191;boundary;100;0.000427115;0.000294291;0.000703689
191;calc iter;100;0.0203697;0.0192638;0.0208208
191;calc total;1;2.04274;2.04274;2.04274
191;total;1;7.38979;7.38979;7.38979
208;initialize;1;5.11144;5.11144;5.11144
208;async;100;0.000740604;0.000324387;0.00234966
208;inner;100;0.0190955;0.0174812;0.0196619
208;wait;100;2.92115e-05;1.4223e-05;0.000100374
208;boundary;100;0.000475711;0.000307105;0.000819408
208;calc iter;100;0.020342;0.0194767;0.0210333
208;calc total;1;2.04275;2.04275;2.04275
208;total;1;7.35069;7.35069;7.35069
209;initialize;1;5.09342;5.09342;5.09342
209;async;100;0.00077837;0.000329641;0.00204215
209;inner;100;0.0191054;0.0177076;0.0197579
209;wait;100;2.34327e-05;1.286e-05;8.5627e-05
209;boundary;100;0.000429029;0.000293106;0.000828399
209;calc iter;100;0.0203374;0.0197959;0.0209476
209;calc total;1;2.04275;2.04275;2.04275
209;total;1;7.33267;7.33267;7.33267
210;initialize;1;5.10691;5.10691;5.10691
210;async;100;0.00049004;0.000150376;0.00138284
210;inner;100;0.0194172;0.0182565;0.0199613
210;wait;100;2.25739e-05;1.2923e-05;0.000100092
210;boundary;100;0.000410867;0.000294634;0.000739707
210;calc iter;100;0.0203416;0.0198455;0.020955
210;calc total;1;2.04275;2.04275;2.04275
210;total;1;7.34619;7.34619;7.34619
211;initialize;1;5.10719;5.10719;5.10719
211;async;100;0.000568437;0.000145763;0.00200485
211;inner;100;0.0192564;0.0176878;0.0197861
211;wait;100;3.00089e-05;1.4968e-05;8.2626e-05
211;boundary;100;0.00048438;0.000320892;0.000770765
211;calc iter;100;0.0203404;0.0196693;0.0208165
211;calc total;1;2.04275;2.04275;2.04275
211;total;1;7.34646;7.34646;7.34646
212;initialize;1;5.10693;5.10693;5.10693
212;async;100;0.000625803;0.000218215;0.00192746
212;inner;100;0.0191948;0.0180178;0.0197659
212;wait;100;3.03219e-05;1.6281e-05;8.6178e-05
212;boundary;100;0.000501313;0.000344859;0.000676782
212;calc iter;100;0.0203534;0.0198391;0.0208029
212;calc total;1;2.04275;2.04275;2.04275
212;total;1;7.34618;7.34618;7.34618
213;initialize;1;5.09533;5.09533;5.09533
213;async;100;0.000718557;0.000335037;0.00204037
213;inner;100;0.0191625;0.0179818;0.0196659
213;wait;100;2.79291e-05;1.6157e-05;0.000112419
213;boundary;100;0.00045022;0.000332583;0.000778618
213;calc iter;100;0.0203605;0.0199921;0.0207714
213;calc total;1;2.04275;2.04275;2.04275
213;total;1;7.33456;7.33456;7.33456
214;initialize;1;5.09532;5.09532;5.09532
214;async;100;0.000827698;0.000293865;0.00205129
214;inner;100;0.0190449;0.0177355;0.0195657
214;wait;100;2.8823e-05;1.5298e-05;0.000126726
214;boundary;100;0.000462144;0.000308096;0.000752921
214;calc iter;100;0.0203647;0.019914;0.0207489
214;calc total;1;2.04274;2.04274;2.04274
214;total;1;7.33455;7.33455;7.33455
216;initialize;1;5.14624;5.14624;5.14624
216;async;100;0.000685094;0.00014588;0.00128373
216;inner;100;0.0192284;0.0188991;0.0198419
216;wait;100;2.47438e-05;1.3261e-05;6.837e-05
216;boundary;100;0.000466813;0.000317939;0.000927771
216;calc iter;100;0.0204063;0.0198094;0.0216139
216;calc total;1;2.04274;2.04274;2.04274
216;total;1;7.3848;7.3848;7.3848
264;initialize;1;5.11576;5.11576;5.11576
264;async;100;0.000294773;7.788e-05;0.000767915
264;inner;100;0.0194963;0.0191363;0.0203017
264;wait;100;3.46914e-05;1.4502e-05;0.000264154
264;boundary;100;0.000585058;0.00036022;0.00105607
264;calc iter;100;0.020412;0.0199752;0.0222006
264;calc total;1;2.04275;2.04275;2.04275
264;total;1;7.35497;7.35497;7.35497
312;initialize;1;5.12822;5.12822;5.12822
312;async;100;0.000623314;0.000147872;0.00143754
312;inner;100;0.0190778;0.0186125;0.0198275
312;wait;100;3.64931e-05;1.8722e-05;8.5175e-05
312;boundary;100;0.000657819;0.000358361;0.000819205
312;calc iter;100;0.020397;0.0196898;0.0212016
312;calc total;1;2.04275;2.04275;2.04275
312;total;1;7.36732;7.36732;7.36732
217;initialize;1;5.14462;5.14462;5.14462
217;async;100;0.000913459;0.000150925;0.00144322
217;inner;100;0.0190872;0.0185986;0.0199592
217;wait;100;2.01192e-05;1.4161e-05;8.6653e-05
217;boundary;100;0.000385409;0.000328648;0.000883418
217;calc iter;100;0.0204072;0.0197423;0.0215163
217;calc total;1;2.04274;2.04274;2.04274
217;total;1;7.38314;7.38314;7.38314
288;initialize;1;5.07772;5.07772;5.07772
288;async;100;0.000592544;8.5126e-05;0.00152569
288;inner;100;0.0191002;0.018679;0.0199668
288;wait;100;3.69233e-05;1.9589e-05;8.6465e-05
288;boundary;100;0.000676599;0.000399592;0.000809992
288;calc iter;100;0.0204078;0.0197102;0.0212478
288;calc total;1;2.04275;2.04275;2.04275
288;total;1;7.30886;7.30886;7.30886
240;initialize;1;5.1016;5.1016;5.1016
240;async;100;0.000596478;0.000222771;0.00109586
240;inner;100;0.0192808;0.0190041;0.0200545
240;wait;100;2.80826e-05;1.5655e-05;7.2312e-05
240;boundary;100;0.000504557;0.000337725;0.00102691
240;calc iter;100;0.0204109;0.019903;0.0217971
240;calc total;1;2.04274;2.04274;2.04274
240;total;1;7.34058;7.34058;7.34058
265;initialize;1;5.11449;5.11449;5.11449
265;async;100;0.000559999;0.000171183;0.00171233
265;inner;100;0.0193524;0.0190979;0.0197471
265;wait;100;2.73737e-05;1.5757e-05;0.000137923
265;boundary;100;0.000473525;0.000339525;0.000663725
265;calc iter;100;0.0204145;0.0200251;0.0214682
265;calc total;1;2.04275;2.04275;2.04275
265;total;1;7.35366;7.35366;7.35366
218;initialize;1;5.13111;5.13111;5.13111
218;async;100;0.00100359;0.000138094;0.00158977
218;inner;100;0.0189;0.0184104;0.019795
218;wait;100;1.93957e-05;1.2799e-05;9.2458e-05
218;boundary;100;0.000490421;0.000303186;0.000806989
218;calc iter;100;0.0204149;0.0197717;0.0213385
218;calc total;1;2.04275;2.04275;2.04275
218;total;1;7.36966;7.36966;7.36966
289;initialize;1;5.07762;5.07762;5.07762
289;async;100;0.000539513;7.3395e-05;0.0012099
289;inner;100;0.0192427;0.0189117;0.019812
289;wait;100;3.2798e-05;1.504e-05;0.000157344
289;boundary;100;0.000595035;0.00037308;0.00070574
289;calc iter;100;0.0204113;0.0198775;0.020963
289;calc total;1;2.04275;2.04275;2.04275
289;total;1;7.30876;7.30876;7.30876
241;initialize;1;5.11598;5.11598;5.11598
241;async;100;0.000885165;0.000211297;0.00152234
241;inner;100;0.0191058;0.0187504;0.0197266
241;wait;100;1.94611e-05;1.4851e-05;0.000131178
241;boundary;100;0.000404538;0.000316889;0.000729139
241;calc iter;100;0.0204162;0.0199445;0.0214413
241;calc total;1;2.04274;2.04274;2.04274
241;total;1;7.35486;7.35486;7.35486
266;initialize;1;5.1158;5.1158;5.1158
266;async;100;0.000715811;0.000243176;0.00148602
266;inner;100;0.0192848;0.0189626;0.0198422
266;wait;100;1.96391e-05;1.4052e-05;0.000105335
266;boundary;100;0.000397406;0.000302946;0.000569383
266;calc iter;100;0.0204188;0.0197384;0.0210207
266;calc total;1;2.04275;2.04275;2.04275
266;total;1;7.35496;7.35496;7.35496
219;initialize;1;5.15708;5.15708;5.15708
219;async;100;0.00101431;0.000444391;0.00160693
219;inner;100;0.0187304;0.0184672;0.0198819
219;wait;100;2.8797e-05;1.4343e-05;8.0666e-05
219;boundary;100;0.000644031;0.00028733;0.000699737
219;calc iter;100;0.0204196;0.0198893;0.0210816
219;calc total;1;2.04274;2.04274;2.04274
219;total;1;7.39558;7.39558;7.39558
290;initialize;1;5.07775;5.07775;5.07775
290;async;100;0.000560878;0.000114171;0.00105175
290;inner;100;0.0193698;0.0191464;0.019836
290;wait;100;2.60574e-05;1.6641e-05;0.000124188
290;boundary;100;0.000457276;0.000358225;0.000677293
290;calc iter;100;0.0204152;0.0199982;0.0209078
290;calc total;1;2.04275;2.04275;2.04275
290;total;1;7.30884;7.30884;7.30884
242;initialize;1;5.11046;5.11046;5.11046
242;async;100;0.000879669;0.00048122;0.00148682
242;inner;100;0.018961;0.0186418;0.0198124
242;wait;100;2.36445e-05;1.4396e-05;8.1411e-05
242;boundary;100;0.000556588;0.000299602;0.00064681
242;calc iter;100;0.0204226;0.0199767;0.0207993
242;calc total;1;2.04274;2.04274;2.04274
242;total;1;7.34939;7.34939;7.34939
267;initialize;1;5.1145;5.1145;5.1145
267;async;100;0.000671578;0.000364665;0.00135278
267;inner;100;0.0191858;0.0189368;0.0199393
267;wait;100;2.24025e-05;1.5454e-05;7.9958e-05
267;boundary;100;0.000542286;0.000294986;0.000700402
267;calc iter;100;0.0204234;0.0198951;0.0211329
267;calc total;1;2.04275;2.04275;2.04275
267;total;1;7.35366;7.35366;7.35366
220;initialize;1;5.14197;5.14197;5.14197
220;async;100;0.00119988;0.000202834;0.0017535
220;inner;100;0.0187923;0.018266;0.0196337
220;wait;100;1.96515e-05;1.3782e-05;0.000221803
220;boundary;100;0.000399024;0.000305307;0.000669433
220;calc iter;100;0.0204121;0.0198439;0.0208174
220;calc total;1;2.04274;2.04274;2.04274
220;total;1;7.38051;7.38051;7.38051
291;initialize;1;5.07767;5.07767;5.07767
291;async;100;0.000638606;0.000201711;0.00132169
291;inner;100;0.0193048;0.0189325;0.019963
291;wait;100;2.20953e-05;1.5356e-05;0.000105529
291;boundary;100;0.000451992;0.000313829;0.000661469
291;calc iter;100;0.0204188;0.0199207;0.0209103
291;calc total;1;2.04275;2.04275;2.04275
291;total;1;7.30874;7.30874;7.30874
243;initialize;1;5.11286;5.11286;5.11286
243;async;100;0.000150292;0.000125396;0.000442992
243;inner;100;0.0195734;0.0192139;0.0202338
243;wait;100;3.08455e-05;1.6903e-05;7.6849e-05
243;boundary;100;0.000671328;0.000292753;0.000715764
243;calc iter;100;0.020427;0.0196974;0.0211712
243;calc total;1;2.04274;2.04274;2.04274
243;total;1;7.35177;7.35177;7.35177
268;initialize;1;5.11577;5.11577;5.11577
268;async;100;0.000705215;0.000248752;0.00153592
268;inner;100;0.0192852;0.0189412;0.019807
268;wait;100;2.22146e-05;1.4933e-05;0.000130174
268;boundary;100;0.000404989;0.000305297;0.00068873
268;calc iter;100;0.0204187;0.0197849;0.0210594
268;calc total;1;2.04275;2.04275;2.04275
268;total;1;7.35498;7.35498;7.35498
221;initialize;1;5.13339;5.13339;5.13339
221;async;100;0.000796562;0.000102858;0.00184812
221;inner;100;0.0191802;0.0188046;0.019794
221;wait;100;2.20817e-05;1.5246e-05;9.9224e-05
221;boundary;100;0.000407463;0.000337393;0.000739187
221;calc iter;100;0.0204073;0.0197603;0.0210783
221;calc total;1;2.04274;2.04274;2.04274
221;total;1;7.37192;7.37192;7.37192
292;initialize;1;5.07637;5.07637;5.07637
292;async;100;0.000588567;0.000207337;0.00111056
292;inner;100;0.01932;0.0189385;0.0198047
292;wait;100;2.71487e-05;1.6665e-05;0.000121
292;boundary;100;0.000477796;0.000349844;0.000782631
292;calc iter;100;0.0204147;0.0200515;0.0207922
292;calc total;1;2.04274;2.04274;2.04274
292;total;1;7.30743;7.30743;7.30743
244;initialize;1;5.09673;5.09673;5.09673
244;async;100;0.000995241;0.000413357;0.00163517
244;inner;100;0.0188797;0.0185327;0.019782
244;wait;100;2.42182e-05;1.4965e-05;0.000126338
244;boundary;100;0.000520897;0.000296404;0.000639682
244;calc iter;100;0.0204216;0.020058;0.0208996
244;calc total;1;2.04274;2.04274;2.04274
244;total;1;7.33571;7.33571;7.33571
269;initialize;1;5.11576;5.11576;5.11576
269;async;100;0.000601844;8.2608e-05;0.0014661
269;inner;100;0.0192534;0.0189259;0.0197699
269;wait;100;3.19307e-05;1.7681e-05;0.000134498
269;boundary;100;0.00052417;0.000334268;0.00096794
269;calc iter;100;0.0204125;0.0199972;0.0209856
269;calc total;1;2.04275;2.04275;2.04275
269;total;1;7.35497;7.35497;7.35497
222;initialize;1;5.13112;5.13112;5.13112
222;async;100;0.000749158;9.4769e-05;0.00157592
222;inner;100;0.0189767;0.0186259;0.019636
222;wait;100;3.65313e-05;1.7903e-05;0.000203764
222;boundary;100;0.000640535;0.000341662;0.000822391
222;calc iter;100;0.0204043;0.0197505;0.0211762
222;calc total;1;2.04274;2.04274;2.04274
222;total;1;7.36966;7.36966;7.36966
293;initialize;1;5.07614;5.07614;5.07614
293;async;100;0.000581045;8.1963e-05;0.0011701
293;inner;100;0.0191464;0.0188332;0.0199445
293;wait;100;3.53603e-05;2.5935e-05;0.000102585
293;boundary;100;0.000646389;0.000402975;0.00078112
293;calc iter;100;0.0204106;0.0198474;0.0210844
293;calc total;1;2.04274;2.04274;2.04274
293;total;1;7.30725;7.30725;7.30725
245;initialize;1;5.09935;5.09935;5.09935
245;async;100;0.000921704;0.000125725;0.00157966
245;inner;100;0.0190593;0.0186572;0.0201079
245;wait;100;2.444e-05;1.4941e-05;0.000229696
245;boundary;100;0.000407409;0.000329549;0.000620617
245;calc iter;100;0.0204138;0.0195747;0.021369
245;calc total;1;2.04274;2.04274;2.04274
245;total;1;7.33824;7.33824;7.33824
270;initialize;1;5.11581;5.11581;5.11581
270;async;100;0.000640729;9.2624e-05;0.00141426
270;inner;100;0.0189872;0.018624;0.019664
270;wait;100;4.32975e-05;2.5661e-05;0.00020714
270;boundary;100;0.000736055;0.000393446;0.000840374
270;calc iter;100;0.0204092;0.0198301;0.0213258
270;calc total;1;2.04275;2.04275;2.04275
270;total;1;7.35498;7.35498;7.35498
223;initialize;1;5.1289;5.1289;5.1289
223;async;100;0.000951717;0.0001804;0.00182211
223;inner;100;0.0186175;0.0181405;0.0197074
223;wait;100;4.34265e-05;2.4236e-05;0.000155025
223;boundary;100;0.000782142;0.000370722;0.000867613
223;calc iter;100;0.0203965;0.0197005;0.021486
223;calc total;1;2.04274;2.04274;2.04274
223;total;1;7.36741;7.36741;7.36741
294;initialize;1;5.07768;5.07768;5.07768
294;async;100;0.000654886;0.000203942;0.00141663
294;inner;100;0.0190512;0.018591;0.0199197
294;wait;100;3.67615e-05;2.2042e-05;0.000107396
294;boundary;100;0.000664494;0.000405228;0.00080484
294;calc iter;100;0.020409;0.0197722;0.0211151
294;calc total;1;2.04275;2.04275;2.04275
294;total;1;7.30875;7.30875;7.30875
246;initialize;1;5.10192;5.10192;5.10192
246;async;100;0.000596434;8.7354e-05;0.00160767
246;inner;100;0.019153;0.0188096;0.0198958
246;wait;100;3.59683e-05;1.439e-05;7.9936e-05
246;boundary;100;0.000622877;0.000334529;0.0008509
246;calc iter;100;0.0204097;0.019953;0.0211116
246;calc total;1;2.04274;2.04274;2.04274
246;total;1;7.34086;7.34086;7.34086
271;initialize;1;5.11578;5.11578;5.11578
271;async;100;0.000557905;0.000167064;0.00119919
271;inner;100;0.0191759;0.0188426;0.0198417
271;wait;100;3.44162e-05;1.9517e-05;9.997e-05
271;boundary;100;0.000640259;0.000366874;0.000794893
271;calc iter;100;0.0204098;0.0198632;0.0210326
271;calc total;1;2.04275;2.04275;2.04275
271;total;1;7.35498;7.35498;7.35498
224;initialize;1;5.15069;5.15069;5.15069
224;async;100;0.000702132;0.000196474;0.0011156
224;inner;100;0.0191777;0.0188739;0.0197948
224;wait;100;2.76827e-05;1.7744e-05;8.5218e-05
224;boundary;100;0.000494461;0.000356649;0.00064984
224;calc iter;100;0.0204031;0.0198972;0.0207848
224;calc total;1;2.04274;2.04274;2.04274
224;total;1;7.3892;7.3892;7.3892
295;initialize;1;5.07806;5.07806;5.07806
295;async;100;0.000620564;0.000230219;0.00134166
295;inner;100;0.0192646;0.0189911;0.0197206
295;wait;100;2.83251e-05;1.719e-05;0.000166157
295;boundary;100;0.000497343;0.000390393;0.000682613
295;calc iter;100;0.020412;0.019955;0.0211995
295;calc total;1;2.04274;2.04274;2.04274
295;total;1;7.30917;7.30917;7.30917
247;initialize;1;5.1017;5.1017;5.1017
247;async;100;0.0008388;0.000217684;0.00153066
247;inner;100;0.0187585;0.0183132;0.0196603
247;wait;100;4.19731e-05;2.9303e-05;0.000121707
247;boundary;100;0.000763463;0.000441942;0.000860732
247;calc iter;100;0.0204043;0.0196794;0.0212536
247;calc total;1;2.04274;2.04274;2.04274
247;total;1;7.34066;7.34066;7.34066
272;initialize;1;5.11577;5.11577;5.11577
272;async;100;0.000442783;8.4857e-05;0.00118828
272;inner;100;0.0195015;0.0192801;0.0200452
272;wait;100;2.42894e-05;1.4734e-05;8.0161e-05
272;boundary;100;0.000442904;0.000344123;0.000629745
272;calc iter;100;0.0204124;0.0200996;0.0212184
272;calc total;1;2.04275;2.04275;2.04275
272;total;1;7.35498;7.35498;7.35498
225;initialize;1;5.15822;5.15822;5.15822
225;async;100;0.00067893;0.000173038;0.00128726
225;inner;100;0.0191594;0.018761;0.0197918
225;wait;100;3.09859e-05;2.0561e-05;9.434e-05
225;boundary;100;0.000534233;0.000371095;0.00069882
225;calc iter;100;0.0204047;0.0200203;0.0209117
225;calc total;1;2.04274;2.04274;2.04274
225;total;1;7.39673;7.39673;7.39673
296;initialize;1;5.07765;5.07765;5.07765
296;async;100;0.000265392;7.7189e-05;0.000606079
296;inner;100;0.0196684;0.019342;0.0204934
296;wait;100;2.30229e-05;1.458e-05;0.000115264
296;boundary;100;0.000457871;0.00035758;0.000701719
296;calc iter;100;0.0204157;0.0200454;0.0219152
296;calc total;1;2.04275;2.04275;2.04275
296;total;1;7.30876;7.30876;7.30876
248;initialize;1;5.1086;5.1086;5.1086
248;async;100;0.000593612;0.000235891;0.00108347
248;inner;100;0.0192813;0.0190176;0.0198792
248;wait;100;2.78055e-05;1.5186e-05;8.126e-05
248;boundary;100;0.000506145;0.000355131;0.000657706
248;calc iter;100;0.02041;0.0199769;0.020861
248;calc total;1;2.04274;2.04274;2.04274
248;total;1;7.34753;7.34753;7.34753
273;initialize;1;5.11578;5.11578;5.11578
273;async;100;0.000532184;0.000274926;0.00103359
273;inner;100;0.0194474;0.0192404;0.0198952
273;wait;100;2.25335e-05;1.5816e-05;9.45e-05
273;boundary;100;0.000412431;0.000341605;0.00053195
273;calc iter;100;0.0204155;0.0201099;0.0208778
273;calc total;1;2.04275;2.04275;2.04275
273;total;1;7.35498;7.35498;7.35498
226;initialize;1;5.13981;5.13981;5.13981
226;async;100;0.000796363;0.000190705;0.00110118
226;inner;100;0.0191448;0.018868;0.0197731
226;wait;100;2.4688e-05;1.6654e-05;8.8103e-05
226;boundary;100;0.000438748;0.00036224;0.000555564
226;calc iter;100;0.0204056;0.0200501;0.0207279
226;calc total;1;2.04274;2.04274;2.04274
226;total;1;7.37831;7.37831;7.37831
297;initialize;1;5.07761;5.07761;5.07761
297;async;100;0.000449422;0.000156451;0.00109853
297;inner;100;0.0194874;0.0192188;0.0200738
297;wait;100;2.17598e-05;1.4422e-05;8.2054e-05
297;boundary;100;0.000459695;0.000308763;0.00060676
297;calc iter;100;0.0204191;0.0201773;0.0212684
297;calc total;1;2.04275;2.04275;2.04275
297;total;1;7.30875;7.30875;7.30875
249;initialize;1;5.1084;5.1084;5.1084
249;async;100;0.000734004;0.000254794;0.0011833
249;inner;100;0.0190874;0.018694;0.0196552
249;wait;100;3.34565e-05;2.2263e-05;0.000126456
249;boundary;100;0.000552616;0.000414459;0.000672931
249;calc iter;100;0.0204085;0.0200776;0.0207831
249;calc total;1;2.04274;2.04274;2.04274
249;total;1;7.34738;7.34738;7.34738
274;initialize;1;5.11465;5.11465;5.11465
274;async;100;0.000607555;0.000372734;0.000857626
274;inner;100;0.0193879;0.019164;0.0199056
274;wait;100;1.81607e-05;1.3194e-05;7.8748e-05
274;boundary;100;0.000403323;0.000323418;0.000545148
274;calc iter;100;0.020418;0.020162;0.0208593
274;calc total;1;2.04275;2.04275;2.04275
274;total;1;7.3538;7.3538;7.3538
227;initialize;1;5.13984;5.13984;5.13984
227;async;100;0.000647953;0.000193562;0.00120541
227;inner;100;0.0192066;0.0188917;0.0198825
227;wait;100;3.02206e-05;2.2457e-05;8.1599e-05
227;boundary;100;0.000518288;0.000373804;0.000682936
227;calc iter;100;0.0204041;0.0199617;0.0209006
227;calc total;1;2.04274;2.04274;2.04274
227;total;1;7.37834;7.37834;7.37834
298;initialize;1;5.07928;5.07928;5.07928
298;async;100;0.000146892;0.000106303;0.000445899
298;inner;100;0.019734;0.0195314;0.0202949
298;wait;100;2.28132e-05;1.5575e-05;8.0413e-05
298;boundary;100;0.000517213;0.00029198;0.000631368
298;calc iter;100;0.0204223;0.0201026;0.0211607
298;calc total;1;2.04275;2.04275;2.04275
298;total;1;7.31036;7.31036;7.31036
250;initialize;1;5.10169;5.10169;5.10169
250;async;100;0.000685116;0.000202741;0.000973321
250;inner;100;0.0192777;0.0190178;0.019794
250;wait;100;2.32445e-05;1.6065e-05;8.6032e-05
250;boundary;100;0.00042564;0.000357547;0.000630553
250;calc iter;100;0.0204126;0.0201148;0.0207613
250;calc total;1;2.04274;2.04274;2.04274
250;total;1;7.34062;7.34062;7.34062
228;initialize;1;5.13325;5.13325;5.13325
228;async;100;0.000558128;7.5198e-05;0.0014092
228;inner;100;0.0192784;0.017772;0.0197543
228;wait;100;3.09578e-05;1.4428e-05;0.000176244
228;boundary;100;0.000513996;0.000295969;0.000699745
228;calc iter;100;0.0203827;0.0193547;0.0207628
228;calc total;1;2.04274;2.04274;2.04274
299;initialize;1;5.07626;5.07626;5.07626
299;async;100;0.000573761;0.000321552;0.000846672
299;inner;100;0.0193728;0.0190809;0.0199844
299;wait;100;2.12334e-05;1.4149e-05;9.7478e-05
299;boundary;100;0.000448576;0.000322218;0.000574311
299;calc iter;100;0.0204173;0.0201527;0.0209562
299;calc total;1;2.04275;2.04275;2.04275
299;total;1;7.30738;7.30738;7.30738
251;initialize;1;5.10168;5.10168;5.10168
251;async;100;0.000592554;0.000201732;0.00105805
251;inner;100;0.0192236;0.0188875;0.0198152
251;wait;100;3.35852e-05;1.8869e-05;8.5718e-05
251;boundary;100;0.000559186;0.000392734;0.000770092
251;calc iter;100;0.0204102;0.0199554;0.0208725
251;calc total;1;2.04274;2.04274;2.04274
251;total;1;7.34062;7.34062;7.34062
228;total;1;7.37174;7.37174;7.37174
300;initialize;1;5.07618;5.07618;5.07618
300;async;100;0.00142066;0.000307741;0.0031065
300;inner;100;0.0182693;0.0150681;0.0197834
300;wait;100;3.10094e-05;1.357e-05;9.2004e-05
300;boundary;100;0.000646093;0.000278981;0.000751611
300;calc iter;100;0.0203691;0.0184691;0.0208779
300;calc total;1;2.04275;2.04275;2.04275
300;total;1;7.30727;7.30727;7.30727
252;initialize;1;5.09947;5.09947;5.09947
252;async;100;0.000763212;0.000175851;0.00164293
252;inner;100;0.0191157;0.0172104;0.0198395
252;wait;100;2.46131e-05;1.4262e-05;0.00011391
252;boundary;100;0.000477908;0.000297847;0.000673012
252;calc iter;100;0.0203828;0.0189625;0.0208267
252;calc total;1;2.04274;2.04274;2.04274
252;total;1;7.33842;7.33842;7.33842
1;initialize;1;5.08636;5.08636;5.08636
1;async;100;0.00048749;8.8692e-05;0.0017602
1;inner;100;0.0192193;0.0188264;0.020064
1;wait;100;2.94071e-05;1.424e-05;9.1275e-05
1;boundary;100;0.000625359;0.00029887;0.000916214
1;calc iter;100;0.0203631;0.0197862;0.0220905
1;calc total;1;2.04274;2.04274;2.04274
1;total;1;7.32521;7.32521;7.32521
229;initialize;1;5.1444;5.1444;5.1444
229;async;100;0.000407821;8.409e-05;0.00122643
229;inner;100;0.0194442;0.0183161;0.019976
229;wait;100;3.05423e-05;1.7404e-05;0.000107302
229;boundary;100;0.000492789;0.000319384;0.000746737
229;calc iter;100;0.0203765;0.0198807;0.0208921
229;calc total;1;2.04274;2.04274;2.04274
229;total;1;7.38294;7.38294;7.38294
301;initialize;1;5.07621;5.07621;5.07621
301;async;100;0.00154845;0.000254825;0.00286651
301;inner;100;0.0183317;0.0160919;0.0195651
301;wait;100;2.57533e-05;1.4508e-05;0.000246087
301;boundary;100;0.000442723;0.000301012;0.000670777
301;calc iter;100;0.0203498;0.0192268;0.0209058
301;calc total;1;2.04275;2.04275;2.04275
301;total;1;7.30729;7.30729;7.30729
253;initialize;1;5.11064;5.11064;5.11064
253;async;100;0.000456395;8.3306e-05;0.00119282
253;inner;100;0.0194419;0.0180702;0.0200408
253;wait;100;2.49753e-05;1.4423e-05;8.2643e-05
253;boundary;100;0.00045345;0.00030731;0.000672008
253;calc iter;100;0.0203778;0.0194237;0.0209396
253;calc total;1;2.04274;2.04274;2.04274
253;total;1;7.34958;7.34958;7.34958
2;initialize;1;5.08636;5.08636;5.08636
2;async;100;0.000489413;0.000113394;0.00183304
2;inner;100;0.0192526;0.0187665;0.0200312
2;wait;100;2.82737e-05;1.5983e-05;8.4074e-05
2;boundary;100;0.000590192;0.000315638;0.000751489
2;calc iter;100;0.0203618;0.0198618;0.0216233
2;calc total;1;2.04274;2.04274;2.04274
2;total;1;7.32521;7.32521;7.32521
230;initialize;1;5.13735;5.13735;5.13735
230;async;100;0.000178879;7.2376e-05;0.000958832
230;inner;100;0.0197434;0.0189095;0.0201067
230;wait;100;2.42066e-05;1.6225e-05;8.4539e-05
230;boundary;100;0.000424116;0.00031882;0.000628377
230;calc iter;100;0.0203717;0.0196788;0.0209677
230;calc total;1;2.04274;2.04274;2.04274
230;total;1;7.37585;7.37585;7.37585
302;initialize;1;5.0792;5.0792;5.0792
302;async;100;0.000994639;0.000144799;0.00244279
302;inner;100;0.0188988;0.0171172;0.0198956
302;wait;100;2.44525e-05;1.6746e-05;9.183e-05
302;boundary;100;0.000418026;0.000320409;0.000612403
302;calc iter;100;0.0203372;0.0198051;0.0206964
302;calc total;1;2.04276;2.04276;2.04276
302;total;1;7.31032;7.31032;7.31032
254;initialize;1;5.10173;5.10173;5.10173
254;async;100;0.000538022;9.4556e-05;0.00135794
254;inner;100;0.0193176;0.0180959;0.019948
254;wait;100;2.9411e-05;1.577e-05;9.403e-05
254;boundary;100;0.000483115;0.000324988;0.000677379
254;calc iter;100;0.0203693;0.0196863;0.020856
254;calc total;1;2.04274;2.04274;2.04274
254;total;1;7.34068;7.34068;7.34068
3;initialize;1;5.08633;5.08633;5.08633
3;async;100;0.000523557;8.2243e-05;0.00177373
3;inner;100;0.0192613;0.0187412;0.0200682
3;wait;100;2.63847e-05;1.5745e-05;9.0531e-05
3;boundary;100;0.000547765;0.000334465;0.000777857
3;calc iter;100;0.0203601;0.0197252;0.0217272
3;calc total;1;2.04274;2.04274;2.04274
3;total;1;7.32514;7.32514;7.32514
231;initialize;1;5.15287;5.15287;5.15287
231;async;100;0.000410179;0.000106317;0.00132049
231;inner;100;0.0194247;0.018561;0.0199557
231;wait;100;3.00008e-05;1.6741e-05;0.000131239
231;boundary;100;0.000500641;0.000361673;0.000692191
231;calc iter;100;0.0203664;0.0199724;0.0208612
231;calc total;1;2.04274;2.04274;2.04274
231;total;1;7.39137;7.39137;7.39137
303;initialize;1;5.07788;5.07788;5.07788
303;async;100;0.00104219;0.000259297;0.00265916
303;inner;100;0.0186569;0.0172321;0.0196931
303;wait;100;3.69449e-05;2.2623e-05;0.000117397
303;boundary;100;0.000589436;0.000383034;0.000788311
303;calc iter;100;0.0203268;0.0196165;0.0208614
303;calc total;1;2.04275;2.04275;2.04275
303;total;1;7.30895;7.30895;7.30895
255;initialize;1;5.09948;5.09948;5.09948
255;async;100;0.000517631;0.000139707;0.0015795
255;inner;100;0.0192573;0.0183222;0.0198469
255;wait;100;3.63125e-05;2.0857e-05;0.000151177
255;boundary;100;0.000549574;0.00036171;0.000743173
255;calc iter;100;0.0203619;0.0199538;0.0207198
255;calc total;1;2.04274;2.04274;2.04274
255;total;1;7.33842;7.33842;7.33842
4;initialize;1;5.08634;5.08634;5.08634
4;async;100;0.000445727;8.6104e-05;0.00127433
4;inner;100;0.0193473;0.018896;0.0200604
4;wait;100;2.73355e-05;1.6396e-05;8.0283e-05
4;boundary;100;0.00053494;0.000372166;0.00102035
4;calc iter;100;0.0203567;0.0197937;0.0212102
4;calc total;1;2.04274;2.04274;2.04274
4;total;1;7.32516;7.32516;7.32516
232;initialize;1;5.13736;5.13736;5.13736
232;async;100;0.000494368;0.000182201;0.0015359
232;inner;100;0.0193504;0.018508;0.0198675
232;wait;100;2.70939e-05;1.4415e-05;0.00011976
232;boundary;100;0.000486469;0.000332093;0.000771746
232;calc iter;100;0.0203595;0.0198617;0.02092
232;calc total;1;2.04274;2.04274;2.04274
232;total;1;7.37586;7.37586;7.37586
304;initialize;1;5.07767;5.07767;5.07767
304;async;100;0.000996208;0.000271051;0.00246709
304;inner;100;0.0187269;0.0172086;0.0196705
304;wait;100;3.41132e-05;1.9676e-05;0.000154445
304;boundary;100;0.000556433;0.000381059;0.000786659
304;calc iter;100;0.0203148;0.0195464;0.0208143
304;calc total;1;2.04275;2.04275;2.04275
304;total;1;7.30877;7.30877;7.30877
256;initialize;1;5.1018;5.1018;5.1018
256;async;100;0.000517341;0.000165154;0.00149023
256;inner;100;0.0192973;0.0183218;0.019821
256;wait;100;3.18318e-05;1.6265e-05;0.000103705
256;boundary;100;0.000503891;0.000323873;0.000759552
256;calc iter;100;0.0203514;0.0198102;0.0208361
256;calc total;1;2.04275;2.04275;2.04275
256;total;1;7.34072;7.34072;7.34072
5;initialize;1;5.08695;5.08695;5.08695
5;async;100;0.000433323;7.8396e-05;0.00119153
5;inner;100;0.0193339;0.0188309;0.0198901
5;wait;100;3.33185e-05;1.9187e-05;0.000169908
5;boundary;100;0.000552167;0.000395928;0.000764716
5;calc iter;100;0.0203539;0.0199285;0.0209934
5;calc total;1;2.04274;2.04274;2.04274
5;total;1;7.32581;7.32581;7.32581
233;initialize;1;5.1611;5.1611;5.1611
233;async;100;0.000171117;7.7306e-05;0.000923363
233;inner;100;0.0196609;0.0188091;0.020198
233;wait;100;2.43282e-05;1.3738e-05;7.3558e-05
233;boundary;100;0.000495871;0.000308008;0.000759949
233;calc iter;100;0.0203532;0.019951;0.0209805
233;calc total;1;2.04275;2.04275;2.04275
233;total;1;7.39959;7.39959;7.39959
305;initialize;1;5.07654;5.07654;5.07654
305;async;100;0.000802216;8.9123e-05;0.00254449
305;inner;100;0.0190084;0.0172106;0.0199512
305;wait;100;2.81952e-05;1.6605e-05;0.000106055
305;boundary;100;0.0004655;0.000306152;0.000847626
305;calc iter;100;0.0203052;0.0196317;0.0214752
305;calc total;1;2.04275;2.04275;2.04275
305;total;1;7.30762;7.30762;7.30762
257;initialize;1;5.11781;5.11781;5.11781
257;async;100;0.000617055;0.000277164;0.00158123
257;inner;100;0.0192162;0.018068;0.0197392
257;wait;100;2.72093e-05;1.4348e-05;0.000154829
257;boundary;100;0.000479782;0.000320637;0.000828312
257;calc iter;100;0.0203414;0.0198833;0.0208813
257;calc total;1;2.04275;2.04275;2.04275
257;total;1;7.35674;7.35674;7.35674
6;initialize;1;5.08636;5.08636;5.08636
6;async;100;0.000339803;8.6355e-05;0.000988419
6;inner;100;0.0194137;0.0189924;0.020061
6;wait;100;3.45303e-05;1.8284e-05;9.3344e-05
6;boundary;100;0.00056428;0.000361256;0.000745829
6;calc iter;100;0.0203536;0.0200038;0.0209737
6;calc total;1;2.04274;2.04274;2.04274
6;total;1;7.32517;7.32517;7.32517
234;initialize;1;5.13322;5.13322;5.13322
234;async;100;0.000432699;0.000152381;0.00112251
234;inner;100;0.0194039;0.0184962;0.0199936
234;wait;100;2.7623e-05;1.3823e-05;0.000112171
234;boundary;100;0.000484597;0.00031645;0.000805511
234;calc iter;100;0.0203498;0.0199634;0.020801
234;calc total;1;2.04275;2.04275;2.04275
234;total;1;7.37176;7.37176;7.37176
306;initialize;1;5.07768;5.07768;5.07768
306;async;100;0.000987643;0.000178988;0.00274838
306;inner;100;0.0186363;0.0169015;0.019751
306;wait;100;3.96818e-05;2.1718e-05;0.000102028
306;boundary;100;0.000637837;0.000376223;0.000867693
306;calc iter;100;0.0203032;0.0193562;0.0211418
306;calc total;1;2.04275;2.04275;2.04275
306;total;1;7.30878;7.30878;7.30878
258;initialize;1;5.11055;5.11055;5.11055
258;async;100;0.000563035;0.000198302;0.00142221
258;inner;100;0.0192025;0.018136;0.0198311
258;wait;100;3.56989e-05;1.7341e-05;0.000140493
258;boundary;100;0.000539167;0.000331982;0.00080069
258;calc iter;100;0.0203417;0.019775;0.0208279
258;calc total;1;2.04275;2.04275;2.04275
258;total;1;7.34949;7.34949;7.34949
7;initialize;1;5.08631;5.08631;5.08631
7;async;100;0.000333718;7.9058e-05;0.00111674
7;inner;100;0.0194365;0.0190472;0.0201714
7;wait;100;3.18692e-05;1.698e-05;7.6295e-05
7;boundary;100;0.000550165;0.000330709;0.000729488
7;calc iter;100;0.0203533;0.0198981;0.0210987
7;calc total;1;2.04274;2.04274;2.04274
7;total;1;7.32516;7.32516;7.32516
235;initialize;1;5.15495;5.15495;5.15495
235;async;100;0.000430835;8.1883e-05;0.00124899
235;inner;100;0.0193565;0.018616;0.0198353
235;wait;100;3.37818e-05;1.7558e-05;9.875e-05
235;boundary;100;0.00053787;0.000357337;0.000749664
235;calc iter;100;0.0203603;0.0199629;0.0208028
235;calc total;1;2.04275;2.04275;2.04275
235;total;1;7.39349;7.39349;7.39349
307;initialize;1;5.07626;5.07626;5.07626
307;async;100;0.000731048;0.000105753;0.00181685
307;inner;100;0.0191129;0.017695;0.0199044
307;wait;100;2.71773e-05;1.8566e-05;9.2881e-05
307;boundary;100;0.000449407;0.000320484;0.00059976
307;calc iter;100;0.0203215;0.0199137;0.0207069
307;calc total;1;2.04275;2.04275;2.04275
307;total;1;7.30735;7.30735;7.30735
259;initialize;1;5.10179;5.10179;5.10179
259;async;100;0.000310971;7.3117e-05;0.000940506
259;inner;100;0.0195252;0.0186804;0.0200966
259;wait;100;2.99077e-05;1.7283e-05;9.0982e-05
259;boundary;100;0.000486921;0.000328697;0.000688652
259;calc iter;100;0.0203539;0.0198929;0.0208658
259;calc total;1;2.04275;2.04275;2.04275
259;total;1;7.34071;7.34071;7.34071
8;initialize;1;5.08634;5.08634;5.08634
8;async;100;0.000366871;8.2349e-05;0.000977318
8;inner;100;0.0193665;0.0189782;0.0200557
8;wait;100;3.40723e-05;1.5932e-05;8.0681e-05
8;boundary;100;0.000587007;0.000342393;0.000807658
8;calc iter;100;0.0203557;0.0198856;0.0209981
8;calc total;1;2.04275;2.04275;2.04275
8;total;1;7.32517;7.32517;7.32517
236;initialize;1;5.13104;5.13104;5.13104
236;async;100;0.000307081;8.2888e-05;0.0010601
236;inner;100;0.0194977;0.0187404;0.0201016
236;wait;100;3.21098e-05;1.8385e-05;9.8752e-05
236;boundary;100;0.000531194;0.000347216;0.000698268
236;calc iter;100;0.0203693;0.0199592;0.020841
236;calc total;1;2.04275;2.04275;2.04275
236;total;1;7.36956;7.36956;7.36956
308;initialize;1;5.07617;5.07617;5.07617
308;async;100;0.00103545;0.000197583;0.00237962
308;inner;100;0.0186371;0.0173157;0.0197522
308;wait;100;3.77681e-05;2.198e-05;0.000133357
308;boundary;100;0.00061306;0.000390438;0.000844554
308;calc iter;100;0.020325;0.0195426;0.0212833
308;calc total;1;2.04275;2.04275;2.04275
308;total;1;7.30728;7.30728;7.30728
260;initialize;1;5.09945;5.09945;5.09945
260;async;100;0.00046128;7.5579e-05;0.00145913
260;inner;100;0.0193364;0.0183529;0.0200371
260;wait;100;3.33153e-05;1.9649e-05;9.448e-05
260;boundary;100;0.000530063;0.000334731;0.000773901
260;calc iter;100;0.0203621;0.0200393;0.0208137
260;calc total;1;2.04275;2.04275;2.04275
260;total;1;7.33838;7.33838;7.33838
9;initialize;1;5.08693;5.08693;5.08693
9;async;100;0.00041116;8.9473e-05;0.00100012
9;inner;100;0.0193404;0.0188596;0.0200019
9;wait;100;3.68267e-05;1.6493e-05;0.000100511
9;boundary;100;0.000565755;0.000346417;0.000767499
9;calc iter;100;0.0203553;0.0199105;0.020949
9;calc total;1;2.04275;2.04275;2.04275
9;total;1;7.32574;7.32574;7.32574
237;initialize;1;5.14851;5.14851;5.14851
237;async;100;0.000294805;7.1258e-05;0.00117027
237;inner;100;0.0195658;0.0185704;0.0200846
237;wait;100;2.91374e-05;1.5789e-05;0.00010555
237;boundary;100;0.000482612;0.00032435;0.000725183
237;calc iter;100;0.0203733;0.0197374;0.0208264
237;calc total;1;2.04274;2.04274;2.04274
237;total;1;7.38704;7.38704;7.38704
309;initialize;1;5.07766;5.07766;5.07766
309;async;100;0.00112013;0.000342069;0.00285449
309;inner;100;0.0186907;0.0170203;0.0196939
309;wait;100;3.02453e-05;1.5878e-05;0.000118594
309;boundary;100;0.000494218;0.000307169;0.000753226
309;calc iter;100;0.0203365;0.0198215;0.0208934
309;calc total;1;2.04275;2.04275;2.04275
309;total;1;7.30875;7.30875;7.30875
261;initialize;1;5.11782;5.11782;5.11782
261;async;100;0.000553136;8.9302e-05;0.00154973
261;inner;100;0.0192857;0.0180902;0.0199598
261;wait;100;2.94942e-05;1.6112e-05;0.000122091
261;boundary;100;0.000498798;0.00032541;0.00077559
261;calc iter;100;0.0203683;0.0196417;0.0208377
261;calc total;1;2.04275;2.04275;2.04275
261;total;1;7.35674;7.35674;7.35674
10;initialize;1;5.08645;5.08645;5.08645
10;async;100;0.000431302;8.6152e-05;0.00121561
10;inner;100;0.0193651;0.0188856;0.019923
10;wait;100;3.02346e-05;1.6333e-05;0.000139408
10;boundary;100;0.00052891;0.000329928;0.00111124
10;calc iter;100;0.020357;0.0199103;0.0209574
10;calc total;1;2.04275;2.04275;2.04275
10;total;1;7.3253;7.3253;7.3253
238;initialize;1;5.13319;5.13319;5.13319
238;async;100;0.000405946;7.2705e-05;0.00129293
238;inner;100;0.0194642;0.0182121;0.0198714
238;wait;100;2.6492e-05;1.5083e-05;9.8785e-05
238;boundary;100;0.000479731;0.000308975;0.000725081
238;calc iter;100;0.0203778;0.0194982;0.0208565
238;calc total;1;2.04275;2.04275;2.04275
238;total;1;7.37173;7.37173;7.37173
262;initialize;1;5.11253;5.11253;5.11253
262;async;100;0.000638064;7.2235e-05;0.00150413
262;inner;100;0.0192491;0.017693;0.0199237
262;wait;100;2.47481e-05;1.4575e-05;9.1666e-05
262;boundary;100;0.000462276;0.000316521;0.000682634
262;calc iter;100;0.0203754;0.0192937;0.0209565
262;calc total;1;2.04275;2.04275;2.04275
262;total;1;7.35146;7.35146;7.35146
11;initialize;1;5.08631;5.08631;5.08631
11;async;100;0.000442148;8.6223e-05;0.00103479
11;inner;100;0.019388;0.0190735;0.0200258
11;wait;100;2.61298e-05;1.5554e-05;8.9521e-05
11;boundary;100;0.000502658;0.000332331;0.000686008
11;calc iter;100;0.0203601;0.0199306;0.0210885
11;calc total;1;2.04275;2.04275;2.04275
11;total;1;7.32514;7.32514;7.32514
239;initialize;1;5.13735;5.13735;5.13735
239;async;100;0.000507596;7.3462e-05;0.00141045
239;inner;100;0.0193811;0.0178187;0.0200559
239;wait;100;2.38978e-05;1.4461e-05;9.0342e-05
239;boundary;100;0.000469666;0.000293084;0.000712154
239;calc iter;100;0.0203834;0.0192368;0.021079
239;calc total;1;2.04274;2.04274;2.04274
239;total;1;7.37585;7.37585;7.37585
263;initialize;1;5.10173;5.10173;5.10173
263;async;100;0.00074565;7.1548e-05;0.00165489
263;inner;100;0.0190907;0.0170979;0.019966
263;wait;100;2.42048e-05;1.393e-05;9.5794e-05
263;boundary;100;0.000522131;0.000293877;0.000719756
263;calc iter;100;0.020384;0.0190237;0.0213611
263;calc total;1;2.04275;2.04275;2.04275
263;total;1;7.34066;7.34066;7.34066
12;initialize;1;5.08634;5.08634;5.08634
12;async;100;0.000337221;8.3132e-05;0.000847962
12;inner;100;0.0193659;0.0186811;0.0199885
12;wait;100;3.71781e-05;1.5893e-05;9.3369e-05
12;boundary;100;0.000625554;0.000348628;0.000832783
12;calc iter;100;0.0203671;0.0198939;0.0209054
12;calc total;1;2.04275;2.04275;2.04275
12;total;1;7.32515;7.32515;7.32515
13;initialize;1;5.08633;5.08633;5.08633
13;async;100;0.00017104;7.8413e-05;0.000594075
13;inner;100;0.0196491;0.019302;0.0201199
13;wait;100;2.97334e-05;1.7134e-05;8.1694e-05
13;boundary;100;0.000516411;0.000357371;0.000727402
13;calc iter;100;0.0203673;0.020108;0.0210244
13;calc total;1;2.04275;2.04275;2.04275
13;total;1;7.32515;7.32515;7.32515
95;initialize;1;5.07448;5.07448;5.07448
95;async;100;0.000473875;7.7571e-05;0.00112389
95;inner;100;0.019282;0.0188086;0.019858
95;wait;100;3.30181e-05;1.4486e-05;0.000104084
95;boundary;100;0.000580221;0.000329618;0.000832602
95;calc iter;100;0.0203705;0.0199147;0.0212103
95;calc total;1;2.04275;2.04275;2.04275
95;total;1;7.3054;7.3054;7.3054
14;initialize;1;5.08635;5.08635;5.08635
14;async;100;0.000312141;7.801e-05;0.000894809
14;inner;100;0.019467;0.0191055;0.0198966
14;wait;100;3.37615e-05;1.923e-05;0.000126614
14;boundary;100;0.000553006;0.000369116;0.00071185
14;calc iter;100;0.0203669;0.0199925;0.0208786
14;calc total;1;2.04275;2.04275;2.04275
14;total;1;7.32515;7.32515;7.32515
15;initialize;1;5.08635;5.08635;5.08635
15;async;100;0.00046108;7.7839e-05;0.00116463
15;inner;100;0.0193299;0.0188949;0.0199301
15;wait;100;3.35295e-05;2.1354e-05;0.000106896
15;boundary;100;0.000543938;0.000365528;0.000794323
15;calc iter;100;0.0203697;0.0199461;0.0208834
15;calc total;1;2.04275;2.04275;2.04275
15;total;1;7.32516;7.32516;7.32516
16;initialize;1;5.08638;5.08638;5.08638
16;async;100;0.000372868;8.3241e-05;0.000868163
16;inner;100;0.0194776;0.0190435;0.0199695
16;wait;100;2.83359e-05;1.5086e-05;0.000100486
16;boundary;100;0.000489653;0.000325628;0.000692729
16;calc iter;100;0.0203697;0.0199967;0.0209034
16;calc total;1;2.04275;2.04275;2.04275
16;total;1;7.32515;7.32515;7.32515
17;initialize;1;5.08636;5.08636;5.08636
17;async;100;0.000510618;0.000119512;0.00092332
17;inner;100;0.0193576;0.0191468;0.0197604
17;wait;100;2.63587e-05;1.3645e-05;0.000222781
17;boundary;100;0.000475571;0.000314078;0.000641964
17;calc iter;100;0.0203714;0.0199425;0.0208332
17;calc total;1;2.04275;2.04275;2.04275
17;total;1;7.32516;7.32516;7.32516
18;initialize;1;5.08632;5.08632;5.08632
18;async;100;0.000556837;0.000289765;0.00096907
18;inner;100;0.0192867;0.0189678;0.0198409
18;wait;100;2.35481e-05;1.4884e-05;0.000144439
18;boundary;100;0.000505912;0.000287177;0.000701315
18;calc iter;100;0.0203742;0.0199655;0.0209368
18;calc total;1;2.04275;2.04275;2.04275
18;total;1;7.32515;7.32515;7.32515
19;initialize;1;5.08632;5.08632;5.08632
19;async;100;0.000531178;0.000161994;0.00125217
19;inner;100;0.0193593;0.0191002;0.0198107
19;wait;100;2.38928e-05;1.4389e-05;0.000145328
19;boundary;100;0.000455528;0.000322821;0.000591523
19;calc iter;100;0.020371;0.0199176;0.0210048
19;calc total;1;2.04274;2.04274;2.04274
19;total;1;7.32513;7.32513;7.32513
20;initialize;1;5.08633;5.08633;5.08633
20;async;100;0.000454983;8.7766e-05;0.00151709
20;inner;100;0.0194256;0.0189268;0.0199485
20;wait;100;2.44786e-05;1.5441e-05;0.000107403
20;boundary;100;0.000463524;0.000344772;0.000657792
20;calc iter;100;0.0203695;0.0199562;0.0210857
20;calc total;1;2.04275;2.04275;2.04275
20;total;1;7.32513;7.32513;7.32513
21;initialize;1;5.08633;5.08633;5.08633
21;async;100;0.000451278;9.2734e-05;0.00180187
21;inner;100;0.0193541;0.0188687;0.0198973
21;wait;100;2.86503e-05;1.5141e-05;0.000128615
21;boundary;100;0.000533878;0.000325818;0.000702161
21;calc iter;100;0.0203692;0.0199682;0.0215162
21;calc total;1;2.04274;2.04274;2.04274
21;total;1;7.32515;7.32515;7.32515
22;initialize;1;5.08632;5.08632;5.08632
22;async;100;0.000412373;8.3239e-05;0.00189313
22;inner;100;0.0193757;0.0187794;0.01994
22;wait;100;2.80626e-05;1.373e-05;9.6607e-05
22;boundary;100;0.000551726;0.000327976;0.000732711
22;calc iter;100;0.0203688;0.0199879;0.021877
22;calc total;1;2.04275;2.04275;2.04275
22;total;1;7.32513;7.32513;7.32513
23;initialize;1;5.0863;5.0863;5.0863
23;async;100;0.000427529;8.4286e-05;0.00188701
23;inner;100;0.0193723;0.0188253;0.0200278
23;wait;100;2.6303e-05;1.4313e-05;8.6764e-05
23;boundary;100;0.000542351;0.000329728;0.000766221
23;calc iter;100;0.0203697;0.0198709;0.0222378
23;calc total;1;2.04274;2.04274;2.04274
23;total;1;7.32513;7.32513;7.32513
47;initialize;1;5.06239;5.06239;5.06239
47;async;100;0.000624138;9.2592e-05;0.00183384
47;inner;100;0.0192048;0.0186716;0.0197989
47;wait;100;2.52076e-05;1.4538e-05;0.000107358
47;boundary;100;0.00051001;0.000330103;0.000710978
47;calc iter;100;0.0203655;0.0198798;0.0216744
47;calc total;1;2.04275;2.04275;2.04275
47;total;1;7.30159;7.30159;7.30159
275;initialize;1;5.11422;5.11422;5.11422
275;async;100;0.000522646;0.000230599;0.000894781
275;inner;100;0.0193769;0.0191491;0.0198886
275;wait;100;2.80127e-05;1.8333e-05;8.0676e-05
275;boundary;100;0.000484728;0.000373338;0.000743118
275;calc iter;100;0.0204133;0.0200817;0.0208372
275;calc total;1;2.04275;2.04275;2.04275
275;total;1;7.35341;7.35341;7.35341
276;initialize;1;5.10982;5.10982;5.10982
276;async;100;0.00099986;0.000106407;0.00195962
276;inner;100;0.0187697;0.0163581;0.0198411
276;wait;100;2.78642e-05;1.3831e-05;0.00011903
276;boundary;100;0.00057862;0.000289356;0.000712817
276;calc iter;100;0.0203777;0.0184037;0.0208459
276;calc total;1;2.04275;2.04275;2.04275
276;total;1;7.34898;7.34898;7.34898
277;initialize;1;5.11431;5.11431;5.11431
277;async;100;0.000957227;0.000216117;0.00199791
277;inner;100;0.0189291;0.0169869;0.0197942
277;wait;100;2.62847e-05;1.574e-05;0.000124312
277;boundary;100;0.000453922;0.000305205;0.00067986
277;calc iter;100;0.0203679;0.0191439;0.0209182
277;calc total;1;2.04275;2.04275;2.04275
277;total;1;7.35349;7.35349;7.35349
278;initialize;1;5.11423;5.11423;5.11423
278;async;100;0.000676513;0.000109688;0.00194093
278;inner;100;0.0191878;0.0177072;0.0198809
278;wait;100;2.62758e-05;1.6842e-05;9.612e-05
278;boundary;100;0.000466392;0.000332686;0.000660881
278;calc iter;100;0.0203581;0.0196272;0.0210384
278;calc total;1;2.04275;2.04275;2.04275
278;total;1;7.3534;7.3534;7.3534
279;initialize;1;5.11432;5.11432;5.11432
279;async;100;0.000597994;8.7484e-05;0.00190872
279;inner;100;0.0191855;0.0180601;0.0198873
279;wait;100;3.29596e-05;1.8948e-05;0.000106509
279;boundary;100;0.000530815;0.000362534;0.000700793
279;calc iter;100;0.0203485;0.0199007;0.0207816
279;calc total;1;2.04275;2.04275;2.04275
279;total;1;7.35349;7.35349;7.35349
280;initialize;1;5.1101;5.1101;5.1101
280;async;100;0.000583157;8.6356e-05;0.00157026
280;inner;100;0.0192292;0.0182488;0.0199311
280;wait;100;2.8453e-05;1.69e-05;9.6209e-05
280;boundary;100;0.00049662;0.000326471;0.000736988
280;calc iter;100;0.0203387;0.0196643;0.0207811
280;calc total;1;2.04275;2.04275;2.04275
280;total;1;7.34927;7.34927;7.34927
281;initialize;1;5.11444;5.11444;5.11444
281;async;100;0.000699262;0.000204075;0.00189203
281;inner;100;0.0190911;0.0177213;0.0197958
281;wait;100;2.85779e-05;1.4727e-05;0.000111757
281;boundary;100;0.000503019;0.000310605;0.000823443
281;calc iter;100;0.0203228;0.0198028;0.0210728
281;calc total;1;2.04275;2.04275;2.04275
281;total;1;7.3536;7.3536;7.3536
282;initialize;1;5.1101;5.1101;5.1101
282;async;100;0.000734582;0.000177161;0.00188629
282;inner;100;0.0189452;0.017686;0.019711
282;wait;100;4.01206e-05;1.9997e-05;0.000161598
282;boundary;100;0.000607383;0.000352841;0.000829742
282;calc iter;100;0.0203286;0.0195452;0.0209151
282;calc total;1;2.04275;2.04275;2.04275
282;total;1;7.34927;7.34927;7.34927
283;initialize;1;5.11011;5.11011;5.11011
283;async;100;0.000676355;0.000220119;0.00157499
283;inner;100;0.0190929;0.0180496;0.0197922
283;wait;100;3.36892e-05;1.7942e-05;0.000193683
283;boundary;100;0.000534267;0.000339081;0.000707927
283;calc iter;100;0.0203385;0.0199872;0.02077
283;calc total;1;2.04275;2.04275;2.04275
283;total;1;7.34929;7.34929;7.34929
284;initialize;1;5.10987;5.10987;5.10987
284;async;100;0.000732703;0.000153659;0.00196526
284;inner;100;0.0190078;0.01794;0.0198541
284;wait;100;3.71966e-05;1.8599e-05;0.000111642
284;boundary;100;0.000569139;0.000327893;0.000795559
284;calc iter;100;0.020348;0.0198861;0.020854
284;calc total;1;2.04275;2.04275;2.04275
284;total;1;7.34906;7.34906;7.34906
285;initialize;1;5.11582;5.11582;5.11582
285;async;100;0.000714037;9.5852e-05;0.00187335
285;inner;100;0.0191298;0.0176255;0.0198913
285;wait;100;2.74696e-05;1.593e-05;7.8288e-05
285;boundary;100;0.000486205;0.00032475;0.000731672
285;calc iter;100;0.0203586;0.0196494;0.0213632
285;calc total;1;2.04275;2.04275;2.04275
285;total;1;7.35498;7.35498;7.35498
286;initialize;1;5.11437;5.11437;5.11437
286;async;100;0.000862882;9.9387e-05;0.00187487
286;inner;100;0.0190141;0.0170915;0.0198915
286;wait;100;2.53481e-05;1.4467e-05;7.8096e-05
286;boundary;100;0.000462561;0.000308133;0.000681241
286;calc iter;100;0.0203661;0.0188952;0.0217204
286;calc total;1;2.04275;2.04275;2.04275
286;total;1;7.35357;7.35357;7.35357
287;initialize;1;5.11429;5.11429;5.11429
287;async;100;0.000965647;9.5897e-05;0.00206962
287;inner;100;0.0188114;0.0163356;0.0198177
287;wait;100;2.84587e-05;1.4952e-05;0.000102411
287;boundary;100;0.000570692;0.000289311;0.000759365
287;calc iter;100;0.0203779;0.0187139;0.0219617
287;calc total;1;2.04275;2.04275;2.04275
287;total;1;7.35349;7.35349;7.35349
119;initialize;1;5.10484;5.10484;5.10484
119;async;100;0.000555734;0.000145281;0.00138317
119;inner;100;0.0192227;0.0187175;0.0199717
119;wait;100;3.27216e-05;1.5136e-05;0.000112226
119;boundary;100;0.000559926;0.000304504;0.000806176
119;calc iter;100;0.0203724;0.0198941;0.0208957
119;calc total;1;2.04274;2.04274;2.04274
119;total;1;7.34381;7.34381;7.34381
142;initialize;1;5.08306;5.08306;5.08306
142;async;100;0.00056105;9.7013e-05;0.00120904
142;inner;100;0.0192636;0.0187822;0.019824
142;wait;100;3.16908e-05;1.5495e-05;0.000102498
142;boundary;100;0.000504556;0.000326109;0.000723756
142;calc iter;100;0.0203621;0.0200211;0.020859
142;calc total;1;2.04275;2.04275;2.04275
142;total;1;7.32199;7.32199;7.32199
143;initialize;1;5.08297;5.08297;5.08297
143;async;100;0.00063102;0.000108185;0.00157594
143;inner;100;0.0192647;0.0184457;0.0198107
143;wait;100;2.76635e-05;1.3472e-05;9.6948e-05
143;boundary;100;0.000445774;0.000302233;0.000697314
143;calc iter;100;0.0203703;0.0198328;0.0208781
143;calc total;1;2.04275;2.04275;2.04275
143;total;1;7.32199;7.32199;7.32199
313;initialize;1;5.11284;5.11284;5.11284
313;async;100;0.000571287;0.000124371;0.00112381
313;inner;100;0.0192675;0.0187903;0.0199419
313;wait;100;2.87003e-05;1.4506e-05;7.9218e-05
313;boundary;100;0.000538156;0.000335455;0.000715867
313;calc iter;100;0.020407;0.0198836;0.0211167
313;calc total;1;2.04275;2.04275;2.04275
313;total;1;7.35193;7.35193;7.35193
314;initialize;1;5.12556;5.12556;5.12556
314;async;100;0.000539652;0.000125362;0.000956548
314;inner;100;0.0194212;0.0190577;0.0199217
314;wait;100;2.1368e-05;1.4195e-05;7.5667e-05
314;boundary;100;0.000427193;0.000330813;0.000659895
314;calc iter;100;0.0204105;0.0199717;0.0208331
314;calc total;1;2.04275;2.04275;2.04275
314;total;1;7.36459;7.36459;7.36459
315;initialize;1;5.12828;5.12828;5.12828
315;async;100;0.000661226;0.000227497;0.00120522
315;inner;100;0.019332;0.0189601;0.0198741
315;wait;100;2.00511e-05;1.3653e-05;8.6815e-05
315;boundary;100;0.000398722;0.000304869;0.000620548
315;calc iter;100;0.020413;0.0199317;0.0207606
315;calc total;1;2.04275;2.04275;2.04275
315;total;1;7.36732;7.36732;7.36732
316;initialize;1;5.12823;5.12823;5.12823
316;async;100;0.000657975;0.00024368;0.00117553
316;inner;100;0.0192092;0.0188125;0.0196993
316;wait;100;3.02005e-05;1.8911e-05;0.000128609
316;boundary;100;0.000509563;0.00036968;0.000679492
316;calc iter;100;0.0204081;0.02003;0.0210698
316;calc total;1;2.04275;2.04275;2.04275
316;total;1;7.36732;7.36732;7.36732
317;initialize;1;5.12569;5.12569;5.12569
317;async;100;0.000740049;0.00010234;0.00142909
317;inner;100;0.0189205;0.0185181;0.0195227
317;wait;100;4.01025e-05;2.9058e-05;0.000195386
317;boundary;100;0.000702128;0.000470149;0.000818151
317;calc iter;100;0.0204044;0.0197635;0.0213028
317;calc total;1;2.04275;2.04275;2.04275
317;total;1;7.36473;7.36473;7.36473
318;initialize;1;5.12826;5.12826;5.12826
318;async;100;0.000603289;0.000194556;0.00118851
318;inner;100;0.0191028;0.0187849;0.019846
318;wait;100;3.52116e-05;2.2024e-05;9.2347e-05
318;boundary;100;0.000661519;0.000368564;0.000815797
318;calc iter;100;0.0204043;0.0198887;0.0208825
318;calc total;1;2.04275;2.04275;2.04275
318;total;1;7.36732;7.36732;7.36732
319;initialize;1;5.1187;5.1187;5.1187
319;async;100;0.000577076;0.000233222;0.00142694
319;inner;100;0.0192993;0.0189012;0.0198203
319;wait;100;2.80077e-05;1.4411e-05;8.9844e-05
319;boundary;100;0.000503183;0.000323167;0.000653861
319;calc iter;100;0.0204087;0.0200286;0.0212845
319;calc total;1;2.04275;2.04275;2.04275
319;total;1;7.35768;7.35768;7.35768
320;initialize;1;5.11284;5.11284;5.11284
320;async;100;0.000596187;0.0001625;0.000988013
320;inner;100;0.0193839;0.0190597;0.0201258
320;wait;100;2.23262e-05;1.4879e-05;0.000151406
320;boundary;100;0.000406122;0.000305329;0.0010429
320;calc iter;100;0.0204095;0.0200742;0.0219244
320;calc total;1;2.04275;2.04275;2.04275
320;total;1;7.3519;7.3519;7.3519
336;initialize;1;5.13066;5.13066;5.13066
336;async;100;0.000473083;7.4133e-05;0.00113334
336;inner;100;0.0193039;0.0187729;0.0198293
336;wait;100;3.23442e-05;1.6725e-05;8.5612e-05
336;boundary;100;0.000589888;0.000347297;0.000977476
336;calc iter;100;0.0204004;0.0199845;0.0208265
336;calc total;1;2.04275;2.04275;2.04275
336;total;1;7.36955;7.36955;7.36955
321;initialize;1;5.12518;5.12518;5.12518
321;async;100;0.000711166;0.00015722;0.00135962
321;inner;100;0.0192768;0.0188558;0.0199347
321;wait;100;2.15434e-05;1.4217e-05;0.000195979
321;boundary;100;0.000401771;0.000312031;0.000893605
321;calc iter;100;0.0204122;0.0196955;0.0220326
321;calc total;1;2.04275;2.04275;2.04275
321;total;1;7.36422;7.36422;7.36422
322;initialize;1;5.12823;5.12823;5.12823
322;async;100;0.000869564;0.000265788;0.00167125
322;inner;100;0.0191275;0.0187078;0.0197884
322;wait;100;1.92792e-05;1.3614e-05;0.000116817
322;boundary;100;0.000396847;0.000291362;0.000568629
322;calc iter;100;0.0204145;0.0201167;0.0210646
322;calc total;1;2.04275;2.04275;2.04275
322;total;1;7.36732;7.36732;7.36732
323;initialize;1;5.1255;5.1255;5.1255
323;async;100;0.000688532;0.000175523;0.00115987
323;inner;100;0.0192762;0.0188874;0.0197625
323;wait;100;2.3464e-05;1.5401e-05;0.00012787
323;boundary;100;0.000422041;0.000331627;0.000620443
323;calc iter;100;0.0204111;0.0201309;0.0211578
323;calc total;1;2.04275;2.04275;2.04275
323;total;1;7.36459;7.36459;7.36459
324;initialize;1;5.12076;5.12076;5.12076
324;async;100;0.00181881;0.000443574;0.00373353
324;inner;100;0.0179181;0.0143888;0.0196412
324;wait;100;2.97626e-05;1.4222e-05;0.000152128
324;boundary;100;0.000587799;0.000273036;0.000711818
324;calc iter;100;0.0203564;0.0184116;0.0211515
324;calc total;1;2.04275;2.04275;2.04275
324;total;1;7.35983;7.35983;7.35983
325;initialize;1;5.12473;5.12473;5.12473
325;async;100;0.00131302;0.000447459;0.00283643
325;inner;100;0.0185446;0.0160113;0.0197554
325;wait;100;2.26832e-05;1.5052e-05;8.4415e-05
325;boundary;100;0.000455026;0.000298425;0.000702305
325;calc iter;100;0.0203368;0.019035;0.0208286
325;calc total;1;2.04275;2.04275;2.04275
325;total;1;7.36377;7.36377;7.36377
326;initialize;1;5.12472;5.12472;5.12472
326;async;100;0.0012661;0.000326858;0.00290479
326;inner;100;0.0185962;0.0165261;0.0196334
326;wait;100;2.71976e-05;1.7671e-05;0.000121671
326;boundary;100;0.000435758;0.000335469;0.000628944
326;calc iter;100;0.0203264;0.0197045;0.0207867
326;calc total;1;2.04275;2.04275;2.04275
326;total;1;7.36377;7.36377;7.36377
327;initialize;1;5.12475;5.12475;5.12475
327;async;100;0.00106835;0.000248774;0.00275432
327;inner;100;0.0186545;0.0168942;0.0196703
327;wait;100;3.2791e-05;2.025e-05;0.000102587
327;boundary;100;0.000556301;0.000380936;0.00078263
327;calc iter;100;0.020313;0.019601;0.020968
327;calc total;1;2.04275;2.04275;2.04275
327;total;1;7.36379;7.36379;7.36379
328;initialize;1;5.12478;5.12478;5.12478
328;async;100;0.00103656;0.000184686;0.00275458
328;inner;100;0.0186812;0.0169467;0.0196013
328;wait;100;3.48773e-05;2.157e-05;9.8671e-05
328;boundary;100;0.00054152;0.000374089;0.00075759
328;calc iter;100;0.0202955;0.0193224;0.0209648
328;calc total;1;2.04275;2.04275;2.04275
328;total;1;7.36382;7.36382;7.36382
329;initialize;1;5.12479;5.12479;5.12479
329;async;100;0.00105302;0.000117834;0.00347076
329;inner;100;0.0187238;0.0166671;0.0197869
329;wait;100;2.93524e-05;1.9936e-05;9.8394e-05
329;boundary;100;0.000469718;0.000329222;0.000783813
329;calc iter;100;0.0202769;0.0191873;0.0217748
329;calc total;1;2.04275;2.04275;2.04275
329;total;1;7.36383;7.36383;7.36383
330;initialize;1;5.12477;5.12477;5.12477
330;async;100;0.00125057;0.000343357;0.00357535
330;inner;100;0.0182805;0.0162396;0.019329
330;wait;100;4.67842e-05;2.959e-05;0.000249461
330;boundary;100;0.000694509;0.000421398;0.000838445
330;calc iter;100;0.0202744;0.0191829;0.0215362
330;calc total;1;2.04275;2.04275;2.04275
330;total;1;7.36383;7.36383;7.36383
331;initialize;1;5.12476;5.12476;5.12476
331;async;100;0.00120819;0.000336416;0.00295338
331;inner;100;0.018515;0.0166898;0.019504
331;wait;100;3.29331e-05;2.0154e-05;0.000172019
331;boundary;100;0.000537803;0.000418976;0.000657647
331;calc iter;100;0.0202954;0.0197109;0.0209973
331;calc total;1;2.04275;2.04275;2.04275
331;total;1;7.36383;7.36383;7.36383
332;initialize;1;5.11869;5.11869;5.11869
332;async;100;0.00113372;0.000327026;0.00315776
332;inner;100;0.0185433;0.0166975;0.0197559
332;wait;100;3.65204e-05;1.9121e-05;0.000107185
332;boundary;100;0.000599476;0.000355831;0.000838241
332;calc iter;100;0.0203146;0.0195867;0.0210682
332;calc total;1;2.04275;2.04275;2.04275
332;total;1;7.35774;7.35774;7.35774
333;initialize;1;5.12476;5.12476;5.12476
333;async;100;0.00118272;0.000396217;0.00294709
333;inner;100;0.0186705;0.0166367;0.0197524
333;wait;100;2.77441e-05;1.881e-05;0.000105312
333;boundary;100;0.000445385;0.0003233;0.000625765
333;calc iter;100;0.0203273;0.0195612;0.0208463
333;calc total;1;2.04275;2.04275;2.04275
333;total;1;7.36383;7.36383;7.36383
334;initialize;1;5.11855;5.11855;5.11855
334;async;100;0.00124181;0.000365909;0.00278393
334;inner;100;0.0186607;0.0163829;0.0198229
334;wait;100;2.15768e-05;1.4499e-05;8.1576e-05
334;boundary;100;0.000412165;0.000294302;0.000677857
334;calc iter;100;0.0203379;0.0191987;0.0208887
334;calc total;1;2.04275;2.04275;2.04275
334;total;1;7.35759;7.35759;7.35759
335;initialize;1;5.1128;5.1128;5.1128
335;async;100;0.00136144;0.000240662;0.00293473
335;inner;100;0.0183997;0.0152959;0.0198679
335;wait;100;2.80301e-05;1.4813e-05;0.000104313
335;boundary;100;0.000562812;0.000290604;0.000718512
335;calc iter;100;0.0203538;0.0185367;0.0212036
335;calc total;1;2.04275;2.04275;2.04275
335;total;1;7.35182;7.35182;7.35182
337;initialize;1;5.12339;5.12339;5.12339
337;async;100;0.000547624;0.000244691;0.00105347
337;inner;100;0.0193452;0.0188342;0.0197434
337;wait;100;2.63987e-05;1.4057e-05;0.000110908
337;boundary;100;0.000482854;0.000342154;0.000654196
337;calc iter;100;0.0204036;0.020097;0.0208159
337;calc total;1;2.04275;2.04275;2.04275
337;total;1;7.36225;7.36225;7.36225
338;initialize;1;5.11564;5.11564;5.11564
338;async;100;0.000202203;7.6348e-05;0.000531875
338;inner;100;0.019725;0.0192339;0.0200978
338;wait;100;2.12746e-05;1.4225e-05;7.5027e-05
338;boundary;100;0.000459102;0.000298845;0.00089788
338;calc iter;100;0.0204087;0.0201472;0.0210901
338;calc total;1;2.04275;2.04275;2.04275
338;total;1;7.35451;7.35451;7.35451
339;initialize;1;5.12356;5.12356;5.12356
339;async;100;0.000628016;8.0243e-05;0.00101327
339;inner;100;0.0193704;0.0189255;0.0198101
339;wait;100;2.04988e-05;1.4534e-05;0.000104541
339;boundary;100;0.000387148;0.000324524;0.000632453
339;calc iter;100;0.0204071;0.0199421;0.0208536
339;calc total;1;2.04275;2.04275;2.04275
339;total;1;7.3624;7.3624;7.3624
340;initialize;1;5.11919;5.11919;5.11919
340;async;100;0.000399862;7.5266e-05;0.00081625
340;inner;100;0.0195186;0.0192233;0.0198862
340;wait;100;2.63216e-05;1.5613e-05;7.97e-05
340;boundary;100;0.000459923;0.000315669;0.000665205
340;calc iter;100;0.0204055;0.0198654;0.0208288
340;calc total;1;2.04275;2.04275;2.04275
340;total;1;7.35808;7.35808;7.35808
341;initialize;1;5.11299;5.11299;5.11299
341;async;100;0.000558531;0.000221426;0.00131222
341;inner;100;0.0191389;0.0187254;0.0197901
341;wait;100;3.85478e-05;1.9995e-05;0.000185301
341;boundary;100;0.00066067;0.000367637;0.000793186
341;calc iter;100;0.0203982;0.0199312;0.0212356
341;calc total;1;2.04275;2.04275;2.04275
341;total;1;7.35185;7.35185;7.35185
342;initialize;1;5.10892;5.10892;5.10892
342;async;100;0.000586867;0.000122907;0.00124613
342;inner;100;0.0191028;0.0185107;0.0197022
342;wait;100;3.63672e-05;2.1564e-05;0.000155482
342;boundary;100;0.000673551;0.000356889;0.000830485
342;calc iter;100;0.020401;0.019881;0.0209505
342;calc total;1;2.04275;2.04275;2.04275
342;total;1;7.34781;7.34781;7.34781
343;initialize;1;5.11325;5.11325;5.11325
343;async;100;0.000320321;7.5166e-05;0.000677228
343;inner;100;0.0195842;0.0190853;0.0200855
343;wait;100;2.79175e-05;1.5459e-05;0.00010767
343;boundary;100;0.00047199;0.000306996;0.000761276
343;calc iter;100;0.0204056;0.0199422;0.0215913
343;calc total;1;2.04275;2.04275;2.04275
343;total;1;7.35207;7.35207;7.35207
344;initialize;1;5.11561;5.11561;5.11561
344;async;100;0.000635213;0.000173785;0.00140184
344;inner;100;0.019293;0.0189891;0.0196719
344;wait;100;2.65464e-05;1.5465e-05;0.000142115
344;boundary;100;0.000449097;0.000325139;0.000692103
344;calc iter;100;0.0204051;0.0201734;0.0211575
344;calc total;1;2.04275;2.04275;2.04275
344;total;1;7.35449;7.35449;7.35449
345;initialize;1;5.11128;5.11128;5.11128
345;async;100;0.000616284;0.000142183;0.00173964
345;inner;100;0.0193637;0.0190764;0.0197315
345;wait;100;2.36936e-05;1.5261e-05;0.000138312
345;boundary;100;0.000401349;0.000324747;0.000615763
345;calc iter;100;0.0204061;0.0199658;0.0214637
345;calc total;1;2.04275;2.04275;2.04275
345;total;1;7.35017;7.35017;7.35017
346;initialize;1;5.1156;5.1156;5.1156
346;async;100;0.000612483;7.8141e-05;0.001222
346;inner;100;0.0193664;0.0190698;0.0198102
346;wait;100;2.09289e-05;1.4604e-05;8.4834e-05
346;boundary;100;0.000407061;0.000302246;0.000979642
346;calc iter;100;0.020408;0.0199787;0.021163
346;calc total;1;2.04275;2.04275;2.04275
346;total;1;7.35446;7.35446;7.35446
347;initialize;1;5.1307;5.1307;5.1307
347;async;100;0.000424271;8.9013e-05;0.000747862
347;inner;100;0.0195694;0.019213;0.0198906
347;wait;100;2.18486e-05;1.4402e-05;7.9692e-05
347;boundary;100;0.000392123;0.000293905;0.000624736
347;calc iter;100;0.0204087;0.0201184;0.020831
347;calc total;1;2.04275;2.04275;2.04275
347;total;1;7.36955;7.36955;7.36955
348;initialize;1;5.10685;5.10685;5.10685
348;async;100;0.00125774;0.000331758;0.00211752
348;inner;100;0.0184807;0.0160842;0.0198707
348;wait;100;2.91225e-05;1.5038e-05;9.3955e-05
348;boundary;100;0.000599698;0.000287163;0.000690716
348;calc iter;100;0.020369;0.0183281;0.0208932
348;calc total;1;2.04275;2.04275;2.04275
348;total;1;7.34569;7.34569;7.34569
349;initialize;1;5.11914;5.11914;5.11914
349;async;100;0.000677339;9.9483e-05;0.00155266
349;inner;100;0.0190765;0.017317;0.0200895
349;wait;100;2.7892e-05;1.5122e-05;7.4956e-05
349;boundary;100;0.000580102;0.000308802;0.000650005
349;calc iter;100;0.0203632;0.019195;0.0211658
349;calc total;1;2.04275;2.04275;2.04275
349;total;1;7.35798;7.35798;7.35798
350;initialize;1;5.12137;5.12137;5.12137
350;async;100;0.00117785;0.000347744;0.00207396
350;inner;100;0.0186159;0.0173133;0.0197441
350;wait;100;2.66145e-05;1.5804e-05;0.000122249
350;boundary;100;0.000527069;0.000348655;0.000669643
350;calc iter;100;0.020349;0.0193112;0.0210864
350;calc total;1;2.04275;2.04275;2.04275
350;total;1;7.36018;7.36018;7.36018
351;initialize;1;5.13067;5.13067;5.13067
351;async;100;0.00104338;8.2509e-05;0.00214494
351;inner;100;0.0187001;0.01775;0.0196304
351;wait;100;3.10982e-05;1.9059e-05;0.000140042
351;boundary;100;0.000563627;0.000434126;0.000662413
351;calc iter;100;0.0203398;0.0198743;0.0210297
351;calc total;1;2.04275;2.04275;2.04275
351;total;1;7.36953;7.36953;7.36953
352;initialize;1;5.10689;5.10689;5.10689
352;async;100;0.0011253;0.000181963;0.00231414
352;inner;100;0.0185251;0.0176079;0.0195953
352;wait;100;3.837e-05;2.4891e-05;0.000249319
352;boundary;100;0.000632663;0.00043007;0.000791165
352;calc iter;100;0.0203231;0.019696;0.0212073
352;calc total;1;2.04275;2.04275;2.04275
352;total;1;7.34577;7.34577;7.34577
353;initialize;1;5.13065;5.13065;5.13065
353;async;100;0.00102308;0.000105376;0.00227429
353;inner;100;0.018619;0.0174876;0.0198235
353;wait;100;3.71071e-05;2.3582e-05;0.000130646
353;boundary;100;0.00062329;0.00038304;0.000809947
353;calc iter;100;0.0203041;0.0197159;0.021055
353;calc total;1;2.04275;2.04275;2.04275
353;total;1;7.36953;7.36953;7.36953
354;initialize;1;5.11302;5.11302;5.11302
354;async;100;0.00101047;0.000140679;0.0020842
354;inner;100;0.018546;0.0176488;0.0196651
354;wait;100;4.46119e-05;2.4257e-05;0.000111483
354;boundary;100;0.000705349;0.000414349;0.00080547
354;calc iter;100;0.0203082;0.0195282;0.0213217
354;calc total;1;2.04275;2.04275;2.04275
354;total;1;7.35187;7.35187;7.35187
355;initialize;1;5.10892;5.10892;5.10892
355;async;100;0.00109908;0.000296219;0.00223239
355;inner;100;0.0185798;0.0176602;0.0196936
355;wait;100;3.44163e-05;2.1866e-05;0.000127726
355;boundary;100;0.000611141;0.00041776;0.000697713
355;calc iter;100;0.020326;0.0196125;0.0211954
355;calc total;1;2.04275;2.04275;2.04275
355;total;1;7.34776;7.34776;7.34776
356;initialize;1;5.11128;5.11128;5.11128
356;async;100;0.000970859;0.00017329;0.00201624
356;inner;100;0.0188186;0.0178119;0.0198657
356;wait;100;2.77976e-05;1.8043e-05;9.0214e-05
356;boundary;100;0.00052138;0.000378124;0.000658561
356;calc iter;100;0.02034;0.0196762;0.0211185
356;calc total;1;2.04275;2.04275;2.04275
356;total;1;7.35013;7.35013;7.35013
357;initialize;1;5.10694;5.10694;5.10694
357;async;100;0.000956733;0.000232271;0.00186484
357;inner;100;0.0188207;0.0174897;0.0198798
357;wait;100;2.64198e-05;1.6307e-05;8.7056e-05
357;boundary;100;0.000544129;0.000339686;0.000688984
357;calc iter;100;0.0203495;0.0193543;0.0210488
357;calc total;1;2.04275;2.04275;2.04275
357;total;1;7.3458;7.3458;7.3458
360;initialize;1;5.1005;5.1005;5.1005
360;async;100;0.000300005;9.1273e-05;0.000960681
360;inner;100;0.0195842;0.0189786;0.019839
360;wait;100;2.92257e-05;1.5407e-05;8.3688e-05
360;boundary;100;0.000489352;0.000332728;0.000699638
360;calc iter;100;0.0204039;0.0197546;0.0207756
360;calc total;1;2.04275;2.04275;2.04275
360;total;1;7.34024;7.34024;7.34024
408;initialize;1;5.07079;5.07079;5.07079
408;async;100;0.000679851;0.000284121;0.00174851
408;inner;100;0.0192425;0.0187955;0.0195712
408;wait;100;3.02095e-05;1.26e-05;0.000148163
408;boundary;100;0.000444682;0.000303206;0.000723277
408;calc iter;100;0.0203983;0.0200123;0.0209428
408;calc total;1;2.04275;2.04275;2.04275
408;total;1;7.30997;7.30997;7.30997
384;initialize;1;5.03875;5.03875;5.03875
384;async;100;0.000337197;0.000112867;0.00101963
384;inner;100;0.0196193;0.0190024;0.0198603
384;wait;100;2.6359e-05;1.3826e-05;8.4141e-05
384;boundary;100;0.000420103;0.000324743;0.000658338
384;calc iter;100;0.0204041;0.0199466;0.0207897
[truncated: 416,946 more chars]
