# Supplementary material for: A Halo abstraction for distributed n-dimensional structured grids within the C++ PGAS library DASH
Source: PeerJ Comput Sci. 2023 Feb 3;9:e1203. doi: 10.7717/peerj-cs.1203 (PMC10280232; doi:10.7717/peerj-cs.1203)
Supplement: Supplemental Information 2 [file peerj-cs-09-1203-s002.gz › raw_haswell/res_2d/strong/dash_heat2d_n8_c24_55000_21918173.out]

DASH
InitEnergy=25.00000
EndEnergy=25.00000
DiffEnergy=-0.00000
Matrixspec: 55000 x 55000
Iterations: 100
# unit_id;function_name;num_calls;avg_runtime;min_runtime;max_runtime
0;initialize;1;3.57945;3.57945;3.57945
0;async;100;0.00112;0.00017;0.01155
0;inner;100;0.07817;0.07468;0.08019
0;wait;100;0.00004;0.00002;0.00006
0;boundary;100;0.00184;0.00072;0.00262
0;calc iter;100;0.08116;0.07839;0.08860
0;calc total;1;8.12968;8.12968;8.12968
0;total;1;12.18556;12.18556;12.18556
24;initialize;1;3.39289;3.39289;3.39289
24;async;100;0.00146983;0.000457058;0.00361641
24;inner;100;0.0775633;0.0764798;0.079629
24;wait;100;3.46228e-05;2.248e-05;9.0363e-05
24;boundary;100;0.00210288;0.00124752;0.00259407
24;calc iter;100;0.0811723;0.0798811;0.0828355
24;calc total;1;8.12968;8.12968;8.12968
24;total;1;11.999;11.999;11.999
25;initialize;1;3.39292;3.39292;3.39292
25;async;100;0.0011163;0.000189582;0.00252281
25;inner;100;0.0784323;0.0776458;0.0803433
25;wait;100;2.90589e-05;2.0654e-05;5.7486e-05
25;boundary;100;0.00160364;0.000875248;0.00212462
25;calc iter;100;0.0811828;0.080149;0.0825228
25;calc total;1;8.12967;8.12967;8.12967
25;total;1;11.999;11.999;11.999
26;initialize;1;3.38994;3.38994;3.38994
26;async;100;0.00123486;0.000208238;0.00272177
26;inner;100;0.0784593;0.0774122;0.0804511
26;wait;100;2.64413e-05;1.7523e-05;5.2787e-05
26;boundary;100;0.00146586;0.000736108;0.00192508
26;calc iter;100;0.081188;0.0799145;0.0825627
26;calc total;1;8.12968;8.12968;8.12968
26;total;1;11.996;11.996;11.996
27;initialize;1;3.39296;3.39296;3.39296
27;async;100;0.00150227;0.000289817;0.003083
27;inner;100;0.0781875;0.077452;0.0806269
27;wait;100;2.62854e-05;1.7804e-05;4.3308e-05
27;boundary;100;0.00147277;0.00068384;0.00191643
27;calc iter;100;0.0811905;0.0798223;0.0824352
27;calc total;1;8.12967;8.12967;8.12967
27;total;1;11.999;11.999;11.999
28;initialize;1;3.38827;3.38827;3.38827
28;async;100;0.00138159;0.00051339;0.00268399
28;inner;100;0.0780743;0.0770685;0.0797293
28;wait;100;2.5419e-05;1.4669e-05;7.7116e-05
28;boundary;100;0.0017111;0.000635328;0.00202271
28;calc iter;100;0.0811943;0.079584;0.0822295
28;calc total;1;8.12968;8.12968;8.12968
28;total;1;11.9944;11.9944;11.9944
29;initialize;1;3.38934;3.38934;3.38934
29;async;100;0.000371107;0.00028507;0.000766754
29;inner;100;0.0787867;0.0780779;0.0808613
29;wait;100;2.77293e-05;1.5324e-05;5.6771e-05
29;boundary;100;0.00201106;0.000629867;0.00231358
29;calc iter;100;0.081198;0.0790621;0.0834008
29;calc total;1;8.12967;8.12967;8.12967
29;total;1;11.9954;11.9954;11.9954
30;initialize;1;3.39291;3.39291;3.39291
30;async;100;0.00199076;0.000570831;0.00295087
30;inner;100;0.0777117;0.0769324;0.0798471
30;wait;100;2.54355e-05;1.4953e-05;7.7162e-05
30;boundary;100;0.00146112;0.000659684;0.00191149
30;calc iter;100;0.0811908;0.0799192;0.0821379
30;calc total;1;8.12967;8.12967;8.12967
30;total;1;11.999;11.999;11.999
31;initialize;1;3.39293;3.39293;3.39293
31;async;100;0.000969844;0.00020324;0.00215209
31;inner;100;0.0786663;0.0781169;0.0810888
31;wait;100;2.56338e-05;1.7283e-05;4.3849e-05
31;boundary;100;0.00152203;0.000853992;0.0020052
31;calc iter;100;0.081185;0.080009;0.0826067
31;calc total;1;8.12967;8.12967;8.12967
31;total;1;11.999;11.999;11.999
32;initialize;1;3.3929;3.3929;3.3929
32;async;100;0.00128029;0.000250575;0.00302485
32;inner;100;0.0783832;0.077145;0.0804783
32;wait;100;2.68312e-05;2.0059e-05;5.1642e-05
32;boundary;100;0.00148317;0.000826591;0.00192211
32;calc iter;100;0.0811751;0.0797434;0.0833839
32;calc total;1;8.12967;8.12967;8.12967
32;total;1;11.999;11.999;11.999
33;initialize;1;3.39292;3.39292;3.39292
33;async;100;0.00120401;0.000176188;0.00319452
33;inner;100;0.0781114;0.0775029;0.080198
33;wait;100;3.32203e-05;2.153e-05;6.6233e-05
33;boundary;100;0.00181847;0.000953885;0.0022931
33;calc iter;100;0.0811686;0.0801547;0.0828743
33;calc total;1;8.12967;8.12967;8.12967
33;total;1;11.999;11.999;11.999
34;initialize;1;3.3929;3.3929;3.3929
34;async;100;0.00137069;0.000178908;0.00283109
34;inner;100;0.0774351;0.0760634;0.0801763
34;wait;100;3.90268e-05;3.1321e-05;6.4233e-05
34;boundary;100;0.00230997;0.000953005;0.00279656
34;calc iter;100;0.0811566;0.0798948;0.0826395
34;calc total;1;8.12967;8.12967;8.12967
34;total;1;11.999;11.999;11.999
120;initialize;1;3.45282;3.45282;3.45282
120;async;100;0.00343998;0.000313806;0.0311557
120;inner;100;0.076128;0.0679411;0.0800231
120;wait;100;3.01367e-05;1.6767e-05;5.0139e-05
120;boundary;100;0.00166162;0.000662233;0.00223687
120;calc iter;100;0.0812616;0.0724436;0.102682
120;calc total;1;8.12967;8.12967;8.12967
120;total;1;12.0589;12.0589;12.0589
48;initialize;1;3.43145;3.43145;3.43145
48;async;100;0.00262501;0.000574563;0.0101595
48;inner;100;0.0777608;0.0747572;0.0792612
48;wait;100;1.86461e-05;1.3078e-05;7.4712e-05
48;boundary;100;0.000760235;0.00063612;0.00216364
48;calc iter;100;0.0811661;0.0778927;0.0880178
48;calc total;1;8.12967;8.12967;8.12967
48;total;1;12.0375;12.0375;12.0375
72;initialize;1;3.41877;3.41877;3.41877
72;async;100;0.000616806;0.000265399;0.0102756
72;inner;100;0.0789001;0.0771717;0.0805768
72;wait;100;2.49009e-05;1.6323e-05;3.8869e-05
72;boundary;100;0.00165139;0.000637998;0.00228183
72;calc iter;100;0.0811944;0.079404;0.0897684
72;calc total;1;8.12968;8.12968;8.12968
72;total;1;12.0247;12.0247;12.0247
35;initialize;1;3.39295;3.39295;3.39295
35;async;100;0.00123683;0.000167659;0.00407258
35;inner;100;0.0774374;0.0763304;0.0802382
35;wait;100;3.89928e-05;2.6221e-05;6.0063e-05
35;boundary;100;0.00245442;0.000946388;0.00283977
35;calc iter;100;0.0811692;0.0800396;0.0834025
35;calc total;1;8.12967;8.12967;8.12967
35;total;1;11.999;11.999;11.999
96;initialize;1;3.40001;3.40001;3.40001
96;async;100;0.00310301;0.00030761;0.0183896
96;inner;100;0.0764099;0.072627;0.0803174
96;wait;100;3.13934e-05;1.7872e-05;4.3951e-05
96;boundary;100;0.0017152;0.000641572;0.00223853
96;calc iter;100;0.0812612;0.0763448;0.0937885
96;calc total;1;8.12968;8.12968;8.12968
96;total;1;12.0061;12.0061;12.0061
121;initialize;1;3.45287;3.45287;3.45287
121;async;100;0.00305952;0.000389553;0.0260694
121;inner;100;0.0764108;0.0688995;0.0802261
121;wait;100;3.02414e-05;1.9549e-05;5.8253e-05
121;boundary;100;0.00177356;0.000630933;0.00228165
121;calc iter;100;0.0812761;0.0752434;0.0969305
121;calc total;1;8.12967;8.12967;8.12967
121;total;1;12.0588;12.0588;12.0588
49;initialize;1;3.43147;3.43147;3.43147
49;async;100;0.00148843;0.000156816;0.00909165
49;inner;100;0.078927;0.0763012;0.0798451
49;wait;100;1.72728e-05;1.3662e-05;3.8133e-05
49;boundary;100;0.000728873;0.000645024;0.00141761
49;calc iter;100;0.0811626;0.0777039;0.0870014
49;calc total;1;8.12967;8.12967;8.12967
49;total;1;12.0374;12.0374;12.0374
73;initialize;1;3.41615;3.41615;3.41615
73;async;100;0.00188183;0.000358472;0.010458
73;inner;100;0.0779238;0.0760317;0.0801447
73;wait;100;2.37755e-05;1.507e-05;5.9963e-05
73;boundary;100;0.00136186;0.000645628;0.00203781
73;calc iter;100;0.0811931;0.0788375;0.089034
73;calc total;1;8.12967;8.12967;8.12967
73;total;1;12.0221;12.0221;12.0221
36;initialize;1;3.3929;3.3929;3.3929
36;async;100;0.00280653;0.000587631;0.00994472
36;inner;100;0.0761012;0.0748109;0.0792671
36;wait;100;3.93302e-05;1.5516e-05;7.4408e-05
36;boundary;100;0.00219669;0.000736758;0.00271993
36;calc iter;100;0.0811453;0.079515;0.0857392
36;calc total;1;8.12967;8.12967;8.12967
36;total;1;11.999;11.999;11.999
97;initialize;1;3.40002;3.40002;3.40002
97;async;100;0.00408864;0.000580988;0.0168751
97;inner;100;0.0755216;0.0722125;0.0797224
97;wait;100;3.1438e-05;2.0302e-05;7.0975e-05
97;boundary;100;0.00162131;0.000632471;0.00228864
97;calc iter;100;0.0812651;0.0774316;0.0921874
97;calc total;1;8.12967;8.12967;8.12967
97;total;1;12.0061;12.0061;12.0061
122;initialize;1;3.45287;3.45287;3.45287
122;async;100;0.00345992;0.000291621;0.0243884
122;inner;100;0.076157;0.0703607;0.0799358
122;wait;100;2.92336e-05;1.6482e-05;5.6286e-05
122;boundary;100;0.00162435;0.000637683;0.00214569
122;calc iter;100;0.0812726;0.0749688;0.0988751
122;calc total;1;8.12967;8.12967;8.12967
122;total;1;12.0588;12.0588;12.0588
50;initialize;1;3.43146;3.43146;3.43146
50;async;100;0.00179205;0.0003303;0.00878547
50;inner;100;0.0782777;0.0758047;0.0794379
50;wait;100;2.76529e-05;1.5997e-05;5.3545e-05
50;boundary;100;0.00105562;0.000673322;0.00247737
50;calc iter;100;0.0811541;0.0791482;0.085347
50;calc total;1;8.12967;8.12967;8.12967
50;total;1;12.0375;12.0375;12.0375
74;initialize;1;3.41883;3.41883;3.41883
74;async;100;0.00108088;0.000208448;0.0103666
74;inner;100;0.0787644;0.0770398;0.0802618
74;wait;100;2.38813e-05;1.7534e-05;4.8407e-05
74;boundary;100;0.00131732;0.000695136;0.00178734
74;calc iter;100;0.0811879;0.0786462;0.0891599
74;calc total;1;8.12968;8.12968;8.12968
74;total;1;12.0247;12.0247;12.0247
37;initialize;1;3.39069;3.39069;3.39069
37;async;100;0.00245596;0.000153737;0.00658433
37;inner;100;0.0774875;0.0767019;0.0796702
37;wait;100;2.81498e-05;1.4446e-05;4.8734e-05
37;boundary;100;0.00118549;0.000683147;0.0021604
37;calc iter;100;0.0811583;0.0789875;0.0846761
37;calc total;1;8.12967;8.12967;8.12967
37;total;1;11.9967;11.9967;11.9967
98;initialize;1;3.40002;3.40002;3.40002
98;async;100;0.00347653;0.000296896;0.0168452
98;inner;100;0.0758386;0.0729315;0.0801014
98;wait;100;3.34097e-05;1.9135e-05;5.0766e-05
98;boundary;100;0.001905;0.000659195;0.00229523
98;calc iter;100;0.0812559;0.0783533;0.0918261
98;calc total;1;8.12967;8.12967;8.12967
98;total;1;12.0061;12.0061;12.0061
123;initialize;1;3.45287;3.45287;3.45287
123;async;100;0.00316799;0.000248088;0.0186798
123;inner;100;0.0764199;0.0710849;0.0799649
123;wait;100;2.63542e-05;1.6826e-05;4.6722e-05
123;boundary;100;0.00164146;0.000685619;0.00226998
123;calc iter;100;0.0812575;0.0767088;0.0942919
123;calc total;1;8.12968;8.12968;8.12968
123;total;1;12.0588;12.0588;12.0588
51;initialize;1;3.43145;3.43145;3.43145
51;async;100;0.00148121;0.000562975;0.00625582
51;inner;100;0.0785814;0.0768135;0.079961
51;wait;100;2.63891e-05;1.4277e-05;4.0661e-05
51;boundary;100;0.00106521;0.000709733;0.00213587
51;calc iter;100;0.0811553;0.0801417;0.0846843
51;calc total;1;8.12967;8.12967;8.12967
51;total;1;12.0375;12.0375;12.0375
75;initialize;1;3.41878;3.41878;3.41878
75;async;100;0.0011864;0.000255723;0.0101026
75;inner;100;0.0785803;0.076531;0.0799105
75;wait;100;2.71472e-05;1.6741e-05;7.3873e-05
75;boundary;100;0.00138619;0.000857714;0.00187746
75;calc iter;100;0.0811814;0.0789914;0.0882959
75;calc total;1;8.12968;8.12968;8.12968
75;total;1;12.0247;12.0247;12.0247
38;initialize;1;3.3929;3.3929;3.3929
38;async;100;0.00282605;0.00053957;0.00423453
38;inner;100;0.0773741;0.0760759;0.0794687
38;wait;100;2.36446e-05;1.5652e-05;6.452e-05
38;boundary;100;0.000938602;0.000698695;0.00236256
38;calc iter;100;0.0811637;0.0802431;0.0824222
38;calc total;1;8.12967;8.12967;8.12967
38;total;1;11.999;11.999;11.999
99;initialize;1;3.40001;3.40001;3.40001
99;async;100;0.0032112;0.000366942;0.0169784
99;inner;100;0.0761902;0.0737351;0.0799773
99;wait;100;2.91565e-05;1.6454e-05;5.2578e-05
99;boundary;100;0.00181035;0.000689342;0.00214637
99;calc iter;100;0.0812427;0.077027;0.092799
99;calc total;1;8.12968;8.12968;8.12968
99;total;1;12.0061;12.0061;12.0061
124;initialize;1;3.4529;3.4529;3.4529
124;async;100;0.00310631;0.000215506;0.0174891
124;inner;100;0.0766745;0.0717415;0.0813404
124;wait;100;2.71125e-05;1.7405e-05;4.8034e-05
124;boundary;100;0.00143143;0.000726002;0.00221734
124;calc iter;100;0.081241;0.0775273;0.0930206
124;calc total;1;8.12967;8.12967;8.12967
124;total;1;12.0589;12.0589;12.0589
52;initialize;1;3.43141;3.43141;3.43141
52;async;100;0.00158418;0.00055871;0.00397664
52;inner;100;0.0786012;0.0771236;0.0796398
52;wait;100;2.61607e-05;1.5827e-05;4.9351e-05
52;boundary;100;0.000939812;0.00066658;0.00178048
52;calc iter;100;0.0811527;0.0799662;0.0832715
52;calc total;1;8.12967;8.12967;8.12967
52;total;1;12.0374;12.0374;12.0374
76;initialize;1;3.41877;3.41877;3.41877
76;async;100;0.00085316;0.000158017;0.00824249
76;inner;100;0.0788174;0.0772881;0.0804671
76;wait;100;2.9165e-05;1.9788e-05;4.4277e-05
76;boundary;100;0.00147768;0.000734497;0.00203975
76;calc iter;100;0.0811788;0.079494;0.0873455
76;calc total;1;8.12968;8.12968;8.12968
76;total;1;12.0247;12.0247;12.0247
39;initialize;1;3.39293;3.39293;3.39293
39;async;100;0.00314615;0.000593833;0.00432273
39;inner;100;0.0772381;0.0764475;0.0796199
39;wait;100;1.99826e-05;1.5266e-05;5.2793e-05
39;boundary;100;0.00076494;0.000649483;0.00129052
39;calc iter;100;0.0811703;0.0799024;0.0823263
39;calc total;1;8.12967;8.12967;8.12967
39;total;1;11.999;11.999;11.999
100;initialize;1;3.40007;3.40007;3.40007
100;async;100;0.00297619;0.00021532;0.013257
100;inner;100;0.0766998;0.0746235;0.0803171
100;wait;100;2.81026e-05;1.9134e-05;7.5148e-05
100;boundary;100;0.00151229;0.000852034;0.00209278
100;calc iter;100;0.0812182;0.0769795;0.0918534
100;calc total;1;8.12968;8.12968;8.12968
100;total;1;12.0061;12.0061;12.0061
125;initialize;1;3.45288;3.45288;3.45288
125;async;100;0.00363871;0.000470796;0.0179444
125;inner;100;0.0761954;0.0711889;0.0794429
125;wait;100;2.92999e-05;2.0488e-05;8.5186e-05
125;boundary;100;0.00136135;0.000969981;0.0024039
125;calc iter;100;0.0812261;0.077609;0.0949317
125;calc total;1;8.12967;8.12967;8.12967
125;total;1;12.0589;12.0589;12.0589
53;initialize;1;3.43148;3.43148;3.43148
53;async;100;0.00175795;0.000586304;0.00419795
53;inner;100;0.0784827;0.0765859;0.0792579
53;wait;100;2.37137e-05;1.4063e-05;6.5503e-05
53;boundary;100;0.000888324;0.000644962;0.00175855
53;calc iter;100;0.0811538;0.08013;0.0830765
53;calc total;1;8.12967;8.12967;8.12967
53;total;1;12.0375;12.0375;12.0375
77;initialize;1;3.41413;3.41413;3.41413
77;async;100;0.00111027;0.00021774;0.00745992
77;inner;100;0.078025;0.0761543;0.0798187
77;wait;100;3.73503e-05;2.5356e-05;8.2594e-05
77;boundary;100;0.00198922;0.00100692;0.00251016
40;initialize;1;3.3929;3.3929;3.3929
40;async;100;0.00388686;0.000539714;0.00486364
40;inner;100;0.0765372;0.0756944;0.0792379
40;wait;100;1.77253e-05;1.3497e-05;8.146e-05
40;boundary;100;0.000727931;0.000639319;0.00114827
40;calc iter;100;0.0811712;0.0805474;0.0822869
40;calc total;1;8.12967;8.12967;8.12967
40;total;1;11.999;11.999;11.999
101;initialize;1;3.40002;3.40002;3.40002
101;async;100;0.00272783;0.000189688;0.0104674
101;inner;100;0.0768384;0.0747312;0.0803032
101;wait;100;3.24634e-05;2.0949e-05;4.6408e-05
101;boundary;100;0.00161206;0.000714814;0.00238923
101;calc iter;100;0.0812122;0.0781122;0.0882127
101;calc total;1;8.12967;8.12967;8.12967
101;total;1;12.0061;12.0061;12.0061
126;initialize;1;3.4529;3.4529;3.4529
126;async;100;0.00279904;0.000229251;0.0224522
126;inner;100;0.076445;0.0715751;0.0845428
126;wait;100;3.86011e-05;2.7437e-05;6.9312e-05
126;boundary;100;0.00193358;0.000883317;0.0028377
126;calc iter;100;0.0812177;0.0772821;0.101123
126;calc total;1;8.12967;8.12967;8.12967
126;total;1;12.0589;12.0589;12.0589
54;initialize;1;3.43147;3.43147;3.43147
54;async;100;0.00133199;0.000540795;0.00384281
54;inner;100;0.0785694;0.0771425;0.0792976
54;wait;100;3.1928e-05;1.8604e-05;6.7996e-05
54;boundary;100;0.0012154;0.000735248;0.00209295
54;calc iter;100;0.0811498;0.0798361;0.0832379
54;calc total;1;8.12967;8.12967;8.12967
54;total;1;12.0375;12.0375;12.0375
77;calc iter;100;0.0811637;0.0789787;0.0874429
77;calc total;1;8.12968;8.12968;8.12968
77;total;1;12.0201;12.0201;12.0201
41;initialize;1;3.39296;3.39296;3.39296
41;async;100;0.00464528;0.000577601;0.00554903
41;inner;100;0.0757676;0.0748121;0.0779187
41;wait;100;1.74791e-05;1.3083e-05;0.000110527
41;boundary;100;0.000739765;0.000626243;0.00197438
41;calc iter;100;0.0811715;0.0804181;0.0820917
41;calc total;1;8.12967;8.12967;8.12967
41;total;1;11.999;11.999;11.999
102;initialize;1;3.40003;3.40003;3.40003
102;async;100;0.00361678;0.000535494;0.0116
102;inner;100;0.0751494;0.0735058;0.0796064
102;wait;100;4.37332e-05;2.6744e-05;6.9838e-05
102;boundary;100;0.00237757;0.00097912;0.00280893
102;calc iter;100;0.0811898;0.078921;0.0898777
102;calc total;1;8.12967;8.12967;8.12967
102;total;1;12.0061;12.0061;12.0061
127;initialize;1;3.45287;3.45287;3.45287
127;async;100;0.00269258;0.000192297;0.021179
127;inner;100;0.076169;0.0697952;0.0798566
127;wait;100;4.23857e-05;2.3476e-05;7.1896e-05
127;boundary;100;0.00230384;0.00076959;0.0027734
127;calc iter;100;0.0812096;0.077043;0.0984861
127;calc total;1;8.12967;8.12967;8.12967
127;total;1;12.0588;12.0588;12.0588
55;initialize;1;3.43147;3.43147;3.43147
55;async;100;0.00120229;0.000330794;0.00419639
55;inner;100;0.0781834;0.076693;0.0791536
55;wait;100;3.6174e-05;1.7566e-05;8.1514e-05
55;boundary;100;0.00172565;0.000830105;0.00249157
55;calc iter;100;0.0811489;0.0799672;0.0834446
55;calc total;1;8.12967;8.12967;8.12967
55;total;1;12.0375;12.0375;12.0375
78;initialize;1;3.41882;3.41882;3.41882
78;async;100;0.000700425;0.000164486;0.00677036
78;inner;100;0.0782032;0.0767496;0.0802586
78;wait;100;3.82558e-05;2.7823e-05;5.8839e-05
78;boundary;100;0.00220659;0.000782722;0.00285078
78;calc iter;100;0.0811502;0.0793204;0.0876077
78;calc total;1;8.12968;8.12968;8.12968
78;total;1;12.0247;12.0247;12.0247
42;initialize;1;3.3929;3.3929;3.3929
42;async;100;0.00358841;0.000561056;0.00462353
42;inner;100;0.0768135;0.0760571;0.079197
42;wait;100;1.78733e-05;1.315e-05;9.652e-05
42;boundary;100;0.000745213;0.000645381;0.00145929
42;calc iter;100;0.0811662;0.0804637;0.0820513
42;calc total;1;8.12967;8.12967;8.12967
42;total;1;11.999;11.999;11.999
103;initialize;1;3.40002;3.40002;3.40002
103;async;100;0.00414608;0.000433438;0.00884051
103;inner;100;0.0742633;0.07295;0.0791197
103;wait;100;4.75938e-05;3.9522e-05;0.000108722
103;boundary;100;0.00269787;0.00133311;0.00287168
103;calc iter;100;0.081157;0.0792602;0.0860003
103;calc total;1;8.12967;8.12967;8.12967
103;total;1;12.0061;12.0061;12.0061
128;initialize;1;3.45281;3.45281;3.45281
128;async;100;0.00280858;0.000247278;0.0200178
128;inner;100;0.0760925;0.0709346;0.0799045
128;wait;100;3.98234e-05;2.622e-05;6.3936e-05
128;boundary;100;0.00226398;0.000780161;0.00270859
128;calc iter;100;0.0812072;0.0771008;0.095256
128;calc total;1;8.12968;8.12968;8.12968
128;total;1;12.0588;12.0588;12.0588
56;initialize;1;3.43144;3.43144;3.43144
56;async;100;0.000984565;0.000150568;0.00458058
56;inner;100;0.0786086;0.0761069;0.0796936
56;wait;100;3.34846e-05;1.6189e-05;5.8122e-05
56;boundary;100;0.00150885;0.000674492;0.00284202
56;calc iter;100;0.0811369;0.0799092;0.0849143
56;calc total;1;8.12967;8.12967;8.12967
56;total;1;12.0374;12.0374;12.0374
79;initialize;1;3.41459;3.41459;3.41459
79;async;100;0.00109038;0.000196006;0.00803228
79;inner;100;0.0779287;0.0761785;0.0792726
79;wait;100;3.74059e-05;2.615e-05;9.8688e-05
79;boundary;100;0.00210024;0.00135026;0.00258851
79;calc iter;100;0.0811585;0.0791259;0.0877123
79;calc total;1;8.12968;8.12968;8.12968
79;total;1;12.0205;12.0205;12.0205
43;initialize;1;3.39291;3.39291;3.39291
43;async;100;0.00314078;0.000551127;0.00531406
43;inner;100;0.0772209;0.0762969;0.0795121
43;wait;100;1.91268e-05;1.4309e-05;6.1534e-05
43;boundary;100;0.000780248;0.000635729;0.00100816
43;calc iter;100;0.0811624;0.0794988;0.0831053
43;calc total;1;8.12967;8.12967;8.12967
43;total;1;11.999;11.999;11.999
104;initialize;1;3.40006;3.40006;3.40006
104;async;100;0.00271354;0.000242296;0.010519
104;inner;100;0.0763345;0.0742381;0.0798073
104;wait;100;3.73912e-05;2.344e-05;6.5259e-05
104;boundary;100;0.0021023;0.000890799;0.00240123
104;calc iter;100;0.0811898;0.0788419;0.0884342
104;calc total;1;8.12968;8.12968;8.12968
104;total;1;12.0061;12.0061;12.0061
129;initialize;1;3.45278;3.45278;3.45278
129;async;100;0.00292459;0.000482674;0.0225009
129;inner;100;0.0763627;0.0714912;0.0799345
129;wait;100;3.58931e-05;2.3378e-05;7.1262e-05
129;boundary;100;0.00189417;0.000765377;0.00279559
129;calc iter;100;0.0812193;0.0764311;0.0979808
129;calc total;1;8.12968;8.12968;8.12968
129;total;1;12.0588;12.0588;12.0588
57;initialize;1;3.42828;3.42828;3.42828
57;async;100;0.000819036;0.000153284;0.00624991
57;inner;100;0.0789471;0.077169;0.0799264
57;wait;100;3.14415e-05;1.6122e-05;5.1054e-05
57;boundary;100;0.00134827;0.000671516;0.002489
57;calc iter;100;0.081147;0.0795658;0.0854862
57;calc total;1;8.12967;8.12967;8.12967
57;total;1;12.0343;12.0343;12.0343
80;initialize;1;3.41259;3.41259;3.41259
80;async;100;0.00102927;0.000191537;0.00863563
80;inner;100;0.07854;0.0771014;0.0799866
80;wait;100;2.96895e-05;2.0607e-05;6.5086e-05
80;boundary;100;0.00156692;0.000903881;0.00230388
80;calc iter;100;0.0811675;0.0791034;0.0874962
80;calc total;1;8.12968;8.12968;8.12968
80;total;1;12.0185;12.0185;12.0185
44;initialize;1;3.39289;3.39289;3.39289
44;async;100;0.00303177;0.000574518;0.00509471
44;inner;100;0.0767504;0.0757667;0.0795173
44;wait;100;3.02899e-05;2.0436e-05;6.1698e-05
44;boundary;100;0.00133326;0.000786222;0.00222396
44;calc iter;100;0.0811469;0.0800298;0.0830556
44;calc total;1;8.12967;8.12967;8.12967
105;initialize;1;3.40003;3.40003;3.40003
105;async;100;0.00311582;0.00017996;0.0158565
105;inner;100;0.0763288;0.0734379;0.0799923
105;wait;100;3.55679e-05;1.9177e-05;5.8724e-05
105;boundary;100;0.00173151;0.000788008;0.00211896
105;calc iter;100;0.0812137;0.0779984;0.0912974
105;calc total;1;8.12967;8.12967;8.12967
105;total;1;12.0061;12.0061;12.0061
58;initialize;1;3.4315;3.4315;3.4315
58;async;100;0.00201806;0.000558367;0.00839874
58;inner;100;0.0780522;0.0757091;0.0791018
58;wait;100;2.90604e-05;1.5288e-05;9.8684e-05
58;boundary;100;0.00105192;0.000676857;0.00216619
58;calc iter;100;0.0811526;0.0793721;0.0848601
58;calc total;1;8.12967;8.12967;8.12967
58;total;1;12.0375;12.0375;12.0375
81;initialize;1;3.41878;3.41878;3.41878
81;async;100;0.00128824;0.000210821;0.00985933
81;inner;100;0.078492;0.0770021;0.0803162
81;wait;100;2.4779e-05;1.7293e-05;4.7981e-05
81;boundary;100;0.00136275;0.000777671;0.00190011
81;calc iter;100;0.0811693;0.0791248;0.0881171
81;calc total;1;8.12968;8.12968;8.12968
81;total;1;12.0247;12.0247;12.0247
44;total;1;11.999;11.999;11.999
106;initialize;1;3.4001;3.4001;3.4001
106;async;100;0.00376442;0.000280189;0.0178785
106;inner;100;0.0759583;0.0721538;0.0796616
106;wait;100;2.9366e-05;1.9932e-05;7.3206e-05
106;boundary;100;0.00146342;0.000922602;0.00214665
106;calc iter;100;0.0812171;0.0775671;0.0921814
106;calc total;1;8.12968;8.12968;8.12968
106;total;1;12.0061;12.0061;12.0061
82;initialize;1;3.41879;3.41879;3.41879
82;async;100;0.00102381;0.000182744;0.00993845
82;inner;100;0.0788159;0.0770878;0.0803797
82;wait;100;2.42782e-05;1.6448e-05;4.4192e-05
82;boundary;100;0.00132259;0.000681324;0.00191523
82;calc iter;100;0.0811883;0.0791536;0.0883901
82;calc total;1;8.12968;8.12968;8.12968
82;total;1;12.0247;12.0247;12.0247
45;initialize;1;3.38866;3.38866;3.38866
45;async;100;0.00223687;0.00052966;0.00393936
45;inner;100;0.0773189;0.0764203;0.0798062
45;wait;100;3.26647e-05;2.3384e-05;5.1781e-05
45;boundary;100;0.00155803;0.000725152;0.0023371
45;calc iter;100;0.0811477;0.0800716;0.0823449
45;calc total;1;8.12967;8.12967;8.12967
45;total;1;11.9947;11.9947;11.9947
107;initialize;1;3.40006;3.40006;3.40006
107;async;100;0.00386802;0.000484813;0.0175579
107;inner;100;0.0755026;0.0721725;0.0796711
107;wait;100;3.21804e-05;1.9059e-05;7.3356e-05
107;boundary;100;0.00183394;0.000751415;0.00233315
107;calc iter;100;0.0812389;0.0759302;0.0921292
107;calc total;1;8.12968;8.12968;8.12968
107;total;1;12.0061;12.0061;12.0061
83;initialize;1;3.41879;3.41879;3.41879
83;async;100;0.00124029;0.000271558;0.0105383
83;inner;100;0.0784998;0.0768855;0.0799814
83;wait;100;2.53899e-05;1.6192e-05;7.3067e-05
83;boundary;100;0.00142318;0.000676424;0.00186836
83;calc iter;100;0.0811904;0.079247;0.0893239
83;calc total;1;8.12968;8.12968;8.12968
83;total;1;12.0247;12.0247;12.0247
46;initialize;1;3.3929;3.3929;3.3929
46;async;100;0.00209144;0.000566798;0.00499233
46;inner;100;0.0767821;0.0752458;0.0798067
46;wait;100;4.07246e-05;2.8474e-05;6.035e-05
46;boundary;100;0.00222236;0.000716928;0.00281427
46;calc iter;100;0.081138;0.0799282;0.0839449
46;calc total;1;8.12967;8.12967;8.12967
46;total;1;11.999;11.999;11.999
108;initialize;1;3.40009;3.40009;3.40009
108;async;100;0.00234343;0.00037445;0.0220051
108;inner;100;0.0770061;0.0734069;0.080166
108;wait;100;3.14004e-05;1.7476e-05;4.6955e-05
108;boundary;100;0.00190351;0.000644861;0.00223451
108;calc iter;100;0.0812862;0.0763104;0.0976887
108;calc total;1;8.12967;8.12967;8.12967
108;total;1;12.0061;12.0061;12.0061
84;initialize;1;3.41336;3.41336;3.41336
84;async;100;0.00577316;0.000626198;0.0178916
84;inner;100;0.0745061;0.0718449;0.0797661
84;wait;100;2.13296e-05;1.5231e-05;4.0781e-05
84;boundary;100;0.000908909;0.000634718;0.0023587
84;calc iter;100;0.0812109;0.0771423;0.0921323
84;calc total;1;8.12968;8.12968;8.12968
84;total;1;12.0193;12.0193;12.0193
47;initialize;1;3.39112;3.39112;3.39112
47;async;100;0.0022993;0.000150453;0.00896407
47;inner;100;0.0765361;0.0750442;0.0797573
47;wait;100;3.93839e-05;1.7793e-05;5.6526e-05
47;boundary;100;0.00226834;0.000746387;0.00283829
47;calc iter;100;0.0811447;0.0789315;0.0866511
47;calc total;1;8.12967;8.12967;8.12967
47;total;1;11.9972;11.9972;11.9972
109;initialize;1;3.4001;3.4001;3.4001
109;async;100;0.000532621;0.00032546;0.0163568
109;inner;100;0.0785428;0.0753562;0.081263
109;wait;100;3.47271e-05;1.7975e-05;5.1298e-05
109;boundary;100;0.00218452;0.000637398;0.00226882
109;calc iter;100;0.0812962;0.0776535;0.0944998
109;calc total;1;8.12967;8.12967;8.12967
109;total;1;12.0061;12.0061;12.0061
85;initialize;1;3.41881;3.41881;3.41881
85;async;100;0.00560815;0.000614147;0.0168893
85;inner;100;0.0746149;0.072606;0.0791049
85;wait;100;2.19315e-05;1.3962e-05;6.9487e-05
85;boundary;100;0.000972289;0.000618069;0.00222191
85;calc iter;100;0.0812189;0.0785819;0.0917549
85;calc total;1;8.12967;8.12967;8.12967
85;total;1;12.0247;12.0247;12.0247
110;initialize;1;3.40008;3.40008;3.40008
110;async;100;0.00258343;0.000583245;0.0182055
110;inner;100;0.0767124;0.0733793;0.080061
110;wait;100;3.47208e-05;1.6851e-05;5.4943e-05
110;boundary;100;0.00194817;0.000659163;0.00223571
110;calc iter;100;0.0812809;0.0781599;0.0939533
110;calc total;1;8.12967;8.12967;8.12967
110;total;1;12.0061;12.0061;12.0061
86;initialize;1;3.41882;3.41882;3.41882
86;async;100;0.00559504;0.000602526;0.0141667
86;inner;100;0.0747172;0.0723178;0.0791621
86;wait;100;2.02224e-05;1.3923e-05;6.3176e-05
86;boundary;100;0.000869631;0.000662891;0.00187991
86;calc iter;100;0.0812036;0.0788453;0.0909492
86;calc total;1;8.12967;8.12967;8.12967
86;total;1;12.0247;12.0247;12.0247
111;initialize;1;3.40013;3.40013;3.40013
111;async;100;0.00246806;0.000290906;0.0179394
111;inner;100;0.0767831;0.0732663;0.0801481
111;wait;100;3.28705e-05;2.0083e-05;4.6608e-05
111;boundary;100;0.00198125;0.000722625;0.0022173
111;calc iter;100;0.0812671;0.0780763;0.0932071
111;calc total;1;8.12967;8.12967;8.12967
111;total;1;12.0062;12.0062;12.0062
87;initialize;1;3.41882;3.41882;3.41882
87;async;100;0.00481767;0.000596913;0.0100907
87;inner;100;0.0753848;0.0733972;0.0787139
87;wait;100;2.50322e-05;1.6316e-05;0.000114508
87;boundary;100;0.000967197;0.000689337;0.00215618
87;calc iter;100;0.0811961;0.079148;0.0872132
87;calc total;1;8.12967;8.12967;8.12967
87;total;1;12.0247;12.0247;12.0247
112;initialize;1;3.40009;3.40009;3.40009
112;async;100;0.00329055;0.000546777;0.0178882
112;inner;100;0.0761765;0.0729872;0.0794148
112;wait;100;2.86652e-05;1.9727e-05;9.3902e-05
112;boundary;100;0.00175337;0.000851188;0.00228119
112;calc iter;100;0.0812507;0.0777996;0.0930741
112;calc total;1;8.12967;8.12967;8.12967
112;total;1;12.0061;12.0061;12.0061
59;initialize;1;3.42798;3.42798;3.42798
59;async;100;0.00134211;0.000386364;0.00856436
59;inner;100;0.0790219;0.0764575;0.0799577
59;wait;100;1.93028e-05;1.373e-05;4.0682e-05
59;boundary;100;0.000775709;0.000667348;0.00174401
59;calc iter;100;0.08116;0.0776808;0.086804
59;calc total;1;8.12967;8.12967;8.12967
59;total;1;12.034;12.034;12.034
88;initialize;1;3.41358;3.41358;3.41358
88;async;100;0.00425474;0.000613688;0.00935761
88;inner;100;0.0757067;0.0743149;0.0795513
88;wait;100;2.87977e-05;1.8849e-05;5.6823e-05
88;boundary;100;0.00118574;0.000704584;0.00218595
88;calc iter;100;0.0811775;0.0788552;0.0859747
88;calc total;1;8.12968;8.12968;8.12968
88;total;1;12.0195;12.0195;12.0195
113;initialize;1;3.4001;3.4001;3.4001
113;async;100;0.00257062;0.000287931;0.016682
113;inner;100;0.0768766;0.0735479;0.0800364
113;wait;100;3.39052e-05;2.4352e-05;5.9298e-05
113;boundary;100;0.00174938;0.000810883;0.00227506
113;calc iter;100;0.0812323;0.0777831;0.0939081
60;initialize;1;3.4311;3.4311;3.4311
60;async;100;0.00193792;0.000337474;0.00971477
60;inner;100;0.0780771;0.0767755;0.0803061
60;wait;100;2.23055e-05;1.5094e-05;4.9702e-05
60;boundary;100;0.00114177;0.000632377;0.0022895
60;calc iter;100;0.0811812;0.0783305;0.0891111
60;calc total;1;8.12967;8.12967;8.12967
60;total;1;12.0371;12.0371;12.0371
89;initialize;1;3.41881;3.41881;3.41881
89;async;100;0.00426707;0.000605982;0.00901604
89;inner;100;0.0748362;0.0734937;0.0788925
89;wait;100;3.66589e-05;2.6378e-05;8.3357e-05
89;boundary;100;0.00201952;0.00106121;0.0028259
89;calc iter;100;0.0811608;0.0785161;0.0855865
89;calc total;1;8.12968;8.12968;8.12968
89;total;1;12.0247;12.0247;12.0247
113;calc total;1;8.12967;8.12967;8.12967
113;total;1;12.0061;12.0061;12.0061
61;initialize;1;3.43148;3.43148;3.43148
61;async;100;0.00215131;0.000334785;0.0103653
61;inner;100;0.0779955;0.0768189;0.0798832
61;wait;100;2.15824e-05;1.441e-05;6.3785e-05
90;initialize;1;3.41878;3.41878;3.41878
90;async;100;0.00400628;0.000590705;0.00797721
90;inner;100;0.0746293;0.0726854;0.0795004
90;wait;100;4.18986e-05;2.577e-05;5.9343e-05
90;boundary;100;0.00245792;0.000759366;0.00292024
90;calc iter;100;0.0811373;0.078636;0.0849917
90;calc total;1;8.12968;8.12968;8.12968
90;total;1;12.0247;12.0247;12.0247
114;initialize;1;3.40006;3.40006;3.40006
114;async;100;0.00214442;0.000188222;0.0152956
114;inner;100;0.0767718;0.0737783;0.0801123
114;wait;100;3.87628e-05;2.5062e-05;5.6669e-05
114;boundary;100;0.00226496;0.000810487;0.00283106
114;calc iter;100;0.0812218;0.0779242;0.0946638
114;calc total;1;8.12967;8.12967;8.12967
114;total;1;12.0061;12.0061;12.0061
61;boundary;100;0.00100834;0.000642986;0.00176464
61;calc iter;100;0.0811783;0.0786712;0.0889894
61;calc total;1;8.12967;8.12967;8.12967
61;total;1;12.0375;12.0375;12.0375
91;initialize;1;3.41881;3.41881;3.41881
91;async;100;0.00488414;0.00060743;0.00784637
91;inner;100;0.0735831;0.0707142;0.0788439
91;wait;100;4.42544e-05;2.9956e-05;7.9894e-05
91;boundary;100;0.00257603;0.00108014;0.00292848
91;calc iter;100;0.0810895;0.0788885;0.0840685
91;calc total;1;8.12968;8.12968;8.12968
91;total;1;12.0247;12.0247;12.0247
115;initialize;1;3.40009;3.40009;3.40009
115;async;100;0.00279609;0.000269966;0.017113
115;inner;100;0.0757993;0.0731536;0.0799461
115;wait;100;4.03812e-05;3.0282e-05;7.4043e-05
115;boundary;100;0.00255828;0.000849434;0.0027854
115;calc iter;100;0.0811962;0.0773405;0.0949104
115;calc total;1;8.12967;8.12967;8.12967
115;total;1;12.0061;12.0061;12.0061
62;initialize;1;3.43147;3.43147;3.43147
62;async;100;0.00178548;0.000198924;0.010129
62;inner;100;0.0783689;0.0771711;0.0801035
62;wait;100;2.21725e-05;1.5477e-05;5.2803e-05
62;boundary;100;0.000994406;0.000689167;0.00168926
62;calc iter;100;0.0811722;0.0787308;0.0886462
62;calc total;1;8.12967;8.12967;8.12967
62;total;1;12.0375;12.0375;12.0375
92;initialize;1;3.41881;3.41881;3.41881
92;async;100;0.003709;0.000620103;0.00758964
92;inner;100;0.0756863;0.0737846;0.0796501
92;wait;100;3.61704e-05;2.1724e-05;5.8008e-05
92;boundary;100;0.00171077;0.000707254;0.00242653
92;calc iter;100;0.0811439;0.0790398;0.0847098
92;calc total;1;8.12968;8.12968;8.12968
92;total;1;12.0247;12.0247;12.0247
116;initialize;1;3.40013;3.40013;3.40013
116;async;100;0.00218059;0.000356515;0.0202005
116;inner;100;0.0767911;0.0733637;0.0800689
116;wait;100;3.54917e-05;2.7778e-05;5.5644e-05
116;boundary;100;0.00221855;0.000822571;0.00273204
116;calc iter;100;0.0812273;0.0773194;0.0960902
116;calc total;1;8.12968;8.12968;8.12968
116;total;1;12.0062;12.0062;12.0062
63;initialize;1;3.42882;3.42882;3.42882
63;async;100;0.00135051;0.000151723;0.00862534
63;inner;100;0.0788026;0.0776008;0.0805944
63;wait;100;2.23296e-05;1.4321e-05;3.8452e-05
63;boundary;100;0.000992465;0.000714216;0.00152123
63;calc iter;100;0.0811691;0.0790179;0.0874548
63;calc total;1;8.12967;8.12967;8.12967
63;total;1;12.0348;12.0348;12.0348
93;initialize;1;3.4188;3.4188;3.4188
93;async;100;0.00415704;0.000619857;0.00797162
93;inner;100;0.0755758;0.073801;0.079483
93;wait;100;3.14074e-05;2.0695e-05;5.6425e-05
93;boundary;100;0.00138806;0.000751553;0.00221132
93;calc iter;100;0.0811538;0.0776725;0.084793
93;calc total;1;8.12968;8.12968;8.12968
93;total;1;12.0247;12.0247;12.0247
117;initialize;1;3.4001;3.4001;3.4001
117;async;100;0.00229928;0.000205567;0.0202756
117;inner;100;0.0771571;0.073711;0.0803315
117;wait;100;3.26724e-05;2.1575e-05;4.4541e-05
117;boundary;100;0.00174366;0.000753127;0.00216449
117;calc iter;100;0.0812346;0.0763496;0.0960214
117;calc total;1;8.12967;8.12967;8.12967
117;total;1;12.0061;12.0061;12.0061
64;initialize;1;3.43145;3.43145;3.43145
64;async;100;0.00125913;0.00017192;0.00690254
64;inner;100;0.0786939;0.077556;0.0803529
64;wait;100;2.88621e-05;1.742e-05;4.6268e-05
64;boundary;100;0.00117461;0.000732758;0.0020043
64;calc iter;100;0.0811577;0.0795974;0.0855896
64;calc total;1;8.12968;8.12968;8.12968
64;total;1;12.0374;12.0374;12.0374
94;initialize;1;3.415;3.415;3.415
94;async;100;0.00429017;0.000615221;0.0106043
94;inner;100;0.0758175;0.0743977;0.0794325
94;wait;100;2.54514e-05;1.4281e-05;5.5536e-05
94;boundary;100;0.00103823;0.000682238;0.0021951
94;calc iter;100;0.081173;0.0778526;0.0881698
94;calc total;1;8.12968;8.12968;8.12968
94;total;1;12.0209;12.0209;12.0209
118;initialize;1;3.40011;3.40011;3.40011
118;async;100;0.00344391;0.000434555;0.021446
118;inner;100;0.0760111;0.072611;0.0798169
118;wait;100;3.12593e-05;2.2667e-05;7.6556e-05
118;boundary;100;0.00176299;0.000828256;0.00215254
118;calc iter;100;0.0812511;0.0761051;0.0964788
118;calc total;1;8.12967;8.12967;8.12967
118;total;1;12.0061;12.0061;12.0061
65;initialize;1;3.43147;3.43147;3.43147
65;async;100;0.00171502;0.000440078;0.00609495
65;inner;100;0.0771526;0.0759352;0.079556
65;wait;100;3.90613e-05;2.6201e-05;7.101e-05
65;boundary;100;0.00223052;0.00114673;0.00271129
65;calc iter;100;0.081139;0.0794168;0.0852319
65;calc total;1;8.12967;8.12967;8.12967
65;total;1;12.0375;12.0375;12.0375
95;initialize;1;3.4188;3.4188;3.4188
95;async;100;0.0045951;0.000608436;0.0148423
95;inner;100;0.0756609;0.0736163;0.0792124
95;wait;100;2.22366e-05;1.4826e-05;6.8181e-05
95;boundary;100;0.000913011;0.00066906;0.00222026
95;calc iter;100;0.0811926;0.0786024;0.0907237
95;calc total;1;8.12968;8.12968;8.12968
95;total;1;12.0247;12.0247;12.0247
119;initialize;1;3.40004;3.40004;3.40004
119;async;100;0.0029933;0.00036445;0.0210097
119;inner;100;0.0761643;0.0728371;0.0798241
119;wait;100;3.59325e-05;2.1384e-05;7.5766e-05
119;boundary;100;0.00207555;0.000711112;0.00220747
119;calc iter;100;0.081271;0.0765941;0.0960574
119;calc total;1;8.12967;8.12967;8.12967
119;total;1;12.0061;12.0061;12.0061
66;initialize;1;3.43147;3.43147;3.43147
66;async;100;0.00160981;0.000359851;0.00439858
66;inner;100;0.0771348;0.0756572;0.0792985
66;wait;100;4.37425e-05;3.2146e-05;8.1349e-05
66;boundary;100;0.00233968;0.00131908;0.00268823
66;calc iter;100;0.0811301;0.080044;0.0833904
66;calc total;1;8.12968;8.12968;8.12968
66;total;1;12.0375;12.0375;12.0375
67;initialize;1;3.43149;3.43149;3.43149
67;async;100;0.00144218;0.000439714;0.00646564
67;inner;100;0.0775194;0.0761357;0.0795293
67;wait;100;4.08338e-05;2.8052e-05;8.1083e-05
67;boundary;100;0.00212949;0.000999937;0.00260399
67;calc iter;100;0.0811335;0.0793267;0.0861683
67;calc total;1;8.12968;8.12968;8.12968
67;total;1;12.0375;12.0375;12.0375
68;initialize;1;3.43148;3.43148;3.43148
68;async;100;0.00117103;0.000169978;0.00670572
68;inner;100;0.0787457;0.0770074;0.0806342
68;wait;100;2.76971e-05;1.5726e-05;4.3153e-05
68;boundary;100;0.00120083;0.000702637;0.00199259
68;calc iter;100;0.0811466;0.079618;0.0855878
68;calc total;1;8.12968;8.12968;8.12968
68;total;1;12.0375;12.0375;12.0375
69;initialize;1;3.43146;3.43146;3.43146
69;async;100;0.00198213;0.000538739;0.008728
69;inner;100;0.0778801;0.0765249;0.0801063
69;wait;100;2.84524e-05;1.8271e-05;5.5926e-05
69;boundary;100;0.00125998;0.000752189;0.00193257
69;calc iter;100;0.0811521;0.0788643;0.087078
69;calc total;1;8.12967;8.12967;8.12967
69;total;1;12.0375;12.0375;12.0375
70;initialize;1;3.43148;3.43148;3.43148
70;async;100;0.00149026;0.000162385;0.00785449
70;inner;100;0.0786689;0.0775693;0.0802935
70;wait;100;1.95299e-05;1.3253e-05;5.0296e-05
70;boundary;100;0.000986498;0.000714684;0.0018133
70;calc iter;100;0.0811666;0.0790657;0.0867478
70;calc total;1;8.12967;8.12967;8.12967
70;total;1;12.0375;12.0375;12.0375
71;initialize;1;3.43149;3.43149;3.43149
71;async;100;0.00246463;0.000407601;0.0106974
71;inner;100;0.0776422;0.0760768;0.0799157
71;wait;100;2.07519e-05;1.4288e-05;5.4249e-05
71;boundary;100;0.00104498;0.000687388;0.00200055
71;calc iter;100;0.0811736;0.0787056;0.0888099
71;calc total;1;8.12967;8.12967;8.12967
71;total;1;12.0375;12.0375;12.0375
130;initialize;1;3.45291;3.45291;3.45291
130;async;100;0.00350574;0.000525777;0.0275987
130;inner;100;0.0763491;0.0714001;0.0792783
130;wait;100;2.93259e-05;1.9809e-05;0.000120186
130;boundary;100;0.00134111;0.000909246;0.00228583
130;calc iter;100;0.081227;0.0765012;0.102047
130;calc total;1;8.12968;8.12968;8.12968
130;total;1;12.0589;12.0589;12.0589
131;initialize;1;3.45289;3.45289;3.45289
131;async;100;0.0031232;0.000222073;0.0278484
131;inner;100;0.0765872;0.0686594;0.0812105
131;wait;100;2.81575e-05;1.5861e-05;7.1883e-05
131;boundary;100;0.00151081;0.000752004;0.00214406
131;calc iter;100;0.0812511;0.0758352;0.0986337
131;calc total;1;8.12968;8.12968;8.12968
131;total;1;12.0589;12.0589;12.0589
132;initialize;1;3.45286;3.45286;3.45286
132;async;100;0.00207905;0.000220947;0.00607466
132;inner;100;0.0771278;0.0696108;0.0828906
132;wait;100;3.45166e-05;1.715e-05;9.2873e-05
132;boundary;100;0.002028;0.000681861;0.0252696
132;calc iter;100;0.0812712;0.0716916;0.108633
132;calc total;1;8.12968;8.12968;8.12968
132;total;1;12.0589;12.0589;12.0589
133;initialize;1;3.45288;3.45288;3.45288
133;async;100;0.00223853;0.000266001;0.031449
133;inner;100;0.07714;0.0696458;0.0800626
133;wait;100;3.06167e-05;1.6644e-05;6.902e-05
133;boundary;100;0.00187415;0.000654568;0.00230517
133;calc iter;100;0.0812852;0.0734719;0.102809
133;calc total;1;8.12967;8.12967;8.12967
133;total;1;12.0589;12.0589;12.0589
134;initialize;1;3.45284;3.45284;3.45284
134;async;100;0.000809322;0.000223762;0.0314578
134;inner;100;0.0784142;0.0698116;0.0807364
134;wait;100;3.26711e-05;2.1266e-05;5.7906e-05
134;boundary;100;0.00203639;0.000628602;0.0022458
134;calc iter;100;0.0812943;0.0722666;0.104644
134;calc total;1;8.12968;8.12968;8.12968
134;total;1;12.0589;12.0589;12.0589
135;initialize;1;3.45279;3.45279;3.45279
135;async;100;0.00280761;0.000261904;0.027993
135;inner;100;0.0765992;0.0681715;0.0802268
135;wait;100;3.06111e-05;1.6048e-05;5.0234e-05
135;boundary;100;0.0018409;0.000657205;0.00359345
135;calc iter;100;0.0812802;0.0709825;0.101027
135;calc total;1;8.12967;8.12967;8.12967
135;total;1;12.0588;12.0588;12.0588
136;initialize;1;3.45282;3.45282;3.45282
136;async;100;0.00243265;0.000370211;0.0264633
136;inner;100;0.0771289;0.068395;0.0802479
136;wait;100;3.00453e-05;1.9172e-05;5.1438e-05
136;boundary;100;0.00167118;0.000710531;0.00206358
136;calc iter;100;0.0812642;0.0749019;0.10241
136;calc total;1;8.12968;8.12968;8.12968
136;total;1;12.0589;12.0589;12.0589
144;initialize;1;3.45577;3.45577;3.45577
144;async;100;0.00500519;0.000555787;0.0355852
144;inner;100;0.0753135;0.0676784;0.0791953
144;wait;100;2.11652e-05;1.3743e-05;6.3728e-05
144;boundary;100;0.000898091;0.000641795;0.00231063
144;calc iter;100;0.0812395;0.0732379;0.105618
144;calc total;1;8.12968;8.12968;8.12968
144;total;1;12.0615;12.0615;12.0615
168;initialize;1;3.43089;3.43089;3.43089
168;async;100;0.00288832;0.000363076;0.0220709
168;inner;100;0.0774263;0.0724474;0.0794824
168;wait;100;2.18215e-05;1.2947e-05;7.1697e-05
168;boundary;100;0.000830319;0.000637196;0.00236328
168;calc iter;100;0.0811678;0.0749041;0.096925
168;calc total;1;8.12968;8.12968;8.12968
168;total;1;12.0363;12.0363;12.0363
137;initialize;1;3.45288;3.45288;3.45288
137;async;100;0.00233155;0.000202806;0.0220503
137;inner;100;0.077256;0.068348;0.0804525
137;wait;100;3.03592e-05;2.093e-05;5.0377e-05
137;boundary;100;0.00163289;0.000719286;0.00236338
137;calc iter;100;0.0812525;0.0747676;0.0997811
137;calc total;1;8.12968;8.12968;8.12968
137;total;1;12.0589;12.0589;12.0589
145;initialize;1;3.45585;3.45585;3.45585
145;async;100;0.00532215;0.000519322;0.0301029
145;inner;100;0.0749805;0.0686955;0.0793455
145;wait;100;2.0389e-05;1.3053e-05;5.0112e-05
145;boundary;100;0.000928383;0.00063396;0.00221185
145;calc iter;100;0.0812528;0.0751514;0.101057
145;calc total;1;8.12968;8.12968;8.12968
145;total;1;12.0615;12.0615;12.0615
169;initialize;1;3.43097;3.43097;3.43097
169;async;100;0.00366473;0.000582383;0.0203153
169;inner;100;0.0766684;0.0722542;0.0789521
169;wait;100;2.09384e-05;1.2886e-05;8.005e-05
169;boundary;100;0.000817726;0.000637531;0.0017747
169;calc iter;100;0.0811733;0.0775737;0.0942516
169;calc total;1;8.12968;8.12968;8.12968
169;total;1;12.0363;12.0363;12.0363
138;initialize;1;3.45289;3.45289;3.45289
138;async;100;0.00224691;0.000214821;0.0221041
138;inner;100;0.0769527;0.0665481;0.0800411
138;wait;100;3.47469e-05;2.3868e-05;6.7033e-05
138;boundary;100;0.00200456;0.000844336;0.00275425
138;calc iter;100;0.0812408;0.0699915;0.101983
138;calc total;1;8.12968;8.12968;8.12968
138;total;1;12.0589;12.0589;12.0589
146;initialize;1;3.45586;3.45586;3.45586
146;async;100;0.00593466;0.000566208;0.0304898
146;inner;100;0.0743495;0.0700552;0.079188
146;wait;100;2.12688e-05;1.455e-05;6.6163e-05
146;boundary;100;0.000950882;0.000624674;0.00202209
146;calc iter;100;0.0812579;0.07474;0.102446
146;calc total;1;8.12968;8.12968;8.12968
146;total;1;12.0615;12.0615;12.0615
170;initialize;1;3.43094;3.43094;3.43094
170;async;100;0.00359598;0.000546588;0.0150548
170;inner;100;0.0767394;0.0743668;0.0788092
170;wait;100;2.15696e-05;1.3372e-05;0.000118878
170;boundary;100;0.000814253;0.000642576;0.00174637
170;calc iter;100;0.0811725;0.0776009;0.0908759
170;calc total;1;8.12968;8.12968;8.12968
170;total;1;12.0363;12.0363;12.0363
139;initialize;1;3.4529;3.4529;3.4529
139;async;100;0.00178027;0.000174521;0.0244772
139;inner;100;0.0770516;0.0682297;0.0801402
139;wait;100;3.82771e-05;2.5289e-05;6.3418e-05
139;boundary;100;0.0023574;0.000816312;0.00276417
139;calc iter;100;0.0812299;0.0751682;0.102449
139;calc total;1;8.12968;8.12968;8.12968
139;total;1;12.0589;12.0589;12.0589
147;initialize;1;3.45587;3.45587;3.45587
147;async;100;0.00510349;0.000545317;0.0252479
147;inner;100;0.0751926;0.0709865;0.0792451
147;wait;100;2.04328e-05;1.4211e-05;6.5304e-05
147;boundary;100;0.000926946;0.000659343;0.00209277
147;calc iter;100;0.081245;0.0736778;0.0992759
147;calc total;1;8.12968;8.12968;8.12968
147;total;1;12.0616;12.0616;12.0616
171;initialize;1;3.43095;3.43095;3.43095
171;async;100;0.0027873;0.000372015;0.00959317
171;inner;100;0.0776275;0.0754196;0.0795552
171;wait;100;1.8138e-05;1.3522e-05;3.9119e-05
171;boundary;100;0.000739803;0.000622586;0.00208668
171;calc iter;100;0.0811739;0.078548;0.0866297
171;calc total;1;8.12968;8.12968;8.12968
171;total;1;12.0363;12.0363;12.0363
140;initialize;1;3.4529;3.4529;3.4529
140;async;100;0.00157479;0.000165806;0.0290493
140;inner;100;0.077337;0.0689284;0.0804124
140;wait;100;3.88894e-05;2.4757e-05;5.6229e-05
140;boundary;100;0.00228498;0.000742282;0.00268558
140;calc iter;100;0.0812372;0.0733384;0.104905
140;calc total;1;8.12968;8.12968;8.12968
140;total;1;12.0589;12.0589;12.0589
148;initialize;1;3.45586;3.45586;3.45586
148;async;100;0.00469902;0.000720243;0.0214678
148;inner;100;0.0756097;0.0711018;0.0792482
148;wait;100;2.32311e-05;1.6111e-05;4.4877e-05
148;boundary;100;0.00089744;0.000712744;0.00196086
148;calc iter;100;0.081231;0.0784682;0.0965552
148;calc total;1;8.12968;8.12968;8.12968
148;total;1;12.0616;12.0616;12.0616
172;initialize;1;3.43095;3.43095;3.43095
172;async;100;0.00290978;0.000568576;0.00669027
172;inner;100;0.0774004;0.0751144;0.0790362
172;wait;100;2.19089e-05;1.4614e-05;7.3471e-05
172;boundary;100;0.000830145;0.00063542;0.0019835
172;calc iter;100;0.0811635;0.0792286;0.0845239
172;calc total;1;8.12968;8.12968;8.12968
172;total;1;12.0363;12.0363;12.0363
141;initialize;1;3.45284;3.45284;3.45284
141;async;100;0.00211786;0.000185999;0.0325817
141;inner;100;0.0771055;0.0683804;0.0799495
141;wait;100;3.5793e-05;2.2976e-05;7.4795e-05
141;boundary;100;0.00198095;0.000915976;0.00246482
141;calc iter;100;0.0812417;0.0711222;0.106057
141;calc total;1;8.12968;8.12968;8.12968
141;total;1;12.0588;12.0588;12.0588
149;initialize;1;3.45586;3.45586;3.45586
149;async;100;0.0045453;0.00052302;0.0195724
149;inner;100;0.0753216;0.0695104;0.0788019
149;wait;100;3.1829e-05;2.1155e-05;0.000119067
149;boundary;100;0.00131225;0.000770002;0.00248424
149;calc iter;100;0.0812122;0.0764815;0.096373
149;calc total;1;8.12968;8.12968;8.12968
149;total;1;12.0615;12.0615;12.0615
173;initialize;1;3.43092;3.43092;3.43092
173;async;100;0.00285838;0.000547635;0.00573927
173;inner;100;0.0767473;0.0742723;0.0789252
173;wait;100;3.43191e-05;1.6831e-05;8.6436e-05
173;boundary;100;0.00150749;0.000690026;0.00255087
173;calc iter;100;0.0811488;0.079316;0.0846666
173;calc total;1;8.12967;8.12967;8.12967
173;total;1;12.0363;12.0363;12.0363
150;initialize;1;3.45577;3.45577;3.45577
150;async;100;0.00431262;0.000519944;0.0210265
150;inner;100;0.0748061;0.0696165;0.0789637
150;wait;100;3.9141e-05;1.8552e-05;8.0402e-05
150;boundary;100;0.00204107;0.000790552;0.00283578
150;calc iter;100;0.0812009;0.0782097;0.0986999
150;calc total;1;8.12968;8.12968;8.12968
150;total;1;12.0615;12.0615;12.0615
174;initialize;1;3.43091;3.43091;3.43091
174;async;100;0.00236074;0.000571612;0.00454624
174;inner;100;0.0771067;0.0749754;0.0791776
174;wait;100;3.84672e-05;1.8665e-05;6.5021e-05
174;boundary;100;0.00163584;0.000682616;0.00259859
174;calc iter;100;0.0811433;0.0792277;0.0835573
174;calc total;1;8.12967;8.12967;8.12967
174;total;1;12.0363;12.0363;12.0363
151;initialize;1;3.45582;3.45582;3.45582
151;async;100;0.00415901;0.000556664;0.019948
151;inner;100;0.074634;0.0703814;0.0791857
151;wait;100;3.98832e-05;2.3499e-05;6.8228e-05
151;boundary;100;0.0023552;0.000802877;0.00278442
151;calc iter;100;0.0811896;0.0787947;0.0969225
151;calc total;1;8.12968;8.12968;8.12968
151;total;1;12.0615;12.0615;12.0615
175;initialize;1;3.43093;3.43093;3.43093
175;async;100;0.00205746;0.000763934;0.00533463
175;inner;100;0.0775651;0.0749906;0.079304
175;wait;100;3.43185e-05;1.7198e-05;0.000113755
175;boundary;100;0.00148154;0.000661504;0.00238158
175;calc iter;100;0.0811398;0.0788688;0.0847312
175;calc total;1;8.12967;8.12967;8.12967
175;total;1;12.0363;12.0363;12.0363
152;initialize;1;3.4558;3.4558;3.4558
152;async;100;0.0040381;0.000546088;0.0210904
152;inner;100;0.0749486;0.0715624;0.0795311
152;wait;100;3.88928e-05;1.8109e-05;5.9989e-05
152;boundary;100;0.00216561;0.00071099;0.00278359
152;calc iter;100;0.081193;0.078909;0.0966597
152;calc total;1;8.12968;8.12968;8.12968
152;total;1;12.0615;12.0615;12.0615
176;initialize;1;3.4309;3.4309;3.4309
176;async;100;0.00212094;0.000549686;0.00792265
176;inner;100;0.0774892;0.0750061;0.0794761
176;wait;100;3.37421e-05;1.8092e-05;6.0656e-05
176;boundary;100;0.00149849;0.000658448;0.00259652
176;calc iter;100;0.0811437;0.0790384;0.0856655
176;calc total;1;8.12967;8.12967;8.12967
176;total;1;12.0363;12.0363;12.0363
153;initialize;1;3.45591;3.45591;3.45591
153;async;100;0.00416169;0.000558714;0.0254447
153;inner;100;0.0750929;0.0712854;0.0792613
153;wait;100;3.82303e-05;2.4094e-05;6.0233e-05
153;boundary;100;0.00191165;0.000772292;0.00267852
153;calc iter;100;0.0812058;0.0765331;0.0996274
153;calc total;1;8.12968;8.12968;8.12968
153;total;1;12.0616;12.0616;12.0616
177;initialize;1;3.43091;3.43091;3.43091
177;async;100;0.00218153;0.000559378;0.010524
177;inner;100;0.0774811;0.0750197;0.079298
177;wait;100;3.36737e-05;1.97e-05;5.897e-05
177;boundary;100;0.00144862;0.000696758;0.0026041
177;calc iter;100;0.081146;0.079162;0.0874893
177;calc total;1;8.12967;8.12967;8.12967
177;total;1;12.0363;12.0363;12.0363
154;initialize;1;3.45585;3.45585;3.45585
154;async;100;0.00432133;0.000535078;0.0298587
154;inner;100;0.0756483;0.0701095;0.0793542
154;wait;100;2.81157e-05;1.774e-05;5.4209e-05
154;boundary;100;0.00121918;0.000680928;0.00200424
154;calc iter;100;0.0812184;0.0762101;0.102028
154;calc total;1;8.12968;8.12968;8.12968
154;total;1;12.0616;12.0616;12.0616
178;initialize;1;3.43091;3.43091;3.43091
178;async;100;0.00223544;0.000422877;0.0154038
178;inner;100;0.0775699;0.0744678;0.0794311
178;wait;100;3.39939e-05;1.5173e-05;0.00011158
178;boundary;100;0.00131254;0.000687516;0.00218945
178;calc iter;100;0.0811533;0.0775157;0.091503
178;calc total;1;8.12967;8.12967;8.12967
178;total;1;12.0363;12.0363;12.0363
155;initialize;1;3.45587;3.45587;3.45587
155;async;100;0.00434806;0.000501048;0.0299012
155;inner;100;0.0759379;0.0700261;0.0795686
155;wait;100;2.25667e-05;1.4019e-05;4.9621e-05
155;boundary;100;0.00091684;0.000653938;0.00215049
155;calc iter;100;0.0812265;0.0747171;0.101864
155;calc total;1;8.12968;8.12968;8.12968
155;total;1;12.0615;12.0615;12.0615
179;initialize;1;3.43088;3.43088;3.43088
179;async;100;0.00273826;0.00047596;0.0196695
179;inner;100;0.0774321;0.0726419;0.0793187
179;wait;100;2.71787e-05;1.7097e-05;5.8284e-05
179;boundary;100;0.000964014;0.000672823;0.00186431
179;calc iter;100;0.0811627;0.0765848;0.0942073
179;calc total;1;8.12967;8.12967;8.12967
179;total;1;12.0363;12.0363;12.0363
156;initialize;1;3.45581;3.45581;3.45581
156;async;100;0.00259875;0.000204528;0.0259242
156;inner;100;0.0773771;0.0726302;0.0799749
156;wait;100;2.60468e-05;1.5687e-05;5.4578e-05
156;boundary;100;0.00119638;0.00066036;0.00229259
156;calc iter;100;0.0811997;0.0747873;0.100891
156;calc total;1;8.12968;8.12968;8.12968
156;total;1;12.0615;12.0615;12.0615
180;initialize;1;3.43098;3.43098;3.43098
180;async;100;0.000985271;0.000172982;0.0171307
180;inner;100;0.078675;0.074319;0.0804733
180;wait;100;3.59208e-05;1.4449e-05;6.0634e-05
180;boundary;100;0.00146114;0.000710268;0.00246486
180;calc iter;100;0.0811585;0.0770282;0.093766
180;calc total;1;8.12967;8.12967;8.12967
180;total;1;12.0363;12.0363;12.0363
157;initialize;1;3.45588;3.45588;3.45588
157;async;100;0.00252527;0.000151186;0.0243375
157;inner;100;0.0774887;0.0733148;0.0802062
157;wait;100;2.18777e-05;1.4294e-05;4.1736e-05
157;boundary;100;0.00117919;0.00062714;0.00219518
157;calc iter;100;0.0812166;0.0766132;0.0995202
157;calc total;1;8.12968;8.12968;8.12968
157;total;1;12.0615;12.0615;12.0615
181;initialize;1;3.43096;3.43096;3.43096
181;async;100;0.000935033;0.000151029;0.0131682
181;inner;100;0.0792065;0.0752285;0.0803043
181;wait;100;2.58114e-05;1.5154e-05;4.5188e-05
181;boundary;100;0.000997943;0.000680527;0.00179354
181;calc iter;100;0.0811661;0.0783218;0.09009
181;calc total;1;8.12967;8.12967;8.12967
181;total;1;12.0363;12.0363;12.0363
158;initialize;1;3.45589;3.45589;3.45589
158;async;100;0.00356109;0.000493062;0.023334
158;inner;100;0.0765188;0.0735054;0.0795918
158;wait;100;2.31413e-05;1.5009e-05;6.7354e-05
158;boundary;100;0.00110635;0.00064537;0.0021368
182;initialize;1;3.43097;3.43097;3.43097
182;async;100;0.0015409;0.000374892;0.0095838
182;inner;100;0.0784847;0.0762127;0.0795336
182;wait;100;2.81317e-05;1.4945e-05;7.4412e-05
182;boundary;100;0.00110649;0.00068552;0.00191527
182;calc iter;100;0.0811615;0.0792501;0.0872138
182;calc total;1;8.12967;8.12967;8.12967
182;total;1;12.0363;12.0363;12.0363
158;calc iter;100;0.0812111;0.0771049;0.0982358
158;calc total;1;8.12968;8.12968;8.12968
158;total;1;12.0615;12.0615;12.0615
183;initialize;1;3.43096;3.43096;3.43096
183;async;100;0.00147299;0.000153303;0.0050668
183;inner;100;0.0788333;0.0767871;0.0799721
183;wait;100;1.82056e-05;1.3516e-05;4.4648e-05
183;boundary;100;0.000844055;0.000656794;0.0021873
183;calc iter;100;0.0811698;0.0791298;0.0838691
183;calc total;1;8.12967;8.12967;8.12967
183;total;1;12.0363;12.0363;12.0363
159;initialize;1;3.45586;3.45586;3.45586
159;async;100;0.00313907;0.000281172;0.0176638
159;inner;100;0.0769446;0.0739553;0.0795209
159;wait;100;2.27995e-05;1.4421e-05;7.4591e-05
159;boundary;100;0.00109498;0.000661634;0.0017485
159;calc iter;100;0.0812028;0.0787901;0.0932152
159;calc total;1;8.12968;8.12968;8.12968
159;total;1;12.0615;12.0615;12.0615
184;initialize;1;3.43094;3.43094;3.43094
184;async;100;0.00178116;0.000343377;0.00342069
184;inner;100;0.0785647;0.0766295;0.0794785
184;wait;100;1.87679e-05;1.376e-05;6.9097e-05
184;boundary;100;0.000802263;0.000670211;0.00191318
184;calc iter;100;0.0811684;0.080041;0.0826341
184;calc total;1;8.12967;8.12967;8.12967
184;total;1;12.0363;12.0363;12.0363
160;initialize;1;3.45583;3.45583;3.45583
160;async;100;0.00210254;0.000153692;0.0131658
160;inner;100;0.0779447;0.0753639;0.079904
160;wait;100;2.52376e-05;1.4551e-05;5.2338e-05
160;boundary;100;0.00112586;0.000667272;0.00196533
160;calc iter;100;0.0811995;0.0792621;0.0912386
160;calc total;1;8.12968;8.12968;8.12968
160;total;1;12.0615;12.0615;12.0615
185;initialize;1;3.43098;3.43098;3.43098
185;async;100;0.00234569;0.000362497;0.0041124
185;inner;100;0.0779982;0.0765886;0.0796004
185;wait;100;1.94891e-05;1.4126e-05;7.0095e-05
185;boundary;100;0.000803453;0.000662431;0.00186292
185;calc iter;100;0.0811681;0.0796456;0.0830748
185;calc total;1;8.12967;8.12967;8.12967
185;total;1;12.0363;12.0363;12.0363
161;initialize;1;3.45585;3.45585;3.45585
161;async;100;0.002242;0.00026152;0.00952077
161;inner;100;0.0775527;0.0748848;0.0796987
161;wait;100;3.10912e-05;2.3855e-05;6.2335e-05
161;boundary;100;0.00135401;0.000849227;0.00259984
161;calc iter;100;0.0811811;0.0791826;0.0893286
161;calc total;1;8.12968;8.12968;8.12968
161;total;1;12.0615;12.0615;12.0615
186;initialize;1;3.43095;3.43095;3.43095
186;async;100;0.0011365;0.000154171;0.00269965
186;inner;100;0.0791669;0.0767513;0.0800184
186;wait;100;2.27555e-05;1.5527e-05;4.1336e-05
186;boundary;100;0.000838717;0.000674802;0.00181094
186;calc iter;100;0.0811658;0.0800378;0.0823143
186;calc total;1;8.12967;8.12967;8.12967
186;total;1;12.0363;12.0363;12.0363
162;initialize;1;3.45588;3.45588;3.45588
162;async;100;0.00218635;0.000290515;0.00855163
162;inner;100;0.0769416;0.0740979;0.0797374
162;wait;100;3.75122e-05;1.9889e-05;6.4521e-05
162;boundary;100;0.00200631;0.000752119;0.0028477
162;calc iter;100;0.0811738;0.0790691;0.0872667
162;calc total;1;8.12968;8.12968;8.12968
162;total;1;12.0615;12.0615;12.0615
187;initialize;1;3.43096;3.43096;3.43096
187;async;100;0.00121323;0.00015339;0.00270868
187;inner;100;0.0790061;0.0769583;0.0797223
187;wait;100;2.33201e-05;1.5794e-05;6.7148e-05
187;boundary;100;0.000915494;0.000687919;0.00218617
187;calc iter;100;0.0811593;0.0800836;0.0825533
187;calc total;1;8.12967;8.12967;8.12967
187;total;1;12.0363;12.0363;12.0363
163;initialize;1;3.45582;3.45582;3.45582
163;async;100;0.00154191;0.000187315;0.00949158
163;inner;100;0.0777316;0.0756617;0.0801681
163;wait;100;3.57024e-05;1.6305e-05;5.4442e-05
163;boundary;100;0.00185736;0.00071578;0.00279703
163;calc iter;100;0.081168;0.0790835;0.0891036
163;calc total;1;8.12968;8.12968;8.12968
163;total;1;12.0615;12.0615;12.0615
188;initialize;1;3.43094;3.43094;3.43094
188;async;100;0.00121151;0.000332494;0.004162
188;inner;100;0.0787852;0.0762012;0.0798144
188;wait;100;3.09806e-05;1.8323e-05;5.7817e-05
188;boundary;100;0.00113;0.000738294;0.00245885
188;calc iter;100;0.0811586;0.0800357;0.0837986
188;calc total;1;8.12967;8.12967;8.12967
188;total;1;12.0363;12.0363;12.0363
164;initialize;1;3.45583;3.45583;3.45583
164;async;100;0.00141271;0.000161133;0.0135963
164;inner;100;0.0779966;0.0755876;0.0804509
164;wait;100;3.51349e-05;1.3699e-05;0.000130914
164;boundary;100;0.00172567;0.000708042;0.00269412
164;calc iter;100;0.0811713;0.0790169;0.0921008
164;calc total;1;8.12968;8.12968;8.12968
164;total;1;12.0615;12.0615;12.0615
189;initialize;1;3.43094;3.43094;3.43094
189;async;100;0.000872206;0.000180655;0.00677602
189;inner;100;0.0791453;0.0761646;0.0799741
189;wait;100;2.85969e-05;1.8097e-05;4.5238e-05
189;boundary;100;0.00110967;0.000728631;0.00233694
189;calc iter;100;0.0811566;0.0800174;0.0859009
189;calc total;1;8.12967;8.12967;8.12967
189;total;1;12.0363;12.0363;12.0363
165;initialize;1;3.45587;3.45587;3.45587
165;async;100;0.00190304;0.000216454;0.0177638
165;inner;100;0.0775632;0.0748308;0.0800576
165;wait;100;3.39545e-05;1.9357e-05;5.2142e-05
165;boundary;100;0.00167405;0.000762766;0.0025667
165;calc iter;100;0.0811758;0.0783761;0.0941969
165;calc total;1;8.12967;8.12967;8.12967
165;total;1;12.0615;12.0615;12.0615
166;initialize;1;3.45585;3.45585;3.45585
166;async;100;0.00267342;0.000366729;0.0226442
166;inner;100;0.0769476;0.0732108;0.0795896
166;wait;100;3.17696e-05;1.8268e-05;7.2594e-05
166;boundary;100;0.00153018;0.00076253;0.00251126
166;calc iter;100;0.0811846;0.0763409;0.0978771
166;calc total;1;8.12967;8.12967;8.12967
166;total;1;12.0615;12.0615;12.0615
167;initialize;1;3.45584;3.45584;3.45584
167;async;100;0.00257753;0.000199505;0.0250609
167;inner;100;0.0772623;0.0720926;0.0792976
167;wait;100;2.62468e-05;1.4374e-05;9.2189e-05
167;boundary;100;0.00132615;0.000672497;0.00234049
167;calc iter;100;0.081194;0.0757666;0.0991463
167;calc total;1;8.12967;8.12967;8.12967
167;total;1;12.0615;12.0615;12.0615
1;initialize;1;3.57947;3.57947;3.57947
1;async;100;0.00131213;0.000360681;0.00777656
1;inner;100;0.0781991;0.0765673;0.079964
1;wait;100;3.34004e-05;1.5986e-05;6.85e-05
1;boundary;100;0.00162164;0.000714518;0.00242062
1;calc iter;100;0.0811676;0.0792257;0.0856492
1;calc total;1;8.12967;8.12967;8.12967
1;total;1;12.1856;12.1856;12.1856
2;initialize;1;3.57953;3.57953;3.57953
2;async;100;0.00135097;0.000158307;0.00365417
2;inner;100;0.0788845;0.0779704;0.0806122
2;wait;100;2.34093e-05;1.4437e-05;4.4176e-05
2;boundary;100;0.00091336;0.00069667;0.00179078
2;calc iter;100;0.0811734;0.0802259;0.0829479
2;calc total;1;8.12967;8.12967;8.12967
2;total;1;12.1856;12.1856;12.1856
3;initialize;1;3.57481;3.57481;3.57481
3;async;100;0.00108323;0.000176461;0.00244661
3;inner;100;0.0791105;0.0781698;0.0807963
3;wait;100;2.09822e-05;1.4351e-05;3.6262e-05
3;boundary;100;0.000963197;0.000671882;0.00211395
3;calc iter;100;0.081179;0.0801324;0.0837111
3;calc total;1;8.12967;8.12967;8.12967
3;total;1;12.1808;12.1808;12.1808
4;initialize;1;3.57945;3.57945;3.57945
4;async;100;0.00179818;0.000244829;0.00311083
4;inner;100;0.0784698;0.0775515;0.0801934
4;wait;100;1.91013e-05;1.3805e-05;4.8803e-05
4;boundary;100;0.000891306;0.000639228;0.00132557
4;calc iter;100;0.0811799;0.0796492;0.0825613
4;calc total;1;8.12968;8.12968;8.12968
4;total;1;12.1856;12.1856;12.1856
5;initialize;1;3.57952;3.57952;3.57952
5;async;100;0.00229252;0.000415828;0.00375112
5;inner;100;0.0778822;0.0770395;0.0799522
5;wait;100;2.04526e-05;1.3796e-05;7.8885e-05
5;boundary;100;0.00099037;0.000633398;0.00187904
5;calc iter;100;0.0811874;0.0799375;0.0835905
5;calc total;1;8.12967;8.12967;8.12967
5;total;1;12.1856;12.1856;12.1856
6;initialize;1;3.57951;3.57951;3.57951
6;async;100;0.00218015;0.000339894;0.00364876
6;inner;100;0.0780185;0.0771188;0.0798826
6;wait;100;2.50219e-05;1.5129e-05;7.8566e-05
6;boundary;100;0.000950535;0.000674825;0.00247056
6;calc iter;100;0.0811755;0.0796632;0.0824366
6;calc total;1;8.12967;8.12967;8.12967
6;total;1;12.1855;12.1855;12.1855
7;initialize;1;3.57254;3.57254;3.57254
7;async;100;0.00222573;0.00053602;0.00318105
7;inner;100;0.0780233;0.0772863;0.079943
7;wait;100;2.36602e-05;1.608e-05;7.4431e-05
7;boundary;100;0.00089714;0.000710695;0.00139289
7;calc iter;100;0.0811714;0.0794451;0.0828889
7;calc total;1;8.12967;8.12967;8.12967
7;total;1;12.1786;12.1786;12.1786
8;initialize;1;3.57954;3.57954;3.57954
8;async;100;0.00146594;0.000347144;0.0026879
8;inner;100;0.0786178;0.0771636;0.0801944
8;wait;100;2.71443e-05;1.6395e-05;6.0403e-05
8;boundary;100;0.00105591;0.000717212;0.00227604
8;calc iter;100;0.0811681;0.0802165;0.0822505
8;calc total;1;8.12967;8.12967;8.12967
8;total;1;12.1856;12.1856;12.1856
9;initialize;1;3.57954;3.57954;3.57954
9;async;100;0.00126138;0.000472061;0.0038897
9;inner;100;0.0784109;0.0767268;0.0802273
9;wait;100;3.22772e-05;2.0954e-05;5.2499e-05
9;boundary;100;0.00145923;0.000788375;0.00276727
9;calc iter;100;0.0811651;0.0804073;0.0838
9;calc total;1;8.12967;8.12967;8.12967
9;total;1;12.1856;12.1856;12.1856
10;initialize;1;3.57952;3.57952;3.57952
10;async;100;0.00110325;0.000396939;0.00759843
10;inner;100;0.0782738;0.0761594;0.0798348
10;wait;100;3.74369e-05;1.4831e-05;9.9308e-05
10;boundary;100;0.00174698;0.000731544;0.00263559
10;calc iter;100;0.0811629;0.0803994;0.0859409
10;calc total;1;8.12967;8.12967;8.12967
10;total;1;12.1856;12.1856;12.1856
11;initialize;1;3.57952;3.57952;3.57952
11;async;100;0.000754407;0.000171439;0.00830802
11;inner;100;0.0785209;0.0769421;0.080372
11;wait;100;3.76972e-05;1.5737e-05;5.6545e-05
11;boundary;100;0.00185325;0.000776207;0.0025058
11;calc iter;100;0.0811677;0.0800218;0.0872183
11;calc total;1;8.12967;8.12967;8.12967
11;total;1;12.1856;12.1856;12.1856
12;initialize;1;3.57954;3.57954;3.57954
12;async;100;0.000740045;0.000202437;0.00655214
12;inner;100;0.0784003;0.0768439;0.0805954
12;wait;100;3.6617e-05;1.6738e-05;6.0092e-05
12;boundary;100;0.0019939;0.000739189;0.00270067
12;calc iter;100;0.0811722;0.0799113;0.0845976
12;calc total;1;8.12967;8.12967;8.12967
12;total;1;12.1856;12.1856;12.1856
13;initialize;1;3.57952;3.57952;3.57952
13;async;100;0.00116263;0.000186573;0.00337856
13;inner;100;0.0783428;0.0776076;0.0803289
13;wait;100;3.15538e-05;2.1786e-05;6.4245e-05
13;boundary;100;0.001638;0.000809911;0.00234605
13;calc iter;100;0.0811765;0.0803848;0.0827187
13;calc total;1;8.12967;8.12967;8.12967
13;total;1;12.1856;12.1856;12.1856
14;initialize;1;3.57952;3.57952;3.57952
14;async;100;0.00103506;0.00016611;0.00230747
14;inner;100;0.0787862;0.0781023;0.080437
14;wait;100;2.51213e-05;1.646e-05;6.0194e-05
14;boundary;100;0.00133395;0.000791971;0.00211506
14;calc iter;100;0.0811815;0.0800924;0.0824999
14;calc total;1;8.12967;8.12967;8.12967
14;total;1;12.1856;12.1856;12.1856
15;initialize;1;3.57953;3.57953;3.57953
15;async;100;0.00125099;0.000161299;0.00272962
15;inner;100;0.0786868;0.078126;0.080549
15;wait;100;2.39264e-05;1.5495e-05;4.3302e-05
15;boundary;100;0.00122251;0.000693002;0.00174387
15;calc iter;100;0.0811857;0.0801236;0.0825599
15;calc total;1;8.12967;8.12967;8.12967
15;total;1;12.1856;12.1856;12.1856
16;initialize;1;3.5795;3.5795;3.5795
16;async;100;0.00179309;0.000259289;0.00291773
16;inner;100;0.0781136;0.0776146;0.080402
16;wait;100;2.3293e-05;1.576e-05;5.6557e-05
16;boundary;100;0.001257;0.00064803;0.00181385
16;calc iter;100;0.0811886;0.0798462;0.0824712
16;calc total;1;8.12967;8.12967;8.12967
16;total;1;12.1855;12.1855;12.1855
17;initialize;1;3.57765;3.57765;3.57765
17;async;100;0.00183692;0.000577515;0.00335815
17;inner;100;0.0777285;0.0768803;0.0801836
17;wait;100;2.30985e-05;1.478e-05;7.7799e-05
17;boundary;100;0.00160486;0.000630494;0.0021871
17;calc iter;100;0.0811953;0.079321;0.0829687
17;calc total;1;8.12967;8.12967;8.12967
17;total;1;12.1837;12.1837;12.1837
18;initialize;1;3.57615;3.57615;3.57615
18;async;100;0.00177556;0.000599716;0.00295066
18;inner;100;0.0781712;0.0774481;0.0798848
18;wait;100;2.43514e-05;1.5902e-05;9.5749e-05
18;boundary;100;0.00121544;0.000645543;0.00159232
18;calc iter;100;0.0811882;0.0801924;0.0825696
18;calc total;1;8.12967;8.12967;8.12967
18;total;1;12.1822;12.1822;12.1822
19;initialize;1;3.57574;3.57574;3.57574
19;async;100;0.000687132;0.000183866;0.0023073
19;inner;100;0.079277;0.0786267;0.0807674
19;wait;100;2.39715e-05;1.6355e-05;3.7359e-05
19;boundary;100;0.00119523;0.000708031;0.00166695
19;calc iter;100;0.0811844;0.08027;0.0831672
19;calc total;1;8.12967;8.12967;8.12967
19;total;1;12.1818;12.1818;12.1818
20;initialize;1;3.57528;3.57528;3.57528
20;async;100;0.00109962;0.000263999;0.00306004
20;inner;100;0.0787458;0.0781442;0.0803314
20;wait;100;2.47515e-05;1.7232e-05;6.8861e-05
20;boundary;100;0.00130893;0.000819006;0.00183327
20;calc iter;100;0.0811805;0.0803052;0.0831509
20;calc total;1;8.12967;8.12967;8.12967
20;total;1;12.1813;12.1813;12.1813
21;initialize;1;3.57448;3.57448;3.57448
21;async;100;0.000774375;0.000177259;0.00230477
21;inner;100;0.078885;0.0779991;0.0806639
21;wait;100;3.06078e-05;1.9305e-05;5.0834e-05
21;boundary;100;0.00148237;0.000729768;0.00227409
21;calc iter;100;0.0811739;0.0803098;0.0824085
21;calc total;1;8.12967;8.12967;8.12967
21;total;1;12.1805;12.1805;12.1805
22;initialize;1;3.5795;3.5795;3.5795
22;async;100;0.000684561;0.00016403;0.00389872
22;inner;100;0.0785464;0.0772362;0.0804974
22;wait;100;3.73154e-05;2.4974e-05;5.2435e-05
22;boundary;100;0.00189953;0.000760159;0.00272036
22;calc iter;100;0.0811691;0.0806188;0.0839916
22;calc total;1;8.12967;8.12967;8.12967
22;total;1;12.1856;12.1856;12.1856
23;initialize;1;3.57949;3.57949;3.57949
23;async;100;0.000746189;0.000168458;0.00574533
23;inner;100;0.0780711;0.077286;0.0802148
23;wait;100;4.0097e-05;1.6393e-05;8.0806e-05
23;boundary;100;0.00230809;0.000811446;0.00270805
23;calc iter;100;0.0811673;0.0803214;0.0848132
23;calc total;1;8.12967;8.12967;8.12967
23;total;1;12.1856;12.1856;12.1856
142;initialize;1;3.4529;3.4529;3.4529
142;async;100;0.00207552;0.0001629;0.03284
142;inner;100;0.0774389;0.0685642;0.0802439
142;wait;100;3.07618e-05;2.2749e-05;5.2274e-05
142;boundary;100;0.00170596;0.000800469;0.00204946
142;calc iter;100;0.0812527;0.0744935;0.10505
142;calc total;1;8.12968;8.12968;8.12968
142;total;1;12.0589;12.0589;12.0589
143;initialize;1;3.45287;3.45287;3.45287
143;async;100;0.00230128;0.000169597;0.0316386
143;inner;100;0.0771404;0.0696195;0.0798734
143;wait;100;2.93158e-05;1.9436e-05;7.7483e-05
143;boundary;100;0.00178766;0.000841452;0.00226677
143;calc iter;100;0.0812605;0.0732441;0.103176
143;calc total;1;8.12968;8.12968;8.12968
143;total;1;12.0588;12.0588;12.0588
190;initialize;1;3.43096;3.43096;3.43096
190;async;100;0.000892377;0.000218882;0.010934
190;inner;100;0.0787359;0.0758738;0.0794387
190;wait;100;3.46203e-05;1.3883e-05;9.1906e-05
190;boundary;100;0.00149139;0.000701941;0.00246315
190;calc iter;100;0.0811557;0.0791688;0.0888056
190;calc total;1;8.12967;8.12967;8.12967
190;total;1;12.0363;12.0363;12.0363
191;initialize;1;3.43097;3.43097;3.43097
191;async;100;0.000826004;0.000170351;0.013762
191;inner;100;0.0789218;0.0751021;0.079895
191;wait;100;3.26459e-05;1.485e-05;5.3621e-05
191;boundary;100;0.00137516;0.000685096;0.00219123
191;calc iter;100;0.0811569;0.0780235;0.0906697
191;calc total;1;8.12967;8.12967;8.12967
191;total;1;12.0363;12.0363;12.0363
DASH
InitEnergy=25.00000
EndEnergy=25.00000
DiffEnergy=-0.00000
Matrixspec: 55000 x 55000
Iterations: 100
# unit_id;function_name;num_calls;avg_runtime;min_runtime;max_runtime
0;initialize;1;2.85508;2.85508;2.85508
0;async;100;0.00178;0.00050;0.00310
0;inner;100;0.07817;0.07759;0.08016
0;wait;100;0.00003;0.00002;0.00005
0;boundary;100;0.00119;0.00072;0.00202
0;calc iter;100;0.08118;0.08037;0.08225
0;calc total;1;8.12738;8.12738;8.12738
0;total;1;11.44688;11.44688;11.44688
96;initialize;1;2.82574;2.82574;2.82574
96;async;100;0.00221748;0.000326286;0.00462138
96;inner;100;0.0775239;0.0764717;0.0806317
96;wait;100;2.43111e-05;1.3704e-05;4.0369e-05
96;boundary;100;0.00145836;0.000639457;0.00232336
96;calc iter;100;0.0812257;0.0790933;0.0837081
96;calc total;1;8.12738;8.12738;8.12738
96;total;1;11.4247;11.4247;11.4247
72;initialize;1;2.83381;2.83381;2.83381
72;async;100;0.000379883;0.000316523;0.00073904
72;inner;100;0.0788116;0.0775822;0.0812795
72;wait;100;3.13457e-05;1.8981e-05;8.0299e-05
72;boundary;100;0.00204872;0.000631023;0.00226587
72;calc iter;100;0.0812733;0.0785879;0.084321
72;calc total;1;8.12738;8.12738;8.12738
72;total;1;11.4331;11.4331;11.4331
48;initialize;1;2.84344;2.84344;2.84344
48;async;100;0.0037648;0.000581575;0.0053454
48;inner;100;0.0765886;0.0757265;0.0795274
48;wait;100;1.78936e-05;1.3138e-05;6.9334e-05
48;boundary;100;0.00085912;0.000629015;0.00225975
48;calc iter;100;0.0812319;0.079979;0.0839868
48;calc total;1;8.12738;8.12738;8.12738
48;total;1;11.4425;11.4425;11.4425
24;initialize;1;2.81944;2.81944;2.81944
24;async;100;0.00116731;0.00022269;0.00216426
24;inner;100;0.0781888;0.0773839;0.0802699
24;wait;100;3.34783e-05;2.4768e-05;6.9047e-05
24;boundary;100;0.00180212;0.000965411;0.00229828
24;calc iter;100;0.0811934;0.0800792;0.0822199
24;calc total;1;8.12738;8.12738;8.12738
24;total;1;11.4188;11.4188;11.4188
97;initialize;1;2.83438;2.83438;2.83438
97;async;100;0.00183986;0.00030727;0.00389352
97;inner;100;0.0781825;0.0772688;0.0804917
97;wait;100;2.19272e-05;1.452e-05;4.0142e-05
97;boundary;100;0.00116469;0.000665139;0.00222305
97;calc iter;100;0.0812104;0.0796735;0.0833704
97;calc total;1;8.12739;8.12739;8.12739
97;total;1;11.4332;11.4332;11.4332
73;initialize;1;2.83263;2.83263;2.83263
73;async;100;0.00203765;0.000565029;0.00310229
73;inner;100;0.0775939;0.0765238;0.0804858
73;wait;100;2.70238e-05;1.6999e-05;4.0855e-05
73;boundary;100;0.0016015;0.000659935;0.00188467
73;calc iter;100;0.0812619;0.0801324;0.0835806
73;calc total;1;8.12738;8.12738;8.12738
73;total;1;11.4319;11.4319;11.4319
49;initialize;1;2.83732;2.83732;2.83732
49;async;100;0.002715;0.00015428;0.00426797
49;inner;100;0.0776762;0.0767866;0.0799262
49;wait;100;1.85631e-05;1.4041e-05;4.0882e-05
49;boundary;100;0.000804765;0.000662358;0.00150658
49;calc iter;100;0.0812157;0.0800633;0.0829304
49;calc total;1;8.12738;8.12738;8.12738
49;total;1;11.4364;11.4364;11.4364
25;initialize;1;2.816;2.816;2.816
25;async;100;0.0013451;0.000231968;0.00223592
25;inner;100;0.0773968;0.076485;0.0800221
25;wait;100;4.10974e-05;2.898e-05;9.5186e-05
25;boundary;100;0.00239498;0.0011373;0.00275733
25;calc iter;100;0.0811796;0.0799652;0.0822171
25;calc total;1;8.12738;8.12738;8.12738
25;total;1;11.4154;11.4154;11.4154
98;initialize;1;2.83045;2.83045;2.83045
98;async;100;0.00259301;0.000596375;0.00430925
98;inner;100;0.0774544;0.0767161;0.0795618
98;wait;100;2.51287e-05;1.6063e-05;8.0293e-05
98;boundary;100;0.00112102;0.000796821;0.00178053
98;calc iter;100;0.0811951;0.0799181;0.0832685
98;calc total;1;8.12739;8.12739;8.12739
98;total;1;11.4293;11.4293;11.4293
74;initialize;1;2.82553;2.82553;2.82553
74;async;100;0.00138885;0.000301286;0.00333108
74;inner;100;0.0781957;0.077787;0.080351
74;wait;100;3.0004e-05;2.0439e-05;5.3465e-05
74;boundary;100;0.00163451;0.000767136;0.00203288
74;calc iter;100;0.0812505;0.0801278;0.083531
74;calc total;1;8.12738;8.12738;8.12738
74;total;1;11.4248;11.4248;11.4248
50;initialize;1;2.84199;2.84199;2.84199
50;async;100;0.00262879;0.000308183;0.00479142
50;inner;100;0.0776929;0.0766106;0.0800369
50;wait;100;2.10977e-05;1.4562e-05;4.1124e-05
50;boundary;100;0.000859315;0.00069879;0.00113093
50;calc iter;100;0.0812032;0.0799828;0.0827293
50;calc total;1;8.12738;8.12738;8.12738
50;total;1;11.441;11.441;11.441
26;initialize;1;2.82459;2.82459;2.82459
26;async;100;0.000714454;0.000163489;0.00143056
26;inner;100;0.078209;0.076982;0.0809386
26;wait;100;3.79077e-05;1.9552e-05;5.7834e-05
26;boundary;100;0.00222238;0.000758255;0.00257301
26;calc iter;100;0.0811855;0.0803986;0.0823124
26;calc total;1;8.12738;8.12738;8.12738
26;total;1;11.4239;11.4239;11.4239
99;initialize;1;2.84166;2.84166;2.84166
99;async;100;0.00191489;0.000248367;0.00329422
99;inner;100;0.0781731;0.0776181;0.0798562
99;wait;100;2.4696e-05;1.6841e-05;7.0529e-05
99;boundary;100;0.00108039;0.00077599;0.00185214
99;calc iter;100;0.0811944;0.0795016;0.0823107
99;calc total;1;8.12739;8.12739;8.12739
99;total;1;11.4405;11.4405;11.4405
75;initialize;1;2.83189;2.83189;2.83189
75;async;100;0.00126529;0.00019601;0.00335467
75;inner;100;0.0782715;0.0777491;0.0802855
75;wait;100;2.85136e-05;2.0731e-05;5.5446e-05
75;boundary;100;0.00167606;0.000824332;0.00202685
75;calc iter;100;0.0812429;0.079889;0.0831805
75;calc total;1;8.12739;8.12739;8.12739
75;total;1;11.4312;11.4312;11.4312
51;initialize;1;2.84439;2.84439;2.84439
51;async;100;0.00242982;0.000344037;0.0038363
51;inner;100;0.07769;0.0770283;0.0797009
51;wait;100;2.46573e-05;1.4974e-05;6.0848e-05
51;boundary;100;0.00105884;0.000707486;0.00215042
51;calc iter;100;0.0812043;0.0798291;0.0827992
51;calc total;1;8.12738;8.12738;8.12738
51;total;1;11.4434;11.4434;11.4434
27;initialize;1;2.81602;2.81602;2.81602
27;async;100;0.00107125;0.000283618;0.00274464
27;inner;100;0.0781826;0.0773993;0.0807611
27;wait;100;3.55034e-05;2.7549e-05;4.8744e-05
27;boundary;100;0.00189797;0.000775206;0.00251088
27;calc iter;100;0.0811889;0.0804129;0.0825014
27;calc total;1;8.12738;8.12738;8.12738
27;total;1;11.4154;11.4154;11.4154
100;initialize;1;2.83986;2.83986;2.83986
100;async;100;0.00148269;0.000216327;0.00312591
100;inner;100;0.0784766;0.0776524;0.0801553
100;wait;100;2.87985e-05;1.812e-05;5.049e-05
100;boundary;100;0.00120414;0.000715898;0.00195458
100;calc iter;100;0.0811937;0.0799125;0.0824498
100;calc total;1;8.12739;8.12739;8.12739
100;total;1;11.4388;11.4388;11.4388
76;initialize;1;2.82005;2.82005;2.82005
76;async;100;0.00187601;0.000519652;0.00401628
76;inner;100;0.077476;0.0763723;0.0790552
76;wait;100;3.1784e-05;1.9158e-05;9.6336e-05
76;boundary;100;0.0018458;0.00131576;0.00231337
76;calc iter;100;0.0812313;0.0797561;0.0826855
76;calc total;1;8.12739;8.12739;8.12739
76;total;1;11.4193;11.4193;11.4193
52;initialize;1;2.83632;2.83632;2.83632
52;async;100;0.00288182;0.00055468;0.00449283
52;inner;100;0.0759656;0.0746489;0.0791995
52;wait;100;3.94972e-05;2.7884e-05;7.8097e-05
52;boundary;100;0.00230776;0.00116473;0.00280493
52;calc iter;100;0.0811963;0.0795959;0.0829042
52;calc total;1;8.12738;8.12738;8.12738
52;total;1;11.4353;11.4353;11.4353
28;initialize;1;2.82577;2.82577;2.82577
28;async;100;0.00138273;0.000156834;0.00296592
28;inner;100;0.0783119;0.0778503;0.0806562
28;wait;100;2.85768e-05;1.873e-05;4.8664e-05
28;boundary;100;0.00147674;0.000797336;0.00191908
28;calc iter;100;0.0812016;0.0800327;0.0828351
28;calc total;1;8.12738;8.12738;8.12738
28;total;1;11.4252;11.4252;11.4252
101;initialize;1;2.82923;2.82923;2.82923
101;async;100;0.00178625;0.000524299;0.00447661
101;inner;100;0.0772371;0.075358;0.079802
101;wait;100;3.82344e-05;2.531e-05;7.6339e-05
101;boundary;100;0.00212063;0.000978935;0.00262843
101;calc iter;100;0.0811835;0.0789962;0.0830748
101;calc total;1;8.12739;8.12739;8.12739
101;total;1;11.4281;11.4281;11.4281
77;initialize;1;2.83959;2.83959;2.83959
77;async;100;0.00122992;0.000268833;0.00245693
77;inner;100;0.0777028;0.0771451;0.0801868
77;wait;100;3.68271e-05;2.8587e-05;6.498e-05
77;boundary;100;0.00225094;0.00085513;0.00258103
77;calc iter;100;0.0812222;0.0801134;0.0824579
77;calc total;1;8.12739;8.12739;8.12739
77;total;1;11.4388;11.4388;11.4388
53;initialize;1;2.83073;2.83073;2.83073
53;async;100;0.00235318;0.000507649;0.00403653
53;inner;100;0.0765229;0.0754592;0.0792309
53;wait;100;4.27148e-05;2.8048e-05;7.4258e-05
53;boundary;100;0.0022755;0.00112039;0.00262432
53;calc iter;100;0.0811958;0.0797013;0.0826232
53;calc total;1;8.12738;8.12738;8.12738
53;total;1;11.4298;11.4298;11.4298
29;initialize;1;2.82033;2.82033;2.82033
29;async;100;0.00108689;0.000148767;0.00262853
29;inner;100;0.0785067;0.0779631;0.0807193
29;wait;100;2.6636e-05;1.7834e-05;4.337e-05
29;boundary;100;0.00157892;0.000781368;0.00197416
29;calc iter;100;0.0812008;0.0796049;0.0827716
29;calc total;1;8.12738;8.12738;8.12738
29;total;1;11.4197;11.4197;11.4197
102;initialize;1;2.83791;2.83791;2.83791
102;async;100;0.00164567;0.000164607;0.00400847
102;inner;100;0.0772197;0.075237;0.0803626
102;wait;100;4.03963e-05;2.6139e-05;6.3813e-05
102;boundary;100;0.0022692;0.000743406;0.00279373
102;calc iter;100;0.0811769;0.0794192;0.0833569
102;calc total;1;8.12739;8.12739;8.12739
102;total;1;11.4368;11.4368;11.4368
78;initialize;1;2.8396;2.8396;2.8396
78;async;100;0.00141109;0.00022306;0.00282692
78;inner;100;0.0772925;0.0761696;0.080328
78;wait;100;4.3321e-05;2.8508e-05;5.9075e-05
78;boundary;100;0.00247967;0.000820369;0.00275464
78;calc iter;100;0.0812287;0.0799834;0.0823716
78;calc total;1;8.12739;8.12739;8.12739
78;total;1;11.4389;11.4389;11.4389
54;initialize;1;2.84559;2.84559;2.84559
54;async;100;0.00223532;0.000239103;0.005242
54;inner;100;0.0767709;0.0746786;0.079988
54;wait;100;3.90232e-05;2.6253e-05;5.8232e-05
54;boundary;100;0.00213525;0.000712601;0.00276093
54;calc iter;100;0.0811823;0.0799577;0.0838837
54;calc total;1;8.12738;8.12738;8.12738
54;total;1;11.4446;11.4446;11.4446
30;initialize;1;2.82775;2.82775;2.82775
30;async;100;0.00154814;0.000514959;0.00316726
30;inner;100;0.0781665;0.0771741;0.0806113
30;wait;100;2.53371e-05;1.627e-05;5.6074e-05
30;boundary;100;0.0014697;0.000678906;0.00174355
30;calc iter;100;0.0812112;0.0798988;0.082935
30;calc total;1;8.12738;8.12738;8.12738
30;total;1;11.4271;11.4271;11.4271
103;initialize;1;2.83373;2.83373;2.83373
103;async;100;0.00204756;0.000318216;0.00534005
103;inner;100;0.0767228;0.0753577;0.0799024
103;wait;100;4.36823e-05;3.3666e-05;7.6787e-05
103;boundary;100;0.00237323;0.000899573;0.00274331
103;calc iter;100;0.0811895;0.0789809;0.0845142
79;initialize;1;2.83187;2.83187;2.83187
79;async;100;0.0017969;0.000207186;0.00339427
79;inner;100;0.0772252;0.0764859;0.080476
79;wait;100;3.67246e-05;2.4852e-05;6.2828e-05
79;boundary;100;0.00217477;0.000767436;0.00253405
79;calc iter;100;0.0812356;0.0795935;0.0828709
79;calc total;1;8.12739;8.12739;8.12739
79;total;1;11.4311;11.4311;11.4311
55;initialize;1;2.82833;2.82833;2.82833
55;async;100;0.00199652;0.000302978;0.00384873
55;inner;100;0.0776391;0.0764744;0.079708
55;wait;100;2.89986e-05;1.6035e-05;5.8273e-05
55;boundary;100;0.0015361;0.000741122;0.00235673
55;calc iter;100;0.081202;0.0802104;0.0829104
55;calc total;1;8.12738;8.12738;8.12738
55;total;1;11.4274;11.4274;11.4274
31;initialize;1;2.81603;2.81603;2.81603
31;async;100;0.00152808;0.000518817;0.00239869
31;inner;100;0.0780419;0.0773808;0.0803569
31;wait;100;2.53613e-05;1.6186e-05;5.8381e-05
31;boundary;100;0.00162303;0.000637178;0.00187533
31;calc iter;100;0.0812198;0.0797141;0.0827899
31;calc total;1;8.12738;8.12738;8.12738
31;total;1;11.4154;11.4154;11.4154
103;calc total;1;8.12739;8.12739;8.12739
103;total;1;11.4326;11.4326;11.4326
80;initialize;1;2.83808;2.83808;2.83808
80;async;100;0.00163182;0.000378416;0.00358545
80;inner;100;0.0777478;0.0769469;0.0800534
80;wait;100;3.08212e-05;2.2665e-05;8.4985e-05
80;boundary;100;0.00183031;0.000920816;0.00220944
80;calc iter;100;0.0812426;0.0797801;0.0828616
80;calc total;1;8.12738;8.12738;8.12738
80;total;1;11.4374;11.4374;11.4374
56;initialize;1;2.83786;2.83786;2.83786
56;async;100;0.00224531;0.00032775;0.00365045
56;inner;100;0.0779704;0.0772927;0.0801024
56;wait;100;2.33702e-05;1.3855e-05;3.7393e-05
56;boundary;100;0.000965043;0.00070101;0.00144318
56;calc iter;100;0.0812054;0.0802175;0.0824706
56;calc total;1;8.12738;8.12738;8.12738
56;total;1;11.4369;11.4369;11.4369
32;initialize;1;2.82192;2.82192;2.82192
32;async;100;0.000359751;0.000314319;0.000586706
32;inner;100;0.0788654;0.0781603;0.0812459
32;wait;100;2.75457e-05;1.4619e-05;4.8401e-05
32;boundary;100;0.00196924;0.000639216;0.00218151
32;calc iter;100;0.0812237;0.0791743;0.0826321
32;calc total;1;8.12738;8.12738;8.12738
32;total;1;11.4213;11.4213;11.4213
104;initialize;1;2.8265;2.8265;2.8265
104;async;100;0.00199994;0.00034068;0.00380029
104;inner;100;0.0774604;0.0765139;0.0801077
104;wait;100;3.38128e-05;2.2832e-05;6.1132e-05
104;boundary;100;0.00169893;0.000848653;0.00233466
104;calc iter;100;0.0811945;0.0798503;0.0824592
104;calc total;1;8.12739;8.12739;8.12739
104;total;1;11.4254;11.4254;11.4254
81;initialize;1;2.83921;2.83921;2.83921
81;async;100;0.00183612;0.000372922;0.00336571
81;inner;100;0.0776799;0.0768826;0.0802405
81;wait;100;2.96129e-05;2.2624e-05;7.1802e-05
81;boundary;100;0.00169961;0.000853523;0.00208963
81;calc iter;100;0.081247;0.0798812;0.0831235
81;calc total;1;8.12738;8.12738;8.12738
81;total;1;11.4385;11.4385;11.4385
57;initialize;1;2.83238;2.83238;2.83238
57;async;100;0.00236244;0.000444277;0.00395101
57;inner;100;0.0779136;0.0771992;0.0799567
57;wait;100;2.22864e-05;1.5409e-05;4.8945e-05
57;boundary;100;0.000908438;0.000726818;0.00145895
57;calc iter;100;0.0812078;0.0798914;0.0825085
57;calc total;1;8.12738;8.12738;8.12738
57;total;1;11.4314;11.4314;11.4314
33;initialize;1;2.82247;2.82247;2.82247
33;async;100;0.00169817;0.00057454;0.00230147
33;inner;100;0.0778312;0.0773545;0.0803472
33;wait;100;2.67239e-05;1.5687e-05;6.2123e-05
33;boundary;100;0.00165713;0.000657512;0.00190248
33;calc iter;100;0.0812149;0.0795448;0.0827964
33;calc total;1;8.12738;8.12738;8.12738
33;total;1;11.4219;11.4219;11.4219
105;initialize;1;2.83618;2.83618;2.83618
105;async;100;0.00182491;0.000232211;0.00304033
105;inner;100;0.0782314;0.0775062;0.0801592
105;wait;100;2.46727e-05;1.5608e-05;5.4113e-05
105;boundary;100;0.00112339;0.00072025;0.00180681
105;calc iter;100;0.0812056;0.0799489;0.0825968
105;calc total;1;8.12738;8.12738;8.12738
105;total;1;11.4351;11.4351;11.4351
82;initialize;1;2.82384;2.82384;2.82384
82;async;100;0.00139922;0.000301522;0.00262718
82;inner;100;0.0782464;0.0776296;0.0804539
82;wait;100;2.65437e-05;1.7198e-05;4.3778e-05
82;boundary;100;0.001589;0.00066531;0.00192132
82;calc iter;100;0.0812627;0.0800199;0.0829951
82;calc total;1;8.12738;8.12738;8.12738
82;total;1;11.4231;11.4231;11.4231
58;initialize;1;2.84442;2.84442;2.84442
58;async;100;0.00346403;0.000549718;0.00516992
58;inner;100;0.0768036;0.0758737;0.0784217
58;wait;100;2.34551e-05;1.4825e-05;0.000105307
58;boundary;100;0.000920167;0.000681801;0.00213022
58;calc iter;100;0.0812125;0.0799341;0.0823673
58;calc total;1;8.12738;8.12738;8.12738
58;total;1;11.4434;11.4434;11.4434
34;initialize;1;2.82098;2.82098;2.82098
34;async;100;0.00159665;0.000297321;0.00250602
34;inner;100;0.0780833;0.0774597;0.0800734
34;wait;100;2.6651e-05;1.9179e-05;8.7054e-05
34;boundary;100;0.00149797;0.000731773;0.00180821
34;calc iter;100;0.0812066;0.0804074;0.0821052
34;calc total;1;8.12738;8.12738;8.12738
34;total;1;11.4204;11.4204;11.4204
106;initialize;1;2.83617;2.83617;2.83617
106;async;100;0.00249192;0.000327141;0.00409782
106;inner;100;0.0776559;0.0768542;0.0801402
106;wait;100;2.32437e-05;1.4843e-05;5.6892e-05
106;boundary;100;0.00103765;0.000662434;0.00179018
106;calc iter;100;0.0812101;0.0800856;0.0825257
106;calc total;1;8.12738;8.12738;8.12738
106;total;1;11.435;11.435;11.435
83;initialize;1;2.83297;2.83297;2.83297
83;async;100;0.00157934;0.00051166;0.00310439
83;inner;100;0.0778412;0.0769801;0.0801174
83;wait;100;2.68258e-05;1.6463e-05;7.4378e-05
83;boundary;100;0.00181767;0.000657418;0.00214261
83;calc iter;100;0.0812675;0.0791392;0.0833783
83;calc total;1;8.12738;8.12738;8.12738
83;total;1;11.4322;11.4322;11.4322
59;initialize;1;2.82884;2.82884;2.82884
59;async;100;0.00288407;0.000360055;0.00437795
59;inner;100;0.077461;0.0765396;0.0799529
59;wait;100;1.88432e-05;1.469e-05;5.4873e-05
59;boundary;100;0.000861385;0.00064703;0.00200036
59;calc iter;100;0.0812267;0.0802083;0.0835955
59;calc total;1;8.12738;8.12738;8.12738
59;total;1;11.4279;11.4279;11.4279
35;initialize;1;2.8257;2.8257;2.8257
35;async;100;0.00140065;0.000269108;0.00258733
35;inner;100;0.0780362;0.0775033;0.0802252
35;wait;100;2.86728e-05;2.216e-05;7.5398e-05
35;boundary;100;0.00172926;0.00103874;0.00204895
35;calc iter;100;0.0811961;0.0801335;0.0822392
35;calc total;1;8.12738;8.12738;8.12738
35;total;1;11.4251;11.4251;11.4251
107;initialize;1;2.82233;2.82233;2.82233
107;async;100;0.00288902;0.000589883;0.00458131
107;inner;100;0.0771867;0.0762518;0.0788543
107;wait;100;2.28345e-05;1.5365e-05;0.000112216
107;boundary;100;0.00110841;0.000700526;0.00199542
107;calc iter;100;0.0812084;0.0798479;0.0828683
107;calc total;1;8.12738;8.12738;8.12738
107;total;1;11.4212;11.4212;11.4212
84;initialize;1;2.82209;2.82209;2.82209
84;async;100;0.00440263;0.000630003;0.00524733
84;inner;100;0.0759537;0.0753286;0.0801397
84;wait;100;2.06363e-05;1.5331e-05;4.0132e-05
84;boundary;100;0.000876357;0.000619594;0.00197553
84;calc iter;100;0.081255;0.0797728;0.0830205
84;calc total;1;8.12739;8.12739;8.12739
84;total;1;11.4214;11.4214;11.4214
60;initialize;1;2.82689;2.82689;2.82689
60;async;100;0.00357361;0.00056768;0.00457329
60;inner;100;0.0765226;0.0759374;0.0803445
60;wait;100;2.34181e-05;1.6653e-05;5.6294e-05
60;boundary;100;0.00113682;0.000641057;0.00233153
60;calc iter;100;0.0812584;0.0795616;0.0841634
60;calc total;1;8.12738;8.12738;8.12738
60;total;1;11.4259;11.4259;11.4259
36;initialize;1;2.81246;2.81246;2.81246
36;async;100;0.00248095;0.000630819;0.0043295
36;inner;100;0.0775263;0.0765076;0.0800771
36;wait;100;2.80741e-05;1.4419e-05;4.4741e-05
36;boundary;100;0.00116403;0.000664126;0.00214663
36;calc iter;100;0.0812006;0.0798922;0.0822861
36;calc total;1;8.12738;8.12738;8.12738
36;total;1;11.4118;11.4118;11.4118
108;initialize;1;2.82536;2.82536;2.82536
108;async;100;0.00144124;0.000164746;0.00458278
108;inner;100;0.0781841;0.0772701;0.0804035
108;wait;100;2.47345e-05;1.5529e-05;5.4266e-05
108;boundary;100;0.00155305;0.000637253;0.00229206
108;calc iter;100;0.0812047;0.0787846;0.0841763
108;calc total;1;8.12738;8.12738;8.12738
108;total;1;11.4242;11.4242;11.4242
85;initialize;1;2.82301;2.82301;2.82301
85;async;100;0.00461514;0.000589177;0.00586586
85;inner;100;0.0758231;0.0749669;0.0794035
85;wait;100;1.96707e-05;1.5298e-05;6.1813e-05
85;boundary;100;0.000771464;0.000645533;0.00104896
85;calc iter;100;0.0812307;0.0803985;0.0821123
85;calc total;1;8.12739;8.12739;8.12739
85;total;1;11.4223;11.4223;11.4223
61;initialize;1;2.83997;2.83997;2.83997
61;async;100;0.00337128;0.0005786;0.00451301
61;inner;100;0.0767882;0.0760782;0.0794596
61;wait;100;2.48244e-05;1.6485e-05;0.00010701
61;boundary;100;0.0010555;0.000685499;0.00213811
61;calc iter;100;0.0812414;0.0802727;0.0837021
61;calc total;1;8.12738;8.12738;8.12738
61;total;1;11.439;11.439;11.439
37;initialize;1;2.81424;2.81424;2.81424
37;async;100;0.00243427;0.000618246;0.00396365
37;inner;100;0.0769529;0.0753155;0.0795206
37;wait;100;3.64229e-05;2.2884e-05;5.8602e-05
37;boundary;100;0.00177174;0.000771651;0.00265786
37;calc iter;100;0.0811966;0.0801695;0.0827217
37;calc total;1;8.12738;8.12738;8.12738
37;total;1;11.4136;11.4136;11.4136
109;initialize;1;2.84429;2.84429;2.84429
109;async;100;0.00193447;0.000258603;0.0045825
109;inner;100;0.077997;0.0770992;0.080436
109;wait;100;2.31934e-05;1.5213e-05;5.2064e-05
109;boundary;100;0.00123868;0.000645923;0.00216586
109;calc iter;100;0.0811947;0.0792683;0.0836639
109;calc total;1;8.12739;8.12739;8.12739
109;total;1;11.4432;11.4432;11.4432
86;initialize;1;2.82583;2.82583;2.82583
86;async;100;0.00442917;0.000594701;0.00599748
86;inner;100;0.0759528;0.0750979;0.0798417
86;wait;100;2.04057e-05;1.5912e-05;4.2509e-05
86;boundary;100;0.000815747;0.000678737;0.0010534
86;calc iter;100;0.0812194;0.0802146;0.0823817
86;calc total;1;8.12739;8.12739;8.12739
86;total;1;11.4251;11.4251;11.4251
62;initialize;1;2.83176;2.83176;2.83176
62;async;100;0.00330786;0.000407124;0.00484035
62;inner;100;0.0768197;0.0759458;0.0800395
62;wait;100;2.21154e-05;1.4746e-05;7.4158e-05
62;boundary;100;0.00107645;0.000775208;0.0019253
62;calc iter;100;0.0812277;0.0799979;0.0833254
62;calc total;1;8.12738;8.12738;8.12738
62;total;1;11.4308;11.4308;11.4308
38;initialize;1;2.81485;2.81485;2.81485
38;async;100;0.00197905;0.000570525;0.00387149
38;inner;100;0.0770609;0.0761033;0.0798629
38;wait;100;4.00208e-05;1.7283e-05;6.4399e-05
38;boundary;100;0.00210854;0.000697128;0.00266057
38;calc iter;100;0.08119;0.0796022;0.0833066
38;calc total;1;8.12738;8.12738;8.12738
38;total;1;11.4142;11.4142;11.4142
110;initialize;1;2.83126;2.83126;2.83126
110;async;100;0.00143057;0.000214577;0.003961
110;inner;100;0.0786062;0.0777934;0.0803804
110;wait;100;2.57108e-05;1.7835e-05;5.5757e-05
110;boundary;100;0.00112181;0.000726091;0.00175422
110;calc iter;100;0.0811857;0.079704;0.0832166
110;calc total;1;8.12738;8.12738;8.12738
110;total;1;11.4301;11.4301;11.4301
87;initialize;1;2.82381;2.82381;2.82381
87;async;100;0.00409868;0.000621325;0.00613858
87;inner;100;0.0761367;0.0751991;0.0798142
87;wait;100;2.49759e-05;1.7442e-05;4.1002e-05
87;boundary;100;0.00094876;0.000741531;0.00143969
87;calc iter;100;0.0812103;0.0796155;0.0828249
87;calc total;1;8.12739;8.12739;8.12739
87;total;1;11.4231;11.4231;11.4231
63;initialize;1;2.83615;2.83615;2.83615
63;async;100;0.00277301;0.000278028;0.0044922
63;inner;100;0.077378;0.0765857;0.0803411
63;wait;100;2.43253e-05;1.7644e-05;4.1107e-05
63;boundary;100;0.00104866;0.000738135;0.00172993
63;calc iter;100;0.0812253;0.0796737;0.0832248
63;calc total;1;8.12738;8.12738;8.12738
63;total;1;11.4352;11.4352;11.4352
39;initialize;1;2.82021;2.82021;2.82021
39;async;100;0.00228058;0.000613267;0.0041965
39;inner;100;0.0766611;0.0755578;0.0794267
39;wait;100;3.91831e-05;2.8547e-05;6.6109e-05
39;boundary;100;0.0022082;0.000869757;0.00271741
39;calc iter;100;0.0811912;0.0796044;0.0827467
39;calc total;1;8.12738;8.12738;8.12738
39;total;1;11.4196;11.4196;11.4196
88;initialize;1;2.82874;2.82874;2.82874
88;async;100;0.00352708;0.000576205;0.00559532
88;inner;100;0.0759882;0.0749187;0.0787206
88;wait;100;3.66298e-05;2.3143e-05;0.000121012
88;boundary;100;0.00165271;0.000857312;0.00214863
88;calc iter;100;0.0812064;0.0796498;0.0828978
88;calc total;1;8.12738;8.12738;8.12738
88;total;1;11.428;11.428;11.428
64;initialize;1;2.82695;2.82695;2.82695
64;async;100;0.00255562;0.000231566;0.00424611
64;inner;100;0.0770551;0.0760788;0.0802016
64;wait;100;3.27021e-05;2.1621e-05;5.4003e-05
64;boundary;100;0.00157391;0.000781065;0.00210453
64;calc iter;100;0.0812192;0.0795817;0.082683
64;calc total;1;8.12739;8.12739;8.12739
64;total;1;11.426;11.426;11.426
40;initialize;1;2.8124;2.8124;2.8124
40;async;100;0.00251768;0.000614765;0.00497489
40;inner;100;0.076731;0.0757298;0.0792388
40;wait;100;3.72214e-05;2.3425e-05;7.4192e-05
40;boundary;100;0.0018896;0.000875126;0.00270603
40;calc iter;100;0.0811768;0.0798919;0.0826655
40;calc total;1;8.12738;8.12738;8.12738
40;total;1;11.4118;11.4118;11.4118
89;initialize;1;2.82547;2.82547;2.82547
89;async;100;0.00372753;0.000587844;0.00561122
89;inner;100;0.0751467;0.0739917;0.0791656
89;wait;100;3.95334e-05;2.7959e-05;7.5468e-05
89;boundary;100;0.00228467;0.00103015;0.00264421
89;calc iter;100;0.0812001;0.0798536;0.0828772
89;calc total;1;8.12738;8.12738;8.12738
89;total;1;11.4247;11.4247;11.4247
65;initialize;1;2.83344;2.83344;2.83344
65;async;100;0.00266722;0.000286433;0.00433695
65;inner;100;0.0762547;0.0751373;0.080286
65;wait;100;3.79514e-05;2.886e-05;5.0772e-05
65;boundary;100;0.00224965;0.000745022;0.00265621
65;calc iter;100;0.0812115;0.0796228;0.0826889
65;calc total;1;8.12739;8.12739;8.12739
65;total;1;11.4325;11.4325;11.4325
41;initialize;1;2.82884;2.82884;2.82884
41;async;100;0.00280522;0.000596;0.00461635
41;inner;100;0.0774736;0.0767498;0.0795648
41;wait;100;2.26048e-05;1.5572e-05;5.3369e-05
41;boundary;100;0.000890608;0.000683565;0.0015733
41;calc iter;100;0.0811933;0.0801802;0.0822457
41;calc total;1;8.12738;8.12738;8.12738
41;total;1;11.4282;11.4282;11.4282
90;initialize;1;2.82396;2.82396;2.82396
90;async;100;0.00328329;0.000484094;0.00513164
90;inner;100;0.0754889;0.0738984;0.0801076
90;wait;100;4.58668e-05;2.1936e-05;7.6158e-05
90;boundary;100;0.00238272;0.000671484;0.00281952
90;calc iter;100;0.0812027;0.0793911;0.0828461
90;calc total;1;8.12738;8.12738;8.12738
90;total;1;11.4232;11.4232;11.4232
66;initialize;1;2.82875;2.82875;2.82875
66;async;100;0.00334464;0.000576149;0.00506381
66;inner;100;0.0751723;0.0739759;0.0792131
66;wait;100;4.47465e-05;3.3076e-05;9.2781e-05
66;boundary;100;0.0026435;0.00140826;0.00285915
66;calc iter;100;0.0812076;0.0796217;0.0830232
66;calc total;1;8.12739;8.12739;8.12739
66;total;1;11.4278;11.4278;11.4278
42;initialize;1;2.81442;2.81442;2.81442
42;async;100;0.00337933;0.000589803;0.00522515
42;inner;100;0.0770148;0.0760682;0.079353
42;wait;100;2.08004e-05;1.4421e-05;6.7915e-05
42;boundary;100;0.000775548;0.000653654;0.00184477
42;calc iter;100;0.0811916;0.0803702;0.0821394
42;calc total;1;8.12738;8.12738;8.12738
42;total;1;11.4138;11.4138;11.4138
91;initialize;1;2.82871;2.82871;2.82871
91;async;100;0.00396221;0.000569523;0.00620019
91;inner;100;0.0748451;0.0733007;0.0791852
91;wait;100;4.24466e-05;3.0853e-05;6.4658e-05
91;boundary;100;0.00235481;0.00104868;0.00279464
91;calc iter;100;0.0812063;0.0790809;0.0834805
91;calc total;1;8.12738;8.12738;8.12738
91;total;1;11.428;11.428;11.428
67;initialize;1;2.83469;2.83469;2.83469
67;async;100;0.00270138;0.000480641;0.00453457
67;inner;100;0.0762561;0.0753466;0.0799077
67;wait;100;3.91331e-05;2.7306e-05;7.8911e-05
67;boundary;100;0.0022201;0.00085315;0.0025376
67;calc iter;100;0.0812187;0.0794386;0.0827711
67;calc total;1;8.12739;8.12739;8.12739
67;total;1;11.4337;11.4337;11.4337
43;initialize;1;2.82027;2.82027;2.82027
43;async;100;0.00403172;0.000601558;0.00533535
43;inner;100;0.076451;0.0752872;0.079199
43;wait;100;1.68931e-05;1.3129e-05;8.136e-05
43;boundary;100;0.000700123;0.00064178;0.00125026
43;calc iter;100;0.0812011;0.0804262;0.0822074
43;calc total;1;8.12738;8.12738;8.12738
43;total;1;11.4196;11.4196;11.4196
92;initialize;1;2.83444;2.83444;2.83444
92;async;100;0.0036056;0.000600042;0.00562736
92;inner;100;0.0762235;0.0754857;0.0796338
92;wait;100;3.06138e-05;1.8727e-05;5.5152e-05
92;boundary;100;0.00135015;0.000816884;0.00203972
92;calc iter;100;0.0812113;0.0800117;0.0827757
92;calc total;1;8.12739;8.12739;8.12739
92;total;1;11.4337;11.4337;11.4337
68;initialize;1;2.83037;2.83037;2.83037
68;async;100;0.00296114;0.000347931;0.00466824
68;inner;100;0.0767135;0.0757104;0.0801785
68;wait;100;2.98221e-05;2.358e-05;6.171e-05
68;boundary;100;0.00151458;0.000795197;0.00216199
68;calc iter;100;0.0812209;0.0796071;0.0827407
68;calc total;1;8.12739;8.12739;8.12739
68;total;1;11.4294;11.4294;11.4294
44;initialize;1;2.81342;2.81342;2.81342
44;async;100;0.00418181;0.000596223;0.00517845
44;inner;100;0.0762747;0.0752642;0.0798113
44;wait;100;1.72758e-05;1.4432e-05;5.0269e-05
44;boundary;100;0.000732662;0.000628165;0.00110101
44;calc iter;100;0.0812081;0.0802663;0.0819682
44;calc total;1;8.12738;8.12738;8.12738
44;total;1;11.4128;11.4128;11.4128
93;initialize;1;2.82063;2.82063;2.82063
93;async;100;0.0040559;0.0005939;0.00528306
93;inner;100;0.0762753;0.0756194;0.0795013
93;wait;100;2.29383e-05;1.6228e-05;6.0549e-05
93;boundary;100;0.000864815;0.000701046;0.00119679
93;calc iter;100;0.0812201;0.0800941;0.0820981
93;calc total;1;8.12738;8.12738;8.12738
93;total;1;11.4199;11.4199;11.4199
69;initialize;1;2.83528;2.83528;2.83528
69;async;100;0.00328463;0.000166144;0.00471152
69;inner;100;0.0767891;0.0759567;0.0805255
69;wait;100;2.38013e-05;1.7614e-05;3.8764e-05
69;boundary;100;0.00112816;0.000717314;0.00167913
69;calc iter;100;0.0812272;0.0796201;0.083271
69;calc total;1;8.12739;8.12739;8.12739
69;total;1;11.4343;11.4343;11.4343
45;initialize;1;2.82106;2.82106;2.82106
45;async;100;0.00295263;0.000638552;0.0041671
45;inner;100;0.0775127;0.0764333;0.0800284
45;wait;100;1.66032e-05;1.3258e-05;4.0913e-05
45;boundary;100;0.000724256;0.000629538;0.000910938
45;calc iter;100;0.0812076;0.0806049;0.0820341
45;calc total;1;8.12738;8.12738;8.12738
45;total;1;11.4204;11.4204;11.4204
94;initialize;1;2.82044;2.82044;2.82044
94;async;100;0.00432766;0.000602902;0.00527109
94;inner;100;0.0760947;0.0753197;0.0791478
94;wait;100;1.96422e-05;1.4568e-05;7.5307e-05
94;boundary;100;0.000789189;0.00065212;0.00107063
94;calc iter;100;0.0812321;0.0803543;0.082165
94;calc total;1;8.12738;8.12738;8.12738
94;total;1;11.4197;11.4197;11.4197
70;initialize;1;2.8317;2.8317;2.8317
70;async;100;0.00328001;0.000407553;0.00452323
70;inner;100;0.0768988;0.0759607;0.0802893
70;wait;100;2.10389e-05;1.4427e-05;5.063e-05
70;boundary;100;0.00104382;0.000656522;0.00159743
70;calc iter;100;0.0812452;0.0802234;0.083392
70;calc total;1;8.12739;8.12739;8.12739
70;total;1;11.4307;11.4307;11.4307
46;initialize;1;2.82441;2.82441;2.82441
46;async;100;0.00343944;0.000601927;0.00490437
46;inner;100;0.076584;0.0759395;0.0789572
46;wait;100;3.02248e-05;1.7174e-05;0.000116342
46;boundary;100;0.00113092;0.000740389;0.00223187
46;calc iter;100;0.0811859;0.0805108;0.0817364
46;calc total;1;8.12738;8.12738;8.12738
46;total;1;11.4238;11.4238;11.4238
71;initialize;1;2.83174;2.83174;2.83174
71;async;100;0.00320241;0.000296317;0.00461724
71;inner;100;0.0769355;0.0759915;0.0803514
71;wait;100;2.20788e-05;1.5498e-05;4.2097e-05
71;boundary;100;0.00108762;0.000662727;0.00184658
71;calc iter;100;0.0812493;0.0802071;0.0841628
71;calc total;1;8.12739;8.12739;8.12739
71;total;1;11.4307;11.4307;11.4307
47;initialize;1;2.81475;2.81475;2.81475
47;async;100;0.00255866;0.000639198;0.0042531
47;inner;100;0.0777005;0.0768815;0.079707
47;wait;100;2.32642e-05;1.5089e-05;5.2352e-05
47;boundary;100;0.00092087;0.000668587;0.0014996
47;calc iter;100;0.0812046;0.0803255;0.0822188
47;calc total;1;8.12738;8.12738;8.12738
47;total;1;11.4141;11.4141;11.4141
120;initialize;1;2.83156;2.83156;2.83156
120;async;100;0.00306843;0.000542905;0.00626894
120;inner;100;0.0770752;0.0754809;0.079975
120;wait;100;1.9395e-05;1.338e-05;5.2835e-05
120;boundary;100;0.00100099;0.000680977;0.00227452
120;calc iter;100;0.0811654;0.0783463;0.0850148
120;calc total;1;8.12738;8.12738;8.12738
120;total;1;11.431;11.431;11.431
111;initialize;1;2.8312;2.8312;2.8312
111;async;100;0.00107683;0.000199608;0.00250731
111;inner;100;0.0789348;0.0781365;0.0806711
111;wait;100;2.50102e-05;1.72e-05;4.0547e-05
111;boundary;100;0.00114769;0.000724843;0.00172563
111;calc iter;100;0.0811855;0.0799854;0.0826024
111;calc total;1;8.12739;8.12739;8.12739
111;total;1;11.4301;11.4301;11.4301
121;initialize;1;2.84752;2.84752;2.84752
121;async;100;0.002448;0.000561906;0.00431499
121;inner;100;0.077602;0.0763815;0.0799575
121;wait;100;2.06001e-05;1.3615e-05;5.4247e-05
121;boundary;100;0.00109639;0.000643016;0.00219789
121;calc iter;100;0.0811688;0.0793605;0.0833749
121;calc total;1;8.12738;8.12738;8.12738
121;total;1;11.447;11.447;11.447
112;initialize;1;2.82506;2.82506;2.82506
112;async;100;0.00115829;0.000193531;0.00246393
112;inner;100;0.0787482;0.0778753;0.0805281
112;wait;100;2.79821e-05;1.9468e-05;4.4705e-05
112;boundary;100;0.00124772;0.000725645;0.00201097
112;calc iter;100;0.0811834;0.0802928;0.0825674
112;calc total;1;8.12738;8.12738;8.12738
112;total;1;11.4239;11.4239;11.4239
122;initialize;1;2.83131;2.83131;2.83131
122;async;100;0.00249719;0.000582683;0.00442987
122;inner;100;0.0777001;0.0767912;0.0797247
122;wait;100;2.25135e-05;1.551e-05;7.8027e-05
122;boundary;100;0.000941405;0.000684563;0.00174223
122;calc iter;100;0.0811624;0.0798133;0.0826759
122;calc total;1;8.12738;8.12738;8.12738
122;total;1;11.4307;11.4307;11.4307
113;initialize;1;2.83336;2.83336;2.83336
113;async;100;0.00122526;0.000177284;0.00305076
113;inner;100;0.0779632;0.0767934;0.0803958
113;wait;100;3.5688e-05;2.4218e-05;5.5943e-05
113;boundary;100;0.00194814;0.000766015;0.00249305
113;calc iter;100;0.0811742;0.0797239;0.0834883
123;initialize;1;2.84704;2.84704;2.84704
123;async;100;0.00226778;0.000567862;0.00389096
123;inner;100;0.07798;0.0772463;0.0798815
123;wait;100;2.06794e-05;1.5336e-05;6.512e-05
123;boundary;100;0.000892896;0.000699549;0.00124657
123;calc iter;100;0.0811628;0.0799521;0.0829758
123;calc total;1;8.12738;8.12738;8.12738
123;total;1;11.4464;11.4464;11.4464
113;calc total;1;8.12738;8.12738;8.12738
113;total;1;11.4322;11.4322;11.4322
124;initialize;1;2.85078;2.85078;2.85078
124;async;100;0.00193363;0.000457118;0.00313928
124;inner;100;0.0780876;0.0769765;0.0800739
124;wait;100;2.63366e-05;2.0292e-05;4.1284e-05
124;boundary;100;0.00110994;0.000733631;0.00167736
124;calc iter;100;0.0811588;0.0801135;0.0824265
124;calc total;1;8.12738;8.12738;8.12738
124;total;1;11.4502;11.4502;11.4502
114;initialize;1;2.82913;2.82913;2.82913
114;async;100;0.00118759;0.000195357;0.00387837
114;inner;100;0.077638;0.0764337;0.0799376
114;wait;100;4.11515e-05;2.845e-05;7.9918e-05
114;boundary;100;0.00230511;0.000998289;0.00277461
114;calc iter;100;0.0811736;0.0798918;0.084081
114;calc total;1;8.12738;8.12738;8.12738
114;total;1;11.428;11.428;11.428
125;initialize;1;2.84366;2.84366;2.84366
125;async;100;0.00191544;0.000335833;0.00485495
125;inner;100;0.07737;0.0761618;0.079566
125;wait;100;3.55761e-05;2.3781e-05;9.0418e-05
125;boundary;100;0.00182206;0.000736252;0.00249611
125;calc iter;100;0.0811445;0.079288;0.0842595
125;calc total;1;8.12738;8.12738;8.12738
125;total;1;11.4431;11.4431;11.4431
115;initialize;1;2.83864;2.83864;2.83864
115;async;100;0.00144505;0.000179903;0.00334031
115;inner;100;0.0773439;0.0759329;0.0800822
115;wait;100;3.97479e-05;2.8508e-05;7.0549e-05
115;boundary;100;0.00234555;0.000924832;0.0027815
115;calc iter;100;0.081176;0.0798883;0.0833221
115;calc total;1;8.12738;8.12738;8.12738
115;total;1;11.4375;11.4375;11.4375
126;initialize;1;2.84527;2.84527;2.84527
126;async;100;0.00263313;0.000611564;0.00618296
126;inner;100;0.0759616;0.0743369;0.079136
126;wait;100;4.39858e-05;3.0843e-05;0.000108902
126;boundary;100;0.00249501;0.00126005;0.00282309
126;calc iter;100;0.0811359;0.079633;0.0849416
126;calc total;1;8.12738;8.12738;8.12738
126;total;1;11.4447;11.4447;11.4447
116;initialize;1;2.82498;2.82498;2.82498
116;async;100;0.00111889;0.000179617;0.00278275
116;inner;100;0.0784179;0.0776236;0.0802542
116;wait;100;3.36211e-05;2.4572e-05;6.8937e-05
116;boundary;100;0.00160892;0.000831714;0.00228998
116;calc iter;100;0.0811808;0.0799545;0.0823695
116;calc total;1;8.12738;8.12738;8.12738
116;total;1;11.4238;11.4238;11.4238
127;initialize;1;2.8387;2.8387;2.8387
127;async;100;0.00167474;0.000491755;0.00347588
127;inner;100;0.0771969;0.0756998;0.0799381
127;wait;100;3.99094e-05;3.0148e-05;6.1893e-05
127;boundary;100;0.00224062;0.000799936;0.00263367
127;calc iter;100;0.0811541;0.0794437;0.0834377
127;calc total;1;8.12738;8.12738;8.12738
127;total;1;11.4381;11.4381;11.4381
117;initialize;1;2.82651;2.82651;2.82651
117;async;100;0.00144826;0.000165788;0.00334771
117;inner;100;0.0784267;0.0776334;0.0805433
117;wait;100;2.79414e-05;1.6749e-05;4.0313e-05
117;boundary;100;0.00128575;0.000709808;0.00225817
117;calc iter;100;0.0811899;0.0798424;0.0830428
117;calc total;1;8.12738;8.12738;8.12738
117;total;1;11.4254;11.4254;11.4254
128;initialize;1;2.84242;2.84242;2.84242
128;async;100;0.001704;0.000187802;0.00362561
128;inner;100;0.0777576;0.0767462;0.0806235
128;wait;100;3.31466e-05;1.8194e-05;5.3007e-05
128;boundary;100;0.00166401;0.000678563;0.00246123
128;calc iter;100;0.0811602;0.079818;0.0827772
128;calc total;1;8.12739;8.12739;8.12739
128;total;1;11.4419;11.4419;11.4419
129;initialize;1;2.8391;2.8391;2.8391
129;async;100;0.00206367;0.000579948;0.00376416
129;inner;100;0.0776917;0.0763345;0.0800411
129;wait;100;2.94258e-05;1.5239e-05;4.7974e-05
129;boundary;100;0.00137932;0.000680868;0.00215692
129;calc iter;100;0.0811656;0.0798662;0.0825823
129;calc total;1;8.12739;8.12739;8.12739
129;total;1;11.4385;11.4385;11.4385
130;initialize;1;2.8325;2.8325;2.8325
130;async;100;0.00186933;0.000188671;0.00355248
130;inner;100;0.0783794;0.0775867;0.0801653
130;wait;100;2.20346e-05;1.6304e-05;4.3338e-05
130;boundary;100;0.000898526;0.000640836;0.00136784
130;calc iter;100;0.0811706;0.0800915;0.0823385
130;calc total;1;8.12739;8.12739;8.12739
130;total;1;11.4319;11.4319;11.4319
168;initialize;1;2.84158;2.84158;2.84158
168;async;100;0.00171416;0.000580527;0.00278244
168;inner;100;0.0784798;0.0778632;0.0796358
168;wait;100;2.5489e-05;1.6781e-05;4.6639e-05
168;boundary;100;0.000927974;0.000652681;0.00131184
168;calc iter;100;0.0811482;0.0799372;0.0826244
168;calc total;1;8.12738;8.12738;8.12738
168;total;1;11.436;11.436;11.436
144;initialize;1;2.83516;2.83516;2.83516
144;async;100;0.00349249;0.000585267;0.00611549
144;inner;100;0.0768866;0.0759158;0.0793224
144;wait;100;1.82374e-05;1.3463e-05;5.6205e-05
144;boundary;100;0.00073414;0.000647904;0.00141833
144;calc iter;100;0.0811328;0.0797614;0.0834024
144;calc total;1;8.12738;8.12738;8.12738
144;total;1;11.4347;11.4347;11.4347
131;initialize;1;2.83434;2.83434;2.83434
131;async;100;0.00291424;0.000510198;0.00517885
131;inner;100;0.077281;0.0760082;0.0798159
131;wait;100;2.18679e-05;1.4905e-05;6.8308e-05
131;boundary;100;0.000943074;0.000709117;0.0018464
131;calc iter;100;0.0811613;0.0793533;0.0831885
131;calc total;1;8.12739;8.12739;8.12739
131;total;1;11.4337;11.4337;11.4337
169;initialize;1;2.84037;2.84037;2.84037
169;async;100;0.00184017;0.000595701;0.00259776
169;inner;100;0.0779927;0.0774226;0.0790091
169;wait;100;3.3968e-05;2.1854e-05;6.8939e-05
169;boundary;100;0.0012773;0.000801289;0.0016271
169;calc iter;100;0.0811456;0.0799242;0.0819806
169;calc total;1;8.12738;8.12738;8.12738
169;total;1;11.4347;11.4347;11.4347
145;initialize;1;2.82292;2.82292;2.82292
145;async;100;0.00390258;0.000585612;0.00521924
145;inner;100;0.0765074;0.0752894;0.0790907
145;wait;100;1.60508e-05;1.2538e-05;7.5442e-05
145;boundary;100;0.00070859;0.00062439;0.000889038
145;calc iter;100;0.0811359;0.0801023;0.0824807
145;calc total;1;8.12738;8.12738;8.12738
145;total;1;11.4224;11.4224;11.4224
132;initialize;1;2.82814;2.82814;2.82814
132;async;100;0.00152783;0.000347848;0.00542099
132;inner;100;0.0781087;0.0769114;0.0795632
132;wait;100;2.70575e-05;1.6722e-05;9.7425e-05
132;boundary;100;0.001488;0.000706159;0.00225051
132;calc iter;100;0.0811535;0.0793096;0.0855388
132;calc total;1;8.12739;8.12739;8.12739
132;total;1;11.4275;11.4275;11.4275
170;initialize;1;2.85392;2.85392;2.85392
170;async;100;0.00190922;0.000571202;0.00298188
170;inner;100;0.0771827;0.0760973;0.0789228
170;wait;100;4.38392e-05;2.7312e-05;7.5883e-05
170;boundary;100;0.00200442;0.000785584;0.00272952
170;calc iter;100;0.0811419;0.0798197;0.0820997
170;calc total;1;8.12738;8.12738;8.12738
170;total;1;11.4482;11.4482;11.4482
146;initialize;1;2.82703;2.82703;2.82703
146;async;100;0.00296454;0.000567345;0.0042255
146;inner;100;0.0774028;0.0764772;0.0793546
146;wait;100;1.73803e-05;1.2553e-05;5.1571e-05
146;boundary;100;0.000748254;0.000649145;0.00149417
146;calc iter;100;0.0811341;0.0804078;0.0824934
146;calc total;1;8.12738;8.12738;8.12738
146;total;1;11.4266;11.4266;11.4266
133;initialize;1;2.8282;2.8282;2.8282
133;async;100;0.000445848;0.00028154;0.00323646
133;inner;100;0.0788619;0.0782741;0.0810149
133;wait;100;2.6175e-05;1.4203e-05;4.7116e-05
133;boundary;100;0.0018251;0.000633953;0.00217685
133;calc iter;100;0.0811605;0.079749;0.0832343
133;calc total;1;8.12739;8.12739;8.12739
133;total;1;11.4276;11.4276;11.4276
171;initialize;1;2.8516;2.8516;2.8516
171;async;100;0.00172303;0.000600162;0.00243318
171;inner;100;0.0783769;0.0777373;0.0794968
171;wait;100;2.66679e-05;1.5683e-05;5.7649e-05
171;boundary;100;0.00101692;0.000674558;0.00166136
171;calc iter;100;0.0811445;0.0801119;0.082153
171;calc total;1;8.12738;8.12738;8.12738
171;total;1;11.4459;11.4459;11.4459
147;initialize;1;2.82296;2.82296;2.82296
147;async;100;0.00269204;0.000577136;0.0037935
147;inner;100;0.0776215;0.0765593;0.0795259
147;wait;100;1.96314e-05;1.4375e-05;4.6548e-05
147;boundary;100;0.000800435;0.000671546;0.0016596
147;calc iter;100;0.0811347;0.0802292;0.0824687
147;calc total;1;8.12738;8.12738;8.12738
147;total;1;11.4225;11.4225;11.4225
134;initialize;1;2.82976;2.82976;2.82976
134;async;100;0.00156961;0.000601665;0.00371369
134;inner;100;0.078174;0.0776357;0.0802836
134;wait;100;2.767e-05;1.6762e-05;6.4842e-05
134;boundary;100;0.00137929;0.000707098;0.00191117
134;calc iter;100;0.081152;0.0803236;0.0825782
134;calc total;1;8.12739;8.12739;8.12739
134;total;1;11.4291;11.4291;11.4291
172;initialize;1;2.83442;2.83442;2.83442
172;async;100;0.00159883;0.000558819;0.00256293
172;inner;100;0.0781937;0.0773295;0.0796174
172;wait;100;3.44519e-05;2.2774e-05;6.223e-05
172;boundary;100;0.00131557;0.00072262;0.00236061
172;calc iter;100;0.0811439;0.0798174;0.0823301
172;calc total;1;8.12738;8.12738;8.12738
172;total;1;11.4287;11.4287;11.4287
148;initialize;1;2.83099;2.83099;2.83099
148;async;100;0.00224542;0.000713813;0.00393183
148;inner;100;0.0776881;0.0766184;0.0795074
148;wait;100;2.89702e-05;1.8995e-05;5.088e-05
148;boundary;100;0.00116547;0.000701544;0.00244816
148;calc iter;100;0.0811293;0.079917;0.0822898
148;calc total;1;8.12738;8.12738;8.12738
148;total;1;11.4305;11.4305;11.4305
135;initialize;1;2.83425;2.83425;2.83425
135;async;100;0.000998652;0.000198123;0.00242824
135;inner;100;0.0787185;0.0781999;0.0806369
135;wait;100;2.54473e-05;1.6993e-05;4.8659e-05
135;boundary;100;0.00141058;0.000676779;0.00201809
135;calc iter;100;0.0811546;0.0802006;0.0827281
135;calc total;1;8.12739;8.12739;8.12739
135;total;1;11.4336;11.4336;11.4336
173;initialize;1;2.83419;2.83419;2.83419
173;async;100;0.00193573;0.000562392;0.00299058
173;inner;100;0.0773853;0.0765478;0.0785699
173;wait;100;4.24918e-05;2.5517e-05;0.00010832
173;boundary;100;0.00177904;0.00102877;0.0023767
173;calc iter;100;0.081144;0.0798962;0.0821361
173;calc total;1;8.12738;8.12738;8.12738
173;total;1;11.4285;11.4285;11.4285
149;initialize;1;2.83893;2.83893;2.83893
149;async;100;0.00253013;0.000588996;0.0042888
149;inner;100;0.0766285;0.0752596;0.0788091
149;wait;100;3.87297e-05;2.0473e-05;9.3005e-05
149;boundary;100;0.00191661;0.000790363;0.00268169
149;calc iter;100;0.0811153;0.0801839;0.0835041
149;calc total;1;8.12738;8.12738;8.12738
149;total;1;11.4384;11.4384;11.4384
136;initialize;1;2.84959;2.84959;2.84959
136;async;100;0.00146543;0.000303644;0.00316447
136;inner;100;0.0782109;0.0776645;0.0798205
136;wait;100;2.86276e-05;2.1495e-05;8.4655e-05
136;boundary;100;0.00144176;0.000960479;0.00193486
136;calc iter;100;0.0811482;0.0799577;0.0827958
136;calc total;1;8.12738;8.12738;8.12738
136;total;1;11.449;11.449;11.449
174;initialize;1;2.85149;2.85149;2.85149
174;async;100;0.00201611;0.000566271;0.00388558
174;inner;100;0.0781309;0.0774985;0.0788562
174;wait;100;2.87876e-05;1.8204e-05;0.000120676
174;boundary;100;0.000970527;0.000699294;0.00133073
174;calc iter;100;0.0811474;0.0799076;0.0821025
174;calc total;1;8.12738;8.12738;8.12738
174;total;1;11.4459;11.4459;11.4459
150;initialize;1;2.83562;2.83562;2.83562
150;async;100;0.0021965;0.000582966;0.00417719
150;inner;100;0.0768245;0.0755733;0.0793514
150;wait;100;4.10213e-05;2.9337e-05;6.0042e-05
150;boundary;100;0.00205365;0.000777229;0.00272867
150;calc iter;100;0.0811171;0.0795052;0.0833403
150;calc total;1;8.12738;8.12738;8.12738
150;total;1;11.4352;11.4352;11.4352
137;initialize;1;2.8372;2.8372;2.8372
137;async;100;0.000811922;0.000166345;0.00211524
137;inner;100;0.0787291;0.0778388;0.080767
137;wait;100;3.17619e-05;1.7888e-05;4.4993e-05
137;boundary;100;0.00157365;0.000711493;0.00234801
137;calc iter;100;0.0811479;0.0801968;0.0826405
137;calc total;1;8.12738;8.12738;8.12738
137;total;1;11.4366;11.4366;11.4366
175;initialize;1;2.83327;2.83327;2.83327
175;async;100;0.00203971;0.000485833;0.00406475
175;inner;100;0.0784061;0.0773482;0.0796079
175;wait;100;1.64671e-05;1.3017e-05;4.0665e-05
175;boundary;100;0.000689646;0.000622259;0.00166861
175;calc iter;100;0.0811535;0.0790301;0.0832207
175;calc total;1;8.12738;8.12738;8.12738
175;total;1;11.4276;11.4276;11.4276
151;initialize;1;2.83474;2.83474;2.83474
151;async;100;0.00213668;0.000571632;0.0043136
151;inner;100;0.0770308;0.0752386;0.079631
151;wait;100;3.83972e-05;1.5227e-05;6.8598e-05
151;boundary;100;0.00191608;0.000671321;0.0027303
151;calc iter;100;0.0811233;0.0796585;0.083402
151;calc total;1;8.12738;8.12738;8.12738
151;total;1;11.4342;11.4342;11.4342
138;initialize;1;2.83185;2.83185;2.83185
138;async;100;0.000918782;0.000327976;0.00276148
138;inner;100;0.0780003;0.0769304;0.0802478
138;wait;100;3.77857e-05;2.5752e-05;7.0432e-05
138;boundary;100;0.00216994;0.000884202;0.00277617
138;calc iter;100;0.0811282;0.0798897;0.0830847
138;calc total;1;8.12738;8.12738;8.12738
138;total;1;11.4312;11.4312;11.4312
176;initialize;1;2.8507;2.8507;2.8507
176;async;100;0.00240015;0.000356794;0.00435071
176;inner;100;0.0779211;0.0768996;0.0794007
176;wait;100;1.58022e-05;1.2403e-05;6.4359e-05
176;boundary;100;0.000820725;0.000619629;0.00231519
176;calc iter;100;0.0811591;0.0784816;0.0840426
176;calc total;1;8.12738;8.12738;8.12738
176;total;1;11.445;11.445;11.445
152;initialize;1;2.83739;2.83739;2.83739
152;async;100;0.00240612;0.000232959;0.00614235
152;inner;100;0.0771556;0.0756172;0.078907
152;wait;100;3.1545e-05;1.3515e-05;8.8267e-05
152;boundary;100;0.00153763;0.000659584;0.00252872
152;calc iter;100;0.0811321;0.0790912;0.0839489
152;calc total;1;8.12738;8.12738;8.12738
152;total;1;11.4369;11.4369;11.4369
139;initialize;1;2.82988;2.82988;2.82988
139;async;100;0.000934315;0.00023768;0.00311301
139;inner;100;0.0778386;0.077259;0.0802044
139;wait;100;4.0594e-05;2.7212e-05;6.9665e-05
139;boundary;100;0.00233179;0.000902656;0.00266739
139;calc iter;100;0.0811472;0.0801455;0.083362
139;calc total;1;8.12738;8.12738;8.12738
139;total;1;11.4293;11.4293;11.4293
177;initialize;1;2.83734;2.83734;2.83734
177;async;100;0.00245183;0.00041654;0.00456863
177;inner;100;0.0779824;0.0764511;0.0797299
177;wait;100;1.55242e-05;1.2226e-05;3.8528e-05
177;boundary;100;0.000705857;0.000621066;0.00192826
177;calc iter;100;0.0811566;0.0786998;0.0833105
177;calc total;1;8.12738;8.12738;8.12738
177;total;1;11.4316;11.4316;11.4316
153;initialize;1;2.83402;2.83402;2.83402
153;async;100;0.00245539;0.000603563;0.00566345
153;inner;100;0.0773465;0.0758063;0.0792416
153;wait;100;2.89753e-05;1.4127e-05;6.9877e-05
153;boundary;100;0.00130424;0.000654434;0.00215665
153;calc iter;100;0.0811364;0.0798486;0.0832795
153;calc total;1;8.12738;8.12738;8.12738
153;total;1;11.4335;11.4335;11.4335
140;initialize;1;2.84905;2.84905;2.84905
140;async;100;0.00100056;0.000179781;0.00267782
140;inner;100;0.078166;0.077263;0.0804744
140;wait;100;3.58306e-05;2.6114e-05;5.4024e-05
140;boundary;100;0.00194613;0.000803735;0.0025124
140;calc iter;100;0.0811504;0.0799762;0.0826977
140;calc total;1;8.12738;8.12738;8.12738
140;total;1;11.4484;11.4484;11.4484
178;initialize;1;2.84451;2.84451;2.84451
178;async;100;0.00226531;0.000615022;0.00409377
178;inner;100;0.0780299;0.0771249;0.0789816
178;wait;100;2.29745e-05;1.3867e-05;6.415e-05
178;boundary;100;0.000828764;0.000653451;0.00122123
178;calc iter;100;0.0811481;0.0799449;0.0821501
178;calc total;1;8.12738;8.12738;8.12738
178;total;1;11.4388;11.4388;11.4388
154;initialize;1;2.82595;2.82595;2.82595
154;async;100;0.00251855;0.000577295;0.00404804
154;inner;100;0.0776074;0.0767496;0.0793637
154;wait;100;2.41977e-05;1.6037e-05;4.9615e-05
154;boundary;100;0.000984013;0.000673805;0.00200144
154;calc iter;100;0.0811355;0.0798686;0.082695
154;calc total;1;8.12738;8.12738;8.12738
154;total;1;11.4255;11.4255;11.4255
141;initialize;1;2.83717;2.83717;2.83717
141;async;100;0.00128847;0.000174923;0.00264456
141;inner;100;0.0783439;0.0768487;0.0804949
141;wait;100;2.93438e-05;2.0992e-05;4.7564e-05
141;boundary;100;0.00148813;0.000782426;0.00210477
141;calc iter;100;0.0811512;0.0798329;0.082537
141;calc total;1;8.12738;8.12738;8.12738
141;total;1;11.4366;11.4366;11.4366
179;initialize;1;2.84976;2.84976;2.84976
179;async;100;0.00184112;0.000576476;0.00294001
179;inner;100;0.0783557;0.0777223;0.0795298
179;wait;100;2.54683e-05;1.7455e-05;4.6929e-05
179;boundary;100;0.000924543;0.000726853;0.00142799
179;calc iter;100;0.0811478;0.0800584;0.0823007
179;calc total;1;8.12738;8.12738;8.12738
179;total;1;11.4441;11.4441;11.4441
155;initialize;1;2.83796;2.83796;2.83796
155;async;100;0.00282026;0.000589721;0.00485196
155;inner;100;0.0775066;0.0765555;0.0791082
155;wait;100;2.00451e-05;1.415e-05;7.425e-05
155;boundary;100;0.00078578;0.000681011;0.00136631
155;calc iter;100;0.0811339;0.0799564;0.0827874
155;calc total;1;8.12738;8.12738;8.12738
155;total;1;11.4375;11.4375;11.4375
142;initialize;1;2.82887;2.82887;2.82887
142;async;100;0.00131651;0.000269752;0.00356453
142;inner;100;0.0783945;0.0778493;0.0803178
142;wait;100;2.62727e-05;1.8608e-05;6.0456e-05
142;boundary;100;0.00141381;0.000731779;0.00207006
142;calc iter;100;0.0811527;0.0798084;0.0829134
142;calc total;1;8.12738;8.12738;8.12738
142;total;1;11.4283;11.4283;11.4283
180;initialize;1;2.84742;2.84742;2.84742
180;async;100;0.00131116;0.000241504;0.00266461
180;inner;100;0.0787117;0.0781643;0.0801812
180;wait;100;2.78279e-05;1.6889e-05;4.3597e-05
180;boundary;100;0.00111235;0.0007117;0.00170908
180;calc iter;100;0.0811642;0.0802583;0.0821985
180;calc total;1;8.12738;8.12738;8.12738
180;total;1;11.4417;11.4417;11.4417
156;initialize;1;2.81971;2.81971;2.81971
156;async;100;0.00130467;0.000171562;0.00274718
156;inner;100;0.078952;0.0777566;0.0800458
156;wait;100;2.36677e-05;1.5142e-05;4.1692e-05
156;boundary;100;0.000853155;0.000668682;0.00168657
156;calc iter;100;0.0811345;0.0799738;0.0824848
156;calc total;1;8.12738;8.12738;8.12738
156;total;1;11.4192;11.4192;11.4192
143;initialize;1;2.82967;2.82967;2.82967
143;async;100;0.00116405;0.000193697;0.00402023
143;inner;100;0.0784272;0.0777598;0.0803451
143;wait;100;2.75844e-05;1.5909e-05;5.6085e-05
143;boundary;100;0.00153115;0.00076375;0.00196926
143;calc iter;100;0.0811515;0.0793929;0.0836985
143;calc total;1;8.12738;8.12738;8.12738
143;total;1;11.4291;11.4291;11.4291
181;initialize;1;2.83331;2.83331;2.83331
181;async;100;0.00120897;0.00025909;0.00228549
181;inner;100;0.078588;0.078093;0.0802048
181;wait;100;3.09034e-05;2.1075e-05;4.6976e-05
181;boundary;100;0.0013328;0.000752725;0.00198197
181;calc iter;100;0.0811619;0.0802526;0.0818631
181;calc total;1;8.12738;8.12738;8.12738
181;total;1;11.4276;11.4276;11.4276
157;initialize;1;2.82953;2.82953;2.82953
157;async;100;0.00139742;0.000383214;0.00276739
157;inner;100;0.0789233;0.0779499;0.0799548
157;wait;100;1.95742e-05;1.3514e-05;4.4829e-05
157;boundary;100;0.000792424;0.000646183;0.00114128
157;calc iter;100;0.0811338;0.0802781;0.0825653
157;calc total;1;8.12738;8.12738;8.12738
157;total;1;11.429;11.429;11.429
182;initialize;1;2.84691;2.84691;2.84691
182;async;100;0.000951301;0.000263828;0.00202979
182;inner;100;0.0782628;0.0773455;0.0802154
182;wait;100;3.86376e-05;1.7392e-05;5.5413e-05
182;boundary;100;0.00190294;0.00072379;0.00273815
182;calc iter;100;0.0811572;0.080183;0.0821166
182;calc total;1;8.12738;8.12738;8.12738
182;total;1;11.4412;11.4412;11.4412
158;initialize;1;2.82095;2.82095;2.82095
158;async;100;0.00137546;0.000254487;0.00249751
158;inner;100;0.0786393;0.077632;0.0801084
158;wait;100;2.92788e-05;1.4984e-05;5.156e-05
158;boundary;100;0.00108457;0.000657106;0.00231254
158;calc iter;100;0.0811299;0.0799851;0.0824181
158;calc total;1;8.12738;8.12738;8.12738
158;total;1;11.4204;11.4204;11.4204
183;initialize;1;2.83092;2.83092;2.83092
183;async;100;0.00117093;0.000277124;0.00194477
183;inner;100;0.0787758;0.0779869;0.0800885
183;wait;100;2.79528e-05;1.5707e-05;5.8245e-05
183;boundary;100;0.00118767;0.000694693;0.0019476
183;calc iter;100;0.0811634;0.0803101;0.0818154
183;calc total;1;8.12739;8.12739;8.12739
183;total;1;11.4252;11.4252;11.4252
159;initialize;1;2.82443;2.82443;2.82443
159;async;100;0.00155864;0.000359979;0.00312728
159;inner;100;0.0783637;0.0771634;0.0797234
159;wait;100;3.10071e-05;1.5809e-05;6.0667e-05
159;boundary;100;0.00117537;0.000715618;0.00202515
159;calc iter;100;0.0811301;0.0800267;0.0827115
159;calc total;1;8.12738;8.12738;8.12738
159;total;1;11.4239;11.4239;11.4239
184;initialize;1;2.84173;2.84173;2.84173
184;async;100;0.00120018;0.000189172;0.0028607
184;inner;100;0.078156;0.076605;0.0798324
184;wait;100;3.68728e-05;2.5766e-05;7.1276e-05
184;boundary;100;0.0017651;0.000851879;0.00275036
184;calc iter;100;0.0811595;0.0800881;0.0826645
184;calc total;1;8.12738;8.12738;8.12738
184;total;1;11.4361;11.4361;11.4361
160;initialize;1;2.82063;2.82063;2.82063
160;async;100;0.00110052;0.000224806;0.00265743
160;inner;100;0.078847;0.0775809;0.0796918
160;wait;100;2.92717e-05;1.7792e-05;7.0277e-05
160;boundary;100;0.00115499;0.000819515;0.00204292
160;calc iter;100;0.0811327;0.079889;0.0826698
160;calc total;1;8.12738;8.12738;8.12738
160;total;1;11.4201;11.4201;11.4201
185;initialize;1;2.83454;2.83454;2.83454
185;async;100;0.00156548;0.000304461;0.00259224
185;inner;100;0.0780487;0.0772511;0.0798003
185;wait;100;3.3467e-05;1.9004e-05;7.369e-05
185;boundary;100;0.00151065;0.000824802;0.00222394
185;calc iter;100;0.0811597;0.0799271;0.0821659
185;calc total;1;8.12738;8.12738;8.12738
185;total;1;11.4289;11.4289;11.4289
161;initialize;1;2.83001;2.83001;2.83001
161;async;100;0.00100631;0.000146508;0.00252764
161;inner;100;0.0785236;0.0771383;0.0796778
186;initialize;1;2.83838;2.83838;2.83838
186;async;100;0.00150604;0.000199815;0.0032527
186;inner;100;0.078702;0.0781791;0.0800749
186;wait;100;2.4172e-05;1.7181e-05;5.9372e-05
186;boundary;100;0.000936888;0.000712342;0.00146702
186;calc iter;100;0.0811702;0.0798879;0.0829314
186;calc total;1;8.12738;8.12738;8.12738
186;total;1;11.4327;11.4327;11.4327
161;wait;100;3.66537e-05;2.011e-05;7.7941e-05
161;boundary;100;0.00156513;0.000823145;0.00272523
161;calc iter;100;0.0811332;0.079914;0.0827287
161;calc total;1;8.12738;8.12738;8.12738
161;total;1;11.4295;11.4295;11.4295
187;initialize;1;2.83839;2.83839;2.83839
187;async;100;0.00168173;0.000228502;0.00340667
187;inner;100;0.0786697;0.0780046;0.080014
187;wait;100;1.8157e-05;1.329e-05;6.6791e-05
187;boundary;100;0.000801012;0.000672178;0.00149665
187;calc iter;100;0.0811719;0.0794284;0.08316
187;calc total;1;8.12738;8.12738;8.12738
187;total;1;11.4327;11.4327;11.4327
162;initialize;1;2.82445;2.82445;2.82445
162;async;100;0.00133166;0.000187489;0.00409101
162;inner;100;0.0782523;0.0767066;0.079169
162;wait;100;3.54831e-05;1.6051e-05;0.000123078
162;boundary;100;0.00151165;0.000687455;0.00265548
162;calc iter;100;0.0811324;0.0795922;0.0830491
162;calc total;1;8.12738;8.12738;8.12738
162;total;1;11.4239;11.4239;11.4239
188;initialize;1;2.84318;2.84318;2.84318
188;async;100;0.00180729;0.000209165;0.00334113
188;inner;100;0.0781955;0.0775579;0.0801941
188;wait;100;1.98565e-05;1.4744e-05;4.3515e-05
188;boundary;100;0.00115307;0.000658067;0.00219239
188;calc iter;100;0.081177;0.0793839;0.0835924
188;calc total;1;8.12738;8.12738;8.12738
188;total;1;11.4375;11.4375;11.4375
163;initialize;1;2.82515;2.82515;2.82515
163;async;100;0.00146638;0.000189148;0.00479381
163;inner;100;0.0786919;0.0772501;0.0797618
163;wait;100;2.42881e-05;1.4376e-05;5.1687e-05
163;boundary;100;0.000953867;0.000647289;0.00215108
163;calc iter;100;0.0811376;0.0789734;0.0831471
163;calc total;1;8.12738;8.12738;8.12738
163;total;1;11.4247;11.4247;11.4247
189;initialize;1;2.83434;2.83434;2.83434
189;async;100;0.00159907;0.000286527;0.00327258
189;inner;100;0.0785433;0.077954;0.0800783
189;wait;100;1.99496e-05;1.4376e-05;5.9503e-05
189;boundary;100;0.00101403;0.000678795;0.00205719
189;calc iter;100;0.0811778;0.0794134;0.0831775
189;calc total;1;8.12738;8.12738;8.12738
189;total;1;11.4286;11.4286;11.4286
164;initialize;1;2.81918;2.81918;2.81918
164;async;100;0.00143039;0.000264343;0.00424273
164;inner;100;0.0787138;0.0774372;0.0797692
164;wait;100;2.12289e-05;1.3179e-05;5.3817e-05
164;boundary;100;0.000977727;0.000632861;0.00231458
164;calc iter;100;0.0811443;0.0786173;0.0844624
164;calc total;1;8.12738;8.12738;8.12738
164;total;1;11.4187;11.4187;11.4187
190;initialize;1;2.83698;2.83698;2.83698
190;async;100;0.00187106;0.000204685;0.00316024
190;inner;100;0.0784647;0.0776372;0.0803452
190;wait;100;1.9235e-05;1.5466e-05;3.867e-05
190;boundary;100;0.000814703;0.000699125;0.00159537
190;calc iter;100;0.081171;0.0798685;0.0827138
190;calc total;1;8.12738;8.12738;8.12738
190;total;1;11.4313;11.4313;11.4313
165;initialize;1;2.8285;2.8285;2.8285
165;async;100;0.00117928;0.000157563;0.00355643
165;inner;100;0.0790164;0.0776428;0.0800328
165;wait;100;1.94648e-05;1.3019e-05;4.4223e-05
165;boundary;100;0.000929087;0.000636265;0.00213698
165;calc iter;100;0.0811454;0.0798125;0.0841645
165;calc total;1;8.12738;8.12738;8.12738
165;total;1;11.428;11.428;11.428
191;initialize;1;2.8309;2.8309;2.8309
191;async;100;0.00153869;0.00041753;0.00281222
191;inner;100;0.0786285;0.0781613;0.0796617
191;wait;100;2.42194e-05;1.5291e-05;9.3566e-05
191;boundary;100;0.000973991;0.000775546;0.00141945
191;calc iter;100;0.0811667;0.0801426;0.0822647
191;calc total;1;8.12738;8.12738;8.12738
191;total;1;11.4252;11.4252;11.4252
166;initialize;1;2.82052;2.82052;2.82052
166;async;100;0.00155277;0.000256675;0.0046667
166;inner;100;0.0784902;0.0767022;0.0797072
166;wait;100;2.78559e-05;1.3459e-05;6.664e-05
166;boundary;100;0.0010668;0.000681138;0.00185071
166;calc iter;100;0.0811388;0.0796533;0.0836961
166;calc total;1;8.12739;8.12739;8.12739
166;total;1;11.42;11.42;11.42
167;initialize;1;2.82404;2.82404;2.82404
167;async;100;0.00158961;0.000290874;0.00293314
167;inner;100;0.0783759;0.0772361;0.0797352
167;wait;100;2.92065e-05;1.451e-05;6.0434e-05
167;boundary;100;0.00113604;0.000690532;0.00181116
167;calc iter;100;0.0811321;0.0800664;0.0826363
167;calc total;1;8.12739;8.12739;8.12739
167;total;1;11.4235;11.4235;11.4235
1;initialize;1;2.85262;2.85262;2.85262
1;async;100;0.00148274;0.000574471;0.00253801
1;inner;100;0.0780928;0.0775322;0.0802099
1;wait;100;3.40978e-05;1.8621e-05;4.9345e-05
1;boundary;100;0.00156056;0.000714065;0.00228219
1;calc iter;100;0.0811716;0.080476;0.081894
1;calc total;1;8.12739;8.12739;8.12739
1;total;1;11.4444;11.4444;11.4444
2;initialize;1;2.84801;2.84801;2.84801
2;async;100;0.00163821;0.000597802;0.00269376
2;inner;100;0.0771742;0.0761537;0.0796122
2;wait;100;4.45838e-05;2.6845e-05;6.6524e-05
2;boundary;100;0.00230133;0.000798192;0.00281612
2;calc iter;100;0.0811601;0.0802176;0.0822284
2;calc total;1;8.12739;8.12739;8.12739
2;total;1;11.4398;11.4398;11.4398
3;initialize;1;2.85068;2.85068;2.85068
3;async;100;0.00126043;0.000202099;0.00199594
3;inner;100;0.0783564;0.0773393;0.0804039
3;wait;100;3.26682e-05;1.6159e-05;6.0144e-05
3;boundary;100;0.00151853;0.000657328;0.00225894
3;calc iter;100;0.0811692;0.0803005;0.0820042
3;calc total;1;8.12739;8.12739;8.12739
3;total;1;11.4424;11.4424;11.4424
4;initialize;1;2.82988;2.82988;2.82988
4;async;100;0.00178993;0.000599967;0.00331027
4;inner;100;0.0774396;0.0762638;0.079301
4;wait;100;3.96583e-05;2.7646e-05;0.000119418
4;boundary;100;0.00189859;0.00104039;0.00264233
4;calc iter;100;0.0811694;0.0799882;0.082317
4;calc total;1;8.12739;8.12739;8.12739
4;total;1;11.4216;11.4216;11.4216
5;initialize;1;2.84123;2.84123;2.84123
5;async;100;0.00182701;0.000453716;0.00307013
5;inner;100;0.0780762;0.0772478;0.0799863
5;wait;100;3.14637e-05;1.992e-05;5.647e-05
5;boundary;100;0.00123727;0.00075173;0.00213643
5;calc iter;100;0.0811733;0.080171;0.0822337
5;calc total;1;8.12739;8.12739;8.12739
5;total;1;11.433;11.433;11.433
6;initialize;1;2.83313;2.83313;2.83313
6;async;100;0.00283237;0.00059362;0.00414536
6;inner;100;0.0774401;0.0765495;0.0794663
6;wait;100;2.37621e-05;1.5572e-05;7.7634e-05
6;boundary;100;0.000887306;0.000662419;0.00146811
6;calc iter;100;0.0811847;0.0804289;0.0820561
6;calc total;1;8.12739;8.12739;8.12739
6;total;1;11.4249;11.4249;11.4249
7;initialize;1;2.85163;2.85163;2.85163
7;async;100;0.00277992;0.000517446;0.00414197
7;inner;100;0.0775934;0.0767737;0.0797017
7;wait;100;1.92628e-05;1.4605e-05;6.5502e-05
7;boundary;100;0.000789605;0.000683268;0.00126041
7;calc iter;100;0.0811831;0.0801102;0.0822959
7;calc total;1;8.12739;8.12739;8.12739
7;total;1;11.4434;11.4434;11.4434
8;initialize;1;2.83249;2.83249;2.83249
8;async;100;0.00296275;0.000499123;0.00443654
8;inner;100;0.0771812;0.0764207;0.0797729
8;wait;100;2.12504e-05;1.4171e-05;6.8775e-05
8;boundary;100;0.00103059;0.000641634;0.0015974
8;calc iter;100;0.0811976;0.0796885;0.0829031
8;calc total;1;8.12738;8.12738;8.12738
8;total;1;11.4242;11.4242;11.4242
9;initialize;1;2.83012;2.83012;2.83012
9;async;100;0.00227643;0.000473046;0.00362849
9;inner;100;0.0779841;0.077241;0.0800666
9;wait;100;1.90507e-05;1.4247e-05;5.4449e-05
9;boundary;100;0.000911524;0.000647613;0.00132698
9;calc iter;100;0.0811926;0.080179;0.0825992
9;calc total;1;8.12738;8.12738;8.12738
9;total;1;11.4219;11.4219;11.4219
10;initialize;1;2.83651;2.83651;2.83651
10;async;100;0.00228612;0.000623728;0.00328955
10;inner;100;0.0781006;0.0770056;0.0800384
10;wait;100;1.85682e-05;1.401e-05;5.2727e-05
10;boundary;100;0.000775598;0.000662361;0.00117335
10;calc iter;100;0.081182;0.0801905;0.0822788
10;calc total;1;8.12738;8.12738;8.12738
10;total;1;11.4283;11.4283;11.4283
11;initialize;1;2.83212;2.83212;2.83212
11;async;100;0.00219876;0.000496823;0.00369234
11;inner;100;0.0780114;0.077433;0.0795831
11;wait;100;2.56684e-05;1.7851e-05;7.6478e-05
11;boundary;100;0.000943397;0.000726317;0.00148072
11;calc iter;100;0.0811805;0.0802685;0.0821421
11;calc total;1;8.12738;8.12738;8.12738
11;total;1;11.4239;11.4239;11.4239
12;initialize;1;2.83531;2.83531;2.83531
12;async;100;0.00096879;0.000170165;0.00225433
12;inner;100;0.0788173;0.0779803;0.0807861
12;wait;100;2.90173e-05;1.7002e-05;4.8242e-05
12;boundary;100;0.00137506;0.000690216;0.00194066
12;calc iter;100;0.0811915;0.0804141;0.082477
12;calc total;1;8.12738;8.12738;8.12738
12;total;1;11.427;11.427;11.427
13;initialize;1;2.83256;2.83256;2.83256
13;async;100;0.000723023;0.000194646;0.00197279
13;inner;100;0.0785294;0.0777502;0.0806201
13;wait;100;3.41995e-05;1.8125e-05;4.4436e-05
13;boundary;100;0.00190032;0.000731323;0.0025147
13;calc iter;100;0.0811883;0.0804802;0.0822357
13;calc total;1;8.12738;8.12738;8.12738
13;total;1;11.4243;11.4243;11.4243
14;initialize;1;2.84669;2.84669;2.84669
14;async;100;0.000935944;0.000157307;0.00170677
14;inner;100;0.0779428;0.0770175;0.0805127
14;wait;100;3.9755e-05;1.8521e-05;5.411e-05
14;boundary;100;0.00225732;0.000706076;0.00272598
14;calc iter;100;0.0811777;0.0803284;0.0821167
14;calc total;1;8.12738;8.12738;8.12738
14;total;1;11.4384;11.4384;11.4384
15;initialize;1;2.83259;2.83259;2.83259
15;async;100;0.000699794;0.00016836;0.0013439
15;inner;100;0.0784958;0.0779431;0.0805353
15;wait;100;3.53862e-05;2.2747e-05;4.9333e-05
15;boundary;100;0.00195562;0.000747284;0.0024408
15;calc iter;100;0.0811878;0.0804051;0.0819579
15;calc total;1;8.12738;8.12738;8.12738
15;total;1;11.4243;11.4243;11.4243
16;initialize;1;2.84105;2.84105;2.84105
16;async;100;0.00136343;0.000203825;0.00261447
16;inner;100;0.0779346;0.0769139;0.0802571
16;wait;100;3.48518e-05;2.3366e-05;6.7994e-05
16;boundary;100;0.00185204;0.000880598;0.00250033
16;calc iter;100;0.081187;0.0803238;0.0823695
16;calc total;1;8.12738;8.12738;8.12738
16;total;1;11.4328;11.4328;11.4328
17;initialize;1;2.83001;2.83001;2.83001
17;async;100;0.00189994;0.000236663;0.00332741
17;inner;100;0.0778682;0.0770664;0.0799428
17;wait;100;2.8541e-05;2.0136e-05;9.001e-05
17;boundary;100;0.00139567;0.000783092;0.00219464
17;calc iter;100;0.081194;0.0799968;0.0824632
17;calc total;1;8.12738;8.12738;8.12738
17;total;1;11.4217;11.4217;11.4217
18;initialize;1;2.83889;2.83889;2.83889
18;async;100;0.00133779;0.000221142;0.00261641
18;inner;100;0.0785387;0.0779168;0.0802412
18;wait;100;2.49983e-05;1.8743e-05;7.0167e-05
18;boundary;100;0.00129632;0.000714401;0.00174833
18;calc iter;100;0.0811995;0.0800255;0.0827001
18;calc total;1;8.12738;8.12738;8.12738
18;total;1;11.4306;11.4306;11.4306
19;initialize;1;2.82943;2.82943;2.82943
19;async;100;0.00210286;0.000255521;0.00353141
19;inner;100;0.0777632;0.0771641;0.0802034
19;wait;100;2.58989e-05;1.6918e-05;7.3551e-05
19;boundary;100;0.00130997;0.000660172;0.00177104
19;calc iter;100;0.0812035;0.0800406;0.0826343
19;calc total;1;8.12738;8.12738;8.12738
19;total;1;11.4212;11.4212;11.4212
20;initialize;1;2.85294;2.85294;2.85294
20;async;100;0.00168984;0.000618788;0.00285571
20;inner;100;0.0776896;0.0771457;0.0804142
20;wait;100;2.48149e-05;1.4425e-05;5.3786e-05
20;boundary;100;0.00180826;0.000634255;0.00222725
20;calc iter;100;0.0812148;0.0795066;0.0829771
20;calc total;1;8.12738;8.12738;8.12738
20;total;1;11.4447;11.4447;11.4447
21;initialize;1;2.83669;2.83669;2.83669
21;async;100;0.0014867;0.000321378;0.00258907
21;inner;100;0.0782894;0.077441;0.080401
21;wait;100;2.47838e-05;1.5934e-05;5.5713e-05
21;boundary;100;0.00140546;0.000644698;0.0018717
21;calc iter;100;0.0812081;0.0800366;0.0829206
21;calc total;1;8.12738;8.12738;8.12738
21;total;1;11.4284;11.4284;11.4284
22;initialize;1;2.83765;2.83765;2.83765
22;async;100;0.000900141;0.000152781;0.00205052
22;inner;100;0.0789234;0.0785076;0.0805995
22;wait;100;2.42218e-05;1.7179e-05;4.2606e-05
22;boundary;100;0.0013522;0.000739086;0.00180369
22;calc iter;100;0.0812014;0.0803803;0.0828911
22;calc total;1;8.12738;8.12738;8.12738
22;total;1;11.4294;11.4294;11.4294
23;initialize;1;2.83531;2.83531;2.83531
23;async;100;0.00106809;0.000261362;0.00237188
23;inner;100;0.0786612;0.0781746;0.0802955
23;wait;100;2.55351e-05;1.7939e-05;6.6724e-05
23;boundary;100;0.00143716;0.00083774;0.0019482
23;calc iter;100;0.0811935;0.0800625;0.0826011
23;calc total;1;8.12738;8.12738;8.12738
23;total;1;11.427;11.427;11.427
95;initialize;1;2.82888;2.82888;2.82888
95;async;100;0.00460888;0.00059785;0.00540292
95;inner;100;0.0757828;0.0750386;0.079541
95;wait;100;1.87989e-05;1.4769e-05;5.822e-05
95;boundary;100;0.00082996;0.000671203;0.00109874
95;calc iter;100;0.0812417;0.0803486;0.0819146
95;calc total;1;8.12738;8.12738;8.12738
95;total;1;11.4281;11.4281;11.4281
118;initialize;1;2.8283;2.8283;2.8283
118;async;100;0.00199369;0.000296255;0.00416992
118;inner;100;0.0779753;0.0770097;0.0802921
118;wait;100;2.6976e-05;1.8448e-05;6.4233e-05
118;boundary;100;0.0011922;0.000676541;0.00196505
118;calc iter;100;0.0811897;0.0796005;0.082842
118;calc total;1;8.12739;8.12739;8.12739
118;total;1;11.4272;11.4272;11.4272
119;initialize;1;2.82757;2.82757;2.82757
119;async;100;0.00178601;0.000291509;0.00382148
119;inner;100;0.0780884;0.0765913;0.0798272
119;wait;100;2.57063e-05;1.5943e-05;0.000101629
119;boundary;100;0.00129315;0.000670942;0.00206653
119;calc iter;100;0.0811946;0.0792324;0.083159
119;calc total;1;8.12739;8.12739;8.12739
119;total;1;11.4264;11.4264;11.4264
DASH
InitEnergy=25.00000
EndEnergy=25.00000
DiffEnergy=-0.00000
Matrixspec: 55000 x 55000
Iterations: 100
# unit_id;function_name;num_calls;avg_runtime;min_runtime;max_runtime
0;initialize;1;2.79554;2.79554;2.79554
0;async;100;0.00185;0.00047;0.00297
0;inner;100;0.07833;0.07768;0.07983
0;wait;100;0.00003;0.00002;0.00007
0;boundary;100;0.00094;0.00071;0.00158
0;calc iter;100;0.08115;0.08051;0.08210
0;calc total;1;8.11850;8.11850;8.11850
0;total;1;11.38890;11.38890;11.38890
72;initialize;1;2.78345;2.78345;2.78345
72;async;100;0.000552218;0.000272469;0.00144348
72;inner;100;0.0789585;0.0785323;0.0805423
72;wait;100;2.40729e-05;1.5704e-05;3.8822e-05
72;boundary;100;0.00161032;0.000635581;0.00193053
72;calc iter;100;0.0811465;0.0796671;0.0828786
72;calc total;1;8.1185;8.1185;8.1185
72;total;1;11.3771;11.3771;11.3771
48;initialize;1;2.77387;2.77387;2.77387
48;async;100;0.00260551;0.000586299;0.00395991
48;inner;100;0.0777858;0.0770932;0.0790219
48;wait;100;1.69716e-05;1.2769e-05;9.0512e-05
48;boundary;100;0.000718575;0.000650062;0.00101803
48;calc iter;100;0.0811281;0.0800253;0.0821218
48;calc total;1;8.1185;8.1185;8.1185
48;total;1;11.3671;11.3671;11.3671
24;initialize;1;2.77927;2.77927;2.77927
24;async;100;0.0017455;0.000404918;0.00351583
24;inner;100;0.0780132;0.0771748;0.0803544
24;wait;100;2.56452e-05;1.4711e-05;5.0976e-05
24;boundary;100;0.00137057;0.000821932;0.00192184
24;calc iter;100;0.0811564;0.0795831;0.0832604
24;calc total;1;8.1185;8.1185;8.1185
24;total;1;11.3639;11.3639;11.3639
73;initialize;1;2.78736;2.78736;2.78736
73;async;100;0.00140251;0.000559848;0.00225879
73;inner;100;0.0783922;0.0774437;0.0790781
73;wait;100;2.36188e-05;1.6815e-05;9.5105e-05
73;boundary;100;0.0013141;0.00073006;0.00174889
73;calc iter;100;0.081134;0.0799224;0.0820667
73;calc total;1;8.1185;8.1185;8.1185
73;total;1;11.381;11.381;11.381
49;initialize;1;2.78342;2.78342;2.78342
49;async;100;0.0018518;0.000423811;0.00337635
49;inner;100;0.0782842;0.0775594;0.0797139
49;wait;100;2.42103e-05;1.5275e-05;4.4475e-05
49;boundary;100;0.000952523;0.000664678;0.00165797
49;calc iter;100;0.081114;0.0802064;0.0820108
49;calc total;1;8.1185;8.1185;8.1185
49;total;1;11.3766;11.3766;11.3766
25;initialize;1;2.78959;2.78959;2.78959
74;initialize;1;2.79344;2.79344;2.79344
74;async;100;0.000812266;0.000225836;0.00169575
74;inner;100;0.0789918;0.0786101;0.0802814
74;wait;100;2.39438e-05;1.7817e-05;4.8249e-05
74;boundary;100;0.00130326;0.000751482;0.00174368
74;calc iter;100;0.0811326;0.0803189;0.0821317
74;calc total;1;8.1185;8.1185;8.1185
50;initialize;1;2.77687;2.77687;2.77687
50;async;100;0.001733;0.000446164;0.00304347
25;async;100;0.00149373;0.000261673;0.00322507
25;inner;100;0.0778365;0.0770795;0.0802277
25;wait;100;3.29358e-05;2.1561e-05;5.9183e-05
25;boundary;100;0.00178321;0.00087414;0.00244892
74;total;1;11.387;11.387;11.387
50;inner;100;0.0779084;0.0767363;0.0797878
50;wait;100;3.18001e-05;1.8235e-05;4.3783e-05
50;boundary;100;0.00144015;0.000704932;0.0021498
50;calc iter;100;0.0811146;0.0802013;0.0822695
50;calc total;1;8.1185;8.1185;8.1185
50;total;1;11.37;11.37;11.37
25;calc iter;100;0.0811483;0.0801137;0.0825203
25;calc total;1;8.1185;8.1185;8.1185
25;total;1;11.3741;11.3741;11.3741
75;initialize;1;2.78336;2.78336;2.78336
75;async;100;0.000897834;0.000188371;0.00223653
75;inner;100;0.0786781;0.0775896;0.0803026
75;wait;100;3.00481e-05;1.9741e-05;4.4157e-05
75;boundary;100;0.00151713;0.000786014;0.00210457
75;calc iter;100;0.0811244;0.0804073;0.0821974
75;calc total;1;8.1185;8.1185;8.1185
75;total;1;11.377;11.377;11.377
51;initialize;1;2.78456;2.78456;2.78456
51;async;100;0.00169219;0.00058229;0.0026511
51;inner;100;0.0780955;0.0764717;0.0796468
51;wait;100;2.73428e-05;1.3349e-05;4.3826e-05
51;boundary;100;0.00128837;0.000659041;0.00247779
51;calc iter;100;0.0811045;0.0801768;0.0819577
51;calc total;1;8.1185;8.1185;8.1185
51;total;1;11.3778;11.3778;11.3778
26;initialize;1;2.7809;2.7809;2.7809
26;async;100;0.00101763;0.000254927;0.00194162
26;inner;100;0.0780927;0.0770843;0.0797053
26;wait;100;3.60582e-05;2.2953e-05;8.1881e-05
26;boundary;100;0.0019984;0.00116864;0.00253329
26;calc iter;100;0.0811463;0.080225;0.0822272
26;calc total;1;8.1185;8.1185;8.1185
26;total;1;11.3655;11.3655;11.3655
76;initialize;1;2.77348;2.77348;2.77348
76;async;100;0.000623654;0.000202297;0.0015976
76;inner;100;0.0785277;0.0777894;0.0801305
76;wait;100;3.50516e-05;2.6899e-05;6.0028e-05
76;boundary;100;0.0019309;0.000836719;0.00241748
76;calc iter;100;0.0811186;0.0804443;0.0819899
76;calc total;1;8.1185;8.1185;8.1185
76;total;1;11.3671;11.3671;11.3671
52;initialize;1;2.78376;2.78376;2.78376
52;async;100;0.00162957;0.000622913;0.0034188
52;inner;100;0.0775089;0.0758708;0.0792512
52;wait;100;4.09738e-05;2.2864e-05;7.6084e-05
52;boundary;100;0.00192075;0.000861531;0.00278139
52;calc iter;100;0.0811016;0.0800571;0.0826508
52;calc total;1;8.1185;8.1185;8.1185
52;total;1;11.377;11.377;11.377
27;initialize;1;2.78352;2.78352;2.78352
27;async;100;0.000616212;0.000159898;0.00128377
27;inner;100;0.0785706;0.0778073;0.0808594
27;wait;100;3.34593e-05;1.6926e-05;6.5597e-05
27;boundary;100;0.00193019;0.000739771;0.00252496
27;calc iter;100;0.0811518;0.0804496;0.0822312
27;calc total;1;8.1185;8.1185;8.1185
27;total;1;11.3681;11.3681;11.3681
77;initialize;1;2.77534;2.77534;2.77534
77;async;100;0.00057077;0.000192547;0.00115906
77;inner;100;0.0784113;0.0778457;0.0801055
77;wait;100;3.80847e-05;2.9342e-05;5.76e-05
77;boundary;100;0.00209749;0.000846122;0.00255371
77;calc iter;100;0.0811194;0.0805168;0.0819303
77;calc total;1;8.1185;8.1185;8.1185
77;total;1;11.369;11.369;11.369
53;initialize;1;2.78458;2.78458;2.78458
53;async;100;0.001989;0.000607817;0.00419095
53;inner;100;0.0767479;0.0753386;0.0781662
53;wait;100;4.69443e-05;3.1019e-05;0.000112355
53;boundary;100;0.00231366;0.00148368;0.00277499
53;calc iter;100;0.081099;0.0793484;0.0826593
53;calc total;1;8.1185;8.1185;8.1185
53;total;1;11.3777;11.3777;11.3777
28;initialize;1;2.7758;2.7758;2.7758
28;async;100;0.00131998;0.000586276;0.00215103
28;inner;100;0.0777476;0.076799;0.0803235
28;wait;100;3.64445e-05;2.2177e-05;6.4644e-05
28;boundary;100;0.00204292;0.000820971;0.0025956
28;calc iter;100;0.0811487;0.0803111;0.0820039
28;calc total;1;8.1185;8.1185;8.1185
28;total;1;11.3604;11.3604;11.3604
78;initialize;1;2.77638;2.77638;2.77638
78;async;100;0.000461866;0.00018144;0.00120292
78;inner;100;0.0787872;0.0780381;0.0803347
78;wait;100;3.38818e-05;2.4858e-05;5.7765e-05
78;boundary;100;0.0018344;0.00077248;0.00233868
78;calc iter;100;0.0811187;0.0805631;0.0818749
78;calc total;1;8.1185;8.1185;8.1185
78;total;1;11.37;11.37;11.37
54;initialize;1;2.7876;2.7876;2.7876
54;async;100;0.00190031;0.000571022;0.00357393
54;inner;100;0.0775227;0.0765433;0.0793814
54;wait;100;3.51536e-05;1.728e-05;6.128e-05
54;boundary;100;0.00165895;0.000749126;0.00247704
54;calc iter;100;0.0811183;0.0803624;0.0821386
54;calc total;1;8.1185;8.1185;8.1185
54;total;1;11.3808;11.3808;11.3808
29;initialize;1;2.78733;2.78733;2.78733
29;async;100;0.00134782;0.000166099;0.00269595
29;inner;100;0.0781864;0.0774792;0.0802184
29;wait;100;3.07773e-05;1.877e-05;5.0763e-05
29;boundary;100;0.00159117;0.000877841;0.00208823
29;calc iter;100;0.0811575;0.0802671;0.0823798
29;calc total;1;8.1185;8.1185;8.1185
29;total;1;11.3719;11.3719;11.3719
79;initialize;1;2.7813;2.7813;2.7813
79;async;100;0.000730283;0.000181264;0.00196266
79;inner;100;0.0787354;0.0780807;0.0802987
79;wait;100;3.30604e-05;2.5268e-05;5.2728e-05
79;boundary;100;0.00162372;0.000791465;0.00213083
79;calc iter;100;0.0811239;0.0805573;0.0820808
79;calc total;1;8.1185;8.1185;8.1185
79;total;1;11.375;11.375;11.375
55;initialize;1;2.78719;2.78719;2.78719
55;async;100;0.00177116;0.000573473;0.0028542
55;inner;100;0.0781992;0.0776751;0.0794379
55;wait;100;2.74731e-05;1.5863e-05;5.4913e-05
55;boundary;100;0.00112249;0.000701655;0.00183143
55;calc iter;100;0.0811215;0.0805198;0.0816806
55;calc total;1;8.1185;8.1185;8.1185
55;total;1;11.3804;11.3804;11.3804
30;initialize;1;2.78341;2.78341;2.78341
30;async;100;0.00172756;0.000292328;0.00304232
30;inner;100;0.0779336;0.0774485;0.0796431
30;wait;100;2.57539e-05;1.7674e-05;8.5592e-05
30;boundary;100;0.00147373;0.000843925;0.00204768
30;calc iter;100;0.0811624;0.0798232;0.082704
30;calc total;1;8.11849;8.11849;8.11849
30;total;1;11.368;11.368;11.368
80;initialize;1;2.77819;2.77819;2.77819
80;async;100;0.00100262;0.000211272;0.00194403
80;inner;100;0.0787227;0.078362;0.0798956
80;wait;100;2.72104e-05;1.7642e-05;7.4679e-05
80;boundary;100;0.0013744;0.000973891;0.00222911
80;calc iter;100;0.0811285;0.0803131;0.0822646
80;calc total;1;8.1185;8.1185;8.1185
80;total;1;11.3719;11.3719;11.3719
56;initialize;1;2.77403;2.77403;2.77403
56;async;100;0.0020912;0.000602043;0.00301833
56;inner;100;0.0782425;0.077496;0.0795725
56;wait;100;1.85645e-05;1.2625e-05;4.8161e-05
56;boundary;100;0.000776424;0.000646761;0.00125058
56;calc iter;100;0.0811298;0.0805426;0.0818507
56;calc total;1;8.11849;8.11849;8.11849
56;total;1;11.3672;11.3672;11.3672
31;initialize;1;2.78222;2.78222;2.78222
31;async;100;0.0020211;0.000253733;0.00287667
31;inner;100;0.0775362;0.076752;0.0799241
31;wait;100;2.7089e-05;1.6111e-05;8.143e-05
31;boundary;100;0.00158766;0.000660502;0.0019149
31;calc iter;100;0.0811735;0.0798887;0.0819896
31;calc total;1;8.1185;8.1185;8.1185
31;total;1;11.3668;11.3668;11.3668
81;initialize;1;2.79113;2.79113;2.79113
81;async;100;0.00088523;0.000252299;0.00197367
81;inner;100;0.0788959;0.0780853;0.0799094
81;wait;100;2.3797e-05;1.5513e-05;8.0294e-05
81;boundary;100;0.00132683;0.000733944;0.00190552
81;calc iter;100;0.0811329;0.0801965;0.0820451
81;calc total;1;8.1185;8.1185;8.1185
81;total;1;11.3848;11.3848;11.3848
57;initialize;1;2.78058;2.78058;2.78058
57;async;100;0.00270534;0.000589983;0.00450421
57;inner;100;0.0776792;0.0766945;0.0793341
57;wait;100;1.66767e-05;1.2695e-05;6.5348e-05
57;boundary;100;0.000731847;0.000629508;0.00131155
57;calc iter;100;0.0811343;0.0795516;0.0824351
57;calc total;1;8.11849;8.11849;8.11849
57;total;1;11.3737;11.3737;11.3737
32;initialize;1;2.78568;2.78568;2.78568
32;async;100;0.000789495;0.00032723;0.00178359
32;inner;100;0.0785601;0.0777948;0.0800297
32;wait;100;2.99006e-05;1.5448e-05;6.5533e-05
32;boundary;100;0.00180359;0.000638499;0.00206918
32;calc iter;100;0.0811845;0.0790267;0.0820997
32;calc total;1;8.1185;8.1185;8.1185
32;total;1;11.3703;11.3703;11.3703
82;initialize;1;2.78871;2.78871;2.78871
82;async;100;0.00140564;0.000624538;0.00231438
82;inner;100;0.0784422;0.078049;0.0799414
82;wait;100;2.35195e-05;1.4562e-05;7.2857e-05
82;boundary;100;0.00126966;0.000652029;0.0016596
82;calc iter;100;0.0811429;0.0800484;0.0822386
82;calc total;1;8.11851;8.11851;8.11851
82;total;1;11.3823;11.3823;11.3823
58;initialize;1;2.78667;2.78667;2.78667
58;async;100;0.00239672;0.000576829;0.00360387
58;inner;100;0.0778544;0.076976;0.0793168
58;wait;100;2.1374e-05;1.4622e-05;7.2974e-05
58;boundary;100;0.000847377;0.000677677;0.00145388
58;calc iter;100;0.081121;0.0805329;0.081739
58;calc total;1;8.11849;8.11849;8.11849
58;total;1;11.3798;11.3798;11.3798
33;initialize;1;2.78556;2.78556;2.78556
33;async;100;0.000354749;0.000266588;0.0006038
33;inner;100;0.0789046;0.0777623;0.0808766
33;wait;100;2.5747e-05;1.3861e-05;4.2379e-05
33;boundary;100;0.00189807;0.00062611;0.00216961
33;calc iter;100;0.0811846;0.0787317;0.0822528
33;calc total;1;8.1185;8.1185;8.1185
33;total;1;11.3702;11.3702;11.3702
83;initialize;1;2.77408;2.77408;2.77408
83;async;100;0.000397237;0.000317603;0.001374
83;inner;100;0.0789439;0.078343;0.080557
83;wait;100;2.47366e-05;1.6143e-05;4.1149e-05
83;boundary;100;0.00177796;0.000660772;0.00208207
83;calc iter;100;0.0811452;0.0793797;0.082579
83;calc total;1;8.11851;8.11851;8.11851
83;total;1;11.3677;11.3677;11.3677
59;initialize;1;2.78442;2.78442;2.78442
59;async;100;0.00236285;0.000598003;0.00387742
59;inner;100;0.0780194;0.0772777;0.0793784
59;wait;100;1.61299e-05;1.2626e-05;5.6656e-05
59;boundary;100;0.000730051;0.000653861;0.00162029
59;calc iter;100;0.0811294;0.0797805;0.0824901
59;calc total;1;8.1185;8.1185;8.1185
59;total;1;11.3776;11.3776;11.3776
34;initialize;1;2.78265;2.78265;2.78265
34;async;100;0.0020268;0.000564441;0.00293349
34;inner;100;0.0775588;0.0767662;0.0800649
34;wait;100;2.8189e-05;1.5871e-05;6.5226e-05
34;boundary;100;0.00155955;0.000667193;0.002049
34;calc iter;100;0.0811753;0.0798414;0.0822397
34;calc total;1;8.11849;8.11849;8.11849
34;total;1;11.3673;11.3673;11.3673
84;initialize;1;2.77761;2.77761;2.77761
84;async;100;0.00293897;0.00058046;0.00395062
84;inner;100;0.0775012;0.0764876;0.0797246
84;wait;100;1.5048e-05;1.303e-05;4.192e-05
84;boundary;100;0.000665439;0.000635525;0.000860368
84;calc iter;100;0.0811219;0.0802943;0.0819664
84;calc total;1;8.11851;8.11851;8.11851
60;initialize;1;2.77483;2.77483;2.77483
60;async;100;0.00166953;0.000594517;0.00297516
60;inner;100;0.0783399;0.0777482;0.080299
60;wait;100;2.15272e-05;1.3738e-05;4.4309e-05
60;boundary;100;0.0011043;0.000630012;0.00181741
60;calc iter;100;0.0811369;0.0792699;0.0825767
35;initialize;1;2.78003;2.78003;2.78003
35;async;100;0.000672806;0.000151781;0.00205625
35;inner;100;0.0788521;0.0780708;0.0805608
35;wait;100;2.65652e-05;1.5871e-05;4.3828e-05
35;boundary;100;0.00161435;0.000765854;0.00198164
35;calc iter;100;0.0811672;0.0801673;0.0823896
35;calc total;1;8.1185;8.1185;8.1185
35;total;1;11.3646;11.3646;11.3646
84;total;1;11.3712;11.3712;11.3712
60;calc total;1;8.11849;8.11849;8.11849
60;total;1;11.368;11.368;11.368
36;initialize;1;2.78203;2.78203;2.78203
36;async;100;0.00315314;0.000647902;0.0055413
36;inner;100;0.0768979;0.0758626;0.0794652
36;wait;100;2.59435e-05;1.6453e-05;5.3451e-05
36;boundary;100;0.00105299;0.00075412;0.00157295
36;calc iter;100;0.081131;0.0801888;0.0824254
36;calc total;1;8.1185;8.1185;8.1185
36;total;1;11.3666;11.3666;11.3666
85;initialize;1;2.79183;2.79183;2.79183
85;async;100;0.00235877;0.000606506;0.0031798
85;inner;100;0.0780196;0.0775143;0.0792864
85;wait;100;1.92258e-05;1.3622e-05;7.0007e-05
85;boundary;100;0.000718788;0.000647986;0.000989945
85;calc iter;100;0.0811175;0.0803873;0.0818655
85;calc total;1;8.11851;8.11851;8.11851
85;total;1;11.3855;11.3855;11.3855
61;initialize;1;2.78067;2.78067;2.78067
61;async;100;0.001756;0.000358705;0.00317673
61;inner;100;0.0785119;0.0776872;0.0798443
61;wait;100;2.08662e-05;1.4978e-05;7.3476e-05
61;boundary;100;0.000841383;0.000661845;0.00147981
61;calc iter;100;0.0811313;0.0804544;0.0825319
61;calc total;1;8.1185;8.1185;8.1185
61;total;1;11.3738;11.3738;11.3738
37;initialize;1;2.79333;2.79333;2.79333
37;async;100;0.00267966;0.000606726;0.00453044
37;inner;100;0.0766894;0.0755638;0.079269
37;wait;100;3.37624e-05;2.2903e-05;6.1818e-05
37;boundary;100;0.00172125;0.000873319;0.00233746
37;calc iter;100;0.0811255;0.0801904;0.082765
37;calc total;1;8.1185;8.1185;8.1185
37;total;1;11.3779;11.3779;11.3779
86;initialize;1;2.79128;2.79128;2.79128
86;async;100;0.002281;0.000623158;0.00362064
86;inner;100;0.0776402;0.0770023;0.079192
86;wait;100;2.77196e-05;2.0002e-05;7.8527e-05
86;boundary;100;0.00115779;0.000807698;0.00166392
86;calc iter;100;0.081108;0.0802083;0.0819961
86;calc total;1;8.11851;8.11851;8.11851
86;total;1;11.3849;11.3849;11.3849
62;initialize;1;2.77541;2.77541;2.77541
62;async;100;0.00170738;0.000185096;0.00265729
62;inner;100;0.0781812;0.0773333;0.079346
62;wait;100;2.91213e-05;1.8409e-05;8.4534e-05
62;boundary;100;0.0011994;0.000800216;0.00197211
62;calc iter;100;0.0811185;0.0796075;0.0825289
62;calc total;1;8.11849;8.11849;8.11849
62;total;1;11.3685;11.3685;11.3685
38;initialize;1;2.77345;2.77345;2.77345
38;async;100;0.00216406;0.000462999;0.00322171
38;inner;100;0.0774176;0.0763274;0.0798862
38;wait;100;3.13382e-05;1.8689e-05;4.9113e-05
38;boundary;100;0.0015168;0.000673605;0.00229645
38;calc iter;100;0.081131;0.080149;0.0820558
38;calc total;1;8.11849;8.11849;8.11849
38;total;1;11.358;11.358;11.358
87;initialize;1;2.78562;2.78562;2.78562
87;async;100;0.00199998;0.000574275;0.00362841
87;inner;100;0.0773918;0.0764285;0.0793754
87;wait;100;3.81275e-05;1.649e-05;6.7457e-05
87;boundary;100;0.0016715;0.000715984;0.00247995
87;calc iter;100;0.0811028;0.0803369;0.0820352
87;calc total;1;8.11851;8.11851;8.11851
87;total;1;11.3792;11.3792;11.3792
63;initialize;1;2.7761;2.7761;2.7761
63;async;100;0.000733243;0.000162089;0.00161892
63;inner;100;0.07935;0.078829;0.0807296
63;wait;100;2.49549e-05;1.5853e-05;4.0964e-05
63;boundary;100;0.00100724;0.000711005;0.00166412
63;calc iter;100;0.0811164;0.0805658;0.0820916
63;calc total;1;8.1185;8.1185;8.1185
63;total;1;11.3692;11.3692;11.3692
39;initialize;1;2.78325;2.78325;2.78325
39;async;100;0.00288624;0.000632061;0.00438911
39;inner;100;0.0762142;0.0747344;0.0789383
39;wait;100;3.79874e-05;2.3082e-05;7.4033e-05
39;boundary;100;0.00198329;0.00079402;0.00256723
39;calc iter;100;0.0811236;0.0798148;0.0826578
39;calc total;1;8.1185;8.1185;8.1185
39;total;1;11.3678;11.3678;11.3678
88;initialize;1;2.78867;2.78867;2.78867
88;async;100;0.00191009;0.000601661;0.0036955
88;inner;100;0.077868;0.0768293;0.0794548
88;wait;100;3.02215e-05;1.349e-05;5.7845e-05
88;boundary;100;0.00129148;0.000634201;0.00215838
88;calc iter;100;0.0811009;0.079904;0.0825313
88;calc total;1;8.1185;8.1185;8.1185
88;total;1;11.3823;11.3823;11.3823
64;initialize;1;2.77231;2.77231;2.77231
64;async;100;0.000934701;0.000512645;0.00217828
64;inner;100;0.0783235;0.0771258;0.0802612
64;wait;100;3.68516e-05;1.7782e-05;5.9101e-05
64;boundary;100;0.00181228;0.000769282;0.00256323
64;calc iter;100;0.0811087;0.0804529;0.0822155
64;calc total;1;8.1185;8.1185;8.1185
64;total;1;11.3655;11.3655;11.3655
40;initialize;1;2.77673;2.77673;2.77673
40;async;100;0.0032853;0.000576888;0.00503577
40;inner;100;0.075403;0.0738947;0.078657
40;wait;100;4.59672e-05;2.4946e-05;0.000100275
40;boundary;100;0.00238111;0.00116016;0.0028539
40;calc iter;100;0.0811178;0.0798982;0.0827208
40;calc total;1;8.1185;8.1185;8.1185
40;total;1;11.3613;11.3613;11.3613
89;initialize;1;2.78414;2.78414;2.78414
89;async;100;0.00209807;0.000591013;0.00380586
89;inner;100;0.0776681;0.0768329;0.0791061
89;wait;100;3.11238e-05;1.4554e-05;8.5326e-05
89;boundary;100;0.00130344;0.000667551;0.00219329
89;calc iter;100;0.0811018;0.0798603;0.0823341
89;calc total;1;8.1185;8.1185;8.1185
89;total;1;11.3778;11.3778;11.3778
65;initialize;1;2.77978;2.77978;2.77978
65;async;100;0.000923661;0.000286476;0.00200955
65;inner;100;0.0779974;0.0767699;0.080254
65;wait;100;3.95581e-05;2.4656e-05;5.4069e-05
65;boundary;100;0.00214811;0.000788716;0.00274924
65;calc iter;100;0.0811102;0.0805661;0.0818714
65;calc total;1;8.1185;8.1185;8.1185
65;total;1;11.3729;11.3729;11.3729
41;initialize;1;2.78787;2.78787;2.78787
41;async;100;0.00321065;0.000600649;0.00486865
41;inner;100;0.0759444;0.0749034;0.0787971
41;wait;100;3.75559e-05;2.5194e-05;8.2263e-05
41;boundary;100;0.00193104;0.00112357;0.00256667
41;calc iter;100;0.0811252;0.0800888;0.0826006
41;calc total;1;8.1185;8.1185;8.1185
41;total;1;11.3724;11.3724;11.3724
90;initialize;1;2.77639;2.77639;2.77639
90;async;100;0.00182189;0.00058285;0.00277632
90;inner;100;0.0772625;0.0765824;0.0793484
90;wait;100;4.19054e-05;2.4725e-05;6.729e-05
90;boundary;100;0.00197397;0.000815394;0.00263327
90;calc iter;100;0.0811019;0.0801628;0.0821491
90;calc total;1;8.1185;8.1185;8.1185
90;total;1;11.37;11.37;11.37
66;initialize;1;2.77759;2.77759;2.77759
66;async;100;0.000794613;0.000190085;0.00134487
66;inner;100;0.0788039;0.0778555;0.080319
66;wait;100;3.24256e-05;1.95e-05;4.6665e-05
66;boundary;100;0.00148348;0.000779395;0.00224339
66;calc iter;100;0.0811159;0.0805724;0.0817102
66;calc total;1;8.1185;8.1185;8.1185
66;total;1;11.3708;11.3708;11.3708
42;initialize;1;2.78992;2.78992;2.78992
42;async;100;0.00310639;0.000581766;0.00482142
42;inner;100;0.0770772;0.0758605;0.0795608
42;wait;100;2.32081e-05;1.4515e-05;4.7404e-05
42;boundary;100;0.000933515;0.00072427;0.00141533
42;calc iter;100;0.0811417;0.0800062;0.0823584
42;calc total;1;8.1185;8.1185;8.1185
42;total;1;11.3745;11.3745;11.3745
91;initialize;1;2.78065;2.78065;2.78065
91;async;100;0.00182477;0.000578931;0.00305464
91;inner;100;0.0775227;0.076004;0.0795458
91;wait;100;3.58297e-05;2.6099e-05;5.0601e-05
91;boundary;100;0.00171809;0.000752618;0.00255977
91;calc iter;100;0.0811028;0.0802746;0.0821814
91;calc total;1;8.1185;8.1185;8.1185
91;total;1;11.3742;11.3742;11.3742
67;initialize;1;2.7777;2.7777;2.7777
67;async;100;0.00100901;0.000176903;0.00198368
67;inner;100;0.0785976;0.078097;0.0802191
67;wait;100;3.38575e-05;2.4807e-05;6.5647e-05
67;boundary;100;0.00147275;0.000788361;0.00203187
67;calc iter;100;0.0811144;0.0805225;0.0818743
67;calc total;1;8.1185;8.1185;8.1185
67;total;1;11.3708;11.3708;11.3708
43;initialize;1;2.78728;2.78728;2.78728
43;async;100;0.00399132;0.000599214;0.00526926
43;inner;100;0.0763179;0.0750255;0.0776507
43;wait;100;2.08988e-05;1.4972e-05;0.000125112
43;boundary;100;0.000808308;0.000682162;0.00216888
43;calc iter;100;0.0811395;0.0802596;0.0817702
43;calc total;1;8.1185;8.1185;8.1185
43;total;1;11.3719;11.3719;11.3719
92;initialize;1;2.77395;2.77395;2.77395
92;async;100;0.00191347;0.00061881;0.00309104
92;inner;100;0.0779614;0.0772704;0.0795982
92;wait;100;3.04193e-05;1.9123e-05;5.8547e-05
92;boundary;100;0.00120161;0.000728186;0.00219942
92;calc iter;100;0.081108;0.0803338;0.0819279
92;calc total;1;8.1185;8.1185;8.1185
92;total;1;11.3675;11.3675;11.3675
68;initialize;1;2.78393;2.78393;2.78393
68;async;100;0.00124825;0.000182731;0.00242244
68;inner;100;0.0787365;0.0775141;0.0803542
68;wait;100;2.63829e-05;1.7702e-05;4.8218e-05
68;boundary;100;0.00110578;0.000741074;0.0021295
68;calc iter;100;0.081118;0.0803495;0.0819324
68;calc total;1;8.1185;8.1185;8.1185
68;total;1;11.3771;11.3771;11.3771
44;initialize;1;2.77723;2.77723;2.77723
44;async;100;0.00449419;0.000617966;0.00554156
44;inner;100;0.0758668;0.0749971;0.0792576
44;wait;100;1.68655e-05;1.2849e-05;6.233e-05
44;boundary;100;0.000777312;0.000640223;0.00138279
93;initialize;1;2.78026;2.78026;2.78026
93;async;100;0.00239087;0.000585728;0.00330884
93;inner;100;0.0777877;0.076791;0.0789512
93;wait;100;2.62535e-05;1.6897e-05;0.000112168
93;boundary;100;0.000902158;0.000674766;0.00222992
93;calc iter;100;0.0811082;0.0801544;0.0818861
69;initialize;1;2.77965;2.77965;2.77965
69;async;100;0.00165651;0.000154675;0.00249908
69;inner;100;0.0785603;0.0777087;0.080323
69;wait;100;2.00732e-05;1.4076e-05;4.4133e-05
69;boundary;100;0.000882693;0.000715357;0.00188708
69;calc iter;100;0.0811206;0.0803572;0.0820268
69;calc total;1;8.1185;8.1185;8.1185
69;total;1;11.3728;11.3728;11.3728
44;calc iter;100;0.0811566;0.0802619;0.0819107
44;calc total;1;8.11849;8.11849;8.11849
44;total;1;11.3618;11.3618;11.3618
93;calc total;1;8.1185;8.1185;8.1185
93;total;1;11.3739;11.3739;11.3739
70;initialize;1;2.78282;2.78282;2.78282
70;async;100;0.00191936;0.00039562;0.00291623
70;inner;100;0.0783296;0.0776872;0.0798787
70;wait;100;1.86955e-05;1.4388e-05;6.6925e-05
70;boundary;100;0.000861191;0.000670071;0.00161019
70;calc iter;100;0.0811303;0.0801332;0.0822591
70;calc total;1;8.1185;8.1185;8.1185
70;total;1;11.3759;11.3759;11.3759
45;initialize;1;2.77371;2.77371;2.77371
45;async;100;0.00381581;0.000623963;0.00474936
45;inner;100;0.0763952;0.0754898;0.0797251
45;wait;100;1.95736e-05;1.4027e-05;4.1856e-05
45;boundary;100;0.000932309;0.000613932;0.00180594
45;calc iter;100;0.0811647;0.0799728;0.0824406
45;calc total;1;8.11849;8.11849;8.11849
45;total;1;11.3583;11.3583;11.3583
94;initialize;1;2.77723;2.77723;2.77723
94;async;100;0.00263036;0.000587138;0.00345747
94;inner;100;0.0777731;0.0770746;0.0794159
94;wait;100;1.84867e-05;1.4484e-05;6.5262e-05
94;boundary;100;0.000697407;0.000637983;0.00120038
94;calc iter;100;0.0811204;0.0802547;0.0816661
94;calc total;1;8.1185;8.1185;8.1185
94;total;1;11.3708;11.3708;11.3708
71;initialize;1;2.77876;2.77876;2.77876
71;async;100;0.00210963;0.000359013;0.00323266
71;inner;100;0.0778788;0.0770156;0.0802781
71;wait;100;1.96898e-05;1.4055e-05;5.283e-05
71;boundary;100;0.00112603;0.000652449;0.00202328
71;calc iter;100;0.0811356;0.0792267;0.0827834
71;calc total;1;8.1185;8.1185;8.1185
71;total;1;11.3719;11.3719;11.3719
46;initialize;1;2.79;2.79;2.79
46;async;100;0.00353087;0.000606534;0.00482099
46;inner;100;0.0768931;0.0757087;0.0795863
46;wait;100;1.71477e-05;1.4286e-05;4.6071e-05
46;boundary;100;0.000708776;0.000651186;0.000881582
46;calc iter;100;0.081151;0.080516;0.0818776
46;calc total;1;8.11849;8.11849;8.11849
46;total;1;11.3746;11.3746;11.3746
95;initialize;1;2.78057;2.78057;2.78057
95;async;100;0.0026882;0.000615663;0.00354759
95;inner;100;0.0776926;0.0770457;0.0797664
95;wait;100;1.56924e-05;1.298e-05;3.8507e-05
95;boundary;100;0.000731351;0.000634511;0.0014586
95;calc iter;100;0.0811292;0.0799578;0.0824547
95;calc total;1;8.1185;8.1185;8.1185
95;total;1;11.3742;11.3742;11.3742
47;initialize;1;2.77527;2.77527;2.77527
47;async;100;0.00340945;0.000570098;0.0050852
47;inner;100;0.0769881;0.0759555;0.0794047
47;wait;100;1.83474e-05;1.4323e-05;5.9829e-05
47;boundary;100;0.000727321;0.000672909;0.000875645
47;calc iter;100;0.0811443;0.0803941;0.0820934
47;calc total;1;8.1185;8.1185;8.1185
47;total;1;11.3599;11.3599;11.3599
120;initialize;1;2.77781;2.77781;2.77781
120;async;100;0.00117079;0.000209158;0.00206271
120;inner;100;0.0780002;0.0767572;0.0797748
120;wait;100;3.90699e-05;2.5171e-05;9.2101e-05
120;boundary;100;0.00188217;0.000868663;0.00265372
120;calc iter;100;0.0810939;0.0802993;0.0816573
120;calc total;1;8.11849;8.11849;8.11849
120;total;1;11.3714;11.3714;11.3714
96;initialize;1;2.77341;2.77341;2.77341
96;async;100;0.00107185;0.000221946;0.00201993
96;inner;100;0.0790223;0.07847;0.0802168
96;wait;100;2.65339e-05;1.6637e-05;4.6447e-05
96;boundary;100;0.000993706;0.000718099;0.00177928
96;calc iter;100;0.0811153;0.0801569;0.0820776
96;calc total;1;8.1185;8.1185;8.1185
96;total;1;11.3671;11.3671;11.3671
121;initialize;1;2.79882;2.79882;2.79882
121;async;100;0.000982562;0.000257879;0.00233639
121;inner;100;0.0785639;0.0775006;0.0800378
121;wait;100;3.17945e-05;2.3498e-05;5.0795e-05
121;boundary;100;0.00151295;0.000759948;0.00241553
121;calc iter;100;0.0810926;0.0802375;0.0821886
121;calc total;1;8.11849;8.11849;8.11849
121;total;1;11.3923;11.3923;11.3923
97;initialize;1;2.79167;2.79167;2.79167
97;async;100;0.00100217;0.000441636;0.00187571
97;inner;100;0.0783983;0.0778615;0.0796479
97;wait;100;3.5232e-05;2.4324e-05;6.9572e-05
97;boundary;100;0.00166999;0.000968126;0.00236753
97;calc iter;100;0.0811073;0.080558;0.0815217
97;calc total;1;8.1185;8.1185;8.1185
97;total;1;11.3854;11.3854;11.3854
122;initialize;1;2.79814;2.79814;2.79814
122;async;100;0.00148227;0.000499078;0.00306229
122;inner;100;0.0784918;0.0780511;0.0798292
122;wait;100;2.65591e-05;1.7494e-05;7.2499e-05
122;boundary;100;0.00109607;0.000739206;0.00146313
122;calc iter;100;0.0810979;0.0801083;0.0820407
122;calc total;1;8.11849;8.11849;8.11849
122;total;1;11.3917;11.3917;11.3917
98;initialize;1;2.77831;2.77831;2.77831
98;async;100;0.00110841;0.000203779;0.00260974
98;inner;100;0.0784643;0.0771064;0.0799473
98;wait;100;3.35138e-05;1.5938e-05;5.7136e-05
98;boundary;100;0.00149903;0.00076828;0.00248274
98;calc iter;100;0.0811066;0.0803345;0.0822642
98;calc total;1;8.11849;8.11849;8.11849
98;total;1;11.372;11.372;11.372
123;initialize;1;2.79743;2.79743;2.79743
123;async;100;0.00165538;0.000190881;0.00302519
123;inner;100;0.0785262;0.0779223;0.0799151
123;wait;100;2.14495e-05;1.5234e-05;6.7291e-05
123;boundary;100;0.000899962;0.000704177;0.0017793
123;calc iter;100;0.0811041;0.0795828;0.0826965
123;calc total;1;8.1185;8.1185;8.1185
123;total;1;11.391;11.391;11.391
99;initialize;1;2.78622;2.78622;2.78622
99;async;100;0.00131587;0.000282679;0.0027036
99;inner;100;0.0788736;0.0782317;0.0800121
99;wait;100;2.24748e-05;1.3993e-05;5.5104e-05
99;boundary;100;0.00089865;0.000683137;0.00170443
99;calc iter;100;0.0811118;0.0802084;0.0821619
99;calc total;1;8.1185;8.1185;8.1185
99;total;1;11.3799;11.3799;11.3799
124;initialize;1;2.79974;2.79974;2.79974
124;async;100;0.00155247;0.000260121;0.00265499
124;inner;100;0.0784313;0.077842;0.080039
124;wait;100;1.99726e-05;1.3861e-05;3.8068e-05
124;boundary;100;0.00110525;0.000645634;0.00166618
124;calc iter;100;0.0811103;0.0794117;0.082346
124;calc total;1;8.11849;8.11849;8.11849
124;total;1;11.3933;11.3933;11.3933
100;initialize;1;2.78676;2.78676;2.78676
100;async;100;0.00107553;0.000249466;0.00188963
100;inner;100;0.0790668;0.0787058;0.0804987
100;wait;100;1.86479e-05;1.415e-05;3.4235e-05
100;boundary;100;0.00095729;0.000631616;0.00200809
100;calc iter;100;0.0811193;0.0797812;0.0829762
100;calc total;1;8.1185;8.1185;8.1185
100;total;1;11.3805;11.3805;11.3805
125;initialize;1;2.8028;2.8028;2.8028
125;async;100;0.00200043;0.000360255;0.00284577
125;inner;100;0.0777481;0.0773119;0.0798084
125;wait;100;2.29842e-05;1.4964e-05;7.4737e-05
125;boundary;100;0.00134249;0.000626981;0.00201958
125;calc iter;100;0.0811159;0.0796971;0.0833239
125;calc total;1;8.1185;8.1185;8.1185
125;total;1;11.3963;11.3963;11.3963
101;initialize;1;2.78115;2.78115;2.78115
101;async;100;0.00223945;0.000560785;0.00318523
101;inner;100;0.0778745;0.0774613;0.0795161
101;wait;100;1.77644e-05;1.3173e-05;7.9778e-05
101;boundary;100;0.000985869;0.000623774;0.00175811
101;calc iter;100;0.0811195;0.0798277;0.0826457
101;calc total;1;8.1185;8.1185;8.1185
101;total;1;11.3748;11.3748;11.3748
126;initialize;1;2.80042;2.80042;2.80042
126;async;100;0.00130932;0.000250977;0.00249053
126;inner;100;0.078562;0.0780626;0.0801845
126;wait;100;2.17584e-05;1.317e-05;4.1916e-05
126;boundary;100;0.00121755;0.000644414;0.00184176
126;calc iter;100;0.081112;0.0797534;0.0826805
126;calc total;1;8.11849;8.11849;8.11849
126;total;1;11.3939;11.3939;11.3939
102;initialize;1;2.78145;2.78145;2.78145
102;async;100;0.00217826;0.000579261;0.00289209
102;inner;100;0.0780853;0.0776011;0.0791325
102;wait;100;2.20797e-05;1.551e-05;0.000113216
102;boundary;100;0.000826444;0.000695207;0.00188824
102;calc iter;100;0.0811136;0.0804243;0.0818673
102;calc total;1;8.11849;8.11849;8.11849
102;total;1;11.3751;11.3751;11.3751
127;initialize;1;2.77368;2.77368;2.77368
127;async;100;0.00190973;0.000454706;0.00320119
127;inner;100;0.0782549;0.0775205;0.0798611
127;wait;100;2.177e-05;1.5085e-05;7.2652e-05
127;boundary;100;0.000911818;0.000731391;0.00160742
127;calc iter;100;0.0810995;0.0797668;0.0821587
127;calc total;1;8.1185;8.1185;8.1185
127;total;1;11.3672;11.3672;11.3672
103;initialize;1;2.77911;2.77911;2.77911
103;async;100;0.000993995;0.000171473;0.00222835
103;inner;100;0.0790808;0.0787358;0.0801235
103;wait;100;2.52326e-05;1.533e-05;4.4918e-05
103;boundary;100;0.0010058;0.000686759;0.00164596
103;calc iter;100;0.0811068;0.0803268;0.0820176
103;calc total;1;8.1185;8.1185;8.1185
103;total;1;11.3728;11.3728;11.3728
128;initialize;1;2.78693;2.78693;2.78693
128;async;100;0.00130127;0.000303177;0.00252558
128;inner;100;0.0788273;0.0783947;0.0801735
128;wait;100;2.36431e-05;1.5363e-05;4.5615e-05
128;boundary;100;0.000943594;0.000691059;0.00127263
128;calc iter;100;0.0810971;0.0802727;0.0818398
128;calc total;1;8.1185;8.1185;8.1185
128;total;1;11.3805;11.3805;11.3805
104;initialize;1;2.78017;2.78017;2.78017
104;async;100;0.00123582;0.000548788;0.00247363
104;inner;100;0.0780869;0.0771536;0.0799454
104;wait;100;3.65896e-05;2.3308e-05;6.4964e-05
104;boundary;100;0.00174388;0.00084694;0.00268798
104;calc iter;100;0.0811046;0.0805225;0.0819838
104;calc total;1;8.1185;8.1185;8.1185
104;total;1;11.3738;11.3738;11.3738
129;initialize;1;2.79088;2.79088;2.79088
129;async;100;0.00099901;0.000251622;0.0018918
129;inner;100;0.0783562;0.0775298;0.0801683
129;wait;100;3.66397e-05;2.611e-05;5.2255e-05
129;boundary;100;0.00169647;0.000730523;0.00258743
129;calc iter;100;0.0810898;0.0802825;0.0820056
129;calc total;1;8.1185;8.1185;8.1185
129;total;1;11.3845;11.3845;11.3845
105;initialize;1;2.791;2.791;2.791
105;async;100;0.000899437;0.000245378;0.00183867
105;inner;100;0.0783099;0.0774153;0.0798924
105;wait;100;3.82009e-05;2.7477e-05;6.3638e-05
105;boundary;100;0.00185098;0.000837187;0.00251292
105;calc iter;100;0.0811;0.080445;0.0819303
105;calc total;1;8.1185;8.1185;8.1185
105;total;1;11.3846;11.3846;11.3846
106;initialize;1;2.78468;2.78468;2.78468
106;async;100;0.00103272;0.000497889;0.00208579
106;inner;100;0.0786339;0.0771208;0.0799351
106;wait;100;3.31876e-05;1.9269e-05;6.0367e-05
106;boundary;100;0.00140901;0.000794934;0.00245932
106;calc iter;100;0.0811102;0.0807077;0.0816248
106;calc total;1;8.1185;8.1185;8.1185
106;total;1;11.3784;11.3784;11.3784
107;initialize;1;2.78287;2.78287;2.78287
107;async;100;0.00123119;0.000266851;0.00268614
107;inner;100;0.0789504;0.0784018;0.0801128
107;wait;100;2.14628e-05;1.4912e-05;4.4702e-05
107;boundary;100;0.000913986;0.000684168;0.00146813
107;calc iter;100;0.0811183;0.0801661;0.0822044
107;calc total;1;8.1185;8.1185;8.1185
107;total;1;11.3765;11.3765;11.3765
108;initialize;1;2.77622;2.77622;2.77622
108;async;100;0.000817808;0.000174637;0.00139046
108;inner;100;0.0783031;0.0778176;0.0799319
108;wait;100;3.73232e-05;2.9127e-05;7.5737e-05
108;boundary;100;0.00194327;0.000914323;0.00232826
108;calc iter;100;0.081103;0.0803267;0.081802
108;calc total;1;8.1185;8.1185;8.1185
108;total;1;11.3699;11.3699;11.3699
109;initialize;1;2.77641;2.77641;2.77641
109;async;100;0.0011311;0.000389513;0.00319577
109;inner;100;0.0781941;0.0771772;0.079253
109;wait;100;3.43402e-05;2.1476e-05;9.2127e-05
109;boundary;100;0.00174397;0.00114898;0.00238151
109;calc iter;100;0.0811053;0.0802002;0.082336
109;calc total;1;8.1185;8.1185;8.1185
109;total;1;11.3701;11.3701;11.3701
110;initialize;1;2.77479;2.77479;2.77479
110;async;100;0.00089709;0.00015354;0.0023066
110;inner;100;0.0790832;0.0787393;0.0804413
110;wait;100;2.50249e-05;1.7673e-05;4.5838e-05
110;boundary;100;0.00110604;0.000727824;0.00166825
110;calc iter;100;0.0811127;0.0801176;0.0827118
110;calc total;1;8.11849;8.11849;8.11849
110;total;1;11.3685;11.3685;11.3685
111;initialize;1;2.7764;2.7764;2.7764
111;async;100;0.00121578;0.000221192;0.00219835
111;inner;100;0.0786226;0.078197;0.080064
111;wait;100;2.27158e-05;1.5024e-05;5.6353e-05
111;boundary;100;0.00125226;0.000721236;0.00177289
111;calc iter;100;0.0811148;0.0799276;0.0824787
111;calc total;1;8.1185;8.1185;8.1185
111;total;1;11.3701;11.3701;11.3701
112;initialize;1;2.7736;2.7736;2.7736
112;async;100;0.00160888;0.000567496;0.00253514
112;inner;100;0.0780138;0.07754;0.0796971
112;wait;100;2.54268e-05;1.5181e-05;6.48e-05
112;boundary;100;0.00147028;0.000637048;0.00177842
112;calc iter;100;0.0811203;0.0801108;0.0824092
112;calc total;1;8.1185;8.1185;8.1185
112;total;1;11.3673;11.3673;11.3673
113;initialize;1;2.78847;2.78847;2.78847
113;async;100;0.000357049;0.000171959;0.00165896
113;inner;100;0.0789005;0.0785047;0.0802601
113;wait;100;2.6998e-05;1.6581e-05;4.7835e-05
113;boundary;100;0.0018398;0.000633226;0.00210798
113;calc iter;100;0.0811263;0.0796114;0.0830017
113;calc total;1;8.1185;8.1185;8.1185
113;total;1;11.3821;11.3821;11.3821
114;initialize;1;2.77488;2.77488;2.77488
114;async;100;0.00127407;0.000269553;0.00262487
114;inner;100;0.0783436;0.0779465;0.0802309
114;wait;100;2.57308e-05;1.8044e-05;4.5538e-05
114;boundary;100;0.00147552;0.000635973;0.00172886
114;calc iter;100;0.0811204;0.0799292;0.0823115
114;calc total;1;8.1185;8.1185;8.1185
114;total;1;11.3685;11.3685;11.3685
115;initialize;1;2.78934;2.78934;2.78934
115;async;100;0.00160537;0.000245128;0.00312984
115;inner;100;0.078368;0.0775231;0.0800873
115;wait;100;2.20328e-05;1.5287e-05;5.1227e-05
115;boundary;100;0.00111641;0.000731667;0.00163662
115;calc iter;100;0.0811131;0.080081;0.0824992
115;calc total;1;8.1185;8.1185;8.1185
115;total;1;11.383;11.383;11.383
116;initialize;1;2.77416;2.77416;2.77416
116;async;100;0.000571882;0.000174616;0.0020454
116;inner;100;0.0793853;0.0789642;0.0806598
116;wait;100;2.60494e-05;1.5715e-05;4.1393e-05
116;boundary;100;0.00112418;0.000695149;0.00165145
116;calc iter;100;0.0811086;0.0803558;0.0824828
116;calc total;1;8.1185;8.1185;8.1185
116;total;1;11.3678;11.3678;11.3678
117;initialize;1;2.77395;2.77395;2.77395
117;async;100;0.0012501;0.000591569;0.00260541
117;inner;100;0.0778226;0.076963;0.0794159
117;wait;100;3.88078e-05;2.7024e-05;8.1755e-05
117;boundary;100;0.00198501;0.00119966;0.00265781
117;calc iter;100;0.0810981;0.0804467;0.0822047
117;calc total;1;8.1185;8.1185;8.1185
117;total;1;11.3676;11.3676;11.3676
118;initialize;1;2.77881;2.77881;2.77881
118;async;100;0.000514795;0.000161009;0.00127143
118;inner;100;0.0787698;0.0779993;0.0805889
118;wait;100;3.43218e-05;1.9527e-05;4.8443e-05
118;boundary;100;0.00178496;0.000704314;0.00223923
118;calc iter;100;0.0811053;0.0804336;0.0819586
118;calc total;1;8.1185;8.1185;8.1185
118;total;1;11.3725;11.3725;11.3725
119;initialize;1;2.77229;2.77229;2.77229
119;async;100;0.000968225;0.000181431;0.0022723
119;inner;100;0.0782439;0.0775296;0.0795247
119;wait;100;3.70671e-05;2.6883e-05;7.8776e-05
119;boundary;100;0.00185498;0.00103046;0.00277182
119;calc iter;100;0.0811057;0.0805018;0.0818469
119;calc total;1;8.1185;8.1185;8.1185
119;total;1;11.3659;11.3659;11.3659
130;initialize;1;2.77996;2.77996;2.77996
130;async;100;0.000835682;0.00015546;0.00135681
130;inner;100;0.0788077;0.0781284;0.0801162
130;wait;100;2.99062e-05;1.6626e-05;5.2671e-05
130;boundary;100;0.00142146;0.000715555;0.00200664
130;calc iter;100;0.0810962;0.0803019;0.0816098
130;calc total;1;8.1185;8.1185;8.1185
130;total;1;11.3735;11.3735;11.3735
131;initialize;1;2.78004;2.78004;2.78004
131;async;100;0.00111294;0.000214103;0.00191568
131;inner;100;0.0781594;0.0774634;0.0799044
131;wait;100;3.57222e-05;2.3857e-05;6.9291e-05
131;boundary;100;0.0017843;0.00085299;0.0023724
131;calc iter;100;0.0810939;0.0802362;0.0816024
131;calc total;1;8.1185;8.1185;8.1185
131;total;1;11.3736;11.3736;11.3736
132;initialize;1;2.77607;2.77607;2.77607
132;async;100;0.000504925;0.00016341;0.00144752
132;inner;100;0.0788179;0.0778322;0.080241
132;wait;100;3.70669e-05;2.5702e-05;7.5714e-05
132;boundary;100;0.00174379;0.000828401;0.00232502
132;calc iter;100;0.0811052;0.0803815;0.0820068
132;calc total;1;8.1185;8.1185;8.1185
132;total;1;11.3696;11.3696;11.3696
133;initialize;1;2.79638;2.79638;2.79638
133;async;100;0.00106255;0.000367124;0.00240843
133;inner;100;0.078051;0.0771564;0.0797535
133;wait;100;4.38524e-05;2.7987e-05;7.9912e-05
133;boundary;100;0.00194574;0.00112027;0.00246084
133;calc iter;100;0.081105;0.0804054;0.0823458
133;calc total;1;8.1185;8.1185;8.1185
133;total;1;11.3899;11.3899;11.3899
134;initialize;1;2.80155;2.80155;2.80155
134;async;100;0.000744136;0.000159494;0.00270838
134;inner;100;0.0792005;0.0787059;0.0804249
134;wait;100;2.70145e-05;1.7734e-05;5.0226e-05
134;boundary;100;0.00113545;0.0007329;0.00161681
134;calc iter;100;0.0811085;0.0802673;0.0825405
134;calc total;1;8.1185;8.1185;8.1185
134;total;1;11.3951;11.3951;11.3951
135;initialize;1;2.7831;2.7831;2.7831
135;async;100;0.00143581;0.000205562;0.00304081
135;inner;100;0.0785573;0.0777865;0.0798908
135;wait;100;2.59253e-05;1.7703e-05;0.000112775
135;boundary;100;0.0010911;0.00071124;0.00170831
135;calc iter;100;0.0811117;0.0797027;0.0828111
135;calc total;1;8.1185;8.1185;8.1185
135;total;1;11.3766;11.3766;11.3766
136;initialize;1;2.80116;2.80116;2.80116
136;async;100;0.000745339;0.000182727;0.0027401
136;inner;100;0.0790768;0.0783493;0.0805405
136;wait;100;2.29142e-05;1.3601e-05;3.8371e-05
136;boundary;100;0.00126483;0.000655754;0.00167666
136;calc iter;100;0.0811113;0.0800787;0.0829206
136;calc total;1;8.1185;8.1185;8.1185
136;total;1;11.3947;11.3947;11.3947
137;initialize;1;2.77388;2.77388;2.77388
137;async;100;0.000587615;0.000184425;0.0020194
137;inner;100;0.0790544;0.0782851;0.080347
137;wait;100;2.32091e-05;1.4876e-05;6.1234e-05
137;boundary;100;0.00144801;0.000654445;0.00211566
137;calc iter;100;0.0811146;0.0800537;0.0834416
137;calc total;1;8.1185;8.1185;8.1185
137;total;1;11.3674;11.3674;11.3674
138;initialize;1;2.77753;2.77753;2.77753
138;async;100;0.000614289;0.000169537;0.00243655
138;inner;100;0.0791352;0.0784374;0.0805535
138;wait;100;2.46429e-05;1.4949e-05;3.9798e-05
138;boundary;100;0.00133788;0.000645992;0.00189252
138;calc iter;100;0.0811135;0.0801565;0.0830708
138;calc total;1;8.1185;8.1185;8.1185
138;total;1;11.3711;11.3711;11.3711
139;initialize;1;2.78412;2.78412;2.78412
139;async;100;0.00116742;0.000366229;0.00297092
139;inner;100;0.0788318;0.0782919;0.0801957
139;wait;100;2.32227e-05;1.6022e-05;7.669e-05
139;boundary;100;0.00108524;0.000701528;0.0017706
139;calc iter;100;0.081109;0.0797941;0.0829966
139;calc total;1;8.1185;8.1185;8.1185
139;total;1;11.3777;11.3777;11.3777
140;initialize;1;2.77614;2.77614;2.77614
140;async;100;0.000658186;0.000172566;0.00200315
140;inner;100;0.0793714;0.0788051;0.0804984
140;wait;100;2.33237e-05;1.6968e-05;4.4992e-05
140;boundary;100;0.00105355;0.000724593;0.00168949
140;calc iter;100;0.0811077;0.0802861;0.0821479
140;calc total;1;8.1185;8.1185;8.1185
140;total;1;11.3697;11.3697;11.3697
141;initialize;1;2.79346;2.79346;2.79346
141;async;100;0.000973861;0.000189369;0.00204107
141;inner;100;0.0787524;0.0776566;0.0803537
141;wait;100;3.11397e-05;1.9563e-05;5.5311e-05
141;boundary;100;0.00134743;0.000736457;0.00234418
141;calc iter;100;0.0811064;0.0803362;0.0820916
141;calc total;1;8.1185;8.1185;8.1185
141;total;1;11.387;11.387;11.387
144;initialize;1;2.79513;2.79513;2.79513
144;async;100;0.00170356;0.00060155;0.00315682
144;inner;100;0.0774323;0.0754835;0.0788403
144;wait;100;4.80011e-05;3.05e-05;8.3522e-05
144;boundary;100;0.00191414;0.00104362;0.00276111
144;calc iter;100;0.0810998;0.0801493;0.0819352
144;calc total;1;8.1185;8.1185;8.1185
144;total;1;11.3887;11.3887;11.3887
142;initialize;1;2.77996;2.77996;2.77996
142;async;100;0.000636568;0.000159296;0.00181555
142;inner;100;0.0789326;0.0784067;0.0804073
142;wait;100;3.2364e-05;2.251e-05;5.5937e-05
142;boundary;100;0.00150575;0.00076296;0.00215563
142;calc iter;100;0.0811087;0.0803765;0.0821449
142;calc total;1;8.1185;8.1185;8.1185
142;total;1;11.3735;11.3735;11.3735
143;initialize;1;2.7791;2.7791;2.7791
143;async;100;0.000421283;0.00016508;0.00135552
143;inner;100;0.0789783;0.0779284;0.0803784
143;wait;100;3.4745e-05;2.2427e-05;5.1277e-05
143;boundary;100;0.00166973;0.000770267;0.00231743
143;calc iter;100;0.0811054;0.0803733;0.0819999
143;calc total;1;8.1185;8.1185;8.1185
143;total;1;11.3726;11.3726;11.3726
145;initialize;1;2.78721;2.78721;2.78721
145;async;100;0.00136821;0.000503619;0.00264966
145;inner;100;0.0783338;0.0767872;0.0794737
145;wait;100;3.18377e-05;1.6968e-05;5.2001e-05
145;boundary;100;0.00136727;0.000726717;0.00246754
145;calc iter;100;0.0811025;0.0799516;0.0823768
145;calc total;1;8.1185;8.1185;8.1185
145;total;1;11.3808;11.3808;11.3808
168;initialize;1;2.78213;2.78213;2.78213
168;async;100;0.00183673;0.000570649;0.00290693
168;inner;100;0.0782118;0.0769557;0.0792363
146;initialize;1;2.7865;2.7865;2.7865
146;async;100;0.00154074;0.000494617;0.00325506
146;inner;100;0.0784238;0.077511;0.0793959
146;wait;100;3.0818e-05;1.6557e-05;5.6392e-05
146;boundary;100;0.0011056;0.000694007;0.00188267
146;calc iter;100;0.081102;0.0801256;0.0822731
146;calc total;1;8.1185;8.1185;8.1185
146;total;1;11.38;11.38;11.38
147;initialize;1;2.78141;2.78141;2.78141
147;async;100;0.00163478;0.000552381;0.0034879
147;inner;100;0.0784306;0.0776063;0.0792409
147;wait;100;2.9682e-05;1.5169e-05;7.0169e-05
147;boundary;100;0.00100435;0.000639104;0.0016272
147;calc iter;100;0.0811003;0.0800578;0.0820836
147;calc total;1;8.1185;8.1185;8.1185
147;total;1;11.3749;11.3749;11.3749
148;initialize;1;2.78409;2.78409;2.78409
148;async;100;0.00217325;0.000719331;0.00384238
148;inner;100;0.0781383;0.0772273;0.0793617
148;wait;100;2.17585e-05;1.3437e-05;6.591e-05
148;boundary;100;0.000766539;0.000623479;0.00144837
148;calc iter;100;0.081101;0.0802869;0.0826857
148;calc total;1;8.1185;8.1185;8.1185
148;total;1;11.3776;11.3776;11.3776
149;initialize;1;2.78261;2.78261;2.78261
149;async;100;0.00255398;0.000547565;0.00400066
149;inner;100;0.0777549;0.0769904;0.0787437
149;wait;100;2.01799e-05;1.2027e-05;0.000116817
149;boundary;100;0.000769008;0.000635389;0.00199275
149;calc iter;100;0.0810991;0.0802296;0.0821428
149;calc total;1;8.11851;8.11851;8.11851
149;total;1;11.3761;11.3761;11.3761
150;initialize;1;2.78142;2.78142;2.78142
150;async;100;0.00232905;0.000555046;0.00368532
150;inner;100;0.0780417;0.0770288;0.0789875
150;wait;100;1.94292e-05;1.2992e-05;7.1347e-05
150;boundary;100;0.00070997;0.000620102;0.00104484
150;calc iter;100;0.0811013;0.0803496;0.0820307
150;calc total;1;8.1185;8.1185;8.1185
150;total;1;11.375;11.375;11.375
151;initialize;1;2.78614;2.78614;2.78614
151;async;100;0.0019095;0.00056002;0.00375522
151;inner;100;0.0782474;0.0769696;0.0795172
151;wait;100;2.6059e-05;1.5059e-05;5.0864e-05
151;boundary;100;0.000918398;0.000643478;0.00208432
151;calc iter;100;0.0811026;0.080115;0.0819946
151;calc total;1;8.1185;8.1185;8.1185
151;total;1;11.3797;11.3797;11.3797
152;initialize;1;2.79082;2.79082;2.79082
152;async;100;0.00140379;0.000396845;0.00278069
152;inner;100;0.0789252;0.0780737;0.0798516
152;wait;100;2.03924e-05;1.4189e-05;3.4881e-05
152;boundary;100;0.00075446;0.000632796;0.00110025
152;calc iter;100;0.0811046;0.0802149;0.0820459
152;calc total;1;8.1185;8.1185;8.1185
152;total;1;11.3843;11.3843;11.3843
153;initialize;1;2.78869;2.78869;2.78869
153;async;100;0.0016779;0.000577643;0.00507177
153;inner;100;0.0784559;0.0772061;0.0793134
153;wait;100;2.31699e-05;1.3022e-05;6.1535e-05
153;boundary;100;0.000959878;0.00062566;0.00169784
153;calc iter;100;0.0811179;0.0798031;0.0831164
153;calc total;1;8.1185;8.1185;8.1185
153;total;1;11.3822;11.3822;11.3822
154;initialize;1;2.79057;2.79057;2.79057
154;async;100;0.00162951;0.000572441;0.00401531
154;inner;100;0.0783608;0.0773899;0.0794112
154;wait;100;2.73194e-05;1.464e-05;5.1205e-05
154;boundary;100;0.00108352;0.000663953;0.00194862
154;calc iter;100;0.0811022;0.0800866;0.082191
154;calc total;1;8.1185;8.1185;8.1185
154;total;1;11.3841;11.3841;11.3841
155;initialize;1;2.78915;2.78915;2.78915
155;async;100;0.00164945;0.000601548;0.00330795
155;inner;100;0.0778879;0.0768992;0.078878
155;wait;100;3.6181e-05;1.9772e-05;8.1814e-05
155;boundary;100;0.00152495;0.000744632;0.00225197
155;calc iter;100;0.0810995;0.080134;0.0821285
155;calc total;1;8.1185;8.1185;8.1185
155;total;1;11.3827;11.3827;11.3827
156;initialize;1;2.77754;2.77754;2.77754
156;async;100;0.000910059;0.000149275;0.0023576
156;inner;100;0.0790722;0.0782308;0.0800406
156;wait;100;3.10875e-05;1.376e-05;5.5566e-05
156;boundary;100;0.00109437;0.000673397;0.00220162
156;calc iter;100;0.0811089;0.0800305;0.0820832
156;calc total;1;8.1185;8.1185;8.1185
156;total;1;11.3711;11.3711;11.3711
157;initialize;1;2.79554;2.79554;2.79554
157;async;100;0.000939917;0.000190985;0.00183589
157;inner;100;0.0790466;0.0781011;0.0797764
157;wait;100;3.10902e-05;1.9334e-05;5.9091e-05
157;boundary;100;0.00109138;0.000764697;0.00216931
157;calc iter;100;0.0811099;0.0798443;0.0821716
157;calc total;1;8.1185;8.1185;8.1185
157;total;1;11.3891;11.3891;11.3891
158;initialize;1;2.79255;2.79255;2.79255
158;async;100;0.000878361;0.000151907;0.00191548
158;inner;100;0.0791907;0.0779751;0.0799868
158;wait;100;2.79184e-05;1.6943e-05;5.2084e-05
158;boundary;100;0.00100933;0.000702229;0.00164042
158;calc iter;100;0.0811073;0.0800594;0.0823215
158;calc total;1;8.1185;8.1185;8.1185
158;total;1;11.3861;11.3861;11.3861
159;initialize;1;2.78133;2.78133;2.78133
159;async;100;0.000875035;0.000151828;0.00188723
159;inner;100;0.0791556;0.0781384;0.0798095
159;wait;100;3.17426e-05;2.1515e-05;5.7535e-05
159;boundary;100;0.00104413;0.000717523;0.00187645
159;calc iter;100;0.0811075;0.0801526;0.0823119
159;calc total;1;8.1185;8.1185;8.1185
159;total;1;11.3749;11.3749;11.3749
160;initialize;1;2.77653;2.77653;2.77653
160;async;100;0.00101413;0.000206808;0.00202321
160;inner;100;0.0789167;0.0781696;0.0795189
160;wait;100;3.16104e-05;1.6679e-05;7.2814e-05
160;boundary;100;0.00114438;0.00066908;0.00188065
160;calc iter;100;0.0811079;0.079996;0.0820797
160;calc total;1;8.1185;8.1185;8.1185
160;total;1;11.3701;11.3701;11.3701
161;initialize;1;2.79239;2.79239;2.79239
161;async;100;0.00109616;0.000421332;0.00233257
161;inner;100;0.0787372;0.0779818;0.0794361
161;wait;100;3.53303e-05;1.8374e-05;9.9512e-05
161;boundary;100;0.00123718;0.000704427;0.00175854
161;calc iter;100;0.081107;0.0801776;0.0820904
161;calc total;1;8.1185;8.1185;8.1185
161;total;1;11.3859;11.3859;11.3859
162;initialize;1;2.77761;2.77761;2.77761
162;async;100;0.000703089;0.000149682;0.00152193
162;inner;100;0.0796294;0.0788555;0.0800719
162;wait;100;2.07286e-05;1.4761e-05;4.1402e-05
162;boundary;100;0.000757916;0.000636576;0.00106003
162;calc iter;100;0.0811119;0.080151;0.0821648
162;calc total;1;8.1185;8.1185;8.1185
162;total;1;11.3711;11.3711;11.3711
163;initialize;1;2.77921;2.77921;2.77921
163;async;100;0.0011476;0.000181224;0.00266123
163;inner;100;0.0791202;0.0781704;0.0796775
163;wait;100;2.33505e-05;1.6778e-05;6.8067e-05
163;boundary;100;0.000821008;0.000687399;0.00114736
163;calc iter;100;0.0811132;0.0803176;0.0820801
163;calc total;1;8.1185;8.1185;8.1185
163;total;1;11.3728;11.3728;11.3728
164;initialize;1;2.77527;2.77527;2.77527
164;async;100;0.00164667;0.000273692;0.00433277
164;inner;100;0.0784269;0.0765492;0.0794243
164;wait;100;2.8677e-05;1.5649e-05;7.4765e-05
164;boundary;100;0.00101543;0.000654234;0.00159757
164;calc iter;100;0.0811192;0.0795268;0.0824982
164;calc total;1;8.11849;8.11849;8.11849
164;total;1;11.3688;11.3688;11.3688
165;initialize;1;2.79333;2.79333;2.79333
165;async;100;0.00102051;0.000151341;0.00347174
165;inner;100;0.0792858;0.0775326;0.0799547
165;wait;100;1.99142e-05;1.3672e-05;4.4308e-05
165;boundary;100;0.000799486;0.000628972;0.00232903
165;calc iter;100;0.0811268;0.0792464;0.0844676
165;calc total;1;8.1185;8.1185;8.1185
165;total;1;11.3869;11.3869;11.3869
166;initialize;1;2.77747;2.77747;2.77747
166;async;100;0.00106068;0.000147674;0.00436354
166;inner;100;0.0792938;0.0773744;0.0799224
166;wait;100;1.9955e-05;1.3618e-05;5.1552e-05
166;boundary;100;0.000745854;0.000639053;0.00183562
166;calc iter;100;0.0811213;0.0795863;0.0835294
166;calc total;1;8.1185;8.1185;8.1185
166;total;1;11.371;11.371;11.371
167;initialize;1;2.78505;2.78505;2.78505
167;async;100;0.00107961;0.000206622;0.00385909
167;inner;100;0.079054;0.0780681;0.0794501
167;wait;100;2.5666e-05;1.4341e-05;7.2886e-05
167;boundary;100;0.000949096;0.000667241;0.0019432
167;calc iter;100;0.0811094;0.0792613;0.0836263
167;calc total;1;8.1185;8.1185;8.1185
167;total;1;11.3786;11.3786;11.3786
168;wait;100;2.87313e-05;1.7458e-05;5.2111e-05
168;boundary;100;0.00104764;0.000711523;0.00181622
168;calc iter;100;0.081126;0.0802153;0.0820677
168;calc total;1;8.1185;8.1185;8.1185
168;total;1;11.3758;11.3758;11.3758
169;initialize;1;2.78728;2.78728;2.78728
169;async;100;0.00151661;0.000538836;0.00244535
169;inner;100;0.0785181;0.0776849;0.0794815
169;wait;100;2.81709e-05;1.626e-05;4.4569e-05
169;boundary;100;0.00106332;0.000710477;0.00136745
169;calc iter;100;0.0811273;0.0800751;0.0820609
169;calc total;1;8.1185;8.1185;8.1185
169;total;1;11.3809;11.3809;11.3809
170;initialize;1;2.78222;2.78222;2.78222
170;async;100;0.00156737;0.000545376;0.00263123
170;inner;100;0.0784246;0.0777638;0.079176
170;wait;100;3.21759e-05;1.6095e-05;8.1262e-05
170;boundary;100;0.00110314;0.000700136;0.00149544
170;calc iter;100;0.0811281;0.0802049;0.0822522
170;calc total;1;8.1185;8.1185;8.1185
170;total;1;11.3759;11.3759;11.3759
171;initialize;1;2.77577;2.77577;2.77577
171;async;100;0.00154686;0.000578128;0.00234019
171;inner;100;0.078138;0.0773789;0.0790801
171;wait;100;3.84907e-05;2.7393e-05;6.977e-05
171;boundary;100;0.00140045;0.000838428;0.00243903
171;calc iter;100;0.0811253;0.0798449;0.0822363
171;calc total;1;8.1185;8.1185;8.1185
171;total;1;11.3694;11.3694;11.3694
172;initialize;1;2.78934;2.78934;2.78934
172;async;100;0.00150726;0.000521251;0.00239905
172;inner;100;0.0782089;0.0771359;0.0792599
172;wait;100;3.86905e-05;2.1557e-05;6.3298e-05
172;boundary;100;0.00136788;0.00071028;0.00194994
172;calc iter;100;0.0811241;0.080036;0.0820779
172;calc total;1;8.1185;8.1185;8.1185
172;total;1;11.383;11.383;11.383
173;initialize;1;2.7861;2.7861;2.7861
173;async;100;0.00156129;0.000589688;0.00239684
173;inner;100;0.0780836;0.0773822;0.0788188
173;wait;100;4.24707e-05;2.7808e-05;0.000122858
173;boundary;100;0.00143657;0.000949171;0.00198654
173;calc iter;100;0.0811255;0.0801705;0.0821035
173;calc total;1;8.1185;8.1185;8.1185
173;total;1;11.3798;11.3798;11.3798
174;initialize;1;2.77486;2.77486;2.77486
174;async;100;0.00180067;0.00051997;0.00284702
174;inner;100;0.0781037;0.0773117;0.078864
174;wait;100;3.31483e-05;2.1878e-05;8.5758e-05
174;boundary;100;0.00118878;0.000755566;0.0016527
174;calc iter;100;0.0811277;0.0799804;0.0824419
174;calc total;1;8.1185;8.1185;8.1185
174;total;1;11.3685;11.3685;11.3685
175;initialize;1;2.78503;2.78503;2.78503
175;async;100;0.00169795;0.000402334;0.0029022
175;inner;100;0.0786657;0.0775785;0.0796498
175;wait;100;2.08701e-05;1.5455e-05;3.7954e-05
175;boundary;100;0.000748614;0.000635084;0.00103398
175;calc iter;100;0.0811341;0.0801593;0.0820872
175;calc total;1;8.1185;8.1185;8.1185
175;total;1;11.3787;11.3787;11.3787
176;initialize;1;2.7851;2.7851;2.7851
176;async;100;0.00215904;0.000554962;0.00355279
176;inner;100;0.0782705;0.0769708;0.0794121
176;wait;100;1.73318e-05;1.3332e-05;4.6766e-05
176;boundary;100;0.000684484;0.000627682;0.000979983
176;calc iter;100;0.0811327;0.0802343;0.0818864
176;calc total;1;8.1185;8.1185;8.1185
176;total;1;11.3788;11.3788;11.3788
177;initialize;1;2.79241;2.79241;2.79241
177;async;100;0.00282553;0.000585758;0.0048084
177;inner;100;0.0775298;0.0760231;0.0791424
177;wait;100;2.01768e-05;1.342e-05;7.6562e-05
177;boundary;100;0.000757396;0.000623193;0.00214318
177;calc iter;100;0.081134;0.0790811;0.0836359
177;calc total;1;8.1185;8.1185;8.1185
177;total;1;11.386;11.386;11.386
178;initialize;1;2.77462;2.77462;2.77462
178;async;100;0.0020554;0.000574404;0.00410221
178;inner;100;0.0783749;0.0772084;0.0796923
178;wait;100;1.75087e-05;1.3425e-05;4.0353e-05
178;boundary;100;0.000682068;0.000628997;0.000924905
178;calc iter;100;0.081131;0.0800806;0.0821213
178;calc total;1;8.1185;8.1185;8.1185
178;total;1;11.3682;11.3682;11.3682
179;initialize;1;2.77296;2.77296;2.77296
179;async;100;0.00210884;0.000538666;0.00395356
179;inner;100;0.0781609;0.0773058;0.0791193
179;wait;100;2.29064e-05;1.3202e-05;7.2854e-05
179;boundary;100;0.000835259;0.000648804;0.00126282
179;calc iter;100;0.0811292;0.0794537;0.0828205
179;calc total;1;8.1185;8.1185;8.1185
179;total;1;11.3666;11.3666;11.3666
180;initialize;1;2.79092;2.79092;2.79092
180;async;100;0.00132753;0.000195946;0.00229231
180;inner;100;0.0788042;0.0782825;0.0800666
180;wait;100;2.39663e-05;1.7096e-05;4.8493e-05
180;boundary;100;0.000984978;0.00072874;0.00142363
180;calc iter;100;0.0811417;0.0802917;0.0821309
180;calc total;1;8.1185;8.1185;8.1185
180;total;1;11.3845;11.3845;11.3845
1;initialize;1;2.78346;2.78346;2.78346
1;async;100;0.00156435;0.000529057;0.00269766
1;inner;100;0.0780291;0.0770011;0.0799861
1;wait;100;3.10839e-05;1.7784e-05;4.846e-05
1;boundary;100;0.00152237;0.000698121;0.00214747
1;calc iter;100;0.0811484;0.0802202;0.0819014
1;calc total;1;8.1185;8.1185;8.1185
1;total;1;11.3768;11.3768;11.3768
181;initialize;1;2.78177;2.78177;2.78177
181;async;100;0.0011748;0.000379025;0.00201681
181;inner;100;0.0785146;0.0779073;0.0796738
181;wait;100;3.06708e-05;2.0387e-05;6.8695e-05
181;boundary;100;0.00141686;0.000773501;0.0021021
181;calc iter;100;0.0811384;0.0802633;0.0819683
181;calc total;1;8.1185;8.1185;8.1185
181;total;1;11.3754;11.3754;11.3754
2;initialize;1;2.79407;2.79407;2.79407
2;async;100;0.0013917;0.000475946;0.00268427
2;inner;100;0.0779884;0.0770489;0.0798305
2;wait;100;4.06271e-05;2.5403e-05;6.9436e-05
2;boundary;100;0.00172275;0.000739253;0.0022945
2;calc iter;100;0.0811449;0.0802902;0.0822935
2;calc total;1;8.1185;8.1185;8.1185
2;total;1;11.3874;11.3874;11.3874
182;initialize;1;2.78976;2.78976;2.78976
182;async;100;0.000919687;0.000163395;0.00225037
182;inner;100;0.0788479;0.0781032;0.0801676
182;wait;100;2.98196e-05;1.6587e-05;4.8971e-05
182;boundary;100;0.00133936;0.000713026;0.00183289
182;calc iter;100;0.0811377;0.080256;0.0823612
182;calc total;1;8.1185;8.1185;8.1185
182;total;1;11.3834;11.3834;11.3834
3;initialize;1;2.78118;2.78118;2.78118
3;async;100;0.00123787;0.000491803;0.00196216
3;inner;100;0.0781128;0.0771154;0.0799809
3;wait;100;3.721e-05;1.7408e-05;7.0511e-05
3;boundary;100;0.00175758;0.000714907;0.00244989
3;calc iter;100;0.0811468;0.0803275;0.0820881
3;calc total;1;8.1185;8.1185;8.1185
3;total;1;11.3745;11.3745;11.3745
183;initialize;1;2.77471;2.77471;2.77471
183;async;100;0.00116749;0.00044562;0.0019701
183;inner;100;0.0783115;0.0775361;0.0796746
183;wait;100;3.4719e-05;2.2617e-05;7.5513e-05
183;boundary;100;0.00162022;0.000815918;0.00245253
183;calc iter;100;0.0811354;0.0802123;0.0822334
183;calc total;1;8.1185;8.1185;8.1185
183;total;1;11.3683;11.3683;11.3683
4;initialize;1;2.77709;2.77709;2.77709
4;async;100;0.00168496;0.000537603;0.00266031
4;inner;100;0.0775662;0.0765843;0.0793917
4;wait;100;4.211e-05;1.8454e-05;0.000124299
4;boundary;100;0.00185285;0.000714296;0.00249262
4;calc iter;100;0.0811478;0.0800438;0.0819584
4;calc total;1;8.1185;8.1185;8.1185
4;total;1;11.3705;11.3705;11.3705
184;initialize;1;2.7907;2.7907;2.7907
184;async;100;0.00112542;0.000276141;0.00193586
184;inner;100;0.0782874;0.077578;0.0795545
184;wait;100;3.62208e-05;2.2178e-05;7.7083e-05
184;boundary;100;0.00168322;0.000855946;0.00235037
184;calc iter;100;0.0811338;0.0802342;0.0822347
184;calc total;1;8.11849;8.11849;8.11849
184;total;1;11.3843;11.3843;11.3843
5;initialize;1;2.79244;2.79244;2.79244
5;async;100;0.00148991;0.000575661;0.00240208
5;inner;100;0.0779282;0.0772237;0.0795484
5;wait;100;3.8285e-05;2.8359e-05;8.0019e-05
5;boundary;100;0.00168813;0.000856791;0.00234355
5;calc iter;100;0.0811461;0.0804633;0.0818373
5;calc total;1;8.1185;8.1185;8.1185
5;total;1;11.3858;11.3858;11.3858
185;initialize;1;2.77878;2.77878;2.77878
185;async;100;0.00118897;0.000296455;0.00204621
185;inner;100;0.0782802;0.077651;0.0793471
185;wait;100;3.54757e-05;2.4176e-05;9.2059e-05
185;boundary;100;0.00162982;0.00102645;0.00234815
185;calc iter;100;0.0811362;0.0802525;0.0819798
185;calc total;1;8.11849;8.11849;8.11849
185;total;1;11.3724;11.3724;11.3724
6;initialize;1;2.78411;2.78411;2.78411
6;async;100;0.00171075;0.000493299;0.00265331
6;inner;100;0.0783652;0.0776569;0.0796656
6;wait;100;2.83454e-05;1.7796e-05;6.8171e-05
6;boundary;100;0.00104918;0.000715902;0.00161069
6;calc iter;100;0.0811547;0.0803123;0.0818483
6;calc total;1;8.1185;8.1185;8.1185
6;total;1;11.3775;11.3775;11.3775
186;initialize;1;2.77921;2.77921;2.77921
186;async;100;0.0013588;0.000269022;0.00236698
186;inner;100;0.0785882;0.0779489;0.0797735
186;wait;100;2.84033e-05;2.0515e-05;6.5113e-05
186;boundary;100;0.00116281;0.000843735;0.00155098
186;calc iter;100;0.0811394;0.0800642;0.0820157
186;calc total;1;8.1185;8.1185;8.1185
186;total;1;11.3728;11.3728;11.3728
7;initialize;1;2.78357;2.78357;2.78357
7;async;100;0.00229159;0.000564067;0.00330924
7;inner;100;0.0780354;0.0772981;0.0798969
7;wait;100;2.16379e-05;1.4597e-05;5.1793e-05
7;boundary;100;0.000812088;0.000649175;0.0015608
7;calc iter;100;0.081162;0.0802991;0.082094
7;calc total;1;8.1185;8.1185;8.1185
7;total;1;11.3769;11.3769;11.3769
187;initialize;1;2.77691;2.77691;2.77691
187;async;100;0.00148559;0.000273218;0.00288344
187;inner;100;0.078793;0.0780234;0.079929
187;wait;100;2.10833e-05;1.3709e-05;5.3326e-05
187;boundary;100;0.000845712;0.000670752;0.00145799
187;calc iter;100;0.0811467;0.0802936;0.0821888
187;calc total;1;8.11849;8.11849;8.11849
187;total;1;11.3705;11.3705;11.3705
8;initialize;1;2.77707;2.77707;2.77707
8;async;100;0.00238241;0.000549467;0.00350372
8;inner;100;0.0779275;0.0766724;0.0799111
8;wait;100;1.91199e-05;1.3208e-05;5.1941e-05
8;boundary;100;0.000836768;0.000637038;0.00120467
8;calc iter;100;0.0811672;0.0801008;0.0821938
8;calc total;1;8.1185;8.1185;8.1185
8;total;1;11.3704;11.3704;11.3704
188;initialize;1;2.77925;2.77925;2.77925
188;async;100;0.00167855;0.000149779;0.00278798
188;inner;100;0.0785832;0.07789;0.0798525
188;wait;100;1.92121e-05;1.4523e-05;5.5194e-05
188;boundary;100;0.000870829;0.000664612;0.0018468
188;calc iter;100;0.0811529;0.0793609;0.0825196
188;calc total;1;8.11849;8.11849;8.11849
188;total;1;11.3729;11.3729;11.3729
9;initialize;1;2.78084;2.78084;2.78084
9;async;100;0.00226425;0.000384353;0.00368788
9;inner;100;0.0779144;0.0768954;0.0796823
9;wait;100;1.96926e-05;1.4559e-05;7.5107e-05
9;boundary;100;0.000966935;0.000642629;0.00212284
9;calc iter;100;0.0811669;0.0796332;0.0827989
9;calc total;1;8.1185;8.1185;8.1185
9;total;1;11.3742;11.3742;11.3742
189;initialize;1;2.77737;2.77737;2.77737
189;async;100;0.0015279;0.000211249;0.0030271
189;inner;100;0.0785506;0.0776352;0.0802369
189;wait;100;1.91803e-05;1.3405e-05;3.6939e-05
189;boundary;100;0.00105247;0.000651519;0.00216833
189;calc iter;100;0.0811518;0.0794014;0.0833288
189;calc total;1;8.11849;8.11849;8.11849
189;total;1;11.371;11.371;11.371
10;initialize;1;2.78523;2.78523;2.78523
10;async;100;0.00215197;0.000574288;0.00349295
10;inner;100;0.078189;0.0772922;0.0798814
10;wait;100;1.93744e-05;1.4389e-05;5.0547e-05
10;boundary;100;0.000799136;0.000667568;0.00151333
10;calc iter;100;0.0811608;0.0800841;0.0825714
10;calc total;1;8.1185;8.1185;8.1185
10;total;1;11.3786;11.3786;11.3786
190;initialize;1;2.78173;2.78173;2.78173
190;async;100;0.00140721;0.000168451;0.00313407
190;inner;100;0.078882;0.0781423;0.0801446
190;wait;100;1.79497e-05;1.3879e-05;4.7381e-05
190;boundary;100;0.000835628;0.000679487;0.00169503
190;calc iter;100;0.081144;0.0796681;0.083088
190;calc total;1;8.11849;8.11849;8.11849
190;total;1;11.3753;11.3753;11.3753
11;initialize;1;2.78215;2.78215;2.78215
11;async;100;0.00170324;0.000370022;0.00286505
11;inner;100;0.0786534;0.0778309;0.0802834
11;wait;100;1.93611e-05;1.5208e-05;3.9116e-05
11;boundary;100;0.000777438;0.000689634;0.00106121
11;calc iter;100;0.0811546;0.0797643;0.0822066
11;calc total;1;8.1185;8.1185;8.1185
11;total;1;11.3755;11.3755;11.3755
191;initialize;1;2.77526;2.77526;2.77526
191;async;100;0.00145495;0.000219096;0.0027378
191;inner;100;0.0789036;0.0781287;0.0800052
191;wait;100;1.87856e-05;1.4487e-05;5.5677e-05
191;boundary;100;0.000767183;0.000642084;0.00160112
191;calc iter;100;0.0811454;0.0796531;0.0832549
191;calc total;1;8.11849;8.11849;8.11849
191;total;1;11.3689;11.3689;11.3689
12;initialize;1;2.77452;2.77452;2.77452
12;async;100;0.00072607;0.000159412;0.00189738
12;inner;100;0.0791387;0.0783246;0.0808539
12;wait;100;2.45981e-05;1.6125e-05;4.4181e-05
12;boundary;100;0.00127155;0.0007054;0.00203087
12;calc iter;100;0.0811621;0.0803653;0.0821889
12;calc total;1;8.1185;8.1185;8.1185
12;total;1;11.3678;11.3678;11.3678
13;initialize;1;2.77854;2.77854;2.77854
13;async;100;0.000904859;0.000156415;0.00186733
13;inner;100;0.078746;0.0780843;0.0804445
13;wait;100;3.15749e-05;1.6883e-05;5.0585e-05
13;boundary;100;0.00147597;0.000772514;0.00201176
13;calc iter;100;0.0811598;0.0804201;0.081845
13;calc total;1;8.1185;8.1185;8.1185
13;total;1;11.3719;11.3719;11.3719
14;initialize;1;2.7888;2.7888;2.7888
14;async;100;0.000623092;0.000195225;0.00156712
14;inner;100;0.0785556;0.0777305;0.0803329
14;wait;100;3.54772e-05;2.1647e-05;4.7627e-05
14;boundary;100;0.00194182;0.000826818;0.00256608
14;calc iter;100;0.0811571;0.0804478;0.0819775
14;calc total;1;8.1185;8.1185;8.1185
14;total;1;11.3822;11.3822;11.3822
15;initialize;1;2.7797;2.7797;2.7797
15;async;100;0.000587708;0.000228517;0.00128947
15;inner;100;0.0785435;0.0777955;0.0803295
15;wait;100;3.74856e-05;1.6534e-05;5.2609e-05
15;boundary;100;0.00198519;0.000747592;0.00255175
15;calc iter;100;0.0811552;0.0806471;0.0818155
15;calc total;1;8.1185;8.1185;8.1185
15;total;1;11.373;11.373;11.373
16;initialize;1;2.79038;2.79038;2.79038
16;async;100;0.000342745;0.000169927;0.00100171
16;inner;100;0.0790889;0.0781205;0.0808803
16;wait;100;3.0592e-05;1.5029e-05;4.2762e-05
16;boundary;100;0.00169415;0.000704462;0.00223753
16;calc iter;100;0.081158;0.0804774;0.0822119
16;calc total;1;8.1185;8.1185;8.1185
16;total;1;11.3837;11.3837;11.3837
17;initialize;1;2.78078;2.78078;2.78078
17;async;100;0.00111981;0.000216009;0.00199621
17;inner;100;0.0781924;0.0775668;0.0796326
17;wait;100;3.40903e-05;2.2689e-05;9.3604e-05
17;boundary;100;0.00181269;0.000934889;0.00239721
17;calc iter;100;0.0811607;0.0804807;0.0818484
17;calc total;1;8.1185;8.1185;8.1185
17;total;1;11.3741;11.3741;11.3741
18;initialize;1;2.78893;2.78893;2.78893
18;async;100;0.00125187;0.000181635;0.00229037
18;inner;100;0.0785215;0.0776735;0.0801611
18;wait;100;2.76093e-05;1.8371e-05;6.9729e-05
18;boundary;100;0.00136167;0.000879571;0.00196306
18;calc iter;100;0.0811642;0.0798776;0.0820364
18;calc total;1;8.1185;8.1185;8.1185
18;total;1;11.3822;11.3822;11.3822
19;initialize;1;2.77931;2.77931;2.77931
19;async;100;0.00119648;0.00016053;0.00237281
19;inner;100;0.0786323;0.0779342;0.0801385
19;wait;100;2.58094e-05;1.5076e-05;7.3567e-05
19;boundary;100;0.00131735;0.000664085;0.00174844
19;calc iter;100;0.0811731;0.0799993;0.0823227
19;calc total;1;8.1185;8.1185;8.1185
19;total;1;11.3726;11.3726;11.3726
20;initialize;1;2.79141;2.79141;2.79141
20;async;100;0.00141607;0.000282567;0.00244026
20;inner;100;0.0782943;0.0776306;0.0801851
20;wait;100;2.34051e-05;1.593e-05;6.8168e-05
20;boundary;100;0.00144456;0.000629153;0.00192201
20;calc iter;100;0.0811803;0.0799782;0.0823447
20;calc total;1;8.1185;8.1185;8.1185
20;total;1;11.3848;11.3848;11.3848
21;initialize;1;2.79289;2.79289;2.79289
21;async;100;0.00154669;0.000566891;0.00274598
21;inner;100;0.0780393;0.0774825;0.0799983
21;wait;100;2.47748e-05;1.6249e-05;8.2864e-05
21;boundary;100;0.00156851;0.00062792;0.00209114
21;calc iter;100;0.0811815;0.0796925;0.0829399
21;calc total;1;8.1185;8.1185;8.1185
21;total;1;11.3862;11.3862;11.3862
22;initialize;1;2.77892;2.77892;2.77892
22;async;100;0.00117195;0.000238697;0.00243422
22;inner;100;0.0786616;0.0779336;0.0802939
22;wait;100;2.60967e-05;1.6869e-05;6.7067e-05
22;boundary;100;0.00131157;0.000670331;0.0017381
22;calc iter;100;0.0811728;0.0800455;0.0826489
22;calc total;1;8.1185;8.1185;8.1185
22;total;1;11.3723;11.3723;11.3723
23;initialize;1;2.77425;2.77425;2.77425
23;async;100;0.000965691;0.000163697;0.00248708
23;inner;100;0.0787799;0.0781723;0.0803576
23;wait;100;2.40109e-05;1.6166e-05;4.919e-05
23;boundary;100;0.0013953;0.000801486;0.00177766
23;calc iter;100;0.0811661;0.0800477;0.0823411
23;calc total;1;8.1185;8.1185;8.1185
23;total;1;11.3676;11.3676;11.3676
