# Supplementary material for: A Halo abstraction for distributed n-dimensional structured grids within the C++ PGAS library DASH
Source: PeerJ Comput Sci. 2023 Feb 3;9:e1203. doi: 10.7717/peerj-cs.1203 (PMC10280232; doi:10.7717/peerj-cs.1203)
Supplement: Supplemental Information 2 [file peerj-cs-09-1203-s002.gz › raw_haswell/res_2d/strong/mpi_heat2d_n16_c24_55000_21918174.out]

MPI
Running Jacobi on 384 processors with (24, 16) elements.
Array Dimensions: 54984 54992
Block Dimensions: 2291 3437
== Energy Conservation Check ==
initial Energy:               25.000
  final Energy:               25.000
    Difference:               -0.000
== Time Statistics ==
Completed 100 iterations.
# unit_id;function_name;num_calls;avg_runtime;min_runtime;max_runtime
24;calc total;1;4.07406;4.07406;4.07406
24;calc update async;100;0.000167182;5.5404e-05;0.00499361
24;calc inner;100;0.0392741;0.0371473;0.0397228
24;calc wait;100;0.000550352;0.000208644;0.00420635
24;calc bound;100;0.000443792;0.000341415;0.000570463
24;calc iter;100;0.0405524;0.0385195;0.0451635
24;total;1;6.24316;6.24316;6.24316
96;calc total;1;4.06526;4.06526;4.06526
96;calc update async;100;9.54735e-05;1.6021e-05;0.00652874
96;calc inner;100;0.0388205;0.0366891;0.0396674
96;calc wait;100;0.000973127;0.000279178;0.00434639
96;calc bound;100;0.000500477;0.000302514;0.000762785
96;calc iter;100;0.0403913;0.0391063;0.0445686
96;total;1;6.22258;6.22258;6.22258
48;calc total;1;4.06597;4.06597;4.06597
48;calc update async;100;9.42658e-05;1.493e-05;0.00637816
48;calc inner;100;0.0387978;0.0365601;0.0401857
48;calc wait;100;0.00102959;0.000328082;0.0133728
48;calc bound;100;0.000503731;0.000316416;0.000772105
48;calc iter;100;0.0404273;0.0381063;0.0532541
48;total;1;6.21889;6.21889;6.21889
25;calc total;1;4.07419;4.07419;4.07419
25;calc update async;100;8.00566e-05;1.9768e-05;0.00451406
25;calc inner;100;0.0391987;0.0367787;0.039853
25;calc wait;100;0.000837866;0.000264889;0.00504982
25;calc bound;100;0.000435252;0.000316716;0.000613172
25;calc iter;100;0.0405544;0.0392977;0.0446364
25;total;1;6.21764;6.21764;6.21764
72;calc total;1;4.07342;4.07342;4.07342
72;calc update async;100;0.000146121;5.3541e-05;0.00608565
72;calc inner;100;0.039282;0.038239;0.0397466
72;calc wait;100;0.000696022;0.000209827;0.00405335
72;calc bound;100;0.000447456;0.00032474;0.000572191
72;calc iter;100;0.0405745;0.0395366;0.0463824
72;total;1;6.22636;6.22636;6.22636
97;calc total;1;4.07502;4.07502;4.07502
97;calc update async;100;7.16211e-05;1.6735e-05;0.00428711
97;calc inner;100;0.0388278;0.0375284;0.0395704
97;calc wait;100;0.00110162;0.000270097;0.0118564
97;calc bound;100;0.000494739;0.000304151;0.00073487
97;calc iter;100;0.0404974;0.0387572;0.0543827
97;total;1;6.21802;6.21802;6.21802
49;calc total;1;4.07494;4.07494;4.07494
49;calc update async;100;6.98399e-05;1.6882e-05;0.0039709
49;calc inner;100;0.0388421;0.036705;0.0409126
49;calc wait;100;0.0011187;0.000272721;0.0139959
49;calc bound;100;0.000491685;0.000289735;0.000761592
49;calc iter;100;0.0405242;0.0383456;0.0541322
49;total;1;6.22431;6.22431;6.22431
26;calc total;1;4.07313;4.07313;4.07313
26;calc update async;100;8.2967e-05;2.4204e-05;0.00472808
26;calc inner;100;0.0393073;0.037558;0.0399252
26;calc wait;100;0.000722941;0.000257651;0.00535904
26;calc bound;100;0.00043066;0.000313328;0.000642771
26;calc iter;100;0.0405482;0.038704;0.0471004
26;total;1;6.21567;6.21567;6.21567
73;calc total;1;4.073;4.073;4.073
73;calc update async;100;7.94629e-05;1.3653e-05;0.00483947
73;calc inner;100;0.0392922;0.0380287;0.0397143
73;calc wait;100;0.000763086;0.000291447;0.00429658
73;calc bound;100;0.000435211;0.000329336;0.000582139
73;calc iter;100;0.0405713;0.0396817;0.0454919
73;total;1;6.22078;6.22078;6.22078
98;calc total;1;4.07043;4.07043;4.07043
98;calc update async;100;8.16388e-05;1.9285e-05;0.00514203
98;calc inner;100;0.0388582;0.0375779;0.0394885
98;calc wait;100;0.00101755;0.000246551;0.00735022
98;calc bound;100;0.000493304;0.00029428;0.000750941
98;calc iter;100;0.0404527;0.0386079;0.0462117
98;total;1;6.23056;6.23056;6.23056
50;calc total;1;4.06898;4.06898;4.06898
50;calc update async;100;8.12414e-05;1.7472e-05;0.00521114
50;calc inner;100;0.0388258;0.0367558;0.0396877
50;calc wait;100;0.00106909;0.000240131;0.014611
50;calc bound;100;0.000487817;0.000284222;0.0009192
50;calc iter;100;0.0404659;0.0381587;0.0535508
50;total;1;6.23716;6.23716;6.23716
27;calc total;1;4.07261;4.07261;4.07261
27;calc update async;100;8.30908e-05;2.2717e-05;0.00481433
27;calc inner;100;0.0392839;0.0370953;0.0397771
27;calc wait;100;0.000742637;0.000254323;0.00534805
27;calc bound;100;0.000429693;0.000312864;0.000688862
27;calc iter;100;0.0405431;0.0395584;0.0441912
27;total;1;6.22575;6.22575;6.22575
74;calc total;1;4.07116;4.07116;4.07116
74;calc update async;100;8.05106e-05;1.5434e-05;0.00494733
74;calc inner;100;0.0392961;0.0380156;0.0396674
74;calc wait;100;0.00076204;0.000283465;0.00467386
74;calc bound;100;0.000414291;0.000310538;0.00055478
74;calc iter;100;0.0405546;0.0392551;0.0438217
74;total;1;6.21481;6.21481;6.21481
99;calc total;1;4.07398;4.07398;4.07398
99;calc update async;100;7.15431e-05;1.7033e-05;0.00425898
99;calc inner;100;0.0389287;0.0377926;0.0398501
99;calc wait;100;0.00100156;0.000272497;0.00827516
99;calc bound;100;0.000488064;0.000296524;0.000717157
99;calc iter;100;0.0404915;0.0389695;0.0509556
99;total;1;6.2354;6.2354;6.2354
51;calc total;1;4.07407;4.07407;4.07407
51;calc update async;100;7.04269e-05;1.7102e-05;0.0041181
51;calc inner;100;0.038863;0.0368444;0.0395371
51;calc wait;100;0.00110339;0.000268717;0.0144148
51;calc bound;100;0.000481589;0.00030455;0.000711928
51;calc iter;100;0.0405202;0.0376769;0.0534434
51;total;1;6.21491;6.21491;6.21491
28;calc total;1;4.07347;4.07347;4.07347
28;calc update async;100;7.87295e-05;2.216e-05;0.00448649
28;calc inner;100;0.0392752;0.0374666;0.0397528
28;calc wait;100;0.000764538;0.000237515;0.00610007
28;calc bound;100;0.000425193;0.000314864;0.000689146
28;calc iter;100;0.0405522;0.0394886;0.0465859
28;total;1;6.2399;6.2399;6.2399
75;calc total;1;4.07199;4.07199;4.07199
75;calc update async;100;8.23886e-05;1.727e-05;0.00476127
75;calc inner;100;0.0394218;0.03844;0.0397538
75;calc wait;100;0.00064531;0.000256094;0.00603868
75;calc bound;100;0.000423071;0.000310674;0.000575645
75;calc iter;100;0.0405739;0.0394967;0.0451404
75;total;1;6.21702;6.21702;6.21702
100;calc total;1;4.06736;4.06736;4.06736
100;calc update async;100;9.20601e-05;1.4894e-05;0.0063522
100;calc inner;100;0.0388297;0.0369104;0.0393875
100;calc wait;100;0.00102645;0.000332465;0.00623812
100;calc bound;100;0.000475555;0.000288955;0.000709939
100;calc iter;100;0.0404254;0.0387285;0.0454403
100;total;1;6.24673;6.24673;6.24673
52;calc total;1;4.06922;4.06922;4.06922
52;calc update async;100;8.34305e-05;1.5529e-05;0.00548695
52;calc inner;100;0.0388211;0.0368221;0.0395366
52;calc wait;100;0.00109606;0.000293146;0.0149801
52;calc bound;100;0.00046959;0.000300518;0.000688925
52;calc iter;100;0.040472;0.0377789;0.0532125
52;total;1;6.21705;6.21705;6.21705
29;calc total;1;4.07372;4.07372;4.07372
29;calc update async;100;7.98999e-05;2.0526e-05;0.00459426
29;calc inner;100;0.0392467;0.0378356;0.039665
29;calc wait;100;0.000778061;0.000263962;0.00900831
29;calc bound;100;0.000430489;0.000319687;0.000687398
29;calc iter;100;0.0405472;0.0387158;0.0521053
29;total;1;6.22764;6.22764;6.22764
76;calc total;1;4.07198;4.07198;4.07198
76;calc update async;100;8.30441e-05;1.7082e-05;0.00472396
76;calc inner;100;0.0392651;0.0381335;0.0396155
76;calc wait;100;0.000772618;0.000243202;0.00622412
76;calc bound;100;0.000452659;0.000289784;0.000679898
76;calc iter;100;0.0405749;0.0391719;0.0450529
76;total;1;6.22739;6.22739;6.22739
101;calc total;1;4.07499;4.07499;4.07499
101;calc update async;100;7.19193e-05;1.4206e-05;0.00430938
101;calc inner;100;0.038923;0.037705;0.0395807
101;calc wait;100;0.00103691;0.000267592;0.008923
101;calc bound;100;0.000469351;0.000301391;0.000697579
101;calc iter;100;0.0405027;0.0390566;0.0517445
101;total;1;6.24785;6.24785;6.24785
53;calc total;1;4.07278;4.07278;4.07278
53;calc update async;100;7.15582e-05;1.452e-05;0.00433292
53;calc inner;100;0.0388154;0.0368439;0.0395346
53;calc wait;100;0.00115183;0.000302432;0.0153813
53;calc bound;100;0.000467079;0.000312326;0.000687398
53;calc iter;100;0.0405079;0.0379239;0.0531973
53;total;1;6.21877;6.21877;6.21877
30;calc total;1;4.06598;4.06598;4.06598
30;calc update async;100;0.00010594;1.4461e-05;0.00694893
30;calc inner;100;0.0392083;0.0364207;0.0395976
30;calc wait;100;0.000679017;0.000285384;0.00456822
30;calc bound;100;0.000470386;0.000338419;0.0006916
30;calc iter;100;0.0404722;0.0386967;0.044404
30;total;1;6.22743;6.22743;6.22743
77;calc total;1;4.07089;4.07089;4.07089
77;calc update async;100;9.10292e-05;1.6003e-05;0.00505171
77;calc inner;100;0.0392988;0.0381902;0.0397194
77;calc wait;100;0.000697837;0.000260372;0.00556903
77;calc bound;100;0.000474417;0.000292489;0.000672721
77;calc iter;100;0.0405639;0.0392224;0.0493267
77;total;1;6.21811;6.21811;6.21811
102;calc total;1;4.07096;4.07096;4.07096
102;calc update async;100;8.03252e-05;1.3829e-05;0.0052044
102;calc inner;100;0.0388181;0.0377037;0.0394462
102;calc wait;100;0.00107298;0.000289235;0.00743013
102;calc bound;100;0.000470062;0.000330932;0.000724021
102;calc iter;100;0.0404434;0.0389897;0.0463929
102;total;1;6.24749;6.24749;6.24749
54;calc total;1;4.0694;4.0694;4.0694
54;calc update async;100;8.03172e-05;1.2987e-05;0.00533592
54;calc inner;100;0.0388269;0.0369039;0.0396781
54;calc wait;100;0.00108951;0.000263856;0.0152427
54;calc bound;100;0.000461287;0.000318583;0.000709949
54;calc iter;100;0.0404598;0.0379713;0.0528222
54;total;1;6.24157;6.24157;6.24157
31;calc total;1;4.07682;4.07682;4.07682
31;calc update async;100;0.000232459;6.5399e-05;0.0050778
31;calc inner;100;0.0392135;0.0372272;0.039776
31;calc wait;100;0.000483284;0.00019691;0.0122166
31;calc bound;100;0.000485292;0.000318883;0.000705273
31;calc iter;100;0.0405846;0.0388357;0.0550132
31;total;1;6.23136;6.23136;6.23136
78;calc total;1;4.06645;4.06645;4.06645
78;calc update async;100;0.000111563;1.3462e-05;0.00677827
78;calc inner;100;0.0391512;0.0369323;0.039624
78;calc wait;100;0.000713473;0.000252005;0.00356428
78;calc bound;100;0.000541904;0.000281286;0.000665408
78;calc iter;100;0.0405204;0.0392564;0.0448751
78;total;1;6.22816;6.22816;6.22816
103;calc total;1;4.07272;4.07272;4.07272
103;calc update async;100;7.24821e-05;1.4631e-05;0.00440135
103;calc inner;100;0.0388864;0.0377657;0.0395309
103;calc wait;100;0.00103663;0.000297744;0.00807729
103;calc bound;100;0.000464869;0.000329101;0.000747984
103;calc iter;100;0.040462;0.0389144;0.0466206
103;total;1;6.23639;6.23639;6.23639
55;calc total;1;4.07067;4.07067;4.07067
55;calc update async;100;7.64866e-05;1.3644e-05;0.00469154
55;calc inner;100;0.0388741;0.036372;0.0395992
55;calc wait;100;0.0010572;0.000290373;0.0159561
55;calc bound;100;0.000463144;0.000317782;0.000703725
55;calc iter;100;0.0404727;0.0380255;0.0528994
55;total;1;6.22822;6.22822;6.22822
32;calc total;1;4.06588;4.06588;4.06588
32;calc update async;100;0.000109603;2.3014e-05;0.00676735
32;calc inner;100;0.0393515;0.0364949;0.0399454
32;calc wait;100;0.000506609;0.000224578;0.00392619
32;calc bound;100;0.000511288;0.000295913;0.000706745
32;calc iter;100;0.0404819;0.039329;0.0442046
32;total;1;6.21533;6.21533;6.21533
79;calc total;1;4.07262;4.07262;4.07262
79;calc update async;100;0.000174543;5.6496e-05;0.0052679
79;calc inner;100;0.0391976;0.0381615;0.0400828
79;calc wait;100;0.000658392;0.000171378;0.00684949
79;calc bound;100;0.000536847;0.000280077;0.000687599
79;calc iter;100;0.0405824;0.0392408;0.0507898
79;total;1;6.21341;6.21341;6.21341
104;calc total;1;4.07289;4.07289;4.07289
104;calc update async;100;7.93157e-05;1.9129e-05;0.00451969
104;calc inner;100;0.0388848;0.0371829;0.0395752
104;calc wait;100;0.00102507;0.00025286;0.00830979
104;calc bound;100;0.000473214;0.000322992;0.000693625
104;calc iter;100;0.0404638;0.0391791;0.0466553
104;total;1;6.24491;6.24491;6.24491
56;calc total;1;4.07108;4.07108;4.07108
56;calc update async;100;8.30076e-05;2.0016e-05;0.00467223
56;calc inner;100;0.0389645;0.037062;0.0397599
56;calc wait;100;0.000949837;0.000256816;0.00955521
56;calc bound;100;0.000479581;0.00032541;0.000706057
56;calc iter;100;0.0404787;0.0382231;0.0489081
56;total;1;6.22272;6.22272;6.22272
33;calc total;1;4.07422;4.07422;4.07422
33;calc update async;100;0.000101204;2.5523e-05;0.00532495
33;calc inner;100;0.0393567;0.0380147;0.0397794
33;calc wait;100;0.000598392;0.000239837;0.00813219
33;calc bound;100;0.000506754;0.000302384;0.000735889
33;calc iter;100;0.0405648;0.0391799;0.0527467
33;total;1;6.23132;6.23132;6.23132
80;calc total;1;4.06507;4.06507;4.06507
80;calc update async;100;0.00010418;2.4694e-05;0.00575175
80;calc inner;100;0.0393078;0.0369524;0.0396401
80;calc wait;100;0.000626062;0.000243994;0.00240434
80;calc bound;100;0.000460039;0.000318706;0.000584327
80;calc iter;100;0.0404996;0.0391327;0.0436809
80;total;1;6.22057;6.22057;6.22057
105;calc total;1;4.0731;4.0731;4.0731
105;calc update async;100;8.31858e-05;2.0787e-05;0.00472417
105;calc inner;100;0.0388862;0.0378477;0.0395463
105;calc wait;100;0.00100801;0.000262992;0.00745629
105;calc bound;100;0.000488016;0.000332958;0.000709959
105;calc iter;100;0.0404673;0.0388851;0.0465523
105;total;1;6.22229;6.22229;6.22229
57;calc total;1;4.07294;4.07294;4.07294
57;calc update async;100;8.0448e-05;1.9364e-05;0.00429083
57;calc inner;100;0.0388962;0.0371038;0.0400676
57;calc wait;100;0.000999465;0.000253848;0.009549
57;calc bound;100;0.000491381;0.000333698;0.000718026
57;calc iter;100;0.0404694;0.0383716;0.0485592
57;total;1;6.24151;6.24151;6.24151
34;calc total;1;4.07053;4.07053;4.07053
34;calc update async;100;0.000110536;2.4609e-05;0.005706
34;calc inner;100;0.0392768;0.0375075;0.0402048
34;calc wait;100;0.000632628;0.000221753;0.00647334
34;calc bound;100;0.000505265;0.000301751;0.000682482
34;calc iter;100;0.0405271;0.0396042;0.0459425
34;total;1;6.24194;6.24194;6.24194
81;calc total;1;4.07581;4.07581;4.07581
81;calc update async;100;0.000120647;2.148e-05;0.00787409
81;calc inner;100;0.0394107;0.0382514;0.0397302
81;calc wait;100;0.000615112;0.000241656;0.00784862
81;calc bound;100;0.000442913;0.000330716;0.000603045
81;calc iter;100;0.0405906;0.0398135;0.0545809
81;total;1;6.22073;6.22073;6.22073
106;calc total;1;4.07044;4.07044;4.07044
106;calc update async;100;9.13959e-05;2.0234e-05;0.00533411
106;calc inner;100;0.0388879;0.0376075;0.0395245
106;calc wait;100;0.000955765;0.00024373;0.00796792
106;calc bound;100;0.000503578;0.00034147;0.000705421
106;calc iter;100;0.0404406;0.0386872;0.0472542
106;total;1;6.24784;6.24784;6.24784
58;calc total;1;4.06982;4.06982;4.06982
58;calc update async;100;8.79272e-05;1.9261e-05;0.00500859
58;calc inner;100;0.0389619;0.0372489;0.039681
58;calc wait;100;0.000887139;0.000234456;0.00966226
58;calc bound;100;0.000498614;0.00033248;0.000697911
58;calc iter;100;0.0404376;0.0382413;0.0485668
58;total;1;6.22878;6.22878;6.22878
35;calc total;1;4.07331;4.07331;4.07331
35;calc update async;100;8.70707e-05;1.9871e-05;0.00464972
35;calc inner;100;0.0393355;0.0379712;0.0398849
35;calc wait;100;0.000630507;0.000239253;0.0073511
35;calc bound;100;0.000499822;0.000304953;0.000703619
35;calc iter;100;0.0405547;0.0390209;0.0504568
35;total;1;6.21189;6.21189;6.21189
82;calc total;1;4.06952;4.06952;4.06952
82;calc update async;100;0.000102236;2.2499e-05;0.00566104
82;calc inner;100;0.0393384;0.037733;0.0400746
82;calc wait;100;0.000641104;0.000235389;0.00513076
82;calc bound;100;0.000443563;0.000318027;0.000706994
82;calc iter;100;0.0405271;0.039657;0.044362
82;total;1;6.21331;6.21331;6.21331
107;calc total;1;4.07227;4.07227;4.07227
107;calc update async;100;8.25542e-05;1.8926e-05;0.00454214
107;calc inner;100;0.0388478;0.0378724;0.0394828
107;calc wait;100;0.00102501;0.000264697;0.00882645
107;calc bound;100;0.0005016;0.000337619;0.000706217
107;calc iter;100;0.0404586;0.0389017;0.0479262
107;total;1;6.24641;6.24641;6.24641
59;calc total;1;4.07159;4.07159;4.07159
59;calc update async;100;8.06522e-05;2.0095e-05;0.00446645
59;calc inner;100;0.0388774;0.0369478;0.0394668
59;calc wait;100;0.00101184;0.000254233;0.00817006
59;calc bound;100;0.000501864;0.000328135;0.000695469
59;calc iter;100;0.0404737;0.0386288;0.0471632
59;total;1;6.22069;6.22069;6.22069
36;calc total;1;4.06763;4.06763;4.06763
36;calc update async;100;0.000124679;2.9966e-05;0.0064089
36;calc inner;100;0.0388341;0.0373077;0.0394251
36;calc wait;100;0.00100467;0.000297335;0.00840368
36;calc bound;100;0.000530954;0.000307033;0.000761417
36;calc iter;100;0.0404966;0.0393463;0.0478306
36;total;1;6.21453;6.21453;6.21453
83;calc total;1;4.07701;4.07701;4.07701
83;calc update async;100;7.63789e-05;1.7678e-05;0.00397536
83;calc inner;100;0.0393107;0.0361196;0.0396794
83;calc wait;100;0.000765989;0.000237851;0.0111138
83;calc bound;100;0.000447961;0.000318691;0.000657183
83;calc iter;100;0.0406023;0.0393796;0.0516623
83;total;1;6.21121;6.21121;6.21121
108;calc total;1;4.07108;4.07108;4.07108
108;calc update async;100;8.74918e-05;1.7018e-05;0.00515338
108;calc inner;100;0.0383542;0.0367712;0.0390761
108;calc wait;100;0.00148246;0.000275875;0.00828513
108;calc bound;100;0.000518291;0.00029775;0.00076158
108;calc iter;100;0.0404445;0.0389367;0.0475923
108;total;1;6.21952;6.21952;6.21952
60;calc total;1;4.06878;4.06878;4.06878
60;calc update async;100;9.46277e-05;1.8075e-05;0.00553865
60;calc inner;100;0.0380541;0.0356707;0.0399602
60;calc wait;100;0.00173631;0.000301916;0.00999468
60;calc bound;100;0.000555901;0.000320321;0.000802014
60;calc iter;100;0.0404432;0.0382758;0.0479579
60;total;1;6.23024;6.23024;6.23024
37;calc total;1;4.0742;4.0742;4.0742
37;calc update async;100;9.31205e-05;2.4767e-05;0.00447338
37;calc inner;100;0.0390047;0.0381034;0.0397031
37;calc wait;100;0.00101769;0.000239138;0.00798245
37;calc bound;100;0.000443845;0.000302578;0.00073687
37;calc iter;100;0.0405612;0.0391413;0.0511092
37;total;1;6.23314;6.23314;6.23314
84;calc total;1;4.06929;4.06929;4.06929
84;calc update async;100;0.000112661;2.1556e-05;0.00583124
84;calc inner;100;0.0387845;0.0368753;0.0392987
84;calc wait;100;0.00113825;0.00033542;0.00728301
84;calc bound;100;0.000484443;0.000318269;0.000768749
84;calc iter;100;0.0405214;0.039348;0.0468756
84;total;1;6.2179;6.2179;6.2179
109;calc total;1;4.07279;4.07279;4.07279
109;calc update async;100;7.77582e-05;1.8366e-05;0.00454699
109;calc inner;100;0.0384396;0.0369168;0.0401125
109;calc wait;100;0.00147256;0.000271471;0.00801947
109;calc bound;100;0.000467508;0.000297152;0.000754526
109;calc iter;100;0.0404589;0.0382426;0.0495827
109;total;1;6.24555;6.24555;6.24555
61;calc total;1;4.07261;4.07261;4.07261
61;calc update async;100;7.84621e-05;1.8504e-05;0.00443241
61;calc inner;100;0.0381599;0.0361424;0.0389319
61;calc wait;100;0.00176458;0.0002384;0.0127443
61;calc bound;100;0.000479123;0.000297189;0.0007502
61;calc iter;100;0.0404843;0.0371131;0.0508599
61;total;1;6.22638;6.22638;6.22638
38;calc total;1;4.07145;4.07145;4.07145
38;calc update async;100;9.16644e-05;1.8454e-05;0.00489713
38;calc inner;100;0.0390036;0.037979;0.039726
38;calc wait;100;0.00101699;0.000241753;0.00824364
38;calc bound;100;0.000419436;0.000307301;0.000707139
38;calc iter;100;0.0405331;0.039042;0.0470367
38;total;1;6.22158;6.22158;6.22158
85;calc total;1;4.07649;4.07649;4.07649
85;calc update async;100;9.1612e-05;2.224e-05;0.00462881
85;calc inner;100;0.0388113;0.0370572;0.0393682
85;calc wait;100;0.00127773;0.000289139;0.00869069
85;calc bound;100;0.000409229;0.000298652;0.000733625
85;calc iter;100;0.0405913;0.0388431;0.050817
85;total;1;6.22947;6.22947;6.22947
110;calc total;1;4.0664;4.0664;4.0664
110;calc update async;100;9.68921e-05;1.6622e-05;0.00657699
110;calc inner;100;0.0384774;0.0356673;0.0391378
110;calc wait;100;0.00136591;0.000230511;0.00755456
110;calc bound;100;0.000454812;0.000297494;0.000695245
110;calc iter;100;0.0403969;0.0387824;0.0462569
110;total;1;6.21749;6.21749;6.21749
62;calc total;1;4.06628;4.06628;4.06628
62;calc update async;100;9.29765e-05;1.7303e-05;0.00622615
62;calc inner;100;0.038189;0.0350018;0.0389838
62;calc wait;100;0.00170194;0.000270809;0.014403
62;calc bound;100;0.000438714;0.000298192;0.000715334
62;calc iter;100;0.0404244;0.0376167;0.0527751
62;total;1;6.21977;6.21977;6.21977
39;calc total;1;4.07257;4.07257;4.07257
39;calc update async;100;8.75716e-05;1.8581e-05;0.00444754
39;calc inner;100;0.0390116;0.0379441;0.0397912
39;calc wait;100;0.00102332;0.000235829;0.0072498
39;calc bound;100;0.000416353;0.000303486;0.000706605
39;calc iter;100;0.0405403;0.039187;0.0460037
39;total;1;6.22499;6.22499;6.22499
86;calc total;1;4.06938;4.06938;4.06938
86;calc update async;100;0.000101329;1.8946e-05;0.00620719
86;calc inner;100;0.0388104;0.0365676;0.0396061
86;calc wait;100;0.00119823;0.000228975;0.00868522
86;calc bound;100;0.000401419;0.000302135;0.00065759
86;calc iter;100;0.040513;0.0390136;0.0472377
86;total;1;6.23042;6.23042;6.23042
111;calc total;1;4.07444;4.07444;4.07444
111;calc update async;100;7.81503e-05;1.9334e-05;0.00428646
111;calc inner;100;0.0384783;0.0367665;0.0392264
111;calc wait;100;0.00139286;0.000290333;0.0117158
111;calc bound;100;0.000529728;0.000298278;0.000972435
111;calc iter;100;0.0404809;0.0389894;0.0534095
111;total;1;6.23726;6.23726;6.23726
63;calc total;1;4.07722;4.07722;4.07722
63;calc update async;100;7.45748e-05;1.8059e-05;0.00391677
63;calc inner;100;0.0381367;0.0352576;0.0389574
63;calc wait;100;0.00181733;0.000248415;0.0162837
63;calc bound;100;0.00050305;0.000288625;0.000994018
63;calc iter;100;0.0405365;0.037221;0.0562122
63;total;1;6.22056;6.22056;6.22056
40;calc total;1;4.07205;4.07205;4.07205
40;calc update async;100;7.33614e-05;1.2101e-05;0.00413901
40;calc inner;100;0.0389422;0.0375171;0.0395848
40;calc wait;100;0.00107368;0.000272132;0.00638819
40;calc bound;100;0.000412629;0.000296764;0.000680394
40;calc iter;100;0.0405334;0.0391656;0.0449287
40;total;1;6.2154;6.2154;6.2154
87;calc total;1;4.07467;4.07467;4.07467
87;calc update async;100;0.000110419;2.271e-05;0.00698976
87;calc inner;100;0.038784;0.0373517;0.0395226
87;calc wait;100;0.00127615;0.000215929;0.0091564
87;calc bound;100;0.000401267;0.000303258;0.00056834
87;calc iter;100;0.0405731;0.039162;0.0490042
87;total;1;6.22239;6.22239;6.22239
112;calc total;1;4.06569;4.06569;4.06569
112;calc update async;100;0.000173871;5.2451e-05;0.0076875
112;calc inner;100;0.0384304;0.0352;0.0390581
112;calc wait;100;0.000722666;0.000252991;0.00252002
112;calc bound;100;0.000419798;0.000288694;0.000625535
112;calc iter;100;0.0403889;0.0390873;0.0442936
112;total;1;6.22702;6.22702;6.22702
64;calc total;1;4.06511;4.06511;4.06511
64;calc update async;100;0.000169411;5.229e-05;0.00721585
64;calc inner;100;0.0381663;0.0346897;0.0389017
64;calc wait;100;0.00077743;0.000267466;0.00343015
64;calc bound;100;0.000415729;0.000291085;0.00081501
64;calc iter;100;0.0404125;0.038372;0.0527099
64;total;1;6.2147;6.2147;6.2147
41;calc total;1;4.07254;4.07254;4.07254
41;calc update async;100;7.0853e-05;1.2386e-05;0.00398495
41;calc inner;100;0.038897;0.0381413;0.0394999
41;calc wait;100;0.00110325;0.000242863;0.00605997
41;calc bound;100;0.000417124;0.000292831;0.000697919
41;calc iter;100;0.0405411;0.0389986;0.0466367
41;total;1;6.24054;6.24054;6.24054
88;calc total;1;4.06965;4.06965;4.06965
88;calc update async;100;8.26329e-05;1.741e-05;0.0051309
88;calc inner;100;0.0388239;0.0367827;0.0394438
88;calc wait;100;0.000664399;0.000277257;0.00407134
88;calc bound;100;0.00039325;0.000305241;0.000515279
88;calc iter;100;0.0405317;0.0393219;0.0427896
88;total;1;6.23061;6.23061;6.23061
65;calc total;1;4.07538;4.07538;4.07538
65;calc update async;100;6.22876e-05;1.2708e-05;0.00372414
65;calc inner;100;0.0381981;0.0358335;0.0389905
65;calc wait;100;0.00118862;0.000226605;0.0138922
65;calc bound;100;0.000406788;0.000287226;0.000576631
65;calc iter;100;0.0405164;0.0388459;0.0531205
65;total;1;6.24165;6.24165;6.24165
42;calc total;1;4.06978;4.06978;4.06978
42;calc update async;100;8.22291e-05;1.2744e-05;0.00504536
42;calc inner;100;0.0389074;0.0379205;0.039702
42;calc wait;100;0.000992025;0.00025826;0.00528614
42;calc bound;100;0.000426491;0.000297499;0.000678292
42;calc iter;100;0.0405149;0.03906;0.0441597
42;total;1;6.22208;6.22208;6.22208
89;calc total;1;4.07412;4.07412;4.07412
89;calc update async;100;6.62757e-05;1.3728e-05;0.00388024
89;calc inner;100;0.0387685;0.0371957;0.039348
89;calc wait;100;0.000975408;0.000303473;0.00557288
89;calc bound;100;0.000388025;0.000304352;0.000538342
89;calc iter;100;0.0405764;0.0392253;0.0470429
89;total;1;6.22993;6.22993;6.22993
66;calc total;1;4.07007;4.07007;4.07007
66;calc update async;100;6.49077e-05;1.2514e-05;0.00418491
66;calc inner;100;0.0381886;0.0359801;0.0389547
66;calc wait;100;0.00109423;0.000298059;0.0145772
66;calc bound;100;0.000396025;0.000288293;0.00058066
66;calc iter;100;0.0404716;0.037768;0.0528605
66;total;1;6.23892;6.23892;6.23892
90;calc total;1;4.07296;4.07296;4.07296
90;calc update async;100;6.76323e-05;1.3125e-05;0.00395043
90;calc inner;100;0.0388023;0.0375682;0.0396589
90;calc wait;100;0.000835839;0.000273839;0.00560876
90;calc bound;100;0.000379128;0.000304049;0.000516421
90;calc iter;100;0.0405677;0.0397538;0.0450234
90;total;1;6.2299;6.2299;6.2299
67;calc total;1;4.07388;4.07388;4.07388
67;calc update async;100;6.07876e-05;1.3386e-05;0.00374609
67;calc inner;100;0.038204;0.0361025;0.0393228
67;calc wait;100;0.00116272;0.000256676;0.014131
67;calc bound;100;0.000382204;0.000295223;0.000566793
67;calc iter;100;0.040509;0.0379167;0.0523995
67;total;1;6.23366;6.23366;6.23366
91;calc total;1;4.07268;4.07268;4.07268
91;calc update async;100;7.14622e-05;1.5423e-05;0.00400142
91;calc inner;100;0.0388328;0.0374411;0.0393552
91;calc wait;100;0.000728795;0.000269734;0.0070414
91;calc bound;100;0.00037917;0.000305369;0.00053842
91;calc iter;100;0.0405652;0.0393684;0.0458384
91;total;1;6.21488;6.21488;6.21488
68;calc total;1;4.06733;4.06733;4.06733
68;calc update async;100;7.61614e-05;1.1725e-05;0.00521261
68;calc inner;100;0.0383547;0.0356066;0.0391535
68;calc wait;100;0.00100594;0.000250916;0.0149599
68;calc bound;100;0.000384039;0.000300291;0.000638797
68;calc iter;100;0.0404466;0.0379014;0.0528837
68;total;1;6.2131;6.2131;6.2131
92;calc total;1;4.07294;4.07294;4.07294
92;calc update async;100;7.67567e-05;1.5671e-05;0.00425884
92;calc inner;100;0.0388718;0.0374856;0.039394
92;calc wait;100;0.000806728;0.000288933;0.0077736
92;calc bound;100;0.000392954;0.00030032;0.000584619
92;calc iter;100;0.0405792;0.0394019;0.0462364
92;total;1;6.21496;6.21496;6.21496
69;calc total;1;4.07506;4.07506;4.07506
69;calc update async;100;6.15396e-05;1.1119e-05;0.00366458
69;calc inner;100;0.0382366;0.0359397;0.0390875
69;calc wait;100;0.00119352;0.000275293;0.0155986
69;calc bound;100;0.000384867;0.000300938;0.000622421
69;calc iter;100;0.0405067;0.0380345;0.0525935
69;total;1;6.2315;6.2315;6.2315
93;calc total;1;4.07361;4.07361;4.07361
93;calc update async;100;7.79541e-05;1.402e-05;0.00386574
93;calc inner;100;0.0388472;0.0374948;0.0394533
93;calc wait;100;0.000856683;0.000243463;0.00931
93;calc bound;100;0.000412402;0.000296336;0.000596069
93;calc iter;100;0.040585;0.039169;0.0511992
93;total;1;6.23107;6.23107;6.23107
70;calc total;1;4.07126;4.07126;4.07126
70;calc update async;100;6.81218e-05;1.2599e-05;0.0040385
70;calc inner;100;0.0382155;0.0359933;0.0390531
70;calc wait;100;0.00111303;0.000278581;0.0153555
70;calc bound;100;0.000402665;0.000293541;0.000660453
70;calc iter;100;0.0404691;0.0381411;0.0524971
70;total;1;6.24017;6.24017;6.24017
71;calc total;1;4.07286;4.07286;4.07286
71;calc update async;100;0.000187654;5.2271e-05;0.00396877
71;calc inner;100;0.0381632;0.0360057;0.039003
71;calc wait;100;0.000881906;0.000230833;0.0157816
71;calc bound;100;0.000414193;0.000298245;0.000647499
71;calc iter;100;0.0404874;0.037847;0.0535797
71;total;1;6.2422;6.2422;6.2422
113;calc total;1;4.07637;4.07637;4.07637
113;calc update async;100;6.07426e-05;1.3684e-05;0.00355352
113;calc inner;100;0.0384152;0.0359327;0.039091
113;calc wait;100;0.00115768;0.000272141;0.0146288
113;calc bound;100;0.000413727;0.000293146;0.000652186
113;calc iter;100;0.0404977;0.0386389;0.0547708
113;total;1;6.2435;6.2435;6.2435
114;calc total;1;4.06935;4.06935;4.06935
114;calc update async;100;7.08796e-05;1.4756e-05;0.00453901
114;calc inner;100;0.0384639;0.0365895;0.0391595
114;calc wait;100;0.000987525;0.000306025;0.00623667
114;calc bound;100;0.000417435;0.000300555;0.000582798
114;calc iter;100;0.0404367;0.0392021;0.0445375
114;total;1;6.22702;6.22702;6.22702
115;calc total;1;4.07503;4.07503;4.07503
115;calc update async;100;6.21853e-05;1.3414e-05;0.00365242
115;calc inner;100;0.038475;0.0364836;0.0391115
115;calc wait;100;0.00104442;0.000312255;0.00701118
115;calc bound;100;0.000418693;0.000298652;0.000611558
115;calc iter;100;0.0404941;0.039043;0.0474766
115;total;1;6.24255;6.24255;6.24255
116;calc total;1;4.06987;4.06987;4.06987
116;calc update async;100;7.23906e-05;1.2578e-05;0.00463471
116;calc inner;100;0.038585;0.0366857;0.0392362
116;calc wait;100;0.000914575;0.000291115;0.00589651
116;calc bound;100;0.000430473;0.000316671;0.000653602
116;calc iter;100;0.0404441;0.0389399;0.0463486
116;total;1;6.21986;6.21986;6.21986
117;calc total;1;4.07414;4.07414;4.07414
117;calc update async;100;6.51105e-05;1.2697e-05;0.0038601
117;calc inner;100;0.0384813;0.0366125;0.0391297
117;calc wait;100;0.00103662;0.000287779;0.007305
117;calc bound;100;0.000437032;0.000319239;0.000675023
117;calc iter;100;0.0404654;0.0391365;0.0463485
117;total;1;6.23397;6.23397;6.23397
118;calc total;1;4.06986;4.06986;4.06986
118;calc update async;100;7.40615e-05;1.2262e-05;0.00451972
118;calc inner;100;0.0384683;0.0367324;0.0391818
118;calc wait;100;0.00105911;0.000307591;0.00741428
118;calc bound;100;0.000453141;0.0003029;0.000728643
118;calc iter;100;0.0404239;0.0385128;0.0459078
118;total;1;6.2328;6.2328;6.2328
119;calc total;1;4.07201;4.07201;4.07201
119;calc update async;100;0.000171746;5.3857e-05;0.00426981
119;calc inner;100;0.0384261;0.0370232;0.039139
119;calc wait;100;0.000840882;0.000268893;0.00827361
119;calc bound;100;0.000463173;0.000297566;0.000734128
119;calc iter;100;0.0404486;0.039006;0.0461983
119;total;1;6.22274;6.22274;6.22274
120;calc total;1;4.07283;4.07283;4.07283
120;calc update async;100;0.000141996;5.619e-05;0.00514907
120;calc inner;100;0.0392338;0.0370537;0.0401413
120;calc wait;100;0.000698096;0.000213135;0.00456996
120;calc bound;100;0.000429916;0.000321125;0.000661562
120;calc iter;100;0.0405054;0.0399629;0.0430028
120;total;1;6.22658;6.22658;6.22658
121;calc total;1;4.07355;4.07355;4.07355
121;calc update async;100;7.39359e-05;1.4856e-05;0.00449712
121;calc inner;100;0.039338;0.0372645;0.039826
121;calc wait;100;0.000676655;0.000255295;0.00429679
121;calc bound;100;0.000422143;0.000317993;0.000622766
121;calc iter;100;0.040512;0.0395126;0.0464106
121;total;1;6.23779;6.23779;6.23779
122;calc total;1;4.06979;4.06979;4.06979
122;calc update async;100;8.05435e-05;1.4182e-05;0.00499243
122;calc inner;100;0.0392383;0.0368384;0.0400786
122;calc wait;100;0.000732033;0.000301637;0.00332771
122;calc bound;100;0.00041844;0.000312233;0.000578115
122;calc iter;100;0.0404712;0.0397887;0.0427138
122;total;1;6.23777;6.23777;6.23777
123;calc total;1;4.07135;4.07135;4.07135
123;calc update async;100;7.86694e-05;1.4634e-05;0.00445366
123;calc inner;100;0.0392254;0.037042;0.0396894
123;calc wait;100;0.000738806;0.000283953;0.00460971
123;calc bound;100;0.000442268;0.000330313;0.000593393
123;calc iter;100;0.0404865;0.0394611;0.0464905
123;total;1;6.22247;6.22247;6.22247
124;calc total;1;4.06772;4.06772;4.06772
124;calc update async;100;9.34039e-05;1.4024e-05;0.00575201
124;calc inner;100;0.0391905;0.036229;0.0406063
124;calc wait;100;0.000712723;0.00031397;0.0027528
124;calc bound;100;0.00045395;0.000317101;0.00068035
124;calc iter;100;0.0404521;0.0396187;0.0428457
124;total;1;6.22112;6.22112;6.22112
125;calc total;1;4.07216;4.07216;4.07216
125;calc update async;100;8.38647e-05;1.4485e-05;0.00438706
125;calc inner;100;0.0392328;0.0370536;0.0396873
125;calc wait;100;0.000714844;0.000291654;0.00734796
125;calc bound;100;0.000467449;0.000290323;0.000669755
125;calc iter;100;0.0405009;0.0394186;0.0492895
125;total;1;6.23763;6.23763;6.23763
126;calc total;1;4.06599;4.06599;4.06599
126;calc update async;100;0.000107842;1.8786e-05;0.00633578
126;calc inner;100;0.0390751;0.0357958;0.0395108
126;calc wait;100;0.000723146;0.000321634;0.00458607
126;calc bound;100;0.000534137;0.000298539;0.000684946
126;calc iter;100;0.0404422;0.0393313;0.0440278
126;total;1;6.22324;6.22324;6.22324
127;calc total;1;4.077;4.077;4.077
127;calc update async;100;0.000159741;7.0676e-05;0.00465658
127;calc inner;100;0.0390981;0.0360633;0.0394533
127;calc wait;100;0.000761039;0.00019732;0.0127135
127;calc bound;100;0.000528136;0.000298381;0.000686594
127;calc iter;100;0.0405528;0.0394356;0.0539774
127;total;1;6.2344;6.2344;6.2344
128;calc total;1;4.06604;4.06604;4.06604
128;calc update async;100;0.000104986;1.9446e-05;0.00627857
128;calc inner;100;0.039215;0.0358737;0.0398244
128;calc wait;100;0.000657504;0.000223995;0.00404889
128;calc bound;100;0.000475797;0.000310287;0.000678627
128;calc iter;100;0.0404547;0.0397388;0.0435433
128;total;1;6.22885;6.22885;6.22885
129;calc total;1;4.076;4.076;4.076
129;calc update async;100;7.57451e-05;2.1602e-05;0.00387675
129;calc inner;100;0.0392704;0.0362505;0.0406887
129;calc wait;100;0.000750722;0.000269034;0.0122887
129;calc bound;100;0.000456318;0.000302553;0.000693141
129;calc iter;100;0.0405546;0.0395615;0.0529517
129;total;1;6.21961;6.21961;6.21961
192;calc total;1;4.06496;4.06496;4.06496
192;calc update async;100;8.95623e-05;1.4552e-05;0.00639407
192;calc inner;100;0.0391818;0.0370015;0.039741
192;calc wait;100;0.000707284;0.00032061;0.00443384
192;calc bound;100;0.000455935;0.000293855;0.000633255
192;calc iter;100;0.040436;0.0390659;0.044904
192;total;1;6.23361;6.23361;6.23361
168;calc total;1;4.072;4.072;4.072
168;calc update async;100;0.000182295;5.9939e-05;0.00631322
168;calc inner;100;0.0388651;0.0380712;0.0398343
168;calc wait;100;0.000813101;0.000228103;0.00501798
168;calc bound;100;0.000480382;0.000318056;0.000625305
168;calc iter;100;0.0405225;0.0394816;0.0459023
168;total;1;6.23484;6.23484;6.23484
130;calc total;1;4.06866;4.06866;4.06866
130;calc update async;100;9.06182e-05;1.9381e-05;0.00513171
130;calc inner;100;0.0392477;0.0366954;0.0397578
130;calc wait;100;0.00068308;0.000234352;0.00505033
130;calc bound;100;0.00045792;0.000316631;0.000686677
130;calc iter;100;0.040481;0.0397425;0.044224
130;total;1;6.23086;6.23086;6.23086
144;calc total;1;4.06509;4.06509;4.06509
144;calc update async;100;0.000105137;1.5345e-05;0.00704993
144;calc inner;100;0.0393869;0.0366836;0.0399562
144;calc wait;100;0.000524712;0.000207146;0.00309497
144;calc bound;100;0.000452286;0.000306573;0.000663221
144;calc iter;100;0.0404888;0.0390053;0.0454185
144;total;1;6.2107;6.2107;6.2107
193;calc total;1;4.07419;4.07419;4.07419
193;calc update async;100;6.60458e-05;1.41e-05;0.00397357
193;calc inner;100;0.0392426;0.037686;0.0410452
193;calc wait;100;0.000769183;0.000243336;0.011652
193;calc bound;100;0.00045025;0.000299308;0.00061607
193;calc iter;100;0.0405297;0.0391137;0.0539327
193;total;1;6.23345;6.23345;6.23345
169;calc total;1;4.07143;4.07143;4.07143
169;calc update async;100;8.12783e-05;1.4921e-05;0.00522626
169;calc inner;100;0.0389095;0.0383321;0.0397451
169;calc wait;100;0.000986082;0.00024752;0.00520684
169;calc bound;100;0.000469958;0.000344046;0.000744491
169;calc iter;100;0.0405222;0.0392869;0.0464149
169;total;1;6.23445;6.23445;6.23445
131;calc total;1;4.07461;4.07461;4.07461
131;calc update async;100;7.69104e-05;1.8997e-05;0.00432232
131;calc inner;100;0.0392793;0.0368586;0.039813
131;calc wait;100;0.000700485;0.000247781;0.00927804
131;calc bound;100;0.000463601;0.000330226;0.000684766
131;calc iter;100;0.0405218;0.039579;0.0509156
131;total;1;6.22487;6.22487;6.22487
145;calc total;1;4.07821;4.07821;4.07821
145;calc update async;100;7.75371e-05;1.7097e-05;0.004224
145;calc inner;100;0.0393268;0.0364181;0.0400907
145;calc wait;100;0.000760914;0.000279125;0.016903
145;calc bound;100;0.000452433;0.000299591;0.000620188
145;calc iter;100;0.0406194;0.0389805;0.0581695
145;total;1;6.21644;6.21644;6.21644
194;calc total;1;4.07003;4.07003;4.07003
194;calc update async;100;7.50362e-05;1.398e-05;0.0049132
194;calc inner;100;0.039199;0.0378795;0.0396737
194;calc wait;100;0.000771964;0.000284767;0.00747067
194;calc bound;100;0.000445092;0.000287915;0.000674702
194;calc iter;100;0.0404928;0.0391733;0.0463776
194;total;1;6.21667;6.21667;6.21667
170;calc total;1;4.06978;4.06978;4.06978
170;calc update async;100;8.03335e-05;1.3498e-05;0.00521144
170;calc inner;100;0.0389953;0.0383;0.0396618
170;calc wait;100;0.00088738;0.000260391;0.00536707
170;calc bound;100;0.000454765;0.000351346;0.000670871
170;calc iter;100;0.0405071;0.0393249;0.0448972
170;total;1;6.2224;6.2224;6.2224
132;calc total;1;4.06731;4.06731;4.06731
132;calc update async;100;0.000109139;1.8656e-05;0.00639546
132;calc inner;100;0.0384453;0.0362347;0.0389192
132;calc wait;100;0.0013928;0.00050508;0.00716045
132;calc bound;100;0.000497215;0.000291549;0.000754551
132;calc iter;100;0.0404464;0.0393066;0.0464632
132;total;1;6.23437;6.23437;6.23437
146;calc total;1;4.06988;4.06988;4.06988
146;calc update async;100;9.32296e-05;1.5189e-05;0.00584673
146;calc inner;100;0.0393467;0.0367377;0.03978
146;calc wait;100;0.000637652;0.000256115;0.00694926
146;calc bound;100;0.00045514;0.000294647;0.00067511
146;calc iter;100;0.0405344;0.0390727;0.0461545
146;total;1;6.21043;6.21043;6.21043
195;calc total;1;4.07269;4.07269;4.07269
195;calc update async;100;7.34913e-05;1.409e-05;0.00470177
195;calc inner;100;0.0392364;0.0380414;0.0397832
195;calc wait;100;0.000760821;0.00032483;0.00674393
195;calc bound;100;0.000447018;0.000289493;0.000692854
195;calc iter;100;0.0405195;0.0394114;0.0500118
195;total;1;6.21662;6.21662;6.21662
171;calc total;1;4.07075;4.07075;4.07075
171;calc update async;100;8.22338e-05;1.2535e-05;0.0053671
171;calc inner;100;0.0389025;0.0383028;0.039457
171;calc wait;100;0.000993913;0.000301923;0.00594208
171;calc bound;100;0.000446751;0.00032281;0.000691404
171;calc iter;100;0.0405249;0.039383;0.0456539
171;total;1;6.22035;6.22035;6.22035
133;calc total;1;4.07556;4.07556;4.07556
133;calc update async;100;7.44776e-05;1.7822e-05;0.00397407
133;calc inner;100;0.0384851;0.0369819;0.0391542
133;calc wait;100;0.00153628;0.00041958;0.0102442
133;calc bound;100;0.000424344;0.000294192;0.000716994
133;calc iter;100;0.0405218;0.0387411;0.0516847
133;total;1;6.2227;6.2227;6.2227
147;calc total;1;4.0771;4.0771;4.0771
147;calc update async;100;7.48144e-05;1.6801e-05;0.00405186
147;calc inner;100;0.0393322;0.0366234;0.0398681
147;calc wait;100;0.000739302;0.000238475;0.00948435
147;calc bound;100;0.000456956;0.000310973;0.000661672
147;calc iter;100;0.040605;0.0393782;0.0506042
147;total;1;6.20901;6.20901;6.20901
196;calc total;1;4.06708;4.06708;4.06708
196;calc update async;100;8.75561e-05;1.5083e-05;0.00603088
196;calc inner;100;0.0392031;0.0372979;0.0399223
196;calc wait;100;0.000730517;0.000310042;0.00496444
196;calc bound;100;0.000442056;0.000305133;0.000703653
196;calc iter;100;0.0404645;0.0390936;0.0444554
196;total;1;6.22206;6.22206;6.22206
172;calc total;1;4.07059;4.07059;4.07059
172;calc update async;100;8.18451e-05;1.2433e-05;0.00542527
172;calc inner;100;0.0388665;0.0382916;0.0394988
172;calc wait;100;0.00101537;0.000298827;0.00675227
172;calc bound;100;0.000435453;0.00032001;0.0007256
172;calc iter;100;0.0405254;0.0391;0.0459969
172;total;1;6.22198;6.22198;6.22198
134;calc total;1;4.06872;4.06872;4.06872
134;calc update async;100;9.10821e-05;1.865e-05;0.00597069
134;calc inner;100;0.0384391;0.0367659;0.0390413
134;calc wait;100;0.00150699;0.000390103;0.00691494
134;calc bound;100;0.00041376;0.000310269;0.000642928
134;calc iter;100;0.0404528;0.038885;0.0453172
134;total;1;6.22572;6.22572;6.22572
148;calc total;1;4.06968;4.06968;4.06968
148;calc update async;100;9.16246e-05;1.6363e-05;0.00568514
148;calc inner;100;0.0392696;0.0364985;0.0396861
148;calc wait;100;0.000714323;0.000284672;0.00572624
148;calc bound;100;0.000451937;0.000306379;0.00081453
148;calc iter;100;0.0405295;0.0390152;0.0456964
148;total;1;6.21016;6.21016;6.21016
197;calc total;1;4.07384;4.07384;4.07384
197;calc update async;100;6.97206e-05;1.5946e-05;0.00398467
197;calc inner;100;0.0392092;0.0377259;0.0397346
197;calc wait;100;0.000775139;0.000241782;0.00872062
197;calc bound;100;0.000456692;0.000321608;0.000670797
197;calc iter;100;0.0405126;0.0391453;0.0509398
197;total;1;6.22337;6.22337;6.22337
173;calc total;1;4.07125;4.07125;4.07125
173;calc update async;100;8.02622e-05;1.3002e-05;0.00527402
173;calc inner;100;0.0388268;0.0382483;0.0394403
173;calc wait;100;0.00106927;0.000308339;0.00657023
173;calc bound;100;0.000438296;0.000304252;0.000728019
173;calc iter;100;0.0405326;0.039578;0.0503182
173;total;1;6.21657;6.21657;6.21657
135;calc total;1;4.07363;4.07363;4.07363
135;calc update async;100;7.72591e-05;1.8061e-05;0.00448415
135;calc inner;100;0.0384802;0.0374915;0.0390454
135;calc wait;100;0.00154383;0.000292991;0.00595834
135;calc bound;100;0.000394954;0.000310391;0.000500633
135;calc iter;100;0.0404983;0.0385848;0.0484953
135;total;1;6.22026;6.22026;6.22026
149;calc total;1;4.07628;4.07628;4.07628
149;calc update async;100;7.75013e-05;2.0587e-05;0.0041425
149;calc inner;100;0.0392828;0.0368006;0.0397744
149;calc wait;100;0.000772163;0.000239257;0.00817147
149;calc bound;100;0.000458389;0.000338876;0.000675685
149;calc iter;100;0.0405926;0.0391009;0.0495626
149;total;1;6.21208;6.21208;6.21208
198;calc total;1;4.07094;4.07094;4.07094
198;calc update async;100;8.18879e-05;1.6126e-05;0.00509962
198;calc inner;100;0.0392857;0.0382617;0.0398394
198;calc wait;100;0.000653217;0.000244774;0.00500086
198;calc bound;100;0.000462829;0.000320455;0.000691842
198;calc iter;100;0.0404852;0.0393827;0.044549
198;total;1;6.22377;6.22377;6.22377
174;calc total;1;4.0658;4.0658;4.0658
174;calc update async;100;9.26596e-05;1.2794e-05;0.00645793
174;calc inner;100;0.0389218;0.0375474;0.0395595
174;calc wait;100;0.000891868;0.000269102;0.00685983
174;calc bound;100;0.000435444;0.000309521;0.000686864
174;calc iter;100;0.0404799;0.0394405;0.0461659
174;total;1;6.21777;6.21777;6.21777
136;calc total;1;4.07382;4.07382;4.07382
136;calc update async;100;6.22477e-05;1.473e-05;0.00383721
136;calc inner;100;0.0385283;0.0368505;0.0390225
136;calc wait;100;0.000696925;0.000264736;0.00675047
136;calc bound;100;0.000377024;0.000302404;0.000493211
136;calc iter;100;0.0405094;0.0393012;0.0442191
136;total;1;6.22033;6.22033;6.22033
150;calc total;1;4.07064;4.07064;4.07064
150;calc update async;100;9.12607e-05;1.9312e-05;0.00551625
150;calc inner;100;0.0394002;0.0367232;0.039896
150;calc wait;100;0.000582934;0.000243939;0.0053547
150;calc bound;100;0.000460036;0.000336876;0.000703274
150;calc iter;100;0.040536;0.0392817;0.0447577
150;total;1;6.21181;6.21181;6.21181
199;calc total;1;4.07171;4.07171;4.07171
199;calc update async;100;8.04759e-05;1.7103e-05;0.00482191
199;calc inner;100;0.0391818;0.0380164;0.0396274
199;calc wait;100;0.000765788;0.000244606;0.0057535
199;calc bound;100;0.000464838;0.000313238;0.000682677
199;calc iter;100;0.0404949;0.0393289;0.0453068
199;total;1;6.2273;6.2273;6.2273
175;calc total;1;4.07184;4.07184;4.07184
175;calc update async;100;0.000223166;5.7219e-05;0.00598364
175;calc inner;100;0.0388633;0.0381836;0.0394195
175;calc wait;100;0.000812179;0.000198739;0.00717511
175;calc bound;100;0.000429873;0.000305096;0.000608051
175;calc iter;100;0.0405412;0.0394971;0.0511077
175;total;1;6.21659;6.21659;6.21659
137;calc total;1;4.0737;4.0737;4.0737
137;calc update async;100;6.03652e-05;1.3242e-05;0.00382429
137;calc inner;100;0.0385252;0.0368643;0.0390865
137;calc wait;100;0.000809797;0.00029357;0.00317138
137;calc bound;100;0.000368329;0.000296657;0.000508703
137;calc iter;100;0.040505;0.0396893;0.0439926
137;total;1;6.21815;6.21815;6.21815
151;calc total;1;4.07443;4.07443;4.07443
151;calc update async;100;8.06311e-05;2.1418e-05;0.0043941
151;calc inner;100;0.0392964;0.0371564;0.039729
151;calc wait;100;0.000746699;0.000268472;0.00578124
151;calc bound;100;0.000442835;0.000325437;0.000647021
151;calc iter;100;0.0405747;0.0391319;0.0471131
151;total;1;6.2118;6.2118;6.2118
200;calc total;1;4.07317;4.07317;4.07317
200;calc update async;100;8.11056e-05;1.8329e-05;0.00443326
200;calc inner;100;0.0392856;0.0378746;0.040075
200;calc wait;100;0.000673347;0.00024761;0.00648613
200;calc bound;100;0.000469502;0.000325109;0.000675167
200;calc iter;100;0.0405111;0.0394027;0.046098
200;total;1;6.21683;6.21683;6.21683
176;calc total;1;4.0654;4.0654;4.0654
176;calc update async;100;0.000103305;2.2605e-05;0.00567751
176;calc inner;100;0.0388837;0.0377369;0.0395337
176;calc wait;100;0.000979466;0.000186756;0.00832761
176;calc bound;100;0.00051261;0.000296951;0.000770577
176;calc iter;100;0.0404812;0.0393164;0.0477
176;total;1;6.23198;6.23198;6.23198
138;calc total;1;4.0721;4.0721;4.0721
138;calc update async;100;6.41222e-05;1.2774e-05;0.0041523
138;calc inner;100;0.0385243;0.0372538;0.0390778
138;calc wait;100;0.000800657;0.000283391;0.00319728
138;calc bound;100;0.000368251;0.0003034;0.000482924
138;calc iter;100;0.0404858;0.0389549;0.0444086
138;total;1;6.23613;6.23613;6.23613
152;calc total;1;4.07348;4.07348;4.07348
152;calc update async;100;8.44086e-05;1.786e-05;0.00457497
152;calc inner;100;0.0393643;0.0371459;0.0398463
152;calc wait;100;0.000679353;0.000226501;0.00604241
152;calc bound;100;0.000437178;0.000319311;0.000716771
152;calc iter;100;0.0405668;0.0389253;0.0456802
152;total;1;6.21347;6.21347;6.21347
201;calc total;1;4.072;4.072;4.072
201;calc update async;100;8.2519e-05;2.0261e-05;0.00482377
201;calc inner;100;0.0392287;0.038049;0.0397971
201;calc wait;100;0.000723212;0.000275014;0.00722555
201;calc bound;100;0.000465208;0.000317217;0.000704854
201;calc iter;100;0.0405013;0.0391302;0.0464594
201;total;1;6.21772;6.21772;6.21772
177;calc total;1;4.0734;4.0734;4.0734
177;calc update async;100;9.67803e-05;2.4409e-05;0.00490578
177;calc inner;100;0.0388831;0.037991;0.039486
177;calc wait;100;0.00109191;0.000189709;0.00905249
177;calc bound;100;0.000487628;0.000291704;0.00070696
177;calc iter;100;0.0405614;0.0390895;0.0525029
177;total;1;6.22016;6.22016;6.22016
139;calc total;1;4.07229;4.07229;4.07229
139;calc update async;100;6.37279e-05;1.3237e-05;0.00409536
139;calc inner;100;0.0384628;0.0369292;0.0391597
139;calc wait;100;0.000878293;0.000296887;0.00532364
139;calc bound;100;0.000364655;0.000292755;0.000492247
139;calc iter;100;0.0404869;0.0398421;0.0433199
139;total;1;6.23038;6.23038;6.23038
153;calc total;1;4.07419;4.07419;4.07419
153;calc update async;100;8.52212e-05;1.8496e-05;0.00432538
153;calc inner;100;0.0393337;0.0371255;0.0398796
153;calc wait;100;0.000698844;0.000273962;0.00504436
153;calc bound;100;0.000459228;0.000299022;0.000704033
153;calc iter;100;0.0405786;0.0389549;0.0448836
153;total;1;6.21145;6.21145;6.21145
202;calc total;1;4.07074;4.07074;4.07074
202;calc update async;100;8.30318e-05;2.033e-05;0.00494326
202;calc inner;100;0.0392298;0.0379948;0.0397047
202;calc wait;100;0.000702213;0.000260427;0.00743979
202;calc bound;100;0.000474801;0.000312729;0.000713829
202;calc iter;100;0.0404916;0.0392059;0.0465662
202;total;1;6.23295;6.23295;6.23295
178;calc total;1;4.06899;4.06899;4.06899
178;calc update async;100;9.65504e-05;2.3323e-05;0.00509522
178;calc inner;100;0.0389226;0.0380936;0.0394917
178;calc wait;100;0.000997355;0.000237586;0.0076097
178;calc bound;100;0.000504704;0.000299357;0.000904812
178;calc iter;100;0.040523;0.0392448;0.0464695
178;total;1;6.22166;6.22166;6.22166
140;calc total;1;4.07267;4.07267;4.07267
140;calc update async;100;6.64104e-05;1.2285e-05;0.004104
140;calc inner;100;0.0385787;0.0374548;0.0390215
140;calc wait;100;0.000760416;0.000300027;0.00319408
140;calc bound;100;0.000364313;0.000306616;0.000526243
140;calc iter;100;0.0404946;0.039596;0.0471159
140;total;1;6.2213;6.2213;6.2213
154;calc total;1;4.07247;4.07247;4.07247
154;calc update async;100;8.85694e-05;1.8906e-05;0.00525393
154;calc inner;100;0.0394177;0.0371415;0.039853
154;calc wait;100;0.000579078;0.000217091;0.00634605
154;calc bound;100;0.000475662;0.000302647;0.000698775
154;calc iter;100;0.0405626;0.0389379;0.0450853
154;total;1;6.21175;6.21175;6.21175
203;calc total;1;4.07074;4.07074;4.07074
203;calc update async;100;8.46173e-05;2.1035e-05;0.00495944
203;calc inner;100;0.0393159;0.0381568;0.0397713
203;calc wait;100;0.000612482;0.000206483;0.00793051
203;calc bound;100;0.000477379;0.000304064;0.000710635
203;calc iter;100;0.0404919;0.0390947;0.0471384
203;total;1;6.22246;6.22246;6.22246
179;calc total;1;4.07281;4.07281;4.07281
179;calc update async;100;0.000100682;2.5457e-05;0.00521765
179;calc inner;100;0.0388377;0.0379021;0.0393673
179;calc wait;100;0.00107771;0.000275508;0.00681108
179;calc bound;100;0.000543309;0.000304268;0.000698608
179;calc iter;100;0.0405616;0.0393606;0.0483369
179;total;1;6.23291;6.23291;6.23291
141;calc total;1;4.07232;4.07232;4.07232
141;calc update async;100;6.92039e-05;1.2947e-05;0.00408155
141;calc inner;100;0.0385819;0.0373865;0.0390694
141;calc wait;100;0.000819448;0.000279889;0.00718972
141;calc bound;100;0.000378583;0.000292517;0.000635631
141;calc iter;100;0.0404929;0.038724;0.0495654
141;total;1;6.22131;6.22131;6.22131
155;calc total;1;4.07261;4.07261;4.07261
155;calc update async;100;8.59238e-05;1.9501e-05;0.00476156
155;calc inner;100;0.039372;0.0371199;0.0398539
155;calc wait;100;0.000632383;0.000205124;0.00630243
155;calc bound;100;0.000472012;0.000306364;0.000687055
155;calc iter;100;0.0405639;0.0391325;0.0457434
155;total;1;6.20636;6.20636;6.20636
204;calc total;1;4.07151;4.07151;4.07151
204;calc update async;100;9.17556e-05;1.7887e-05;0.00505588
204;calc inner;100;0.0384646;0.0363369;0.0390552
204;calc wait;100;0.00137176;0.00047474;0.00902476
204;calc bound;100;0.000568207;0.000304143;0.000801469
204;calc iter;100;0.0404984;0.0389666;0.0483901
204;total;1;6.23452;6.23452;6.23452
180;calc total;1;4.06922;4.06922;4.06922
180;calc update async;100;9.55531e-05;2.4715e-05;0.00527101
180;calc inner;100;0.0389571;0.0380249;0.0393623
180;calc wait;100;0.000964624;0.000299857;0.00552403
180;calc bound;100;0.000507819;0.000312597;0.000763174
180;calc iter;100;0.0405269;0.0394708;0.0453947
180;total;1;6.2319;6.2319;6.2319
142;calc total;1;4.0663;4.0663;4.0663
142;calc update async;100;9.06447e-05;1.5293e-05;0.00575531
142;calc inner;100;0.0385871;0.0364648;0.0391735
142;calc wait;100;0.000720208;0.000234945;0.00410698
142;calc bound;100;0.000412583;0.000290683;0.000638457
142;calc iter;100;0.0404454;0.0385921;0.0438853
142;total;1;6.22532;6.22532;6.22532
156;calc total;1;4.07289;4.07289;4.07289
156;calc update async;100;9.73733e-05;2.0438e-05;0.00445021
156;calc inner;100;0.0387243;0.0361867;0.0394167
156;calc wait;100;0.00123076;0.000362228;0.00881991
156;calc bound;100;0.000511672;0.000298633;0.000787809
156;calc iter;100;0.0405658;0.0389349;0.0472072
156;total;1;6.20509;6.20509;6.20509
205;calc total;1;4.06977;4.06977;4.06977
205;calc update async;100;7.87512e-05;1.7601e-05;0.00469067
205;calc inner;100;0.0385704;0.0363746;0.0392094
205;calc wait;100;0.00136381;0.000317042;0.00858716
205;calc bound;100;0.00046097;0.000299511;0.000736138
205;calc iter;100;0.0404758;0.0379479;0.047193
205;total;1;6.23394;6.23394;6.23394
181;calc total;1;4.07084;4.07084;4.07084
181;calc update async;100;9.89095e-05;2.2868e-05;0.00569147
181;calc inner;100;0.0389953;0.0382113;0.0393594
181;calc wait;100;0.000916345;0.000289398;0.00538984
181;calc bound;100;0.000499111;0.000334276;0.000730173
143;calc total;1;4.07407;4.07407;4.07407
143;calc update async;100;7.93601e-05;1.5102e-05;0.00405801
143;calc inner;100;0.0384038;0.0374253;0.0389597
143;calc wait;100;0.00109279;0.000287312;0.00904314
143;calc bound;100;0.000513117;0.000285632;0.000747364
143;calc iter;100;0.0405279;0.0390894;0.0512764
143;total;1;6.23612;6.23612;6.23612
157;calc total;1;4.07372;4.07372;4.07372
157;calc update async;100;8.33622e-05;1.7809e-05;0.00424574
157;calc inner;100;0.0388306;0.0370837;0.0393725
157;calc wait;100;0.00122077;0.00028621;0.00905549
157;calc bound;100;0.000437182;0.000294198;0.000729112
157;calc iter;100;0.0405738;0.0380036;0.050941
157;total;1;6.20721;6.20721;6.20721
206;calc total;1;4.0658;4.0658;4.0658
206;calc update async;100;9.53212e-05;1.7173e-05;0.00683346
206;calc inner;100;0.0385953;0.0350349;0.0392289
206;calc wait;100;0.00134489;0.000197545;0.00810476
206;calc bound;100;0.000394359;0.000291228;0.000667506
206;calc iter;100;0.0404315;0.0386487;0.0463187
206;total;1;6.21884;6.21884;6.21884
181;calc iter;100;0.0405116;0.0392629;0.0455974
181;total;1;6.2154;6.2154;6.2154
158;calc total;1;4.06598;4.06598;4.06598
158;calc update async;100;9.96457e-05;1.6279e-05;0.00619774
158;calc inner;100;0.0388355;0.0358713;0.0393483
158;calc wait;100;0.00114806;0.000217283;0.00782821
158;calc bound;100;0.000404209;0.000289808;0.000684865
158;calc iter;100;0.0404889;0.0392127;0.0459821
158;total;1;6.20957;6.20957;6.20957
207;calc total;1;4.0704;4.0704;4.0704
207;calc update async;100;7.90355e-05;1.7322e-05;0.00502057
207;calc inner;100;0.0386815;0.036413;0.039173
207;calc wait;100;0.00129946;0.000277701;0.00834463
207;calc bound;100;0.000421931;0.000286977;0.000711947
207;calc iter;100;0.0404836;0.0390514;0.0504062
207;total;1;6.23095;6.23095;6.23095
182;calc total;1;4.06925;4.06925;4.06925
182;calc update async;100;9.59763e-05;2.3424e-05;0.00528044
182;calc inner;100;0.0389336;0.0378424;0.0404522
182;calc wait;100;0.000964499;0.000289536;0.0055374
182;calc bound;100;0.000501855;0.000326997;0.000712685
182;calc iter;100;0.0404979;0.0391974;0.0450152
182;total;1;6.22944;6.22944;6.22944
159;calc total;1;4.07637;4.07637;4.07637
159;calc update async;100;8.60226e-05;1.7877e-05;0.0039926
159;calc inner;100;0.0388403;0.0360238;0.0393704
159;calc wait;100;0.00120206;0.00029564;0.0159673
159;calc bound;100;0.000469914;0.000300544;0.000694351
159;calc iter;100;0.0406007;0.0390303;0.0566276
159;total;1;6.21089;6.21089;6.21089
208;calc total;1;4.06496;4.06496;4.06496
208;calc update async;100;0.000146648;5.0641e-05;0.00711849
208;calc inner;100;0.0385624;0.0347197;0.0391495
208;calc wait;100;0.000710649;0.000299272;0.00433838
208;calc bound;100;0.000397249;0.000297742;0.000861347
208;calc iter;100;0.0404243;0.038447;0.0447367
208;total;1;6.22112;6.22112;6.22112
183;calc total;1;4.06922;4.06922;4.06922
183;calc update async;100;9.86473e-05;2.4135e-05;0.00544213
183;calc inner;100;0.0389222;0.0379478;0.0393584
183;calc wait;100;0.000980379;0.000250481;0.00757514
183;calc bound;100;0.000497043;0.000348959;0.000703066
183;calc iter;100;0.0405002;0.0393282;0.0469041
183;total;1;6.21296;6.21296;6.21296
160;calc total;1;4.06498;4.06498;4.06498
160;calc update async;100;0.000177782;5.0268e-05;0.00729265
160;calc inner;100;0.0388958;0.0356671;0.0404109
160;calc wait;100;0.00054764;0.000177559;0.00319212
160;calc bound;100;0.000386582;0.000295007;0.00101822
160;calc iter;100;0.0404828;0.0382978;0.0451205
160;total;1;6.20841;6.20841;6.20841
209;calc total;1;4.0754;4.0754;4.0754
209;calc update async;100;5.6515e-05;1.2604e-05;0.00355721
209;calc inner;100;0.0385822;0.0358024;0.0391273
209;calc wait;100;0.000908834;0.000279173;0.0132457
209;calc bound;100;0.000378569;0.000303193;0.000687599
209;calc iter;100;0.0405365;0.0389134;0.0531445
209;total;1;6.22739;6.22739;6.22739
184;calc total;1;4.07108;4.07108;4.07108
184;calc update async;100;7.56816e-05;1.6675e-05;0.00398166
184;calc inner;100;0.0388641;0.0380152;0.039328
184;calc wait;100;0.00108289;0.000271684;0.00591742
184;calc bound;100;0.000480388;0.00032066;0.000692599
184;calc iter;100;0.0405233;0.0392691;0.0460256
184;total;1;6.21799;6.21799;6.21799
161;calc total;1;4.07306;4.07306;4.07306
161;calc update async;100;6.43492e-05;1.2472e-05;0.00377902
161;calc inner;100;0.0388327;0.0369577;0.0393537
161;calc wait;100;0.00091049;0.000249899;0.0105758
161;calc bound;100;0.00037821;0.000294525;0.000630875
161;calc iter;100;0.0405623;0.0391336;0.0520021
161;total;1;6.21125;6.21125;6.21125
210;calc total;1;4.06943;4.06943;4.06943
210;calc update async;100;6.08635e-05;1.1929e-05;0.00413465
210;calc inner;100;0.0386021;0.0362503;0.039184
210;calc wait;100;0.000818073;0.000312226;0.00471814
210;calc bound;100;0.000380271;0.000291942;0.000590034
210;calc iter;100;0.0404767;0.0393232;0.0439948
210;total;1;6.21778;6.21778;6.21778
185;calc total;1;4.07191;4.07191;4.07191
185;calc update async;100;7.28494e-05;1.4395e-05;0.00376257
185;calc inner;100;0.0388681;0.0378144;0.0393605
185;calc wait;100;0.00110565;0.000248954;0.0062991
185;calc bound;100;0.00047007;0.000322264;0.000695433
185;calc iter;100;0.0405332;0.0394083;0.0455194
185;total;1;6.22967;6.22967;6.22967
162;calc total;1;4.06955;4.06955;4.06955
162;calc update async;100;7.20509e-05;1.3048e-05;0.00459655
162;calc inner;100;0.0388443;0.0368189;0.0398869
162;calc wait;100;0.000729383;0.000239073;0.00644378
162;calc bound;100;0.000374765;0.000291306;0.00055399
162;calc iter;100;0.0405253;0.0393846;0.044023
162;total;1;6.20965;6.20965;6.20965
211;calc total;1;4.07643;4.07643;4.07643
211;calc update async;100;5.70318e-05;1.2121e-05;0.00356334
211;calc inner;100;0.038547;0.0355072;0.0390603
211;calc wait;100;0.000920628;0.000320944;0.00895943
211;calc bound;100;0.000370714;0.000299048;0.000577158
211;calc iter;100;0.0405504;0.0392187;0.0483572
211;total;1;6.2345;6.2345;6.2345
186;calc total;1;4.06982;4.06982;4.06982
186;calc update async;100;7.8157e-05;1.3863e-05;0.00428743
186;calc inner;100;0.0388741;0.0379812;0.039345
186;calc wait;100;0.00105903;0.000245303;0.00640195
186;calc bound;100;0.000467023;0.000310581;0.000703281
186;calc iter;100;0.0405195;0.0392278;0.0455488
186;total;1;6.21259;6.21259;6.21259
163;calc total;1;4.07219;4.07219;4.07219
163;calc update async;100;6.39903e-05;1.2466e-05;0.00391415
163;calc inner;100;0.0388296;0.0370818;0.0393364
163;calc wait;100;0.000810158;0.000246432;0.00657108
163;calc bound;100;0.000362465;0.000288748;0.000571803
163;calc iter;100;0.0405499;0.0382335;0.0479588
163;total;1;6.21127;6.21127;6.21127
212;calc total;1;4.06918;4.06918;4.06918
212;calc update async;100;6.53747e-05;1.2713e-05;0.00431938
212;calc inner;100;0.0386676;0.0362394;0.0391703
212;calc wait;100;0.000701723;0.000272062;0.00473956
212;calc bound;100;0.000362886;0.00028984;0.000671435
212;calc iter;100;0.040456;0.0391627;0.0460074
212;total;1;6.21612;6.21612;6.21612
187;calc total;1;4.07036;4.07036;4.07036
187;calc update async;100;7.68842e-05;1.3686e-05;0.00411753
187;calc inner;100;0.0388652;0.0380651;0.0393267
187;calc wait;100;0.00108289;0.00023875;0.00706483
187;calc bound;100;0.000464643;0.000300919;0.000712109
187;calc iter;100;0.0405262;0.0393065;0.0462445
187;total;1;6.22642;6.22642;6.22642
164;calc total;1;4.06709;4.06709;4.06709
164;calc update async;100;7.82561e-05;1.3074e-05;0.00542675
164;calc inner;100;0.038902;0.0364163;0.039392
164;calc wait;100;0.00072157;0.000293245;0.0042319
164;calc bound;100;0.00035704;0.000295999;0.000562499
164;calc iter;100;0.0404948;0.0387904;0.0430563
164;total;1;6.20716;6.20716;6.20716
213;calc total;1;4.07596;4.07596;4.07596
213;calc update async;100;6.02924e-05;1.2787e-05;0.00354024
213;calc inner;100;0.0386496;0.0358222;0.0391388
213;calc wait;100;0.000809031;0.000266668;0.00837889
213;calc bound;100;0.000356493;0.000289456;0.000615003
213;calc iter;100;0.0405247;0.0391939;0.0480754
213;total;1;6.22028;6.22028;6.22028
188;calc total;1;4.06878;4.06878;4.06878
188;calc update async;100;8.24775e-05;1.291e-05;0.00467138
188;calc inner;100;0.038917;0.0379634;0.0393392
188;calc wait;100;0.00102765;0.000241429;0.00673797
188;calc bound;100;0.000470082;0.000294679;0.000709417
188;calc iter;100;0.0405117;0.0393411;0.0459608
188;total;1;6.21258;6.21258;6.21258
165;calc total;1;4.07303;4.07303;4.07303
165;calc update async;100;6.40335e-05;1.3429e-05;0.00389267
165;calc inner;100;0.0388874;0.0371063;0.0394854
165;calc wait;100;0.000819323;0.000247799;0.00719949
165;calc bound;100;0.000358003;0.000293471;0.000648647
165;calc iter;100;0.0405529;0.038318;0.0486586
165;total;1;6.21226;6.21226;6.21226
214;calc total;1;4.06927;4.06927;4.06927
214;calc update async;100;7.23659e-05;1.5035e-05;0.00427853
214;calc inner;100;0.0386524;0.036279;0.0391913
214;calc wait;100;0.000663539;0.000231048;0.00514265
214;calc bound;100;0.00036631;0.000291176;0.000666155
214;calc iter;100;0.0404601;0.0390404;0.0440813
214;total;1;6.23451;6.23451;6.23451
189;calc total;1;4.07145;4.07145;4.07145
189;calc update async;100;7.83412e-05;1.8079e-05;0.00395124
189;calc inner;100;0.0389228;0.0380105;0.0394555
189;calc wait;100;0.00105749;0.00023789;0.00783555
189;calc bound;100;0.000479538;0.000295019;0.000700899
189;calc iter;100;0.0405402;0.0392644;0.0504181
189;total;1;6.23456;6.23456;6.23456
166;calc total;1;4.0708;4.0708;4.0708
166;calc update async;100;7.03258e-05;1.3541e-05;0.00430462
166;calc inner;100;0.0388811;0.0367504;0.0393901
166;calc wait;100;0.000669018;0.000270935;0.00481583
166;calc bound;100;0.000372207;0.000290758;0.00071834
166;calc iter;100;0.0405297;0.0391742;0.0432886
166;total;1;6.20982;6.20982;6.20982
215;calc total;1;4.07408;4.07408;4.07408
215;calc update async;100;0.00020825;5.1876e-05;0.00378201
215;calc inner;100;0.0385685;0.0361911;0.0391279
215;calc wait;100;0.000633316;0.000199751;0.00588895
215;calc bound;100;0.000370256;0.000291036;0.000613873
215;calc iter;100;0.0405098;0.0391118;0.0462001
215;total;1;6.23088;6.23088;6.23088
190;calc total;1;4.06567;4.06567;4.06567
190;calc update async;100;0.00010118;2.0205e-05;0.00592019
190;calc inner;100;0.038913;0.0372362;0.0393715
190;calc wait;100;0.000965321;0.000243675;0.00621191
190;calc bound;100;0.000501844;0.000295123;0.000689627
190;calc iter;100;0.0404837;0.0392069;0.0456473
190;total;1;6.21261;6.21261;6.21261
43;calc total;1;4.07198;4.07198;4.07198
43;calc update async;100;7.26698e-05;1.2902e-05;0.00414825
43;calc inner;100;0.0389188;0.0381118;0.0396082
43;calc wait;100;0.00105834;0.000269302;0.00498133
43;calc bound;100;0.000424574;0.000297823;0.000663198
43;calc iter;100;0.0405404;0.0392148;0.0459638
43;total;1;6.2348;6.2348;6.2348
288;calc total;1;4.06487;4.06487;4.06487
288;calc update async;100;0.000108467;2.1044e-05;0.00677504
288;calc inner;100;0.0387541;0.0342644;0.0403161
288;calc wait;100;0.00113872;0.000249591;0.0114023
288;calc bound;100;0.000487309;0.000301308;0.000693127
288;calc iter;100;0.0405926;0.0375757;0.0493784
288;total;1;6.23037;6.23037;6.23037
264;calc total;1;4.07382;4.07382;4.07382
264;calc update async;100;0.000173956;5.1738e-05;0.00524876
264;calc inner;100;0.0388251;0.0370695;0.0395556
264;calc wait;100;0.00075463;0.000215276;0.00378925
264;calc bound;100;0.000454729;0.000290371;0.000647315
264;calc iter;100;0.0405241;0.0392609;0.0450786
264;total;1;6.22065;6.22065;6.22065
0;calc total;1;4.06668;4.06668;4.06668
0;calc update async;100;0.000101095;1.3753e-05;0.00679478
0;calc inner;100;0.0383227;0.0360701;0.0390457
0;calc wait;100;0.0012291;0.000321195;0.00581092
0;calc bound;100;0.000575219;0.00029807;0.000973235
0;calc iter;100;0.0402543;0.0388314;0.0454313
0;total;1;6.21695;6.21695;6.21695
216;calc total;1;4.06957;4.06957;4.06957
216;calc update async;100;0.000207226;6.5736e-05;0.00622766
216;calc inner;100;0.0388573;0.0371908;0.0394907
216;calc wait;100;0.000754559;0.000217143;0.00272249
216;calc bound;100;0.000489834;0.000343216;0.000612375
216;calc iter;100;0.0405561;0.0388264;0.0441494
216;total;1;6.21826;6.21826;6.21826
240;calc total;1;4.06535;4.06535;4.06535
240;calc update async;100;9.71455e-05;1.6727e-05;0.00658212
240;calc inner;100;0.0388718;0.0372143;0.039544
240;calc wait;100;0.000900147;0.000253391;0.00312626
240;calc bound;100;0.000510795;0.000354046;0.000741143
240;calc iter;100;0.0403822;0.0390022;0.0454409
240;total;1;6.20186;6.20186;6.20186
44;calc total;1;4.07063;4.07063;4.07063
44;calc update async;100;7.89902e-05;1.2528e-05;0.0045894
44;calc inner;100;0.0390193;0.0382731;0.0396277
44;calc wait;100;0.000966586;0.000249155;0.00531969
44;calc bound;100;0.000433441;0.000308962;0.000690327
44;calc iter;100;0.0405271;0.0392507;0.0442629
44;total;1;6.23757;6.23757;6.23757
289;calc total;1;4.07299;4.07299;4.07299
289;calc update async;100;9.04146e-05;2.075e-05;0.00488053
289;calc inner;100;0.0386539;0.0341384;0.0406053
289;calc wait;100;0.00137581;0.000216724;0.0117199
289;calc bound;100;0.000482769;0.000297354;0.000713502
289;calc iter;100;0.0406746;0.0375318;0.0536829
289;total;1;6.21524;6.21524;6.21524
265;calc total;1;4.07427;4.07427;4.07427
265;calc update async;100;6.96331e-05;1.1333e-05;0.00429812
265;calc inner;100;0.0388329;0.0372342;0.0394982
265;calc wait;100;0.00101842;0.000268541;0.00640383
265;calc bound;100;0.000433005;0.000291885;0.00074598
265;calc iter;100;0.0405267;0.0385132;0.0459564
265;total;1;6.22039;6.22039;6.22039
1;calc total;1;4.076;4.076;4.076
1;calc update async;100;7.17405e-05;1.3244e-05;0.00424126
1;calc inner;100;0.0385376;0.0375342;0.0394815
1;calc wait;100;0.00121426;0.000272753;0.0110533
1;calc bound;100;0.000508998;0.000304878;0.000942662
1;calc iter;100;0.0403465;0.0386459;0.0535721
1;total;1;6.22098;6.22098;6.22098
217;calc total;1;4.0736;4.0736;4.0736
217;calc update async;100;7.41715e-05;1.6528e-05;0.00431388
217;calc inner;100;0.0388945;0.0377416;0.0395299
217;calc wait;100;0.00109129;0.00028739;0.00565706
217;calc bound;100;0.000474517;0.000341688;0.000726371
217;calc iter;100;0.0405958;0.0388962;0.048142
217;total;1;6.21197;6.21197;6.21197
241;calc total;1;4.07587;4.07587;4.07587
241;calc update async;100;7.48692e-05;1.9444e-05;0.00413058
241;calc inner;100;0.0388618;0.0366806;0.0394484
241;calc wait;100;0.00104663;0.000243209;0.0142526
241;calc bound;100;0.000500206;0.000348824;0.000857408
241;calc iter;100;0.0404857;0.0390965;0.0557471
241;total;1;6.20704;6.20704;6.20704
45;calc total;1;4.0724;4.0724;4.0724
45;calc update async;100;7.53542e-05;1.5244e-05;0.00406181
45;calc inner;100;0.0390017;0.0381162;0.0396372
45;calc wait;100;0.0010042;0.000262348;0.00722441
45;calc bound;100;0.000442527;0.000305537;0.000690725
45;calc iter;100;0.0405441;0.0391535;0.0505444
45;total;1;6.23092;6.23092;6.23092
290;calc total;1;4.06956;4.06956;4.06956
290;calc update async;100;9.09435e-05;1.7922e-05;0.00509835
290;calc inner;100;0.0386907;0.0343979;0.0447998
290;calc wait;100;0.00127413;0.000311694;0.0129555
290;calc bound;100;0.000476884;0.000298896;0.000844461
290;calc iter;100;0.0406417;0.0373385;0.0513688
290;total;1;6.21513;6.21513;6.21513
266;calc total;1;4.07202;4.07202;4.07202
266;calc update async;100;8.06016e-05;1.1115e-05;0.00556949
266;calc inner;100;0.0388844;0.0370274;0.0395745
266;calc wait;100;0.000920463;0.000290544;0.00707485
266;calc bound;100;0.000405627;0.000297592;0.0007131
266;calc iter;100;0.0405036;0.038753;0.0461884
266;total;1;6.22756;6.22756;6.22756
2;calc total;1;4.06986;4.06986;4.06986
2;calc update async;100;8.14314e-05;1.2886e-05;0.00541035
2;calc inner;100;0.0385082;0.0369979;0.0392027
2;calc wait;100;0.00119627;0.000305914;0.00751546
2;calc bound;100;0.000487566;0.000298595;0.000873071
2;calc iter;100;0.0402851;0.0386639;0.0466208
2;total;1;6.22206;6.22206;6.22206
218;calc total;1;4.07272;4.07272;4.07272
218;calc update async;100;7.91203e-05;1.5929e-05;0.00477092
218;calc inner;100;0.0389191;0.0377743;0.0395517
218;calc wait;100;0.00106103;0.000276094;0.00548514
218;calc bound;100;0.000463219;0.000318243;0.000666477
218;calc iter;100;0.0405877;0.0392799;0.045816
218;total;1;6.21043;6.21043;6.21043
242;calc total;1;4.0693;4.0693;4.0693
242;calc update async;100;8.23869e-05;1.7234e-05;0.00523706
242;calc inner;100;0.0389758;0.0377505;0.0395264
242;calc wait;100;0.00085836;0.000267416;0.00620214
242;calc bound;100;0.000500654;0.00037099;0.000913368
242;calc iter;100;0.0404197;0.0389444;0.0462549
242;total;1;6.20677;6.20677;6.20677
46;calc total;1;4.06638;4.06638;4.06638
46;calc update async;100;9.63585e-05;1.6085e-05;0.00575176
46;calc inner;100;0.038994;0.0373598;0.0395477
46;calc wait;100;0.00092694;0.000316519;0.00363502
46;calc bound;100;0.000464784;0.000314826;0.000720116
46;calc iter;100;0.0404842;0.0392434;0.0443155
46;total;1;6.22679;6.22679;6.22679
291;calc total;1;4.07212;4.07212;4.07212
291;calc update async;100;9.25123e-05;1.9324e-05;0.00525393
291;calc inner;100;0.0386389;0.0341379;0.0395653
291;calc wait;100;0.00141328;0.000247507;0.0181812
291;calc bound;100;0.000476122;0.00029697;0.000695151
291;calc iter;100;0.0406697;0.0374892;0.0548239
291;total;1;6.23039;6.23039;6.23039
267;calc total;1;4.0733;4.0733;4.0733
267;calc update async;100;6.87898e-05;1.2172e-05;0.00439644
267;calc inner;100;0.0389314;0.0373224;0.0395719
267;calc wait;100;0.000901044;0.000248811;0.00742987
267;calc bound;100;0.000395818;0.000308431;0.000692276
267;calc iter;100;0.0405103;0.0387499;0.0465443
267;total;1;6.22148;6.22148;6.22148
3;calc total;1;4.07461;4.07461;4.07461
3;calc update async;100;6.9475e-05;1.2573e-05;0.00426871
3;calc inner;100;0.0384409;0.0371157;0.0394472
3;calc wait;100;0.00133241;0.000264366;0.0085838
3;calc bound;100;0.000472015;0.000304359;0.000800961
3;calc iter;100;0.0403352;0.0385765;0.050516
3;total;1;6.22301;6.22301;6.22301
219;calc total;1;4.07215;4.07215;4.07215
219;calc update async;100;8.25343e-05;1.6602e-05;0.00503969
219;calc inner;100;0.0389326;0.037491;0.0395206
219;calc wait;100;0.00104007;0.000285407;0.00641746
219;calc bound;100;0.000453152;0.000313036;0.000699857
219;calc iter;100;0.040582;0.0394192;0.0453932
219;total;1;6.21847;6.21847;6.21847
243;calc total;1;4.07436;4.07436;4.07436
243;calc update async;100;7.04415e-05;1.6937e-05;0.00410105
243;calc inner;100;0.0389161;0.0373008;0.0396823
243;calc wait;100;0.000979971;0.000292592;0.00756951
243;calc bound;100;0.000498768;0.000352656;0.000944758
243;calc iter;100;0.0404674;0.0389416;0.0487389
243;total;1;6.2068;6.2068;6.2068
47;calc total;1;4.0734;4.0734;4.0734
47;calc update async;100;8.8031e-05;2.9082e-05;0.00396219
47;calc inner;100;0.0389427;0.0381828;0.039608
47;calc wait;100;0.000959728;0.000277444;0.00881945
47;calc bound;100;0.000562156;0.000301976;0.000734973
47;calc iter;100;0.0405558;0.0392001;0.051609
47;total;1;6.222;6.222;6.222
292;calc total;1;4.06704;4.06704;4.06704
292;calc update async;100;0.000106633;1.7233e-05;0.00674741
292;calc inner;100;0.0387715;0.0342538;0.0413476
292;calc wait;100;0.00122056;0.000244762;0.0176852
292;calc bound;100;0.000463702;0.000296115;0.000736665
292;calc iter;100;0.040616;0.0371384;0.0552853
292;total;1;6.21815;6.21815;6.21815
268;calc total;1;4.07259;4.07259;4.07259
268;calc update async;100;7.2867e-05;1.2097e-05;0.00473146
268;calc inner;100;0.0389983;0.0372845;0.0396432
268;calc wait;100;0.00077727;0.000264608;0.00821498
268;calc bound;100;0.000393277;0.000292562;0.000705884
268;calc iter;100;0.0405021;0.0391477;0.0473283
268;total;1;6.22134;6.22134;6.22134
4;calc total;1;4.0678;4.0678;4.0678
4;calc update async;100;8.78471e-05;1.2556e-05;0.00632434
4;calc inner;100;0.038357;0.0362736;0.0391013
4;calc wait;100;0.00131231;0.000311828;0.00778392
4;calc bound;100;0.000453549;0.000307058;0.000916178
4;calc iter;100;0.0402466;0.0382056;0.0465804
4;total;1;6.21515;6.21515;6.21515
220;calc total;1;4.07286;4.07286;4.07286
220;calc update async;100;7.85431e-05;1.5491e-05;0.00462787
220;calc inner;100;0.0388893;0.0373705;0.0394632
220;calc wait;100;0.00108782;0.000273756;0.00727987
220;calc bound;100;0.000445352;0.000326402;0.000709389
220;calc iter;100;0.0405888;0.0390846;0.0451709
220;total;1;6.21001;6.21001;6.21001
244;calc total;1;4.06976;4.06976;4.06976
244;calc update async;100;8.32398e-05;1.5862e-05;0.00524006
244;calc inner;100;0.0388583;0.0376289;0.0406153
244;calc wait;100;0.00100137;0.000263158;0.00864272
244;calc bound;100;0.000494285;0.00031843;0.000913648
244;calc iter;100;0.0404391;0.0388792;0.0479996
244;total;1;6.20684;6.20684;6.20684
293;calc total;1;4.07304;4.07304;4.07304
293;calc update async;100;8.97412e-05;2.1944e-05;0.00493706
293;calc inner;100;0.0385935;0.0333948;0.0394419
293;calc wait;100;0.00149662;0.000263701;0.021478
293;calc bound;100;0.000470244;0.000297599;0.000675639
293;calc iter;100;0.0406748;0.0370207;0.0566833
293;total;1;6.23212;6.23212;6.23212
269;calc total;1;4.07292;4.07292;4.07292
269;calc update async;100;7.95101e-05;1.1959e-05;0.00518261
269;calc inner;100;0.0389694;0.0374628;0.0396853
269;calc wait;100;0.000765051;0.000240355;0.00722351
269;calc bound;100;0.000381832;0.000298472;0.000717624
269;calc iter;100;0.0405055;0.0391757;0.0500951
269;total;1;6.21645;6.21645;6.21645
5;calc total;1;4.07556;4.07556;4.07556
5;calc update async;100;6.55635e-05;1.2886e-05;0.00413475
5;calc inner;100;0.0384122;0.0367178;0.0390553
5;calc wait;100;0.00138251;0.000304416;0.00984022
5;calc bound;100;0.000427633;0.000300243;0.000777204
5;calc iter;100;0.0403269;0.038611;0.0511966
5;total;1;6.2248;6.2248;6.2248
221;calc total;1;4.07281;4.07281;4.07281
221;calc update async;100;7.98592e-05;1.4608e-05;0.0046406
221;calc inner;100;0.0390325;0.0378829;0.039668
221;calc wait;100;0.000949735;0.000259455;0.00792673
221;calc bound;100;0.00043284;0.000321844;0.000691443
221;calc iter;100;0.0405848;0.0394215;0.0509139
221;total;1;6.21862;6.21862;6.21862
245;calc total;1;4.07367;4.07367;4.07367
245;calc update async;100;7.22003e-05;1.6222e-05;0.00419927
245;calc inner;100;0.0388479;0.0373684;0.039672
245;calc wait;100;0.00106014;0.000249308;0.00955412
245;calc bound;100;0.000495034;0.000298221;0.000987451
245;calc iter;100;0.0404772;0.0388324;0.0488503
245;total;1;6.20714;6.20714;6.20714
294;calc total;1;4.07081;4.07081;4.07081
294;calc update async;100;9.4718e-05;2.1402e-05;0.00533834
294;calc inner;100;0.0384941;0.0338731;0.0394078
294;calc wait;100;0.00143454;0.000270804;0.0228097
294;calc bound;100;0.000480989;0.000305662;0.000718045
294;calc iter;100;0.0406544;0.0363984;0.0608832
294;total;1;6.22989;6.22989;6.22989
270;calc total;1;4.06696;4.06696;4.06696
270;calc update async;100;9.72005e-05;1.1801e-05;0.00680928
270;calc inner;100;0.0388553;0.0360437;0.0396047
270;calc wait;100;0.000754076;0.000243719;0.00700864
270;calc bound;100;0.000385115;0.000303372;0.000693206
270;calc iter;100;0.0404458;0.0389809;0.0461684
270;total;1;6.21399;6.21399;6.21399
6;calc total;1;4.07001;4.07001;4.07001
6;calc update async;100;8.11844e-05;1.2261e-05;0.00567121
6;calc inner;100;0.038395;0.0368086;0.0390389
6;calc wait;100;0.0013071;0.000246381;0.00860662
6;calc bound;100;0.000430171;0.000303314;0.000701979
6;calc iter;100;0.0402715;0.0385538;0.046885
6;total;1;6.22088;6.22088;6.22088
222;calc total;1;4.06572;4.06572;4.06572
222;calc update async;100;0.000100318;2.1033e-05;0.00639204
222;calc inner;100;0.0389632;0.0363064;0.0395513
222;calc wait;100;0.000849009;0.0002884;0.0064902
222;calc bound;100;0.00045721;0.000334181;0.000688593
222;calc iter;100;0.0405153;0.0390012;0.0457688
222;total;1;6.21871;6.21871;6.21871
246;calc total;1;4.06986;4.06986;4.06986
246;calc update async;100;8.2939e-05;1.5587e-05;0.00537379
246;calc inner;100;0.039042;0.037846;0.0395758
246;calc wait;100;0.000822454;0.000267034;0.0100737
246;calc bound;100;0.000490024;0.00030149;0.000994509
246;calc iter;100;0.0404391;0.0389209;0.0495874
246;total;1;6.20713;6.20713;6.20713
295;calc total;1;4.07146;4.07146;4.07146
295;calc update async;100;9.41773e-05;2.2204e-05;0.00527384
295;calc inner;100;0.0388478;0.035218;0.0597782
295;calc wait;100;0.00115868;0.000238963;0.0100944
295;calc bound;100;0.000479979;0.000325378;0.0008146
295;calc iter;100;0.040625;0.0363805;0.0608567
295;total;1;6.22474;6.22474;6.22474
271;calc total;1;4.07469;4.07469;4.07469
271;calc update async;100;0.00024351;5.1124e-05;0.00491638
271;calc inner;100;0.0387625;0.0371239;0.0394038
271;calc wait;100;0.00072899;0.000175055;0.00909863
271;calc bound;100;0.000389481;0.000296368;0.000583803
271;calc iter;100;0.0405253;0.0392095;0.051636
271;total;1;6.22283;6.22283;6.22283
7;calc total;1;4.07363;4.07363;4.07363
7;calc update async;100;7.04227e-05;1.3232e-05;0.00446553
7;calc inner;100;0.0383676;0.0371431;0.0389785
7;calc wait;100;0.00133808;0.000296929;0.00760185
7;calc bound;100;0.000440892;0.000306461;0.000705094
7;calc iter;100;0.0403086;0.0389866;0.0470734
7;total;1;6.22775;6.22775;6.22775
223;calc total;1;4.07603;4.07603;4.07603
223;calc update async;100;0.000188342;6.6491e-05;0.00485414
223;calc inner;100;0.0390435;0.0376243;0.0396638
223;calc wait;100;0.000817346;0.000192148;0.0110372
223;calc bound;100;0.000455727;0.000336457;0.000684217
223;calc iter;100;0.0406192;0.0397621;0.0539741
223;total;1;6.21439;6.21439;6.21439
247;calc total;1;4.07128;4.07128;4.07128
247;calc update async;100;8.23203e-05;1.5935e-05;0.00536421
247;calc inner;100;0.0388648;0.0377378;0.0394357
247;calc wait;100;0.00100663;0.000256148;0.0114664
247;calc bound;100;0.000496311;0.000299468;0.00096089
247;calc iter;100;0.0404521;0.0391362;0.0503625
247;total;1;6.20805;6.20805;6.20805
296;calc total;1;4.072;4.072;4.072
296;calc update async;100;0.000102509;2.0428e-05;0.00515902
296;calc inner;100;0.0386224;0.0339443;0.0395036
296;calc wait;100;0.00142611;0.000215362;0.0227703
296;calc bound;100;0.000481457;0.000323649;0.000692109
296;calc iter;100;0.0406342;0.0364087;0.0608694
296;total;1;6.21675;6.21675;6.21675
272;calc total;1;4.06509;4.06509;4.06509
272;calc update async;100;0.000102549;1.992e-05;0.00591268
272;calc inner;100;0.0388496;0.0358429;0.0395925
272;calc wait;100;0.000960992;0.000254872;0.00872105
272;calc bound;100;0.000518715;0.000299462;0.000803575
272;calc iter;100;0.0404336;0.0389893;0.0479741
272;total;1;6.20999;6.20999;6.20999
8;calc total;1;4.07426;4.07426;4.07426
8;calc update async;100;7.38519e-05;1.6855e-05;0.00438657
8;calc inner;100;0.0383391;0.0367099;0.0390891
8;calc wait;100;0.00142798;0.000282672;0.00866857
8;calc bound;100;0.000464571;0.0003141;0.000699352
8;calc iter;100;0.0403074;0.038766;0.0469958
8;total;1;6.22631;6.22631;6.22631
224;calc total;1;4.06467;4.06467;4.06467
224;calc update async;100;0.00011592;1.9177e-05;0.00653836
224;calc inner;100;0.0389239;0.0360754;0.0394744
224;calc wait;100;0.000967981;0.000215633;0.00791664
224;calc bound;100;0.000500817;0.00029548;0.000780084
224;calc iter;100;0.0405105;0.0392916;0.0472548
224;total;1;6.21661;6.21661;6.21661
248;calc total;1;4.07247;4.07247;4.07247
248;calc update async;100;9.42018e-05;1.8767e-05;0.00577902
248;calc inner;100;0.0389065;0.0376893;0.0394684
248;calc wait;100;0.000983222;0.000289582;0.0124465
248;calc bound;100;0.000494915;0.000298311;0.000962123
248;calc iter;100;0.0404807;0.0391238;0.0511051
248;total;1;6.20132;6.20132;6.20132
297;calc total;1;4.07144;4.07144;4.07144
297;calc update async;100;0.00010178;2.1915e-05;0.00518757
297;calc inner;100;0.0386469;0.0334291;0.039606
297;calc wait;100;0.00140295;0.000265442;0.0234573
297;calc bound;100;0.00047624;0.000320917;0.000691349
297;calc iter;100;0.0406296;0.0372456;0.0574629
297;total;1;6.22139;6.22139;6.22139
273;calc total;1;4.0787;4.0787;4.0787
273;calc update async;100;0.000100763;1.6605e-05;0.00633736
273;calc inner;100;0.0388921;0.0367129;0.0395728
273;calc wait;100;0.00111852;0.000230274;0.0126427
273;calc bound;100;0.000452632;0.000291758;0.000691012
273;calc iter;100;0.0405655;0.0389238;0.0562241
273;total;1;6.22906;6.22906;6.22906
9;calc total;1;4.0737;4.0737;4.0737
9;calc update async;100;7.535e-05;1.7911e-05;0.00457875
9;calc inner;100;0.0384244;0.0372504;0.0391115
9;calc wait;100;0.00133476;0.000216771;0.00547191
9;calc bound;100;0.00046147;0.000309706;0.000721032
9;calc iter;100;0.0402974;0.038315;0.0444221
9;total;1;6.22541;6.22541;6.22541
225;calc total;1;4.07428;4.07428;4.07428
225;calc update async;100;9.23358e-05;1.9255e-05;0.00434331
225;calc inner;100;0.0389215;0.0375875;0.039526
225;calc wait;100;0.00110694;0.000214902;0.0105855
225;calc bound;100;0.000483661;0.000295607;0.000719526
225;calc iter;100;0.0406065;0.0389387;0.0531256
225;total;1;6.21762;6.21762;6.21762
249;calc total;1;4.07234;4.07234;4.07234
249;calc update async;100;9.2187e-05;1.8019e-05;0.00560442
249;calc inner;100;0.0388949;0.0378363;0.0393811
249;calc wait;100;0.000979247;0.00023982;0.0107193
249;calc bound;100;0.000511873;0.000281298;0.000982273
249;calc iter;100;0.0404802;0.0386253;0.0497802
249;total;1;6.20235;6.20235;6.20235
298;calc total;1;4.07011;4.07011;4.07011
298;calc update async;100;9.50033e-05;1.8342e-05;0.00512539
298;calc inner;100;0.0388206;0.0330326;0.0463323
298;calc wait;100;0.00122123;0.000240329;0.0233367
298;calc bound;100;0.000483625;0.000332145;0.000846848
298;calc iter;100;0.0406223;0.0375112;0.0590169
298;total;1;6.21701;6.21701;6.21701
274;calc total;1;4.06988;4.06988;4.06988
274;calc update async;100;9.10098e-05;1.6897e-05;0.00538314
274;calc inner;100;0.0388717;0.0366917;0.0395365
274;calc wait;100;0.00105874;0.000195805;0.00767402
274;calc bound;100;0.000459254;0.000297251;0.000707079
274;calc iter;100;0.0404821;0.0388695;0.0456323
274;total;1;6.2266;6.2266;6.2266
10;calc total;1;4.07251;4.07251;4.07251
10;calc update async;100;8.03357e-05;1.8095e-05;0.00502591
10;calc inner;100;0.0384284;0.0371443;0.0390796
10;calc wait;100;0.00133551;0.000243491;0.00633978
10;calc bound;100;0.000462879;0.000312479;0.000674387
10;calc iter;100;0.0403089;0.0382124;0.0441648
10;total;1;6.21461;6.21461;6.21461
226;calc total;1;4.07036;4.07036;4.07036
226;calc update async;100;0.000106187;2.0991e-05;0.00551597
226;calc inner;100;0.038919;0.0374697;0.0394582
226;calc wait;100;0.00105223;0.000215848;0.00863426
226;calc bound;100;0.000488392;0.000292514;0.00071461
226;calc iter;100;0.0405678;0.0392664;0.0476588
226;total;1;6.21518;6.21518;6.21518
250;calc total;1;4.06979;4.06979;4.06979
250;calc update async;100;9.18609e-05;2.0342e-05;0.00533062
250;calc inner;100;0.0388594;0.0378018;0.0394598
250;calc wait;100;0.000952421;0.000261365;0.0104149
250;calc bound;100;0.000548798;0.000283326;0.000960858
250;calc iter;100;0.0404545;0.0389775;0.0492863
250;total;1;6.20358;6.20358;6.20358
299;calc total;1;4.07075;4.07075;4.07075
299;calc update async;100;9.30463e-05;1.9101e-05;0.00511227
299;calc inner;100;0.0386499;0.0328923;0.0414847
299;calc wait;100;0.00139369;0.000254232;0.0234917
299;calc bound;100;0.000490291;0.000325115;0.000707269
299;calc iter;100;0.0406289;0.0366712;0.0592984
299;total;1;6.2204;6.2204;6.2204
275;calc total;1;4.07755;4.07755;4.07755
275;calc update async;100;8.44513e-05;2.0099e-05;0.00417081
275;calc inner;100;0.0388;0.0361632;0.0394096
275;calc wait;100;0.00115995;0.000277159;0.0111221
275;calc bound;100;0.00051796;0.000285597;0.00072476
275;calc iter;100;0.0405645;0.0389859;0.0519609
275;total;1;6.22214;6.22214;6.22214
11;calc total;1;4.07228;4.07228;4.07228
11;calc update async;100;7.87742e-05;1.7423e-05;0.00468309
11;calc inner;100;0.0384261;0.0372264;0.0391102
11;calc wait;100;0.00129707;0.000256437;0.00609946
11;calc bound;100;0.000502586;0.000304876;0.000726977
11;calc iter;100;0.0403061;0.0382165;0.0442724
11;total;1;6.20723;6.20723;6.20723
227;calc total;1;4.07313;4.07313;4.07313
227;calc update async;100;9.83697e-05;2.2829e-05;0.00455679
227;calc inner;100;0.0389282;0.0378575;0.0394072
227;calc wait;100;0.00105552;0.000249837;0.00847467
227;calc bound;100;0.000512759;0.000294533;0.000705094
227;calc iter;100;0.0405967;0.0390079;0.0513421
227;total;1;6.21903;6.21903;6.21903
251;calc total;1;4.07049;4.07049;4.07049
251;calc update async;100;9.45897e-05;2.1535e-05;0.0053483
251;calc inner;100;0.038949;0.038041;0.0395851
251;calc wait;100;0.000844271;0.000240823;0.00890303
251;calc bound;100;0.000568137;0.0003031;0.00095419
251;calc iter;100;0.0404583;0.0387756;0.0479133
251;total;1;6.20719;6.20719;6.20719
300;calc total;1;4.0706;4.0706;4.0706
300;calc update async;100;0.000104085;2.3221e-05;0.00512577
300;calc inner;100;0.0380783;0.0336463;0.0391002
300;calc wait;100;0.00194003;0.000454471;0.0170907
300;calc bound;100;0.000515425;0.000297691;0.000771337
300;calc iter;100;0.0406401;0.0374618;0.0552641
300;total;1;6.22595;6.22595;6.22595
276;calc total;1;4.06968;4.06968;4.06968
276;calc update async;100;9.82179e-05;1.8057e-05;0.0062922
276;calc inner;100;0.0392231;0.0370133;0.0398488
276;calc wait;100;0.00069066;0.000238728;0.00382634
276;calc bound;100;0.000473978;0.000291756;0.000695689
276;calc iter;100;0.0404876;0.039007;0.0442755
276;total;1;6.21237;6.21237;6.21237
12;calc total;1;4.0732;4.0732;4.0732
12;calc update async;100;7.6953e-05;1.9723e-05;0.00450783
12;calc inner;100;0.038355;0.0363111;0.0391393
12;calc wait;100;0.00137442;0.000345539;0.0058792
12;calc bound;100;0.000504494;0.000289374;0.00080006
12;calc iter;100;0.0403128;0.0391504;0.0442251
12;total;1;6.21639;6.21639;6.21639
228;calc total;1;4.06714;4.06714;4.06714
228;calc update async;100;0.000115672;2.9202e-05;0.00664741
228;calc inner;100;0.0389287;0.0377239;0.0396969
228;calc wait;100;0.000996846;0.000249893;0.00659832
228;calc bound;100;0.000494895;0.000297702;0.000761191
228;calc iter;100;0.0405381;0.0391961;0.0462886
228;total;1;6.21312;6.21312;6.21312
252;calc total;1;4.06748;4.06748;4.06748
252;calc update async;100;9.72042e-05;1.6201e-05;0.0057192
252;calc inner;100;0.038152;0.0351646;0.0390283
252;calc wait;100;0.00163974;0.000350704;0.00953063
252;calc bound;100;0.000535264;0.000304499;0.000759539
252;calc iter;100;0.0404267;0.0386193;0.0486545
252;total;1;6.20243;6.20243;6.20243
301;calc total;1;4.07125;4.07125;4.07125
301;calc update async;100;9.68727e-05;1.9626e-05;0.00518102
301;calc inner;100;0.0381886;0.0333737;0.0398566
301;calc wait;100;0.00190234;0.000265235;0.0159642
277;calc total;1;4.07714;4.07714;4.07714
277;calc update async;100;7.70823e-05;2.0855e-05;0.00408101
277;calc inner;100;0.0391577;0.0372649;0.039758
277;calc wait;100;0.000853437;0.000238221;0.00983873
277;calc bound;100;0.000473759;0.000293731;0.000732457
13;calc total;1;4.07232;4.07232;4.07232
13;calc update async;100;7.8298e-05;1.975e-05;0.00448042
13;calc inner;100;0.0383399;0.0362338;0.0390775
13;calc wait;100;0.00136165;0.000326847;0.00689439
13;calc bound;100;0.000531933;0.000299481;0.000776779
13;calc iter;100;0.0403137;0.0378451;0.0480816
13;total;1;6.21919;6.21919;6.21919
229;calc total;1;4.07415;4.07415;4.07415
229;calc update async;100;9.29401e-05;2.7094e-05;0.00439333
229;calc inner;100;0.0389453;0.0380341;0.0397263
229;calc wait;100;0.00107642;0.000204157;0.00927685
229;calc bound;100;0.000492226;0.000289753;0.00071136
229;calc iter;100;0.0406088;0.0394946;0.0521906
229;total;1;6.21338;6.21338;6.21338
253;calc total;1;4.07096;4.07096;4.07096
253;calc update async;100;8.36781e-05;1.7458e-05;0.00509043
253;calc inner;100;0.0382804;0.0357469;0.0390741
253;calc wait;100;0.00162442;0.00035921;0.00946152
253;calc bound;100;0.000459413;0.000279699;0.000741081
253;calc iter;100;0.0404498;0.0376747;0.0478417
253;total;1;6.20553;6.20553;6.20553
301;calc bound;100;0.000459236;0.000304436;0.000761749
301;calc iter;100;0.0406489;0.0355568;0.052982
301;total;1;6.22068;6.22068;6.22068
277;calc iter;100;0.0405637;0.0390823;0.051689
277;total;1;6.20834;6.20834;6.20834
14;calc total;1;4.06629;4.06629;4.06629
14;calc update async;100;0.000102968;1.8464e-05;0.00641488
14;calc inner;100;0.0382847;0.03471;0.0390355
14;calc wait;100;0.00126035;0.000282871;0.0048456
14;calc bound;100;0.000601923;0.000303118;0.000881998
14;calc iter;100;0.0402525;0.0390057;0.0439781
14;total;1;6.21776;6.21776;6.21776
230;calc total;1;4.07097;4.07097;4.07097
230;calc update async;100;9.73158e-05;2.1889e-05;0.0048546
230;calc inner;100;0.0389944;0.0383386;0.0397198
230;calc wait;100;0.000990457;0.000228896;0.00602324
230;calc bound;100;0.000493108;0.000288032;0.000689326
230;calc iter;100;0.0405771;0.039319;0.0457534
230;total;1;6.21216;6.21216;6.21216
254;calc total;1;4.06515;4.06515;4.06515
254;calc update async;100;9.42762e-05;1.7223e-05;0.00644538
254;calc inner;100;0.0383225;0.034611;0.0389617
254;calc wait;100;0.00156177;0.000243187;0.00897353
254;calc bound;100;0.000413159;0.000293095;0.000667178
254;calc iter;100;0.0403932;0.0384442;0.0469805
254;total;1;6.20368;6.20368;6.20368
302;calc total;1;4.0657;4.0657;4.0657
302;calc update async;100;0.00010929;2.0438e-05;0.00643291
302;calc inner;100;0.0383311;0.0334523;0.0405876
302;calc wait;100;0.00171661;0.000224415;0.0164471
302;calc bound;100;0.00043883;0.000309169;0.000719918
302;calc iter;100;0.0405973;0.034583;0.0529373
302;total;1;6.23125;6.23125;6.23125
278;calc total;1;4.07063;4.07063;4.07063
278;calc update async;100;9.90816e-05;2.0981e-05;0.00632424
278;calc inner;100;0.0391817;0.0370841;0.03976
278;calc wait;100;0.000741284;0.000217682;0.00532594
278;calc bound;100;0.000475912;0.000294313;0.000684405
278;calc iter;100;0.0404996;0.0393715;0.0450478
278;total;1;6.21091;6.21091;6.21091
15;calc total;1;4.07406;4.07406;4.07406
15;calc update async;100;8.47618e-05;2.1028e-05;0.00442039
15;calc inner;100;0.0382219;0.0362346;0.0391593
15;calc wait;100;0.00138029;0.000265182;0.0104707
15;calc bound;100;0.000643405;0.000289332;0.000930827
15;calc iter;100;0.0403329;0.038994;0.0518407
15;total;1;6.22714;6.22714;6.22714
231;calc total;1;4.07173;4.07173;4.07173
231;calc update async;100;9.95223e-05;2.4111e-05;0.00503189
231;calc inner;100;0.0389899;0.0382757;0.0396192
231;calc wait;100;0.000995685;0.000204093;0.00555213
231;calc bound;100;0.000498314;0.00028496;0.00068363
231;calc iter;100;0.0405852;0.0394424;0.0447431
231;total;1;6.20937;6.20937;6.20937
255;calc total;1;4.07599;4.07599;4.07599
255;calc update async;100;7.67289e-05;1.8235e-05;0.00426408
255;calc inner;100;0.0383617;0.0355436;0.0390721
255;calc wait;100;0.00155813;0.000286183;0.0150708
255;calc bound;100;0.00046565;0.000319496;0.000736805
255;calc iter;100;0.0404648;0.0385199;0.0556196
255;total;1;6.20739;6.20739;6.20739
303;calc total;1;4.07185;4.07185;4.07185
303;calc update async;100;0.000107173;2.1722e-05;0.00522892
303;calc inner;100;0.0381756;0.0334523;0.0390486
303;calc wait;100;0.00186817;0.000272651;0.0143461
303;calc bound;100;0.000508557;0.000313687;0.000732171
303;calc iter;100;0.0406612;0.0371698;0.0527381
303;total;1;6.21426;6.21426;6.21426
279;calc total;1;4.07507;4.07507;4.07507
279;calc update async;100;7.97571e-05;1.9232e-05;0.00440101
279;calc inner;100;0.0391937;0.0379747;0.0397875
279;calc wait;100;0.000795081;0.000216146;0.00654988
279;calc bound;100;0.000474534;0.000289617;0.000725675
279;calc iter;100;0.0405448;0.0391665;0.0487726
279;total;1;6.21224;6.21224;6.21224
16;calc total;1;4.06561;4.06561;4.06561
16;calc update async;100;0.000174706;5.6564e-05;0.00709606
16;calc inner;100;0.0383095;0.0343835;0.03905
16;calc wait;100;0.000654322;0.000302126;0.00275934
16;calc bound;100;0.000422847;0.000311465;0.000652452
16;calc iter;100;0.0402265;0.0386402;0.0440185
16;total;1;6.22724;6.22724;6.22724
232;calc total;1;4.07283;4.07283;4.07283
232;calc update async;100;7.86506e-05;2.0105e-05;0.00396323
232;calc inner;100;0.0389289;0.0382922;0.0395743
232;calc wait;100;0.00108291;0.000244155;0.00553531
232;calc bound;100;0.000487569;0.00029262;0.000706028
232;calc iter;100;0.040595;0.0392952;0.0468524
232;total;1;6.20969;6.20969;6.20969
256;calc total;1;4.06604;4.06604;4.06604
256;calc update async;100;0.000177806;5.0176e-05;0.00680108
256;calc inner;100;0.0383028;0.0347795;0.0390294
256;calc wait;100;0.000879374;0.000215771;0.00309359
256;calc bound;100;0.000398261;0.000292555;0.000601354
256;calc iter;100;0.0403585;0.0389175;0.0452669
256;total;1;6.2067;6.2067;6.2067
304;calc total;1;4.0654;4.0654;4.0654
304;calc update async;100;0.00021376;5.9243e-05;0.00714985
304;calc inner;100;0.038328;0.0331503;0.0415116
304;calc wait;100;0.00106403;0.000193308;0.0137048
304;calc bound;100;0.000423337;0.000302767;0.00065783
304;calc iter;100;0.040597;0.0373358;0.0505694
304;total;1;6.22828;6.22828;6.22828
280;calc total;1;4.07349;4.07349;4.07349
280;calc update async;100;7.02195e-05;1.5371e-05;0.00418378
280;calc inner;100;0.0391415;0.0373699;0.0398217
280;calc wait;100;0.000856513;0.000265723;0.0060183
280;calc bound;100;0.000457881;0.000289651;0.000694294
280;calc iter;100;0.0405278;0.0391568;0.0456798
280;total;1;6.21736;6.21736;6.21736
17;calc total;1;4.07821;4.07821;4.07821
17;calc update async;100;5.89804e-05;1.3592e-05;0.00342053
17;calc inner;100;0.0383054;0.0352194;0.0390273
17;calc wait;100;0.00114174;0.000297146;0.0158589
17;calc bound;100;0.000429519;0.000314033;0.000600065
17;calc iter;100;0.0403519;0.0390148;0.0550568
17;total;1;6.223;6.223;6.223
233;calc total;1;4.07229;4.07229;4.07229
233;calc update async;100;7.88694e-05;2.0922e-05;0.00398251
233;calc inner;100;0.0389272;0.038227;0.0396895
233;calc wait;100;0.00109503;0.000245263;0.00626948
233;calc bound;100;0.00048487;0.000303379;0.000714768
233;calc iter;100;0.0405876;0.0395032;0.0456329
233;total;1;6.20964;6.20964;6.20964
257;calc total;1;4.07646;4.07646;4.07646
257;calc update async;100;6.28579e-05;1.2147e-05;0.00368108
257;calc inner;100;0.0383137;0.0353109;0.0390282
257;calc wait;100;0.00119998;0.000261195;0.0134583
305;calc total;1;4.0734;4.0734;4.0734
305;calc update async;100;6.79457e-05;1.2485e-05;0.00358486
305;calc inner;100;0.0382241;0.0331589;0.0399891
305;calc wait;100;0.00160336;0.000219962;0.0138702
305;calc bound;100;0.000412621;0.000297576;0.000717557
305;calc iter;100;0.040677;0.0368231;0.0528479
305;total;1;6.2151;6.2151;6.2151
281;calc total;1;4.07472;4.07472;4.07472
281;calc update async;100;6.61651e-05;1.4801e-05;0.00397533
281;calc inner;100;0.0391422;0.0376743;0.0398186
281;calc wait;100;0.000879353;0.00026447;0.00697079
281;calc bound;100;0.000447531;0.00029093;0.000680943
281;calc iter;100;0.0405369;0.0392557;0.0463097
281;total;1;6.22757;6.22757;6.22757
18;calc total;1;4.07053;4.07053;4.07053
18;calc update async;100;6.78636e-05;1.3956e-05;0.00432035
18;calc inner;100;0.038306;0.0360838;0.0389877
18;calc wait;100;0.00102477;0.000300145;0.00570447
18;calc bound;100;0.000430299;0.000314306;0.000609838
18;calc iter;100;0.0402784;0.0390611;0.044658
18;total;1;6.22715;6.22715;6.22715
234;calc total;1;4.07044;4.07044;4.07044
234;calc update async;100;8.11567e-05;1.9591e-05;0.00436685
234;calc inner;100;0.0389138;0.0381566;0.0396026
234;calc wait;100;0.00109875;0.000237054;0.0067092
234;calc bound;100;0.000471337;0.000302945;0.000679626
234;calc iter;100;0.0405669;0.0390495;0.0458598
234;total;1;6.21548;6.21548;6.21548
257;calc bound;100;0.000389739;0.000285006;0.000576288
257;calc iter;100;0.0404835;0.0385926;0.0529169
257;total;1;6.20732;6.20732;6.20732
306;calc total;1;4.06914;4.06914;4.06914
306;calc update async;100;7.52024e-05;1.5267e-05;0.00422867
306;calc inner;100;0.038357;0.0334093;0.0471583
306;calc wait;100;0.00142443;0.00025122;0.0188955
306;calc bound;100;0.000413185;0.000306047;0.000646633
306;calc iter;100;0.0406429;0.0371316;0.0559437
306;total;1;6.22832;6.22832;6.22832
282;calc total;1;4.07247;4.07247;4.07247
282;calc update async;100;6.95013e-05;1.473e-05;0.00442858
282;calc inner;100;0.0391503;0.0376966;0.0397754
282;calc wait;100;0.000847464;0.000258133;0.00813435
282;calc bound;100;0.000441154;0.000297952;0.000688973
282;calc iter;100;0.0405136;0.0389769;0.0469296
282;total;1;6.22956;6.22956;6.22956
19;calc total;1;4.0771;4.0771;4.0771
19;calc update async;100;6.00998e-05;1.484e-05;0.00350956
19;calc inner;100;0.0383231;0.0357458;0.0389431
19;calc wait;100;0.00114943;0.000320467;0.00828828
19;calc bound;100;0.000440086;0.00032366;0.000693996
19;calc iter;100;0.0403258;0.0391956;0.0478787
19;total;1;6.21681;6.21681;6.21681
235;calc total;1;4.07151;4.07151;4.07151
235;calc update async;100;8.02251e-05;1.8392e-05;0.00417971
235;calc inner;100;0.038917;0.0381502;0.0396508
235;calc wait;100;0.00110971;0.000226197;0.00694119
235;calc bound;100;0.000464945;0.000294936;0.000695957
235;calc iter;100;0.0405761;0.039176;0.0460468
235;total;1;6.21801;6.21801;6.21801
258;calc total;1;4.0686;4.0686;4.0686
258;calc update async;100;7.22751e-05;1.4415e-05;0.00436548
258;calc inner;100;0.0383298;0.0355387;0.039011
258;calc wait;100;0.000922006;0.000255075;0.00434643
258;calc bound;100;0.000390492;0.00028698;0.000665856
258;calc iter;100;0.0404037;0.0387236;0.0440217
258;total;1;6.20762;6.20762;6.20762
307;calc total;1;4.07281;4.07281;4.07281
307;calc update async;100;7.1709e-05;1.4944e-05;0.00363414
307;calc inner;100;0.0382919;0.0333428;0.0410916
307;calc wait;100;0.00150803;0.000217155;0.0192988
307;calc bound;100;0.000429172;0.000293507;0.000650605
307;calc iter;100;0.0406807;0.0368108;0.0563166
307;total;1;6.22074;6.22074;6.22074
283;calc total;1;4.07325;4.07325;4.07325
283;calc update async;100;6.72798e-05;1.4513e-05;0.00414012
283;calc inner;100;0.0391503;0.0377262;0.039724
283;calc wait;100;0.000866941;0.000259985;0.00783664
283;calc bound;100;0.00043378;0.000304595;0.000652905
283;calc iter;100;0.0405198;0.0394263;0.0468667
283;total;1;6.22269;6.22269;6.22269
20;calc total;1;4.07038;4.07038;4.07038
20;calc update async;100;6.92059e-05;1.4472e-05;0.00446051
20;calc inner;100;0.0383873;0.036157;0.0391841
20;calc wait;100;0.00100571;0.000291772;0.00619445
20;calc bound;100;0.000454405;0.000317114;0.000702121
20;calc iter;100;0.0402587;0.0385557;0.0457655
20;total;1;6.22735;6.22735;6.22735
236;calc total;1;4.07109;4.07109;4.07109
236;calc update async;100;8.18083e-05;1.97e-05;0.00429337
236;calc inner;100;0.038998;0.0380712;0.0397177
236;calc wait;100;0.00102014;0.000227966;0.00712478
236;calc bound;100;0.000466422;0.000301508;0.00069237
236;calc iter;100;0.0405731;0.0391424;0.0462159
236;total;1;6.20971;6.20971;6.20971
259;calc total;1;4.07505;4.07505;4.07505
259;calc update async;100;6.54991e-05;1.1938e-05;0.00373038
259;calc inner;100;0.0383736;0.0355536;0.0405624
259;calc wait;100;0.00102508;0.000275858;0.00902852
259;calc bound;100;0.000386809;0.00029616;0.000588052
259;calc iter;100;0.0404666;0.038609;0.0486398
259;total;1;6.20725;6.20725;6.20725
308;calc total;1;4.06945;4.06945;4.06945
308;calc update async;100;8.15636e-05;1.412e-05;0.00428767
308;calc inner;100;0.0383273;0.0334748;0.0407248
308;calc wait;100;0.00131456;0.000287173;0.0230691
308;calc bound;100;0.000426522;0.000305143;0.000682893
308;calc iter;100;0.0406469;0.0371779;0.0571569
308;total;1;6.22816;6.22816;6.22816
284;calc total;1;4.07289;4.07289;4.07289
284;calc update async;100;6.96659e-05;1.4932e-05;0.00435323
284;calc inner;100;0.039197;0.0377697;0.0399413
284;calc wait;100;0.000808835;0.000242398;0.00841608
284;calc bound;100;0.000435592;0.000308401;0.000704611
284;calc iter;100;0.0405131;0.0394218;0.0474827
284;total;1;6.22866;6.22866;6.22866
21;calc total;1;4.07627;4.07627;4.07627
21;calc update async;100;6.10679e-05;1.4276e-05;0.0036205
21;calc inner;100;0.0383321;0.0359906;0.039075
21;calc wait;100;0.00123163;0.000352561;0.00722553
21;calc bound;100;0.000455192;0.00032918;0.000664217
21;calc iter;100;0.0403196;0.0390737;0.0471726
21;total;1;6.21682;6.21682;6.21682
260;calc total;1;4.06732;4.06732;4.06732
260;calc update async;100;7.75513e-05;1.3516e-05;0.00489603
260;calc inner;100;0.0383916;0.0353848;0.039127
260;calc wait;100;0.000939052;0.000292033;0.0072429
260;calc bound;100;0.000402499;0.000299375;0.000660464
260;calc iter;100;0.0403868;0.0391319;0.0464285
260;total;1;6.20671;6.20671;6.20671
309;calc total;1;4.07085;4.07085;4.07085
309;calc update async;100;7.51303e-05;1.2569e-05;0.00401861
309;calc inner;100;0.0383054;0.0340957;0.039145
309;calc wait;100;0.00152887;0.000254485;0.0217899
309;calc bound;100;0.000438092;0.000304317;0.000713399
309;calc iter;100;0.0406514;0.0350725;0.0589239
309;total;1;6.21539;6.21539;6.21539
285;calc total;1;4.07421;4.07421;4.07421
285;calc update async;100;6.90004e-05;1.4412e-05;0.0040431
285;calc inner;100;0.0391799;0.0379294;0.0397684
285;calc wait;100;0.000824394;0.000288714;0.00910674
285;calc bound;100;0.000451016;0.000311277;0.000660777
285;calc iter;100;0.0405261;0.0394324;0.0516709
285;total;1;6.21384;6.21384;6.21384
22;calc total;1;4.07139;4.07139;4.07139
22;calc update async;100;7.1228e-05;1.4899e-05;0.00420564
22;calc inner;100;0.0383105;0.0362113;0.039137
22;calc wait;100;0.00111521;0.000292129;0.00638201
22;calc bound;100;0.000490671;0.000314836;0.000722857
22;calc iter;100;0.0402722;0.0387897;0.0454642
22;total;1;6.21492;6.21492;6.21492
261;calc total;1;4.07631;4.07631;4.07631
261;calc update async;100;6.50967e-05;1.3108e-05;0.00366549
261;calc inner;100;0.0383962;0.0353032;0.0397233
261;calc wait;100;0.00108144;0.00029284;0.0104829
261;calc bound;100;0.000410442;0.000298248;0.000670086
261;calc iter;100;0.0404983;0.0392544;0.0497986
261;total;1;6.20758;6.20758;6.20758
310;calc total;1;4.06925;4.06925;4.06925
310;calc update async;100;7.8471e-05;1.2732e-05;0.00434658
310;calc inner;100;0.0384585;0.034109;0.059084
310;calc wait;100;0.00142327;0.00028955;0.0239954
310;calc bound;100;0.000457719;0.00030948;0.000739366
310;calc iter;100;0.0406309;0.0352036;0.0610169
310;total;1;6.23361;6.23361;6.23361
286;calc total;1;4.06672;4.06672;4.06672
286;calc update async;100;9.31699e-05;1.3662e-05;0.00640526
286;calc inner;100;0.0391856;0.0365447;0.0398046
286;calc wait;100;0.000691389;0.000258599;0.00666379
286;calc bound;100;0.000480126;0.000309074;0.000691148
286;calc iter;100;0.0404521;0.0392425;0.0461266
286;total;1;6.21229;6.21229;6.21229
23;calc total;1;4.07443;4.07443;4.07443
23;calc update async;100;0.000150921;5.8207e-05;0.00380282
23;calc inner;100;0.0382639;0.0362441;0.0391173
23;calc wait;100;0.0010761;0.000304331;0.00653775
23;calc bound;100;0.000513436;0.00033896;0.000721547
23;calc iter;100;0.0402928;0.0392036;0.0457524
23;total;1;6.21038;6.21038;6.21038
262;calc total;1;4.0686;4.0686;4.0686
262;calc update async;100;7.73696e-05;1.3153e-05;0.00449745
262;calc inner;100;0.0383861;0.0356748;0.0391837
262;calc wait;100;0.000844374;0.000261902;0.00978026
262;calc bound;100;0.000430723;0.000291315;0.000651176
262;calc iter;100;0.0404212;0.0391693;0.0487729
262;total;1;6.20545;6.20545;6.20545
287;calc total;1;4.07638;4.07638;4.07638
287;calc update async;100;6.90511e-05;1.6486e-05;0.00377373
287;calc inner;100;0.0391856;0.0374393;0.0399218
287;calc wait;100;0.000801308;0.000258926;0.0122768
287;calc bound;100;0.000491403;0.000330458;0.000668539
287;calc iter;100;0.0405495;0.0392786;0.054151
287;total;1;6.22609;6.22609;6.22609
263;calc total;1;4.07413;4.07413;4.07413
263;calc update async;100;0.000224515;5.0485e-05;0.00395431
263;calc inner;100;0.038318;0.0357026;0.0397579
263;calc wait;100;0.000868617;0.000196461;0.0110663
263;calc bound;100;0.00043392;0.000293202;0.000675886
263;calc iter;100;0.0404752;0.0391854;0.0500069
263;total;1;6.20686;6.20686;6.20686
94;calc total;1;4.06624;4.06624;4.06624
94;calc update async;100;0.000107896;1.6512e-05;0.00629866
94;calc inner;100;0.0388474;0.0361569;0.0394626
94;calc wait;100;0.000616924;0.000261296;0.00330865
94;calc bound;100;0.000439317;0.000286266;0.000742971
94;calc iter;100;0.0405131;0.0392621;0.0447239
94;total;1;6.21602;6.21602;6.21602
95;calc total;1;4.07671;4.07671;4.07671
95;calc update async;100;8.86566e-05;2.5783e-05;0.00363337
95;calc inner;100;0.0387;0.0365947;0.0393011
95;calc wait;100;0.000890326;0.000330522;0.0144608
95;calc bound;100;0.000523839;0.000286746;0.000696891
95;calc iter;100;0.0406202;0.0393979;0.055317
95;total;1;6.21816;6.21816;6.21816
312;calc total;1;4.07133;4.07133;4.07133
312;calc update async;100;0.000163514;5.6979e-05;0.005796
312;calc inner;100;0.0388935;0.0377823;0.0396485
312;calc wait;100;0.000797954;0.000294555;0.00268363
312;calc bound;100;0.000474601;0.0003273;0.000626033
312;calc iter;100;0.0405013;0.038962;0.0446156
312;total;1;6.22148;6.22148;6.22148
313;calc total;1;4.07192;4.07192;4.07192
313;calc update async;100;7.88407e-05;1.3599e-05;0.00527681
313;calc inner;100;0.0390829;0.0380157;0.0398106
313;calc wait;100;0.000825407;0.000276414;0.00393851
313;calc bound;100;0.000467693;0.000332625;0.000749254
313;calc iter;100;0.0405068;0.0389947;0.0452224
313;total;1;6.21644;6.21644;6.21644
314;calc total;1;4.07021;4.07021;4.07021
314;calc update async;100;7.324e-05;1.3122e-05;0.00462845
314;calc inner;100;0.0389023;0.0376993;0.039734
314;calc wait;100;0.000998448;0.000299428;0.00523085
314;calc bound;100;0.000456674;0.000304571;0.000660542
314;calc iter;100;0.0404875;0.0391587;0.0448377
314;total;1;6.21526;6.21526;6.21526
315;calc total;1;4.0703;4.0703;4.0703
315;calc update async;100;7.2534e-05;1.389e-05;0.00462785
315;calc inner;100;0.0388448;0.0378256;0.0396194
315;calc wait;100;0.00106987;0.000294768;0.0061063
315;calc bound;100;0.000454103;0.000309298;0.00072193
315;calc iter;100;0.0404897;0.0389849;0.0454588
315;total;1;6.22735;6.22735;6.22735
316;calc total;1;4.06906;4.06906;4.06906
316;calc update async;100;8.0557e-05;1.4145e-05;0.0052014
316;calc inner;100;0.0389601;0.03785;0.0397313
316;calc wait;100;0.000898291;0.000250164;0.00595927
316;calc bound;100;0.000452527;0.000304195;0.000707159
316;calc iter;100;0.0404792;0.0391249;0.0453463
316;total;1;6.21521;6.21521;6.21521
317;calc total;1;4.07145;4.07145;4.07145
317;calc update async;100;7.82243e-05;1.3e-05;0.00522847
317;calc inner;100;0.0388567;0.0379724;0.0396228
317;calc wait;100;0.00101309;0.000300628;0.00649736
317;calc bound;100;0.000450641;0.000298048;0.000693622
317;calc iter;100;0.040507;0.0392401;0.0502165
317;total;1;6.2087;6.2087;6.2087
318;calc total;1;4.06557;4.06557;4.06557
318;calc update async;100;9.03021e-05;1.3467e-05;0.00639121
318;calc inner;100;0.0388819;0.0368259;0.0397141
318;calc wait;100;0.0008823;0.000290248;0.00693604
318;calc bound;100;0.000467873;0.000319557;0.000687428
318;calc iter;100;0.040452;0.0392704;0.0463356
318;total;1;6.21309;6.21309;6.21309
319;calc total;1;4.07633;4.07633;4.07633
319;calc update async;100;0.000181488;5.65e-05;0.00592176
319;calc inner;100;0.0388504;0.0371196;0.0395742
319;calc wait;100;0.000867797;0.000205189;0.0113797
319;calc bound;100;0.000465691;0.000314383;0.000619349
319;calc iter;100;0.0405602;0.0394753;0.0549172
319;total;1;6.2146;6.2146;6.2146
320;calc total;1;4.06535;4.06535;4.06535
320;calc update async;100;9.82423e-05;1.8435e-05;0.00615412
320;calc inner;100;0.0388847;0.0367555;0.0395762
320;calc wait;100;0.000981027;0.000256783;0.00802141
320;calc bound;100;0.000491402;0.000294187;0.000757058
320;calc iter;100;0.0404572;0.0392757;0.0471941
320;total;1;6.22711;6.22711;6.22711
360;calc total;1;4.07283;4.07283;4.07283
360;calc update async;100;0.000170195;6.0276e-05;0.00554209
360;calc inner;100;0.0389486;0.0376166;0.0396577
360;calc wait;100;0.000991708;0.000212036;0.00482953
360;calc bound;100;0.000520077;0.000318326;0.000753919
360;calc iter;100;0.0407185;0.0398737;0.0446753
360;total;1;6.22561;6.22561;6.22561
321;calc total;1;4.07419;4.07419;4.07419
321;calc update async;100;8.38357e-05;1.7117e-05;0.00483603
321;calc inner;100;0.0389028;0.0374732;0.0396128
321;calc wait;100;0.00108151;0.000274745;0.00972195
321;calc bound;100;0.000478548;0.000288619;0.000725052
321;calc iter;100;0.0405484;0.0394026;0.05247
321;total;1;6.21973;6.21973;6.21973
336;calc total;1;4.06496;4.06496;4.06496
336;calc update async;100;0.000107323;2.2403e-05;0.00696379
336;calc inner;100;0.0391792;0.0368242;0.0398469
336;calc wait;100;0.00084043;0.000279326;0.00633077
336;calc bound;100;0.000502998;0.000287568;0.000983526
336;calc iter;100;0.0406321;0.0378216;0.046712
336;total;1;6.21758;6.21758;6.21758
361;calc total;1;4.0723;4.0723;4.0723
361;calc update async;100;7.90117e-05;1.4245e-05;0.00475912
361;calc inner;100;0.0389393;0.037855;0.0395185
361;calc wait;100;0.0012028;0.000266158;0.00638955
361;calc bound;100;0.000477067;0.000324979;0.000787451
361;calc iter;100;0.0407119;0.0389995;0.0451382
361;total;1;6.23811;6.23811;6.23811
322;calc total;1;4.0701;4.0701;4.0701
322;calc update async;100;8.46471e-05;1.7213e-05;0.00480495
322;calc inner;100;0.038894;0.0379336;0.0396531
322;calc wait;100;0.00102746;0.000238522;0.00867779
322;calc bound;100;0.000501078;0.000289965;0.000714573
322;calc iter;100;0.0405089;0.039153;0.0476026
322;total;1;6.2218;6.2218;6.2218
337;calc total;1;4.0754;4.0754;4.0754
337;calc update async;100;8.07114e-05;2.2178e-05;0.00406572
337;calc inner;100;0.0391962;0.0365631;0.0402494
337;calc wait;100;0.000977532;0.000275652;0.0137102
337;calc bound;100;0.000480306;0.00028527;0.000941261
337;calc iter;100;0.0407367;0.0372665;0.0556128
337;total;1;6.219;6.219;6.219
362;calc total;1;4.07061;4.07061;4.07061
362;calc update async;100;7.97957e-05;1.396e-05;0.00489115
362;calc inner;100;0.0390537;0.0378339;0.0395555
362;calc wait;100;0.00108377;0.000265697;0.00560653
362;calc bound;100;0.000470431;0.000347093;0.000738565
362;calc iter;100;0.0406949;0.0390469;0.0443692
362;total;1;6.23983;6.23983;6.23983
323;calc total;1;4.07269;4.07269;4.07269
323;calc update async;100;8.78681e-05;1.8427e-05;0.00493292
323;calc inner;100;0.0388882;0.0379035;0.0396266
323;calc wait;100;0.00103387;0.0002157;0.00821555
323;calc bound;100;0.000523297;0.000299895;0.00071404
323;calc iter;100;0.0405354;0.0392544;0.0515917
323;total;1;6.21653;6.21653;6.21653
338;calc total;1;4.06975;4.06975;4.06975
338;calc update async;100;9.35852e-05;2.0361e-05;0.00537864
338;calc inner;100;0.0392607;0.0375036;0.0398211
338;calc wait;100;0.000842517;0.000276702;0.00727141
338;calc bound;100;0.000482388;0.000304795;0.000954927
338;calc iter;100;0.0406812;0.0393317;0.046952
338;total;1;6.21898;6.21898;6.21898
363;calc total;1;4.07151;4.07151;4.07151
363;calc update async;100;8.07459e-05;1.6109e-05;0.00468038
363;calc inner;100;0.0391016;0.0380296;0.0395341
363;calc wait;100;0.00103839;0.000257146;0.00511608
363;calc bound;100;0.000481329;0.000307411;0.00101717
363;calc iter;100;0.0407061;0.039518;0.0442701
363;total;1;6.23791;6.23791;6.23791
324;calc total;1;4.06708;4.06708;4.06708
324;calc update async;100;0.000108423;1.9029e-05;0.0074727
324;calc inner;100;0.0388729;0.0374032;0.0394053
324;calc wait;100;0.00101126;0.000257912;0.00622697
324;calc bound;100;0.000487431;0.000297308;0.000785378
324;calc iter;100;0.0404818;0.0392583;0.0459246
324;total;1;6.21006;6.21006;6.21006
339;calc total;1;4.07644;4.07644;4.07644
339;calc update async;100;7.90029e-05;2.2106e-05;0.00403904
339;calc inner;100;0.0392775;0.0368754;0.0402403
339;calc wait;100;0.000874968;0.000235793;0.00922304
339;calc bound;100;0.00047195;0.000301317;0.000825691
339;calc iter;100;0.0407052;0.0389008;0.0505167
339;total;1;6.21779;6.21779;6.21779
364;calc total;1;4.0716;4.0716;4.0716
364;calc update async;100;8.55615e-05;1.4894e-05;0.00471552
364;calc inner;100;0.0390249;0.0378821;0.0395741
364;calc wait;100;0.00106454;0.000314236;0.00494345
364;calc bound;100;0.000517424;0.000282379;0.000884432
364;calc iter;100;0.0407088;0.039483;0.0482749
364;total;1;6.24069;6.24069;6.24069
325;calc total;1;4.07385;4.07385;4.07385
325;calc update async;100;8.12907e-05;1.8287e-05;0.0047987
325;calc inner;100;0.0388931;0.0381686;0.0394697
325;calc wait;100;0.00109486;0.000236308;0.00903832
325;calc bound;100;0.000479761;0.000286857;0.000714598
325;calc iter;100;0.0405508;0.0388242;0.0525114
325;total;1;6.22795;6.22795;6.22795
340;calc total;1;4.06969;4.06969;4.06969
340;calc update async;100;9.31722e-05;2.0284e-05;0.00546247
340;calc inner;100;0.0393118;0.0376512;0.0400904
340;calc wait;100;0.000779147;0.000241285;0.00626335
340;calc bound;100;0.000452257;0.000314603;0.000820626
340;calc iter;100;0.0406384;0.0394237;0.0457855
340;total;1;6.21678;6.21678;6.21678
365;calc total;1;4.07187;4.07187;4.07187
365;calc update async;100;9.20121e-05;1.4164e-05;0.00485501
365;calc inner;100;0.0389366;0.0378566;0.0394312
365;calc wait;100;0.00112414;0.000218682;0.00717363
365;calc bound;100;0.000546113;0.000289372;0.000943438
365;calc iter;100;0.0407124;0.039583;0.0504266
365;total;1;6.23934;6.23934;6.23934
326;calc total;1;4.07094;4.07094;4.07094
326;calc update async;100;8.72153e-05;1.9559e-05;0.00520926
326;calc inner;100;0.0389022;0.0380677;0.0394903
326;calc wait;100;0.0010445;0.000250893;0.00646597
326;calc bound;100;0.00048996;0.000286465;0.00144089
326;calc iter;100;0.0405261;0.0390524;0.0458592
326;total;1;6.20812;6.20812;6.20812
341;calc total;1;4.07597;4.07597;4.07597
341;calc update async;100;0.000124188;2.2631e-05;0.00833182
341;calc inner;100;0.0392123;0.0377931;0.0408439
341;calc wait;100;0.000855942;0.000245785;0.00666102
341;calc bound;100;0.000484846;0.000321767;0.000912428
341;calc iter;100;0.0406792;0.039097;0.0502285
341;total;1;6.21898;6.21898;6.21898
366;calc total;1;4.06556;4.06556;4.06556
366;calc update async;100;0.000113277;1.6388e-05;0.0066652
366;calc inner;100;0.0389117;0.0365712;0.0395154
366;calc wait;100;0.00101307;0.000419899;0.00381429
366;calc bound;100;0.000605674;0.000286028;0.000960281
366;calc iter;100;0.0406515;0.0393958;0.0446736
366;total;1;6.24065;6.24065;6.24065
327;calc total;1;4.07171;4.07171;4.07171
327;calc update async;100;8.73149e-05;1.8829e-05;0.00531211
327;calc inner;100;0.0388967;0.0380004;0.0400668
327;calc wait;100;0.0010651;0.000246727;0.00723888
327;calc bound;100;0.00048321;0.000282786;0.000708473
327;calc iter;100;0.0405342;0.0388928;0.0463719
327;total;1;6.21676;6.21676;6.21676
342;calc total;1;4.06985;4.06985;4.06985
342;calc update async;100;9.60043e-05;2.0746e-05;0.00555803
342;calc inner;100;0.0392106;0.0374574;0.0399973
342;calc wait;100;0.000824633;0.00026393;0.00611775
342;calc bound;100;0.000489095;0.000311968;0.000901316
342;calc iter;100;0.0406221;0.0395155;0.0453409
342;total;1;6.21145;6.21145;6.21145
367;calc total;1;4.06953;4.06953;4.06953
367;calc update async;100;0.000179612;5.9498e-05;0.00634075
367;calc inner;100;0.0391978;0.0379766;0.0398002
367;calc wait;100;0.000715808;0.000159505;0.00343327
367;calc bound;100;0.000587261;0.000278425;0.000816292
367;calc iter;100;0.0406919;0.039593;0.0484044
367;total;1;6.21917;6.21917;6.21917
328;calc total;1;4.07317;4.07317;4.07317
328;calc update async;100;6.50586e-05;1.3629e-05;0.00371601
328;calc inner;100;0.0388432;0.0377331;0.0395122
328;calc wait;100;0.00115457;0.000273042;0.00790066
328;calc bound;100;0.000473503;0.000295823;0.00071049
328;calc iter;100;0.0405501;0.0392154;0.046805
328;total;1;6.20634;6.20634;6.20634
343;calc total;1;4.07409;4.07409;4.07409
343;calc update async;100;9.22818e-05;2.1997e-05;0.00515465
343;calc inner;100;0.0392921;0.0378855;0.0397814
343;calc wait;100;0.000804887;0.000255753;0.00639426
343;calc bound;100;0.000473551;0.000307473;0.000814702
343;calc iter;100;0.0406646;0.0392426;0.0482648
343;total;1;6.20971;6.20971;6.20971
368;calc total;1;4.06536;4.06536;4.06536
368;calc update async;100;0.000110502;1.966e-05;0.00571355
368;calc inner;100;0.0390724;0.036929;0.0398105
368;calc wait;100;0.000929241;0.00026919;0.00554947
368;calc bound;100;0.000528349;0.00032288;0.000988121
368;calc iter;100;0.0406424;0.0393283;0.0454937
368;total;1;6.22936;6.22936;6.22936
329;calc total;1;4.072;4.072;4.072
329;calc update async;100;6.61392e-05;1.3744e-05;0.00384047
329;calc inner;100;0.0388333;0.0378746;0.0394053
329;calc wait;100;0.00111763;0.000263448;0.00640758
329;calc bound;100;0.000468404;0.000308532;0.000680641
329;calc iter;100;0.0405004;0.0392459;0.0455442
329;total;1;6.22812;6.22812;6.22812
344;calc total;1;4.06957;4.06957;4.06957
344;calc update async;100;0.000100108;1.8981e-05;0.00553797
344;calc inner;100;0.0392654;0.0374762;0.0398334
344;calc wait;100;0.00075345;0.000250767;0.00636504
344;calc bound;100;0.000500151;0.000318378;0.000965909
344;calc iter;100;0.0406209;0.0392311;0.0459945
344;total;1;6.20628;6.20628;6.20628
369;calc total;1;4.07588;4.07588;4.07588
369;calc update async;100;9.37498e-05;2.8458e-05;0.00428935
369;calc inner;100;0.0390711;0.036753;0.039608
369;calc wait;100;0.0010847;0.000256284;0.0126755
369;calc bound;100;0.00049255;0.0003152;0.00102026
369;calc iter;100;0.0407443;0.0395989;0.0542383
369;total;1;6.22884;6.22884;6.22884
330;calc total;1;4.07075;4.07075;4.07075
330;calc update async;100;6.81563e-05;1.352e-05;0.00410366
330;calc inner;100;0.038842;0.0379569;0.0394264
330;calc wait;100;0.00110076;0.000248469;0.00645777
330;calc bound;100;0.000462263;0.000306731;0.000699324
330;calc iter;100;0.0404954;0.0390392;0.0456131
330;total;1;6.22937;6.22937;6.22937
345;calc total;1;4.0736;4.0736;4.0736
345;calc update async;100;8.93196e-05;1.9306e-05;0.00462388
345;calc inner;100;0.0392826;0.0377598;0.0398387
345;calc wait;100;0.000783898;0.000235124;0.00663821
345;calc bound;100;0.00049066;0.00031668;0.00085197
345;calc iter;100;0.0406482;0.0395071;0.0476857
345;total;1;6.20665;6.20665;6.20665
370;calc total;1;4.06975;4.06975;4.06975
370;calc update async;100;0.000100757;1.9931e-05;0.00507222
370;calc inner;100;0.0390913;0.0377935;0.0396393
370;calc wait;100;0.000993494;0.000234818;0.00727205
370;calc bound;100;0.000499071;0.000332329;0.000915876
370;calc iter;100;0.0406863;0.0392133;0.0468473
370;total;1;6.21823;6.21823;6.21823
331;calc total;1;4.07074;4.07074;4.07074
331;calc update async;100;6.7586e-05;1.2794e-05;0.00407795
331;calc inner;100;0.0388405;0.03785;0.039411
331;calc wait;100;0.00109544;0.000245168;0.00694938
331;calc bound;100;0.000461301;0.000320406;0.000667926
331;calc iter;100;0.0404963;0.0395095;0.045943
331;total;1;6.20898;6.20898;6.20898
346;calc total;1;4.07272;4.07272;4.07272
346;calc update async;100;8.57365e-05;1.9614e-05;0.00463314
346;calc inner;100;0.0392776;0.03778;0.0398532
346;calc wait;100;0.000779166;0.000215043;0.0073515
346;calc bound;100;0.0004944;0.000317974;0.000752455
346;calc iter;100;0.0406388;0.0394326;0.0467293
346;total;1;6.20947;6.20947;6.20947
167;calc total;1;4.07146;4.07146;4.07146
167;calc update async;100;0.000174259;5.1084e-05;0.00427722
167;calc inner;100;0.0388984;0.0366888;0.0407825
167;calc wait;100;0.000631777;0.00018372;0.00406548
167;calc bound;100;0.000378597;0.00029486;0.000626026
167;calc iter;100;0.0405383;0.0390787;0.0437188
167;total;1;6.20961;6.20961;6.20961
371;calc total;1;4.07436;4.07436;4.07436
371;calc update async;100;8.75116e-05;2.0351e-05;0.00416947
371;calc inner;100;0.0390732;0.0373991;0.0396183
371;calc wait;100;0.00106256;0.000244084;0.00803044
371;calc bound;100;0.000507167;0.000349736;0.000906284
371;calc iter;100;0.0407326;0.039081;0.0482808
371;total;1;6.22322;6.22322;6.22322
332;calc total;1;4.07151;4.07151;4.07151
332;calc update async;100;6.92526e-05;1.5038e-05;0.00396079
332;calc inner;100;0.0389011;0.0381066;0.0394167
332;calc wait;100;0.00104302;0.00029075;0.00563037
332;calc bound;100;0.000464821;0.000323689;0.000683071
332;calc iter;100;0.040505;0.0392064;0.0458006
332;total;1;6.20633;6.20633;6.20633
347;calc total;1;4.07215;4.07215;4.07215
347;calc update async;100;8.30724e-05;1.8866e-05;0.00461195
347;calc inner;100;0.039205;0.0378015;0.039825
347;calc wait;100;0.000839908;0.000273524;0.00797021
372;calc total;1;4.07026;4.07026;4.07026
372;calc update async;100;0.000102685;2.3347e-05;0.00527206
372;calc inner;100;0.0388504;0.037729;0.0392922
372;calc wait;100;0.00123865;0.000312012;0.00878947
372;calc bound;100;0.000498104;0.000308435;0.0010135
372;calc iter;100;0.0406917;0.0390712;0.0484779
372;total;1;6.21979;6.21979;6.21979
333;calc total;1;4.06977;4.06977;4.06977
333;calc update async;100;7.31297e-05;1.351e-05;0.00439957
333;calc inner;100;0.0389045;0.0382212;0.0393906
333;calc wait;100;0.00102776;0.000254889;0.00579133
333;calc bound;100;0.000475206;0.000321988;0.000677561
333;calc iter;100;0.0404879;0.0391281;0.0485861
333;total;1;6.22581;6.22581;6.22581
347;calc bound;100;0.000503585;0.000318625;0.000973151
347;calc iter;100;0.0406335;0.0390645;0.0473087
347;total;1;6.20476;6.20476;6.20476
373;calc total;1;4.07368;4.07368;4.07368
373;calc update async;100;9.03251e-05;2.6224e-05;0.00441858
373;calc inner;100;0.0389287;0.0377077;0.0395273
373;calc wait;100;0.00121978;0.00021047;0.00729811
334;calc total;1;4.06567;4.06567;4.06567
334;calc update async;100;9.02439e-05;1.3008e-05;0.00603338
334;calc inner;100;0.0389025;0.0372867;0.0393379
334;calc wait;100;0.000946373;0.000274123;0.0056582
334;calc bound;100;0.000495273;0.000319534;0.000737299
334;calc iter;100;0.0404543;0.039023;0.045214
334;total;1;6.21298;6.21298;6.21298
348;calc total;1;4.07287;4.07287;4.07287
348;calc update async;100;9.14557e-05;2.1892e-05;0.00448767
348;calc inner;100;0.0384486;0.0363697;0.0392192
348;calc wait;100;0.00163845;0.000420714;0.00910604
348;calc bound;100;0.000501105;0.000292837;0.000788186
348;calc iter;100;0.0406814;0.038691;0.0482485
348;total;1;6.20395;6.20395;6.20395
373;calc bound;100;0.000461084;0.000317154;0.00102932
373;calc iter;100;0.0407019;0.0389067;0.0473684
373;total;1;6.24133;6.24133;6.24133
335;calc total;1;4.0703;4.0703;4.0703
335;calc update async;100;7.40448e-05;1.6653e-05;0.00417047
335;calc inner;100;0.0389139;0.0383801;0.0393515
335;calc wait;100;0.000997097;0.000280911;0.00640696
335;calc bound;100;0.000509624;0.000318413;0.000716071
335;calc iter;100;0.0405056;0.0394017;0.0489276
335;total;1;6.21138;6.21138;6.21138
349;calc total;1;4.07282;4.07282;4.07282
349;calc update async;100;8.52111e-05;1.9108e-05;0.00473278
349;calc inner;100;0.0385075;0.0366042;0.0393704
349;calc wait;100;0.00162956;0.000352307;0.00935233
349;calc bound;100;0.000463112;0.000291923;0.00110069
349;calc iter;100;0.0406874;0.0379757;0.0501707
349;total;1;6.21455;6.21455;6.21455
374;calc total;1;4.07014;4.07014;4.07014
374;calc update async;100;9.77418e-05;2.5555e-05;0.00520758
374;calc inner;100;0.0388825;0.0377704;0.039551
374;calc wait;100;0.00123731;0.000217532;0.00843725
374;calc bound;100;0.000450376;0.000331977;0.000928819
374;calc iter;100;0.0406697;0.0389433;0.0477381
374;total;1;6.22338;6.22338;6.22338
350;calc total;1;4.06573;4.06573;4.06573
350;calc update async;100;9.93269e-05;2.1918e-05;0.00649692
350;calc inner;100;0.0385243;0.0355384;0.039314
350;calc wait;100;0.00160792;0.00024584;0.0115863
350;calc bound;100;0.000395349;0.00028737;0.000682939
350;calc iter;100;0.0406287;0.0382967;0.0499915
350;total;1;6.21715;6.21715;6.21715
375;calc total;1;4.07128;4.07128;4.07128
375;calc update async;100;9.63486e-05;2.6912e-05;0.00492837
375;calc inner;100;0.0389024;0.0379547;0.0395308
375;calc wait;100;0.00121463;0.000256439;0.00829486
375;calc bound;100;0.000466048;0.000334994;0.000963419
375;calc iter;100;0.0406813;0.0392132;0.0473835
375;total;1;6.21716;6.21716;6.21716
351;calc total;1;4.07603;4.07603;4.07603
351;calc update async;100;8.1567e-05;2.2893e-05;0.00401647
351;calc inner;100;0.0385364;0.0360096;0.039343
351;calc wait;100;0.00167006;0.000313405;0.0151993
351;calc bound;100;0.000470189;0.000293912;0.000917949
351;calc iter;100;0.04076;0.039019;0.0560807
351;total;1;6.21227;6.21227;6.21227
376;calc total;1;4.07247;4.07247;4.07247
376;calc update async;100;7.83764e-05;2.1347e-05;0.00393802
376;calc inner;100;0.038833;0.0377887;0.0392832
376;calc wait;100;0.00126345;0.000267878;0.00824496
376;calc bound;100;0.000466798;0.000318521;0.000922954
376;calc iter;100;0.0406934;0.0391941;0.04737
376;total;1;6.21866;6.21866;6.21866
352;calc total;1;4.06481;4.06481;4.06481
352;calc update async;100;0.000173263;5.1199e-05;0.00695736
352;calc inner;100;0.0384782;0.0353011;0.0393271
352;calc wait;100;0.000781376;0.000230584;0.00349707
352;calc bound;100;0.000394817;0.000287511;0.00128196
352;calc iter;100;0.0406225;0.0385453;0.0457661
352;total;1;6.20711;6.20711;6.20711
377;calc total;1;4.07234;4.07234;4.07234
377;calc update async;100;7.67642e-05;2.4662e-05;0.00390056
377;calc inner;100;0.0387697;0.0379376;0.0401298
377;calc wait;100;0.00133309;0.000284982;0.00827169
377;calc bound;100;0.000467373;0.000315166;0.000934183
377;calc iter;100;0.0407064;0.0391415;0.0472029
377;total;1;6.21853;6.21853;6.21853
353;calc total;1;4.07429;4.07429;4.07429
353;calc update async;100;6.19353e-05;1.155e-05;0.00380387
353;calc inner;100;0.0385179;0.0366827;0.0391851
353;calc wait;100;0.00105151;0.000273602;0.0121976
353;calc bound;100;0.000369546;0.000289529;0.000653441
353;calc iter;100;0.0407193;0.0388095;0.0532402
353;total;1;6.21462;6.21462;6.21462
378;calc total;1;4.07003;4.07003;4.07003
378;calc update async;100;8.19325e-05;1.9913e-05;0.00441948
378;calc inner;100;0.0388377;0.037812;0.0396528
378;calc wait;100;0.00116479;0.000257;0.00499641
378;calc bound;100;0.000459457;0.000304297;0.000897399
378;calc iter;100;0.040682;0.0391118;0.0447074
378;total;1;6.23013;6.23013;6.23013
354;calc total;1;4.07037;4.07037;4.07037
354;calc update async;100;6.74434e-05;1.1972e-05;0.00447087
354;calc inner;100;0.0385602;0.0368064;0.0392678
354;calc wait;100;0.000854998;0.000256776;0.00604967
354;calc bound;100;0.000359669;0.000286138;0.000663507
354;calc iter;100;0.0406356;0.0391299;0.0450778
354;total;1;6.20709;6.20709;6.20709
379;calc total;1;4.0705;4.0705;4.0705
379;calc update async;100;8.23852e-05;2.3053e-05;0.00429365
379;calc inner;100;0.038747;0.0377593;0.0392619
379;calc wait;100;0.00120303;0.000295573;0.00565185
379;calc bound;100;0.000478053;0.000311181;0.000925173
379;calc iter;100;0.0406871;0.0391324;0.0474874
379;total;1;6.24132;6.24132;6.24132
355;calc total;1;4.07313;4.07313;4.07313
355;calc update async;100;6.31676e-05;1.2886e-05;0.00391279
355;calc inner;100;0.0385609;0.0369183;0.0392139
355;calc wait;100;0.000943039;0.000275184;0.00716553
355;calc bound;100;0.000358514;0.000286098;0.000598732
355;calc iter;100;0.0406655;0.0379862;0.0483978
355;total;1;6.2148;6.2148;6.2148
380;calc total;1;4.06749;4.06749;4.06749
380;calc update async;100;9.85995e-05;2.2249e-05;0.00579926
380;calc inner;100;0.038871;0.0372601;0.0393265
380;calc wait;100;0.00106109;0.000299519;0.00493992
380;calc bound;100;0.000496812;0.000295021;0.000967747
380;calc iter;100;0.0406628;0.0390204;0.0447099
380;total;1;6.22854;6.22854;6.22854
356;calc total;1;4.06715;4.06715;4.06715
356;calc update async;100;8.00327e-05;1.2402e-05;0.0055048
356;calc inner;100;0.0386911;0.0360789;0.0393925
356;calc wait;100;0.000720442;0.000263961;0.00433657
356;calc bound;100;0.000366942;0.000293599;0.000620621
356;calc iter;100;0.0405849;0.0392763;0.0441199
356;total;1;6.20689;6.20689;6.20689
357;calc total;1;4.07416;4.07416;4.07416
357;calc update async;100;6.28686e-05;1.181e-05;0.0038
357;calc inner;100;0.0386044;0.0368161;0.0392763
357;calc wait;100;0.00096333;0.000259503;0.00826118
357;calc bound;100;0.000370483;0.000290534;0.000648978
357;calc iter;100;0.0406557;0.0382037;0.0492759
357;total;1;6.21351;6.21351;6.21351
191;calc total;1;4.07632;4.07632;4.07632
191;calc update async;100;7.82967e-05;2.0409e-05;0.00345332
191;calc inner;100;0.0388877;0.0360712;0.0393093
191;calc wait;100;0.00109474;0.000223747;0.0150863
191;calc bound;100;0.00052722;0.00029468;0.00066869
191;calc iter;100;0.0405902;0.0391293;0.0551949
191;total;1;6.21499;6.21499;6.21499
237;calc total;1;4.07186;4.07186;4.07186
237;calc update async;100;7.92812e-05;1.5918e-05;0.00410621
237;calc inner;100;0.038993;0.0382169;0.0396596
237;calc wait;100;0.00103426;0.00024681;0.00737149
237;calc bound;100;0.00046882;0.00030373;0.000703211
237;calc iter;100;0.0405821;0.0393689;0.0506811
237;total;1;6.21411;6.21411;6.21411
238;calc total;1;4.0657;4.0657;4.0657
238;calc update async;100;0.000100961;2.0535e-05;0.00616359
238;calc inner;100;0.0390813;0.0373892;0.0397143
238;calc wait;100;0.000847421;0.00021278;0.0062793
238;calc bound;100;0.000479534;0.000303165;0.000692172
238;calc iter;100;0.040521;0.0392688;0.0457238
238;total;1;6.21819;6.21819;6.21819
239;calc total;1;4.06953;4.06953;4.06953
239;calc update async;100;8.77418e-05;1.9603e-05;0.00470258
239;calc inner;100;0.0389679;0.0382333;0.0396471
239;calc wait;100;0.000981752;0.000259157;0.00681363
239;calc bound;100;0.000510538;0.00032868;0.000694714
239;calc iter;100;0.0405597;0.0393306;0.0487126
239;total;1;6.21536;6.21536;6.21536
311;calc total;1;4.06922;4.06922;4.06922
311;calc update async;100;0.00030251;5.6302e-05;0.0044825
311;calc inner;100;0.0382197;0.0340808;0.0395978
311;calc wait;100;0.000909449;0.000188094;0.0223779
311;calc bound;100;0.000470024;0.000299603;0.00138018
311;calc iter;100;0.0406325;0.0356834;0.0609483
311;total;1;6.21878;6.21878;6.21878
358;calc total;1;4.07129;4.07129;4.07129
358;calc update async;100;7.14726e-05;1.2841e-05;0.00431385
358;calc inner;100;0.0385944;0.0369033;0.0395699
358;calc wait;100;0.00091548;0.000285939;0.00616742
358;calc bound;100;0.000390777;0.000290528;0.000711487
358;calc iter;100;0.0406269;0.038892;0.045531
358;total;1;6.20614;6.20614;6.20614
359;calc total;1;4.07174;4.07174;4.07174
359;calc update async;100;0.000247535;5.2753e-05;0.00429626
359;calc inner;100;0.0385465;0.0363929;0.0392754
359;calc wait;100;0.000599857;0.000170172;0.00624878
359;calc bound;100;0.00039741;0.000292345;0.0005988
359;calc iter;100;0.0406341;0.0391414;0.0457207
359;total;1;6.21626;6.21626;6.21626
381;calc total;1;4.07098;4.07098;4.07098
381;calc update async;100;8.63978e-05;2.3549e-05;0.00420237
381;calc inner;100;0.0388655;0.0380894;0.0392696
381;calc wait;100;0.00114624;0.000283679;0.00755656
381;calc bound;100;0.000522898;0.000288076;0.000869718
381;calc iter;100;0.0406987;0.0391381;0.0504922
381;total;1;6.22411;6.22411;6.22411
382;calc total;1;4.06502;4.06502;4.06502
382;calc update async;100;0.000108594;2.1445e-05;0.00627761
382;calc inner;100;0.0388286;0.0367892;0.0393448
382;calc wait;100;0.00093458;0.000311779;0.00474462
382;calc bound;100;0.000565906;0.000285178;0.000988793
382;calc iter;100;0.0406393;0.0391916;0.0446254
382;total;1;6.2304;6.2304;6.2304
383;calc total;1;4.07599;4.07599;4.07599
383;calc update async;100;8.68433e-05;2.7252e-05;0.00359981
383;calc inner;100;0.0387594;0.0365439;0.0393056
383;calc wait;100;0.000955718;0.000310308;0.014386
383;calc bound;100;0.000582557;0.000287444;0.000960023
383;calc iter;100;0.0407521;0.0393337;0.0551662
383;total;1;6.21621;6.21621;6.21621
MPI
Running Jacobi on 384 processors with (24, 16) elements.
Array Dimensions: 54984 54992
Block Dimensions: 2291 3437
== Energy Conservation Check ==
initial Energy:               25.000
  final Energy:               25.000
    Difference:               -0.000
== Time Statistics ==
Completed 100 iterations.
# unit_id;function_name;num_calls;avg_runtime;min_runtime;max_runtime
0;calc total;1;4.07519;4.07519;4.07519
0;calc update async;100;7.18173e-05;1.4569e-05;0.00417336
0;calc inner;100;0.038223;0.0357329;0.0390102
0;calc wait;100;0.00151783;0.000406961;0.010291
0;calc bound;100;0.000514121;0.00032567;0.000932996
0;calc iter;100;0.0403411;0.0382486;0.0505999
0;total;1;6.18459;6.18459;6.18459
24;calc total;1;4.07152;4.07152;4.07152
24;calc update async;100;0.000182384;6.0668e-05;0.00528797
24;calc inner;100;0.0391888;0.0380084;0.039987
24;calc wait;100;0.000571618;0.000207839;0.00194601
24;calc bound;100;0.000454666;0.000340665;0.000580047
24;calc iter;100;0.0405387;0.0396768;0.0450879
24;total;1;6.21077;6.21077;6.21077
25;calc total;1;4.07036;4.07036;4.07036
25;calc update async;100;8.00406e-05;2.2815e-05;0.00456194
25;calc inner;100;0.0391902;0.038199;0.0397133
25;calc wait;100;0.000806318;0.000265995;0.00493671
25;calc bound;100;0.000445121;0.000343155;0.000588466
25;calc iter;100;0.040529;0.0396149;0.0440806
25;total;1;6.21482;6.21482;6.21482
96;calc total;1;4.07071;4.07071;4.07071
120;calc total;1;4.07015;4.07015;4.07015
120;calc update async;100;0.000134115;5.7879e-05;0.00496689
120;calc inner;100;0.0392291;0.037754;0.0395469
120;calc wait;100;0.00065726;0.000419908;0.00585531
120;calc bound;100;0.000436239;0.000321616;0.000602311
120;calc iter;100;0.0404893;0.03898;0.0455936
120;total;1;6.19121;6.19121;6.19121
48;calc total;1;4.07665;4.07665;4.07665
48;calc update async;100;6.52517e-05;1.4442e-05;0.00346735
48;calc inner;100;0.0382808;0.0343538;0.0394173
48;calc wait;100;0.00157723;0.000311485;0.0179515
48;calc bound;100;0.000514467;0.000311812;0.000810214
48;calc iter;100;0.0404395;0.0371835;0.0576235
48;total;1;6.19655;6.19655;6.19655
72;calc total;1;4.06805;4.06805;4.06805
72;calc update async;100;0.000168724;5.8536e-05;0.00672971
72;calc inner;100;0.0392425;0.0361831;0.0396991
72;calc wait;100;0.000614509;0.000208383;0.00203191
72;calc bound;100;0.000426557;0.000326338;0.000580908
72;calc iter;100;0.0405362;0.0375172;0.0482316
72;total;1;6.17178;6.17178;6.17178
26;calc total;1;4.07096;4.07096;4.07096
26;calc update async;100;8.22323e-05;2.0713e-05;0.00451494
26;calc inner;100;0.0391981;0.0383409;0.0396466
26;calc wait;100;0.000804637;0.000277849;0.00554458
26;calc bound;100;0.000451031;0.000358908;0.000684411
26;calc iter;100;0.0405386;0.0392774;0.0459439
26;total;1;6.20146;6.20146;6.20146
121;calc total;1;4.0711;4.0711;4.0711
121;calc update async;100;6.94046e-05;1.4706e-05;0.00425629
121;calc inner;100;0.0393411;0.037769;0.0398934
121;calc wait;100;0.000658036;0.000287496;0.00941748
121;calc bound;100;0.000428785;0.000319629;0.000608612
121;calc iter;100;0.040499;0.0389578;0.048742
121;total;1;6.20415;6.20415;6.20415
49;calc total;1;4.07039;4.07039;4.07039
49;calc update async;100;7.77234e-05;1.1875e-05;0.00495748
49;calc inner;100;0.0383005;0.0343317;0.0393795
49;calc wait;100;0.00150451;0.000297784;0.0180525
49;calc bound;100;0.000494726;0.000303458;0.000751318
49;calc iter;100;0.0403793;0.0381421;0.0563065
49;total;1;6.17208;6.17208;6.17208
27;calc total;1;4.06934;4.06934;4.06934
27;calc update async;100;8.99889e-05;1.8688e-05;0.00527482
27;calc inner;100;0.0393043;0.0383118;0.0399188
27;calc wait;100;0.000667782;0.000252423;0.00510339
27;calc bound;100;0.000459313;0.000347695;0.000730712
27;calc iter;100;0.0405232;0.0393314;0.0445881
27;total;1;6.21583;6.21583;6.21583
122;calc total;1;4.07258;4.07258;4.07258
122;calc update async;100;7.52428e-05;1.5151e-05;0.00482858
122;calc inner;100;0.0392317;0.0374441;0.0396497
122;calc wait;100;0.000787452;0.000267911;0.00974435
122;calc bound;100;0.000418898;0.000323284;0.000647976
122;calc iter;100;0.040515;0.0387914;0.0483847
122;total;1;6.20548;6.20548;6.20548
50;calc total;1;4.0728;4.0728;4.0728
50;calc update async;100;7.28936e-05;1.3781e-05;0.00423961
50;calc inner;100;0.0383383;0.0343025;0.0394046
50;calc wait;100;0.00149796;0.000277232;0.0181769
50;calc bound;100;0.000498834;0.000332611;0.000729852
50;calc iter;100;0.0404097;0.037705;0.0563945
50;total;1;6.18429;6.18429;6.18429
28;calc total;1;4.07094;4.07094;4.07094
28;calc update async;100;8.4751e-05;2.2359e-05;0.0048103
28;calc inner;100;0.0391726;0.038451;0.0396612
28;calc wait;100;0.000819911;0.000281256;0.00586348
28;calc bound;100;0.000454261;0.000329384;0.000696191
28;calc iter;100;0.0405396;0.0393221;0.0460157
28;total;1;6.22321;6.22321;6.22321
123;calc total;1;4.06922;4.06922;4.06922
123;calc update async;100;7.6952e-05;1.5062e-05;0.00475307
123;calc inner;100;0.0392669;0.0376276;0.039619
123;calc wait;100;0.00070004;0.000277651;0.00863138
123;calc bound;100;0.000437046;0.000321911;0.000601079
123;calc iter;100;0.0404828;0.0389258;0.0471284
123;total;1;6.18863;6.18863;6.18863
51;calc total;1;4.06693;4.06693;4.06693
51;calc update async;100;9.44253e-05;1.5053e-05;0.00645897
51;calc inner;100;0.0383631;0.0346285;0.0394608
51;calc wait;100;0.00138616;0.000292864;0.0176364
51;calc bound;100;0.000502801;0.000313568;0.000926694
51;calc iter;100;0.0403527;0.0369592;0.0552806
51;total;1;6.17207;6.17207;6.17207
29;calc total;1;4.07016;4.07016;4.07016
29;calc update async;100;8.40671e-05;2.1927e-05;0.00478021
29;calc inner;100;0.0390705;0.0379415;0.0405381
29;calc wait;100;0.000916306;0.000310943;0.00597953
29;calc bound;100;0.000467042;0.000332376;0.000723258
29;calc iter;100;0.0405404;0.0388933;0.0497625
29;total;1;6.21729;6.21729;6.21729
124;calc total;1;4.07243;4.07243;4.07243
124;calc update async;100;7.89698e-05;1.3893e-05;0.00468361
124;calc inner;100;0.0391707;0.0374189;0.0395422
124;calc wait;100;0.000796358;0.000326327;0.00866594
124;calc bound;100;0.000468661;0.000312999;0.000693715
124;calc iter;100;0.0405164;0.0387248;0.0472371
124;total;1;6.18875;6.18875;6.18875
52;calc total;1;4.06134;4.06134;4.06134
52;calc update async;100;0.000104111;1.4262e-05;0.00734498
52;calc inner;100;0.0382606;0.0345491;0.0393233
52;calc wait;100;0.00143018;0.000319426;0.0176362
52;calc bound;100;0.000498022;0.000305499;0.000983093
52;calc iter;100;0.0403004;0.0358811;0.0544967
52;total;1;6.17309;6.17309;6.17309
30;calc total;1;4.06579;4.06579;4.06579
30;calc update async;100;0.000102139;2.1205e-05;0.00651571
30;calc inner;100;0.0391106;0.0376929;0.0396346
30;calc wait;100;0.000771268;0.000312602;0.00513958
30;calc bound;100;0.000489419;0.00031454;0.000699955
30;calc iter;100;0.0404974;0.0389983;0.0456927
30;total;1;6.21836;6.21836;6.21836
125;calc total;1;4.06976;4.06976;4.06976
125;calc update async;100;8.20623e-05;1.8244e-05;0.00436073
125;calc inner;100;0.0392195;0.0377999;0.0396539
125;calc wait;100;0.000708518;0.000297756;0.00880646
125;calc bound;100;0.000480238;0.000282782;0.00065996
125;calc iter;100;0.0404922;0.0388415;0.0515588
125;total;1;6.18696;6.18696;6.18696
53;calc total;1;4.07031;4.07031;4.07031
53;calc update async;100;7.60519e-05;1.4995e-05;0.00459141
53;calc inner;100;0.0383154;0.0344503;0.0393197
53;calc wait;100;0.001508;0.000240162;0.0175084
53;calc bound;100;0.000489345;0.000301618;0.000701536
53;calc iter;100;0.0403916;0.0354573;0.053752
53;total;1;6.17203;6.17203;6.17203
31;calc total;1;4.06677;4.06677;4.06677
31;calc update async;100;0.000247514;5.983e-05;0.00807601
31;calc inner;100;0.0391163;0.0376396;0.0396477
31;calc wait;100;0.000507272;0.000182681;0.00542638
31;calc bound;100;0.000490992;0.00031684;0.000660603
31;calc iter;100;0.0405182;0.0389923;0.0467765
31;total;1;6.20697;6.20697;6.20697
126;calc total;1;4.06272;4.06272;4.06272
126;calc update async;100;0.000110417;1.648e-05;0.00667785
126;calc inner;100;0.0390824;0.0366844;0.0394563
126;calc wait;100;0.000685221;0.000324895;0.00277818
126;calc bound;100;0.000543311;0.000288725;0.000672756
126;calc iter;100;0.0404234;0.038762;0.0447798
126;total;1;6.18861;6.18861;6.18861
54;calc total;1;4.07405;4.07405;4.07405
54;calc update async;100;7.04175e-05;1.49e-05;0.00410784
54;calc inner;100;0.0383044;0.0349205;0.0392934
54;calc wait;100;0.00158939;0.000282381;0.016937
54;calc bound;100;0.000475871;0.000292778;0.000701601
54;calc iter;100;0.0404418;0.0365213;0.0524343
54;total;1;6.17658;6.17658;6.17658
32;calc total;1;4.07332;4.07332;4.07332
32;calc update async;100;8.61669e-05;2.1783e-05;0.00408869
32;calc inner;100;0.0392387;0.0377954;0.0398175
32;calc wait;100;0.000755881;0.000256617;0.00733582
32;calc bound;100;0.000510923;0.000287946;0.000745313
32;calc iter;100;0.0405936;0.039355;0.0497434
32;total;1;6.21537;6.21537;6.21537
127;calc total;1;4.06619;4.06619;4.06619
127;calc update async;100;0.000190261;6.3286e-05;0.00751874
127;calc inner;100;0.0390852;0.0370675;0.0399086
127;calc wait;100;0.00063651;0.000157857;0.00311984
127;calc bound;100;0.000542907;0.000292802;0.000700058
127;calc iter;100;0.0404591;0.0387235;0.0482855
127;total;1;6.19006;6.19006;6.19006
55;calc total;1;4.06843;4.06843;4.06843
55;calc update async;100;8.68192e-05;1.4825e-05;0.00570814
55;calc inner;100;0.0383733;0.0348036;0.0394289
55;calc wait;100;0.00144372;0.000243597;0.0175388
55;calc bound;100;0.000480556;0.000280221;0.000697083
55;calc iter;100;0.0403868;0.0366336;0.0528468
55;total;1;6.17679;6.17679;6.17679
33;calc total;1;4.07084;4.07084;4.07084
33;calc update async;100;9.21884e-05;2.0699e-05;0.00443247
33;calc inner;100;0.0392551;0.0383548;0.039753
33;calc wait;100;0.000714187;0.000178531;0.00617615
33;calc bound;100;0.000506178;0.000283429;0.000715016
33;calc iter;100;0.0405695;0.0390402;0.0455337
33;total;1;6.22239;6.22239;6.22239
128;calc total;1;4.07428;4.07428;4.07428
128;calc update async;100;7.42437e-05;1.9423e-05;0.00391092
128;calc inner;100;0.0392306;0.0365914;0.0396226
128;calc wait;100;0.000768815;0.000246383;0.00767718
128;calc bound;100;0.000459086;0.000321287;0.000646223
128;calc iter;100;0.040534;0.0395097;0.0486514
128;total;1;6.18207;6.18207;6.18207
56;calc total;1;4.07307;4.07307;4.07307
56;calc update async;100;7.72051e-05;2.1145e-05;0.00421323
56;calc inner;100;0.038476;0.0349808;0.0395619
56;calc wait;100;0.00138488;0.000228461;0.0116544
56;calc bound;100;0.000496694;0.00029169;0.000716901
56;calc iter;100;0.0404366;0.0365606;0.0476559
56;total;1;6.1755;6.1755;6.1755
34;calc total;1;4.07205;4.07205;4.07205
34;calc update async;100;9.18151e-05;1.9552e-05;0.00426838
34;calc inner;100;0.0391813;0.0382444;0.0396728
34;calc wait;100;0.000808737;0.000269609;0.00707325
34;calc bound;100;0.000500852;0.000283044;0.000697083
34;calc iter;100;0.0405844;0.0393023;0.0467095
34;total;1;6.21815;6.21815;6.21815
129;calc total;1;4.06879;4.06879;4.06879
129;calc update async;100;7.59838e-05;1.9707e-05;0.00451141
129;calc inner;100;0.0392557;0.0376894;0.0406218
129;calc wait;100;0.000714411;0.000257639;0.00567449
129;calc bound;100;0.000428959;0.000326469;0.000634176
129;calc iter;100;0.0404767;0.0391854;0.0441802
129;total;1;6.1794;6.1794;6.1794
57;calc total;1;4.0712;4.0712;4.0712
57;calc update async;100;8.08667e-05;2.0768e-05;0.00447385
57;calc inner;100;0.0384353;0.0349362;0.0394886
57;calc wait;100;0.00140247;0.000247163;0.0112252
57;calc bound;100;0.000497611;0.000288014;0.000728812
57;calc iter;100;0.0404182;0.0373276;0.0475835
57;total;1;6.1786;6.1786;6.1786
35;calc total;1;4.07024;4.07024;4.07024
35;calc update async;100;9.84717e-05;2.3034e-05;0.00502454
35;calc inner;100;0.0390999;0.0379505;0.0397267
35;calc wait;100;0.000866906;0.000317734;0.00817366
35;calc bound;100;0.000499315;0.000286468;0.000688208
35;calc iter;100;0.0405664;0.0388028;0.0502631
35;total;1;6.21907;6.21907;6.21907
130;calc total;1;4.06918;4.06918;4.06918
130;calc update async;100;7.69452e-05;1.9859e-05;0.00467205
130;calc inner;100;0.0392413;0.0376438;0.0395513
130;calc wait;100;0.000720789;0.000287277;0.00556934
130;calc bound;100;0.000443834;0.000309164;0.000633441
130;calc iter;100;0.0404844;0.0388789;0.044856
130;total;1;6.20072;6.20072;6.20072
58;calc total;1;4.07179;4.07179;4.07179
58;calc update async;100;7.78769e-05;1.8215e-05;0.00435186
58;calc inner;100;0.0383579;0.0349304;0.0393972
58;calc wait;100;0.00148708;0.000262803;0.011103
58;calc bound;100;0.000500851;0.000304455;0.0007319
58;calc iter;100;0.0404255;0.0374461;0.0480926
58;total;1;6.17238;6.17238;6.17238
36;calc total;1;4.06345;4.06345;4.06345
36;calc update async;100;0.00011932;1.9033e-05;0.00665513
36;calc inner;100;0.0388469;0.0356742;0.0400136
131;calc total;1;4.06794;4.06794;4.06794
131;calc update async;100;8.22088e-05;1.958e-05;0.00511354
131;calc inner;100;0.0393142;0.0375632;0.0398126
131;calc wait;100;0.000627703;0.000243769;0.00551214
131;calc bound;100;0.000446665;0.000307618;0.000578927
131;calc iter;100;0.0404723;0.0388758;0.0487014
131;total;1;6.1859;6.1859;6.1859
59;calc total;1;4.07058;4.07058;4.07058
59;calc update async;100;8.2639e-05;1.9444e-05;0.00470932
59;calc inner;100;0.0383191;0.0348255;0.0393408
59;calc wait;100;0.00145693;0.000244904;0.0109401
59;calc bound;100;0.000515363;0.000329172;0.000713162
59;calc iter;100;0.040376;0.0374034;0.049038
59;total;1;6.16886;6.16886;6.16886
36;calc wait;100;0.00105421;0.00023996;0.00815617
36;calc bound;100;0.000477662;0.000307351;0.00078051
36;calc iter;100;0.0404999;0.038855;0.0476845
36;total;1;6.19955;6.19955;6.19955
132;calc total;1;4.06133;4.06133;4.06133
132;calc update async;100;9.81094e-05;1.716e-05;0.00671228
132;calc inner;100;0.0384378;0.034255;0.0389619
132;calc wait;100;0.00143165;0.000563802;0.00574818
132;calc bound;100;0.000436506;0.000307923;0.000777993
132;calc iter;100;0.0404055;0.0387889;0.0448539
132;total;1;6.19885;6.19885;6.19885
60;calc total;1;4.07142;4.07142;4.07142
60;calc update async;100;8.01842e-05;1.7268e-05;0.0045793
60;calc inner;100;0.0378057;0.0343332;0.039041
60;calc wait;100;0.0019813;0.000281306;0.0163703
60;calc bound;100;0.000511815;0.000307641;0.000770659
60;calc iter;100;0.0403813;0.037367;0.0516015
60;total;1;6.17201;6.17201;6.17201
37;calc total;1;4.07046;4.07046;4.07046
37;calc update async;100;9.24773e-05;2.0148e-05;0.00452003
37;calc inner;100;0.0388757;0.0371141;0.0395243
37;calc wait;100;0.00110133;0.000220847;0.00854356
37;calc bound;100;0.0004538;0.00030207;0.000816114
37;calc iter;100;0.040525;0.0388535;0.0502305
37;total;1;6.21667;6.21667;6.21667
133;calc total;1;4.06779;4.06779;4.06779
133;calc update async;100;7.47392e-05;1.7053e-05;0.00490835
133;calc inner;100;0.0383992;0.0354771;0.0389741
133;calc wait;100;0.00158112;0.000408668;0.00743172
133;calc bound;100;0.000392126;0.000306206;0.000661666
133;calc iter;100;0.0404489;0.0376975;0.048359
133;total;1;6.18693;6.18693;6.18693
61;calc total;1;4.07042;4.07042;4.07042
61;calc update async;100;7.68604e-05;1.711e-05;0.00461742
61;calc inner;100;0.0378762;0.0339463;0.0390648
61;calc wait;100;0.00194504;0.000257435;0.0193752
61;calc bound;100;0.000471151;0.000296299;0.00075045
61;calc iter;100;0.0403711;0.0360322;0.0566134
61;total;1;6.17982;6.17982;6.17982
38;calc total;1;4.06949;4.06949;4.06949
38;calc update async;100;9.4801e-05;1.9425e-05;0.00470173
38;calc inner;100;0.0388756;0.037085;0.0395276
38;calc wait;100;0.00107346;0.000235747;0.00885275
38;calc bound;100;0.0004692;0.000306268;0.0010201
38;calc iter;100;0.0405146;0.0389548;0.0478345
38;total;1;6.20933;6.20933;6.20933
134;calc total;1;4.06776;4.06776;4.06776
134;calc update async;100;7.5946e-05;1.8233e-05;0.00490126
134;calc inner;100;0.0383151;0.0355289;0.0389343
134;calc wait;100;0.00164808;0.000388513;0.00630707
134;calc bound;100;0.000402926;0.00030685;0.000607003
134;calc iter;100;0.040444;0.0385355;0.0434113
134;total;1;6.18174;6.18174;6.18174
62;calc total;1;4.06463;4.06463;4.06463
62;calc update async;100;9.41402e-05;1.743e-05;0.0063098
62;calc inner;100;0.0378837;0.033916;0.039824
62;calc wait;100;0.00187011;0.000242723;0.0201828
62;calc bound;100;0.000464171;0.000298163;0.00071837
62;calc iter;100;0.040314;0.036233;0.0574666
62;total;1;6.17486;6.17486;6.17486
39;calc total;1;4.06728;4.06728;4.06728
39;calc update async;100;0.000102449;2.0826e-05;0.0055686
39;calc inner;100;0.0388734;0.0366621;0.0395513
39;calc wait;100;0.00107829;0.000236643;0.00811225
39;calc bound;100;0.000436698;0.000303428;0.000663637
39;calc iter;100;0.0404926;0.0389209;0.0466638
39;total;1;6.21596;6.21596;6.21596
63;calc total;1;4.06686;4.06686;4.06686
63;calc update async;100;9.40989e-05;1.9438e-05;0.00564381
63;calc inner;100;0.0377843;0.0331086;0.0391418
63;calc wait;100;0.0019156;0.000277425;0.0206911
63;calc bound;100;0.000541376;0.00032419;0.000992757
63;calc iter;100;0.0403374;0.0356449;0.0600179
63;total;1;6.18353;6.18353;6.18353
40;calc total;1;4.06847;4.06847;4.06847
40;calc update async;100;7.8999e-05;1.9142e-05;0.00425878
40;calc inner;100;0.0388669;0.0368541;0.0394765
40;calc wait;100;0.0010726;0.000259624;0.00657731
40;calc bound;100;0.000453029;0.000304848;0.000981239
40;calc iter;100;0.0405135;0.0389372;0.0460158
40;total;1;6.20782;6.20782;6.20782
64;calc total;1;4.07471;4.07471;4.07471
64;calc update async;100;0.000142525;5.119e-05;0.00405541
64;calc inner;100;0.0378198;0.0338876;0.0390784
64;calc wait;100;0.000912288;0.000268516;0.0125723
64;calc bound;100;0.000416165;0.000293748;0.000645443
64;calc iter;100;0.0404157;0.03779;0.0561945
64;total;1;6.18704;6.18704;6.18704
41;calc total;1;4.07171;4.07171;4.07171
41;calc update async;100;7.05338e-05;1.7484e-05;0.00364966
41;calc inner;100;0.0388138;0.0367284;0.0395035
41;calc wait;100;0.00116548;0.000254057;0.00688936
41;calc bound;100;0.000433087;0.000304619;0.00069318
41;calc iter;100;0.0405461;0.0390023;0.0458589
41;total;1;6.22387;6.22387;6.22387
65;calc total;1;4.07116;4.07116;4.07116
65;calc update async;100;6.19613e-05;1.2198e-05;0.00379628
65;calc inner;100;0.0378497;0.0343236;0.0389783
65;calc wait;100;0.00154873;0.000283068;0.0175455
65;calc bound;100;0.000418774;0.000295648;0.000587126
65;calc iter;100;0.0403832;0.0373298;0.056069
65;total;1;6.19029;6.19029;6.19029
42;calc total;1;4.07539;4.07539;4.07539
42;calc update async;100;7.13256e-05;1.5732e-05;0.00348055
42;calc inner;100;0.0387814;0.0354374;0.0394675
42;calc wait;100;0.00113288;0.000268359;0.00702204
42;calc bound;100;0.000446479;0.000307036;0.000687686
42;calc iter;100;0.0405827;0.0390055;0.0479291
42;total;1;6.20289;6.20289;6.20289
66;calc total;1;4.07087;4.07087;4.07087
66;calc update async;100;6.3695e-05;1.1739e-05;0.00383821
66;calc inner;100;0.037873;0.0340066;0.0390612
66;calc wait;100;0.00148455;0.000307709;0.0184026
66;calc bound;100;0.000419355;0.000300012;0.000579951
66;calc iter;100;0.0403831;0.0371607;0.0552349
66;total;1;6.17304;6.17304;6.17304
43;calc total;1;4.07064;4.07064;4.07064
43;calc update async;100;7.34875e-05;1.5814e-05;0.00375532
43;calc inner;100;0.038821;0.0368435;0.0395554
43;calc wait;100;0.000999665;0.000306149;0.00598109
43;calc bound;100;0.000447862;0.000295828;0.00068742
43;calc iter;100;0.04054;0.0391257;0.0450371
43;total;1;6.21387;6.21387;6.21387
67;calc total;1;4.06938;4.06938;4.06938
67;calc update async;100;6.81052e-05;1.2876e-05;0.00409721
67;calc inner;100;0.0378666;0.0340459;0.039134
67;calc wait;100;0.0014618;0.000290571;0.017918
67;calc bound;100;0.000434701;0.000287689;0.000665729
67;calc iter;100;0.0403759;0.0361958;0.0571791
67;total;1;6.19053;6.19053;6.19053
44;calc total;1;4.07379;4.07379;4.07379
44;calc update async;100;7.03764e-05;1.6252e-05;0.00350564
44;calc inner;100;0.0388667;0.0361697;0.0395377
44;calc wait;100;0.00113957;0.000280057;0.005969
44;calc bound;100;0.000452103;0.000309754;0.00069665
44;calc iter;100;0.0405809;0.039265;0.0466239
44;total;1;6.20284;6.20284;6.20284
68;calc total;1;4.05447;4.05447;4.05447
68;calc update async;100;9.11565e-05;1.295e-05;0.00647066
68;calc inner;100;0.0378581;0.0341123;0.0391325
68;calc wait;100;0.00133432;0.000261295;0.0180496
68;calc bound;100;0.000446789;0.000298039;0.000691734
68;calc iter;100;0.0402282;0.036321;0.0534795
68;total;1;6.17156;6.17156;6.17156
45;calc total;1;4.06941;4.06941;4.06941
45;calc update async;100;7.62995e-05;1.817e-05;0.00390929
45;calc inner;100;0.0388714;0.0370302;0.0394894
45;calc wait;100;0.00112193;0.000242494;0.00567751
45;calc bound;100;0.000460246;0.00029708;0.000701744
45;calc iter;100;0.0405383;0.0390234;0.0471005
45;total;1;6.21255;6.21255;6.21255
69;calc total;1;4.06953;4.06953;4.06953
69;calc update async;100;6.9752e-05;1.2517e-05;0.0041049
69;calc inner;100;0.0378672;0.0341297;0.0391061
69;calc wait;100;0.00147555;0.000276899;0.0179652
69;calc bound;100;0.000449932;0.000292977;0.000721086
69;calc iter;100;0.0403806;0.0358231;0.0571153
69;total;1;6.18693;6.18693;6.18693
46;calc total;1;4.06483;4.06483;4.06483
46;calc update async;100;9.52378e-05;2.2079e-05;0.00535489
46;calc inner;100;0.0388759;0.036172;0.0395697
46;calc wait;100;0.00104769;0.000275974;0.00401655
46;calc bound;100;0.000481566;0.000305911;0.000734367
46;calc iter;100;0.0405027;0.0390962;0.044423
46;total;1;6.19989;6.19989;6.19989
47;calc total;1;4.0662;4.0662;4.0662
47;calc update async;100;9.78669e-05;2.3743e-05;0.00486476
47;calc inner;100;0.0388041;0.0366463;0.0394832
47;calc wait;100;0.00104999;0.000254053;0.00465356
47;calc bound;100;0.000562869;0.000291763;0.00105548
47;calc iter;100;0.0405175;0.038758;0.0465697
47;total;1;6.21146;6.21146;6.21146
144;calc total;1;4.07311;4.07311;4.07311
144;calc update async;100;7.32801e-05;2.1519e-05;0.00353192
144;calc inner;100;0.0394124;0.0375679;0.0400494
144;calc wait;100;0.000685629;0.000238223;0.00890843
144;calc bound;100;0.000440537;0.000288104;0.000607269
144;calc iter;100;0.0406134;0.0388749;0.0509578
144;total;1;6.21755;6.21755;6.21755
96;calc update async;100;7.55296e-05;1.6643e-05;0.00459005
96;calc inner;100;0.0387907;0.0377397;0.0395655
96;calc wait;100;0.00113486;0.000332339;0.0059338
96;calc bound;100;0.000498212;0.000299009;0.000764615
96;calc iter;100;0.0405017;0.0391051;0.0479978
96;total;1;6.21386;6.21386;6.21386
135;calc total;1;4.06644;4.06644;4.06644
135;calc update async;100;7.80039e-05;1.7615e-05;0.00526121
135;calc inner;100;0.0384145;0.0353135;0.0389642
135;calc wait;100;0.00155356;0.000450156;0.00695882
135;calc bound;100;0.000383093;0.000314675;0.000477214
135;calc iter;100;0.0404309;0.0375942;0.0446606
135;total;1;6.19508;6.19508;6.19508
73;calc total;1;4.07315;4.07315;4.07315
73;calc update async;100;7.85564e-05;2.345e-05;0.00453325
73;calc inner;100;0.0392536;0.0366736;0.0397865
73;calc wait;100;0.000840251;0.000255038;0.00675675
73;calc bound;100;0.00041534;0.000307907;0.000563192
73;calc iter;100;0.0405892;0.0377376;0.0488301
73;total;1;6.18992;6.18992;6.18992
168;calc total;1;4.06803;4.06803;4.06803
168;calc update async;100;0.000158503;5.9343e-05;0.0061908
168;calc inner;100;0.0388791;0.0359424;0.0395975
168;calc wait;100;0.00081113;0.000306425;0.00501095
168;calc bound;100;0.000468488;0.000308941;0.000626758
168;calc iter;100;0.0405082;0.0372228;0.0454351
168;total;1;6.18484;6.18484;6.18484
145;calc total;1;4.07102;4.07102;4.07102
145;calc update async;100;8.88564e-05;2.2522e-05;0.00525087
145;calc inner;100;0.0392968;0.0371755;0.03982
145;calc wait;100;0.00077298;0.000198336;0.00632277
145;calc bound;100;0.000432819;0.000286014;0.000700552
145;calc iter;100;0.0405933;0.039042;0.0445289
145;total;1;6.2198;6.2198;6.2198
97;calc total;1;4.06805;4.06805;4.06805
97;calc update async;100;7.76522e-05;1.7e-05;0.00482909
97;calc inner;100;0.0389385;0.0379342;0.0395462
97;calc wait;100;0.00096065;0.000272721;0.00568358
97;calc bound;100;0.000497269;0.00028723;0.000735916
97;calc iter;100;0.0404762;0.0385323;0.0445009
97;total;1;6.22128;6.22128;6.22128
136;calc total;1;4.06798;4.06798;4.06798
136;calc update async;100;6.77289e-05;1.433e-05;0.00417384
136;calc inner;100;0.0385323;0.0354784;0.0391034
136;calc wait;100;0.000515579;0.000276076;0.00725106
136;calc bound;100;0.000364919;0.000293848;0.00046417
136;calc iter;100;0.0404533;0.03773;0.0450526
136;total;1;6.18282;6.18282;6.18282
74;calc total;1;4.07581;4.07581;4.07581
74;calc update async;100;8.08362e-05;2.2301e-05;0.00435061
74;calc inner;100;0.039249;0.0365696;0.0396269
74;calc wait;100;0.000845142;0.000289934;0.00594691
74;calc bound;100;0.000443661;0.000297642;0.000691699
74;calc iter;100;0.0406207;0.039158;0.0472334
74;total;1;6.1849;6.1849;6.1849
169;calc total;1;4.07171;4.07171;4.07171
169;calc update async;100;7.32405e-05;1.4412e-05;0.00472155
169;calc inner;100;0.038971;0.0361925;0.0396329
169;calc wait;100;0.00100912;0.000278681;0.00993079
169;calc bound;100;0.000471803;0.000299085;0.0007246
169;calc iter;100;0.0405453;0.0374587;0.0475682
169;total;1;6.17472;6.17472;6.17472
146;calc total;1;4.07285;4.07285;4.07285
146;calc update async;100;8.68001e-05;1.8613e-05;0.00525634
146;calc inner;100;0.0393275;0.0374143;0.0401098
146;calc wait;100;0.000768702;0.000261634;0.0107529
146;calc bound;100;0.000432109;0.000291451;0.000679402
146;calc iter;100;0.040617;0.0385232;0.048779
146;total;1;6.19274;6.19274;6.19274
98;calc total;1;4.0691;4.0691;4.0691
98;calc update async;100;7.61577e-05;1.7362e-05;0.00466985
98;calc inner;100;0.0388874;0.0379393;0.0394456
98;calc wait;100;0.00103185;0.000368552;0.00713538
98;calc bound;100;0.00049382;0.000294532;0.000698738
98;calc iter;100;0.0404922;0.0390825;0.045683
98;total;1;6.21936;6.21936;6.21936
137;calc total;1;4.07362;4.07362;4.07362
137;calc update async;100;5.91624e-05;1.4188e-05;0.00361992
137;calc inner;100;0.0384385;0.0349603;0.0388811
137;calc wait;100;0.000862633;0.000309704;0.00822744
137;calc bound;100;0.000364394;0.000295231;0.000521204
137;calc iter;100;0.0405171;0.0382551;0.0462438
137;total;1;6.19527;6.19527;6.19527
75;calc total;1;4.07183;4.07183;4.07183
75;calc update async;100;8.9055e-05;1.9292e-05;0.00501597
75;calc inner;100;0.0394989;0.0370084;0.0400284
75;calc wait;100;0.000526518;0.000210057;0.00608867
75;calc bound;100;0.000463694;0.000293212;0.000706221
75;calc iter;100;0.0405818;0.0381922;0.0459744
75;total;1;6.17708;6.17708;6.17708
170;calc total;1;4.07505;4.07505;4.07505
170;calc update async;100;7.57223e-05;1.4398e-05;0.00494838
170;calc inner;100;0.0390543;0.0359489;0.0398114
170;calc wait;100;0.00094467;0.000266859;0.00831684
170;calc bound;100;0.000459401;0.000303892;0.000695489
170;calc iter;100;0.0405802;0.037256;0.0469732
170;total;1;6.18838;6.18838;6.18838
147;calc total;1;4.07024;4.07024;4.07024
147;calc update async;100;8.63944e-05;2.0653e-05;0.00517769
147;calc inner;100;0.039351;0.0373622;0.0399133
147;calc wait;100;0.000718382;0.000237646;0.0103169
147;calc bound;100;0.000433669;0.00029034;0.000698671
147;calc iter;100;0.0405909;0.0383693;0.0546111
147;total;1;6.20965;6.20965;6.20965
99;calc total;1;4.06779;4.06779;4.06779
99;calc update async;100;7.85429e-05;1.7297e-05;0.00492582
99;calc inner;100;0.0389593;0.0379123;0.0396027
99;calc wait;100;0.000947845;0.00031194;0.00653976
99;calc bound;100;0.000491525;0.000288819;0.000705708
99;calc iter;100;0.0404792;0.0386315;0.0502205
99;total;1;6.19657;6.19657;6.19657
138;calc total;1;4.07648;4.07648;4.07648
138;calc update async;100;5.75268e-05;1.359e-05;0.00355029
138;calc inner;100;0.038435;0.0341644;0.0390033
138;calc wait;100;0.000942287;0.000287991;0.0069791
138;calc bound;100;0.000359127;0.00029365;0.00057424
76;calc total;1;4.07543;4.07543;4.07543
76;calc update async;100;8.10531e-05;2.3916e-05;0.00420515
76;calc inner;100;0.0391655;0.0364832;0.0395621
76;calc wait;100;0.000896331;0.000321645;0.008734
76;calc bound;100;0.000474211;0.000296109;0.000668401
76;calc iter;100;0.0406193;0.0393202;0.0469508
76;total;1;6.18489;6.18489;6.18489
171;calc total;1;4.07034;4.07034;4.07034
171;calc update async;100;6.90185e-05;1.3087e-05;0.00435259
171;calc inner;100;0.0389072;0.0354458;0.0396424
171;calc wait;100;0.00104525;0.000284107;0.00921609
171;calc bound;100;0.000456555;0.000330481;0.000697056
171;calc iter;100;0.0405166;0.0383995;0.0469429
171;total;1;6.18;6.18;6.18
148;calc total;1;4.06065;4.06065;4.06065
148;calc update async;100;0.000106277;2.0889e-05;0.00716616
148;calc inner;100;0.0392598;0.0366067;0.0397685
148;calc wait;100;0.000699401;0.000273579;0.00484706
148;calc bound;100;0.000429438;0.000295034;0.000674075
148;calc iter;100;0.0404963;0.0382746;0.0450766
148;total;1;6.21227;6.21227;6.21227
100;calc total;1;4.06321;4.06321;4.06321
100;calc update async;100;0.000102679;1.4742e-05;0.00740264
100;calc inner;100;0.0388527;0.0368738;0.0394939
100;calc wait;100;0.000995651;0.000296433;0.00481893
100;calc bound;100;0.000480291;0.000302012;0.000732353
100;calc iter;100;0.0404333;0.0392089;0.0458177
100;total;1;6.21734;6.21734;6.21734
138;calc iter;100;0.0405475;0.0392087;0.046562
138;total;1;6.18273;6.18273;6.18273
77;calc total;1;4.07306;4.07306;4.07306
77;calc update async;100;8.69951e-05;2.2448e-05;0.00455014
77;calc inner;100;0.0392101;0.0364903;0.0397929
77;calc wait;100;0.000816907;0.000223491;0.0106799
77;calc bound;100;0.000480943;0.000285282;0.000690723
77;calc iter;100;0.0405967;0.0374353;0.0527859
77;total;1;6.18576;6.18576;6.18576
172;calc total;1;4.07326;4.07326;4.07326
172;calc update async;100;7.68302e-05;1.3368e-05;0.00513245
172;calc inner;100;0.0388839;0.0361877;0.0405771
172;calc wait;100;0.00107397;0.000289066;0.00921258
172;calc bound;100;0.000448545;0.000302027;0.000708253
172;calc iter;100;0.0405459;0.0383809;0.0469098
172;total;1;6.18492;6.18492;6.18492
149;calc total;1;4.07069;4.07069;4.07069
149;calc update async;100;8.94463e-05;2.041e-05;0.00533342
149;calc inner;100;0.0392629;0.0371958;0.0399556
149;calc wait;100;0.000771859;0.000267784;0.0105334
149;calc bound;100;0.000439923;0.000314583;0.000669235
149;calc iter;100;0.0405658;0.03852;0.0547913
149;total;1;6.19273;6.19273;6.19273
101;calc total;1;4.06798;4.06798;4.06798
101;calc update async;100;8.19972e-05;1.6134e-05;0.004966
101;calc inner;100;0.0389474;0.0381012;0.0396614
101;calc wait;100;0.000955289;0.000253337;0.00619199
101;calc bound;100;0.000477226;0.000307579;0.000706858
101;calc iter;100;0.0404637;0.0388749;0.0502637
101;total;1;6.22319;6.22319;6.22319
139;calc total;1;4.07139;4.07139;4.07139
139;calc update async;100;5.9569e-05;1.3036e-05;0.00369786
139;calc inner;100;0.0384904;0.0354248;0.0389361
139;calc wait;100;0.000748137;0.000266619;0.00540564
139;calc bound;100;0.000341782;0.000291111;0.000556008
139;calc iter;100;0.0405002;0.0388421;0.0446912
139;total;1;6.19688;6.19688;6.19688
78;calc total;1;4.06337;4.06337;4.06337
78;calc update async;100;0.000115511;1.5157e-05;0.00696692
78;calc inner;100;0.0390942;0.0351392;0.0396113
78;calc wait;100;0.000756241;0.000265919;0.00524118
78;calc bound;100;0.000535042;0.000285396;0.000701256
78;calc iter;100;0.0405028;0.0374315;0.0447768
78;total;1;6.17707;6.17707;6.17707
173;calc total;1;4.06881;4.06881;4.06881
173;calc update async;100;7.46661e-05;1.2555e-05;0.00474924
173;calc inner;100;0.038856;0.0366375;0.0394871
173;calc wait;100;0.00104591;0.00029241;0.00825255
173;calc bound;100;0.000455804;0.000337454;0.000688699
173;calc iter;100;0.0405005;0.0378397;0.047653
173;total;1;6.17472;6.17472;6.17472
150;calc total;1;4.06914;4.06914;4.06914
150;calc update async;100;8.58199e-05;2.0624e-05;0.00484534
150;calc inner;100;0.0393259;0.0375007;0.039869
150;calc wait;100;0.000697032;0.000227904;0.00872142
150;calc bound;100;0.000441202;0.00031293;0.00067053
150;calc iter;100;0.0405515;0.0388253;0.0469081
150;total;1;6.21058;6.21058;6.21058
102;calc total;1;4.06907;4.06907;4.06907
102;calc update async;100;7.91353e-05;1.4584e-05;0.00463277
102;calc inner;100;0.0388399;0.0380558;0.0394298
102;calc wait;100;0.001074;0.000256443;0.00676818
102;calc bound;100;0.000482092;0.00030753;0.000696434
102;calc iter;100;0.040477;0.0391083;0.0469742
102;total;1;6.2136;6.2136;6.2136
140;calc total;1;4.07529;4.07529;4.07529
140;calc update async;100;6.04746e-05;1.3579e-05;0.00354136
140;calc inner;100;0.0385342;0.0346203;0.0392659
140;calc wait;100;0.000834577;0.00026696;0.00959413
140;calc bound;100;0.000346017;0.000293997;0.000516394
140;calc iter;100;0.0405387;0.039538;0.0466227
140;total;1;6.18252;6.18252;6.18252
79;calc total;1;4.06673;4.06673;4.06673
79;calc update async;100;0.000200709;7.04e-05;0.0077193
79;calc inner;100;0.0391023;0.0355965;0.0398268
79;calc wait;100;0.000657875;0.000150305;0.00565404
79;calc bound;100;0.000532649;0.00028474;0.000721169
79;calc iter;100;0.040537;0.037482;0.0467637
79;total;1;6.18651;6.18651;6.18651
174;calc total;1;4.06475;4.06475;4.06475
174;calc update async;100;8.68493e-05;1.1614e-05;0.00601737
174;calc inner;100;0.0389399;0.0352768;0.0396707
174;calc wait;100;0.000780041;0.000291087;0.00668304
174;calc bound;100;0.000477926;0.000328769;0.000683581
174;calc iter;100;0.0404545;0.0367242;0.0525661
174;total;1;6.16996;6.16996;6.16996
151;calc total;1;4.06839;4.06839;4.06839
151;calc update async;100;9.37821e-05;2.2026e-05;0.00556148
151;calc inner;100;0.0392525;0.0374506;0.0396919
151;calc wait;100;0.000745272;0.000267874;0.00933999
151;calc bound;100;0.000452023;0.000317009;0.000691949
151;calc iter;100;0.0405454;0.03823;0.0476374
151;total;1;6.21747;6.21747;6.21747
103;calc total;1;4.06604;4.06604;4.06604
103;calc update async;100;8.808e-05;1.3398e-05;0.00550189
103;calc inner;100;0.0388557;0.0375602;0.0395667
103;calc wait;100;0.00102398;0.00023672;0.00770655
103;calc bound;100;0.000477562;0.000302282;0.000717778
103;calc iter;100;0.0404468;0.0387832;0.0468336
103;total;1;6.20988;6.20988;6.20988
141;calc total;1;4.07351;4.07351;4.07351
141;calc update async;100;6.62805e-05;1.3225e-05;0.00363744
141;calc inner;100;0.0385228;0.0352889;0.0390297
141;calc wait;100;0.000707401;0.000251142;0.0125258
141;calc bound;100;0.000350784;0.000290913;0.000546503
141;calc iter;100;0.040523;0.0387358;0.0519601
141;total;1;6.20192;6.20192;6.20192
192;calc total;1;4.07412;4.07412;4.07412
192;calc update async;100;7.14939e-05;1.6985e-05;0.00437471
192;calc inner;100;0.0391297;0.035869;0.0395747
192;calc wait;100;0.000791838;0.000379642;0.0100691
192;calc bound;100;0.000492295;0.000305605;0.000691457
192;calc iter;100;0.0404871;0.0372913;0.0492525
192;total;1;6.17638;6.17638;6.17638
80;calc total;1;4.07508;4.07508;4.07508
80;calc update async;100;8.07969e-05;1.9775e-05;0.00371407
80;calc inner;100;0.0392687;0.0366554;0.0396772
80;calc wait;100;0.000802649;0.000246624;0.0126431
80;calc bound;100;0.000439331;0.000310732;0.00059092
80;calc iter;100;0.0405934;0.0391885;0.0535439
80;total;1;6.17604;6.17604;6.17604
175;calc total;1;4.06567;4.06567;4.06567
175;calc update async;100;0.000197237;6.5016e-05;0.00760511
175;calc inner;100;0.0388452;0.0360506;0.0395885
175;calc wait;100;0.000782975;0.000243372;0.00826732
175;calc bound;100;0.000485595;0.00034165;0.000695879
175;calc iter;100;0.0404641;0.0378398;0.0460532
175;total;1;6.17565;6.17565;6.17565
152;calc total;1;4.07151;4.07151;4.07151
152;calc update async;100;9.49595e-05;1.902e-05;0.00527466
152;calc inner;100;0.0393448;0.0375731;0.0400342
152;calc wait;100;0.000672156;0.000217401;0.00984161
152;calc bound;100;0.000464835;0.000314026;0.000670678
152;calc iter;100;0.0405783;0.0385826;0.0487613
152;total;1;6.21867;6.21867;6.21867
104;calc total;1;4.06693;4.06693;4.06693
104;calc update async;100;9.41885e-05;1.8224e-05;0.00532324
104;calc inner;100;0.0389123;0.0378607;0.0395848
104;calc wait;100;0.000975402;0.000226873;0.0081052
104;calc bound;100;0.000473898;0.000319084;0.000921418
104;calc iter;100;0.0404575;0.03918;0.0473734
104;total;1;6.22007;6.22007;6.22007
81;calc total;1;4.07174;4.07174;4.07174
81;calc update async;100;8.9985e-05;2.3209e-05;0.00479979
81;calc inner;100;0.0392558;0.0361979;0.0396614
81;calc wait;100;0.000786985;0.000261352;0.0090622
81;calc bound;100;0.000425907;0.000319701;0.000628215
81;calc iter;100;0.0405599;0.0393934;0.0457628
81;total;1;6.17122;6.17122;6.17122
176;calc total;1;4.0763;4.0763;4.0763
176;calc update async;100;7.91804e-05;2.0751e-05;0.00343952
176;calc inner;100;0.0388741;0.0351503;0.0395741
176;calc wait;100;0.00111171;0.000260145;0.0132123
176;calc bound;100;0.00051019;0.000305202;0.00108443
176;calc iter;100;0.0405771;0.0383974;0.0523021
176;total;1;6.17155;6.17155;6.17155
153;calc total;1;4.07037;4.07037;4.07037
153;calc update async;100;9.96854e-05;2.6232e-05;0.00516601
153;calc inner;100;0.0392859;0.0373189;0.0398147
153;calc wait;100;0.000707244;0.000222444;0.0110488
153;calc bound;100;0.000472757;0.00031951;0.00068949
153;calc iter;100;0.0405671;0.0385986;0.0497856
153;total;1;6.20776;6.20776;6.20776
105;calc total;1;4.07069;4.07069;4.07069
105;calc update async;100;8.42944e-05;1.7566e-05;0.00428862
105;calc inner;100;0.0388959;0.0377844;0.0396257
105;calc wait;100;0.000996615;0.000260497;0.00849289
105;calc bound;100;0.000476521;0.000308213;0.000691269
105;calc iter;100;0.0404547;0.0394723;0.0477319
105;total;1;6.20271;6.20271;6.20271
82;calc total;1;4.07341;4.07341;4.07341
82;calc update async;100;8.53914e-05;2.0558e-05;0.00446164
82;calc inner;100;0.0392522;0.0365926;0.039718
82;calc wait;100;0.000795823;0.000249734;0.013202
82;calc bound;100;0.000442358;0.000330111;0.000652603
82;calc iter;100;0.0405775;0.0393473;0.0504728
82;total;1;6.17417;6.17417;6.17417
177;calc total;1;4.06948;4.06948;4.06948
177;calc update async;100;9.13823e-05;2.1897e-05;0.00474339
177;calc inner;100;0.038893;0.0361079;0.0395667
177;calc wait;100;0.00103486;0.000248454;0.0134482
177;calc bound;100;0.000488753;0.000304334;0.000924684
177;calc iter;100;0.0405097;0.0376964;0.0505371
177;total;1;6.17509;6.17509;6.17509
154;calc total;1;4.07095;4.07095;4.07095
154;calc update async;100;0.00010574;2.5449e-05;0.00527649
154;calc inner;100;0.0391991;0.0372245;0.0397588
154;calc wait;100;0.000766305;0.000219966;0.0109092
154;calc bound;100;0.000500808;0.000313071;0.000680062
154;calc iter;100;0.0405737;0.0383297;0.0501367
154;total;1;6.20451;6.20451;6.20451
106;calc total;1;4.07227;4.07227;4.07227
106;calc update async;100;7.9827e-05;1.7601e-05;0.00392014
106;calc inner;100;0.0388706;0.0371249;0.0395685
106;calc wait;100;0.00104148;0.000266153;0.00887977
106;calc bound;100;0.000496521;0.000319063;0.000705345
106;calc iter;100;0.0404904;0.0394817;0.0479402
106;total;1;6.21555;6.21555;6.21555
83;calc total;1;4.07077;4.07077;4.07077
83;calc update async;100;8.81151e-05;2.2604e-05;0.00494882
83;calc inner;100;0.0392293;0.0362698;0.0398677
83;calc wait;100;0.000773296;0.000248756;0.0127227
83;calc bound;100;0.00045928;0.000327279;0.000661987
83;calc iter;100;0.0405513;0.0382946;0.0551494
83;total;1;6.18401;6.18401;6.18401
178;calc total;1;4.07186;4.07186;4.07186
178;calc update async;100;8.88655e-05;1.9274e-05;0.00461031
178;calc inner;100;0.0389141;0.0363084;0.0395377
178;calc wait;100;0.00103234;0.000226711;0.00924899
178;calc bound;100;0.00049746;0.000302225;0.000701068
178;calc iter;100;0.0405347;0.0372324;0.0491734
178;total;1;6.17573;6.17573;6.17573
155;calc total;1;4.06934;4.06934;4.06934
155;calc update async;100;8.71863e-05;1.8396e-05;0.00471815
155;calc inner;100;0.0392683;0.0373883;0.0398185
155;calc wait;100;0.00069662;0.000244607;0.0113158
155;calc bound;100;0.00050448;0.00031431;0.000699685
155;calc iter;100;0.0405586;0.0383356;0.0502987
155;total;1;6.21585;6.21585;6.21585
107;calc total;1;4.06847;4.06847;4.06847
107;calc update async;100;8.38992e-05;1.8073e-05;0.00450074
107;calc inner;100;0.0389027;0.0378553;0.039585
107;calc wait;100;0.000956622;0.000249689;0.0080039
107;calc bound;100;0.000506085;0.000321819;0.000693515
107;calc iter;100;0.0404508;0.039205;0.0472164
107;total;1;6.20002;6.20002;6.20002
84;calc total;1;4.06105;4.06105;4.06105
84;calc update async;100;0.000118611;2.113e-05;0.00723439
84;calc inner;100;0.0387294;0.0367244;0.0391431
84;calc wait;100;0.00114286;0.000296566;0.00732026
84;calc bound;100;0.000458378;0.000326307;0.000749788
84;calc iter;100;0.0404509;0.0388928;0.0467738
84;total;1;6.19015;6.19015;6.19015
179;calc total;1;4.06615;4.06615;4.06615
179;calc update async;100;0.000100746;1.8406e-05;0.00587102
179;calc inner;100;0.0388789;0.036233;0.039611
179;calc wait;100;0.000984655;0.000260708;0.00908928
179;calc bound;100;0.00051082;0.000303402;0.000728238
179;calc iter;100;0.040477;0.0371153;0.0487459
179;total;1;6.1716;6.1716;6.1716
156;calc total;1;4.07093;4.07093;4.07093
156;calc update async;100;0.000114856;2.5618e-05;0.00537967
156;calc inner;100;0.0386444;0.0371131;0.0394727
156;calc wait;100;0.00126409;0.000398203;0.0113939
156;calc bound;100;0.000547428;0.000298769;0.000803291
156;calc iter;100;0.0405728;0.0383277;0.0506091
156;total;1;6.19774;6.19774;6.19774
108;calc total;1;4.07017;4.07017;4.07017
108;calc update async;100;8.32825e-05;1.6871e-05;0.00432809
108;calc inner;100;0.0385116;0.0365736;0.0392686
108;calc wait;100;0.00137997;0.000390422;0.00879928
108;calc bound;100;0.000505808;0.000305826;0.000798747
108;calc iter;100;0.0404831;0.0391327;0.048187
108;total;1;6.21041;6.21041;6.21041
85;calc total;1;4.07153;4.07153;4.07153
85;calc update async;100;8.56675e-05;2.0688e-05;0.00447505
85;calc inner;100;0.0387338;0.0375102;0.0391989
85;calc wait;100;0.00129776;0.000333445;0.0128772
85;calc bound;100;0.000432249;0.00030044;0.000763934
85;calc iter;100;0.0405508;0.0389054;0.0556672
85;total;1;6.19201;6.19201;6.19201
180;calc total;1;4.06072;4.06072;4.06072
180;calc update async;100;0.000107608;2.0261e-05;0.00674143
180;calc inner;100;0.038792;0.0353006;0.0396163
180;calc wait;100;0.00103636;0.000297129;0.00819697
180;calc bound;100;0.000483471;0.000313899;0.000748094
180;calc iter;100;0.0404212;0.0374212;0.0471987
180;total;1;6.16968;6.16968;6.16968
157;calc total;1;4.07016;4.07016;4.07016
157;calc update async;100;9.95057e-05;2.0849e-05;0.00489519
157;calc inner;100;0.0387193;0.0371503;0.0396423
157;calc wait;100;0.00126856;0.000257315;0.00764262
157;calc bound;100;0.000470476;0.000290862;0.000728354
157;calc iter;100;0.0405597;0.0379148;0.0480665
157;total;1;6.22108;6.22108;6.22108
109;calc total;1;4.06693;4.06693;4.06693
109;calc update async;100;8.4902e-05;1.7034e-05;0.00520811
109;calc inner;100;0.0385649;0.0364863;0.0395121
109;calc wait;100;0.00135488;0.000274648;0.00780519
109;calc bound;100;0.000446599;0.000303481;0.000724777
109;calc iter;100;0.040453;0.0381681;0.0467983
109;total;1;6.2152;6.2152;6.2152
86;calc total;1;4.06978;4.06978;4.06978
86;calc update async;100;8.59591e-05;2.16e-05;0.00461227
86;calc inner;100;0.0386681;0.0375962;0.0392499
86;calc wait;100;0.00134429;0.000311391;0.0102508
86;calc bound;100;0.000433515;0.000303779;0.0006627
86;calc iter;100;0.0405337;0.0385021;0.0488508
86;total;1;6.1824;6.1824;6.1824
181;calc total;1;4.06936;4.06936;4.06936
181;calc update async;100;9.13449e-05;1.8206e-05;0.00540696
181;calc inner;100;0.0388254;0.0355481;0.0396759
181;calc wait;100;0.00113646;0.00025277;0.0094478
181;calc bound;100;0.000458588;0.000314167;0.000721449
181;calc iter;100;0.0405135;0.0367949;0.0515415
181;total;1;6.18353;6.18353;6.18353
158;calc total;1;4.06566;4.06566;4.06566
158;calc update async;100;9.99433e-05;1.8705e-05;0.0056486
158;calc inner;100;0.0387752;0.0370166;0.0393913
158;calc wait;100;0.00123829;0.00021361;0.00745185
158;calc bound;100;0.000413875;0.00029113;0.000702188
158;calc iter;100;0.040529;0.0379819;0.0460311
158;total;1;6.21814;6.21814;6.21814
110;calc total;1;4.0646;4.0646;4.0646
110;calc update async;100;9.00531e-05;1.7279e-05;0.00581533
110;calc inner;100;0.0385804;0.035931;0.039215
110;calc wait;100;0.00133098;0.000266643;0.00770615
110;calc bound;100;0.000436142;0.000300581;0.000724979
110;calc iter;100;0.0404393;0.0381455;0.0468649
110;total;1;6.22005;6.22005;6.22005
87;calc total;1;4.06864;4.06864;4.06864
87;calc update async;100;8.90491e-05;1.9712e-05;0.00491199
87;calc inner;100;0.0386896;0.0376007;0.0391711
87;calc wait;100;0.00132163;0.000300936;0.0100382
87;calc bound;100;0.000431413;0.000310124;0.000686518
87;calc iter;100;0.0405331;0.0386733;0.0485949
87;total;1;6.17453;6.17453;6.17453
182;calc total;1;4.07351;4.07351;4.07351
182;calc update async;100;8.69886e-05;1.8452e-05;0.005009
182;calc inner;100;0.0388302;0.0353387;0.0396748
182;calc wait;100;0.00117528;0.000245418;0.00926793
182;calc bound;100;0.000462204;0.00029741;0.000702768
182;calc iter;100;0.0405564;0.0379027;0.0476549
182;total;1;6.16943;6.16943;6.16943
159;calc total;1;4.06619;4.06619;4.06619
159;calc update async;100;0.000116498;2.3653e-05;0.00597421
111;calc total;1;4.06524;4.06524;4.06524
111;calc update async;100;9.20971e-05;2.0454e-05;0.00557703
111;calc inner;100;0.0385969;0.036166;0.0391643
111;calc wait;100;0.00125975;0.000290035;0.00675224
111;calc bound;100;0.000501032;0.000296222;0.000965952
111;calc iter;100;0.0404525;0.0383531;0.0457226
111;total;1;6.20766;6.20766;6.20766
88;calc total;1;4.07201;4.07201;4.07201
88;calc update async;100;6.66151e-05;1.2166e-05;0.00391269
88;calc inner;100;0.0387474;0.0371482;0.0392488
88;calc wait;100;0.000778374;0.000292789;0.0106514
88;calc bound;100;0.000416196;0.000304991;0.00069733
88;calc iter;100;0.0405721;0.038806;0.0493655
88;total;1;6.1708;6.1708;6.1708
183;calc total;1;4.06792;4.06792;4.06792
183;calc update async;100;8.83479e-05;1.9725e-05;0.0050387
183;calc inner;100;0.0388578;0.0354444;0.0396431
183;calc wait;100;0.00107727;0.000256062;0.00869718
183;calc bound;100;0.000478448;0.000299665;0.000705847
183;calc iter;100;0.0405038;0.0373793;0.0460272
183;total;1;6.17849;6.17849;6.17849
159;calc inner;100;0.038772;0.0371494;0.0393536
159;calc wait;100;0.00114226;0.000350199;0.00730533
159;calc bound;100;0.000508963;0.000289916;0.000722674
159;calc iter;100;0.0405415;0.0384248;0.0460679
159;total;1;6.19623;6.19623;6.19623
112;calc total;1;4.07632;4.07632;4.07632
112;calc update async;100;0.000142361;5.5891e-05;0.00404574
112;calc inner;100;0.0385431;0.0346809;0.0391442
112;calc wait;100;0.000920686;0.00023613;0.00975245
112;calc bound;100;0.000422982;0.000287581;0.000662827
112;calc iter;100;0.0405507;0.0392286;0.0488776
112;total;1;6.22205;6.22205;6.22205
89;calc total;1;4.07039;4.07039;4.07039
89;calc update async;100;6.5738e-05;1.3707e-05;0.00395193
89;calc inner;100;0.0387389;0.0370907;0.0395625
89;calc wait;100;0.000955985;0.000266927;0.010943
89;calc bound;100;0.000399896;0.000289798;0.000687041
89;calc iter;100;0.0405542;0.0388523;0.0493549
89;total;1;6.18509;6.18509;6.18509
184;calc total;1;4.07307;4.07307;4.07307
184;calc update async;100;7.31763e-05;1.1882e-05;0.00369245
184;calc inner;100;0.0387868;0.0352871;0.0395773
184;calc wait;100;0.00114533;0.000200729;0.00789244
184;calc bound;100;0.000482299;0.00029269;0.000675174
184;calc iter;100;0.0405563;0.0378933;0.0479985
184;total;1;6.18548;6.18548;6.18548
160;calc total;1;4.07292;4.07292;4.07292
160;calc update async;100;0.00017999;5.3903e-05;0.00431566
160;calc inner;100;0.0387663;0.036655;0.0394057
160;calc wait;100;0.000619351;0.00017372;0.00474167
160;calc bound;100;0.000370108;0.000289499;0.000611963
160;calc iter;100;0.0406051;0.0387106;0.0454035
160;total;1;6.22289;6.22289;6.22289
113;calc total;1;4.069;4.069;4.069
113;calc update async;100;6.92715e-05;1.4413e-05;0.0040253
113;calc inner;100;0.0385694;0.0366768;0.0391144
113;calc wait;100;0.000972863;0.000285141;0.00760623
113;calc bound;100;0.000413823;0.000290391;0.000595625
113;calc iter;100;0.040481;0.0390237;0.0458263
113;total;1;6.19834;6.19834;6.19834
90;calc total;1;4.07081;4.07081;4.07081
90;calc update async;100;6.68524e-05;1.4184e-05;0.00383911
90;calc inner;100;0.0387433;0.0374173;0.0390991
90;calc wait;100;0.000860018;0.0003256;0.0073634
90;calc bound;100;0.000389521;0.000293847;0.000700113
90;calc iter;100;0.0405616;0.0387203;0.0461567
90;total;1;6.17715;6.17715;6.17715
185;calc total;1;4.07121;4.07121;4.07121
185;calc update async;100;7.30732e-05;1.3446e-05;0.00381591
185;calc inner;100;0.0387462;0.0352871;0.0395993
185;calc wait;100;0.00119707;0.000265505;0.0136721
185;calc bound;100;0.000476238;0.000287328;0.000692072
185;calc iter;100;0.0405413;0.037914;0.0515145
185;total;1;6.18881;6.18881;6.18881
161;calc total;1;4.07023;4.07023;4.07023
161;calc update async;100;6.32882e-05;1.2015e-05;0.0038361
161;calc inner;100;0.0388545;0.0366172;0.0395715
161;calc wait;100;0.000889404;0.000275649;0.0092702
161;calc bound;100;0.000360901;0.000291883;0.000539132
161;calc iter;100;0.0405809;0.0384321;0.04643
161;total;1;6.22406;6.22406;6.22406
114;calc total;1;4.07073;4.07073;4.07073
114;calc update async;100;6.62923e-05;1.5356e-05;0.00372715
114;calc inner;100;0.0385651;0.0364715;0.0390888
114;calc wait;100;0.00105468;0.000294618;0.00801286
114;calc bound;100;0.000421769;0.000283122;0.000598723
114;calc iter;100;0.0404987;0.0391248;0.0459552
114;total;1;6.21266;6.21266;6.21266
91;calc total;1;4.06861;4.06861;4.06861
91;calc update async;100;7.97759e-05;1.4412e-05;0.00436287
91;calc inner;100;0.0387751;0.0375654;0.0394733
91;calc wait;100;0.000561898;0.000252574;0.00669592
91;calc bound;100;0.000379574;0.00028169;0.000667389
91;calc iter;100;0.0405447;0.0386854;0.0455815
91;total;1;6.17566;6.17566;6.17566
186;calc total;1;4.07179;4.07179;4.07179
186;calc update async;100;7.37582e-05;1.2326e-05;0.00377601
186;calc inner;100;0.0386897;0.0351455;0.0395321
186;calc wait;100;0.00120233;0.000264668;0.0127497
186;calc bound;100;0.000470771;0.000292375;0.000691878
186;calc iter;100;0.0405475;0.0387447;0.0506833
186;total;1;6.18741;6.18741;6.18741
162;calc total;1;4.07165;4.07165;4.07165
162;calc update async;100;6.31614e-05;1.2574e-05;0.00366177
162;calc inner;100;0.0387765;0.0369229;0.0393442
162;calc wait;100;0.000871745;0.000267658;0.00924443
162;calc bound;100;0.00036439;0.000292707;0.000533973
162;calc iter;100;0.0405948;0.039258;0.0467311
162;total;1;6.20182;6.20182;6.20182
115;calc total;1;4.06662;4.06662;4.06662
115;calc update async;100;7.64292e-05;1.3888e-05;0.00446283
115;calc inner;100;0.0385646;0.0364506;0.0390571
115;calc wait;100;0.000974666;0.000307709;0.00763114
115;calc bound;100;0.000431457;0.000307353;0.000580763
115;calc iter;100;0.040461;0.0382781;0.0491151
115;total;1;6.19836;6.19836;6.19836
92;calc total;1;4.07077;4.07077;4.07077
92;calc update async;100;7.23123e-05;1.3148e-05;0.00410251
92;calc inner;100;0.0388175;0.0377399;0.0392557
92;calc wait;100;0.000851759;0.000278487;0.00745032
92;calc bound;100;0.000391593;0.000285049;0.000705699
92;calc iter;100;0.0405619;0.0386884;0.046427
92;total;1;6.17318;6.17318;6.17318
187;calc total;1;4.07058;4.07058;4.07058
187;calc update async;100;7.55413e-05;1.3065e-05;0.00389437
187;calc inner;100;0.0387644;0.0353526;0.0395874
187;calc wait;100;0.00115291;0.000296378;0.0168253
187;calc bound;100;0.000465276;0.000296123;0.000719381
187;calc iter;100;0.0405369;0.0378515;0.0538288
187;total;1;6.17427;6.17427;6.17427
163;calc total;1;4.0696;4.0696;4.0696
163;calc update async;100;6.72692e-05;1.4175e-05;0.00391338
163;calc inner;100;0.0387484;0.0370094;0.039327
163;calc wait;100;0.000831567;0.000293679;0.00854368
163;calc bound;100;0.000372453;0.00029304;0.000657353
163;calc iter;100;0.0405783;0.0382157;0.0507143
163;total;1;6.21378;6.21378;6.21378
116;calc total;1;4.0608;4.0608;4.0608
116;calc update async;100;9.78901e-05;1.2632e-05;0.00664524
116;calc inner;100;0.0386107;0.0351908;0.0393127
116;calc wait;100;0.000969352;0.0002944;0.00442287
116;calc bound;100;0.000441247;0.000315466;0.000606787
116;calc iter;100;0.0403867;0.038539;0.0442495
116;total;1;6.21423;6.21423;6.21423
93;calc total;1;4.06987;4.06987;4.06987
93;calc update async;100;8.1125e-05;1.8539e-05;0.00413796
93;calc inner;100;0.0387979;0.0376324;0.0393163
93;calc wait;100;0.000764713;0.000284333;0.00634932
93;calc bound;100;0.000389553;0.000287646;0.000728931
93;calc iter;100;0.0405599;0.0388372;0.0486436
93;total;1;6.19392;6.19392;6.19392
188;calc total;1;4.07142;4.07142;4.07142
188;calc update async;100;7.43056e-05;1.2706e-05;0.0038134
188;calc inner;100;0.0388302;0.0353615;0.0396243
188;calc wait;100;0.0011247;0.000260539;0.0185986
188;calc bound;100;0.000476881;0.000309253;0.000723144
188;calc iter;100;0.0405219;0.0376665;0.0546035
188;total;1;6.17415;6.17415;6.17415
164;calc total;1;4.06288;4.06288;4.06288
164;calc update async;100;9.03339e-05;1.1608e-05;0.00600885
164;calc inner;100;0.0388177;0.0365814;0.0394389
164;calc wait;100;0.000705506;0.000320005;0.00428387
164;calc bound;100;0.000378153;0.000293086;0.000596347
164;calc iter;100;0.0404805;0.038195;0.0467066
164;total;1;6.22376;6.22376;6.22376
117;calc total;1;4.06898;4.06898;4.06898
117;calc update async;100;7.71592e-05;1.468e-05;0.00403785
117;calc inner;100;0.0386927;0.0367796;0.0393177
117;calc wait;100;0.000917154;0.000276303;0.00986734
117;calc bound;100;0.000449633;0.000297853;0.000674391
117;calc iter;100;0.0404706;0.0388329;0.0513136
117;total;1;6.19547;6.19547;6.19547
94;calc total;1;4.06488;4.06488;4.06488
94;calc update async;100;9.52673e-05;1.3327e-05;0.00527731
94;calc inner;100;0.0387639;0.0373274;0.0393752
94;calc wait;100;0.000655043;0.000262712;0.00548508
94;calc bound;100;0.000420357;0.000288192;0.000689627
94;calc iter;100;0.040509;0.0385798;0.044138
94;total;1;6.1723;6.1723;6.1723
189;calc total;1;4.07043;4.07043;4.07043
189;calc update async;100;8.00078e-05;1.2616e-05;0.00398005
189;calc inner;100;0.03882;0.0357565;0.039704
189;calc wait;100;0.00111929;0.000256765;0.0176241
189;calc bound;100;0.00048597;0.000331425;0.000695863
189;calc iter;100;0.0405073;0.0371128;0.058556
189;total;1;6.17768;6.17768;6.17768
165;calc total;1;4.07014;4.07014;4.07014
165;calc update async;100;7.10173e-05;1.2458e-05;0.00388942
165;calc inner;100;0.0388222;0.037007;0.0393917
165;calc wait;100;0.000792373;0.000241438;0.00881829
165;calc bound;100;0.0003819;0.000297634;0.000679186
165;calc iter;100;0.0405532;0.038613;0.0510649
165;total;1;6.20574;6.20574;6.20574
118;calc total;1;4.07231;4.07231;4.07231
118;calc update async;100;7.3235e-05;1.3739e-05;0.0036538
118;calc inner;100;0.0385975;0.0361563;0.039304
118;calc wait;100;0.00116504;0.000268141;0.00896255
118;calc bound;100;0.000467083;0.000303567;0.000667264
118;calc iter;100;0.0405039;0.0393348;0.0471235
118;total;1;6.19545;6.19545;6.19545
95;calc total;1;4.06527;4.06527;4.06527
95;calc update async;100;0.000102099;1.707e-05;0.00536154
95;calc inner;100;0.038705;0.0373462;0.0392053
95;calc wait;100;0.000682774;0.000315604;0.00553876
95;calc bound;100;0.000462713;0.000304427;0.000699869
95;calc iter;100;0.0405181;0.0391082;0.0443105
95;total;1;6.17222;6.17222;6.17222
190;calc total;1;4.05369;4.05369;4.05369
190;calc update async;100;0.000103435;1.7731e-05;0.00611002
190;calc inner;100;0.0388249;0.0346955;0.0396513
190;calc wait;100;0.00090781;0.000245555;0.00471388
190;calc bound;100;0.000503903;0.000325385;0.000716931
190;calc iter;100;0.0403443;0.0371636;0.0443588
190;total;1;6.1733;6.1733;6.1733
191;calc total;1;4.06619;4.06619;4.06619
191;calc update async;100;9.40051e-05;2.0074e-05;0.0049988
191;calc inner;100;0.0388167;0.0357885;0.0395567
191;calc wait;100;0.00104846;0.000292814;0.0127613
191;calc bound;100;0.000510431;0.00032619;0.000706905
191;calc iter;100;0.0404745;0.037289;0.0545544
191;total;1;6.17181;6.17181;6.17181
216;calc total;1;4.07201;4.07201;4.07201
216;calc update async;100;0.000203377;6.9672e-05;0.0060171
216;calc inner;100;0.0388587;0.0370096;0.0395226
216;calc wait;100;0.000735818;0.00024398;0.0037854
216;calc bound;100;0.000487283;0.000352324;0.000638283
216;calc iter;100;0.0405678;0.0394137;0.0472097
216;total;1;6.18312;6.18312;6.18312
193;calc total;1;4.07056;4.07056;4.07056
193;calc update async;100;7.08069e-05;1.4695e-05;0.00452937
193;calc inner;100;0.0391698;0.0355676;0.040114
193;calc wait;100;0.000738932;0.000280948;0.0129354
193;calc bound;100;0.000471752;0.000336272;0.000596711
193;calc iter;100;0.0404531;0.0382219;0.0491712
193;total;1;6.18358;6.18358;6.18358
1;calc total;1;4.0701;4.0701;4.0701
1;calc update async;100;7.34785e-05;1.4199e-05;0.00457942
1;calc inner;100;0.038427;0.0369873;0.0392514
1;calc wait;100;0.00128661;0.000261999;0.00731851
1;calc bound;100;0.000494323;0.000327228;0.000936253
1;calc iter;100;0.0402917;0.0388368;0.0463837
1;total;1;6.18465;6.18465;6.18465
240;calc total;1;4.07593;4.07593;4.07593
240;calc update async;100;6.2692e-05;1.504e-05;0.00348404
240;calc inner;100;0.0387667;0.0345849;0.0395159
240;calc wait;100;0.00112563;0.000274758;0.0166297
240;calc bound;100;0.000460146;0.000292394;0.000736728
240;calc iter;100;0.0404176;0.0379259;0.0552001
240;total;1;6.18878;6.18878;6.18878
264;calc total;1;4.06799;4.06799;4.06799
264;calc update async;100;0.000215388;8.9616e-05;0.00629757
264;calc inner;100;0.0385811;0.0357663;0.0394544
264;calc wait;100;0.000726531;0.000179706;0.00242726
264;calc bound;100;0.000460905;0.000290193;0.000673594
264;calc iter;100;0.0405185;0.0385012;0.0497219
264;total;1;6.18944;6.18944;6.18944
217;calc total;1;4.07033;4.07033;4.07033
217;calc update async;100;8.82341e-05;1.8042e-05;0.00540143
217;calc inner;100;0.0388659;0.037119;0.0395635
217;calc wait;100;0.00107467;0.000319479;0.00631597
217;calc bound;100;0.000468908;0.000358977;0.000720458
217;calc iter;100;0.0405591;0.0390995;0.0451348
217;total;1;6.18307;6.18307;6.18307
194;calc total;1;4.07013;4.07013;4.07013
194;calc update async;100;7.18148e-05;1.6132e-05;0.00451837
194;calc inner;100;0.0392132;0.0358822;0.0395984
194;calc wait;100;0.000695945;0.000279739;0.0150912
2;calc total;1;4.0708;4.0708;4.0708
2;calc update async;100;7.39594e-05;1.7798e-05;0.00458432
2;calc inner;100;0.0382747;0.0366333;0.0390996
2;calc wait;100;0.00145405;0.000273961;0.00890416
2;calc bound;100;0.000491572;0.000321529;0.000977019
2;calc iter;100;0.0402986;0.037796;0.0472511
2;total;1;6.17733;6.17733;6.17733
241;calc total;1;4.06893;4.06893;4.06893
241;calc update async;100;7.86892e-05;1.5367e-05;0.0051241
241;calc inner;100;0.0387859;0.0364678;0.0394721
241;calc wait;100;0.00102221;0.000262736;0.00711047
241;calc bound;100;0.000459779;0.000307739;0.000720109
241;calc iter;100;0.0403486;0.0381512;0.045009
241;total;1;6.18839;6.18839;6.18839
265;calc total;1;4.07363;4.07363;4.07363
265;calc update async;100;7.1535e-05;1.1266e-05;0.0041396
265;calc inner;100;0.0386307;0.0364185;0.0394551
265;calc wait;100;0.00112952;0.000273934;0.00878929
265;calc bound;100;0.000437257;0.000298981;0.000756298
265;calc iter;100;0.040578;0.0374995;0.0484148
265;total;1;6.18135;6.18135;6.18135
218;calc total;1;4.07074;4.07074;4.07074
218;calc update async;100;9.11865e-05;1.35e-05;0.00569647
218;calc inner;100;0.0390139;0.0372465;0.0398875
218;calc wait;100;0.000920433;0.000279677;0.00631932
218;calc bound;100;0.000455435;0.000342348;0.000700206
218;calc iter;100;0.0405644;0.0381502;0.0468843
218;total;1;6.17594;6.17594;6.17594
194;calc bound;100;0.000467487;0.000351851;0.00057672
194;calc iter;100;0.0404499;0.0368271;0.0515697
194;total;1;6.18664;6.18664;6.18664
3;calc total;1;4.06891;4.06891;4.06891
3;calc update async;100;7.64846e-05;1.5415e-05;0.00484805
3;calc inner;100;0.0382688;0.0366125;0.039014
3;calc wait;100;0.00143133;0.000283045;0.00971167
3;calc bound;100;0.000494771;0.00031579;0.000949679
3;calc iter;100;0.0402803;0.0377396;0.0507473
3;total;1;6.1803;6.1803;6.1803
242;calc total;1;4.07073;4.07073;4.07073
242;calc update async;100;8.16281e-05;1.4014e-05;0.00520548
242;calc inner;100;0.0388121;0.0365327;0.039448
242;calc wait;100;0.000966754;0.000247701;0.00749153
242;calc bound;100;0.000484465;0.000339318;0.000707518
242;calc iter;100;0.0403487;0.0373804;0.050069
242;total;1;6.18304;6.18304;6.18304
266;calc total;1;4.07648;4.07648;4.07648
266;calc update async;100;6.8889e-05;1.1893e-05;0.00393817
266;calc inner;100;0.0386754;0.03573;0.0394779
266;calc wait;100;0.00105428;0.000257474;0.00930099
266;calc bound;100;0.000403801;0.000293537;0.000679338
266;calc iter;100;0.0405816;0.0387549;0.0479698
266;total;1;6.17275;6.17275;6.17275
219;calc total;1;4.06861;4.06861;4.06861
219;calc update async;100;8.87621e-05;1.5226e-05;0.00539021
219;calc inner;100;0.0389118;0.037145;0.039683
219;calc wait;100;0.0010067;0.000269982;0.00616009
219;calc bound;100;0.000456867;0.000308022;0.000691625
219;calc iter;100;0.0405484;0.0391105;0.0456408
219;total;1;6.17872;6.17872;6.17872
195;calc total;1;4.06889;4.06889;4.06889
195;calc update async;100;7.53516e-05;1.7513e-05;0.00485908
195;calc inner;100;0.039212;0.0352565;0.0399383
195;calc wait;100;0.000676091;0.000271956;0.0154014
195;calc bound;100;0.000472254;0.000353874;0.000592533
195;calc iter;100;0.0404375;0.036335;0.057423
195;total;1;6.18072;6.18072;6.18072
4;calc total;1;4.06209;4.06209;4.06209
4;calc update async;100;0.000105787;1.5383e-05;0.00784871
4;calc inner;100;0.0381946;0.0350004;0.0388757
4;calc wait;100;0.00141725;0.000343517;0.0107689
4;calc bound;100;0.00047873;0.000300783;0.000940812
4;calc iter;100;0.0402121;0.0375204;0.0488363
4;total;1;6.18605;6.18605;6.18605
243;calc total;1;4.06654;4.06654;4.06654
243;calc update async;100;0.0001194;1.4533e-05;0.00888668
243;calc inner;100;0.0388329;0.0359853;0.0395024
243;calc wait;100;0.000877281;0.00024972;0.0076246
243;calc bound;100;0.000485427;0.000323891;0.000722125
243;calc iter;100;0.040317;0.037453;0.0530915
243;total;1;6.18182;6.18182;6.18182
267;calc total;1;4.07132;4.07132;4.07132
267;calc update async;100;7.70811e-05;1.1488e-05;0.00474404
267;calc inner;100;0.0386827;0.0363052;0.0394471
267;calc wait;100;0.000974862;0.000282662;0.00949221
267;calc bound;100;0.000383096;0.000298354;0.00070445
267;calc iter;100;0.0405321;0.0381705;0.0487997
267;total;1;6.17852;6.17852;6.17852
220;calc total;1;4.07077;4.07077;4.07077
220;calc update async;100;9.22966e-05;1.5083e-05;0.00573993
220;calc inner;100;0.0388438;0.0373607;0.039418
220;calc wait;100;0.00109013;0.000257926;0.00702708
220;calc bound;100;0.000457606;0.000306813;0.000686436
220;calc iter;100;0.0405719;0.0392025;0.0469482
220;total;1;6.18188;6.18188;6.18188
196;calc total;1;4.05366;4.05366;4.05366
196;calc update async;100;9.26516e-05;1.5633e-05;0.0067734
196;calc inner;100;0.0391511;0.0344255;0.0396124
196;calc wait;100;0.000575152;0.000301611;0.00170096
196;calc bound;100;0.00046391;0.000343759;0.000591365
196;calc iter;100;0.0402844;0.0363228;0.042484
196;total;1;6.19059;6.19059;6.19059
5;calc total;1;4.06865;4.06865;4.06865
5;calc update async;100;7.79581e-05;1.4472e-05;0.00514222
5;calc inner;100;0.0382218;0.036398;0.0389287
5;calc wait;100;0.00150124;0.000320251;0.0103179
5;calc bound;100;0.00047092;0.000300253;0.000939237
5;calc iter;100;0.0402861;0.0378075;0.0506655
5;total;1;6.17585;6.17585;6.17585
244;calc total;1;4.05746;4.05746;4.05746
244;calc update async;100;0.000106408;1.4645e-05;0.00777686
244;calc inner;100;0.0387444;0.0350005;0.0405311
244;calc wait;100;0.000901858;0.000244987;0.0057626
244;calc bound;100;0.000472132;0.00029776;0.000692275
244;calc iter;100;0.0402264;0.0372161;0.0451905
244;total;1;6.18289;6.18289;6.18289
268;calc total;1;4.07529;4.07529;4.07529
268;calc update async;100;7.26392e-05;1.3055e-05;0.00404088
268;calc inner;100;0.0387223;0.0363842;0.0395124
268;calc wait;100;0.000935276;0.000264064;0.0105204
268;calc bound;100;0.000377291;0.000299089;0.000619058
268;calc iter;100;0.0405753;0.0384527;0.0495588
268;total;1;6.20041;6.20041;6.20041
221;calc total;1;4.06987;4.06987;4.06987
221;calc update async;100;9.09388e-05;1.5927e-05;0.00552625
221;calc inner;100;0.038851;0.0374244;0.0396483
221;calc wait;100;0.00108685;0.000305019;0.00619882
221;calc bound;100;0.000461034;0.000312462;0.000721556
221;calc iter;100;0.0405756;0.0384409;0.0509122
221;total;1;6.17622;6.17622;6.17622
197;calc total;1;4.069;4.069;4.069
197;calc update async;100;7.55344e-05;1.4541e-05;0.00510863
197;calc inner;100;0.0391798;0.0351056;0.0398003
197;calc wait;100;0.000740595;0.000331647;0.015601
197;calc bound;100;0.000443074;0.000306124;0.000573764
197;calc iter;100;0.0404406;0.0364258;0.0577573
197;total;1;6.18806;6.18806;6.18806
6;calc total;1;4.06943;4.06943;4.06943
6;calc update async;100;7.46222e-05;1.2219e-05;0.00487445
6;calc inner;100;0.0383096;0.0366974;0.0389513
6;calc wait;100;0.00142223;0.000293779;0.010769
6;calc bound;100;0.000478826;0.000290976;0.000986824
6;calc iter;100;0.0402937;0.0379908;0.0487198
6;total;1;6.18026;6.18026;6.18026
245;calc total;1;4.06898;4.06898;4.06898
245;calc update async;100;8.09406e-05;1.6118e-05;0.00521173
245;calc inner;100;0.0387401;0.0362623;0.039438
245;calc wait;100;0.00105849;0.000258448;0.0127859
245;calc bound;100;0.00045945;0.00030783;0.000705698
245;calc iter;100;0.0403409;0.0376547;0.0552599
245;total;1;6.18946;6.18946;6.18946
269;calc total;1;4.07352;4.07352;4.07352
269;calc update async;100;7.60242e-05;1.6555e-05;0.00425828
269;calc inner;100;0.0388064;0.0361579;0.0396462
269;calc wait;100;0.00084252;0.000235546;0.0117875
269;calc bound;100;0.000375022;0.000298755;0.000612983
269;calc iter;100;0.0405577;0.0371789;0.0533901
269;total;1;6.17773;6.17773;6.17773
222;calc total;1;4.06488;4.06488;4.06488
222;calc update async;100;9.93181e-05;2.1799e-05;0.00630433
222;calc inner;100;0.0389493;0.0372392;0.0395439
222;calc wait;100;0.000884517;0.000260417;0.00600432
222;calc bound;100;0.000464644;0.000303862;0.000706697
222;calc iter;100;0.0405237;0.0384743;0.05007
222;total;1;6.18972;6.18972;6.18972
198;calc total;1;4.07118;4.07118;4.07118
198;calc update async;100;7.41444e-05;1.8883e-05;0.00468227
198;calc inner;100;0.0392975;0.0357882;0.0398255
198;calc wait;100;0.000663806;0.0002912;0.0121517
198;calc bound;100;0.000427997;0.000313548;0.000674132
198;calc iter;100;0.0404652;0.0370709;0.049229
198;total;1;6.18533;6.18533;6.18533
7;calc total;1;4.06701;4.06701;4.06701
7;calc update async;100;8.56129e-05;1.325e-05;0.00593307
7;calc inner;100;0.0381978;0.0358229;0.0388901
7;calc wait;100;0.00150566;0.000284028;0.00883322
7;calc bound;100;0.000475991;0.000292915;0.000913344
7;calc iter;100;0.0402767;0.0379463;0.0476264
7;total;1;6.19164;6.19164;6.19164
246;calc total;1;4.07231;4.07231;4.07231
246;calc update async;100;8.18581e-05;1.5539e-05;0.00536362
246;calc inner;100;0.0388993;0.0364055;0.0397124
246;calc wait;100;0.000925812;0.000232873;0.012285
246;calc bound;100;0.000459177;0.000307816;0.000754251
246;calc iter;100;0.0403677;0.0374718;0.0495585
246;total;1;6.18774;6.18774;6.18774
270;calc total;1;4.06301;4.06301;4.06301
270;calc update async;100;0.00010538;1.3144e-05;0.00709262
270;calc inner;100;0.038619;0.0346937;0.0394936
270;calc wait;100;0.000856516;0.000283536;0.00664779
270;calc bound;100;0.000374829;0.000300184;0.000626768
270;calc iter;100;0.0404519;0.0371979;0.0461109
270;total;1;6.18952;6.18952;6.18952
223;calc total;1;4.06522;4.06522;4.06522
223;calc update async;100;0.000233309;6.5972e-05;0.00822994
223;calc inner;100;0.0389486;0.0374589;0.039505
223;calc wait;100;0.000751;0.000189143;0.00592086
223;calc bound;100;0.000462688;0.000303826;0.000625436
223;calc iter;100;0.0405277;0.0385161;0.047867
223;total;1;6.1897;6.1897;6.1897
199;calc total;1;4.0658;4.0658;4.0658
199;calc update async;100;8.7611e-05;2.2577e-05;0.00566358
199;calc inner;100;0.0392055;0.0358555;0.0396382
199;calc wait;100;0.000659861;0.000301705;0.0130879
199;calc bound;100;0.000459252;0.000294803;0.000695411
199;calc iter;100;0.0404139;0.0368823;0.0496808
199;total;1;6.17672;6.17672;6.17672
8;calc total;1;4.06864;4.06864;4.06864
8;calc update async;100;8.19011e-05;1.6448e-05;0.00507155
8;calc inner;100;0.0382755;0.0366015;0.0390047
8;calc wait;100;0.00141798;0.000257228;0.00868671
8;calc bound;100;0.000486;0.000301829;0.000735279
8;calc iter;100;0.0402632;0.037911;0.0472542
8;total;1;6.1831;6.1831;6.1831
247;calc total;1;4.06751;4.06751;4.06751
247;calc update async;100;7.88381e-05;1.3669e-05;0.00510665
247;calc inner;100;0.0387592;0.0365272;0.0394916
247;calc wait;100;0.00102098;0.000248304;0.0123195
247;calc bound;100;0.000462453;0.000306507;0.000687458
247;calc iter;100;0.0403234;0.037466;0.0496289
247;total;1;6.17813;6.17813;6.17813
271;calc total;1;4.06658;4.06658;4.06658
271;calc update async;100;0.000285667;5.9882e-05;0.00765995
271;calc inner;100;0.0386025;0.0353446;0.0393334
271;calc wait;100;0.000734687;0.000181472;0.00719268
271;calc bound;100;0.00038018;0.000296625;0.000553783
271;calc iter;100;0.0404838;0.0369768;0.0472481
271;total;1;6.19413;6.19413;6.19413
224;calc total;1;4.0707;4.0707;4.0707
224;calc update async;100;0.00010914;2.8163e-05;0.00573006
224;calc inner;100;0.038875;0.037331;0.0394125
224;calc wait;100;0.00109134;0.00023713;0.00888344
224;calc bound;100;0.000509979;0.000305166;0.000771501
224;calc iter;100;0.0405872;0.0388626;0.0482654
224;total;1;6.191;6.191;6.191
200;calc total;1;4.06657;4.06657;4.06657
200;calc update async;100;0.000101027;2.3331e-05;0.00609937
200;calc inner;100;0.0392763;0.0359296;0.0397222
200;calc wait;100;0.000528362;0.000268672;0.0146015
200;calc bound;100;0.000515962;0.000296534;0.000698682
200;calc iter;100;0.0404236;0.0366576;0.0518863
200;total;1;6.17493;6.17493;6.17493
9;calc total;1;4.07424;4.07424;4.07424
9;calc update async;100;7.46071e-05;1.7976e-05;0.00419354
9;calc inner;100;0.0382488;0.0359253;0.0389051
9;calc wait;100;0.00149467;0.000255443;0.00907904
9;calc bound;100;0.000499366;0.000300991;0.000704657
9;calc iter;100;0.0403195;0.0378652;0.0478954
9;total;1;6.18964;6.18964;6.18964
248;calc total;1;4.07015;4.07015;4.07015
248;calc update async;100;8.35646e-05;1.78e-05;0.00532129
248;calc inner;100;0.0388093;0.0364701;0.0395273
248;calc wait;100;0.0009927;0.000236387;0.0131659
248;calc bound;100;0.000464576;0.000306262;0.000726775
248;calc iter;100;0.040352;0.0377158;0.0506449
248;total;1;6.18195;6.18195;6.18195
272;calc total;1;4.0746;4.0746;4.0746
272;calc update async;100;8.9502e-05;2.295e-05;0.00354421
272;calc inner;100;0.0386082;0.0361717;0.0394506
272;calc wait;100;0.0013214;0.000274765;0.0119725
272;calc bound;100;0.00054638;0.000297846;0.000770347
272;calc iter;100;0.0405678;0.0388483;0.0521789
272;total;1;6.18958;6.18958;6.18958
225;calc total;1;4.06809;4.06809;4.06809
225;calc update async;100;0.000106067;2.065e-05;0.00543056
225;calc inner;100;0.0388617;0.0372053;0.0396767
225;calc wait;100;0.00110187;0.000240754;0.0100738
225;calc bound;100;0.0004896;0.000303117;0.000741283
225;calc iter;100;0.0405611;0.0386009;0.0480167
225;total;1;6.18887;6.18887;6.18887
201;calc total;1;4.07315;4.07315;4.07315
201;calc update async;100;8.09692e-05;2.35e-05;0.00412969
201;calc inner;100;0.0392902;0.0360095;0.0398154
201;calc wait;100;0.00059764;0.000205536;0.0156816
201;calc bound;100;0.000519246;0.000290159;0.000693841
201;calc iter;100;0.0404898;0.0371551;0.0535467
201;total;1;6.1822;6.1822;6.1822
10;calc total;1;4.07691;4.07691;4.07691
10;calc update async;100;7.49138e-05;1.6665e-05;0.00401675
10;calc inner;100;0.0382292;0.0350135;0.0389998
10;calc wait;100;0.00150747;0.000246943;0.00691445
10;calc bound;100;0.000536483;0.000327234;0.000740648
10;calc iter;100;0.0403502;0.0388667;0.0464576
10;total;1;6.19183;6.19183;6.19183
249;calc total;1;4.07111;4.07111;4.07111
249;calc update async;100;8.52654e-05;1.7269e-05;0.005345
249;calc inner;100;0.038783;0.0361129;0.0395475
249;calc wait;100;0.00101257;0.000260553;0.0144884
249;calc bound;100;0.000481096;0.000296702;0.00101721
249;calc iter;100;0.0403638;0.0376478;0.0528033
249;total;1;6.18877;6.18877;6.18877
273;calc total;1;4.07095;4.07095;4.07095
273;calc update async;100;9.81727e-05;1.9179e-05;0.005552
273;calc inner;100;0.0387221;0.0364067;0.0398014
273;calc wait;100;0.00127197;0.000232351;0.00951426
273;calc bound;100;0.000435871;0.000294207;0.000714773
273;calc iter;100;0.0405295;0.0385219;0.0470404
273;total;1;6.18522;6.18522;6.18522
226;calc total;1;4.06912;4.06912;4.06912
226;calc update async;100;0.000110545;1.9811e-05;0.00563693
226;calc inner;100;0.038872;0.0373036;0.0394179
226;calc wait;100;0.00108166;0.000225611;0.00813446
226;calc bound;100;0.000507129;0.000311735;0.000700681
226;calc iter;100;0.0405731;0.0382674;0.0473074
226;total;1;6.19315;6.19315;6.19315
202;calc total;1;4.07581;4.07581;4.07581
202;calc update async;100;8.08883e-05;2.3081e-05;0.00461234
202;calc inner;100;0.0392153;0.0352788;0.039721
202;calc wait;100;0.000741105;0.000310674;0.00847297
202;calc bound;100;0.000481219;0.000296766;0.000678183
202;calc iter;100;0.04052;0.0369438;0.0471026
202;total;1;6.18672;6.18672;6.18672
11;calc total;1;4.07207;4.07207;4.07207
11;calc update async;100;7.96525e-05;1.906e-05;0.00425083
11;calc inner;100;0.0381827;0.0363102;0.0387854
11;calc wait;100;0.00145558;0.000259974;0.0101318
11;calc bound;100;0.000581745;0.000323349;0.00091943
11;calc iter;100;0.0403019;0.0374365;0.0471179
11;total;1;6.18104;6.18104;6.18104
250;calc total;1;4.07258;4.07258;4.07258
250;calc update async;100;9.03402e-05;1.6653e-05;0.00573564
250;calc inner;100;0.0387849;0.0364229;0.0395184
250;calc wait;100;0.00101132;0.000278324;0.00959244
250;calc bound;100;0.000493432;0.000288489;0.000709216
250;calc iter;100;0.0403819;0.0377343;0.0482036
250;total;1;6.17443;6.17443;6.17443
274;calc total;1;4.07285;4.07285;4.07285
274;calc update async;100;8.79925e-05;1.9041e-05;0.00461852
274;calc inner;100;0.0386316;0.0363099;0.0394427
274;calc wait;100;0.0013808;0.000233286;0.0137082
274;calc bound;100;0.000452;0.000294553;0.000721707
274;calc iter;100;0.040554;0.0386495;0.0507648
274;total;1;6.19443;6.19443;6.19443
227;calc total;1;4.06779;4.06779;4.06779
227;calc update async;100;0.000107589;2.0552e-05;0.00552238
227;calc inner;100;0.0388946;0.0374387;0.0394268
227;calc wait;100;0.000973274;0.000293005;0.00709786
227;calc bound;100;0.000537951;0.000354106;0.000695858
227;calc iter;100;0.0405154;0.0388645;0.0488355
227;total;1;6.17724;6.17724;6.17724
203;calc total;1;4.07172;4.07172;4.07172
203;calc update async;100;7.33759e-05;1.9986e-05;0.00438156
203;calc inner;100;0.0392394;0.0350308;0.0396862
203;calc wait;100;0.000723209;0.000316622;0.0157084
203;calc bound;100;0.000441863;0.000296886;0.00066976
203;calc iter;100;0.0404794;0.0364543;0.0513607
203;total;1;6.17871;6.17871;6.17871
12;calc total;1;4.0758;4.0758;4.0758
12;calc update async;100;7.2028e-05;2.0438e-05;0.00395713
12;calc inner;100;0.0382167;0.0353801;0.0389202
12;calc wait;100;0.00154273;0.000274573;0.0104198
12;calc bound;100;0.000505446;0.000314713;0.000942991
12;calc iter;100;0.040339;0.0380575;0.0464545
12;total;1;6.17994;6.17994;6.17994
251;calc total;1;4.06922;4.06922;4.06922
251;calc update async;100;8.89927e-05;1.7991e-05;0.00524574
251;calc inner;100;0.0389211;0.0364679;0.0398129
251;calc wait;100;0.000836118;0.000196244;0.0105826
251;calc bound;100;0.000500684;0.000293015;0.000785702
251;calc iter;100;0.0403487;0.037697;0.0476351
251;total;1;6.1886;6.1886;6.1886
275;calc total;1;4.07024;4.07024;4.07024
275;calc update async;100;9.46475e-05;2.2728e-05;0.00461863
275;calc inner;100;0.0385681;0.0359515;0.039369
275;calc wait;100;0.00135457;0.000366327;0.0135031
275;calc bound;100;0.000512427;0.000292855;0.00076672
275;calc iter;100;0.0405319;0.038631;0.0551968
275;total;1;6.19347;6.19347;6.19347
228;calc total;1;4.06292;4.06292;4.06292
228;calc update async;100;0.000113619;2.2049e-05;0.00601968
228;calc inner;100;0.0388094;0.0365628;0.0392265
228;calc wait;100;0.00103803;0.000336781;0.00597785
228;calc bound;100;0.000520598;0.000368676;0.000741424
228;calc iter;100;0.0404838;0.0389591;0.045802
228;total;1;6.16816;6.16816;6.16816
204;calc total;1;4.07543;4.07543;4.07543
204;calc update async;100;8.86229e-05;2.2288e-05;0.00452856
204;calc inner;100;0.0384721;0.0335934;0.0391196
204;calc wait;100;0.00135021;0.000386226;0.0172933
204;calc bound;100;0.000602667;0.000303053;0.000772914
204;calc iter;100;0.0405159;0.0363578;0.0513108
204;total;1;6.17047;6.17047;6.17047
13;calc total;1;4.07412;4.07412;4.07412
13;calc update async;100;7.33557e-05;1.7403e-05;0.0041581
13;calc inner;100;0.0383242;0.0361413;0.0391438
13;calc wait;100;0.00143737;0.000271113;0.0121472
13;calc bound;100;0.000485786;0.000304272;0.000929808
13;calc iter;100;0.0403224;0.0370068;0.0528988
13;total;1;6.18115;6.18115;6.18115
252;calc total;1;4.07243;4.07243;4.07243
252;calc update async;100;8.71096e-05;1.7654e-05;0.00510346
252;calc inner;100;0.0383679;0.0355737;0.0392375
252;calc wait;100;0.00140641;0.00031557;0.0116189
252;calc bound;100;0.000516077;0.000287597;0.000776444
252;calc iter;100;0.04038;0.0372471;0.0476377
252;total;1;6.17672;6.17672;6.17672
276;calc total;1;4.06065;4.06065;4.06065
276;calc update async;100;0.000115551;2.0416e-05;0.00747366
276;calc inner;100;0.039061;0.0368611;0.0397713
276;calc wait;100;0.000788761;0.000241088;0.0029326
276;calc bound;100;0.000477524;0.000301576;0.000702877
276;calc iter;100;0.0404444;0.0384281;0.0457393
276;total;1;6.17667;6.17667;6.17667
229;calc total;1;4.06802;4.06802;4.06802
229;calc update async;100;0.000100923;2.3632e-05;0.00496162
229;calc inner;100;0.0388539;0.0372865;0.0392639
229;calc wait;100;0.00107495;0.000311601;0.00611033
229;calc bound;100;0.000502032;0.000367896;0.000725258
229;calc iter;100;0.0405336;0.0386419;0.0487623
229;total;1;6.19406;6.19406;6.19406
205;calc total;1;4.07306;4.07306;4.07306
205;calc update async;100;7.59127e-05;1.6267e-05;0.0044697
205;calc inner;100;0.0386309;0.0338743;0.039138
205;calc wait;100;0.0013194;0.000313854;0.0192484
205;calc bound;100;0.000444067;0.000290372;0.000694142
14;calc total;1;4.06353;4.06353;4.06353
14;calc update async;100;9.89768e-05;1.7502e-05;0.00651166
14;calc inner;100;0.0382747;0.0350197;0.0390397
14;calc wait;100;0.00132397;0.000285953;0.00732658
14;calc bound;100;0.000518764;0.000285486;0.000933208
14;calc iter;100;0.0402185;0.0369649;0.0461472
14;total;1;6.20386;6.20386;6.20386
253;calc total;1;4.06976;4.06976;4.06976
253;calc update async;100;8.02239e-05;1.6072e-05;0.00508081
253;calc inner;100;0.0385382;0.0355112;0.039374
253;calc wait;100;0.00129172;0.000274008;0.0127427
253;calc bound;100;0.000437646;0.000284784;0.000740186
253;calc iter;100;0.0403496;0.036325;0.0549833
253;total;1;6.17985;6.17985;6.17985
277;calc total;1;4.07069;4.07069;4.07069
277;calc update async;100;8.73436e-05;2.2034e-05;0.0045406
277;calc inner;100;0.0390999;0.0373793;0.0397906
277;calc wait;100;0.000869486;0.000212733;0.0125619
277;calc bound;100;0.000487581;0.000296072;0.000720377
277;calc iter;100;0.0405462;0.0388896;0.0558126
277;total;1;6.1971;6.1971;6.1971
230;calc total;1;4.06907;4.06907;4.06907
230;calc update async;100;0.000105953;2.6508e-05;0.00535128
230;calc inner;100;0.0388937;0.0372187;0.0393864
230;calc wait;100;0.00104642;0.000275394;0.00645087
230;calc bound;100;0.000496259;0.000393177;0.000711468
230;calc iter;100;0.0405441;0.0391475;0.0463146
230;total;1;6.18551;6.18551;6.18551
205;calc iter;100;0.0404722;0.0346766;0.0595043
205;total;1;6.1906;6.1906;6.1906
15;calc total;1;4.06715;4.06715;4.06715
15;calc update async;100;9.7379e-05;2.0402e-05;0.00597154
15;calc inner;100;0.0382281;0.035734;0.0388584
15;calc wait;100;0.00134834;0.000277797;0.00723355
15;calc bound;100;0.000582467;0.000300038;0.000973875
15;calc iter;100;0.0402584;0.0370257;0.0461133
15;total;1;6.17573;6.17573;6.17573
254;calc total;1;4.05748;4.05748;4.05748
254;calc update async;100;9.93733e-05;1.601e-05;0.00718259
254;calc inner;100;0.0384819;0.0346437;0.0393001
254;calc wait;100;0.00122325;0.000245953;0.00844192
254;calc bound;100;0.000420701;0.00028394;0.000735811
254;calc iter;100;0.0402269;0.0365037;0.0470367
254;total;1;6.19391;6.19391;6.19391
278;calc total;1;4.06915;4.06915;4.06915
278;calc update async;100;9.05832e-05;2.37e-05;0.00473726
278;calc inner;100;0.0391043;0.037311;0.0397847
278;calc wait;100;0.000851045;0.000233004;0.0104085
278;calc bound;100;0.00048762;0.000293083;0.00084772
278;calc iter;100;0.0405351;0.0386694;0.0490889
278;total;1;6.17445;6.17445;6.17445
231;calc total;1;4.06604;4.06604;4.06604
231;calc update async;100;0.000102181;2.3236e-05;0.00526727
231;calc inner;100;0.038949;0.0371228;0.039439
231;calc wait;100;0.000971005;0.000287992;0.00592655
231;calc bound;100;0.000491036;0.000382625;0.000669781
231;calc iter;100;0.0405149;0.0383211;0.0454302
231;total;1;6.18386;6.18386;6.18386
206;calc total;1;4.0543;4.0543;4.0543
206;calc update async;100;9.75876e-05;1.6329e-05;0.00729121
206;calc inner;100;0.0386229;0.0325475;0.0390327
206;calc wait;100;0.00119076;0.000263242;0.0070671
206;calc bound;100;0.000368911;0.000292736;0.000680419
206;calc iter;100;0.0402814;0.0350206;0.0458189
206;total;1;6.17077;6.17077;6.17077
16;calc total;1;4.07311;4.07311;4.07311
16;calc update async;100;0.000138258;5.4092e-05;0.00438994
16;calc inner;100;0.0382697;0.0357353;0.0390094
16;calc wait;100;0.000810087;0.000322357;0.00384274
16;calc bound;100;0.000428091;0.00030027;0.000579888
16;calc iter;100;0.0403057;0.0392423;0.0452818
16;total;1;6.1756;6.1756;6.1756
255;calc total;1;4.0662;4.0662;4.0662
255;calc update async;100;0.000118496;1.9001e-05;0.0084627
255;calc inner;100;0.0384791;0.0353835;0.039354
255;calc wait;100;0.00123815;0.000280689;0.00684123
255;calc bound;100;0.000482212;0.000288767;0.000757857
255;calc iter;100;0.04032;0.036452;0.0516674
255;total;1;6.19159;6.19159;6.19159
279;calc total;1;4.06831;4.06831;4.06831
279;calc update async;100;9.31654e-05;1.8658e-05;0.00504558
279;calc inner;100;0.039109;0.0375043;0.0397231
279;calc wait;100;0.000839731;0.000228592;0.0111839
279;calc bound;100;0.000484515;0.000285404;0.000697583
279;calc iter;100;0.040528;0.0388748;0.0494122
279;total;1;6.17146;6.17146;6.17146
232;calc total;1;4.06685;4.06685;4.06685
232;calc update async;100;8.21417e-05;2.2326e-05;0.00419811
232;calc inner;100;0.03883;0.0372078;0.0392359
232;calc wait;100;0.0011341;0.000308316;0.00662105
232;calc bound;100;0.000478723;0.000328085;0.000694526
232;calc iter;100;0.040529;0.0383992;0.0459165
232;total;1;6.18247;6.18247;6.18247
207;calc total;1;4.06621;4.06621;4.06621
207;calc update async;100;7.96115e-05;1.6684e-05;0.00568291
207;calc inner;100;0.0386708;0.0338618;0.0391684
207;calc wait;100;0.00128757;0.000314511;0.0116985
207;calc bound;100;0.000365087;0.000291268;0.000606277
207;calc iter;100;0.0404044;0.0349358;0.0528494
207;total;1;6.18111;6.18111;6.18111
17;calc total;1;4.07162;4.07162;4.07162
17;calc update async;100;6.31196e-05;1.5216e-05;0.00377186
17;calc inner;100;0.038278;0.0359966;0.038965
17;calc wait;100;0.00112929;0.000283509;0.00955136
17;calc bound;100;0.000426358;0.000298844;0.000588845
17;calc iter;100;0.0402914;0.0380485;0.0463589
17;total;1;6.17702;6.17702;6.17702
288;calc total;1;4.07292;4.07292;4.07292
288;calc update async;100;7.85608e-05;1.6493e-05;0.0042963
288;calc inner;100;0.0388362;0.0376101;0.0393166
288;calc wait;100;0.00115058;0.000368459;0.00726584
288;calc bound;100;0.000505438;0.000330783;0.000756127
288;calc iter;100;0.0405734;0.039044;0.0495713
288;total;1;6.16956;6.16956;6.16956
256;calc total;1;4.07429;4.07429;4.07429
256;calc update async;100;0.000135939;4.9231e-05;0.00486215
256;calc inner;100;0.0384437;0.035172;0.0392253
256;calc wait;100;0.000772607;0.000235118;0.00610571
256;calc bound;100;0.000399575;0.000292681;0.000596588
256;calc iter;100;0.0403948;0.0390956;0.0466095
256;total;1;6.18271;6.18271;6.18271
280;calc total;1;4.07228;4.07228;4.07228
280;calc update async;100;7.34206e-05;1.4854e-05;0.00379593
280;calc inner;100;0.0390515;0.0373108;0.0397389
280;calc wait;100;0.000970654;0.000244741;0.0122704
280;calc bound;100;0.000473515;0.000294473;0.000711016
280;calc iter;100;0.0405708;0.038826;0.0509198
280;total;1;6.17916;6.17916;6.17916
233;calc total;1;4.07069;4.07069;4.07069
233;calc update async;100;7.44039e-05;1.4823e-05;0.00362417
233;calc inner;100;0.0388076;0.0366253;0.039263
233;calc wait;100;0.00120121;0.000294864;0.00953577
233;calc bound;100;0.000479353;0.00032422;0.000701422
233;calc iter;100;0.0405686;0.0389879;0.0480467
233;total;1;6.18431;6.18431;6.18431
208;calc total;1;4.07508;4.07508;4.07508
208;calc update async;100;0.000109581;5.1333e-05;0.00413583
208;calc inner;100;0.038501;0.0333335;0.039089
208;calc wait;100;0.000800991;0.000302982;0.00490565
208;calc bound;100;0.000423992;0.000299619;0.000610343
208;calc iter;100;0.0404908;0.0389904;0.0464248
208;total;1;6.175;6.175;6.175
18;calc total;1;4.07308;4.07308;4.07308
18;calc update async;100;6.02546e-05;1.3234e-05;0.00365372
18;calc inner;100;0.0382713;0.035787;0.0390802
18;calc wait;100;0.00121807;0.000281829;0.0105555
18;calc bound;100;0.000426251;0.000298588;0.000572857
18;calc iter;100;0.0403072;0.03904;0.0469911
18;total;1;6.1887;6.1887;6.1887
257;calc total;1;4.06874;4.06874;4.06874
257;calc update async;100;6.10272e-05;1.2979e-05;0.0038493
257;calc inner;100;0.0384364;0.0351692;0.0392351
257;calc wait;100;0.00107724;0.000253741;0.00887555
257;calc bound;100;0.000392984;0.000288568;0.000590342
257;calc iter;100;0.0403205;0.0371589;0.0447645
257;total;1;6.18878;6.18878;6.18878
281;calc total;1;4.07084;4.07084;4.07084
281;calc update async;100;7.10034e-05;1.385e-05;0.00383029
281;calc inner;100;0.0390019;0.0372265;0.0396876
281;calc wait;100;0.00101424;0.000245594;0.0128067
281;calc bound;100;0.000467649;0.000291389;0.000689397
281;calc iter;100;0.0405566;0.0384579;0.0509343
281;total;1;6.18088;6.18088;6.18088
234;calc total;1;4.07227;4.07227;4.07227
234;calc update async;100;7.4806e-05;1.3961e-05;0.00360217
234;calc inner;100;0.0387959;0.0360837;0.0392301
234;calc wait;100;0.00120573;0.00029026;0.0088074
234;calc bound;100;0.000477678;0.000309102;0.000690104
234;calc iter;100;0.0405891;0.0394512;0.047545
234;total;1;6.17983;6.17983;6.17983
209;calc total;1;4.07126;4.07126;4.07126
209;calc update async;100;5.73177e-05;1.2435e-05;0.00394698
209;calc inner;100;0.0385261;0.0337121;0.0391587
209;calc wait;100;0.000869604;0.000362854;0.0102775
209;calc bound;100;0.000390927;0.000301117;0.000489886
209;calc iter;100;0.0404525;0.036569;0.0468172
209;total;1;6.17991;6.17991;6.17991
19;calc total;1;4.07071;4.07071;4.07071
19;calc update async;100;6.46658e-05;1.315e-05;0.00389567
19;calc inner;100;0.0382735;0.0359077;0.0389506
19;calc wait;100;0.00115195;0.000282931;0.0106279
19;calc bound;100;0.000438856;0.000305992;0.000643069
19;calc iter;100;0.0402829;0.0380472;0.0513274
19;total;1;6.18144;6.18144;6.18144
258;calc total;1;4.06918;4.06918;4.06918
258;calc update async;100;6.43987e-05;1.3228e-05;0.00386133
258;calc inner;100;0.0384424;0.0354517;0.0392152
258;calc wait;100;0.000999154;0.000253383;0.00873946
258;calc bound;100;0.00039924;0.00029312;0.000604264
258;calc iter;100;0.0403255;0.0388005;0.0447808
258;total;1;6.19614;6.19614;6.19614
282;calc total;1;4.07175;4.07175;4.07175
282;calc update async;100;6.81741e-05;1.448e-05;0.00371485
282;calc inner;100;0.0390406;0.0371622;0.0397082
282;calc wait;100;0.00100366;0.000232239;0.00986957
282;calc bound;100;0.000452935;0.000304426;0.000710114
282;calc iter;100;0.040567;0.0385705;0.04862
282;total;1;6.17918;6.17918;6.17918
235;calc total;1;4.06841;4.06841;4.06841
235;calc update async;100;7.68812e-05;1.4307e-05;0.00391177
235;calc inner;100;0.038825;0.037151;0.0393075
235;calc wait;100;0.00115859;0.000276931;0.0106585
235;calc bound;100;0.000476397;0.000307283;0.000692769
235;calc iter;100;0.0405529;0.0384348;0.0489732
235;total;1;6.18465;6.18465;6.18465
210;calc total;1;4.07284;4.07284;4.07284
210;calc update async;100;5.65036e-05;1.3164e-05;0.0037932
210;calc inner;100;0.0385766;0.0338084;0.0390582
210;calc wait;100;0.000805432;0.000283382;0.0104234
210;calc bound;100;0.000361618;0.000287645;0.000451345
210;calc iter;100;0.0404707;0.0383778;0.0451323
210;total;1;6.17582;6.17582;6.17582
20;calc total;1;4.06125;4.06125;4.06125
20;calc update async;100;8.36249e-05;1.2321e-05;0.00572063
20;calc inner;100;0.0382919;0.0347262;0.0390624
20;calc wait;100;0.00107714;0.000272343;0.00872545
20;calc bound;100;0.000465158;0.000309254;0.0012654
20;calc iter;100;0.0401919;0.036793;0.0489358
20;total;1;6.195;6.195;6.195
259;calc total;1;4.06795;4.06795;4.06795
259;calc update async;100;6.68024e-05;1.3425e-05;0.00404667
259;calc inner;100;0.0384601;0.0354784;0.0392747
259;calc wait;100;0.000974405;0.000288225;0.00822217
259;calc bound;100;0.000402761;0.000292247;0.000616041
259;calc iter;100;0.0403149;0.0373195;0.0492272
259;total;1;6.18282;6.18282;6.18282
283;calc total;1;4.06983;4.06983;4.06983
283;calc update async;100;7.23057e-05;1.4998e-05;0.00403837
283;calc inner;100;0.0390748;0.0371863;0.0397306
283;calc wait;100;0.000926035;0.000238731;0.0100775
283;calc bound;100;0.000447491;0.000307351;0.00069451
283;calc iter;100;0.0405224;0.0386831;0.0486879
283;total;1;6.17653;6.17653;6.17653
236;calc total;1;4.07017;4.07017;4.07017
236;calc update async;100;7.85692e-05;1.5864e-05;0.00377696
236;calc inner;100;0.0388826;0.0368916;0.0392775
236;calc wait;100;0.00113661;0.000271681;0.0115435
236;calc bound;100;0.000482819;0.000310283;0.000692656
236;calc iter;100;0.0405828;0.0389214;0.0492585
236;total;1;6.17879;6.17879;6.17879
21;calc total;1;4.07134;4.07134;4.07134
21;calc update async;100;6.61901e-05;1.3877e-05;0.00380966
21;calc inner;100;0.0382903;0.0360967;0.039019
21;calc wait;100;0.00124984;0.000277941;0.0110907
21;calc bound;100;0.00046614;0.000304845;0.000735801
21;calc iter;100;0.040294;0.0382613;0.0517385
21;total;1;6.20552;6.20552;6.20552
260;calc total;1;4.06116;4.06116;4.06116
260;calc update async;100;8.27396e-05;1.2218e-05;0.00577155
260;calc inner;100;0.0384938;0.0352443;0.0393055
260;calc wait;100;0.000887297;0.000295598;0.0051725
260;calc bound;100;0.000413068;0.000299279;0.000637339
260;calc iter;100;0.0402585;0.037235;0.0471405
260;total;1;6.18286;6.18286;6.18286
284;calc total;1;4.0713;4.0713;4.0713
284;calc update async;100;7.3748e-05;1.7394e-05;0.00386177
284;calc inner;100;0.0391257;0.0374748;0.0397834
284;calc wait;100;0.000878257;0.000225237;0.0100768
284;calc bound;100;0.000458721;0.000318947;0.000674514
284;calc iter;100;0.040538;0.0390932;0.048851
284;total;1;6.17144;6.17144;6.17144
237;calc total;1;4.06693;4.06693;4.06693
237;calc update async;100;8.3902e-05;2.2029e-05;0.00426534
237;calc inner;100;0.0388652;0.0372186;0.0392794
237;calc wait;100;0.00109924;0.00026023;0.0103587
237;calc bound;100;0.000500417;0.000282186;0.000677302
237;calc iter;100;0.0405514;0.0388029;0.0524219
237;total;1;6.17789;6.17789;6.17789
22;calc total;1;4.06964;4.06964;4.06964
22;calc update async;100;7.07605e-05;1.286e-05;0.00420097
22;calc inner;100;0.0382386;0.0359936;0.038935
22;calc wait;100;0.00124028;0.000312793;0.0103064
22;calc bound;100;0.000502942;0.000305461;0.000703567
22;calc iter;100;0.0402827;0.0388427;0.0496168
22;total;1;6.18972;6.18972;6.18972
261;calc total;1;4.0678;4.0678;4.0678
261;calc update async;100;6.53201e-05;1.1154e-05;0.00407855
261;calc inner;100;0.0385154;0.0354835;0.0393308
261;calc wait;100;0.000991025;0.000278934;0.00813173
261;calc bound;100;0.000423507;0.00029493;0.000599233
261;calc iter;100;0.0403114;0.0374686;0.0492757
261;total;1;6.1962;6.1962;6.1962
285;calc total;1;4.07062;4.07062;4.07062
285;calc update async;100;7.6092e-05;1.5665e-05;0.00390105
285;calc inner;100;0.0391075;0.0375077;0.0398351
285;calc wait;100;0.000878423;0.000228351;0.00791247
285;calc bound;100;0.000467334;0.000311901;0.000700425
285;calc iter;100;0.0405311;0.0384338;0.048399
285;total;1;6.17998;6.17998;6.17998
238;calc total;1;4.05771;4.05771;4.05771
238;calc update async;100;0.000108328;2.3774e-05;0.00645529
238;calc inner;100;0.03885;0.0357612;0.0393816
238;calc wait;100;0.000980746;0.000241195;0.00605331
238;calc bound;100;0.000518042;0.000281135;0.000674913
238;calc iter;100;0.0404589;0.0388595;0.045416
238;total;1;6.19179;6.19179;6.19179
23;calc total;1;4.06922;4.06922;4.06922
23;calc update async;100;0.000169179;5.3849e-05;0.00442238
23;calc inner;100;0.0382042;0.0360459;0.0389085
23;calc wait;100;0.00102901;0.000284921;0.00891964
23;calc bound;100;0.000518303;0.000304058;0.000713277
23;calc iter;100;0.0402554;0.0377672;0.0475648
23;total;1;6.17565;6.17565;6.17565
262;calc total;1;4.06776;4.06776;4.06776
262;calc update async;100;6.90378e-05;1.1888e-05;0.00414796
262;calc inner;100;0.0384738;0.035724;0.0393152
262;calc wait;100;0.000958876;0.000280741;0.0072325
262;calc bound;100;0.000450533;0.000294532;0.000662048
262;calc iter;100;0.0403153;0.0390966;0.0465036
262;total;1;6.17828;6.17828;6.17828
286;calc total;1;4.06566;4.06566;4.06566
286;calc update async;100;8.95564e-05;1.5881e-05;0.00517157
286;calc inner;100;0.039123;0.037355;0.0398165
286;calc wait;100;0.000775051;0.000228654;0.00704572
286;calc bound;100;0.000478599;0.000307611;0.000693824
286;calc iter;100;0.0404816;0.0388188;0.0463014
286;total;1;6.17133;6.17133;6.17133
239;calc total;1;4.06524;4.06524;4.06524
239;calc update async;100;9.32122e-05;1.9445e-05;0.00478133
239;calc inner;100;0.0388412;0.0370555;0.0392532
239;calc wait;100;0.00105831;0.000205463;0.00856716
239;calc bound;100;0.000537723;0.000306019;0.000699679
239;calc iter;100;0.0405328;0.0390571;0.0510042
239;total;1;6.1813;6.1813;6.1813
263;calc total;1;4.06644;4.06644;4.06644
263;calc update async;100;0.000157365;4.949e-05;0.00452845
263;calc inner;100;0.0384523;0.0357249;0.0393023
263;calc wait;100;0.000850296;0.000286093;0.0077614
263;calc bound;100;0.000453613;0.000300504;0.000734485
263;calc iter;100;0.0403034;0.0367669;0.0470521
263;total;1;6.18282;6.18282;6.18282
287;calc total;1;4.0662;4.0662;4.0662
287;calc update async;100;8.66743e-05;1.5159e-05;0.00515105
287;calc inner;100;0.0390405;0.0373613;0.0397364
287;calc wait;100;0.000878522;0.00024265;0.00780337
287;calc bound;100;0.000479132;0.00031326;0.000700506
287;calc iter;100;0.0404865;0.0387576;0.0469486
287;total;1;6.18316;6.18316;6.18316
70;calc total;1;4.07166;4.07166;4.07166
70;calc update async;100;6.77737e-05;1.2364e-05;0.00386086
70;calc inner;100;0.037851;0.0342481;0.0390221
70;calc wait;100;0.00152364;0.00026587;0.0177823
70;calc bound;100;0.000470199;0.00029635;0.000727048
70;calc iter;100;0.0404046;0.0366809;0.0530273
70;total;1;6.1869;6.1869;6.1869
71;calc total;1;4.06674;4.06674;4.06674
71;calc update async;100;0.000183057;5.2989e-05;0.0049119
71;calc inner;100;0.0378134;0.0342353;0.0390986
71;calc wait;100;0.00122519;0.000237957;0.0177076
71;calc bound;100;0.00047643;0.000283055;0.000710511
71;calc iter;100;0.0403647;0.0360205;0.0541146
71;total;1;6.17399;6.17399;6.17399
289;calc total;1;4.07024;4.07024;4.07024
289;calc update async;100;8.16114e-05;1.464e-05;0.00475421
289;calc inner;100;0.0389248;0.0373296;0.0394656
289;calc wait;100;0.00105409;0.000241789;0.00645111
289;calc bound;100;0.000484755;0.000326204;0.000728443
289;calc iter;100;0.0405474;0.0388848;0.0462931
289;total;1;6.17419;6.17419;6.17419
290;calc total;1;4.07159;4.07159;4.07159
290;calc update async;100;7.73907e-05;1.4645e-05;0.00445865
290;calc inner;100;0.0388298;0.0372754;0.0393946
290;calc wait;100;0.00117843;0.000301499;0.00898048
290;calc bound;100;0.000478159;0.000316351;0.000698976
290;calc iter;100;0.0405657;0.0389004;0.0468534
290;total;1;6.17345;6.17345;6.17345
291;calc total;1;4.0696;4.0696;4.0696
291;calc update async;100;8.20167e-05;1.4448e-05;0.0047831
291;calc inner;100;0.0388453;0.0373884;0.0394188
291;calc wait;100;0.00114422;0.000314516;0.00848626
291;calc bound;100;0.000473305;0.000301707;0.000801101
291;calc iter;100;0.0405483;0.0385766;0.051374
291;total;1;6.18335;6.18335;6.18335
292;calc total;1;4.06289;4.06289;4.06289
292;calc update async;100;0.000103644;1.685e-05;0.00683269
292;calc inner;100;0.0389045;0.0363796;0.0396161
292;calc wait;100;0.00100251;0.000240454;0.00734455
292;calc bound;100;0.000467487;0.000281272;0.000688478
292;calc iter;100;0.0404846;0.0382286;0.0466409
292;total;1;6.1907;6.1907;6.1907
293;calc total;1;4.07014;4.07014;4.07014
293;calc update async;100;8.10073e-05;1.4752e-05;0.00466638
293;calc inner;100;0.0387744;0.0373267;0.0393599
293;calc wait;100;0.0012256;0.000230759;0.008751
293;calc bound;100;0.000469581;0.000286279;0.0006924
293;calc iter;100;0.0405583;0.0384571;0.0517033
293;total;1;6.16673;6.16673;6.16673
294;calc total;1;4.07117;4.07117;4.07117
294;calc update async;100;8.06061e-05;1.6958e-05;0.00470005
294;calc inner;100;0.0387721;0.0375566;0.0394835
294;calc wait;100;0.00124887;0.000293025;0.0084704
294;calc bound;100;0.000469527;0.000282169;0.000707165
294;calc iter;100;0.0405731;0.0388778;0.0481977
294;total;1;6.19237;6.19237;6.19237
295;calc total;1;4.06668;4.06668;4.06668
295;calc update async;100;9.43414e-05;1.3846e-05;0.00616574
295;calc inner;100;0.0388685;0.0367337;0.0396384
295;calc wait;100;0.0010943;0.000255565;0.00859867
295;calc bound;100;0.000469152;0.000280957;0.000701596
295;calc iter;100;0.0405284;0.0384306;0.04774
295;total;1;6.17348;6.17348;6.17348
296;calc total;1;4.06804;4.06804;4.06804
296;calc update async;100;9.69755e-05;1.8643e-05;0.0055413
296;calc inner;100;0.0388315;0.0371019;0.0394598
296;calc wait;100;0.00114043;0.000259637;0.00915795
296;calc bound;100;0.00047305;0.000307365;0.000705841
296;calc iter;100;0.0405437;0.0386057;0.0480916
296;total;1;6.1712;6.1712;6.1712
297;calc total;1;4.07245;4.07245;4.07245
297;calc update async;100;8.42824e-05;2.1352e-05;0.00421933
297;calc inner;100;0.0388186;0.0374822;0.0393182
297;calc wait;100;0.0011387;0.000290875;0.00975987
297;calc bound;100;0.000488618;0.000341869;0.000688051
297;calc iter;100;0.0405317;0.0389934;0.0485303
297;total;1;6.16823;6.16823;6.16823
298;calc total;1;4.07505;4.07505;4.07505
298;calc update async;100;8.15299e-05;2.056e-05;0.00385901
298;calc inner;100;0.0387879;0.0363385;0.0393876
298;calc wait;100;0.00118594;0.000277609;0.00717961
298;calc bound;100;0.000525737;0.000342683;0.000692553
298;calc iter;100;0.0405828;0.0392563;0.047731
298;total;1;6.16929;6.16929;6.16929
299;calc total;1;4.07034;4.07034;4.07034
299;calc update async;100;9.08104e-05;1.9737e-05;0.00462976
299;calc inner;100;0.038772;0.0370414;0.0392767
299;calc wait;100;0.00111502;0.000255755;0.00693468
299;calc bound;100;0.00055367;0.000339031;0.000697464
299;calc iter;100;0.0405338;0.0382587;0.0460953
299;total;1;6.16424;6.16424;6.16424
300;calc total;1;4.07326;4.07326;4.07326
300;calc update async;100;8.16916e-05;2.2707e-05;0.00418467
300;calc inner;100;0.0385779;0.0361661;0.0393387
300;calc wait;100;0.00139299;0.000368847;0.00640783
300;calc bound;100;0.000512677;0.000355893;0.000799244
300;calc iter;100;0.0405673;0.0390946;0.0462915
300;total;1;6.16917;6.16917;6.16917
301;calc total;1;4.06874;4.06874;4.06874
301;calc update async;100;8.32696e-05;1.9809e-05;0.0046314
301;calc inner;100;0.0386558;0.0363554;0.0394154
301;calc wait;100;0.00131194;0.000292103;0.0067144
301;calc bound;100;0.000470719;0.000339375;0.000742444
301;calc iter;100;0.0405237;0.0380201;0.0464209
301;total;1;6.17031;6.17031;6.17031
302;calc total;1;4.06476;4.06476;4.06476
302;calc update async;100;9.86159e-05;1.813e-05;0.00589959
302;calc inner;100;0.0386721;0.0357252;0.0394358
302;calc wait;100;0.00124996;0.000274014;0.00729032
302;calc bound;100;0.000463827;0.00031879;0.000717557
302;calc iter;100;0.0404862;0.0381939;0.046514
302;total;1;6.16823;6.16823;6.16823
303;calc total;1;4.06567;4.06567;4.06567
303;calc update async;100;0.000100198;1.9673e-05;0.00545246
303;calc inner;100;0.038663;0.0360149;0.0393091
303;calc wait;100;0.00122824;0.000266598;0.00704866
303;calc bound;100;0.0005028;0.000347117;0.000739884
303;calc iter;100;0.0404961;0.0383044;0.0463652
303;total;1;6.16907;6.16907;6.16907
304;calc total;1;4.07631;4.07631;4.07631
304;calc update async;100;0.000160992;5.5457e-05;0.0044881
304;calc inner;100;0.0386544;0.0351517;0.0393994
304;calc wait;100;0.000828349;0.000252757;0.00794354
304;calc bound;100;0.000442445;0.000328042;0.000577996
304;calc iter;100;0.0406013;0.0393948;0.0479725
304;total;1;6.18382;6.18382;6.18382
305;calc total;1;4.06949;4.06949;4.06949
305;calc update async;100;6.67923e-05;1.2323e-05;0.00391222
305;calc inner;100;0.0386662;0.0363249;0.0392818
305;calc wait;100;0.00108231;0.000310226;0.00709132
305;calc bound;100;0.000431755;0.000303727;0.000570262
305;calc iter;100;0.0405405;0.0393906;0.0461793
305;total;1;6.18335;6.18335;6.18335
312;calc total;1;4.07414;4.07414;4.07414
312;calc update async;100;0.000173315;6.3471e-05;0.00473697
312;calc inner;100;0.038797;0.0352076;0.0395134
312;calc wait;100;0.000832999;0.000225414;0.00536733
312;calc bound;100;0.000490649;0.000321928;0.000610068
312;calc iter;100;0.0405886;0.0372158;0.0473697
312;total;1;6.21348;6.21348;6.21348
142;calc total;1;4.06301;4.06301;4.06301
142;calc update async;100;9.12726e-05;1.5564e-05;0.00569231
142;calc inner;100;0.0384826;0.0347718;0.0390309
142;calc wait;100;0.000512668;0.00024456;0.00200503
142;calc bound;100;0.000365351;0.000290946;0.000531709
142;calc iter;100;0.0404204;0.0386497;0.044277
142;total;1;6.18387;6.18387;6.18387
336;calc total;1;4.07576;4.07576;4.07576
336;calc update async;100;9.80684e-05;1.7711e-05;0.00621452
336;calc inner;100;0.0390298;0.0368913;0.0397142
336;calc wait;100;0.00109201;0.000233046;0.0107399
336;calc bound;100;0.000486741;0.000298922;0.000781634
336;calc iter;100;0.0407087;0.0382894;0.0548096
336;total;1;6.18396;6.18396;6.18396
360;calc total;1;4.06749;4.06749;4.06749
360;calc update async;100;0.000232269;6.4833e-05;0.0101205
360;calc inner;100;0.0389897;0.0355908;0.0396344
360;calc wait;100;0.000742423;0.000176598;0.00389609
360;calc bound;100;0.000505297;0.000351255;0.000847203
360;calc iter;100;0.0406597;0.0368861;0.0470736
360;total;1;6.17898;6.17898;6.17898
306;calc total;1;4.07187;4.07187;4.07187
306;calc update async;100;6.61062e-05;1.3643e-05;0.00371553
306;calc inner;100;0.0386716;0.0362079;0.0393343
306;calc wait;100;0.00113436;0.000239853;0.00725534
306;calc bound;100;0.000433635;0.000295506;0.00057848
306;calc iter;100;0.0405647;0.0391378;0.0475881
306;total;1;6.16668;6.16668;6.16668
313;calc total;1;4.07186;4.07186;4.07186
313;calc update async;100;7.53428e-05;1.6065e-05;0.00431225
313;calc inner;100;0.038912;0.0344953;0.0395661
313;calc wait;100;0.00105674;0.000320064;0.0111638
313;calc bound;100;0.000488347;0.000308956;0.000893799
313;calc iter;100;0.0405698;0.0394085;0.0467016
313;total;1;6.1925;6.1925;6.1925
143;calc total;1;4.06657;4.06657;4.06657
143;calc update async;100;8.01757e-05;1.464e-05;0.00444196
143;calc inner;100;0.038449;0.0355404;0.0390454
143;calc wait;100;0.000777339;0.000279187;0.00477808
143;calc bound;100;0.000434754;0.000284121;0.000636831
143;calc iter;100;0.0404582;0.0388858;0.0453517
143;total;1;6.18389;6.18389;6.18389
337;calc total;1;4.07126;4.07126;4.07126
337;calc update async;100;8.14383e-05;1.4053e-05;0.00467351
337;calc inner;100;0.0391111;0.0370296;0.0397268
337;calc wait;100;0.000998285;0.000251087;0.00615094
337;calc bound;100;0.000475657;0.000302211;0.000703485
337;calc iter;100;0.0406686;0.0388781;0.0456805
337;total;1;6.18591;6.18591;6.18591
361;calc total;1;4.07185;4.07185;4.07185
361;calc update async;100;7.5268e-05;1.8679e-05;0.00431771
361;calc inner;100;0.0390171;0.0357264;0.0396797
361;calc wait;100;0.00111336;0.000232103;0.0109628
361;calc bound;100;0.00049327;0.000341016;0.000838053
361;calc iter;100;0.0407039;0.0367616;0.0515294
361;total;1;6.18766;6.18766;6.18766
307;calc total;1;4.06616;4.06616;4.06616
307;calc update async;100;7.94053e-05;1.5048e-05;0.00484833
307;calc inner;100;0.0386663;0.0361726;0.039365
307;calc wait;100;0.00108433;0.00029959;0.00670596
307;calc bound;100;0.000438631;0.000279335;0.00063814
307;calc iter;100;0.0405129;0.0380386;0.0483689
307;total;1;6.1904;6.1904;6.1904
314;calc total;1;4.07284;4.07284;4.07284
314;calc update async;100;7.2719e-05;1.4854e-05;0.00415244
314;calc inner;100;0.0387929;0.0341423;0.039438
314;calc wait;100;0.00121772;0.000318461;0.0180441
314;calc bound;100;0.000474845;0.000296004;0.000652378
314;calc iter;100;0.0405816;0.037444;0.0531849
314;total;1;6.20857;6.20857;6.20857
119;calc total;1;4.06751;4.06751;4.06751
119;calc update async;100;0.000218795;5.7675e-05;0.00429456
119;calc inner;100;0.0385511;0.0366436;0.0392589
119;calc wait;100;0.000783282;0.000184184;0.00733478
119;calc bound;100;0.000468069;0.000299736;0.000703968
119;calc iter;100;0.0404574;0.039036;0.0466183
119;total;1;6.21588;6.21588;6.21588
338;calc total;1;4.07285;4.07285;4.07285
338;calc update async;100;7.95754e-05;1.3258e-05;0.00446756
338;calc inner;100;0.0391053;0.0370764;0.0398846
338;calc wait;100;0.00101609;0.000261794;0.0106425
338;calc bound;100;0.000477754;0.000307172;0.000708115
338;calc iter;100;0.0406848;0.0384044;0.0484191
338;total;1;6.17839;6.17839;6.17839
362;calc total;1;4.07377;4.07377;4.07377
362;calc update async;100;7.95993e-05;1.3553e-05;0.00462295
362;calc inner;100;0.0389886;0.0354413;0.0396248
362;calc wait;100;0.00115395;0.000294376;0.00887384
362;calc bound;100;0.000491589;0.000324217;0.000890397
362;calc iter;100;0.0407236;0.0383669;0.0460086
362;total;1;6.19182;6.19182;6.19182
308;calc total;1;4.06056;4.06056;4.06056
308;calc update async;100;9.60361e-05;1.4756e-05;0.00651982
308;calc inner;100;0.0386754;0.0349519;0.0392933
308;calc wait;100;0.000964587;0.000254351;0.00687881
308;calc bound;100;0.00046047;0.000292692;0.000617452
308;calc iter;100;0.0404583;0.038017;0.0462324
308;total;1;6.16457;6.16457;6.16457
315;calc total;1;4.07073;4.07073;4.07073
315;calc update async;100;7.62264e-05;1.4355e-05;0.0045269
315;calc inner;100;0.0388404;0.0341922;0.0394414
315;calc wait;100;0.00115467;0.000303327;0.0182963
315;calc bound;100;0.00046735;0.000300742;0.00070515
315;calc iter;100;0.0405656;0.037425;0.0529845
315;total;1;6.21816;6.21816;6.21816
339;calc total;1;4.07025;4.07025;4.07025
339;calc update async;100;0.000101077;1.6002e-05;0.00630165
339;calc inner;100;0.0390913;0.036743;0.040224
339;calc wait;100;0.000969055;0.000258545;0.0104341
339;calc bound;100;0.000490724;0.000317198;0.000672047
339;calc iter;100;0.0406599;0.0378741;0.0550113
339;total;1;6.17465;6.17465;6.17465
363;calc total;1;4.06974;4.06974;4.06974
363;calc update async;100;8.06929e-05;1.59e-05;0.00457098
363;calc inner;100;0.038997;0.0357324;0.0397621
363;calc wait;100;0.00109074;0.00026077;0.0134272
363;calc bound;100;0.00051008;0.000331822;0.000925467
363;calc iter;100;0.0406837;0.039345;0.0501173
363;total;1;6.19477;6.19477;6.19477
309;calc total;1;4.06929;4.06929;4.06929
309;calc update async;100;7.02589e-05;1.3874e-05;0.003957
309;calc inner;100;0.0386701;0.0364361;0.0393435
309;calc wait;100;0.00118916;0.000332473;0.0102476
309;calc bound;100;0.000479502;0.00029226;0.000626139
309;calc iter;100;0.040551;0.0383963;0.0512653
309;total;1;6.17294;6.17294;6.17294
316;calc total;1;4.07252;4.07252;4.07252
316;calc update async;100;7.53258e-05;1.5021e-05;0.00436176
316;calc inner;100;0.0389002;0.0349133;0.0395804
316;calc wait;100;0.00109814;0.000251355;0.0172195
316;calc bound;100;0.000459543;0.000287786;0.000711177
316;calc iter;100;0.0405848;0.0358195;0.0544248
316;total;1;6.22135;6.22135;6.22135
340;calc total;1;4.06041;4.06041;4.06041
340;calc update async;100;0.00011468;1.8557e-05;0.00767386
340;calc inner;100;0.0391329;0.0361466;0.0398228
340;calc wait;100;0.000789207;0.000221733;0.00508645
340;calc bound;100;0.000495126;0.000333848;0.000694374
340;calc iter;100;0.0405412;0.0376526;0.0454125
340;total;1;6.18654;6.18654;6.18654
364;calc total;1;4.07153;4.07153;4.07153
364;calc update async;100;8.11275e-05;1.5362e-05;0.00438234
364;calc inner;100;0.0389791;0.0358995;0.0396557
364;calc wait;100;0.00112075;0.000342788;0.0122217
364;calc bound;100;0.000507989;0.000333848;0.000921479
364;calc iter;100;0.0407007;0.0382574;0.04899
364;total;1;6.18766;6.18766;6.18766
310;calc total;1;4.07351;4.07351;4.07351
310;calc update async;100;6.72722e-05;1.3457e-05;0.00361498
310;calc inner;100;0.0386311;0.0358153;0.0391906
310;calc wait;100;0.00127203;0.000351893;0.00889059
310;calc bound;100;0.000509577;0.000299045;0.000692727
310;calc iter;100;0.0405935;0.0391695;0.0475147
310;total;1;6.17154;6.17154;6.17154
317;calc total;1;4.07046;4.07046;4.07046
317;calc update async;100;7.89689e-05;1.3308e-05;0.00453477
317;calc inner;100;0.0387898;0.0342432;0.0393905
317;calc wait;100;0.0011161;0.000294082;0.0192099
317;calc bound;100;0.00048787;0.000281994;0.00105145
317;calc iter;100;0.0405685;0.0353582;0.0602338
317;total;1;6.22115;6.22115;6.22115
341;calc total;1;4.07097;4.07097;4.07097
341;calc update async;100;8.68434e-05;1.7027e-05;0.00474554
341;calc inner;100;0.0390566;0.0366735;0.0396906
341;calc wait;100;0.00100305;0.000287109;0.012289
341;calc bound;100;0.000485866;0.000325258;0.000687281
341;calc iter;100;0.0406499;0.0380843;0.0554155
341;total;1;6.19721;6.19721;6.19721
365;calc total;1;4.06833;4.06833;4.06833
365;calc update async;100;9.34477e-05;1.821e-05;0.00539764
365;calc inner;100;0.0389776;0.0354708;0.0398351
365;calc wait;100;0.00106873;0.000290202;0.0123231
365;calc bound;100;0.000511099;0.000323154;0.000942482
365;calc iter;100;0.0406658;0.0368515;0.0541014
365;total;1;6.17295;6.17295;6.17295
311;calc total;1;4.06792;4.06792;4.06792
311;calc update async;100;0.00018186;5.42e-05;0.00469461
311;calc inner;100;0.0386125;0.0364119;0.0392679
311;calc wait;100;0.000975767;0.000246383;0.00856377
311;calc bound;100;0.000516579;0.00031233;0.000742274
311;calc iter;100;0.040539;0.038601;0.0477058
311;total;1;6.18721;6.18721;6.18721
318;calc total;1;4.0537;4.0537;4.0537
318;calc update async;100;9.65724e-05;1.2854e-05;0.00671546
318;calc inner;100;0.0387832;0.034199;0.0395075
318;calc wait;100;0.000968815;0.000300275;0.00568701
318;calc bound;100;0.000469302;0.00028801;0.000675518
318;calc iter;100;0.040401;0.0353398;0.0452676
318;total;1;6.21985;6.21985;6.21985
342;calc total;1;4.06841;4.06841;4.06841
342;calc update async;100;9.20726e-05;1.9688e-05;0.00549803
342;calc inner;100;0.0390435;0.0370463;0.0397562
342;calc wait;100;0.001022;0.000297898;0.0097496
342;calc bound;100;0.000462296;0.000311824;0.000714641
342;calc iter;100;0.0406264;0.0385902;0.0474386
342;total;1;6.1729;6.1729;6.1729
366;calc total;1;4.05772;4.05772;4.05772
366;calc update async;100;0.000115181;1.8317e-05;0.00773022
366;calc inner;100;0.0390125;0.0344076;0.0397019
366;calc wait;100;0.00088157;0.000310842;0.0055599
366;calc bound;100;0.000539743;0.000333847;0.000951324
366;calc iter;100;0.040561;0.0367837;0.0456624
366;total;1;6.18215;6.18215;6.18215
319;calc total;1;4.0662;4.0662;4.0662
319;calc update async;100;0.000363479;5.6122e-05;0.01927
319;calc inner;100;0.0387669;0.0342954;0.0394569
319;calc wait;100;0.000739219;0.000209739;0.00625608
319;calc bound;100;0.000470884;0.000300868;0.000626039
319;calc iter;100;0.0405275;0.0353787;0.0563246
319;total;1;6.20922;6.20922;6.20922
343;calc total;1;4.06884;4.06884;4.06884
343;calc update async;100;8.96201e-05;1.6164e-05;0.00523201
343;calc inner;100;0.0392043;0.0373606;0.0399545
343;calc wait;100;0.000877856;0.000245906;0.00766633
343;calc bound;100;0.00045374;0.00030234;0.000694272
343;calc iter;100;0.0406321;0.0385165;0.0472996
343;total;1;6.17284;6.17284;6.17284
367;calc total;1;4.06544;4.06544;4.06544
367;calc update async;100;0.000219027;5.8394e-05;0.00889917
367;calc inner;100;0.0391243;0.035542;0.0399639
367;calc wait;100;0.000723249;0.000205436;0.00598528
367;calc bound;100;0.000535653;0.000338184;0.00084891
367;calc iter;100;0.0406388;0.036852;0.0514651
367;total;1;6.17824;6.17824;6.17824
320;calc total;1;4.07411;4.07411;4.07411
320;calc update async;100;9.7736e-05;2.3602e-05;0.00525778
320;calc inner;100;0.038871;0.0344908;0.0393988
320;calc wait;100;0.00108976;0.000242742;0.0176209
320;calc bound;100;0.000552209;0.00030472;0.00105573
320;calc iter;100;0.0406124;0.0365441;0.0549589
320;total;1;6.20743;6.20743;6.20743
344;calc total;1;4.07284;4.07284;4.07284
344;calc update async;100;8.2786e-05;1.9315e-05;0.00433106
344;calc inner;100;0.0391621;0.0370346;0.039823
344;calc wait;100;0.00097485;0.000234164;0.0086252
344;calc bound;100;0.000451878;0.000313563;0.000686503
344;calc iter;100;0.0406732;0.0388281;0.0479102
344;total;1;6.17276;6.17276;6.17276
368;calc total;1;4.07594;4.07594;4.07594
368;calc update async;100;8.54235e-05;2.0092e-05;0.00347115
368;calc inner;100;0.0389797;0.0342204;0.0396474
368;calc wait;100;0.001145;0.000249437;0.0130134
368;calc bound;100;0.000535391;0.000300099;0.000877731
368;calc iter;100;0.0407473;0.0395965;0.0511556
368;total;1;6.17877;6.17877;6.17877
321;calc total;1;4.07055;4.07055;4.07055
321;calc update async;100;8.62613e-05;1.8718e-05;0.00455124
321;calc inner;100;0.038849;0.0346388;0.0394437
321;calc wait;100;0.00111443;0.000250302;0.0175033
321;calc bound;100;0.000487833;0.000346312;0.000704267
321;calc iter;100;0.0405391;0.0381589;0.0526014
321;total;1;6.20946;6.20946;6.20946
345;calc total;1;4.07138;4.07138;4.07138
345;calc update async;100;8.63169e-05;1.8207e-05;0.00463627
345;calc inner;100;0.0391053;0.0363587;0.0401018
345;calc wait;100;0.00100586;0.000238142;0.00964472
345;calc bound;100;0.000459811;0.000322064;0.000698018
345;calc iter;100;0.040659;0.0393109;0.0487053
345;total;1;6.1839;6.1839;6.1839
369;calc total;1;4.06911;4.06911;4.06911
369;calc update async;100;9.9205e-05;1.9959e-05;0.0045541
369;calc inner;100;0.0389746;0.0358411;0.0398773
369;calc wait;100;0.00105824;0.000243537;0.0106292
369;calc bound;100;0.00054666;0.00029453;0.00100844
369;calc iter;100;0.0406805;0.0397013;0.0477001
369;total;1;6.17444;6.17444;6.17444
322;calc total;1;4.07013;4.07013;4.07013
322;calc update async;100;8.90692e-05;2.1001e-05;0.00476828
322;calc inner;100;0.0388413;0.0350295;0.039383
322;calc wait;100;0.0011021;0.000269082;0.0107594
322;calc bound;100;0.000504494;0.000362323;0.000704069
322;calc iter;100;0.0405387;0.0358767;0.0477312
322;total;1;6.21223;6.21223;6.21223
346;calc total;1;4.07205;4.07205;4.07205
346;calc update async;100;8.69906e-05;2.1063e-05;0.00453623
346;calc inner;100;0.0390873;0.0369167;0.0398385
346;calc wait;100;0.00101248;0.000231446;0.00840949
346;calc bound;100;0.000477806;0.000316085;0.000696992
346;calc iter;100;0.0406664;0.0379899;0.0475665
346;total;1;6.17082;6.17082;6.17082
370;calc total;1;4.07144;4.07144;4.07144
370;calc update async;100;0.00010391;1.8855e-05;0.00505866
370;calc inner;100;0.038994;0.0359505;0.0398259
370;calc wait;100;0.00105014;0.000210658;0.00947291
370;calc bound;100;0.000554592;0.00028933;0.00101945
370;calc iter;100;0.0407051;0.0383708;0.0478293
370;total;1;6.18901;6.18901;6.18901
323;calc total;1;4.06889;4.06889;4.06889
323;calc update async;100;9.29937e-05;2.1656e-05;0.00519215
323;calc inner;100;0.038833;0.0347276;0.0393718
323;calc wait;100;0.00105341;0.000249366;0.0124014
323;calc bound;100;0.000545431;0.000358852;0.000935834
323;calc iter;100;0.0405269;0.0356991;0.0540225
323;total;1;6.20065;6.20065;6.20065
347;calc total;1;4.06958;4.06958;4.06958
347;calc update async;100;8.91324e-05;1.855e-05;0.00499602
347;calc inner;100;0.0391244;0.0371493;0.0399045
347;calc wait;100;0.000930926;0.000239968;0.00795388
347;calc bound;100;0.000495259;0.000321273;0.000802426
371;calc total;1;4.06661;4.06661;4.06661
371;calc update async;100;0.000100181;1.9729e-05;0.00536136
371;calc inner;100;0.0390254;0.035605;0.0397112
371;calc wait;100;0.000960968;0.000243561;0.00957585
371;calc bound;100;0.000567527;0.000299783;0.000941436
371;calc iter;100;0.0406562;0.036632;0.0512916
371;total;1;6.17405;6.17405;6.17405
324;calc total;1;4.05365;4.05365;4.05365
324;calc update async;100;0.000103027;2.0281e-05;0.00636975
324;calc inner;100;0.0386726;0.0311686;0.0394443
324;calc wait;100;0.0011041;0.000359444;0.00720871
324;calc bound;100;0.000492781;0.000365486;0.000772248
324;calc iter;100;0.0403741;0.0359014;0.0468956
324;total;1;6.21091;6.21091;6.21091
347;calc iter;100;0.0406416;0.0383784;0.0476755
347;total;1;6.1803;6.1803;6.1803
372;calc total;1;4.05749;4.05749;4.05749
372;calc update async;100;0.000125246;2.26e-05;0.00692295
372;calc inner;100;0.0386455;0.0340257;0.0394503
372;calc wait;100;0.00123094;0.00034133;0.00830528
372;calc bound;100;0.000562198;0.000293189;0.00107579
372;calc iter;100;0.0405662;0.0365856;0.0483246
372;total;1;6.17427;6.17427;6.17427
166;calc total;1;4.06949;4.06949;4.06949
166;calc update async;100;7.47075e-05;1.2151e-05;0.00398519
166;calc inner;100;0.038804;0.037269;0.0394098
166;calc wait;100;0.000801249;0.000260914;0.00563388
166;calc bound;100;0.000397099;0.000291033;0.000690609
166;calc iter;100;0.0405475;0.039305;0.0460785
166;total;1;6.21116;6.21116;6.21116
325;calc total;1;4.06899;4.06899;4.06899
325;calc update async;100;8.54628e-05;1.9467e-05;0.0047687
325;calc inner;100;0.0388157;0.0335752;0.0393243
325;calc wait;100;0.00114508;0.000282683;0.0148567
325;calc bound;100;0.000475538;0.000346415;0.00070532
325;calc iter;100;0.0405234;0.0359865;0.0537342
325;total;1;6.21579;6.21579;6.21579
348;calc total;1;4.07168;4.07168;4.07168
348;calc update async;100;9.06694e-05;1.8748e-05;0.00475352
348;calc inner;100;0.0386835;0.0375626;0.0395756
348;calc wait;100;0.00136894;0.000367343;0.00947815
348;calc bound;100;0.000515724;0.000288707;0.000764683
348;calc iter;100;0.0406607;0.0386901;0.0490132
348;total;1;6.18655;6.18655;6.18655
373;calc total;1;4.06971;4.06971;4.06971
373;calc update async;100;9.58929e-05;2.6041e-05;0.00463013
373;calc inner;100;0.0386914;0.0356659;0.039486
167;calc total;1;4.06675;4.06675;4.06675
167;calc update async;100;0.00027715;7.6657e-05;0.00497622
167;calc inner;100;0.0387702;0.0371974;0.0394004
167;calc wait;100;0.000523291;0.000160625;0.00708431
167;calc bound;100;0.000400506;0.000292937;0.000722655
167;calc iter;100;0.0405208;0.0381711;0.0464584
167;total;1;6.21643;6.21643;6.21643
326;calc total;1;4.07117;4.07117;4.07117
326;calc update async;100;0.000100677;2.2339e-05;0.00637837
326;calc inner;100;0.0387454;0.0334763;0.0392946
326;calc wait;100;0.00123177;0.000272026;0.0146349
326;calc bound;100;0.000478837;0.00034646;0.000696333
326;calc iter;100;0.0405584;0.0372203;0.0548708
326;total;1;6.21443;6.21443;6.21443
349;calc total;1;4.07061;4.07061;4.07061
349;calc update async;100;7.96193e-05;1.9753e-05;0.00434853
349;calc inner;100;0.0387036;0.0375717;0.0394883
349;calc wait;100;0.00140981;0.000215029;0.00746503
349;calc bound;100;0.000449226;0.000293814;0.000744521
349;calc iter;100;0.040644;0.0383932;0.0495026
349;total;1;6.18943;6.18943;6.18943
373;calc wait;100;0.00138505;0.000211674;0.0128691
373;calc bound;100;0.000514901;0.000287296;0.00108569
373;calc iter;100;0.0406895;0.0367372;0.0540518
373;total;1;6.16735;6.16735;6.16735
327;calc total;1;4.06579;4.06579;4.06579
327;calc update async;100;0.000206976;2.1912e-05;0.0168847
327;calc inner;100;0.0387435;0.0317604;0.0394776
327;calc wait;100;0.00106676;0.00028346;0.00741729
327;calc bound;100;0.000484977;0.000354489;0.000714348
327;calc iter;100;0.0405039;0.0358019;0.0494948
327;total;1;6.203;6.203;6.203
350;calc total;1;4.06554;4.06554;4.06554
350;calc update async;100;9.53332e-05;1.9551e-05;0.00599231
350;calc inner;100;0.0387445;0.0374954;0.0394938
350;calc wait;100;0.00132217;0.000243339;0.00762722
350;calc bound;100;0.00042966;0.000295797;0.00068636
350;calc iter;100;0.0405934;0.0382935;0.0469438
350;total;1;6.1701;6.1701;6.1701
374;calc total;1;4.07305;4.07305;4.07305
374;calc update async;100;9.07796e-05;2.2186e-05;0.00418845
374;calc inner;100;0.0386935;0.0354408;0.0394253
374;calc wait;100;0.0014366;0.000274502;0.0109561
374;calc bound;100;0.000505844;0.000285708;0.000966315
374;calc iter;100;0.0407288;0.0373741;0.0483603
374;total;1;6.18188;6.18188;6.18188
328;calc total;1;4.06658;4.06658;4.06658
328;calc update async;100;7.28909e-05;1.733e-05;0.00443932
328;calc inner;100;0.0386979;0.0333675;0.0394032
328;calc wait;100;0.00125279;0.000291301;0.0120182
328;calc bound;100;0.000484746;0.000360284;0.000700237
328;calc iter;100;0.0405126;0.0359156;0.0502021
328;total;1;6.22211;6.22211;6.22211
351;calc total;1;4.06522;4.06522;4.06522
351;calc update async;100;9.71061e-05;1.8912e-05;0.00584517
351;calc inner;100;0.0387771;0.0374522;0.0396759
351;calc wait;100;0.00125436;0.00024967;0.00686975
351;calc bound;100;0.000471789;0.000301842;0.000785298
351;calc iter;100;0.0406021;0.0384016;0.0457623
351;total;1;6.16899;6.16899;6.16899
375;calc total;1;4.06756;4.06756;4.06756
375;calc update async;100;0.000101646;2.4543e-05;0.0053297
375;calc inner;100;0.0387066;0.0353991;0.0394021
375;calc wait;100;0.00135421;0.000264791;0.00804052
375;calc bound;100;0.000509712;0.000286748;0.000972006
375;calc iter;100;0.0406741;0.0389224;0.0471575
375;total;1;6.17517;6.17517;6.17517
329;calc total;1;4.07327;4.07327;4.07327
329;calc update async;100;6.43909e-05;1.5271e-05;0.00363182
329;calc inner;100;0.0386278;0.0327805;0.039368
329;calc wait;100;0.00139735;0.000290048;0.0145756
329;calc bound;100;0.000480652;0.000315301;0.000681375
329;calc iter;100;0.0405817;0.0375188;0.0478909
329;total;1;6.21707;6.21707;6.21707
352;calc total;1;4.07161;4.07161;4.07161
352;calc update async;100;0.000136025;5.0767e-05;0.00436757
352;calc inner;100;0.0387022;0.0373548;0.0394562
352;calc wait;100;0.000837028;0.00031529;0.00535673
352;calc bound;100;0.000421516;0.000291296;0.000577127
352;calc iter;100;0.040662;0.0390778;0.0457671
352;total;1;6.18076;6.18076;6.18076
376;calc total;1;4.07477;4.07477;4.07477
376;calc update async;100;7.84909e-05;2.0754e-05;0.00362871
376;calc inner;100;0.038642;0.0350999;0.0393562
376;calc wait;100;0.00140438;0.000242459;0.00983539
376;calc bound;100;0.000496885;0.000297089;0.000927559
376;calc iter;100;0.0407474;0.0367498;0.0536329
376;total;1;6.18286;6.18286;6.18286
330;calc total;1;4.0761;4.0761;4.0761
330;calc update async;100;6.4846e-05;1.2761e-05;0.00352319
353;calc total;1;4.06892;4.06892;4.06892
353;calc update async;100;6.4647e-05;1.1526e-05;0.00411368
353;calc inner;100;0.03874;0.0369283;0.0395021
353;calc wait;100;0.00101919;0.000279847;0.00951608
353;calc bound;100;0.000401684;0.000290372;0.000556327
353;calc iter;100;0.0406364;0.0384224;0.0469797
353;total;1;6.18226;6.18226;6.18226
377;calc total;1;4.07195;4.07195;4.07195
377;calc update async;100;7.85284e-05;2.5164e-05;0.00380524
377;calc inner;100;0.0385682;0.0344996;0.0394012
377;calc wait;100;0.00148329;0.000268195;0.0117253
377;calc bound;100;0.000493111;0.000324446;0.0009112
377;calc iter;100;0.0406991;0.0379831;0.0471787
377;total;1;6.17724;6.17724;6.17724
330;calc inner;100;0.0386435;0.0321109;0.0392807
330;calc wait;100;0.001333;0.000296018;0.0132486
330;calc bound;100;0.000480708;0.000297788;0.000691324
330;calc iter;100;0.0406143;0.0392176;0.0501216
330;total;1;6.21425;6.21425;6.21425
354;calc total;1;4.07008;4.07008;4.07008
354;calc update async;100;6.49888e-05;1.3153e-05;0.00398801
354;calc inner;100;0.0387368;0.0373083;0.0395682
354;calc wait;100;0.0010174;0.000307013;0.00824234
354;calc bound;100;0.000408409;0.000287046;0.000562132
354;calc iter;100;0.0406504;0.0393123;0.0461555
354;total;1;6.17932;6.17932;6.17932
378;calc total;1;4.07302;4.07302;4.07302
378;calc update async;100;7.76617e-05;2.5451e-05;0.00376419
378;calc inner;100;0.0386159;0.0350086;0.0393311
378;calc wait;100;0.00139268;0.000290801;0.00994712
378;calc bound;100;0.00050479;0.000355057;0.000992846
378;calc iter;100;0.0407091;0.0371443;0.046383
378;total;1;6.18265;6.18265;6.18265
331;calc total;1;4.07173;4.07173;4.07173
331;calc update async;100;6.69504e-05;1.4663e-05;0.00364957
331;calc inner;100;0.0386324;0.0328092;0.0393262
331;calc wait;100;0.00124686;0.000304883;0.0127849
331;calc bound;100;0.000482953;0.000303963;0.000721185
331;calc iter;100;0.0405736;0.0372565;0.0496337
331;total;1;6.22205;6.22205;6.22205
379;calc total;1;4.07015;4.07015;4.07015
379;calc update async;100;8.0391e-05;2.2994e-05;0.00402053
379;calc inner;100;0.0386525;0.0351382;0.0393716
379;calc wait;100;0.00132704;0.000284108;0.0147852
379;calc bound;100;0.000510337;0.000349766;0.00094222
379;calc iter;100;0.0406823;0.0362117;0.0507725
379;total;1;6.17715;6.17715;6.17715
332;calc total;1;4.07543;4.07543;4.07543
332;calc update async;100;6.51393e-05;1.388e-05;0.00351864
332;calc inner;100;0.0386909;0.0324821;0.0393124
332;calc wait;100;0.00131985;0.000298913;0.0181207
332;calc bound;100;0.000481822;0.000294839;0.000720586
332;calc iter;100;0.0406175;0.0394423;0.0511474
332;total;1;6.19778;6.19778;6.19778
380;calc total;1;4.07291;4.07291;4.07291
380;calc update async;100;7.92652e-05;2.4826e-05;0.00378908
380;calc inner;100;0.0387148;0.0350846;0.0392935
380;calc wait;100;0.00132973;0.000290472;0.0146486
380;calc bound;100;0.000524143;0.000358281;0.000972221
380;calc iter;100;0.040706;0.0390533;0.0502326
380;total;1;6.19187;6.19187;6.19187
333;calc total;1;4.07309;4.07309;4.07309
333;calc update async;100;6.86923e-05;1.2933e-05;0.00363589
333;calc inner;100;0.0387156;0.0331359;0.0393434
333;calc wait;100;0.00131993;0.000245845;0.0194958
333;calc bound;100;0.000489063;0.00029111;0.000699588
333;calc iter;100;0.0405953;0.0377647;0.0566397
333;total;1;6.21624;6.21624;6.21624
381;calc total;1;4.07066;4.07066;4.07066
381;calc update async;100;8.33849e-05;2.1843e-05;0.0040718
381;calc inner;100;0.038699;0.0356721;0.0397002
381;calc wait;100;0.00134674;0.000315759;0.0139119
381;calc bound;100;0.000532782;0.000317828;0.000982581
381;calc iter;100;0.0406845;0.0374232;0.0544718
381;total;1;6.17712;6.17712;6.17712
334;calc total;1;4.05431;4.05431;4.05431
334;calc update async;100;8.70702e-05;1.4854e-05;0.00535808
334;calc inner;100;0.0387056;0.0316658;0.0395231
334;calc wait;100;0.00111828;0.00025411;0.00622997
334;calc bound;100;0.000499375;0.000289525;0.00086926
334;calc iter;100;0.0404126;0.036896;0.044885
334;total;1;6.19335;6.19335;6.19335
382;calc total;1;4.05749;4.05749;4.05749
382;calc update async;100;0.000106339;2.2402e-05;0.00629834
382;calc inner;100;0.0386958;0.0341078;0.0395522
382;calc wait;100;0.0011762;0.000272293;0.00540899
382;calc bound;100;0.000554414;0.000308847;0.00132733
382;calc iter;100;0.040555;0.0367104;0.0451484
382;total;1;6.17083;6.17083;6.17083
335;calc total;1;4.06622;4.06622;4.06622
335;calc update async;100;7.60988e-05;1.5688e-05;0.00424077
335;calc inner;100;0.0387267;0.0334958;0.0394116
335;calc wait;100;0.00121558;0.00031334;0.0174339
335;calc bound;100;0.000511689;0.0002856;0.000849057
335;calc iter;100;0.040532;0.0368574;0.0560554
335;total;1;6.20537;6.20537;6.20537
383;calc total;1;4.06646;4.06646;4.06646
383;calc update async;100;9.43623e-05;2.2489e-05;0.00489932
383;calc inner;100;0.0386761;0.0356851;0.0394041
383;calc wait;100;0.00132709;0.000324873;0.0094106
383;calc bound;100;0.000530137;0.000310664;0.000712966
383;calc iter;100;0.0406508;0.037688;0.0505443
383;total;1;6.1771;6.1771;6.1771
211;calc total;1;4.07025;4.07025;4.07025
211;calc update async;100;6.07993e-05;1.3521e-05;0.00413381
211;calc inner;100;0.0386231;0.0339327;0.0391186
211;calc wait;100;0.00077755;0.000275963;0.0111328
211;calc bound;100;0.000336993;0.000286424;0.000596925
211;calc iter;100;0.0404444;0.0370729;0.0510496
211;total;1;6.17487;6.17487;6.17487
212;calc total;1;4.06041;4.06041;4.06041
212;calc update async;100;8.47152e-05;1.2841e-05;0.00624956
212;calc inner;100;0.0386886;0.0334888;0.0391533
212;calc wait;100;0.00054191;0.000261966;0.00242067
212;calc bound;100;0.000334684;0.000295499;0.000542381
212;calc iter;100;0.0403444;0.0359789;0.0486283
212;total;1;6.17395;6.17395;6.17395
213;calc total;1;4.07097;4.07097;4.07097
213;calc update async;100;6.52135e-05;1.3512e-05;0.00399168
213;calc inner;100;0.0386692;0.0339099;0.0391202
213;calc wait;100;0.000767415;0.000233263;0.0117286
213;calc bound;100;0.000340035;0.000292637;0.000610423
213;calc iter;100;0.0404501;0.0366028;0.0515935
213;total;1;6.18299;6.18299;6.18299
214;calc total;1;4.06849;4.06849;4.06849
214;calc update async;100;7.44119e-05;1.2201e-05;0.00451725
214;calc inner;100;0.0386714;0.0338892;0.0392834
214;calc wait;100;0.000737191;0.000264804;0.00916332
214;calc bound;100;0.000368946;0.000293667;0.000707206
214;calc iter;100;0.0404305;0.0387282;0.0456877
214;total;1;6.18001;6.18001;6.18001
215;calc total;1;4.06864;4.06864;4.06864
215;calc update async;100;0.000212611;8.1698e-05;0.00446798
215;calc inner;100;0.0386641;0.0340229;0.0392011
215;calc wait;100;0.000452599;0.000239511;0.010204
215;calc bound;100;0.000380874;0.000294314;0.000720009
215;calc iter;100;0.0404356;0.0368009;0.0477993
215;total;1;6.1749;6.1749;6.1749
355;calc total;1;4.06855;4.06855;4.06855
355;calc update async;100;7.09002e-05;1.6068e-05;0.00424784
355;calc inner;100;0.0387393;0.0374465;0.0395419
355;calc wait;100;0.000974249;0.000264911;0.00742069
355;calc bound;100;0.000418455;0.000292323;0.000885786
355;calc iter;100;0.0406117;0.0384327;0.0503465
355;total;1;6.17822;6.17822;6.17822
356;calc total;1;4.06292;4.06292;4.06292
356;calc update async;100;9.1057e-05;1.4684e-05;0.00617032
356;calc inner;100;0.0387982;0.037087;0.0395838
356;calc wait;100;0.000762541;0.000258338;0.00470285
356;calc bound;100;0.000419581;0.000296641;0.000626975
356;calc iter;100;0.0405577;0.0387647;0.0471679
356;total;1;6.19032;6.19032;6.19032
357;calc total;1;4.06887;4.06887;4.06887
357;calc update async;100;7.11273e-05;1.1996e-05;0.00421566
357;calc inner;100;0.0387982;0.0374521;0.0396078
357;calc wait;100;0.000947347;0.000294683;0.00743523
357;calc bound;100;0.000429936;0.00029645;0.000676215
357;calc iter;100;0.0406177;0.038928;0.0504184
357;total;1;6.17035;6.17035;6.17035
358;calc total;1;4.07005;4.07005;4.07005
358;calc update async;100;6.85709e-05;1.2851e-05;0.00398923
358;calc inner;100;0.0387811;0.0376867;0.0396151
358;calc wait;100;0.00107799;0.000306646;0.00691947
358;calc bound;100;0.000448216;0.000302261;0.000681337
358;calc iter;100;0.0406349;0.0395742;0.047503
358;total;1;6.17187;6.17187;6.17187
359;calc total;1;4.0664;4.0664;4.0664
359;calc update async;100;0.00019264;5.1852e-05;0.00527086
359;calc inner;100;0.0387498;0.0376164;0.039553
359;calc wait;100;0.000703581;0.000199887;0.00775018
359;calc bound;100;0.000456909;0.000299112;0.000699864
359;calc iter;100;0.0406015;0.038543;0.0467572
359;total;1;6.17926;6.17926;6.17926
MPI
Running Jacobi on 384 processors with (24, 16) elements.
Array Dimensions: 54984 54992
Block Dimensions: 2291 3437
== Energy Conservation Check ==
initial Energy:               25.000
  final Energy:               25.000
    Difference:               -0.000
== Time Statistics ==
Completed 100 iterations.
# unit_id;function_name;num_calls;avg_runtime;min_runtime;max_runtime
24;calc total;1;4.06477;4.06477;4.06477
24;calc update async;100;0.000198793;5.4517e-05;0.00773192
24;calc inner;100;0.0391652;0.0358449;0.0396257
24;calc wait;100;0.00061436;0.000208205;0.00334901
24;calc bound;100;0.000462434;0.000342089;0.000608306
24;calc iter;100;0.0405166;0.038945;0.0447558
24;total;1;6.23254;6.23254;6.23254
48;calc total;1;4.07435;4.07435;4.07435
48;calc update async;100;6.72801e-05;1.4789e-05;0.00366507
48;calc inner;100;0.038598;0.036338;0.0394417
48;calc wait;100;0.00115317;0.000283161;0.00947798
48;calc bound;100;0.000524426;0.000324305;0.00107798
48;calc iter;100;0.040345;0.0388209;0.0487475
48;total;1;6.2036;6.2036;6.2036
72;calc total;1;4.07093;4.07093;4.07093
72;calc update async;100;0.00015476;5.6113e-05;0.00516636
72;calc inner;100;0.0392858;0.0378164;0.0397132
72;calc wait;100;0.000652349;0.000197806;0.00556013
72;calc bound;100;0.00045922;0.000311252;0.000590922
72;calc iter;100;0.0405713;0.0393193;0.0481658
72;total;1;6.19806;6.19806;6.19806
25;calc total;1;4.0722;4.0722;4.0722
25;calc update async;100;8.24333e-05;1.5322e-05;0.00479075
25;calc inner;100;0.0391913;0.0371811;0.0398606
25;calc wait;100;0.000855685;0.000268818;0.00949653
25;calc bound;100;0.000455427;0.000337677;0.000609734
25;calc iter;100;0.04059;0.039209;0.0519503
25;total;1;6.20454;6.20454;6.20454
49;calc total;1;4.07291;4.07291;4.07291
49;calc update async;100;7.19541e-05;1.6686e-05;0.00430004
49;calc inner;100;0.0385883;0.0367451;0.0394173
49;calc wait;100;0.00117583;0.000272031;0.0106289
49;calc bound;100;0.000504377;0.000341052;0.000989152
49;calc iter;100;0.0403431;0.0380427;0.0491657
49;total;1;6.20126;6.20126;6.20126
73;calc total;1;4.06821;4.06821;4.06821
73;calc update async;100;8.50475e-05;2.101e-05;0.00495986
73;calc inner;100;0.0392923;0.0377863;0.0396643
73;calc wait;100;0.000720039;0.000222812;0.00566012
73;calc bound;100;0.000445041;0.00031762;0.000593145
73;calc iter;100;0.0405439;0.0389958;0.0443774
73;total;1;6.19802;6.19802;6.19802
26;calc total;1;4.07451;4.07451;4.07451
26;calc update async;100;7.8451e-05;2.0834e-05;0.00426665
26;calc inner;100;0.0391956;0.0369405;0.0396607
26;calc wait;100;0.000875267;0.000266706;0.00858685
26;calc bound;100;0.000453381;0.000354344;0.000646294
26;calc iter;100;0.0406129;0.0389583;0.0482992
26;total;1;6.23525;6.23525;6.23525
50;calc total;1;4.07433;4.07433;4.07433
50;calc update async;100;7.26726e-05;1.6944e-05;0.00431396
50;calc inner;100;0.0386352;0.0364814;0.0393857
50;calc wait;100;0.00113733;0.000283764;0.00809295
50;calc bound;100;0.0005097;0.000325739;0.00096757
50;calc iter;100;0.040357;0.0385336;0.0470996
50;total;1;6.21833;6.21833;6.21833
74;calc total;1;4.06996;4.06996;4.06996
74;calc update async;100;8.20728e-05;2.2923e-05;0.00465232
74;calc inner;100;0.0393175;0.0378754;0.0397393
74;calc wait;100;0.000725748;0.000279079;0.0060084
74;calc bound;100;0.000433699;0.00032087;0.00066321
74;calc iter;100;0.0405605;0.0391678;0.0470515
74;total;1;6.18961;6.18961;6.18961
27;calc total;1;4.06933;4.06933;4.06933
27;calc update async;100;9.36228e-05;1.4187e-05;0.00574692
27;calc inner;100;0.039168;0.036643;0.03958
27;calc wait;100;0.000837852;0.00026163;0.00791128
27;calc bound;100;0.000453156;0.000355845;0.000714131
27;calc iter;100;0.0405627;0.0387803;0.0509402
27;total;1;6.20912;6.20912;6.20912
51;calc total;1;4.07184;4.07184;4.07184
51;calc update async;100;7.46431e-05;1.7826e-05;0.00445314
51;calc inner;100;0.0386264;0.0369576;0.0393635
51;calc wait;100;0.00111645;0.000294721;0.00681471
51;calc bound;100;0.000516264;0.000317676;0.000995765
51;calc iter;100;0.0403361;0.0381979;0.0461467
51;total;1;6.19894;6.19894;6.19894
75;calc total;1;4.06733;4.06733;4.06733
75;calc update async;100;9.13174e-05;2.2537e-05;0.00546588
75;calc inner;100;0.0394269;0.0380373;0.0399266
75;calc wait;100;0.000567577;0.000242463;0.00528885
75;calc bound;100;0.000446725;0.000329132;0.000849676
75;calc iter;100;0.040534;0.0393314;0.0496469
75;total;1;6.19809;6.19809;6.19809
28;calc total;1;4.06225;4.06225;4.06225
28;calc update async;100;0.000106541;1.7226e-05;0.00722117
28;calc inner;100;0.0391066;0.035331;0.0397385
28;calc wait;100;0.000815052;0.000305076;0.00462651
28;calc bound;100;0.000448099;0.000334692;0.000687186
28;calc iter;100;0.040492;0.0387486;0.0441567
28;total;1;6.22626;6.22626;6.22626
52;calc total;1;4.07077;4.07077;4.07077
52;calc update async;100;7.7277e-05;1.6424e-05;0.00481758
52;calc inner;100;0.0385572;0.0369783;0.0392846
52;calc wait;100;0.00122517;0.00030235;0.00855062
52;calc bound;100;0.00046657;0.000293614;0.000661664
52;calc iter;100;0.0403279;0.0379371;0.0472504
52;total;1;6.21146;6.21146;6.21146
76;calc total;1;4.06347;4.06347;4.06347
76;calc update async;100;0.000108144;2.2144e-05;0.00716353
76;calc inner;100;0.0392609;0.0367362;0.0397138
76;calc wait;100;0.000687296;0.000245483;0.00425217
76;calc bound;100;0.0004397;0.000323068;0.00068566
76;calc iter;100;0.0404974;0.0392901;0.0451507
76;total;1;6.19825;6.19825;6.19825
29;calc total;1;4.07178;4.07178;4.07178
29;calc update async;100;8.27962e-05;2.0258e-05;0.00464121
29;calc inner;100;0.0391298;0.037066;0.0405858
29;calc wait;100;0.000892706;0.000265984;0.0107652
29;calc bound;100;0.000459704;0.000337134;0.000675657
29;calc iter;100;0.0405863;0.0389797;0.0530538
29;total;1;6.20454;6.20454;6.20454
53;calc total;1;4.06886;4.06886;4.06886
53;calc update async;100;8.16698e-05;1.5709e-05;0.00526045
53;calc inner;100;0.0386967;0.037043;0.0394916
53;calc wait;100;0.00103127;0.000298376;0.00679913
53;calc bound;100;0.000504595;0.000286906;0.00103094
53;calc iter;100;0.0403163;0.0385547;0.0466983
53;total;1;6.21707;6.21707;6.21707
77;calc total;1;4.06797;4.06797;4.06797
77;calc update async;100;8.84315e-05;1.9952e-05;0.00519462
77;calc inner;100;0.0392867;0.0378;0.0397232
77;calc wait;100;0.000726022;0.000274582;0.00588943
77;calc bound;100;0.000440008;0.000311383;0.000695585
77;calc iter;100;0.0405425;0.0390968;0.0495218
77;total;1;6.20601;6.20601;6.20601
30;calc total;1;4.0741;4.0741;4.0741
30;calc update async;100;8.17606e-05;2.1961e-05;0.00439621
30;calc inner;100;0.0391001;0.0370167;0.0395397
30;calc wait;100;0.000914028;0.000298342;0.00922102
30;calc bound;100;0.000490283;0.000332311;0.000699765
30;calc iter;100;0.0406152;0.0393239;0.0474177
30;total;1;6.21608;6.21608;6.21608
54;calc total;1;4.06957;4.06957;4.06957
54;calc update async;100;8.00602e-05;1.4596e-05;0.00504955
54;calc inner;100;0.0385771;0.0370685;0.0392104
54;calc wait;100;0.00116942;0.000237732;0.00824488
54;calc bound;100;0.00049615;0.000291566;0.000916213
54;calc iter;100;0.0403246;0.0384474;0.047517
54;total;1;6.20985;6.20985;6.20985
78;calc total;1;4.06897;4.06897;4.06897
78;calc update async;100;8.51944e-05;1.8735e-05;0.00487763
78;calc inner;100;0.0392294;0.0378203;0.0396398
78;calc wait;100;0.000772765;0.000263236;0.00553187
78;calc bound;100;0.000463917;0.000324163;0.000698347
78;calc iter;100;0.040553;0.0393133;0.0458294
78;total;1;6.19574;6.19574;6.19574
96;calc total;1;4.07614;4.07614;4.07614
96;calc update async;100;7.0898e-05;1.809e-05;0.00400513
96;calc inner;100;0.0386908;0.0372193;0.0397271
96;calc wait;100;0.00126123;0.000380272;0.00961967
96;calc bound;100;0.000519141;0.000322261;0.000748749
96;calc iter;100;0.0405531;0.0390983;0.0514723
96;total;1;6.21016;6.21016;6.21016
31;calc total;1;4.0741;4.0741;4.0741
31;calc update async;100;0.00024013;5.5441e-05;0.00495973
31;calc inner;100;0.039072;0.0371068;0.0397826
31;calc wait;100;0.000579358;0.000162906;0.00928324
31;calc bound;100;0.000490946;0.000323563;0.000686987
31;calc iter;100;0.040616;0.0387418;0.0479132
31;total;1;6.22047;6.22047;6.22047
55;calc total;1;4.06755;4.06755;4.06755
55;calc update async;100;8.86012e-05;1.4896e-05;0.00584183
55;calc inner;100;0.0386409;0.0369971;0.0393796
55;calc wait;100;0.00107948;0.000284309;0.00845703
55;calc bound;100;0.000500822;0.000290785;0.00102682
55;calc iter;100;0.040312;0.0385303;0.0479769
55;total;1;6.22096;6.22096;6.22096
79;calc total;1;4.0683;4.0683;4.0683
79;calc update async;100;0.000208494;5.2576e-05;0.00692697
79;calc inner;100;0.0392101;0.0375665;0.0402172
79;calc wait;100;0.000568645;0.000215769;0.00616591
79;calc bound;100;0.000475226;0.000310268;0.000749219
79;calc iter;100;0.0405388;0.0389618;0.0452265
79;total;1;6.19429;6.19429;6.19429
32;calc total;1;4.07479;4.07479;4.07479
32;calc update async;100;8.79092e-05;2.4032e-05;0.00420645
32;calc inner;100;0.0392822;0.0369476;0.0398312
32;calc wait;100;0.000739431;0.000224122;0.00875151
32;calc bound;100;0.000518396;0.000287315;0.000745568
32;calc iter;100;0.0406298;0.0389407;0.0490236
32;total;1;6.21434;6.21434;6.21434
56;calc total;1;4.06506;4.06506;4.06506
56;calc update async;100;0.00010426;1.9793e-05;0.00713866
56;calc inner;100;0.0387595;0.0366013;0.0395133
56;calc wait;100;0.000913485;0.000242287;0.00969998
56;calc bound;100;0.000507847;0.000294536;0.000938645
56;calc iter;100;0.0402872;0.0386095;0.0487962
56;total;1;6.19906;6.19906;6.19906
80;calc total;1;4.074;4.074;4.074
80;calc update async;100;8.19278e-05;1.8378e-05;0.00357996
80;calc inner;100;0.0392632;0.0364456;0.0397119
80;calc wait;100;0.000783245;0.000241945;0.0059847
80;calc bound;100;0.000475014;0.00029561;0.000672748
80;calc iter;100;0.0406066;0.0395694;0.0464149
80;total;1;6.19247;6.19247;6.19247
33;calc total;1;4.07157;4.07157;4.07157
33;calc update async;100;0.000101844;2.5887e-05;0.00498211
33;calc inner;100;0.0392495;0.0376068;0.0396983
33;calc wait;100;0.000732014;0.000217909;0.00930969
33;calc bound;100;0.000511868;0.000293387;0.000691726
33;calc iter;100;0.0405971;0.0393812;0.0488799
33;total;1;6.19843;6.19843;6.19843
57;calc total;1;4.07015;4.07015;4.07015
57;calc update async;100;8.11637e-05;2.0585e-05;0.00470446
57;calc inner;100;0.0386339;0.0374735;0.0393552
57;calc wait;100;0.00109531;0.000256996;0.0105062
57;calc bound;100;0.000527067;0.000309475;0.00103282
57;calc iter;100;0.0403396;0.0384011;0.049739
57;total;1;6.21248;6.21248;6.21248
81;calc total;1;4.07108;4.07108;4.07108
81;calc update async;100;9.96896e-05;2.4563e-05;0.00444879
81;calc inner;100;0.0392739;0.0375748;0.0400784
81;calc wait;100;0.000711366;0.000258213;0.00608751
81;calc bound;100;0.000493786;0.000296773;0.000757343
81;calc iter;100;0.0405803;0.0395138;0.045041
81;total;1;6.1909;6.1909;6.1909
34;calc total;1;4.07282;4.07282;4.07282
34;calc update async;100;9.79539e-05;2.2676e-05;0.00447569
34;calc inner;100;0.0391482;0.0372602;0.0397001
34;calc wait;100;0.000851281;0.000216963;0.00890209
34;calc bound;100;0.000509146;0.000301842;0.000718601
34;calc iter;100;0.0406087;0.0383806;0.0483959
34;total;1;6.23476;6.23476;6.23476
58;calc total;1;4.074;4.074;4.074
58;calc update async;100;8.06035e-05;2.3913e-05;0.00435768
58;calc inner;100;0.0386297;0.0370473;0.0393543
58;calc wait;100;0.00105741;0.000227737;0.0106628
58;calc bound;100;0.000558804;0.000350393;0.00101107
58;calc iter;100;0.0403287;0.0384127;0.0492323
58;total;1;6.21403;6.21403;6.21403
82;calc total;1;4.07344;4.07344;4.07344
82;calc update async;100;8.34292e-05;2.3398e-05;0.00401584
82;calc inner;100;0.0393494;0.0370064;0.0397562
82;calc wait;100;0.00066138;0.00019064;0.00698114
82;calc bound;100;0.000508238;0.000297214;0.000789674
82;calc iter;100;0.0406045;0.0387826;0.0484268
82;total;1;6.18347;6.18347;6.18347
35;calc total;1;4.07025;4.07025;4.07025
35;calc update async;100;9.82984e-05;2.076e-05;0.00516974
35;calc inner;100;0.0391366;0.0369822;0.0397811
35;calc wait;100;0.00083488;0.000264398;0.00796275
35;calc bound;100;0.00051005;0.000301695;0.000703964
35;calc iter;100;0.0405819;0.0386343;0.04734
35;total;1;6.23214;6.23214;6.23214
59;calc total;1;4.06894;4.06894;4.06894
59;calc update async;100;9.02419e-05;2.2108e-05;0.0052334
59;calc inner;100;0.0386136;0.037045;0.0393577
59;calc wait;100;0.00099896;0.000245775;0.00937146
59;calc bound;100;0.000571133;0.000366498;0.00111472
83;calc total;1;4.06874;4.06874;4.06874
83;calc update async;100;9.66352e-05;2.4925e-05;0.00480189
83;calc inner;100;0.0392512;0.0378079;0.0396844
83;calc wait;100;0.000709294;0.000291222;0.00616741
83;calc bound;100;0.000497437;0.000298352;0.000681217
83;calc iter;100;0.0405565;0.0388848;0.0459329
83;total;1;6.19402;6.19402;6.19402
36;calc total;1;4.07253;4.07253;4.07253
36;calc update async;100;9.83324e-05;3.3968e-05;0.00434843
36;calc inner;100;0.0388398;0.0368833;0.0395372
36;calc wait;100;0.00116697;0.000284081;0.00805651
36;calc bound;100;0.000494324;0.000311451;0.000774611
36;calc iter;100;0.0406016;0.0384865;0.0476553
36;total;1;6.20022;6.20022;6.20022
59;calc iter;100;0.0402764;0.0383789;0.0515024
59;total;1;6.21105;6.21105;6.21105
84;calc total;1;4.06968;4.06968;4.06968
84;calc update async;100;0.000116477;3.2718e-05;0.00491116
84;calc inner;100;0.038584;0.0371978;0.0393094
84;calc wait;100;0.00129235;0.000394135;0.0075189
84;calc bound;100;0.000568022;0.000293754;0.000761794
84;calc iter;100;0.0405629;0.0388133;0.0470605
84;total;1;6.19527;6.19527;6.19527
37;calc total;1;4.07127;4.07127;4.07127
37;calc update async;100;9.47345e-05;2.7377e-05;0.00453366
37;calc inner;100;0.0388711;0.0372044;0.0396242
37;calc wait;100;0.00116623;0.000236222;0.00804655
37;calc bound;100;0.000450399;0.000300247;0.000715028
37;calc iter;100;0.0405841;0.0381408;0.0471994
37;total;1;6.22776;6.22776;6.22776
60;calc total;1;4.0625;4.0625;4.0625
60;calc update async;100;0.000109462;1.9902e-05;0.00733504
60;calc inner;100;0.0381877;0.0361443;0.0390494
60;calc wait;100;0.0013687;0.000266471;0.00881221
60;calc bound;100;0.000541118;0.000348578;0.000791266
60;calc iter;100;0.0402094;0.0384539;0.0478095
60;total;1;6.22864;6.22864;6.22864
85;calc total;1;4.06753;4.06753;4.06753
85;calc update async;100;0.000109071;2.6453e-05;0.00560543
85;calc inner;100;0.0387069;0.036816;0.0395304
85;calc wait;100;0.00124211;0.000210567;0.00677402
85;calc bound;100;0.000476861;0.000299343;0.000719284
85;calc iter;100;0.0405366;0.0391149;0.0456327
85;total;1;6.19216;6.19216;6.19216
38;calc total;1;4.07223;4.07223;4.07223
38;calc update async;100;9.22421e-05;2.1926e-05;0.0045755
38;calc inner;100;0.0389158;0.0373164;0.0395597
38;calc wait;100;0.00114271;0.00024514;0.00786787
38;calc bound;100;0.000441757;0.000292678;0.00069337
38;calc iter;100;0.0405942;0.0384972;0.0476571
38;total;1;6.2083;6.2083;6.2083
61;calc total;1;4.06989;4.06989;4.06989
61;calc update async;100;8.66126e-05;1.8241e-05;0.00534274
61;calc inner;100;0.0382568;0.0370886;0.0390393
61;calc wait;100;0.0014754;0.000301142;0.00884
61;calc bound;100;0.000480597;0.000328263;0.000758696
61;calc iter;100;0.0403012;0.0385373;0.0519601
61;total;1;6.22475;6.22475;6.22475
86;calc total;1;4.06824;4.06824;4.06824
86;calc update async;100;9.84036e-05;2.3153e-05;0.00512112
86;calc inner;100;0.0387229;0.0370755;0.0393195
86;calc wait;100;0.00128635;0.000228682;0.00650676
86;calc bound;100;0.00042939;0.000305106;0.000686052
86;calc iter;100;0.0405385;0.0389481;0.0452488
86;total;1;6.19001;6.19001;6.19001
39;calc total;1;4.06921;4.06921;4.06921
39;calc update async;100;9.96429e-05;2.4459e-05;0.00529415
39;calc inner;100;0.0389047;0.0377498;0.0396485
39;calc wait;100;0.00111825;0.000256031;0.00766595
62;calc total;1;4.07372;4.07372;4.07372
62;calc update async;100;7.20231e-05;1.6651e-05;0.00434384
62;calc inner;100;0.0383509;0.0371387;0.0393771
62;calc wait;100;0.00147775;0.000234978;0.00938959
62;calc bound;100;0.000436167;0.000301606;0.000707433
62;calc iter;100;0.0403387;0.0385651;0.0476899
62;total;1;6.20314;6.20314;6.20314
87;calc total;1;4.06675;4.06675;4.06675
87;calc update async;100;9.76983e-05;2.7386e-05;0.00565301
87;calc inner;100;0.038727;0.0366611;0.0394021
87;calc wait;100;0.00129684;0.000192518;0.00655498
87;calc bound;100;0.000401337;0.000304867;0.000588318
87;calc iter;100;0.0405241;0.0386656;0.0452736
87;total;1;6.18652;6.18652;6.18652
39;calc bound;100;0.000443391;0.00030991;0.000679938
39;calc iter;100;0.0405677;0.0387019;0.046574
39;total;1;6.20864;6.20864;6.20864
63;calc total;1;4.07422;4.07422;4.07422
63;calc update async;100;7.43983e-05;1.9517e-05;0.00427897
63;calc inner;100;0.0383505;0.0363861;0.0390183
63;calc wait;100;0.00143691;0.000285231;0.00956452
63;calc bound;100;0.000479673;0.000317134;0.000792672
63;calc iter;100;0.0403433;0.0387524;0.0478472
63;total;1;6.22992;6.22992;6.22992
88;calc total;1;4.06511;4.06511;4.06511
88;calc update async;100;8.67224e-05;1.6917e-05;0.0055767
88;calc inner;100;0.0387438;0.0364221;0.0393602
88;calc wait;100;0.000872444;0.00027748;0.00500503
40;calc total;1;4.0704;4.0704;4.0704
40;calc update async;100;7.91153e-05;2.1154e-05;0.00425118
40;calc inner;100;0.0388578;0.0373671;0.0394836
40;calc wait;100;0.00110884;0.000241037;0.00703309
40;calc bound;100;0.000441586;0.000305617;0.000675261
40;calc iter;100;0.0405796;0.0386904;0.0498859
40;total;1;6.19992;6.19992;6.19992
64;calc total;1;4.07455;4.07455;4.07455
64;calc update async;100;0.000139297;5.202e-05;0.00446793
64;calc inner;100;0.0383866;0.0370944;0.0391494
64;calc wait;100;0.000834541;0.000293206;0.00492635
64;calc bound;100;0.000415954;0.000295011;0.000625035
64;calc iter;100;0.0403448;0.0387271;0.0479224
64;total;1;6.22464;6.22464;6.22464
88;calc bound;100;0.00038548;0.000297771;0.000545184
88;calc iter;100;0.0405087;0.0387664;0.0435664
88;total;1;6.18598;6.18598;6.18598
41;calc total;1;4.06946;4.06946;4.06946
41;calc update async;100;7.893e-05;2.059e-05;0.00441246
41;calc inner;100;0.0388259;0.0375665;0.0394663
41;calc wait;100;0.00115334;0.000290697;0.00684656
41;calc bound;100;0.000444359;0.000303001;0.00070674
41;calc iter;100;0.0405717;0.0390762;0.0456631
41;total;1;6.2049;6.2049;6.2049
65;calc total;1;4.06997;4.06997;4.06997
65;calc update async;100;6.96248e-05;1.3627e-05;0.00446789
65;calc inner;100;0.0383082;0.0371912;0.0391257
65;calc wait;100;0.00109844;0.00030443;0.00910184
65;calc bound;100;0.000402701;0.000293708;0.000586596
65;calc iter;100;0.0402991;0.0384091;0.0481953
65;total;1;6.20974;6.20974;6.20974
89;calc total;1;4.07114;4.07114;4.07114
89;calc update async;100;6.74648e-05;1.4979e-05;0.00393854
89;calc inner;100;0.0386927;0.0370111;0.0392507
89;calc wait;100;0.00103775;0.00025557;0.00738234
89;calc bound;100;0.000383391;0.000293316;0.00055257
89;calc iter;100;0.0405678;0.0390206;0.0487941
89;total;1;6.19106;6.19106;6.19106
42;calc total;1;4.07031;4.07031;4.07031
42;calc update async;100;7.74553e-05;1.6963e-05;0.00415333
42;calc inner;100;0.0388366;0.0376218;0.0395041
42;calc wait;100;0.00107754;0.000282526;0.00664861
42;calc bound;100;0.000448101;0.000315305;0.000674092
42;calc iter;100;0.040563;0.0385974;0.0459049
42;total;1;6.22594;6.22594;6.22594
66;calc total;1;4.07254;4.07254;4.07254
66;calc update async;100;6.36811e-05;1.2905e-05;0.00390135
66;calc inner;100;0.038322;0.0372495;0.0390462
66;calc wait;100;0.0010456;0.000288362;0.00792357
66;calc bound;100;0.000408923;0.000304914;0.000617122
66;calc iter;100;0.0403335;0.0384291;0.0473984
66;total;1;6.20148;6.20148;6.20148
90;calc total;1;4.07471;4.07471;4.07471
90;calc update async;100;6.65562e-05;1.454e-05;0.00376374
90;calc inner;100;0.0387119;0.0358867;0.0392967
90;calc wait;100;0.000989188;0.000313318;0.00866863
90;calc bound;100;0.000381187;0.000300908;0.000555183
90;calc iter;100;0.0406014;0.0393561;0.0482224
90;total;1;6.1908;6.1908;6.1908
43;calc total;1;4.06848;4.06848;4.06848
43;calc update async;100;8.44766e-05;1.613e-05;0.00471212
43;calc inner;100;0.0389297;0.03736;0.0395937
43;calc wait;100;0.000966008;0.000261441;0.00655331
43;calc bound;100;0.000456013;0.00031318;0.000701757
43;calc iter;100;0.0405475;0.0383626;0.0504708
43;total;1;6.2204;6.2204;6.2204
67;calc total;1;4.06866;4.06866;4.06866
67;calc update async;100;7.52906e-05;1.2839e-05;0.00497464
67;calc inner;100;0.0383285;0.0369538;0.039126
67;calc wait;100;0.00104196;0.000274652;0.00608628
67;calc bound;100;0.000422049;0.000301263;0.000572864
67;calc iter;100;0.0402954;0.0384043;0.046003
67;total;1;6.19403;6.19403;6.19403
91;calc total;1;4.06863;4.06863;4.06863
91;calc update async;100;7.48953e-05;1.55e-05;0.00433491
91;calc inner;100;0.0388285;0.0371579;0.0395585
91;calc wait;100;0.000700063;0.00023311;0.00770148
91;calc bound;100;0.000375207;0.00029897;0.000605936
91;calc iter;100;0.0405411;0.0388629;0.0498046
91;total;1;6.19381;6.19381;6.19381
44;calc total;1;4.06402;4.06402;4.06402
44;calc update async;100;0.000108737;1.9097e-05;0.00708521
44;calc inner;100;0.0389329;0.0373317;0.0396499
44;calc wait;100;0.000949141;0.00024534;0.0046913
44;calc bound;100;0.000457327;0.00032685;0.000671653
44;calc iter;100;0.0405092;0.0387029;0.0458676
44;total;1;6.20565;6.20565;6.20565
68;calc total;1;4.07223;4.07223;4.07223
68;calc update async;100;6.47395e-05;1.2041e-05;0.00396516
68;calc inner;100;0.0383586;0.0371615;0.0390974
68;calc wait;100;0.00115282;0.000295656;0.00854574
68;calc bound;100;0.000431004;0.000307057;0.000608336
68;calc iter;100;0.0403357;0.0385398;0.0475478
68;total;1;6.19892;6.19892;6.19892
92;calc total;1;4.06268;4.06268;4.06268
92;calc update async;100;9.59683e-05;1.6127e-05;0.00643963
92;calc inner;100;0.0388147;0.0359121;0.0393521
92;calc wait;100;0.000831144;0.000244628;0.00428758
92;calc bound;100;0.000383063;0.000298185;0.000719526
92;calc iter;100;0.0404811;0.0387525;0.0444294
92;total;1;6.20289;6.20289;6.20289
45;calc total;1;4.06917;4.06917;4.06917
45;calc update async;100;8.53824e-05;2.2051e-05;0.0046313
45;calc inner;100;0.038917;0.0375662;0.0395956
45;calc wait;100;0.0010675;0.000294775;0.00693188
45;calc bound;100;0.000464213;0.000292977;0.000671409
45;calc iter;100;0.0405652;0.0388756;0.0508925
45;total;1;6.22258;6.22258;6.22258
69;calc total;1;4.07002;4.07002;4.07002
69;calc update async;100;7.26116e-05;1.2958e-05;0.00455327
69;calc inner;100;0.0383285;0.0371333;0.0391494
69;calc wait;100;0.000977754;0.000272782;0.00679597
69;calc bound;100;0.000434638;0.000294655;0.000651969
69;calc iter;100;0.0403174;0.038619;0.046068
69;total;1;6.20312;6.20312;6.20312
93;calc total;1;4.07064;4.07064;4.07064
93;calc update async;100;7.43464e-05;1.4119e-05;0.00405617
93;calc inner;100;0.0387821;0.0372078;0.0393455
93;calc wait;100;0.00105088;0.000241796;0.00970327
93;calc bound;100;0.000392778;0.000299801;0.000622316
93;calc iter;100;0.0405617;0.038931;0.0515862
93;total;1;6.18973;6.18973;6.18973
70;calc total;1;4.07195;4.07195;4.07195
70;calc update async;100;6.69799e-05;1.2078e-05;0.00401561
70;calc inner;100;0.0383516;0.0374326;0.0390534
70;calc wait;100;0.00111074;0.000295084;0.00773093
70;calc bound;100;0.000457814;0.000297855;0.000666523
70;calc iter;100;0.0403433;0.0386039;0.0474552
70;total;1;6.19684;6.19684;6.19684
94;calc total;1;4.07021;4.07021;4.07021
94;calc update async;100;7.88096e-05;1.78e-05;0.00409755
94;calc inner;100;0.0387818;0.037252;0.0392869
94;calc wait;100;0.00113895;0.000279098;0.00819445
94;calc bound;100;0.000426639;0.000297291;0.000665592
94;calc iter;100;0.0405596;0.0391043;0.046537
94;total;1;6.20303;6.20303;6.20303
120;calc total;1;4.06502;4.06502;4.06502
120;calc update async;100;0.000173023;6.052e-05;0.00766632
120;calc inner;100;0.0391701;0.0359;0.0396373
120;calc wait;100;0.000589191;0.000237622;0.00416785
120;calc bound;100;0.000466642;0.000314979;0.000611918
120;calc iter;100;0.0404053;0.0391773;0.0445493
120;total;1;6.23369;6.23369;6.23369
97;calc total;1;4.07253;4.07253;4.07253
97;calc update async;100;7.33024e-05;1.6494e-05;0.00451274
97;calc inner;100;0.0386987;0.0374675;0.0395265
97;calc wait;100;0.00120136;0.000370632;0.00733461
97;calc bound;100;0.000503313;0.000342841;0.000721628
97;calc iter;100;0.0404859;0.039203;0.0466281
97;total;1;6.2174;6.2174;6.2174
121;calc total;1;4.07068;4.07068;4.07068
121;calc update async;100;7.69984e-05;1.4532e-05;0.00494688
121;calc inner;100;0.0392926;0.0372334;0.0397223
121;calc wait;100;0.00063459;0.000255236;0.00756443
121;calc bound;100;0.000455622;0.000317635;0.000596597
121;calc iter;100;0.0404615;0.0390362;0.0502984
121;total;1;6.2361;6.2361;6.2361
98;calc total;1;4.07416;4.07416;4.07416
98;calc update async;100;6.91823e-05;1.4187e-05;0.0041522
98;calc inner;100;0.0387451;0.0379745;0.0392145
98;calc wait;100;0.00119517;0.000332056;0.00743126
98;calc bound;100;0.000491161;0.00034624;0.000695506
98;calc iter;100;0.0405053;0.039202;0.0480319
98;total;1;6.19986;6.19986;6.19986
122;calc total;1;4.07426;4.07426;4.07426
122;calc update async;100;6.94358e-05;1.4963e-05;0.00437557
122;calc inner;100;0.0391239;0.036734;0.0395972
122;calc wait;100;0.000871041;0.000335551;0.00753063
122;calc bound;100;0.000428764;0.000328842;0.000566026
122;calc iter;100;0.0404947;0.0391255;0.0486326
122;total;1;6.21933;6.21933;6.21933
99;calc total;1;4.06993;4.06993;4.06993
99;calc update async;100;8.12497e-05;1.5794e-05;0.00540358
99;calc inner;100;0.0389112;0.0378208;0.0394211
99;calc wait;100;0.000964726;0.000293095;0.00747093
99;calc bound;100;0.000483603;0.000334276;0.000682088
99;calc iter;100;0.0404656;0.0391428;0.0467103
99;total;1;6.2118;6.2118;6.2118
123;calc total;1;4.06887;4.06887;4.06887
123;calc update async;100;8.03123e-05;1.4823e-05;0.00553597
123;calc inner;100;0.0391673;0.0367452;0.0396743
123;calc wait;100;0.000758967;0.000257906;0.00745422
123;calc bound;100;0.000432401;0.000329234;0.000596922
123;calc iter;100;0.0404403;0.0386376;0.0503181
123;total;1;6.21932;6.21932;6.21932
100;calc total;1;4.07365;4.07365;4.07365
100;calc update async;100;7.24821e-05;1.4331e-05;0.00450349
100;calc inner;100;0.0387168;0.0376734;0.0392836
100;calc wait;100;0.00122013;0.000346409;0.00791796
100;calc bound;100;0.000482185;0.000340248;0.00070717
100;calc iter;100;0.0405076;0.0390453;0.0477658
100;total;1;6.2327;6.2327;6.2327
124;calc total;1;4.06209;4.06209;4.06209
124;calc update async;100;9.4652e-05;1.4577e-05;0.00695073
124;calc inner;100;0.0391156;0.0353365;0.0399083
124;calc wait;100;0.000718073;0.000294766;0.00337387
124;calc bound;100;0.000442934;0.000326677;0.000617652
124;calc iter;100;0.0403727;0.0385355;0.0436014
124;total;1;6.21921;6.21921;6.21921
101;calc total;1;4.07197;4.07197;4.07197
101;calc update async;100;7.84919e-05;1.2502e-05;0.00501682
101;calc inner;100;0.0387663;0.0376534;0.0394406
101;calc wait;100;0.00116008;0.000288441;0.00729567
101;calc bound;100;0.000476405;0.000317914;0.000803649
101;calc iter;100;0.0404924;0.0387764;0.0468142
101;total;1;6.22964;6.22964;6.22964
125;calc total;1;4.06973;4.06973;4.06973
125;calc update async;100;7.81099e-05;1.4084e-05;0.00498448
125;calc inner;100;0.0390074;0.036667;0.0395731
125;calc wait;100;0.000910349;0.000319818;0.0086792
125;calc bound;100;0.000450514;0.000339559;0.000655322
125;calc iter;100;0.0404479;0.0388501;0.0509264
125;total;1;6.23912;6.23912;6.23912
102;calc total;1;4.07359;4.07359;4.07359
102;calc update async;100;7.01637e-05;1.2668e-05;0.00430657
102;calc inner;100;0.0387133;0.0376589;0.0392856
102;calc wait;100;0.00123578;0.00029878;0.00837981
102;calc bound;100;0.000479506;0.000329859;0.000716148
102;calc iter;100;0.0405094;0.0389768;0.0477572
102;total;1;6.22775;6.22775;6.22775
126;calc total;1;4.07447;4.07447;4.07447
126;calc update async;100;8.07544e-05;1.3157e-05;0.00526498
126;calc inner;100;0.0391042;0.0368709;0.0396207
126;calc wait;100;0.000819939;0.000283172;0.00971311
126;calc bound;100;0.000488946;0.000347243;0.000709474
126;calc iter;100;0.0404955;0.0391469;0.0475943
126;total;1;6.21622;6.21622;6.21622
103;calc total;1;4.06943;4.06943;4.06943
103;calc update async;100;8.1895e-05;1.3998e-05;0.00544224
103;calc inner;100;0.0387106;0.0375092;0.039518
103;calc wait;100;0.00118903;0.000285317;0.00879024
103;calc bound;100;0.000473301;0.000294144;0.000690235
103;calc iter;100;0.040471;0.0389138;0.0477371
103;total;1;6.21027;6.21027;6.21027
127;calc total;1;4.07395;4.07395;4.07395
127;calc update async;100;0.000162617;5.5617e-05;0.0048176
127;calc inner;100;0.0390427;0.0369117;0.0396375
127;calc wait;100;0.00071095;0.000294407;0.0103468
127;calc bound;100;0.000495371;0.000357663;0.000669235
127;calc iter;100;0.0404919;0.0391898;0.0486874
127;total;1;6.22391;6.22391;6.22391
104;calc total;1;4.07201;4.07201;4.07201
104;calc update async;100;8.28224e-05;2.1365e-05;0.00439592
104;calc inner;100;0.0387498;0.0378814;0.0392921
104;calc wait;100;0.00118754;0.000277667;0.00928173
104;calc bound;100;0.000481716;0.000306868;0.000707288
104;calc iter;100;0.0405034;0.0386375;0.0482448
104;total;1;6.23182;6.23182;6.23182
128;calc total;1;4.07422;4.07422;4.07422
128;calc update async;100;7.88793e-05;1.8149e-05;0.00432691
128;calc inner;100;0.039098;0.0368627;0.0396186
128;calc wait;100;0.000821623;0.000304916;0.0102034
128;calc bound;100;0.000508164;0.000295621;0.000697181
128;calc iter;100;0.0405083;0.0381258;0.0492905
128;total;1;6.23214;6.23214;6.23214
105;calc total;1;4.06984;4.06984;4.06984
105;calc update async;100;9.41511e-05;2.0542e-05;0.00535501
105;calc inner;100;0.0387471;0.0376897;0.0392653
105;calc wait;100;0.00114304;0.000246632;0.00914163
105;calc bound;100;0.000497004;0.000289326;0.000669301
105;calc iter;100;0.0404831;0.0387436;0.0479585
105;total;1;6.22808;6.22808;6.22808
129;calc total;1;4.07182;4.07182;4.07182
129;calc update async;100;9.35923e-05;2.3224e-05;0.00533626
129;calc inner;100;0.0391244;0.0370087;0.0407097
129;calc wait;100;0.000750706;0.000319977;0.0104703
129;calc bound;100;0.000516576;0.000303988;0.000693832
129;calc iter;100;0.0404873;0.0381699;0.0494586
129;total;1;6.21249;6.21249;6.21249
130;calc total;1;4.07532;4.07532;4.07532
130;calc update async;100;8.20111e-05;2.4266e-05;0.00402965
130;calc inner;100;0.0391407;0.0362633;0.0395205
130;calc wait;100;0.000746995;0.000278878;0.00977317
130;calc bound;100;0.000552203;0.000310667;0.00067751
130;calc iter;100;0.0405244;0.0384674;0.0487512
130;total;1;6.22737;6.22737;6.22737
131;calc total;1;4.07063;4.07063;4.07063
131;calc update async;100;8.28218e-05;8.86e-06;0.00464359
131;calc inner;100;0.0392601;0.0369392;0.0397541
131;calc wait;100;0.000571686;0.000192874;0.0055419
131;calc bound;100;0.000555189;0.000309721;0.000693679
131;calc iter;100;0.0404781;0.0386385;0.044996
131;total;1;6.23969;6.23969;6.23969
132;calc total;1;4.07439;4.07439;4.07439
132;calc update async;100;9.91731e-05;3.0354e-05;0.0047603
132;calc inner;100;0.038132;0.036123;0.0387665
132;calc wait;100;0.00164453;0.000447651;0.00643572
132;calc bound;100;0.000636424;0.000309472;0.000787014
132;calc iter;100;0.0405144;0.0379031;0.0469865
132;total;1;6.21616;6.21616;6.21616
133;calc total;1;4.07179;4.07179;4.07179
133;calc update async;100;0.000103142;2.0329e-05;0.0061429
133;calc inner;100;0.0383101;0.0367536;0.0389484
133;calc wait;100;0.00152131;0.000391844;0.00629924
133;calc bound;100;0.000541886;0.000311918;0.000737175
133;calc iter;100;0.0404787;0.0376965;0.0444294
133;total;1;6.24098;6.24098;6.24098
134;calc total;1;4.07437;4.07437;4.07437
134;calc update async;100;7.86523e-05;1.7864e-05;0.00444921
134;calc inner;100;0.0383722;0.0366068;0.0390177
134;calc wait;100;0.00157482;0.000357661;0.00718737
134;calc bound;100;0.000474401;0.000295231;0.000671773
134;calc iter;100;0.0405019;0.0377833;0.0492455
134;total;1;6.21033;6.21033;6.21033
135;calc total;1;4.06873;4.06873;4.06873
135;calc update async;100;8.56725e-05;1.7644e-05;0.00569378
135;calc inner;100;0.0384405;0.0370605;0.0391146
135;calc wait;100;0.00150081;0.000205393;0.00608353
135;calc bound;100;0.000408191;0.000301829;0.000591663
135;calc iter;100;0.0404367;0.0385295;0.044541
135;total;1;6.21701;6.21701;6.21701
136;calc total;1;4.07213;4.07213;4.07213
136;calc update async;100;6.39669e-05;1.3628e-05;0.0038412
136;calc inner;100;0.0384238;0.0366374;0.0390533
136;calc wait;100;0.000995711;0.000285939;0.00562454
136;calc bound;100;0.000378214;0.000294433;0.000518731
136;calc iter;100;0.0404708;0.0384763;0.0509154
136;total;1;6.23958;6.23958;6.23958
137;calc total;1;4.0695;4.0695;4.0695
137;calc update async;100;6.55112e-05;1.3297e-05;0.00439421
137;calc inner;100;0.0383271;0.0368209;0.0389376
137;calc wait;100;0.00105874;0.0003078;0.00630752
137;calc bound;100;0.00036668;0.000293863;0.000537131
137;calc iter;100;0.0404417;0.0386198;0.045013
137;total;1;6.23897;6.23897;6.23897
138;calc total;1;4.07217;4.07217;4.07217
138;calc update async;100;6.03487e-05;1.3684e-05;0.00391004
138;calc inner;100;0.0383627;0.037014;0.0388799
138;calc wait;100;0.00108063;0.000301487;0.00737017
138;calc bound;100;0.000381423;0.000306861;0.000510239
138;calc iter;100;0.0404671;0.038972;0.0463492
138;total;1;6.22848;6.22848;6.22848
139;calc total;1;4.06857;4.06857;4.06857
139;calc update async;100;7.06312e-05;1.3367e-05;0.00482578
139;calc inner;100;0.038409;0.0362424;0.0389723
139;calc wait;100;0.000878352;0.000335361;0.00761841
139;calc bound;100;0.00039148;0.000303613;0.000679861
139;calc iter;100;0.0404309;0.0375853;0.0503552
139;total;1;6.23707;6.23707;6.23707
140;calc total;1;4.06261;4.06261;4.06261
140;calc update async;100;9.20524e-05;1.2739e-05;0.00709939
140;calc inner;100;0.0384267;0.0358;0.0390239
140;calc wait;100;0.000962928;0.000295551;0.00386845
140;calc bound;100;0.000386996;0.000302897;0.000620365
140;calc iter;100;0.0403713;0.0375847;0.0442595
140;total;1;6.21495;6.21495;6.21495
141;calc total;1;4.06975;4.06975;4.06975
141;calc update async;100;6.58361e-05;1.2862e-05;0.00436014
141;calc inner;100;0.0384526;0.0364546;0.0396482
141;calc wait;100;0.00132792;0.000261738;0.00876537
141;calc bound;100;0.000385431;0.000293645;0.000617943
141;calc iter;100;0.0404408;0.0377321;0.0512441
141;total;1;6.22057;6.22057;6.22057
144;calc total;1;4.07741;4.07741;4.07741
144;calc update async;100;7.14547e-05;1.5368e-05;0.00352536
144;calc inner;100;0.039217;0.0363024;0.0399293
144;calc wait;100;0.000875568;0.000239894;0.0128028
144;calc bound;100;0.000462272;0.000313769;0.000707248
144;calc iter;100;0.0406354;0.0387164;0.0521389
144;total;1;6.195;6.195;6.195
145;calc total;1;4.07471;4.07471;4.07471
145;calc update async;100;7.66401e-05;1.7885e-05;0.00413178
145;calc inner;100;0.0391221;0.0366636;0.0397579
145;calc wait;100;0.000900858;0.000240808;0.0115245
145;calc bound;100;0.000455417;0.000312252;0.000713312
145;calc iter;100;0.0406142;0.038418;0.05005
145;total;1;6.19894;6.19894;6.19894
146;calc total;1;4.07649;4.07649;4.07649
146;calc update async;100;7.81703e-05;1.7051e-05;0.00413755
146;calc inner;100;0.0391876;0.0363365;0.0398332
146;calc wait;100;0.000907809;0.000237777;0.00688477
146;calc bound;100;0.00045781;0.000317784;0.000704043
146;calc iter;100;0.0406337;0.0389615;0.0477181
146;total;1;6.18877;6.18877;6.18877
147;calc total;1;4.0708;4.0708;4.0708
147;calc update async;100;8.46884e-05;1.4161e-05;0.00485422
147;calc inner;100;0.039179;0.0365965;0.0397885
147;calc wait;100;0.000843177;0.000236001;0.00781406
147;calc bound;100;0.000472619;0.000322608;0.000694394
147;calc iter;100;0.0405816;0.0378847;0.0471456
147;total;1;6.19477;6.19477;6.19477
148;calc total;1;4.07482;4.07482;4.07482
148;calc update async;100;7.9264e-05;1.962e-05;0.00419858
148;calc inner;100;0.0391274;0.036669;0.0397539
148;calc wait;100;0.000949963;0.000223823;0.00910421
148;calc bound;100;0.000463174;0.000309263;0.000687221
148;calc iter;100;0.0406243;0.0387674;0.0483239
148;total;1;6.18805;6.18805;6.18805
149;calc total;1;4.07119;4.07119;4.07119
149;calc update async;100;9.09907e-05;2.0645e-05;0.00512501
149;calc inner;100;0.0390936;0.0363918;0.0398439
149;calc wait;100;0.00093362;0.00023525;0.00702378
149;calc bound;100;0.000470151;0.000309546;0.000671469
149;calc iter;100;0.0405903;0.0387495;0.0452344
149;total;1;6.19998;6.19998;6.19998
150;calc total;1;4.0741;4.0741;4.0741
150;calc update async;100;8.36075e-05;2.0184e-05;0.00418907
150;calc inner;100;0.0392242;0.0367407;0.0399837
150;calc wait;100;0.000836678;0.000218866;0.0123083
150;calc bound;100;0.000473976;0.000294503;0.000697279
150;calc iter;100;0.0406201;0.0380865;0.0537648
150;total;1;6.21693;6.21693;6.21693
151;calc total;1;4.06333;4.06333;4.06333
151;calc update async;100;0.000111103;1.9881e-05;0.00713671
151;calc inner;100;0.0391062;0.0348306;0.0398114
151;calc wait;100;0.000841486;0.000282161;0.00692794
151;calc bound;100;0.000460592;0.000293822;0.000690784
151;calc iter;100;0.0405212;0.038173;0.046437
151;total;1;6.19697;6.19697;6.19697
152;calc total;1;4.06477;4.06477;4.06477
152;calc update async;100;0.000107409;1.9543e-05;0.00641194
152;calc inner;100;0.0391872;0.0352695;0.040027
152;calc wait;100;0.000788423;0.000216631;0.00774736
152;calc bound;100;0.000452555;0.000289102;0.000695318
152;calc iter;100;0.0405369;0.038164;0.0472673
152;total;1;6.19364;6.19364;6.19364
106;calc total;1;4.07192;4.07192;4.07192
106;calc update async;100;9.00916e-05;2.1726e-05;0.00451154
106;calc inner;100;0.0387614;0.0378227;0.0392754
106;calc wait;100;0.00112331;0.000212511;0.00781673
106;calc bound;100;0.000527128;0.000288091;0.000699397
106;calc iter;100;0.0405043;0.0386416;0.0472085
106;total;1;6.1973;6.1973;6.1973
168;calc total;1;4.06854;4.06854;4.06854
168;calc update async;100;0.000168605;5.4836e-05;0.0055671
168;calc inner;100;0.0388493;0.0375684;0.0395242
168;calc wait;100;0.000824373;0.000225399;0.00407772
168;calc bound;100;0.00048366;0.000313006;0.000904446
168;calc iter;100;0.0405215;0.0388579;0.0476197
168;total;1;6.2031;6.2031;6.2031
216;calc total;1;4.06456;4.06456;4.06456
216;calc update async;100;0.000217074;6.4128e-05;0.007596
216;calc inner;100;0.038875;0.0362143;0.0398161
216;calc wait;100;0.000739073;0.00025105;0.00243174
216;calc bound;100;0.000500868;0.000325467;0.000674556
216;calc iter;100;0.040505;0.0386854;0.0449037
216;total;1;6.20435;6.20435;6.20435
192;calc total;1;4.07455;4.07455;4.07455
192;calc update async;100;8.2376e-05;1.359e-05;0.00552993
192;calc inner;100;0.0391662;0.0376848;0.0398487
192;calc wait;100;0.000868633;0.000255625;0.00813016
192;calc bound;100;0.000451998;0.000308448;0.000642846
192;calc iter;100;0.040571;0.0389473;0.0499924
192;total;1;6.19622;6.19622;6.19622
153;calc total;1;4.0722;4.0722;4.0722
153;calc update async;100;8.66493e-05;1.9748e-05;0.00462904
153;calc inner;100;0.0392283;0.0366968;0.0398839
153;calc wait;100;0.000837848;0.000213732;0.0083938
153;calc bound;100;0.000461025;0.000283472;0.00071214
153;calc iter;100;0.0406155;0.0386529;0.0499516
153;total;1;6.20499;6.20499;6.20499
107;calc total;1;4.06872;4.06872;4.06872
107;calc update async;100;0.000104524;2.582e-05;0.00588145
107;calc inner;100;0.0387101;0.0372005;0.039274
107;calc wait;100;0.00110668;0.000213786;0.00747064
107;calc bound;100;0.000549115;0.000292375;0.000699266
107;calc iter;100;0.0404723;0.0388675;0.051199
107;total;1;6.22165;6.22165;6.22165
169;calc total;1;4.06772;4.06772;4.06772
169;calc update async;100;7.64051e-05;1.5118e-05;0.00492092
169;calc inner;100;0.0388706;0.0378125;0.0394255
169;calc wait;100;0.00107413;0.000301416;0.00487618
169;calc bound;100;0.000465095;0.000311079;0.000764819
169;calc iter;100;0.0405155;0.0387597;0.0447239
169;total;1;6.2032;6.2032;6.2032
217;calc total;1;4.07114;4.07114;4.07114
217;calc update async;100;8.48143e-05;1.4243e-05;0.00522209
217;calc inner;100;0.0388769;0.0374398;0.0395888
217;calc wait;100;0.00109186;0.000304089;0.00817757
217;calc bound;100;0.000486255;0.000303339;0.000739367
217;calc iter;100;0.0405743;0.0388189;0.0514174
217;total;1;6.20866;6.20866;6.20866
193;calc total;1;4.06994;4.06994;4.06994
193;calc update async;100;8.45053e-05;1.4571e-05;0.00568919
193;calc inner;100;0.0391727;0.0379933;0.0398746
193;calc wait;100;0.000810439;0.000284048;0.00862076
193;calc bound;100;0.000456243;0.000314696;0.000640986
193;calc iter;100;0.0405254;0.0393697;0.047061
193;total;1;6.21251;6.21251;6.21251
154;calc total;1;4.07451;4.07451;4.07451
154;calc update async;100;9.02356e-05;2.0207e-05;0.00478305
154;calc inner;100;0.0391713;0.0367379;0.0398556
154;calc wait;100;0.000917322;0.000213789;0.0105778
154;calc bound;100;0.000458115;0.000283741;0.000676873
154;calc iter;100;0.0406386;0.0388394;0.0484407
154;total;1;6.19704;6.19704;6.19704
240;calc total;1;4.07543;4.07543;4.07543
240;calc update async;100;7.03446e-05;2.2566e-05;0.00357785
240;calc inner;100;0.038248;0.0357494;0.0388597
240;calc wait;100;0.00145772;0.000444653;0.00982844
240;calc bound;100;0.000578378;0.000312881;0.00108079
240;calc iter;100;0.040363;0.03863;0.0484857
240;total;1;6.22263;6.22263;6.22263
108;calc total;1;4.06248;4.06248;4.06248
108;calc update async;100;0.00011277;2.3071e-05;0.00713476
108;calc inner;100;0.0385633;0.0364428;0.0393081
108;calc wait;100;0.00122807;0.000328972;0.00652517
108;calc bound;100;0.000503218;0.000294155;0.000752025
108;calc iter;100;0.0404097;0.0388402;0.0461785
108;total;1;6.20354;6.20354;6.20354
170;calc total;1;4.06851;4.06851;4.06851
170;calc update async;100;7.53872e-05;1.4441e-05;0.00480094
170;calc inner;100;0.0389961;0.0379759;0.0397959
170;calc wait;100;0.000952202;0.000277894;0.00529324
170;calc bound;100;0.000456155;0.000310965;0.000692262
170;calc iter;100;0.0405258;0.0387393;0.0465759
170;total;1;6.20313;6.20313;6.20313
218;calc total;1;4.07429;4.07429;4.07429
218;calc update async;100;7.88922e-05;1.3585e-05;0.00468126
218;calc inner;100;0.0389311;0.0370876;0.0396416
218;calc wait;100;0.00107944;0.000276321;0.00800966
218;calc bound;100;0.000474827;0.000309196;0.000682209
218;calc iter;100;0.0406079;0.0388394;0.0489709
218;total;1;6.20012;6.20012;6.20012
194;calc total;1;4.07248;4.07248;4.07248
194;calc update async;100;8.33093e-05;1.7895e-05;0.00542686
194;calc inner;100;0.0391691;0.0381302;0.0397848
194;calc wait;100;0.000822648;0.000264587;0.00834904
194;calc bound;100;0.000475301;0.00032143;0.000678423
194;calc iter;100;0.040552;0.0391982;0.048471
194;total;1;6.19624;6.19624;6.19624
155;calc total;1;4.06869;4.06869;4.06869
155;calc update async;100;9.28596e-05;1.7771e-05;0.00554946
155;calc inner;100;0.0391318;0.036018;0.0398104
109;calc total;1;4.06866;4.06866;4.06866
109;calc update async;100;9.58609e-05;1.9847e-05;0.00572541
109;calc inner;100;0.0386238;0.0367792;0.0394928
109;calc wait;100;0.00128084;0.00022457;0.00757449
109;calc bound;100;0.000470696;0.000282473;0.000730976
109;calc iter;100;0.0404727;0.0381775;0.0508259
109;total;1;6.21746;6.21746;6.21746
171;calc total;1;4.06698;4.06698;4.06698
171;calc update async;100;8.56454e-05;1.4333e-05;0.00583106
171;calc inner;100;0.038984;0.0375033;0.0396632
171;calc wait;100;0.000911055;0.000258506;0.00619072
171;calc bound;100;0.000456507;0.000295337;0.000721124
171;calc iter;100;0.040516;0.0385831;0.05012
171;total;1;6.20887;6.20887;6.20887
219;calc total;1;4.06849;4.06849;4.06849
219;calc update async;100;8.67999e-05;1.5005e-05;0.0052881
219;calc inner;100;0.0389097;0.037237;0.0394858
219;calc wait;100;0.00104004;0.000260473;0.0074258
219;calc bound;100;0.000470115;0.000289622;0.000731763
219;calc iter;100;0.0405558;0.0388312;0.0505999
219;total;1;6.22888;6.22888;6.22888
195;calc total;1;4.06867;4.06867;4.06867
195;calc update async;100;8.42216e-05;1.6905e-05;0.00535046
195;calc inner;100;0.0391933;0.0382661;0.0397769
195;calc wait;100;0.000746945;0.000227101;0.00815996
195;calc bound;100;0.000488306;0.000319768;0.000708547
195;calc iter;100;0.0405145;0.0391747;0.0470242
195;total;1;6.21254;6.21254;6.21254
155;calc wait;100;0.000885908;0.000219613;0.00990839
155;calc bound;100;0.000469487;0.00030116;0.000822481
155;calc iter;100;0.0405819;0.038051;0.0523032
155;total;1;6.19072;6.19072;6.19072
110;calc total;1;4.07103;4.07103;4.07103
110;calc update async;100;8.6509e-05;1.7863e-05;0.00487911
110;calc inner;100;0.0387331;0.03718;0.039817
110;calc wait;100;0.00120696;0.000260833;0.00747434
110;calc bound;100;0.000471621;0.000286779;0.000714716
110;calc iter;100;0.0405;0.0386893;0.0468939
110;total;1;6.207;6.207;6.207
172;calc total;1;4.06352;4.06352;4.06352
172;calc update async;100;0.000101263;1.4155e-05;0.00739781
172;calc inner;100;0.0388417;0.0372759;0.0396902
172;calc wait;100;0.000998127;0.000232685;0.00724109
172;calc bound;100;0.000445194;0.000283096;0.000691649
172;calc iter;100;0.0404825;0.0383832;0.0464075
172;total;1;6.19694;6.19694;6.19694
220;calc total;1;4.0619;4.0619;4.0619
220;calc update async;100;0.000100297;1.4995e-05;0.00683484
220;calc inner;100;0.0388272;0.035843;0.0394808
220;calc wait;100;0.00101247;0.000241718;0.00679293
220;calc bound;100;0.000477594;0.000282699;0.00104341
220;calc iter;100;0.0404908;0.0386917;0.0460138
220;total;1;6.20729;6.20729;6.20729
196;calc total;1;4.07224;4.07224;4.07224
196;calc update async;100;8.58285e-05;1.6909e-05;0.00553554
196;calc inner;100;0.0391501;0.0380781;0.0397537
196;calc wait;100;0.00083384;0.000257879;0.00898289
196;calc bound;100;0.000479233;0.000302589;0.000665857
196;calc iter;100;0.0405505;0.0391388;0.048338
196;total;1;6.21945;6.21945;6.21945
156;calc total;1;4.06211;4.06211;4.06211
156;calc update async;100;0.000122969;2.4726e-05;0.00741603
156;calc inner;100;0.0386875;0.0366762;0.0395258
156;calc wait;100;0.001167;0.000378204;0.0074934
156;calc bound;100;0.000492379;0.000303987;0.000779765
156;calc iter;100;0.0404718;0.0382123;0.047029
156;total;1;6.20328;6.20328;6.20328
111;calc total;1;4.06869;4.06869;4.06869
111;calc update async;100;0.000100627;1.9978e-05;0.00592976
111;calc inner;100;0.0386291;0.0368688;0.0393824
111;calc wait;100;0.00123594;0.000262722;0.0079709
111;calc bound;100;0.00050898;0.000288305;0.000757609
111;calc iter;100;0.0404769;0.0386314;0.0473036
111;total;1;6.2354;6.2354;6.2354
173;calc total;1;4.0675;4.0675;4.0675
173;calc update async;100;7.814e-05;1.4562e-05;0.00490409
173;calc inner;100;0.0388572;0.0375708;0.0394047
173;calc wait;100;0.00105829;0.000286256;0.00669686
173;calc bound;100;0.000439504;0.000295931;0.000712159
173;calc iter;100;0.0405266;0.0388569;0.0500762
173;total;1;6.20449;6.20449;6.20449
221;calc total;1;4.07064;4.07064;4.07064
221;calc update async;100;8.49219e-05;1.3852e-05;0.00512432
221;calc inner;100;0.0388458;0.0372968;0.0395216
221;calc wait;100;0.0011081;0.000301384;0.00916035
221;calc bound;100;0.000456572;0.000287195;0.000706358
221;calc iter;100;0.0405826;0.0390818;0.0523929
221;total;1;6.21183;6.21183;6.21183
197;calc total;1;4.07002;4.07002;4.07002
197;calc update async;100;8.68592e-05;1.5635e-05;0.00568205
197;calc inner;100;0.0391371;0.0381473;0.0397192
197;calc wait;100;0.000832574;0.00023923;0.00792919
197;calc bound;100;0.000471398;0.000296819;0.000662959
197;calc iter;100;0.0405298;0.0391222;0.0466446
197;total;1;6.21578;6.21578;6.21578
157;calc total;1;4.07178;4.07178;4.07178
157;calc update async;100;8.53104e-05;1.7633e-05;0.00447654
157;calc inner;100;0.038728;0.0370857;0.0396364
157;calc wait;100;0.00131618;0.00023533;0.0119164
157;calc bound;100;0.000441132;0.000296476;0.000777869
157;calc iter;100;0.0405724;0.0385806;0.0548531
157;total;1;6.20628;6.20628;6.20628
112;calc total;1;4.076;4.076;4.076
112;calc update async;100;0.000173129;6.0154e-05;0.00439864
112;calc inner;100;0.038615;0.0365061;0.0392082
112;calc wait;100;0.000756654;0.000239567;0.00459517
112;calc bound;100;0.000446032;0.000319842;0.00059956
112;calc iter;100;0.0405082;0.0393118;0.0470881
112;total;1;6.20087;6.20087;6.20087
174;calc total;1;4.06846;4.06846;4.06846
174;calc update async;100;7.79532e-05;1.4988e-05;0.00481336
174;calc inner;100;0.038912;0.0376814;0.0395005
174;calc wait;100;0.000966961;0.000272844;0.00689399
174;calc bound;100;0.000447974;0.000290326;0.000696348
174;calc iter;100;0.0405364;0.0384181;0.0465923
174;total;1;6.19713;6.19713;6.19713
222;calc total;1;4.0697;4.0697;4.0697
222;calc update async;100;8.48445e-05;1.728e-05;0.00506197
222;calc inner;100;0.038958;0.0373061;0.0395344
222;calc wait;100;0.000981642;0.000257348;0.00894661
222;calc bound;100;0.000468045;0.000294458;0.000706153
222;calc iter;100;0.0405734;0.0386814;0.0468674
222;total;1;6.21059;6.21059;6.21059
198;calc total;1;4.07194;4.07194;4.07194
198;calc update async;100;8.82858e-05;1.3566e-05;0.00586501
198;calc inner;100;0.0392567;0.0381901;0.0398358
198;calc wait;100;0.000733316;0.000241805;0.00750914
198;calc bound;100;0.000469132;0.000286197;0.000656605
198;calc iter;100;0.0405491;0.0389765;0.0487295
198;total;1;6.2127;6.2127;6.2127
158;calc total;1;4.07409;4.07409;4.07409
158;calc update async;100;7.94677e-05;1.8385e-05;0.00406498
158;calc inner;100;0.0387586;0.0369041;0.0394382
158;calc wait;100;0.00134814;0.000224163;0.0129951
158;calc bound;100;0.000411323;0.000295733;0.000722067
158;calc iter;100;0.0405991;0.0386392;0.0506029
158;total;1;6.19362;6.19362;6.19362
113;calc total;1;4.07467;4.07467;4.07467
113;calc update async;100;6.60375e-05;1.3524e-05;0.00375227
113;calc inner;100;0.0386108;0.036676;0.0391825
113;calc wait;100;0.00116601;0.000267264;0.00738481
113;calc bound;100;0.000440301;0.000318108;0.000622251
113;calc iter;100;0.0404963;0.0385706;0.046857
113;total;1;6.21374;6.21374;6.21374
175;calc total;1;4.06763;4.06763;4.06763
175;calc update async;100;0.000210539;6.4095e-05;0.00678456
175;calc inner;100;0.0388504;0.0375512;0.0394617
175;calc wait;100;0.000850446;0.000220888;0.00682953
175;calc bound;100;0.000448925;0.000299535;0.00062624
175;calc iter;100;0.0405297;0.0386259;0.0460692
175;total;1;6.20785;6.20785;6.20785
223;calc total;1;4.07276;4.07276;4.07276
223;calc update async;100;0.00019805;6.5802e-05;0.00581483
223;calc inner;100;0.0390077;0.0376906;0.0395506
223;calc wait;100;0.000825727;0.000202644;0.00758874
223;calc bound;100;0.000468468;0.000310118;0.000655401
223;calc iter;100;0.0406056;0.0387812;0.0482628
223;total;1;6.20441;6.20441;6.20441
199;calc total;1;4.06791;4.06791;4.06791
199;calc update async;100;8.38736e-05;1.3751e-05;0.00550927
199;calc inner;100;0.0391527;0.0381953;0.0397271
199;calc wait;100;0.000813186;0.000270095;0.00743045
199;calc bound;100;0.000457228;0.000296781;0.000699229
199;calc iter;100;0.0405087;0.0389916;0.0462584
199;total;1;6.20348;6.20348;6.20348
159;calc total;1;4.07332;4.07332;4.07332
159;calc update async;100;8.93776e-05;2.0612e-05;0.00410648
159;calc inner;100;0.0387795;0.0365929;0.03952
159;calc wait;100;0.00124717;0.000272891;0.0131579
159;calc bound;100;0.000475472;0.000319001;0.000695102
159;calc iter;100;0.0405931;0.0393623;0.0510211
159;total;1;6.20382;6.20382;6.20382
114;calc total;1;4.07602;4.07602;4.07602
114;calc update async;100;6.69546e-05;1.395e-05;0.00359884
114;calc inner;100;0.0386377;0.0362263;0.0392158
114;calc wait;100;0.00113288;0.000280088;0.00701565
114;calc bound;100;0.000442724;0.000319464;0.000652744
114;calc iter;100;0.0405139;0.0392511;0.0464371
114;total;1;6.19849;6.19849;6.19849
176;calc total;1;4.07215;4.07215;4.07215
176;calc update async;100;8.30973e-05;2.431e-05;0.00366317
176;calc inner;100;0.0388472;0.037154;0.0393818
176;calc wait;100;0.00114357;0.000264662;0.00802138
176;calc bound;100;0.000506922;0.000321087;0.0010563
176;calc iter;100;0.0405826;0.0392503;0.0474001
176;total;1;6.20198;6.20198;6.20198
224;calc total;1;4.07431;4.07431;4.07431
224;calc update async;100;9.38277e-05;2.0681e-05;0.00462697
224;calc inner;100;0.0389158;0.0369362;0.0398447
224;calc wait;100;0.00111434;0.00026354;0.0104028
224;calc bound;100;0.000501609;0.000316842;0.0007647
224;calc iter;100;0.0406274;0.0386428;0.0495341
224;total;1;6.19869;6.19869;6.19869
200;calc total;1;4.06971;4.06971;4.06971
200;calc update async;100;9.10961e-05;1.8574e-05;0.0057459
200;calc inner;100;0.0393004;0.0381287;0.0399206
200;calc wait;100;0.000678255;0.000222916;0.00708509
200;calc bound;100;0.0004559;0.000292744;0.000716662
200;calc iter;100;0.0405272;0.0390842;0.0466321
200;total;1;6.19419;6.19419;6.19419
160;calc total;1;4.07282;4.07282;4.07282
160;calc update async;100;0.000147704;5.0304e-05;0.00434575
160;calc inner;100;0.0388002;0.0373602;0.0395959
160;calc wait;100;0.000636282;0.000219302;0.00353028
160;calc bound;100;0.000392387;0.000292541;0.000593258
160;calc iter;100;0.0405828;0.0387367;0.0490589
160;total;1;6.20512;6.20512;6.20512
115;calc total;1;4.07242;4.07242;4.07242
115;calc update async;100;7.12987e-05;1.6241e-05;0.00398244
115;calc inner;100;0.0385541;0.0370857;0.0392861
115;calc wait;100;0.00107863;0.000300166;0.00708618
115;calc bound;100;0.000468512;0.000303846;0.000802213
115;calc iter;100;0.0404819;0.0392262;0.0466543
115;total;1;6.22443;6.22443;6.22443
177;calc total;1;4.07057;4.07057;4.07057
177;calc update async;100;9.00301e-05;2.4605e-05;0.00427463
177;calc inner;100;0.0387883;0.0374785;0.0393118
177;calc wait;100;0.00113929;0.000266362;0.00883272
177;calc bound;100;0.000491449;0.0003395;0.000721379
177;calc iter;100;0.040511;0.0391793;0.0476447
177;total;1;6.21532;6.21532;6.21532
225;calc total;1;4.07198;4.07198;4.07198
225;calc update async;100;0.000100888;2.316e-05;0.0051021
225;calc inner;100;0.0389054;0.0364784;0.0395587
225;calc wait;100;0.00105836;0.000244824;0.0105914
225;calc bound;100;0.000485809;0.000332765;0.000711614
225;calc iter;100;0.040552;0.0388188;0.0496645
225;total;1;6.21116;6.21116;6.21116
201;calc total;1;4.06821;4.06821;4.06821
201;calc update async;100;8.5222e-05;1.6601e-05;0.00522204
201;calc inner;100;0.039182;0.0381257;0.0400609
201;calc wait;100;0.000791766;0.000293247;0.00726763
201;calc bound;100;0.000454042;0.000293564;0.000709466
201;calc iter;100;0.0405146;0.039022;0.0466733
201;total;1;6.20384;6.20384;6.20384
161;calc total;1;4.06981;4.06981;4.06981
161;calc update async;100;6.54307e-05;1.1467e-05;0.00420019
161;calc inner;100;0.0387235;0.0373024;0.0393922
161;calc wait;100;0.00102125;0.000282962;0.0107432
161;calc bound;100;0.000384059;0.00028854;0.000563337
161;calc iter;100;0.0405526;0.0384244;0.0499202
161;total;1;6.2041;6.2041;6.2041
116;calc total;1;4.0728;4.0728;4.0728
116;calc update async;100;7.03971e-05;1.3779e-05;0.00398756
116;calc inner;100;0.0386703;0.0371844;0.0394815
116;calc wait;100;0.00114125;0.000292301;0.00729378
116;calc bound;100;0.000465869;0.000326696;0.000637421
116;calc iter;100;0.0404882;0.0390363;0.0467553
116;total;1;6.19833;6.19833;6.19833
178;calc total;1;4.07213;4.07213;4.07213
178;calc update async;100;8.8218e-05;2.1751e-05;0.00409755
178;calc inner;100;0.0388486;0.0372584;0.0394767
178;calc wait;100;0.00107924;0.000243135;0.00868429
178;calc bound;100;0.000511638;0.000352036;0.000724296
178;calc iter;100;0.0405297;0.0391817;0.0477091
178;total;1;6.21642;6.21642;6.21642
226;calc total;1;4.0736;4.0736;4.0736
226;calc update async;100;0.00010484;2.1311e-05;0.0053287
226;calc inner;100;0.0388833;0.0370044;0.0394784
226;calc wait;100;0.00107347;0.000231259;0.0100974
226;calc bound;100;0.000505394;0.000334464;0.00070918
226;calc iter;100;0.0405689;0.0381079;0.0492702
226;total;1;6.20358;6.20358;6.20358
162;calc total;1;4.07103;4.07103;4.07103
162;calc update async;100;6.51599e-05;1.294e-05;0.00392882
162;calc inner;100;0.0387625;0.0373853;0.0394344
162;calc wait;100;0.000866509;0.000267345;0.00660263
162;calc bound;100;0.000385445;0.000291985;0.000560487
162;calc iter;100;0.0405722;0.03824;0.046108
162;total;1;6.19614;6.19614;6.19614
117;calc total;1;4.07121;4.07121;4.07121
117;calc update async;100;7.58066e-05;1.4224e-05;0.00426562
117;calc inner;100;0.0386649;0.0371639;0.0392591
117;calc wait;100;0.00112154;0.000295398;0.00710417
117;calc bound;100;0.000476387;0.000328924;0.00071766
117;calc iter;100;0.0404797;0.0389903;0.0465776
117;total;1;6.20314;6.20314;6.20314
179;calc total;1;4.06959;4.06959;4.06959
179;calc update async;100;9.26372e-05;2.66e-05;0.00442961
179;calc inner;100;0.0388361;0.037447;0.0393975
179;calc wait;100;0.00102282;0.000300968;0.00677648
179;calc bound;100;0.000552988;0.000371268;0.000709085
179;calc iter;100;0.0405068;0.0388426;0.0456766
179;total;1;6.22175;6.22175;6.22175
227;calc total;1;4.06996;4.06996;4.06996
227;calc update async;100;0.000101484;2.4703e-05;0.00495676
227;calc inner;100;0.0388975;0.0369932;0.0394583
227;calc wait;100;0.00100679;0.000265504;0.00650882
227;calc bound;100;0.000529635;0.000330007;0.000696893
227;calc iter;100;0.0405372;0.0383911;0.0455886
227;total;1;6.21215;6.21215;6.21215
163;calc total;1;4.06861;4.06861;4.06861
163;calc update async;100;7.64198e-05;1.2512e-05;0.00485786
163;calc inner;100;0.038769;0.0373827;0.0394849
163;calc wait;100;0.000850135;0.000273277;0.0075205
163;calc bound;100;0.000389253;0.000286843;0.000677784
163;calc iter;100;0.0405502;0.0385561;0.0474319
163;total;1;6.19481;6.19481;6.19481
118;calc total;1;4.07266;4.07266;4.07266
118;calc update async;100;7.43802e-05;1.4153e-05;0.00388918
118;calc inner;100;0.0386554;0.0370466;0.0392231
118;calc wait;100;0.00117147;0.000251571;0.00821265
118;calc bound;100;0.000500814;0.000330191;0.000712045
118;calc iter;100;0.0404941;0.0392219;0.0470784
118;total;1;6.20318;6.20318;6.20318
180;calc total;1;4.06865;4.06865;4.06865
180;calc update async;100;9.52042e-05;2.527e-05;0.00527227
180;calc inner;100;0.0388539;0.0373999;0.0393214
180;calc wait;100;0.00103385;0.000346907;0.00650904
180;calc bound;100;0.000517889;0.000364967;0.000757559
180;calc iter;100;0.0405028;0.0392502;0.0461197
180;total;1;6.19636;6.19636;6.19636
228;calc total;1;4.07318;4.07318;4.07318
228;calc update async;100;0.000106187;3.1738e-05;0.00523562
228;calc inner;100;0.0388009;0.036762;0.0391778
228;calc wait;100;0.00116995;0.000360243;0.00786435
164;calc total;1;4.07068;4.07068;4.07068
164;calc update async;100;7.08801e-05;1.4009e-05;0.0040346
164;calc inner;100;0.038827;0.0372998;0.039637
164;calc wait;100;0.000856528;0.00024789;0.00917893
164;calc bound;100;0.000402231;0.000291468;0.000578115
164;calc iter;100;0.0405755;0.0386023;0.0485743
164;total;1;6.18815;6.18815;6.18815
119;calc total;1;4.06989;4.06989;4.06989
119;calc update async;100;0.000220935;5.5186e-05;0.00466062
119;calc inner;100;0.0386142;0.0370243;0.0391913
119;calc wait;100;0.000853065;0.000177172;0.00880317
119;calc bound;100;0.000510223;0.000324458;0.000728346
119;calc iter;100;0.040468;0.0389786;0.0479058
119;total;1;6.20316;6.20316;6.20316
181;calc total;1;4.06693;4.06693;4.06693
181;calc update async;100;9.58982e-05;2.2958e-05;0.00522215
181;calc inner;100;0.0388708;0.0371998;0.0393334
181;calc wait;100;0.00102433;0.000324255;0.00585422
181;calc bound;100;0.000498657;0.000333767;0.000722392
181;calc iter;100;0.0404915;0.0393985;0.045492
181;total;1;6.21382;6.21382;6.21382
228;calc bound;100;0.000510161;0.000377248;0.0007359
228;calc iter;100;0.0405893;0.0386724;0.0467957
228;total;1;6.19776;6.19776;6.19776
165;calc total;1;4.06953;4.06953;4.06953
165;calc update async;100;7.50134e-05;1.3359e-05;0.00445115
165;calc inner;100;0.0388039;0.0373884;0.0395132
165;calc wait;100;0.000873183;0.000262882;0.00517123
165;calc bound;100;0.000418116;0.000290887;0.00125545
165;calc iter;100;0.040567;0.0390684;0.0451309
165;total;1;6.20252;6.20252;6.20252
182;calc total;1;4.06681;4.06681;4.06681
182;calc update async;100;9.25499e-05;2.1495e-05;0.0051548
182;calc inner;100;0.0389536;0.0372756;0.0394261
182;calc wait;100;0.000957295;0.00027444;0.00585674
182;calc bound;100;0.000491943;0.000362618;0.000711813
182;calc iter;100;0.0404972;0.0394803;0.0455292
182;total;1;6.20588;6.20588;6.20588
229;calc total;1;4.07102;4.07102;4.07102
229;calc update async;100;0.000104957;2.3576e-05;0.00539266
229;calc inner;100;0.0389626;0.0369893;0.0393724
229;calc wait;100;0.000996852;0.000293512;0.00735624
229;calc bound;100;0.000500418;0.000363652;0.000717495
229;calc iter;100;0.0405663;0.0380924;0.0457874
229;total;1;6.19982;6.19982;6.19982
166;calc total;1;4.07022;4.07022;4.07022
166;calc update async;100;7.73786e-05;1.3255e-05;0.00424274
166;calc inner;100;0.0387964;0.037484;0.0394166
166;calc wait;100;0.000797513;0.00026787;0.00589317
166;calc bound;100;0.000425118;0.000297457;0.000620921
166;calc iter;100;0.0405763;0.0386197;0.047255
166;total;1;6.18815;6.18815;6.18815
241;calc total;1;4.0735;4.0735;4.0735
241;calc update async;100;7.67018e-05;1.7647e-05;0.00454355
241;calc inner;100;0.0382963;0.0360082;0.0388134
241;calc wait;100;0.00138514;0.000373509;0.0106234
241;calc bound;100;0.000552266;0.000432797;0.00104778
241;calc iter;100;0.0403156;0.0375788;0.0489926
241;total;1;6.21598;6.21598;6.21598
183;calc total;1;4.06629;4.06629;4.06629
183;calc update async;100;9.42239e-05;2.0925e-05;0.00523687
183;calc inner;100;0.0389233;0.037091;0.0393664
183;calc wait;100;0.000985352;0.000278665;0.00611881
183;calc bound;100;0.00048832;0.000366846;0.000690161
183;calc iter;100;0.040493;0.0391338;0.0456965
183;total;1;6.22171;6.22171;6.22171
230;calc total;1;4.07304;4.07304;4.07304
230;calc update async;100;0.000104038;2.1118e-05;0.00525631
230;calc inner;100;0.0388815;0.036993;0.0392526
230;calc wait;100;0.00109949;0.000259436;0.00676803
230;calc bound;100;0.000499638;0.000361652;0.000678239
230;calc iter;100;0.0405862;0.0385917;0.0477559
230;total;1;6.20531;6.20531;6.20531
167;calc total;1;4.06756;4.06756;4.06756
167;calc update async;100;0.000222827;5.2146e-05;0.00550296
167;calc inner;100;0.0387901;0.0371885;0.039511
167;calc wait;100;0.000630378;0.000161603;0.00668232
167;calc bound;100;0.000429894;0.000292429;0.000622661
167;calc iter;100;0.0405494;0.0387792;0.0467646
167;total;1;6.1924;6.1924;6.1924
242;calc total;1;4.07543;4.07543;4.07543
242;calc update async;100;7.11117e-05;1.7335e-05;0.00410257
242;calc inner;100;0.03847;0.0362268;0.0390691
242;calc wait;100;0.00124748;0.000344941;0.011441
242;calc bound;100;0.000540606;0.000422696;0.000977354
242;calc iter;100;0.0403348;0.0382099;0.0500339
242;total;1;6.23404;6.23404;6.23404
184;calc total;1;4.06457;4.06457;4.06457
184;calc update async;100;9.18738e-05;1.6098e-05;0.00560817
231;calc total;1;4.06943;4.06943;4.06943
231;calc update async;100;0.00010353;2.1909e-05;0.00525382
231;calc inner;100;0.0389091;0.0377085;0.0392751
231;calc wait;100;0.00103319;0.000281837;0.00618601
231;calc bound;100;0.00050099;0.000375524;0.000702569
231;calc iter;100;0.0405486;0.0388125;0.0457741
231;total;1;6.2175;6.2175;6.2175
243;calc total;1;4.07242;4.07242;4.07242
243;calc update async;100;7.46678e-05;1.7223e-05;0.00441185
243;calc inner;100;0.0383648;0.0363054;0.0390525
243;calc wait;100;0.00131907;0.000315827;0.00924337
243;calc bound;100;0.000545409;0.000393241;0.000985935
243;calc iter;100;0.0403065;0.037732;0.0482087
243;total;1;6.22534;6.22534;6.22534
184;calc inner;100;0.0388378;0.0365853;0.0392914
184;calc wait;100;0.00106715;0.000270122;0.00662472
184;calc bound;100;0.000482862;0.000335774;0.000698061
184;calc iter;100;0.0404883;0.0391868;0.0457944
232;calc total;1;4.07147;4.07147;4.07147
232;calc update async;100;8.17236e-05;2.1158e-05;0.00404461
232;calc inner;100;0.0388664;0.0375218;0.039246
232;calc wait;100;0.0010894;0.000299162;0.00625258
232;calc bound;100;0.000488857;0.000338216;0.000706381
232;calc iter;100;0.0405817;0.0387369;0.0509727
232;total;1;6.19914;6.19914;6.19914
244;calc total;1;4.07227;4.07227;4.07227
244;calc update async;100;7.44927e-05;1.5487e-05;0.00434568
244;calc inner;100;0.0383243;0.0362705;0.0389877
244;calc wait;100;0.001398;0.000307749;0.0107402
244;calc bound;100;0.000528889;0.000314635;0.00100289
244;calc iter;100;0.0403279;0.03772;0.049539
244;total;1;6.23804;6.23804;6.23804
184;total;1;6.19723;6.19723;6.19723
233;calc total;1;4.06974;4.06974;4.06974
233;calc update async;100;8.3824e-05;2.0946e-05;0.0043995
233;calc inner;100;0.0388434;0.0374174;0.0392288
233;calc wait;100;0.00114812;0.000273545;0.00658749
233;calc bound;100;0.000485687;0.00031695;0.000707295
233;calc iter;100;0.0405645;0.0393594;0.045776
233;total;1;6.22445;6.22445;6.22445
245;calc total;1;4.07033;4.07033;4.07033
245;calc update async;100;7.86614e-05;1.6639e-05;0.00479173
245;calc inner;100;0.0382883;0.0366539;0.0391327
245;calc wait;100;0.00140354;0.000243675;0.00752279
245;calc bound;100;0.000535051;0.000306797;0.00105863
245;calc iter;100;0.0403077;0.0379596;0.0468189
245;total;1;6.23864;6.23864;6.23864
185;calc total;1;4.06897;4.06897;4.06897
185;calc update async;100;7.50106e-05;1.5056e-05;0.00403478
185;calc inner;100;0.0387549;0.0373119;0.0391545
185;calc wait;100;0.00121417;0.000278882;0.00678193
185;calc bound;100;0.000484347;0.000311596;0.000693416
185;calc iter;100;0.0405325;0.0390598;0.0474718
185;total;1;6.20037;6.20037;6.20037
234;calc total;1;4.07135;4.07135;4.07135
234;calc update async;100;7.98925e-05;1.6663e-05;0.00398558
234;calc inner;100;0.0388313;0.0376425;0.039184
234;calc wait;100;0.00117053;0.000286919;0.00832054
234;calc bound;100;0.000482129;0.000315977;0.000704069
234;calc iter;100;0.0405819;0.0386101;0.0465518
234;total;1;6.22335;6.22335;6.22335
246;calc total;1;4.06796;4.06796;4.06796
246;calc update async;100;8.90539e-05;1.8397e-05;0.00577872
246;calc inner;100;0.0383606;0.0368365;0.0390756
246;calc wait;100;0.00130029;0.00025643;0.00842789
246;calc bound;100;0.000531573;0.000303708;0.000992766
246;calc iter;100;0.0402836;0.0381405;0.0475616
246;total;1;6.21842;6.21842;6.21842
186;calc total;1;4.07236;4.07236;4.07236
186;calc update async;100;7.18384e-05;1.4958e-05;0.00362324
186;calc inner;100;0.0388359;0.0366304;0.0393057
186;calc wait;100;0.00114589;0.000264965;0.00704825
186;calc bound;100;0.000476027;0.000303621;0.000715163
186;calc iter;100;0.0405682;0.0393413;0.0480164
186;total;1;6.20034;6.20034;6.20034
235;calc total;1;4.06872;4.06872;4.06872
235;calc update async;100;8.66584e-05;2.1933e-05;0.00466956
235;calc inner;100;0.0388243;0.0372622;0.0392901
235;calc wait;100;0.00115193;0.000231943;0.00824932
235;calc bound;100;0.000479346;0.000290279;0.000676177
235;calc iter;100;0.0405588;0.0383233;0.0516948
235;total;1;6.21984;6.21984;6.21984
187;calc total;1;4.06802;4.06802;4.06802
187;calc update async;100;7.63064e-05;1.579e-05;0.00408702
187;calc inner;100;0.0388721;0.037349;0.0393169
187;calc wait;100;0.00107453;0.000289534;0.00779515
187;calc bound;100;0.000473698;0.000293672;0.000701353
187;calc iter;100;0.0405271;0.0392534;0.0498054
187;total;1;6.21734;6.21734;6.21734
236;calc total;1;4.06228;4.06228;4.06228
236;calc update async;100;0.000110814;1.6035e-05;0.00718577
236;calc inner;100;0.0388884;0.0368906;0.0393337
236;calc wait;100;0.00100655;0.000247973;0.00610374
236;calc bound;100;0.000484357;0.000302379;0.000706517
236;calc iter;100;0.0404994;0.0384011;0.0454992
236;total;1;6.19913;6.19913;6.19913
188;calc total;1;4.06195;4.06195;4.06195
188;calc update async;100;0.000101805;1.8135e-05;0.00639956
188;calc inner;100;0.038913;0.036076;0.0393744
188;calc wait;100;0.000966705;0.000267246;0.0069722
188;calc bound;100;0.00048225;0.000287888;0.000779867
188;calc iter;100;0.0404729;0.0392631;0.0461697
188;total;1;6.22013;6.22013;6.22013
237;calc total;1;4.06866;4.06866;4.06866
237;calc update async;100;8.81851e-05;2.2975e-05;0.00472984
237;calc inner;100;0.0388693;0.0370742;0.0391778
237;calc wait;100;0.00110676;0.000243254;0.00828326
237;calc bound;100;0.000496263;0.000309758;0.000709712
237;calc iter;100;0.0405648;0.0383948;0.0519
237;total;1;6.20035;6.20035;6.20035
189;calc total;1;4.06872;4.06872;4.06872
189;calc update async;100;8.04466e-05;1.7282e-05;0.00403787
189;calc inner;100;0.0389035;0.0373952;0.039304
189;calc wait;100;0.00106444;0.000245911;0.00827119
189;calc bound;100;0.000491623;0.000293716;0.000693405
189;calc iter;100;0.040542;0.0389498;0.050265
189;total;1;6.22627;6.22627;6.22627
238;calc total;1;4.07102;4.07102;4.07102
238;calc update async;100;8.42813e-05;2.0757e-05;0.00417288
238;calc inner;100;0.0388907;0.0376561;0.0392583
238;calc wait;100;0.00110422;0.000260995;0.00827253
238;calc bound;100;0.000509156;0.000289828;0.000721381
238;calc iter;100;0.0405928;0.0389535;0.0467154
238;total;1;6.20258;6.20258;6.20258
190;calc total;1;4.07203;4.07203;4.07203
190;calc update async;100;7.86575e-05;1.7718e-05;0.0037236
190;calc inner;100;0.0389155;0.0369478;0.0393672
190;calc wait;100;0.0010594;0.000223145;0.00766631
190;calc bound;100;0.000508491;0.000303612;0.000724031
190;calc iter;100;0.0405796;0.0394332;0.0471202
190;total;1;6.19725;6.19725;6.19725
239;calc total;1;4.06856;4.06856;4.06856
239;calc update async;100;9.05926e-05;2.5198e-05;0.00471606
239;calc inner;100;0.0389062;0.0372307;0.0393127
239;calc wait;100;0.0010445;0.000298591;0.00957478
239;calc bound;100;0.000521352;0.00029585;0.000684729
239;calc iter;100;0.0405686;0.0385825;0.0475265
239;total;1;6.20429;6.20429;6.20429
202;calc total;1;4.06938;4.06938;4.06938
202;calc update async;100;9.01723e-05;1.7605e-05;0.00570773
202;calc inner;100;0.0391914;0.0381167;0.0398049
202;calc wait;100;0.000777058;0.00027724;0.00715986
202;calc bound;100;0.00046627;0.00028952;0.00069704
202;calc iter;100;0.0405266;0.0389248;0.0468758
202;total;1;6.20274;6.20274;6.20274
203;calc total;1;4.06729;4.06729;4.06729
203;calc update async;100;8.80241e-05;1.7957e-05;0.00535842
203;calc inner;100;0.0392895;0.0382001;0.0399626
203;calc wait;100;0.000663437;0.000231426;0.00764369
203;calc bound;100;0.000463182;0.000304482;0.000720961
203;calc iter;100;0.0405057;0.0390623;0.0507634
203;total;1;6.20339;6.20339;6.20339
204;calc total;1;4.06262;4.06262;4.06262
204;calc update async;100;0.000113604;1.72e-05;0.00754493
204;calc inner;100;0.0385645;0.0368815;0.0394386
204;calc wait;100;0.00127014;0.000390272;0.00775209
204;calc bound;100;0.000498287;0.00029642;0.00077095
204;calc iter;100;0.0404485;0.0389831;0.0472756
204;total;1;6.19375;6.19375;6.19375
205;calc total;1;4.06789;4.06789;4.06789
205;calc update async;100;8.30078e-05;1.6562e-05;0.00514167
205;calc inner;100;0.0385648;0.0374437;0.0393277
205;calc wait;100;0.00141465;0.000327759;0.00801775
205;calc bound;100;0.000428761;0.000290804;0.000733899
205;calc iter;100;0.0404935;0.0385554;0.0511195
205;total;1;6.20701;6.20701;6.20701
206;calc total;1;4.06769;4.06769;4.06769
206;calc update async;100;7.99263e-05;1.6601e-05;0.00521454
206;calc inner;100;0.0386176;0.0373953;0.0400115
206;calc wait;100;0.0013915;0.000236857;0.0081912
206;calc bound;100;0.000400703;0.000291427;0.000674609
206;calc iter;100;0.0404915;0.0383528;0.0468737
206;total;1;6.19584;6.19584;6.19584
207;calc total;1;4.06791;4.06791;4.06791
207;calc update async;100;8.42112e-05;1.8477e-05;0.00524093
207;calc inner;100;0.0386917;0.0374671;0.0393711
207;calc wait;100;0.00127437;0.000251831;0.00860827
207;calc bound;100;0.000449731;0.000299373;0.000770013
207;calc iter;100;0.0405017;0.0388221;0.0473547
207;total;1;6.19582;6.19582;6.19582
208;calc total;1;4.074;4.074;4.074
208;calc update async;100;0.000136137;4.9353e-05;0.00516228
208;calc inner;100;0.0386325;0.0366278;0.0393759
208;calc wait;100;0.000743436;0.000349996;0.004972
208;calc bound;100;0.000391152;0.000291624;0.000566877
208;calc iter;100;0.0405574;0.0394685;0.046684
208;total;1;6.20879;6.20879;6.20879
209;calc total;1;4.07108;4.07108;4.07108
209;calc update async;100;5.90357e-05;1.1829e-05;0.00369509
209;calc inner;100;0.0386894;0.036945;0.0394298
209;calc wait;100;0.000827195;0.000259021;0.00807585
209;calc bound;100;0.000379469;0.000287899;0.000565533
209;calc iter;100;0.0405297;0.0392928;0.0468542
209;total;1;6.21999;6.21999;6.21999
210;calc total;1;4.07344;4.07344;4.07344
210;calc update async;100;6.01554e-05;1.274e-05;0.00354186
210;calc inner;100;0.0386285;0.0363082;0.0393083
210;calc wait;100;0.000926991;0.000240525;0.00790899
210;calc bound;100;0.000371149;0.00028915;0.000566832
210;calc iter;100;0.0405551;0.0394563;0.0474004
210;total;1;6.19326;6.19326;6.19326
211;calc total;1;4.06866;4.06866;4.06866
211;calc update async;100;6.90705e-05;1.4559e-05;0.00413807
211;calc inner;100;0.0386556;0.0375598;0.0392705
211;calc wait;100;0.000813983;0.000275699;0.00826249
211;calc bound;100;0.000378277;0.000285654;0.000594204
211;calc iter;100;0.0405085;0.0386976;0.0476083
211;total;1;6.21001;6.21001;6.21001
212;calc total;1;4.06968;4.06968;4.06968
212;calc update async;100;6.66347e-05;1.359e-05;0.00402171
212;calc inner;100;0.0386976;0.0373879;0.0394135
212;calc wait;100;0.000857331;0.000279995;0.00950482
212;calc bound;100;0.000386727;0.000289995;0.00059023
212;calc iter;100;0.0405183;0.0387569;0.048805
212;total;1;6.19589;6.19589;6.19589
213;calc total;1;4.06753;4.06753;4.06753
213;calc update async;100;6.90542e-05;1.1424e-05;0.00443942
213;calc inner;100;0.0387064;0.0375786;0.0393924
213;calc wait;100;0.000837298;0.000265553;0.00759203
213;calc bound;100;0.000390579;0.000288766;0.000585293
213;calc iter;100;0.0404993;0.0388335;0.0471477
213;total;1;6.20858;6.20858;6.20858
214;calc total;1;4.06824;4.06824;4.06824
214;calc update async;100;7.22226e-05;1.2421e-05;0.00435097
214;calc inner;100;0.0387027;0.0375775;0.0393586
214;calc wait;100;0.000740493;0.000269257;0.00748906
214;calc bound;100;0.00040949;0.000283801;0.000654268
214;calc iter;100;0.0405069;0.0393267;0.0458041
214;total;1;6.19856;6.19856;6.19856
215;calc total;1;4.06674;4.06674;4.06674
215;calc update async;100;0.000188703;5.0327e-05;0.0048707
215;calc inner;100;0.0386776;0.0375203;0.039444
215;calc wait;100;0.000576658;0.000219515;0.00442375
215;calc bound;100;0.000418707;0.000289642;0.000645413
215;calc iter;100;0.0404904;0.0390664;0.0457509
215;total;1;6.20035;6.20035;6.20035
0;calc total;1;4.07834;4.07834;4.07834
0;calc update async;100;6.40302e-05;1.2731e-05;0.00397873
0;calc inner;100;0.0384385;0.0359652;0.0392766
0;calc wait;100;0.00136363;0.000318485;0.0120618
0;calc bound;100;0.000433092;0.000305163;0.000926452
0;calc iter;100;0.0403412;0.0381105;0.0508036
0;total;1;6.21948;6.21948;6.21948
1;calc total;1;4.0726;4.0726;4.0726
1;calc update async;100;7.13585e-05;1.304e-05;0.00479692
1;calc inner;100;0.0387201;0.036957;0.0394714
1;calc wait;100;0.00104788;0.000243943;0.0127746
1;calc bound;100;0.000424778;0.000300968;0.000912109
1;calc iter;100;0.0402849;0.0383526;0.0509085
1;total;1;6.21474;6.21474;6.21474
2;calc total;1;4.07558;4.07558;4.07558
2;calc update async;100;6.40551e-05;1.2415e-05;0.00404721
2;calc inner;100;0.0385008;0.0367934;0.0393168
2;calc wait;100;0.00126395;0.000283124;0.0132316
2;calc bound;100;0.000433753;0.000309479;0.000890593
2;calc iter;100;0.0403161;0.0378982;0.0510311
2;total;1;6.23431;6.23431;6.23431
3;calc total;1;4.07119;4.07119;4.07119
3;calc update async;100;7.59722e-05;1.1918e-05;0.00532215
3;calc inner;100;0.0385191;0.0370227;0.0394771
3;calc wait;100;0.00113682;0.00028039;0.0119081
3;calc bound;100;0.000428491;0.000304596;0.000847464
3;calc iter;100;0.0402723;0.0385675;0.0495468
3;total;1;6.21646;6.21646;6.21646
4;calc total;1;4.07511;4.07511;4.07511
4;calc update async;100;6.39656e-05;1.1182e-05;0.00423079
4;calc inner;100;0.0384799;0.0368697;0.0391557
4;calc wait;100;0.00120983;0.00023539;0.0121614
4;calc bound;100;0.00040731;0.000299596;0.000926041
4;calc iter;100;0.0403134;0.0385581;0.0496788
4;total;1;6.24175;6.24175;6.24175
5;calc total;1;4.07258;4.07258;4.07258
5;calc update async;100;7.47107e-05;1.1425e-05;0.00503394
5;calc inner;100;0.0385076;0.0370281;0.039201
5;calc wait;100;0.00109809;0.000252899;0.00855432
5;calc bound;100;0.00040841;0.00029705;0.000986155
5;calc iter;100;0.0402933;0.0385002;0.0472704
5;total;1;6.2231;6.2231;6.2231
6;calc total;1;4.07512;4.07512;4.07512
6;calc update async;100;7.14869e-05;1.1355e-05;0.00432094
6;calc inner;100;0.03846;0.037043;0.0391355
6;calc wait;100;0.00113964;0.000273638;0.00986897
6;calc bound;100;0.000454744;0.000293739;0.000948676
6;calc iter;100;0.0403243;0.037839;0.0488925
6;total;1;6.24073;6.24073;6.24073
7;calc total;1;4.06949;4.06949;4.06949
7;calc update async;100;8.92972e-05;1.571e-05;0.00583561
7;calc inner;100;0.0383878;0.0364968;0.039137
7;calc wait;100;0.00101099;0.000263926;0.0103221
7;calc bound;100;0.000462179;0.000291031;0.0009464
7;calc iter;100;0.0402689;0.0377752;0.0481047
7;total;1;6.21068;6.21068;6.21068
8;calc total;1;4.07213;4.07213;4.07213
8;calc update async;100;7.50075e-05;1.7675e-05;0.00448734
8;calc inner;100;0.0384903;0.0369818;0.0392638
8;calc wait;100;0.00126396;0.000321723;0.00924887
8;calc bound;100;0.000472382;0.000296488;0.000902136
8;calc iter;100;0.0403036;0.0378521;0.0476945
8;total;1;6.22818;6.22818;6.22818
9;calc total;1;4.07;4.07;4.07
9;calc update async;100;8.72305e-05;1.6387e-05;0.00581436
9;calc inner;100;0.0384485;0.0367075;0.0391019
9;calc wait;100;0.00130135;0.000233446;0.00957167
9;calc bound;100;0.000444789;0.000285828;0.000934692
9;calc iter;100;0.0402834;0.0376741;0.0482731
9;total;1;6.23654;6.23654;6.23654
10;calc total;1;4.07217;4.07217;4.07217
10;calc update async;100;7.51461e-05;1.6935e-05;0.0045242
10;calc inner;100;0.0384829;0.0369547;0.0392541
10;calc wait;100;0.00130552;0.000250371;0.00858586
10;calc bound;100;0.00045161;0.00030208;0.00103242
10;calc iter;100;0.0403167;0.0379651;0.0475926
10;total;1;6.23601;6.23601;6.23601
11;calc total;1;4.06906;4.06906;4.06906
11;calc update async;100;8.91702e-05;1.599e-05;0.00585782
11;calc inner;100;0.0384296;0.0364825;0.0391705
11;calc wait;100;0.00128847;0.00027385;0.00830239
11;calc bound;100;0.000475422;0.000297439;0.000908883
11;calc iter;100;0.0402853;0.038403;0.0512809
11;total;1;6.22289;6.22289;6.22289
12;calc total;1;4.06326;4.06326;4.06326
12;calc update async;100;0.000111328;1.8552e-05;0.00803132
12;calc inner;100;0.0386984;0.0357436;0.0394096
12;calc wait;100;0.000961754;0.000258926;0.00545226
12;calc bound;100;0.000466839;0.000292216;0.000910898
12;calc iter;100;0.04024;0.0385551;0.0454206
12;total;1;6.22595;6.22595;6.22595
13;calc total;1;4.06975;4.06975;4.06975
13;calc update async;100;8.58472e-05;1.7882e-05;0.00559335
13;calc inner;100;0.0387197;0.0361476;0.0392948
13;calc wait;100;0.00103928;0.000259296;0.00922432
13;calc bound;100;0.000457049;0.000292292;0.000866222
13;calc iter;100;0.0403036;0.0383493;0.0516201
13;total;1;6.21441;6.21441;6.21441
14;calc total;1;4.07051;4.07051;4.07051
14;calc update async;100;8.22274e-05;1.8322e-05;0.00505629
14;calc inner;100;0.0387521;0.0363897;0.0393799
14;calc wait;100;0.00100553;0.00023519;0.00996446
14;calc bound;100;0.000476587;0.00029924;0.000851393
14;calc iter;100;0.0403181;0.0383827;0.048022
14;total;1;6.23397;6.23397;6.23397
15;calc total;1;4.07138;4.07138;4.07138
15;calc update async;100;8.35691e-05;1.9832e-05;0.00499587
15;calc inner;100;0.038723;0.0364651;0.0393587
15;calc wait;100;0.00094975;0.000270136;0.010729
15;calc bound;100;0.00051222;0.000303952;0.000958236
15;calc iter;100;0.0402703;0.0384278;0.0491997
15;total;1;6.23148;6.23148;6.23148
16;calc total;1;4.07762;4.07762;4.07762
16;calc update async;100;0.000120316;5.252e-05;0.00395871
16;calc inner;100;0.0386534;0.0357173;0.0392595
16;calc wait;100;0.000848435;0.00035616;0.00598885
16;calc bound;100;0.000431758;0.000331854;0.000602199
16;calc iter;100;0.0403221;0.0385821;0.0496446
16;total;1;6.23788;6.23788;6.23788
17;calc total;1;4.07509;4.07509;4.07509
17;calc update async;100;5.88486e-05;1.2267e-05;0.00358209
17;calc inner;100;0.0386863;0.0362572;0.0402884
17;calc wait;100;0.000893773;0.000317402;0.0108758
17;calc bound;100;0.000425336;0.000311185;0.000606442
17;calc iter;100;0.0403002;0.0387675;0.049384
17;total;1;6.23332;6.23332;6.23332
18;calc total;1;4.07701;4.07701;4.07701
18;calc update async;100;5.99574e-05;1.2612e-05;0.00347479
18;calc inner;100;0.0386808;0.0357464;0.0393174
18;calc wait;100;0.000992419;0.000267314;0.0104454
18;calc bound;100;0.00043346;0.000304509;0.00061383
18;calc iter;100;0.0403185;0.0385887;0.048513
18;total;1;6.22871;6.22871;6.22871
19;calc total;1;4.07147;4.07147;4.07147
19;calc update async;100;6.58993e-05;1.3024e-05;0.00395839
19;calc inner;100;0.0387033;0.0364621;0.0392908
19;calc wait;100;0.000894716;0.000258558;0.0104301
19;calc bound;100;0.000442257;0.000290229;0.000620711
19;calc iter;100;0.0402672;0.038528;0.0487331
19;total;1;6.22462;6.22462;6.22462
20;calc total;1;4.0753;4.0753;4.0753
20;calc update async;100;6.25622e-05;1.2052e-05;0.00366488
20;calc inner;100;0.0387249;0.0363568;0.0393742
20;calc wait;100;0.000972493;0.000278355;0.0110268
20;calc bound;100;0.000466597;0.000304688;0.000756266
20;calc iter;100;0.040307;0.0386927;0.049445
20;total;1;6.23845;6.23845;6.23845
21;calc total;1;4.07206;4.07206;4.07206
21;calc update async;100;6.99697e-05;1.3424e-05;0.00405161
21;calc inner;100;0.0387341;0.0365174;0.0392845
21;calc wait;100;0.000908933;0.000229175;0.00700183
21;calc bound;100;0.000483706;0.000303186;0.000663217
21;calc iter;100;0.0402759;0.0386339;0.0467156
21;total;1;6.24325;6.24325;6.24325
22;calc total;1;4.07474;4.07474;4.07474
22;calc update async;100;7.06745e-05;1.6934e-05;0.00370136
22;calc inner;100;0.0386843;0.0363301;0.0392836
22;calc wait;100;0.00092878;0.000271909;0.00899306
22;calc bound;100;0.000530899;0.000307179;0.000679077
22;calc iter;100;0.0403075;0.0383351;0.048567
22;total;1;6.2394;6.2394;6.2394
23;calc total;1;4.06868;4.06868;4.06868
23;calc update async;100;0.000174191;6.5065e-05;0.00514955
23;calc inner;100;0.0386736;0.036183;0.0396092
23;calc wait;100;0.000681068;0.000287077;0.00986227
23;calc bound;100;0.000545521;0.000305371;0.000741432
23;calc iter;100;0.04025;0.0383151;0.0490891
23;total;1;6.21058;6.21058;6.21058
247;calc total;1;4.06919;4.06919;4.06919
247;calc update async;100;8.38745e-05;1.8752e-05;0.00514682
247;calc inner;100;0.0383266;0.0370524;0.0390615
247;calc wait;100;0.00135642;0.000254939;0.00901269
247;calc bound;100;0.000527088;0.000309289;0.000978998
247;calc iter;100;0.040296;0.0379528;0.0496209
247;total;1;6.22127;6.22127;6.22127
248;calc total;1;4.06447;4.06447;4.06447
248;calc update async;100;0.000113076;2.065e-05;0.00780772
248;calc inner;100;0.0383545;0.0358278;0.0389859
248;calc wait;100;0.00126186;0.000268609;0.0100531
248;calc bound;100;0.000524342;0.000289284;0.000963351
248;calc iter;100;0.0402558;0.0380614;0.0489629
248;total;1;6.20821;6.20821;6.20821
249;calc total;1;4.0697;4.0697;4.0697
249;calc update async;100;8.49588e-05;2.0441e-05;0.00502229
249;calc inner;100;0.0384205;0.0367949;0.0390121
249;calc wait;100;0.00127164;0.000196795;0.0101857
249;calc bound;100;0.000529775;0.000283495;0.000969727
249;calc iter;100;0.0403089;0.0377155;0.0499685
249;total;1;6.23001;6.23001;6.23001
250;calc total;1;4.07375;4.07375;4.07375
250;calc update async;100;8.24077e-05;1.8413e-05;0.00457109
250;calc inner;100;0.038312;0.0367989;0.0389775
250;calc wait;100;0.00138725;0.00026415;0.011158
250;calc bound;100;0.000566561;0.000284238;0.00103615
250;calc iter;100;0.0403509;0.0380811;0.0498163
250;total;1;6.2117;6.2117;6.2117
251;calc total;1;4.06806;4.06806;4.06806
251;calc update async;100;9.79527e-05;2.0204e-05;0.0057958
251;calc inner;100;0.0384619;0.0368629;0.0392137
251;calc wait;100;0.00114629;0.000192159;0.00853716
251;calc bound;100;0.000586121;0.00029078;0.00107755
251;calc iter;100;0.0402946;0.0381337;0.0521796
251;total;1;6.2186;6.2186;6.2186
252;calc total;1;4.0614;4.0614;4.0614
252;calc update async;100;0.000111045;1.7829e-05;0.00772195
252;calc inner;100;0.0381149;0.036109;0.0391761
252;calc wait;100;0.00149198;0.000337837;0.00733956
252;calc bound;100;0.000506461;0.000283836;0.000821164
252;calc iter;100;0.0402266;0.0379351;0.0467677
252;total;1;6.21857;6.21857;6.21857
253;calc total;1;4.06861;4.06861;4.06861
253;calc update async;100;9.00984e-05;1.8171e-05;0.00586756
253;calc inner;100;0.0381444;0.036426;0.0391326
253;calc wait;100;0.00159147;0.000274321;0.00921375
253;calc bound;100;0.000461627;0.000288303;0.000754247
253;calc iter;100;0.0402893;0.0380447;0.0521386
253;total;1;6.23684;6.23684;6.23684
264;calc total;1;4.0728;4.0728;4.0728
264;calc update async;100;0.000251479;6.5537e-05;0.00960436
264;calc inner;100;0.0386731;0.0364974;0.0394256
264;calc wait;100;0.000774838;0.000213962;0.00332926
264;calc bound;100;0.000465161;0.000297397;0.000636983
264;calc iter;100;0.0405566;0.0390815;0.048808
264;total;1;6.19706;6.19706;6.19706
254;calc total;1;4.07379;4.07379;4.07379
254;calc update async;100;7.85257e-05;2.1056e-05;0.00470221
254;calc inner;100;0.0382093;0.0368761;0.0390507
254;calc wait;100;0.00159463;0.00025684;0.0094173
254;calc bound;100;0.000460518;0.00028371;0.000705088
254;calc iter;100;0.0403448;0.0377905;0.048369
254;total;1;6.22654;6.22654;6.22654
255;calc total;1;4.07384;4.07384;4.07384
255;calc update async;100;8.03397e-05;2.0822e-05;0.00463383
255;calc inner;100;0.0381879;0.0368511;0.038971
255;calc wait;100;0.00157105;0.000288726;0.00974176
255;calc bound;100;0.000504265;0.000287884;0.000796848
255;calc iter;100;0.0403455;0.0382137;0.0477023
255;total;1;6.20751;6.20751;6.20751
256;calc total;1;4.07422;4.07422;4.07422
256;calc update async;100;0.000149836;5.7967e-05;0.00443166
256;calc inner;100;0.0381883;0.0366268;0.0391335
256;calc wait;100;0.000876464;0.000299083;0.00369452
256;calc bound;100;0.000443518;0.00033919;0.000596815
256;calc iter;100;0.0403047;0.0385966;0.0480374
256;total;1;6.23186;6.23186;6.23186
257;calc total;1;4.07182;4.07182;4.07182
257;calc update async;100;6.68802e-05;1.46e-05;0.00406231
257;calc inner;100;0.0381643;0.0368467;0.0390011
257;calc wait;100;0.00128414;0.000302492;0.00967758
257;calc bound;100;0.000439299;0.000323664;0.000589822
257;calc iter;100;0.0402908;0.0378359;0.04898
257;total;1;6.2097;6.2097;6.2097
258;calc total;1;4.07532;4.07532;4.07532
258;calc update async;100;6.35932e-05;1.3722e-05;0.00368886
258;calc inner;100;0.0381695;0.0364654;0.0389735
258;calc wait;100;0.00117957;0.000295175;0.0116001
258;calc bound;100;0.00044275;0.00031311;0.000586323
258;calc iter;100;0.0403285;0.0380416;0.0504145
258;total;1;6.23358;6.23358;6.23358
259;calc total;1;4.07055;4.07055;4.07055
259;calc update async;100;7.23033e-05;1.4822e-05;0.00460257
259;calc inner;100;0.0381755;0.036721;0.0390357
259;calc wait;100;0.0012424;0.000302371;0.00879712
259;calc bound;100;0.000440578;0.000332177;0.000596297
259;calc iter;100;0.0402777;0.0379867;0.0483061
259;total;1;6.21722;6.21722;6.21722
260;calc total;1;4.07439;4.07439;4.07439
260;calc update async;100;6.44853e-05;1.525e-05;0.00375625
260;calc inner;100;0.0382266;0.0368106;0.0390651
260;calc wait;100;0.00125601;0.000323024;0.0108688
260;calc bound;100;0.000450546;0.000346835;0.000585323
260;calc iter;100;0.0403197;0.0378992;0.0499518
260;total;1;6.23798;6.23798;6.23798
261;calc total;1;4.07179;4.07179;4.07179
261;calc update async;100;6.90805e-05;1.4042e-05;0.00410466
261;calc inner;100;0.0382302;0.0369579;0.0390249
261;calc wait;100;0.0012518;0.000319545;0.00734873
261;calc bound;100;0.00046144;0.000323887;0.000629847
261;calc iter;100;0.0403171;0.0379995;0.0464333
261;total;1;6.20966;6.20966;6.20966
262;calc total;1;4.07437;4.07437;4.07437
262;calc update async;100;6.52823e-05;1.2586e-05;0.00378532
262;calc inner;100;0.0382069;0.0369168;0.0391291
262;calc wait;100;0.00130747;0.000276297;0.00818256
262;calc bound;100;0.000499236;0.000330631;0.000803412
262;calc iter;100;0.040342;0.0381487;0.0494484
262;total;1;6.22363;6.22363;6.22363
46;calc total;1;4.07036;4.07036;4.07036
46;calc update async;100;8.49134e-05;2.3923e-05;0.00416291
46;calc inner;100;0.0389221;0.0377342;0.0396136
46;calc wait;100;0.00107425;0.000291966;0.007623
46;calc bound;100;0.000491735;0.000314696;0.000682614
46;calc iter;100;0.0405795;0.0390815;0.0461133
46;total;1;6.20569;6.20569;6.20569
47;calc total;1;4.06958;4.06958;4.06958
47;calc update async;100;9.45165e-05;2.8971e-05;0.00436993
47;calc inner;100;0.0388465;0.0372715;0.0394985
47;calc wait;100;0.00107861;0.000337753;0.00896619
47;calc bound;100;0.000554619;0.000302324;0.00072619
47;calc iter;100;0.0405768;0.0393073;0.0469717
47;total;1;6.21286;6.21286;6.21286
265;calc total;1;4.06949;4.06949;4.06949
265;calc update async;100;7.81646e-05;1.7343e-05;0.00457103
265;calc inner;100;0.0386962;0.0364753;0.0395012
265;calc wait;100;0.00107441;0.000243397;0.00612783
265;calc bound;100;0.000450177;0.000296185;0.000747234
265;calc iter;100;0.0405255;0.0375724;0.0456641
265;total;1;6.19671;6.19671;6.19671
266;calc total;1;4.07263;4.07263;4.07263
266;calc update async;100;7.81098e-05;1.648e-05;0.00436437
266;calc inner;100;0.0387191;0.0359833;0.0393855
266;calc wait;100;0.0010697;0.000283207;0.0113437
266;calc bound;100;0.00042398;0.000300951;0.000694936
266;calc iter;100;0.0405636;0.0387393;0.0522868
266;total;1;6.20628;6.20628;6.20628
267;calc total;1;4.06849;4.06849;4.06849
267;calc update async;100;0.000144685;1.6488e-05;0.0112286
267;calc inner;100;0.0387506;0.0358174;0.0394302
267;calc wait;100;0.000916722;0.000261327;0.00745818
267;calc bound;100;0.000412243;0.000298643;0.0006913
267;calc iter;100;0.0405236;0.0378227;0.050194
267;total;1;6.19488;6.19488;6.19488
268;calc total;1;4.0626;4.0626;4.0626
268;calc update async;100;0.00010625;1.6764e-05;0.00713626
268;calc inner;100;0.0387735;0.0355512;0.0396042
268;calc wait;100;0.000850127;0.000236298;0.00795641
268;calc bound;100;0.000427946;0.000298768;0.00101173
268;calc iter;100;0.0404675;0.0383331;0.0470025
268;total;1;6.20355;6.20355;6.20355
269;calc total;1;4.07023;4.07023;4.07023
269;calc update async;100;8.43718e-05;1.8837e-05;0.00498757
269;calc inner;100;0.0388232;0.0367129;0.0396124
269;calc wait;100;0.00085587;0.000244887;0.00913752
269;calc bound;100;0.000402283;0.000299174;0.000675458
269;calc iter;100;0.0405196;0.0378695;0.0516776
269;total;1;6.20331;6.20331;6.20331
270;calc total;1;4.07138;4.07138;4.07138
270;calc update async;100;7.81608e-05;1.8208e-05;0.00452391
270;calc inner;100;0.0386757;0.0360933;0.0396063
270;calc wait;100;0.00107;0.000292455;0.00823388
270;calc bound;100;0.000403194;0.000294424;0.000952684
270;calc iter;100;0.0405311;0.0385516;0.0463063
270;total;1;6.2072;6.2072;6.2072
271;calc total;1;4.07082;4.07082;4.07082
271;calc update async;100;0.000293432;5.8349e-05;0.00762349
271;calc inner;100;0.0387376;0.0365053;0.0395215
271;calc wait;100;0.000667908;0.000167496;0.0100134
271;calc bound;100;0.000403354;0.000294548;0.000951242
271;calc iter;100;0.0405265;0.0375817;0.0481785
271;total;1;6.20361;6.20361;6.20361
272;calc total;1;4.07742;4.07742;4.07742
272;calc update async;100;7.92665e-05;1.7389e-05;0.003494
272;calc inner;100;0.0387047;0.0345062;0.0395463
272;calc wait;100;0.00129553;0.000235447;0.00877232
272;calc bound;100;0.000512185;0.000306702;0.00103845
272;calc iter;100;0.0405936;0.0386391;0.0474446
272;total;1;6.19365;6.19365;6.19365
273;calc total;1;4.07471;4.07471;4.07471
273;calc update async;100;8.09462e-05;1.9687e-05;0.00412301
273;calc inner;100;0.038709;0.035581;0.0399726
273;calc wait;100;0.00132586;0.000230559;0.00874921
273;calc bound;100;0.000448591;0.000295418;0.000893627
273;calc iter;100;0.040566;0.0384484;0.0467231
273;total;1;6.19226;6.19226;6.19226
274;calc total;1;4.07648;4.07648;4.07648
274;calc update async;100;8.09008e-05;2.1207e-05;0.00404184
274;calc inner;100;0.0386964;0.0350959;0.0395077
274;calc wait;100;0.00132987;0.00020054;0.00830469
274;calc bound;100;0.000476923;0.000295254;0.000976681
274;calc iter;100;0.040586;0.0373796;0.0473331
274;total;1;6.19059;6.19059;6.19059
275;calc total;1;4.07073;4.07073;4.07073
275;calc update async;100;8.64477e-05;2.2656e-05;0.00442988
275;calc inner;100;0.0387009;0.0362969;0.0407808
275;calc wait;100;0.00126235;0.000258885;0.0116803
275;calc bound;100;0.000481133;0.000298428;0.000730634
275;calc iter;100;0.0405325;0.0373949;0.0494739
275;total;1;6.19607;6.19607;6.19607
276;calc total;1;4.07481;4.07481;4.07481
276;calc update async;100;8.40649e-05;1.818e-05;0.00493697
276;calc inner;100;0.0390612;0.036406;0.0396889
276;calc wait;100;0.000968531;0.000297727;0.0107162
276;calc bound;100;0.00046037;0.000306729;0.00070828
276;calc iter;100;0.0405759;0.0373626;0.0475781
276;total;1;6.19905;6.19905;6.19905
277;calc total;1;4.0712;4.0712;4.0712
277;calc update async;100;8.72675e-05;1.8641e-05;0.00485529
277;calc inner;100;0.0390899;0.0363225;0.0397495
277;calc wait;100;0.000904648;0.000243125;0.00947579
277;calc bound;100;0.000457525;0.000300506;0.00068677
277;calc iter;100;0.0405409;0.0386447;0.046158
277;total;1;6.20755;6.20755;6.20755
278;calc total;1;4.07409;4.07409;4.07409
278;calc update async;100;8.60428e-05;2.0988e-05;0.00453702
278;calc inner;100;0.039088;0.0365698;0.0397692
278;calc wait;100;0.000921303;0.000242006;0.0120595
278;calc bound;100;0.0004755;0.00032151;0.0007073
278;calc iter;100;0.0405726;0.0377049;0.0536166
278;total;1;6.19;6.19;6.19
279;calc total;1;4.06333;4.06333;4.06333
279;calc update async;100;0.000106861;2.3882e-05;0.00681997
279;calc inner;100;0.0391567;0.0350938;0.0397967
279;calc wait;100;0.000722838;0.000204164;0.00459535
279;calc bound;100;0.000478403;0.000316458;0.00070008
279;calc iter;100;0.0404664;0.0380316;0.0448091
279;total;1;6.19383;6.19383;6.19383
280;calc total;1;4.06558;4.06558;4.06558
280;calc update async;100;8.22563e-05;1.4598e-05;0.00527144
280;calc inner;100;0.0390375;0.0358962;0.0396445
280;calc wait;100;0.000900902;0.000282022;0.00565362
280;calc bound;100;0.000468169;0.000292382;0.000682398
280;calc iter;100;0.0404908;0.0379724;0.0456304
280;total;1;6.19335;6.19335;6.19335
281;calc total;1;4.07234;4.07234;4.07234
281;calc update async;100;6.78123e-05;1.4546e-05;0.00398031
281;calc inner;100;0.039028;0.0365664;0.0396922
281;calc wait;100;0.00100623;0.000249289;0.00772263
281;calc bound;100;0.000460705;0.000294911;0.000686453
281;calc iter;100;0.0405646;0.0386093;0.0486785
281;total;1;6.21276;6.21276;6.21276
71;calc total;1;4.0678;4.0678;4.0678
71;calc update async;100;0.000181934;5.2759e-05;0.00527515
71;calc inner;100;0.0383035;0.0366926;0.0390345
71;calc wait;100;0.000740244;0.000240951;0.00816805
71;calc bound;100;0.000458658;0.00028893;0.000627442
71;calc iter;100;0.0403015;0.0388376;0.0474363
71;total;1;6.21965;6.21965;6.21965
288;calc total;1;4.07282;4.07282;4.07282
288;calc update async;100;9.40961e-05;1.8279e-05;0.00543835
288;calc inner;100;0.0388761;0.0382379;0.0393856
288;calc wait;100;0.00112589;0.00035283;0.00627157
288;calc bound;100;0.000508204;0.000314496;0.000751072
288;calc iter;100;0.0406071;0.0391292;0.049728
288;total;1;6.22487;6.22487;6.22487
282;calc total;1;4.07467;4.07467;4.07467
282;calc update async;100;6.64483e-05;1.4344e-05;0.00372639
282;calc inner;100;0.0390395;0.0361418;0.0396879
282;calc wait;100;0.00102084;0.000234987;0.00822441
282;calc bound;100;0.000460399;0.000286616;0.000705427
282;calc iter;100;0.0405889;0.0393527;0.0484525
282;total;1;6.21274;6.21274;6.21274
283;calc total;1;4.06869;4.06869;4.06869
283;calc update async;100;8.57394e-05;1.4198e-05;0.00556524
283;calc inner;100;0.0390584;0.0361659;0.0396939
283;calc wait;100;0.000927764;0.000234689;0.00774498
283;calc bound;100;0.000461027;0.000286902;0.000683814
283;calc iter;100;0.0405345;0.0386297;0.0487804
283;total;1;6.19892;6.19892;6.19892
284;calc total;1;4.06196;4.06196;4.06196
284;calc update async;100;9.13007e-05;1.4164e-05;0.0060824
284;calc inner;100;0.0390982;0.0349516;0.0397365
284;calc wait;100;0.000809344;0.00026163;0.00879856
284;calc bound;100;0.000466412;0.000290448;0.000862827
284;calc iter;100;0.0404675;0.0379761;0.0475822
284;total;1;6.20777;6.20777;6.20777
289;calc total;1;4.06974;4.06974;4.06974
289;calc update async;100;9.95671e-05;1.9816e-05;0.00594632
289;calc inner;100;0.0388266;0.038121;0.0393392
289;calc wait;100;0.0011358;0.000319023;0.00657428
289;calc bound;100;0.000490891;0.000327726;0.000725945
289;calc iter;100;0.0405549;0.0391182;0.0458285
289;total;1;6.22093;6.22093;6.22093
285;calc total;1;4.07177;4.07177;4.07177
285;calc update async;100;6.90848e-05;1.3853e-05;0.00409217
285;calc inner;100;0.0391049;0.0365776;0.0397854
285;calc wait;100;0.0009343;0.000238958;0.0105089
285;calc bound;100;0.000457102;0.00029986;0.000690347
285;calc iter;100;0.040567;0.0388264;0.0516695
285;total;1;6.19708;6.19708;6.19708
290;calc total;1;4.07096;4.07096;4.07096
290;calc update async;100;9.76193e-05;1.8769e-05;0.00570314
290;calc inner;100;0.0388767;0.0381398;0.0392728
290;calc wait;100;0.00108167;0.000342787;0.00668804
290;calc bound;100;0.000508541;0.000310854;0.000955056
290;calc iter;100;0.0405683;0.0393229;0.0484249
290;total;1;6.21729;6.21729;6.21729
286;calc total;1;4.07505;4.07505;4.07505
286;calc update async;100;6.65096e-05;1.4668e-05;0.00375954
286;calc inner;100;0.0390608;0.0359523;0.0396849
286;calc wait;100;0.000972967;0.000228442;0.0118862
286;calc bound;100;0.000470261;0.000321335;0.000697577
286;calc iter;100;0.040573;0.039444;0.0484504
286;total;1;6.20759;6.20759;6.20759
291;calc total;1;4.06853;4.06853;4.06853
291;calc update async;100;9.91295e-05;1.6465e-05;0.00606845
291;calc inner;100;0.0389479;0.0383003;0.0393436
291;calc wait;100;0.00101578;0.00029055;0.00738059
291;calc bound;100;0.00047886;0.000350369;0.000711607
291;calc iter;100;0.0405441;0.0393603;0.0466308
291;total;1;6.19542;6.19542;6.19542
287;calc total;1;4.07324;4.07324;4.07324
287;calc update async;100;7.61121e-05;1.432e-05;0.00469287
287;calc inner;100;0.0390809;0.0366812;0.0397233
287;calc wait;100;0.000861845;0.000233053;0.00768542
287;calc bound;100;0.000487669;0.000337426;0.000705287
287;calc iter;100;0.0405556;0.0381592;0.0469757
287;total;1;6.19903;6.19903;6.19903
292;calc total;1;4.07072;4.07072;4.07072
292;calc update async;100;9.68121e-05;1.8539e-05;0.00575567
292;calc inner;100;0.0389461;0.038235;0.0395762
292;calc wait;100;0.0010501;0.000277878;0.00862572
292;calc bound;100;0.000467743;0.000338225;0.000693493
292;calc iter;100;0.0405682;0.0392134;0.0483669
292;total;1;6.19653;6.19653;6.19653
293;calc total;1;4.06952;4.06952;4.06952
293;calc update async;100;9.75858e-05;1.8818e-05;0.00579383
293;calc inner;100;0.0388211;0.0382279;0.0394526
293;calc wait;100;0.00117349;0.000260732;0.00727193
293;calc bound;100;0.000463145;0.000320682;0.000680419
293;calc iter;100;0.040562;0.0391456;0.0465652
293;total;1;6.20725;6.20725;6.20725
294;calc total;1;4.07021;4.07021;4.07021
294;calc update async;100;9.78789e-05;1.6204e-05;0.00598221
294;calc inner;100;0.038842;0.0380218;0.0394615
294;calc wait;100;0.00117297;0.000267443;0.00788706
294;calc bound;100;0.000465504;0.000309208;0.00069985
294;calc iter;100;0.0405803;0.0389147;0.0478239
294;total;1;6.19521;6.19521;6.19521
295;calc total;1;4.06757;4.06757;4.06757
295;calc update async;100;9.61291e-05;1.807e-05;0.00579564
295;calc inner;100;0.0388335;0.0381612;0.0393353
295;calc wait;100;0.00115494;0.000244419;0.00842974
295;calc bound;100;0.000468648;0.000290517;0.000694606
295;calc iter;100;0.040555;0.0391091;0.0476074
295;total;1;6.19549;6.19549;6.19549
296;calc total;1;4.06854;4.06854;4.06854
296;calc update async;100;0.000107778;1.9724e-05;0.00610356
296;calc inner;100;0.0388921;0.0379479;0.0393836
296;calc wait;100;0.00105814;0.000219774;0.00915213
296;calc bound;100;0.000504955;0.000292534;0.00103134
296;calc iter;100;0.0405649;0.0393256;0.0486033
296;total;1;6.19477;6.19477;6.19477
297;calc total;1;4.06773;4.06773;4.06773
297;calc update async;100;0.000106924;1.9702e-05;0.0058402
297;calc inner;100;0.0388556;0.0381278;0.0393411
297;calc wait;100;0.00111079;0.000226378;0.0097523
297;calc bound;100;0.000481074;0.000295162;0.000681263
297;calc iter;100;0.0405563;0.0392243;0.0486465
297;total;1;6.19778;6.19778;6.19778
298;calc total;1;4.06849;4.06849;4.06849
298;calc update async;100;0.000108796;2.4253e-05;0.00607217
298;calc inner;100;0.0388549;0.03795;0.0393239
298;calc wait;100;0.00108467;0.000265925;0.0102333
298;calc bound;100;0.000512296;0.000306561;0.00101575
298;calc iter;100;0.0405626;0.0393395;0.0489251
298;total;1;6.19952;6.19952;6.19952
95;calc total;1;4.07274;4.07274;4.07274
95;calc update async;100;8.80528e-05;1.3192e-05;0.00373719
95;calc inner;100;0.0386546;0.0367792;0.0394642
95;calc wait;100;0.00119227;0.000374508;0.00596855
95;calc bound;100;0.000575459;0.000295291;0.000762353
95;calc iter;100;0.0405896;0.0392088;0.0490632
95;total;1;6.19191;6.19191;6.19191
142;calc total;1;4.07051;4.07051;4.07051
142;calc update async;100;6.80318e-05;1.4214e-05;0.00417418
142;calc inner;100;0.0384492;0.0370598;0.0391205
142;calc wait;100;0.0013697;0.000238429;0.0091927
142;calc bound;100;0.000422106;0.000289304;0.000656768
142;calc iter;100;0.0404579;0.0388037;0.0469586
142;total;1;6.21781;6.21781;6.21781
299;calc total;1;4.06699;4.06699;4.06699
299;calc update async;100;0.000100649;2.662e-05;0.00532657
299;calc inner;100;0.0388345;0.038265;0.0393773
299;calc wait;100;0.00107298;0.000245179;0.00782872
299;calc bound;100;0.000536544;0.000303812;0.000690742
299;calc iter;100;0.0405469;0.0392846;0.0500316
299;total;1;6.22602;6.22602;6.22602
336;calc total;1;4.07599;4.07599;4.07599
336;calc update async;100;7.64685e-05;1.7689e-05;0.00352897
336;calc inner;100;0.0390386;0.0362191;0.039897
336;calc wait;100;0.00112434;0.000242911;0.00995181
336;calc bound;100;0.000512421;0.000291019;0.000992267
336;calc iter;100;0.040754;0.0392853;0.0492234
336;total;1;6.21533;6.21533;6.21533
312;calc total;1;4.06446;4.06446;4.06446
312;calc update async;100;0.000171993;5.6148e-05;0.00759384
312;calc inner;100;0.0390295;0.0361438;0.0396382
312;calc wait;100;0.000691467;0.000250595;0.00216089
312;calc bound;100;0.000452648;0.000293078;0.000597438
312;calc iter;100;0.0404984;0.0392807;0.0448335
312;total;1;6.20605;6.20605;6.20605
360;calc total;1;4.07146;4.07146;4.07146
360;calc update async;100;0.000183436;6.3648e-05;0.00535651
360;calc inner;100;0.0388284;0.0367846;0.0398652
360;calc wait;100;0.000899276;0.000238859;0.00460246
360;calc bound;100;0.000527971;0.000314962;0.000895043
360;calc iter;100;0.0406932;0.0384619;0.0497328
360;total;1;6.19866;6.19866;6.19866
143;calc total;1;4.07082;4.07082;4.07082
143;calc update async;100;7.78912e-05;1.8314e-05;0.0042287
143;calc inner;100;0.0383334;0.0364528;0.0389402
143;calc wait;100;0.00149032;0.000604075;0.0100105
143;calc bound;100;0.000540802;0.000306732;0.000776698
143;calc iter;100;0.0404704;0.0390336;0.0468458
143;total;1;6.22469;6.22469;6.22469
300;calc total;1;4.06353;4.06353;4.06353
300;calc update async;100;0.000125553;1.9871e-05;0.0073915
300;calc inner;100;0.0384907;0.0376247;0.0392628
300;calc wait;100;0.00137084;0.000278206;0.00678487
300;calc bound;100;0.000521355;0.000292175;0.000754137
300;calc iter;100;0.0405107;0.0390612;0.0465309
300;total;1;6.19076;6.19076;6.19076
337;calc total;1;4.0726;4.0726;4.0726
337;calc update async;100;8.75039e-05;2.1798e-05;0.00455457
337;calc inner;100;0.0390059;0.0366935;0.0398324
337;calc wait;100;0.00110823;0.000221006;0.0104668
337;calc bound;100;0.000517303;0.000295385;0.000984287
337;calc iter;100;0.0407211;0.039173;0.0495105
337;total;1;6.21811;6.21811;6.21811
313;calc total;1;4.06897;4.06897;4.06897
313;calc update async;100;8.1395e-05;1.2577e-05;0.00565838
313;calc inner;100;0.0390785;0.037329;0.0396487
313;calc wait;100;0.000924843;0.000259905;0.00578755
313;calc bound;100;0.000453094;0.000322578;0.000748366
313;calc iter;100;0.0405456;0.0393008;0.0493031
313;total;1;6.2078;6.2078;6.2078
361;calc total;1;4.06973;4.06973;4.06973
361;calc update async;100;8.62602e-05;1.6174e-05;0.00549135
361;calc inner;100;0.0388226;0.036682;0.0395357
361;calc wait;100;0.00123333;0.000256845;0.00513805
361;calc bound;100;0.000515868;0.000309389;0.0009961
361;calc iter;100;0.0406772;0.0387457;0.0450573
361;total;1;6.19422;6.19422;6.19422
301;calc total;1;4.0675;4.0675;4.0675
301;calc update async;100;9.91466e-05;1.9148e-05;0.00546342
301;calc inner;100;0.0385946;0.0378624;0.0393412
301;calc wait;100;0.00137873;0.000181604;0.0073647
301;calc bound;100;0.000473523;0.000282028;0.000737861
301;calc iter;100;0.0405478;0.0388562;0.0502866
301;total;1;6.19584;6.19584;6.19584
338;calc total;1;4.07536;4.07536;4.07536
338;calc update async;100;8.08629e-05;1.8736e-05;0.00395781
338;calc inner;100;0.0390149;0.036522;0.0398469
338;calc wait;100;0.00112871;0.00027871;0.00973683
338;calc bound;100;0.000521372;0.000293875;0.000856302
338;calc iter;100;0.0407479;0.0381683;0.048777
338;total;1;6.21918;6.21918;6.21918
314;calc total;1;4.07237;4.07237;4.07237
314;calc update async;100;8.10073e-05;1.3611e-05;0.00550575
314;calc inner;100;0.0390287;0.0373606;0.0395258
314;calc wait;100;0.00100595;0.000291293;0.00840042
314;calc bound;100;0.000444234;0.000291663;0.000698535
314;calc iter;100;0.0405823;0.0391118;0.0472765
314;total;1;6.20067;6.20067;6.20067
362;calc total;1;4.07135;4.07135;4.07135
362;calc update async;100;8.26942e-05;1.539e-05;0.005063
362;calc inner;100;0.0388445;0.0367544;0.0394759
362;calc wait;100;0.00122251;0.00029583;0.00856162
362;calc bound;100;0.000499098;0.000298604;0.000877599
362;calc iter;100;0.0407018;0.0380001;0.0467868
362;total;1;6.19866;6.19866;6.19866
302;calc total;1;4.06846;4.06846;4.06846
302;calc update async;100;0.000106359;1.9934e-05;0.00605981
302;calc inner;100;0.0386067;0.0379456;0.0392672
302;calc wait;100;0.00138697;0.000271053;0.00823227
302;calc bound;100;0.000459811;0.000292935;0.000705745
302;calc iter;100;0.0405617;0.0391346;0.0470699
302;total;1;6.21797;6.21797;6.21797
339;calc total;1;4.0698;4.0698;4.0698
339;calc update async;100;9.2745e-05;1.8433e-05;0.00529801
339;calc inner;100;0.0390638;0.0370638;0.0409334
339;calc wait;100;0.00101787;0.000210143;0.00867333
339;calc bound;100;0.000515712;0.000296611;0.000983468
339;calc iter;100;0.0406922;0.0388487;0.0480522
339;total;1;6.2138;6.2138;6.2138
315;calc total;1;4.06802;4.06802;4.06802
315;calc update async;100;7.45784e-05;1.1835e-05;0.00490022
315;calc inner;100;0.0390505;0.0372655;0.0395627
315;calc wait;100;0.000940886;0.000315814;0.00786444
315;calc bound;100;0.000455;0.00029274;0.0006853
315;calc iter;100;0.0405391;0.0388915;0.0506823
315;total;1;6.22446;6.22446;6.22446
363;calc total;1;4.06871;4.06871;4.06871
363;calc update async;100;8.68815e-05;1.4103e-05;0.00533842
363;calc inner;100;0.0388878;0.0366487;0.04047
363;calc wait;100;0.00113905;0.000242825;0.00843563
363;calc bound;100;0.000502613;0.000294399;0.000936173
363;calc iter;100;0.0406768;0.0376955;0.0523398
363;total;1;6.20325;6.20325;6.20325
303;calc total;1;4.06765;4.06765;4.06765
303;calc update async;100;0.000109097;2.5219e-05;0.0057004
303;calc inner;100;0.0385932;0.0380626;0.0393117
303;calc wait;100;0.00134925;0.000284298;0.00729401
303;calc bound;100;0.000500328;0.000295922;0.000744882
303;calc iter;100;0.0405539;0.038827;0.0463074
303;total;1;6.21234;6.21234;6.21234
340;calc total;1;4.0717;4.0717;4.0717
340;calc update async;100;8.53304e-05;1.5849e-05;0.00462096
340;calc inner;100;0.0390843;0.0375399;0.0398429
340;calc wait;100;0.00104167;0.000272236;0.00993982
340;calc bound;100;0.000497155;0.000285402;0.000961132
340;calc iter;100;0.0407101;0.0384344;0.0492134
340;total;1;6.22429;6.22429;6.22429
316;calc total;1;4.06182;4.06182;4.06182
316;calc update async;100;9.58583e-05;1.3196e-05;0.00687079
316;calc inner;100;0.0391626;0.0361421;0.0398508
316;calc wait;100;0.000732093;0.000238507;0.00520265
316;calc bound;100;0.000457168;0.000301935;0.000719031
316;calc iter;100;0.0404794;0.0389546;0.044857
316;total;1;6.21217;6.21217;6.21217
364;calc total;1;4.06245;4.06245;4.06245
364;calc update async;100;0.0001171;1.7256e-05;0.00808505
364;calc inner;100;0.0387857;0.0364228;0.0394681
364;calc wait;100;0.00110569;0.000267634;0.00631928
364;calc bound;100;0.000508831;0.000284833;0.0010531
364;calc iter;100;0.0406188;0.0379176;0.0462426
364;total;1;6.20664;6.20664;6.20664
304;calc total;1;4.07215;4.07215;4.07215
304;calc update async;100;0.000189047;5.3427e-05;0.00517419
304;calc inner;100;0.0385875;0.0375716;0.039287
304;calc wait;100;0.000801474;0.00023029;0.00425056
304;calc bound;100;0.000431985;0.000310121;0.000595849
304;calc iter;100;0.0405745;0.0393739;0.045731
304;total;1;6.19264;6.19264;6.19264
341;calc total;1;4.06893;4.06893;4.06893
341;calc update async;100;8.95099e-05;1.9341e-05;0.0050275
341;calc inner;100;0.0389632;0.0371045;0.0397894
341;calc wait;100;0.00113448;0.000250072;0.0068781
341;calc bound;100;0.00048993;0.000299037;0.000966483
341;calc iter;100;0.0406791;0.0386136;0.0464871
341;total;1;6.20196;6.20196;6.20196
317;calc total;1;4.06873;4.06873;4.06873
317;calc update async;100;7.85191e-05;1.4373e-05;0.00522812
317;calc inner;100;0.0390051;0.0372198;0.0396061
317;calc wait;100;0.000948097;0.000297209;0.00807121
317;calc bound;100;0.000458694;0.00031376;0.000696768
317;calc iter;100;0.0405386;0.0389977;0.0511136
317;total;1;6.22448;6.22448;6.22448
365;calc total;1;4.06889;4.06889;4.06889
365;calc update async;100;9.09942e-05;1.5133e-05;0.00551362
365;calc inner;100;0.0387619;0.0365336;0.0393036
365;calc wait;100;0.00121945;0.000290252;0.00828282
365;calc bound;100;0.000509421;0.000285659;0.000979566
365;calc iter;100;0.0406834;0.0379438;0.052316
365;total;1;6.20485;6.20485;6.20485
305;calc total;1;4.07057;4.07057;4.07057
305;calc update async;100;6.73953e-05;1.5974e-05;0.00371893
305;calc inner;100;0.0385427;0.0374609;0.0391177
305;calc wait;100;0.00114671;0.000312183;0.00596186
305;calc bound;100;0.000419879;0.00032688;0.000597601
305;calc iter;100;0.0405555;0.0392278;0.0459473
305;total;1;6.20969;6.20969;6.20969
342;calc total;1;4.0708;4.0708;4.0708
342;calc update async;100;8.63821e-05;1.7564e-05;0.00472063
342;calc inner;100;0.0390901;0.0372759;0.0399371
342;calc wait;100;0.00102936;0.000234794;0.00741823
342;calc bound;100;0.000490363;0.000301382;0.000935898
342;calc iter;100;0.0406981;0.0388756;0.0477319
342;total;1;6.22218;6.22218;6.22218
318;calc total;1;4.07203;4.07203;4.07203
318;calc update async;100;8.15203e-05;1.3729e-05;0.00546303
318;calc inner;100;0.0389738;0.0373184;0.0395477
318;calc wait;100;0.000979405;0.00029516;0.00727146
318;calc bound;100;0.00049639;0.000317141;0.000755036
318;calc iter;100;0.0405768;0.0393455;0.0482205
318;total;1;6.22844;6.22844;6.22844
366;calc total;1;4.07123;4.07123;4.07123
366;calc update async;100;8.51438e-05;1.6605e-05;0.00493663
366;calc inner;100;0.0387689;0.0368585;0.0393282
366;calc wait;100;0.0012607;0.000424439;0.00753116
366;calc bound;100;0.000532249;0.000293145;0.000968048
366;calc iter;100;0.0407083;0.0382168;0.0479064
366;total;1;6.20662;6.20662;6.20662
306;calc total;1;4.07213;4.07213;4.07213
306;calc update async;100;6.99506e-05;1.3152e-05;0.00362087
306;calc inner;100;0.0385789;0.0369593;0.0391583
306;calc wait;100;0.0010404;0.000284946;0.00632171
306;calc bound;100;0.000418723;0.000315331;0.000603135
306;calc iter;100;0.0405753;0.0392231;0.0460937
306;total;1;6.19507;6.19507;6.19507
343;calc total;1;4.06683;4.06683;4.06683
343;calc update async;100;0.000102745;1.8885e-05;0.00619579
343;calc inner;100;0.0390616;0.0366399;0.0399148
343;calc wait;100;0.000999186;0.000277164;0.00838346
343;calc bound;100;0.000492186;0.000309592;0.00090585
343;calc iter;100;0.0406576;0.0386759;0.0479318
343;total;1;6.21911;6.21911;6.21911
319;calc total;1;4.07298;4.07298;4.07298
319;calc update async;100;0.000186723;5.9783e-05;0.00724267
319;calc inner;100;0.038971;0.0374374;0.0396019
319;calc wait;100;0.000818158;0.000215502;0.00816111
319;calc bound;100;0.000496728;0.000325965;0.00068495
319;calc iter;100;0.0405866;0.0384947;0.0492344
319;total;1;6.1989;6.1989;6.1989
367;calc total;1;4.06917;4.06917;4.06917
367;calc update async;100;0.000206015;5.5662e-05;0.00649891
367;calc inner;100;0.0390634;0.0371228;0.0396038
367;calc wait;100;0.000780024;0.000235477;0.00729144
367;calc bound;100;0.000527914;0.000340637;0.000854346
367;calc iter;100;0.0406497;0.0386762;0.0458937
367;total;1;6.20665;6.20665;6.20665
344;calc total;1;4.06454;4.06454;4.06454
344;calc update async;100;0.000119194;2.131e-05;0.00739535
344;calc inner;100;0.0390178;0.0358518;0.0397932
344;calc wait;100;0.000995374;0.000257584;0.00939118
344;calc bound;100;0.000499524;0.000301007;0.00101737
344;calc iter;100;0.0406338;0.0387566;0.0489353
344;total;1;6.22632;6.22632;6.22632
320;calc total;1;4.07598;4.07598;4.07598
320;calc update async;100;7.97868e-05;1.8919e-05;0.00413836
320;calc inner;100;0.0389125;0.035535;0.0395664
320;calc wait;100;0.00112606;0.000240259;0.0118804
320;calc bound;100;0.000492015;0.000315656;0.000736831
320;calc iter;100;0.040612;0.039181;0.0519736
320;total;1;6.20598;6.20598;6.20598
368;calc total;1;4.07543;4.07543;4.07543
368;calc update async;100;8.93759e-05;2.5034e-05;0.00363624
368;calc inner;100;0.0387918;0.0364007;0.0393298
368;calc wait;100;0.00127872;0.000295676;0.00873492
368;calc bound;100;0.000543369;0.000337051;0.00099865
368;calc iter;100;0.0407053;0.038509;0.0475015
368;total;1;6.20481;6.20481;6.20481
345;calc total;1;4.07157;4.07157;4.07157
345;calc update async;100;9.31433e-05;2.0157e-05;0.00464588
345;calc inner;100;0.0390066;0.0373247;0.0397412
345;calc wait;100;0.00108319;0.000240961;0.0101686
345;calc bound;100;0.000518019;0.000311885;0.000921783
345;calc iter;100;0.040703;0.038493;0.0513676
345;total;1;6.2253;6.2253;6.2253
321;calc total;1;4.07025;4.07025;4.07025
321;calc update async;100;8.9819e-05;1.8354e-05;0.00532256
321;calc inner;100;0.0390358;0.0372067;0.0396194
321;calc wait;100;0.000941819;0.000229845;0.00859122
321;calc bound;100;0.000485436;0.000313348;0.000718958
321;calc iter;100;0.0405549;0.0392521;0.048134
321;total;1;6.20287;6.20287;6.20287
369;calc total;1;4.0735;4.0735;4.0735
369;calc update async;100;9.71181e-05;2.442e-05;0.00431604
369;calc inner;100;0.038792;0.0363786;0.0395913
369;calc wait;100;0.00125012;0.00026404;0.00970086
369;calc bound;100;0.000545181;0.000358447;0.00101274
369;calc iter;100;0.0406867;0.0378682;0.0480509
369;total;1;6.19343;6.19343;6.19343
346;calc total;1;4.07429;4.07429;4.07429
346;calc update async;100;8.37889e-05;1.9619e-05;0.00410282
346;calc inner;100;0.0390225;0.0368523;0.0398029
346;calc wait;100;0.00109191;0.000263551;0.010821
346;calc bound;100;0.000529931;0.000309309;0.000922299
346;calc iter;100;0.0407303;0.0389211;0.050116
346;total;1;6.19789;6.19789;6.19789
322;calc total;1;4.07277;4.07277;4.07277
322;calc update async;100;9.50516e-05;1.8021e-05;0.0057575
322;calc inner;100;0.039028;0.0373566;0.0397642
322;calc wait;100;0.000951102;0.000244566;0.00810713
322;calc bound;100;0.000503507;0.000323513;0.000697884
322;calc iter;100;0.0405795;0.038462;0.0476943
322;total;1;6.21736;6.21736;6.21736
370;calc total;1;4.07543;4.07543;4.07543
370;calc update async;100;9.25758e-05;2.0937e-05;0.00410459
370;calc inner;100;0.0387963;0.036547;0.0393151
370;calc wait;100;0.00124959;0.000239263;0.00969184
370;calc bound;100;0.000566287;0.00036972;0.00089652
370;calc iter;100;0.040707;0.0394319;0.0489018
370;total;1;6.20102;6.20102;6.20102
347;calc total;1;4.06851;4.06851;4.06851
347;calc update async;100;9.35623e-05;1.8905e-05;0.00507016
347;calc inner;100;0.0389972;0.0369546;0.0398048
347;calc wait;100;0.0010398;0.000281286;0.010082
347;calc bound;100;0.000539848;0.000303605;0.000991189
347;calc iter;100;0.0406726;0.0383005;0.052383
347;total;1;6.20915;6.20915;6.20915
323;calc total;1;4.06883;4.06883;4.06883
323;calc update async;100;8.86538e-05;1.818e-05;0.00518789
323;calc inner;100;0.0390069;0.0374764;0.039638
323;calc wait;100;0.000923276;0.00026016;0.00801148
323;calc bound;100;0.000515671;0.000315422;0.000727054
323;calc iter;100;0.0405364;0.0388111;0.0471806
323;total;1;6.2046;6.2046;6.2046
371;calc total;1;4.0733;4.0733;4.0733
371;calc update async;100;9.29313e-05;2.1525e-05;0.00425213
371;calc inner;100;0.0387789;0.0366009;0.0394479
371;calc wait;100;0.00120613;0.000247143;0.00800017
371;calc bound;100;0.000605396;0.000384542;0.000941452
371;calc iter;100;0.0406858;0.0389766;0.047342
371;total;1;6.19663;6.19663;6.19663
348;calc total;1;4.0619;4.0619;4.0619
348;calc update async;100;0.000120711;2.3179e-05;0.00739339
348;calc inner;100;0.0385048;0.0367324;0.0394861
348;calc wait;100;0.0014734;0.000328284;0.00810083
348;calc bound;100;0.000501763;0.000296953;0.000807394
348;calc iter;100;0.040603;0.0385036;0.0476692
348;total;1;6.19408;6.19408;6.19408
324;calc total;1;4.07249;4.07249;4.07249
324;calc update async;100;9.15705e-05;2.0889e-05;0.00559969
324;calc inner;100;0.0388046;0.0373862;0.0393485
324;calc wait;100;0.00117171;0.000257412;0.00719119
324;calc bound;100;0.000500741;0.000355641;0.000741798
324;calc iter;100;0.0405704;0.0389415;0.0473781
324;total;1;6.19756;6.19756;6.19756
372;calc total;1;4.07227;4.07227;4.07227
372;calc update async;100;9.82103e-05;2.6825e-05;0.00462682
372;calc inner;100;0.0386413;0.0367727;0.0391394
372;calc wait;100;0.00138132;0.000348243;0.00843761
372;calc bound;100;0.000558274;0.000379847;0.00106556
372;calc iter;100;0.0406813;0.0384628;0.0482893
372;total;1;6.20782;6.20782;6.20782
349;calc total;1;4.07084;4.07084;4.07084
349;calc update async;100;8.9148e-05;1.7892e-05;0.00500657
349;calc inner;100;0.0386247;0.0374219;0.0396009
349;calc wait;100;0.00152652;0.000215938;0.0107031
349;calc bound;100;0.000447294;0.00029436;0.00076155
325;calc total;1;4.07009;4.07009;4.07009
325;calc update async;100;8.60891e-05;2.0033e-05;0.00525544
325;calc inner;100;0.0388492;0.0377217;0.0392811
325;calc wait;100;0.00113731;0.000255338;0.00786325
325;calc bound;100;0.000473076;0.000343429;0.000719582
325;calc iter;100;0.0405479;0.0386778;0.0472739
325;total;1;6.21123;6.21123;6.21123
373;calc total;1;4.07033;4.07033;4.07033
373;calc update async;100;9.79989e-05;2.4379e-05;0.00484137
373;calc inner;100;0.0386795;0.0371573;0.0391429
373;calc wait;100;0.00136271;0.000280614;0.00766085
373;calc bound;100;0.000524182;0.000346198;0.000958868
373;calc iter;100;0.0406665;0.0380912;0.0473476
373;total;1;6.18904;6.18904;6.18904
349;calc iter;100;0.0406895;0.0383354;0.0542506
349;total;1;6.22661;6.22661;6.22661
326;calc total;1;4.07194;4.07194;4.07194
326;calc update async;100;8.79706e-05;1.7963e-05;0.00545766
326;calc inner;100;0.038841;0.0376368;0.0392649
326;calc wait;100;0.00116494;0.00029311;0.00725715
326;calc bound;100;0.000472099;0.000314248;0.000702695
326;calc iter;100;0.0405679;0.0389014;0.0482756
326;total;1;6.19912;6.19912;6.19912
374;calc total;1;4.06797;4.06797;4.06797
374;calc update async;100;0.000102206;2.6006e-05;0.00512281
374;calc inner;100;0.0387005;0.0370525;0.0391778
374;calc wait;100;0.00131681;0.000312057;0.00813859
350;calc total;1;4.0697;4.0697;4.0697
350;calc update async;100;9.30402e-05;1.9197e-05;0.00553407
350;calc inner;100;0.0386914;0.0374346;0.0397168
350;calc wait;100;0.00146465;0.000255622;0.00977943
350;calc bound;100;0.000431998;0.000288368;0.000717661
350;calc iter;100;0.0406827;0.0384138;0.0485159
350;total;1;6.2031;6.2031;6.2031
327;calc total;1;4.06807;4.06807;4.06807
327;calc update async;100;8.44336e-05;1.8696e-05;0.00508508
327;calc inner;100;0.0388374;0.038013;0.0392558
327;calc wait;100;0.0011358;0.000269866;0.00747129
327;calc bound;100;0.00047507;0.000301933;0.000723242
327;calc iter;100;0.0405346;0.0388592;0.0464549
327;total;1;6.19826;6.19826;6.19826
374;calc bound;100;0.000522795;0.0003355;0.00102821
374;calc iter;100;0.0406445;0.0386633;0.0476555
374;total;1;6.18822;6.18822;6.18822
351;calc total;1;4.07338;4.07338;4.07338
351;calc update async;100;8.83834e-05;2.2064e-05;0.00420469
351;calc inner;100;0.0386752;0.03723;0.0395111
351;calc wait;100;0.00144465;0.000304856;0.0104181
351;calc bound;100;0.000512864;0.000284959;0.00072884
351;calc iter;100;0.0407232;0.0387872;0.04868
351;total;1;6.19272;6.19272;6.19272
328;calc total;1;4.06972;4.06972;4.06972
328;calc update async;100;6.90031e-05;1.3747e-05;0.00403238
328;calc inner;100;0.0388113;0.0378888;0.0391948
328;calc wait;100;0.00113614;0.000256977;0.00727374
328;calc bound;100;0.000477636;0.000308655;0.000716691
328;calc iter;100;0.0405524;0.0391136;0.0492516
328;total;1;6.19965;6.19965;6.19965
375;calc total;1;4.0692;4.0692;4.0692
375;calc update async;100;9.98116e-05;2.544e-05;0.00518197
375;calc inner;100;0.0388316;0.0372904;0.0393011
375;calc wait;100;0.00121365;0.00026447;0.00867676
375;calc bound;100;0.000514382;0.000325491;0.000923327
375;calc iter;100;0.0406616;0.0384564;0.0481293
375;total;1;6.19254;6.19254;6.19254
352;calc total;1;4.07431;4.07431;4.07431
352;calc update async;100;0.00015785;5.5646e-05;0.00480806
352;calc inner;100;0.038669;0.0372557;0.0395591
352;calc wait;100;0.000765074;0.000304238;0.00343439
352;calc bound;100;0.000407324;0.00029256;0.000575446
352;calc iter;100;0.0407284;0.0388896;0.0487608
352;total;1;6.20211;6.20211;6.20211
329;calc total;1;4.06858;4.06858;4.06858
329;calc update async;100;6.92116e-05;1.3685e-05;0.00431055
329;calc inner;100;0.0388127;0.0379124;0.0391779
329;calc wait;100;0.00115696;0.00024845;0.00680288
329;calc bound;100;0.000473889;0.000286295;0.000707579
329;calc iter;100;0.0405464;0.0393349;0.0457079
329;total;1;6.1997;6.1997;6.1997
376;calc total;1;4.06441;4.06441;4.06441
376;calc update async;100;0.000102964;2.6801e-05;0.00611329
376;calc inner;100;0.0387148;0.0359944;0.0393161
376;calc wait;100;0.00125492;0.000286051;0.00739078
376;calc bound;100;0.000514345;0.00031825;0.000965865
376;calc iter;100;0.0406147;0.0385152;0.046879
376;total;1;6.19394;6.19394;6.19394
353;calc total;1;4.07198;4.07198;4.07198
353;calc update async;100;6.70563e-05;1.3437e-05;0.00408703
353;calc inner;100;0.0386497;0.0373248;0.0395348
353;calc wait;100;0.00112374;0.000290174;0.00987937
353;calc bound;100;0.000406186;0.000287619;0.000597303
353;calc iter;100;0.0407099;0.0385739;0.049757
353;total;1;6.19958;6.19958;6.19958
330;calc total;1;4.06938;4.06938;4.06938
330;calc update async;100;6.79712e-05;1.2565e-05;0.00399541
330;calc inner;100;0.0387865;0.0380348;0.0392609
330;calc wait;100;0.00115083;0.000225456;0.00631796
330;calc bound;100;0.000484398;0.000284815;0.000732439
330;calc iter;100;0.0405557;0.0388739;0.0461138
330;total;1;6.21806;6.21806;6.21806
377;calc total;1;4.06963;4.06963;4.06963
377;calc update async;100;8.34212e-05;2.5817e-05;0.00412877
377;calc inner;100;0.0385899;0.0371017;0.0390406
377;calc wait;100;0.00146953;0.000260968;0.00799816
377;calc bound;100;0.000512364;0.000310647;0.000972822
377;calc iter;100;0.0406773;0.0386235;0.0482717
377;total;1;6.19416;6.19416;6.19416
354;calc total;1;4.0736;4.0736;4.0736
354;calc update async;100;6.50979e-05;1.2741e-05;0.00369241
354;calc inner;100;0.0386874;0.0374937;0.0396062
354;calc wait;100;0.00105284;0.000309206;0.00902801
354;calc bound;100;0.000412201;0.000289829;0.000612051
354;calc iter;100;0.0407247;0.038464;0.0486116
354;total;1;6.20835;6.20835;6.20835
331;calc total;1;4.06729;4.06729;4.06729
331;calc update async;100;7.42877e-05;1.4763e-05;0.00463372
331;calc inner;100;0.0387917;0.0376307;0.0391813
331;calc wait;100;0.00111452;0.000262969;0.00601482
331;calc bound;100;0.00048166;0.000308608;0.000685304
331;calc iter;100;0.0405406;0.0386545;0.04978
331;total;1;6.22089;6.22089;6.22089
378;calc total;1;4.07376;4.07376;4.07376
378;calc update async;100;7.95222e-05;1.9139e-05;0.00371312
378;calc inner;100;0.0386786;0.036623;0.0391309
378;calc wait;100;0.00136095;0.000253255;0.00887588
378;calc bound;100;0.000519267;0.000297667;0.000913257
378;calc iter;100;0.0407196;0.0390423;0.0476723
378;total;1;6.19424;6.19424;6.19424
355;calc total;1;4.07028;4.07028;4.07028
355;calc update async;100;7.32877e-05;1.1843e-05;0.00454385
355;calc inner;100;0.0386731;0.037448;0.0396295
355;calc wait;100;0.00102365;0.000274719;0.00844735
355;calc bound;100;0.000413104;0.00029071;0.000606918
355;calc iter;100;0.0406921;0.038696;0.0481521
355;total;1;6.20831;6.20831;6.20831
332;calc total;1;4.06248;4.06248;4.06248
332;calc update async;100;9.25202e-05;1.3528e-05;0.00634452
332;calc inner;100;0.0388429;0.0373823;0.0392913
332;calc wait;100;0.00101697;0.000252204;0.00467976
332;calc bound;100;0.000480755;0.000312567;0.000724843
332;calc iter;100;0.0404927;0.0387197;0.0449887
332;total;1;6.2007;6.2007;6.2007
379;calc total;1;4.06807;4.06807;4.06807
379;calc update async;100;8.92365e-05;2.477e-05;0.00442963
379;calc inner;100;0.0385907;0.0370102;0.0390265
379;calc wait;100;0.00139123;0.000261884;0.00816788
379;calc bound;100;0.000532672;0.000299156;0.000946511
379;calc iter;100;0.0406721;0.0386022;0.0499922
379;total;1;6.20784;6.20784;6.20784
356;calc total;1;4.07318;4.07318;4.07318
356;calc update async;100;6.64045e-05;1.2126e-05;0.00374049
356;calc inner;100;0.0387135;0.0372582;0.0396161
356;calc wait;100;0.00102767;0.000288101;0.00989824
356;calc bound;100;0.000423947;0.000298263;0.000655574
356;calc iter;100;0.0407181;0.0391103;0.0496882
356;total;1;6.20829;6.20829;6.20829
333;calc total;1;4.06789;4.06789;4.06789
333;calc update async;100;7.3133e-05;1.4203e-05;0.00442618
333;calc inner;100;0.0389502;0.0378174;0.0393919
333;calc wait;100;0.00102278;0.000259105;0.00631998
333;calc bound;100;0.000484882;0.000297815;0.000704388
333;calc iter;100;0.040548;0.0389975;0.0501935
333;total;1;6.21365;6.21365;6.21365
380;calc total;1;4.0614;4.0614;4.0614
380;calc update async;100;0.00010856;2.1952e-05;0.00649941
380;calc inner;100;0.03871;0.0354523;0.0391419
380;calc wait;100;0.00122711;0.000240862;0.00619965
380;calc bound;100;0.000546505;0.000293857;0.0012716
380;calc iter;100;0.0406063;0.0385262;0.0457583
380;total;1;6.19579;6.19579;6.19579
357;calc total;1;4.07101;4.07101;4.07101
357;calc update async;100;7.2309e-05;1.1864e-05;0.00439886
357;calc inner;100;0.0387143;0.0373758;0.0395666
357;calc wait;100;0.00111211;0.000317775;0.00618623
357;calc bound;100;0.000428573;0.000292964;0.000620379
357;calc iter;100;0.040695;0.0388025;0.0460925
357;total;1;6.2139;6.2139;6.2139
334;calc total;1;4.06769;4.06769;4.06769
334;calc update async;100;7.59596e-05;1.3795e-05;0.00456729
334;calc inner;100;0.0388596;0.0378797;0.0392492
334;calc wait;100;0.00108643;0.000293852;0.00665218
334;calc bound;100;0.000490614;0.00031285;0.000732846
334;calc iter;100;0.0405242;0.0391397;0.0455559
334;total;1;6.19939;6.19939;6.19939
381;calc total;1;4.06853;4.06853;4.06853
381;calc update async;100;8.94872e-05;2.5866e-05;0.00440246
381;calc inner;100;0.0387028;0.0371461;0.0391315
381;calc wait;100;0.00133654;0.000290926;0.00801657
381;calc bound;100;0.000548752;0.000284497;0.000984096
381;calc iter;100;0.0406832;0.0390574;0.0501624
381;total;1;6.19288;6.19288;6.19288
358;calc total;1;4.07303;4.07303;4.07303
358;calc update async;100;6.86875e-05;1.194e-05;0.0037754
358;calc inner;100;0.0387306;0.0376635;0.0396306
358;calc wait;100;0.00103691;0.000262482;0.0072649
358;calc bound;100;0.00044111;0.000297032;0.000644532
358;calc iter;100;0.040716;0.0389088;0.0472847
358;total;1;6.19315;6.19315;6.19315
335;calc total;1;4.06792;4.06792;4.06792
335;calc update async;100;7.33991e-05;1.4603e-05;0.0044257
335;calc inner;100;0.0388733;0.0376205;0.0392826
335;calc wait;100;0.00107664;0.000343592;0.00787001
335;calc bound;100;0.000495028;0.000336455;0.00074945
335;calc iter;100;0.0405308;0.0389854;0.0462301
335;total;1;6.21648;6.21648;6.21648
382;calc total;1;4.07379;4.07379;4.07379
382;calc update async;100;8.13965e-05;2.2693e-05;0.00385976
382;calc inner;100;0.038748;0.0368028;0.0392146
382;calc wait;100;0.00134734;0.000257743;0.00908902
382;calc bound;100;0.000553811;0.000284897;0.000965071
382;calc iter;100;0.0407359;0.0388615;0.0475352
382;total;1;6.19852;6.19852;6.19852
359;calc total;1;4.06954;4.06954;4.06954
359;calc update async;100;0.000217274;5.1303e-05;0.00507467
359;calc inner;100;0.0386752;0.0375051;0.039575
359;calc wait;100;0.000766224;0.000195672;0.00796603
359;calc bound;100;0.000452137;0.000309938;0.000664364
359;calc iter;100;0.0406801;0.0388448;0.0475723
359;total;1;6.1976;6.1976;6.1976
383;calc total;1;4.07384;4.07384;4.07384
383;calc update async;100;8.52151e-05;2.5663e-05;0.00382489
383;calc inner;100;0.0387254;0.0368012;0.0391365
383;calc wait;100;0.00125868;0.000334834;0.00716599
383;calc bound;100;0.000566059;0.000301752;0.000958671
383;calc iter;100;0.0407379;0.0387559;0.0498151
383;total;1;6.19571;6.19571;6.19571
191;calc total;1;4.07297;4.07297;4.07297
191;calc update async;100;7.92889e-05;2.0847e-05;0.00366744
191;calc inner;100;0.0388924;0.0366077;0.0392615
191;calc wait;100;0.00101501;0.000270287;0.00675724
191;calc bound;100;0.000524343;0.000300824;0.000699892
191;calc iter;100;0.0405894;0.039;0.0505193
191;total;1;6.20768;6.20768;6.20768
263;calc total;1;4.06874;4.06874;4.06874
263;calc update async;100;0.000172134;5.376e-05;0.00525616
263;calc inner;100;0.0381593;0.0366206;0.0389575
263;calc wait;100;0.00102391;0.000321494;0.00886328
263;calc bound;100;0.000502572;0.000329583;0.000669554
263;calc iter;100;0.0402834;0.0380624;0.0476955
263;total;1;6.20962;6.20962;6.20962
307;calc total;1;4.06959;4.06959;4.06959
307;calc update async;100;7.28778e-05;1.562e-05;0.00391077
307;calc inner;100;0.0385801;0.0377895;0.0391
307;calc wait;100;0.00102791;0.000291459;0.00642461
307;calc bound;100;0.000424636;0.000324469;0.000575689
307;calc iter;100;0.0405472;0.0390739;0.0465505
307;total;1;6.21616;6.21616;6.21616
308;calc total;1;4.06866;4.06866;4.06866
308;calc update async;100;7.85262e-05;1.5826e-05;0.00421207
308;calc inner;100;0.03864;0.0380217;0.0391995
308;calc wait;100;0.00100371;0.000312483;0.00767792
308;calc bound;100;0.00043591;0.000331309;0.00064718
308;calc iter;100;0.0405397;0.039215;0.0476701
308;total;1;6.19258;6.19258;6.19258
309;calc total;1;4.06693;4.06693;4.06693
309;calc update async;100;8.17587e-05;1.5348e-05;0.00456351
309;calc inner;100;0.0386915;0.0381688;0.0392654
309;calc wait;100;0.00103625;0.000249474;0.00654344
309;calc bound;100;0.000451002;0.000298402;0.00064595
309;calc iter;100;0.0405246;0.039281;0.0462343
309;total;1;6.20298;6.20298;6.20298
310;calc total;1;4.06681;4.06681;4.06681
310;calc update async;100;8.28419e-05;1.4902e-05;0.00459056
310;calc inner;100;0.0385961;0.0378144;0.0392422
310;calc wait;100;0.00115889;0.000287035;0.00793753
310;calc bound;100;0.000471365;0.000308407;0.000714433
310;calc iter;100;0.0405308;0.0392597;0.0466663
310;total;1;6.20524;6.20524;6.20524
311;calc total;1;4.0663;4.0663;4.0663
311;calc update async;100;0.00026223;6.1502e-05;0.00499923
311;calc inner;100;0.0385828;0.0378747;0.0393561
311;calc wait;100;0.000802179;0.000183339;0.00830947
311;calc bound;100;0.000482158;0.000318318;0.000628931
311;calc iter;100;0.0405369;0.0392136;0.0476739
311;total;1;6.2113;6.2113;6.2113
