# Supplementary material for: A Halo abstraction for distributed n-dimensional structured grids within the C++ PGAS library DASH
Source: PeerJ Comput Sci. 2023 Feb 3;9:e1203. doi: 10.7717/peerj-cs.1203 (PMC10280232; doi:10.7717/peerj-cs.1203)
Supplement: Supplemental Information 2 [file peerj-cs-09-1203-s002.gz › raw_haswell/res_2d/strong/mpi_heat2d_n1_c12_55000_21918167.out]

MPI
Running Jacobi on 12 processors with (4, 3) elements.
Array Dimensions: 55000 54999
Block Dimensions: 13750 18333
== Energy Conservation Check ==
initial Energy:               25.000
  final Energy:               25.000
    Difference:               -0.000
== Time Statistics ==
Completed 100 iterations.
# unit_id;function_name;num_calls;avg_runtime;min_runtime;max_runtime
0;calc total;1;219.975;219.975;219.975
0;calc update async;100;1.90848e-05;1.1887e-05;0.000281703
0;calc inner;100;2.18111;2.17281;2.20367
0;calc wait;100;0.0120692;0.00621597;0.0172296
0;calc bound;100;0.00643278;0.00564664;0.00745683
0;calc iter;100;2.1997;2.19323;2.21611
0;total;1;227.312;227.312;227.312
1;calc total;1;219.975;219.975;219.975
1;calc update async;100;1.87349e-05;1.292e-05;0.00025129
1;calc inner;100;2.18071;2.1709;2.20465
1;calc wait;100;0.012035;0.00511179;0.0206342
1;calc bound;100;0.00688819;0.0058143;0.00780342
1;calc iter;100;2.19968;2.19329;2.21601
1;total;1;227.31;227.31;227.31
2;calc total;1;219.975;219.975;219.975
2;calc update async;100;2.11643e-05;1.3627e-05;0.000218205
2;calc inner;100;2.182;2.17555;2.2035
2;calc wait;100;0.0088231;0.00612483;0.0125825
2;calc bound;100;0.00641088;0.00573353;0.0072588
2;calc iter;100;2.19971;2.19317;2.21611
2;total;1;227.312;227.312;227.312
3;calc total;1;219.975;219.975;219.975
3;calc update async;100;1.51653e-05;9.363e-06;0.000188637
3;calc inner;100;2.15452;2.14243;2.19493
3;calc wait;100;0.0362703;0.0116792;0.0525775
3;calc bound;100;0.00802178;0.00585677;0.00933112
3;calc iter;100;2.19961;2.19151;2.21794
3;total;1;227.312;227.312;227.312
4;calc total;1;219.975;219.975;219.975
4;calc update async;100;1.48503e-05;9.41e-06;0.000228871
4;calc inner;100;2.12908;2.10549;2.19157
4;calc wait;100;0.0588854;0.0163519;0.0792689
4;calc bound;100;0.0088467;0.00589369;0.00943812
4;calc iter;100;2.19955;2.19149;2.21405
4;total;1;227.304;227.304;227.304
5;calc total;1;219.975;219.975;219.975
5;calc update async;100;1.6438e-05;1.0495e-05;0.000286504
5;calc inner;100;2.17435;2.16496;2.2036
5;calc wait;100;0.0103404;0.00615379;0.0107821
5;calc bound;100;0.00804922;0.00584437;0.00893584
5;calc iter;100;2.19967;2.19313;2.21634
5;total;1;227.307;227.307;227.307
6;calc total;1;219.975;219.975;219.975
6;calc update async;100;2.92489e-05;1.8292e-05;0.00022854
6;calc inner;100;2.17962;2.17324;2.2021
6;calc wait;100;0.013701;0.00857312;0.0191076
6;calc bound;100;0.00638576;0.0041317;0.00710203
6;calc iter;100;2.19974;2.19088;2.21775
6;total;1;227.295;227.295;227.295
7;calc total;1;219.975;219.975;219.975
7;calc update async;100;2.7212e-05;1.7107e-05;0.000258959
7;calc inner;100;2.1787;2.1711;2.19688
7;calc wait;100;0.0151227;0.01087;0.0197567
7;calc bound;100;0.00587925;0.00409283;0.00644676
7;calc iter;100;2.19973;2.1913;2.21832
7;total;1;227.311;227.311;227.311
8;calc total;1;219.975;219.975;219.975
8;calc update async;100;3.19723e-05;2.1013e-05;0.000224581
8;calc inner;100;2.18654;2.18016;2.20708
8;calc wait;100;0.00652929;0.0030139;0.00763141
8;calc bound;100;0.00662952;0.00402552;0.00711006
8;calc iter;100;2.19974;2.19231;2.2183
8;total;1;227.313;227.313;227.313
9;calc total;1;219.975;219.975;219.975
9;calc update async;100;3.27915e-05;2.1214e-05;0.000197777
9;calc inner;100;2.18514;2.17964;2.20731
9;calc wait;100;0.00737484;0.0036512;0.00878314
9;calc bound;100;0.00719334;0.00346943;0.00801371
9;calc iter;100;2.19975;2.1938;2.2203
9;total;1;227.312;227.312;227.312
10;calc total;1;219.975;219.975;219.975
10;calc update async;100;3.59449e-05;2.0794e-05;0.000234502
10;calc inner;100;2.18325;2.1773;2.20539
10;calc wait;100;0.00932936;0.0054155;0.0116127
10;calc bound;100;0.00711897;0.00361549;0.00792516
10;calc iter;100;2.19974;2.19401;2.22012
10;total;1;227.307;227.307;227.307
11;calc total;1;219.975;219.975;219.975
11;calc update async;100;4.13393e-05;2.7003e-05;0.000271613
11;calc inner;100;2.1863;2.18066;2.21039
11;calc wait;100;0.00604001;0.00281584;0.00755606
11;calc bound;100;0.00736185;0.00305165;0.00821754
11;calc iter;100;2.19975;2.19346;2.22195
11;total;1;227.313;227.313;227.313
MPI
Running Jacobi on 12 processors with (4, 3) elements.
Array Dimensions: 55000 54999
Block Dimensions: 13750 18333
== Energy Conservation Check ==
initial Energy:               25.000
  final Energy:               25.000
    Difference:               -0.000
== Time Statistics ==
Completed 100 iterations.
# unit_id;function_name;num_calls;avg_runtime;min_runtime;max_runtime
0;calc total;1;219.947;219.947;219.947
0;calc update async;100;1.89711e-05;1.2542e-05;0.000243806
0;calc inner;100;2.18176;2.17311;2.2022
0;calc wait;100;0.0105587;0.00488016;0.017869
0;calc bound;100;0.00655701;0.00549678;0.00769397
0;calc iter;100;2.19942;2.19301;2.21307
0;total;1;227.212;227.212;227.212
1;calc total;1;219.946;219.946;219.946
1;calc update async;100;1.87236e-05;1.2238e-05;0.000238158
1;calc inner;100;2.18237;2.17172;2.20176
1;calc wait;100;0.0104165;0.00525432;0.0203359
1;calc bound;100;0.00652141;0.00549328;0.00780997
1;calc iter;100;2.19937;2.19099;2.21287
1;total;1;227.21;227.21;227.21
2;calc total;1;219.947;219.947;219.947
2;calc update async;100;2.0263e-05;1.3392e-05;0.000216121
2;calc inner;100;2.17974;2.17181;2.19797
2;calc wait;100;0.0102859;0.00595692;0.0170834
2;calc bound;100;0.00681547;0.00544843;0.00789179
2;calc iter;100;2.19941;2.19487;2.21339
2;total;1;227.209;227.209;227.209
3;calc total;1;219.947;219.947;219.947
3;calc update async;100;1.43409e-05;8.968e-06;0.000188127
3;calc inner;100;2.1507;2.13092;2.19337
3;calc wait;100;0.0387784;0.0120656;0.0583045
3;calc bound;100;0.00839198;0.00592775;0.0094013
3;calc iter;100;2.19932;2.19257;2.21236
3;total;1;227.211;227.211;227.211
4;calc total;1;219.947;219.947;219.947
4;calc update async;100;1.50415e-05;9.386e-06;0.000243195
4;calc inner;100;2.14303;2.12298;2.18883
4;calc wait;100;0.0401829;0.0138378;0.0631515
4;calc bound;100;0.0088646;0.00586065;0.00935113
4;calc iter;100;2.19933;2.19273;2.21196
4;total;1;227.212;227.212;227.212
5;calc total;1;219.946;219.946;219.946
5;calc update async;100;1.66455e-05;1.0952e-05;0.000237129
5;calc inner;100;2.17283;2.16296;2.1992
5;calc wait;100;0.0102937;0.00699189;0.0108668
5;calc bound;100;0.00830643;0.00574997;0.00929058
5;calc iter;100;2.19939;2.19424;2.21219
5;total;1;227.212;227.212;227.212
6;calc total;1;219.947;219.947;219.947
6;calc update async;100;2.43896e-05;1.5508e-05;0.000211044
6;calc inner;100;2.18014;2.17346;2.18825
6;calc wait;100;0.0131049;0.00834222;0.0221731
6;calc bound;100;0.00617552;0.00397983;0.00699385
6;calc iter;100;2.19945;2.18913;2.21645
6;total;1;227.134;227.134;227.134
7;calc total;1;219.946;219.946;219.946
7;calc update async;100;2.72592e-05;1.9616e-05;0.00020905
7;calc inner;100;2.18233;2.17612;2.1994
7;calc wait;100;0.0110157;0.0073737;0.0157113
7;calc bound;100;0.00608172;0.00410481;0.00650979
7;calc iter;100;2.19945;2.19251;2.21549
7;total;1;227.211;227.211;227.211
8;calc total;1;219.947;219.947;219.947
8;calc update async;100;3.2893e-05;2.0967e-05;0.000189107
8;calc inner;100;2.18674;2.18001;2.20478
8;calc wait;100;0.00617576;0.00281322;0.00761519
8;calc bound;100;0.00650662;0.00400381;0.0070382
8;calc iter;100;2.19946;2.19203;2.21737
8;total;1;227.17;227.17;227.17
9;calc total;1;219.946;219.946;219.946
9;calc update async;100;3.50418e-05;2.1754e-05;0.000242724
9;calc inner;100;2.18567;2.17853;2.20546
9;calc wait;100;0.00654151;0.00287999;0.00762858
9;calc bound;100;0.00721038;0.00328329;0.00806076
9;calc iter;100;2.19946;2.19283;2.21799
9;total;1;227.209;227.209;227.209
10;calc total;1;219.947;219.947;219.947
10;calc update async;100;3.44587e-05;2.2686e-05;0.00024618
10;calc inner;100;2.18344;2.17574;2.20168
10;calc wait;100;0.00881016;0.0063174;0.0107536
10;calc bound;100;0.00716886;0.00378866;0.0080554
10;calc iter;100;2.19946;2.19342;2.21726
10;total;1;227.205;227.205;227.205
11;calc total;1;219.947;219.947;219.947
11;calc update async;100;3.84898e-05;2.4085e-05;0.000238376
11;calc inner;100;2.18561;2.17907;2.20471
11;calc wait;100;0.0064941;0.00321958;0.00778069
11;calc bound;100;0.00730974;0.00370864;0.00810096
11;calc iter;100;2.19946;2.19274;2.21888
11;total;1;227.213;227.213;227.213
MPI
Running Jacobi on 12 processors with (4, 3) elements.
Array Dimensions: 55000 54999
Block Dimensions: 13750 18333
== Energy Conservation Check ==
initial Energy:               25.000
  final Energy:               25.000
    Difference:               -0.000
== Time Statistics ==
Completed 100 iterations.
# unit_id;function_name;num_calls;avg_runtime;min_runtime;max_runtime
0;calc total;1;219.78;219.78;219.78
0;calc update async;100;1.79872e-05;1.1561e-05;0.000185184
0;calc inner;100;2.17943;2.17242;2.20178
0;calc wait;100;0.0104541;0.00545642;0.0170618
0;calc bound;100;0.00684138;0.00568467;0.00769088
0;calc iter;100;2.19773;2.19174;2.21338
0;total;1;227.092;227.092;227.092
1;calc total;1;219.78;219.78;219.78
1;calc update async;100;2.00147e-05;1.2664e-05;0.000242886
1;calc inner;100;2.18205;2.17413;2.20242
1;calc wait;100;0.00913408;0.0052462;0.0175151
1;calc bound;100;0.00644432;0.00557405;0.00774936
1;calc iter;100;2.19773;2.19128;2.21448
1;total;1;227.092;227.092;227.092
2;calc total;1;219.78;219.78;219.78
2;calc update async;100;1.74038e-05;1.1889e-05;0.000168154
2;calc inner;100;2.17821;2.17121;2.1993
2;calc wait;100;0.0117372;0.0055623;0.0199689
2;calc bound;100;0.00683583;0.00558957;0.00776307
2;calc iter;100;2.19774;2.19147;2.21321
2;total;1;227.092;227.092;227.092
3;calc total;1;219.78;219.78;219.78
3;calc update async;100;1.60133e-05;8.844e-06;0.00024707
3;calc inner;100;2.1521;2.131;2.19692
3;calc wait;100;0.0366806;0.00935368;0.0541259
3;calc bound;100;0.00812249;0.00593031;0.00939018
3;calc iter;100;2.19767;2.18887;2.21273
3;total;1;227.093;227.093;227.093
4;calc total;1;219.78;219.78;219.78
4;calc update async;100;1.42523e-05;8.962e-06;0.000183218
4;calc inner;100;2.13495;2.11535;2.18118
4;calc wait;100;0.049357;0.0168721;0.0686407
4;calc bound;100;0.00883094;0.00583458;0.00943632
4;calc iter;100;2.19761;2.19148;2.21553
4;total;1;227.089;227.089;227.089
5;calc total;1;219.78;219.78;219.78
5;calc update async;100;1.71407e-05;1.0419e-05;0.000246044
5;calc inner;100;2.17231;2.16054;2.19933
5;calc wait;100;0.0102772;0.00712113;0.010806
5;calc bound;100;0.0080808;0.00588681;0.00919761
5;calc iter;100;2.19771;2.19249;2.21264
5;total;1;227.087;227.087;227.087
6;calc total;1;219.78;219.78;219.78
6;calc update async;100;2.5082e-05;1.6501e-05;0.000185643
6;calc inner;100;2.17808;2.1727;2.19537
6;calc wait;100;0.0134598;0.00749579;0.0192445
6;calc bound;100;0.0062283;0.0036546;0.00689524
6;calc iter;100;2.1978;2.18865;2.21673
6;total;1;227.076;227.076;227.076
7;calc total;1;219.78;219.78;219.78
7;calc update async;100;2.62588e-05;1.7938e-05;0.000264564
7;calc inner;100;2.178;2.17167;2.1987
7;calc wait;100;0.0136439;0.0100606;0.0198725
7;calc bound;100;0.00609896;0.00402895;0.00644025
7;calc iter;100;2.19778;2.19219;2.21698
7;total;1;227.088;227.088;227.088
8;calc total;1;219.78;219.78;219.78
8;calc update async;100;3.27529e-05;2.0348e-05;0.000223459
8;calc inner;100;2.18516;2.17929;2.20519
8;calc wait;100;0.00606817;0.00315278;0.00767869
8;calc bound;100;0.00652269;0.00378689;0.00694267
8;calc iter;100;2.19779;2.1916;2.21581
8;total;1;227.093;227.093;227.093
9;calc total;1;219.78;219.78;219.78
9;calc update async;100;3.81053e-05;2.2722e-05;0.000252378
9;calc inner;100;2.18326;2.17715;2.20396
9;calc wait;100;0.00702202;0.00322138;0.00786021
9;calc bound;100;0.00746855;0.00355371;0.00805228
9;calc iter;100;2.19779;2.18969;2.21893
9;total;1;227.054;227.054;227.054
10;calc total;1;219.78;219.78;219.78
10;calc update async;100;3.44269e-05;2.5966e-05;0.00014282
10;calc inner;100;2.18196;2.17604;2.20392
10;calc wait;100;0.00847685;0.00385912;0.0105383
10;calc bound;100;0.00731281;0.00366834;0.00808271
10;calc iter;100;2.19779;2.19089;2.21916
10;total;1;227.092;227.092;227.092
11;calc total;1;219.78;219.78;219.78
11;calc update async;100;3.85401e-05;2.5169e-05;0.000275907
11;calc inner;100;2.18367;2.17653;2.20531
11;calc wait;100;0.00657906;0.00277489;0.00790963
11;calc bound;100;0.00750293;0.00329678;0.00832193
11;calc iter;100;2.1978;2.19038;2.22093
11;total;1;227.093;227.093;227.093
