# Supplementary material for: A Halo abstraction for distributed n-dimensional structured grids within the C++ PGAS library DASH
Source: PeerJ Comput Sci. 2023 Feb 3;9:e1203. doi: 10.7717/peerj-cs.1203 (PMC10280232; doi:10.7717/peerj-cs.1203)
Supplement: Supplemental Information 2 [file peerj-cs-09-1203-s002.gz › raw_haswell/res_2d/strong/mpi_heat2d_n1_c1_55000_21918163.out]

MPI
Running Jacobi on 1 processors with (1, 1) elements.
Array Dimensions: 55000 55000
Block Dimensions: 55000 55000
== Energy Conservation Check ==
initial Energy:               25.000
  final Energy:               25.000
    Difference:                0.000
== Time Statistics ==
Completed 100 iterations.
# unit_id;function_name;num_calls;avg_runtime;min_runtime;max_runtime
0;calc total;1;1046.68;1046.68;1046.68
0;calc update async;100;0.004732;0.00462925;0.00989084
0;calc inner;100;10.4458;10.4341;10.4536
0;calc wait;100;0.000215493;0.000206979;0.000279463
0;calc bound;100;0.0160346;0.0159338;0.0161767
0;calc iter;100;10.4668;10.4551;10.4745
0;total;1;1085.67;1085.67;1085.67
MPI
Running Jacobi on 1 processors with (1, 1) elements.
Array Dimensions: 55000 55000
Block Dimensions: 55000 55000
== Energy Conservation Check ==
initial Energy:               25.000
  final Energy:               25.000
    Difference:                0.000
== Time Statistics ==
Completed 100 iterations.
# unit_id;function_name;num_calls;avg_runtime;min_runtime;max_runtime
0;calc total;1;1047.08;1047.08;1047.08
0;calc update async;100;0.00471659;0.00461163;0.00986551
0;calc inner;100;10.4499;10.4396;10.458
0;calc wait;100;0.000215391;0.000202969;0.000274575
0;calc bound;100;0.015981;0.0158955;0.0161089
0;calc iter;100;10.4708;10.4604;10.4797
0;total;1;1085.93;1085.93;1085.93
MPI
Running Jacobi on 1 processors with (1, 1) elements.
Array Dimensions: 55000 55000
Block Dimensions: 55000 55000
== Energy Conservation Check ==
initial Energy:               25.000
  final Energy:               25.000
    Difference:                0.000
== Time Statistics ==
Completed 100 iterations.
# unit_id;function_name;num_calls;avg_runtime;min_runtime;max_runtime
0;calc total;1;1046.89;1046.89;1046.89
0;calc update async;100;0.00472477;0.00464548;0.00987744
0;calc inner;100;10.4479;10.4347;10.4559
0;calc wait;100;0.000214114;0.000205385;0.000283195
0;calc bound;100;0.0160057;0.0159056;0.0161389
0;calc iter;100;10.4689;10.4557;10.4769
0;total;1;1085.63;1085.63;1085.63
