# Supplementary material for: A Halo abstraction for distributed n-dimensional structured grids within the C++ PGAS library DASH
Source: PeerJ Comput Sci. 2023 Feb 3;9:e1203. doi: 10.7717/peerj-cs.1203 (PMC10280232; doi:10.7717/peerj-cs.1203)
Supplement: Supplemental Information 2 [file peerj-cs-09-1203-s002.gz › raw_haswell/res_2d/strong/mpi_heat2d_n1_c16_55000_21918168.out]

MPI
Running Jacobi on 16 processors with (4, 4) elements.
Array Dimensions: 55000 55000
Block Dimensions: 13750 13750
== Energy Conservation Check ==
initial Energy:               25.000
  final Energy:               25.000
    Difference:               -0.000
== Time Statistics ==
Completed 100 iterations.
# unit_id;function_name;num_calls;avg_runtime;min_runtime;max_runtime
0;calc total;1;131.84;131.84;131.84
0;calc update async;100;2.00629e-05;1.0432e-05;0.000246692
0;calc inner;100;1.28893;1.27331;1.32019
0;calc wait;100;0.0233229;0.00499049;0.0387335
0;calc bound;100;0.00601907;0.00522905;0.00625141
0;calc iter;100;1.31829;1.31339;1.33066
0;total;1;137.556;137.556;137.556
1;calc total;1;131.84;131.84;131.84
1;calc update async;100;1.64187e-05;1.0518e-05;0.000218405
1;calc inner;100;1.30395;1.29893;1.32026
1;calc wait;100;0.00858013;0.00648646;0.0126394
1;calc bound;100;0.00578244;0.00529488;0.00624765
1;calc iter;100;1.31833;1.31468;1.33226
1;total;1;137.553;137.553;137.553
2;calc total;1;131.84;131.84;131.84
2;calc update async;100;1.96109e-05;1.242e-05;0.000177904
2;calc inner;100;1.30761;1.30384;1.3224
2;calc wait;100;0.00510892;0.00309762;0.00657977
2;calc bound;100;0.00560808;0.00529755;0.00616359
2;calc iter;100;1.31835;1.3149;1.33523
2;total;1;137.555;137.555;137.555
3;calc total;1;131.84;131.84;131.84
3;calc update async;100;1.69665e-05;1.0755e-05;0.000191664
3;calc inner;100;1.30102;1.29242;1.3175
3;calc wait;100;0.0114765;0.00841778;0.0170256
3;calc bound;100;0.00581364;0.00526837;0.00622344
3;calc iter;100;1.31833;1.31483;1.33171
3;total;1;137.556;137.556;137.556
4;calc total;1;131.84;131.84;131.84
4;calc update async;100;2.26866e-05;1.1632e-05;0.000251227
4;calc inner;100;1.29776;1.28897;1.31172
4;calc wait;100;0.012064;0.0045909;0.0238592
4;calc bound;100;0.0058155;0.0050502;0.00728732
4;calc iter;100;1.31836;1.3108;1.33824
4;total;1;137.548;137.548;137.548
5;calc total;1;131.84;131.84;131.84
5;calc update async;100;1.6529e-05;9.957e-06;0.000138754
5;calc inner;100;1.2913;1.26608;1.31164
5;calc wait;100;0.0161592;0.00562464;0.0382336
5;calc bound;100;0.00608315;0.00531651;0.0067246
5;calc iter;100;1.31832;1.31358;1.32521
5;total;1;137.55;137.55;137.55
6;calc total;1;131.84;131.84;131.84
6;calc update async;100;1.63778e-05;9.844e-06;0.000195402
6;calc inner;100;1.29645;1.28569;1.31041
6;calc wait;100;0.0120185;0.0044277;0.0238708
6;calc bound;100;0.0060303;0.00529496;0.00647103
6;calc iter;100;1.31835;1.31365;1.32591
6;total;1;137.555;137.555;137.555
7;calc total;1;131.84;131.84;131.84
7;calc update async;100;2.54129e-05;1.2843e-05;0.000265621
7;calc inner;100;1.30182;1.2979;1.31736
7;calc wait;100;0.0059905;0.00354708;0.0139554
7;calc bound;100;0.00581781;0.00511278;0.00608012
7;calc iter;100;1.31836;1.31461;1.32958
7;total;1;137.541;137.541;137.541
8;calc total;1;131.84;131.84;131.84
8;calc update async;100;3.7352e-05;2.4152e-05;0.000228646
8;calc inner;100;1.30272;1.29844;1.32326
8;calc wait;100;0.00761726;0.00257362;0.00887263
8;calc bound;100;0.00801856;0.00288468;0.00836071
8;calc iter;100;1.3184;1.30692;1.33353
8;total;1;137.557;137.557;137.557
9;calc total;1;131.84;131.84;131.84
9;calc update async;100;3.26785e-05;2.3846e-05;0.000181874
9;calc inner;100;1.30299;1.29862;1.3223
9;calc wait;100;0.00749386;0.00363821;0.00923288
9;calc bound;100;0.00786904;0.0029766;0.00820535
9;calc iter;100;1.31839;1.30735;1.33371
9;total;1;137.522;137.522;137.522
10;calc total;1;131.84;131.84;131.84
10;calc update async;100;3.58283e-05;2.5415e-05;0.000210094
10;calc inner;100;1.30253;1.29863;1.32008
10;calc wait;100;0.00789144;0.00281865;0.00879206
10;calc bound;100;0.00792989;0.00295445;0.00836397
10;calc iter;100;1.31839;1.30704;1.33471
10;total;1;137.556;137.556;137.556
11;calc total;1;131.84;131.84;131.84
11;calc update async;100;4.42393e-05;3.1864e-05;0.000301536
11;calc inner;100;1.30131;1.29682;1.32475
11;calc wait;100;0.00853221;0.00256572;0.00931619
11;calc bound;100;0.00851289;0.00278709;0.00940087
11;calc iter;100;1.3184;1.30464;1.34107
11;total;1;137.556;137.556;137.556
12;calc total;1;131.84;131.84;131.84
12;calc update async;100;1.58079e-05;9.115e-06;0.00025396
12;calc inner;100;0.637559;0.636126;0.639155
12;calc wait;100;0.00333789;0.00224592;0.00672147
12;calc bound;100;0.00239673;0.00225658;0.00273967
12;calc iter;100;1.31834;1.31377;1.32557
12;total;1;136.979;136.979;136.979
13;calc total;1;131.84;131.84;131.84
13;calc update async;100;1.3683e-05;8.894e-06;0.000210889
13;calc inner;100;0.63753;0.636349;0.638229
13;calc wait;100;0.00392695;0.00238898;0.00817098
13;calc bound;100;0.00263999;0.00240385;0.00295739
13;calc iter;100;1.31832;1.31439;1.32266
13;total;1;136.967;136.967;136.967
14;calc total;1;131.84;131.84;131.84
14;calc update async;100;1.25974e-05;8.037e-06;0.000206109
14;calc inner;100;0.637715;0.636366;0.638498
14;calc wait;100;0.00309694;0.00217197;0.00541501
14;calc bound;100;0.00233217;0.00225024;0.0023836
14;calc iter;100;1.31833;1.31471;1.3246
14;total;1;136.982;136.982;136.982
15;calc total;1;131.84;131.84;131.84
15;calc update async;100;1.50985e-05;9.615e-06;0.000148582
15;calc inner;100;0.637695;0.636481;0.638388
15;calc wait;100;0.00239587;0.00202759;0.00452651
15;calc bound;100;0.00244511;0.00228807;0.00261336
15;calc iter;100;1.31834;1.31454;1.32489
15;total;1;136.994;136.994;136.994
MPI
Running Jacobi on 16 processors with (4, 4) elements.
Array Dimensions: 55000 55000
Block Dimensions: 13750 13750
== Energy Conservation Check ==
initial Energy:               25.000
  final Energy:               25.000
    Difference:               -0.000
== Time Statistics ==
Completed 100 iterations.
# unit_id;function_name;num_calls;avg_runtime;min_runtime;max_runtime
0;calc total;1;130.47;130.47;130.47
0;calc update async;100;1.95828e-05;9.741e-06;0.00023735
0;calc inner;100;1.27807;1.26252;1.32078
0;calc wait;100;0.011731;0.00396697;0.0258744
0;calc bound;100;0.00666903;0.00520462;0.00929726
0;calc iter;100;1.30452;1.29618;1.34302
0;total;1;136.242;136.242;136.242
1;calc total;1;130.469;130.469;130.469
1;calc update async;100;2.12666e-05;1.0667e-05;0.000187586
1;calc inner;100;1.27723;1.24991;1.32118
1;calc wait;100;0.0106884;0.00427716;0.0400919
1;calc bound;100;0.00668611;0.00505446;0.00703667
1;calc iter;100;1.30448;1.29763;1.33121
1;total;1;136.24;136.24;136.24
2;calc total;1;130.47;130.47;130.47
2;calc update async;100;2.30516e-05;1.1851e-05;0.000266735
2;calc inner;100;1.27331;1.25687;1.3207
2;calc wait;100;0.0162897;0.00332695;0.0341694
2;calc bound;100;0.00672691;0.00492796;0.00708096
2;calc iter;100;1.3045;1.2973;1.33305
2;total;1;136.24;136.24;136.24
3;calc total;1;130.469;130.469;130.469
3;calc update async;100;2.02439e-05;9.986e-06;0.000281098
3;calc inner;100;1.27957;1.27218;1.3198
3;calc wait;100;0.00793833;0.00464937;0.0306521
3;calc bound;100;0.00664404;0.00523192;0.00697608
3;calc iter;100;1.30451;1.299;1.3323
3;total;1;136.196;136.196;136.196
4;calc total;1;130.47;130.47;130.47
4;calc update async;100;2.11494e-05;1.299e-05;0.000214824
4;calc inner;100;1.28655;1.28214;1.31541
4;calc wait;100;0.0115294;0.00526271;0.0302198
4;calc bound;100;0.00582082;0.00521964;0.0068058
4;calc iter;100;1.30465;1.29885;1.3303
4;total;1;136.241;136.241;136.241
5;calc total;1;130.469;130.469;130.469
5;calc update async;100;1.95581e-05;1.1529e-05;0.000142516
5;calc inner;100;1.28714;1.28131;1.31557
5;calc wait;100;0.00839958;0.00518028;0.0284789
5;calc bound;100;0.00619676;0.00531257;0.00677803
5;calc iter;100;1.30463;1.29676;1.3271
5;total;1;136.235;136.235;136.235
6;calc total;1;130.469;130.469;130.469
6;calc update async;100;2.1919e-05;1.2762e-05;0.000264354
6;calc inner;100;1.28612;1.27407;1.3153
6;calc wait;100;0.0111319;0.00481945;0.0310604
6;calc bound;100;0.00621766;0.00532216;0.00682011
6;calc iter;100;1.30461;1.29839;1.32731
6;total;1;136.232;136.232;136.232
7;calc total;1;130.469;130.469;130.469
7;calc update async;100;2.55794e-05;1.39e-05;0.000214648
7;calc inner;100;1.2883;1.28276;1.3178
7;calc wait;100;0.00740698;0.00326274;0.00787998
7;calc bound;100;0.00584896;0.00493973;0.00672089
7;calc iter;100;1.30466;1.29985;1.32881
7;total;1;136.238;136.238;136.238
8;calc total;1;130.47;130.47;130.47
8;calc update async;100;3.79006e-05;2.5331e-05;0.000221199
8;calc inner;100;1.28882;1.283;1.32307
8;calc wait;100;0.00794397;0.00303059;0.0090686
8;calc bound;100;0.00788867;0.00288194;0.00847323
8;calc iter;100;1.30469;1.29119;1.33703
8;total;1;136.155;136.155;136.155
9;calc total;1;130.469;130.469;130.469
9;calc update async;100;3.1196e-05;2.3078e-05;0.000166056
9;calc inner;100;1.28956;1.28326;1.32442
9;calc wait;100;0.0072942;0.00261008;0.00827457
9;calc bound;100;0.00778276;0.00289595;0.0081195
9;calc iter;100;1.30467;1.29139;1.33703
9;total;1;136.239;136.239;136.239
10;calc total;1;130.47;130.47;130.47
10;calc update async;100;3.45076e-05;2.6813e-05;0.000217596
10;calc inner;100;1.28814;1.28201;1.3173
10;calc wait;100;0.00868743;0.00461812;0.0108748
10;calc bound;100;0.00781765;0.00296504;0.00869838
10;calc iter;100;1.30469;1.29184;1.33393
10;total;1;136.242;136.242;136.242
11;calc total;1;130.469;130.469;130.469
11;calc update async;100;4.09089e-05;2.8544e-05;0.000195258
11;calc inner;100;1.28764;1.28239;1.32432
11;calc wait;100;0.00855723;0.00256446;0.00935717
11;calc bound;100;0.00844661;0.0027544;0.00901767
11;calc iter;100;1.30469;1.28939;1.3335
11;total;1;136.242;136.242;136.242
12;calc total;1;130.47;130.47;130.47
12;calc update async;100;1.59502e-05;9.927e-06;0.000237987
12;calc inner;100;0.637373;0.636766;0.638002
12;calc wait;100;0.00436571;0.00259567;0.00585766
12;calc bound;100;0.00229406;0.00225474;0.00247237
12;calc iter;100;1.30463;1.29874;1.32646
12;total;1;135.683;135.683;135.683
13;calc total;1;130.469;130.469;130.469
13;calc update async;100;1.4822e-05;9.285e-06;0.00014876
13;calc inner;100;0.63757;0.63654;0.638262
13;calc wait;100;0.00269385;0.00216764;0.00657335
13;calc bound;100;0.0023256;0.0022313;0.00271886
13;calc iter;100;1.30462;1.29848;1.32504
13;total;1;135.687;135.687;135.687
14;calc total;1;130.469;130.469;130.469
14;calc update async;100;1.42721e-05;9.122e-06;0.000152297
14;calc inner;100;0.637772;0.637114;0.638398
14;calc wait;100;0.0046081;0.00242252;0.00693544
14;calc bound;100;0.00235523;0.0022761;0.00249422
14;calc iter;100;1.30461;1.2991;1.32391
14;total;1;135.669;135.669;135.669
15;calc total;1;130.469;130.469;130.469
15;calc update async;100;1.64192e-05;1.0363e-05;0.000157988
15;calc inner;100;0.638132;0.637387;0.6388
15;calc wait;100;0.00223343;0.00215285;0.00347836
15;calc bound;100;0.002308;0.00227257;0.00248881
15;calc iter;100;1.30464;1.29952;1.32469
15;total;1;135.693;135.693;135.693
MPI
Running Jacobi on 16 processors with (4, 4) elements.
Array Dimensions: 55000 55000
Block Dimensions: 13750 13750
== Energy Conservation Check ==
initial Energy:               25.000
  final Energy:               25.000
    Difference:               -0.000
== Time Statistics ==
Completed 100 iterations.
# unit_id;function_name;num_calls;avg_runtime;min_runtime;max_runtime
0;calc total;1;130.126;130.126;130.126
0;calc update async;100;2.03381e-05;9.731e-06;0.000226953
0;calc inner;100;1.26946;1.24673;1.31762
0;calc wait;100;0.014259;0.00424779;0.036084
0;calc bound;100;0.00668633;0.00526018;0.00698388
0;calc iter;100;1.30107;1.29238;1.32948
0;total;1;135.865;135.865;135.865
1;calc total;1;130.126;130.126;130.126
1;calc update async;100;2.11432e-05;1.0109e-05;0.000168009
1;calc inner;100;1.26115;1.23102;1.31861
1;calc wait;100;0.0271822;0.00495857;0.0577833
1;calc bound;100;0.00667485;0.00512526;0.00702548
1;calc iter;100;1.30103;1.29307;1.32899
1;total;1;135.862;135.862;135.862
2;calc total;1;130.126;130.126;130.126
2;calc update async;100;2.00673e-05;1.0217e-05;0.000237872
2;calc inner;100;1.27978;1.26902;1.31852
2;calc wait;100;0.00696664;0.00351183;0.0147388
2;calc bound;100;0.00656374;0.00510406;0.00696258
2;calc iter;100;1.30109;1.29299;1.33066
2;total;1;135.865;135.865;135.865
3;calc total;1;130.125;130.125;130.125
3;calc update async;100;1.91885e-05;1.0203e-05;0.000202229
3;calc inner;100;1.27333;1.25937;1.31571
3;calc wait;100;0.0121134;0.00474893;0.031937
3;calc bound;100;0.00663609;0.00512475;0.00691856
3;calc iter;100;1.30108;1.29538;1.32795
3;total;1;135.859;135.859;135.859
4;calc total;1;130.126;130.126;130.126
4;calc update async;100;2.18592e-05;1.3371e-05;0.00026029
4;calc inner;100;1.28279;1.27706;1.31088
4;calc wait;100;0.00923647;0.00561504;0.0241777
4;calc bound;100;0.0061545;0.00526565;0.00648416
4;calc iter;100;1.30121;1.29231;1.32378
4;total;1;135.863;135.863;135.863
5;calc total;1;130.125;130.125;130.125
5;calc update async;100;1.95775e-05;9.474e-06;0.000154967
5;calc inner;100;1.28316;1.27675;1.3112
5;calc wait;100;0.0101929;0.00590231;0.0187447
5;calc bound;100;0.00620248;0.00514236;0.00650202
5;calc iter;100;1.30118;1.29377;1.32502
5;total;1;135.842;135.842;135.842
6;calc total;1;130.125;130.125;130.125
6;calc update async;100;1.98332e-05;9.514e-06;0.000237753
6;calc inner;100;1.28648;1.28018;1.31575
6;calc wait;100;0.00797106;0.00457106;0.0218348
6;calc bound;100;0.00588571;0.00484496;0.00668166
6;calc iter;100;1.3012;1.29399;1.32542
6;total;1;135.861;135.861;135.861
7;calc total;1;130.126;130.126;130.126
7;calc update async;100;2.3793e-05;1.4336e-05;0.000168065
7;calc inner;100;1.28535;1.27961;1.31026
7;calc wait;100;0.00751112;0.00399201;0.0119771
7;calc bound;100;0.00584086;0.00513011;0.00616953
7;calc iter;100;1.30122;1.29471;1.32698
7;total;1;135.863;135.863;135.863
8;calc total;1;130.126;130.126;130.126
8;calc update async;100;3.79685e-05;2.5301e-05;0.000264627
8;calc inner;100;1.28551;1.27849;1.31995
8;calc wait;100;0.00779656;0.00289498;0.00906067
8;calc bound;100;0.00790808;0.00286468;0.00876954
8;calc iter;100;1.30125;1.28772;1.33393
8;total;1;135.864;135.864;135.864
9;calc total;1;130.126;130.126;130.126
9;calc update async;100;3.47567e-05;2.3758e-05;0.000200342
9;calc inner;100;1.28602;1.27993;1.32015
9;calc wait;100;0.00739722;0.00329046;0.00921382
9;calc bound;100;0.0077835;0.00290159;0.00817907
9;calc iter;100;1.30124;1.28841;1.33125
9;total;1;135.864;135.864;135.864
10;calc total;1;130.126;130.126;130.126
10;calc update async;100;3.41807e-05;2.4621e-05;0.000179038
10;calc inner;100;1.28563;1.27908;1.31728
10;calc wait;100;0.00778587;0.00305561;0.00880342
10;calc bound;100;0.00779549;0.00295417;0.00824447
10;calc iter;100;1.30125;1.28796;1.3301
10;total;1;135.82;135.82;135.82
11;calc total;1;130.126;130.126;130.126
11;calc update async;100;4.05814e-05;2.8398e-05;0.000193722
11;calc inner;100;1.28469;1.27763;1.32074
11;calc wait;100;0.00827976;0.00255134;0.00925996
11;calc bound;100;0.00823782;0.0027581;0.0089007
11;calc iter;100;1.30126;1.28641;1.33174
11;total;1;135.863;135.863;135.863
12;calc total;1;130.126;130.126;130.126
12;calc update async;100;1.57674e-05;9.417e-06;0.000275649
12;calc inner;100;0.637065;0.63455;0.638133
12;calc wait;100;0.00310369;0.00212903;0.00471
12;calc bound;100;0.00233625;0.00225238;0.0024532
12;calc iter;100;1.3012;1.29287;1.32541
12;total;1;135.317;135.317;135.317
13;calc total;1;130.126;130.126;130.126
13;calc update async;100;1.44545e-05;9.124e-06;0.000132629
13;calc inner;100;0.637095;0.63486;0.637934
13;calc wait;100;0.00327159;0.00194008;0.00673298
13;calc bound;100;0.00238421;0.00224172;0.0024772
13;calc iter;100;1.30118;1.2949;1.32069
13;total;1;135.314;135.314;135.314
14;calc total;1;130.126;130.126;130.126
14;calc update async;100;1.41227e-05;9.153e-06;0.00015161
14;calc inner;100;0.63721;0.634725;0.637968
14;calc wait;100;0.00282331;0.00215878;0.00450511
14;calc bound;100;0.00240171;0.0022296;0.00249767
14;calc iter;100;1.30119;1.2948;1.32172
14;total;1;135.303;135.303;135.303
15;calc total;1;130.126;130.126;130.126
15;calc update async;100;1.55209e-05;9.078e-06;0.000136069
15;calc inner;100;0.637266;0.634912;0.638047
15;calc wait;100;0.00238492;0.0019364;0.0054469
15;calc bound;100;0.00235578;0.0022642;0.00248973
15;calc iter;100;1.3012;1.29528;1.32111
15;total;1;135.305;135.305;135.305
