# Supplementary material for: A Halo abstraction for distributed n-dimensional structured grids within the C++ PGAS library DASH
Source: PeerJ Comput Sci. 2023 Feb 3;9:e1203. doi: 10.7717/peerj-cs.1203 (PMC10280232; doi:10.7717/peerj-cs.1203)
Supplement: Supplemental Information 2 [file peerj-cs-09-1203-s002.gz › raw_haswell/res_2d/strong/mpi_heat2d_n1_c20_55000_21918169.out]

MPI
Running Jacobi on 20 processors with (5, 4) elements.
Array Dimensions: 55000 55000
Block Dimensions: 11000 13750
== Energy Conservation Check ==
initial Energy:               25.000
  final Energy:               25.000
    Difference:               -0.000
== Time Statistics ==
Completed 100 iterations.
# unit_id;function_name;num_calls;avg_runtime;min_runtime;max_runtime
0;calc total;1;77.627;77.627;77.627
0;calc update async;100;1.78931e-05;1.1447e-05;0.000180547
0;calc inner;100;0.745598;0.740615;0.78312
0;calc wait;100;0.0134207;0.00414411;0.020814
0;calc bound;100;0.00377228;0.00256472;0.0039589
0;calc iter;100;0.776078;0.76915;0.792911
0;total;1;82.4335;82.4335;82.4335
1;calc total;1;77.627;77.627;77.627
1;calc update async;100;1.86191e-05;1.1574e-05;0.000147562
1;calc inner;100;0.748075;0.744253;0.786215
1;calc wait;100;0.0126402;0.00316681;0.0174064
1;calc bound;100;0.00373336;0.003205;0.00424956
1;calc iter;100;0.776037;0.771388;0.795188
1;total;1;82.4313;82.4313;82.4313
2;calc total;1;77.6273;77.6273;77.6273
2;calc update async;100;1.94504e-05;1.2668e-05;0.000201455
2;calc inner;100;0.751309;0.747611;0.787015
2;calc wait;100;0.0046528;0.00200064;0.00750713
2;calc bound;100;0.00357565;0.00326968;0.00469299
2;calc iter;100;0.77612;0.771525;0.796829
2;total;1;82.4309;82.4309;82.4309
3;calc total;1;77.6273;77.6273;77.6273
3;calc update async;100;1.97429e-05;1.3038e-05;0.000188166
3;calc inner;100;0.750834;0.746608;0.787597
3;calc wait;100;0.00765222;0.00216055;0.012656
3;calc bound;100;0.00349852;0.00291959;0.00427599
3;calc iter;100;0.776092;0.768418;0.795213
3;total;1;82.4289;82.4289;82.4289
4;calc total;1;77.627;77.627;77.627
4;calc update async;100;1.8863e-05;1.2797e-05;0.000229362
4;calc inner;100;0.758612;0.753529;0.783605
4;calc wait;100;0.00755324;0.00218903;0.0121097
4;calc bound;100;0.00373569;0.00212951;0.00387484
4;calc iter;100;0.776206;0.767534;0.789464
4;total;1;82.4313;82.4313;82.4313
5;calc total;1;77.627;77.627;77.627
5;calc update async;100;1.79866e-05;1.229e-05;0.000186975
5;calc inner;100;0.757743;0.752064;0.784668
5;calc wait;100;0.00984296;0.00243833;0.014106
5;calc bound;100;0.00376333;0.00296285;0.00388522
5;calc iter;100;0.776221;0.771443;0.790771
5;total;1;82.4253;82.4253;82.4253
6;calc total;1;77.6273;77.6273;77.6273
6;calc update async;100;2.47416e-05;1.7246e-05;0.000153347
6;calc inner;100;0.760714;0.755531;0.784235
6;calc wait;100;0.00440625;0.00176633;0.00495897
6;calc bound;100;0.00368328;0.00237183;0.00381642
6;calc iter;100;0.77625;0.768651;0.791854
6;total;1;82.4246;82.4246;82.4246
7;calc total;1;77.6273;77.6273;77.6273
7;calc update async;100;1.9835e-05;1.3133e-05;0.000148917
7;calc inner;100;0.761001;0.75588;0.779829
7;calc wait;100;0.0078559;0.00295253;0.0110722
7;calc bound;100;0.00368384;0.00278773;0.00381722
7;calc iter;100;0.776229;0.769716;0.790418
7;total;1;82.4314;82.4314;82.4314
8;calc total;1;77.6273;77.6273;77.6273
8;calc update async;100;3.3283e-05;2.6007e-05;0.000161152
8;calc inner;100;0.764248;0.757457;0.789131
8;calc wait;100;0.00574974;0.0025454;0.00720429
8;calc bound;100;0.00621652;0.00188945;0.00657765
8;calc iter;100;0.776251;0.761922;0.797185
8;total;1;82.4257;82.4257;82.4257
9;calc total;1;77.6273;77.6273;77.6273
9;calc update async;100;3.64265e-05;2.5769e-05;0.000253934
9;calc inner;100;0.763334;0.757138;0.788449
9;calc wait;100;0.00645837;0.00309846;0.00787715
9;calc bound;100;0.00643285;0.00190742;0.00681055
9;calc iter;100;0.776266;0.762175;0.799721
9;total;1;82.4297;82.4297;82.4297
10;calc total;1;77.6272;77.6272;77.6272
10;calc update async;100;4.82335e-05;3.2609e-05;0.000297274
10;calc inner;100;0.762541;0.755618;0.790874
10;calc wait;100;0.00633278;0.00158828;0.00741318
10;calc bound;100;0.00734517;0.00187675;0.0081214
10;calc iter;100;0.776272;0.759131;0.805283
10;total;1;82.4322;82.4322;82.4322
11;calc total;1;77.6272;77.6272;77.6272
11;calc update async;100;3.92907e-05;2.6606e-05;0.000288273
11;calc inner;100;0.763301;0.756709;0.789122
11;calc wait;100;0.00621997;0.0028932;0.00706729
11;calc bound;100;0.00670407;0.00193472;0.0072876
11;calc iter;100;0.776268;0.761572;0.801401
11;total;1;82.4339;82.4339;82.4339
12;calc total;1;77.627;77.627;77.627
12;calc update async;100;1.95367e-05;1.3887e-05;0.000178857
12;calc inner;100;0.552631;0.551712;0.557319
12;calc wait;100;0.00436766;0.00210248;0.00682938
12;calc bound;100;0.00186187;0.00178723;0.00272383
12;calc iter;100;0.776205;0.768713;0.789166
12;total;1;82.2063;82.2063;82.2063
13;calc total;1;77.6268;77.6268;77.6268
13;calc update async;100;1.96192e-05;1.4347e-05;0.000169722
13;calc inner;100;0.552669;0.551675;0.55795
13;calc wait;100;0.00354107;0.0020145;0.00607618
13;calc bound;100;0.00186563;0.00179949;0.00258527
13;calc iter;100;0.776211;0.77066;0.788743
13;total;1;82.2049;82.2049;82.2049
14;calc total;1;77.6273;77.6273;77.6273
14;calc update async;100;2.38756e-05;1.5507e-05;0.000216468
14;calc inner;100;0.552433;0.551472;0.557991
14;calc wait;100;0.00177174;0.00152032;0.00329599
14;calc bound;100;0.00184959;0.00180186;0.00261142
14;calc iter;100;0.776238;0.77028;0.79134
14;total;1;82.2076;82.2076;82.2076
15;calc total;1;77.6272;77.6272;77.6272
15;calc update async;100;2.09822e-05;1.4846e-05;0.00018069
15;calc inner;100;0.554019;0.552885;0.558323
15;calc wait;100;0.00222083;0.00172486;0.00328157
15;calc bound;100;0.00184197;0.00178682;0.00263426
15;calc iter;100;0.776221;0.769895;0.789477
15;total;1;82.2064;82.2064;82.2064
16;calc total;1;77.627;77.627;77.627
16;calc update async;100;1.35773e-05;8.445e-06;0.000140581
16;calc inner;100;0.552983;0.551567;0.557496
16;calc wait;100;0.0131035;0.00207304;0.0234769
16;calc bound;100;0.00352074;0.00264527;0.00367706
16;calc iter;100;0.775839;0.762561;0.785546
16;total;1;82.2036;82.2036;82.2036
17;calc total;1;77.6269;77.6269;77.6269
17;calc update async;100;1.3804e-05;8.488e-06;0.000127647
17;calc inner;100;0.552781;0.551915;0.558345
17;calc wait;100;0.0120173;0.00203881;0.0162973
17;calc bound;100;0.00351709;0.00240662;0.00370233
17;calc iter;100;0.775796;0.765267;0.786819
17;total;1;82.2064;82.2064;82.2064
18;calc total;1;77.6273;77.6273;77.6273
18;calc update async;100;1.39114e-05;9.685e-06;0.000169304
18;calc inner;100;0.553162;0.552301;0.557474
18;calc wait;100;0.00272342;0.00193118;0.00720251
18;calc bound;100;0.00330072;0.0025166;0.00354284
18;calc iter;100;0.7759;0.764645;0.787464
18;total;1;82.201;82.201;82.201
19;calc total;1;77.6273;77.6273;77.6273
19;calc update async;100;1.49501e-05;8.761e-06;0.000215252
19;calc inner;100;0.553267;0.552325;0.557226
19;calc wait;100;0.00493817;0.00224594;0.0105179
19;calc bound;100;0.00337179;0.00226015;0.00356702
19;calc iter;100;0.77591;0.766909;0.788981
19;total;1;82.1995;82.1995;82.1995
MPI
Running Jacobi on 20 processors with (5, 4) elements.
Array Dimensions: 55000 55000
Block Dimensions: 11000 13750
== Energy Conservation Check ==
initial Energy:               25.000
  final Energy:               25.000
    Difference:               -0.000
== Time Statistics ==
Completed 100 iterations.
# unit_id;function_name;num_calls;avg_runtime;min_runtime;max_runtime
0;calc total;1;77.3293;77.3293;77.3293
0;calc update async;100;1.88247e-05;1.1555e-05;0.000235493
0;calc inner;100;0.746169;0.741462;0.788921
0;calc wait;100;0.0123509;0.00189021;0.0284526
0;calc bound;100;0.00381545;0.00310794;0.00431811
0;calc iter;100;0.773038;0.766588;0.796737
0;total;1;82.2412;82.2412;82.2412
1;calc total;1;77.3288;77.3288;77.3288
1;calc update async;100;1.81852e-05;1.1695e-05;0.000194262
1;calc inner;100;0.745785;0.742095;0.788344
1;calc wait;100;0.0155316;0.00211864;0.021971
1;calc bound;100;0.00367223;0.00319272;0.00423912
1;calc iter;100;0.773033;0.76485;0.796124
1;total;1;82.2365;82.2365;82.2365
2;calc total;1;77.3293;77.3293;77.3293
2;calc update async;100;2.02578e-05;1.3407e-05;0.00021476
2;calc inner;100;0.749067;0.745135;0.78673
2;calc wait;100;0.00451999;0.00205817;0.0118251
2;calc bound;100;0.00356329;0.00272655;0.00418676
2;calc iter;100;0.773137;0.768246;0.796213
2;total;1;82.2309;82.2309;82.2309
3;calc total;1;77.3293;77.3293;77.3293
3;calc update async;100;1.8568e-05;1.1856e-05;0.000162661
3;calc inner;100;0.747776;0.744427;0.786525
3;calc wait;100;0.0114762;0.00293938;0.0146831
3;calc bound;100;0.00352364;0.00299176;0.00377687
3;calc iter;100;0.773077;0.768012;0.79457
3;total;1;82.2379;82.2379;82.2379
4;calc total;1;77.3293;77.3293;77.3293
4;calc update async;100;1.77556e-05;1.2516e-05;0.000230908
4;calc inner;100;0.753132;0.74801;0.784317
4;calc wait;100;0.00903357;0.00207606;0.0219937
4;calc bound;100;0.0035712;0.0023727;0.00380622
4;calc iter;100;0.773202;0.76627;0.790279
4;total;1;82.2334;82.2334;82.2334
5;calc total;1;77.3289;77.3289;77.3289
5;calc update async;100;1.73547e-05;1.2854e-05;0.000125062
5;calc inner;100;0.753323;0.749256;0.782865
5;calc wait;100;0.0124726;0.00311621;0.0159538
5;calc bound;100;0.00367358;0.00292605;0.00377264
5;calc iter;100;0.773208;0.766916;0.789487
5;total;1;82.2411;82.2411;82.2411
6;calc total;1;77.3293;77.3293;77.3293
6;calc update async;100;2.66656e-05;1.9238e-05;0.00018164
6;calc inner;100;0.757294;0.752025;0.783603
6;calc wait;100;0.00427358;0.00176423;0.00502087
6;calc bound;100;0.00366782;0.0023501;0.00391693
6;calc iter;100;0.773268;0.76526;0.793056
6;total;1;82.2313;82.2313;82.2313
7;calc total;1;77.3293;77.3293;77.3293
7;calc update async;100;1.91349e-05;1.3503e-05;0.000135875
7;calc inner;100;0.756325;0.751089;0.782616
7;calc wait;100;0.0110195;0.00302254;0.0145514
7;calc bound;100;0.00368971;0.00280877;0.00425342
7;calc iter;100;0.773227;0.767045;0.789132
7;total;1;82.2343;82.2343;82.2343
8;calc total;1;77.3293;77.3293;77.3293
8;calc update async;100;3.37642e-05;2.3737e-05;0.000209347
8;calc inner;100;0.761781;0.755181;0.789869
8;calc wait;100;0.00563373;0.00272034;0.00781865
8;calc bound;100;0.00579467;0.00189163;0.00621452
8;calc iter;100;0.773247;0.759822;0.797859
8;total;1;82.2394;82.2394;82.2394
9;calc total;1;77.3289;77.3289;77.3289
9;calc update async;100;3.69303e-05;2.833e-05;0.000165672
9;calc inner;100;0.758987;0.752506;0.78628
9;calc wait;100;0.00752724;0.00542742;0.00897853
9;calc bound;100;0.00670654;0.00190282;0.00728286
9;calc iter;100;0.77328;0.759866;0.80194
9;total;1;82.2417;82.2417;82.2417
10;calc total;1;77.3293;77.3293;77.3293
10;calc update async;100;4.80554e-05;3.5794e-05;0.000313124
10;calc inner;100;0.760567;0.754527;0.792631
10;calc wait;100;0.00526275;0.00173095;0.0106129
10;calc bound;100;0.00740984;0.00189371;0.00862519
10;calc iter;100;0.773292;0.758193;0.812046
10;total;1;82.2402;82.2402;82.2402
11;calc total;1;77.3293;77.3293;77.3293
11;calc update async;100;3.83826e-05;2.6895e-05;0.000232508
11;calc inner;100;0.759178;0.752966;0.788664
11;calc wait;100;0.00732341;0.00504516;0.00905341
11;calc bound;100;0.00674384;0.00191555;0.00730378
11;calc iter;100;0.773287;0.759961;0.802225
11;total;1;82.2353;82.2353;82.2353
12;calc total;1;77.3293;77.3293;77.3293
12;calc update async;100;1.92365e-05;1.4573e-05;0.000180005
12;calc inner;100;0.552231;0.551435;0.556939
12;calc wait;100;0.00383611;0.00192927;0.00597531
12;calc bound;100;0.00182311;0.0017999;0.00226006
12;calc iter;100;0.773201;0.766286;0.790218
12;total;1;82.0115;82.0115;82.0115
13;calc total;1;77.3289;77.3289;77.3289
13;calc update async;100;1.98609e-05;1.4315e-05;0.000184525
13;calc inner;100;0.551926;0.551011;0.55813
13;calc wait;100;0.00483457;0.00210543;0.00779717
13;calc bound;100;0.00182585;0.00180918;0.00188596
13;calc iter;100;0.773207;0.766936;0.789165
13;total;1;82.0153;82.0153;82.0153
14;calc total;1;77.3293;77.3293;77.3293
14;calc update async;100;2.50923e-05;1.8302e-05;0.000188971
14;calc inner;100;0.551639;0.550739;0.556548
14;calc wait;100;0.00175757;0.00169414;0.00480066
14;calc bound;100;0.0018156;0.00179846;0.00186996
14;calc iter;100;0.773257;0.76708;0.792974
14;total;1;82.0112;82.0112;82.0112
15;calc total;1;77.3293;77.3293;77.3293
15;calc update async;100;2.11336e-05;1.535e-05;0.000168861
15;calc inner;100;0.552192;0.551294;0.55743
15;calc wait;100;0.00409194;0.00205191;0.00743653
15;calc bound;100;0.00182316;0.00180047;0.00229349
15;calc iter;100;0.773218;0.766124;0.789076
15;total;1;82.0139;82.0139;82.0139
16;calc total;1;77.3293;77.3293;77.3293
16;calc update async;100;1.45749e-05;9.054e-06;0.000200398
16;calc inner;100;0.552379;0.551284;0.556871
16;calc wait;100;0.0119763;0.00197979;0.0287202
16;calc bound;100;0.00347292;0.00222036;0.00360751
16;calc iter;100;0.772793;0.76086;0.789383
16;total;1;82.0144;82.0144;82.0144
17;calc total;1;77.3293;77.3293;77.3293
17;calc update async;100;1.39015e-05;8.466e-06;0.000181144
17;calc inner;100;0.552065;0.551066;0.556452
17;calc wait;100;0.0154746;0.00231051;0.0210123
17;calc bound;100;0.00344148;0.00228031;0.00356752
17;calc iter;100;0.772859;0.760421;0.789205
17;total;1;82.0141;82.0141;82.0141
18;calc total;1;77.3293;77.3293;77.3293
18;calc update async;100;1.57862e-05;9.519e-06;0.000213392
18;calc inner;100;0.552544;0.55176;0.556608
18;calc wait;100;0.0022618;0.00186767;0.0137815
18;calc bound;100;0.00315797;0.00235856;0.00364239
18;calc iter;100;0.772935;0.765406;0.787236
18;total;1;82.0157;82.0157;82.0157
19;calc total;1;77.3293;77.3293;77.3293
19;calc update async;100;1.51583e-05;9.015e-06;0.00016511
19;calc inner;100;0.552424;0.551645;0.556392
19;calc wait;100;0.00860527;0.00229899;0.0130802
19;calc bound;100;0.0033566;0.00236405;0.00358161
19;calc iter;100;0.772853;0.764319;0.787046
19;total;1;82.0143;82.0143;82.0143
MPI
Running Jacobi on 20 processors with (5, 4) elements.
Array Dimensions: 55000 55000
Block Dimensions: 11000 13750
== Energy Conservation Check ==
initial Energy:               25.000
  final Energy:               25.000
    Difference:               -0.000
== Time Statistics ==
Completed 100 iterations.
# unit_id;function_name;num_calls;avg_runtime;min_runtime;max_runtime
0;calc total;1;77.2257;77.2257;77.2257
0;calc update async;100;1.75472e-05;1.0733e-05;0.000169732
0;calc inner;100;0.7481;0.743429;0.784754
0;calc wait;100;0.0106929;0.00216136;0.0192332
0;calc bound;100;0.00388431;0.00332992;0.00409865
0;calc iter;100;0.772023;0.765893;0.791341
0;total;1;82.1193;82.1193;82.1193
1;calc total;1;77.2257;77.2257;77.2257
1;calc update async;100;1.79689e-05;1.124e-05;0.000158434
1;calc inner;100;0.747619;0.744522;0.782893
1;calc wait;100;0.0125013;0.00285747;0.0171819
1;calc bound;100;0.0038116;0.00295433;0.004114
1;calc iter;100;0.77203;0.767697;0.790391
1;total;1;82.1168;82.1168;82.1168
2;calc total;1;77.2257;77.2257;77.2257
2;calc update async;100;1.90799e-05;1.275e-05;0.00020117
2;calc inner;100;0.750185;0.747077;0.783249
2;calc wait;100;0.00468992;0.00259357;0.00816846
2;calc bound;100;0.00357923;0.00312215;0.00369565
2;calc iter;100;0.772112;0.76726;0.789516
2;total;1;82.098;82.098;82.098
3;calc total;1;77.2257;77.2257;77.2257
3;calc update async;100;1.86949e-05;1.173e-05;0.000217132
3;calc inner;100;0.750918;0.747151;0.783219
3;calc wait;100;0.00927105;0.00204124;0.0130556
3;calc bound;100;0.00359733;0.00298985;0.00409852
3;calc iter;100;0.772079;0.768535;0.791423
3;total;1;82.1172;82.1172;82.1172
4;calc total;1;77.2257;77.2257;77.2257
4;calc update async;100;1.71153e-05;1.1531e-05;0.000186871
4;calc inner;100;0.754073;0.749308;0.779647
4;calc wait;100;0.00691834;0.00246184;0.0188196
4;calc bound;100;0.0035893;0.00249534;0.00381869
4;calc iter;100;0.772183;0.767219;0.786275
4;total;1;82.1123;82.1123;82.1123
5;calc total;1;77.2257;77.2257;77.2257
5;calc update async;100;1.77674e-05;1.3034e-05;0.000141464
5;calc inner;100;0.754444;0.75039;0.780771
5;calc wait;100;0.0102641;0.00228374;0.0130699
5;calc bound;100;0.00367256;0.00296744;0.00379522
5;calc iter;100;0.772194;0.766903;0.786699
5;total;1;82.1135;82.1135;82.1135
6;calc total;1;77.2257;77.2257;77.2257
6;calc update async;100;2.68642e-05;1.8597e-05;0.000176868
6;calc inner;100;0.756676;0.752678;0.778295
6;calc wait;100;0.00426244;0.00177882;0.0046256
6;calc bound;100;0.00363793;0.00232834;0.00379759
6;calc iter;100;0.772234;0.765026;0.788709
6;total;1;82.1149;82.1149;82.1149
7;calc total;1;77.2257;77.2257;77.2257
7;calc update async;100;1.87671e-05;1.2556e-05;0.000136113
7;calc inner;100;0.755699;0.752224;0.776115
7;calc wait;100;0.0105343;0.00475984;0.0172467
7;calc bound;100;0.00367002;0.00282252;0.00383508
7;calc iter;100;0.772205;0.765977;0.78454
7;total;1;82.1153;82.1153;82.1153
8;calc total;1;77.2257;77.2257;77.2257
8;calc update async;100;3.33057e-05;2.5329e-05;0.000162797
8;calc inner;100;0.76099;0.755533;0.783676
8;calc wait;100;0.00526101;0.00279998;0.00781691
8;calc bound;100;0.00594039;0.00187594;0.00636936
8;calc iter;100;0.772228;0.760286;0.790388
8;total;1;82.1208;82.1208;82.1208
9;calc total;1;77.2257;77.2257;77.2257
9;calc update async;100;3.94642e-05;2.6362e-05;0.000280678
9;calc inner;100;0.758519;0.754078;0.784046
9;calc wait;100;0.00703276;0.00377047;0.010318
9;calc bound;100;0.00665341;0.00187774;0.007203
9;calc iter;100;0.772249;0.759761;0.801727
9;total;1;82.1193;82.1193;82.1193
10;calc total;1;77.2254;77.2254;77.2254
10;calc update async;100;4.73879e-05;3.3221e-05;0.000251046
10;calc inner;100;0.759493;0.754253;0.788005
10;calc wait;100;0.00535044;0.00157646;0.0076492
10;calc bound;100;0.00735698;0.00185989;0.00793395
10;calc iter;100;0.772253;0.757732;0.80354
10;total;1;82.1194;82.1194;82.1194
11;calc total;1;77.2257;77.2257;77.2257
11;calc update async;100;3.83324e-05;2.7382e-05;0.000250006
11;calc inner;100;0.758598;0.75384;0.782703
11;calc wait;100;0.0068614;0.00384534;0.00972091
11;calc bound;100;0.00675147;0.00190571;0.0071729
11;calc iter;100;0.772253;0.759623;0.79978
11;total;1;82.1207;82.1207;82.1207
12;calc total;1;77.2257;77.2257;77.2257
12;calc update async;100;1.89869e-05;1.396e-05;0.000163387
12;calc inner;100;0.555318;0.554464;0.559551
12;calc wait;100;0.00341814;0.0017468;0.00553699
12;calc bound;100;0.00183913;0.00180647;0.00223775
12;calc iter;100;0.772182;0.76724;0.784102
12;total;1;81.892;81.892;81.892
13;calc total;1;77.2257;77.2257;77.2257
13;calc update async;100;2.05974e-05;1.541e-05;0.000154726
13;calc inner;100;0.555235;0.554371;0.55987
13;calc wait;100;0.00429647;0.00206691;0.00872781
13;calc bound;100;0.00185455;0.00182698;0.00246166
13;calc iter;100;0.772194;0.766917;0.786028
13;total;1;81.8942;81.8942;81.8942
14;calc total;1;77.2254;77.2254;77.2254
14;calc update async;100;2.56578e-05;1.8086e-05;0.000187421
14;calc inner;100;0.5549;0.553928;0.560082
14;calc wait;100;0.0017758;0.00171164;0.00250018
14;calc bound;100;0.0018371;0.00181507;0.00218971
14;calc iter;100;0.772219;0.766733;0.788455
14;total;1;81.8923;81.8923;81.8923
15;calc total;1;77.2252;77.2252;77.2252
15;calc update async;100;2.29459e-05;1.582e-05;0.000210252
15;calc inner;100;0.555377;0.554249;0.560742
15;calc wait;100;0.00395559;0.00240576;0.00995827
15;calc bound;100;0.00183997;0.00181383;0.00189154
15;calc iter;100;0.772191;0.765753;0.78444
15;total;1;81.8867;81.8867;81.8867
16;calc total;1;77.2257;77.2257;77.2257
16;calc update async;100;1.3953e-05;8.777e-06;0.000160306
16;calc inner;100;0.555415;0.554327;0.559412
16;calc wait;100;0.0104036;0.00197096;0.0196456
16;calc bound;100;0.00351262;0.00209511;0.00368187
16;calc iter;100;0.771809;0.761522;0.785119
16;total;1;81.8934;81.8934;81.8934
17;calc total;1;77.2257;77.2257;77.2257
17;calc update async;100;1.38416e-05;8.69e-06;0.000159654
17;calc inner;100;0.555125;0.554283;0.559128
17;calc wait;100;0.0121698;0.00256266;0.016225
17;calc bound;100;0.00348287;0.00209609;0.0036922
17;calc iter;100;0.771814;0.766381;0.783337
17;total;1;81.8863;81.8863;81.8863
18;calc total;1;77.2257;77.2257;77.2257
18;calc update async;100;1.55598e-05;9.336e-06;0.000218098
18;calc inner;100;0.555611;0.554913;0.559701
18;calc wait;100;0.00271972;0.00192692;0.00829589
18;calc bound;100;0.00328586;0.00231655;0.00365377
18;calc iter;100;0.77194;0.769145;0.783725
18;total;1;81.8936;81.8936;81.8936
19;calc total;1;77.2254;77.2254;77.2254
19;calc update async;100;1.34875e-05;8.691e-06;0.000147673
19;calc inner;100;0.555504;0.554643;0.559677
19;calc wait;100;0.00683669;0.0020584;0.0122157
19;calc bound;100;0.00337053;0.00240417;0.00355111
19;calc iter;100;0.771898;0.764459;0.783403
19;total;1;81.8859;81.8859;81.8859
