# Supplementary material for: A Halo abstraction for distributed n-dimensional structured grids within the C++ PGAS library DASH
Source: PeerJ Comput Sci. 2023 Feb 3;9:e1203. doi: 10.7717/peerj-cs.1203 (PMC10280232; doi:10.7717/peerj-cs.1203)
Supplement: Supplemental Information 2 [file peerj-cs-09-1203-s002.gz › raw_haswell/res_2d/strong/mpi_heat2d_n1_c2_55000_21918164.out]

MPI
Running Jacobi on 2 processors with (2, 1) elements.
Array Dimensions: 55000 55000
Block Dimensions: 27500 55000
== Energy Conservation Check ==
initial Energy:               25.000
  final Energy:               25.000
    Difference:               -0.000
== Time Statistics ==
Completed 100 iterations.
# unit_id;function_name;num_calls;avg_runtime;min_runtime;max_runtime
0;calc total;1;535.802;535.802;535.802
0;calc update async;100;0.00498869;0.00492927;0.00507608
0;calc inner;100;5.33233;5.32656;5.33623
0;calc wait;100;0.000311969;0.000291346;0.000906173
0;calc bound;100;0.010748;0.010655;0.0108441
0;calc iter;100;5.35795;5.35187;5.36641
0;total;1;556.337;556.337;556.337
1;calc total;1;535.802;535.802;535.802
1;calc update async;100;0.00424394;0.00267772;0.00532589
1;calc inner;100;5.34451;5.33877;5.35163
1;calc wait;100;0.000282962;0.000269354;0.000534105
1;calc bound;100;0.00898247;0.00716504;0.00963896
1;calc iter;100;5.35802;5.35099;5.36652
1;total;1;556.34;556.34;556.34
MPI
Running Jacobi on 2 processors with (2, 1) elements.
Array Dimensions: 55000 55000
Block Dimensions: 27500 55000
== Energy Conservation Check ==
initial Energy:               25.000
  final Energy:               25.000
    Difference:               -0.000
== Time Statistics ==
Completed 100 iterations.
# unit_id;function_name;num_calls;avg_runtime;min_runtime;max_runtime
0;calc total;1;536.086;536.086;536.086
0;calc update async;100;0.00496961;0.00367137;0.00502206
0;calc inner;100;5.33224;5.32849;5.34132
0;calc wait;100;0.000314486;0.000290032;0.000962618
0;calc bound;100;0.0107193;0.0105071;0.010823
0;calc iter;100;5.36079;5.35026;5.3676
0;total;1;556.683;556.683;556.683
1;calc total;1;536.086;536.086;536.086
1;calc update async;100;0.00410781;0.00247719;0.00497975
1;calc inner;100;5.34699;5.34011;5.35372
1;calc wait;100;0.000282937;0.000270842;0.000542622
1;calc bound;100;0.00947563;0.0071997;0.00965802
1;calc iter;100;5.36086;5.35263;5.36779
1;total;1;556.681;556.681;556.681
MPI
Running Jacobi on 2 processors with (2, 1) elements.
Array Dimensions: 55000 55000
Block Dimensions: 27500 55000
== Energy Conservation Check ==
initial Energy:               25.000
  final Energy:               25.000
    Difference:               -0.000
== Time Statistics ==
Completed 100 iterations.
# unit_id;function_name;num_calls;avg_runtime;min_runtime;max_runtime
0;calc total;1;536.183;536.183;536.183
0;calc update async;100;0.00497184;0.00415064;0.00505093
0;calc inner;100;5.33331;5.32924;5.3429
0;calc wait;100;0.000312597;0.000285163;0.000957174
0;calc bound;100;0.0106974;0.0105807;0.0108902
0;calc iter;100;5.36176;5.35275;5.36963
0;total;1;556.969;556.969;556.969
1;calc total;1;536.183;536.183;536.183
1;calc update async;100;0.00383794;0.00267054;0.00501124
1;calc inner;100;5.34857;5.34205;5.35588
1;calc wait;100;0.000281021;0.000268162;0.00055249
1;calc bound;100;0.00913486;0.00716537;0.00970551
1;calc iter;100;5.36183;5.35363;5.36982
1;total;1;556.972;556.972;556.972
