# Supplementary material for: A Halo abstraction for distributed n-dimensional structured grids within the C++ PGAS library DASH
Source: PeerJ Comput Sci. 2023 Feb 3;9:e1203. doi: 10.7717/peerj-cs.1203 (PMC10280232; doi:10.7717/peerj-cs.1203)
Supplement: Supplemental Information 2 [file peerj-cs-09-1203-s002.gz › raw_haswell/res_2d/strong/mpi_heat2d_n1_c8_55000_21918166.out]

MPI
Running Jacobi on 8 processors with (4, 2) elements.
Array Dimensions: 55000 55000
Block Dimensions: 13750 27500
== Energy Conservation Check ==
initial Energy:               25.000
  final Energy:               25.000
    Difference:               -0.000
== Time Statistics ==
Completed 100 iterations.
# unit_id;function_name;num_calls;avg_runtime;min_runtime;max_runtime
0;calc total;1;232.52;232.52;232.52
0;calc update async;100;2.50963e-05;1.3653e-05;0.000262173
0;calc inner;100;2.31265;2.30902;2.32722
0;calc wait;100;0.0067299;0.00265264;0.00712019
0;calc bound;100;0.00579632;0.00293115;0.00594988
0;calc iter;100;2.3252;2.31926;2.33962
0;total;1;240.535;240.535;240.535
1;calc total;1;232.52;232.52;232.52
1;calc update async;100;2.37535e-05;1.6901e-05;0.000243714
1;calc inner;100;2.30852;2.30358;2.32621
1;calc wait;100;0.010859;0.00372068;0.0142955
1;calc bound;100;0.00579609;0.00296469;0.00591319
1;calc iter;100;2.3252;2.31935;2.33906
1;total;1;240.536;240.536;240.536
2;calc total;1;232.52;232.52;232.52
2;calc update async;100;1.73467e-05;1.1524e-05;0.000197249
2;calc inner;100;2.30966;2.30527;2.32323
2;calc wait;100;0.00777228;0.0058873;0.0139557
2;calc bound;100;0.00560968;0.00520502;0.0059899
2;calc iter;100;2.32516;2.32121;2.33609
2;total;1;240.536;240.536;240.536
3;calc total;1;232.52;232.52;232.52
3;calc update async;100;1.85237e-05;1.1911e-05;0.000209103
3;calc inner;100;2.30954;2.30412;2.32212
3;calc wait;100;0.0100354;0.00536744;0.0144772
3;calc bound;100;0.00554722;0.00506531;0.00581172
3;calc iter;100;2.32515;2.31885;2.33555
3;total;1;240.536;240.536;240.536
4;calc total;1;232.52;232.52;232.52
4;calc update async;100;1.4541e-05;9.242e-06;0.000227607
4;calc inner;100;2.28757;2.27913;2.31603
4;calc wait;100;0.0125264;0.00750007;0.0247932
4;calc bound;100;0.00811221;0.00545173;0.00831072
4;calc iter;100;2.32503;2.32177;2.33439
4;total;1;240.534;240.534;240.534
5;calc total;1;232.52;232.52;232.52
5;calc update async;100;1.31987e-05;8.213e-06;0.000181236
5;calc inner;100;2.28799;2.27736;2.31491
5;calc wait;100;0.0120738;0.00751254;0.022423
5;calc bound;100;0.00805501;0.00551013;0.00821487
5;calc iter;100;2.32504;2.31869;2.33206
5;total;1;240.532;240.532;240.532
6;calc total;1;232.52;232.52;232.52
6;calc update async;100;1.90241e-05;1.1598e-05;0.000195643
6;calc inner;100;2.3074;2.30232;2.32033
6;calc wait;100;0.00759053;0.00575656;0.0152076
6;calc bound;100;0.00568167;0.00482797;0.00607547
6;calc iter;100;2.32517;2.32035;2.33649
6;total;1;240.527;240.527;240.527
7;calc total;1;232.52;232.52;232.52
7;calc update async;100;1.71436e-05;1.2286e-05;0.000179247
7;calc inner;100;2.30771;2.30212;2.32496
7;calc wait;100;0.0118029;0.00389771;0.0179491
7;calc bound;100;0.00560428;0.00482749;0.00596057
7;calc iter;100;2.32514;2.32199;2.33388
7;total;1;240.535;240.535;240.535
MPI
Running Jacobi on 8 processors with (4, 2) elements.
Array Dimensions: 55000 55000
Block Dimensions: 13750 27500
== Energy Conservation Check ==
initial Energy:               25.000
  final Energy:               25.000
    Difference:               -0.000
== Time Statistics ==
Completed 100 iterations.
# unit_id;function_name;num_calls;avg_runtime;min_runtime;max_runtime
0;calc total;1;232.504;232.504;232.504
0;calc update async;100;2.75648e-05;1.4076e-05;0.000204084
0;calc inner;100;2.31273;2.30818;2.32564
0;calc wait;100;0.00634739;0.00284886;0.0069591
0;calc bound;100;0.00593728;0.00293852;0.00619727
0;calc iter;100;2.32504;2.31847;2.33665
0;total;1;240.309;240.309;240.309
1;calc total;1;232.504;232.504;232.504
1;calc update async;100;1.89785e-05;1.066e-05;0.00018604
1;calc inner;100;2.31232;2.3045;2.32332
1;calc wait;100;0.00742724;0.00343552;0.0136722
1;calc bound;100;0.00527455;0.00295531;0.00590928
1;calc iter;100;2.32504;2.3169;2.33393
1;total;1;240.309;240.309;240.309
2;calc total;1;232.504;232.504;232.504
2;calc update async;100;1.67847e-05;1.1441e-05;0.000236708
2;calc inner;100;2.31239;2.30714;2.32052
2;calc wait;100;0.00686591;0.00475247;0.0076937
2;calc bound;100;0.00545923;0.00411977;0.00571141
2;calc iter;100;2.32501;2.32147;2.3323
2;total;1;240.309;240.309;240.309
3;calc total;1;232.504;232.504;232.504
3;calc update async;100;1.91884e-05;1.3212e-05;0.000211241
3;calc inner;100;2.30776;2.30177;2.32281
3;calc wait;100;0.0117484;0.00423491;0.0207824
3;calc bound;100;0.00548095;0.00423091;0.00574922
3;calc iter;100;2.32501;2.31887;2.3332
3;total;1;240.307;240.307;240.307
4;calc total;1;232.504;232.504;232.504
4;calc update async;100;1.37992e-05;8.165e-06;0.000202947
4;calc inner;100;2.29248;2.28416;2.31503
4;calc wait;100;0.0102287;0.00778615;0.0179128
4;calc bound;100;0.00807589;0.00539885;0.00826227
4;calc iter;100;2.32492;2.32151;2.33176
4;total;1;240.307;240.307;240.307
5;calc total;1;232.504;232.504;232.504
5;calc update async;100;1.3183e-05;8.36e-06;0.000183373
5;calc inner;100;2.2907;2.28096;2.3153
5;calc wait;100;0.0138178;0.00694819;0.0256778
5;calc bound;100;0.00805085;0.00474409;0.00824068
5;calc iter;100;2.32491;2.31972;2.33377
5;total;1;240.275;240.275;240.275
6;calc total;1;232.504;232.504;232.504
6;calc update async;100;1.71268e-05;1.1551e-05;0.00022476
6;calc inner;100;2.3123;2.3068;2.32063
6;calc wait;100;0.00678663;0.00418744;0.00789453
6;calc bound;100;0.00538528;0.00437681;0.00564416
6;calc iter;100;2.32501;2.32068;2.3321
6;total;1;240.308;240.308;240.308
7;calc total;1;232.504;232.504;232.504
7;calc update async;100;1.82474e-05;1.2312e-05;0.000213646
7;calc inner;100;2.31014;2.30353;2.32017
7;calc wait;100;0.00944401;0.00634973;0.0153667
7;calc bound;100;0.00539208;0.00443621;0.00567208
7;calc iter;100;2.325;2.32089;2.33281
7;total;1;240.31;240.31;240.31
MPI
Running Jacobi on 8 processors with (4, 2) elements.
Array Dimensions: 55000 55000
Block Dimensions: 13750 27500
== Energy Conservation Check ==
initial Energy:               25.000
  final Energy:               25.000
    Difference:               -0.000
== Time Statistics ==
Completed 100 iterations.
# unit_id;function_name;num_calls;avg_runtime;min_runtime;max_runtime
0;calc total;1;231.75;231.75;231.75
0;calc update async;100;2.79828e-05;1.6416e-05;0.000225796
0;calc inner;100;2.30531;2.30139;2.32065
0;calc wait;100;0.00624454;0.00265075;0.0110516
0;calc bound;100;0.00592032;0.0029327;0.00621781
0;calc iter;100;2.3175;2.30939;2.33814
0;total;1;239.685;239.685;239.685
1;calc total;1;231.75;231.75;231.75
1;calc update async;100;2.09971e-05;1.2133e-05;0.000185344
1;calc inner;100;2.30281;2.29604;2.3192
1;calc wait;100;0.00906124;0.00567447;0.0140513
1;calc bound;100;0.00559016;0.00294073;0.00589625
1;calc iter;100;2.31749;2.31095;2.33267
1;total;1;239.683;239.683;239.683
2;calc total;1;231.75;231.75;231.75
2;calc update async;100;1.72787e-05;1.1849e-05;0.000230718
2;calc inner;100;2.30414;2.29915;2.32084
2;calc wait;100;0.00707145;0.00491924;0.00744277
2;calc bound;100;0.00548579;0.0047414;0.00568868
2;calc iter;100;2.31746;2.3142;2.33334
2;total;1;239.684;239.684;239.684
3;calc total;1;231.75;231.75;231.75
3;calc update async;100;1.78916e-05;1.2733e-05;0.000225257
3;calc inner;100;2.30009;2.29397;2.31667
3;calc wait;100;0.0118814;0.00767533;0.0180952
3;calc bound;100;0.00545265;0.00434875;0.00565434
3;calc iter;100;2.31745;2.31419;2.33423
3;total;1;239.684;239.684;239.684
4;calc total;1;231.75;231.75;231.75
4;calc update async;100;1.37324e-05;8.78e-06;0.000193032
4;calc inner;100;2.28365;2.27736;2.30957
4;calc wait;100;0.00989928;0.00772431;0.017915
4;calc bound;100;0.0080484;0.00518627;0.00821843
4;calc iter;100;2.31735;2.31396;2.33352
4;total;1;239.641;239.641;239.641
5;calc total;1;231.75;231.75;231.75
5;calc update async;100;1.22516e-05;8.09e-06;0.000130716
5;calc inner;100;2.28163;2.27055;2.31102
5;calc wait;100;0.0143638;0.00796109;0.0260117
5;calc bound;100;0.0080495;0.00508414;0.00824534
5;calc iter;100;2.31733;2.31316;2.33348
5;total;1;239.675;239.675;239.675
6;calc total;1;231.75;231.75;231.75
6;calc update async;100;1.73591e-05;1.15e-05;0.000199803
6;calc inner;100;2.30155;2.29633;2.31885
6;calc wait;100;0.00752125;0.00476862;0.0130349
6;calc bound;100;0.00550711;0.00466261;0.00589056
6;calc iter;100;2.31747;2.31348;2.33146
6;total;1;239.683;239.683;239.683
7;calc total;1;231.75;231.75;231.75
7;calc update async;100;1.7717e-05;1.2263e-05;0.000170348
7;calc inner;100;2.30204;2.29611;2.31964
7;calc wait;100;0.00993643;0.00421977;0.0159543
7;calc bound;100;0.00544926;0.00462401;0.0056544
7;calc iter;100;2.31745;2.31278;2.33441
7;total;1;239.683;239.683;239.683
