# Supplementary material for: A Halo abstraction for distributed n-dimensional structured grids within the C++ PGAS library DASH
Source: PeerJ Comput Sci. 2023 Feb 3;9:e1203. doi: 10.7717/peerj-cs.1203 (PMC10280232; doi:10.7717/peerj-cs.1203)
Supplement: Supplemental Information 2 [file peerj-cs-09-1203-s002.gz › raw_haswell/res_2d/strong/mpi_heat2d_n2_c24_55000_21918171.out]

MPI
Running Jacobi on 48 processors with (8, 6) elements.
Array Dimensions: 55000 54996
Block Dimensions: 6875 9166
== Energy Conservation Check ==
initial Energy:               25.000
  final Energy:               25.000
    Difference:               -0.000
== Time Statistics ==
Completed 100 iterations.
# unit_id;function_name;num_calls;avg_runtime;min_runtime;max_runtime
24;calc total;1;33.4689;33.4689;33.4689
24;calc update async;100;0.000136548;3.2445e-05;0.00941137
24;calc inner;100;0.314292;0.212065;0.319401
24;calc wait;100;0.0162426;0.00128084;0.615225
24;calc bound;100;0.00278084;0.00118243;0.00326055
24;calc iter;100;0.333842;0.320645;0.838867
24;total;1;37.4819;37.4819;37.4819
25;calc total;1;32.853;32.853;32.853
25;calc update async;100;8.4691e-05;3.0503e-05;0.00390312
25;calc inner;100;0.314665;0.213608;0.318956
25;calc wait;100;0.00758517;0.00112338;0.227804
25;calc bound;100;0.00273631;0.00145834;0.00424893
25;calc iter;100;0.3277;0.321171;0.468131
25;total;1;37.4864;37.4864;37.4864
26;calc total;1;33.2124;33.2124;33.2124
26;calc update async;100;5.27391e-05;3.1921e-05;0.000589237
26;calc inner;100;0.315053;0.213511;0.319006
26;calc wait;100;0.0116959;0.00108824;0.807002
26;calc bound;100;0.00277409;0.002016;0.00466962
26;calc iter;100;0.33131;0.250605;1.02375
26;total;1;37.4796;37.4796;37.4796
27;calc total;1;32.4091;32.4091;32.4091
27;calc update async;100;5.13141e-05;3.2312e-05;0.000624933
27;calc inner;100;0.31505;0.215953;0.319781
27;calc wait;100;0.00337454;0.00112126;0.00797658
27;calc bound;100;0.00270887;0.00157399;0.00469699
27;calc iter;100;0.323297;0.226972;0.327398
27;total;1;37.4885;37.4885;37.4885
28;calc total;1;33.4458;33.4458;33.4458
28;calc update async;100;8.56385e-05;3.0878e-05;0.00427407
28;calc inner;100;0.314106;0.213282;0.318668
28;calc wait;100;0.0159684;0.00143428;1.03846
28;calc bound;100;0.00276627;0.00153053;0.00464683
28;calc iter;100;0.333638;0.251732;1.25905
28;total;1;37.4753;37.4753;37.4753
29;calc total;1;32.8542;32.8542;32.8542
29;calc update async;100;8.15578e-05;3.1672e-05;0.00391813
29;calc inner;100;0.314787;0.214111;0.320366
29;calc wait;100;0.00764025;0.000968307;0.227843
29;calc bound;100;0.00273747;0.00153504;0.00384572
29;calc iter;100;0.327688;0.249049;0.661919
29;total;1;37.4924;37.4924;37.4924
30;calc total;1;33.2179;33.2179;33.2179
30;calc update async;100;2.71237e-05;1.105e-05;0.000200336
30;calc inner;100;0.314311;0.213269;0.31882
30;calc wait;100;0.0133129;0.00135053;0.814675
30;calc bound;100;0.00302917;0.00111741;0.00434843
30;calc iter;100;0.331384;0.242445;1.03118
30;total;1;37.4824;37.4824;37.4824
31;calc total;1;32.5996;32.5996;32.5996
31;calc update async;100;3.20449e-05;1.1043e-05;0.00025454
31;calc inner;100;0.315835;0.213794;0.322315
31;calc wait;100;0.00516872;0.0011785;0.210908
31;calc bound;100;0.00335839;0.00106871;0.00474821
31;calc iter;100;0.325247;0.216827;0.439454
31;total;1;37.4917;37.4917;37.4917
32;calc total;1;33.4521;33.4521;33.4521
32;calc update async;100;3.46752e-05;1.4039e-05;0.000209873
32;calc inner;100;0.314411;0.21317;0.319762
32;calc wait;100;0.0143729;0.00165798;0.855186
32;calc bound;100;0.00361367;0.00108307;0.0045306
32;calc iter;100;0.333795;0.321423;1.06998
32;total;1;37.4879;37.4879;37.4879
33;calc total;1;32.8537;32.8537;32.8537
33;calc update async;100;3.30224e-05;9.71e-06;0.000223013
33;calc inner;100;0.314311;0.213446;0.319143
33;calc wait;100;0.00579789;0.00124879;0.231515
33;calc bound;100;0.00322633;0.0010674;0.00444838
33;calc iter;100;0.327815;0.248359;0.66137
33;total;1;37.4922;37.4922;37.4922
34;calc total;1;33.217;33.217;33.217
34;calc update async;100;2.67843e-05;1.0816e-05;0.000202778
34;calc inner;100;0.314945;0.213902;0.319201
34;calc wait;100;0.0129107;0.00136334;0.811609
34;calc bound;100;0.0030875;0.00109947;0.0042453
34;calc iter;100;0.331428;0.24206;1.02836
34;total;1;37.4887;37.4887;37.4887
35;calc total;1;32.4085;32.4085;32.4085
35;calc update async;100;2.51063e-05;8.821e-06;0.000217068
35;calc inner;100;0.315102;0.21579;0.319436
35;calc wait;100;0.00468208;0.0011629;0.0105911
35;calc bound;100;0.00267888;0.00111327;0.00344753
35;calc iter;100;0.323314;0.220823;0.332853
35;total;1;37.4829;37.4829;37.4829
36;calc total;1;33.4427;33.4427;33.4427
36;calc update async;100;2.79966e-05;1.1075e-05;0.000200754
36;calc inner;100;0.316789;0.212322;0.322217
36;calc wait;100;0.0143196;0.00115441;0.589967
36;calc bound;100;0.0025;0.00119097;0.00371266
36;calc iter;100;0.333692;0.314728;0.804563
36;total;1;37.4815;37.4815;37.4815
37;calc total;1;32.8536;32.8536;32.8536
37;calc update async;100;3.286e-05;1.1181e-05;0.000156534
37;calc inner;100;0.316707;0.213444;0.321842
37;calc wait;100;0.0054972;0.00112527;0.230087
37;calc bound;100;0.00322996;0.0010798;0.00429318
37;calc iter;100;0.327819;0.248617;0.662655
37;total;1;37.4803;37.4803;37.4803
38;calc total;1;33.2184;33.2184;33.2184
38;calc update async;100;3.76516e-05;1.252e-05;0.000203644
38;calc inner;100;0.316473;0.213485;0.32257
38;calc wait;100;0.0109845;0.000967752;0.730212
38;calc bound;100;0.00390616;0.00105227;0.00480434
38;calc iter;100;0.331473;0.314136;0.946123
38;total;1;37.4894;37.4894;37.4894
39;calc total;1;32.4908;32.4908;32.4908
39;calc update async;100;4.03487e-05;1.1793e-05;0.000235864
39;calc inner;100;0.316383;0.214889;0.321129
39;calc wait;100;0.00301086;0.000943094;0.0159536
39;calc bound;100;0.00401613;0.0010453;0.00479196
39;calc iter;100;0.324199;0.217881;0.330319
39;total;1;37.486;37.486;37.486
40;calc total;1;33.4688;33.4688;33.4688
40;calc update async;100;3.37462e-05;1.3377e-05;0.000129066
40;calc inner;100;0.316063;0.212843;0.321017
40;calc wait;100;0.0143136;0.00163488;0.982231
40;calc bound;100;0.00351755;0.00106027;0.004349
40;calc iter;100;0.333975;0.314943;1.19707
40;total;1;37.4945;37.4945;37.4945
41;calc total;1;32.855;32.855;32.855
41;calc update async;100;2.83431e-05;9.563e-06;0.000200626
41;calc inner;100;0.316205;0.213344;0.320903
41;calc wait;100;0.00682447;0.00111494;0.233149
41;calc bound;100;0.00258307;0.0010794;0.00357673
41;calc iter;100;0.327833;0.246213;0.6626
41;total;1;37.4896;37.4896;37.4896
42;calc total;1;33.2243;33.2243;33.2243
42;calc update async;100;4.37854e-05;3.051e-05;0.000298341
42;calc inner;100;0.315856;0.213444;0.320923
42;calc wait;100;0.0130638;0.00224261;0.821265
42;calc bound;100;0.00242787;0.00137121;0.00364426
42;calc iter;100;0.331478;0.248388;1.03866
42;total;1;37.4889;37.4889;37.4889
0;calc total;1;33.4521;33.4521;33.4521
0;calc update async;100;0.000162332;6.338e-05;0.00506259
0;calc inner;100;0.314853;0.211966;0.319059
0;calc wait;100;0.0154376;0.00180023;0.603673
0;calc bound;100;0.00404732;0.00106363;0.00440967
0;calc iter;100;0.334519;0.321157;0.822951
0;total;1;37.4889;37.4889;37.4889
1;calc total;1;32.8541;32.8541;32.8541
1;calc update async;100;0.000168104;4.4417e-05;0.00849195
1;calc inner;100;0.31673;0.214447;0.320655
1;calc wait;100;0.00609618;0.000847587;0.221971
1;calc bound;100;0.00424963;0.00104381;0.00476952
1;calc iter;100;0.32854;0.320814;0.57625
1;total;1;37.4928;37.4928;37.4928
2;calc total;1;33.2175;33.2175;33.2175
2;calc update async;100;0.000127909;6.5652e-05;0.00173525
2;calc inner;100;0.315349;0.213364;0.319064
2;calc wait;100;0.0125813;0.00112723;0.809379
2;calc bound;100;0.00410937;0.00107479;0.00455642
2;calc iter;100;0.332171;0.274529;1.02711
2;total;1;37.4932;37.4932;37.4932
3;calc total;1;32.4089;32.4089;32.4089
3;calc update async;100;0.000103187;6.0558e-05;0.000742023
3;calc inner;100;0.316052;0.213931;0.319224
3;calc wait;100;0.00468095;0.00108633;0.00801716
3;calc bound;100;0.00321772;0.00109521;0.00458539
3;calc iter;100;0.324063;0.218756;0.330293
3;total;1;37.4783;37.4783;37.4783
4;calc total;1;33.4431;33.4431;33.4431
4;calc update async;100;0.000126733;4.664e-05;0.00498996
4;calc inner;100;0.315487;0.213087;0.318871
4;calc wait;100;0.016325;0.00113804;1.03577
4;calc bound;100;0.00244364;0.00110882;0.00453395
4;calc iter;100;0.334385;0.279838;1.25838
4;total;1;37.4816;37.4816;37.4816
5;calc total;1;32.8539;32.8539;32.8539
5;calc update async;100;0.000177995;6.3055e-05;0.00841536
5;calc inner;100;0.315386;0.213094;0.318656
5;calc wait;100;0.00779484;0.00177853;0.223623
5;calc bound;100;0.00303548;0.00105555;0.00427178
5;calc iter;100;0.328525;0.287316;0.659501
5;total;1;37.4903;37.4903;37.4903
6;calc total;1;33.2184;33.2184;33.2184
6;calc update async;100;2.45725e-05;1.3552e-05;0.000275225
6;calc inner;100;0.315544;0.213517;0.31948
6;calc wait;100;0.0115512;0.00129166;0.812545
6;calc bound;100;0.00251179;0.00183271;0.00302752
6;calc iter;100;0.332157;0.27447;1.02937
6;total;1;37.4891;37.4891;37.4891
7;calc total;1;32.4914;32.4914;32.4914
7;calc update async;100;2.78685e-05;1.5361e-05;0.000332937
7;calc inner;100;0.315618;0.212586;0.319112
7;calc wait;100;0.00267943;0.00115547;0.096186
7;calc bound;100;0.0022669;0.00121183;0.00264273
7;calc iter;100;0.324895;0.215288;0.362547
7;total;1;37.4838;37.4838;37.4838
8;calc total;1;33.4689;33.4689;33.4689
8;calc update async;100;2.147e-05;1.2815e-05;0.000134167
8;calc inner;100;0.316292;0.212875;0.319937
8;calc wait;100;0.0144424;0.00144229;0.979193
8;calc bound;100;0.00242718;0.00137601;0.00273291
8;calc iter;100;0.334646;0.323254;1.19358
8;total;1;37.4909;37.4909;37.4909
9;calc total;1;32.853;32.853;32.853
9;calc update async;100;2.09186e-05;1.1802e-05;0.000201627
9;calc inner;100;0.316697;0.213559;0.320102
9;calc wait;100;0.00677778;0.00144705;0.231029
9;calc bound;100;0.00243571;0.0012349;0.00282634
9;calc iter;100;0.328472;0.277023;0.658931
9;total;1;37.4784;37.4784;37.4784
10;calc total;1;33.2124;33.2124;33.2124
10;calc update async;100;2.4046e-05;1.1731e-05;0.000278628
10;calc inner;100;0.315538;0.213443;0.31917
10;calc wait;100;0.0139083;0.00123815;0.805212
10;calc bound;100;0.00251867;0.00129093;0.00277118
10;calc iter;100;0.332057;0.276985;1.02149
10;total;1;37.4901;37.4901;37.4901
11;calc total;1;32.4091;32.4091;32.4091
11;calc update async;100;2.36402e-05;1.2544e-05;0.000320509
11;calc inner;100;0.315558;0.214089;0.319341
11;calc wait;100;0.00575572;0.00197038;0.00876154
11;calc bound;100;0.00258552;0.00190658;0.00276667
11;calc iter;100;0.324038;0.219012;0.327794
11;total;1;37.485;37.485;37.485
12;calc total;1;33.4458;33.4458;33.4458
12;calc update async;100;3.04194e-05;1.8881e-05;0.00015245
12;calc inner;100;0.307808;0.211903;0.311681
12;calc wait;100;0.0135963;0.001343;0.593856
12;calc bound;100;0.00271515;0.00109329;0.00295036
12;calc iter;100;0.334368;0.320151;0.808112
12;total;1;37.485;37.485;37.485
13;calc total;1;32.8541;32.8541;32.8541
13;calc update async;100;3.65066e-05;1.611e-05;0.000184634
13;calc inner;100;0.307582;0.213055;0.311366
13;calc wait;100;0.00502555;0.000970985;0.232633
13;calc bound;100;0.00251711;0.00107358;0.00289443
13;calc iter;100;0.328444;0.235854;0.662387
13;total;1;37.488;37.488;37.488
14;calc total;1;33.2179;33.2179;33.2179
14;calc update async;100;3.4448e-05;1.8363e-05;0.000237617
14;calc inner;100;0.307744;0.2134;0.311812
14;calc wait;100;0.0119452;0.000979706;0.6186
14;calc bound;100;0.0024662;0.00105361;0.00301468
14;calc iter;100;0.332075;0.322589;0.833579
14;total;1;37.4836;37.4836;37.4836
15;calc total;1;32.5997;32.5997;32.5997
15;calc update async;100;3.05549e-05;1.5469e-05;0.00030523
15;calc inner;100;0.308027;0.212541;0.311746
15;calc wait;100;0.0037222;0.00123383;0.00584875
15;calc bound;100;0.00269851;0.00107432;0.00332224
15;calc iter;100;0.325879;0.215337;0.462418
15;total;1;37.4932;37.4932;37.4932
16;calc total;1;33.4521;33.4521;33.4521
16;calc update async;100;2.27479e-05;1.5276e-05;0.000129588
16;calc inner;100;0.30763;0.212807;0.311441
16;calc wait;100;0.0148011;0.00133752;0.854301
16;calc bound;100;0.00258198;0.00109013;0.00300966
16;calc iter;100;0.334398;0.322134;1.06861
16;total;1;37.487;37.487;37.487
17;calc total;1;32.8537;32.8537;32.8537
17;calc update async;100;2.93982e-05;1.4397e-05;0.000793278
17;calc inner;100;0.307664;0.21285;0.311705
17;calc wait;100;0.00726431;0.00114749;0.231239
17;calc bound;100;0.00265752;0.00109518;0.00300586
17;calc iter;100;0.32841;0.276147;0.659194
17;total;1;37.4837;37.4837;37.4837
18;calc total;1;33.217;33.217;33.217
18;calc update async;100;7.24646e-05;4.0467e-05;0.00104969
18;calc inner;100;0.307443;0.213141;0.311528
18;calc wait;100;0.0117298;0.0014439;0.812408
18;calc bound;100;0.00288072;0.0011162;0.00308455
18;calc iter;100;0.33191;0.232637;1.02951
18;total;1;37.4891;37.4891;37.4891
19;calc total;1;32.4085;32.4085;32.4085
19;calc update async;100;7.08905e-05;3.3863e-05;0.000769073
19;calc inner;100;0.307483;0.215854;0.311264
19;calc wait;100;0.00303933;0.00148875;0.0282285
19;calc bound;100;0.00274008;0.00132893;0.00303813
19;calc iter;100;0.323834;0.222091;0.34502
19;total;1;37.4865;37.4865;37.4865
20;calc total;1;33.4427;33.4427;33.4427
20;calc update async;100;0.000108306;3.5707e-05;0.00443162
20;calc inner;100;0.308284;0.213474;0.312669
20;calc wait;100;0.0134149;0.00115569;1.03918
20;calc bound;100;0.00267177;0.00170147;0.00404988
20;calc iter;100;0.334182;0.237731;1.26114
20;total;1;37.4877;37.4877;37.4877
21;calc total;1;32.8535;32.8535;32.8535
21;calc update async;100;0.000143236;3.7641e-05;0.00797647
21;calc inner;100;0.308146;0.213492;0.312368
21;calc wait;100;0.00881595;0.00155705;0.450072
21;calc bound;100;0.00269096;0.0016958;0.00438788
21;calc iter;100;0.328281;0.232338;0.675934
21;total;1;37.4953;37.4953;37.4953
22;calc total;1;33.2184;33.2184;33.2184
22;calc update async;100;6.84299e-05;3.5485e-05;0.000764898
22;calc inner;100;0.307567;0.21339;0.312002
22;calc wait;100;0.0145217;0.00158411;0.730147
22;calc bound;100;0.00288909;0.00148719;0.00309305
22;calc iter;100;0.331896;0.322594;0.945793
22;total;1;37.4941;37.4941;37.4941
23;calc total;1;32.4908;32.4908;32.4908
23;calc update async;100;6.68899e-05;3.8825e-05;0.000767043
23;calc inner;100;0.307359;0.214818;0.311632
23;calc wait;100;0.00705258;0.00110418;0.085029
23;calc bound;100;0.00293947;0.00118832;0.00311442
23;calc iter;100;0.324625;0.218433;0.33813
23;total;1;37.4795;37.4795;37.4795
43;calc total;1;32.4101;32.4101;32.4101
43;calc update async;100;5.06312e-05;3.0367e-05;0.000885909
43;calc inner;100;0.316169;0.218211;0.320625
43;calc wait;100;0.0043014;0.00157574;0.00703231
43;calc bound;100;0.00244883;0.0015647;0.00432317
43;calc iter;100;0.323347;0.226276;0.328222
43;total;1;37.4829;37.4829;37.4829
44;calc total;1;33.4458;33.4458;33.4458
44;calc update async;100;8.94534e-05;3.1481e-05;0.00424253
44;calc inner;100;0.317047;0.213245;0.321163
44;calc wait;100;0.0128373;0.00114588;1.04135
44;calc bound;100;0.0024102;0.00151356;0.00450788
44;calc iter;100;0.333726;0.250613;1.26285
44;total;1;37.4723;37.4723;37.4723
45;calc total;1;32.855;32.855;32.855
45;calc update async;100;9.28684e-05;3.3863e-05;0.00454943
45;calc inner;100;0.316998;0.213606;0.321696
45;calc wait;100;0.00536976;0.00114117;0.228667
45;calc bound;100;0.00228204;0.00133093;0.00411719
45;calc iter;100;0.327822;0.312093;0.579579
45;total;1;37.4769;37.4769;37.4769
46;calc total;1;33.2178;33.2178;33.2178
46;calc update async;100;4.7301e-05;3.0338e-05;0.000788125
46;calc inner;100;0.316731;0.213529;0.321752
46;calc wait;100;0.0121971;0.00117903;0.617995
46;calc bound;100;0.00233308;0.0013178;0.00313803
46;calc iter;100;0.331439;0.322156;0.833633
46;total;1;37.4925;37.4925;37.4925
47;calc total;1;32.6006;32.6006;32.6006
47;calc update async;100;4.78605e-05;2.9037e-05;0.000803903
47;calc inner;100;0.316849;0.213103;0.321491
47;calc wait;100;0.00605789;0.000981586;0.214661
47;calc bound;100;0.0022869;0.00119191;0.00301746
47;calc iter;100;0.325253;0.216369;0.444355
47;total;1;37.4811;37.4811;37.4811
MPI
Running Jacobi on 48 processors with (8, 6) elements.
Array Dimensions: 55000 54996
Block Dimensions: 6875 9166
== Energy Conservation Check ==
initial Energy:               25.000
  final Energy:               25.000
    Difference:               -0.000
== Time Statistics ==
Completed 100 iterations.
# unit_id;function_name;num_calls;avg_runtime;min_runtime;max_runtime
24;calc total;1;32.9141;32.9141;32.9141
24;calc update async;100;0.000168944;3.3875e-05;0.0103015
24;calc inner;100;0.314285;0.213296;0.31904
24;calc wait;100;0.00963996;0.000966376;0.589188
24;calc bound;100;0.00316155;0.0014777;0.00467269
24;calc iter;100;0.328962;0.263797;0.816656
24;total;1;37.347;37.347;37.347
25;calc total;1;32.4764;32.4764;32.4764
25;calc update async;100;7.12459e-05;3.1644e-05;0.000602745
25;calc inner;100;0.314289;0.213696;0.319239
25;calc wait;100;0.00504647;0.00127024;0.163267
25;calc bound;100;0.00306731;0.00139092;0.00434624
25;calc iter;100;0.324576;0.22089;0.415231
25;total;1;37.3478;37.3478;37.3478
26;calc total;1;32.6865;32.6865;32.6865
26;calc update async;100;0.000187024;3.1146e-05;0.0127935
26;calc inner;100;0.314133;0.217358;0.318823
26;calc wait;100;0.00774282;0.00138758;0.196252
26;calc bound;100;0.0028127;0.00123268;0.00347562
26;calc iter;100;0.326656;0.308305;0.42808
26;total;1;37.3559;37.3559;37.3559
27;calc total;1;32.6715;32.6715;32.6715
27;calc update async;100;0.000103764;2.8582e-05;0.00491211
27;calc inner;100;0.31452;0.218445;0.319359
27;calc wait;100;0.00652953;0.00147504;0.213582
27;calc bound;100;0.00269622;0.0012425;0.00322908
27;calc iter;100;0.326504;0.293969;0.464952
27;total;1;37.3573;37.3573;37.3573
28;calc total;1;32.8912;32.8912;32.8912
28;calc update async;100;0.000169865;3.0978e-05;0.0108486
28;calc inner;100;0.313725;0.213549;0.319089
28;calc wait;100;0.0103699;0.00168709;0.563039
28;calc bound;100;0.0029659;0.0014179;0.00427503
28;calc iter;100;0.328708;0.263265;0.791064
28;total;1;37.3572;37.3572;37.3572
29;calc total;1;32.3301;32.3301;32.3301
29;calc update async;100;7.17591e-05;3.1848e-05;0.000701953
29;calc inner;100;0.314519;0.224165;0.319386
29;calc wait;100;0.00346202;0.00101461;0.00863963
29;calc bound;100;0.00316725;0.00139995;0.00469092
29;calc iter;100;0.323117;0.237285;0.328111
29;total;1;37.3558;37.3558;37.3558
30;calc total;1;32.6673;32.6673;32.6673
30;calc update async;100;2.70129e-05;1.3031e-05;0.00025767
30;calc inner;100;0.314658;0.214559;0.319386
30;calc wait;100;0.00675679;0.00100935;0.361001
30;calc bound;100;0.00257596;0.00105574;0.00389676
30;calc iter;100;0.326573;0.241487;0.579773
30;total;1;37.3384;37.3384;37.3384
31;calc total;1;32.6461;32.6461;32.6461
31;calc update async;100;2.41387e-05;9.176e-06;0.000244064
31;calc inner;100;0.315109;0.217165;0.31944
31;calc wait;100;0.00469249;0.00111378;0.112089
31;calc bound;100;0.0026097;0.00106613;0.00327804
31;calc iter;100;0.326338;0.312594;0.392659
31;total;1;37.3558;37.3558;37.3558
32;calc total;1;32.8814;32.8814;32.8814
32;calc update async;100;2.53271e-05;8.841e-06;0.000190008
32;calc inner;100;0.314264;0.213423;0.318938
32;calc wait;100;0.00928179;0.00137875;0.461637
32;calc bound;100;0.00266106;0.00108894;0.00330693
32;calc iter;100;0.328691;0.255228;0.677176
32;total;1;37.3538;37.3538;37.3538
33;calc total;1;32.4226;32.4226;32.4226
33;calc update async;100;3.13573e-05;1.0684e-05;0.00019383
33;calc inner;100;0.314139;0.215125;0.319295
33;calc wait;100;0.00360008;0.00105963;0.0826877
33;calc bound;100;0.00265619;0.00110835;0.00384995
33;calc iter;100;0.324102;0.218222;0.365375
33;total;1;37.3549;37.3549;37.3549
34;calc total;1;32.6859;32.6859;32.6859
34;calc update async;100;3.05051e-05;1.0246e-05;0.000260596
34;calc inner;100;0.313509;0.21708;0.318948
34;calc wait;100;0.00738008;0.00124404;0.265028
34;calc bound;100;0.00270007;0.00108515;0.00358157
34;calc iter;100;0.326762;0.293115;0.485211
34;total;1;37.3438;37.3438;37.3438
35;calc total;1;32.6707;32.6707;32.6707
35;calc update async;100;2.84161e-05;1.2089e-05;0.000253693
35;calc inner;100;0.314616;0.217392;0.32029
35;calc wait;100;0.00412534;0.000983387;0.123688
35;calc bound;100;0.00264056;0.00106697;0.00427011
35;calc iter;100;0.326611;0.26168;0.566486
35;total;1;37.3517;37.3517;37.3517
36;calc total;1;32.8635;32.8635;32.8635
36;calc update async;100;2.39107e-05;1.19e-05;0.000250633
36;calc inner;100;0.315716;0.213104;0.320093
36;calc wait;100;0.00945016;0.00158286;0.395244
36;calc bound;100;0.00253279;0.00128857;0.00425129
36;calc iter;100;0.328576;0.288995;0.611586
36;total;1;37.3535;37.3535;37.3535
37;calc total;1;32.4835;32.4835;32.4835
37;calc update async;100;2.42472e-05;1.1212e-05;0.000359589
37;calc inner;100;0.315766;0.218137;0.320128
37;calc wait;100;0.00563145;0.00132055;0.0621327
37;calc bound;100;0.00250286;0.00136665;0.00343031
37;calc iter;100;0.324779;0.221187;0.371343
37;total;1;37.3519;37.3519;37.3519
38;calc total;1;32.6235;32.6235;32.6235
38;calc update async;100;2.33048e-05;1.1856e-05;0.000362559
38;calc inner;100;0.315914;0.219348;0.320391
38;calc wait;100;0.00646768;0.00129116;0.140884
38;calc bound;100;0.00248341;0.00152225;0.0033714
38;calc iter;100;0.326171;0.30444;0.383713
38;total;1;37.358;37.358;37.358
39;calc total;1;32.5676;32.5676;32.5676
39;calc update async;100;2.42615e-05;1.1933e-05;0.000291031
39;calc inner;100;0.31644;0.219288;0.320736
39;calc wait;100;0.00332647;0.00128267;0.0608227
39;calc bound;100;0.00244595;0.0012185;0.00344881
39;calc iter;100;0.325623;0.286071;0.368878
39;total;1;37.3561;37.3561;37.3561
40;calc total;1;32.9147;32.9147;32.9147
40;calc update async;100;2.28888e-05;1.2378e-05;0.00019585
40;calc inner;100;0.315605;0.212675;0.319606
40;calc wait;100;0.00863887;0.00131773;0.443941
40;calc bound;100;0.0024222;0.00131494;0.00429112
40;calc iter;100;0.329124;0.30882;0.658934
40;total;1;37.3528;37.3528;37.3528
41;calc total;1;32.4772;32.4772;32.4772
41;calc update async;100;2.3881e-05;1.1369e-05;0.000301752
41;calc inner;100;0.31514;0.217786;0.320036
41;calc wait;100;0.00413441;0.00117807;0.010825
41;calc bound;100;0.00249637;0.00151868;0.00446628
41;calc iter;100;0.324752;0.221492;0.403399
41;total;1;37.3579;37.3579;37.3579
42;calc total;1;32.6875;32.6875;32.6875
42;calc update async;100;0.000413768;2.9063e-05;0.0325786
42;calc inner;100;0.314847;0.218813;0.319448
42;calc wait;100;0.00812708;0.00140465;0.256499
42;calc bound;100;0.00306624;0.00105241;0.00403422
42;calc iter;100;0.326871;0.287741;0.493211
42;total;1;37.3591;37.3591;37.3591
43;calc total;1;32.6724;32.6724;32.6724
43;calc update async;100;0.000131414;3.4374e-05;0.0048299
43;calc inner;100;0.315646;0.218374;0.322825
43;calc wait;100;0.00607959;0.00117708;0.0475997
43;calc bound;100;0.00289254;0.00108898;0.0042886
43;calc iter;100;0.326681;0.307486;0.408118
43;total;1;37.3482;37.3482;37.3482
0;calc total;1;32.8814;32.8814;32.8814
0;calc update async;100;0.000144781;2.9567e-05;0.0101469
0;calc inner;100;0.316707;0.213594;0.321713
0;calc wait;100;0.00892101;0.00129439;0.457228
0;calc bound;100;0.0022348;0.00155664;0.0039236
0;calc iter;100;0.328462;0.283768;0.684899
0;total;1;37.3659;37.3659;37.3659
1;calc total;1;32.4241;32.4241;32.4241
1;calc update async;100;5.2537e-05;3.2949e-05;0.000836672
1;calc inner;100;0.318022;0.216257;0.32273
1;calc wait;100;0.00277538;0.00112222;0.021024
1;calc bound;100;0.0021604;0.00147018;0.00309746
1;calc iter;100;0.323894;0.220754;0.362294
1;total;1;37.3683;37.3683;37.3683
2;calc total;1;32.6864;32.6864;32.6864
2;calc update async;100;4.99591e-05;3.0863e-05;0.000699162
2;calc inner;100;0.316691;0.216598;0.321182
2;calc wait;100;0.00653632;0.00152604;0.266583
2;calc bound;100;0.0022849;0.00153862;0.00331723
2;calc iter;100;0.326536;0.283653;0.487202
2;total;1;37.3663;37.3663;37.3663
3;calc total;1;32.6711;32.6711;32.6711
3;calc update async;100;9.94874e-05;3.4907e-05;0.00480638
3;calc inner;100;0.316793;0.217178;0.32074
3;calc wait;100;0.00547415;0.00111943;0.233173
3;calc bound;100;0.00204169;0.00128241;0.00352534
3;calc iter;100;0.326396;0.298918;0.457552
3;total;1;37.3627;37.3627;37.3627
4;calc total;1;32.8641;32.8641;32.8641
4;calc update async;100;9.17233e-05;3.1304e-05;0.00492292
4;calc inner;100;0.315707;0.21398;0.319952
4;calc wait;100;0.00985929;0.00188963;0.442579
4;calc bound;100;0.0023458;0.00129868;0.00336419
4;calc iter;100;0.328323;0.282961;0.664763
4;total;1;37.3623;37.3623;37.3623
5;calc total;1;32.4838;32.4838;32.4838
5;calc update async;100;0.000684321;3.0459e-05;0.0641904
5;calc inner;100;0.315543;0.215613;0.323261
5;calc wait;100;0.00577837;0.00130689;0.0773894
5;calc bound;100;0.00226694;0.001698;0.0036254
5;calc iter;100;0.324497;0.285633;0.371532
5;total;1;37.3574;37.3574;37.3574
6;calc total;1;32.6241;32.6241;32.6241
6;calc update async;100;2.82708e-05;1.3117e-05;0.000255843
6;calc inner;100;0.316016;0.216029;0.325759
6;calc wait;100;0.00728513;0.00102693;0.268469
6;calc bound;100;0.00242889;0.00117625;0.0046883
6;calc iter;100;0.325895;0.27413;0.513681
6;total;1;37.3662;37.3662;37.3662
7;calc total;1;32.5691;32.5691;32.5691
7;calc update async;100;3.30778e-05;1.727e-05;0.000220643
7;calc inner;100;0.315851;0.215858;0.31999
7;calc wait;100;0.00448394;0.00134421;0.0312908
7;calc bound;100;0.00266365;0.00109151;0.00465704
7;calc iter;100;0.325376;0.274153;0.462814
7;total;1;37.3646;37.3646;37.3646
8;calc total;1;32.9141;32.9141;32.9141
8;calc update async;100;3.93723e-05;2.021e-05;0.00020811
8;calc inner;100;0.316788;0.212894;0.339928
8;calc wait;100;0.0083828;0.0011635;0.440612
8;calc bound;100;0.0035206;0.00107545;0.00502199
8;calc iter;100;0.328836;0.297717;0.6552
8;total;1;37.3656;37.3656;37.3656
9;calc total;1;32.4764;32.4764;32.4764
9;calc update async;100;4.03447e-05;1.7323e-05;0.00028227
9;calc inner;100;0.316601;0.214712;0.320424
9;calc wait;100;0.00346729;0.000927073;0.10267
9;calc bound;100;0.00386892;0.00104195;0.00452663
9;calc iter;100;0.324464;0.217651;0.397933
9;total;1;37.3583;37.3583;37.3583
10;calc total;1;32.6865;32.6865;32.6865
10;calc update async;100;3.92265e-05;1.5203e-05;0.000340693
10;calc inner;100;0.316314;0.216756;0.320517
10;calc wait;100;0.00644324;0.000953543;0.20998
10;calc bound;100;0.00366702;0.0010589;0.0043874
10;calc iter;100;0.326562;0.302036;0.428764
10;total;1;37.3593;37.3593;37.3593
11;calc total;1;32.6715;32.6715;32.6715
11;calc update async;100;3.473e-05;1.7825e-05;0.000284955
11;calc inner;100;0.316579;0.216886;0.320523
11;calc wait;100;0.0046846;0.00120703;0.0782179
11;calc bound;100;0.00288439;0.00108183;0.00427818
11;calc iter;100;0.326408;0.285164;0.467606
11;total;1;37.3505;37.3505;37.3505
12;calc total;1;32.8912;32.8912;32.8912
12;calc update async;100;2.35191e-05;1.2946e-05;0.000278003
12;calc inner;100;0.309164;0.213053;0.31502
12;calc wait;100;0.00982148;0.00113974;0.572878
12;calc bound;100;0.00247247;0.00109373;0.00332271
12;calc iter;100;0.32854;0.254415;0.789225
12;total;1;37.3699;37.3699;37.3699
13;calc total;1;32.3301;32.3301;32.3301
13;calc update async;100;2.40693e-05;1.1924e-05;0.000334408
13;calc inner;100;0.309218;0.223109;0.314677
13;calc wait;100;0.00446428;0.00127553;0.0209918
13;calc bound;100;0.00277534;0.00107795;0.00448707
13;calc iter;100;0.322922;0.228649;0.336789
13;total;1;37.3696;37.3696;37.3696
14;calc total;1;32.6673;32.6673;32.6673
14;calc update async;100;3.21996e-05;1.4017e-05;0.000276644
14;calc inner;100;0.308791;0.215809;0.314315
14;calc wait;100;0.00658461;0.00129992;0.347705
14;calc bound;100;0.00269951;0.00107431;0.00453523
14;calc iter;100;0.32634;0.255709;0.567114
14;total;1;37.3625;37.3625;37.3625
15;calc total;1;32.6462;32.6462;32.6462
15;calc update async;100;3.65609e-05;1.1784e-05;0.000269091
15;calc inner;100;0.308579;0.215787;0.314625
15;calc wait;100;0.0041791;0.0011529;0.137399
15;calc bound;100;0.00251053;0.00105285;0.00436112
15;calc iter;100;0.326141;0.290903;0.408733
15;total;1;37.3583;37.3583;37.3583
16;calc total;1;32.8814;32.8814;32.8814
16;calc update async;100;3.20212e-05;1.1306e-05;0.000168526
16;calc inner;100;0.308175;0.21327;0.314172
16;calc wait;100;0.010084;0.0014272;0.462561
16;calc bound;100;0.00246685;0.00104876;0.00330528
16;calc iter;100;0.328491;0.260654;0.678533
16;total;1;37.3672;37.3672;37.3672
17;calc total;1;32.4226;32.4226;32.4226
17;calc update async;100;2.80491e-05;9.168e-06;0.000368438
17;calc inner;100;0.309069;0.215493;0.315094
17;calc wait;100;0.0044849;0.00117643;0.0967713
17;calc bound;100;0.00262572;0.00106919;0.00296965
17;calc iter;100;0.323857;0.220874;0.364213
17;total;1;37.3636;37.3636;37.3636
18;calc total;1;32.6834;32.6834;32.6834
18;calc update async;100;5.08716e-05;3.1859e-05;0.000831144
18;calc inner;100;0.307165;0.215729;0.313424
18;calc wait;100;0.0117178;0.00237253;0.288798
18;calc bound;100;0.00291113;0.00113011;0.00429624
18;calc iter;100;0.326284;0.294014;0.514929
18;total;1;37.362;37.362;37.362
19;calc total;1;32.6707;32.6707;32.6707
19;calc update async;100;8.71056e-05;3.0612e-05;0.00455599
19;calc inner;100;0.307789;0.215943;0.314643
19;calc wait;100;0.00820079;0.00136873;0.194795
19;calc bound;100;0.00291041;0.00139785;0.00347504
19;calc iter;100;0.326208;0.256685;0.564207
19;total;1;37.358;37.358;37.358
20;calc total;1;32.8635;32.8635;32.8635
20;calc update async;100;9.1007e-05;3.1869e-05;0.00475264
20;calc inner;100;0.309213;0.213797;0.316529
20;calc wait;100;0.00848437;0.0012673;0.407829
20;calc bound;100;0.00279145;0.00137462;0.00303809
20;calc iter;100;0.328147;0.291729;0.628029
20;total;1;37.3597;37.3597;37.3597
21;calc total;1;32.4835;32.4835;32.4835
21;calc update async;100;0.000367655;3.6236e-05;0.0316746
21;calc inner;100;0.308964;0.213673;0.314755
21;calc wait;100;0.00427722;0.0015265;0.171157
21;calc bound;100;0.00270011;0.0013196;0.00355428
21;calc iter;100;0.324365;0.248787;0.433732
21;total;1;37.3667;37.3667;37.3667
22;calc total;1;32.6235;32.6235;32.6235
22;calc update async;100;5.81141e-05;3.2586e-05;0.000905849
22;calc inner;100;0.309117;0.21564;0.315133
22;calc wait;100;0.00703134;0.00178024;0.171183
22;calc bound;100;0.0027482;0.00181766;0.00440923
22;calc iter;100;0.325749;0.293361;0.404487
22;total;1;37.3634;37.3634;37.3634
23;calc total;1;32.5676;32.5676;32.5676
23;calc update async;100;9.61401e-05;3.3053e-05;0.00481696
23;calc inner;100;0.309592;0.215006;0.314449
23;calc wait;100;0.00653678;0.00107222;0.255132
23;calc bound;100;0.00294478;0.00164127;0.00456428
23;calc iter;100;0.325175;0.260399;0.479392
23;total;1;37.3685;37.3685;37.3685
44;calc total;1;32.8922;32.8922;32.8922
44;calc update async;100;0.000128167;4.1639e-05;0.00441819
44;calc inner;100;0.315753;0.213272;0.319929
44;calc wait;100;0.00935276;0.00112829;0.454387
44;calc bound;100;0.00337175;0.00111232;0.00476602
44;calc iter;100;0.328889;0.286603;0.675257
44;total;1;37.3521;37.3521;37.3521
45;calc total;1;32.485;32.485;32.485
45;calc update async;100;0.000539058;3.23e-05;0.0444489
45;calc inner;100;0.315876;0.218813;0.360658
45;calc wait;100;0.00437298;0.0015234;0.0462304
45;calc bound;100;0.00379363;0.00106678;0.00466212
45;calc iter;100;0.324842;0.268913;0.370556
45;total;1;37.3557;37.3557;37.3557
46;calc total;1;32.6682;32.6682;32.6682
46;calc update async;100;9.43053e-05;3.5573e-05;0.000636708
46;calc inner;100;0.31561;0.218543;0.32345
46;calc wait;100;0.0068429;0.000935711;0.23048
46;calc bound;100;0.00386486;0.00105346;0.00481374
46;calc iter;100;0.326679;0.303994;0.453131
46;total;1;37.3487;37.3487;37.3487
47;calc total;1;32.6478;32.6478;32.6478
47;calc update async;100;0.000162235;3.7576e-05;0.00739839
47;calc inner;100;0.31608;0.219239;0.330278
47;calc wait;100;0.00601701;0.000930991;0.224059
47;calc bound;100;0.00350674;0.00105139;0.00501866
47;calc iter;100;0.326478;0.287325;0.455723
47;total;1;37.3584;37.3584;37.3584
MPI
Running Jacobi on 48 processors with (8, 6) elements.
Array Dimensions: 55000 54996
Block Dimensions: 6875 9166
== Energy Conservation Check ==
initial Energy:               25.000
  final Energy:               25.000
    Difference:               -0.000
== Time Statistics ==
Completed 100 iterations.
# unit_id;function_name;num_calls;avg_runtime;min_runtime;max_runtime
24;calc total;1;32.9619;32.9619;32.9619
24;calc update async;100;0.00011403;3.4746e-05;0.00583328
24;calc inner;100;0.31448;0.213992;0.319345
24;calc wait;100;0.00849442;0.00142108;0.34541
24;calc bound;100;0.00286759;0.00203452;0.00319989
24;calc iter;100;0.329413;0.259187;0.787772
24;total;1;37.862;37.862;37.862
25;calc total;1;33.1379;33.1379;33.1379
25;calc update async;100;0.000121992;3.3516e-05;0.00630052
25;calc inner;100;0.314681;0.214176;0.318945
25;calc wait;100;0.0104842;0.00149516;0.61852
25;calc bound;100;0.00287391;0.0021685;0.00315995
25;calc iter;100;0.331192;0.302641;0.841413
25;total;1;37.8717;37.8717;37.8717
26;calc total;1;32.5194;32.5194;32.5194
26;calc update async;100;0.000104152;3.3705e-05;0.00439623
26;calc inner;100;0.314861;0.214919;0.3192
26;calc wait;100;0.00312597;0.00155587;0.00569835
26;calc bound;100;0.00274868;0.00191502;0.00310531
26;calc iter;100;0.325021;0.223871;0.379506
26;total;1;37.8642;37.8642;37.8642
27;calc total;1;32.6809;32.6809;32.6809
27;calc update async;100;9.85673e-05;3.708e-05;0.00391084
27;calc inner;100;0.314612;0.214717;0.319363
27;calc wait;100;0.00571888;0.00147588;0.165281
27;calc bound;100;0.0027213;0.00167935;0.00309875
27;calc iter;100;0.326635;0.260271;0.425171
27;total;1;37.8621;37.8621;37.8621
28;calc total;1;32.9614;32.9614;32.9614
28;calc update async;100;0.000109725;3.4175e-05;0.00541717
28;calc inner;100;0.313799;0.214222;0.318613
28;calc wait;100;0.0102409;0.00164442;0.356243
28;calc bound;100;0.00275924;0.00174953;0.003117
28;calc iter;100;0.329428;0.269739;0.658524
28;total;1;37.8673;37.8673;37.8673
29;calc total;1;33.139;33.139;33.139
29;calc update async;100;9.67269e-05;3.3297e-05;0.00403996
29;calc inner;100;0.314841;0.214622;0.320304
29;calc wait;100;0.00952449;0.00144317;0.327084
29;calc bound;100;0.00285985;0.00157882;0.00401404
29;calc iter;100;0.331204;0.293408;0.673452
29;total;1;37.864;37.864;37.864
30;calc total;1;32.397;32.397;32.397
30;calc update async;100;2.65624e-05;1.5364e-05;0.000291254
30;calc inner;100;0.314288;0.222186;0.318381
30;calc wait;100;0.00377853;0.00123708;0.0104113
30;calc bound;100;0.00272867;0.00107094;0.00374684
30;calc iter;100;0.323849;0.227879;0.329706
30;total;1;37.8622;37.8622;37.8622
31;calc total;1;32.6661;32.6661;32.6661
31;calc update async;100;3.18033e-05;1.4996e-05;0.000267496
31;calc inner;100;0.315057;0.215116;0.319834
31;calc wait;100;0.00559196;0.00114843;0.279275
31;calc bound;100;0.00285394;0.0010733;0.00420257
31;calc iter;100;0.326561;0.269861;0.498477
31;total;1;37.8717;37.8717;37.8717
32;calc total;1;32.9611;32.9611;32.9611
32;calc update async;100;3.25652e-05;1.4657e-05;0.000186619
32;calc inner;100;0.314633;0.214076;0.319105
32;calc wait;100;0.00666373;0.000965354;0.360556
32;calc bound;100;0.00288831;0.0010637;0.00462347
32;calc iter;100;0.329519;0.273747;0.790964
32;total;1;37.8545;37.8545;37.8545
33;calc total;1;33.1386;33.1386;33.1386
33;calc update async;100;3.32916e-05;1.6091e-05;0.000119824
33;calc inner;100;0.314502;0.214082;0.318612
33;calc wait;100;0.0101619;0.00126084;0.621826
33;calc bound;100;0.00284483;0.00106894;0.00434369
33;calc iter;100;0.331302;0.322058;0.838203
33;total;1;37.8541;37.8541;37.8541
34;calc total;1;32.5189;32.5189;32.5189
34;calc update async;100;3.00248e-05;1.5011e-05;0.00023055
34;calc inner;100;0.314075;0.215034;0.318322
34;calc wait;100;0.00551098;0.00132154;0.130093
34;calc bound;100;0.00289812;0.00109874;0.00471647
34;calc iter;100;0.325052;0.217979;0.389089
34;total;1;37.845;37.845;37.845
35;calc total;1;32.6801;32.6801;32.6801
35;calc update async;100;2.54457e-05;1.49e-05;0.000161639
35;calc inner;100;0.315017;0.214165;0.319314
35;calc wait;100;0.00551847;0.00102216;0.292764
35;calc bound;100;0.00261628;0.00109255;0.00361889
35;calc iter;100;0.326678;0.258091;0.510263
35;total;1;37.8556;37.8556;37.8556
36;calc total;1;32.9606;32.9606;32.9606
36;calc update async;100;2.32604e-05;1.1624e-05;0.000202637
36;calc inner;100;0.316856;0.213893;0.321475
36;calc wait;100;0.00795965;0.00134536;0.349772
36;calc bound;100;0.00244525;0.00142264;0.00311763
36;calc iter;100;0.329552;0.279708;0.786182
36;total;1;37.8532;37.8532;37.8532
37;calc total;1;33.1384;33.1384;33.1384
37;calc update async;100;2.30033e-05;1.266e-05;0.000245543
37;calc inner;100;0.317287;0.2141;0.321516
37;calc wait;100;0.0109544;0.00114637;0.755502
37;calc bound;100;0.00247592;0.00142102;0.00367442
37;calc iter;100;0.33133;0.272322;0.973402
37;total;1;37.8642;37.8642;37.8642
38;calc total;1;32.3865;32.3865;32.3865
38;calc update async;100;2.63104e-05;1.1901e-05;0.000254484
38;calc inner;100;0.317228;0.215746;0.321153
38;calc wait;100;0.00278954;0.00129908;0.00885029
38;calc bound;100;0.00251826;0.00159978;0.00431246
38;calc iter;100;0.323845;0.223282;0.328827
38;total;1;37.87;37.87;37.87
39;calc total;1;32.6516;32.6516;32.6516
39;calc update async;100;2.63245e-05;1.2329e-05;0.000310821
39;calc inner;100;0.317344;0.214141;0.320767
39;calc wait;100;0.00542984;0.00116521;0.270876
39;calc bound;100;0.00252295;0.00171813;0.00447801
39;calc iter;100;0.326477;0.274738;0.489304
39;total;1;37.8615;37.8615;37.8615
40;calc total;1;32.9624;32.9624;32.9624
40;calc update async;100;2.47114e-05;1.2657e-05;0.000278565
40;calc inner;100;0.31654;0.213832;0.320043
40;calc wait;100;0.00773168;0.00137421;0.350429
40;calc bound;100;0.00251773;0.001555;0.00423736
40;calc iter;100;0.329578;0.292594;0.780295
40;total;1;37.8617;37.8617;37.8617
41;calc total;1;33.1399;33.1399;33.1399
41;calc update async;100;2.22705e-05;1.2147e-05;0.000215598
41;calc inner;100;0.31586;0.213784;0.320292
41;calc wait;100;0.0105016;0.0015021;0.330905
41;calc bound;100;0.00244127;0.00144936;0.00336042
41;calc iter;100;0.331338;0.321381;0.687618
41;total;1;37.8644;37.8644;37.8644
42;calc total;1;32.5205;32.5205;32.5205
42;calc update async;100;9.3613e-05;5.1642e-05;0.00033118
42;calc inner;100;0.316312;0.214168;0.319855
42;calc wait;100;0.0059012;0.00121288;0.147875
42;calc bound;100;0.0028455;0.00110911;0.00416842
42;calc iter;100;0.325167;0.217363;0.395828
42;total;1;37.8715;37.8715;37.8715
43;calc total;1;32.6818;32.6818;32.6818
43;calc update async;100;0.000103732;4.8042e-05;0.000772739
43;calc inner;100;0.316304;0.213557;0.320257
43;calc wait;100;0.00711648;0.00138584;0.163376
43;calc bound;100;0.00326588;0.00105471;0.00468952
43;calc iter;100;0.326813;0.320958;0.403594
43;total;1;37.86;37.86;37.86
44;calc total;1;32.9624;32.9624;32.9624
44;calc update async;100;0.000154923;4.2542e-05;0.00612909
44;calc inner;100;0.316747;0.214451;0.321082
44;calc wait;100;0.00675235;0.000897284;0.355627
44;calc bound;100;0.00377756;0.00104809;0.00479447
44;calc iter;100;0.329623;0.27303;0.792024
44;total;1;37.8591;37.8591;37.8591
45;calc total;1;33.1399;33.1399;33.1399
45;calc update async;100;0.000143366;5.5229e-05;0.00469873
45;calc inner;100;0.316715;0.214241;0.321289
45;calc wait;100;0.010623;0.00108379;0.739851
45;calc bound;100;0.00379771;0.0010634;0.00470471
45;calc iter;100;0.331396;0.283398;0.960353
45;total;1;37.8682;37.8682;37.8682
46;calc total;1;32.3981;32.3981;32.3981
46;calc update async;100;0.000107476;5.6744e-05;0.000987773
46;calc inner;100;0.316901;0.21489;0.322654
46;calc wait;100;0.00356117;0.0011692;0.0164173
46;calc bound;100;0.00338224;0.00106306;0.00504925
46;calc iter;100;0.323957;0.218332;0.334668
46;total;1;37.8564;37.8564;37.8564
47;calc total;1;32.6672;32.6672;32.6672
47;calc update async;100;9.49103e-05;4.3821e-05;0.000976683
47;calc inner;100;0.317041;0.213828;0.320846
47;calc wait;100;0.00657176;0.00119179;0.272033
47;calc bound;100;0.0029201;0.00113443;0.004262
47;calc iter;100;0.326631;0.269659;0.488634
47;total;1;37.8612;37.8612;37.8612
0;calc total;1;32.9624;32.9624;32.9624
0;calc update async;100;8.16716e-05;3.0471e-05;0.00437412
0;calc inner;100;0.316581;0.214213;0.320557
0;calc wait;100;0.00751188;0.00150213;0.357171
0;calc bound;100;0.00226037;0.00177454;0.00287787
0;calc iter;100;0.32893;0.257229;0.799901
0;total;1;37.8441;37.8441;37.8441
1;calc total;1;33.139;33.139;33.139
1;calc update async;100;8.95802e-05;3.1167e-05;0.00512591
1;calc inner;100;0.317538;0.214669;0.321694
1;calc wait;100;0.010434;0.00126527;0.625574
1;calc bound;100;0.00225667;0.00145824;0.00290418
1;calc iter;100;0.330698;0.295416;0.847669
1;total;1;37.8616;37.8616;37.8616
2;calc total;1;32.5194;32.5194;32.5194
2;calc update async;100;0.000135139;3.0739e-05;0.00899789
2;calc inner;100;0.316761;0.215701;0.320906
2;calc wait;100;0.00275117;0.00111908;0.030341
2;calc bound;100;0.00219256;0.00156508;0.00298972
2;calc iter;100;0.32452;0.227932;0.362732
2;total;1;37.8589;37.8589;37.8589
3;calc total;1;32.6804;32.6804;32.6804
3;calc update async;100;5.03614e-05;3.0843e-05;0.000707152
3;calc inner;100;0.316643;0.214269;0.320784
3;calc wait;100;0.00592475;0.00111573;0.174904
3;calc bound;100;0.002304;0.00149589;0.00390557
3;calc iter;100;0.326137;0.257646;0.405743
3;total;1;37.8624;37.8624;37.8624
4;calc total;1;32.9609;32.9609;32.9609
4;calc update async;100;8.38313e-05;2.8396e-05;0.00458254
4;calc inner;100;0.316027;0.214035;0.32127
4;calc wait;100;0.0090046;0.0013784;0.345249
4;calc bound;100;0.00227495;0.00161416;0.00309543
4;calc iter;100;0.328921;0.273961;0.657682
4;total;1;37.8555;37.8555;37.8555
5;calc total;1;33.1388;33.1388;33.1388
5;calc update async;100;8.88774e-05;2.9664e-05;0.00501104
5;calc inner;100;0.315591;0.214159;0.320996
5;calc wait;100;0.0102413;0.00143497;0.33752
5;calc bound;100;0.0022729;0.00146521;0.00308024
5;calc iter;100;0.3307;0.294051;0.672555
5;total;1;37.8576;37.8576;37.8576
6;calc total;1;32.387;32.387;32.387
6;calc update async;100;2.96933e-05;1.4825e-05;0.000270832
6;calc inner;100;0.316387;0.223109;0.320871
6;calc wait;100;0.00399692;0.00116918;0.010818
6;calc bound;100;0.00246274;0.0013695;0.00455024
6;calc iter;100;0.323179;0.230091;0.330535
6;total;1;37.8449;37.8449;37.8449
7;calc total;1;32.6521;32.6521;32.6521
7;calc update async;100;3.60596e-05;1.3904e-05;0.000270984
7;calc inner;100;0.316104;0.214842;0.320358
7;calc wait;100;0.00614934;0.00148084;0.277
7;calc bound;100;0.00328916;0.00106324;0.00441352
7;calc iter;100;0.325858;0.259185;0.496019
7;total;1;37.8619;37.8619;37.8619
8;calc total;1;32.9619;32.9619;32.9619
8;calc update async;100;3.9677e-05;1.5741e-05;0.000263249
8;calc inner;100;0.317004;0.21401;0.321095
8;calc wait;100;0.00594743;0.00115175;0.350987
8;calc bound;100;0.00373004;0.00106713;0.00460882
8;calc iter;100;0.328963;0.28301;0.780616
8;total;1;37.8554;37.8554;37.8554
9;calc total;1;33.138;33.138;33.138
9;calc update async;100;3.7982e-05;2.2691e-05;0.000167809
9;calc inner;100;0.316807;0.214181;0.320642
9;calc wait;100;0.00978463;0.000939466;0.620842
9;calc bound;100;0.00376777;0.00103949;0.00445207
9;calc iter;100;0.330726;0.32204;0.836919
9;total;1;37.8487;37.8487;37.8487
10;calc total;1;32.5194;32.5194;32.5194
10;calc update async;100;3.90608e-05;1.8385e-05;0.000349155
10;calc inner;100;0.316714;0.215155;0.320683
10;calc wait;100;0.00415749;0.0011333;0.141249
10;calc bound;100;0.00329796;0.00107619;0.004409
10;calc iter;100;0.324536;0.218228;0.397837
10;total;1;37.8517;37.8517;37.8517
11;calc total;1;32.6809;32.6809;32.6809
11;calc update async;100;3.15051e-05;1.5037e-05;0.000268593
11;calc inner;100;0.316904;0.214285;0.320985
11;calc wait;100;0.00613008;0.00110554;0.304325
11;calc bound;100;0.00272873;0.00108569;0.00419155
11;calc iter;100;0.326134;0.256094;0.522575
11;total;1;37.8528;37.8528;37.8528
12;calc total;1;32.9614;32.9614;32.9614
12;calc update async;100;2.37856e-05;1.122e-05;0.000230512
12;calc inner;100;0.309854;0.213962;0.31649
12;calc wait;100;0.0077831;0.00123168;0.360536
12;calc bound;100;0.00256572;0.00109804;0.00301877
12;calc iter;100;0.328894;0.267734;0.798128
12;total;1;37.851;37.851;37.851
13;calc total;1;33.139;33.139;33.139
13;calc update async;100;2.53716e-05;9.311e-06;0.000205415
13;calc inner;100;0.309618;0.213993;0.316244
13;calc wait;100;0.0116285;0.00163506;0.744398
13;calc bound;100;0.0026979;0.0010804;0.00322039
13;calc iter;100;0.330671;0.284365;0.960617
13;total;1;37.8435;37.8435;37.8435
14;calc total;1;32.397;32.397;32.397
14;calc update async;100;3.74471e-05;1.1074e-05;0.000404831
14;calc inner;100;0.309505;0.214993;0.316766
14;calc wait;100;0.00285839;0.00117527;0.0213849
14;calc bound;100;0.00248725;0.00107085;0.00295001
14;calc iter;100;0.323295;0.217837;0.332467
14;total;1;37.846;37.846;37.846
15;calc total;1;32.6661;32.6661;32.6661
15;calc update async;100;3.40848e-05;1.0222e-05;0.000288839
15;calc inner;100;0.309453;0.213814;0.316386
15;calc wait;100;0.00623286;0.00124893;0.272308
15;calc bound;100;0.00247837;0.00106803;0.00299493
15;calc iter;100;0.325988;0.27723;0.488051
15;total;1;37.8493;37.8493;37.8493
16;calc total;1;32.9611;32.9611;32.9611
16;calc update async;100;2.90642e-05;1.5247e-05;0.000190917
16;calc inner;100;0.309092;0.213766;0.315363
16;calc wait;100;0.00771877;0.0012091;0.360893
16;calc bound;100;0.00260747;0.00108172;0.00290921
16;calc iter;100;0.328919;0.270101;0.791307
16;total;1;37.8619;37.8619;37.8619
17;calc total;1;33.1386;33.1386;33.1386
17;calc update async;100;2.40928e-05;1.3928e-05;0.000187954
17;calc inner;100;0.308579;0.213661;0.315362
17;calc wait;100;0.00939582;0.00110103;0.322631
17;calc bound;100;0.00245757;0.00106071;0.00299225
17;calc iter;100;0.33067;0.318735;0.702713
17;total;1;37.8412;37.8412;37.8412
18;calc total;1;32.5189;32.5189;32.5189
18;calc update async;100;0.000128406;3.2392e-05;0.00835675
18;calc inner;100;0.308234;0.214158;0.316383
18;calc wait;100;0.00762618;0.00158411;0.153999
18;calc bound;100;0.00302507;0.00122557;0.00434313
18;calc iter;100;0.324279;0.225373;0.404321
18;total;1;37.8575;37.8575;37.8575
19;calc total;1;32.6801;32.6801;32.6801
19;calc update async;100;4.65584e-05;2.7567e-05;0.000629715
19;calc inner;100;0.308663;0.213495;0.315978
19;calc wait;100;0.00846945;0.00174336;0.17151
19;calc bound;100;0.00287386;0.00126611;0.00347416
19;calc iter;100;0.325942;0.317582;0.387592
19;total;1;37.8594;37.8594;37.8594
20;calc total;1;32.9605;32.9605;32.9605
20;calc update async;100;0.000132878;3.087e-05;0.00897907
20;calc inner;100;0.309955;0.214049;0.316004
20;calc wait;100;0.00633286;0.00156172;0.340994
20;calc bound;100;0.00264097;0.0012444;0.00306949
20;calc iter;100;0.328768;0.283597;0.77907
20;total;1;37.8577;37.8577;37.8577
21;calc total;1;33.1384;33.1384;33.1384
21;calc update async;100;9.4066e-05;3.1133e-05;0.0048688
21;calc inner;100;0.309777;0.214467;0.316794
21;calc wait;100;0.0106694;0.00152717;0.750666
21;calc bound;100;0.00267629;0.00123567;0.00361278
21;calc iter;100;0.330558;0.268114;0.97293
21;total;1;37.8646;37.8646;37.8646
22;calc total;1;32.3865;32.3865;32.3865
22;calc update async;100;5.34649e-05;3.3248e-05;0.000862269
22;calc inner;100;0.309623;0.215731;0.31705
22;calc wait;100;0.00480253;0.00105383;0.0089454
22;calc bound;100;0.00288958;0.00127292;0.00441457
22;calc iter;100;0.323025;0.222093;0.3291
22;total;1;37.8519;37.8519;37.8519
23;calc total;1;32.6516;32.6516;32.6516
23;calc update async;100;5.38339e-05;3.2012e-05;0.000798845
23;calc inner;100;0.309222;0.214842;0.317042
23;calc wait;100;0.00820411;0.00107474;0.27238
23;calc bound;100;0.00308343;0.00139761;0.00478877
23;calc iter;100;0.325665;0.272145;0.492501
23;total;1;37.8462;37.8462;37.8462
