# Supplementary material for: A Halo abstraction for distributed n-dimensional structured grids within the C++ PGAS library DASH
Source: PeerJ Comput Sci. 2023 Feb 3;9:e1203. doi: 10.7717/peerj-cs.1203 (PMC10280232; doi:10.7717/peerj-cs.1203)
Supplement: Supplemental Information 2 [file peerj-cs-09-1203-s002.gz › raw_haswell/res_2d/strong/mpi_heat2d_n32_c24_55000_21918175.out]

MPI
Running Jacobi on 768 processors with (32, 24) elements.
Array Dimensions: 54976 54984
Block Dimensions: 1718 2291
== Energy Conservation Check ==
initial Energy:               25.000
  final Energy:               25.000
    Difference:               -0.000
== Time Statistics ==
Completed 100 iterations.
# unit_id;function_name;num_calls;avg_runtime;min_runtime;max_runtime
0;calc total;1;2.0456;2.0456;2.0456
0;calc update async;100;0.000121348;2.233e-05;0.00823159
0;calc inner;100;0.0192808;0.0164471;0.0198565
0;calc wait;100;0.000670701;0.000200357;0.00382079
0;calc bound;100;0.000333326;0.000211736;0.000506742
0;calc iter;100;0.0204082;0.0191084;0.0256166
0;total;1;4.47904;4.47904;4.47904
24;calc total;1;2.06158;2.06158;2.06158
24;calc update async;100;8.1927e-05;1.7387e-05;0.0047117
24;calc inner;100;0.0183004;0.0151742;0.0191225
24;calc wait;100;0.00164257;0.000274861;0.0130698
24;calc bound;100;0.00041401;0.000202971;0.00045722
24;calc iter;100;0.0204411;0.0160692;0.0332748
24;total;1;4.39367;4.39367;4.39367
25;calc total;1;2.05056;2.05056;2.05056
25;calc update async;100;9.95621e-05;1.7321e-05;0.00687923
25;calc inner;100;0.0184671;0.0148015;0.0193932
25;calc wait;100;0.00137151;0.000184301;0.0131966
25;calc bound;100;0.000373394;0.00019592;0.000432731
25;calc iter;100;0.0203135;0.0162345;0.0314868
25;total;1;4.39412;4.39412;4.39412
26;calc total;1;2.06158;2.06158;2.06158
26;calc update async;100;7.42589e-05;1.3937e-05;0.00490709
26;calc inner;100;0.0184759;0.0151058;0.0193073
26;calc wait;100;0.00153878;0.000196405;0.0136543
26;calc bound;100;0.000325096;0.000194572;0.000435217
26;calc iter;100;0.020416;0.0161723;0.0334405
26;total;1;4.39311;4.39311;4.39311
27;calc total;1;2.05922;2.05922;2.05922
27;calc update async;100;7.61245e-05;1.3478e-05;0.00531854
27;calc inner;100;0.0185692;0.0149056;0.0194086
27;calc wait;100;0.00142763;0.000186104;0.0160688
27;calc bound;100;0.000309909;0.000205225;0.00043223
27;calc iter;100;0.0203847;0.0165928;0.0339949
27;total;1;4.39402;4.39402;4.39402
28;calc total;1;2.05896;2.05896;2.05896
28;calc update async;100;7.45044e-05;1.3939e-05;0.00511298
28;calc inner;100;0.0185526;0.0154177;0.0193965
28;calc wait;100;0.00144369;0.000231364;0.016
28;calc bound;100;0.000297733;0.000212224;0.00041481
28;calc iter;100;0.0203701;0.0160528;0.0333293
28;total;1;4.39393;4.39393;4.39393
29;calc total;1;2.05527;2.05527;2.05527
29;calc update async;100;8.05957e-05;1.3098e-05;0.00580077
29;calc inner;100;0.0185684;0.0154626;0.0193847
29;calc wait;100;0.00138511;0.00021572;0.019003
29;calc bound;100;0.000295936;0.00019999;0.000425622
29;calc iter;100;0.0203316;0.0182257;0.034953
29;total;1;4.39279;4.39279;4.39279
30;calc total;1;2.05737;2.05737;2.05737
30;calc update async;100;8.21396e-05;1.4413e-05;0.00575939
30;calc inner;100;0.0184818;0.0154972;0.0194054
30;calc wait;100;0.0014746;0.000196482;0.0181061
30;calc bound;100;0.000307822;0.000207386;0.000400689
30;calc iter;100;0.020348;0.0171208;0.03388
30;total;1;4.39417;4.39417;4.39417
31;calc total;1;2.05314;2.05314;2.05314
31;calc update async;100;8.418e-05;1.4707e-05;0.00596986
31;calc inner;100;0.0184712;0.0153909;0.0193403
31;calc wait;100;0.00144258;0.0001682;0.0178671
31;calc bound;100;0.00030949;0.00021176;0.000384054
31;calc iter;100;0.0203092;0.0162798;0.0394907
31;total;1;4.39414;4.39414;4.39414
32;calc total;1;2.03539;2.03539;2.03539
32;calc update async;100;8.25277e-05;1.5765e-05;0.00577188
32;calc inner;100;0.0185693;0.0155141;0.019424
32;calc wait;100;0.00116588;0.000196666;0.00530344
32;calc bound;100;0.000309287;0.000237845;0.000390831
32;calc iter;100;0.0201289;0.0163675;0.0241493
32;total;1;4.3935;4.3935;4.3935
33;calc total;1;2.0534;2.0534;2.0534
33;calc update async;100;8.739e-05;1.5868e-05;0.00620634
33;calc inner;100;0.0185619;0.0154274;0.019253
33;calc wait;100;0.00135621;0.000235329;0.0178956
33;calc bound;100;0.00031421;0.000218572;0.00038727
33;calc iter;100;0.0203214;0.0163938;0.0397856
33;total;1;4.3941;4.3941;4.3941
48;calc total;1;2.04448;2.04448;2.04448
48;calc update async;100;0.000109613;1.9103e-05;0.00747802
48;calc inner;100;0.0192823;0.0159176;0.0198007
48;calc wait;100;0.000667556;0.000190144;0.00376311
48;calc bound;100;0.000321202;0.000191867;0.000502663
48;calc iter;100;0.0203825;0.0181337;0.0242675
48;total;1;4.45296;4.45296;4.45296
49;calc total;1;2.05424;2.05424;2.05424
49;calc update async;100;9.07237e-05;1.9753e-05;0.00556979
49;calc inner;100;0.0192665;0.016323;0.0198906
49;calc wait;100;0.000813527;0.000148326;0.0118274
49;calc bound;100;0.0003083;0.000193387;0.00048943
49;calc iter;100;0.0204809;0.01806;0.0341094
49;total;1;4.45274;4.45274;4.45274
50;calc total;1;2.0562;2.0562;2.0562
50;calc update async;100;8.52227e-05;1.8065e-05;0.00503685
50;calc inner;100;0.0192891;0.0164188;0.01987
50;calc wait;100;0.000827327;0.000155658;0.0118773
50;calc bound;100;0.000300313;0.000191171;0.000474254
50;calc iter;100;0.0205037;0.0190644;0.0295133
50;total;1;4.45298;4.45298;4.45298
51;calc total;1;2.05344;2.05344;2.05344
51;calc update async;100;8.98784e-05;1.8961e-05;0.00546154
51;calc inner;100;0.0192496;0.0163282;0.0198884
51;calc wait;100;0.00082602;0.000154216;0.0124901
51;calc bound;100;0.000309228;0.00018862;0.000478258
51;calc iter;100;0.0204762;0.018153;0.0306768
51;total;1;4.45299;4.45299;4.45299
52;calc total;1;2.05649;2.05649;2.05649
52;calc update async;100;8.93291e-05;1.9028e-05;0.00523781
52;calc inner;100;0.0192319;0.0163965;0.0198542
52;calc wait;100;0.000871664;0.000157435;0.0129033
52;calc bound;100;0.000313401;0.0002137;0.000465023
52;calc iter;100;0.0205078;0.0177151;0.0313204
52;total;1;4.45278;4.45278;4.45278
53;calc total;1;2.05293;2.05293;2.05293
53;calc update async;100;9.16013e-05;2.0744e-05;0.00561233
53;calc inner;100;0.019227;0.0161093;0.0197998
53;calc wait;100;0.00080312;0.000191566;0.00686575
53;calc bound;100;0.000313901;0.000200633;0.00045302
53;calc iter;100;0.0204377;0.0178952;0.0262033
53;total;1;4.45281;4.45281;4.45281
54;calc total;1;2.05431;2.05431;2.05431
54;calc update async;100;9.3497e-05;1.742e-05;0.00567748
54;calc inner;100;0.0192194;0.0162948;0.019818
54;calc wait;100;0.000824944;0.000208927;0.00740763
54;calc bound;100;0.000314981;0.00021302;0.000455772
54;calc iter;100;0.0204544;0.0178816;0.0265504
54;total;1;4.45284;4.45284;4.45284
55;calc total;1;2.05699;2.05699;2.05699
55;calc update async;100;8.6425e-05;1.6452e-05;0.00491837
55;calc inner;100;0.0192531;0.0163173;0.019951
55;calc wait;100;0.000821902;0.000204188;0.00734478
55;calc bound;100;0.000318964;0.000205427;0.000460271
55;calc iter;100;0.0204821;0.0187443;0.0263925
55;total;1;4.45293;4.45293;4.45293
56;calc total;1;2.06341;2.06341;2.06341
56;calc update async;100;8.41332e-05;2e-05;0.00452208
56;calc inner;100;0.0192391;0.0146537;0.0198304
56;calc wait;100;0.000895669;0.000181574;0.0189618
56;calc bound;100;0.000328357;0.00021618;0.000463493
56;calc iter;100;0.0205491;0.0177981;0.0385055
56;total;1;4.45299;4.45299;4.45299
57;calc total;1;2.04895;2.04895;2.04895
57;calc update async;100;0.000117282;2.2073e-05;0.00774114
57;calc inner;100;0.0192543;0.0156286;0.0198881
57;calc wait;100;0.000691674;0.000196036;0.00555739
57;calc bound;100;0.000340186;0.000218678;0.000474509
57;calc iter;100;0.020405;0.0180819;0.0251071
57;total;1;4.45297;4.45297;4.45297
58;calc total;1;2.0627;2.0627;2.0627
58;calc update async;100;0.000118709;1.8607e-05;0.00783762
58;calc inner;100;0.0193087;0.0161364;0.0198733
58;calc wait;100;0.000763191;0.000202282;0.0136441
58;calc bound;100;0.000352224;0.000208282;0.000514101
58;calc iter;100;0.0205448;0.0180359;0.0379724
58;total;1;4.45299;4.45299;4.45299
59;calc total;1;2.06073;2.06073;2.06073
59;calc update async;100;0.000111316;2.4346e-05;0.00682757
59;calc inner;100;0.0192608;0.0158872;0.0200539
59;calc wait;100;0.00078572;0.000220855;0.0139158
59;calc bound;100;0.000367721;0.000206193;0.000468269
59;calc iter;100;0.0205276;0.0190046;0.0302397
59;total;1;4.45296;4.45296;4.45296
60;calc total;1;2.06186;2.06186;2.06186
60;calc update async;100;0.000110779;1.6337e-05;0.00765988
60;calc inner;100;0.0192646;0.0147942;0.01999
60;calc wait;100;0.000851151;0.00021782;0.0104891
60;calc bound;100;0.000315546;0.000218897;0.000448726
60;calc iter;100;0.0205435;0.0198025;0.0256094
60;total;1;4.4532;4.4532;4.4532
61;calc total;1;2.05879;2.05879;2.05879
61;calc update async;100;8.48808e-05;1.6934e-05;0.00507723
61;calc inner;100;0.0193094;0.0167115;0.0199604
61;calc wait;100;0.000813306;0.000186547;0.00839229
61;calc bound;100;0.000304583;0.000207182;0.000437225
61;calc iter;100;0.0205137;0.0173441;0.0306393
61;total;1;4.45311;4.45311;4.45311
62;calc total;1;2.05134;2.05134;2.05134
62;calc update async;100;9.92959e-05;2.3393e-05;0.0063436
62;calc inner;100;0.0192958;0.0161269;0.0197656
62;calc wait;100;0.000742833;0.000206116;0.00676332
62;calc bound;100;0.000302988;0.000212273;0.00042908
62;calc iter;100;0.0204429;0.0178519;0.0241093
62;total;1;4.45325;4.45325;4.45325
144;calc total;1;2.04481;2.04481;2.04481
144;calc update async;100;0.000148314;1.6394e-05;0.0117405
144;calc inner;100;0.0193698;0.0167042;0.0198186
144;calc wait;100;0.000518848;0.00021603;0.00246119
144;calc bound;100;0.00033023;0.000228872;0.00046776
144;calc iter;100;0.020369;0.0185699;0.0296091
144;total;1;4.51686;4.51686;4.51686
120;calc total;1;2.06347;2.06347;2.06347
120;calc update async;100;7.48756e-05;1.6872e-05;0.00523076
120;calc inner;100;0.0194317;0.0153052;0.019794
120;calc wait;100;0.000635233;0.000287128;0.0152594
120;calc bound;100;0.000321486;0.0002345;0.000436727
120;calc iter;100;0.0204648;0.0186701;0.0361257
120;total;1;4.53005;4.53005;4.53005
96;calc total;1;2.04159;2.04159;2.04159
96;calc update async;100;9.93856e-05;1.9319e-05;0.00639422
96;calc inner;100;0.0192808;0.0161739;0.019783
96;calc wait;100;0.000619148;0.000205421;0.00293261
96;calc bound;100;0.000321761;0.000245629;0.00043532
96;calc iter;100;0.0203227;0.0176771;0.0234252
96;total;1;4.54352;4.54352;4.54352
34;calc total;1;2.05973;2.05973;2.05973
34;calc update async;100;8.08486e-05;1.6354e-05;0.00547448
34;calc inner;100;0.018656;0.0156074;0.0193727
34;calc wait;100;0.00133431;0.000219686;0.0171134
34;calc bound;100;0.000322141;0.000208846;0.000423753
34;calc iter;100;0.020395;0.0175211;0.0330989
34;total;1;4.39413;4.39413;4.39413
72;calc total;1;2.06051;2.06051;2.06051
72;calc update async;100;8.24061e-05;1.715e-05;0.00471274
72;calc inner;100;0.0185809;0.0164859;0.01955
72;calc wait;100;0.00140327;0.00021837;0.0122374
72;calc bound;100;0.000425104;0.000200266;0.000519649
72;calc iter;100;0.0204942;0.0190423;0.033827
72;total;1;4.36719;4.36719;4.36719
63;calc total;1;2.05558;2.05558;2.05558
63;calc update async;100;9.00998e-05;1.7712e-05;0.00551283
63;calc inner;100;0.0193699;0.0166938;0.0209604
63;calc wait;100;0.000711732;0.000193355;0.010737
145;calc total;1;2.05456;2.05456;2.05456
145;calc update async;100;9.93931e-05;1.7867e-05;0.0065774
145;calc inner;100;0.0194028;0.016841;0.0198796
145;calc wait;100;0.000650305;0.000195903;0.0151202
145;calc bound;100;0.000312994;0.000222216;0.000438913
145;calc iter;100;0.0204669;0.0178692;0.0392409
145;total;1;4.52869;4.52869;4.52869
121;calc total;1;2.04949;2.04949;2.04949
121;calc update async;100;9.1857e-05;1.5605e-05;0.00705103
121;calc inner;100;0.0194308;0.0145489;0.0198051
121;calc wait;100;0.000489306;0.000276089;0.00300883
121;calc bound;100;0.000311615;0.000228964;0.000407896
121;calc iter;100;0.0203251;0.0170819;0.0228915
121;total;1;4.52745;4.52745;4.52745
35;calc total;1;2.05192;2.05192;2.05192
35;calc update async;100;9.11761e-05;1.657e-05;0.00632971
35;calc inner;100;0.0185256;0.0151381;0.0192797
35;calc wait;100;0.00136548;0.000307804;0.01286
35;calc bound;100;0.000349455;0.000211235;0.000438363
35;calc iter;100;0.0203338;0.0186473;0.0293994
35;total;1;4.39414;4.39414;4.39414
73;calc total;1;2.0563;2.0563;2.0563
73;calc update async;100;8.38463e-05;1.5188e-05;0.00535144
73;calc inner;100;0.0186371;0.016666;0.0195023
73;calc wait;100;0.00134235;0.000234854;0.00738889
73;calc bound;100;0.000374672;0.000198481;0.000517197
73;calc iter;100;0.0204404;0.0191335;0.026384
73;total;1;4.3673;4.3673;4.3673
63;calc bound;100;0.000312065;0.000208875;0.000425158
63;calc iter;100;0.0204853;0.0172854;0.0339141
63;total;1;4.45317;4.45317;4.45317
146;calc total;1;2.05664;2.05664;2.05664
146;calc update async;100;8.73482e-05;1.8355e-05;0.005235
146;calc inner;100;0.0194065;0.0168584;0.0199658
146;calc wait;100;0.000688916;0.00018797;0.014902
146;calc bound;100;0.000303441;0.000216238;0.000428896
146;calc iter;100;0.0204877;0.0174428;0.0329582
146;total;1;4.531;4.531;4.531
122;calc total;1;2.06307;2.06307;2.06307
122;calc update async;100;6.86661e-05;1.4613e-05;0.0046839
122;calc inner;100;0.0194593;0.0152633;0.0198438
122;calc wait;100;0.000620638;0.000239356;0.01555
122;calc bound;100;0.000311021;0.000236829;0.000414989
122;calc iter;100;0.0204612;0.0171071;0.0358133
122;total;1;4.52752;4.52752;4.52752
36;calc total;1;2.05939;2.05939;2.05939
36;calc update async;100;7.87244e-05;1.6027e-05;0.00546165
36;calc inner;100;0.0194105;0.0169967;0.0197868
36;calc wait;100;0.000604846;0.00023198;0.00936498
36;calc bound;100;0.000315377;0.000249532;0.000439906
36;calc iter;100;0.020411;0.018634;0.0321765
36;total;1;4.39389;4.39389;4.39389
74;calc total;1;2.0586;2.0586;2.0586
74;calc update async;100;7.66595e-05;1.8269e-05;0.00501091
74;calc inner;100;0.018715;0.0166469;0.0194613
74;calc wait;100;0.00132709;0.000196948;0.00796385
74;calc bound;100;0.000335419;0.000198602;0.000475499
74;calc iter;100;0.0204564;0.0173372;0.0267572
74;total;1;4.36719;4.36719;4.36719
64;calc total;1;2.04503;2.04503;2.04503
64;calc update async;100;0.000116062;1.7195e-05;0.00802903
64;calc inner;100;0.0192542;0.0146882;0.019727
64;calc wait;100;0.00069697;0.00018179;0.00503776
64;calc bound;100;0.000312388;0.00021886;0.00041671
64;calc iter;100;0.0203809;0.0173735;0.0248226
64;total;1;4.45326;4.45326;4.45326
147;calc total;1;2.05328;2.05328;2.05328
147;calc update async;100;9.69324e-05;1.8775e-05;0.00640158
147;calc inner;100;0.0194323;0.0169319;0.0198768
147;calc wait;100;0.000623269;0.000192713;0.0152133
147;calc bound;100;0.000300003;0.000222214;0.000444707
147;calc iter;100;0.0204539;0.0177907;0.0333851
147;total;1;4.52849;4.52849;4.52849
123;calc total;1;2.0612;2.0612;2.0612
123;calc update async;100;7.34012e-05;1.4265e-05;0.00524287
123;calc inner;100;0.0194428;0.0148426;0.0197982
123;calc wait;100;0.000609949;0.00021045;0.0145555
123;calc bound;100;0.000315218;0.000240794;0.000416593
123;calc iter;100;0.0204427;0.0177156;0.0296956
123;total;1;4.52751;4.52751;4.52751
37;calc total;1;2.05169;2.05169;2.05169
37;calc update async;100;0.00010274;1.5709e-05;0.00801175
37;calc inner;100;0.0194098;0.0158007;0.0198048
37;calc wait;100;0.000516021;0.000227531;0.00791834
37;calc bound;100;0.000304599;0.000233653;0.000416927
37;calc iter;100;0.0203346;0.0182025;0.0265514
37;total;1;4.39418;4.39418;4.39418
75;calc total;1;2.0559;2.0559;2.0559
75;calc update async;100;7.82125e-05;1.7727e-05;0.00531891
75;calc inner;100;0.0187048;0.0167106;0.0194319
75;calc wait;100;0.00132483;0.00018689;0.00821061
75;calc bound;100;0.000317007;0.000201021;0.000406333
75;calc iter;100;0.0204265;0.0175101;0.0269656
75;total;1;4.36733;4.36733;4.36733
65;calc total;1;2.05515;2.05515;2.05515
65;calc update async;100;0.000105063;2.1436e-05;0.00698798
65;calc inner;100;0.0192621;0.0165808;0.0197789
65;calc wait;100;0.000786782;0.000181941;0.00969671
65;calc bound;100;0.000312873;0.000223848;0.000426816
65;calc iter;100;0.0204684;0.0173335;0.0336912
65;total;1;4.45174;4.45174;4.45174
148;calc total;1;2.05588;2.05588;2.05588
148;calc update async;100;8.99429e-05;2.1585e-05;0.00562468
148;calc inner;100;0.0193941;0.0168426;0.0198134
148;calc wait;100;0.0007011;0.000189848;0.0156352
148;calc bound;100;0.00029361;0.000215697;0.000443988
148;calc iter;100;0.02048;0.0174457;0.033985
148;total;1;4.5193;4.5193;4.5193
124;calc total;1;2.06232;2.06232;2.06232
124;calc update async;100;6.84278e-05;1.4849e-05;0.00476163
124;calc inner;100;0.0194451;0.0151576;0.0198223
124;calc wait;100;0.000631536;0.000216711;0.0129551
124;calc bound;100;0.000309156;0.000226175;0.000420561
124;calc iter;100;0.0204555;0.0159273;0.0294197
124;total;1;4.53829;4.53829;4.53829
38;calc total;1;2.05843;2.05843;2.05843
38;calc update async;100;7.46947e-05;1.6477e-05;0.00517946
38;calc inner;100;0.0194179;0.0169671;0.0197671
38;calc wait;100;0.000606557;0.000246825;0.0128732
38;calc bound;100;0.000302273;0.00024185;0.000415344
38;calc iter;100;0.0204027;0.0183579;0.0354367
38;total;1;4.39438;4.39438;4.39438
76;calc total;1;2.05792;2.05792;2.05792
76;calc update async;100;7.20515e-05;1.5904e-05;0.00478343
76;calc inner;100;0.018705;0.0166657;0.0195332
76;calc wait;100;0.00135592;0.000186025;0.010862
76;calc bound;100;0.000304284;0.000216086;0.000390509
76;calc iter;100;0.0204388;0.0174892;0.0282269
76;total;1;4.3671;4.3671;4.3671
66;calc total;1;2.05921;2.05921;2.05921
66;calc update async;100;8.59593e-05;2.0767e-05;0.00501133
66;calc inner;100;0.0192718;0.0167776;0.0197174
66;calc wait;100;0.00083961;0.000200298;0.00818074
66;calc bound;100;0.000313454;0.000215153;0.000435167
66;calc iter;100;0.0205124;0.0180016;0.030016
66;total;1;4.45323;4.45323;4.45323
149;calc total;1;2.05382;2.05382;2.05382
149;calc update async;100;9.71402e-05;1.9583e-05;0.00612398
149;calc inner;100;0.0193976;0.0168823;0.0198283
149;calc wait;100;0.000671624;0.000187292;0.0151257
149;calc bound;100;0.00029295;0.000205575;0.000447482
149;calc iter;100;0.0204608;0.0179317;0.0333972
149;total;1;4.53107;4.53107;4.53107
125;calc total;1;2.05895;2.05895;2.05895
125;calc update async;100;7.18636e-05;1.3433e-05;0.00521559
125;calc inner;100;0.0194242;0.0151596;0.0198197
125;calc wait;100;0.000631675;0.000221535;0.0134384
125;calc bound;100;0.000293657;0.000204922;0.000405782
125;calc iter;100;0.0204227;0.0189662;0.0302773
125;total;1;4.53311;4.53311;4.53311
39;calc total;1;2.04694;2.04694;2.04694
39;calc update async;100;9.70666e-05;1.5319e-05;0.00748411
39;calc inner;100;0.0194312;0.0154821;0.019844
39;calc wait;100;0.000452099;0.000246281;0.00884453
39;calc bound;100;0.000306996;0.000228318;0.000426287
39;calc iter;100;0.0202885;0.0182336;0.0273347
39;total;1;4.39434;4.39434;4.39434
77;calc total;1;2.05676;2.05676;2.05676
77;calc update async;100;7.35217e-05;1.644e-05;0.00498679
77;calc inner;100;0.0186987;0.0163192;0.019562
77;calc wait;100;0.00135489;0.000208325;0.0108613
77;calc bound;100;0.000295532;0.000219488;0.000392593
77;calc iter;100;0.0204245;0.0178879;0.0279643
77;total;1;4.36619;4.36619;4.36619
67;calc total;1;2.0524;2.0524;2.0524
67;calc update async;100;0.000100365;2.0738e-05;0.00640375
67;calc inner;100;0.0192674;0.0163046;0.0197379
67;calc wait;100;0.000770838;0.000190913;0.00847448
67;calc bound;100;0.000308659;0.000211453;0.000428576
67;calc iter;100;0.0204487;0.0173047;0.0263676
67;total;1;4.45321;4.45321;4.45321
150;calc total;1;2.05587;2.05587;2.05587
150;calc update async;100;9.6811e-05;1.637e-05;0.00561802
150;calc inner;100;0.0194102;0.016865;0.0198285
150;calc wait;100;0.000653732;0.000188246;0.01579
150;calc bound;100;0.000320692;0.000201076;0.000428394
150;calc iter;100;0.0204831;0.0176688;0.0333163
150;total;1;4.52847;4.52847;4.52847
126;calc total;1;2.061;2.061;2.061
126;calc update async;100;6.96006e-05;1.5614e-05;0.00488455
126;calc inner;100;0.0194691;0.0156084;0.0198621
126;calc wait;100;0.000618593;0.000200743;0.0134145
126;calc bound;100;0.000286232;0.000193141;0.000429961
126;calc iter;100;0.0204449;0.0174254;0.0293524
126;total;1;4.53005;4.53005;4.53005
40;calc total;1;2.06372;2.06372;2.06372
40;calc update async;100;6.86871e-05;1.3499e-05;0.00471286
40;calc inner;100;0.0193874;0.015674;0.0198742
40;calc wait;100;0.000684299;0.000208268;0.0197189
40;calc bound;100;0.000315239;0.000234585;0.000410789
40;calc iter;100;0.0204569;0.0185571;0.0405122
40;total;1;4.39362;4.39362;4.39362
78;calc total;1;2.05789;2.05789;2.05789
78;calc update async;100;8.28611e-05;1.6236e-05;0.00577008
78;calc inner;100;0.0186531;0.0167657;0.0194751
78;calc wait;100;0.00139327;0.000194988;0.0110804
78;calc bound;100;0.000306061;0.000208664;0.000369038
78;calc iter;100;0.0204372;0.0174434;0.0282067
78;total;1;4.36598;4.36598;4.36598
68;calc total;1;2.05925;2.05925;2.05925
68;calc update async;100;8.58412e-05;1.6794e-05;0.00513401
68;calc inner;100;0.0192863;0.0167269;0.0197474
68;calc wait;100;0.000828885;0.000192053;0.0105829
68;calc bound;100;0.000319991;0.000213147;0.00043394
68;calc iter;100;0.0205227;0.0174127;0.0299938
68;total;1;4.4531;4.4531;4.4531
151;calc total;1;2.05789;2.05789;2.05789
151;calc update async;100;8.50809e-05;1.5942e-05;0.00501088
151;calc inner;100;0.0194827;0.016824;0.0199442
151;calc wait;100;0.000599543;0.000164734;0.0154472
151;calc bound;100;0.000334396;0.000198056;0.000455586
151;calc iter;100;0.0205037;0.0182562;0.0328055
151;total;1;4.51647;4.51647;4.51647
127;calc total;1;2.0568;2.0568;2.0568
127;calc update async;100;7.9477e-05;1.8106e-05;0.00554221
127;calc inner;100;0.019469;0.0156944;0.0198539
127;calc wait;100;0.000549699;0.000210716;0.0125247
127;calc bound;100;0.000304436;0.000189965;0.00042547
127;calc iter;100;0.020404;0.0169418;0.0341151
127;total;1;4.53674;4.53674;4.53674
41;calc total;1;2.05917;2.05917;2.05917
41;calc update async;100;7.7827e-05;1.5033e-05;0.00563517
41;calc inner;100;0.019405;0.0164906;0.019884
41;calc wait;100;0.000615007;0.000216983;0.0146546
41;calc bound;100;0.000313511;0.000209354;0.000428331
41;calc iter;100;0.0204127;0.0184247;0.0315544
41;total;1;4.39392;4.39392;4.39392
79;calc total;1;2.05412;2.05412;2.05412
79;calc update async;100;8.41356e-05;1.3912e-05;0.00575858
79;calc inner;100;0.0185278;0.0166183;0.0193091
79;calc wait;100;0.00145012;0.000253259;0.0110622
79;calc bound;100;0.000317478;0.000201364;0.00038882
79;calc iter;100;0.020382;0.0173719;0.0341229
79;total;1;4.36709;4.36709;4.36709
69;calc total;1;2.05416;2.05416;2.05416
69;calc update async;100;9.64314e-05;1.738e-05;0.00603814
69;calc inner;100;0.0192782;0.0164046;0.0197087
69;calc wait;100;0.000773572;0.000181258;0.00907619
69;calc bound;100;0.000324641;0.000200021;0.000441142
69;calc iter;100;0.0204741;0.0191629;0.0270315
69;total;1;4.45319;4.45319;4.45319
152;calc total;1;2.06161;2.06161;2.06161
152;calc update async;100;8.80369e-05;1.9397e-05;0.00474853
152;calc inner;100;0.0194618;0.0163153;0.0199073
152;calc wait;100;0.000646934;0.000163564;0.0161991
152;calc bound;100;0.000342489;0.000201752;0.000477723
152;calc iter;100;0.020541;0.0177392;0.0337684
152;total;1;4.53104;4.53104;4.53104
128;calc total;1;2.04485;2.04485;2.04485
128;calc update async;100;9.44489e-05;1.8924e-05;0.00645476
128;calc inner;100;0.0195084;0.0150577;0.0198974
128;calc wait;100;0.000346117;0.000175095;0.00509879
128;calc bound;100;0.000334907;0.000199492;0.000430358
128;calc iter;100;0.0202852;0.0172962;0.024955
128;total;1;4.52977;4.52977;4.52977
42;calc total;1;2.0614;2.0614;2.0614
42;calc update async;100;7.24882e-05;1.6055e-05;0.00514394
42;calc inner;100;0.0194003;0.0165787;0.0197706
42;calc wait;100;0.000660698;0.00019814;0.0135067
42;calc bound;100;0.000302942;0.000204913;0.000436702
42;calc iter;100;0.0204376;0.0175817;0.0316915
42;total;1;4.39386;4.39386;4.39386
80;calc total;1;2.04518;2.04518;2.04518
80;calc update async;100;0.000113722;1.8214e-05;0.00872208
80;calc inner;100;0.0186744;0.0157081;0.0194748
80;calc wait;100;0.00119522;0.00022279;0.00320001
80;calc bound;100;0.000319251;0.000214314;0.000396908
80;calc iter;100;0.0203045;0.0174689;0.0253102
80;total;1;4.36738;4.36738;4.36738
70;calc total;1;2.05954;2.05954;2.05954
70;calc update async;100;9.30492e-05;1.6245e-05;0.00563916
70;calc inner;100;0.0192645;0.0163652;0.019708
70;calc wait;100;0.000840803;0.000176546;0.0112258
70;calc bound;100;0.000331774;0.000195193;0.000426837
70;calc iter;100;0.0205316;0.0179687;0.0288252
70;total;1;4.45314;4.45314;4.45314
153;calc total;1;2.05987;2.05987;2.05987
153;calc update async;100;8.67717e-05;2.2213e-05;0.00482404
153;calc inner;100;0.0194274;0.016422;0.0198724
153;calc wait;100;0.000682454;0.000176719;0.0106936
153;calc bound;100;0.000324358;0.000197294;0.000491979
153;calc iter;100;0.0205228;0.0181328;0.0281096
153;total;1;4.53105;4.53105;4.53105
129;calc total;1;2.05449;2.05449;2.05449
129;calc update async;100;9.18357e-05;2.2396e-05;0.00622686
129;calc inner;100;0.0195263;0.0156883;0.0199622
129;calc wait;100;0.000426612;0.000175134;0.00970079
129;calc bound;100;0.000335097;0.000194686;0.000423715
129;calc iter;100;0.0203814;0.0172209;0.0319966
129;total;1;4.52984;4.52984;4.52984
43;calc total;1;2.05741;2.05741;2.05741
43;calc update async;100;7.57352e-05;1.6957e-05;0.00533665
43;calc inner;100;0.0194165;0.0167563;0.0201714
43;calc wait;100;0.000601881;0.000210896;0.0144548
43;calc bound;100;0.000304011;0.000210323;0.000435824
43;calc iter;100;0.0203994;0.0175102;0.0324674
43;total;1;4.39382;4.39382;4.39382
81;calc total;1;2.05335;2.05335;2.05335
81;calc update async;100;9.21165e-05;1.7303e-05;0.00654111
81;calc inner;100;0.0187137;0.0167011;0.019325
81;calc wait;100;0.00126449;0.000224321;0.00969307
81;calc bound;100;0.000320811;0.000218218;0.000442033
81;calc iter;100;0.0203932;0.0176536;0.0336073
81;total;1;4.36729;4.36729;4.36729
154;calc total;1;2.06104;2.06104;2.06104
154;calc update async;100;8.41418e-05;2.261e-05;0.00475992
154;calc inner;100;0.0194244;0.0161858;0.0198714
154;calc wait;100;0.00071475;0.000190547;0.0102189
154;calc bound;100;0.00030863;0.000199464;0.000466687
154;calc iter;100;0.0205337;0.0181094;0.0279398
154;total;1;4.51907;4.51907;4.51907
130;calc total;1;2.05921;2.05921;2.05921
130;calc update async;100;8.24423e-05;1.8464e-05;0.00564183
130;calc inner;100;0.019493;0.0156093;0.0199287
130;calc wait;100;0.000533356;0.000176878;0.00793737
130;calc bound;100;0.000317653;0.000202213;0.00044159
130;calc iter;100;0.0204278;0.0176702;0.0292693
130;total;1;4.52985;4.52985;4.52985
44;calc total;1;2.06052;2.06052;2.06052
44;calc update async;100;7.69458e-05;1.8355e-05;0.0053258
44;calc inner;100;0.0194356;0.0168914;0.019932
44;calc wait;100;0.000597402;0.000213615;0.0120399
44;calc bound;100;0.00032028;0.000198068;0.000415939
44;calc iter;100;0.0204317;0.0175158;0.0301668
44;total;1;4.39413;4.39413;4.39413
82;calc total;1;2.05503;2.05503;2.05503
82;calc update async;100;8.41693e-05;1.9144e-05;0.0055735
82;calc inner;100;0.0187177;0.0168366;0.0194026
82;calc wait;100;0.00128374;0.000220234;0.00880818
82;calc bound;100;0.000329623;0.000203897;0.000482335
82;calc iter;100;0.0204172;0.0178521;0.0269359
82;total;1;4.36699;4.36699;4.36699
155;calc total;1;2.05911;2.05911;2.05911
155;calc update async;100;8.19154e-05;1.5258e-05;0.00500502
155;calc inner;100;0.0194245;0.0164969;0.0202026
155;calc wait;100;0.000693939;0.000215339;0.0162451
155;calc bound;100;0.000309986;0.000216666;0.00047959
155;calc iter;100;0.0205123;0.0184139;0.0345142
155;total;1;4.52858;4.52858;4.52858
131;calc total;1;2.05243;2.05243;2.05243
131;calc update async;100;9.36875e-05;1.7357e-05;0.00693628
131;calc inner;100;0.0194801;0.0150813;0.0198522
131;calc wait;100;0.000482791;0.000206943;0.00627646
131;calc bound;100;0.000301246;0.000201081;0.000460473
131;calc iter;100;0.020359;0.019798;0.0256152
131;total;1;4.52989;4.52989;4.52989
45;calc total;1;2.05796;2.05796;2.05796
45;calc update async;100;8.08516e-05;1.8161e-05;0.005506
45;calc inner;100;0.0194411;0.016763;0.0198867
45;calc wait;100;0.00055449;0.000170563;0.00915803
45;calc bound;100;0.000329128;0.000201391;0.000406069
45;calc iter;100;0.0204069;0.0185297;0.0278075
45;total;1;4.3918;4.3918;4.3918
83;calc total;1;2.05222;2.05222;2.05222
83;calc update async;100;9.783e-05;1.9851e-05;0.00660554
83;calc inner;100;0.0186809;0.0167961;0.0194197
83;calc wait;100;0.001251;0.000253483;0.00697871
156;calc total;1;2.05844;2.05844;2.05844
156;calc update async;100;0.000102376;2.236e-05;0.00493095
156;calc inner;100;0.0180933;0.0152422;0.0195679
156;calc wait;100;0.00190005;0.000187077;0.0183435
156;calc bound;100;0.000406203;0.000194435;0.000466654
156;calc iter;100;0.0205042;0.015835;0.0338515
156;total;1;4.51495;4.51495;4.51495
132;calc total;1;2.05778;2.05778;2.05778
132;calc update async;100;8.20829e-05;1.4991e-05;0.00527824
132;calc inner;100;0.0191191;0.0177398;0.0194775
132;calc wait;100;0.000840137;0.00030112;0.00613371
132;calc bound;100;0.000367826;0.000200301;0.000443893
132;calc iter;100;0.0204112;0.0192644;0.0288879
132;total;1;4.52445;4.52445;4.52445
46;calc total;1;2.06037;2.06037;2.06037
46;calc update async;100;7.89645e-05;1.7901e-05;0.00515331
46;calc inner;100;0.0194387;0.016895;0.0199167
46;calc wait;100;0.000567964;0.000208374;0.00979766
46;calc bound;100;0.000343538;0.000199288;0.000418194
46;calc iter;100;0.0204306;0.0179324;0.0281217
46;total;1;4.39439;4.39439;4.39439
83;calc bound;100;0.000370064;0.000202926;0.000499304
83;calc iter;100;0.0204017;0.0182218;0.0246305
83;total;1;4.3663;4.3663;4.3663
157;calc total;1;2.05433;2.05433;2.05433
157;calc update async;100;0.000102803;1.8156e-05;0.00564762
157;calc inner;100;0.0182245;0.0151535;0.0195387
157;calc wait;100;0.00175144;0.000213643;0.0171384
157;calc bound;100;0.000356421;0.000207519;0.000422872
157;calc iter;100;0.0204374;0.0176554;0.0325472
157;total;1;4.51701;4.51701;4.51701
133;calc total;1;2.05339;2.05339;2.05339
133;calc update async;100;9.08844e-05;1.529e-05;0.00652319
133;calc inner;100;0.019158;0.0170567;0.0195402
133;calc wait;100;0.000784023;0.000234373;0.00625339
133;calc bound;100;0.000326168;0.000193975;0.000444456
133;calc iter;100;0.0203608;0.0194316;0.0257127
133;total;1;4.52729;4.52729;4.52729
47;calc total;1;2.05622;2.05622;2.05622
47;calc update async;100;8.74768e-05;2.0872e-05;0.0059496
47;calc inner;100;0.0194363;0.0166083;0.0198466
47;calc wait;100;0.000520658;0.000187386;0.0102714
47;calc bound;100;0.000342285;0.000200236;0.000425068
47;calc iter;100;0.0203884;0.0184933;0.028585
47;total;1;4.39367;4.39367;4.39367
84;calc total;1;2.05446;2.05446;2.05446
84;calc update async;100;8.21223e-05;1.6616e-05;0.00587657
84;calc inner;100;0.0195694;0.0179864;0.0203349
84;calc wait;100;0.000464563;0.000216573;0.00333824
84;calc bound;100;0.000309731;0.000254129;0.000443016
84;calc iter;100;0.0204271;0.0191004;0.0271645
84;total;1;4.36715;4.36715;4.36715
158;calc total;1;2.05721;2.05721;2.05721
158;calc update async;100;9.13598e-05;2.0047e-05;0.00502701
158;calc inner;100;0.0182581;0.0151877;0.0195013
158;calc wait;100;0.00177491;0.000201232;0.017127
158;calc bound;100;0.000329658;0.000211327;0.000414837
158;calc iter;100;0.0204561;0.0156546;0.0326697
158;total;1;4.51705;4.51705;4.51705
134;calc total;1;2.0585;2.0585;2.0585
134;calc update async;100;7.56259e-05;1.3367e-05;0.0051994
134;calc inner;100;0.0192173;0.0177276;0.0195417
134;calc wait;100;0.000813891;0.0001578;0.0065731
134;calc bound;100;0.000304321;0.000188862;0.000429621
134;calc iter;100;0.0204128;0.0191354;0.0295411
134;total;1;4.53041;4.53041;4.53041
85;calc total;1;2.05247;2.05247;2.05247
85;calc update async;100;8.84048e-05;1.3824e-05;0.00665867
85;calc inner;100;0.0195851;0.0177719;0.0199017
85;calc wait;100;0.000432709;0.000234996;0.00359859
85;calc bound;100;0.000300887;0.000210044;0.000422134
85;calc iter;100;0.0204083;0.0192729;0.0253465
85;total;1;4.36727;4.36727;4.36727
159;calc total;1;2.05221;2.05221;2.05221
159;calc update async;100;9.61051e-05;2.037e-05;0.00579935
159;calc inner;100;0.0182795;0.0151286;0.0195461
159;calc wait;100;0.00169247;0.000211375;0.0172421
159;calc bound;100;0.000323707;0.000218805;0.000403906
159;calc iter;100;0.0203936;0.0156242;0.0384563
159;total;1;4.51708;4.51708;4.51708
135;calc total;1;2.06011;2.06011;2.06011
135;calc update async;100;7.08016e-05;1.3509e-05;0.00482024
135;calc inner;100;0.0191913;0.017262;0.019563
135;calc wait;100;0.000868525;0.000181664;0.00799074
135;calc bound;100;0.000300077;0.000199283;0.000437138
135;calc iter;100;0.0204322;0.0189854;0.0260802
135;total;1;4.52448;4.52448;4.52448
86;calc total;1;2.0537;2.0537;2.0537
86;calc update async;100;8.13607e-05;1.6244e-05;0.00578599
86;calc inner;100;0.0196399;0.0180192;0.0199101
86;calc wait;100;0.000396058;0.000212124;0.00379508
86;calc bound;100;0.000302908;0.000219313;0.000416435
86;calc iter;100;0.0204215;0.019214;0.0266509
86;total;1;4.36714;4.36714;4.36714
136;calc total;1;2.06193;2.06193;2.06193
136;calc update async;100;6.85907e-05;1.4108e-05;0.0046881
136;calc inner;100;0.0191522;0.0164265;0.0195662
136;calc wait;100;0.000933076;0.000216215;0.0105862
136;calc bound;100;0.000295124;0.000192191;0.0004546
136;calc iter;100;0.0204506;0.0189272;0.0321599
136;total;1;4.53809;4.53809;4.53809
87;calc total;1;2.05545;2.05545;2.05545
87;calc update async;100;7.88102e-05;1.6908e-05;0.00558277
87;calc inner;100;0.0195831;0.0178949;0.0198448
87;calc wait;100;0.000467215;0.000243364;0.00413322
87;calc bound;100;0.000308563;0.000253338;0.000398091
87;calc iter;100;0.0204391;0.0196384;0.0262122
87;total;1;4.36713;4.36713;4.36713
137;calc total;1;2.05715;2.05715;2.05715
137;calc update async;100;7.49563e-05;1.3224e-05;0.0052984
137;calc inner;100;0.0191964;0.0178538;0.0195714
137;calc wait;100;0.000843389;0.000186717;0.00742675
137;calc bound;100;0.000287588;0.00020476;0.000451973
137;calc iter;100;0.0204038;0.0192027;0.0264209
137;total;1;4.53813;4.53813;4.53813
88;calc total;1;2.06003;2.06003;2.06003
88;calc update async;100;7.53302e-05;1.4842e-05;0.00525701
88;calc inner;100;0.0195546;0.016766;0.019878
88;calc wait;100;0.000537013;0.000230008;0.00661729
88;calc bound;100;0.000319185;0.000221297;0.000444439
88;calc iter;100;0.0204874;0.019758;0.0290333
88;total;1;4.36736;4.36736;4.36736
138;calc total;1;2.05912;2.05912;2.05912
138;calc update async;100;7.86539e-05;1.3598e-05;0.00563345
138;calc inner;100;0.0190968;0.0175369;0.0197625
138;calc wait;100;0.000931742;0.000197992;0.00765351
138;calc bound;100;0.000292211;0.000212922;0.000418135
138;calc iter;100;0.0204009;0.0190107;0.0286848
138;total;1;4.53027;4.53027;4.53027
89;calc total;1;2.05794;2.05794;2.05794
89;calc update async;100;7.32945e-05;1.5077e-05;0.00521316
89;calc inner;100;0.0195349;0.0173386;0.0198377
89;calc wait;100;0.000537788;0.00021945;0.00484182
89;calc bound;100;0.000320208;0.000209699;0.00044709
89;calc iter;100;0.0204674;0.0197277;0.0243718
89;total;1;4.36718;4.36718;4.36718
139;calc total;1;2.05505;2.05505;2.05505
139;calc update async;100;9.09575e-05;1.3677e-05;0.00691625
139;calc inner;100;0.019144;0.0172078;0.0195431
139;calc wait;100;0.000833286;0.000198969;0.00681183
139;calc bound;100;0.000290599;0.000216556;0.000414075
139;calc iter;100;0.0203603;0.019115;0.0255161
139;total;1;4.52955;4.52955;4.52955
90;calc total;1;2.0599;2.0599;2.0599
90;calc update async;100;6.85609e-05;1.6032e-05;0.00463463
90;calc inner;100;0.019547;0.0165141;0.0198811
90;calc wait;100;0.00056876;0.000217866;0.00498594
90;calc bound;100;0.000302834;0.000195928;0.000423483
90;calc iter;100;0.0204882;0.0197598;0.0256544
90;total;1;4.3672;4.3672;4.3672
140;calc total;1;2.05764;2.05764;2.05764
140;calc update async;100;8.36551e-05;1.632e-05;0.00598523
140;calc inner;100;0.0191802;0.0177184;0.019604
140;calc wait;100;0.000818879;0.000203466;0.00662958
140;calc bound;100;0.000302083;0.000221575;0.000435088
140;calc iter;100;0.0203863;0.0191246;0.0273273
140;total;1;4.52985;4.52985;4.52985
91;calc total;1;2.05734;2.05734;2.05734
91;calc update async;100;7.3492e-05;1.6513e-05;0.00498879
91;calc inner;100;0.0195557;0.0174017;0.0199181
91;calc wait;100;0.000530233;0.000241488;0.00502306
91;calc bound;100;0.000303287;0.000188185;0.000412708
91;calc iter;100;0.0204641;0.0196131;0.025743
91;total;1;4.36727;4.36727;4.36727
141;calc total;1;2.05504;2.05504;2.05504
141;calc update async;100;9.29103e-05;1.6134e-05;0.00694584
141;calc inner;100;0.0191702;0.0172214;0.0195197
141;calc wait;100;0.000797454;0.000194832;0.0063671
141;calc bound;100;0.000305592;0.000214375;0.000419088
141;calc iter;100;0.0203677;0.0194816;0.0254471
141;total;1;4.52741;4.52741;4.52741
92;calc total;1;2.05563;2.05563;2.05563
92;calc update async;100;8.1434e-05;1.7163e-05;0.00529564
92;calc inner;100;0.0195959;0.017784;0.0198241
92;calc wait;100;0.000443023;0.000169828;0.00502345
92;calc bound;100;0.000325994;0.000191355;0.000419883
92;calc iter;100;0.0204478;0.0192626;0.0275464
92;total;1;4.36711;4.36711;4.36711
93;calc total;1;2.05342;2.05342;2.05342
93;calc update async;100;9.54666e-05;1.4547e-05;0.00653161
93;calc inner;100;0.0196389;0.0179242;0.0198924
93;calc wait;100;0.000357714;0.000174125;0.0049701
93;calc bound;100;0.000332112;0.000193436;0.00042683
93;calc iter;100;0.0204253;0.0195668;0.0254845
93;total;1;4.36738;4.36738;4.36738
94;calc total;1;2.05282;2.05282;2.05282
94;calc update async;100;9.33788e-05;1.4902e-05;0.00636782
94;calc inner;100;0.0196081;0.0178853;0.0198993
94;calc wait;100;0.000385238;0.000190735;0.00517689
94;calc bound;100;0.000330194;0.000197535;0.000439717
94;calc iter;100;0.0204186;0.0189862;0.0263651
94;total;1;4.36715;4.36715;4.36715
95;calc total;1;2.05141;2.05141;2.05141
95;calc update async;100;8.86616e-05;1.5146e-05;0.00633954
95;calc inner;100;0.0196095;0.0176722;0.0199117
95;calc wait;100;0.000387822;0.000159031;0.00560012
95;calc bound;100;0.000316709;0.00019523;0.000421969
95;calc iter;100;0.020404;0.0189987;0.0249741
95;total;1;4.36736;4.36736;4.36736
97;calc total;1;2.05433;2.05433;2.05433
97;calc update async;100;9.37903e-05;1.827e-05;0.00598884
97;calc inner;100;0.019362;0.015839;0.0199463
97;calc wait;100;0.00068815;0.000180856;0.0138196
97;calc bound;100;0.000305089;0.000218271;0.000448621
97;calc iter;100;0.0204505;0.0178887;0.0360017
97;total;1;4.54194;4.54194;4.54194
98;calc total;1;2.05901;2.05901;2.05901
98;calc update async;100;8.83584e-05;2.0547e-05;0.00525568
98;calc inner;100;0.0193037;0.0157095;0.0198016
98;calc wait;100;0.000800495;0.000189896;0.0135154
98;calc bound;100;0.000303471;0.000225216;0.000453441
98;calc iter;100;0.0204975;0.0178416;0.0309939
98;total;1;4.54351;4.54351;4.54351
99;calc total;1;2.05293;2.05293;2.05293
99;calc update async;100;9.20767e-05;1.6841e-05;0.00579455
99;calc inner;100;0.0193433;0.0155879;0.019867
99;calc wait;100;0.000701344;0.000181605;0.0138366
99;calc bound;100;0.000298889;0.000216647;0.000437525
99;calc iter;100;0.0204368;0.017762;0.031322
99;total;1;4.53896;4.53896;4.53896
100;calc total;1;2.05899;2.05899;2.05899
100;calc update async;100;9.35722e-05;1.7616e-05;0.00579406
100;calc inner;100;0.0192796;0.0157058;0.0197841
100;calc wait;100;0.000824669;0.000183106;0.00757445
100;calc bound;100;0.000299672;0.0002155;0.000417742
100;calc iter;100;0.0204986;0.0177959;0.0279984
100;total;1;4.54322;4.54322;4.54322
101;calc total;1;2.05383;2.05383;2.05383
101;calc update async;100;9.1464e-05;1.5096e-05;0.00559454
101;calc inner;100;0.0192543;0.0156923;0.0198273
101;calc wait;100;0.000796302;0.000210367;0.00821496
101;calc bound;100;0.000305467;0.000206715;0.000433872
101;calc iter;100;0.0204488;0.0175792;0.0272926
101;total;1;4.54202;4.54202;4.54202
102;calc total;1;2.05805;2.05805;2.05805
102;calc update async;100;9.60707e-05;1.7808e-05;0.0061967
102;calc inner;100;0.0192584;0.0158481;0.0198125
102;calc wait;100;0.000828743;0.000196895;0.0115648
102;calc bound;100;0.000307204;0.000203394;0.000439794
102;calc iter;100;0.0204919;0.0174789;0.0339867
102;total;1;4.54346;4.54346;4.54346
103;calc total;1;2.04708;2.04708;2.04708
103;calc update async;100;0.000104135;1.575e-05;0.00700267
103;calc inner;100;0.01926;0.015139;0.0198258
103;calc wait;100;0.000711021;0.000185741;0.00865516
103;calc bound;100;0.000306045;0.000197175;0.000423218
103;calc iter;100;0.0203826;0.0175443;0.0274987
103;total;1;4.54167;4.54167;4.54167
104;calc total;1;2.06383;2.06383;2.06383
104;calc update async;100;8.05907e-05;1.7969e-05;0.00452738
104;calc inner;100;0.0192755;0.0146136;0.0199045
104;calc wait;100;0.000877956;0.000178745;0.0200634
104;calc bound;100;0.000315991;0.000202867;0.000420182
104;calc iter;100;0.0205515;0.0176692;0.039594
104;total;1;4.53914;4.53914;4.53914
105;calc total;1;2.05744;2.05744;2.05744
105;calc update async;100;9.49587e-05;2.0087e-05;0.00569261
105;calc inner;100;0.0192917;0.0158128;0.0198622
105;calc wait;100;0.000770764;0.00017582;0.0124885
105;calc bound;100;0.000330472;0.000191875;0.000434609
105;calc iter;100;0.0204893;0.0177732;0.0290341
105;total;1;4.53878;4.53878;4.53878
106;calc total;1;2.06116;2.06116;2.06116
106;calc update async;100;8.57021e-05;2.0465e-05;0.00484665
106;calc inner;100;0.0192798;0.0154617;0.019778
106;calc wait;100;0.000812289;0.000172826;0.0119597
106;calc bound;100;0.000349057;0.000203934;0.000487726
106;calc iter;100;0.0205282;0.0173006;0.0293173
106;total;1;4.54149;4.54149;4.54149
107;calc total;1;2.0562;2.0562;2.0562
107;calc update async;100;8.77925e-05;1.9879e-05;0.00513945
107;calc inner;100;0.0192439;0.0157981;0.0197547
107;calc wait;100;0.000781257;0.000159865;0.0131076
107;calc bound;100;0.00036426;0.000198832;0.000445624
107;calc iter;100;0.0204789;0.0173344;0.0304985
107;total;1;4.54348;4.54348;4.54348
108;calc total;1;2.05991;2.05991;2.05991
108;calc update async;100;8.4364e-05;2.1066e-05;0.00478719
108;calc inner;100;0.0191792;0.0159306;0.0198898
108;calc wait;100;0.000918461;0.000221323;0.0130457
108;calc bound;100;0.000331753;0.000203975;0.000447856
108;calc iter;100;0.0205155;0.0169348;0.030152
108;total;1;4.53704;4.53704;4.53704
109;calc total;1;2.05658;2.05658;2.05658
109;calc update async;100;8.41445e-05;1.7423e-05;0.00489919
109;calc inner;100;0.0192152;0.015928;0.0197977
109;calc wait;100;0.000870959;0.000147691;0.0127192
109;calc bound;100;0.000310411;0.00020228;0.000435218
109;calc iter;100;0.0204822;0.018164;0.0295267
109;total;1;4.5386;4.5386;4.5386
110;calc total;1;2.0588;2.0588;2.0588
110;calc update async;100;8.08411e-05;1.6756e-05;0.00463998
110;calc inner;100;0.019224;0.0159255;0.0198549
110;calc wait;100;0.00089963;0.000182931;0.0128942
110;calc bound;100;0.000302983;0.000189648;0.000410938
110;calc iter;100;0.0205087;0.0174169;0.0291331
110;total;1;4.53708;4.53708;4.53708
111;calc total;1;2.05544;2.05544;2.05544
111;calc update async;100;8.75712e-05;1.8082e-05;0.00529816
111;calc inner;100;0.0192454;0.0167749;0.0198339
111;calc wait;100;0.000838678;0.000168903;0.0122423
111;calc bound;100;0.000302055;0.000195867;0.00043077
111;calc iter;100;0.0204749;0.0173795;0.0353271
111;total;1;4.53875;4.53875;4.53875
112;calc total;1;2.04412;2.04412;2.04412
112;calc update async;100;0.000110934;1.8044e-05;0.0076336
112;calc inner;100;0.0191769;0.0157128;0.0197938
112;calc wait;100;0.000776771;0.000197276;0.00602129
112;calc bound;100;0.000296318;0.000201229;0.000426588
112;calc iter;100;0.0203624;0.0173248;0.0255789
112;total;1;4.53714;4.53714;4.53714
113;calc total;1;2.05434;2.05434;2.05434
113;calc update async;100;8.5863e-05;1.707e-05;0.00523899
113;calc inner;100;0.0192093;0.0166986;0.0199038
113;calc wait;100;0.000847463;0.00020233;0.0112049
113;calc bound;100;0.000297158;0.000222877;0.000433534
113;calc iter;100;0.020441;0.0174866;0.0344352
113;total;1;4.53872;4.53872;4.53872
114;calc total;1;2.05556;2.05556;2.05556
114;calc update async;100;8.73757e-05;1.8501e-05;0.00540939
114;calc inner;100;0.0192141;0.0166179;0.0197381
114;calc wait;100;0.00085723;0.000184845;0.0099502
114;calc bound;100;0.000292872;0.000217674;0.000444784
114;calc iter;100;0.020453;0.0175636;0.0270037
114;total;1;4.5387;4.5387;4.5387
115;calc total;1;2.05307;2.05307;2.05307
115;calc update async;100;9.26417e-05;1.958e-05;0.00588148
115;calc inner;100;0.0192321;0.0166992;0.0197085
115;calc wait;100;0.00080746;0.000191659;0.00906084
115;calc bound;100;0.000294769;0.000220004;0.00041458
115;calc iter;100;0.0204284;0.0184755;0.0262949
115;total;1;4.53825;4.53825;4.53825
116;calc total;1;2.05474;2.05474;2.05474
116;calc update async;100;8.95434e-05;1.6217e-05;0.00549082
116;calc inner;100;0.0192537;0.0168041;0.0197593
116;calc wait;100;0.000797125;0.000165603;0.0113825
116;calc bound;100;0.000303987;0.000225523;0.000431693
116;calc iter;100;0.0204459;0.0174266;0.0286845
116;total;1;4.53701;4.53701;4.53701
117;calc total;1;2.05179;2.05179;2.05179
117;calc update async;100;9.63497e-05;2.047e-05;0.00604151
117;calc inner;100;0.0192273;0.0167949;0.0197467
117;calc wait;100;0.000772208;0.000150293;0.0105168
117;calc bound;100;0.000319835;0.000219159;0.000433372
117;calc iter;100;0.0204169;0.0173441;0.0277543
117;total;1;4.53874;4.53874;4.53874
118;calc total;1;2.05256;2.05256;2.05256
118;calc update async;100;9.46646e-05;1.4692e-05;0.00583592
118;calc inner;100;0.0192594;0.0167002;0.019892
118;calc wait;100;0.000734423;0.000176107;0.0101129
118;calc bound;100;0.000336603;0.000203035;0.000429017
118;calc iter;100;0.0204266;0.0174976;0.0274586
118;total;1;4.53496;4.53496;4.53496
119;calc total;1;2.05473;2.05473;2.05473
119;calc update async;100;9.75475e-05;1.4972e-05;0.00584328
119;calc inner;100;0.0192101;0.0164615;0.0198037
119;calc wait;100;0.000796732;0.00018133;0.0128771
119;calc bound;100;0.000346272;0.000205823;0.00044709
119;calc iter;100;0.0204522;0.0173486;0.0367481
119;total;1;4.53877;4.53877;4.53877
168;calc total;1;2.06366;2.06366;2.06366
168;calc update async;100;7.84321e-05;1.3625e-05;0.00509625
168;calc inner;100;0.0192911;0.0159213;0.019863
168;calc wait;100;0.000827884;0.000166772;0.00940596
168;calc bound;100;0.000323839;0.000189696;0.000471766
168;calc iter;100;0.0205226;0.019383;0.0308803
168;total;1;4.53908;4.53908;4.53908
160;calc total;1;2.03508;2.03508;2.03508
160;calc update async;100;9.16823e-05;1.7723e-05;0.00570335
160;calc inner;100;0.0182602;0.0150987;0.0195503
160;calc wait;100;0.00154166;0.000186053;0.00574655
160;calc bound;100;0.000317007;0.000210085;0.000424623
160;calc iter;100;0.020212;0.015605;0.0248158
160;total;1;4.52251;4.52251;4.52251
169;calc total;1;2.05895;2.05895;2.05895
169;calc update async;100;7.77414e-05;1.3965e-05;0.00498416
169;calc inner;100;0.0193004;0.016616;0.0198584
169;calc wait;100;0.000785005;0.000182051;0.00516863
169;calc bound;100;0.000313596;0.000198104;0.000441494
169;calc iter;100;0.0204782;0.0194565;0.0231146
169;total;1;4.53696;4.53696;4.53696
161;calc total;1;2.05425;2.05425;2.05425
161;calc update async;100;9.27095e-05;1.9354e-05;0.00607893
161;calc inner;100;0.0182337;0.01508;0.0195673
161;calc wait;100;0.00174857;0.000201384;0.018922
161;calc bound;100;0.000314191;0.000216376;0.000411821
161;calc iter;100;0.020391;0.0156539;0.040528
161;total;1;4.5221;4.5221;4.5221
170;calc total;1;2.06144;2.06144;2.06144
170;calc update async;100;8.84431e-05;1.4994e-05;0.00598124
170;calc inner;100;0.0193124;0.0168328;0.0198228
170;calc wait;100;0.000786887;0.000192662;0.00500648
170;calc bound;100;0.000314353;0.000201299;0.000444279
170;calc iter;100;0.0205034;0.0176728;0.026629
170;total;1;4.53973;4.53973;4.53973
162;calc total;1;2.05999;2.05999;2.05999
162;calc update async;100;8.64347e-05;1.881e-05;0.00535751
162;calc inner;100;0.0181216;0.0152141;0.0195367
162;calc wait;100;0.00189462;0.000209581;0.0175535
162;calc bound;100;0.000329097;0.000223759;0.000413916
162;calc iter;100;0.0204341;0.0158895;0.0330641
162;total;1;4.51679;4.51679;4.51679
171;calc total;1;2.05789;2.05789;2.05789
171;calc update async;100;8.01964e-05;1.6387e-05;0.0052474
171;calc inner;100;0.0193473;0.0164824;0.0199084
171;calc wait;100;0.000722087;0.000212049;0.01033
171;calc bound;100;0.000316261;0.000203315;0.000448544
171;calc iter;100;0.0204674;0.017548;0.0286705
171;total;1;4.53977;4.53977;4.53977
163;calc total;1;2.0528;2.0528;2.0528
163;calc update async;100;9.62051e-05;1.5063e-05;0.0062768
163;calc inner;100;0.0182053;0.0150987;0.0195405
163;calc wait;100;0.00175263;0.000193235;0.0180065
163;calc bound;100;0.000321129;0.000210292;0.000406831
163;calc iter;100;0.0203773;0.0156869;0.0335232
163;total;1;4.52685;4.52685;4.52685
172;calc total;1;2.06013;2.06013;2.06013
172;calc update async;100;7.62691e-05;1.5786e-05;0.00475878
172;calc inner;100;0.0192803;0.0167621;0.0197941
172;calc wait;100;0.000808203;0.000194663;0.0128452
172;calc bound;100;0.000313928;0.000219214;0.000421611
172;calc iter;100;0.0204799;0.0177639;0.0299679
172;total;1;4.5392;4.5392;4.5392
164;calc total;1;2.05993;2.05993;2.05993
164;calc update async;100;8.93814e-05;1.6203e-05;0.00525219
164;calc inner;100;0.0182746;0.0151675;0.0195195
164;calc wait;100;0.00177202;0.000208452;0.0130485
164;calc bound;100;0.000322033;0.000214989;0.000409752
164;calc iter;100;0.0204595;0.0157272;0.0289182
164;total;1;4.51486;4.51486;4.51486
173;calc total;1;2.05815;2.05815;2.05815
173;calc update async;100;8.12181e-05;1.4847e-05;0.00514218
173;calc inner;100;0.0193087;0.0168729;0.019804
173;calc wait;100;0.000749308;0.000179751;0.0124762
173;calc bound;100;0.000316916;0.000207534;0.000447167
173;calc iter;100;0.0204575;0.0180002;0.0296762
173;total;1;4.53379;4.53379;4.53379
165;calc total;1;2.05291;2.05291;2.05291
165;calc update async;100;9.6348e-05;1.6089e-05;0.00583542
165;calc inner;100;0.018277;0.0149655;0.0195441
165;calc wait;100;0.00169892;0.000251063;0.0131698
165;calc bound;100;0.000328069;0.000218135;0.000409943
165;calc iter;100;0.0204024;0.0190442;0.0288081
165;total;1;4.51488;4.51488;4.51488
174;calc total;1;2.0605;2.0605;2.0605
174;calc update async;100;7.62975e-05;1.5426e-05;0.00477359
174;calc inner;100;0.0193254;0.0167039;0.0198708
174;calc wait;100;0.000758175;0.00017602;0.012846
174;calc bound;100;0.000318892;0.000201481;0.000436872
174;calc iter;100;0.02048;0.0173148;0.0301945
174;total;1;4.53688;4.53688;4.53688
166;calc total;1;2.05891;2.05891;2.05891
166;calc update async;100;9.13126e-05;1.9392e-05;0.00523018
166;calc inner;100;0.0183054;0.0151075;0.0195328
166;calc wait;100;0.00175681;0.000244327;0.0195386
166;calc bound;100;0.000321852;0.000204654;0.000408425
166;calc iter;100;0.0204772;0.0190081;0.040427
166;total;1;4.52874;4.52874;4.52874
175;calc total;1;2.05654;2.05654;2.05654
175;calc update async;100;8.83789e-05;1.7286e-05;0.00579873
175;calc inner;100;0.0192926;0.0165722;0.0197769
175;calc wait;100;0.000742926;0.000185246;0.0128539
175;calc bound;100;0.000313227;0.000230544;0.000438123
175;calc iter;100;0.0204386;0.0174341;0.0361533
175;total;1;4.53384;4.53384;4.53384
176;calc total;1;2.04451;2.04451;2.04451
176;calc update async;100;0.000100726;1.8087e-05;0.00702632
176;calc inner;100;0.0193076;0.0163838;0.019811
176;calc wait;100;0.000596817;0.000175131;0.00685782
176;calc bound;100;0.000309536;0.000219652;0.000428378
176;calc iter;100;0.0203165;0.0171652;0.0263061
176;total;1;4.52987;4.52987;4.52987
177;calc total;1;2.05524;2.05524;2.05524
177;calc update async;100;9.52953e-05;1.487e-05;0.00654692
177;calc inner;100;0.0193296;0.0166463;0.0198524
177;calc wait;100;0.000680402;0.000197129;0.011262
177;calc bound;100;0.000315984;0.000221743;0.0004373
177;calc iter;100;0.0204226;0.0176764;0.0350793
177;total;1;4.52979;4.52979;4.52979
178;calc total;1;2.05652;2.05652;2.05652
178;calc update async;100;8.85243e-05;1.3792e-05;0.00584582
178;calc inner;100;0.0193206;0.0165008;0.0198545
178;calc wait;100;0.000698754;0.000173099;0.0102473
178;calc bound;100;0.000326172;0.000202561;0.000449037
178;calc iter;100;0.0204354;0.0174133;0.0278028
178;total;1;4.53975;4.53975;4.53975
192;calc total;1;2.04471;2.04471;2.04471
192;calc update async;100;0.000112443;1.4266e-05;0.00839394
192;calc inner;100;0.018793;0.0163989;0.0196315
192;calc wait;100;0.000917602;0.000200739;0.0043311
192;calc bound;100;0.000335576;0.000211168;0.000463488
192;calc iter;100;0.0201603;0.0187009;0.025717
192;total;1;4.53976;4.53976;4.53976
216;calc total;1;2.05566;2.05566;2.05566
216;calc update async;100;7.82137e-05;1.8064e-05;0.00459598
216;calc inner;100;0.0192687;0.0164422;0.0197367
216;calc wait;100;0.00083285;0.000193595;0.0107393
216;calc bound;100;0.000315397;0.000215407;0.000441032
216;calc iter;100;0.0204965;0.0186948;0.0297652
216;total;1;4.56398;4.56398;4.56398
179;calc total;1;2.05394;2.05394;2.05394
179;calc update async;100;9.34627e-05;1.4828e-05;0.00639121
179;calc inner;100;0.0193021;0.0168576;0.019839
179;calc wait;100;0.000677727;0.000178696;0.0103117
179;calc bound;100;0.000334476;0.000211999;0.000443307
179;calc iter;100;0.0204092;0.0177238;0.0276631
179;total;1;4.5369;4.5369;4.5369
193;calc total;1;2.05552;2.05552;2.05552
193;calc update async;100;7.99893e-05;1.3569e-05;0.00545726
193;calc inner;100;0.0188743;0.0165931;0.0196579
193;calc wait;100;0.000996953;0.000183656;0.0139136
193;calc bound;100;0.00031572;0.0002074;0.000464928
193;calc iter;100;0.0202686;0.0183273;0.0363972
193;total;1;4.54187;4.54187;4.54187
217;calc total;1;2.05372;2.05372;2.05372
217;calc update async;100;8.7503e-05;1.9189e-05;0.00573406
217;calc inner;100;0.0193297;0.0172335;0.0198169
217;calc wait;100;0.000738297;0.000189774;0.010627
217;calc bound;100;0.000305809;0.00021365;0.000424723
217;calc iter;100;0.0204627;0.0187935;0.0296152
217;total;1;4.55936;4.55936;4.55936
180;calc total;1;2.05635;2.05635;2.05635
180;calc update async;100;8.96281e-05;1.8364e-05;0.0060278
180;calc inner;100;0.0191997;0.0164743;0.0197857
180;calc wait;100;0.000820528;0.000226254;0.00731018
180;calc bound;100;0.000321176;0.00024425;0.000448858
180;calc iter;100;0.0204327;0.0177445;0.026783
180;total;1;4.52349;4.52349;4.52349
194;calc total;1;2.05979;2.05979;2.05979
194;calc update async;100;7.15465e-05;1.3359e-05;0.00488232
194;calc inner;100;0.0188845;0.0162103;0.0196813
194;calc wait;100;0.001066;0.000193404;0.012252
194;calc bound;100;0.000302114;0.000209902;0.00044784
194;calc iter;100;0.0203253;0.0178781;0.0306429
194;total;1;4.53987;4.53987;4.53987
218;calc total;1;2.055;2.055;2.055
218;calc update async;100;7.91183e-05;1.7944e-05;0.00480883
218;calc inner;100;0.0192966;0.0167168;0.0198486
218;calc wait;100;0.000796735;0.00016379;0.0107254
218;calc bound;100;0.000301222;0.000202245;0.000405014
218;calc iter;100;0.0204749;0.018396;0.0297117
218;total;1;4.56402;4.56402;4.56402
181;calc total;1;2.05278;2.05278;2.05278
181;calc update async;100;9.29407e-05;1.593e-05;0.00654121
181;calc inner;100;0.0192415;0.0156757;0.0197343
181;calc wait;100;0.000757402;0.000177254;0.00477921
181;calc bound;100;0.000304067;0.00022214;0.000439056
181;calc iter;100;0.0203974;0.0176541;0.0246097
181;total;1;4.53672;4.53672;4.53672
195;calc total;1;2.05332;2.05332;2.05332
195;calc update async;100;8.30609e-05;1.3465e-05;0.00593699
195;calc inner;100;0.0189633;0.0163875;0.0197459
195;calc wait;100;0.00091149;0.000167385;0.0124338
219;calc total;1;2.05204;2.05204;2.05204
219;calc update async;100;8.31782e-05;1.93e-05;0.00527263
219;calc inner;100;0.0193117;0.0170986;0.0198005
219;calc wait;100;0.000747713;0.000173711;0.0106913
219;calc bound;100;0.000301083;0.000208255;0.000434478
219;calc iter;100;0.020445;0.0183301;0.0296023
219;total;1;4.56402;4.56402;4.56402
182;calc total;1;2.05514;2.05514;2.05514
182;calc update async;100;8.44075e-05;1.7081e-05;0.00554392
182;calc inner;100;0.0192086;0.0162734;0.0196181
182;calc wait;100;0.000826898;0.00022066;0.00553515
182;calc bound;100;0.000300105;0.000229005;0.000432
182;calc iter;100;0.0204213;0.0177532;0.025234
182;total;1;4.53117;4.53117;4.53117
195;calc bound;100;0.000299665;0.000203295;0.000443862
195;calc iter;100;0.0202588;0.0178831;0.0312245
195;total;1;4.54002;4.54002;4.54002
220;calc total;1;2.0512;2.0512;2.0512
220;calc update async;100;8.33141e-05;1.4839e-05;0.00529583
220;calc inner;100;0.0193018;0.0171387;0.0216834
220;calc wait;100;0.000753206;0.000175672;0.0109058
220;calc bound;100;0.000295634;0.000199335;0.000423098
220;calc iter;100;0.0204352;0.0181373;0.0288472
220;total;1;4.56396;4.56396;4.56396
183;calc total;1;2.05736;2.05736;2.05736
183;calc update async;100;8.70981e-05;1.4838e-05;0.00570164
183;calc inner;100;0.0192257;0.0164505;0.0196898
183;calc wait;100;0.000820753;0.000180667;0.00732843
183;calc bound;100;0.000307996;0.000230535;0.000485077
183;calc iter;100;0.0204432;0.0193161;0.0256187
183;total;1;4.53686;4.53686;4.53686
196;calc total;1;2.05909;2.05909;2.05909
196;calc update async;100;6.85069e-05;1.3189e-05;0.00463338
196;calc inner;100;0.0189318;0.0163829;0.019763
196;calc wait;100;0.00102352;0.000206009;0.0125803
196;calc bound;100;0.000290801;0.000199133;0.00045492
196;calc iter;100;0.0203161;0.0177997;0.0315121
196;total;1;4.54161;4.54161;4.54161
221;calc total;1;2.04956;2.04956;2.04956
221;calc update async;100;9.39661e-05;1.7829e-05;0.00620932
221;calc inner;100;0.0192232;0.0172215;0.0196263
221;calc wait;100;0.000798471;0.000211335;0.0100365
221;calc bound;100;0.000300857;0.000201839;0.000470161
221;calc iter;100;0.0204181;0.0179577;0.0279113
221;total;1;4.56373;4.56373;4.56373
184;calc total;1;2.06352;2.06352;2.06352
184;calc update async;100;7.97327e-05;1.7149e-05;0.00477384
197;calc total;1;2.05496;2.05496;2.05496
197;calc update async;100;7.93086e-05;1.3221e-05;0.00565015
197;calc inner;100;0.0189202;0.0167478;0.0197054
197;calc wait;100;0.000976332;0.000206602;0.0121682
197;calc bound;100;0.000295783;0.000195639;0.00052049
197;calc iter;100;0.0202731;0.0179584;0.0307994
197;total;1;4.5319;4.5319;4.5319
222;calc total;1;2.04939;2.04939;2.04939
222;calc update async;100;9.11007e-05;1.5281e-05;0.00610418
222;calc inner;100;0.0192749;0.0173042;0.0197386
222;calc wait;100;0.000748786;0.000210314;0.00987742
222;calc bound;100;0.000299988;0.000203872;0.000432643
222;calc iter;100;0.0204159;0.0181159;0.0275966
222;total;1;4.56392;4.56392;4.56392
184;calc inner;100;0.0191761;0.0152695;0.0197207
184;calc wait;100;0.00093376;0.000177586;0.0170022
184;calc bound;100;0.00031187;0.000237395;0.000437674
184;calc iter;100;0.0205031;0.0176045;0.0374364
184;total;1;4.52999;4.52999;4.52999
198;calc total;1;2.05808;2.05808;2.05808
198;calc update async;100;7.04605e-05;1.2594e-05;0.00483065
198;calc inner;100;0.0188732;0.0164415;0.0196431
198;calc wait;100;0.00105794;0.000214389;0.0122756
198;calc bound;100;0.000301435;0.000199455;0.000476937
198;calc iter;100;0.0203042;0.0177739;0.0300258
198;total;1;4.52624;4.52624;4.52624
223;calc total;1;2.04873;2.04873;2.04873
223;calc update async;100;8.80072e-05;1.8184e-05;0.00555935
223;calc inner;100;0.019272;0.0172288;0.0196944
223;calc wait;100;0.000743175;0.000182059;0.00984994
223;calc bound;100;0.000305403;0.000209727;0.000405662
223;calc iter;100;0.0204098;0.0179408;0.033148
223;total;1;4.56374;4.56374;4.56374
185;calc total;1;2.04903;2.04903;2.04903
185;calc update async;100;0.000103796;1.5103e-05;0.00714966
185;calc inner;100;0.0191568;0.0150618;0.0196706
185;calc wait;100;0.000782118;0.00020699;0.00671825
185;calc bound;100;0.000316611;0.000221018;0.000437779
185;calc iter;100;0.0203609;0.0177422;0.0260271
185;total;1;4.53672;4.53672;4.53672
199;calc total;1;2.06001;2.06001;2.06001
199;calc update async;100;7.01638e-05;1.3028e-05;0.00484102
199;calc inner;100;0.0188494;0.0161253;0.0197104
199;calc wait;100;0.00110677;0.000201689;0.0125961
199;calc bound;100;0.000295842;0.000199985;0.000427057
199;calc iter;100;0.0203238;0.0181803;0.0298715
199;total;1;4.53404;4.53404;4.53404
224;calc total;1;2.0415;2.0415;2.0415
224;calc update async;100;0.000116265;1.6839e-05;0.00847222
224;calc inner;100;0.0193314;0.0164898;0.0197198
224;calc wait;100;0.000570211;0.000179698;0.00641804
224;calc bound;100;0.000318678;0.000202836;0.000437149
224;calc iter;100;0.020338;0.0180799;0.0258483
224;total;1;4.56401;4.56401;4.56401
186;calc total;1;2.06278;2.06278;2.06278
186;calc update async;100;8.15473e-05;1.6379e-05;0.004753
186;calc inner;100;0.0191523;0.0154531;0.0196993
186;calc wait;100;0.000949387;0.000200296;0.0162023
186;calc bound;100;0.000317767;0.000204389;0.00044173
186;calc iter;100;0.0205024;0.0177779;0.0368126
186;total;1;4.5314;4.5314;4.5314
200;calc total;1;2.05698;2.05698;2.05698
200;calc update async;100;7.70803e-05;1.3796e-05;0.00544745
200;calc inner;100;0.0189039;0.0165977;0.0196822
200;calc wait;100;0.00100963;0.000187292;0.013302
200;calc bound;100;0.00030233;0.000199857;0.000515088
200;calc iter;100;0.0202942;0.0179013;0.0304226
200;total;1;4.53417;4.53417;4.53417
225;calc total;1;2.05177;2.05177;2.05177
225;calc update async;100;9.8204e-05;1.7403e-05;0.00628104
225;calc inner;100;0.0193091;0.017308;0.0197711
225;calc wait;100;0.000700344;0.000164066;0.0119969
225;calc bound;100;0.0003314;0.000208102;0.000444882
225;calc iter;100;0.0204408;0.0182758;0.0359713
225;total;1;4.55712;4.55712;4.55712
187;calc total;1;2.06096;2.06096;2.06096
187;calc update async;100;8.12068e-05;1.7301e-05;0.00478491
187;calc inner;100;0.0191532;0.0155106;0.0197398
187;calc wait;100;0.000932797;0.000172796;0.0156028
187;calc bound;100;0.00031833;0.000204079;0.00044745
187;calc iter;100;0.0204871;0.0194526;0.0315715
187;total;1;4.53898;4.53898;4.53898
201;calc total;1;2.0531;2.0531;2.0531
201;calc update async;100;8.57784e-05;1.5326e-05;0.00614043
201;calc inner;100;0.0189097;0.0163248;0.0196943
201;calc wait;100;0.000945878;0.000173687;0.0109317
201;calc bound;100;0.000312314;0.000207316;0.000437478
201;calc iter;100;0.0202554;0.018081;0.0283237
201;total;1;4.53991;4.53991;4.53991
226;calc total;1;2.05605;2.05605;2.05605
226;calc update async;100;8.75579e-05;2.0309e-05;0.00508252
226;calc inner;100;0.0192983;0.0164922;0.020609
226;calc wait;100;0.000751758;0.000161746;0.0121321
226;calc bound;100;0.000345253;0.000211804;0.000430436
226;calc iter;100;0.0204843;0.0183988;0.030092
226;total;1;4.56383;4.56383;4.56383
188;calc total;1;2.06198;2.06198;2.06198
188;calc update async;100;8.25523e-05;1.9865e-05;0.00494465
188;calc inner;100;0.0191709;0.0156475;0.0197418
188;calc wait;100;0.000919327;0.00017632;0.0108015
188;calc bound;100;0.00032464;0.000213888;0.000433313
188;calc iter;100;0.0204987;0.019527;0.0269766
188;total;1;4.53328;4.53328;4.53328
202;calc total;1;2.05489;2.05489;2.05489
202;calc update async;100;8.23871e-05;1.5868e-05;0.00554226
202;calc inner;100;0.018935;0.0166429;0.0197094
202;calc wait;100;0.000928955;0.000152308;0.0105573
202;calc bound;100;0.000326532;0.00019614;0.000473566
202;calc iter;100;0.0202744;0.0188337;0.0282435
202;total;1;4.54191;4.54191;4.54191
227;calc total;1;2.05083;2.05083;2.05083
227;calc update async;100;9.05761e-05;1.8023e-05;0.00554177
227;calc inner;100;0.0193078;0.0173912;0.0198055
227;calc wait;100;0.000679811;0.000160979;0.0117223
227;calc bound;100;0.000352562;0.000214021;0.000486949
227;calc iter;100;0.0204324;0.018894;0.0298489
227;total;1;4.56403;4.56403;4.56403
189;calc total;1;2.05938;2.05938;2.05938
189;calc update async;100;8.09794e-05;1.809e-05;0.00491434
189;calc inner;100;0.0191251;0.0160412;0.0196317
189;calc wait;100;0.000940034;0.000209537;0.00966346
189;calc bound;100;0.000327394;0.000193565;0.00043798
189;calc iter;100;0.0204752;0.0176463;0.0309408
189;total;1;4.54901;4.54901;4.54901
203;calc total;1;2.05253;2.05253;2.05253
203;calc update async;100;9.06399e-05;1.5078e-05;0.00617114
203;calc inner;100;0.0188882;0.0161865;0.019667
203;calc wait;100;0.000925211;0.000183855;0.0102769
203;calc bound;100;0.000345535;0.000193258;0.000517912
203;calc iter;100;0.0202513;0.0186239;0.0288943
203;total;1;4.53418;4.53418;4.53418
228;calc total;1;2.05603;2.05603;2.05603
228;calc update async;100;8.70687e-05;2.037e-05;0.00529144
228;calc inner;100;0.0192312;0.0168557;0.0197698
228;calc wait;100;0.000837047;0.000183366;0.00636858
228;calc bound;100;0.00032732;0.000237277;0.000455495
228;calc iter;100;0.020484;0.0190306;0.0288857
228;total;1;4.56183;4.56183;4.56183
190;calc total;1;2.05134;2.05134;2.05134
190;calc update async;100;0.000101955;1.7064e-05;0.00716899
190;calc inner;100;0.019178;0.0151559;0.0197242
190;calc wait;100;0.000784953;0.000174939;0.00584077
190;calc bound;100;0.000330272;0.000187816;0.00043582
190;calc iter;100;0.0203968;0.0179025;0.025048
190;total;1;4.53697;4.53697;4.53697
204;calc total;1;2.05423;2.05423;2.05423
204;calc update async;100;7.50595e-05;1.6288e-05;0.00510196
204;calc inner;100;0.0189802;0.0166542;0.0195483
204;calc wait;100;0.000892625;0.00022492;0.010512
204;calc bound;100;0.000318678;0.000206773;0.000508239
204;calc iter;100;0.0202683;0.0175735;0.0279284
204;total;1;4.52637;4.52637;4.52637
229;calc total;1;2.05154;2.05154;2.05154
229;calc update async;100;9.95478e-05;1.8658e-05;0.00666887
229;calc inner;100;0.0192559;0.0162797;0.0198054
229;calc wait;100;0.000777105;0.00019798;0.00677264
229;calc bound;100;0.000304603;0.000234146;0.000441768
229;calc iter;100;0.0204385;0.0187879;0.0257407
229;total;1;4.56383;4.56383;4.56383
191;calc total;1;2.05702;2.05702;2.05702
191;calc update async;100;8.23629e-05;1.6985e-05;0.00524594
191;calc inner;100;0.0191982;0.0164444;0.0197011
191;calc wait;100;0.00083461;0.00018475;0.00672524
191;calc bound;100;0.00033863;0.000193918;0.000442047
191;calc iter;100;0.0204554;0.0178694;0.0287368
191;total;1;4.53045;4.53045;4.53045
205;calc total;1;2.05302;2.05302;2.05302
205;calc update async;100;8.59766e-05;1.5181e-05;0.0062165
205;calc inner;100;0.0190136;0.0165712;0.0195587
205;calc wait;100;0.000844481;0.000244199;0.0102847
230;calc total;1;2.05495;2.05495;2.05495
230;calc update async;100;8.88658e-05;1.8557e-05;0.00556703
230;calc inner;100;0.0192545;0.0169139;0.0198073
230;calc wait;100;0.000822257;0.000198129;0.0100677
230;calc bound;100;0.000300521;0.000225043;0.000417082
230;calc iter;100;0.0204677;0.0188061;0.0329546
230;total;1;4.5594;4.5594;4.5594
205;calc bound;100;0.000306317;0.000222629;0.000475597
205;calc iter;100;0.020252;0.0182784;0.0275301
205;total;1;4.53713;4.53713;4.53713
231;calc total;1;2.04613;2.04613;2.04613
231;calc update async;100;0.000104684;1.5206e-05;0.00727639
231;calc inner;100;0.0192491;0.0158838;0.0198953
231;calc wait;100;0.00071973;0.000199219;0.00721179
231;calc bound;100;0.000303574;0.000225698;0.000423668
231;calc iter;100;0.0203786;0.0188141;0.0260118
231;total;1;4.55441;4.55441;4.55441
206;calc total;1;2.05417;2.05417;2.05417
206;calc update async;100;7.69867e-05;1.3572e-05;0.00535464
206;calc inner;100;0.0190117;0.0167759;0.0195529
206;calc wait;100;0.000869732;0.000256657;0.0104613
206;calc bound;100;0.000301557;0.000227799;0.000552608
206;calc iter;100;0.0202616;0.0176638;0.0275991
206;total;1;4.53703;4.53703;4.53703
232;calc total;1;2.06339;2.06339;2.06339
232;calc update async;100;7.66472e-05;1.4398e-05;0.00442178
232;calc inner;100;0.0192117;0.0144072;0.0198573
232;calc wait;100;0.000971007;0.000185582;0.021951
232;calc bound;100;0.00029899;0.000208747;0.000446444
232;calc iter;100;0.0205598;0.0188421;0.0411636
232;total;1;4.55445;4.55445;4.55445
207;calc total;1;2.05149;2.05149;2.05149
207;calc update async;100;8.23537e-05;1.4281e-05;0.00581966
207;calc inner;100;0.0190416;0.017059;0.0195576
207;calc wait;100;0.000803187;0.000227053;0.00977941
207;calc bound;100;0.000306348;0.000210521;0.000452708
207;calc iter;100;0.020235;0.0177271;0.0340358
207;total;1;4.53469;4.53469;4.53469
233;calc total;1;2.05471;2.05471;2.05471
233;calc update async;100;8.33828e-05;1.6105e-05;0.00517502
233;calc inner;100;0.0192189;0.0169117;0.019745
233;calc wait;100;0.000870064;0.000164263;0.0114811
233;calc bound;100;0.00029923;0.000210865;0.000434615
233;calc iter;100;0.0204732;0.0189289;0.0292127
233;total;1;4.56376;4.56376;4.56376
208;calc total;1;2.04304;2.04304;2.04304
208;calc update async;100;0.000112743;1.5009e-05;0.00877652
208;calc inner;100;0.0189959;0.0160456;0.0195414
208;calc wait;100;0.000733248;0.000221825;0.00542076
208;calc bound;100;0.000306508;0.000223968;0.000512798
208;calc iter;100;0.0201498;0.0176633;0.0256603
208;total;1;4.53431;4.53431;4.53431
234;calc total;1;2.0589;2.0589;2.0589
234;calc update async;100;7.70151e-05;1.5631e-05;0.00452286
234;calc inner;100;0.0192045;0.0159935;0.0197465
234;calc wait;100;0.000932147;0.000194797;0.0102168
234;calc bound;100;0.000302908;0.00020789;0.000436848
234;calc iter;100;0.020518;0.0184988;0.0287687
234;total;1;4.56362;4.56362;4.56362
209;calc total;1;2.0511;2.0511;2.0511
209;calc update async;100;8.05308e-05;1.4384e-05;0.00558294
209;calc inner;100;0.0189864;0.0169535;0.0195309
209;calc wait;100;0.000858294;0.000209783;0.00981845
209;calc bound;100;0.000314626;0.000214914;0.000496941
209;calc iter;100;0.0202413;0.0178603;0.033817
209;total;1;4.53204;4.53204;4.53204
235;calc total;1;2.0535;2.0535;2.0535
235;calc update async;100;8.684e-05;1.7929e-05;0.00545524
235;calc inner;100;0.0192181;0.0167353;0.0197221
235;calc wait;100;0.000847404;0.000185817;0.0110637
235;calc bound;100;0.000311535;0.000200562;0.000419803
235;calc iter;100;0.0204655;0.0184462;0.0297129
235;total;1;4.5637;4.5637;4.5637
210;calc total;1;2.05167;2.05167;2.05167
210;calc update async;100;8.02392e-05;1.4418e-05;0.00559402
210;calc inner;100;0.0189302;0.0169428;0.0195251
210;calc wait;100;0.000924541;0.000204164;0.00929653
210;calc bound;100;0.000310471;0.000199751;0.000539834
210;calc iter;100;0.0202469;0.0178383;0.0268677
210;total;1;4.52591;4.52591;4.52591
236;calc total;1;2.05645;2.05645;2.05645
236;calc update async;100;8.29518e-05;1.8446e-05;0.00497895
236;calc inner;100;0.0192409;0.0168185;0.0197863
236;calc wait;100;0.000850621;0.000193176;0.00851441
236;calc bound;100;0.000322529;0.000200642;0.000429678
236;calc iter;100;0.0204983;0.0184935;0.0274392
236;total;1;4.56185;4.56185;4.56185
211;calc total;1;2.05005;2.05005;2.05005
211;calc update async;100;8.40027e-05;1.5543e-05;0.00581691
211;calc inner;100;0.0189888;0.0171737;0.0195379
211;calc wait;100;0.000852477;0.000217082;0.00832373
211;calc bound;100;0.000309164;0.000205887;0.000538955
211;calc iter;100;0.0202359;0.0184714;0.0260497
211;total;1;4.53708;4.53708;4.53708
237;calc total;1;2.05349;2.05349;2.05349
237;calc update async;100;8.94316e-05;1.8455e-05;0.00550565
237;calc inner;100;0.0191714;0.0166826;0.0196384
237;calc wait;100;0.000875347;0.000159802;0.00883223
237;calc bound;100;0.000331585;0.000191496;0.000429404
237;calc iter;100;0.0204693;0.0187608;0.0275448
237;total;1;4.56383;4.56383;4.56383
212;calc total;1;2.05143;2.05143;2.05143
212;calc update async;100;8.71558e-05;1.6018e-05;0.00599836
212;calc inner;100;0.0190388;0.0171425;0.0205971
212;calc wait;100;0.000804843;0.000199099;0.00929
212;calc bound;100;0.000318514;0.000193038;0.000543246
212;calc iter;100;0.0202508;0.0178494;0.0270646
212;total;1;4.532;4.532;4.532
238;calc total;1;2.05568;2.05568;2.05568
238;calc update async;100;8.99487e-05;1.552e-05;0.00560676
238;calc inner;100;0.019268;0.0168646;0.019811
238;calc wait;100;0.000789812;0.000202514;0.00965488
238;calc bound;100;0.000345991;0.000189687;0.000438037
238;calc iter;100;0.0204954;0.0188709;0.0279914
238;total;1;4.56383;4.56383;4.56383
213;calc total;1;2.05021;2.05021;2.05021
213;calc update async;100;9.70912e-05;1.6877e-05;0.00697235
213;calc inner;100;0.0190293;0.0172324;0.0195807
213;calc wait;100;0.00078702;0.000178142;0.006331
213;calc bound;100;0.000328591;0.000203757;0.000502355
213;calc iter;100;0.0202436;0.0178936;0.0254398
213;total;1;4.52635;4.52635;4.52635
214;calc total;1;2.05142;2.05142;2.05142
214;calc update async;100;8.19335e-05;1.5758e-05;0.00541033
214;calc inner;100;0.0190265;0.0172471;0.0195846
214;calc wait;100;0.000806977;0.000188443;0.00619955
214;calc bound;100;0.000338349;0.000195264;0.000532538
214;calc iter;100;0.0202554;0.0180104;0.0265989
214;total;1;4.52642;4.52642;4.52642
215;calc total;1;2.05235;2.05235;2.05235
215;calc update async;100;8.13052e-05;1.6281e-05;0.00532498
215;calc inner;100;0.0190119;0.0171257;0.0196188
215;calc wait;100;0.000825784;0.000191842;0.00970415
215;calc bound;100;0.000348013;0.000200107;0.000506273
215;calc iter;100;0.0202687;0.0182757;0.0334139
215;total;1;4.53466;4.53466;4.53466
1;calc total;1;2.05366;2.05366;2.05366
1;calc update async;100;0.000102252;2.3907e-05;0.00640941
1;calc inner;100;0.0192131;0.0165451;0.0197287
1;calc wait;100;0.000847308;0.000206124;0.0104079
1;calc bound;100;0.000319668;0.000217251;0.000475127
1;calc iter;100;0.0204842;0.0188485;0.0337927
1;total;1;4.47855;4.47855;4.47855
2;calc total;1;2.05811;2.05811;2.05811
2;calc update async;100;9.92209e-05;2.2717e-05;0.00620779
2;calc inner;100;0.0191572;0.0168314;0.0197439
2;calc wait;100;0.000959953;0.000215617;0.00916837
2;calc bound;100;0.000314579;0.000216412;0.000476281
2;calc iter;100;0.0205325;0.0185421;0.0299048
2;total;1;4.47638;4.47638;4.47638
3;calc total;1;2.05232;2.05232;2.05232
3;calc update async;100;0.000103912;1.6618e-05;0.0068394
3;calc inner;100;0.0192083;0.0163097;0.0197256
3;calc wait;100;0.000848659;0.000193555;0.00962203
3;calc bound;100;0.000312863;0.000208243;0.000467255
3;calc iter;100;0.0204755;0.0184059;0.028674
3;total;1;4.48143;4.48143;4.48143
4;calc total;1;2.05792;2.05792;2.05792
4;calc update async;100;8.72377e-05;2.0412e-05;0.00511182
4;calc inner;100;0.0192113;0.0167918;0.0197638
4;calc wait;100;0.000929522;0.00018036;0.00959143
4;calc bound;100;0.000305831;0.000189346;0.000460956
4;calc iter;100;0.0205356;0.0186374;0.0294692
4;total;1;4.47912;4.47912;4.47912
5;calc total;1;2.05301;2.05301;2.05301
5;calc update async;100;9.8819e-05;2.0166e-05;0.0062162
5;calc inner;100;0.0192003;0.0164732;0.0197145
5;calc wait;100;0.000873203;0.000171668;0.00911188
5;calc bound;100;0.000313038;0.000185064;0.000473123
5;calc iter;100;0.0204872;0.0185662;0.028152
5;total;1;4.48144;4.48144;4.48144
6;calc total;1;2.05747;2.05747;2.05747
6;calc update async;100;8.62138e-05;1.6676e-05;0.00509365
6;calc inner;100;0.0192149;0.0168637;0.019736
6;calc wait;100;0.000916936;0.00019689;0.00912693
6;calc bound;100;0.000314569;0.000196416;0.000477044
6;calc iter;100;0.0205343;0.0188173;0.0278339
6;total;1;4.47851;4.47851;4.47851
7;calc total;1;2.06027;2.06027;2.06027
7;calc update async;100;8.25042e-05;1.7703e-05;0.00460786
7;calc inner;100;0.0191723;0.016152;0.0197218
7;calc wait;100;0.000989675;0.000197966;0.00929712
7;calc bound;100;0.000315973;0.000197736;0.000463956
7;calc iter;100;0.0205623;0.0184935;0.0278366
7;total;1;4.46059;4.46059;4.46059
8;calc total;1;2.06156;2.06156;2.06156
8;calc update async;100;8.40686e-05;1.8529e-05;0.00507683
8;calc inner;100;0.0192375;0.0159661;0.0199734
8;calc wait;100;0.000934248;0.000190606;0.0101448
8;calc bound;100;0.000318952;0.000204159;0.000452318
8;calc iter;100;0.0205765;0.0187327;0.0315319
8;total;1;4.47925;4.47925;4.47925
9;calc total;1;2.05603;2.05603;2.05603
9;calc update async;100;9.24685e-05;2.0761e-05;0.00553208
9;calc inner;100;0.0192239;0.0167909;0.0197864
9;calc wait;100;0.000827455;0.00018483;0.0070795
9;calc bound;100;0.000328285;0.000226256;0.000473668
9;calc iter;100;0.0204739;0.0192859;0.026402
9;total;1;4.48141;4.48141;4.48141
10;calc total;1;2.05803;2.05803;2.05803
10;calc update async;100;9.08409e-05;1.793e-05;0.00537022
10;calc inner;100;0.0192416;0.0168542;0.019749
10;calc wait;100;0.000822181;0.000191118;0.00816525
10;calc bound;100;0.000341288;0.000227987;0.0004641
10;calc iter;100;0.020498;0.018641;0.0268366
10;total;1;4.47942;4.47942;4.47942
11;calc total;1;2.05466;2.05466;2.05466
11;calc update async;100;9.9821e-05;1.9614e-05;0.00613852
11;calc inner;100;0.0192245;0.0166526;0.0196891
11;calc wait;100;0.000778508;0.000194712;0.00786355
11;calc bound;100;0.00036738;0.000242139;0.000479991
11;calc iter;100;0.0204723;0.0185584;0.0268828
11;total;1;4.47916;4.47916;4.47916
12;calc total;1;2.05601;2.05601;2.05601
12;calc update async;100;8.50196e-05;1.6494e-05;0.00504176
12;calc inner;100;0.0193065;0.0170309;0.019689
12;calc wait;100;0.000773914;0.000170167;0.00852692
12;calc bound;100;0.000323667;0.000230184;0.000417226
12;calc iter;100;0.0204907;0.0178952;0.0262674
12;total;1;4.4783;4.4783;4.4783
13;calc total;1;2.05462;2.05462;2.05462
13;calc update async;100;9.13171e-05;1.6347e-05;0.00567956
13;calc inner;100;0.0193383;0.0170784;0.0197236
13;calc wait;100;0.000731808;0.00020703;0.00819214
13;calc bound;100;0.000316072;0.000204363;0.000431121
13;calc iter;100;0.020479;0.0186576;0.025638
13;total;1;4.47837;4.47837;4.47837
14;calc total;1;2.05484;2.05484;2.05484
14;calc update async;100;9.01328e-05;1.8119e-05;0.00527592
14;calc inner;100;0.0193517;0.0172149;0.0197009
14;calc wait;100;0.000731097;0.000194401;0.00832084
14;calc bound;100;0.000313697;0.000209287;0.000420997
14;calc iter;100;0.020488;0.0177127;0.0269026
14;total;1;4.47836;4.47836;4.47836
15;calc total;1;2.05218;2.05218;2.05218
15;calc update async;100;9.596e-05;1.8414e-05;0.00594924
15;calc inner;100;0.0193431;0.0173299;0.0197094
15;calc wait;100;0.000706563;0.000213524;0.00826999
15;calc bound;100;0.000315115;0.000214363;0.000433356
15;calc iter;100;0.0204624;0.0178697;0.0322946
15;total;1;4.47832;4.47832;4.47832
16;calc total;1;2.04469;2.04469;2.04469
16;calc update async;100;0.000116873;2.1952e-05;0.00798178
16;calc inner;100;0.0193002;0.0159217;0.0196873
16;calc wait;100;0.00067442;0.000196921;0.00528895
16;calc bound;100;0.00031389;0.000200674;0.000425302
16;calc iter;100;0.0204068;0.0177572;0.025085
16;total;1;4.47835;4.47835;4.47835
17;calc total;1;2.05444;2.05444;2.05444
17;calc update async;100;9.13204e-05;2.2453e-05;0.00535639
17;calc inner;100;0.0192992;0.0172386;0.0197148
17;calc wait;100;0.000793768;0.000160109;0.0104969
17;calc bound;100;0.000318195;0.00018796;0.000435985
17;calc iter;100;0.0205041;0.0180748;0.0343226
17;total;1;4.47657;4.47657;4.47657
18;calc total;1;2.05664;2.05664;2.05664
18;calc update async;100;8.85891e-05;2.3662e-05;0.00509234
18;calc inner;100;0.0193003;0.0172291;0.0197668
18;calc wait;100;0.000817814;0.00018841;0.0094511
18;calc bound;100;0.000317792;0.000193663;0.000424629
18;calc iter;100;0.0205259;0.0178694;0.027587
18;total;1;4.47806;4.47806;4.47806
19;calc total;1;2.05334;2.05334;2.05334
19;calc update async;100;9.63763e-05;2.0965e-05;0.00587089
19;calc inner;100;0.0193334;0.0171504;0.0197964
19;calc wait;100;0.000745405;0.000144792;0.00966413
19;calc bound;100;0.000313848;0.000193048;0.000421188
19;calc iter;100;0.0204905;0.0181027;0.0272106
19;total;1;4.47282;4.47282;4.47282
20;calc total;1;2.05642;2.05642;2.05642
20;calc update async;100;9.25132e-05;1.9626e-05;0.00545244
20;calc inner;100;0.0193607;0.0172093;0.0197466
20;calc wait;100;0.000748403;0.000157551;0.0105179
20;calc bound;100;0.000318584;0.000195111;0.000436971
20;calc iter;100;0.0205213;0.0178921;0.0281174
20;total;1;4.47838;4.47838;4.47838
21;calc total;1;2.05364;2.05364;2.05364
21;calc update async;100;9.73914e-05;1.5509e-05;0.00617067
21;calc inner;100;0.0193837;0.0172849;0.0197325
21;calc wait;100;0.000688883;0.000195372;0.00913204
21;calc bound;100;0.000321693;0.000194046;0.000432246
21;calc iter;100;0.0204929;0.0180971;0.0266733
21;total;1;4.47827;4.47827;4.47827
22;calc total;1;2.0563;2.0563;2.0563
22;calc update async;100;9.78205e-05;1.9412e-05;0.00579568
22;calc inner;100;0.0193325;0.0172459;0.019711
22;calc wait;100;0.00075878;0.00018033;0.00915187
22;calc bound;100;0.000326946;0.000212322;0.000441274
22;calc iter;100;0.0205177;0.0184867;0.0272667
22;total;1;4.47831;4.47831;4.47831
23;calc total;1;2.05752;2.05752;2.05752
23;calc update async;100;9.02627e-05;1.7524e-05;0.00523332
23;calc inner;100;0.019324;0.0170988;0.0199888
23;calc wait;100;0.000773804;0.000210516;0.0139528
23;calc bound;100;0.00033898;0.000213631;0.000440109
23;calc iter;100;0.0205284;0.0188987;0.0373195
23;total;1;4.47836;4.47836;4.47836
240;calc total;1;2.04423;2.04423;2.04423
240;calc update async;100;0.000101044;1.6119e-05;0.00720731
240;calc inner;100;0.0193582;0.0169024;0.020079
240;calc wait;100;0.000567543;0.00020034;0.00295435
240;calc bound;100;0.000324368;0.000217124;0.000486335
240;calc iter;100;0.0203528;0.0190859;0.0249841
240;total;1;4.54906;4.54906;4.54906
241;calc total;1;2.05152;2.05152;2.05152
241;calc update async;100;9.16546e-05;1.6989e-05;0.00632262
241;calc inner;100;0.0193017;0.0161732;0.0198817
241;calc wait;100;0.000718733;0.000160913;0.00947692
241;calc bound;100;0.000316222;0.000212375;0.000485446
241;calc iter;100;0.0204303;0.0189759;0.0323629
241;total;1;4.5579;4.5579;4.5579
242;calc total;1;2.05241;2.05241;2.05241
242;calc update async;100;8.23505e-05;1.6713e-05;0.00535112
242;calc inner;100;0.0193098;0.0159975;0.0199188
242;calc wait;100;0.000729495;0.000162695;0.0104553
242;calc bound;100;0.000318242;0.00024195;0.000462977
242;calc iter;100;0.0204415;0.0193435;0.0286506
242;total;1;4.55782;4.55782;4.55782
243;calc total;1;2.05102;2.05102;2.05102
243;calc update async;100;8.5006e-05;1.8071e-05;0.00540048
243;calc inner;100;0.0193211;0.0163203;0.0199038
243;calc wait;100;0.000707484;0.000160574;0.00983024
243;calc bound;100;0.000321018;0.000243321;0.000487638
243;calc iter;100;0.0204366;0.0191724;0.0292755
243;total;1;4.55348;4.55348;4.55348
244;calc total;1;2.05147;2.05147;2.05147
244;calc update async;100;8.55851e-05;1.5757e-05;0.00558504
244;calc inner;100;0.0193592;0.0162235;0.0199166
244;calc wait;100;0.000673395;0.000160345;0.00984947
244;calc bound;100;0.000321382;0.000238179;0.000459525
244;calc iter;100;0.0204411;0.0191904;0.0292476
244;total;1;4.54671;4.54671;4.54671
245;calc total;1;2.04974;2.04974;2.04974
245;calc update async;100;8.48165e-05;1.5862e-05;0.00556604
245;calc inner;100;0.019279;0.0161152;0.0198872
245;calc wait;100;0.000747216;0.000179361;0.0104183
245;calc bound;100;0.000315618;0.000210103;0.000458893
245;calc iter;100;0.0204283;0.0185882;0.0294606
245;total;1;4.54682;4.54682;4.54682
246;calc total;1;2.04934;2.04934;2.04934
246;calc update async;100;8.50753e-05;1.3388e-05;0.00571037
246;calc inner;100;0.0193063;0.0162305;0.0199805
246;calc wait;100;0.000722979;0.000177652;0.0107886
246;calc bound;100;0.00030903;0.000203489;0.000472464
246;calc iter;100;0.020425;0.0182738;0.0298286
246;total;1;4.55371;4.55371;4.55371
247;calc total;1;2.04999;2.04999;2.04999
247;calc update async;100;9.72529e-05;1.4588e-05;0.00691518
247;calc inner;100;0.0192756;0.0161051;0.0199129
247;calc wait;100;0.000755636;0.000192524;0.0103524
247;calc bound;100;0.000301562;0.00020834;0.000484143
247;calc iter;100;0.0204317;0.0182817;0.0293749
247;total;1;4.54925;4.54925;4.54925
248;calc total;1;2.06276;2.06276;2.06276
248;calc update async;100;7.95934e-05;1.4131e-05;0.00505629
248;calc inner;100;0.0192899;0.0137187;0.0199504
248;calc wait;100;0.000881991;0.00015874;0.0172821
248;calc bound;100;0.000306945;0.000197873;0.000483785
248;calc iter;100;0.02056;0.0182869;0.0363612
248;total;1;4.55142;4.55142;4.55142
249;calc total;1;2.04884;2.04884;2.04884
249;calc update async;100;8.60517e-05;1.3965e-05;0.00562648
249;calc inner;100;0.019331;0.0162096;0.0200094
249;calc wait;100;0.000685669;0.000182017;0.0102108
249;calc bound;100;0.0003161;0.000204275;0.000500434
249;calc iter;100;0.0204204;0.0183597;0.0293403
249;total;1;4.54672;4.54672;4.54672
250;calc total;1;2.06273;2.06273;2.06273
250;calc update async;100;8.17032e-05;1.3814e-05;0.00499158
250;calc inner;100;0.0192886;0.0137324;0.0199659
250;calc wait;100;0.000855943;0.000158031;0.0172123
250;calc bound;100;0.000331463;0.000191556;0.000468803
250;calc iter;100;0.0205596;0.0184536;0.0362441
250;total;1;4.55365;4.55365;4.55365
251;calc total;1;2.05953;2.05953;2.05953
251;calc update async;100;8.19299e-05;1.3885e-05;0.00501375
251;calc inner;100;0.0192777;0.0142977;0.0199914
251;calc wait;100;0.000814456;0.000158877;0.0143842
251;calc bound;100;0.000352035;0.0001938;0.000481953
251;calc iter;100;0.020528;0.0195517;0.0314503
251;total;1;4.54929;4.54929;4.54929
252;calc total;1;2.06205;2.06205;2.06205
252;calc update async;100;7.51304e-05;1.7429e-05;0.00460084
252;calc inner;100;0.0191334;0.0150143;0.0197199
252;calc wait;100;0.00101238;0.000194701;0.0137829
252;calc bound;100;0.000330152;0.000204275;0.000456899
252;calc iter;100;0.0205525;0.016199;0.0308891
252;total;1;4.55316;4.55316;4.55316
253;calc total;1;2.0568;2.0568;2.0568
253;calc update async;100;8.34081e-05;1.543e-05;0.00540811
253;calc inner;100;0.0191813;0.0153418;0.0198538
253;calc wait;100;0.000915495;0.000199498;0.010333
253;calc bound;100;0.000311554;0.000213525;0.000468431
253;calc iter;100;0.0204937;0.0188963;0.0274333
253;total;1;4.54668;4.54668;4.54668
254;calc total;1;2.05981;2.05981;2.05981
254;calc update async;100;7.82529e-05;1.6225e-05;0.00486248
254;calc inner;100;0.0192312;0.0158785;0.0198452
254;calc wait;100;0.000910767;0.000169679;0.0112569
254;calc bound;100;0.000302881;0.000207571;0.00042891
254;calc iter;100;0.0205247;0.0170204;0.0284569
254;total;1;4.54414;4.54414;4.54414
255;calc total;1;2.05435;2.05435;2.05435
255;calc update async;100;8.89834e-05;1.4988e-05;0.00582785
255;calc inner;100;0.0191938;0.016426;0.0197985
255;calc wait;100;0.00088468;0.000176906;0.0102652
255;calc bound;100;0.000305358;0.000206257;0.000432178
255;calc iter;100;0.0204746;0.0171132;0.0331108
255;total;1;4.55138;4.55138;4.55138
256;calc total;1;2.045;2.045;2.045
256;calc update async;100;0.000111615;1.5609e-05;0.00797796
256;calc inner;100;0.0191465;0.015087;0.0197831
256;calc wait;100;0.000816644;0.000159686;0.00667567
256;calc bound;100;0.000305337;0.000192415;0.000431075
256;calc iter;100;0.0203817;0.0168995;0.0260509
256;total;1;4.54651;4.54651;4.54651
257;calc total;1;2.05246;2.05246;2.05246
257;calc update async;100;9.64222e-05;1.4747e-05;0.00633492
257;calc inner;100;0.0191489;0.0159323;0.0198338
257;calc wait;100;0.000905267;0.000181482;0.00873163
257;calc bound;100;0.000307991;0.000195161;0.000431767
257;calc iter;100;0.0204602;0.0174115;0.0313512
257;total;1;4.55313;4.55313;4.55313
264;calc total;1;2.05989;2.05989;2.05989
258;calc total;1;2.0563;2.0563;2.0563
258;calc update async;100;8.25577e-05;1.6461e-05;0.00496784
258;calc inner;100;0.0191564;0.016279;0.0198032
258;calc wait;100;0.000948952;0.000159525;0.00847238
258;calc bound;100;0.000309503;0.000200151;0.000432318
258;calc iter;100;0.0204988;0.0171019;0.02745
258;total;1;4.54917;4.54917;4.54917
259;calc total;1;2.05169;2.05169;2.05169
259;calc update async;100;9.74406e-05;1.8345e-05;0.00654172
259;calc inner;100;0.0191815;0.0157927;0.0196955
259;calc wait;100;0.000862921;0.000189754;0.00714562
259;calc bound;100;0.000310512;0.000209692;0.0004425
259;calc iter;100;0.0204537;0.0187931;0.0259767
259;total;1;4.5531;4.5531;4.5531
260;calc total;1;2.05608;2.05608;2.05608
260;calc update async;100;8.49031e-05;1.8993e-05;0.00525318
260;calc inner;100;0.0191925;0.0163819;0.0197884
260;calc wait;100;0.000854513;0.000179802;0.0106391
260;calc bound;100;0.000316038;0.000232002;0.000435533
260;calc iter;100;0.0204494;0.0173831;0.0283681
260;total;1;4.54915;4.54915;4.54915
261;calc total;1;2.05203;2.05203;2.05203
261;calc update async;100;0.000114003;1.5635e-05;0.00812565
261;calc inner;100;0.0192036;0.0156047;0.0197636
261;calc wait;100;0.000776579;0.000174573;0.00868067
261;calc bound;100;0.000316354;0.000240882;0.000426747
261;calc iter;100;0.0204122;0.0176481;0.0259756
261;total;1;4.55315;4.55315;4.55315
262;calc total;1;2.05563;2.05563;2.05563
262;calc update async;100;8.46757e-05;1.75e-05;0.00523666
262;calc inner;100;0.0191973;0.0161824;0.0196904
262;calc wait;100;0.000835571;0.000177614;0.0086841
262;calc bound;100;0.000333212;0.000238724;0.000432833
262;calc iter;100;0.0204525;0.0178181;0.0279986
262;total;1;4.55315;4.55315;4.55315
263;calc total;1;2.05895;2.05895;2.05895
263;calc update async;100;7.79121e-05;1.5455e-05;0.0047632
263;calc inner;100;0.0191849;0.0159569;0.0197477
263;calc wait;100;0.00088182;0.00020373;0.0185116
263;calc bound;100;0.000347695;0.000236497;0.000470236
263;calc iter;100;0.020494;0.0186855;0.0397069
263;total;1;4.55316;4.55316;4.55316
288;calc total;1;2.03484;2.03484;2.03484
288;calc update async;100;8.17342e-05;1.7858e-05;0.00555783
288;calc inner;100;0.0193864;0.0164014;0.0197965
288;calc wait;100;0.000444068;0.000309456;0.000941581
288;calc bound;100;0.000330937;0.000257445;0.000386301
288;calc iter;100;0.0202447;0.0175131;0.0225493
288;total;1;4.40577;4.40577;4.40577
312;calc total;1;2.06282;2.06282;2.06282
312;calc update async;100;6.8094e-05;1.3675e-05;0.00463311
312;calc inner;100;0.019455;0.0144518;0.0198661
312;calc wait;100;0.000633314;0.000240074;0.0170146
312;calc bound;100;0.000318075;0.000218936;0.000377205
312;calc iter;100;0.0204762;0.0176446;0.0364255
312;total;1;4.37611;4.37611;4.37611
71;calc total;1;2.06119;2.06119;2.06119
71;calc update async;100;0.00010797;1.5142e-05;0.00715527
71;calc inner;100;0.0192511;0.0164813;0.0197036
71;calc wait;100;0.000842276;0.000178423;0.0163972
71;calc bound;100;0.000346153;0.000197558;0.000466511
71;calc iter;100;0.0205493;0.0178602;0.0409143
71;total;1;4.45327;4.45327;4.45327
289;calc total;1;2.05228;2.05228;2.05228
289;calc update async;100;0.000109933;1.9902e-05;0.00821588
289;calc inner;100;0.0193877;0.0147029;0.0197933
289;calc wait;100;0.000597688;0.000286682;0.016789
289;calc bound;100;0.000322197;0.000271157;0.000417498
289;calc iter;100;0.0204191;0.0176021;0.0399816
289;total;1;4.40414;4.40414;4.40414
313;calc total;1;2.0483;2.0483;2.0483
313;calc update async;100;8.85564e-05;1.4038e-05;0.00666344
313;calc inner;100;0.0195183;0.01466;0.0199306
313;calc wait;100;0.000416863;0.000199967;0.00375526
313;calc bound;100;0.000306847;0.000211861;0.000453174
313;calc iter;100;0.0203321;0.0171761;0.0232689
313;total;1;4.37606;4.37606;4.37606
290;calc total;1;2.05913;2.05913;2.05913
290;calc update async;100;8.18808e-05;1.7461e-05;0.00547962
290;calc inner;100;0.0194014;0.0148903;0.0198179
290;calc wait;100;0.000684899;0.00024812;0.0175988
290;calc bound;100;0.000320021;0.000256807;0.000387439
290;calc iter;100;0.0204895;0.0177878;0.0343974
290;total;1;4.40428;4.40428;4.40428
314;calc total;1;2.06225;2.06225;2.06225
314;calc update async;100;6.80831e-05;1.3492e-05;0.00473235
314;calc inner;100;0.0195125;0.0146727;0.019874
314;calc wait;100;0.000587486;0.000223202;0.016202
314;calc bound;100;0.000302441;0.000212217;0.000394594
314;calc iter;100;0.0204718;0.017234;0.0359262
314;total;1;4.3756;4.3756;4.3756
291;calc total;1;2.05113;2.05113;2.05113
291;calc update async;100;9.12862e-05;1.5288e-05;0.00645956
291;calc inner;100;0.0194275;0.0147638;0.0198974
291;calc wait;100;0.000570259;0.000229184;0.0182163
291;calc bound;100;0.000319828;0.000217964;0.00039732
291;calc iter;100;0.0204101;0.0176297;0.0353555
291;total;1;4.40411;4.40411;4.40411
315;calc total;1;2.05998;2.05998;2.05998
315;calc update async;100;7.59157e-05;1.4005e-05;0.00544984
315;calc inner;100;0.0194996;0.014924;0.019865
315;calc wait;100;0.000572035;0.000199129;0.0144508
315;calc bound;100;0.00030052;0.000214272;0.0003827
315;calc iter;100;0.0204493;0.0189275;0.0296968
315;total;1;4.37612;4.37612;4.37612
292;calc total;1;2.05823;2.05823;2.05823
292;calc update async;100;7.51831e-05;1.5671e-05;0.00485538
292;calc inner;100;0.0194084;0.0148764;0.0198498
292;calc wait;100;0.000689647;0.000225016;0.0140482
292;calc bound;100;0.00030652;0.00023009;0.000419344
292;calc iter;100;0.020481;0.0169691;0.032228
292;total;1;4.40583;4.40583;4.40583
316;calc total;1;2.06117;2.06117;2.06117
316;calc update async;100;6.67978e-05;1.2995e-05;0.00466137
316;calc inner;100;0.0194748;0.0147211;0.0198903
316;calc wait;100;0.000618265;0.000172785;0.00762062
316;calc bound;100;0.000300954;0.000214584;0.000379715
316;calc iter;100;0.0204624;0.0194789;0.0258907
316;total;1;4.3761;4.3761;4.3761
293;calc total;1;2.05105;2.05105;2.05105
293;calc update async;100;9.00259e-05;1.4646e-05;0.00650592
293;calc inner;100;0.0194075;0.0147238;0.0198133
293;calc wait;100;0.000621979;0.000217501;0.0147503
293;calc bound;100;0.000289637;0.000200997;0.000408054
293;calc iter;100;0.0204103;0.0171903;0.0334866
293;total;1;4.40397;4.40397;4.40397
317;calc total;1;2.05697;2.05697;2.05697
317;calc update async;100;7.75703e-05;1.371e-05;0.0057644
317;calc inner;100;0.0194769;0.0152204;0.0202591
317;calc wait;100;0.000579165;0.000166008;0.00888086
317;calc bound;100;0.000287839;0.000194943;0.000376982
317;calc iter;100;0.0204225;0.0170666;0.0277196
317;total;1;4.37597;4.37597;4.37597
294;calc total;1;2.05689;2.05689;2.05689
294;calc update async;100;9.23102e-05;1.9164e-05;0.00655061
294;calc inner;100;0.0194604;0.0149982;0.0198891
294;calc wait;100;0.000630055;0.000193722;0.0152802
294;calc bound;100;0.000285674;0.00019463;0.000418143
294;calc iter;100;0.0204696;0.0169786;0.0338885
294;total;1;4.40575;4.40575;4.40575
318;calc total;1;2.05077;2.05077;2.05077
318;calc update async;100;8.26093e-05;1.6095e-05;0.00614118
318;calc inner;100;0.0194891;0.0148945;0.0199158
318;calc wait;100;0.000499647;0.000192712;0.00816104
318;calc bound;100;0.000288632;0.000192027;0.000377374
318;calc iter;100;0.0203614;0.018717;0.0250245
318;total;1;4.37611;4.37611;4.37611
295;calc total;1;2.04586;2.04586;2.04586
295;calc update async;100;9.54599e-05;1.5844e-05;0.0064888
295;calc inner;100;0.0194183;0.0146535;0.0198721
295;calc wait;100;0.000533143;0.000163178;0.0152029
295;calc bound;100;0.000311526;0.000191773;0.000399967
295;calc iter;100;0.02036;0.0170629;0.0336653
295;total;1;4.40572;4.40572;4.40572
319;calc total;1;2.05342;2.05342;2.05342
319;calc update async;100;8.16609e-05;1.6892e-05;0.00564109
319;calc inner;100;0.0195028;0.015372;0.0198734
319;calc wait;100;0.000486902;0.000169811;0.0106988
319;calc bound;100;0.000315619;0.000197384;0.000376836
319;calc iter;100;0.0203884;0.0171007;0.0320653
319;total;1;4.37605;4.37605;4.37605
296;calc total;1;2.0633;2.0633;2.0633
296;calc update async;100;7.61757e-05;1.9412e-05;0.00455394
296;calc inner;100;0.0194963;0.014236;0.0199626
296;calc wait;100;0.0006266;0.00016231;0.0201226
296;calc bound;100;0.000333937;0.000200702;0.000436552
296;calc iter;100;0.0205349;0.017181;0.0392754
296;total;1;4.4041;4.4041;4.4041
320;calc total;1;2.04408;2.04408;2.04408
320;calc update async;100;9.63669e-05;1.9171e-05;0.0067877
320;calc inner;100;0.0195851;0.0151139;0.0199538
320;calc wait;100;0.000277057;0.000138725;0.00109055
320;calc bound;100;0.000335295;0.000190505;0.000421569
320;calc iter;100;0.020295;0.0171644;0.0226572
320;total;1;4.37561;4.37561;4.37561
297;calc total;1;2.05856;2.05856;2.05856
297;calc update async;100;8.03919e-05;1.9323e-05;0.00479592
297;calc inner;100;0.0194276;0.014873;0.0198306
297;calc wait;100;0.000641458;0.000149454;0.0163381
297;calc bound;100;0.000336793;0.000198211;0.000414806
297;calc iter;100;0.0204876;0.0174039;0.0330638
297;total;1;4.4058;4.4058;4.4058
321;calc total;1;2.05389;2.05389;2.05389
321;calc update async;100;8.70456e-05;1.673e-05;0.00593453
321;calc inner;100;0.019525;0.0153406;0.0199266
321;calc wait;100;0.000450622;0.000160825;0.0107392
321;calc bound;100;0.000328783;0.000198198;0.000383402
321;calc iter;100;0.020393;0.017289;0.0323726
321;total;1;4.37603;4.37603;4.37603
298;calc total;1;2.0609;2.0609;2.0609
298;calc update async;100;7.70995e-05;2.034e-05;0.0046517
298;calc inner;100;0.0194463;0.0145763;0.0199825
298;calc wait;100;0.000675842;0.000174045;0.0147955
298;calc bound;100;0.000310193;0.000197495;0.000412627
298;calc iter;100;0.0205106;0.016259;0.0335712
298;total;1;4.40407;4.40407;4.40407
322;calc total;1;2.05767;2.05767;2.05767
322;calc update async;100;7.71483e-05;1.5259e-05;0.00525856
322;calc inner;100;0.0195403;0.0151794;0.0200345
322;calc wait;100;0.000505999;0.000161151;0.00884906
322;calc bound;100;0.000305738;0.000201374;0.000426165
322;calc iter;100;0.0204305;0.0191067;0.028004
322;total;1;4.37615;4.37615;4.37615
299;calc total;1;2.05641;2.05641;2.05641
299;calc update async;100;8.74784e-05;1.822e-05;0.0060421
299;calc inner;100;0.0194491;0.0150052;0.0198905
299;calc wait;100;0.000625717;0.000202945;0.0152532
299;calc bound;100;0.000301328;0.00019657;0.000427055
299;calc iter;100;0.0204648;0.0176193;0.0339104
299;total;1;4.40414;4.40414;4.40414
323;calc total;1;2.05131;2.05131;2.05131
323;calc update async;100;8.60848e-05;1.4734e-05;0.0062017
323;calc inner;100;0.0195394;0.0150013;0.0199511
323;calc wait;100;0.000443532;0.000154829;0.00561794
323;calc bound;100;0.00029664;0.000199431;0.000426564
323;calc iter;100;0.020367;0.0198092;0.0244725
323;total;1;4.37512;4.37512;4.37512
300;calc total;1;2.05986;2.05986;2.05986
300;calc update async;100;9.47995e-05;2.3015e-05;0.00483254
300;calc inner;100;0.0177637;0.0153893;0.0188072
300;calc wait;100;0.00221669;0.000341867;0.0153542
300;calc bound;100;0.00042066;0.00019464;0.000469156
300;calc iter;100;0.0204982;0.01623;0.0343393
300;total;1;4.40609;4.40609;4.40609
324;calc total;1;2.05879;2.05879;2.05879
324;calc update async;100;8.46474e-05;2.5408e-05;0.0049199
324;calc inner;100;0.0181833;0.0175614;0.0190121
324;calc wait;100;0.0017498;0.000338093;0.007862
324;calc bound;100;0.000420962;0.000197026;0.000456883
324;calc iter;100;0.0204411;0.0191414;0.0306838
324;total;1;4.37639;4.37639;4.37639
301;calc total;1;2.05692;2.05692;2.05692
301;calc update async;100;0.000105741;1.4743e-05;0.00658006
301;calc inner;100;0.0179466;0.0154231;0.018933
301;calc wait;100;0.00201509;0.000248711;0.012663
301;calc bound;100;0.000373246;0.000198164;0.00045989
301;calc iter;100;0.0204429;0.0172767;0.0292135
301;total;1;4.40605;4.40605;4.40605
325;calc total;1;2.05257;2.05257;2.05257
325;calc update async;100;0.000102106;2.1268e-05;0.00697834
325;calc inner;100;0.0183179;0.0168944;0.0189953
325;calc wait;100;0.00155977;0.00022864;0.0058418
325;calc bound;100;0.000378839;0.000184132;0.000444584
325;calc iter;100;0.0203606;0.0189089;0.0250911
325;total;1;4.37609;4.37609;4.37609
302;calc total;1;2.05975;2.05975;2.05975
302;calc update async;100;8.52896e-05;1.519e-05;0.00496802
302;calc inner;100;0.0179882;0.0154331;0.0189265
302;calc wait;100;0.00205437;0.000261842;0.0129471
302;calc bound;100;0.000330759;0.00021451;0.000412269
302;calc iter;100;0.0204608;0.0167735;0.0288153
302;total;1;4.40607;4.40607;4.40607
303;calc total;1;2.0547;2.0547;2.0547
303;calc update async;100;8.51394e-05;1.5242e-05;0.00508953
303;calc inner;100;0.0180112;0.0162548;0.0189939
303;calc wait;100;0.00197146;0.00029685;0.0123546
303;calc bound;100;0.000326432;0.000215829;0.000388014
303;calc iter;100;0.0203961;0.0168955;0.0342188
303;total;1;4.40607;4.40607;4.40607
304;calc total;1;2.04363;2.04363;2.04363
304;calc update async;100;0.000106884;1.5157e-05;0.00721698
304;calc inner;100;0.0179807;0.0152548;0.0190016
304;calc wait;100;0.00186537;0.00020497;0.00952596
304;calc bound;100;0.000322273;0.000208888;0.000382801
304;calc iter;100;0.0202769;0.0167032;0.0282626
304;total;1;4.4047;4.4047;4.4047
305;calc total;1;2.0533;2.0533;2.0533
305;calc update async;100;0.000129633;1.7731e-05;0.00960742
305;calc inner;100;0.0179422;0.0160877;0.0190729
305;calc wait;100;0.00196238;0.000213946;0.0092885
305;calc bound;100;0.000323753;0.000222851;0.000380782
305;calc iter;100;0.0203601;0.0170151;0.0330253
305;total;1;4.40413;4.40413;4.40413
306;calc total;1;2.05473;2.05473;2.05473
306;calc update async;100;8.91597e-05;1.9898e-05;0.00539277
306;calc inner;100;0.0178108;0.0161661;0.0190017
306;calc wait;100;0.00211663;0.000182982;0.00904177
306;calc bound;100;0.000341951;0.000234034;0.000398082
306;calc iter;100;0.0203609;0.017015;0.0277819
306;total;1;4.40605;4.40605;4.40605
307;calc total;1;2.05281;2.05281;2.05281
307;calc update async;100;0.000118533;1.7261e-05;0.00818656
307;calc inner;100;0.017938;0.016235;0.0190116
307;calc wait;100;0.00196687;0.000181704;0.00891316
307;calc bound;100;0.000327811;0.000227785;0.000395333
307;calc iter;100;0.0203534;0.0175759;0.0276156
307;total;1;4.40601;4.40601;4.40601
308;calc total;1;2.05509;2.05509;2.05509
308;calc update async;100;9.10791e-05;2.0921e-05;0.00546639
308;calc inner;100;0.0180119;0.0161941;0.0190663
308;calc wait;100;0.00195932;0.000175831;0.0168407
308;calc bound;100;0.000325946;0.000233549;0.000368921
308;calc iter;100;0.0203903;0.0172252;0.0334562
308;total;1;4.40603;4.40603;4.40603
309;calc total;1;2.05241;2.05241;2.05241
309;calc update async;100;0.000116373;1.7977e-05;0.00791704
309;calc inner;100;0.0180119;0.0162227;0.0190558
309;calc wait;100;0.00191653;0.000214077;0.0158911
309;calc bound;100;0.000329462;0.000217542;0.000392694
309;calc iter;100;0.0203763;0.0169173;0.0324816
309;total;1;4.4048;4.4048;4.4048
310;calc total;1;2.05325;2.05325;2.05325
310;calc update async;100;0.000125778;1.8698e-05;0.00896971
310;calc inner;100;0.0180377;0.0162935;0.0191076
310;calc wait;100;0.00190318;0.000216635;0.0154567
310;calc bound;100;0.000331506;0.000211241;0.000418899
310;calc iter;100;0.0203998;0.0169581;0.0322245
310;total;1;4.4044;4.4044;4.4044
311;calc total;1;2.05563;2.05563;2.05563
311;calc update async;100;0.000102593;2.4171e-05;0.00609396
311;calc inner;100;0.0179637;0.0162265;0.0189649
311;calc wait;100;0.00200184;0.000276759;0.0205999
311;calc bound;100;0.000379437;0.00020567;0.000449409
311;calc iter;100;0.0204499;0.0172488;0.0434982
311;total;1;4.40474;4.40474;4.40474
142;calc total;1;2.05742;2.05742;2.05742
142;calc update async;100;7.93014e-05;1.4058e-05;0.00571464
142;calc inner;100;0.0191933;0.0178112;0.0196077
142;calc wait;100;0.000815284;0.000189632;0.00588452
142;calc bound;100;0.000304824;0.000212971;0.00042225
142;calc iter;100;0.0203942;0.0191158;0.0298362
142;total;1;4.52962;4.52962;4.52962
143;calc total;1;2.05311;2.05311;2.05311
143;calc update async;100;0.000100974;1.4868e-05;0.00778674
143;calc inner;100;0.0191795;0.0167085;0.0195771
143;calc wait;100;0.000760362;0.000235395;0.0037363
143;calc bound;100;0.000316722;0.000201746;0.000432359
143;calc iter;100;0.0203591;0.0192002;0.0254078
143;total;1;4.53821;4.53821;4.53821
336;calc total;1;2.04437;2.04437;2.04437
336;calc update async;100;0.000121833;2.0749e-05;0.00864288
336;calc inner;100;0.0192399;0.0176054;0.0197426
336;calc wait;100;0.000658989;0.00020567;0.00388669
336;calc bound;100;0.00032368;0.000219785;0.000447796
336;calc iter;100;0.0203463;0.018909;0.0272473
336;total;1;4.55599;4.55599;4.55599
264;calc update async;100;6.88348e-05;1.4551e-05;0.00456659
264;calc inner;100;0.0196677;0.0153558;0.0201246
264;calc wait;100;0.000494005;0.000173686;0.0116346
264;calc bound;100;0.000284058;0.000207526;0.000525637
264;calc iter;100;0.0205161;0.0188674;0.0317971
264;total;1;4.38843;4.38843;4.38843
326;calc total;1;2.05912;2.05912;2.05912
326;calc update async;100;8.17038e-05;1.7129e-05;0.00549087
326;calc inner;100;0.0183885;0.0175887;0.0189876
326;calc wait;100;0.00161364;0.00022911;0.00781069
326;calc bound;100;0.000332527;0.000208922;0.000430635
326;calc iter;100;0.0204182;0.0189869;0.0312695
326;total;1;4.37638;4.37638;4.37638
265;calc total;1;2.05424;2.05424;2.05424
265;calc update async;100;0.000108655;1.4736e-05;0.00819973
265;calc inner;100;0.0196493;0.0173994;0.0199778
265;calc wait;100;0.000422315;0.000183541;0.00964292
265;calc bound;100;0.000283919;0.000215474;0.000408117
265;calc iter;100;0.0204656;0.0188666;0.0288405
265;total;1;4.38864;4.38864;4.38864
327;calc total;1;2.06061;2.06061;2.06061
327;calc update async;100;7.15721e-05;1.5521e-05;0.00465233
327;calc inner;100;0.0183948;0.0169456;0.0189976
327;calc wait;100;0.00163206;0.00024895;0.00937386
327;calc bound;100;0.000322041;0.00020867;0.000416381
327;calc iter;100;0.020422;0.0189151;0.0269748
327;total;1;4.37641;4.37641;4.37641
266;calc total;1;2.05623;2.05623;2.05623
266;calc update async;100;7.36838e-05;1.7564e-05;0.00474963
266;calc inner;100;0.0195971;0.0163604;0.0199679
266;calc wait;100;0.000534701;0.000215186;0.0100356
266;calc bound;100;0.000279744;0.00020442;0.000382624
266;calc iter;100;0.0204865;0.0189244;0.0292048
266;total;1;4.38865;4.38865;4.38865
328;calc total;1;2.0599;2.0599;2.0599
328;calc update async;100;7.27152e-05;1.4609e-05;0.00490784
328;calc inner;100;0.0183954;0.0172353;0.0189397
328;calc wait;100;0.00163;0.000226508;0.00653112
328;calc bound;100;0.000310035;0.000221356;0.000424168
328;calc iter;100;0.0204097;0.0186596;0.028618
328;total;1;4.37595;4.37595;4.37595
267;calc total;1;2.05297;2.05297;2.05297
267;calc update async;100;9.37595e-05;1.5218e-05;0.00696481
267;calc inner;100;0.019658;0.0174204;0.0199971
267;calc wait;100;0.00042907;0.000195429;0.00987031
267;calc bound;100;0.000272276;0.000208591;0.000410031
267;calc iter;100;0.0204545;0.018987;0.0288888
267;total;1;4.38841;4.38841;4.38841
329;calc total;1;2.05526;2.05526;2.05526
329;calc update async;100;8.49265e-05;1.4359e-05;0.00608628
329;calc inner;100;0.0183978;0.017407;0.018915
329;calc wait;100;0.00156532;0.000236902;0.00621158
329;calc bound;100;0.000306994;0.000209482;0.000412847
329;calc iter;100;0.020357;0.0189765;0.0253315
329;total;1;4.37633;4.37633;4.37633
268;calc total;1;2.05421;2.05421;2.05421
268;calc update async;100;0.000115606;1.4799e-05;0.00882829
268;calc inner;100;0.0196264;0.0172327;0.0199549
268;calc wait;100;0.00045426;0.00018409;0.00980123
268;calc bound;100;0.000270017;0.00021261;0.000367835
268;calc iter;100;0.0204678;0.0189102;0.0281577
268;total;1;4.38843;4.38843;4.38843
330;calc total;1;2.05818;2.05818;2.05818
330;calc update async;100;7.89007e-05;1.5321e-05;0.00523869
330;calc inner;100;0.0183178;0.0176415;0.0189065
330;calc wait;100;0.00164953;0.000239197;0.00622075
330;calc bound;100;0.000320541;0.000215549;0.000373471
269;calc total;1;2.05293;2.05293;2.05293
269;calc update async;100;9.41298e-05;1.5704e-05;0.00691577
269;calc inner;100;0.0196909;0.0174108;0.0200199
269;calc wait;100;0.000401698;0.000151974;0.00877448
269;calc bound;100;0.000274666;0.000208168;0.000392058
269;calc iter;100;0.0204626;0.0190383;0.0272643
269;total;1;4.38859;4.38859;4.38859
330;calc iter;100;0.0203689;0.0188418;0.027097
330;total;1;4.37624;4.37624;4.37624
270;calc total;1;2.05225;2.05225;2.05225
270;calc update async;100;0.000102429;1.6623e-05;0.00741559
270;calc inner;100;0.0196296;0.0171756;0.0199661
270;calc wait;100;0.000450026;0.000170878;0.00869569
270;calc bound;100;0.000273329;0.000198227;0.000414264
270;calc iter;100;0.0204563;0.0187304;0.0273557
270;total;1;4.38838;4.38838;4.38838
331;calc total;1;2.05472;2.05472;2.05472
331;calc update async;100;8.12202e-05;1.7152e-05;0.00567197
331;calc inner;100;0.0182956;0.017371;0.0188711
331;calc wait;100;0.00164339;0.00025697;0.00647971
331;calc bound;100;0.000317442;0.000225586;0.000382098
331;calc iter;100;0.0203396;0.0188884;0.0249068
331;total;1;4.37615;4.37615;4.37615
271;calc total;1;2.05129;2.05129;2.05129
271;calc update async;100;8.65087e-05;1.5556e-05;0.00585801
271;calc inner;100;0.019638;0.017227;0.019978
271;calc wait;100;0.000438245;0.000188123;0.00920658
271;calc bound;100;0.000284895;0.000202689;0.000480778
271;calc iter;100;0.0204491;0.0188298;0.0327049
271;total;1;4.3886;4.3886;4.3886
332;calc total;1;2.057;2.057;2.057
332;calc update async;100;7.76571e-05;1.5404e-05;0.00531974
332;calc inner;100;0.0183952;0.017707;0.0189585
332;calc wait;100;0.00157857;0.000219184;0.00491588
332;calc bound;100;0.000321371;0.000219078;0.000382386
332;calc iter;100;0.0203747;0.0189308;0.0260826
332;total;1;4.37548;4.37548;4.37548
337;calc total;1;2.05194;2.05194;2.05194
337;calc update async;100;0.000106505;2.0583e-05;0.00715165
337;calc inner;100;0.0192453;0.0176194;0.0197622
337;calc wait;100;0.000752836;0.000196633;0.00943629
337;calc bound;100;0.000315732;0.000228458;0.000450106
337;calc iter;100;0.020422;0.0189323;0.034634
337;total;1;4.54729;4.54729;4.54729
272;calc total;1;2.04407;2.04407;2.04407
272;calc update async;100;0.000110651;1.3474e-05;0.0080371
272;calc inner;100;0.0196357;0.0165129;0.019968
272;calc wait;100;0.000334767;0.000157365;0.00333624
272;calc bound;100;0.000295331;0.000190484;0.000415234
272;calc iter;100;0.0203777;0.0187755;0.0253627
272;total;1;4.38831;4.38831;4.38831
338;calc total;1;2.05354;2.05354;2.05354
338;calc update async;100;9.13103e-05;1.9181e-05;0.00557251
338;calc inner;100;0.0192517;0.0174912;0.0199001
338;calc wait;100;0.000773595;0.000204502;0.0100853
338;calc bound;100;0.000318237;0.000223875;0.000477914
338;calc iter;100;0.0204364;0.0186169;0.0288149
338;total;1;4.55604;4.55604;4.55604
273;calc total;1;2.05321;2.05321;2.05321
273;calc update async;100;0.000104737;1.7473e-05;0.00724834
273;calc inner;100;0.0196285;0.0173414;0.0199669
273;calc wait;100;0.000415483;0.00017124;0.00943533
273;calc bound;100;0.000319616;0.000196642;0.000464795
273;calc iter;100;0.02047;0.0189694;0.0344351
273;total;1;4.3885;4.3885;4.3885
339;calc total;1;2.05127;2.05127;2.05127
339;calc update async;100;9.40926e-05;1.6844e-05;0.00582375
339;calc inner;100;0.0192563;0.017706;0.0197001
339;calc wait;100;0.000742162;0.000195997;0.0107651
339;calc bound;100;0.000318676;0.000237017;0.000431909
339;calc iter;100;0.0204127;0.0187405;0.029752
339;total;1;4.54923;4.54923;4.54923
274;calc total;1;2.05538;2.05538;2.05538
274;calc update async;100;8.55111e-05;1.7951e-05;0.00500401
274;calc inner;100;0.0196238;0.0166882;0.0200594
274;calc wait;100;0.000452494;0.000160534;0.00973652
274;calc bound;100;0.000328921;0.000193084;0.000439202
274;calc iter;100;0.0204923;0.0189453;0.0285062
274;total;1;4.38862;4.38862;4.38862
340;calc total;1;2.05268;2.05268;2.05268
340;calc update async;100;9.35339e-05;1.5069e-05;0.00561004
340;calc inner;100;0.0192262;0.0176088;0.0196817
340;calc wait;100;0.000788979;0.000201577;0.0112641
340;calc bound;100;0.000316208;0.00022959;0.000424821
340;calc iter;100;0.0204265;0.0185439;0.0302288
340;total;1;4.55594;4.55594;4.55594
275;calc total;1;2.05221;2.05221;2.05221
275;calc update async;100;9.49872e-05;1.7377e-05;0.00639825
275;calc inner;100;0.0196456;0.0174765;0.0200239
275;calc wait;100;0.000397476;0.000156528;0.0101481
275;calc bound;100;0.000321247;0.000193681;0.000478615
275;calc iter;100;0.0204605;0.0190058;0.0288546
275;total;1;4.38864;4.38864;4.38864
341;calc total;1;2.05137;2.05137;2.05137
341;calc update async;100;0.000100764;1.7265e-05;0.00647162
341;calc inner;100;0.0192134;0.0175877;0.0196854
341;calc wait;100;0.000781903;0.000204517;0.0115559
341;calc bound;100;0.00031793;0.000220126;0.000426056
341;calc iter;100;0.0204155;0.0187397;0.0303653
341;total;1;4.55188;4.55188;4.55188
276;calc total;1;2.05494;2.05494;2.05494
276;calc update async;100;0.000143506;2.831e-05;0.00914461
276;calc inner;100;0.0181826;0.016055;0.0187778
276;calc wait;100;0.00174578;0.000242072;0.0113191
276;calc bound;100;0.000412563;0.000197745;0.000459673
276;calc iter;100;0.0204871;0.0188397;0.0302384
276;total;1;4.38884;4.38884;4.38884
342;calc total;1;2.05135;2.05135;2.05135
342;calc update async;100;9.434e-05;1.6813e-05;0.00593425
342;calc inner;100;0.0192196;0.0176691;0.019787
342;calc wait;100;0.000785804;0.000184959;0.0116013
342;calc bound;100;0.00031564;0.000205998;0.000472437
342;calc iter;100;0.0204167;0.0186639;0.030109
342;total;1;4.54936;4.54936;4.54936
277;calc total;1;2.05244;2.05244;2.05244
277;calc update async;100;0.000112019;1.9559e-05;0.00689939
277;calc inner;100;0.0183122;0.0159969;0.0188608
277;calc wait;100;0.00165696;0.000319634;0.00747621
277;calc bound;100;0.000357989;0.00018812;0.000435886
277;calc iter;100;0.0204414;0.0185098;0.0261442
277;total;1;4.389;4.389;4.389
278;calc total;1;2.05472;2.05472;2.05472
278;calc update async;100;0.00012595;1.8428e-05;0.00908518
278;calc inner;100;0.0183408;0.0160346;0.0188547
278;calc wait;100;0.00166725;0.000221531;0.00806739
278;calc bound;100;0.000323012;0.000199843;0.000427288
278;calc iter;100;0.0204586;0.0176235;0.0269111
278;total;1;4.38899;4.38899;4.38899
279;calc total;1;2.0566;2.0566;2.0566
279;calc update async;100;8.86241e-05;1.8685e-05;0.00547546
279;calc inner;100;0.0183467;0.0161202;0.0188677
279;calc wait;100;0.00172065;0.000199271;0.00890779
279;calc bound;100;0.000320961;0.000213986;0.000416258
279;calc iter;100;0.0204787;0.0186532;0.0278088
279;total;1;4.38898;4.38898;4.38898
280;calc total;1;2.06038;2.06038;2.06038
280;calc update async;100;7.96191e-05;1.746e-05;0.00471501
280;calc inner;100;0.0183098;0.0152996;0.0188814
280;calc wait;100;0.00175517;0.00020518;0.0176151
280;calc bound;100;0.000317719;0.000212018;0.000439285
280;calc iter;100;0.0204639;0.018282;0.0380365
280;total;1;4.389;4.389;4.389
281;calc total;1;2.05004;2.05004;2.05004
281;calc update async;100;0.000146825;1.8119e-05;0.0114323
281;calc inner;100;0.018302;0.0154058;0.0188384
281;calc wait;100;0.00158776;0.000206354;0.00783242
281;calc bound;100;0.000322013;0.000227416;0.000537903
281;calc iter;100;0.0203605;0.0183371;0.027691
281;total;1;4.38833;4.38833;4.38833
282;calc total;1;2.06094;2.06094;2.06094
282;calc update async;100;8.03307e-05;1.4903e-05;0.00455831
282;calc inner;100;0.0181496;0.0150617;0.0187496
282;calc wait;100;0.00191168;0.000251153;0.0184697
282;calc bound;100;0.000328312;0.000215885;0.000399032
282;calc iter;100;0.0204723;0.0184582;0.0384919
282;total;1;4.38898;4.38898;4.38898
283;calc total;1;2.05851;2.05851;2.05851
283;calc update async;100;9.45154e-05;1.5477e-05;0.00613202
283;calc inner;100;0.0182797;0.0158445;0.018831
283;calc wait;100;0.00175224;0.000229845;0.0153637
283;calc bound;100;0.000320572;0.000208601;0.000382235
283;calc iter;100;0.0204488;0.0187438;0.0316157
283;total;1;4.38882;4.38882;4.38882
284;calc total;1;2.05814;2.05814;2.05814
284;calc update async;100;9.48568e-05;1.732e-05;0.00608741
284;calc inner;100;0.0183534;0.0160764;0.018858
284;calc wait;100;0.00167992;0.000239694;0.00742587
284;calc bound;100;0.000323859;0.000219525;0.000436525
284;calc iter;100;0.0204536;0.0184106;0.0293449
284;total;1;4.38818;4.38818;4.38818
285;calc total;1;2.05377;2.05377;2.05377
285;calc update async;100;0.000119861;1.7781e-05;0.00844643
285;calc inner;100;0.0183435;0.0159398;0.018845
285;calc wait;100;0.00163265;0.000295063;0.00773698
285;calc bound;100;0.000326602;0.000223694;0.000400891
285;calc iter;100;0.0204247;0.0184354;0.0263455
285;total;1;4.3884;4.3884;4.3884
286;calc total;1;2.05623;2.05623;2.05623
286;calc update async;100;8.88346e-05;1.9453e-05;0.00524585
286;calc inner;100;0.0183437;0.0161331;0.0189063
286;calc wait;100;0.0016884;0.000236344;0.00729059
286;calc bound;100;0.000331204;0.000197561;0.000399271
286;calc iter;100;0.0204538;0.0183741;0.0276746
286;total;1;4.38887;4.38887;4.38887
343;calc total;1;2.05265;2.05265;2.05265
343;calc update async;100;9.05253e-05;1.4669e-05;0.00565521
343;calc inner;100;0.0193104;0.0178139;0.0198527
343;calc wait;100;0.000715612;0.000168956;0.0113027
343;calc bound;100;0.000312969;0.000192198;0.000416173
343;calc iter;100;0.0204311;0.0189742;0.0297871
343;total;1;4.55595;4.55595;4.55595
167;calc total;1;2.0466;2.0466;2.0466
167;calc update async;100;0.000171379;1.5545e-05;0.0123798
167;calc inner;100;0.0182629;0.0150874;0.0195969
167;calc wait;100;0.00157056;0.000211205;0.00414818
167;calc bound;100;0.000373571;0.000203028;0.000445269
167;calc iter;100;0.0203805;0.0184826;0.0312635
167;total;1;4.52236;4.52236;4.52236
384;calc total;1;2.044;2.044;2.044
384;calc update async;100;0.000125281;2.9944e-05;0.00778141
384;calc inner;100;0.0186794;0.0160628;0.0192487
384;calc wait;100;0.00114501;0.000361995;0.00280671
384;calc bound;100;0.000388071;0.00020094;0.00051278
384;calc iter;100;0.0203398;0.0186562;0.0247688
384;total;1;4.36504;4.36504;4.36504
360;calc total;1;2.06336;2.06336;2.06336
360;calc update async;100;6.70345e-05;1.3898e-05;0.00462466
360;calc inner;100;0.0195097;0.0150849;0.0198968
360;calc wait;100;0.000654426;0.000215613;0.0106362
360;calc bound;100;0.000300974;0.000223901;0.000408554
360;calc iter;100;0.0205337;0.0183819;0.0292449
360;total;1;4.3676;4.3676;4.3676
408;calc total;1;2.06108;2.06108;2.06108
408;calc update async;100;7.09004e-05;1.3274e-05;0.00477484
408;calc inner;100;0.0188402;0.0153686;0.0195123
408;calc wait;100;0.00112036;0.000271544;0.0169938
408;calc bound;100;0.000322268;0.000197558;0.00056701
408;calc iter;100;0.0203556;0.0174292;0.035181
408;total;1;4.37229;4.37229;4.37229
344;calc total;1;2.05446;2.05446;2.05446
344;calc update async;100;8.81835e-05;2.1422e-05;0.00525364
344;calc inner;100;0.0192446;0.0170862;0.0197406
344;calc wait;100;0.000798823;0.000150655;0.0120046
344;calc bound;100;0.000316711;0.000192891;0.000424922
344;calc iter;100;0.0204498;0.0188267;0.0302869
344;total;1;4.55601;4.55601;4.55601
385;calc total;1;2.05363;2.05363;2.05363
385;calc update async;100;0.000102871;1.8605e-05;0.00627494
385;calc inner;100;0.0187865;0.0159934;0.0192273
385;calc wait;100;0.00119793;0.000311315;0.0118184
385;calc bound;100;0.000337045;0.000196467;0.000447656
385;calc iter;100;0.0204264;0.0185752;0.0345074
385;total;1;4.36451;4.36451;4.36451
361;calc total;1;2.05684;2.05684;2.05684
361;calc update async;100;7.19298e-05;1.3972e-05;0.00511627
361;calc inner;100;0.019538;0.0162484;0.0199589
361;calc wait;100;0.000566953;0.000215515;0.0142998
361;calc bound;100;0.00029051;0.000220694;0.000416547
361;calc iter;100;0.0204687;0.0183102;0.0328624
361;total;1;4.36762;4.36762;4.36762
409;calc total;1;2.05903;2.05903;2.05903
409;calc update async;100;7.21206e-05;1.3046e-05;0.00501203
409;calc inner;100;0.0189779;0.0155055;0.0196433
409;calc wait;100;0.000986186;0.000211176;0.0187316
409;calc bound;100;0.000302628;0.000202217;0.000492245
409;calc iter;100;0.0203405;0.0173332;0.0368966
409;total;1;4.37116;4.37116;4.37116
345;calc total;1;2.05739;2.05739;2.05739
345;calc update async;100;8.44125e-05;1.7421e-05;0.00497025
345;calc inner;100;0.0192394;0.0162397;0.0197302
345;calc wait;100;0.00083117;0.00018088;0.00729624
345;calc bound;100;0.00032259;0.000198867;0.000449045
345;calc iter;100;0.0204791;0.0188876;0.0265744
345;total;1;4.55595;4.55595;4.55595
386;calc total;1;2.05871;2.05871;2.05871
386;calc update async;100;8.28013e-05;1.7233e-05;0.00491767
386;calc inner;100;0.0187634;0.016266;0.0191737
386;calc wait;100;0.00131686;0.000263105;0.0108015
386;calc bound;100;0.000307148;0.000213501;0.000434099
386;calc iter;100;0.0204716;0.0182055;0.0295174
386;total;1;4.36501;4.36501;4.36501
362;calc total;1;2.06071;2.06071;2.06071
362;calc update async;100;7.69086e-05;1.5314e-05;0.00545996
362;calc inner;100;0.0195666;0.0158058;0.019937
362;calc wait;100;0.000573368;0.000187212;0.0149831
362;calc bound;100;0.000290238;0.000229003;0.000407687
362;calc iter;100;0.0205082;0.0179076;0.0335619
362;total;1;4.36757;4.36757;4.36757
410;calc total;1;2.06044;2.06044;2.06044
410;calc update async;100;7.00653e-05;1.3097e-05;0.00481445
410;calc inner;100;0.0189491;0.0153588;0.0196223
410;calc wait;100;0.00103354;0.000238431;0.0190056
410;calc bound;100;0.000300703;0.000201102;0.000473215
410;calc iter;100;0.0203548;0.0171169;0.0372146
410;total;1;4.37227;4.37227;4.37227
346;calc total;1;2.05943;2.05943;2.05943
346;calc update async;100;8.22906e-05;1.8639e-05;0.00460792
346;calc inner;100;0.0192368;0.0154695;0.0197539
346;calc wait;100;0.000843958;0.000161838;0.00685026
346;calc bound;100;0.000335405;0.000195206;0.000485083
346;calc iter;100;0.0205002;0.0188864;0.0261545
346;total;1;4.55415;4.55415;4.55415
387;calc total;1;2.05168;2.05168;2.05168
387;calc update async;100;9.41237e-05;1.8259e-05;0.00627781
387;calc inner;100;0.0187673;0.0157697;0.01921
387;calc wait;100;0.00123689;0.000229278;0.0111139
387;calc bound;100;0.000301269;0.000221035;0.000460319
387;calc iter;100;0.0204012;0.0181964;0.0301504
387;total;1;4.36507;4.36507;4.36507
363;calc total;1;2.05562;2.05562;2.05562
363;calc update async;100;7.39221e-05;1.5216e-05;0.00516396
363;calc inner;100;0.0196131;0.0165254;0.019988
363;calc wait;100;0.000478621;0.000188624;0.0150976
363;calc bound;100;0.000290586;0.000243888;0.000419412
363;calc iter;100;0.0204573;0.0179255;0.0336703
363;total;1;4.36705;4.36705;4.36705
411;calc total;1;2.05854;2.05854;2.05854
411;calc update async;100;7.13738e-05;1.3123e-05;0.00495895
411;calc inner;100;0.0189619;0.0155203;0.019641
411;calc wait;100;0.00100971;0.000204666;0.0187971
411;calc bound;100;0.000294961;0.000197872;0.000508893
411;calc iter;100;0.0203394;0.016142;0.0369223
411;total;1;4.37118;4.37118;4.37118
347;calc total;1;2.05666;2.05666;2.05666
347;calc update async;100;8.48673e-05;1.6904e-05;0.00484228
347;calc inner;100;0.0192229;0.016352;0.0197215
347;calc wait;100;0.000817723;0.000179344;0.00640992
347;calc bound;100;0.00034498;0.000190372;0.000455034
347;calc iter;100;0.0204721;0.0194278;0.0252788
347;total;1;4.554;4.554;4.554
388;calc total;1;2.05729;2.05729;2.05729
388;calc update async;100;7.71248e-05;1.5251e-05;0.00486921
388;calc inner;100;0.0187386;0.0162948;0.0191831
388;calc wait;100;0.00133659;0.000215653;0.0115924
388;calc bound;100;0.000296021;0.000211562;0.000414866
388;calc iter;100;0.0204499;0.018047;0.0303881
388;total;1;4.36432;4.36432;4.36432
364;calc total;1;2.05913;2.05913;2.05913
364;calc update async;100;7.2377e-05;1.6338e-05;0.00470627
364;calc inner;100;0.0195302;0.0158571;0.0199066
364;calc wait;100;0.000596152;0.000159088;0.0155845
364;calc bound;100;0.000292791;0.000248264;0.00039509
364;calc iter;100;0.0204926;0.0178553;0.0334862
364;total;1;4.36751;4.36751;4.36751
412;calc total;1;2.05758;2.05758;2.05758
412;calc update async;100;7.17137e-05;1.2211e-05;0.00498836
412;calc inner;100;0.0189449;0.0155014;0.0196002
412;calc wait;100;0.000984552;0.000223941;0.0186195
412;calc bound;100;0.00029694;0.000199663;0.00054977
412;calc iter;100;0.0202996;0.0160274;0.0354239
412;total;1;4.37081;4.37081;4.37081
348;calc total;1;2.05521;2.05521;2.05521
348;calc update async;100;8.23535e-05;1.4753e-05;0.00503652
348;calc inner;100;0.0191666;0.0160171;0.0199322
348;calc wait;100;0.00088918;0.000200629;0.0118924
348;calc bound;100;0.000316957;0.000191137;0.0004532
348;calc iter;100;0.0204567;0.0173098;0.0287871
348;total;1;4.54561;4.54561;4.54561
389;calc total;1;2.0519;2.0519;2.0519
389;calc update async;100;9.67937e-05;1.8388e-05;0.00675603
389;calc inner;100;0.0186634;0.0156812;0.0191747
389;calc wait;100;0.00133093;0.000221904;0.0114132
389;calc bound;100;0.000304807;0.000213494;0.000397339
389;calc iter;100;0.0203975;0.0183205;0.0299389
389;total;1;4.36466;4.36466;4.36466
365;calc total;1;2.05599;2.05599;2.05599
365;calc update async;100;8.31183e-05;1.4593e-05;0.00580241
365;calc inner;100;0.019546;0.0162587;0.0199155
365;calc wait;100;0.000539554;0.000204203;0.0148679
365;calc bound;100;0.000293031;0.000212523;0.000404984
365;calc iter;100;0.0204628;0.0182571;0.0327904
365;total;1;4.36758;4.36758;4.36758
413;calc total;1;2.05289;2.05289;2.05289
413;calc update async;100;9.21922e-05;1.2273e-05;0.00703903
413;calc inner;100;0.0189702;0.0154928;0.0196737
413;calc wait;100;0.000893589;0.000196011;0.0172895
413;calc bound;100;0.000293648;0.000196933;0.00049994
413;calc iter;100;0.020251;0.0172456;0.0331596
413;total;1;4.37143;4.37143;4.37143
349;calc total;1;2.05295;2.05295;2.05295
349;calc update async;100;9.13569e-05;1.6758e-05;0.00565434
349;calc inner;100;0.0191856;0.016217;0.0198842
349;calc wait;100;0.000842709;0.000187072;0.010368
349;calc bound;100;0.000304776;0.00020444;0.000459982
349;calc iter;100;0.0204259;0.0186139;0.0269082
349;total;1;4.54925;4.54925;4.54925
390;calc total;1;2.05789;2.05789;2.05789
390;calc update async;100;8.34518e-05;1.6297e-05;0.00544945
390;calc inner;100;0.0186452;0.0162957;0.0190553
390;calc wait;100;0.00140332;0.000236776;0.0109799
390;calc bound;100;0.000306045;0.000247329;0.00036659
390;calc iter;100;0.0204398;0.0181904;0.0291124
390;total;1;4.36509;4.36509;4.36509
366;calc total;1;2.05777;2.05777;2.05777
366;calc update async;100;7.84735e-05;1.6482e-05;0.0050844
366;calc inner;100;0.019537;0.0161383;0.0199027
366;calc wait;100;0.00057046;0.000192474;0.0146078
366;calc bound;100;0.000295178;0.000206432;0.000433271
366;calc iter;100;0.0204821;0.0183867;0.0320673
366;total;1;4.36714;4.36714;4.36714
414;calc total;1;2.0548;2.0548;2.0548
414;calc update async;100;8.27198e-05;1.2467e-05;0.00605729
414;calc inner;100;0.0189549;0.0154383;0.019608
414;calc wait;100;0.000943966;0.000194307;0.0163938
414;calc bound;100;0.000288424;0.000198371;0.000466295
414;calc iter;100;0.0202715;0.0168735;0.0321695
414;total;1;4.37192;4.37192;4.37192
350;calc total;1;2.05209;2.05209;2.05209
350;calc update async;100;9.0211e-05;1.9231e-05;0.00533508
350;calc inner;100;0.0192063;0.0162629;0.0198954
350;calc wait;100;0.000810256;0.000183844;0.010557
350;calc bound;100;0.000305761;0.000208204;0.000421043
350;calc iter;100;0.0204139;0.0167708;0.0273984
350;total;1;4.54736;4.54736;4.54736
391;calc total;1;2.05964;2.05964;2.05964
391;calc update async;100;7.43748e-05;1.7366e-05;0.00462871
391;calc inner;100;0.0186923;0.0160084;0.0191549
391;calc wait;100;0.00140676;0.000204568;0.0106491
391;calc bound;100;0.000296289;0.000235457;0.000373726
391;calc iter;100;0.0204716;0.0187153;0.0284145
391;total;1;4.36503;4.36503;4.36503
367;calc total;1;2.05474;2.05474;2.05474
367;calc update async;100;8.21176e-05;1.4531e-05;0.00527545
367;calc inner;100;0.0195165;0.0161966;0.0199772
367;calc wait;100;0.000545475;0.000206976;0.0139537
367;calc bound;100;0.000308001;0.000200789;0.000392939
367;calc iter;100;0.0204534;0.0183357;0.0358103
367;total;1;4.36761;4.36761;4.36761
415;calc total;1;2.05128;2.05128;2.05128
415;calc update async;100;9.27563e-05;1.2703e-05;0.00698256
415;calc inner;100;0.0189583;0.0155012;0.0195677
415;calc wait;100;0.000882924;0.000206893;0.0162992
415;calc bound;100;0.000301542;0.000201077;0.000541504
415;calc iter;100;0.0202368;0.016267;0.0390484
415;total;1;4.37224;4.37224;4.37224
351;calc total;1;2.05095;2.05095;2.05095
351;calc update async;100;9.81169e-05;2.0608e-05;0.00614465
351;calc inner;100;0.0191952;0.016254;0.0198953
351;calc wait;100;0.000800848;0.00016894;0.0105649
351;calc bound;100;0.0003103;0.000207336;0.00041197
351;calc iter;100;0.0204061;0.0169236;0.0333312
351;total;1;4.54926;4.54926;4.54926
392;calc total;1;2.06143;2.06143;2.06143
392;calc update async;100;7.83833e-05;1.8097e-05;0.00489419
392;calc inner;100;0.0187637;0.0155225;0.019286
392;calc wait;100;0.00134161;0.000210019;0.0119198
392;calc bound;100;0.00030725;0.000221492;0.000495508
392;calc iter;100;0.0204926;0.0182299;0.0328356
392;total;1;4.36501;4.36501;4.36501
368;calc total;1;2.04336;2.04336;2.04336
368;calc update async;100;0.000101083;1.3717e-05;0.0072395
368;calc inner;100;0.0195814;0.0164714;0.0199079
368;calc wait;100;0.000336355;0.000173105;0.00174864
368;calc bound;100;0.00032003;0.000203473;0.000399297
368;calc iter;100;0.0203404;0.0181506;0.024553
368;total;1;4.36763;4.36763;4.36763
416;calc total;1;2.03453;2.03453;2.03453
416;calc update async;100;8.93142e-05;1.7041e-05;0.00635907
416;calc inner;100;0.0190084;0.0154581;0.0195696
416;calc wait;100;0.0006573;0.000155032;0.00705326
416;calc bound;100;0.000315973;0.000210585;0.000552677
416;calc iter;100;0.0200724;0.0163604;0.0261741
416;total;1;4.37149;4.37149;4.37149
352;calc total;1;2.0409;2.0409;2.0409
352;calc update async;100;0.000109323;2.1103e-05;0.00713851
352;calc inner;100;0.0191964;0.015281;0.0198471
352;calc wait;100;0.000687243;0.000147661;0.00560056
352;calc bound;100;0.000312376;0.000205553;0.000425907
352;calc iter;100;0.0203066;0.0167372;0.0251856
352;total;1;4.54549;4.54549;4.54549
393;calc total;1;2.056;2.056;2.056
393;calc update async;100;8.70302e-05;1.6826e-05;0.00543825
393;calc inner;100;0.0187748;0.0162926;0.0191887
393;calc wait;100;0.00125875;0.000214583;0.00875302
393;calc bound;100;0.000322983;0.000198603;0.00046604
393;calc iter;100;0.0204455;0.0187171;0.0265858
393;total;1;4.36505;4.36505;4.36505
369;calc total;1;2.05351;2.05351;2.05351
369;calc update async;100;8.64934e-05;1.4108e-05;0.0057143
369;calc inner;100;0.0195993;0.0166367;0.0199666
369;calc wait;100;0.000435533;0.00016303;0.0120545
369;calc bound;100;0.000318922;0.000200734;0.000405108
369;calc iter;100;0.0204414;0.0181683;0.0348088
369;total;1;4.36758;4.36758;4.36758
417;calc total;1;2.05381;2.05381;2.05381
417;calc update async;100;8.72003e-05;1.4756e-05;0.00616495
417;calc inner;100;0.0189743;0.0156885;0.0195636
417;calc wait;100;0.000881162;0.000177946;0.0193879
417;calc bound;100;0.000323236;0.000206241;0.000499587
417;calc iter;100;0.0202671;0.0163841;0.0416258
417;total;1;4.3717;4.3717;4.3717
353;calc total;1;2.0537;2.0537;2.0537
353;calc update async;100;9.25723e-05;2.1041e-05;0.00546187
353;calc inner;100;0.0191725;0.0162286;0.0198714
353;calc wait;100;0.000859096;0.000175581;0.0137713
353;calc bound;100;0.000313091;0.000191103;0.00041771
353;calc iter;100;0.0204385;0.0170623;0.0358977
353;total;1;4.54925;4.54925;4.54925
394;calc total;1;2.05869;2.05869;2.05869
394;calc update async;100;8.87e-05;2.0587e-05;0.00503381
394;calc inner;100;0.0187312;0.0162884;0.0190668
394;calc wait;100;0.00131072;0.000362862;0.00833291
394;calc bound;100;0.000346091;0.000191122;0.000423141
394;calc iter;100;0.0204786;0.0184027;0.0280685
394;total;1;4.36498;4.36498;4.36498
370;calc total;1;2.05069;2.05069;2.05069
370;calc update async;100;9.62975e-05;1.4378e-05;0.00685008
370;calc inner;100;0.0195758;0.0163238;0.0199503
370;calc wait;100;0.000419229;0.00015516;0.00867119
370;calc bound;100;0.000320655;0.000197196;0.000422652
370;calc iter;100;0.0204133;0.0180819;0.0268686
370;total;1;4.3676;4.3676;4.3676
418;calc total;1;2.05957;2.05957;2.05957
418;calc update async;100;7.58287e-05;1.6956e-05;0.00481783
418;calc inner;100;0.0189845;0.0155646;0.0195755
418;calc wait;100;0.000929521;0.000166786;0.0182234
418;calc bound;100;0.000334658;0.000201538;0.000543578
418;calc iter;100;0.020326;0.0172366;0.0342151
418;total;1;4.37131;4.37131;4.37131
354;calc total;1;2.05855;2.05855;2.05855
354;calc update async;100;8.84923e-05;2.3137e-05;0.00506996
354;calc inner;100;0.0191508;0.0156048;0.0198545
354;calc wait;100;0.000932708;0.000156103;0.0128688
354;calc bound;100;0.000314355;0.000196817;0.000461588
354;calc iter;100;0.0204877;0.0168442;0.0296973
354;total;1;4.55567;4.55567;4.55567
395;calc total;1;2.05375;2.05375;2.05375
395;calc update async;100;0.000112559;1.7694e-05;0.00630708
395;calc inner;100;0.0186681;0.0162119;0.0190837
395;calc wait;100;0.00124725;0.000409739;0.00812354
395;calc bound;100;0.000411568;0.000199754;0.000470696
395;calc iter;100;0.0204419;0.018296;0.026866
395;total;1;4.36477;4.36477;4.36477
371;calc total;1;2.05227;2.05227;2.05227
371;calc update async;100;9.02599e-05;1.4069e-05;0.00624601
371;calc inner;100;0.0195685;0.0165982;0.0199276
371;calc wait;100;0.000448541;0.000177688;0.00883222
371;calc bound;100;0.000320236;0.000199731;0.000436723
371;calc iter;100;0.020429;0.0187194;0.0270368
371;total;1;4.36708;4.36708;4.36708
419;calc total;1;2.05214;2.05214;2.05214
419;calc update async;100;9.03256e-05;1.6055e-05;0.00616189
419;calc inner;100;0.0189482;0.0155603;0.019603
419;calc wait;100;0.000862168;0.000185341;0.0156882
419;calc bound;100;0.000348492;0.000198849;0.000518408
419;calc iter;100;0.0202512;0.0183562;0.0319912
419;total;1;4.37122;4.37122;4.37122
355;calc total;1;2.05225;2.05225;2.05225
355;calc update async;100;8.99032e-05;1.5837e-05;0.00534059
355;calc inner;100;0.0191856;0.0161409;0.0199296
355;calc wait;100;0.000840148;0.000163435;0.0130164
355;calc bound;100;0.000311921;0.000197075;0.000435141
355;calc iter;100;0.020429;0.017272;0.0295358
355;total;1;4.55597;4.55597;4.55597
396;calc total;1;2.05681;2.05681;2.05681
396;calc update async;100;7.86278e-05;1.7674e-05;0.00482307
396;calc inner;100;0.0196;0.0164033;0.0199233
396;calc wait;100;0.000505265;0.000179845;0.0109211
396;calc bound;100;0.000289419;0.000195175;0.000408031
396;calc iter;100;0.0204747;0.0179528;0.0283924
396;total;1;4.36415;4.36415;4.36415
372;calc total;1;2.05413;2.05413;2.05413
372;calc update async;100;0.000104794;2.815e-05;0.00649681
372;calc inner;100;0.0176815;0.0161722;0.0185675
372;calc wait;100;0.00223765;0.000377988;0.00882802
372;calc bound;100;0.000420204;0.000198514;0.000458355
372;calc iter;100;0.0204467;0.0185043;0.0278902
372;total;1;4.3672;4.3672;4.3672
420;calc total;1;2.05942;2.05942;2.05942
420;calc update async;100;7.85977e-05;1.4133e-05;0.00518108
420;calc inner;100;0.0188494;0.0166746;0.0195664
420;calc wait;100;0.00106259;0.000238747;0.00887558
420;calc bound;100;0.000330689;0.000205427;0.000566286
420;calc iter;100;0.0203226;0.0182769;0.0311024
420;total;1;4.37135;4.37135;4.37135
356;calc total;1;2.0584;2.0584;2.0584
356;calc update async;100;8.57316e-05;1.7654e-05;0.00475849
356;calc inner;100;0.0191838;0.0156321;0.0199419
356;calc wait;100;0.000902542;0.000172102;0.00882921
356;calc bound;100;0.000316806;0.000193205;0.000438511
356;calc iter;100;0.0204905;0.0172811;0.0286535
356;total;1;4.54532;4.54532;4.54532
397;calc total;1;2.05374;2.05374;2.05374
397;calc update async;100;9.2792e-05;1.7155e-05;0.00540842
397;calc inner;100;0.0196136;0.0164999;0.0199767
397;calc wait;100;0.000423076;0.000154701;0.0102134
397;calc bound;100;0.000313895;0.000192032;0.000419781
397;calc iter;100;0.0204449;0.018507;0.0275712
397;total;1;4.36475;4.36475;4.36475
373;calc total;1;2.05123;2.05123;2.05123
373;calc update async;100;9.71171e-05;1.789e-05;0.0064753
373;calc inner;100;0.0178615;0.0157859;0.0186052
373;calc wait;100;0.00206894;0.000265751;0.00913752
373;calc bound;100;0.000362193;0.000203078;0.00046661
373;calc iter;100;0.0203923;0.0181571;0.0274776
373;total;1;4.36725;4.36725;4.36725
421;calc total;1;2.05234;2.05234;2.05234
421;calc update async;100;0.000100431;1.4709e-05;0.00756052
421;calc inner;100;0.0188666;0.0158272;0.0196283
357;calc total;1;2.05299;2.05299;2.05299
357;calc update async;100;0.000102845;1.8441e-05;0.00630865
357;calc inner;100;0.0191986;0.0162042;0.0199444
357;calc wait;100;0.000809383;0.000188596;0.00849342
357;calc bound;100;0.000325433;0.000206672;0.000421801
357;calc iter;100;0.0204378;0.0195662;0.0261577
357;total;1;4.55619;4.55619;4.55619
398;calc total;1;2.05636;2.05636;2.05636
398;calc update async;100;8.22217e-05;1.7117e-05;0.0048984
398;calc inner;100;0.0196447;0.0170462;0.0200044
398;calc wait;100;0.000418131;0.000162655;0.0102535
398;calc bound;100;0.000324969;0.000196771;0.000418828
398;calc iter;100;0.0204714;0.0177466;0.0277553
398;total;1;4.36493;4.36493;4.36493
374;calc total;1;2.05181;2.05181;2.05181
374;calc update async;100;0.000100752;2.0042e-05;0.00710983
374;calc inner;100;0.0179415;0.0158268;0.0186456
374;calc wait;100;0.00200964;0.000223898;0.0096333
374;calc bound;100;0.000334001;0.000215753;0.00042472
374;calc iter;100;0.0203879;0.0181851;0.0278647
374;total;1;4.3677;4.3677;4.3677
421;calc wait;100;0.000973186;0.000183132;0.00756348
421;calc bound;100;0.000308526;0.000204856;0.000452741
421;calc iter;100;0.0202504;0.0180825;0.0257395
421;total;1;4.37229;4.37229;4.37229
399;calc total;1;2.05226;2.05226;2.05226
399;calc update async;100;9.74508e-05;1.8987e-05;0.0058657
399;calc inner;100;0.0196216;0.0169505;0.0199513
399;calc wait;100;0.000397758;0.000169424;0.00995927
399;calc bound;100;0.000311715;0.000193238;0.000468221
399;calc iter;100;0.0204296;0.0176291;0.0335664
399;total;1;4.36506;4.36506;4.36506
375;calc total;1;2.05391;2.05391;2.05391
375;calc update async;100;9.64318e-05;1.5034e-05;0.00694786
375;calc inner;100;0.0179126;0.0160463;0.01866
375;calc wait;100;0.00206252;0.000204909;0.010442
375;calc bound;100;0.00032355;0.000218334;0.000427258
375;calc iter;100;0.0203973;0.0182825;0.0291482
375;total;1;4.36724;4.36724;4.36724
422;calc total;1;2.05837;2.05837;2.05837
422;calc update async;100;8.22538e-05;1.3445e-05;0.00575048
422;calc inner;100;0.0188814;0.0167723;0.0196693
422;calc wait;100;0.00103762;0.000189305;0.0142321
422;calc bound;100;0.000308647;0.000209423;0.000502535
422;calc iter;100;0.0203113;0.018078;0.0371428
422;total;1;4.37133;4.37133;4.37133
400;calc total;1;2.04412;2.04412;2.04412
400;calc update async;100;0.000128555;1.5643e-05;0.00927133
400;calc inner;100;0.0195861;0.0152321;0.0199732
400;calc wait;100;0.000353015;0.000147801;0.00334592
400;calc bound;100;0.000277915;0.00018988;0.000397068
400;calc iter;100;0.0203468;0.0176917;0.02531
400;total;1;4.36463;4.36463;4.36463
376;calc total;1;2.0629;2.0629;2.0629
376;calc update async;100;7.71636e-05;1.6189e-05;0.00498537
376;calc inner;100;0.0178956;0.0150422;0.0186215
376;calc wait;100;0.00217745;0.000225444;0.0173455
376;calc bound;100;0.000322988;0.0002284;0.000421148
376;calc iter;100;0.0204752;0.0179237;0.0377977
376;total;1;4.36747;4.36747;4.36747
423;calc total;1;2.04582;2.04582;2.04582
423;calc update async;100;0.000104712;1.4404e-05;0.00808382
423;calc inner;100;0.018877;0.0155724;0.0196945
423;calc wait;100;0.000895254;0.000163174;0.00839762
423;calc bound;100;0.000306977;0.000208385;0.000453402
423;calc iter;100;0.0201856;0.0181202;0.0260489
423;total;1;4.37192;4.37192;4.37192
401;calc total;1;2.05311;2.05311;2.05311
401;calc update async;100;9.01581e-05;1.8898e-05;0.00586649
401;calc inner;100;0.0195893;0.0170114;0.0199355
401;calc wait;100;0.000482154;0.000183104;0.0105297
401;calc bound;100;0.000271864;0.000204448;0.00040704
401;calc iter;100;0.0204347;0.01777;0.0342022
401;total;1;4.36468;4.36468;4.36468
377;calc total;1;2.04886;2.04886;2.04886
377;calc update async;100;0.000102463;1.5952e-05;0.00753092
424;calc total;1;2.06311;2.06311;2.06311
424;calc update async;100;6.97835e-05;1.3544e-05;0.00465359
424;calc inner;100;0.0188408;0.0156485;0.0195897
424;calc wait;100;0.00114382;0.00020194;0.0209998
424;calc bound;100;0.000303539;0.000214493;0.000551668
424;calc iter;100;0.0203595;0.0178822;0.0417046
424;total;1;4.37146;4.37146;4.37146
402;calc total;1;2.05518;2.05518;2.05518
402;calc update async;100;8.02468e-05;1.4756e-05;0.0050505
402;calc inner;100;0.019598;0.0170397;0.0199721
402;calc wait;100;0.000498782;0.000200532;0.0101096
402;calc bound;100;0.000275139;0.000208511;0.000392845
402;calc iter;100;0.0204532;0.017807;0.0275644
402;total;1;4.3646;4.3646;4.3646
377;calc inner;100;0.017839;0.0154554;0.0186194
377;calc wait;100;0.00205201;0.000217265;0.00993781
377;calc bound;100;0.000325501;0.0002323;0.000391662
377;calc iter;100;0.0203212;0.0181377;0.0284785
377;total;1;4.36741;4.36741;4.36741
425;calc total;1;2.05833;2.05833;2.05833
425;calc update async;100;7.46705e-05;1.3876e-05;0.00519544
425;calc inner;100;0.0188442;0.0161474;0.0196027
425;calc wait;100;0.00108487;0.000224773;0.0162169
425;calc bound;100;0.000300726;0.00020187;0.000554758
425;calc iter;100;0.0203062;0.0179748;0.0327981
425;total;1;4.37166;4.37166;4.37166
403;calc total;1;2.05227;2.05227;2.05227
403;calc update async;100;9.24502e-05;2.1453e-05;0.00609795
403;calc inner;100;0.0195161;0.0169877;0.0198509
403;calc wait;100;0.000542654;0.000233829;0.00930386
403;calc bound;100;0.000271457;0.000205018;0.000389817
403;calc iter;100;0.0204239;0.0185778;0.026774
403;total;1;4.36485;4.36485;4.36485
378;calc total;1;2.06248;2.06248;2.06248
378;calc update async;100;7.82426e-05;1.6509e-05;0.004842
378;calc inner;100;0.0176656;0.0151579;0.018513
378;calc wait;100;0.00235496;0.000311371;0.0170419
378;calc bound;100;0.000342565;0.000239961;0.000444658
378;calc iter;100;0.0204438;0.0181425;0.0374901
378;total;1;4.36751;4.36751;4.36751
426;calc total;1;2.06096;2.06096;2.06096
426;calc update async;100;7.25944e-05;1.3819e-05;0.00497096
426;calc inner;100;0.0188303;0.0163123;0.0195614
426;calc wait;100;0.00113533;0.000230779;0.0143848
426;calc bound;100;0.000293943;0.00019904;0.000507529
426;calc iter;100;0.0203334;0.0178166;0.0323867
426;total;1;4.37109;4.37109;4.37109
404;calc total;1;2.05453;2.05453;2.05453
404;calc update async;100;8.38657e-05;1.5803e-05;0.00555516
404;calc inner;100;0.0196343;0.0171471;0.0199835
404;calc wait;100;0.000460656;0.000139551;0.00975559
404;calc bound;100;0.00026725;0.000209647;0.000404311
404;calc iter;100;0.0204472;0.0177721;0.027413
404;total;1;4.36413;4.36413;4.36413
379;calc total;1;2.06066;2.06066;2.06066
379;calc update async;100;7.63364e-05;1.8363e-05;0.0049013
379;calc inner;100;0.0178159;0.0154059;0.0185449
379;calc wait;100;0.00221844;0.000244271;0.0166653
379;calc bound;100;0.000327261;0.000255128;0.000477999
379;calc iter;100;0.0204401;0.0183397;0.033058
379;total;1;4.36758;4.36758;4.36758
427;calc total;1;2.05747;2.05747;2.05747
427;calc update async;100;8.06062e-05;1.3214e-05;0.00578874
427;calc inner;100;0.0188309;0.0166044;0.0195252
427;calc wait;100;0.00109557;0.000209102;0.0153863
427;calc bound;100;0.000292707;0.000203851;0.000451553
427;calc iter;100;0.0203015;0.0172877;0.033434
427;total;1;4.37204;4.37204;4.37204
405;calc total;1;2.0525;2.0525;2.0525
405;calc update async;100;0.000104871;1.8385e-05;0.00748789
405;calc inner;100;0.0196318;0.017095;0.0199849
405;calc wait;100;0.000420938;0.000152824;0.0083315
405;calc bound;100;0.000268006;0.000210692;0.000427669
405;calc iter;100;0.0204268;0.0177492;0.0258164
405;total;1;4.3652;4.3652;4.3652
380;calc total;1;2.06174;2.06174;2.06174
380;calc update async;100;7.62047e-05;1.7375e-05;0.00483154
380;calc inner;100;0.0178323;0.0152632;0.0184917
380;calc wait;100;0.00221885;0.000303701;0.0145894
380;calc bound;100;0.000333436;0.000240774;0.000458446
380;calc iter;100;0.0204629;0.0172871;0.0324016
380;total;1;4.36716;4.36716;4.36716
428;calc total;1;2.05709;2.05709;2.05709
428;calc update async;100;8.21417e-05;1.41e-05;0.00591835
428;calc inner;100;0.0188555;0.0166817;0.0196529
428;calc wait;100;0.00105814;0.000207912;0.0142867
428;calc bound;100;0.000302257;0.000200059;0.000486932
428;calc iter;100;0.0202996;0.0173039;0.0325778
428;total;1;4.37143;4.37143;4.37143
406;calc total;1;2.05451;2.05451;2.05451
406;calc update async;100;8.86658e-05;1.6264e-05;0.00584483
406;calc inner;100;0.0196293;0.0171515;0.0199806
406;calc wait;100;0.000452729;0.000155026;0.00800545
406;calc bound;100;0.000275078;0.000212123;0.000388302
406;calc iter;100;0.020447;0.0181886;0.0274376
406;total;1;4.36518;4.36518;4.36518
381;calc total;1;2.05846;2.05846;2.05846
381;calc update async;100;7.98902e-05;2.0943e-05;0.00508884
381;calc inner;100;0.0178762;0.0155448;0.0185796
381;calc wait;100;0.00214523;0.000328054;0.0114973
381;calc bound;100;0.000339452;0.000221081;0.000381172
381;calc iter;100;0.0204429;0.0184214;0.0297711
381;total;1;4.3676;4.3676;4.3676
429;calc total;1;2.05745;2.05745;2.05745
429;calc update async;100;7.82803e-05;1.3504e-05;0.00548301
429;calc inner;100;0.0188588;0.0166764;0.0195758
429;calc wait;100;0.00106998;0.000220209;0.0147516
429;calc bound;100;0.000309904;0.000211468;0.000457769
429;calc iter;100;0.0203187;0.018067;0.0328375
429;total;1;4.3712;4.3712;4.3712
407;calc total;1;2.05712;2.05712;2.05712
407;calc update async;100;8.09751e-05;1.4575e-05;0.00547779
407;calc inner;100;0.0196149;0.0170619;0.0199593
407;calc wait;100;0.000491523;0.000167992;0.0146422
407;calc bound;100;0.000283992;0.000211719;0.00042381
407;calc iter;100;0.0204728;0.0184701;0.0376691
407;total;1;4.36522;4.36522;4.36522
382;calc total;1;2.06046;2.06046;2.06046
382;calc update async;100;7.89109e-05;2.3554e-05;0.005079
382;calc inner;100;0.0178833;0.0154288;0.0186702
382;calc wait;100;0.00216655;0.000343149;0.0110267
382;calc bound;100;0.000346402;0.000207646;0.000410321
382;calc iter;100;0.0204769;0.0175087;0.0290979
382;total;1;4.3676;4.3676;4.3676
430;calc total;1;2.05943;2.05943;2.05943
430;calc update async;100;8.0658e-05;1.5059e-05;0.00557324
430;calc inner;100;0.0188648;0.0167258;0.0196518
430;calc wait;100;0.00105908;0.000168629;0.0151299
430;calc bound;100;0.00033036;0.000198051;0.000539818
430;calc iter;100;0.0203365;0.0176117;0.0329555
430;total;1;4.37117;4.37117;4.37117
383;calc total;1;2.05627;2.05627;2.05627
383;calc update async;100;8.87915e-05;2.1694e-05;0.00555119
383;calc inner;100;0.0178196;0.015828;0.0185764
383;calc wait;100;0.00215836;0.000333383;0.0111586
383;calc bound;100;0.000391023;0.000204045;0.000448815
383;calc iter;100;0.0204603;0.0184126;0.0291955
383;total;1;4.36771;4.36771;4.36771
431;calc total;1;2.05608;2.05608;2.05608
431;calc update async;100;8.27506e-05;1.4171e-05;0.00570264
431;calc inner;100;0.0188787;0.016581;0.0196605
431;calc wait;100;0.000986975;0.000170231;0.0131458
431;calc bound;100;0.000355518;0.000203391;0.000527278
431;calc iter;100;0.0203057;0.0176549;0.031311
431;total;1;4.37124;4.37124;4.37124
239;calc total;1;2.05244;2.05244;2.05244
239;calc update async;100;0.000101791;1.9822e-05;0.00655412
239;calc inner;100;0.0192208;0.0164347;0.0197546
239;calc wait;100;0.000780599;0.000210247;0.00767922
239;calc bound;100;0.00035816;0.00019334;0.00045799
239;calc iter;100;0.0204631;0.0188431;0.0263918
239;total;1;4.56381;4.56381;4.56381
456;calc total;1;2.05699;2.05699;2.05699
456;calc update async;100;0.000108711;2.1505e-05;0.007221
456;calc inner;100;0.0184936;0.0171455;0.0192245
456;calc wait;100;0.00144532;0.000265749;0.00896919
456;calc bound;100;0.00041107;0.00019823;0.000463157
456;calc iter;100;0.0204613;0.0196988;0.0338247
456;total;1;4.40675;4.40675;4.40675
457;calc total;1;2.05311;2.05311;2.05311
457;calc update async;100;9.46175e-05;1.7801e-05;0.00641944
457;calc inner;100;0.0185443;0.0171747;0.0191705
457;calc wait;100;0.00141144;0.000268536;0.00740015
457;calc bound;100;0.000354941;0.000192171;0.00043779
457;calc iter;100;0.0204073;0.0190707;0.0265195
457;total;1;4.40703;4.40703;4.40703
458;calc total;1;2.0549;2.0549;2.0549
458;calc update async;100;9.00391e-05;1.7007e-05;0.00644166
458;calc inner;100;0.0185765;0.0168095;0.019081
458;calc wait;100;0.00143404;0.000248667;0.0079685
458;calc bound;100;0.000318099;0.000213749;0.000435992
458;calc iter;100;0.0204204;0.0179005;0.0271496
458;total;1;4.40705;4.40705;4.40705
459;calc total;1;2.05254;2.05254;2.05254
459;calc update async;100;8.87161e-05;1.7174e-05;0.00639345
459;calc inner;100;0.0186153;0.0167832;0.0192306
459;calc wait;100;0.00137294;0.000203906;0.0065586
459;calc bound;100;0.000307385;0.00021611;0.000414936
459;calc iter;100;0.020386;0.0175259;0.0254518
459;total;1;4.40713;4.40713;4.40713
460;calc total;1;2.05424;2.05424;2.05424
460;calc update async;100;9.02998e-05;1.6467e-05;0.00648541
460;calc inner;100;0.018582;0.0167842;0.0191192
460;calc wait;100;0.00142839;0.00020838;0.00980777
460;calc bound;100;0.000301108;0.000214251;0.000367139
460;calc iter;100;0.0204037;0.0178814;0.0271701
460;total;1;4.40702;4.40702;4.40702
461;calc total;1;2.05302;2.05302;2.05302
461;calc update async;100;8.94241e-05;1.4099e-05;0.00639849
461;calc inner;100;0.0185849;0.0167959;0.0192822
461;calc wait;100;0.00139988;0.00018153;0.00982483
461;calc bound;100;0.000302135;0.000209459;0.000407667
461;calc iter;100;0.0203782;0.0179297;0.0269433
461;total;1;4.40709;4.40709;4.40709
462;calc total;1;2.05418;2.05418;2.05418
462;calc update async;100;9.39965e-05;1.3993e-05;0.00690376
462;calc inner;100;0.0184788;0.016965;0.0190654
462;calc wait;100;0.00150428;0.00020436;0.00987096
462;calc bound;100;0.000312909;0.000209249;0.000400602
462;calc iter;100;0.0203917;0.0175689;0.0280442
462;total;1;4.40671;4.40671;4.40671
463;calc total;1;2.0515;2.0515;2.0515
463;calc update async;100;9.22768e-05;1.3929e-05;0.00667045
463;calc inner;100;0.0185017;0.0168778;0.0191686
463;calc wait;100;0.00145591;0.000212187;0.0100901
463;calc bound;100;0.000313665;0.000212832;0.000457111
463;calc iter;100;0.0203656;0.0175651;0.0350956
463;total;1;4.40713;4.40713;4.40713
464;calc total;1;2.04271;2.04271;2.04271
464;calc update async;100;0.000116455;1.6277e-05;0.00913739
464;calc inner;100;0.0185834;0.0164258;0.0191288
464;calc wait;100;0.00126497;0.000190078;0.00359235
464;calc bound;100;0.000311233;0.000219661;0.000402862
464;calc iter;100;0.0202778;0.017657;0.0264337
464;total;1;4.40701;4.40701;4.40701
465;calc total;1;2.0511;2.0511;2.0511
465;calc update async;100;9.39253e-05;1.5131e-05;0.00665184
465;calc inner;100;0.0185947;0.0168774;0.0190699
465;calc wait;100;0.00136359;0.000203676;0.00993351
465;calc bound;100;0.000320129;0.000212726;0.000400642
465;calc iter;100;0.0203741;0.0178096;0.0349207
465;total;1;4.40668;4.40668;4.40668
466;calc total;1;2.05166;2.05166;2.05166
466;calc update async;100;9.65017e-05;1.5126e-05;0.00684972
466;calc inner;100;0.0185911;0.0168338;0.0191408
466;calc wait;100;0.00136876;0.000308517;0.00989085
466;calc bound;100;0.000328037;0.000195571;0.000477355
466;calc iter;100;0.0203861;0.0177964;0.0277447
466;total;1;4.40675;4.40675;4.40675
467;calc total;1;2.05004;2.05004;2.05004
467;calc update async;100;9.34876e-05;2.1321e-05;0.00586957
467;calc inner;100;0.0185572;0.0173316;0.0191405
467;calc wait;100;0.00135611;0.000259345;0.00701375
467;calc bound;100;0.00037754;0.000210775;0.00044854
467;calc iter;100;0.0203861;0.0184158;0.0249728
467;total;1;4.40696;4.40696;4.40696
432;calc total;1;2.04393;2.04393;2.04393
432;calc update async;100;0.000105848;2.0696e-05;0.00724707
432;calc inner;100;0.0193411;0.0155115;0.0199413
432;calc wait;100;0.000606093;0.000194878;0.00392479
432;calc bound;100;0.000324566;0.00019364;0.00044417
432;calc iter;100;0.0203793;0.0181266;0.0239312
432;total;1;4.37257;4.37257;4.37257
468;calc total;1;2.05143;2.05143;2.05143
468;calc update async;100;8.89868e-05;1.516e-05;0.00662463
468;calc inner;100;0.0196085;0.0188907;0.0202476
468;calc wait;100;0.000410053;0.000196458;0.00318445
468;calc bound;100;0.000292693;0.000218201;0.000428213
468;calc iter;100;0.0204015;0.0197335;0.0267027
468;total;1;4.40657;4.40657;4.40657
433;calc total;1;2.05453;2.05453;2.05453
433;calc update async;100;9.55053e-05;1.9361e-05;0.00601122
433;calc inner;100;0.0193037;0.0159463;0.0199474
433;calc wait;100;0.000774498;0.000156041;0.0119139
433;calc bound;100;0.000310677;0.000195243;0.00041742
433;calc iter;100;0.020486;0.0180677;0.0342605
433;total;1;4.37237;4.37237;4.37237
469;calc total;1;2.0502;2.0502;2.0502
469;calc update async;100;8.09239e-05;1.4972e-05;0.00588192
469;calc inner;100;0.0196093;0.018937;0.0199289
469;calc wait;100;0.000411397;0.000218724;0.00378475
469;calc bound;100;0.000286963;0.000217108;0.000413998
469;calc iter;100;0.0203895;0.0198045;0.0257731
469;total;1;4.40661;4.40661;4.40661
434;calc total;1;2.05598;2.05598;2.05598
434;calc update async;100;8.47816e-05;1.6477e-05;0.00504729
434;calc inner;100;0.019299;0.0159591;0.019976
434;calc wait;100;0.00081212;0.000200269;0.0110085
434;calc bound;100;0.000308473;0.000189291;0.000429491
434;calc iter;100;0.0205058;0.0191144;0.0281844
434;total;1;4.37256;4.37256;4.37256
470;calc total;1;2.05142;2.05142;2.05142
470;calc update async;100;9.51842e-05;1.6728e-05;0.00721483
470;calc inner;100;0.0196846;0.019046;0.0199706
470;calc wait;100;0.000338993;0.000179894;0.00396614
470;calc bound;100;0.000282611;0.000215496;0.000422868
470;calc iter;100;0.0204026;0.0197069;0.0270205
470;total;1;4.40425;4.40425;4.40425
435;calc total;1;2.05302;2.05302;2.05302
435;calc update async;100;9.59152e-05;1.5444e-05;0.00637421
435;calc inner;100;0.019417;0.0159818;0.0200685
435;calc wait;100;0.000658303;0.000162815;0.0115088
435;calc bound;100;0.000303761;0.000189413;0.000433917
435;calc iter;100;0.0204764;0.0178971;0.0296689
435;total;1;4.37259;4.37259;4.37259
436;calc total;1;2.05569;2.05569;2.05569
436;calc update async;100;8.7263e-05;1.9121e-05;0.00515074
436;calc inner;100;0.0192112;0.0159628;0.0198205
436;calc wait;100;0.000896224;0.000215291;0.0117412
436;calc bound;100;0.000307875;0.000199659;0.00047297
436;calc iter;100;0.020504;0.017311;0.0303638
436;total;1;4.37251;4.37251;4.37251
437;calc total;1;2.05189;2.05189;2.05189
437;calc update async;100;0.000100721;1.4889e-05;0.00660842
437;calc inner;100;0.0192797;0.0154411;0.019921
437;calc wait;100;0.000750333;0.000163839;0.00624463
437;calc bound;100;0.000306702;0.000215448;0.00041464
437;calc iter;100;0.0204389;0.0174335;0.0256057
437;total;1;4.37226;4.37226;4.37226
438;calc total;1;2.05432;2.05432;2.05432
438;calc update async;100;9.13601e-05;1.5524e-05;0.00561785
438;calc inner;100;0.0192791;0.0159444;0.0198483
438;calc wait;100;0.000780671;0.000181899;0.00667834
438;calc bound;100;0.000310894;0.000216758;0.000434078
438;calc iter;100;0.0204635;0.0174369;0.0259685
438;total;1;4.37247;4.37247;4.37247
439;calc total;1;2.05628;2.05628;2.05628
439;calc update async;100;8.85854e-05;1.4855e-05;0.0051993
439;calc inner;100;0.0192155;0.0159434;0.0197799
439;calc wait;100;0.000868434;0.000197291;0.00905395
439;calc bound;100;0.000311551;0.000216649;0.000441588
439;calc iter;100;0.0204857;0.018907;0.026063
439;total;1;4.37254;4.37254;4.37254
440;calc total;1;2.06276;2.06276;2.06276
440;calc update async;100;8.41754e-05;1.6921e-05;0.0048465
440;calc inner;100;0.0193257;0.0146557;0.0199538
440;calc wait;100;0.000820808;0.000178785;0.0189104
440;calc bound;100;0.000319985;0.000222796;0.000485713
440;calc iter;100;0.0205521;0.0173627;0.0387582
440;total;1;4.37236;4.37236;4.37236
441;calc total;1;2.04734;2.04734;2.04734
441;calc update async;100;0.000110882;1.6743e-05;0.00734829
441;calc inner;100;0.0193047;0.0153002;0.0198388
441;calc wait;100;0.000655336;0.000159003;0.00672523
441;calc bound;100;0.000326573;0.000214147;0.000404337
441;calc iter;100;0.0203988;0.0175105;0.0260168
441;total;1;4.3726;4.3726;4.3726
442;calc total;1;2.06235;2.06235;2.06235
442;calc update async;100;8.56687e-05;2.0361e-05;0.00495002
442;calc inner;100;0.0193232;0.01479;0.0199113
442;calc wait;100;0.00080432;0.000167629;0.0183506
442;calc bound;100;0.000334815;0.00021291;0.000470835
442;calc iter;100;0.0205496;0.0175186;0.0384177
442;total;1;4.372;4.372;4.372
443;calc total;1;2.06047;2.06047;2.06047
443;calc update async;100;8.47711e-05;1.716e-05;0.00484738
443;calc inner;100;0.0192788;0.0150441;0.0198398
443;calc wait;100;0.000825524;0.000166837;0.0177278
443;calc bound;100;0.000340815;0.000217202;0.000440031
443;calc iter;100;0.0205315;0.0191064;0.0333508
443;total;1;4.37257;4.37257;4.37257
444;calc total;1;2.06154;2.06154;2.06154
444;calc update async;100;8.03932e-05;1.5243e-05;0.00486211
444;calc inner;100;0.0192586;0.014741;0.0198992
444;calc wait;100;0.000892268;0.000171514;0.0113436
444;calc bound;100;0.000309143;0.0002197;0.000438194
444;calc iter;100;0.020542;0.0198791;0.026418
444;total;1;4.37238;4.37238;4.37238
445;calc total;1;2.05895;2.05895;2.05895
445;calc update async;100;8.44156e-05;1.5324e-05;0.00538489
445;calc inner;100;0.0192799;0.0164058;0.0198749
445;calc wait;100;0.000849155;0.000172994;0.00949656
445;calc bound;100;0.000300603;0.00022278;0.000436575
445;calc iter;100;0.0205153;0.0172101;0.0315917
445;total;1;4.37228;4.37228;4.37228
446;calc total;1;2.05074;2.05074;2.05074
446;calc update async;100;0.000102675;1.482e-05;0.00716598
446;calc inner;100;0.0192741;0.0154827;0.0198662
446;calc wait;100;0.000752808;0.00016716;0.00647031
446;calc bound;100;0.000302123;0.000218258;0.000425604
446;calc iter;100;0.0204328;0.0177945;0.024695
446;total;1;4.37248;4.37248;4.37248
447;calc total;1;2.0563;2.0563;2.0563
447;calc update async;100;9.68898e-05;1.5436e-05;0.00652139
447;calc inner;100;0.0192766;0.016479;0.0198889
447;calc wait;100;0.000811635;0.000176215;0.0118014
447;calc bound;100;0.000303808;0.000209104;0.000455593
447;calc iter;100;0.0204902;0.017098;0.035144
447;total;1;4.37232;4.37232;4.37232
448;calc total;1;2.04409;2.04409;2.04409
448;calc update async;100;0.00010879;1.5612e-05;0.00760011
448;calc inner;100;0.0192465;0.0147078;0.0198843
448;calc wait;100;0.000707657;0.000175863;0.00614992
448;calc bound;100;0.000303921;0.000211888;0.000427707
448;calc iter;100;0.0203683;0.0172288;0.0256579
448;total;1;4.37238;4.37238;4.37238
449;calc total;1;2.05497;2.05497;2.05497
449;calc update async;100;8.93459e-05;1.7556e-05;0.00566461
449;calc inner;100;0.0191861;0.0163793;0.0198082
449;calc wait;100;0.00089239;0.000190805;0.0116148
449;calc bound;100;0.000307615;0.000219974;0.000426094
449;calc iter;100;0.0204771;0.0171572;0.0339829
449;total;1;4.37232;4.37232;4.37232
450;calc total;1;2.05922;2.05922;2.05922
450;calc update async;100;8.27951e-05;2.0294e-05;0.00506229
450;calc inner;100;0.0192572;0.0162875;0.0198162
450;calc wait;100;0.00087526;0.000175846;0.00929445
450;calc bound;100;0.000300117;0.000220412;0.000435628
450;calc iter;100;0.0205166;0.0179286;0.0295395
450;total;1;4.37228;4.37228;4.37228
451;calc total;1;2.05261;2.05261;2.05261
451;calc update async;100;9.74947e-05;1.8307e-05;0.006572
451;calc inner;100;0.0192573;0.0159144;0.0198334
451;calc wait;100;0.000800519;0.000178782;0.00922971
451;calc bound;100;0.000296485;0.000214901;0.000440586
451;calc iter;100;0.0204533;0.0172115;0.0270471
451;total;1;4.37241;4.37241;4.37241
452;calc total;1;2.05834;2.05834;2.05834
452;calc update async;100;8.61146e-05;1.6362e-05;0.0054097
452;calc inner;100;0.0192799;0.0164711;0.0199614
452;calc wait;100;0.000846721;0.000178995;0.0110764
452;calc bound;100;0.000306447;0.000221516;0.000447885
452;calc iter;100;0.0205208;0.0172098;0.0287709
452;total;1;4.37243;4.37243;4.37243
453;calc total;1;2.05398;2.05398;2.05398
453;calc update async;100;9.71226e-05;1.6937e-05;0.00625062
453;calc inner;100;0.019218;0.0161726;0.0202616
453;calc wait;100;0.00084358;0.00018705;0.00924467
453;calc bound;100;0.000317731;0.000206168;0.000445925
453;calc iter;100;0.020478;0.0188127;0.0270918
453;total;1;4.37249;4.37249;4.37249
454;calc total;1;2.05754;2.05754;2.05754
454;calc update async;100;9.2229e-05;1.9176e-05;0.00560854
454;calc inner;100;0.0192088;0.0162296;0.0197878
454;calc wait;100;0.000876691;0.00019794;0.0113149
454;calc bound;100;0.000334959;0.000208938;0.000431953
454;calc iter;100;0.0205142;0.0179857;0.0279815
454;total;1;4.37249;4.37249;4.37249
455;calc total;1;2.05995;2.05995;2.05995
455;calc update async;100;8.60399e-05;1.7204e-05;0.00499362
455;calc inner;100;0.0192575;0.016155;0.0199475
455;calc wait;100;0.000837227;0.000159319;0.0179764
455;calc bound;100;0.000356176;0.000196558;0.000439313
455;calc iter;100;0.0205387;0.0176794;0.0395621
455;total;1;4.37248;4.37248;4.37248
552;calc total;1;2.06331;2.06331;2.06331
552;calc update async;100;6.66516e-05;1.3948e-05;0.00469778
552;calc inner;100;0.0195886;0.0151471;0.0200458
552;calc wait;100;0.000576478;0.000204768;0.0126472
552;calc bound;100;0.000287965;0.000214781;0.000416485
552;calc iter;100;0.020521;0.0189501;0.0328496
552;total;1;4.54075;4.54075;4.54075
471;calc total;1;2.05235;2.05235;2.05235
471;calc update async;100;9.40748e-05;1.4136e-05;0.00712202
471;calc inner;100;0.019622;0.0189121;0.0198953
471;calc wait;100;0.000408511;0.000216235;0.00480728
471;calc bound;100;0.000285667;0.000214721;0.000426021
471;calc iter;100;0.0204115;0.0196517;0.0278487
471;total;1;4.40422;4.40422;4.40422
504;calc total;1;2.06275;2.06275;2.06275
504;calc update async;100;9.70582e-05;2.7593e-05;0.00606194
504;calc inner;100;0.0182875;0.0150881;0.0189039
504;calc wait;100;0.00169574;0.00100211;0.0152917
504;calc bound;100;0.000439878;0.000204761;0.00047913
504;calc iter;100;0.0205231;0.0197696;0.036756
504;total;1;4.3738;4.3738;4.3738
480;calc total;1;2.04125;2.04125;2.04125
480;calc update async;100;0.000106963;1.8278e-05;0.00709828
480;calc inner;100;0.0193747;0.0160223;0.0200259
480;calc wait;100;0.000566727;0.000209749;0.00228786
480;calc bound;100;0.000328548;0.000218452;0.000453909
480;calc iter;100;0.0203786;0.0183001;0.0239906
480;total;1;4.54428;4.54428;4.54428
528;calc total;1;2.04408;2.04408;2.04408
528;calc update async;100;0.000119959;1.9901e-05;0.00813223
528;calc inner;100;0.0192297;0.0164245;0.0197683
528;calc wait;100;0.000741933;0.000210652;0.00470908
528;calc bound;100;0.000333984;0.000220086;0.000446944
528;calc iter;100;0.0204268;0.0183449;0.02547
528;total;1;4.5333;4.5333;4.5333
472;calc total;1;2.05566;2.05566;2.05566
472;calc update async;100;9.05401e-05;1.4585e-05;0.00675425
472;calc inner;100;0.0195852;0.0178465;0.0198844
472;calc wait;100;0.000479736;0.000221449;0.00502498
472;calc bound;100;0.000288195;0.000228769;0.000401991
472;calc iter;100;0.020445;0.0197234;0.0299936
472;total;1;4.40652;4.40652;4.40652
505;calc total;1;2.04875;2.04875;2.04875
505;calc update async;100;0.000103863;1.7377e-05;0.00720059
505;calc inner;100;0.0184312;0.0147945;0.0190503
505;calc wait;100;0.00143152;0.000276404;0.00354553
505;calc bound;100;0.000399524;0.000189377;0.000469364
505;calc iter;100;0.0203685;0.0170079;0.0227828
505;total;1;4.37383;4.37383;4.37383
481;calc total;1;2.05177;2.05177;2.05177
481;calc update async;100;9.77984e-05;1.6159e-05;0.00603041
481;calc inner;100;0.0193356;0.0163339;0.0199121
481;calc wait;100;0.000728169;0.000208557;0.0116565
481;calc bound;100;0.000320317;0.000210942;0.000456248
481;calc iter;100;0.0204836;0.0183856;0.0344734
481;total;1;4.5347;4.5347;4.5347
529;calc total;1;2.05321;2.05321;2.05321
529;calc update async;100;9.94937e-05;2.1032e-05;0.00617711
529;calc inner;100;0.0192381;0.0167382;0.0197857
529;calc wait;100;0.000857676;0.000172457;0.0111783
529;calc bound;100;0.000319912;0.000210647;0.000432582
529;calc iter;100;0.0205168;0.0184989;0.0345058
529;total;1;4.52575;4.52575;4.52575
473;calc total;1;2.05373;2.05373;2.05373
473;calc update async;100;9.69779e-05;1.3412e-05;0.00752176
473;calc inner;100;0.0196035;0.0187206;0.0199096
473;calc wait;100;0.000434498;0.000208675;0.00498605
473;calc bound;100;0.000290189;0.000216685;0.000404245
473;calc iter;100;0.0204264;0.0197108;0.0270595
473;total;1;4.40413;4.40413;4.40413
506;calc total;1;2.0627;2.0627;2.0627
506;calc update async;100;8.60307e-05;1.7531e-05;0.00602634
506;calc inner;100;0.0185524;0.0154074;0.0195918
506;calc wait;100;0.00152571;0.000346756;0.0149177
506;calc bound;100;0.000334866;0.000199109;0.000408817
506;calc iter;100;0.0205013;0.0171045;0.0366697
506;total;1;4.37378;4.37378;4.37378
482;calc total;1;2.05605;2.05605;2.05605
482;calc update async;100;0.000104331;1.9136e-05;0.00677231
482;calc inner;100;0.0193106;0.0164988;0.0199122
482;calc wait;100;0.000799752;0.000209335;0.0107983
482;calc bound;100;0.000311259;0.00021226;0.000464183
482;calc iter;100;0.0205278;0.0185843;0.0287995
482;total;1;4.53507;4.53507;4.53507
530;calc total;1;2.05537;2.05537;2.05537
530;calc update async;100;9.62466e-05;1.9417e-05;0.00596717
530;calc inner;100;0.0192545;0.016922;0.0198847
530;calc wait;100;0.000878936;0.000173591;0.0111629
530;calc bound;100;0.00031074;0.000208474;0.000447641
530;calc iter;100;0.0205417;0.0188336;0.0293042
530;total;1;4.53503;4.53503;4.53503
474;calc total;1;2.05501;2.05501;2.05501
474;calc update async;100;9.28898e-05;1.5112e-05;0.006882
474;calc inner;100;0.0195856;0.0181857;0.0198736
474;calc wait;100;0.000477515;0.000202854;0.00562772
507;calc total;1;2.05953;2.05953;2.05953
507;calc update async;100;9.36198e-05;1.5085e-05;0.00678564
507;calc inner;100;0.0185179;0.0154175;0.0190771
507;calc wait;100;0.00152839;0.000378021;0.0118622
507;calc bound;100;0.000319586;0.000227966;0.000417041
507;calc iter;100;0.0204614;0.0180429;0.0275664
507;total;1;4.3738;4.3738;4.3738
483;calc total;1;2.05073;2.05073;2.05073
483;calc update async;100;0.000100424;1.5563e-05;0.00632323
483;calc inner;100;0.0193206;0.0162958;0.0199029
483;calc wait;100;0.000740025;0.00016184;0.0115155
483;calc bound;100;0.00031601;0.000215431;0.000502151
483;calc iter;100;0.0204787;0.0181648;0.0296282
483;total;1;4.53443;4.53443;4.53443
531;calc total;1;2.05221;2.05221;2.05221
531;calc update async;100;9.35429e-05;1.4575e-05;0.0057688
531;calc inner;100;0.0192595;0.0167419;0.0199223
531;calc wait;100;0.000849947;0.000147953;0.0118078
531;calc bound;100;0.000307068;0.000195325;0.000443811
531;calc iter;100;0.0205115;0.0183593;0.030614
531;total;1;4.53503;4.53503;4.53503
474;calc bound;100;0.000283073;0.000202398;0.000402005
474;calc iter;100;0.0204403;0.0195865;0.0290091
474;total;1;4.40622;4.40622;4.40622
508;calc total;1;2.06181;2.06181;2.06181
508;calc update async;100;8.75642e-05;1.7188e-05;0.00620504
508;calc inner;100;0.0185021;0.0153076;0.0190358
508;calc wait;100;0.00156259;0.000262168;0.0106687
508;calc bound;100;0.000319509;0.000230909;0.000381506
508;calc iter;100;0.0204737;0.01666;0.0274956
508;total;1;4.37365;4.37365;4.37365
484;calc total;1;2.05602;2.05602;2.05602
484;calc update async;100;0.000105084;1.94e-05;0.00674995
484;calc inner;100;0.0192182;0.0164335;0.0197949
484;calc wait;100;0.000895459;0.000218748;0.00675709
484;calc bound;100;0.000312151;0.000202552;0.000466875
484;calc iter;100;0.0205327;0.018275;0.0285244
484;total;1;4.54219;4.54219;4.54219
532;calc total;1;2.05494;2.05494;2.05494
532;calc update async;100;9.61148e-05;1.6843e-05;0.00610008
532;calc inner;100;0.0192544;0.01707;0.0198552
532;calc wait;100;0.000887532;0.000192285;0.0123387
532;calc bound;100;0.000302663;0.000192703;0.000437872
532;calc iter;100;0.0205421;0.0181429;0.0311929
532;total;1;4.53362;4.53362;4.53362
475;calc total;1;2.05204;2.05204;2.05204
475;calc update async;100;9.00268e-05;1.5503e-05;0.00638833
475;calc inner;100;0.0195947;0.0188023;0.0198614
475;calc wait;100;0.000423126;0.00020539;0.00621074
475;calc bound;100;0.000302477;0.00019377;0.000423343
475;calc iter;100;0.0204115;0.0194946;0.0274765
475;total;1;4.40429;4.40429;4.40429
509;calc total;1;2.0568;2.0568;2.0568
509;calc update async;100;8.49029e-05;1.7733e-05;0.00604291
509;calc inner;100;0.0184842;0.0156582;0.0193322
509;calc wait;100;0.00154005;0.000254929;0.00957858
509;calc bound;100;0.000312892;0.000238975;0.000397954
509;calc iter;100;0.0204239;0.019135;0.0264816
509;total;1;4.37379;4.37379;4.37379
485;calc total;1;2.05146;2.05146;2.05146
485;calc update async;100;9.71279e-05;1.841e-05;0.00618627
485;calc inner;100;0.0192838;0.0163115;0.019868
485;calc wait;100;0.00080775;0.000181234;0.00718631
485;calc bound;100;0.00029961;0.000202845;0.000479704
485;calc iter;100;0.0204896;0.018215;0.0264803
485;total;1;4.54421;4.54421;4.54421
533;calc total;1;2.05244;2.05244;2.05244
533;calc update async;100;0.000100676;1.4937e-05;0.00653306
533;calc inner;100;0.0192093;0.0165672;0.0198167
533;calc wait;100;0.000903937;0.000160988;0.00890736
533;calc bound;100;0.000302386;0.000200919;0.000420413
533;calc iter;100;0.0205178;0.0182112;0.0282035
533;total;1;4.53501;4.53501;4.53501
476;calc total;1;2.05119;2.05119;2.05119
476;calc update async;100;0.000100062;1.8711e-05;0.00707452
476;calc inner;100;0.0196268;0.0189175;0.0199041
476;calc wait;100;0.000346976;0.000172063;0.00654454
476;calc bound;100;0.000328989;0.000198904;0.000423465
476;calc iter;100;0.0204042;0.0196304;0.0273067
476;total;1;4.40659;4.40659;4.40659
510;calc total;1;2.05981;2.05981;2.05981
510;calc update async;100;9.25805e-05;1.8158e-05;0.00671845
510;calc inner;100;0.0184163;0.0155237;0.0190183
510;calc wait;100;0.0016162;0.000244452;0.00938087
510;calc bound;100;0.00031791;0.000246666;0.000477183
510;calc iter;100;0.0204449;0.0177482;0.028747
510;total;1;4.37362;4.37362;4.37362
486;calc total;1;2.05496;2.05496;2.05496
486;calc update async;100;9.93407e-05;1.8983e-05;0.0062618
486;calc inner;100;0.0193055;0.016571;0.0198849
486;calc wait;100;0.000815067;0.000175465;0.00971276
486;calc bound;100;0.000306482;0.000202182;0.000484121
486;calc iter;100;0.0205279;0.0179504;0.0329396
486;total;1;4.53745;4.53745;4.53745
534;calc total;1;2.05472;2.05472;2.05472
534;calc update async;100;9.57822e-05;1.6215e-05;0.00606563
534;calc inner;100;0.0192439;0.0169009;0.0198603
534;calc wait;100;0.000899526;0.000193156;0.00927038
534;calc bound;100;0.000304551;0.000191579;0.000414322
534;calc iter;100;0.0205452;0.0182745;0.0280188
534;total;1;4.5226;4.5226;4.5226
477;calc total;1;2.04957;2.04957;2.04957
477;calc update async;100;9.06098e-05;2.1243e-05;0.00611806
477;calc inner;100;0.0196218;0.0188107;0.0198746
477;calc wait;100;0.000346194;0.000168582;0.00704081
477;calc bound;100;0.000328458;0.000187566;0.000414944
477;calc iter;100;0.0203886;0.0196955;0.0265049
477;total;1;4.40658;4.40658;4.40658
511;calc total;1;2.05436;2.05436;2.05436
511;calc update async;100;9.60898e-05;1.689e-05;0.00703278
511;calc inner;100;0.0183856;0.0156319;0.0189804
511;calc wait;100;0.00158338;0.000281431;0.0094251
511;calc bound;100;0.000322675;0.000237292;0.000410678
511;calc iter;100;0.0203899;0.016696;0.0325036
511;total;1;4.37346;4.37346;4.37346
487;calc total;1;2.04595;2.04595;2.04595
487;calc update async;100;0.000107637;1.9774e-05;0.00724126
487;calc inner;100;0.0193489;0.0158171;0.0199203
487;calc wait;100;0.000669988;0.000149517;0.00696567
487;calc bound;100;0.000313011;0.000199594;0.000453863
487;calc iter;100;0.0204412;0.0180819;0.0261878
487;total;1;4.53435;4.53435;4.53435
535;calc total;1;2.0566;2.0566;2.0566
535;calc update async;100;9.53457e-05;1.7138e-05;0.00589402
535;calc inner;100;0.0192102;0.0166813;0.0197784
535;calc wait;100;0.000954771;0.000205048;0.00983615
535;calc bound;100;0.00030237;0.000194927;0.000438699
535;calc iter;100;0.020564;0.0187741;0.0281883
535;total;1;4.53064;4.53064;4.53064
478;calc total;1;2.04938;2.04938;2.04938
478;calc update async;100;8.70905e-05;1.8412e-05;0.00597548
478;calc inner;100;0.0196303;0.0188416;0.0198824
478;calc wait;100;0.000349747;0.00017526;0.00763267
478;calc bound;100;0.000318668;0.000197649;0.000440441
478;calc iter;100;0.020387;0.0196406;0.0269313
478;total;1;4.40658;4.40658;4.40658
512;calc total;1;2.04492;2.04492;2.04492
512;calc update async;100;9.73242e-05;1.7928e-05;0.007222
512;calc inner;100;0.0184867;0.015062;0.0190247
512;calc wait;100;0.00139966;0.000228019;0.00284228
512;calc bound;100;0.000317269;0.000237558;0.000404236
512;calc iter;100;0.0203029;0.0169095;0.0231955
512;total;1;4.37383;4.37383;4.37383
488;calc total;1;2.06307;2.06307;2.06307
488;calc update async;100;0.000105172;1.7882e-05;0.006721
488;calc inner;100;0.0193066;0.0146458;0.0198823
488;calc wait;100;0.000880344;0.000160507;0.0191095
488;calc bound;100;0.000320962;0.000202314;0.000482942
488;calc iter;100;0.0206151;0.0182153;0.0408285
488;total;1;4.53497;4.53497;4.53497
536;calc total;1;2.06039;2.06039;2.06039
536;calc update async;100;9.53843e-05;1.6232e-05;0.00599275
536;calc inner;100;0.019234;0.0159631;0.0197977
536;calc wait;100;0.00096459;0.00017707;0.0124687
536;calc bound;100;0.00030814;0.000220957;0.000443339
536;calc iter;100;0.0206035;0.018171;0.0347857
536;total;1;4.53069;4.53069;4.53069
553;calc total;1;2.0585;2.0585;2.0585
553;calc update async;100;7.34563e-05;1.3085e-05;0.00547277
553;calc inner;100;0.0196024;0.0163049;0.0199893
553;calc wait;100;0.000515916;0.000229058;0.006847
553;calc bound;100;0.000279525;0.000217481;0.000390242
553;calc iter;100;0.0204725;0.0190628;0.0236819
553;total;1;4.54578;4.54578;4.54578
513;calc total;1;2.05246;2.05246;2.05246
513;calc update async;100;8.50336e-05;1.7727e-05;0.00589898
513;calc inner;100;0.0185149;0.0156551;0.0190486
513;calc wait;100;0.00146414;0.000315679;0.00884686
513;calc bound;100;0.000320727;0.000211724;0.000424924
513;calc iter;100;0.0203866;0.0168456;0.0308296
513;total;1;4.37375;4.37375;4.37375
489;calc total;1;2.05466;2.05466;2.05466
489;calc update async;100;0.000102172;2.2682e-05;0.00625969
489;calc inner;100;0.0192824;0.0165486;0.0198689
489;calc wait;100;0.000832848;0.00017618;0.0103316
489;calc bound;100;0.00031734;0.000192643;0.000479181
489;calc iter;100;0.0205363;0.0184242;0.0274089
489;total;1;4.54424;4.54424;4.54424
537;calc total;1;2.04995;2.04995;2.04995
537;calc update async;100;0.000108637;2.0215e-05;0.00705146
537;calc inner;100;0.0192463;0.0162775;0.0197959
537;calc wait;100;0.000779449;0.000162611;0.00810376
537;calc bound;100;0.000317329;0.000241197;0.000430761
537;calc iter;100;0.0204531;0.0183019;0.0264084
537;total;1;4.52573;4.52573;4.52573
554;calc total;1;2.06091;2.06091;2.06091
554;calc update async;100;7.69942e-05;1.2902e-05;0.0056597
554;calc inner;100;0.0196621;0.0165894;0.0200206
554;calc wait;100;0.000482704;0.000196203;0.00609045
554;calc bound;100;0.000273948;0.000219593;0.000368007
554;calc iter;100;0.020497;0.0177876;0.0281046
554;total;1;4.54568;4.54568;4.54568
514;calc total;1;2.0563;2.0563;2.0563
514;calc update async;100;9.7998e-05;1.9554e-05;0.00723268
514;calc inner;100;0.0186178;0.015793;0.0191835
514;calc wait;100;0.0013905;0.000263501;0.00832679
514;calc bound;100;0.000326809;0.000207409;0.000468766
514;calc iter;100;0.020435;0.0180818;0.0265213
514;total;1;4.37382;4.37382;4.37382
490;calc total;1;2.0589;2.0589;2.0589
490;calc update async;100;0.00010932;1.8299e-05;0.00735932
490;calc inner;100;0.0193248;0.0160374;0.019943
490;calc wait;100;0.000822706;0.000167224;0.00910925
490;calc bound;100;0.00032118;0.000195273;0.000463685
490;calc iter;100;0.0205797;0.0179903;0.028943
490;total;1;4.53499;4.53499;4.53499
538;calc total;1;2.06095;2.06095;2.06095
538;calc update async;100;9.35798e-05;2.2431e-05;0.00537631
538;calc inner;100;0.0192442;0.015536;0.0197446
538;calc wait;100;0.000897021;0.000150987;0.0139059
538;calc bound;100;0.000329322;0.000227794;0.000418615
538;calc iter;100;0.0205656;0.0183902;0.0351899
538;total;1;4.53329;4.53329;4.53329
555;calc total;1;2.05642;2.05642;2.05642
555;calc update async;100;8.16729e-05;1.2951e-05;0.00621276
555;calc inner;100;0.0196216;0.0166245;0.0200577
555;calc wait;100;0.000475826;0.000188191;0.0110314
555;calc bound;100;0.000273126;0.000212213;0.000371531
555;calc iter;100;0.0204532;0.0178541;0.0294304
555;total;1;4.5407;4.5407;4.5407
515;calc total;1;2.05168;2.05168;2.05168
515;calc update async;100;8.91408e-05;2.2968e-05;0.00591773
515;calc inner;100;0.0184802;0.0155213;0.0189982
515;calc wait;100;0.00146979;0.000310902;0.00544644
515;calc bound;100;0.000362994;0.000199017;0.000410653
515;calc iter;100;0.0204039;0.0193807;0.0224039
515;total;1;4.37374;4.37374;4.37374
491;calc total;1;2.0535;2.0535;2.0535
491;calc update async;100;0.00010402;1.8379e-05;0.00654537
491;calc inner;100;0.0192772;0.0164871;0.0198808
491;calc wait;100;0.000810257;0.000175343;0.00830465
491;calc bound;100;0.000332353;0.000188837;0.000423617
491;calc iter;100;0.0205256;0.0184485;0.0262955
491;total;1;4.53464;4.53464;4.53464
539;calc total;1;2.05852;2.05852;2.05852
539;calc update async;100;9.82413e-05;1.7888e-05;0.00575233
539;calc inner;100;0.0192213;0.0162141;0.0197512
539;calc wait;100;0.000878895;0.000164067;0.0116397
539;calc bound;100;0.000347282;0.000237181;0.000426645
539;calc iter;100;0.0205473;0.0190685;0.0285699
539;total;1;4.5334;4.5334;4.5334
556;calc total;1;2.05987;2.05987;2.05987
556;calc update async;100;7.51514e-05;1.2501e-05;0.00560544
556;calc inner;100;0.0196044;0.0164513;0.0199218
556;calc wait;100;0.00053222;0.000196261;0.0117857
556;calc bound;100;0.000275197;0.000210568;0.000372132
556;calc iter;100;0.0204881;0.017856;0.0292393
556;total;1;4.54081;4.54081;4.54081
516;calc total;1;2.05608;2.05608;2.05608
516;calc update async;100;8.62782e-05;1.5906e-05;0.00643079
516;calc inner;100;0.0196571;0.0182;0.0199429
516;calc wait;100;0.000394346;0.000266181;0.0036448
516;calc bound;100;0.000310718;0.000247191;0.000384813
516;calc iter;100;0.02045;0.0200669;0.0286149
516;total;1;4.37382;4.37382;4.37382
492;calc total;1;2.05645;2.05645;2.05645
492;calc update async;100;0.000103103;1.5002e-05;0.00697461
492;calc inner;100;0.0193393;0.0171126;0.0203845
492;calc wait;100;0.000798149;0.000166442;0.011279
492;calc bound;100;0.00031224;0.000187473;0.000437838
492;calc iter;100;0.0205542;0.0180264;0.0288974
492;total;1;4.53281;4.53281;4.53281
540;calc total;1;2.05815;2.05815;2.05815
540;calc update async;100;9.43247e-05;1.808e-05;0.00587533
540;calc inner;100;0.0193064;0.0154635;0.0199659
540;calc wait;100;0.000822163;0.000191633;0.0113225
540;calc bound;100;0.00032083;0.000231635;0.000486367
540;calc iter;100;0.0205454;0.0161723;0.0275577
540;total;1;4.52598;4.52598;4.52598
557;calc total;1;2.05693;2.05693;2.05693
557;calc update async;100;7.85578e-05;1.3096e-05;0.00590876
557;calc inner;100;0.0195929;0.0165346;0.0199067
557;calc wait;100;0.000502407;0.000198309;0.0113164
557;calc bound;100;0.000284197;0.000212784;0.000378496
557;calc iter;100;0.0204592;0.0184732;0.0287931
557;total;1;4.55045;4.55045;4.55045
517;calc total;1;2.05204;2.05204;2.05204
517;calc update async;100;7.80259e-05;1.6158e-05;0.00577831
517;calc inner;100;0.0196512;0.0180893;0.0198528
517;calc wait;100;0.000373856;0.000273121;0.000745326
517;calc bound;100;0.000305449;0.000230316;0.00037351
517;calc iter;100;0.0204098;0.0201348;0.0246247
517;total;1;4.37244;4.37244;4.37244
493;calc total;1;2.05349;2.05349;2.05349
493;calc update async;100;9.90691e-05;1.615e-05;0.00652857
493;calc inner;100;0.0193576;0.0171463;0.0199147
493;calc wait;100;0.000769415;0.000190826;0.0105597
493;calc bound;100;0.000299163;0.000185403;0.000438522
493;calc iter;100;0.0205264;0.0186759;0.02805
493;total;1;4.53437;4.53437;4.53437
541;calc total;1;2.05378;2.05378;2.05378
541;calc update async;100;9.67042e-05;2.0207e-05;0.00606726
541;calc inner;100;0.0193237;0.01548;0.019936
541;calc wait;100;0.000773866;0.00017791;0.0166163
541;calc bound;100;0.000309707;0.000219916;0.000490479
541;calc iter;100;0.0205055;0.0176837;0.0328338
541;total;1;4.53289;4.53289;4.53289
558;calc total;1;2.05976;2.05976;2.05976
558;calc update async;100;7.88766e-05;1.5842e-05;0.00578728
558;calc inner;100;0.0196254;0.0164754;0.019976
558;calc wait;100;0.000498579;0.00017445;0.0117379
558;calc bound;100;0.0002845;0.000191128;0.000393059
558;calc iter;100;0.0204884;0.0176179;0.0291194
558;total;1;4.53879;4.53879;4.53879
518;calc total;1;2.05563;2.05563;2.05563
518;calc update async;100;9.10039e-05;1.4775e-05;0.00696677
518;calc inner;100;0.0196718;0.0182802;0.0198671
518;calc wait;100;0.000382891;0.000252645;0.00266268
518;calc bound;100;0.00029997;0.000221062;0.000383945
518;calc iter;100;0.0204468;0.0201884;0.0282464
518;total;1;4.37389;4.37389;4.37389
494;calc total;1;2.05569;2.05569;2.05569
494;calc update async;100;9.93853e-05;1.8347e-05;0.00650288
494;calc inner;100;0.0193504;0.0172023;0.0198891
494;calc wait;100;0.000801363;0.000175942;0.0104626
494;calc bound;100;0.000295964;0.000183287;0.000440681
494;calc iter;100;0.0205485;0.0180664;0.028236
494;total;1;4.53451;4.53451;4.53451
542;calc total;1;2.05624;2.05624;2.05624
542;calc update async;100;9.63794e-05;1.7612e-05;0.00610845
542;calc inner;100;0.0193321;0.0153337;0.0200457
542;calc wait;100;0.000804209;0.000190041;0.0172912
542;calc bound;100;0.000300112;0.000216828;0.000477811
542;calc iter;100;0.0205344;0.0158782;0.0331525
542;total;1;4.52576;4.52576;4.52576
559;calc total;1;2.05476;2.05476;2.05476
559;calc update async;100;8.63966e-05;1.7492e-05;0.00632502
559;calc inner;100;0.0196046;0.0166573;0.0199299
559;calc wait;100;0.000450766;0.000176696;0.0117071
559;calc bound;100;0.000296131;0.000190441;0.000399048
559;calc iter;100;0.0204393;0.0175481;0.0350928
559;total;1;4.54862;4.54862;4.54862
519;calc total;1;2.05895;2.05895;2.05895
519;calc update async;100;8.90737e-05;1.6598e-05;0.0066669
519;calc inner;100;0.0196822;0.0174722;0.0199074
519;calc wait;100;0.000401465;0.000226422;0.00488716
519;calc bound;100;0.000306122;0.000223705;0.000362419
519;calc iter;100;0.0204802;0.0202399;0.0293242
519;total;1;4.37255;4.37255;4.37255
495;calc total;1;2.05243;2.05243;2.05243
495;calc update async;100;9.47593e-05;1.7338e-05;0.00610415
495;calc inner;100;0.0193757;0.0175188;0.0199183
495;calc wait;100;0.000750814;0.000177991;0.010137
495;calc bound;100;0.00029486;0.000211806;0.000434142
495;calc iter;100;0.0205173;0.0181164;0.0347412
495;total;1;4.54201;4.54201;4.54201
543;calc total;1;2.05211;2.05211;2.05211
543;calc update async;100;9.47823e-05;2.3056e-05;0.00575715
543;calc inner;100;0.019324;0.0153349;0.0200103
543;calc wait;100;0.000772064;0.000182879;0.0168463
543;calc bound;100;0.000303545;0.000212241;0.000473927
543;calc iter;100;0.0204963;0.0158802;0.0388646
543;total;1;4.5258;4.5258;4.5258
560;calc total;1;2.04376;2.04376;2.04376
560;calc update async;100;9.8299e-05;1.8979e-05;0.0071515
560;calc inner;100;0.0196057;0.0161953;0.0199103
560;calc wait;100;0.000303921;0.000166031;0.00130365
560;calc bound;100;0.000320643;0.000192466;0.000388965
560;calc iter;100;0.0203298;0.017575;0.0241904
560;total;1;4.54877;4.54877;4.54877
520;calc total;1;2.05989;2.05989;2.05989
520;calc update async;100;8.82081e-05;1.5644e-05;0.00662855
520;calc inner;100;0.0196518;0.0170232;0.0198349
520;calc wait;100;0.000434765;0.000222894;0.00706976
520;calc bound;100;0.00031411;0.000230234;0.000377977
520;calc iter;100;0.0204903;0.0200445;0.0309933
520;total;1;4.37388;4.37388;4.37388
496;calc total;1;2.04374;2.04374;2.04374
496;calc update async;100;0.000121363;1.5713e-05;0.00877451
496;calc inner;100;0.0193331;0.0166035;0.01983
496;calc wait;100;0.000639657;0.00017857;0.00580327
496;calc bound;100;0.00029643;0.000221175;0.00043066
496;calc iter;100;0.0203919;0.0179879;0.0261314
496;total;1;4.53435;4.53435;4.53435
544;calc total;1;2.03484;2.03484;2.03484
544;calc update async;100;8.53392e-05;1.6954e-05;0.00525605
544;calc inner;100;0.0193838;0.0153318;0.0200292
544;calc wait;100;0.00057369;0.000153433;0.00538938
544;calc bound;100;0.000299261;0.000210204;0.000415693
544;calc iter;100;0.0203434;0.0158389;0.0251846
544;total;1;4.52609;4.52609;4.52609
521;calc total;1;2.05425;2.05425;2.05425
521;calc update async;100;8.51929e-05;1.4522e-05;0.00648877
521;calc inner;100;0.019627;0.0181688;0.0198273
521;calc wait;100;0.000403864;0.000217685;0.00189338
521;calc bound;100;0.000317095;0.000219656;0.000371051
521;calc iter;100;0.0204344;0.0201858;0.0254435
521;total;1;4.37361;4.37361;4.37361
497;calc total;1;2.05153;2.05153;2.05153
497;calc update async;100;9.59187e-05;1.5074e-05;0.00628332
497;calc inner;100;0.019334;0.0174006;0.0198035
497;calc wait;100;0.000740299;0.000171362;0.00910589
497;calc bound;100;0.000300617;0.000219117;0.000440808
497;calc iter;100;0.0204722;0.0181445;0.0340183
497;total;1;4.54197;4.54197;4.54197
545;calc total;1;2.05219;2.05219;2.05219
545;calc update async;100;9.69083e-05;2.5897e-05;0.0058779
545;calc inner;100;0.0192985;0.0153132;0.0199558
545;calc wait;100;0.000810239;0.000162201;0.0168676
545;calc bound;100;0.000309348;0.000199174;0.000453818
545;calc iter;100;0.0205167;0.016432;0.0390099
545;total;1;4.52572;4.52572;4.52572
522;calc total;1;2.05623;2.05623;2.05623
522;calc update async;100;8.54089e-05;1.4075e-05;0.00657552
522;calc inner;100;0.019657;0.0181205;0.0198614
522;calc wait;100;0.000413949;0.000253202;0.00328129
522;calc bound;100;0.000299101;0.000199483;0.000372023
522;calc iter;100;0.0204566;0.020171;0.0282587
498;calc total;1;2.05242;2.05242;2.05242
498;calc update async;100;0.000100541;1.9112e-05;0.00655466
498;calc inner;100;0.0193393;0.0174043;0.0197908
498;calc wait;100;0.000743608;0.000197969;0.00883436
498;calc bound;100;0.000297646;0.000223071;0.000417814
498;calc iter;100;0.0204823;0.018217;0.0266748
498;total;1;4.53433;4.53433;4.53433
546;calc total;1;2.05914;2.05914;2.05914
546;calc update async;100;9.77478e-05;1.726e-05;0.00605461
546;calc inner;100;0.0192891;0.0152944;0.0199482
546;calc wait;100;0.000877058;0.00016122;0.0142027
546;calc bound;100;0.000320002;0.000198696;0.00048854
546;calc iter;100;0.0205858;0.0162055;0.0320206
546;total;1;4.53284;4.53284;4.53284
522;total;1;4.37378;4.37378;4.37378
499;calc total;1;2.05103;2.05103;2.05103
499;calc update async;100;9.81047e-05;1.9954e-05;0.00627027
499;calc inner;100;0.0193362;0.0174404;0.0198231
499;calc wait;100;0.00073154;0.000186427;0.00828173
499;calc bound;100;0.000301828;0.000209515;0.000428448
499;calc iter;100;0.0204691;0.0187993;0.0261789
499;total;1;4.53434;4.53434;4.53434
547;calc total;1;2.05106;2.05106;2.05106
547;calc update async;100;0.000118536;1.7865e-05;0.00798851
547;calc inner;100;0.0192942;0.0154452;0.0200204
547;calc wait;100;0.000766977;0.000144545;0.0138887
547;calc bound;100;0.00032076;0.000191136;0.000489781
547;calc iter;100;0.0205022;0.0169561;0.0302017
547;total;1;4.53087;4.53087;4.53087
523;calc total;1;2.05297;2.05297;2.05297
523;calc update async;100;8.20606e-05;1.6644e-05;0.00609665
523;calc inner;100;0.0196562;0.0182455;0.0198792
523;calc wait;100;0.000387829;0.000192542;0.00137302
523;calc bound;100;0.000297602;0.000197725;0.000349627
523;calc iter;100;0.0204249;0.0201398;0.0251496
523;total;1;4.37392;4.37392;4.37392
500;calc total;1;2.05147;2.05147;2.05147
500;calc update async;100;0.000101173;1.8721e-05;0.00659531
500;calc inner;100;0.0193795;0.0174736;0.0198534
500;calc wait;100;0.000677368;0.000181456;0.00873201
500;calc bound;100;0.000314897;0.000210998;0.000437971
500;calc iter;100;0.0204743;0.0183254;0.0266429
500;total;1;4.53431;4.53431;4.53431
524;calc total;1;2.05421;2.05421;2.05421
524;calc update async;100;9.05937e-05;1.9382e-05;0.00647506
524;calc inner;100;0.0197017;0.018224;0.0199097
524;calc wait;100;0.000324511;0.000176571;0.00233173
524;calc bound;100;0.000319356;0.000208264;0.000359773
524;calc iter;100;0.0204376;0.0200544;0.0273916
524;total;1;4.37393;4.37393;4.37393
501;calc total;1;2.04975;2.04975;2.04975
501;calc update async;100;9.61821e-05;1.9641e-05;0.00575112
501;calc inner;100;0.019365;0.0175179;0.019794
501;calc wait;100;0.000665335;0.000177581;0.00783532
501;calc bound;100;0.000328936;0.000208113;0.000418501
501;calc iter;100;0.0204572;0.0183094;0.0257773
501;total;1;4.53438;4.53438;4.53438
525;calc total;1;2.05293;2.05293;2.05293
525;calc update async;100;0.000102223;2.03e-05;0.0074646
525;calc inner;100;0.0197182;0.0180075;0.0198989
525;calc wait;100;0.000270294;0.000169021;0.000634066
525;calc bound;100;0.000332509;0.000198763;0.000367112
525;calc iter;100;0.0204247;0.0200416;0.0263186
525;total;1;4.37399;4.37399;4.37399
502;calc total;1;2.04935;2.04935;2.04935
502;calc update async;100;9.97629e-05;2.4034e-05;0.00596387
502;calc inner;100;0.0193558;0.0174489;0.019811
502;calc wait;100;0.000650674;0.000185784;0.00751931
502;calc bound;100;0.000345803;0.000207588;0.000455649
502;calc iter;100;0.0204537;0.0181048;0.0256116
502;total;1;4.53299;4.53299;4.53299
526;calc total;1;2.05225;2.05225;2.05225
526;calc update async;100;9.02154e-05;2.0716e-05;0.0062854
526;calc inner;100;0.01971;0.0180936;0.0200892
526;calc wait;100;0.000277609;0.000173234;0.00108381
526;calc bound;100;0.000339413;0.000196618;0.00044026
526;calc iter;100;0.0204186;0.0200553;0.0259097
526;total;1;4.37246;4.37246;4.37246
527;calc total;1;2.05118;2.05118;2.05118
527;calc update async;100;8.54001e-05;2.0087e-05;0.00598185
527;calc inner;100;0.0197089;0.0179369;0.0198888
527;calc wait;100;0.000283325;0.000165597;0.000687687
527;calc bound;100;0.000328868;0.000195185;0.000406858
527;calc iter;100;0.020408;0.0200584;0.0248211
527;total;1;4.37324;4.37324;4.37324
287;calc total;1;2.0521;2.0521;2.0521
287;calc update async;100;0.000115569;1.8812e-05;0.00700711
287;calc inner;100;0.0182674;0.0159071;0.0187892
287;calc wait;100;0.00165369;0.000333684;0.00697339
287;calc bound;100;0.000394483;0.000211292;0.000461447
287;calc iter;100;0.0204335;0.0189597;0.0255818
287;total;1;4.38833;4.38833;4.38833
333;calc total;1;2.05566;2.05566;2.05566
333;calc update async;100;8.2686e-05;1.4106e-05;0.00578811
333;calc inner;100;0.018406;0.0175386;0.0190088
333;calc wait;100;0.00155829;0.00023839;0.00467126
333;calc bound;100;0.000320578;0.000211123;0.000386982
333;calc iter;100;0.0203692;0.0190907;0.0238618
333;total;1;4.37549;4.37549;4.37549
334;calc total;1;2.05729;2.05729;2.05729
334;calc update async;100;8.50435e-05;1.5486e-05;0.00589267
334;calc inner;100;0.0184121;0.0176702;0.0189775
334;calc wait;100;0.00157725;0.000257804;0.00559045
334;calc bound;100;0.000320929;0.000207614;0.000396528
334;calc iter;100;0.020397;0.0191863;0.0295543
334;total;1;4.37635;4.37635;4.37635
335;calc total;1;2.05253;2.05253;2.05253
335;calc update async;100;9.87064e-05;1.5231e-05;0.00703791
335;calc inner;100;0.0183657;0.0168769;0.0190153
335;calc wait;100;0.00153354;0.000252472;0.00455421
335;calc bound;100;0.000368705;0.000205228;0.000427324
335;calc iter;100;0.0203688;0.0192206;0.0247163
335;total;1;4.37595;4.37595;4.37595
576;calc total;1;2.04393;2.04393;2.04393
576;calc update async;100;0.000110331;1.4718e-05;0.00788663
576;calc inner;100;0.0194028;0.0163071;0.0200885
576;calc wait;100;0.000499238;0.00017032;0.00195923
576;calc bound;100;0.000326133;0.000210293;0.000431449
576;calc iter;100;0.0203397;0.0186005;0.0250537
576;total;1;4.52751;4.52751;4.52751
561;calc total;1;2.05331;2.05331;2.05331
561;calc update async;100;8.63605e-05;1.788e-05;0.0058524
561;calc inner;100;0.0196105;0.0165624;0.0199252
561;calc wait;100;0.000398406;0.000147293;0.0110249
561;calc bound;100;0.000328707;0.000194038;0.000406785
561;calc iter;100;0.0204255;0.0177011;0.0338501
561;total;1;4.54284;4.54284;4.54284
358;calc total;1;2.05742;2.05742;2.05742
358;calc update async;100;0.000100644;1.496e-05;0.00640822
358;calc inner;100;0.0192436;0.0161523;0.0199914
358;calc wait;100;0.000769691;0.000177013;0.0127319
358;calc bound;100;0.000334182;0.000203458;0.000438771
358;calc iter;100;0.0204496;0.0184968;0.0356951
358;total;1;4.54547;4.54547;4.54547
624;calc total;1;2.04337;2.04337;2.04337
624;calc update async;100;0.000101374;1.5903e-05;0.00686153
624;calc inner;100;0.0193689;0.0164002;0.0199402
624;calc wait;100;0.000595833;0.000188556;0.00388211
624;calc bound;100;0.000310552;0.000205915;0.000470375
624;calc iter;100;0.0203782;0.0188356;0.0240801
624;total;1;4.55351;4.55351;4.55351
600;calc total;1;2.05447;2.05447;2.05447
600;calc update async;100;8.38387e-05;1.4976e-05;0.00539286
600;calc inner;100;0.0192777;0.0167712;0.0200248
600;calc wait;100;0.000750531;0.00023742;0.00934472
600;calc bound;100;0.000338424;0.000216529;0.000506949
600;calc iter;100;0.0204526;0.0183594;0.0284116
600;total;1;4.5495;4.5495;4.5495
577;calc total;1;2.0539;2.0539;2.0539
577;calc update async;100;0.000102624;1.7826e-05;0.00686072
577;calc inner;100;0.0193796;0.0165943;0.0199902
577;calc wait;100;0.000640571;0.000223536;0.0110583
577;calc bound;100;0.000316432;0.000208595;0.000418483
577;calc iter;100;0.0204406;0.0187515;0.0349171
577;total;1;4.53048;4.53048;4.53048
562;calc total;1;2.05473;2.05473;2.05473
562;calc update async;100;9.26531e-05;1.963e-05;0.0063497
562;calc inner;100;0.0196189;0.0166555;0.0199772
562;calc wait;100;0.000394368;0.000176697;0.00998356
562;calc bound;100;0.00033181;0.000194091;0.000450031
562;calc iter;100;0.0204392;0.0178793;0.0276252
562;total;1;4.54077;4.54077;4.54077
359;calc total;1;2.04627;2.04627;2.04627
359;calc update async;100;0.000121363;1.4296e-05;0.00824265
359;calc inner;100;0.0191604;0.0154659;0.0198917
359;calc wait;100;0.000727951;0.000229457;0.00539496
359;calc bound;100;0.000354227;0.000204791;0.000674959
359;calc iter;100;0.0203655;0.0188208;0.0291904
359;total;1;4.55617;4.55617;4.55617
625;calc total;1;2.05352;2.05352;2.05352
625;calc update async;100;8.62688e-05;1.4464e-05;0.00562389
625;calc inner;100;0.019464;0.0163471;0.0199843
625;calc wait;100;0.000626721;0.000159121;0.0119691
625;calc bound;100;0.000304699;0.000213994;0.000480292
625;calc iter;100;0.0204836;0.0187018;0.034328
625;total;1;4.56219;4.56219;4.56219
601;calc total;1;2.0574;2.0574;2.0574
601;calc update async;100;9.44784e-05;1.419e-05;0.00675452
601;calc inner;100;0.0192773;0.0166716;0.0199336
601;calc wait;100;0.000789706;0.000181816;0.00963919
601;calc bound;100;0.000321439;0.000204774;0.000468111
601;calc iter;100;0.0204847;0.0181952;0.028496
601;total;1;4.5405;4.5405;4.5405
578;calc total;1;2.05768;2.05768;2.05768
578;calc update async;100;8.85626e-05;1.6064e-05;0.00570455
578;calc inner;100;0.019442;0.0168804;0.0200564
578;calc wait;100;0.000638721;0.00016633;0.00985546
578;calc bound;100;0.000308137;0.000205119;0.00042332
578;calc iter;100;0.0204789;0.0184781;0.0295191
578;total;1;4.53022;4.53022;4.53022
563;calc total;1;2.05281;2.05281;2.05281
563;calc update async;100;8.85734e-05;1.4648e-05;0.00643959
563;calc inner;100;0.0195619;0.0165467;0.0198527
563;calc wait;100;0.000450843;0.000192175;0.0103303
563;calc bound;100;0.000316636;0.000199537;0.000447486
563;calc iter;100;0.0204192;0.0179403;0.0279116
563;total;1;4.54313;4.54313;4.54313
626;calc total;1;2.05071;2.05071;2.05071
626;calc update async;100;9.02083e-05;1.5335e-05;0.005787
626;calc inner;100;0.0193814;0.0159397;0.0200499
626;calc wait;100;0.000679679;0.000174662;0.0100346
626;calc bound;100;0.000302738;0.000215381;0.000498617
626;calc iter;100;0.0204559;0.0192178;0.0280515
626;total;1;4.5622;4.5622;4.5622
602;calc total;1;2.05944;2.05944;2.05944
602;calc update async;100;7.51986e-05;1.5435e-05;0.00485349
602;calc inner;100;0.0192804;0.0160195;0.0199091
602;calc wait;100;0.000831116;0.000171701;0.00999046
602;calc bound;100;0.00031876;0.000210839;0.000442038
602;calc iter;100;0.0205068;0.0191496;0.0287215
602;total;1;4.54227;4.54227;4.54227
579;calc total;1;2.05115;2.05115;2.05115
579;calc update async;100;9.20344e-05;1.7022e-05;0.00602118
579;calc inner;100;0.0193357;0.0162276;0.0199622
579;calc wait;100;0.000686804;0.000205778;0.0105049
579;calc bound;100;0.000301484;0.000207668;0.000424738
579;calc iter;100;0.0204174;0.0185742;0.0291426
579;total;1;4.53068;4.53068;4.53068
564;calc total;1;2.05509;2.05509;2.05509
564;calc update async;100;9.93675e-05;1.7059e-05;0.00684702
564;calc inner;100;0.0188928;0.0163408;0.0193725
564;calc wait;100;0.0010498;0.000351076;0.00832432
564;calc bound;100;0.00039667;0.000198824;0.000456526
564;calc iter;100;0.020441;0.0181355;0.0275151
564;total;1;4.54903;4.54903;4.54903
627;calc total;1;2.05228;2.05228;2.05228
627;calc update async;100;8.45621e-05;1.4594e-05;0.00533758
627;calc inner;100;0.0194332;0.0162861;0.0206366
627;calc wait;100;0.000652615;0.000165198;0.0103482
627;calc bound;100;0.0002996;0.000202359;0.000463908
627;calc iter;100;0.0204717;0.0183258;0.0292514
627;total;1;4.54347;4.54347;4.54347
603;calc total;1;2.05667;2.05667;2.05667
603;calc update async;100;7.60703e-05;1.4763e-05;0.0050044
603;calc inner;100;0.0192977;0.0166414;0.019899
603;calc wait;100;0.000789666;0.000177093;0.0104196
603;calc bound;100;0.000315036;0.000213634;0.000467425
603;calc iter;100;0.02048;0.0189652;0.0290589
603;total;1;4.54939;4.54939;4.54939
580;calc total;1;2.0588;2.0588;2.0588
580;calc update async;100;8.96611e-05;1.4287e-05;0.00571955
580;calc inner;100;0.0193832;0.016725;0.0199449
580;calc wait;100;0.00072724;0.000159109;0.0111943
580;calc bound;100;0.000295739;0.000206617;0.000433006
580;calc iter;100;0.0204972;0.0184972;0.0303964
580;total;1;4.52946;4.52946;4.52946
565;calc total;1;2.05241;2.05241;2.05241
565;calc update async;100;8.4067e-05;1.6283e-05;0.00571589
565;calc inner;100;0.0189839;0.0161228;0.0193887
565;calc wait;100;0.000985575;0.000283697;0.00520568
565;calc bound;100;0.000349111;0.000197528;0.000458614
565;calc iter;100;0.0204044;0.0189359;0.0242064
565;total;1;4.54288;4.54288;4.54288
628;calc total;1;2.05413;2.05413;2.05413
628;calc update async;100;8.77932e-05;1.5835e-05;0.00570559
628;calc inner;100;0.0193531;0.0162373;0.0198703
628;calc wait;100;0.000742965;0.000169336;0.0106805
628;calc bound;100;0.000304478;0.000209705;0.000485442
628;calc iter;100;0.0204902;0.0192586;0.0297459
628;total;1;4.5621;4.5621;4.5621
604;calc total;1;2.05522;2.05522;2.05522
604;calc update async;100;7.60576e-05;1.3644e-05;0.00510337
604;calc inner;100;0.0192777;0.0168819;0.0198753
604;calc wait;100;0.000804376;0.000178141;0.0108005
604;calc bound;100;0.000306049;0.000204308;0.0004343
604;calc iter;100;0.0204656;0.0190021;0.0286449
604;total;1;4.5406;4.5406;4.5406
581;calc total;1;2.0525;2.0525;2.0525
581;calc update async;100;9.68458e-05;1.8322e-05;0.00657644
581;calc inner;100;0.0193946;0.0163204;0.0200834
581;calc wait;100;0.000643367;0.000166477;0.0108499
581;calc bound;100;0.0002996;0.000210833;0.000427015
581;calc iter;100;0.0204358;0.0186257;0.0297655
581;total;1;4.53084;4.53084;4.53084
566;calc total;1;2.05325;2.05325;2.05325
566;calc update async;100;8.51267e-05;1.6079e-05;0.00603078
566;calc inner;100;0.0190318;0.0162801;0.0193907
566;calc wait;100;0.000980653;0.000217255;0.00709183
566;calc bound;100;0.000309201;0.000201541;0.000425855
566;calc iter;100;0.0204083;0.0179681;0.0256085
566;total;1;4.53814;4.53814;4.53814
629;calc total;1;2.05123;2.05123;2.05123
629;calc update async;100;8.61075e-05;1.5834e-05;0.00544119
629;calc inner;100;0.0193451;0.0160794;0.0198508
629;calc wait;100;0.000724464;0.000164713;0.00945628
629;calc bound;100;0.000303694;0.000218698;0.000460321
629;calc iter;100;0.0204608;0.018022;0.0286776
629;total;1;4.56199;4.56199;4.56199
605;calc total;1;2.05296;2.05296;2.05296
605;calc update async;100;8.39717e-05;1.3258e-05;0.00571846
605;calc inner;100;0.0193022;0.0169561;0.0198754
605;calc wait;100;0.000750711;0.00020344;0.0102592
605;calc bound;100;0.00030594;0.000211489;0.000505803
605;calc iter;100;0.0204441;0.0189628;0.0278121
605;total;1;4.54953;4.54953;4.54953
582;calc total;1;2.05913;2.05913;2.05913
582;calc update async;100;8.8218e-05;1.8558e-05;0.00567344
582;calc inner;100;0.0194191;0.0169225;0.0201936
582;calc wait;100;0.000699906;0.000153272;0.011341
582;calc bound;100;0.000299298;0.00020705;0.000426186
582;calc iter;100;0.0205078;0.0186291;0.0300325
582;total;1;4.53083;4.53083;4.53083
567;calc total;1;2.05557;2.05557;2.05557
567;calc update async;100;8.53618e-05;1.5074e-05;0.00626818
567;calc inner;100;0.0190447;0.0163579;0.0193577
567;calc wait;100;0.00100842;0.000207904;0.00659663
567;calc bound;100;0.000291276;0.000212695;0.000429622
567;calc iter;100;0.0204312;0.0191423;0.0252522
567;total;1;4.54294;4.54294;4.54294
630;calc total;1;2.05182;2.05182;2.05182
630;calc update async;100;8.67453e-05;1.5391e-05;0.00552258
630;calc inner;100;0.0193939;0.0161973;0.0200384
630;calc wait;100;0.000679107;0.000156925;0.0100104
630;calc bound;100;0.000305628;0.000216271;0.00046934
630;calc iter;100;0.020467;0.0180477;0.0291469
630;total;1;4.56203;4.56203;4.56203
606;calc total;1;2.05209;2.05209;2.05209
606;calc update async;100;8.95777e-05;1.3394e-05;0.00635513
606;calc inner;100;0.0193203;0.0168564;0.0199089
606;calc wait;100;0.000728002;0.000181445;0.0105751
606;calc bound;100;0.000298195;0.000202418;0.000417299
606;calc iter;100;0.0204373;0.0177811;0.0278231
606;total;1;4.54059;4.54059;4.54059
583;calc total;1;2.06062;2.06062;2.06062
583;calc update async;100;8.33143e-05;1.5383e-05;0.00519499
583;calc inner;100;0.0193734;0.0160453;0.0200156
583;calc wait;100;0.000771238;0.0001582;0.00952812
583;calc bound;100;0.000294915;0.00020191;0.000420405
583;calc iter;100;0.020524;0.0186485;0.0278442
583;total;1;4.53089;4.53089;4.53089
568;calc total;1;2.06283;2.06283;2.06283
568;calc update async;100;7.22054e-05;1.4294e-05;0.0050648
568;calc inner;100;0.0189991;0.0148618;0.019341
568;calc wait;100;0.00113856;0.000208903;0.0184518
568;calc bound;100;0.000281046;0.000208823;0.000440364
568;calc iter;100;0.0204926;0.0179658;0.0387774
568;total;1;4.55052;4.55052;4.55052
631;calc total;1;2.05392;2.05392;2.05392
631;calc update async;100;8.74278e-05;1.8247e-05;0.00549103
631;calc inner;100;0.0193689;0.016234;0.0199035
631;calc wait;100;0.000724474;0.000155731;0.0103032
631;calc bound;100;0.000309441;0.000196963;0.000461776
631;calc iter;100;0.0204915;0.0189761;0.0293766
631;total;1;4.55806;4.55806;4.55806
607;calc total;1;2.05095;2.05095;2.05095
607;calc update async;100;9.47373e-05;1.5197e-05;0.0066413
607;calc inner;100;0.0193344;0.0167603;0.0200107
607;calc wait;100;0.000688376;0.000167653;0.0107784
607;calc bound;100;0.000308322;0.000193922;0.000470146
607;calc iter;100;0.0204273;0.0174146;0.0347631
607;total;1;4.54942;4.54942;4.54942
584;calc total;1;2.0599;2.0599;2.0599
584;calc update async;100;8.73536e-05;1.4682e-05;0.00550555
584;calc inner;100;0.0194194;0.016491;0.0200585
584;calc wait;100;0.00071161;0.000154696;0.0103075
584;calc bound;100;0.000300552;0.000205357;0.000409058
584;calc iter;100;0.0205205;0.0182356;0.0284964
584;total;1;4.53048;4.53048;4.53048
569;calc total;1;2.0483;2.0483;2.0483
569;calc update async;100;0.000103598;1.5327e-05;0.00822677
569;calc inner;100;0.0189822;0.0152704;0.0193574
569;calc wait;100;0.000979378;0.000200973;0.0047305
569;calc bound;100;0.00028167;0.000207543;0.000423713
569;calc iter;100;0.0203481;0.0180581;0.0243141
569;total;1;4.54279;4.54279;4.54279
632;calc total;1;2.0629;2.0629;2.0629
632;calc update async;100;8.08824e-05;1.7921e-05;0.00466572
632;calc inner;100;0.0193746;0.0141567;0.019889
632;calc wait;100;0.000813412;0.000166414;0.0177334
632;calc bound;100;0.000311927;0.000201608;0.000459172
632;calc iter;100;0.0205824;0.0180757;0.0369209
632;total;1;4.54349;4.54349;4.54349
608;calc total;1;2.0409;2.0409;2.0409
608;calc update async;100;0.000101792;1.5e-05;0.00731768
608;calc inner;100;0.0193202;0.0164622;0.0199506
608;calc wait;100;0.000591396;0.000176436;0.00720119
608;calc bound;100;0.000312752;0.000205557;0.000412841
608;calc iter;100;0.020328;0.0176986;0.0265621
608;total;1;4.54281;4.54281;4.54281
585;calc total;1;2.05526;2.05526;2.05526
585;calc update async;100;9.45611e-05;1.486e-05;0.00629946
585;calc inner;100;0.0194129;0.0167743;0.0199795
585;calc wait;100;0.000665705;0.000158723;0.00812698
585;calc bound;100;0.000300625;0.000206746;0.000418717
585;calc iter;100;0.0204752;0.0187177;0.0263806
585;total;1;4.53052;4.53052;4.53052
570;calc total;1;2.06226;2.06226;2.06226
570;calc update async;100;7.66931e-05;1.4898e-05;0.00543249
570;calc inner;100;0.0189364;0.0151438;0.0193853
570;calc wait;100;0.00116073;0.000233237;0.0173053
570;calc bound;100;0.000298501;0.00023332;0.000438602
570;calc iter;100;0.0204739;0.0180941;0.0382666
570;total;1;4.54892;4.54892;4.54892
633;calc total;1;2.04887;2.04887;2.04887
633;calc update async;100;9.73934e-05;1.5407e-05;0.00637385
633;calc inner;100;0.0193799;0.0158439;0.019904
633;calc wait;100;0.000639993;0.000174069;0.00951852
633;calc bound;100;0.000323755;0.000198778;0.000452827
633;calc iter;100;0.0204427;0.018172;0.028715
633;total;1;4.55802;4.55802;4.55802
609;calc total;1;2.05371;2.05371;2.05371
609;calc update async;100;8.31794e-05;1.6403e-05;0.00535037
609;calc inner;100;0.0193648;0.0169467;0.0199628
609;calc wait;100;0.000689195;0.000159866;0.014562
609;calc bound;100;0.000318551;0.000204707;0.000420053
609;calc iter;100;0.020457;0.0177915;0.0373304
609;total;1;4.54243;4.54243;4.54243
586;calc total;1;2.05818;2.05818;2.05818
586;calc update async;100;8.99604e-05;1.4703e-05;0.00580846
586;calc inner;100;0.0194095;0.016751;0.0199636
586;calc wait;100;0.000705082;0.000159088;0.00770472
586;calc bound;100;0.000303882;0.000192679;0.000425278
586;calc iter;100;0.0205096;0.0188184;0.0272846
586;total;1;4.53077;4.53077;4.53077
571;calc total;1;2.05999;2.05999;2.05999
571;calc update async;100;8.80015e-05;1.5893e-05;0.00641614
571;calc inner;100;0.0189139;0.015756;0.0193134
571;calc wait;100;0.00114058;0.000238753;0.0147803
571;calc bound;100;0.000308691;0.000228114;0.000433665
571;calc iter;100;0.0204532;0.0193736;0.0312498
571;total;1;4.55062;4.55062;4.55062
634;calc total;1;2.06248;2.06248;2.06248
634;calc update async;100;8.25556e-05;1.5602e-05;0.00470481
634;calc inner;100;0.0193955;0.0142859;0.0199677
634;calc wait;100;0.000756311;0.000169973;0.0172314
634;calc bound;100;0.000343338;0.000195512;0.000462446
634;calc iter;100;0.0205794;0.0182051;0.0365974
634;total;1;4.56223;4.56223;4.56223
610;calc total;1;2.05855;2.05855;2.05855
610;calc update async;100;8.14969e-05;1.4894e-05;0.00517534
610;calc inner;100;0.019311;0.0164614;0.0198702
610;calc wait;100;0.000790168;0.00016334;0.0129367
610;calc bound;100;0.000320953;0.00019692;0.000448897
610;calc iter;100;0.0205051;0.0179909;0.0304038
610;total;1;4.54946;4.54946;4.54946
587;calc total;1;2.05473;2.05473;2.05473
587;calc update async;100;9.42683e-05;1.4053e-05;0.00649598
587;calc inner;100;0.0194087;0.0166674;0.020046
587;calc wait;100;0.000662667;0.00014924;0.00761479
587;calc bound;100;0.000308005;0.000188682;0.000421504
587;calc iter;100;0.0204751;0.0184967;0.0282539
587;total;1;4.53303;4.53303;4.53303
572;calc total;1;2.06118;2.06118;2.06118
572;calc update async;100;8.57632e-05;1.5799e-05;0.00631701
572;calc inner;100;0.0189786;0.0155936;0.0193476
572;calc wait;100;0.00109288;0.000251168;0.00661259
572;calc bound;100;0.000312811;0.000230221;0.000483324
572;calc iter;100;0.0204718;0.0192368;0.0283093
572;total;1;4.5382;4.5382;4.5382
635;calc total;1;2.06067;2.06067;2.06067
635;calc update async;100;8.40339e-05;1.6835e-05;0.004807
635;calc inner;100;0.0193896;0.014881;0.020046
635;calc wait;100;0.0007247;0.000161566;0.0157994
635;calc bound;100;0.000360919;0.000236171;0.000476233
635;calc iter;100;0.0205614;0.0192795;0.0325433
635;total;1;4.55805;4.55805;4.55805
648;calc total;1;2.06144;2.06144;2.06144
648;calc update async;100;7.82079e-05;1.5341e-05;0.00504105
648;calc inner;100;0.0193443;0.015291;0.0198816
648;calc wait;100;0.00079148;0.000206879;0.0150023
648;calc bound;100;0.000323457;0.000231193;0.000460024
648;calc iter;100;0.0205391;0.0193093;0.0357034
648;total;1;4.55046;4.55046;4.55046
611;calc total;1;2.05218;2.05218;2.05218
611;calc update async;100;8.73084e-05;1.5499e-05;0.00582629
611;calc inner;100;0.0193308;0.0169774;0.0198938
611;calc wait;100;0.000692019;0.000151843;0.0123027
611;calc bound;100;0.000329105;0.000195678;0.000476857
611;calc iter;100;0.020441;0.0187336;0.0299844
611;total;1;4.55329;4.55329;4.55329
588;calc total;1;2.05701;2.05701;2.05701
588;calc update async;100;0.000151719;1.91e-05;0.011655
588;calc inner;100;0.0192738;0.0176644;0.0197737
588;calc wait;100;0.000740139;0.000201772;0.00766075
588;calc bound;100;0.000329827;0.000186165;0.00044643
588;calc iter;100;0.0204972;0.018593;0.0303558
588;total;1;4.52699;4.52699;4.52699
573;calc total;1;2.05697;2.05697;2.05697
573;calc update async;100;9.16061e-05;1.4684e-05;0.0069881
573;calc inner;100;0.0190746;0.016288;0.0193918
573;calc wait;100;0.000964308;0.000266511;0.00603352
573;calc bound;100;0.000303392;0.000208294;0.000427112
573;calc iter;100;0.0204355;0.0180822;0.0296226
573;total;1;4.54292;4.54292;4.54292
636;calc total;1;2.06174;2.06174;2.06174
636;calc update async;100;8.44502e-05;1.8194e-05;0.00501922
636;calc inner;100;0.0191628;0.0149034;0.0197327
636;calc wait;100;0.000985044;0.000182248;0.0153719
636;calc bound;100;0.000336887;0.00019459;0.000435931
636;calc iter;100;0.0205708;0.01564;0.0325385
636;total;1;4.55379;4.55379;4.55379
612;calc total;1;2.0584;2.0584;2.0584
589;calc total;1;2.05566;2.05566;2.05566
589;calc update async;100;8.67517e-05;1.6297e-05;0.00554843
589;calc inner;100;0.019293;0.0171964;0.0197336
589;calc wait;100;0.00079803;0.000173316;0.00808483
589;calc bound;100;0.000302791;0.0001847;0.000440867
589;calc iter;100;0.0204817;0.0183436;0.0289185
589;total;1;4.52758;4.52758;4.52758
574;calc total;1;2.05077;2.05077;2.05077
574;calc update async;100;9.08634e-05;1.4925e-05;0.00691033
574;calc inner;100;0.0190667;0.015662;0.0193956
574;calc wait;100;0.000915866;0.000273679;0.00561503
574;calc bound;100;0.000307234;0.000209403;0.000448089
574;calc iter;100;0.020382;0.0182829;0.0242992
574;total;1;4.53832;4.53832;4.53832
637;calc total;1;2.05847;2.05847;2.05847
637;calc update async;100;8.62709e-05;1.8417e-05;0.00526971
637;calc inner;100;0.0191957;0.0148797;0.0197245
637;calc wait;100;0.000936584;0.000187577;0.0137082
637;calc bound;100;0.000315482;0.000193624;0.000444222
637;calc iter;100;0.0205357;0.0184318;0.0306473
637;total;1;4.56243;4.56243;4.56243
612;calc update async;100;8.36274e-05;1.6201e-05;0.00546382
612;calc inner;100;0.0191706;0.0170896;0.0198283
612;calc wait;100;0.000915071;0.000209747;0.00697536
612;calc bound;100;0.000331858;0.000208764;0.000443897
612;calc iter;100;0.0205029;0.0187696;0.0298889
590;calc total;1;2.0573;2.0573;2.0573
590;calc update async;100;8.56747e-05;1.6079e-05;0.00548013
590;calc inner;100;0.0192938;0.0165322;0.0197008
590;calc wait;100;0.000826297;0.000161703;0.00959251
590;calc bound;100;0.000291615;0.00020323;0.000475531
590;calc iter;100;0.0204988;0.0180987;0.0293774
590;total;1;4.52757;4.52757;4.52757
638;calc total;1;2.06046;2.06046;2.06046
638;calc update async;100;8.49632e-05;1.7861e-05;0.00523912
638;calc inner;100;0.0191814;0.0152946;0.0197761
638;calc wait;100;0.000983184;0.00023141;0.0148635
638;calc bound;100;0.000304448;0.000193092;0.000425296
638;calc iter;100;0.0205557;0.0164274;0.0304696
638;total;1;4.55393;4.55393;4.55393
612;total;1;4.54058;4.54058;4.54058
591;calc total;1;2.05254;2.05254;2.05254
591;calc update async;100;8.84998e-05;1.7298e-05;0.00586233
591;calc inner;100;0.0193222;0.0175736;0.0196931
591;calc wait;100;0.000711117;0.000168478;0.00931157
591;calc bound;100;0.000290179;0.000218734;0.000415372
591;calc iter;100;0.0204131;0.0181593;0.0336202
591;total;1;4.52745;4.52745;4.52745
639;calc total;1;2.05628;2.05628;2.05628
639;calc update async;100;8.43495e-05;1.5699e-05;0.00521745
639;calc inner;100;0.0192032;0.0159423;0.0197432
639;calc wait;100;0.000916035;0.00017569;0.0130659
639;calc bound;100;0.000309338;0.000208636;0.000449266
639;calc iter;100;0.0205146;0.0165381;0.0351785
639;total;1;4.55399;4.55399;4.55399
613;calc total;1;2.05299;2.05299;2.05299
613;calc update async;100;9.52292e-05;1.63e-05;0.00680062
613;calc inner;100;0.0191993;0.0165069;0.0199677
613;calc wait;100;0.000845264;0.000196848;0.00712565
613;calc bound;100;0.000305393;0.000209353;0.00043788
613;calc iter;100;0.0204466;0.0185237;0.0255236
613;total;1;4.5558;4.5558;4.5558
592;calc total;1;2.04429;2.04429;2.04429
592;calc update async;100;0.000114286;1.6326e-05;0.00830066
592;calc inner;100;0.0192727;0.0164012;0.0196643
592;calc wait;100;0.000649948;0.000170751;0.00606031
592;calc bound;100;0.000291614;0.000210401;0.000447788
592;calc iter;100;0.0203298;0.0180962;0.0254628
592;total;1;4.52777;4.52777;4.52777
640;calc total;1;2.044;2.044;2.044
640;calc update async;100;0.000105799;1.5928e-05;0.00739358
640;calc inner;100;0.0191633;0.0148563;0.0197495
640;calc wait;100;0.00079839;0.000196866;0.00600731
640;calc bound;100;0.000307928;0.000202695;0.000417263
640;calc iter;100;0.0203769;0.0164158;0.025603
640;total;1;4.54374;4.54374;4.54374
614;calc total;1;2.05742;2.05742;2.05742
614;calc update async;100;8.28142e-05;1.3801e-05;0.00565798
614;calc inner;100;0.0192085;0.0172158;0.0198616
614;calc wait;100;0.000897458;0.00016198;0.0120833
614;calc bound;100;0.000295502;0.000210501;0.000434337
614;calc iter;100;0.0204856;0.0186151;0.0353633
614;total;1;4.54276;4.54276;4.54276
593;calc total;1;2.05194;2.05194;2.05194
593;calc update async;100;0.000101441;1.6891e-05;0.00711747
593;calc inner;100;0.0192697;0.0174963;0.019677
593;calc wait;100;0.000739922;0.000165303;0.0078315
593;calc bound;100;0.000293673;0.000211045;0.000433078
593;calc iter;100;0.0204061;0.0182427;0.0332234
593;total;1;4.53035;4.53035;4.53035
641;calc total;1;2.05363;2.05363;2.05363
641;calc update async;100;9.89169e-05;1.671e-05;0.00674153
641;calc inner;100;0.0191664;0.0158958;0.0197265
641;calc wait;100;0.000901304;0.000180458;0.00956707
641;calc bound;100;0.000306534;0.00021073;0.000420944
641;calc iter;100;0.0204748;0.016903;0.0326962
641;total;1;4.5623;4.5623;4.5623
615;calc total;1;2.04627;2.04627;2.04627
615;calc update async;100;0.000100096;1.4679e-05;0.00736852
615;calc inner;100;0.0192022;0.0158876;0.0198795
615;calc wait;100;0.000776119;0.000184081;0.0070033
615;calc bound;100;0.000293901;0.000212673;0.000419923
615;calc iter;100;0.0203736;0.0186067;0.0253427
615;total;1;4.54251;4.54251;4.54251
594;calc total;1;2.05355;2.05355;2.05355
594;calc update async;100;9.58028e-05;1.5496e-05;0.00654141
594;calc inner;100;0.0192111;0.0174376;0.0195972
594;calc wait;100;0.000820847;0.000208738;0.00816325
594;calc bound;100;0.000292408;0.000224778;0.000432471
594;calc iter;100;0.0204218;0.0182541;0.0271365
594;total;1;4.5274;4.5274;4.5274
642;calc total;1;2.05872;2.05872;2.05872
642;calc update async;100;9.03792e-05;1.7062e-05;0.00583575
642;calc inner;100;0.0191863;0.0158676;0.0197086
642;calc wait;100;0.000941821;0.000175621;0.00800595
642;calc bound;100;0.000310114;0.000205724;0.000432941
642;calc iter;100;0.0205301;0.0166617;0.030583
642;total;1;4.55817;4.55817;4.55817
616;calc total;1;2.06336;2.06336;2.06336
616;calc update async;100;7.30564e-05;1.4767e-05;0.00469077
616;calc inner;100;0.0191769;0.0154494;0.0198671
616;calc wait;100;0.00100531;0.000173506;0.0205369
616;calc bound;100;0.00029016;0.000205773;0.000435194
616;calc iter;100;0.0205469;0.0187696;0.0410672
616;total;1;4.54063;4.54063;4.54063
595;calc total;1;2.05127;2.05127;2.05127
595;calc update async;100;8.15189e-05;1.8389e-05;0.00526777
595;calc inner;100;0.0192856;0.0175846;0.0197278
595;calc wait;100;0.000743337;0.000202743;0.0084972
595;calc bound;100;0.000288363;0.000218037;0.000450333
595;calc iter;100;0.0204001;0.0189814;0.0265742
595;total;1;4.52757;4.52757;4.52757
643;calc total;1;2.0516;2.0516;2.0516
643;calc update async;100;0.000103388;1.6844e-05;0.00722082
643;calc inner;100;0.0191938;0.0156827;0.0197119
643;calc wait;100;0.000851649;0.000183913;0.00761966
643;calc bound;100;0.000309179;0.000195214;0.000438466
643;calc iter;100;0.0204596;0.0176831;0.0258838
643;total;1;4.56233;4.56233;4.56233
617;calc total;1;2.05684;2.05684;2.05684
617;calc update async;100;8.17514e-05;1.4916e-05;0.00552919
617;calc inner;100;0.0191643;0.0171371;0.0198586
617;calc wait;100;0.000942776;0.000186835;0.012834
617;calc bound;100;0.000294971;0.000201275;0.000433676
617;calc iter;100;0.0204853;0.0186009;0.030382
617;total;1;4.54072;4.54072;4.54072
596;calc total;1;2.05268;2.05268;2.05268
596;calc update async;100;9.07061e-05;1.5208e-05;0.00608475
596;calc inner;100;0.0193127;0.0174742;0.019704
596;calc wait;100;0.00071714;0.000183487;0.0094116
596;calc bound;100;0.000293865;0.000205965;0.000418435
596;calc iter;100;0.0204157;0.0183636;0.0273238
596;total;1;4.52725;4.52725;4.52725
644;calc total;1;2.0573;2.0573;2.0573
644;calc update async;100;8.36859e-05;1.8145e-05;0.00524705
644;calc inner;100;0.0192025;0.0163416;0.0198246
644;calc wait;100;0.00091574;0.000198242;0.0108082
644;calc bound;100;0.000315897;0.00020676;0.000421171
644;calc iter;100;0.0205194;0.0168946;0.0292123
644;total;1;4.55618;4.55618;4.55618
618;calc total;1;2.06071;2.06071;2.06071
618;calc update async;100;7.61279e-05;1.4281e-05;0.00499296
618;calc inner;100;0.0191662;0.0163972;0.0197923
618;calc wait;100;0.000983063;0.000178859;0.0119266
618;calc bound;100;0.000298376;0.000199371;0.000438778
618;calc iter;100;0.0205252;0.0181854;0.0303654
618;total;1;4.54284;4.54284;4.54284
597;calc total;1;2.05138;2.05138;2.05138
597;calc update async;100;8.99945e-05;1.499e-05;0.00564954
597;calc inner;100;0.0193076;0.017566;0.01969
597;calc wait;100;0.000697311;0.000188717;0.00833015
597;calc bound;100;0.000307294;0.000195411;0.000436679
597;calc iter;100;0.0204034;0.0182236;0.0261573
597;total;1;4.52723;4.52723;4.52723
645;calc total;1;2.05182;2.05182;2.05182
645;calc update async;100;0.000102161;1.6679e-05;0.0069705
645;calc inner;100;0.0192123;0.0158376;0.0198164
645;calc wait;100;0.000832648;0.000178657;0.00909181
645;calc bound;100;0.00031602;0.000211168;0.000433209
645;calc iter;100;0.0204647;0.0180015;0.0258113
645;total;1;4.55623;4.55623;4.55623
619;calc total;1;2.05555;2.05555;2.05555
619;calc update async;100;7.99001e-05;1.4667e-05;0.00526739
619;calc inner;100;0.0191661;0.0169934;0.0198673
619;calc wait;100;0.000927956;0.00018684;0.012813
619;calc bound;100;0.000303468;0.000192363;0.000414628
619;calc iter;100;0.0204789;0.0181425;0.0311664
619;total;1;4.54057;4.54057;4.54057
598;calc total;1;2.05136;2.05136;2.05136
598;calc update async;100;9.94367e-05;1.8626e-05;0.00608356
598;calc inner;100;0.0192307;0.017532;0.0196234
598;calc wait;100;0.00074282;0.000181435;0.00812476
598;calc bound;100;0.000330935;0.000205757;0.000419007
598;calc iter;100;0.0204052;0.0180437;0.026086
598;total;1;4.52756;4.52756;4.52756
646;calc total;1;2.05789;2.05789;2.05789
646;calc update async;100;9.36342e-05;1.6787e-05;0.0060763
646;calc inner;100;0.0192267;0.0158903;0.0197619
646;calc wait;100;0.000884908;0.000197677;0.00937864
646;calc bound;100;0.000319528;0.000220523;0.000425708
646;calc iter;100;0.0205261;0.0172072;0.0295122
646;total;1;4.54379;4.54379;4.54379
620;calc total;1;2.05913;2.05913;2.05913
620;calc update async;100;8.55132e-05;1.5269e-05;0.00572261
620;calc inner;100;0.0191876;0.0170136;0.0199033
620;calc wait;100;0.000928499;0.000174468;0.0106434
620;calc bound;100;0.000312691;0.000197638;0.000429479
620;calc iter;100;0.0205157;0.0181814;0.029511
620;total;1;4.54949;4.54949;4.54949
599;calc total;1;2.05266;2.05266;2.05266
599;calc update async;100;0.000110291;1.6438e-05;0.00732611
599;calc inner;100;0.0192908;0.0175616;0.0197054
599;calc wait;100;0.00066757;0.000194772;0.00803814
599;calc bound;100;0.000349976;0.000198395;0.000448912
599;calc iter;100;0.0204202;0.0183413;0.0338377
599;total;1;4.52754;4.52754;4.52754
621;calc total;1;2.056;2.056;2.056
621;calc update async;100;8.10035e-05;1.5043e-05;0.00525587
621;calc inner;100;0.019172;0.0170808;0.0198918
621;calc wait;100;0.000910693;0.000208613;0.0110237
621;calc bound;100;0.000322684;0.000204741;0.000436452
621;calc iter;100;0.0204881;0.0186196;0.0297582
621;total;1;4.54264;4.54264;4.54264
622;calc total;1;2.05777;2.05777;2.05777
622;calc update async;100;9.38551e-05;1.7237e-05;0.00624404
622;calc inner;100;0.0192387;0.0171825;0.0199089
622;calc wait;100;0.000834857;0.000166465;0.0112637
622;calc bound;100;0.000337061;0.000204572;0.000454573
622;calc iter;100;0.020506;0.0184743;0.0297544
622;total;1;4.54063;4.54063;4.54063
623;calc total;1;2.05473;2.05473;2.05473
623;calc update async;100;9.47219e-05;1.5616e-05;0.00640203
623;calc inner;100;0.0191755;0.0167899;0.0198964
623;calc wait;100;0.000850629;0.000174012;0.00943265
649;calc total;1;2.05594;2.05594;2.05594
649;calc update async;100;8.58705e-05;1.66e-05;0.00576453
649;calc inner;100;0.0193569;0.0172978;0.0198599
649;calc wait;100;0.00073136;0.000185401;0.00462342
649;calc bound;100;0.00030834;0.000214105;0.000441248
649;calc iter;100;0.0204841;0.0191216;0.027996
649;total;1;4.54054;4.54054;4.54054
650;calc total;1;2.0587;2.0587;2.0587
650;calc update async;100;0.000160097;1.6563e-05;0.0130479
650;calc inner;100;0.0193469;0.0169771;0.0198505
650;calc wait;100;0.000700381;0.000195608;0.00462855
650;calc bound;100;0.000304281;0.000213703;0.000421708
650;calc iter;100;0.0205128;0.0184066;0.0307377
650;total;1;4.53795;4.53795;4.53795
651;calc total;1;2.05376;2.05376;2.05376
651;calc update async;100;8.97039e-05;1.6408e-05;0.00606828
651;calc inner;100;0.0193777;0.017297;0.0200597
651;calc wait;100;0.000698066;0.000179222;0.00631145
651;calc bound;100;0.000297003;0.000209631;0.000411416
651;calc iter;100;0.0204639;0.0185351;0.0256818
651;total;1;4.54749;4.54749;4.54749
652;calc total;1;2.05681;2.05681;2.05681
652;calc update async;100;8.56887e-05;1.4809e-05;0.00575405
652;calc inner;100;0.0193737;0.017082;0.019934
652;calc wait;100;0.00074655;0.000191169;0.00960378
652;calc bound;100;0.000296588;0.000210188;0.000426463
652;calc iter;100;0.0205039;0.0186873;0.0276517
652;total;1;4.53789;4.53789;4.53789
653;calc total;1;2.05374;2.05374;2.05374
653;calc update async;100;8.95003e-05;1.4529e-05;0.00617543
653;calc inner;100;0.0194035;0.0174797;0.0202586
653;calc wait;100;0.000686086;0.000195392;0.00999646
653;calc bound;100;0.000292846;0.000207288;0.000430201
653;calc iter;100;0.0204735;0.0188814;0.0279517
653;total;1;4.54281;4.54281;4.54281
654;calc total;1;2.05636;2.05636;2.05636
654;calc update async;100;8.94712e-05;1.5885e-05;0.00612996
654;calc inner;100;0.0193333;0.0171927;0.0198804
654;calc wait;100;0.000777051;0.000224687;0.00979164
654;calc bound;100;0.000298557;0.000205554;0.00041433
654;calc iter;100;0.0204995;0.0182865;0.028029
654;total;1;4.54276;4.54276;4.54276
655;calc total;1;2.05227;2.05227;2.05227
655;calc update async;100;9.30858e-05;1.7979e-05;0.00631018
655;calc inner;100;0.0193247;0.0169584;0.0198862
655;calc wait;100;0.000742658;0.000225199;0.0097779
655;calc bound;100;0.000297707;0.000190228;0.000415027
655;calc iter;100;0.0204596;0.0181647;0.0334443
655;total;1;4.5429;4.5429;4.5429
656;calc total;1;2.04412;2.04412;2.04412
656;calc update async;100;0.000113792;1.989e-05;0.00824965
656;calc inner;100;0.0193737;0.0160981;0.0198723
656;calc wait;100;0.00057565;0.00018943;0.00726351
656;calc bound;100;0.000314849;0.00019509;0.000413347
656;calc iter;100;0.0203797;0.0183044;0.0264823
656;total;1;4.53797;4.53797;4.53797
479;calc total;1;2.0486;2.0486;2.0486
479;calc update async;100;8.54167e-05;1.7899e-05;0.00604053
479;calc inner;100;0.0196282;0.0186617;0.019922
479;calc wait;100;0.000360651;0.000189172;0.00781349
479;calc bound;100;0.000302695;0.000193156;0.00043876
479;calc iter;100;0.0203783;0.0196841;0.0272365
479;total;1;4.40657;4.40657;4.40657
720;calc total;1;2.04276;2.04276;2.04276
720;calc update async;100;0.00014859;3.2139e-05;0.00895783
720;calc inner;100;0.0185107;0.0170813;0.01908
720;calc wait;100;0.00129311;0.000354462;0.00555556
720;calc bound;100;0.00042953;0.000197123;0.000510229
720;calc iter;100;0.0203844;0.0187771;0.0272872
720;total;1;4.52515;4.52515;4.52515
657;calc total;1;2.05311;2.05311;2.05311
657;calc update async;100;9.13228e-05;1.8337e-05;0.00578808
657;calc inner;100;0.0194001;0.0173533;0.0200476
657;calc wait;100;0.000645184;0.00016162;0.0105522
657;calc bound;100;0.000332459;0.000187894;0.000438444
657;calc iter;100;0.0204707;0.0184655;0.0341042
657;total;1;4.54741;4.54741;4.54741
696;calc total;1;2.06276;2.06276;2.06276
696;calc update async;100;6.80675e-05;1.4425e-05;0.00459072
696;calc inner;100;0.0195602;0.0148401;0.0199363
696;calc wait;100;0.000612997;0.000234083;0.0176481
696;calc bound;100;0.000303753;0.00023452;0.000397326
696;calc iter;100;0.0205468;0.0181491;0.0373969
696;total;1;4.52364;4.52364;4.52364
744;calc total;1;2.06307;2.06307;2.06307
744;calc update async;100;6.45782e-05;1.4158e-05;0.00413519
744;calc inner;100;0.0195382;0.0146749;0.0200976
744;calc wait;100;0.000646144;0.000180509;0.0105925
744;calc bound;100;0.000313989;0.000215695;0.000451019
744;calc iter;100;0.0205647;0.0183225;0.0297394
744;total;1;4.53635;4.53635;4.53635
672;calc total;1;2.03453;2.03453;2.03453
672;calc update async;100;9.50205e-05;2.1468e-05;0.0051725
672;calc inner;100;0.0183843;0.0157164;0.0188941
672;calc wait;100;0.00138532;0.000243161;0.00414067
672;calc bound;100;0.000396698;0.000200118;0.000451791
672;calc iter;100;0.0202635;0.0178399;0.023154
672;total;1;4.53385;4.53385;4.53385
721;calc total;1;2.05183;2.05183;2.05183
721;calc update async;100;0.000111666;3.025e-05;0.00616252
721;calc inner;100;0.0186209;0.0172634;0.0190878
721;calc wait;100;0.00135695;0.000324396;0.0118431
721;calc bound;100;0.000374675;0.000201014;0.000479262
721;calc iter;100;0.0204666;0.0183819;0.0361496
721;total;1;4.52784;4.52784;4.52784
658;calc total;1;2.05518;2.05518;2.05518
658;calc update async;100;9.23434e-05;2.0287e-05;0.00590732
658;calc inner;100;0.0193846;0.0173797;0.0199283
658;calc wait;100;0.000671422;0.000158895;0.0104926
658;calc bound;100;0.000340831;0.000194968;0.000481015
658;calc iter;100;0.0204911;0.0185556;0.0288584
658;total;1;4.54095;4.54095;4.54095
697;calc total;1;2.04734;2.04734;2.04734
697;calc update async;100;9.23179e-05;1.6118e-05;0.00689094
697;calc inner;100;0.0196495;0.0145036;0.0199977
697;calc wait;100;0.000352341;0.000175401;0.00190231
697;calc bound;100;0.000296451;0.00022618;0.000395398
697;calc iter;100;0.0203923;0.0167204;0.0220384
697;total;1;4.52333;4.52333;4.52333
673;calc total;1;2.05374;2.05374;2.05374
673;calc update async;100;9.24401e-05;1.8643e-05;0.00590133
673;calc inner;100;0.0183467;0.01495;0.018726
673;calc wait;100;0.00166143;0.000316649;0.019516
673;calc bound;100;0.000339642;0.000216374;0.000424638
673;calc iter;100;0.0204423;0.0172406;0.0406454
673;total;1;4.53781;4.53781;4.53781
722;calc total;1;2.05317;2.05317;2.05317
722;calc update async;100;9.57987e-05;2.6301e-05;0.00530221
722;calc inner;100;0.0186686;0.0173219;0.0191118
722;calc wait;100;0.00137155;0.000237905;0.0115468
722;calc bound;100;0.000337077;0.000200609;0.000450262
722;calc iter;100;0.0204751;0.0179396;0.0301845
722;total;1;4.54102;4.54102;4.54102
659;calc total;1;2.05227;2.05227;2.05227
659;calc update async;100;8.5917e-05;1.8928e-05;0.00554656
659;calc inner;100;0.0193603;0.0171643;0.0198915
659;calc wait;100;0.000670193;0.000158855;0.00913155
659;calc bound;100;0.000343928;0.000191744;0.000434666
659;calc iter;100;0.0204618;0.0192906;0.0274896
659;total;1;4.53795;4.53795;4.53795
698;calc total;1;2.06236;2.06236;2.06236
698;calc update async;100;6.99732e-05;1.5535e-05;0.00465919
698;calc inner;100;0.0195762;0.0149404;0.0198641
698;calc wait;100;0.000603271;0.000211928;0.0171629
698;calc bound;100;0.000293295;0.000228566;0.000393502
698;calc iter;100;0.020544;0.0167159;0.0370795
698;total;1;4.52634;4.52634;4.52634
745;calc total;1;2.05603;2.05603;2.05603
745;calc update async;100;7.21894e-05;1.3683e-05;0.00491772
745;calc inner;100;0.0195389;0.0165451;0.0200244
745;calc wait;100;0.00057361;0.000175074;0.0105279
745;calc bound;100;0.000308147;0.000213288;0.000441682
745;calc iter;100;0.0204942;0.0182295;0.0292204
745;total;1;4.52897;4.52897;4.52897
674;calc total;1;2.05957;2.05957;2.05957
674;calc update async;100;7.47578e-05;1.4068e-05;0.00489831
674;calc inner;100;0.0183854;0.0151741;0.0188359
674;calc wait;100;0.0016893;0.000257395;0.0183916
674;calc bound;100;0.000323857;0.000203324;0.000424329
674;calc iter;100;0.020475;0.0180486;0.0344041
674;total;1;4.53379;4.53379;4.53379
723;calc total;1;2.05069;2.05069;2.05069
723;calc update async;100;9.83864e-05;1.6889e-05;0.00596221
723;calc inner;100;0.0186884;0.0173426;0.0191307
723;calc wait;100;0.00134109;0.000209945;0.011861
723;calc bound;100;0.000320425;0.000199905;0.0004541
723;calc iter;100;0.0204503;0.0182328;0.0307261
723;total;1;4.52752;4.52752;4.52752
660;calc total;1;2.05452;2.05452;2.05452
660;calc update async;100;0.000100614;1.746e-05;0.00699279
660;calc inner;100;0.0192181;0.0180245;0.0196494
660;calc wait;100;0.000823924;0.000211848;0.00782615
660;calc bound;100;0.000339233;0.000193401;0.000435879
660;calc iter;100;0.0204836;0.0190313;0.0278756
660;total;1;4.53794;4.53794;4.53794
699;calc total;1;2.06047;2.06047;2.06047
699;calc update async;100;7.45219e-05;1.6002e-05;0.00490342
699;calc inner;100;0.0195804;0.0144651;0.0198766
699;calc wait;100;0.000580684;0.000213206;0.0163452
699;calc bound;100;0.000288875;0.000218005;0.000370708
699;calc iter;100;0.0205262;0.0190135;0.0311295
699;total;1;4.52356;4.52356;4.52356
746;calc total;1;2.06015;2.06015;2.06015
746;calc update async;100;7.3227e-05;1.3738e-05;0.00516162
746;calc inner;100;0.0195494;0.0158733;0.0199564
746;calc wait;100;0.000609774;0.000178692;0.0113506
746;calc bound;100;0.000301336;0.000217727;0.000469617
746;calc iter;100;0.0205353;0.0182666;0.0300591
746;total;1;4.52905;4.52905;4.52905
675;calc total;1;2.05215;2.05215;2.05215
675;calc update async;100;9.56106e-05;1.3624e-05;0.0070057
675;calc inner;100;0.018397;0.0145739;0.0187717
675;calc wait;100;0.00158928;0.000226971;0.0195012
675;calc bound;100;0.00031335;0.00023057;0.000406006
675;calc iter;100;0.0203968;0.0162629;0.0364165
675;total;1;4.53346;4.53346;4.53346
724;calc total;1;2.053;2.053;2.053
724;calc update async;100;9.42817e-05;1.8335e-05;0.00575935
724;calc inner;100;0.0187096;0.017298;0.0191658
724;calc wait;100;0.00135123;0.000193303;0.0124197
724;calc bound;100;0.000307252;0.00022342;0.000489211
724;calc iter;100;0.0204641;0.018127;0.0312412
724;total;1;4.54092;4.54092;4.54092
661;calc total;1;2.0525;2.0525;2.0525
661;calc update async;100;8.96583e-05;1.6872e-05;0.00609372
661;calc inner;100;0.0192593;0.0179149;0.0196811
661;calc wait;100;0.00079041;0.000198956;0.00850778
661;calc bound;100;0.00031845;0.000208986;0.000428555
661;calc iter;100;0.0204593;0.0189272;0.0277843
661;total;1;4.54525;4.54525;4.54525
700;calc total;1;2.06155;2.06155;2.06155
700;calc update async;100;7.16176e-05;1.7556e-05;0.00471145
700;calc inner;100;0.0195922;0.014649;0.0199441
700;calc wait;100;0.000589798;0.000201066;0.0102476
700;calc bound;100;0.00028468;0.000195675;0.000382667
700;calc iter;100;0.0205396;0.0199819;0.02519
700;total;1;4.52639;4.52639;4.52639
747;calc total;1;2.05482;2.05482;2.05482
747;calc update async;100;7.55407e-05;1.4674e-05;0.0053612
747;calc inner;100;0.0196018;0.0166166;0.0200572
747;calc wait;100;0.000509022;0.000171553;0.0115816
747;calc bound;100;0.00029427;0.000209131;0.000449174
747;calc iter;100;0.020482;0.018269;0.030381
747;total;1;4.53385;4.53385;4.53385
676;calc total;1;2.05943;2.05943;2.05943
676;calc update async;100;7.40937e-05;1.7216e-05;0.00491372
676;calc inner;100;0.018404;0.0154868;0.0188121
676;calc wait;100;0.00167158;0.000227916;0.0139766
676;calc bound;100;0.000310576;0.000221862;0.000439628
676;calc iter;100;0.0204621;0.0162596;0.0326283
676;total;1;4.53352;4.53352;4.53352
725;calc total;1;2.05089;2.05089;2.05089
725;calc update async;100;9.35957e-05;1.6228e-05;0.00598391
725;calc inner;100;0.0186868;0.0174606;0.0191576
725;calc wait;100;0.00135458;0.000199524;0.0119708
725;calc bound;100;0.00030215;0.000232303;0.000453877
725;calc iter;100;0.020439;0.0182703;0.0304692
725;total;1;4.53057;4.53057;4.53057
662;calc total;1;2.05451;2.05451;2.05451
662;calc update async;100;0.000105318;1.5518e-05;0.00776147
662;calc inner;100;0.0192624;0.0180169;0.0196558
662;calc wait;100;0.00079924;0.000187423;0.00881564
662;calc bound;100;0.000314079;0.000194113;0.000442407
662;calc iter;100;0.0204827;0.0189692;0.0281121
662;total;1;4.53792;4.53792;4.53792
701;calc total;1;2.05896;2.05896;2.05896
701;calc update async;100;8.12712e-05;1.7722e-05;0.00530188
701;calc inner;100;0.019578;0.0153258;0.0199046
701;calc wait;100;0.00056373;0.000177369;0.00881506
701;calc bound;100;0.000290117;0.000203292;0.000415245
701;calc iter;100;0.0205144;0.0165142;0.0297156
701;total;1;4.52382;4.52382;4.52382
748;calc total;1;2.05768;2.05768;2.05768
748;calc update async;100;7.69719e-05;1.3664e-05;0.00556711
748;calc inner;100;0.0195638;0.0164556;0.0200504
748;calc wait;100;0.00057943;0.00017314;0.0119678
748;calc bound;100;0.000288326;0.000207884;0.000474551
748;calc iter;100;0.0205101;0.0181436;0.0300547
748;total;1;4.53604;4.53604;4.53604
677;calc total;1;2.05228;2.05228;2.05228
677;calc update async;100;8.25202e-05;1.3982e-05;0.00573004
677;calc inner;100;0.0183222;0.0148489;0.0187732
677;calc wait;100;0.00166363;0.000205683;0.0142463
677;calc bound;100;0.000317438;0.000234177;0.000418329
677;calc iter;100;0.0203876;0.0171436;0.0327439
677;total;1;4.53383;4.53383;4.53383
726;calc total;1;2.05275;2.05275;2.05275
726;calc update async;100;8.71679e-05;1.7588e-05;0.00563803
726;calc inner;100;0.0185623;0.0173148;0.0190914
726;calc wait;100;0.00148715;0.000222019;0.0120345
726;calc bound;100;0.00031408;0.000220329;0.000461536
726;calc iter;100;0.0204528;0.0180184;0.0299426
726;total;1;4.53743;4.53743;4.53743
663;calc total;1;2.05713;2.05713;2.05713
663;calc update async;100;8.62482e-05;1.4305e-05;0.00589945
663;calc inner;100;0.0192711;0.0176645;0.0197886
663;calc wait;100;0.000838774;0.000132047;0.00922898
663;calc bound;100;0.000312075;0.000195383;0.000433498
663;calc iter;100;0.0205094;0.018749;0.0290937
663;total;1;4.53781;4.53781;4.53781
702;calc total;1;2.05074;2.05074;2.05074
702;calc update async;100;9.56966e-05;1.6477e-05;0.00618643
702;calc inner;100;0.0194924;0.014804;0.0198323
702;calc wait;100;0.000525997;0.00023555;0.00704401
702;calc bound;100;0.000317483;0.000202222;0.000403081
702;calc iter;100;0.0204334;0.0186787;0.0233709
702;total;1;4.52633;4.52633;4.52633
749;calc total;1;2.0543;2.0543;2.0543
749;calc update async;100;7.74244e-05;1.3243e-05;0.00561966
749;calc inner;100;0.0195901;0.0166138;0.0200138
749;calc wait;100;0.00052432;0.00016898;0.0116713
749;calc bound;100;0.000282923;0.000212833;0.000439612
749;calc iter;100;0.0204763;0.0190408;0.0292999
749;total;1;4.53781;4.53781;4.53781
678;calc total;1;2.05838;2.05838;2.05838
678;calc update async;100;7.43237e-05;1.5479e-05;0.00495184
678;calc inner;100;0.0183;0.0152509;0.0187685
678;calc wait;100;0.00177646;0.000250655;0.0146262
678;calc bound;100;0.000305455;0.000226555;0.000423321
678;calc iter;100;0.0204582;0.015986;0.0343281
678;total;1;4.53339;4.53339;4.53339
727;calc total;1;2.05385;2.05385;2.05385
727;calc update async;100;8.04873e-05;1.4158e-05;0.00520138
727;calc inner;100;0.0186138;0.0174381;0.0190949
727;calc wait;100;0.00145066;0.000210962;0.0116669
727;calc bound;100;0.000316992;0.000232018;0.000435276
727;calc iter;100;0.0204639;0.018538;0.0294839
727;total;1;4.53064;4.53064;4.53064
664;calc total;1;2.06109;2.06109;2.06109
664;calc update async;100;8.44842e-05;1.3703e-05;0.00575028
664;calc inner;100;0.0192163;0.0165134;0.0196715
664;calc wait;100;0.000936029;0.000219075;0.0073566
664;calc bound;100;0.000314149;0.000191641;0.000430031
703;calc total;1;2.0563;2.0563;2.0563
703;calc update async;100;8.88255e-05;1.8691e-05;0.00575767
703;calc inner;100;0.0196329;0.0155383;0.0203103
703;calc wait;100;0.000437821;0.000168174;0.0120363
703;calc bound;100;0.000328155;0.000189723;0.000455873
703;calc iter;100;0.0204896;0.0166888;0.0336656
703;total;1;4.52073;4.52073;4.52073
750;calc total;1;2.05731;2.05731;2.05731
750;calc update async;100;7.38158e-05;1.2687e-05;0.00492783
750;calc inner;100;0.0195014;0.016362;0.0198908
750;calc wait;100;0.000631452;0.000181104;0.0115086
750;calc bound;100;0.000298509;0.000210714;0.000403393
750;calc iter;100;0.0205066;0.0183987;0.0292101
750;total;1;4.53626;4.53626;4.53626
679;calc total;1;2.04583;2.04583;2.04583
679;calc update async;100;8.92693e-05;1.5947e-05;0.00660743
679;calc inner;100;0.0183465;0.0143295;0.0190835
679;calc wait;100;0.00159106;0.000228199;0.0143829
679;calc bound;100;0.00030331;0.000208415;0.000412021
679;calc iter;100;0.0203318;0.0160873;0.0318654
679;total;1;4.5378;4.5378;4.5378
728;calc total;1;2.05745;2.05745;2.05745
728;calc update async;100;0.000122677;1.9546e-05;0.00903433
728;calc inner;100;0.0186903;0.0170189;0.0191515
728;calc wait;100;0.0013653;0.000247689;0.012653
728;calc bound;100;0.000322721;0.000241892;0.000438584
728;calc iter;100;0.0205028;0.0181733;0.0300715
728;total;1;4.52524;4.52524;4.52524
664;calc iter;100;0.0205523;0.0189319;0.028255
664;total;1;4.54086;4.54086;4.54086
704;calc total;1;2.0441;2.0441;2.0441
704;calc update async;100;9.32234e-05;1.6995e-05;0.0061672
704;calc inner;100;0.0195729;0.0146951;0.0198829
704;calc wait;100;0.00037086;0.000171004;0.00209793
704;calc bound;100;0.000329017;0.000192464;0.000413276
704;calc iter;100;0.0203677;0.0169114;0.0221564
704;total;1;4.52303;4.52303;4.52303
751;calc total;1;2.05352;2.05352;2.05352
751;calc update async;100;8.44383e-05;1.3624e-05;0.00570083
751;calc inner;100;0.0196559;0.0170489;0.0201199
751;calc wait;100;0.000419687;0.000176515;0.0113706
751;calc bound;100;0.000307444;0.000210692;0.000443891
751;calc iter;100;0.020469;0.0181058;0.0345161
751;total;1;4.5291;4.5291;4.5291
680;calc total;1;2.06311;2.06311;2.06311
680;calc update async;100;7.12395e-05;1.6017e-05;0.00472809
680;calc inner;100;0.0183985;0.0146208;0.0188185
680;calc wait;100;0.001731;0.000244188;0.0191779
680;calc bound;100;0.000316339;0.000223408;0.000373437
680;calc iter;100;0.0205188;0.0161647;0.0388843
680;total;1;4.53785;4.53785;4.53785
729;calc total;1;2.05556;2.05556;2.05556
729;calc update async;100;8.69938e-05;2.0331e-05;0.00512021
729;calc inner;100;0.018645;0.017214;0.0191472
729;calc wait;100;0.0014376;0.000306092;0.00795989
729;calc bound;100;0.000322414;0.000217074;0.000399739
729;calc iter;100;0.020494;0.0184864;0.0257492
729;total;1;4.52749;4.52749;4.52749
665;calc total;1;2.05903;2.05903;2.05903
665;calc update async;100;8.5433e-05;1.5617e-05;0.00573447
665;calc inner;100;0.0192198;0.0170773;0.0196705
665;calc wait;100;0.000908284;0.000194842;0.00740791
665;calc bound;100;0.000316927;0.000186387;0.000433422
665;calc iter;100;0.020532;0.0187185;0.0267484
665;total;1;4.54294;4.54294;4.54294
705;calc total;1;2.05498;2.05498;2.05498
705;calc update async;100;9.10388e-05;1.4119e-05;0.00612261
705;calc inner;100;0.0195849;0.01551;0.0198826
705;calc wait;100;0.000484345;0.000199648;0.0105449
705;calc bound;100;0.000313455;0.000195161;0.00051133
705;calc iter;100;0.0204756;0.016841;0.0325208
705;total;1;4.5208;4.5208;4.5208
752;calc total;1;2.04374;2.04374;2.04374
752;calc update async;100;0.000103373;1.496e-05;0.00757591
752;calc inner;100;0.0196119;0.0164237;0.0203591
752;calc wait;100;0.000344201;0.000157595;0.00156229
752;calc bound;100;0.000310269;0.000212978;0.000394646
752;calc iter;100;0.0203714;0.0183173;0.0248393
752;total;1;4.53365;4.53365;4.53365
730;calc total;1;2.05696;2.05696;2.05696
730;calc update async;100;9.26985e-05;1.7096e-05;0.00520809
730;calc inner;100;0.0186655;0.0168414;0.0192212
730;calc wait;100;0.00141983;0.000346357;0.00737946
730;calc bound;100;0.000330039;0.000199872;0.000416258
730;calc iter;100;0.02051;0.0189227;0.0257144
730;total;1;4.53336;4.53336;4.53336
666;calc total;1;2.06044;2.06044;2.06044
666;calc update async;100;8.42329e-05;1.537e-05;0.00562203
666;calc inner;100;0.019234;0.0166702;0.0196461
666;calc wait;100;0.000912881;0.000193271;0.0078536
666;calc bound;100;0.000314703;0.000199347;0.000430122
666;calc iter;100;0.0205473;0.0191522;0.026635
666;total;1;4.54494;4.54494;4.54494
706;calc total;1;2.05923;2.05923;2.05923
706;calc update async;100;7.86985e-05;1.5314e-05;0.00529801
706;calc inner;100;0.0195866;0.0153421;0.019862
706;calc wait;100;0.000552003;0.000197637;0.00881147
706;calc bound;100;0.000298557;0.000210488;0.000423835
706;calc iter;100;0.0205173;0.0190009;0.0287274
706;total;1;4.5264;4.5264;4.5264
753;calc total;1;2.0525;2.0525;2.0525
753;calc update async;100;8.50487e-05;1.5993e-05;0.00564115
753;calc inner;100;0.019625;0.0168145;0.0200291
753;calc wait;100;0.000436272;0.00016554;0.0108469
753;calc bound;100;0.000310929;0.000217384;0.000399858
753;calc iter;100;0.0204588;0.0182979;0.0337062
753;total;1;4.53638;4.53638;4.53638
731;calc total;1;2.05449;2.05449;2.05449
731;calc update async;100;9.9131e-05;2.616e-05;0.00497861
731;calc inner;100;0.0186276;0.0172751;0.0191318
731;calc wait;100;0.00138522;0.000336318;0.00987366
731;calc bound;100;0.000380056;0.000205875;0.000503925
731;calc iter;100;0.0204942;0.0189666;0.028425
731;total;1;4.53053;4.53053;4.53053
667;calc total;1;2.05859;2.05859;2.05859
667;calc update async;100;8.90621e-05;1.5304e-05;0.00596203
667;calc inner;100;0.0192381;0.0172737;0.0196633
667;calc wait;100;0.000844115;0.00021398;0.00837126
667;calc bound;100;0.000315715;0.000215567;0.000430386
667;calc iter;100;0.0204885;0.0192917;0.0269071
667;total;1;4.53812;4.53812;4.53812
707;calc total;1;2.05251;2.05251;2.05251
707;calc update async;100;8.6984e-05;1.5286e-05;0.00630345
707;calc inner;100;0.0196162;0.015131;0.0199342
707;calc wait;100;0.000445233;0.000194802;0.00501294
707;calc bound;100;0.000298345;0.000204092;0.000485588
707;calc iter;100;0.0204483;0.0201243;0.0237767
707;total;1;4.52358;4.52358;4.52358
732;calc total;1;2.05218;2.05218;2.05218
732;calc update async;100;8.43805e-05;1.6992e-05;0.00575666
732;calc inner;100;0.0195206;0.0167194;0.0200616
732;calc wait;100;0.000574562;0.000205133;0.00903985
732;calc bound;100;0.000292568;0.000228926;0.000379622
732;calc iter;100;0.0204735;0.0178345;0.0267383
732;total;1;4.52516;4.52516;4.52516
668;calc total;1;2.05759;2.05759;2.05759
668;calc update async;100;9.64584e-05;1.7112e-05;0.00656031
668;calc inner;100;0.0192609;0.0175817;0.01973
668;calc wait;100;0.00080375;0.00018323;0.00745385
668;calc bound;100;0.000319135;0.000220565;0.00043854
668;calc iter;100;0.0204819;0.0190677;0.0296793
668;total;1;4.53813;4.53813;4.53813
708;calc total;1;2.05835;2.05835;2.05835
708;calc update async;100;9.29223e-05;2.0956e-05;0.00591206
708;calc inner;100;0.0185611;0.017876;0.0193716
708;calc wait;100;0.00144097;0.000314811;0.0047241
708;calc bound;100;0.000408124;0.000196717;0.000468023
708;calc iter;100;0.0205053;0.0197065;0.0287469
708;total;1;4.5208;4.5208;4.5208
733;calc total;1;2.04997;2.04997;2.04997
733;calc update async;100;8.22541e-05;1.652e-05;0.00550195
733;calc inner;100;0.0195826;0.0167395;0.0200983
733;calc wait;100;0.000496154;0.000178605;0.00782873
733;calc bound;100;0.00028886;0.000220878;0.000364142
733;calc iter;100;0.0204511;0.0190971;0.0252448
733;total;1;4.52522;4.52522;4.52522
669;calc total;1;2.0529;2.0529;2.0529
669;calc update async;100;9.52651e-05;1.7923e-05;0.00644963
669;calc inner;100;0.0192512;0.0179715;0.0196224
669;calc wait;100;0.000765135;0.000236131;0.00585621
669;calc bound;100;0.000325754;0.000220658;0.000451421
669;calc iter;100;0.020439;0.019287;0.0251905
669;total;1;4.53795;4.53795;4.53795
709;calc total;1;2.05399;2.05399;2.05399
709;calc update async;100;8.67048e-05;1.8111e-05;0.00573748
709;calc inner;100;0.0186688;0.0180024;0.019325
709;calc wait;100;0.00132966;0.000320487;0.00536528
709;calc bound;100;0.000359349;0.000199661;0.000476671
709;calc iter;100;0.0204463;0.0191554;0.0247436
709;total;1;4.52098;4.52098;4.52098
734;calc total;1;2.05037;2.05037;2.05037
734;calc update async;100;9.02564e-05;2.0243e-05;0.00562627
734;calc inner;100;0.0195452;0.0167219;0.0199342
734;calc wait;100;0.00052501;0.00016031;0.00819579
734;calc bound;100;0.000292926;0.000212582;0.000421008
734;calc iter;100;0.0204549;0.0174096;0.0256799
734;total;1;4.52251;4.52251;4.52251
670;calc total;1;2.05481;2.05481;2.05481
670;calc update async;100;0.000106783;1.5014e-05;0.00760856
670;calc inner;100;0.0192684;0.0181121;0.0197588
670;calc wait;100;0.000751436;0.000211171;0.00482884
670;calc bound;100;0.000335532;0.000229539;0.000447256
670;calc iter;100;0.0204636;0.0191292;0.0293693
670;total;1;4.54083;4.54083;4.54083
710;calc total;1;2.05755;2.05755;2.05755
710;calc update async;100;7.41772e-05;1.7913e-05;0.00498429
710;calc inner;100;0.0187082;0.0180223;0.0194536
710;calc wait;100;0.00136782;0.000255016;0.0057311
710;calc bound;100;0.000320432;0.000194176;0.00040813
710;calc iter;100;0.0204722;0.0191888;0.0280784
710;total;1;4.52349;4.52349;4.52349
735;calc total;1;2.04888;2.04888;2.04888
735;calc update async;100;9.42722e-05;1.6108e-05;0.00616449
735;calc inner;100;0.0195548;0.0166112;0.0199666
735;calc wait;100;0.000495519;0.000193225;0.00821248
735;calc bound;100;0.000294874;0.000220939;0.00045272
735;calc iter;100;0.020441;0.0175493;0.0313505
735;total;1;4.5305;4.5305;4.5305
671;calc total;1;2.05129;2.05129;2.05129
671;calc update async;100;0.000100288;1.4147e-05;0.0069818
671;calc inner;100;0.0192928;0.0178367;0.0197552
671;calc wait;100;0.000693608;0.000231727;0.00451397
671;calc bound;100;0.000347286;0.000209305;0.000428981
671;calc iter;100;0.0204355;0.0192561;0.0257939
671;total;1;4.53794;4.53794;4.53794
711;calc total;1;2.05995;2.05995;2.05995
711;calc update async;100;0.000101619;1.548e-05;0.00781674
711;calc inner;100;0.0187189;0.0180502;0.0194551
711;calc wait;100;0.0013614;0.000221554;0.00607235
711;calc bound;100;0.000311828;0.000213919;0.000408428
711;calc iter;100;0.0204951;0.0190326;0.0266309
711;total;1;4.52693;4.52693;4.52693
736;calc total;1;2.04126;2.04126;2.04126
736;calc update async;100;0.000109029;1.6838e-05;0.00744807
736;calc inner;100;0.019511;0.0154439;0.0198608
736;calc wait;100;0.00043717;0.000190186;0.00441249
736;calc bound;100;0.000306903;0.000222098;0.000437342
736;calc iter;100;0.0203655;0.0174219;0.0240652
736;total;1;4.52763;4.52763;4.52763
712;calc total;1;2.05832;2.05832;2.05832
712;calc update async;100;7.38305e-05;1.5401e-05;0.00509167
712;calc inner;100;0.0186885;0.017745;0.0193624
712;calc wait;100;0.00139774;0.000241168;0.00556294
712;calc bound;100;0.000303812;0.000222962;0.000367694
712;calc iter;100;0.0204655;0.0188108;0.0286795
712;total;1;4.52335;4.52335;4.52335
737;calc total;1;2.05216;2.05216;2.05216
737;calc update async;100;9.22918e-05;2.2686e-05;0.005696
737;calc inner;100;0.0194518;0.0166758;0.0198288
737;calc wait;100;0.000625906;0.000211956;0.0117299
737;calc bound;100;0.000304809;0.000213633;0.000400644
737;calc iter;100;0.0204761;0.0176567;0.0344623
737;total;1;4.52521;4.52521;4.52521
713;calc total;1;2.05449;2.05449;2.05449
713;calc update async;100;8.63644e-05;1.7977e-05;0.00624397
713;calc inner;100;0.0186471;0.0180637;0.0192631
713;calc wait;100;0.00138952;0.000222426;0.00446244
713;calc bound;100;0.000303676;0.000221837;0.000368868
713;calc iter;100;0.0204285;0.0190531;0.0249188
713;total;1;4.52077;4.52077;4.52077
738;calc total;1;2.0574;2.0574;2.0574
738;calc update async;100;8.81111e-05;1.9032e-05;0.00539418
738;calc inner;100;0.0195209;0.0156622;0.019965
738;calc wait;100;0.000622833;0.000184478;0.0106786
738;calc bound;100;0.000296429;0.000217449;0.000399182
738;calc iter;100;0.0205294;0.0175072;0.0296165
738;total;1;4.5225;4.5225;4.5225
714;calc total;1;2.05631;2.05631;2.05631
714;calc update async;100;8.06309e-05;1.665e-05;0.00554232
714;calc inner;100;0.0185909;0.0179966;0.0193188
714;calc wait;100;0.00144519;0.000223709;0.00458605
714;calc bound;100;0.000310964;0.000232826;0.000380534
714;calc iter;100;0.0204297;0.0189862;0.0273787
714;total;1;4.52357;4.52357;4.52357
739;calc total;1;2.05073;2.05073;2.05073
739;calc update async;100;9.34893e-05;2.1899e-05;0.00562154
739;calc inner;100;0.0195232;0.0167568;0.0198784
739;calc wait;100;0.000539522;0.000209521;0.0107125
739;calc bound;100;0.00030623;0.00020488;0.000434787
739;calc iter;100;0.020464;0.0178145;0.0278788
739;total;1;4.53259;4.53259;4.53259
715;calc total;1;2.05361;2.05361;2.05361
715;calc update async;100;8.44284e-05;1.757e-05;0.00597618
715;calc inner;100;0.0186255;0.0180234;0.0192966
715;calc wait;100;0.00139557;0.000220334;0.00482934
715;calc bound;100;0.000309719;0.000204695;0.000402577
715;calc iter;100;0.020417;0.0191818;0.0248411
715;total;1;4.52079;4.52079;4.52079
740;calc total;1;2.057;2.057;2.057
740;calc update async;100;9.0481e-05;1.7918e-05;0.00579014
740;calc inner;100;0.0195527;0.0160205;0.0199087
740;calc wait;100;0.000558951;0.000204667;0.00726306
740;calc bound;100;0.000323766;0.000192521;0.000463545
740;calc iter;100;0.0205277;0.0177694;0.0293283
740;total;1;4.52499;4.52499;4.52499
716;calc total;1;2.05487;2.05487;2.05487
716;calc update async;100;9.54192e-05;1.6082e-05;0.00709814
716;calc inner;100;0.0187069;0.0181469;0.0194042
716;calc wait;100;0.0013104;0.000207963;0.00322305
716;calc bound;100;0.000316531;0.000217545;0.000433194
716;calc iter;100;0.020431;0.0189826;0.0264462
716;total;1;4.52338;4.52338;4.52338
741;calc total;1;2.05147;2.05147;2.05147
741;calc update async;100;9.9352e-05;2.1759e-05;0.00620726
741;calc inner;100;0.0195637;0.0167644;0.0199182
741;calc wait;100;0.000492168;0.000168247;0.00689796
741;calc bound;100;0.000315662;0.000193695;0.000433291
741;calc iter;100;0.0204725;0.019293;0.0242939
741;total;1;4.52494;4.52494;4.52494
717;calc total;1;2.05358;2.05358;2.05358
717;calc update async;100;8.83824e-05;1.6588e-05;0.00623355
717;calc inner;100;0.0187029;0.0180623;0.0192787
717;calc wait;100;0.00130976;0.000236731;0.00289306
717;calc bound;100;0.000325987;0.0002126;0.000450898
717;calc iter;100;0.0204287;0.0192173;0.0251982
717;total;1;4.52905;4.52905;4.52905
742;calc total;1;2.05626;2.05626;2.05626
742;calc update async;100;9.66667e-05;1.8415e-05;0.00595508
742;calc inner;100;0.0195592;0.0161615;0.0202562
742;calc wait;100;0.000543806;0.000162584;0.0123656
742;calc bound;100;0.000319782;0.000195955;0.000482413
742;calc iter;100;0.0205208;0.0181976;0.0348166
742;total;1;4.52018;4.52018;4.52018
718;calc total;1;2.05547;2.05547;2.05547
718;calc update async;100;8.86425e-05;1.6047e-05;0.00637498
718;calc inner;100;0.0187021;0.0182131;0.0193168
718;calc wait;100;0.00133365;0.000262085;0.00359797
718;calc bound;100;0.000330249;0.000201643;0.00045746
718;calc iter;100;0.0204568;0.0194669;0.028665
718;total;1;4.52057;4.52057;4.52057
743;calc total;1;2.0461;2.0461;2.0461
743;calc update async;100;0.000109317;1.7295e-05;0.0080504
743;calc inner;100;0.0195489;0.015943;0.0199232
743;calc wait;100;0.000443533;0.000181629;0.00626071
743;calc bound;100;0.000315554;0.000193199;0.000464563
743;calc iter;100;0.0204185;0.0186259;0.0307226
743;total;1;4.52542;4.52542;4.52542
719;calc total;1;2.05222;2.05222;2.05222
719;calc update async;100;9.61033e-05;1.6626e-05;0.00634894
719;calc inner;100;0.0186326;0.0178664;0.0193513
719;calc wait;100;0.00132133;0.000328379;0.00319265
719;calc bound;100;0.000387189;0.000211835;0.000464835
719;calc iter;100;0.0204391;0.0198255;0.0252812
719;total;1;4.52081;4.52081;4.52081
503;calc total;1;2.05;2.05;2.05
503;calc update async;100;0.000102745;1.7724e-05;0.00625437
503;calc inner;100;0.0193502;0.0173788;0.0197609
503;calc wait;100;0.00064836;0.000199423;0.00780543
503;calc bound;100;0.00036104;0.000203733;0.000451493
503;calc iter;100;0.0204639;0.0181553;0.0328634
503;total;1;4.542;4.542;4.542
681;calc total;1;2.05827;2.05827;2.05827
681;calc update async;100;7.64009e-05;1.7974e-05;0.00502224
681;calc inner;100;0.0183875;0.0149111;0.0187783
681;calc wait;100;0.00168339;0.000309649;0.0143455
681;calc bound;100;0.000326531;0.000199268;0.000392825
681;calc iter;100;0.0204756;0.0173352;0.0296298
681;total;1;4.53385;4.53385;4.53385
682;calc total;1;2.06097;2.06097;2.06097
682;calc update async;100;8.05226e-05;1.7778e-05;0.00482083
682;calc inner;100;0.018379;0.0150591;0.0188538
682;calc wait;100;0.00169477;0.000291514;0.0107803
682;calc bound;100;0.00035534;0.000193077;0.000422428
682;calc iter;100;0.0205118;0.0187989;0.0272551
682;total;1;4.53353;4.53353;4.53353
683;calc total;1;2.05748;2.05748;2.05748
683;calc update async;100;9.85342e-05;1.9074e-05;0.00533011
683;calc inner;100;0.0182194;0.0151326;0.0188458
683;calc wait;100;0.0017601;0.000535901;0.00820392
683;calc bound;100;0.000416337;0.000197801;0.00046454
683;calc iter;100;0.0204967;0.0175262;0.027252
683;total;1;4.53377;4.53377;4.53377
684;calc total;1;2.0571;2.0571;2.0571
684;calc update async;100;8.14127e-05;1.8857e-05;0.00530983
684;calc inner;100;0.0195463;0.0170131;0.0198985
684;calc wait;100;0.000549669;0.000170255;0.00935584
684;calc bound;100;0.00031482;0.000192717;0.00039824
684;calc iter;100;0.0204936;0.0177503;0.0293931
684;total;1;4.52648;4.52648;4.52648
685;calc total;1;2.05746;2.05746;2.05746
685;calc update async;100;0.000155037;1.6859e-05;0.0121659
685;calc inner;100;0.0195416;0.0168762;0.0199724
685;calc wait;100;0.000477457;0.000177185;0.00892183
685;calc bound;100;0.000321209;0.000191398;0.000410022
685;calc iter;100;0.0204967;0.0177734;0.029715
685;total;1;4.53607;4.53607;4.53607
686;calc total;1;2.05943;2.05943;2.05943
686;calc update async;100;8.45101e-05;1.9003e-05;0.00516111
686;calc inner;100;0.0195353;0.0164123;0.0198998
686;calc wait;100;0.00056999;0.000179971;0.0098014
686;calc bound;100;0.000324368;0.000197738;0.000427187
686;calc iter;100;0.0205156;0.0178749;0.0316201
686;total;1;4.52666;4.52666;4.52666
687;calc total;1;2.05608;2.05608;2.05608
687;calc update async;100;8.28195e-05;1.786e-05;0.00511565
687;calc inner;100;0.0195506;0.0171601;0.0199252
687;calc wait;100;0.000525295;0.000200505;0.0125878
687;calc bound;100;0.000319874;0.000209288;0.000418585
687;calc iter;100;0.0204804;0.017773;0.0355892
687;total;1;4.52648;4.52648;4.52648
548;calc total;1;2.05823;2.05823;2.05823
548;calc update async;100;0.000106002;1.8044e-05;0.00694237
548;calc inner;100;0.0193169;0.0157769;0.0200005
548;calc wait;100;0.000823006;0.000171471;0.00826418
548;calc bound;100;0.000325862;0.000199052;0.000500648
548;calc iter;100;0.0205734;0.0168981;0.0313295
548;total;1;4.53288;4.53288;4.53288
688;calc total;1;2.04393;2.04393;2.04393
688;calc update async;100;0.000110786;1.8638e-05;0.00758448
688;calc inner;100;0.0195086;0.015191;0.0199046
688;calc wait;100;0.000428343;0.000169191;0.00817046
688;calc bound;100;0.000309703;0.000199782;0.000407942
688;calc iter;100;0.0203586;0.0177757;0.0275881
688;total;1;4.5286;4.5286;4.5286
549;calc total;1;2.05097;2.05097;2.05097
549;calc update async;100;0.00010136;2.0448e-05;0.00609958
549;calc inner;100;0.0192325;0.01544;0.019847
549;calc wait;100;0.000836433;0.000208695;0.00912922
549;calc bound;100;0.000327787;0.000203445;0.000465758
549;calc iter;100;0.0204998;0.0179213;0.0269004
549;total;1;4.52586;4.52586;4.52586
689;calc total;1;2.05454;2.05454;2.05454
689;calc update async;100;8.43325e-05;2.2619e-05;0.00520533
689;calc inner;100;0.0195118;0.0170671;0.0198876
689;calc wait;100;0.000568617;0.000171303;0.0112145
689;calc bound;100;0.0002997;0.000197117;0.00041484
689;calc iter;100;0.0204657;0.0178231;0.0342568
689;total;1;4.53376;4.53376;4.53376
550;calc total;1;2.0569;2.0569;2.0569
550;calc update async;100;0.000109827;1.6076e-05;0.00710018
550;calc inner;100;0.0192961;0.0154532;0.0199804
550;calc wait;100;0.000809189;0.000204273;0.0132586
550;calc bound;100;0.000341005;0.000200859;0.000421196
550;calc iter;100;0.0205578;0.0175856;0.0365949
550;total;1;4.53291;4.53291;4.53291
690;calc total;1;2.05599;2.05599;2.05599
690;calc update async;100;7.97394e-05;1.6662e-05;0.00511647
690;calc inner;100;0.0195329;0.016806;0.0199278
690;calc wait;100;0.00056568;0.000170644;0.00949351
690;calc bound;100;0.000301475;0.000192652;0.000408105
690;calc iter;100;0.0204811;0.0179992;0.0271176
690;total;1;4.52865;4.52865;4.52865
551;calc total;1;2.04585;2.04585;2.04585
551;calc update async;100;0.000138261;1.4859e-05;0.00990513
551;calc inner;100;0.0192738;0.0147788;0.0200037
551;calc wait;100;0.000670009;0.000188474;0.00624609
551;calc bound;100;0.000361775;0.000204742;0.000469206
551;calc iter;100;0.0204456;0.0182035;0.02731
551;total;1;4.52611;4.52611;4.52611
691;calc total;1;2.05303;2.05303;2.05303
691;calc update async;100;9.46469e-05;1.5879e-05;0.00648348
691;calc inner;100;0.0195066;0.0169167;0.0198194
691;calc wait;100;0.000557629;0.000188033;0.00769419
691;calc bound;100;0.000291347;0.00019532;0.00041734
691;calc iter;100;0.0204516;0.01864;0.0268823
691;total;1;4.52646;4.52646;4.52646
692;calc total;1;2.0557;2.0557;2.0557
692;calc update async;100;8.011e-05;1.5684e-05;0.00512868
692;calc inner;100;0.019553;0.0171343;0.0199646
692;calc wait;100;0.000554696;0.000191361;0.0153491
692;calc bound;100;0.00028889;0.000202889;0.00040734
692;calc iter;100;0.0204779;0.0177676;0.0329627
692;total;1;4.52863;4.52863;4.52863
693;calc total;1;2.0519;2.0519;2.0519
693;calc update async;100;0.000100366;1.541e-05;0.00738781
693;calc inner;100;0.0195578;0.0167089;0.0199465
693;calc wait;100;0.000490318;0.000208189;0.0146245
693;calc bound;100;0.000287685;0.000229773;0.00045099
693;calc iter;100;0.0204374;0.0178219;0.0323939
693;total;1;4.53606;4.53606;4.53606
694;calc total;1;2.05433;2.05433;2.05433
694;calc update async;100;8.32098e-05;1.4621e-05;0.00572435
694;calc inner;100;0.0195641;0.0170231;0.0199615
694;calc wait;100;0.000527213;0.000215947;0.0144101
694;calc bound;100;0.00028664;0.000212583;0.000427553
694;calc iter;100;0.0204624;0.0178361;0.0320535
694;total;1;4.52866;4.52866;4.52866
695;calc total;1;2.05629;2.05629;2.05629
695;calc update async;100;8.11339e-05;1.5884e-05;0.00574364
695;calc inner;100;0.0195692;0.0168422;0.0200414
695;calc wait;100;0.000541457;0.000224359;0.0196457
695;calc bound;100;0.00028894;0.000211699;0.000424675
695;calc iter;100;0.020482;0.0176962;0.0434108
695;total;1;4.52867;4.52867;4.52867
754;calc total;1;2.05335;2.05335;2.05335
754;calc update async;100;8.60015e-05;1.4797e-05;0.00577513
754;calc inner;100;0.0196272;0.0166981;0.0202442
754;calc wait;100;0.00044263;0.000169882;0.0103285
754;calc bound;100;0.000309982;0.000218443;0.000465857
754;calc iter;100;0.0204673;0.0185183;0.0284404
754;total;1;4.53373;4.53373;4.53373
755;calc total;1;2.05181;2.05181;2.05181
755;calc update async;100;8.55049e-05;1.6153e-05;0.00599487
755;calc inner;100;0.0196015;0.0166104;0.0200106
755;calc wait;100;0.00045257;0.000172237;0.00901038
755;calc bound;100;0.000310274;0.000217162;0.00046615
755;calc iter;100;0.0204518;0.0190513;0.0273055
755;total;1;4.52883;4.52883;4.52883
756;calc total;1;2.0524;2.0524;2.0524
756;calc update async;100;0.000100388;2.4102e-05;0.006189
756;calc inner;100;0.0180601;0.0155986;0.0186536
756;calc wait;100;0.0018556;0.000307928;0.00898204
756;calc bound;100;0.00043811;0.000209392;0.000555563
756;calc iter;100;0.0204568;0.0187627;0.0281664
756;total;1;4.52665;4.52665;4.52665
757;calc total;1;2.04998;2.04998;2.04998
757;calc update async;100;9.93132e-05;1.8709e-05;0.00663951
757;calc inner;100;0.0181577;0.0152573;0.0186815
757;calc wait;100;0.00176234;0.000324721;0.00839503
757;calc bound;100;0.000387725;0.000206826;0.000482304
757;calc iter;100;0.0204095;0.018668;0.0268841
757;total;1;4.52886;4.52886;4.52886
758;calc total;1;2.05041;2.05041;2.05041
758;calc update async;100;9.53866e-05;1.6935e-05;0.00677563
758;calc inner;100;0.0181402;0.0152773;0.018672
758;calc wait;100;0.00182581;0.000236481;0.00924985
758;calc bound;100;0.000340107;0.000215847;0.000510085
758;calc iter;100;0.0204036;0.0184585;0.0275293
758;total;1;4.53331;4.53331;4.53331
759;calc total;1;2.05112;2.05112;2.05112
759;calc update async;100;9.18771e-05;1.6943e-05;0.00645767
759;calc inner;100;0.0182197;0.0153781;0.0187502
759;calc wait;100;0.00175201;0.000225681;0.00970789
759;calc bound;100;0.000333078;0.000216901;0.000465493
759;calc iter;100;0.020399;0.0184915;0.0284612
759;total;1;4.52655;4.52655;4.52655
760;calc total;1;2.06275;2.06275;2.06275
760;calc update async;100;7.5173e-05;1.6487e-05;0.00477769
760;calc inner;100;0.0181341;0.0144648;0.0187724
760;calc wait;100;0.00196177;0.000267973;0.0173827
760;calc bound;100;0.000331127;0.000225918;0.000460995
760;calc iter;100;0.0205041;0.0183903;0.0370569
760;total;1;4.52874;4.52874;4.52874
761;calc total;1;2.04878;2.04878;2.04878
761;calc update async;100;9.75947e-05;1.4925e-05;0.0070761
761;calc inner;100;0.0181481;0.0152166;0.0187626
761;calc wait;100;0.00177192;0.000237811;0.00913055
761;calc bound;100;0.000334646;0.000233734;0.000505039
761;calc iter;100;0.0203545;0.0185565;0.027789
761;total;1;4.52853;4.52853;4.52853
762;calc total;1;2.06271;2.06271;2.06271
762;calc update async;100;7.51149e-05;1.8211e-05;0.00474058
762;calc inner;100;0.0179494;0.0144169;0.0186458
762;calc wait;100;0.00211673;0.000298447;0.0175013
762;calc bound;100;0.000338093;0.000250019;0.000435097
762;calc iter;100;0.0204819;0.0185109;0.0370977
762;total;1;4.52845;4.52845;4.52845
575;calc total;1;2.05332;2.05332;2.05332
575;calc update async;100;8.46354e-05;1.6714e-05;0.00588397
575;calc inner;100;0.0190068;0.0163165;0.019377
575;calc wait;100;0.000984108;0.000286056;0.00540031
575;calc bound;100;0.000341995;0.000208462;0.000442825
575;calc iter;100;0.0204192;0.0181604;0.0261428
575;total;1;4.53823;4.53823;4.53823
623;calc bound;100;0.000354016;0.000210162;0.000433907
623;calc iter;100;0.0204766;0.018402;0.0279562
623;total;1;4.54278;4.54278;4.54278
647;calc total;1;2.05964;2.05964;2.05964
647;calc update async;100;8.38328e-05;1.5956e-05;0.00510265
647;calc inner;100;0.0192112;0.0158839;0.0197834
647;calc wait;100;0.000902782;0.000228644;0.0184661
647;calc bound;100;0.000338193;0.000226591;0.00045171
647;calc iter;100;0.0205377;0.018276;0.0403204
647;total;1;4.56238;4.56238;4.56238
763;calc total;1;2.05961;2.05961;2.05961
763;calc update async;100;7.81503e-05;1.6977e-05;0.00504037
763;calc inner;100;0.0181979;0.0149407;0.0187573
763;calc wait;100;0.00184679;0.000279403;0.0154066
763;calc bound;100;0.000336703;0.000256172;0.000484909
763;calc iter;100;0.0204619;0.0186209;0.0320805
763;total;1;4.52882;4.52882;4.52882
764;calc total;1;2.06182;2.06182;2.06182
764;calc update async;100;7.77346e-05;1.767e-05;0.00507921
764;calc inner;100;0.0181921;0.0147394;0.0186642
764;calc wait;100;0.00188073;0.000251811;0.0120443
764;calc bound;100;0.000343593;0.000232729;0.000466858
764;calc iter;100;0.0204963;0.0178474;0.0306049
764;total;1;4.52877;4.52877;4.52877
765;calc total;1;2.05774;2.05774;2.05774
765;calc update async;100;9.35282e-05;2.2558e-05;0.00644182
765;calc inner;100;0.0182098;0.0151303;0.0187658
765;calc wait;100;0.00182207;0.000328544;0.00942966
765;calc bound;100;0.000341593;0.000207444;0.000398403
765;calc iter;100;0.0204692;0.0187684;0.0284695
765;total;1;4.52673;4.52673;4.52673
766;calc total;1;2.06037;2.06037;2.06037
766;calc update async;100;7.77432e-05;2.2043e-05;0.00498933
766;calc inner;100;0.0181858;0.0148881;0.018728
766;calc wait;100;0.00190282;0.000338333;0.0101444
766;calc bound;100;0.00034376;0.000212216;0.000436598
766;calc iter;100;0.0205122;0.0179357;0.0282235
766;total;1;4.5333;4.5333;4.5333
767;calc total;1;2.05531;2.05531;2.05531
767;calc update async;100;9.3101e-05;1.9669e-05;0.00599487
767;calc inner;100;0.0181399;0.0152327;0.0186835
767;calc wait;100;0.0018578;0.000318601;0.0102569
767;calc bound;100;0.00039306;0.000209351;0.000481295
767;calc iter;100;0.0204862;0.0182488;0.0283822
767;total;1;4.52661;4.52661;4.52661
MPI
Running Jacobi on 768 processors with (32, 24) elements.
Array Dimensions: 54976 54984
Block Dimensions: 1718 2291
== Energy Conservation Check ==
initial Energy:               25.000
  final Energy:               25.000
    Difference:               -0.000
== Time Statistics ==
Completed 100 iterations.
# unit_id;function_name;num_calls;avg_runtime;min_runtime;max_runtime
24;calc total;1;2.05919;2.05919;2.05919
24;calc update async;100;7.10682e-05;1.6899e-05;0.00453351
24;calc inner;100;0.0193857;0.0171645;0.0197324
24;calc wait;100;0.000715836;0.000190142;0.00508002
24;calc bound;100;0.000310952;0.000216447;0.000428317
24;calc iter;100;0.020485;0.0184989;0.0269374
24;total;1;4.34958;4.34958;4.34958
25;calc total;1;2.05754;2.05754;2.05754
25;calc update async;100;7.82326e-05;1.5662e-05;0.00523066
25;calc inner;100;0.0194012;0.0174206;0.0197747
25;calc wait;100;0.000664731;0.000206397;0.00554512
25;calc bound;100;0.000317789;0.000214547;0.000422295
25;calc iter;100;0.0204636;0.0181729;0.0258456
25;total;1;4.34968;4.34968;4.34968
26;calc total;1;2.05861;2.05861;2.05861
26;calc update async;100;7.65965e-05;1.7584e-05;0.00496464
26;calc inner;100;0.0194222;0.0174387;0.0198077
26;calc wait;100;0.00065712;0.00017973;0.00441945
26;calc bound;100;0.000319515;0.00022611;0.00044495
26;calc iter;100;0.0204772;0.0187611;0.0264173
26;total;1;4.34969;4.34969;4.34969
27;calc total;1;2.05606;2.05606;2.05606
27;calc update async;100;8.17294e-05;1.6701e-05;0.00538781
27;calc inner;100;0.0194189;0.0173486;0.0197827
27;calc wait;100;0.000633295;0.000174414;0.00587996
27;calc bound;100;0.000317334;0.000222256;0.000447848
27;calc iter;100;0.0204528;0.0193866;0.025382
27;total;1;4.34961;4.34961;4.34961
28;calc total;1;2.05658;2.05658;2.05658
28;calc update async;100;8.61578e-05;1.7299e-05;0.00570908
28;calc inner;100;0.0193948;0.0178785;0.0197343
28;calc wait;100;0.000662993;0.000225366;0.00572558
28;calc bound;100;0.000317423;0.000210781;0.000437727
28;calc iter;100;0.0204632;0.0187154;0.0269973
28;total;1;4.3496;4.3496;4.3496
29;calc total;1;2.05428;2.05428;2.05428
29;calc update async;100;9.54806e-05;1.5243e-05;0.00665949
29;calc inner;100;0.0193598;0.0174971;0.0197366
29;calc wait;100;0.000670083;0.000220082;0.00584541
29;calc bound;100;0.000314857;0.000209333;0.000423688
29;calc iter;100;0.0204418;0.0191774;0.0251685
29;total;1;4.34958;4.34958;4.34958
30;calc total;1;2.05443;2.05443;2.05443
30;calc update async;100;9.08005e-05;1.3677e-05;0.00634919
30;calc inner;100;0.01938;0.0175118;0.0197714
30;calc wait;100;0.000657197;0.000204371;0.00573022
30;calc bound;100;0.000318059;0.000200729;0.000444023
30;calc iter;100;0.0204476;0.0190482;0.0261577
30;total;1;4.34968;4.34968;4.34968
31;calc total;1;2.05264;2.05264;2.05264
31;calc update async;100;9.08845e-05;1.4694e-05;0.0063618
31;calc inner;100;0.0194001;0.0172497;0.0198144
31;calc wait;100;0.000630006;0.000179319;0.00581092
31;calc bound;100;0.000308027;0.000201383;0.000420327
31;calc iter;100;0.0204306;0.0191866;0.0244384
31;total;1;4.34948;4.34948;4.34948
32;calc total;1;2.05816;2.05816;2.05816
32;calc update async;100;7.7166e-05;1.6791e-05;0.0049895
32;calc inner;100;0.019439;0.017698;0.0197573
32;calc wait;100;0.000662683;0.000199091;0.0114045
32;calc bound;100;0.000309874;0.000197686;0.000452238
32;calc iter;100;0.0204899;0.0193775;0.0344798
32;total;1;4.34955;4.34955;4.34955
33;calc total;1;2.0484;2.0484;2.0484
33;calc update async;100;0.00010685;1.6593e-05;0.00785298
33;calc inner;100;0.0194082;0.0161618;0.0197955
33;calc wait;100;0.000559021;0.000193375;0.00394553
33;calc bound;100;0.000317883;0.000199086;0.000442781
33;calc iter;100;0.0203934;0.0191569;0.0248
33;total;1;4.34966;4.34966;4.34966
34;calc total;1;2.05661;2.05661;2.05661
34;calc update async;100;8.18269e-05;1.5539e-05;0.00534623
34;calc inner;100;0.0195008;0.0181399;0.0198575
34;calc wait;100;0.000569979;0.000169254;0.00923818
34;calc bound;100;0.000324679;0.00019035;0.000437082
34;calc iter;100;0.0204789;0.0191484;0.0331333
34;total;1;4.3496;4.3496;4.3496
35;calc total;1;2.05618;2.05618;2.05618
35;calc update async;100;8.42723e-05;1.5778e-05;0.00548888
35;calc inner;100;0.0194478;0.0179271;0.0198266
35;calc wait;100;0.000615205;0.000185733;0.00847742
35;calc bound;100;0.000325922;0.000191255;0.000426863
35;calc iter;100;0.0204748;0.0191422;0.0322736
35;total;1;4.3495;4.3495;4.3495
36;calc total;1;2.04941;2.04941;2.04941
36;calc update async;100;0.000113535;1.6453e-05;0.00823851
36;calc inner;100;0.0192894;0.0163218;0.0199555
36;calc wait;100;0.000667689;0.000180756;0.00489659
36;calc bound;100;0.000334229;0.000207777;0.000453965
36;calc iter;100;0.0204066;0.0191783;0.0254776
36;total;1;4.34846;4.34846;4.34846
37;calc total;1;2.05716;2.05716;2.05716
37;calc update async;100;9.42154e-05;1.637e-05;0.00660291
37;calc inner;100;0.0192776;0.0171091;0.019905
37;calc wait;100;0.000782298;0.000175033;0.00888559
37;calc bound;100;0.000312644;0.000189952;0.0004579
37;calc iter;100;0.0204685;0.018178;0.0331352
37;total;1;4.34949;4.34949;4.34949
38;calc total;1;2.05273;2.05273;2.05273
38;calc update async;100;9.20495e-05;1.5605e-05;0.00652545
38;calc inner;100;0.0192939;0.0167849;0.0200443
38;calc wait;100;0.000737332;0.000178743;0.00532704
38;calc bound;100;0.000298086;0.000190577;0.000451014
38;calc iter;100;0.0204228;0.0191011;0.0243891
38;total;1;4.34948;4.34948;4.34948
120;calc total;1;2.06415;2.06415;2.06415
120;calc update async;100;6.84173e-05;1.5253e-05;0.00446992
120;calc inner;100;0.0195031;0.0154062;0.0199746
120;calc wait;100;0.000607691;0.000175437;0.0108488
120;calc bound;100;0.000320907;0.000205092;0.000409659
120;calc iter;100;0.0205016;0.0182837;0.0310188
120;total;1;4.37598;4.37598;4.37598
48;calc total;1;2.05841;2.05841;2.05841
48;calc update async;100;8.7525e-05;1.9408e-05;0.00549799
48;calc inner;100;0.0192814;0.0159834;0.0196921
48;calc wait;100;0.000786615;0.000203553;0.0107305
48;calc bound;100;0.000326092;0.000223383;0.000453013
48;calc iter;100;0.0204833;0.0191846;0.0325604
48;total;1;4.39171;4.39171;4.39171
72;calc total;1;2.06166;2.06166;2.06166
72;calc update async;100;8.59431e-05;2.4035e-05;0.00527295
72;calc inner;100;0.0188313;0.0163069;0.0193498
72;calc wait;100;0.00111654;0.000337133;0.00758662
72;calc bound;100;0.000412901;0.000198244;0.000498267
72;calc iter;100;0.0204491;0.0183181;0.029733
72;total;1;4.3699;4.3699;4.3699
39;calc total;1;2.05829;2.05829;2.05829
39;calc update async;100;7.82981e-05;1.4291e-05;0.00522025
39;calc inner;100;0.0192864;0.0169542;0.0199444
39;calc wait;100;0.000813379;0.000176458;0.00696876
39;calc bound;100;0.000297625;0.000202549;0.000443915
39;calc iter;100;0.0204772;0.0182109;0.0294561
39;total;1;4.34851;4.34851;4.34851
121;calc total;1;2.05866;2.05866;2.05866
121;calc update async;100;7.36128e-05;1.311e-05;0.00517533
121;calc inner;100;0.0195269;0.0167705;0.0200101
121;calc wait;100;0.00053938;0.000176951;0.00513712
121;calc bound;100;0.000306679;0.000211757;0.000433001
121;calc iter;100;0.0204481;0.0192589;0.0247182
121;total;1;4.36937;4.36937;4.36937
49;calc total;1;2.04851;2.04851;2.04851
49;calc update async;100;0.000100849;1.681e-05;0.00716286
49;calc inner;100;0.0192739;0.014761;0.0197367
49;calc wait;100;0.000686837;0.000191256;0.00481152
49;calc bound;100;0.000296019;0.000224528;0.000445062
49;calc iter;100;0.020359;0.0191953;0.0245673
49;total;1;4.39236;4.39236;4.39236
73;calc total;1;2.05889;2.05889;2.05889
73;calc update async;100;7.95402e-05;1.7965e-05;0.00492901
73;calc inner;100;0.0188111;0.0150836;0.0193037
73;calc wait;100;0.00113735;0.000285723;0.00701213
73;calc bound;100;0.000381604;0.000193591;0.000480239
73;calc iter;100;0.0204121;0.0192855;0.0233545
73;total;1;4.36981;4.36981;4.36981
40;calc total;1;2.06452;2.06452;2.06452
40;calc update async;100;0.000119069;1.4061e-05;0.0093706
40;calc inner;100;0.0192436;0.016737;0.0198928
40;calc wait;100;0.0008738;0.0001975;0.00769171
40;calc bound;100;0.000299089;0.000209587;0.000437783
40;calc iter;100;0.020537;0.0190315;0.0292402
40;total;1;4.34945;4.34945;4.34945
122;calc total;1;2.05697;2.05697;2.05697
122;calc update async;100;7.67638e-05;1.4193e-05;0.00547401
122;calc inner;100;0.019583;0.0166555;0.0200297
122;calc wait;100;0.000471059;0.000184413;0.00497145
122;calc bound;100;0.000300378;0.000199795;0.000444718
122;calc iter;100;0.0204325;0.0178265;0.0245679
122;total;1;4.37915;4.37915;4.37915
50;calc total;1;2.06041;2.06041;2.06041
50;calc update async;100;7.50872e-05;1.3373e-05;0.00467265
50;calc inner;100;0.0192979;0.0157169;0.0197048
50;calc wait;100;0.000810329;0.000189195;0.0136614
50;calc bound;100;0.000293552;0.000225678;0.000425976
50;calc iter;100;0.0204785;0.0192218;0.0343702
50;total;1;4.39443;4.39443;4.39443
74;calc total;1;2.06245;2.06245;2.06245
74;calc update async;100;7.41309e-05;1.5174e-05;0.00474397
74;calc inner;100;0.0189212;0.0157722;0.0194842
74;calc wait;100;0.0011101;0.000216636;0.0100085
74;calc bound;100;0.000338703;0.000205378;0.000477097
74;calc iter;100;0.0204461;0.0165883;0.0276303
74;total;1;4.3647;4.3647;4.3647
41;calc total;1;2.06148;2.06148;2.06148
41;calc update async;100;8.88476e-05;1.3961e-05;0.00629433
41;calc inner;100;0.0192043;0.0163502;0.0198881
41;calc wait;100;0.000906696;0.000202768;0.00793229
41;calc bound;100;0.000304029;0.000209545;0.000429897
41;calc iter;100;0.0205054;0.0194844;0.0255788
41;total;1;4.34864;4.34864;4.34864
123;calc total;1;2.06124;2.06124;2.06124
123;calc update async;100;6.92506e-05;1.4015e-05;0.00473798
123;calc inner;100;0.0195685;0.0164598;0.0209448
123;calc wait;100;0.000536819;0.000182798;0.00993044
123;calc bound;100;0.000301319;0.000209506;0.000422894
123;calc iter;100;0.0204772;0.0191669;0.0287347
123;total;1;4.42118;4.42118;4.42118
51;calc total;1;2.05604;2.05604;2.05604
51;calc update async;100;8.11061e-05;1.6097e-05;0.00529939
51;calc inner;100;0.0192871;0.0159371;0.0197053
51;calc wait;100;0.000769819;0.000168409;0.00858394
51;calc bound;100;0.000295628;0.000223604;0.000424058
51;calc iter;100;0.0204351;0.0191608;0.0301691
51;total;1;4.39159;4.39159;4.39159
75;calc total;1;2.05727;2.05727;2.05727
75;calc update async;100;7.9723e-05;1.4447e-05;0.00551972
75;calc inner;100;0.0189302;0.0157957;0.019476
75;calc wait;100;0.00106332;0.000205642;0.00895349
75;calc bound;100;0.000314657;0.000204413;0.000446866
75;calc iter;100;0.0203895;0.0188527;0.0251118
75;total;1;4.36487;4.36487;4.36487
42;calc total;1;2.06261;2.06261;2.06261
42;calc update async;100;0.000101722;1.4905e-05;0.00763964
42;calc inner;100;0.0192292;0.0166986;0.0199195
42;calc wait;100;0.00088377;0.00020383;0.00612711
42;calc bound;100;0.000300828;0.000215739;0.000420035
42;calc iter;100;0.0205173;0.0195568;0.0281688
42;total;1;4.34891;4.34891;4.34891
124;calc total;1;2.06147;2.06147;2.06147
124;calc update async;100;7.57073e-05;1.5231e-05;0.00538291
124;calc inner;100;0.0195889;0.0165729;0.0200356
124;calc wait;100;0.000512462;0.000163431;0.00931765
124;calc bound;100;0.000301809;0.00020155;0.00039972
124;calc iter;100;0.0204801;0.0180895;0.0296233
124;total;1;4.39185;4.39185;4.39185
52;calc total;1;2.04871;2.04871;2.04871
52;calc update async;100;0.000102477;1.6995e-05;0.00735975
52;calc inner;100;0.019248;0.0147336;0.0197086
52;calc wait;100;0.000716704;0.000190084;0.00606744
52;calc bound;100;0.000293917;0.000222328;0.000439874
52;calc iter;100;0.0203627;0.0192403;0.0256171
52;total;1;4.39593;4.39593;4.39593
76;calc total;1;2.06073;2.06073;2.06073
76;calc update async;100;7.32067e-05;1.3512e-05;0.00498488
76;calc inner;100;0.0189345;0.0163476;0.0193464
76;calc wait;100;0.00111834;0.000198877;0.0115516
76;calc bound;100;0.000296682;0.000199833;0.00043436
76;calc iter;100;0.0204242;0.0176016;0.0331679
76;total;1;4.36482;4.36482;4.36482
43;calc total;1;2.05759;2.05759;2.05759
43;calc update async;100;7.70382e-05;1.3629e-05;0.00530501
43;calc inner;100;0.0192496;0.0170294;0.0199607
43;calc wait;100;0.000842854;0.000198972;0.00643789
43;calc bound;100;0.000297127;0.00021159;0.000447816
43;calc iter;100;0.0204682;0.0187375;0.0272952
43;total;1;4.34868;4.34868;4.34868
125;calc total;1;2.05469;2.05469;2.05469
125;calc update async;100;7.86101e-05;1.3329e-05;0.00593038
125;calc inner;100;0.0195289;0.0162848;0.0199431
125;calc wait;100;0.000509327;0.000243308;0.00943668
125;calc bound;100;0.000294658;0.000204438;0.000411908
125;calc iter;100;0.0204128;0.0181591;0.0284925
125;total;1;4.42503;4.42503;4.42503
53;calc total;1;2.05667;2.05667;2.05667
53;calc update async;100;7.89272e-05;1.5617e-05;0.00506218
53;calc inner;100;0.0192466;0.0159673;0.0197226
53;calc wait;100;0.000818034;0.000206743;0.00928386
53;calc bound;100;0.00029861;0.000203951;0.000438975
53;calc iter;100;0.020444;0.0193102;0.0306503
53;total;1;4.39637;4.39637;4.39637
77;calc total;1;2.0501;2.0501;2.0501
77;calc update async;100;9.86977e-05;1.4961e-05;0.00759968
77;calc inner;100;0.0188698;0.0144178;0.0193283
77;calc wait;100;0.00106214;0.00022084;0.00567567
77;calc bound;100;0.000286504;0.00021256;0.000440298
77;calc iter;100;0.020319;0.017935;0.0248639
77;total;1;4.36301;4.36301;4.36301
44;calc total;1;2.0543;2.0543;2.0543
44;calc update async;100;8.89467e-05;1.4471e-05;0.00642993
44;calc inner;100;0.019296;0.0169855;0.019881
44;calc wait;100;0.00075008;0.000204712;0.00624141
44;calc bound;100;0.000299291;0.000210485;0.000437674
44;calc iter;100;0.0204359;0.017879;0.0272866
44;total;1;4.34846;4.34846;4.34846
126;calc total;1;2.06098;2.06098;2.06098
126;calc update async;100;6.88618e-05;1.2419e-05;0.00485461
126;calc inner;100;0.0195547;0.0165775;0.0199528
126;calc wait;100;0.000563083;0.000194785;0.00907457
126;calc bound;100;0.000288575;0.000194217;0.000461979
126;calc iter;100;0.0204765;0.0184039;0.0289682
126;total;1;4.41594;4.41594;4.41594
54;calc total;1;2.05263;2.05263;2.05263
54;calc update async;100;9.07176e-05;1.5069e-05;0.00621328
54;calc inner;100;0.0192252;0.015401;0.0196377
54;calc wait;100;0.000781898;0.000195847;0.00668864
54;calc bound;100;0.000306918;0.000211722;0.000422215
54;calc iter;100;0.0204063;0.0193252;0.0260312
54;total;1;4.39226;4.39226;4.39226
78;calc total;1;2.06015;2.06015;2.06015
78;calc update async;100;7.72261e-05;1.3768e-05;0.0053322
78;calc inner;100;0.0188872;0.0163566;0.0194284
78;calc wait;100;0.00114273;0.000171073;0.0107399
78;calc bound;100;0.000289414;0.000207511;0.000477538
78;calc iter;100;0.0203982;0.0178789;0.0327017
78;total;1;4.36352;4.36352;4.36352
45;calc total;1;2.05136;2.05136;2.05136
45;calc update async;100;9.31629e-05;1.3651e-05;0.0068758
45;calc inner;100;0.0192889;0.0164947;0.0199721
45;calc wait;100;0.000722525;0.000180925;0.00493349
45;calc bound;100;0.000300888;0.000203852;0.000425785
45;calc iter;100;0.0204067;0.0180454;0.0242497
45;total;1;4.34848;4.34848;4.34848
127;calc total;1;2.05506;2.05506;2.05506
127;calc update async;100;8.42594e-05;1.4177e-05;0.00606034
127;calc inner;100;0.0195654;0.0163426;0.0199625
127;calc wait;100;0.000466531;0.000181601;0.00918301
127;calc bound;100;0.000301552;0.00019781;0.000437925
127;calc iter;100;0.0204191;0.0189325;0.0271435
127;total;1;4.42463;4.42463;4.42463
55;calc total;1;2.05497;2.05497;2.05497
55;calc update async;100;8.64983e-05;1.6805e-05;0.00579861
55;calc inner;100;0.019233;0.0157556;0.0196495
55;calc wait;100;0.000796499;0.00020466;0.00678747
55;calc bound;100;0.000313838;0.000200206;0.000427149
55;calc iter;100;0.0204315;0.0186444;0.0260214
55;total;1;4.39716;4.39716;4.39716
79;calc total;1;2.0552;2.0552;2.0552
79;calc update async;100;8.85358e-05;1.5481e-05;0.00636417
79;calc inner;100;0.0188422;0.0157835;0.0194044
79;calc wait;100;0.0011193;0.000237977;0.00875559
79;calc bound;100;0.000298809;0.000207741;0.000419708
79;calc iter;100;0.0203507;0.0187214;0.0254278
79;total;1;4.3696;4.3696;4.3696
46;calc total;1;2.06114;2.06114;2.06114
46;calc update async;100;8.85896e-05;1.3138e-05;0.00621962
46;calc inner;100;0.019294;0.0167431;0.0199882
46;calc wait;100;0.000805131;0.000179148;0.010636
46;calc bound;100;0.000315523;0.000207182;0.000417909
46;calc iter;100;0.0205046;0.0181276;0.0339736
46;total;1;4.34956;4.34956;4.34956
128;calc total;1;2.05526;2.05526;2.05526
128;calc update async;100;9.45709e-05;1.5476e-05;0.00666684
128;calc inner;100;0.0196241;0.016305;0.0200212
128;calc wait;100;0.000379389;0.000175139;0.00776439
128;calc bound;100;0.000322657;0.00020618;0.000410936
128;calc iter;100;0.0204221;0.0190276;0.0311507
128;total;1;4.36721;4.36721;4.36721
56;calc total;1;2.06368;2.06368;2.06368
56;calc update async;100;7.59717e-05;1.6369e-05;0.00455415
56;calc inner;100;0.0192606;0.0150246;0.0197309
56;calc wait;100;0.00085743;0.000178965;0.0110106
56;calc bound;100;0.000324118;0.000205676;0.000429793
56;calc iter;100;0.0205196;0.0195481;0.0308556
56;total;1;4.39555;4.39555;4.39555
80;calc total;1;2.06004;2.06004;2.06004
80;calc update async;100;7.53992e-05;1.4941e-05;0.00496537
80;calc inner;100;0.018877;0.0164613;0.0194739
80;calc wait;100;0.00113087;0.000219351;0.0129627
80;calc bound;100;0.000314135;0.000213789;0.000428655
80;calc iter;100;0.0203996;0.0179935;0.0347663
80;total;1;4.36299;4.36299;4.36299
129;calc total;1;2.0482;2.0482;2.0482
129;calc update async;100;0.000108558;1.639e-05;0.00809627
129;calc inner;100;0.0196108;0.0150909;0.0200706
129;calc wait;100;0.000306505;0.000162094;0.00299964
129;calc bound;100;0.000324171;0.000199022;0.000411119
129;calc iter;100;0.0203513;0.0188755;0.0239814
129;total;1;4.39215;4.39215;4.39215
57;calc total;1;2.06324;2.06324;2.06324
57;calc update async;100;7.87185e-05;2.0307e-05;0.00458175
57;calc inner;100;0.0192208;0.0151572;0.0196806
57;calc wait;100;0.000880489;0.000237365;0.00795052
57;calc bound;100;0.000336846;0.000200989;0.000432767
57;calc iter;100;0.0205185;0.019481;0.0279527
57;total;1;4.39453;4.39453;4.39453
81;calc total;1;2.04805;2.04805;2.04805
81;calc update async;100;0.000100675;1.5425e-05;0.00767905
81;calc inner;100;0.0188677;0.0142309;0.0193865
81;calc wait;100;0.00100807;0.000260067;0.00355823
81;calc bound;100;0.000306937;0.000223833;0.000423338
81;calc iter;100;0.0202851;0.0181036;0.0226473
81;total;1;4.35659;4.35659;4.35659
130;calc total;1;2.05767;2.05767;2.05767
130;calc update async;100;8.10906e-05;1.5033e-05;0.00553289
130;calc inner;100;0.0195887;0.0166884;0.0199448
130;calc wait;100;0.000463522;0.00016206;0.0107226
130;calc bound;100;0.000310847;0.000201899;0.000420346
130;calc iter;100;0.0204453;0.0189633;0.0333156
130;total;1;4.3986;4.3986;4.3986
58;calc total;1;2.05726;2.05726;2.05726
58;calc update async;100;8.563e-05;1.8918e-05;0.00521958
58;calc inner;100;0.0193052;0.0161424;0.0198076
58;calc wait;100;0.000713527;0.000165694;0.00570991
58;calc bound;100;0.00035321;0.00019522;0.000437226
58;calc iter;100;0.0204596;0.0173001;0.0250087
58;total;1;4.39614;4.39614;4.39614
82;calc total;1;2.0626;2.0626;2.0626
82;calc update async;100;7.35504e-05;1.4835e-05;0.00490201
82;calc inner;100;0.0190304;0.0161198;0.0194659
82;calc wait;100;0.00102372;0.000193257;0.0157577
82;calc bound;100;0.000305739;0.000214908;0.000505808
82;calc iter;100;0.0204349;0.0190185;0.0371234
82;total;1;4.36457;4.36457;4.36457
131;calc total;1;2.058;2.058;2.058
131;calc update async;100;7.26288e-05;1.2987e-05;0.00511704
131;calc inner;100;0.0194958;0.0166647;0.0198774
131;calc wait;100;0.000581892;0.000195678;0.0113591
131;calc bound;100;0.00029571;0.000194199;0.000420997
131;calc iter;100;0.0204475;0.0190196;0.0335114
131;total;1;4.36909;4.36909;4.36909
59;calc total;1;2.06073;2.06073;2.06073
59;calc update async;100;8.95353e-05;1.8877e-05;0.00550927
59;calc inner;100;0.0192717;0.0158579;0.0198691
59;calc wait;100;0.000765922;0.000198422;0.00486817
59;calc bound;100;0.000364906;0.000200533;0.000449874
59;calc iter;100;0.020494;0.0188859;0.0255578
59;total;1;4.39465;4.39465;4.39465
83;calc total;1;2.0567;2.0567;2.0567
83;calc update async;100;8.39011e-05;1.5626e-05;0.00579028
83;calc inner;100;0.0189096;0.01609;0.0194173
83;calc wait;100;0.00106381;0.000236972;0.0108872
83;calc bound;100;0.000328752;0.00022336;0.00048299
83;calc iter;100;0.0203879;0.0183373;0.0332552
83;total;1;4.36991;4.36991;4.36991
96;calc total;1;2.05981;2.05981;2.05981
96;calc update async;100;8.38979e-05;2.0082e-05;0.00478751
96;calc inner;100;0.0194324;0.0162582;0.0199734
96;calc wait;100;0.000670255;0.000191498;0.0143708
96;calc bound;100;0.000307015;0.000186631;0.000439327
96;calc iter;100;0.0204951;0.0180761;0.0357827
96;total;1;4.39273;4.39273;4.39273
132;calc total;1;2.0486;2.0486;2.0486
132;calc update async;100;0.000114221;1.8895e-05;0.00796664
132;calc inner;100;0.018237;0.0154019;0.0190758
132;calc wait;100;0.00159252;0.000266764;0.00514854
132;calc bound;100;0.000406066;0.000193477;0.000479618
132;calc iter;100;0.020352;0.0189016;0.0243138
132;total;1;4.36085;4.36085;4.36085
60;calc total;1;2.06079;2.06079;2.06079
60;calc update async;100;8.17459e-05;1.8817e-05;0.00511638
60;calc inner;100;0.0193054;0.0165297;0.0198959
60;calc wait;100;0.000776927;0.000243295;0.00829298
60;calc bound;100;0.000327782;0.000221426;0.000446276
60;calc iter;100;0.0204936;0.0174179;0.0275394
60;total;1;4.39192;4.39192;4.39192
84;calc total;1;2.04895;2.04895;2.04895
84;calc update async;100;0.000102973;1.5945e-05;0.0080907
84;calc inner;100;0.0194943;0.0162905;0.0198266
97;calc total;1;2.04775;2.04775;2.04775
97;calc update async;100;0.000108821;1.9992e-05;0.00769155
97;calc inner;100;0.0195195;0.0153438;0.0200645
97;calc wait;100;0.000451526;0.000169601;0.00297045
97;calc bound;100;0.000296097;0.000189762;0.000437477
97;calc iter;100;0.0203772;0.0183336;0.0238138
97;total;1;4.38608;4.38608;4.38608
133;calc total;1;2.05732;2.05732;2.05732
133;calc update async;100;8.50439e-05;1.6314e-05;0.0055205
133;calc inner;100;0.0183871;0.0164656;0.0191493
133;calc wait;100;0.00158741;0.000223281;0.0107127
133;calc bound;100;0.000357201;0.000190853;0.000434801
133;calc iter;100;0.0204192;0.0177787;0.0331228
133;total;1;4.4138;4.4138;4.4138
61;calc total;1;2.05734;2.05734;2.05734
61;calc update async;100;8.53545e-05;1.9254e-05;0.00554606
61;calc inner;100;0.0192647;0.0165871;0.0197503
61;calc wait;100;0.0007905;0.000223722;0.00867061
61;calc bound;100;0.000314659;0.000244059;0.000435628
61;calc iter;100;0.0204567;0.0178103;0.0278865
61;total;1;4.39766;4.39766;4.39766
84;calc wait;100;0.000405475;0.000240758;0.00114268
84;calc bound;100;0.00030865;0.000238739;0.000394281
84;calc iter;100;0.0203127;0.0185781;0.0253078
84;total;1;4.36288;4.36288;4.36288
98;calc total;1;2.05611;2.05611;2.05611
98;calc update async;100;8.77229e-05;2.0584e-05;0.00521344
98;calc inner;100;0.0194532;0.016696;0.0200096
98;calc wait;100;0.000621529;0.000163114;0.010005
98;calc bound;100;0.000297222;0.000186189;0.000435127
98;calc iter;100;0.0204612;0.0183278;0.0322963
98;total;1;4.37689;4.37689;4.37689
134;calc total;1;2.05515;2.05515;2.05515
134;calc update async;100;9.54356e-05;1.6461e-05;0.00698316
134;calc inner;100;0.0184569;0.0162091;0.0191577
134;calc wait;100;0.0015112;0.000219532;0.00760687
134;calc bound;100;0.000326305;0.000214694;0.000473118
134;calc iter;100;0.0203916;0.0187053;0.0251401
134;total;1;4.38554;4.38554;4.38554
62;calc total;1;2.05951;2.05951;2.05951
62;calc update async;100;8.11008e-05;1.7734e-05;0.0051368
62;calc inner;100;0.0193202;0.0166679;0.0197676
62;calc wait;100;0.000764937;0.00023175;0.00894778
62;calc bound;100;0.000310643;0.000255336;0.000442718
62;calc iter;100;0.0204784;0.0194927;0.0267861
62;total;1;4.39482;4.39482;4.39482
85;calc total;1;2.05795;2.05795;2.05795
85;calc update async;100;7.50056e-05;1.6358e-05;0.00530793
85;calc inner;100;0.019525;0.0169725;0.0198261
85;calc wait;100;0.000501638;0.000224033;0.0114831
85;calc bound;100;0.000300648;0.000249116;0.000414036
85;calc iter;100;0.0204036;0.0187099;0.0341828
85;total;1;4.36292;4.36292;4.36292
99;calc total;1;2.05648;2.05648;2.05648
99;calc update async;100;8.73236e-05;2.2936e-05;0.00529107
99;calc inner;100;0.0194549;0.0167169;0.0199509
99;calc wait;100;0.000631552;0.000155441;0.00747345
99;calc bound;100;0.000290752;0.000201759;0.000501441
99;calc iter;100;0.0204658;0.0185652;0.0298076
99;total;1;4.36438;4.36438;4.36438
135;calc total;1;2.05909;2.05909;2.05909
135;calc update async;100;7.63097e-05;1.6848e-05;0.00514203
135;calc inner;100;0.0184238;0.0164211;0.0191294
135;calc wait;100;0.00159373;0.000237108;0.00848001
135;calc bound;100;0.000322532;0.000203546;0.000398588
135;calc iter;100;0.0204183;0.017753;0.0278399
135;total;1;4.40857;4.40857;4.40857
63;calc total;1;2.05675;2.05675;2.05675
63;calc update async;100;8.47441e-05;1.5944e-05;0.00543626
63;calc inner;100;0.0193487;0.0171472;0.0197647
63;calc wait;100;0.000701357;0.000213147;0.00800393
63;calc bound;100;0.000310915;0.000236929;0.000444769
63;calc iter;100;0.0204472;0.0193249;0.0254643
63;total;1;4.39639;4.39639;4.39639
86;calc total;1;2.05249;2.05249;2.05249
86;calc update async;100;9.32924e-05;1.5344e-05;0.00721966
86;calc inner;100;0.0194684;0.0162885;0.0199885
86;calc wait;100;0.000487082;0.000243301;0.00516631
86;calc bound;100;0.000300115;0.000243892;0.000457437
86;calc iter;100;0.0203503;0.0188651;0.0243488
86;total;1;4.36996;4.36996;4.36996
100;calc total;1;2.05028;2.05028;2.05028
100;calc update async;100;0.000109101;2.0293e-05;0.00751268
100;calc inner;100;0.0194109;0.0153553;0.0204123
100;calc wait;100;0.000559614;0.000169673;0.00427127
100;calc bound;100;0.000293928;0.000212635;0.000436889
100;calc iter;100;0.0203748;0.0179417;0.0235196
100;total;1;4.36279;4.36279;4.36279
64;calc total;1;2.055;2.055;2.055
64;calc update async;100;8.90579e-05;1.5361e-05;0.00570852
64;calc inner;100;0.0193345;0.0171401;0.0196959
87;calc total;1;2.0584;2.0584;2.0584
87;calc update async;100;7.77383e-05;1.5539e-05;0.00541945
87;calc inner;100;0.0195779;0.0169467;0.0199311
87;calc wait;100;0.0004454;0.000198341;0.00739369
87;calc bound;100;0.000308085;0.000230184;0.000435313
87;calc iter;100;0.0204104;0.018841;0.0301324
87;total;1;4.36473;4.36473;4.36473
101;calc total;1;2.05677;2.05677;2.05677
101;calc update async;100;8.35837e-05;1.5937e-05;0.00502624
101;calc inner;100;0.0194182;0.0166982;0.0199434
101;calc wait;100;0.000653787;0.000176548;0.0078757
101;calc bound;100;0.000284819;0.000204969;0.000407611
101;calc iter;100;0.0204419;0.0180465;0.0299177
101;total;1;4.37961;4.37961;4.37961
64;calc wait;100;0.000698489;0.000189649;0.00735202
64;calc bound;100;0.000308943;0.000218314;0.000420089
64;calc iter;100;0.0204323;0.0181035;0.0305441
64;total;1;4.39193;4.39193;4.39193
88;calc total;1;2.06385;2.06385;2.06385
88;calc update async;100;6.66767e-05;1.5126e-05;0.00450697
88;calc inner;100;0.0194928;0.0156341;0.0198685
88;calc wait;100;0.000590006;0.000228628;0.00875461
88;calc bound;100;0.000313999;0.000233954;0.000420235
88;calc iter;100;0.0204646;0.0186465;0.028396
88;total;1;4.36915;4.36915;4.36915
102;calc total;1;2.05543;2.05543;2.05543
102;calc update async;100;9.33925e-05;1.8884e-05;0.00603669
102;calc inner;100;0.0194235;0.0164755;0.0199682
102;calc wait;100;0.00062463;0.000167282;0.00684575
102;calc bound;100;0.000286855;0.000207861;0.00042886
102;calc iter;100;0.0204298;0.0185112;0.0237517
102;total;1;4.37666;4.37666;4.37666
65;calc total;1;2.04867;2.04867;2.04867
65;calc update async;100;0.000109919;1.3351e-05;0.00793583
65;calc inner;100;0.0192954;0.0155405;0.019727
65;calc wait;100;0.000655844;0.000197072;0.00541941
65;calc bound;100;0.000308509;0.00021863;0.000426672
65;calc iter;100;0.0203711;0.0181936;0.0249949
65;total;1;4.39639;4.39639;4.39639
89;calc total;1;2.06154;2.06154;2.06154
89;calc update async;100;7.04064e-05;1.5617e-05;0.00486726
89;calc inner;100;0.0194683;0.0164415;0.0198749
89;calc wait;100;0.000584038;0.000237543;0.0090672
89;calc bound;100;0.000318225;0.000215586;0.00042428
89;calc iter;100;0.0204423;0.0190346;0.0277217
89;total;1;4.36413;4.36413;4.36413
103;calc total;1;2.05596;2.05596;2.05596
103;calc update async;100;8.51031e-05;1.4825e-05;0.00535211
103;calc inner;100;0.0194466;0.0164887;0.019943
103;calc wait;100;0.000606448;0.000175721;0.00687559
103;calc bound;100;0.000296121;0.00020627;0.000420338
103;calc iter;100;0.0204356;0.0173667;0.0252597
103;total;1;4.36428;4.36428;4.36428
66;calc total;1;2.05786;2.05786;2.05786
66;calc update async;100;8.09165e-05;1.4509e-05;0.00500709
66;calc inner;100;0.0193033;0.0172796;0.0197107
66;calc wait;100;0.000781303;0.000204406;0.0106361
66;calc bound;100;0.000300776;0.000209899;0.000427218
66;calc iter;100;0.0204676;0.018251;0.0332221
66;total;1;4.39256;4.39256;4.39256
90;calc total;1;2.06223;2.06223;2.06223
90;calc update async;100;7.56157e-05;1.6531e-05;0.00535179
90;calc inner;100;0.0194826;0.016412;0.0198591
90;calc wait;100;0.000572948;0.00021949;0.0071558
90;calc bound;100;0.000319474;0.000194577;0.000403981
90;calc iter;100;0.0204517;0.0189304;0.0261791
90;total;1;4.3646;4.3646;4.3646
104;calc total;1;2.06316;2.06316;2.06316
104;calc update async;100;8.10484e-05;2.0744e-05;0.0044467
104;calc inner;100;0.0193509;0.0154294;0.0198792
104;calc wait;100;0.000766953;0.00021694;0.00949011
104;calc bound;100;0.000308715;0.000209109;0.00042052
104;calc iter;100;0.0205091;0.0188125;0.0296435
104;total;1;4.37729;4.37729;4.37729
67;calc total;1;2.05633;2.05633;2.05633
67;calc update async;100;8.54175e-05;1.6e-05;0.00536105
67;calc inner;100;0.0193286;0.0172423;0.0199278
67;calc wait;100;0.000735774;0.000217191;0.00909974
67;calc bound;100;0.000302717;0.000192893;0.000435909
67;calc iter;100;0.020454;0.0180835;0.0320926
67;total;1;4.39762;4.39762;4.39762
105;calc total;1;2.06186;2.06186;2.06186
105;calc update async;100;7.99704e-05;1.5562e-05;0.00455751
105;calc inner;100;0.0193939;0.0154275;0.0198961
105;calc wait;100;0.000703322;0.000143332;0.00812201
105;calc bound;100;0.000318308;0.000202861;0.000422221
105;calc iter;100;0.020497;0.0198117;0.0244254
105;total;1;4.36424;4.36424;4.36424
68;calc total;1;2.04799;2.04799;2.04799
68;calc update async;100;0.000105698;1.7352e-05;0.00734524
68;calc inner;100;0.0193779;0.015606;0.0197944
68;calc wait;100;0.000577315;0.000179577;0.00660751
68;calc bound;100;0.00031118;0.000199001;0.000413269
68;calc iter;100;0.0203736;0.0182287;0.0260896
68;total;1;4.396;4.396;4.396
106;calc total;1;2.06211;2.06211;2.06211
106;calc update async;100;8.26031e-05;1.9077e-05;0.0045108
106;calc inner;100;0.0194141;0.0157325;0.0199326
106;calc wait;100;0.000670426;0.000169917;0.0092331
106;calc bound;100;0.000330925;0.000199107;0.000433467
106;calc iter;100;0.0204993;0.0170194;0.0277456
106;total;1;4.36439;4.36439;4.36439
69;calc total;1;2.05832;2.05832;2.05832
69;calc update async;100;8.51845e-05;1.9426e-05;0.00512904
69;calc inner;100;0.0193618;0.0172869;0.0197442
69;calc wait;100;0.000712751;0.000177805;0.0111079
69;calc bound;100;0.000316942;0.000197574;0.000429115
69;calc iter;100;0.0204779;0.0182712;0.0338608
69;total;1;4.39746;4.39746;4.39746
107;calc total;1;2.05725;2.05725;2.05725
107;calc update async;100;8.65695e-05;1.7174e-05;0.00540373
107;calc inner;100;0.0194316;0.0162783;0.0199328
107;calc wait;100;0.000587735;0.00015171;0.00883296
107;calc bound;100;0.000344843;0.000199047;0.000433309
107;calc iter;100;0.0204523;0.0197828;0.025883
107;total;1;4.37279;4.37279;4.37279
70;calc total;1;2.05537;2.05537;2.05537
70;calc update async;100;9.55545e-05;1.7206e-05;0.00599637
70;calc inner;100;0.0193415;0.017175;0.0197256
70;calc wait;100;0.000683022;0.000173021;0.00809736
70;calc bound;100;0.000330211;0.000197325;0.000435495
70;calc iter;100;0.0204519;0.0195405;0.0257628
70;total;1;4.39602;4.39602;4.39602
108;calc total;1;2.06048;2.06048;2.06048
108;calc update async;100;8.55313e-05;1.5995e-05;0.00480648
108;calc inner;100;0.0193409;0.0158465;0.0197983
108;calc wait;100;0.000727551;0.000167822;0.0113347
108;calc bound;100;0.000330099;0.000221785;0.000434396
108;calc iter;100;0.0204858;0.019189;0.0322492
108;total;1;4.37037;4.37037;4.37037
109;calc total;1;2.05068;2.05068;2.05068
109;calc update async;100;0.000102273;1.5973e-05;0.00679358
109;calc inner;100;0.0193649;0.0151811;0.019811
109;calc wait;100;0.000619589;0.00018592;0.00577052
109;calc bound;100;0.000300091;0.000222635;0.000419608
109;calc iter;100;0.0203881;0.0194222;0.0253068
109;total;1;4.37511;4.37511;4.37511
110;calc total;1;2.05776;2.05776;2.05776
110;calc update async;100;8.14748e-05;1.7848e-05;0.004857
110;calc inner;100;0.0193901;0.0162101;0.0197767
110;calc wait;100;0.00069353;0.000184392;0.00830366
110;calc bound;100;0.000291751;0.000213654;0.000412595
110;calc iter;100;0.0204583;0.0193763;0.0296331
110;total;1;4.36434;4.36434;4.36434
111;calc total;1;2.05671;2.05671;2.05671
111;calc update async;100;8.31301e-05;1.8611e-05;0.00500803
111;calc inner;100;0.0193633;0.0163248;0.019805
111;calc wait;100;0.000709843;0.000151713;0.0103127
111;calc bound;100;0.000291851;0.000218603;0.000428045
111;calc iter;100;0.0204496;0.0193898;0.0271514
111;total;1;4.3704;4.3704;4.3704
112;calc total;1;2.06034;2.06034;2.06034
112;calc update async;100;8.32113e-05;2.0966e-05;0.00487079
112;calc inner;100;0.0193617;0.0158657;0.0197772
112;calc wait;100;0.000749391;0.000190149;0.0124746
112;calc bound;100;0.000290409;0.000215391;0.000428705
112;calc iter;100;0.020486;0.0192013;0.0335409
112;total;1;4.36459;4.36459;4.36459
113;calc total;1;2.04884;2.04884;2.04884
113;calc update async;100;9.8534e-05;1.5717e-05;0.0065368
113;calc inner;100;0.0193278;0.0147803;0.0197442
113;calc wait;100;0.000651047;0.000174433;0.00668418
113;calc bound;100;0.000291643;0.000210677;0.000431082
113;calc iter;100;0.0203705;0.0192724;0.0260452
113;total;1;4.37502;4.37502;4.37502
114;calc total;1;2.06168;2.06168;2.06168
114;calc update async;100;8.13001e-05;1.8735e-05;0.0047695
114;calc inner;100;0.0193415;0.015352;0.0197869
114;calc wait;100;0.000789366;0.000176194;0.0142721
114;calc bound;100;0.000285028;0.000212829;0.000434885
114;calc iter;100;0.0204984;0.0192855;0.0347187
114;total;1;4.38557;4.38557;4.38557
115;calc total;1;2.05635;2.05635;2.05635
115;calc update async;100;8.53939e-05;1.5432e-05;0.00538005
115;calc inner;100;0.019451;0.0162745;0.0199175
115;calc wait;100;0.00062375;0.000174287;0.00756784
115;calc bound;100;0.000287376;0.000208806;0.000436278
115;calc iter;100;0.0204488;0.0191966;0.0295529
115;total;1;4.37687;4.37687;4.37687
116;calc total;1;2.0494;2.0494;2.0494
116;calc update async;100;0.00010495;1.9958e-05;0.00707143
116;calc inner;100;0.0193882;0.0148101;0.0198497
116;calc wait;100;0.000588829;0.000186418;0.00693463
116;calc bound;100;0.000297752;0.000199632;0.000444511
116;calc iter;100;0.0203811;0.0192294;0.0263759
116;total;1;4.36444;4.36444;4.36444
117;calc total;1;2.05856;2.05856;2.05856
117;calc update async;100;8.35573e-05;1.5887e-05;0.00478177
117;calc inner;100;0.0193812;0.0162094;0.0198128
117;calc wait;100;0.000708871;0.000177549;0.0102887
117;calc bound;100;0.000306092;0.000195634;0.000424713
117;calc iter;100;0.0204812;0.0192997;0.0316142
117;total;1;4.37681;4.37681;4.37681
118;calc total;1;2.0528;2.0528;2.0528
118;calc update async;100;0.000115023;2.7021e-05;0.00753816
118;calc inner;100;0.0193434;0.0154814;0.0197731
118;calc wait;100;0.000645017;0.000170494;0.0047011
118;calc bound;100;0.000319255;0.000188203;0.000475596
118;calc iter;100;0.0204243;0.0196224;0.024044
118;total;1;4.37038;4.37038;4.37038
144;calc total;1;2.05657;2.05657;2.05657
144;calc update async;100;8.89129e-05;1.5814e-05;0.00606333
144;calc inner;100;0.0194268;0.0168277;0.0198884
144;calc wait;100;0.000581507;0.000217652;0.0141794
144;calc bound;100;0.000329015;0.000241479;0.000437416
144;calc iter;100;0.0204282;0.0183429;0.0374436
144;total;1;4.4247;4.4247;4.4247
136;calc total;1;2.06093;2.06093;2.06093
136;calc update async;100;7.37439e-05;1.4889e-05;0.0050273
136;calc inner;100;0.0183755;0.0161312;0.0190627
136;calc wait;100;0.0016745;0.000252841;0.00875793
136;calc bound;100;0.000307893;0.000218193;0.000368029
136;calc iter;100;0.0204335;0.0184553;0.0273429
136;total;1;4.36123;4.36123;4.36123
145;calc total;1;2.04609;2.04609;2.04609
145;calc update async;100;0.000140428;1.8664e-05;0.0108714
145;calc inner;100;0.0194367;0.0152472;0.0198178
145;calc wait;100;0.000429896;0.00020884;0.00149466
145;calc bound;100;0.000314371;0.000232352;0.000445951
145;calc iter;100;0.0203229;0.0184893;0.0268684
145;total;1;4.37136;4.37136;4.37136
168;calc total;1;2.06495;2.06495;2.06495
168;calc update async;100;8.48705e-05;1.8751e-05;0.0052217
168;calc inner;100;0.0192264;0.0156017;0.0198126
168;calc wait;100;0.00086951;0.000214562;0.00892017
240;calc total;1;2.06068;2.06068;2.06068
240;calc update async;100;7.9757e-05;1.8533e-05;0.00469545
240;calc inner;100;0.0193157;0.0154186;0.0200127
240;calc wait;100;0.000782386;0.000167107;0.014489
240;calc bound;100;0.000329649;0.000224694;0.000490597
240;calc iter;100;0.0205095;0.0192462;0.035025
240;total;1;4.39681;4.39681;4.39681
192;calc total;1;2.05497;2.05497;2.05497
192;calc update async;100;8.30804e-05;1.5469e-05;0.00554191
192;calc inner;100;0.018916;0.0167323;0.0194809
192;calc wait;100;0.000885331;0.000212405;0.00782722
192;calc bound;100;0.000331602;0.000224803;0.000454344
192;calc iter;100;0.0202177;0.0176405;0.0305024
192;total;1;4.38336;4.38336;4.38336
216;calc total;1;2.06356;2.06356;2.06356
216;calc update async;100;7.59042e-05;1.5545e-05;0.00452136
216;calc inner;100;0.0192358;0.0160251;0.0197084
216;calc wait;100;0.000867808;0.000202751;0.00936724
216;calc bound;100;0.000321225;0.000226531;0.000461176
216;calc iter;100;0.0205022;0.0175131;0.0291689
216;total;1;4.39508;4.39508;4.39508
137;calc total;1;2.05997;2.05997;2.05997
137;calc update async;100;7.33919e-05;1.5895e-05;0.00492916
137;calc inner;100;0.0183251;0.0158902;0.0190457
137;calc wait;100;0.00169652;0.000236478;0.00559561
137;calc bound;100;0.000310233;0.000217226;0.000368803
137;calc iter;100;0.0204071;0.0187953;0.024735
137;total;1;4.36262;4.36262;4.36262
146;calc total;1;2.06007;2.06007;2.06007
146;calc update async;100;0.000120479;1.5393e-05;0.00900224
146;calc inner;100;0.0194724;0.0167923;0.0200834
146;calc wait;100;0.000564714;0.000190923;0.0146078
146;calc bound;100;0.00030558;0.000228347;0.000433513
146;calc iter;100;0.0204646;0.0186062;0.0407457
146;total;1;4.41067;4.41067;4.41067
241;calc total;1;2.04823;2.04823;2.04823
241;calc update async;100;0.000103369;1.4377e-05;0.00714203
241;calc inner;100;0.0192683;0.0144732;0.0198809
241;calc wait;100;0.000703448;0.000177959;0.00582081
241;calc bound;100;0.000318114;0.000221492;0.000477782
241;calc iter;100;0.0203951;0.0193799;0.0252524
241;total;1;4.41955;4.41955;4.41955
193;calc total;1;2.04808;2.04808;2.04808
193;calc update async;100;9.94247e-05;1.401e-05;0.00743392
193;calc inner;100;0.0189351;0.0152554;0.0196106
193;calc wait;100;0.000802792;0.000200458;0.00427646
193;calc bound;100;0.000310745;0.00020426;0.000442105
193;calc iter;100;0.0201497;0.0177004;0.0238725
193;total;1;4.40472;4.40472;4.40472
217;calc total;1;2.06122;2.06122;2.06122
217;calc update async;100;7.66495e-05;1.6521e-05;0.00489256
217;calc inner;100;0.0192826;0.0155987;0.0197927
217;calc wait;100;0.000821384;0.000168316;0.00983316
217;calc bound;100;0.000296806;0.000220035;0.000430401
217;calc iter;100;0.0204789;0.0190641;0.0281513
217;total;1;4.3972;4.3972;4.3972
138;calc total;1;2.0629;2.0629;2.0629
138;calc update async;100;7.33706e-05;1.5123e-05;0.00472413
138;calc inner;100;0.0182451;0.0155925;0.0190409
138;calc wait;100;0.00179483;0.000232802;0.00845836
138;calc bound;100;0.000316598;0.000231171;0.000396878
138;calc iter;100;0.020432;0.0174185;0.0290511
138;total;1;4.37269;4.37269;4.37269
147;calc total;1;2.05447;2.05447;2.05447
147;calc update async;100;8.09847e-05;1.6002e-05;0.00523911
147;calc inner;100;0.0194913;0.0167953;0.0199324
147;calc wait;100;0.00053094;0.000211324;0.00718624
147;calc bound;100;0.000306331;0.00022635;0.000459779
147;calc iter;100;0.0204109;0.0189058;0.0293868
147;total;1;4.38989;4.38989;4.38989
242;calc total;1;2.06223;2.06223;2.06223
242;calc update async;100;8.0888e-05;1.8062e-05;0.00482351
242;calc inner;100;0.0192761;0.0149267;0.0198809
242;calc wait;100;0.000858434;0.000153818;0.0162045
242;calc bound;100;0.000324331;0.000221167;0.00047311
242;calc iter;100;0.0205415;0.0194839;0.0363577
242;total;1;4.40521;4.40521;4.40521
194;calc total;1;2.05788;2.05788;2.05788
194;calc update async;100;7.44484e-05;1.3418e-05;0.0050207
194;calc inner;100;0.0189453;0.0166401;0.0195206
194;calc wait;100;0.000911821;0.000170566;0.011149
194;calc bound;100;0.000309539;0.000209134;0.000552391
194;calc iter;100;0.0202424;0.0178668;0.0331951
194;total;1;4.37794;4.37794;4.37794
218;calc total;1;2.06254;2.06254;2.06254
218;calc update async;100;7.45456e-05;1.745e-05;0.00476001
218;calc inner;100;0.0192372;0.0158479;0.0197145
218;calc wait;100;0.000893418;0.000188813;0.0084944
218;calc bound;100;0.000286662;0.000217778;0.000445893
218;calc iter;100;0.0204931;0.0189061;0.0267849
218;total;1;4.3951;4.3951;4.3951
139;calc total;1;2.05767;2.05767;2.05767
139;calc update async;100;9.23575e-05;1.5526e-05;0.00679761
139;calc inner;100;0.018344;0.0164228;0.0190091
139;calc wait;100;0.00162356;0.000250777;0.00691998
139;calc bound;100;0.000316023;0.000239607;0.000438596
139;calc iter;100;0.0203781;0.0182637;0.0250553
139;total;1;4.4227;4.4227;4.4227
148;calc total;1;2.04904;2.04904;2.04904
148;calc update async;100;0.000108033;1.8036e-05;0.00775517
148;calc inner;100;0.0194462;0.0154532;0.0198517
148;calc wait;100;0.000504231;0.000234144;0.00742517
148;calc bound;100;0.000298518;0.000213027;0.000469529
148;calc iter;100;0.0203585;0.0178814;0.0260005
148;total;1;4.39713;4.39713;4.39713
243;calc total;1;2.05668;2.05668;2.05668
243;calc update async;100;8.60898e-05;1.682e-05;0.00530005
243;calc inner;100;0.019354;0.0155373;0.0200005
243;calc wait;100;0.000711141;0.00015679;0.00819521
243;calc bound;100;0.000333027;0.000206448;0.000486898
243;calc iter;100;0.0204862;0.0194408;0.029383
243;total;1;4.40537;4.40537;4.40537
195;calc total;1;2.05607;2.05607;2.05607
195;calc update async;100;8.12944e-05;1.4782e-05;0.00566335
195;calc inner;100;0.0189794;0.0168082;0.019624
195;calc wait;100;0.000856271;0.00016678;0.00761869
195;calc bound;100;0.000307658;0.000206707;0.000527184
195;calc iter;100;0.0202262;0.0178811;0.0304175
195;total;1;4.37355;4.37355;4.37355
219;calc total;1;2.05993;2.05993;2.05993
219;calc update async;100;7.80207e-05;1.5441e-05;0.00507924
219;calc inner;100;0.0192533;0.0162441;0.0197435
219;calc wait;100;0.000835735;0.000196549;0.00779212
219;calc bound;100;0.000288754;0.00022998;0.000434274
219;calc iter;100;0.0204572;0.0188392;0.0262353
219;total;1;4.38502;4.38502;4.38502
140;calc total;1;2.06057;2.06057;2.06057
140;calc update async;100;7.45427e-05;1.6151e-05;0.00499913
140;calc inner;100;0.0184061;0.0163731;0.0190703
140;calc wait;100;0.00162188;0.000272875;0.0114859
140;calc bound;100;0.000324754;0.000233892;0.000432494
140;calc iter;100;0.0204291;0.0174342;0.0332503
140;total;1;4.36102;4.36102;4.36102
149;calc total;1;2.05495;2.05495;2.05495
149;calc update async;100;8.99206e-05;1.9073e-05;0.00582599
149;calc inner;100;0.019459;0.0167555;0.0198321
149;calc wait;100;0.000585463;0.000213259;0.00753881
149;calc bound;100;0.000282758;0.000199673;0.000496403
149;calc iter;100;0.0204187;0.0178159;0.0299848
149;total;1;4.39714;4.39714;4.39714
244;calc total;1;2.04933;2.04933;2.04933
244;calc update async;100;0.000101209;1.7382e-05;0.00684193
244;calc inner;100;0.0192501;0.0144157;0.0198578
244;calc wait;100;0.000729705;0.000188608;0.00657449
244;calc bound;100;0.000329928;0.00021095;0.00046425
244;calc iter;100;0.0204125;0.0193243;0.0258366
244;total;1;4.4222;4.4222;4.4222
196;calc total;1;2.04922;2.04922;2.04922
196;calc update async;100;9.79693e-05;1.2907e-05;0.00748436
196;calc inner;100;0.0189083;0.0153512;0.0194887
196;calc wait;100;0.000847923;0.000210324;0.00551153
196;calc bound;100;0.000303664;0.000204014;0.000532365
196;calc iter;100;0.0201595;0.0177277;0.0248895
196;total;1;4.37107;4.37107;4.37107
220;calc total;1;2.05855;2.05855;2.05855
220;calc update async;100;8.03743e-05;1.5222e-05;0.00527527
220;calc inner;100;0.0192428;0.0166589;0.0197416
220;calc wait;100;0.000829742;0.000193552;0.00743146
220;calc bound;100;0.000291119;0.000215932;0.000469432
220;calc iter;100;0.0204457;0.0174122;0.0262058
220;total;1;4.40641;4.40641;4.40641
141;calc total;1;2.05121;2.05121;2.05121
141;calc update async;100;0.000101196;1.7443e-05;0.00751826
141;calc inner;100;0.0184134;0.0155056;0.0190903
141;calc wait;100;0.00149267;0.000302925;0.0058535
141;calc bound;100;0.000328359;0.000204576;0.000428301
141;calc iter;100;0.0203377;0.0176152;0.0251465
141;total;1;4.41783;4.41783;4.41783
150;calc total;1;2.0528;2.0528;2.0528
150;calc update async;100;0.000101209;2.3246e-05;0.0065254
150;calc inner;100;0.0194462;0.0160785;0.0198005
150;calc wait;100;0.00054655;0.00020827;0.0072597
150;calc bound;100;0.000304623;0.000200991;0.000459222
150;calc iter;100;0.0204;0.0187931;0.0261445
150;total;1;4.38969;4.38969;4.38969
245;calc total;1;2.0576;2.0576;2.0576
245;calc update async;100;8.3378e-05;1.5352e-05;0.00514748
245;calc inner;100;0.0192492;0.015428;0.0198422
245;calc wait;100;0.000839209;0.000181033;0.0091967
245;calc bound;100;0.000320524;0.000207713;0.000468313
245;calc iter;100;0.020494;0.0194137;0.0300904
245;total;1;4.38434;4.38434;4.38434
197;calc total;1;2.05818;2.05818;2.05818
197;calc update async;100;7.45676e-05;1.2959e-05;0.00513015
197;calc inner;100;0.0189779;0.0167919;0.0195523
197;calc wait;100;0.000896715;0.000171851;0.0101325
197;calc bound;100;0.000306062;0.000209775;0.00051432
197;calc iter;100;0.0202567;0.0178431;0.0323616
197;total;1;4.37135;4.37135;4.37135
221;calc total;1;2.05586;2.05586;2.05586
221;calc update async;100;8.95739e-05;1.6405e-05;0.00621901
221;calc inner;100;0.0192168;0.0166467;0.0197325
221;calc wait;100;0.000822227;0.000166373;0.00754529
221;calc bound;100;0.000291512;0.000214131;0.000431159
221;calc iter;100;0.0204218;0.0186397;0.0260933
221;total;1;4.4098;4.4098;4.4098
142;calc total;1;2.06111;2.06111;2.06111
142;calc update async;100;7.94125e-05;1.9065e-05;0.00527681
142;calc inner;100;0.0184146;0.0163964;0.0190769
142;calc wait;100;0.0016116;0.000267503;0.0115494
142;calc bound;100;0.000339562;0.000215388;0.000409311
142;calc iter;100;0.0204476;0.0176955;0.0335837
142;total;1;4.37524;4.37524;4.37524
151;calc total;1;2.0562;2.0562;2.0562
151;calc update async;100;9.16184e-05;2.4053e-05;0.00586528
151;calc inner;100;0.0195513;0.0161299;0.0199552
151;calc wait;100;0.000470407;0.0001844;0.00656775
151;calc bound;100;0.000320087;0.000193472;0.000457481
151;calc iter;100;0.0204349;0.0171299;0.0268941
151;total;1;4.41788;4.41788;4.41788
246;calc total;1;2.05253;2.05253;2.05253
246;calc update async;100;9.77172e-05;1.5266e-05;0.00672684
246;calc inner;100;0.0193496;0.0147501;0.020259
246;calc wait;100;0.000675062;0.00015443;0.00608767
246;calc bound;100;0.000319661;0.000211189;0.000500224
246;calc iter;100;0.0204437;0.0194179;0.0253883
246;total;1;4.39037;4.39037;4.39037
198;calc total;1;2.05532;2.05532;2.05532
198;calc update async;100;7.92368e-05;1.3741e-05;0.00561469
198;calc inner;100;0.0189601;0.0160257;0.0195631
198;calc wait;100;0.000881217;0.000167755;0.00809069
198;calc bound;100;0.00030702;0.000198896;0.00051667
198;calc iter;100;0.0202289;0.0178987;0.0258751
198;total;1;4.36722;4.36722;4.36722
222;calc total;1;2.06021;2.06021;2.06021
222;calc update async;100;7.73575e-05;1.6334e-05;0.0049161
222;calc inner;100;0.0191638;0.0167373;0.0196364
222;calc wait;100;0.000930139;0.000168862;0.00777855
222;calc bound;100;0.000295753;0.000225907;0.00042362
222;calc iter;100;0.0204682;0.0177167;0.02927
222;total;1;4.38925;4.38925;4.38925
143;calc total;1;2.05598;2.05598;2.05598
143;calc update async;100;8.89169e-05;1.9098e-05;0.00578729
143;calc inner;100;0.0183372;0.0164243;0.0189856
143;calc wait;100;0.00160143;0.000347784;0.00627106
143;calc bound;100;0.00038767;0.000208242;0.000450681
143;calc iter;100;0.0204173;0.0185722;0.0254563
143;total;1;4.37568;4.37568;4.37568
152;calc total;1;2.0611;2.0611;2.0611
152;calc update async;100;9.00477e-05;2.1543e-05;0.00549063
152;calc inner;100;0.0195324;0.0154689;0.0199141
152;calc wait;100;0.000535458;0.000166446;0.00678388
152;calc bound;100;0.000324825;0.000197156;0.000440453
152;calc iter;100;0.0204844;0.0190552;0.0282809
152;total;1;4.40871;4.40871;4.40871
247;calc total;1;2.05649;2.05649;2.05649
247;calc update async;100;8.72473e-05;1.8261e-05;0.00567815
247;calc inner;100;0.0192562;0.0153836;0.019875
247;calc wait;100;0.000821618;0.000198306;0.00599458
247;calc bound;100;0.000316703;0.000209431;0.00047862
247;calc iter;100;0.0204835;0.0189461;0.0261666
247;total;1;4.37687;4.37687;4.37687
199;calc total;1;2.06023;2.06023;2.06023
199;calc update async;100;7.63673e-05;1.2788e-05;0.00532077
199;calc inner;100;0.0188885;0.0159746;0.0194835
199;calc wait;100;0.00101172;0.000184459;0.00817174
199;calc bound;100;0.000307968;0.000210917;0.000481375
199;calc iter;100;0.020286;0.0168632;0.027948
199;total;1;4.39447;4.39447;4.39447
223;calc total;1;2.05475;2.05475;2.05475
223;calc update async;100;9.64309e-05;1.6912e-05;0.00676918
223;calc inner;100;0.0192133;0.0163645;0.0196987
223;calc wait;100;0.000802251;0.000215308;0.00804098
223;calc bound;100;0.000306139;0.000199554;0.000417105
223;calc iter;100;0.0204194;0.018392;0.0257931
223;total;1;4.40404;4.40404;4.40404
153;calc total;1;2.06097;2.06097;2.06097
153;calc update async;100;8.92838e-05;2.4479e-05;0.00534436
153;calc inner;100;0.0194878;0.0153164;0.0198618
153;calc wait;100;0.000590354;0.000183497;0.00709377
153;calc bound;100;0.000313124;0.000191454;0.00044805
153;calc iter;100;0.0204824;0.0190464;0.0260428
153;total;1;4.4253;4.4253;4.4253
248;calc total;1;2.06413;2.06413;2.06413
248;calc update async;100;7.61513e-05;1.5395e-05;0.004665
248;calc inner;100;0.0192554;0.0145068;0.0198339
248;calc wait;100;0.000917655;0.0001971;0.00971615
248;calc bound;100;0.000311707;0.000203789;0.000469822
248;calc iter;100;0.0205627;0.0195397;0.0291445
248;total;1;4.41246;4.41246;4.41246
200;calc total;1;2.06266;2.06266;2.06266
200;calc update async;100;8.12758e-05;1.669e-05;0.00567561
200;calc inner;100;0.0189168;0.01562;0.0194709
200;calc wait;100;0.000996218;0.000173336;0.00802931
200;calc bound;100;0.000315361;0.000204506;0.000466131
200;calc iter;100;0.0203112;0.0182798;0.0261827
200;total;1;4.37151;4.37151;4.37151
224;calc total;1;2.06076;2.06076;2.06076
224;calc update async;100;7.82268e-05;1.604e-05;0.00474954
224;calc inner;100;0.0192737;0.016788;0.0208341
224;calc wait;100;0.000802867;0.000183988;0.0145687
224;calc bound;100;0.000324415;0.000207825;0.000441162
224;calc iter;100;0.0204806;0.0184651;0.0365115
224;total;1;4.39145;4.39145;4.39145
154;calc total;1;2.06107;2.06107;2.06107
154;calc update async;100;9.78459e-05;1.9306e-05;0.00643858
154;calc inner;100;0.0194711;0.0153349;0.0198278
154;calc wait;100;0.000597184;0.000189441;0.00474754
154;calc bound;100;0.000313664;0.000209032;0.00048255
154;calc iter;100;0.0204813;0.0195382;0.0275553
154;total;1;4.37152;4.37152;4.37152
201;calc total;1;2.06032;2.06032;2.06032
201;calc update async;100;7.63823e-05;1.5061e-05;0.00513452
201;calc inner;100;0.0189183;0.0156383;0.01951
201;calc wait;100;0.000980827;0.000186681;0.00653841
201;calc bound;100;0.000323131;0.000211623;0.000461345
201;calc iter;100;0.0203003;0.018996;0.0253064
201;total;1;4.37137;4.37137;4.37137
225;calc total;1;2.04833;2.04833;2.04833
225;calc update async;100;0.000113686;2.1783e-05;0.00803197
225;calc inner;100;0.0192146;0.0153019;0.0196776
225;calc wait;100;0.000690343;0.000210622;0.00540001
225;calc bound;100;0.000339461;0.000206183;0.00042592
225;calc iter;100;0.0203596;0.018288;0.0247589
225;total;1;4.40447;4.40447;4.40447
155;calc total;1;2.05901;2.05901;2.05901
155;calc update async;100;0.000109469;1.7174e-05;0.00791462
155;calc inner;100;0.0194815;0.0158196;0.0203373
155;calc wait;100;0.000556052;0.000171112;0.00712723
155;calc bound;100;0.000310637;0.000199995;0.000461607
155;calc iter;100;0.0204593;0.0178013;0.0282629
155;total;1;4.37505;4.37505;4.37505
202;calc total;1;2.06228;2.06228;2.06228
202;calc update async;100;7.2659e-05;1.6581e-05;0.00461414
202;calc inner;100;0.0189218;0.0156573;0.0194632
202;calc wait;100;0.000990055;0.000197702;0.0108994
202;calc bound;100;0.000332348;0.000190872;0.000518398
202;calc iter;100;0.0203184;0.0164256;0.0284878
202;total;1;4.38366;4.38366;4.38366
226;calc total;1;2.05608;2.05608;2.05608
226;calc update async;100;9.38125e-05;2.2142e-05;0.00573013
226;calc inner;100;0.0192124;0.0167572;0.0196356
226;calc wait;100;0.000762935;0.000230923;0.00912744
226;calc bound;100;0.000367561;0.000198287;0.000466474
226;calc iter;100;0.0204385;0.0186125;0.0320034
226;total;1;4.39914;4.39914;4.39914
156;calc total;1;2.05894;2.05894;2.05894
156;calc update async;100;0.000141128;1.7901e-05;0.00933226
156;calc inner;100;0.0184153;0.0170848;0.0194531
156;calc wait;100;0.00149064;0.000195612;0.00658174
156;calc bound;100;0.000408284;0.000197019;0.000458433
156;calc iter;100;0.0204577;0.0178778;0.0282123
156;total;1;4.36936;4.36936;4.36936
203;calc total;1;2.05846;2.05846;2.05846
203;calc update async;100;8.15378e-05;1.4861e-05;0.00551054
203;calc inner;100;0.01892;0.0156984;0.0194208
203;calc wait;100;0.000935674;0.00022054;0.0105551
203;calc bound;100;0.000343767;0.000198066;0.000465307
203;calc iter;100;0.0202827;0.019101;0.0266886
203;total;1;4.37358;4.37358;4.37358
227;calc total;1;2.05665;2.05665;2.05665
227;calc update async;100;9.47219e-05;2.2136e-05;0.00586275
227;calc inner;100;0.0192752;0.0168707;0.0198126
227;calc wait;100;0.000701624;0.00020881;0.00739878
227;calc bound;100;0.000374518;0.000202738;0.000452095
227;calc iter;100;0.0204483;0.0186879;0.0304858
227;total;1;4.40073;4.40073;4.40073
157;calc total;1;2.05649;2.05649;2.05649
157;calc update async;100;0.000102245;1.9012e-05;0.00604065
157;calc inner;100;0.0185368;0.0169414;0.0194395
204;calc total;1;2.06014;2.06014;2.06014
204;calc update async;100;7.33524e-05;1.4414e-05;0.00501186
204;calc inner;100;0.0191479;0.0154252;0.0196513
204;calc wait;100;0.000766837;0.000205347;0.0114867
204;calc bound;100;0.000310373;0.000201098;0.000559231
204;calc iter;100;0.0202999;0.0186576;0.0321856
204;total;1;4.37992;4.37992;4.37992
228;calc total;1;2.04907;2.04907;2.04907
228;calc update async;100;0.000101789;2.1563e-05;0.00713738
228;calc inner;100;0.0193333;0.0149263;0.019866
228;calc wait;100;0.000610343;0.000188631;0.00345336
228;calc bound;100;0.000325441;0.000189697;0.000451441
228;calc iter;100;0.0203723;0.0187399;0.0233912
228;total;1;4.3989;4.3989;4.3989
157;calc wait;100;0.00141242;0.000181397;0.00678281
157;calc bound;100;0.00036351;0.000198043;0.000440446
157;calc iter;100;0.0204171;0.0184993;0.0257842
157;total;1;4.4028;4.4028;4.4028
205;calc total;1;2.04967;2.04967;2.04967
205;calc update async;100;8.87262e-05;1.2909e-05;0.00679312
205;calc inner;100;0.0190935;0.0143317;0.0195931
205;calc wait;100;0.000725212;0.000224526;0.00397702
205;calc bound;100;0.000291819;0.000206407;0.000432166
205;calc iter;100;0.0202007;0.0187086;0.0238003
205;total;1;4.38392;4.38392;4.38392
229;calc total;1;2.05678;2.05678;2.05678
229;calc update async;100;8.74178e-05;1.8887e-05;0.00576767
229;calc inner;100;0.0192692;0.0157924;0.0198194
229;calc wait;100;0.000779399;0.000232945;0.00848833
229;calc bound;100;0.000312222;0.000208439;0.00045916
229;calc iter;100;0.0204499;0.0175132;0.0304005
229;total;1;4.41534;4.41534;4.41534
158;calc total;1;2.0591;2.0591;2.0591
158;calc update async;100;0.00011719;1.8753e-05;0.00836738
158;calc inner;100;0.018643;0.0176517;0.0195604
158;calc wait;100;0.00135208;0.000195216;0.00696305
158;calc bound;100;0.000322912;0.000194358;0.000427925
158;calc iter;100;0.0204367;0.0184759;0.0299102
158;total;1;4.37359;4.37359;4.37359
206;calc total;1;2.06249;2.06249;2.06249
206;calc update async;100;7.2442e-05;1.4526e-05;0.00506827
206;calc inner;100;0.0191253;0.0149757;0.0196658
206;calc wait;100;0.000845949;0.000183624;0.0141138
206;calc bound;100;0.000283974;0.000196717;0.000543675
206;calc iter;100;0.0203291;0.0187393;0.0344186
206;total;1;4.39901;4.39901;4.39901
230;calc total;1;2.05459;2.05459;2.05459
230;calc update async;100;9.09065e-05;1.5717e-05;0.00622104
230;calc inner;100;0.0193163;0.0154602;0.019798
230;calc wait;100;0.000686311;0.000234913;0.00631026
230;calc bound;100;0.000310198;0.000229377;0.000460319
230;calc iter;100;0.0204054;0.0192783;0.0236604
230;total;1;4.41908;4.41908;4.41908
159;calc total;1;2.0535;2.0535;2.0535
159;calc update async;100;8.86014e-05;1.7548e-05;0.00571738
159;calc inner;100;0.0186229;0.0175986;0.0194715
159;calc wait;100;0.00134742;0.000175907;0.00715943
159;calc bound;100;0.000310112;0.000211659;0.000421098
159;calc iter;100;0.0203706;0.0186884;0.0263159
159;total;1;4.37544;4.37544;4.37544
207;calc total;1;2.05571;2.05571;2.05571
207;calc update async;100;7.53478e-05;1.3047e-05;0.0054897
207;calc inner;100;0.019123;0.0154647;0.0196608
207;calc wait;100;0.000786561;0.000183613;0.0104963
207;calc bound;100;0.000278458;0.000203052;0.000448679
207;calc iter;100;0.0202648;0.0193435;0.0272668
207;total;1;4.39242;4.39242;4.39242
231;calc total;1;2.05902;2.05902;2.05902
231;calc update async;100;8.37298e-05;1.5976e-05;0.00545591
231;calc inner;100;0.0193316;0.0159439;0.0198561
231;calc wait;100;0.000719843;0.000212387;0.00709946
231;calc bound;100;0.00031263;0.000234319;0.000435887
231;calc iter;100;0.0204496;0.0175965;0.0266496
231;total;1;4.41709;4.41709;4.41709
160;calc total;1;2.0594;2.0594;2.0594
160;calc update async;100;0.000119696;1.7555e-05;0.00889739
160;calc inner;100;0.0185852;0.0180704;0.0194603
160;calc wait;100;0.00141689;0.000175204;0.00842821
160;calc bound;100;0.00029702;0.000212424;0.000409499
160;calc iter;100;0.0204204;0.0186034;0.0358406
160;total;1;4.41121;4.41121;4.41121
208;calc total;1;2.06048;2.06048;2.06048
208;calc update async;100;7.0346e-05;1.407e-05;0.004865
208;calc inner;100;0.0191014;0.0152717;0.0196597
208;calc wait;100;0.000813605;0.000161371;0.0144611
208;calc bound;100;0.000279429;0.000194486;0.000444034
208;calc iter;100;0.0202663;0.0184182;0.0350028
208;total;1;4.3992;4.3992;4.3992
232;calc total;1;2.06457;2.06457;2.06457
232;calc update async;100;7.52692e-05;1.8311e-05;0.00463005
232;calc inner;100;0.0192886;0.0150711;0.0201203
232;calc wait;100;0.000828031;0.000226142;0.007593
232;calc bound;100;0.000313994;0.000230269;0.000439377
232;calc iter;100;0.0205073;0.0188792;0.0275542
232;total;1;4.40407;4.40407;4.40407
161;calc total;1;2.04811;2.04811;2.04811
161;calc update async;100;0.000104039;1.5093e-05;0.00738756
161;calc inner;100;0.0185574;0.0165889;0.0194704
161;calc wait;100;0.0013427;0.000176874;0.00688814
161;calc bound;100;0.000300238;0.000210296;0.000420244
161;calc iter;100;0.0203059;0.0185701;0.0259679
161;total;1;4.3813;4.3813;4.3813
209;calc total;1;2.04775;2.04775;2.04775
209;calc update async;100;9.3091e-05;1.325e-05;0.0071401
209;calc inner;100;0.0191135;0.0141843;0.019672
209;calc wait;100;0.000652164;0.000169649;0.00607033
209;calc bound;100;0.000281841;0.000200046;0.000469432
209;calc iter;100;0.0201417;0.018467;0.0254606
209;total;1;4.40629;4.40629;4.40629
233;calc total;1;2.06252;2.06252;2.06252
233;calc update async;100;8.00427e-05;1.7324e-05;0.00510247
233;calc inner;100;0.0192819;0.0155208;0.0198524
233;calc wait;100;0.000805276;0.000227895;0.00925571
233;calc bound;100;0.000318923;0.000218168;0.000456417
233;calc iter;100;0.0204878;0.0175094;0.0302244
233;total;1;4.3952;4.3952;4.3952
162;calc total;1;2.05673;2.05673;2.05673
162;calc update async;100;9.76873e-05;2.1207e-05;0.00641942
162;calc inner;100;0.0184998;0.0178819;0.019425
162;calc wait;100;0.00146974;0.000185904;0.00833304
162;calc bound;100;0.000312405;0.00021265;0.00041731
162;calc iter;100;0.0203815;0.0184794;0.0333674
162;total;1;4.4207;4.4207;4.4207
210;calc total;1;2.0626;2.0626;2.0626
210;calc update async;100;7.73961e-05;1.3293e-05;0.00549801
210;calc inner;100;0.0190891;0.0149893;0.0196949
210;calc wait;100;0.0008331;0.000174848;0.0160098
210;calc bound;100;0.000290217;0.000196342;0.000484898
210;calc iter;100;0.0202913;0.0185261;0.0368965
210;total;1;4.37347;4.37347;4.37347
234;calc total;1;2.06328;2.06328;2.06328
234;calc update async;100;7.49318e-05;1.5642e-05;0.00458696
234;calc inner;100;0.0192759;0.0154399;0.0198394
234;calc wait;100;0.000832803;0.000197684;0.00656024
234;calc bound;100;0.000311275;0.000206797;0.000460757
234;calc iter;100;0.0204962;0.0189504;0.0268644
234;total;1;4.41331;4.41331;4.41331
163;calc total;1;2.05634;2.05634;2.05634
163;calc update async;100;9.49116e-05;1.8435e-05;0.00617956
163;calc inner;100;0.0185172;0.0179898;0.0193467
163;calc wait;100;0.00146165;0.000178788;0.00797805
163;calc bound;100;0.000305394;0.000211289;0.000396489
163;calc iter;100;0.0203811;0.0186347;0.0327601
163;total;1;4.37825;4.37825;4.37825
211;calc total;1;2.05602;2.05602;2.05602
211;calc update async;100;7.93541e-05;1.4497e-05;0.0055672
211;calc inner;100;0.0191116;0.0154964;0.0196635
211;calc wait;100;0.00074279;0.000172236;0.0071833
211;calc bound;100;0.000292077;0.000204715;0.00044269
211;calc iter;100;0.0202273;0.0193313;0.0285854
211;total;1;4.38377;4.38377;4.38377
235;calc total;1;2.05788;2.05788;2.05788
235;calc update async;100;7.98044e-05;1.7439e-05;0.00508756
235;calc inner;100;0.0192963;0.01586;0.019833
235;calc wait;100;0.000754049;0.000196801;0.0102663
235;calc bound;100;0.000311862;0.0002009;0.000424847
235;calc iter;100;0.0204433;0.0189928;0.0273876
235;total;1;4.38922;4.38922;4.38922
164;calc total;1;2.05016;2.05016;2.05016
164;calc update async;100;0.000122205;1.9039e-05;0.0088739
164;calc inner;100;0.0185942;0.0168259;0.0194237
164;calc wait;100;0.00130089;0.000199362;0.00563872
164;calc bound;100;0.000310598;0.000225115;0.000425647
164;calc iter;100;0.0203298;0.0186957;0.0265802
164;total;1;4.39219;4.39219;4.39219
212;calc total;1;2.04919;2.04919;2.04919
212;calc update async;100;9.26761e-05;1.5282e-05;0.00676676
212;calc inner;100;0.0191173;0.0142852;0.0196604
212;calc wait;100;0.0006454;0.000158407;0.00713535
212;calc bound;100;0.000303099;0.000212429;0.000434444
212;calc iter;100;0.02016;0.0186442;0.0263912
212;total;1;4.37178;4.37178;4.37178
236;calc total;1;2.06173;2.06173;2.06173
236;calc update async;100;7.89487e-05;1.8077e-05;0.00492445
236;calc inner;100;0.0193256;0.0157502;0.0199126
236;calc wait;100;0.000754046;0.00014895;0.0142408
236;calc bound;100;0.000322622;0.000209382;0.000510918
236;calc iter;100;0.0204825;0.0174576;0.0352756
236;total;1;4.39888;4.39888;4.39888
165;calc total;1;2.05469;2.05469;2.05469
165;calc update async;100;8.86506e-05;1.6052e-05;0.00538884
165;calc inner;100;0.0186209;0.0181416;0.0194907
165;calc wait;100;0.00135294;0.000188803;0.00709328
165;calc bound;100;0.000318261;0.000204036;0.000405937
165;calc iter;100;0.0203826;0.0187967;0.0310278
165;total;1;4.37543;4.37543;4.37543
213;calc total;1;2.0582;2.0582;2.0582
213;calc update async;100;8.28329e-05;1.3758e-05;0.00568675
213;calc inner;100;0.0191331;0.0155484;0.0197485
213;calc wait;100;0.00072237;0.000166932;0.00902845
213;calc bound;100;0.000310249;0.000201244;0.000436077
213;calc iter;100;0.02025;0.0187649;0.0305768
213;total;1;4.38355;4.38355;4.38355
237;calc total;1;2.04962;2.04962;2.04962
237;calc update async;100;0.000106864;1.5873e-05;0.00757036
237;calc inner;100;0.0193139;0.0149325;0.0198293
237;calc wait;100;0.00061616;0.000178622;0.00629349
237;calc bound;100;0.000322656;0.000208503;0.000454016
237;calc iter;100;0.0203612;0.0176252;0.0257926
237;total;1;4.39151;4.39151;4.39151
166;calc total;1;2.05277;2.05277;2.05277
166;calc update async;100;9.95121e-05;2.0558e-05;0.0063959
166;calc inner;100;0.0186035;0.0177937;0.0194812
166;calc wait;100;0.00134487;0.000275506;0.00501963
166;calc bound;100;0.000321442;0.000191388;0.000461421
166;calc iter;100;0.0203713;0.0190483;0.0249689
166;total;1;4.41808;4.41808;4.41808
214;calc total;1;2.05198;2.05198;2.05198
214;calc update async;100;8.46312e-05;1.4776e-05;0.00575587
214;calc inner;100;0.0191149;0.0149716;0.0196762
214;calc wait;100;0.000662281;0.000181195;0.00664541
214;calc bound;100;0.000324155;0.000207961;0.000450445
214;calc iter;100;0.0201875;0.0194331;0.0256156
214;total;1;4.37654;4.37654;4.37654
238;calc total;1;2.05979;2.05979;2.05979
238;calc update async;100;8.29335e-05;1.7792e-05;0.00499715
238;calc inner;100;0.0193097;0.0159115;0.0198342
238;calc wait;100;0.000735571;0.000165209;0.0122284
238;calc bound;100;0.000333552;0.000216817;0.000417129
238;calc iter;100;0.0204633;0.0175939;0.0334832
238;total;1;4.41904;4.41904;4.41904
167;calc total;1;2.05991;2.05991;2.05991
167;calc update async;100;0.00013942;1.9386e-05;0.00973154
167;calc inner;100;0.0185733;0.0177795;0.0194944
167;calc wait;100;0.00137468;0.000277919;0.00926821
167;calc bound;100;0.000369138;0.00020009;0.00046204
167;calc iter;100;0.0204586;0.0192003;0.031997
167;total;1;4.3798;4.3798;4.3798
168;calc bound;100;0.000330703;0.000266704;0.000460161
168;calc iter;100;0.0205131;0.0185274;0.0300122
168;total;1;4.36116;4.36116;4.36116
215;calc total;1;2.05818;2.05818;2.05818
215;calc update async;100;8.54864e-05;1.401e-05;0.00571769
215;calc inner;100;0.0191063;0.015538;0.0196706
215;calc wait;100;0.00071987;0.000164292;0.00603849
215;calc bound;100;0.000336476;0.000207361;0.000466651
215;calc iter;100;0.0202497;0.0195294;0.0273873
215;total;1;4.3718;4.3718;4.3718
239;calc total;1;2.05718;2.05718;2.05718
239;calc update async;100;9.44893e-05;1.6414e-05;0.00625679
239;calc inner;100;0.0193045;0.0158912;0.0197946
239;calc wait;100;0.000685838;0.000156338;0.00866816
239;calc bound;100;0.000350812;0.000214243;0.000477269
239;calc iter;100;0.0204371;0.0193275;0.0260235
239;total;1;4.39721;4.39721;4.39721
169;calc total;1;2.06229;2.06229;2.06229
169;calc update async;100;7.95745e-05;2.049e-05;0.00482569
169;calc inner;100;0.019219;0.0160296;0.019736
169;calc wait;100;0.000870864;0.000218592;0.00808659
169;calc bound;100;0.000315033;0.000217458;0.000436705
169;calc iter;100;0.0204862;0.0171039;0.0273147
169;total;1;4.39391;4.39391;4.39391
170;calc total;1;2.06323;2.06323;2.06323
170;calc update async;100;7.64273e-05;1.744e-05;0.00469547
170;calc inner;100;0.0192382;0.0158808;0.0198163
170;calc wait;100;0.000874433;0.000207709;0.00942534
170;calc bound;100;0.000305906;0.000215361;0.000431893
170;calc iter;100;0.0204962;0.0175539;0.0277962
170;total;1;4.40067;4.40067;4.40067
171;calc total;1;2.05785;2.05785;2.05785
171;calc update async;100;8.77e-05;1.7581e-05;0.00575668
171;calc inner;100;0.0193492;0.0160909;0.0198876
171;calc wait;100;0.00069522;0.0001918;0.00966697
171;calc bound;100;0.000309642;0.000206431;0.000439642
171;calc iter;100;0.0204431;0.0185485;0.0262663
171;total;1;4.40003;4.40003;4.40003
172;calc total;1;2.06137;2.06137;2.06137
172;calc update async;100;7.90458e-05;1.6382e-05;0.00493864
172;calc inner;100;0.01924;0.0160948;0.0197971
172;calc wait;100;0.000854642;0.000213825;0.01258
172;calc bound;100;0.000308704;0.000210047;0.000432468
172;calc iter;100;0.0204837;0.0181883;0.0338982
172;total;1;4.37542;4.37542;4.37542
173;calc total;1;2.04982;2.04982;2.04982
173;calc update async;100;0.000104426;1.5169e-05;0.00759744
173;calc inner;100;0.0192509;0.0141063;0.0198318
173;calc wait;100;0.000702853;0.000201197;0.00569426
173;calc bound;100;0.000309395;0.00020967;0.000432078
173;calc iter;100;0.0203687;0.0182338;0.0253008
173;total;1;4.37976;4.37976;4.37976
174;calc total;1;2.0625;2.0625;2.0625
174;calc update async;100;8.60699e-05;1.5059e-05;0.0055986
174;calc inner;100;0.0192231;0.0160601;0.0197687
174;calc wait;100;0.000879479;0.00021633;0.0129605
174;calc bound;100;0.000310258;0.000200503;0.00042521
174;calc iter;100;0.0205005;0.0183224;0.0349071
174;total;1;4.36133;4.36133;4.36133
175;calc total;1;2.0566;2.0566;2.0566
175;calc update async;100;8.79393e-05;1.4963e-05;0.00577454
175;calc inner;100;0.0192146;0.0156995;0.0197793
175;calc wait;100;0.000825713;0.000202382;0.0108723
175;calc bound;100;0.000312689;0.000195251;0.000434364
175;calc iter;100;0.0204425;0.0185788;0.0275918
175;total;1;4.36491;4.36491;4.36491
176;calc total;1;2.05958;2.05958;2.05958
176;calc update async;100;8.38908e-05;1.6505e-05;0.00522807
176;calc inner;100;0.0192654;0.0161091;0.0197833
176;calc wait;100;0.000812617;0.000188145;0.0123185
176;calc bound;100;0.000317856;0.000201852;0.000425032
176;calc iter;100;0.0204812;0.0184556;0.0340253
176;total;1;4.40081;4.40081;4.40081
177;calc total;1;2.04796;2.04796;2.04796
177;calc update async;100;0.000108376;1.9899e-05;0.00748251
177;calc inner;100;0.0192305;0.0140976;0.0197652
177;calc wait;100;0.000698555;0.000170018;0.00674636
177;calc bound;100;0.000326556;0.00019349;0.000433362
177;calc iter;100;0.0203657;0.0185193;0.0260557
177;total;1;4.37755;4.37755;4.37755
178;calc total;1;2.06153;2.06153;2.06153
178;calc update async;100;8.70339e-05;2.3147e-05;0.00511887
178;calc inner;100;0.0192501;0.0161241;0.0197698
178;calc wait;100;0.00081223;0.000210179;0.0142043
178;calc bound;100;0.000351484;0.000190584;0.000427346
178;calc iter;100;0.0205024;0.0188058;0.0358022
178;total;1;4.37098;4.37098;4.37098
179;calc total;1;2.05656;2.05656;2.05656
179;calc update async;100;0.000100996;2.1771e-05;0.00656118
179;calc inner;100;0.0192667;0.0157197;0.0197807
179;calc wait;100;0.000715391;0.000145303;0.00990722
179;calc bound;100;0.00036821;0.000191483;0.000466341
179;calc iter;100;0.020453;0.0190194;0.0326594
179;total;1;4.36353;4.36353;4.36353
180;calc total;1;2.04889;2.04889;2.04889
180;calc update async;100;0.000115395;1.9003e-05;0.0083259
180;calc inner;100;0.0192649;0.0155508;0.0198978
180;calc wait;100;0.000673392;0.000162662;0.00402936
180;calc bound;100;0.000322434;0.000190453;0.000438289
180;calc iter;100;0.0203778;0.0192896;0.0248366
180;total;1;4.36469;4.36469;4.36469
181;calc total;1;2.05805;2.05805;2.05805
181;calc update async;100;9.61097e-05;2.0114e-05;0.006417
181;calc inner;100;0.0192666;0.0160676;0.0199196
181;calc wait;100;0.000800124;0.000160527;0.010918
181;calc bound;100;0.000305713;0.000188277;0.000435641
181;calc iter;100;0.02047;0.0188169;0.0338356
181;total;1;4.42182;4.42182;4.42182
182;calc total;1;2.05246;2.05246;2.05246
182;calc update async;100;0.000101016;1.6834e-05;0.00690578
182;calc inner;100;0.0192592;0.0152782;0.0198997
182;calc wait;100;0.00075595;0.000164835;0.00600923
182;calc bound;100;0.00030005;0.000188603;0.000420884
182;calc iter;100;0.0204175;0.0191174;0.0249448
182;total;1;4.37116;4.37116;4.37116
183;calc total;1;2.05609;2.05609;2.05609
183;calc update async;100;8.42186e-05;1.6933e-05;0.00522681
183;calc inner;100;0.0193158;0.0159433;0.0199199
183;calc wait;100;0.000750938;0.000167038;0.00600745
183;calc bound;100;0.000301699;0.000186864;0.000451061
183;calc iter;100;0.020454;0.0187903;0.0267717
183;total;1;4.4112;4.4112;4.4112
184;calc total;1;2.06432;2.06432;2.06432
184;calc update async;100;8.31662e-05;1.5334e-05;0.00500269
184;calc inner;100;0.019244;0.0150286;0.0199093
184;calc wait;100;0.000910121;0.000161429;0.00956472
184;calc bound;100;0.00029888;0.000206772;0.000461324
184;calc iter;100;0.0205376;0.0189717;0.0298428
184;total;1;4.37516;4.37516;4.37516
185;calc total;1;2.06332;2.06332;2.06332
185;calc update async;100;8.66929e-05;1.7558e-05;0.00508478
185;calc inner;100;0.0192632;0.0154029;0.0199661
185;calc wait;100;0.000835732;0.000165106;0.0108649
185;calc bound;100;0.000304706;0.000209624;0.000420177
185;calc iter;100;0.0204918;0.0190762;0.0316148
185;total;1;4.36134;4.36134;4.36134
186;calc total;1;2.05397;2.05397;2.05397
186;calc update async;100;9.70269e-05;1.7442e-05;0.00624785
186;calc inner;100;0.0192468;0.015535;0.019844
186;calc wait;100;0.000742146;0.000173636;0.00604617
186;calc bound;100;0.000311212;0.000207637;0.000419327
186;calc iter;100;0.0203986;0.0190011;0.0255268
186;total;1;4.42142;4.42142;4.42142
187;calc total;1;2.05865;2.05865;2.05865
187;calc update async;100;8.37713e-05;1.9369e-05;0.00499257
187;calc inner;100;0.0192554;0.0159756;0.0198072
187;calc wait;100;0.000797187;0.000159579;0.00616303
187;calc bound;100;0.000307574;0.000214801;0.000419827
187;calc iter;100;0.0204453;0.0190053;0.0270875
187;total;1;4.38974;4.38974;4.38974
188;calc total;1;2.06227;2.06227;2.06227
188;calc update async;100;8.52379e-05;1.8186e-05;0.00503055
188;calc inner;100;0.0192823;0.0156795;0.0198598
188;calc wait;100;0.000801509;0.000175929;0.00960119
188;calc bound;100;0.000310662;0.000223971;0.000435174
188;calc iter;100;0.020481;0.0191241;0.0305792
188;total;1;4.37517;4.37517;4.37517
189;calc total;1;2.05374;2.05374;2.05374
189;calc update async;100;9.70287e-05;1.9288e-05;0.00606659
189;calc inner;100;0.0192747;0.0155227;0.0198373
189;calc wait;100;0.000704266;0.000196767;0.00624738
189;calc bound;100;0.000317524;0.000208057;0.000438602
189;calc iter;100;0.020395;0.0191858;0.0256237
189;total;1;4.37514;4.37514;4.37514
190;calc total;1;2.06099;2.06099;2.06099
190;calc update async;100;9.01967e-05;1.5788e-05;0.00533314
190;calc inner;100;0.0192711;0.0158785;0.0198207
190;calc wait;100;0.000770851;0.000189082;0.00795189
190;calc bound;100;0.000333898;0.000207441;0.000430146
190;calc iter;100;0.0204675;0.0192003;0.0294503
190;total;1;4.3614;4.3614;4.3614
191;calc total;1;2.05723;2.05723;2.05723
191;calc update async;100;9.1332e-05;1.5085e-05;0.00580111
191;calc inner;100;0.019267;0.0160019;0.0198907
191;calc wait;100;0.00072559;0.00019842;0.00473737
191;calc bound;100;0.000348701;0.000201517;0.000441014
191;calc iter;100;0.0204342;0.0195248;0.0234575
191;total;1;4.41736;4.41736;4.41736
0;calc total;1;2.05613;2.05613;2.05613
0;calc update async;100;0.000112801;1.7119e-05;0.00743105
0;calc inner;100;0.0193024;0.016771;0.0200664
0;calc wait;100;0.000813764;0.000140012;0.0157961
0;calc bound;100;0.000326591;0.000195692;0.000512236
0;calc iter;100;0.0205573;0.018249;0.040342
0;total;1;4.33738;4.33738;4.33738
1;calc total;1;2.03789;2.03789;2.03789
1;calc update async;100;9.78038e-05;2.1762e-05;0.00586855
1;calc inner;100;0.0192187;0.0155226;0.0198878
1;calc wait;100;0.00073938;0.000154024;0.00366474
1;calc bound;100;0.000319597;0.000192499;0.000471811
1;calc iter;100;0.020377;0.0179644;0.0233553
1;total;1;4.33707;4.33707;4.33707
2;calc total;1;2.05778;2.05778;2.05778
2;calc update async;100;9.09272e-05;2.1681e-05;0.00517302
2;calc inner;100;0.0191867;0.0167814;0.0198903
2;calc wait;100;0.000972969;0.000231101;0.0195413
2;calc bound;100;0.000323587;0.000190675;0.00047399
2;calc iter;100;0.0205761;0.0179266;0.0418367
2;total;1;4.33752;4.33752;4.33752
3;calc total;1;2.05807;2.05807;2.05807
3;calc update async;100;9.08649e-05;1.6695e-05;0.0052406
3;calc inner;100;0.019263;0.0165159;0.0198873
3;calc wait;100;0.000902755;0.0001811;0.0108337
3;calc bound;100;0.000321694;0.000207423;0.000450524
3;calc iter;100;0.02058;0.0181523;0.0331595
3;total;1;4.33752;4.33752;4.33752
4;calc total;1;2.04871;2.04871;2.04871
4;calc update async;100;0.000118105;1.5218e-05;0.00794655
4;calc inner;100;0.01921;0.0152607;0.0198743
4;calc wait;100;0.00080559;0.000155712;0.0102072
4;calc bound;100;0.000320012;0.000208183;0.000489338
4;calc iter;100;0.0204558;0.0175605;0.0280637
4;total;1;4.3373;4.3373;4.3373
5;calc total;1;2.05749;2.05749;2.05749
5;calc update async;100;9.24535e-05;1.7122e-05;0.00545538
5;calc inner;100;0.019213;0.0166011;0.0198813
5;calc wait;100;0.000914033;0.000173262;0.0102816
5;calc bound;100;0.000324888;0.000203138;0.000492119
5;calc iter;100;0.0205463;0.0175126;0.0327423
5;total;1;4.33722;4.33722;4.33722
6;calc total;1;2.0556;2.0556;2.0556
6;calc update async;100;9.35105e-05;1.9126e-05;0.00553766
6;calc inner;100;0.0191418;0.0155447;0.0197754
6;calc wait;100;0.000970408;0.000153279;0.0101828
6;calc bound;100;0.000320851;0.00020446;0.000471108
6;calc iter;100;0.0205285;0.018226;0.0288407
6;total;1;4.33859;4.33859;4.33859
7;calc total;1;2.05958;2.05958;2.05958
7;calc update async;100;8.54591e-05;1.5296e-05;0.00486894
7;calc inner;100;0.0192049;0.0155607;0.0202582
7;calc wait;100;0.000964424;0.000169993;0.0103476
7;calc bound;100;0.000314999;0.000205293;0.000461949
7;calc iter;100;0.0205714;0.0161868;0.0282194
7;total;1;4.33865;4.33865;4.33865
8;calc total;1;2.05824;2.05824;2.05824
8;calc update async;100;9.18325e-05;1.5013e-05;0.00564817
8;calc inner;100;0.0192506;0.015457;0.0199029
8;calc wait;100;0.000901461;0.000156524;0.0102594
8;calc bound;100;0.00031341;0.000209913;0.000474299
8;calc iter;100;0.0205591;0.0181753;0.0281606
8;total;1;4.33712;4.33712;4.33712
9;calc total;1;2.05727;2.05727;2.05727
9;calc update async;100;8.98843e-05;1.5399e-05;0.00538004
9;calc inner;100;0.0192437;0.0154563;0.0198866
9;calc wait;100;0.000901494;0.000153051;0.0101072
9;calc bound;100;0.000314411;0.000207229;0.0004469
9;calc iter;100;0.0205511;0.0181516;0.0282402
9;total;1;4.33877;4.33877;4.33877
10;calc total;1;2.05989;2.05989;2.05989
10;calc update async;100;8.74267e-05;1.8142e-05;0.00504164
10;calc inner;100;0.0192267;0.0156067;0.0199081
10;calc wait;100;0.00093958;0.000155861;0.00801908
10;calc bound;100;0.000322484;0.000205399;0.00045743
10;calc iter;100;0.0205781;0.0160923;0.0274719
10;total;1;4.3387;4.3387;4.3387
11;calc total;1;2.05584;2.05584;2.05584
11;calc update async;100;9.69904e-05;1.6087e-05;0.00608014
11;calc inner;100;0.0192298;0.0155398;0.0199396
11;calc wait;100;0.000877103;0.000170466;0.00779547
11;calc bound;100;0.0003361;0.000211099;0.000479075
11;calc iter;100;0.0205417;0.0182797;0.026086
11;total;1;4.33707;4.33707;4.33707
12;calc total;1;2.0608;2.0608;2.0608
12;calc update async;100;8.40176e-05;1.9717e-05;0.00463762
12;calc inner;100;0.019279;0.0153949;0.0197739
12;calc wait;100;0.000899192;0.000233584;0.0124469
12;calc bound;100;0.000327606;0.000207273;0.000446837
12;calc iter;100;0.0205913;0.0187906;0.0327287
12;total;1;4.33898;4.33898;4.33898
13;calc total;1;2.05159;2.05159;2.05159
13;calc update async;100;0.000105867;1.7751e-05;0.00696452
13;calc inner;100;0.0192687;0.016118;0.0196856
13;calc wait;100;0.000807794;0.000210935;0.00822746
13;calc bound;100;0.000316077;0.000214964;0.000442574
13;calc iter;100;0.0205;0.0187385;0.0274709
13;total;1;4.33897;4.33897;4.33897
14;calc total;1;2.05875;2.05875;2.05875
14;calc update async;100;8.70358e-05;1.9659e-05;0.00495155
14;calc inner;100;0.0192552;0.0161326;0.0197058
14;calc wait;100;0.000890772;0.000204304;0.00945012
14;calc bound;100;0.000321751;0.000235566;0.000468996
14;calc iter;100;0.0205564;0.0191401;0.0307868
14;total;1;4.33901;4.33901;4.33901
15;calc total;1;2.05453;2.05453;2.05453
15;calc update async;100;8.80071e-05;1.799e-05;0.00503685
15;calc inner;100;0.0192576;0.0166987;0.0197035
15;calc wait;100;0.000851038;0.000203721;0.0111768
15;calc bound;100;0.000320855;0.000227851;0.000433624
15;calc iter;100;0.0205191;0.0188845;0.0282443
15;total;1;4.33768;4.33768;4.33768
16;calc total;1;2.0558;2.0558;2.0558
16;calc update async;100;9.7879e-05;1.8339e-05;0.00587578
16;calc inner;100;0.0192505;0.016846;0.0197864
16;calc wait;100;0.00085356;0.000209292;0.0100903
16;calc bound;100;0.000328994;0.000232356;0.000472746
16;calc iter;100;0.0205327;0.0186185;0.0332065
16;total;1;4.33745;4.33745;4.33745
17;calc total;1;2.04658;2.04658;2.04658
17;calc update async;100;0.000117772;2.4329e-05;0.00783203
17;calc inner;100;0.0192253;0.0152058;0.0197406
17;calc wait;100;0.000773942;0.000185825;0.00763583
17;calc bound;100;0.000323405;0.000221794;0.000430639
17;calc iter;100;0.0204417;0.0186896;0.0271676
17;total;1;4.3373;4.3373;4.3373
18;calc total;1;2.05784;2.05784;2.05784
18;calc update async;100;8.76373e-05;2.2886e-05;0.005045
18;calc inner;100;0.0191794;0.0163998;0.0196411
18;calc wait;100;0.000970921;0.000218691;0.0131977
18;calc bound;100;0.000317529;0.000210197;0.000440759
18;calc iter;100;0.0205573;0.0188129;0.0350503
18;total;1;4.3389;4.3389;4.3389
19;calc total;1;2.05412;2.05412;2.05412
19;calc update async;100;8.92878e-05;1.6887e-05;0.0052455
19;calc inner;100;0.0192995;0.0167456;0.0199769
19;calc wait;100;0.000819893;0.000183452;0.00725242
19;calc bound;100;0.000312809;0.000210135;0.000470558
19;calc iter;100;0.020523;0.0189793;0.028398
19;total;1;4.33892;4.33892;4.33892
20;calc total;1;2.0491;2.0491;2.0491
20;calc update async;100;0.000108059;2.6286e-05;0.00702792
20;calc inner;100;0.0192665;0.0155869;0.0198115
20;calc wait;100;0.000782853;0.000197559;0.00708213
20;calc bound;100;0.000315757;0.000208603;0.000451479
20;calc iter;100;0.0204746;0.0189883;0.0261358
20;total;1;4.33898;4.33898;4.33898
21;calc total;1;2.05501;2.05501;2.05501
21;calc update async;100;9.17534e-05;2.0047e-05;0.00539249
21;calc inner;100;0.0192794;0.0168756;0.0197856
21;calc wait;100;0.000854066;0.000175354;0.0104557
21;calc bound;100;0.000315598;0.000194356;0.00043176
21;calc iter;100;0.0205421;0.0191584;0.0292394
21;total;1;4.33896;4.33896;4.33896
22;calc total;1;2.05164;2.05164;2.05164
22;calc update async;100;0.000112034;1.6201e-05;0.00746606
22;calc inner;100;0.0192791;0.0160969;0.0197994
22;calc wait;100;0.000788095;0.000175845;0.00981078
22;calc bound;100;0.00032835;0.000197846;0.000485044
22;calc iter;100;0.020509;0.019313;0.0287339
22;total;1;4.339;4.339;4.339
23;calc total;1;2.05483;2.05483;2.05483
23;calc update async;100;9.51202e-05;2.4271e-05;0.00545051
23;calc inner;100;0.019204;0.0168273;0.0195988
23;calc wait;100;0.000900618;0.000235215;0.0115798
23;calc bound;100;0.000342251;0.000202669;0.000502507
23;calc iter;100;0.0205436;0.0189637;0.0304098
23;total;1;4.33899;4.33899;4.33899
249;calc total;1;2.06331;2.06331;2.06331
249;calc update async;100;7.61692e-05;1.542e-05;0.00461206
249;calc inner;100;0.0192639;0.0147085;0.0199333
249;calc wait;100;0.000901471;0.000181294;0.0108889
249;calc bound;100;0.000312442;0.000200625;0.000480217
249;calc iter;100;0.0205558;0.019652;0.0304674
249;total;1;4.38436;4.38436;4.38436
250;calc total;1;2.05459;2.05459;2.05459
250;calc update async;100;9.10557e-05;1.4684e-05;0.0060552
250;calc inner;100;0.0193063;0.0151982;0.0199125
250;calc wait;100;0.00075478;0.000180169;0.00707534
250;calc bound;100;0.000315514;0.000189249;0.000479242
250;calc iter;100;0.0204695;0.0184901;0.0262797
250;total;1;4.40112;4.40112;4.40112
251;calc total;1;2.05311;2.05311;2.05311
251;calc update async;100;9.43864e-05;1.432e-05;0.00609812
251;calc inner;100;0.0192814;0.0150745;0.019904
251;calc wait;100;0.00074907;0.000179521;0.00607537
251;calc bound;100;0.000327534;0.000201736;0.000481948
251;calc iter;100;0.0204544;0.0185273;0.0256426
251;total;1;4.39052;4.39052;4.39052
252;calc total;1;2.06087;2.06087;2.06087
252;calc update async;100;8.1183e-05;1.9907e-05;0.00485859
252;calc inner;100;0.0191548;0.0156898;0.0197375
252;calc wait;100;0.000969331;0.000220128;0.0104707
252;calc bound;100;0.00032411;0.0002048;0.000461135
252;calc iter;100;0.0205311;0.0183779;0.0295685
252;total;1;4.37362;4.37362;4.37362
253;calc total;1;2.05602;2.05602;2.05602
253;calc update async;100;8.9967e-05;1.776e-05;0.00572863
253;calc inner;100;0.0191761;0.015724;0.0197318
253;calc wait;100;0.00089382;0.000209628;0.0139927
253;calc bound;100;0.000312699;0.000201209;0.000424591
253;calc iter;100;0.0204741;0.0187986;0.0313221
253;total;1;4.39663;4.39663;4.39663
254;calc total;1;2.06181;2.06181;2.06181
254;calc update async;100;8.41448e-05;1.8107e-05;0.00493841
254;calc inner;100;0.0191696;0.0155145;0.0196998
254;calc wait;100;0.000966798;0.000199821;0.0191917
254;calc bound;100;0.00031168;0.000197496;0.000427338
254;calc iter;100;0.0205339;0.0163531;0.0350109
254;total;1;4.37357;4.37357;4.37357
255;calc total;1;2.05676;2.05676;2.05676
255;calc update async;100;9.01938e-05;1.6016e-05;0.00533743
255;calc inner;100;0.0191738;0.0155702;0.0196878
255;calc wait;100;0.000905225;0.000159933;0.0187212
255;calc bound;100;0.000313501;0.000198425;0.000431811
255;calc iter;100;0.0204842;0.017022;0.0346123
255;total;1;4.37674;4.37674;4.37674
256;calc total;1;2.05613;2.05613;2.05613
256;calc update async;100;9.15217e-05;2.0277e-05;0.00545242
256;calc inner;100;0.019155;0.015732;0.0196949
256;calc wait;100;0.00092227;0.000190009;0.0183857
256;calc bound;100;0.000311351;0.000189143;0.000446288
256;calc iter;100;0.0204817;0.0163099;0.040348
256;total;1;4.40773;4.40773;4.40773
264;calc total;1;2.05824;2.05824;2.05824
264;calc update async;100;9.0146e-05;1.4753e-05;0.00610331
264;calc inner;100;0.0196806;0.0172616;0.0201181
264;calc wait;100;0.000434074;0.000175515;0.00625693
264;calc bound;100;0.000303179;0.000212087;0.000454563
264;calc iter;100;0.0205094;0.0192178;0.0307839
264;total;1;4.36693;4.36693;4.36693
47;calc total;1;2.05653;2.05653;2.05653
47;calc update async;100;9.24735e-05;1.5951e-05;0.00635072
47;calc inner;100;0.0192715;0.0172464;0.0198124
47;calc wait;100;0.000760396;0.000176872;0.00578937
47;calc bound;100;0.000332328;0.000204859;0.000429085
47;calc iter;100;0.0204583;0.0190799;0.0251546
47;total;1;4.34942;4.34942;4.34942
257;calc total;1;2.03722;2.03722;2.03722
257;calc update async;100;9.05364e-05;2.3962e-05;0.00530613
257;calc inner;100;0.0191306;0.0156404;0.0196607
257;calc wait;100;0.000749175;0.000206349;0.00492377
257;calc bound;100;0.000320722;0.000186535;0.000444179
257;calc iter;100;0.0202925;0.016399;0.0243432
257;total;1;4.38613;4.38613;4.38613
258;calc total;1;2.05779;2.05779;2.05779
258;calc update async;100;9.43148e-05;1.6442e-05;0.00570399
258;calc inner;100;0.0191532;0.0157248;0.0196879
258;calc wait;100;0.000930342;0.000175687;0.0196996
258;calc bound;100;0.000320215;0.000217333;0.000438686
258;calc iter;100;0.0204995;0.0164466;0.0420252
258;total;1;4.38208;4.38208;4.38208
259;calc total;1;2.0573;2.0573;2.0573
259;calc update async;100;8.86224e-05;1.7695e-05;0.00514313
259;calc inner;100;0.0191562;0.0158818;0.0197207
259;calc wait;100;0.000910446;0.00020159;0.0104337
259;calc bound;100;0.000314191;0.000225795;0.000435129
259;calc iter;100;0.020471;0.0172358;0.0315388
259;total;1;4.38572;4.38572;4.38572
260;calc total;1;2.04871;2.04871;2.04871
260;calc update async;100;0.00011186;1.5465e-05;0.00762628
260;calc inner;100;0.019192;0.0147391;0.0197559
260;calc wait;100;0.000762641;0.000193059;0.010684
260;calc bound;100;0.000317259;0.000223985;0.000432954
260;calc iter;100;0.0203852;0.0165379;0.027689
260;total;1;4.3735;4.3735;4.3735
261;calc total;1;2.05685;2.05685;2.05685
261;calc update async;100;9.76498e-05;2.0129e-05;0.00615281
261;calc inner;100;0.0191954;0.0158036;0.0197576
261;calc wait;100;0.000855003;0.000196433;0.0112874
261;calc bound;100;0.000318853;0.000216904;0.000417516
261;calc iter;100;0.0204685;0.0164685;0.0312669
261;total;1;4.41538;4.41538;4.41538
262;calc total;1;2.05491;2.05491;2.05491
262;calc update async;100;9.00435e-05;1.7279e-05;0.00569595
262;calc inner;100;0.0191787;0.0157103;0.01977
262;calc wait;100;0.000834669;0.00017927;0.00766222
262;calc bound;100;0.000330178;0.000221887;0.000442313
262;calc iter;100;0.0204351;0.0196781;0.025118
262;total;1;4.38612;4.38612;4.38612
263;calc total;1;2.05958;2.05958;2.05958
263;calc update async;100;8.08915e-05;1.5962e-05;0.00483944
263;calc inner;100;0.0191827;0.0156263;0.0197605
263;calc wait;100;0.00089091;0.000175538;0.0104091
263;calc bound;100;0.000334837;0.000224379;0.000445284
263;calc iter;100;0.0204911;0.0193472;0.0269449
263;total;1;4.38604;4.38604;4.38604
71;calc total;1;2.05891;2.05891;2.05891
71;calc update async;100;8.31396e-05;1.6696e-05;0.00495879
71;calc inner;100;0.0193231;0.0171212;0.0197637
71;calc wait;100;0.000736668;0.000205072;0.00763283
71;calc bound;100;0.000343062;0.000199262;0.000440942
71;calc iter;100;0.0204877;0.0196272;0.0272334
71;total;1;4.39429;4.39429;4.39429
288;calc total;1;2.05816;2.05816;2.05816
288;calc update async;100;8.17148e-05;1.7014e-05;0.00562813
288;calc inner;100;0.0195089;0.0168143;0.0201739
288;calc wait;100;0.000537098;0.000251211;0.0104284
288;calc bound;100;0.000326232;0.000264248;0.000422991
288;calc iter;100;0.0204556;0.0181942;0.0332685
288;total;1;4.37329;4.37329;4.37329
289;calc total;1;2.0482;2.0482;2.0482
289;calc update async;100;9.82566e-05;1.4539e-05;0.00721875
289;calc inner;100;0.0195106;0.0153704;0.0198393
289;calc wait;100;0.000429974;0.00025662;0.00195252
289;calc bound;100;0.000315226;0.000245323;0.000423878
289;calc iter;100;0.0203557;0.0184225;0.0234084
289;total;1;4.3718;4.3718;4.3718
290;calc total;1;2.05661;2.05661;2.05661
290;calc update async;100;0.000100811;1.6521e-05;0.00728518
290;calc inner;100;0.0195327;0.0169725;0.0198748
290;calc wait;100;0.000496866;0.00024361;0.00726448
290;calc bound;100;0.000308126;0.000226639;0.000409889
290;calc iter;100;0.0204396;0.018366;0.0319054
290;total;1;4.37165;4.37165;4.37165
291;calc total;1;2.05618;2.05618;2.05618
291;calc update async;100;8.58459e-05;1.5408e-05;0.00588348
291;calc inner;100;0.0195568;0.0170597;0.0199644
291;calc wait;100;0.000477101;0.000224516;0.00725004
291;calc bound;100;0.000314377;0.000218306;0.000407181
291;calc iter;100;0.0204355;0.0187184;0.0305279
291;total;1;4.37194;4.37194;4.37194
292;calc total;1;2.04941;2.04941;2.04941
292;calc update async;100;9.83046e-05;1.7309e-05;0.00712413
292;calc inner;100;0.0195587;0.0156989;0.0198932
292;calc wait;100;0.000404733;0.000210574;0.0024949
292;calc bound;100;0.000307036;0.000223374;0.000367863
292;calc iter;100;0.0203702;0.0182048;0.0236622
292;total;1;4.37306;4.37306;4.37306
293;calc total;1;2.05622;2.05622;2.05622
293;calc update async;100;8.32255e-05;1.5749e-05;0.00581522
293;calc inner;100;0.0195149;0.0170524;0.019836
293;calc wait;100;0.00053918;0.000223045;0.00722328
293;calc bound;100;0.000300642;0.00021377;0.000401612
293;calc iter;100;0.0204392;0.0182969;0.0303932
293;total;1;4.36319;4.36319;4.36319
294;calc total;1;2.05197;2.05197;2.05197
294;calc update async;100;9.44565e-05;1.6058e-05;0.00683529
294;calc inner;100;0.0195362;0.01623;0.02004
294;calc wait;100;0.000476506;0.000180666;0.00333534
294;calc bound;100;0.000288924;0.000199562;0.000405576
294;calc iter;100;0.0203973;0.0187837;0.023735
294;total;1;4.36782;4.36782;4.36782
295;calc total;1;2.05807;2.05807;2.05807
295;calc update async;100;8.50273e-05;1.5612e-05;0.00549628
295;calc inner;100;0.0195371;0.0168522;0.0198076
295;calc wait;100;0.000522378;0.000191718;0.00716415
295;calc bound;100;0.000315577;0.000193895;0.000410746
295;calc iter;100;0.0204616;0.0180933;0.029772
295;total;1;4.37323;4.37323;4.37323
296;calc total;1;2.06339;2.06339;2.06339
296;calc update async;100;8.73879e-05;1.6489e-05;0.00583333
296;calc inner;100;0.0195967;0.0157591;0.0199475
296;calc wait;100;0.000495765;0.000163948;0.00865686
296;calc bound;100;0.0003343;0.000190158;0.000407557
296;calc iter;100;0.0205155;0.0190035;0.0283564
296;total;1;4.36638;4.36638;4.36638
297;calc total;1;2.06098;2.06098;2.06098
297;calc update async;100;9.19319e-05;1.6373e-05;0.00597463
297;calc inner;100;0.0195153;0.0158567;0.0198763
297;calc wait;100;0.000546875;0.000199507;0.0090658
297;calc bound;100;0.000335199;0.000188395;0.000398984
297;calc iter;100;0.020491;0.0198857;0.0270137
297;total;1;4.37182;4.37182;4.37182
91;calc total;1;2.05995;2.05995;2.05995
91;calc update async;100;7.74324e-05;1.7709e-05;0.00551782
91;calc inner;100;0.019503;0.0167781;0.019847
91;calc wait;100;0.000531943;0.000194682;0.00687717
91;calc bound;100;0.000316077;0.000197503;0.000405917
91;calc iter;100;0.0204298;0.0189336;0.0258478
91;total;1;4.36466;4.36466;4.36466
92;calc total;1;2.05856;2.05856;2.05856
92;calc update async;100;8.00427e-05;1.8583e-05;0.00560746
92;calc inner;100;0.0195296;0.0169303;0.0198506
92;calc wait;100;0.000482691;0.000159973;0.00698061
92;calc bound;100;0.000322533;0.00019999;0.00043578
92;calc iter;100;0.0204165;0.0182096;0.0259644
92;total;1;4.36293;4.36293;4.36293
93;calc total;1;2.05666;2.05666;2.05666
93;calc update async;100;8.28347e-05;1.8147e-05;0.00570314
93;calc inner;100;0.019451;0.0168323;0.0198211
93;calc wait;100;0.00052328;0.000233919;0.00756872
93;calc bound;100;0.000340635;0.00020169;0.000424723
93;calc iter;100;0.020399;0.0188755;0.0260018
93;total;1;4.36296;4.36296;4.36296
298;calc total;1;2.06138;2.06138;2.06138
298;calc update async;100;9.05908e-05;1.803e-05;0.00604191
298;calc inner;100;0.0195547;0.0161409;0.0198452
298;calc wait;100;0.000534151;0.000139158;0.0067339
298;calc bound;100;0.000312566;0.000197204;0.000408429
298;calc iter;100;0.0204933;0.0197722;0.026754
298;total;1;4.37183;4.37183;4.37183
94;calc total;1;2.06148;2.06148;2.06148
94;calc update async;100;7.93545e-05;2.1644e-05;0.00498752
94;calc inner;100;0.0195091;0.0165405;0.0198613
94;calc wait;100;0.000501625;0.000192216;0.00761119
94;calc bound;100;0.000356575;0.000192767;0.000416032
94;calc iter;100;0.0204482;0.0184054;0.0294817
94;total;1;4.36475;4.36475;4.36475
299;calc total;1;2.05759;2.05759;2.05759
299;calc update async;100;8.15135e-05;1.6189e-05;0.00547966
299;calc inner;100;0.0195804;0.0166074;0.0198628
299;calc wait;100;0.000486761;0.000192271;0.0069536
299;calc bound;100;0.000304771;0.00019898;0.000431888
299;calc iter;100;0.0204548;0.0197305;0.026069
299;total;1;4.36825;4.36825;4.36825
95;calc total;1;2.05524;2.05524;2.05524
95;calc update async;100;8.93952e-05;2.2687e-05;0.00597931
95;calc inner;100;0.0195143;0.0166745;0.0198696
95;calc wait;100;0.000418232;0.000174834;0.00468843
95;calc bound;100;0.00036203;0.000192769;0.000446545
95;calc iter;100;0.0203855;0.0183436;0.023759
95;total;1;4.36481;4.36481;4.36481
300;calc total;1;2.05415;2.05415;2.05415
300;calc update async;100;9.78222e-05;2.0401e-05;0.00538582
300;calc inner;100;0.0185893;0.0166394;0.0194311
300;calc wait;100;0.00131281;0.000267263;0.0050927
300;calc bound;100;0.000417058;0.000195901;0.000460466
300;calc iter;100;0.0204194;0.0189274;0.0273833
300;total;1;4.36405;4.36405;4.36405
312;calc total;1;2.06214;2.06214;2.06214
312;calc update async;100;7.94088e-05;1.4087e-05;0.00592872
312;calc inner;100;0.0194934;0.0169838;0.0199539
312;calc wait;100;0.000588872;0.000267178;0.00784248
312;calc bound;100;0.000304164;0.000236104;0.000413311
312;calc iter;100;0.0204675;0.0184641;0.0310796
312;total;1;4.3945;4.3945;4.3945
301;calc total;1;2.04991;2.04991;2.04991
301;calc update async;100;0.000105896;1.7447e-05;0.00663922
301;calc inner;100;0.0186837;0.0157894;0.0194664
301;calc wait;100;0.001195;0.000244517;0.0035789
301;calc bound;100;0.000373622;0.000191665;0.000436612
301;calc iter;100;0.02036;0.0190018;0.0231861
301;total;1;4.36541;4.36541;4.36541
302;calc total;1;2.06073;2.06073;2.06073
302;calc update async;100;9.19286e-05;1.8883e-05;0.00578837
302;calc inner;100;0.0187482;0.0156408;0.0195351
302;calc wait;100;0.00128332;0.000201146;0.0121182
302;calc bound;100;0.000334381;0.000217869;0.000420734
302;calc iter;100;0.0204596;0.0190822;0.0338022
302;total;1;4.37215;4.37215;4.37215
303;calc total;1;2.05653;2.05653;2.05653
303;calc update async;100;8.524e-05;1.804e-05;0.00542032
303;calc inner;100;0.0187599;0.0163027;0.01957
303;calc wait;100;0.00124756;0.000211949;0.0109783
303;calc bound;100;0.000312665;0.000201399;0.000422764
303;calc iter;100;0.0204067;0.0189911;0.0276676
303;total;1;4.36676;4.36676;4.36676
304;calc total;1;2.05841;2.05841;2.05841
304;calc update async;100;8.21081e-05;1.6605e-05;0.00521559
304;calc inner;100;0.0187553;0.0162003;0.019548
304;calc wait;100;0.00128541;0.000212942;0.0114906
304;calc bound;100;0.000301585;0.000212038;0.000419561
304;calc iter;100;0.020426;0.0187684;0.0333306
304;total;1;4.3723;4.3723;4.3723
305;calc total;1;2.04818;2.04818;2.04818
305;calc update async;100;9.77287e-05;1.4305e-05;0.00677174
305;calc inner;100;0.0187763;0.0153932;0.0195986
305;calc wait;100;0.0011403;0.000189771;0.00560198
305;calc bound;100;0.000293486;0.000208808;0.000388797
305;calc iter;100;0.0203093;0.0189023;0.0247629
305;total;1;4.36653;4.36653;4.36653
306;calc total;1;2.05968;2.05968;2.05968
306;calc update async;100;8.77892e-05;1.7493e-05;0.00578051
306;calc inner;100;0.0186912;0.0160005;0.0195607
306;calc wait;100;0.00134264;0.000190793;0.0121805
306;calc bound;100;0.000302424;0.000206799;0.000408951
306;calc iter;100;0.0204257;0.0190291;0.0343736
306;total;1;4.37361;4.37361;4.37361
307;calc total;1;2.05604;2.05604;2.05604
307;calc update async;100;8.86609e-05;1.5158e-05;0.00575941
307;calc inner;100;0.0186579;0.0166098;0.0195365
307;calc wait;100;0.00133421;0.000201224;0.00724557
307;calc bound;100;0.000307129;0.000211522;0.000356132
307;calc iter;100;0.0203899;0.0190636;0.02994
307;total;1;4.36645;4.36645;4.36645
308;calc total;1;2.04872;2.04872;2.04872
308;calc update async;100;9.52007e-05;1.6908e-05;0.00642706
308;calc inner;100;0.0187323;0.0156102;0.0195677
308;calc wait;100;0.00119038;0.000210205;0.00508825
308;calc bound;100;0.000303618;0.000228478;0.000379088
308;calc iter;100;0.0203234;0.0190927;0.0237308
308;total;1;4.36671;4.36671;4.36671
309;calc total;1;2.05668;2.05668;2.05668
309;calc update async;100;9.78033e-05;1.6421e-05;0.00659897
309;calc inner;100;0.0187813;0.0165332;0.0196406
309;calc wait;100;0.00121516;0.00023317;0.00726516
309;calc bound;100;0.000311155;0.00021011;0.000379983
309;calc iter;100;0.0204074;0.0190213;0.0307245
309;total;1;4.37364;4.37364;4.37364
310;calc total;1;2.05194;2.05194;2.05194
310;calc update async;100;0.000100249;1.8487e-05;0.0068606
310;calc inner;100;0.0187655;0.0161365;0.0195962
310;calc wait;100;0.0011984;0.000248167;0.00318602
310;calc bound;100;0.000310039;0.000210072;0.000367289
310;calc iter;100;0.0203756;0.0198136;0.0236021
310;total;1;4.37359;4.37359;4.37359
311;calc total;1;2.05497;2.05497;2.05497
311;calc update async;100;0.000106834;1.4634e-05;0.0072291
311;calc inner;100;0.0187481;0.01667;0.019569
311;calc wait;100;0.00121434;0.000261662;0.00317091
311;calc bound;100;0.000349921;0.00019857;0.000424157
311;calc iter;100;0.0204212;0.0199972;0.0266343
311;total;1;4.37207;4.37207;4.37207
313;calc total;1;2.06146;2.06146;2.06146
313;calc update async;100;8.40512e-05;1.633e-05;0.00609885
313;calc inner;100;0.0196307;0.0171577;0.0201516
360;calc total;1;2.06119;2.06119;2.06119
360;calc update async;100;7.18611e-05;1.3869e-05;0.00508424
360;calc inner;100;0.0196004;0.0166231;0.0201847
360;calc wait;100;0.000535412;0.000197369;0.00738893
360;calc bound;100;0.000295732;0.000204573;0.000404532
360;calc iter;100;0.0205047;0.0190795;0.0295258
360;total;1;4.36877;4.36877;4.36877
265;calc total;1;2.05726;2.05726;2.05726
265;calc update async;100;9.29126e-05;1.4554e-05;0.00588279
265;calc inner;100;0.0195801;0.0161457;0.0199718
265;calc wait;100;0.000522354;0.000180266;0.00713482
265;calc bound;100;0.000303512;0.000207911;0.000431453
265;calc iter;100;0.0205004;0.0198768;0.0256892
265;total;1;4.37118;4.37118;4.37118
384;calc total;1;2.05438;2.05438;2.05438
384;calc update async;100;9.86451e-05;1.5892e-05;0.00584142
384;calc inner;100;0.0191008;0.0166852;0.0196522
384;calc wait;100;0.000873071;0.000214377;0.00706756
384;calc bound;100;0.000353212;0.000204306;0.000444107
384;calc iter;100;0.0204274;0.0180243;0.0299174
384;total;1;4.35633;4.35633;4.35633
119;calc total;1;2.05678;2.05678;2.05678
119;calc update async;100;0.000103319;1.7854e-05;0.00655516
119;calc inner;100;0.0193592;0.0162407;0.0198349
119;calc wait;100;0.000667338;0.000186421;0.00466207
119;calc bound;100;0.000332631;0.000191162;0.000612336
119;calc iter;100;0.020464;0.0196838;0.0275684
119;total;1;4.37039;4.37039;4.37039
336;calc total;1;2.0538;2.0538;2.0538
336;calc update async;100;9.45023e-05;2.1609e-05;0.00597192
336;calc inner;100;0.0192211;0.0160822;0.0196542
336;calc wait;100;0.000766912;0.000229978;0.00613743
336;calc bound;100;0.00033728;0.000259836;0.000444647
336;calc iter;100;0.0204218;0.0187209;0.0286345
336;total;1;4.37266;4.37266;4.37266
313;calc wait;100;0.000444982;0.000201326;0.00521237
313;calc bound;100;0.000300537;0.000234484;0.000400492
313;calc iter;100;0.0204614;0.0194806;0.0282246
313;total;1;4.37432;4.37432;4.37432
361;calc total;1;2.06006;2.06006;2.06006
361;calc update async;100;7.65779e-05;1.4851e-05;0.00521945
361;calc inner;100;0.0196045;0.0152754;0.0201614
361;calc wait;100;0.000521434;0.000162679;0.007325
361;calc bound;100;0.000289022;0.000211243;0.000403605
361;calc iter;100;0.0204928;0.0196289;0.0237206
361;total;1;4.36875;4.36875;4.36875
266;calc total;1;2.05989;2.05989;2.05989
266;calc update async;100;9.83795e-05;1.6971e-05;0.00655167
266;calc inner;100;0.0195835;0.0166093;0.0199947
266;calc wait;100;0.000549332;0.000176174;0.00637236
266;calc bound;100;0.000296481;0.000198773;0.000410571
266;calc iter;100;0.020529;0.0174363;0.0284785
266;total;1;4.37145;4.37145;4.37145
385;calc total;1;2.04775;2.04775;2.04775
385;calc update async;100;0.000105398;1.5484e-05;0.00720493
385;calc inner;100;0.019172;0.015351;0.0197164
385;calc wait;100;0.000756636;0.000204419;0.00582972
385;calc bound;100;0.000317722;0.000193026;0.00043301
385;calc iter;100;0.0203533;0.0180648;0.0252138
385;total;1;4.35389;4.35389;4.35389
337;calc total;1;2.04797;2.04797;2.04797
337;calc update async;100;0.000103862;1.5621e-05;0.00693796
337;calc inner;100;0.0192257;0.0148688;0.0197373
337;calc wait;100;0.00070867;0.000173599;0.00331851
337;calc bound;100;0.000325308;0.000236399;0.00042807
337;calc iter;100;0.0203652;0.0188217;0.0230094
337;total;1;4.37718;4.37718;4.37718
314;calc total;1;2.05725;2.05725;2.05725
314;calc update async;100;7.83346e-05;1.4387e-05;0.00575432
314;calc inner;100;0.0195264;0.0171964;0.0198913
314;calc wait;100;0.000512568;0.000258497;0.00564033
314;calc bound;100;0.000300213;0.000241876;0.000398437
314;calc iter;100;0.020419;0.0179657;0.024484
314;total;1;4.38634;4.38634;4.38634
362;calc total;1;2.06029;2.06029;2.06029
362;calc update async;100;7.65665e-05;1.443e-05;0.0051166
362;calc inner;100;0.0196051;0.0163795;0.0199426
362;calc wait;100;0.000516341;0.000176551;0.00872786
362;calc bound;100;0.000296016;0.00022004;0.000408684
362;calc iter;100;0.0204951;0.0171271;0.0270732
362;total;1;4.36879;4.36879;4.36879
267;calc total;1;2.05584;2.05584;2.05584
267;calc update async;100;9.32136e-05;1.4467e-05;0.00606358
267;calc inner;100;0.019606;0.0166654;0.0200097
267;calc wait;100;0.000499236;0.000147878;0.00549021
267;calc bound;100;0.000295234;0.000207576;0.000445002
267;calc iter;100;0.0204951;0.0193292;0.0253044
267;total;1;4.36336;4.36336;4.36336
386;calc total;1;2.05703;2.05703;2.05703
386;calc update async;100;8.28263e-05;1.6504e-05;0.00514528
386;calc inner;100;0.0191633;0.0166815;0.0196198
386;calc wait;100;0.000895121;0.000149631;0.0102608
386;calc bound;100;0.000304332;0.000194148;0.000419393
386;calc iter;100;0.020447;0.0179763;0.0323984
386;total;1;4.3562;4.3562;4.3562
338;calc total;1;2.06152;2.06152;2.06152
338;calc update async;100;8.11018e-05;1.6978e-05;0.00461948
338;calc inner;100;0.0192476;0.0153928;0.0197245
338;calc wait;100;0.000848501;0.000173573;0.0157493
338;calc bound;100;0.000323507;0.000245115;0.000431033
338;calc iter;100;0.020502;0.0185682;0.0361702
338;total;1;4.36902;4.36902;4.36902
315;calc total;1;2.0599;2.0599;2.0599
315;calc update async;100;7.79489e-05;1.4689e-05;0.00567923
315;calc inner;100;0.0195202;0.0172543;0.0198735
315;calc wait;100;0.000542474;0.000243969;0.00693998
315;calc bound;100;0.000302483;0.000237597;0.000408527
315;calc iter;100;0.0204444;0.0188738;0.0268248
315;total;1;4.39035;4.39035;4.39035
363;calc total;1;2.05725;2.05725;2.05725
363;calc update async;100;8.41343e-05;1.4231e-05;0.00599332
363;calc inner;100;0.019693;0.0164158;0.0201385
363;calc wait;100;0.000387984;0.000164795;0.00784532
363;calc bound;100;0.000298759;0.000219172;0.000425389
363;calc iter;100;0.0204651;0.0191411;0.0245994
363;total;1;4.36883;4.36883;4.36883
268;calc total;1;2.05977;2.05977;2.05977
268;calc update async;100;0.000101065;1.8576e-05;0.00659591
268;calc inner;100;0.0195727;0.0172128;0.0199526
268;calc wait;100;0.000559591;0.000167207;0.00865876
268;calc bound;100;0.000300438;0.000226651;0.000452884
268;calc iter;100;0.0205353;0.0177581;0.0330555
268;total;1;4.37136;4.37136;4.37136
387;calc total;1;2.05799;2.05799;2.05799
387;calc update async;100;8.03923e-05;1.8107e-05;0.00504307
387;calc inner;100;0.0191634;0.0165879;0.0196619
387;calc wait;100;0.000916015;0.000192492;0.0125538
387;calc bound;100;0.000298511;0.000200454;0.000443666
387;calc iter;100;0.0204597;0.0180415;0.0345924
387;total;1;4.35384;4.35384;4.35384
339;calc total;1;2.05575;2.05575;2.05575
339;calc update async;100;8.85411e-05;1.731e-05;0.00540647
339;calc inner;100;0.0192664;0.0160699;0.0197759
339;calc wait;100;0.000771419;0.000162704;0.00831626
339;calc bound;100;0.000318954;0.000204569;0.000445965
339;calc iter;100;0.0204467;0.0187017;0.0301087
339;total;1;4.36514;4.36514;4.36514
316;calc total;1;2.05954;2.05954;2.05954
316;calc update async;100;7.6514e-05;1.3432e-05;0.00561189
316;calc inner;100;0.0195117;0.0173411;0.0198393
316;calc wait;100;0.000546462;0.000230597;0.00650046
316;calc bound;100;0.000305321;0.000232489;0.000386208
316;calc iter;100;0.0204414;0.017954;0.0274056
316;total;1;4.41024;4.41024;4.41024
364;calc total;1;2.05828;2.05828;2.05828
364;calc update async;100;8.44293e-05;1.5298e-05;0.00591552
364;calc inner;100;0.0196434;0.0171615;0.0199543
364;calc wait;100;0.000456918;0.000177238;0.00820688
364;calc bound;100;0.000289121;0.000218038;0.000418289
364;calc iter;100;0.0204752;0.0180479;0.0315671
364;total;1;4.36875;4.36875;4.36875
269;calc total;1;2.05084;2.05084;2.05084
269;calc update async;100;0.000100383;1.5675e-05;0.00685868
269;calc inner;100;0.0196072;0.016763;0.0199898
269;calc wait;100;0.000437183;0.000156612;0.00612249
269;calc bound;100;0.000301761;0.000212699;0.000426972
269;calc iter;100;0.0204479;0.0180021;0.0258857
269;total;1;4.36507;4.36507;4.36507
388;calc total;1;2.04706;2.04706;2.04706
388;calc update async;100;0.000105535;1.8292e-05;0.00767345
388;calc inner;100;0.0191133;0.0152494;0.0196079
388;calc wait;100;0.000835928;0.000172093;0.00720748
388;calc bound;100;0.000294026;0.00019104;0.000435281
388;calc iter;100;0.0203505;0.0178481;0.0259768
388;total;1;4.35415;4.35415;4.35415
340;calc total;1;2.04895;2.04895;2.04895
340;calc update async;100;0.000111635;1.5042e-05;0.00769518
340;calc inner;100;0.0192522;0.0149392;0.0204938
340;calc wait;100;0.000700018;0.000172969;0.00506162
340;calc bound;100;0.000315213;0.000207533;0.000431867
340;calc iter;100;0.0203807;0.0186786;0.0247565
340;total;1;4.37054;4.37054;4.37054
317;calc total;1;2.05648;2.05648;2.05648
317;calc update async;100;8.33282e-05;1.4767e-05;0.00625239
317;calc inner;100;0.0195106;0.0174307;0.0198003
317;calc wait;100;0.000516405;0.00018575;0.006959
317;calc bound;100;0.000301995;0.000200024;0.000430333
317;calc iter;100;0.0204134;0.0180246;0.0255679
317;total;1;4.40739;4.40739;4.40739
365;calc total;1;2.05018;2.05018;2.05018
365;calc update async;100;0.000101484;1.3614e-05;0.00757645
365;calc inner;100;0.0196001;0.0153776;0.0198833
365;calc wait;100;0.000411519;0.000199478;0.00287041
365;calc bound;100;0.000280939;0.000195036;0.000396435
365;calc iter;100;0.0203955;0.0183028;0.0235141
365;total;1;4.36873;4.36873;4.36873
270;calc total;1;2.05875;2.05875;2.05875
270;calc update async;100;0.000110692;1.6586e-05;0.00761623
270;calc inner;100;0.0195681;0.0171931;0.0199469
270;calc wait;100;0.000563279;0.000167549;0.00635347
270;calc bound;100;0.000287643;0.000202223;0.0004144
270;calc iter;100;0.0205308;0.0179413;0.032167
270;total;1;4.37058;4.37058;4.37058
389;calc total;1;2.05666;2.05666;2.05666
389;calc update async;100;9.27747e-05;1.6868e-05;0.0064236
389;calc inner;100;0.019127;0.016753;0.0196383
389;calc wait;100;0.000929584;0.000200456;0.00986889
389;calc bound;100;0.000296981;0.000205475;0.00044572
389;calc iter;100;0.0204478;0.0181461;0.033475
389;total;1;4.35919;4.35919;4.35919
341;calc total;1;2.05687;2.05687;2.05687
341;calc update async;100;8.35954e-05;1.2865e-05;0.00506905
341;calc inner;100;0.019248;0.0161683;0.0198047
341;calc wait;100;0.000816322;0.000172522;0.00950446
341;calc bound;100;0.000311225;0.00020691;0.000418799
341;calc iter;100;0.0204608;0.0188321;0.031032
341;total;1;4.36509;4.36509;4.36509
318;calc total;1;2.05832;2.05832;2.05832
318;calc update async;100;7.97369e-05;1.4589e-05;0.00582875
318;calc inner;100;0.0195036;0.0173084;0.0197893
318;calc wait;100;0.000556699;0.000218131;0.00723567
318;calc bound;100;0.000291907;0.00019653;0.000416718
318;calc iter;100;0.0204333;0.0187289;0.026054
318;total;1;4.39854;4.39854;4.39854
366;calc total;1;2.05626;2.05626;2.05626
366;calc update async;100;8.79351e-05;1.3842e-05;0.00593109
366;calc inner;100;0.0196291;0.0170831;0.0200825
366;calc wait;100;0.00044627;0.000177325;0.00637835
366;calc bound;100;0.000294436;0.00019391;0.000385078
366;calc iter;100;0.0204588;0.0182485;0.0296818
366;total;1;4.36386;4.36386;4.36386
271;calc total;1;2.05453;2.05453;2.05453
271;calc update async;100;8.89541e-05;1.7619e-05;0.00574732
271;calc inner;100;0.0195734;0.0167644;0.0199544
271;calc wait;100;0.000556163;0.000146451;0.0104372
271;calc bound;100;0.000273431;0.000197057;0.000412239
271;calc iter;100;0.0204931;0.0192793;0.0276019
271;total;1;4.37147;4.37147;4.37147
390;calc total;1;2.05435;2.05435;2.05435
390;calc update async;100;9.99629e-05;1.7502e-05;0.00714086
390;calc inner;100;0.0191223;0.0163758;0.0195957
390;calc wait;100;0.000856747;0.0001984;0.00843741
390;calc bound;100;0.000299641;0.000218896;0.000420962
390;calc iter;100;0.0203798;0.018202;0.0254195
390;total;1;4.35637;4.35637;4.35637
342;calc total;1;2.04972;2.04972;2.04972
342;calc update async;100;0.000106382;1.5399e-05;0.00731598
342;calc inner;100;0.01924;0.0150626;0.0198542
342;calc wait;100;0.000738483;0.000173285;0.00582358
342;calc bound;100;0.000306156;0.000205251;0.000431297
342;calc iter;100;0.0203923;0.0189803;0.0255209
342;total;1;4.36508;4.36508;4.36508
319;calc total;1;2.05662;2.05662;2.05662
319;calc update async;100;8.49324e-05;1.6051e-05;0.00606818
319;calc inner;100;0.0194976;0.0174747;0.019778
319;calc wait;100;0.000515632;0.000195954;0.00786308
319;calc bound;100;0.000318815;0.000198663;0.000420524
319;calc iter;100;0.0204184;0.0185958;0.0269962
319;total;1;4.41027;4.41027;4.41027
367;calc total;1;2.05553;2.05553;2.05553
367;calc update async;100;8.28461e-05;1.3003e-05;0.00568452
367;calc inner;100;0.0196954;0.016608;0.0200497
367;calc wait;100;0.000371995;0.000158393;0.00847117
367;calc bound;100;0.000300489;0.000186547;0.000374477
367;calc iter;100;0.0204519;0.0191657;0.0254451
367;total;1;4.36273;4.36273;4.36273
272;calc total;1;2.05579;2.05579;2.05579
272;calc update async;100;9.12324e-05;1.3558e-05;0.00614646
272;calc inner;100;0.0196245;0.0177418;0.0202533
272;calc wait;100;0.000508167;0.000171537;0.00978975
272;calc bound;100;0.00028158;0.000195569;0.000430002
272;calc iter;100;0.0205069;0.0184296;0.0342781
272;total;1;4.37275;4.37275;4.37275
391;calc total;1;2.0585;2.0585;2.0585
391;calc update async;100;7.99826e-05;1.5652e-05;0.00505536
391;calc inner;100;0.0191223;0.0163802;0.0196263
391;calc wait;100;0.000913597;0.000189365;0.00852915
391;calc bound;100;0.000304911;0.000219927;0.000409803
391;calc iter;100;0.0204222;0.0172996;0.0284859
391;total;1;4.356;4.356;4.356
343;calc total;1;2.05825;2.05825;2.05825
343;calc update async;100;8.66829e-05;1.5317e-05;0.0055137
343;calc inner;100;0.0193301;0.0162361;0.0199132
343;calc wait;100;0.000752172;0.000157491;0.00938635
343;calc bound;100;0.000308622;0.000196962;0.000431159
343;calc iter;100;0.0204791;0.0187618;0.0314033
343;total;1;4.36896;4.36896;4.36896
320;calc total;1;2.055;2.055;2.055
320;calc update async;100;0.000103785;1.8882e-05;0.00748525
320;calc inner;100;0.0196033;0.0171057;0.0199379
320;calc wait;100;0.000359278;0.00015484;0.00671589
320;calc bound;100;0.000335179;0.000200635;0.000447552
320;calc iter;100;0.020403;0.0187923;0.031736
320;total;1;4.4103;4.4103;4.4103
368;calc total;1;2.05976;2.05976;2.05976
368;calc update async;100;8.39815e-05;1.3244e-05;0.00536405
368;calc inner;100;0.0196516;0.0171225;0.0199481
368;calc wait;100;0.000456099;0.000162984;0.0116786
368;calc bound;100;0.000301087;0.000191254;0.000409568
368;calc iter;100;0.020494;0.0182359;0.0345414
368;total;1;4.36873;4.36873;4.36873
273;calc total;1;2.04648;2.04648;2.04648
273;calc update async;100;0.000114408;1.7635e-05;0.00834065
273;calc inner;100;0.019579;0.0156246;0.0199671
273;calc wait;100;0.000426187;0.00015212;0.00327393
273;calc bound;100;0.000293353;0.000203251;0.000482229
273;calc iter;100;0.0204142;0.0185436;0.0248457
273;total;1;4.3706;4.3706;4.3706
392;calc total;1;2.05952;2.05952;2.05952
392;calc update async;100;7.96667e-05;1.5933e-05;0.00495972
392;calc inner;100;0.0191248;0.0156159;0.0196257
392;calc wait;100;0.000917811;0.000200369;0.00875342
392;calc bound;100;0.000311574;0.0002242;0.000425672
392;calc iter;100;0.0204355;0.0184503;0.0276567
392;total;1;4.35373;4.35373;4.35373
344;calc total;1;2.06226;2.06226;2.06226
344;calc update async;100;8.2495e-05;1.6519e-05;0.00490256
344;calc inner;100;0.0192461;0.015297;0.0197661
344;calc wait;100;0.000879214;0.000174737;0.0116181
344;calc bound;100;0.000311726;0.000202852;0.000430839
344;calc iter;100;0.0205212;0.0193159;0.0279479
344;total;1;4.37108;4.37108;4.37108
321;calc total;1;2.04853;2.04853;2.04853
321;calc update async;100;0.000108839;1.3897e-05;0.00826371
321;calc inner;100;0.0195244;0.0158232;0.0198308
321;calc wait;100;0.000372725;0.000202572;0.00337076
321;calc bound;100;0.00033027;0.000195152;0.000445119
321;calc iter;100;0.0203378;0.0187095;0.0251789
321;total;1;4.40548;4.40548;4.40548
369;calc total;1;2.04884;2.04884;2.04884
369;calc update async;100;0.000105084;1.341e-05;0.0076391
369;calc inner;100;0.0196483;0.0151308;0.0200346
369;calc wait;100;0.000342299;0.000170346;0.00254373
369;calc bound;100;0.000286616;0.000195815;0.000378202
369;calc iter;100;0.0203836;0.0183347;0.0234953
369;total;1;4.36256;4.36256;4.36256
274;calc total;1;2.05784;2.05784;2.05784
274;calc update async;100;9.54489e-05;1.4392e-05;0.00626429
274;calc inner;100;0.0195942;0.0177956;0.019977
274;calc wait;100;0.000538426;0.000158973;0.0115052
274;calc bound;100;0.000298171;0.000203003;0.000480744
274;calc iter;100;0.0205278;0.0186775;0.0360756
274;total;1;4.36684;4.36684;4.36684
393;calc total;1;2.05996;2.05996;2.05996
393;calc update async;100;7.84267e-05;1.7248e-05;0.00480366
393;calc inner;100;0.0191647;0.0156312;0.0196768
393;calc wait;100;0.000882316;0.000163217;0.00694524
393;calc bound;100;0.000315952;0.000222586;0.000429351
393;calc iter;100;0.020443;0.0187428;0.0257283
393;total;1;4.35638;4.35638;4.35638
345;calc total;1;2.05998;2.05998;2.05998
345;calc update async;100;8.28305e-05;1.4859e-05;0.00512878
345;calc inner;100;0.019271;0.0155692;0.0198297
345;calc wait;100;0.000836207;0.000167147;0.0118705
345;calc bound;100;0.000307454;0.000191185;0.000429363
345;calc iter;100;0.020499;0.0193275;0.0304308
345;total;1;4.36905;4.36905;4.36905
322;calc total;1;2.05733;2.05733;2.05733
322;calc update async;100;8.11436e-05;1.4623e-05;0.00565058
322;calc inner;100;0.0195724;0.0176266;0.0198789
322;calc wait;100;0.000462374;0.000173047;0.0101041
322;calc bound;100;0.000307091;0.000194045;0.00043043
322;calc iter;100;0.0204245;0.0187277;0.0337932
322;total;1;4.39257;4.39257;4.39257
370;calc total;1;2.06038;2.06038;2.06038
370;calc update async;100;7.9955e-05;1.3684e-05;0.00514437
370;calc inner;100;0.0196495;0.0170455;0.019978
370;calc wait;100;0.000474686;0.00016468;0.012415
370;calc bound;100;0.000291056;0.000204343;0.000436343
370;calc iter;100;0.0204965;0.0195789;0.0349563
370;total;1;4.36262;4.36262;4.36262
275;calc total;1;2.05412;2.05412;2.05412
275;calc update async;100;8.82451e-05;1.3668e-05;0.00597316
275;calc inner;100;0.0195975;0.0177113;0.0199759
275;calc wait;100;0.000509574;0.000144592;0.00736552
275;calc bound;100;0.000293574;0.000202575;0.000420126
275;calc iter;100;0.0204903;0.01943;0.0314544
275;total;1;4.36699;4.36699;4.36699
346;calc total;1;2.06063;2.06063;2.06063
346;calc update async;100;7.95818e-05;1.6299e-05;0.00477972
346;calc inner;100;0.0192881;0.0156876;0.0198301
346;calc wait;100;0.00082099;0.000160391;0.00801908
346;calc bound;100;0.000315383;0.000193634;0.000429389
346;calc iter;100;0.0205054;0.018296;0.0273111
346;total;1;4.37264;4.37264;4.37264
323;calc total;1;2.05617;2.05617;2.05617
323;calc update async;100;8.15705e-05;1.6273e-05;0.00581585
323;calc inner;100;0.0195528;0.0175349;0.0199802
323;calc wait;100;0.00047356;0.000197787;0.00860714
323;calc bound;100;0.000302574;0.000198063;0.000407742
323;calc iter;100;0.0204118;0.0187876;0.0323081
323;total;1;4.37792;4.37792;4.37792
371;calc total;1;2.05635;2.05635;2.05635
371;calc update async;100;8.58635e-05;1.4352e-05;0.00608687
371;calc inner;100;0.0196376;0.0171644;0.0199726
371;calc wait;100;0.000436376;0.000175835;0.00934802
371;calc bound;100;0.000294564;0.000213873;0.000473601
371;calc iter;100;0.0204557;0.0189983;0.0330769
371;total;1;4.36812;4.36812;4.36812
276;calc total;1;2.0491;2.0491;2.0491
276;calc update async;100;0.00013217;2.3064e-05;0.00795005
276;calc inner;100;0.0182503;0.0163515;0.0191311
276;calc wait;100;0.0016534;0.000384267;0.00634759
276;calc bound;100;0.000400873;0.000204798;0.000469355
276;calc iter;100;0.0204394;0.0191628;0.0263902
276;total;1;4.36706;4.36706;4.36706
347;calc total;1;2.05867;2.05867;2.05867
347;calc update async;100;8.44012e-05;1.5641e-05;0.00518653
347;calc inner;100;0.0192428;0.0158996;0.019817
347;calc wait;100;0.000827465;0.00016271;0.00827822
347;calc bound;100;0.000329346;0.000197604;0.000438644
347;calc iter;100;0.020486;0.0191392;0.0274203
347;total;1;4.37716;4.37716;4.37716
324;calc total;1;2.04798;2.04798;2.04798
324;calc update async;100;0.00011281;1.772e-05;0.0078269
324;calc inner;100;0.0182496;0.0154018;0.0193683
324;calc wait;100;0.00155221;0.00028388;0.00508617
324;calc bound;100;0.000410982;0.000193039;0.000460554
324;calc iter;100;0.020328;0.0186696;0.0245506
324;total;1;4.38206;4.38206;4.38206
372;calc total;1;2.04873;2.04873;2.04873
372;calc update async;100;0.000123219;2.1907e-05;0.00816736
372;calc inner;100;0.0188437;0.0161639;0.0193756
372;calc wait;100;0.00101362;0.000331968;0.00290236
372;calc bound;100;0.000395801;0.000204521;0.000467094
372;calc iter;100;0.0203782;0.0191562;0.0253484
372;total;1;4.35757;4.35757;4.35757
277;calc total;1;2.05501;2.05501;2.05501
277;calc update async;100;9.68144e-05;1.8858e-05;0.005608
277;calc inner;100;0.0183574;0.0168147;0.0190966
277;calc wait;100;0.00167303;0.000237228;0.00801547
277;calc bound;100;0.00034443;0.000208649;0.000436828
277;calc iter;100;0.0204737;0.0186615;0.0322386
277;total;1;4.36177;4.36177;4.36177
348;calc total;1;2.05856;2.05856;2.05856
348;calc update async;100;8.38417e-05;1.6002e-05;0.00512178
348;calc inner;100;0.0192297;0.01693;0.0199299
348;calc wait;100;0.000843062;0.000175296;0.0098686
348;calc bound;100;0.000326013;0.000204034;0.000447399
348;calc iter;100;0.0204841;0.0177888;0.0286292
348;total;1;4.36542;4.36542;4.36542
325;calc total;1;2.05776;2.05776;2.05776
325;calc update async;100;8.51601e-05;1.4647e-05;0.00559423
325;calc inner;100;0.0183976;0.0166881;0.0193377
325;calc wait;100;0.00156057;0.000275249;0.0109321
325;calc bound;100;0.000361527;0.000199268;0.000461677
325;calc iter;100;0.0204069;0.0177052;0.0338339
325;total;1;4.4032;4.4032;4.4032
373;calc total;1;2.05836;2.05836;2.05836
373;calc update async;100;9.75545e-05;1.3715e-05;0.00638844
373;calc inner;100;0.0189364;0.0166829;0.0194035
373;calc wait;100;0.00109073;0.000258824;0.0112482
373;calc bound;100;0.000340938;0.000187595;0.000435876
373;calc iter;100;0.0204671;0.0186965;0.0347595
373;total;1;4.36891;4.36891;4.36891
278;calc total;1;2.05098;2.05098;2.05098
278;calc update async;100;0.000104164;1.6154e-05;0.00693355
278;calc inner;100;0.0183735;0.0171841;0.0190797
278;calc wait;100;0.00161678;0.000238162;0.00698492
278;calc bound;100;0.000330611;0.000198701;0.000448487
278;calc iter;100;0.0204267;0.0176872;0.0258761
278;total;1;4.37129;4.37129;4.37129
349;calc total;1;2.05634;2.05634;2.05634
349;calc update async;100;8.53003e-05;1.4656e-05;0.00525502
349;calc inner;100;0.019257;0.0168462;0.019962
349;calc wait;100;0.000804148;0.00018131;0.00978111
349;calc bound;100;0.000309997;0.000210679;0.000440118
349;calc iter;100;0.0204576;0.0184727;0.0288247
349;total;1;4.36929;4.36929;4.36929
326;calc total;1;2.05461;2.05461;2.05461
326;calc update async;100;8.73763e-05;1.3669e-05;0.00615411
326;calc inner;100;0.0184251;0.0165781;0.019269
326;calc wait;100;0.00152869;0.000242851;0.00783615
326;calc bound;100;0.000324162;0.000213505;0.000423328
326;calc iter;100;0.020367;0.0183799;0.0251592
326;total;1;4.40924;4.40924;4.40924
374;calc total;1;2.05226;2.05226;2.05226
374;calc update async;100;0.000100157;1.368e-05;0.00723174
374;calc inner;100;0.0189478;0.0162623;0.0193797
374;calc wait;100;0.00103652;0.000250315;0.00497939
374;calc bound;100;0.000314565;0.000200898;0.000508859
374;calc iter;100;0.0204009;0.01884;0.0244316
374;total;1;4.36433;4.36433;4.36433
279;calc total;1;2.05483;2.05483;2.05483
279;calc update async;100;9.0441e-05;1.5784e-05;0.00569946
279;calc inner;100;0.0183782;0.0178805;0.0191479
279;calc wait;100;0.00167411;0.000228513;0.00635799
279;calc bound;100;0.000322415;0.000220709;0.000445447
279;calc iter;100;0.0204668;0.0186558;0.0298124
279;total;1;4.37129;4.37129;4.37129
350;calc total;1;2.05994;2.05994;2.05994
350;calc update async;100;8.41056e-05;1.4126e-05;0.00510956
350;calc inner;100;0.0192674;0.0166402;0.019909
350;calc wait;100;0.00083233;0.000168902;0.00990987
350;calc bound;100;0.000306381;0.000209871;0.000431873
350;calc iter;100;0.0204919;0.0179691;0.028427
350;total;1;4.37301;4.37301;4.37301
327;calc total;1;2.05891;2.05891;2.05891
327;calc update async;100;8.28696e-05;1.6319e-05;0.00566401
327;calc inner;100;0.0184313;0.0167764;0.0193303
327;calc wait;100;0.00156081;0.000204236;0.00867734
327;calc bound;100;0.000320098;0.000206294;0.000462867
327;calc iter;100;0.0203968;0.0177568;0.0277493
327;total;1;4.41045;4.41045;4.41045
375;calc total;1;2.0567;2.0567;2.0567
375;calc update async;100;0.000106392;1.325e-05;0.00824844
375;calc inner;100;0.0189943;0.0164872;0.0195361
375;calc wait;100;0.00104139;0.000194445;0.00510951
375;calc bound;100;0.000297335;0.000207156;0.00042584
375;calc iter;100;0.0204407;0.0185357;0.0289553
375;total;1;4.36893;4.36893;4.36893
280;calc total;1;2.05576;2.05576;2.05576
280;calc update async;100;9.21438e-05;1.4738e-05;0.0061552
280;calc inner;100;0.0183328;0.0178785;0.01915
280;calc wait;100;0.00166773;0.000248264;0.00656975
280;calc bound;100;0.000321386;0.000213755;0.000397659
280;calc iter;100;0.0204159;0.0187231;0.0254579
280;total;1;4.37121;4.37121;4.37121
351;calc total;1;2.05505;2.05505;2.05505
351;calc update async;100;8.65361e-05;1.4028e-05;0.00527896
351;calc inner;100;0.0192801;0.0172397;0.0199076
351;calc wait;100;0.000774075;0.000185992;0.0086701
351;calc bound;100;0.000301949;0.000209663;0.000437489
351;calc iter;100;0.020444;0.019162;0.0262574
351;total;1;4.36728;4.36728;4.36728
328;calc total;1;2.06166;2.06166;2.06166
328;calc update async;100;8.8577e-05;1.4732e-05;0.00625681
328;calc inner;100;0.018406;0.0161881;0.0193538
328;calc wait;100;0.00160525;0.000180766;0.00895585
328;calc bound;100;0.000316266;0.000214738;0.000394051
328;calc iter;100;0.0204182;0.0179576;0.0272683
328;total;1;4.38637;4.38637;4.38637
376;calc total;1;2.06303;2.06303;2.06303
376;calc update async;100;7.72659e-05;1.5171e-05;0.00543857
376;calc inner;100;0.0189291;0.0155767;0.0193547
376;calc wait;100;0.00121392;0.000215629;0.010392
376;calc bound;100;0.000282787;0.000211185;0.000436335
376;calc iter;100;0.0205045;0.0187096;0.0317782
376;total;1;4.35958;4.35958;4.35958
281;calc total;1;2.05754;2.05754;2.05754
281;calc update async;100;9.32641e-05;1.3295e-05;0.00624783
281;calc inner;100;0.018277;0.017631;0.0191498
281;calc wait;100;0.00173893;0.000263846;0.00692272
281;calc bound;100;0.000321004;0.000216678;0.000404852
281;calc iter;100;0.0204322;0.0188268;0.0266522
281;total;1;4.36328;4.36328;4.36328
352;calc total;1;2.05886;2.05886;2.05886
352;calc update async;100;9.25525e-05;1.4621e-05;0.00577507
352;calc inner;100;0.0192708;0.0171837;0.0199852
352;calc wait;100;0.000820658;0.000163042;0.0116873
352;calc bound;100;0.0002971;0.000203123;0.000422612
352;calc iter;100;0.0204828;0.0184591;0.0350574
352;total;1;4.36545;4.36545;4.36545
329;calc total;1;2.0589;2.0589;2.0589
329;calc update async;100;8.15063e-05;1.7532e-05;0.00568414
329;calc inner;100;0.0183718;0.0161313;0.0194035
329;calc wait;100;0.0016147;0.000208453;0.00637095
329;calc bound;100;0.000312975;0.000219341;0.000392679
329;calc iter;100;0.0203825;0.0188267;0.0246043
329;total;1;4.40296;4.40296;4.40296
377;calc total;1;2.05866;2.05866;2.05866
377;calc update async;100;8.28539e-05;1.37e-05;0.00607925
377;calc inner;100;0.0189097;0.0166342;0.0194099
377;calc wait;100;0.00116445;0.000226615;0.00506375
377;calc bound;100;0.000289903;0.000215493;0.000439959
377;calc iter;100;0.0204484;0.018649;0.0247854
377;total;1;4.36889;4.36889;4.36889
282;calc total;1;2.05861;2.05861;2.05861
282;calc update async;100;9.8551e-05;1.4945e-05;0.00670033
282;calc inner;100;0.0182463;0.01758;0.0193143
282;calc wait;100;0.00177943;0.000228584;0.00674481
282;calc bound;100;0.000318886;0.000213823;0.000387647
282;calc iter;100;0.0204456;0.0185831;0.0274599
282;total;1;4.36519;4.36519;4.36519
353;calc total;1;2.04765;2.04765;2.04765
353;calc update async;100;0.000108968;1.6489e-05;0.00728398
353;calc inner;100;0.0192388;0.0158113;0.0199427
353;calc wait;100;0.000719122;0.000173409;0.0065641
353;calc bound;100;0.000305762;0.000201872;0.000445073
353;calc iter;100;0.0203741;0.0188284;0.0261835
353;total;1;4.37157;4.37157;4.37157
330;calc total;1;2.06203;2.06203;2.06203
330;calc update async;100;8.96117e-05;1.7439e-05;0.00632525
330;calc inner;100;0.0182729;0.0162329;0.0193905
330;calc wait;100;0.00172511;0.000183702;0.00970652
330;calc bound;100;0.000317223;0.000223136;0.000376262
330;calc iter;100;0.0204071;0.0173514;0.0285624
330;total;1;4.39266;4.39266;4.39266
378;calc total;1;2.05698;2.05698;2.05698
378;calc update async;100;8.23921e-05;1.565e-05;0.005856
378;calc inner;100;0.018854;0.0166103;0.0193532
378;calc wait;100;0.00119095;0.00021925;0.00509439
378;calc bound;100;0.000301363;0.000232966;0.000442565
378;calc iter;100;0.0204304;0.0186345;0.0240276
378;total;1;4.35913;4.35913;4.35913
283;calc total;1;2.05606;2.05606;2.05606
283;calc update async;100;9.32539e-05;1.7031e-05;0.00610678
283;calc inner;100;0.0183344;0.0176472;0.0192284
283;calc wait;100;0.00168426;0.000217236;0.00474664
283;calc bound;100;0.000320684;0.000222831;0.000384874
283;calc iter;100;0.0204346;0.0187779;0.0250122
283;total;1;4.36933;4.36933;4.36933
354;calc total;1;2.05529;2.05529;2.05529
354;calc update async;100;9.20726e-05;1.6034e-05;0.00563543
354;calc inner;100;0.019251;0.0175739;0.019954
354;calc wait;100;0.000803516;0.000153011;0.00806562
354;calc bound;100;0.00030385;0.000195291;0.000423594
354;calc iter;100;0.0204517;0.0187127;0.0316917
354;total;1;4.36729;4.36729;4.36729
331;calc total;1;2.05727;2.05727;2.05727
331;calc update async;100;8.85664e-05;1.4302e-05;0.00638965
331;calc inner;100;0.0183635;0.0166012;0.0193778
331;calc wait;100;0.00159925;0.000215092;0.00920303
331;calc bound;100;0.000307822;0.000217327;0.000367227
331;calc iter;100;0.0203611;0.0180561;0.0261023
331;total;1;4.4091;4.4091;4.4091
379;calc total;1;2.06034;2.06034;2.06034
379;calc update async;100;7.99193e-05;1.6228e-05;0.00565071
379;calc inner;100;0.0188769;0.0164386;0.0194258
379;calc wait;100;0.0011984;0.000219456;0.00517373
379;calc bound;100;0.000304365;0.000242911;0.000432126
379;calc iter;100;0.0204614;0.0187777;0.026405
379;total;1;4.36881;4.36881;4.36881
284;calc total;1;2.05658;2.05658;2.05658
284;calc update async;100;9.56805e-05;1.9272e-05;0.00618989
284;calc inner;100;0.0183776;0.01778;0.0192246
284;calc wait;100;0.00164566;0.000259154;0.00526809
284;calc bound;100;0.000324777;0.000211456;0.000388655
284;calc iter;100;0.0204456;0.0188473;0.0271377
284;total;1;4.37127;4.37127;4.37127
355;calc total;1;2.05622;2.05622;2.05622
355;calc update async;100;9.78751e-05;2.1764e-05;0.00616218
355;calc inner;100;0.0192702;0.017627;0.0199047
355;calc wait;100;0.000793896;0.000154541;0.00755834
355;calc bound;100;0.000301486;0.000194261;0.000418558
355;calc iter;100;0.0204648;0.019327;0.0314891
355;total;1;4.37756;4.37756;4.37756
332;calc total;1;2.0602;2.0602;2.0602
332;calc update async;100;8.63062e-05;1.6352e-05;0.0060702
332;calc inner;100;0.0184544;0.0167155;0.0194203
332;calc wait;100;0.00154553;0.000216881;0.0121484
332;calc bound;100;0.000317256;0.000214293;0.000392178
332;calc iter;100;0.020405;0.0174757;0.0353296
332;total;1;4.38196;4.38196;4.38196
380;calc total;1;2.0612;2.0612;2.0612
380;calc update async;100;7.72598e-05;1.5801e-05;0.00541777
380;calc inner;100;0.0189385;0.0162104;0.019497
380;calc wait;100;0.00116023;0.000236236;0.00750658
380;calc bound;100;0.000304978;0.000224286;0.000402185
380;calc iter;100;0.0204827;0.0190184;0.0294134
380;total;1;4.3592;4.3592;4.3592
285;calc total;1;2.05428;2.05428;2.05428
285;calc update async;100;9.80369e-05;2.1117e-05;0.00595317
285;calc inner;100;0.0183969;0.0176032;0.0193413
285;calc wait;100;0.00159081;0.000261447;0.00452685
285;calc bound;100;0.000342999;0.000204321;0.000439671
285;calc iter;100;0.0204309;0.018833;0.0250413
285;total;1;4.36348;4.36348;4.36348
356;calc total;1;2.04966;2.04966;2.04966
356;calc update async;100;0.000116091;1.6734e-05;0.00815229
356;calc inner;100;0.0192831;0.0161919;0.0198898
356;calc wait;100;0.000691939;0.000155076;0.00803564
356;calc bound;100;0.000306663;0.000197728;0.000442983
356;calc iter;100;0.0203993;0.0186158;0.0271006
356;total;1;4.36732;4.36732;4.36732
333;calc total;1;2.04948;2.04948;2.04948
333;calc update async;100;0.000108871;1.6258e-05;0.00825002
333;calc inner;100;0.0184356;0.0156217;0.0194139
333;calc wait;100;0.00143809;0.000251585;0.00376468
333;calc bound;100;0.000321811;0.000216147;0.000406942
333;calc iter;100;0.0203063;0.0176026;0.0246787
333;total;1;4.40288;4.40288;4.40288
381;calc total;1;2.05469;2.05469;2.05469
381;calc update async;100;8.16071e-05;1.5883e-05;0.00579122
381;calc inner;100;0.0189948;0.0165865;0.019418
381;calc wait;100;0.00104073;0.000221058;0.00479543
381;calc bound;100;0.000301528;0.00021226;0.000396749
381;calc iter;100;0.0204203;0.0190118;0.0240802
381;total;1;4.35766;4.35766;4.35766
286;calc total;1;2.05442;2.05442;2.05442
286;calc update async;100;0.000104358;1.7965e-05;0.0063249
286;calc inner;100;0.0183531;0.0174123;0.0192023
286;calc wait;100;0.00163464;0.000358701;0.00450753
286;calc bound;100;0.000348641;0.000220584;0.000422508
286;calc iter;100;0.0204427;0.0188345;0.027173
286;total;1;4.36711;4.36711;4.36711
357;calc total;1;2.05597;2.05597;2.05597
357;calc update async;100;9.55888e-05;1.633e-05;0.00576683
357;calc inner;100;0.0192898;0.0177045;0.0199378
357;calc wait;100;0.000763692;0.000153505;0.00749062
357;calc bound;100;0.000313294;0.000205856;0.000453631
357;calc iter;100;0.0204639;0.0186777;0.0312836
357;total;1;4.36708;4.36708;4.36708
334;calc total;1;2.06015;2.06015;2.06015
334;calc update async;100;0.00010332;2.0712e-05;0.00747795
334;calc inner;100;0.0184259;0.0167348;0.0192779
334;calc wait;100;0.00155856;0.000333928;0.0108563
334;calc bound;100;0.000334681;0.000213542;0.000465833
334;calc iter;100;0.0204244;0.0175485;0.0354293
334;total;1;4.38204;4.38204;4.38204
382;calc total;1;2.06018;2.06018;2.06018
382;calc update async;100;8.82141e-05;1.7172e-05;0.00609776
382;calc inner;100;0.0189528;0.0165694;0.0193904
382;calc wait;100;0.00112408;0.000224241;0.00579584
382;calc bound;100;0.000314492;0.000196326;0.000416263
382;calc iter;100;0.0204812;0.0189221;0.0286641
382;total;1;4.35935;4.35935;4.35935
287;calc total;1;2.05262;2.05262;2.05262
287;calc update async;100;0.000120519;1.9017e-05;0.00654819
287;calc inner;100;0.018301;0.0171271;0.0192677
287;calc wait;100;0.00159951;0.00030414;0.00462554
287;calc bound;100;0.000427363;0.000205642;0.000500078
287;calc iter;100;0.020451;0.0190311;0.0253745
287;total;1;4.37097;4.37097;4.37097
383;calc total;1;2.05495;2.05495;2.05495
383;calc update async;100;9.37241e-05;1.7242e-05;0.00606212
383;calc inner;100;0.0189143;0.0166158;0.0194153
383;calc wait;100;0.00105973;0.000304468;0.00550154
383;calc bound;100;0.000371598;0.000214175;0.000448235
383;calc iter;100;0.0204411;0.0188883;0.0242855
383;total;1;4.36275;4.36275;4.36275
408;calc total;1;2.06054;2.06054;2.06054
408;calc update async;100;7.57838e-05;1.4569e-05;0.0051787
408;calc inner;100;0.0189271;0.0164438;0.0195497
408;calc wait;100;0.0010027;0.000199896;0.00719097
408;calc bound;100;0.000323128;0.000208463;0.000552527
408;calc iter;100;0.0203307;0.0175098;0.0271059
408;total;1;4.33302;4.33302;4.33302
409;calc total;1;2.06053;2.06053;2.06053
409;calc update async;100;7.53961e-05;1.3622e-05;0.00516593
409;calc inner;100;0.0189342;0.015973;0.0195154
409;calc wait;100;0.00101132;0.000208769;0.00734664
409;calc bound;100;0.000307295;0.000213602;0.000454223
409;calc iter;100;0.0203298;0.0188227;0.0256602
409;total;1;4.33301;4.33301;4.33301
410;calc total;1;2.06107;2.06107;2.06107
410;calc update async;100;7.00874e-05;1.3353e-05;0.00470038
410;calc inner;100;0.0189399;0.0161594;0.0195362
410;calc wait;100;0.00102231;0.000198648;0.00719305
410;calc bound;100;0.000304422;0.000227156;0.000484192
410;calc iter;100;0.0203383;0.0171202;0.0252016
410;total;1;4.33272;4.33272;4.33272
394;calc total;1;2.06243;2.06243;2.06243
394;calc update async;100;8.15545e-05;1.8424e-05;0.00493764
394;calc inner;100;0.0191109;0.0154384;0.0195777
394;calc wait;100;0.000960506;0.000212903;0.00934869
394;calc bound;100;0.000320333;0.000221787;0.000417877
394;calc iter;100;0.020475;0.0164624;0.0274176
394;total;1;4.35628;4.35628;4.35628
411;calc total;1;2.05901;2.05901;2.05901
411;calc update async;100;7.21705e-05;1.3632e-05;0.00497375
411;calc inner;100;0.0189484;0.0161531;0.0195269
411;calc wait;100;0.00099954;0.000199386;0.00627636
411;calc bound;100;0.000300918;0.000214166;0.000544052
411;calc iter;100;0.0203225;0.0184832;0.0248651
411;total;1;4.33312;4.33312;4.33312
395;calc total;1;2.05767;2.05767;2.05767
395;calc update async;100;8.39877e-05;1.8433e-05;0.00505758
395;calc inner;100;0.0192174;0.0157661;0.0197463
395;calc wait;100;0.000792478;0.000245125;0.0090059
395;calc bound;100;0.000339719;0.000209729;0.000465866
395;calc iter;100;0.0204352;0.0185967;0.0268075
395;total;1;4.35923;4.35923;4.35923
412;calc total;1;2.05894;2.05894;2.05894
412;calc update async;100;7.34492e-05;1.2475e-05;0.00516841
412;calc inner;100;0.0189357;0.0165644;0.0194865
412;calc wait;100;0.00101624;0.000182562;0.00612745
412;calc bound;100;0.000295715;0.000199024;0.000516847
412;calc iter;100;0.0203226;0.0173464;0.0269648
412;total;1;4.33086;4.33086;4.33086
396;calc total;1;2.06057;2.06057;2.06057
396;calc update async;100;7.77974e-05;1.5591e-05;0.00495954
396;calc inner;100;0.0194526;0.0154824;0.0198943
396;calc wait;100;0.000630651;0.000223784;0.0114933
396;calc bound;100;0.000308201;0.000244926;0.000415394
396;calc iter;100;0.0204707;0.0182518;0.0322003
396;total;1;4.35577;4.35577;4.35577
413;calc total;1;2.05622;2.05622;2.05622
413;calc update async;100;7.94813e-05;1.2897e-05;0.00583185
413;calc inner;100;0.0189975;0.0165889;0.0196225
413;calc wait;100;0.000927658;0.000187021;0.00634889
413;calc bound;100;0.000295036;0.000199259;0.000505902
413;calc iter;100;0.020301;0.0181226;0.0255298
413;total;1;4.33597;4.33597;4.33597
397;calc total;1;2.05075;2.05075;2.05075
397;calc update async;100;9.01665e-05;1.5848e-05;0.00630184
397;calc inner;100;0.0194958;0.0155043;0.0198828
397;calc wait;100;0.000489933;0.000231909;0.00677014
397;calc bound;100;0.000299016;0.000226643;0.000428406
397;calc iter;100;0.020376;0.0183234;0.0259094
397;total;1;4.35386;4.35386;4.35386
414;calc total;1;2.059;2.059;2.059
414;calc update async;100;7.42888e-05;1.3546e-05;0.00528536
414;calc inner;100;0.0189401;0.0170811;0.0194799
414;calc wait;100;0.00101597;0.000203048;0.00708491
414;calc bound;100;0.000297133;0.000200858;0.00054515
414;calc iter;100;0.0203291;0.0180633;0.0298815
414;total;1;4.33341;4.33341;4.33341
398;calc total;1;2.06111;2.06111;2.06111
398;calc update async;100;7.96837e-05;1.8224e-05;0.00501982
398;calc inner;100;0.0194686;0.0153358;0.0198524
398;calc wait;100;0.000634432;0.000221408;0.0119958
398;calc bound;100;0.000296722;0.00023008;0.000435176
398;calc iter;100;0.0204807;0.0183758;0.0326051
398;total;1;4.35582;4.35582;4.35582
415;calc total;1;2.05316;2.05316;2.05316
415;calc update async;100;8.81656e-05;1.3289e-05;0.00666946
415;calc inner;100;0.0189386;0.0167925;0.0195103
415;calc wait;100;0.000953903;0.000204115;0.00712139
415;calc bound;100;0.000292439;0.000207934;0.00053817
415;calc iter;100;0.0202746;0.018181;0.0259635
415;total;1;4.33103;4.33103;4.33103
399;calc total;1;2.05592;2.05592;2.05592
399;calc update async;100;8.00759e-05;1.5057e-05;0.00517383
399;calc inner;100;0.019502;0.016;0.0199096
399;calc wait;100;0.000551571;0.000201925;0.0133372
399;calc bound;100;0.000294599;0.000207665;0.000432974
399;calc iter;100;0.0204295;0.0194315;0.0297202
399;total;1;4.35582;4.35582;4.35582
416;calc total;1;2.05939;2.05939;2.05939
416;calc update async;100;0.000109709;1.3983e-05;0.00859364
416;calc inner;100;0.0190084;0.0174618;0.0195886
416;calc wait;100;0.000852972;0.000175863;0.00928063
416;calc bound;100;0.000307159;0.000217149;0.000514575
416;calc iter;100;0.0202797;0.0182638;0.0357368
416;total;1;4.33314;4.33314;4.33314
400;calc total;1;2.05657;2.05657;2.05657
400;calc update async;100;8.87867e-05;1.5653e-05;0.00547792
400;calc inner;100;0.0194763;0.0161511;0.0198976
400;calc wait;100;0.00057804;0.000210504;0.0119434
400;calc bound;100;0.000295427;0.000205715;0.000421865
400;calc iter;100;0.0204401;0.0181648;0.033981
400;total;1;4.35581;4.35581;4.35581
417;calc total;1;2.04811;2.04811;2.04811
417;calc update async;100;0.000104152;1.3739e-05;0.00790399
417;calc inner;100;0.0189383;0.0157892;0.019465
417;calc wait;100;0.000800605;0.000233794;0.00652283
417;calc bound;100;0.000325546;0.000214338;0.000497668
417;calc iter;100;0.0201701;0.018112;0.0255765
417;total;1;4.33306;4.33306;4.33306
401;calc total;1;2.04555;2.04555;2.04555
401;calc update async;100;0.000106353;2.0314e-05;0.00724302
401;calc inner;100;0.0194415;0.0147739;0.0199548
401;calc wait;100;0.0004844;0.000206273;0.00545197
401;calc bound;100;0.000298205;0.000200475;0.000414531
401;calc iter;100;0.0203317;0.0182792;0.0250826
401;total;1;4.35552;4.35552;4.35552
418;calc total;1;2.05591;2.05591;2.05591
418;calc update async;100;8.68413e-05;1.7367e-05;0.00584732
418;calc inner;100;0.0189572;0.0174322;0.0194873
418;calc wait;100;0.000860411;0.000194217;0.00879826
418;calc bound;100;0.000354503;0.000223109;0.000606594
418;calc iter;100;0.0202608;0.0183633;0.0324849
418;total;1;4.33314;4.33314;4.33314
402;calc total;1;2.06008;2.06008;2.06008
402;calc update async;100;8.16093e-05;1.9774e-05;0.00479517
402;calc inner;100;0.0194568;0.0155164;0.0199271
402;calc wait;100;0.000638429;0.00018152;0.016581
402;calc bound;100;0.00030222;0.000214546;0.00041854
402;calc iter;100;0.0204802;0.0183933;0.0372756
402;total;1;4.35572;4.35572;4.35572
419;calc total;1;2.05622;2.05622;2.05622
419;calc update async;100;9.18763e-05;1.6726e-05;0.00618721
419;calc inner;100;0.0189125;0.0174416;0.0194731
419;calc wait;100;0.000891633;0.000202978;0.00561256
419;calc bound;100;0.00036679;0.000219742;0.000506835
419;calc iter;100;0.0202653;0.0185965;0.029607
419;total;1;4.33309;4.33309;4.33309
403;calc total;1;2.05422;2.05422;2.05422
403;calc update async;100;8.87372e-05;2.1902e-05;0.00539898
403;calc inner;100;0.0194838;0.0160824;0.0198996
403;calc wait;100;0.000543524;0.000161299;0.00689088
403;calc bound;100;0.000307551;0.000195514;0.000418421
403;calc iter;100;0.0204248;0.0194347;0.0287058
403;total;1;4.35392;4.35392;4.35392
420;calc total;1;2.04971;2.04971;2.04971
420;calc update async;100;9.77916e-05;1.3447e-05;0.00740666
420;calc inner;100;0.0189236;0.0148421;0.0193245
420;calc wait;100;0.000866378;0.000274088;0.00450802
420;calc bound;100;0.000311302;0.000207959;0.000527907
420;calc iter;100;0.0202004;0.0181689;0.0239066
420;total;1;4.33073;4.33073;4.33073
404;calc total;1;2.04833;2.04833;2.04833
[truncated: 380,243 more chars]
