# Supplementary material for: A Halo abstraction for distributed n-dimensional structured grids within the C++ PGAS library DASH
Source: PeerJ Comput Sci. 2023 Feb 3;9:e1203. doi: 10.7717/peerj-cs.1203 (PMC10280232; doi:10.7717/peerj-cs.1203)
Supplement: Supplemental Information 2 [file peerj-cs-09-1203-s002.gz › raw_haswell/res_2d/strong/mpi_heat2d_n4_c24_55000_21918172.out]

MPI
Running Jacobi on 96 processors with (12, 8) elements.
Array Dimensions: 54996 55000
Block Dimensions: 4583 6875
== Energy Conservation Check ==
initial Energy:               25.000
  final Energy:               25.000
    Difference:               -0.000
== Time Statistics ==
Completed 100 iterations.
# unit_id;function_name;num_calls;avg_runtime;min_runtime;max_runtime
24;calc total;1;16.2565;16.2565;16.2565
24;calc update async;100;7.26199e-05;2.0728e-05;0.00393065
24;calc inner;100;0.157924;0.156538;0.160036
24;calc wait;100;0.00238097;0.000701594;0.0102319
24;calc bound;100;0.00098598;0.000708896;0.00209344
24;calc iter;100;0.162248;0.159821;0.169622
24;total;1;19.5932;19.5932;19.5932
25;calc total;1;16.2574;16.2574;16.2574
25;calc update async;100;8.17211e-05;1.9665e-05;0.00505272
25;calc inner;100;0.157764;0.156078;0.159075
25;calc wait;100;0.00255377;0.000569479;0.0101319
25;calc bound;100;0.000940671;0.000705458;0.00216932
25;calc iter;100;0.162256;0.159515;0.169083
25;total;1;19.5872;19.5872;19.5872
26;calc total;1;16.2576;16.2576;16.2576
26;calc update async;100;8.02245e-05;2.0126e-05;0.00484932
26;calc inner;100;0.15763;0.155918;0.158965
26;calc wait;100;0.00263275;0.000732039;0.0105912
26;calc bound;100;0.000981289;0.000723368;0.00229258
26;calc iter;100;0.162264;0.159186;0.16885
26;total;1;19.5897;19.5897;19.5897
27;calc total;1;16.2574;16.2574;16.2574
27;calc update async;100;8.22221e-05;1.9805e-05;0.00496683
27;calc inner;100;0.157681;0.155371;0.159034
27;calc wait;100;0.00247307;0.00071229;0.0118388
27;calc bound;100;0.00101806;0.000717886;0.00237084
27;calc iter;100;0.162219;0.159176;0.170351
27;total;1;19.5881;19.5881;19.5881
28;calc total;1;16.2582;16.2582;16.2582
28;calc update async;100;7.67919e-05;2.0849e-05;0.00408605
28;calc inner;100;0.157596;0.156224;0.158801
28;calc wait;100;0.00215721;0.000703769;0.00832441
28;calc bound;100;0.000948958;0.000736965;0.00222807
28;calc iter;100;0.162249;0.159467;0.169255
28;total;1;19.5916;19.5916;19.5916
29;calc total;1;16.2542;16.2542;16.2542
29;calc update async;100;9.21179e-05;2.2315e-05;0.00558305
29;calc inner;100;0.157624;0.156442;0.158822
29;calc wait;100;0.0020254;0.000709219;0.00732921
29;calc bound;100;0.000887522;0.000705082;0.00159148
29;calc iter;100;0.162207;0.159783;0.167386
29;total;1;19.5867;19.5867;19.5867
30;calc total;1;16.2547;16.2547;16.2547
30;calc update async;100;9.59467e-05;2.3597e-05;0.00572841
30;calc inner;100;0.15765;0.156558;0.158903
30;calc wait;100;0.00196215;0.000701278;0.00731123
30;calc bound;100;0.000906322;0.000707272;0.00206803
30;calc iter;100;0.162232;0.159915;0.167984
30;total;1;19.5909;19.5909;19.5909
48;calc total;1;16.2557;16.2557;16.2557
48;calc update async;100;0.000101827;2.6993e-05;0.00487634
48;calc inner;100;0.157945;0.1573;0.159548
48;calc wait;100;0.00237774;0.00067384;0.00958907
48;calc bound;100;0.00164198;0.000661412;0.00281323
48;calc iter;100;0.162069;0.158803;0.169756
48;total;1;19.6039;19.6039;19.6039
31;calc total;1;16.2554;16.2554;16.2554
31;calc update async;100;9.54244e-05;2.1114e-05;0.00543438
31;calc inner;100;0.158014;0.156784;0.159327
31;calc wait;100;0.00159971;0.000670237;0.0075028
31;calc bound;100;0.000905077;0.000690834;0.00197022
31;calc iter;100;0.162245;0.159992;0.168871
31;total;1;19.5917;19.5917;19.5917
72;calc total;1;16.2554;16.2554;16.2554
72;calc update async;100;0.000121412;2.7297e-05;0.00446663
72;calc inner;100;0.158246;0.156923;0.159528
72;calc wait;100;0.00244146;0.00062778;0.0102077
72;calc bound;100;0.00159327;0.000698874;0.00275721
72;calc iter;100;0.162404;0.159656;0.170619
72;total;1;19.5879;19.5879;19.5879
49;calc total;1;16.2571;16.2571;16.2571
49;calc update async;100;0.000105013;2.414e-05;0.00522142
49;calc inner;100;0.157936;0.156855;0.158786
49;calc wait;100;0.00241537;0.000635921;0.0089386
49;calc bound;100;0.00162662;0.00066777;0.00281496
49;calc iter;100;0.162085;0.159233;0.169288
49;total;1;19.6005;19.6005;19.6005
32;calc total;1;16.2554;16.2554;16.2554
32;calc update async;100;3.04561e-05;1.0856e-05;0.000258925
32;calc inner;100;0.157715;0.155994;0.159549
32;calc wait;100;0.00241035;0.000647748;0.0107175
32;calc bound;100;0.00202832;0.000689492;0.00323669
32;calc iter;100;0.16227;0.158989;0.171347
32;total;1;19.5868;19.5868;19.5868
73;calc total;1;16.2567;16.2567;16.2567
73;calc update async;100;0.000120167;3.3332e-05;0.00451169
73;calc inner;100;0.158122;0.156919;0.159144
73;calc wait;100;0.00254989;0.00060717;0.0112468
73;calc bound;100;0.00162199;0.000714434;0.00276489
73;calc iter;100;0.162417;0.159489;0.171336
73;total;1;19.5962;19.5962;19.5962
50;calc total;1;16.2571;16.2571;16.2571
50;calc update async;100;0.000103704;2.4129e-05;0.00524431
50;calc inner;100;0.157972;0.157248;0.159159
50;calc wait;100;0.00235329;0.00062038;0.00991331
50;calc bound;100;0.00160289;0.000775785;0.00278279
50;calc iter;100;0.162034;0.159362;0.169843
50;total;1;19.6029;19.6029;19.6029
33;calc total;1;16.256;16.256;16.256
33;calc update async;100;2.86088e-05;1.1245e-05;0.000202891
33;calc inner;100;0.157609;0.155723;0.159275
33;calc wait;100;0.00269303;0.00060201;0.0107592
33;calc bound;100;0.00182869;0.000695676;0.00307109
33;calc iter;100;0.162292;0.158157;0.171089
33;total;1;19.5937;19.5937;19.5937
74;calc total;1;16.2576;16.2576;16.2576
74;calc update async;100;0.000124892;4.5939e-05;0.00518789
74;calc inner;100;0.158061;0.15706;0.159105
74;calc wait;100;0.00259011;0.000640419;0.00989525
74;calc bound;100;0.00164105;0.000719566;0.00282126
74;calc iter;100;0.16242;0.159395;0.170276
74;total;1;19.5983;19.5983;19.5983
51;calc total;1;16.257;16.257;16.257
51;calc update async;100;0.00010067;2.0249e-05;0.00513653
51;calc inner;100;0.157978;0.156871;0.158799
51;calc wait;100;0.00243213;0.00069098;0.00972578
51;calc bound;100;0.00154265;0.000712702;0.00277768
51;calc iter;100;0.162056;0.159157;0.17018
51;total;1;19.5931;19.5931;19.5931
34;calc total;1;16.2565;16.2565;16.2565
34;calc update async;100;2.86262e-05;8.195e-06;0.000254181
34;calc inner;100;0.157678;0.155875;0.159084
34;calc wait;100;0.00265539;0.00063119;0.0106493
34;calc bound;100;0.00179066;0.000671799;0.00302565
34;calc iter;100;0.162291;0.158385;0.170928
34;total;1;19.5846;19.5846;19.5846
75;calc total;1;16.2574;16.2574;16.2574
75;calc update async;100;0.000121441;4.3953e-05;0.00495872
75;calc inner;100;0.158168;0.157443;0.159333
75;calc wait;100;0.00258363;0.000624453;0.00945947
75;calc bound;100;0.00155048;0.000707984;0.0027674
75;calc iter;100;0.162427;0.159594;0.169971
75;total;1;19.5968;19.5968;19.5968
52;calc total;1;16.2571;16.2571;16.2571
52;calc update async;100;9.81935e-05;2.1992e-05;0.00522607
52;calc inner;100;0.157705;0.156634;0.158488
52;calc wait;100;0.00271523;0.000608804;0.0117702
52;calc bound;100;0.0015357;0.000674959;0.00283147
52;calc iter;100;0.162057;0.158983;0.17106
52;total;1;19.5963;19.5963;19.5963
35;calc total;1;16.2556;16.2556;16.2556
35;calc update async;100;2.88966e-05;1.084e-05;0.000165225
35;calc inner;100;0.157624;0.156324;0.158939
35;calc wait;100;0.00263681;0.000647531;0.0117816
35;calc bound;100;0.00189399;0.000708685;0.0032226
35;calc iter;100;0.162292;0.158336;0.171251
35;total;1;19.5865;19.5865;19.5865
76;calc total;1;16.2564;16.2564;16.2564
76;calc update async;100;0.000116807;4.1292e-05;0.00444557
76;calc inner;100;0.157991;0.157132;0.159177
76;calc wait;100;0.00272782;0.000534896;0.00987572
76;calc bound;100;0.00158106;0.000673818;0.0027866
76;calc iter;100;0.16242;0.158993;0.170232
76;total;1;19.5978;19.5978;19.5978
53;calc total;1;16.2548;16.2548;16.2548
53;calc update async;100;0.00010382;2.4303e-05;0.0054577
53;calc inner;100;0.157962;0.156959;0.158931
53;calc wait;100;0.0024792;0.000638933;0.0106569
53;calc bound;100;0.00150053;0.000667719;0.00280267
53;calc iter;100;0.162049;0.159157;0.170119
53;total;1;19.604;19.604;19.604
36;calc total;1;16.256;16.256;16.256
36;calc update async;100;2.37863e-05;1.0945e-05;0.000261457
36;calc inner;100;0.158271;0.156812;0.15953
36;calc wait;100;0.00232525;0.000639967;0.00762083
36;calc bound;100;0.00138158;0.000775056;0.00304032
36;calc iter;100;0.162256;0.159868;0.168713
36;total;1;19.5905;19.5905;19.5905
77;calc total;1;16.2548;16.2548;16.2548
77;calc update async;100;0.000135478;3.8798e-05;0.00590481
77;calc inner;100;0.157963;0.157138;0.158895
77;calc wait;100;0.00264621;0.000715681;0.00935178
77;calc bound;100;0.00166955;0.000657853;0.0028485
77;calc iter;100;0.162417;0.159602;0.169736
77;total;1;19.5895;19.5895;19.5895
54;calc total;1;16.257;16.257;16.257
54;calc update async;100;0.000101552;2.4091e-05;0.0052418
54;calc inner;100;0.157648;0.156789;0.158464
54;calc wait;100;0.00273912;0.000552364;0.0110263
54;calc bound;100;0.00158184;0.000646235;0.00279379
54;calc iter;100;0.162073;0.15838;0.170663
54;total;1;19.6038;19.6038;19.6038
37;calc total;1;16.255;16.255;16.255
37;calc update async;100;2.70281e-05;1.0932e-05;0.000267719
37;calc inner;100;0.158315;0.15713;0.159412
37;calc wait;100;0.00215745;0.000796167;0.00764237
37;calc bound;100;0.00142372;0.000790894;0.00283349
37;calc iter;100;0.16226;0.159735;0.168078
37;total;1;19.5949;19.5949;19.5949
78;calc total;1;16.2575;16.2575;16.2575
78;calc update async;100;0.000122121;2.4142e-05;0.0052551
78;calc inner;100;0.15892;0.157629;0.160637
78;calc wait;100;0.00174211;0.000600383;0.0089142
78;calc bound;100;0.00165864;0.000667253;0.00284599
78;calc iter;100;0.162445;0.160068;0.169999
78;total;1;19.5806;19.5806;19.5806
55;calc total;1;16.2567;16.2567;16.2567
55;calc update async;100;9.95828e-05;2.284e-05;0.00509013
55;calc inner;100;0.157659;0.156948;0.158368
55;calc wait;100;0.00272105;0.000711927;0.0099143
55;calc bound;100;0.00159608;0.000707327;0.0027987
55;calc iter;100;0.162078;0.159117;0.169816
55;total;1;19.5835;19.5835;19.5835
38;calc total;1;16.2553;16.2553;16.2553
38;calc update async;100;2.74851e-05;1.0798e-05;0.000307493
38;calc inner;100;0.158269;0.156925;0.159593
38;calc wait;100;0.00203222;0.000653833;0.00740705
38;calc bound;100;0.00149659;0.000771116;0.00303542
38;calc iter;100;0.162261;0.159885;0.167959
38;total;1;19.595;19.595;19.595
79;calc total;1;16.2563;16.2563;16.2563
79;calc update async;100;0.000120767;3.6164e-05;0.0046224
79;calc inner;100;0.158193;0.157088;0.159422
79;calc wait;100;0.00252707;0.000646732;0.00963572
79;calc bound;100;0.00158773;0.000666275;0.00285251
79;calc iter;100;0.162432;0.159425;0.17071
79;total;1;19.5726;19.5726;19.5726
56;calc total;1;16.2565;16.2565;16.2565
56;calc update async;100;1.97793e-05;1.0227e-05;0.000250526
56;calc inner;100;0.157961;0.157077;0.158902
56;calc wait;100;0.00210548;0.000805721;0.00582637
56;calc bound;100;0.00119601;0.000778274;0.00242884
56;calc iter;100;0.162063;0.159629;0.167195
56;total;1;19.5916;19.5916;19.5916
39;calc total;1;16.2551;16.2551;16.2551
39;calc update async;100;2.55686e-05;9.504e-06;0.000259762
39;calc inner;100;0.158333;0.156975;0.159821
39;calc wait;100;0.00201558;0.000715292;0.00802963
80;calc total;1;16.2569;16.2569;16.2569
80;calc update async;100;2.0285e-05;1.0047e-05;0.000279805
80;calc inner;100;0.158236;0.15708;0.159248
80;calc wait;100;0.0021139;0.000795012;0.00612608
80;calc bound;100;0.00126236;0.000824497;0.00222058
80;calc iter;100;0.162407;0.16027;0.168234
80;total;1;19.5984;19.5984;19.5984
57;calc total;1;16.2562;16.2562;16.2562
57;calc update async;100;2.03674e-05;1.0971e-05;0.00025007
57;calc inner;100;0.157874;0.156889;0.158632
57;calc wait;100;0.00246346;0.000820616;0.00722431
57;calc bound;100;0.00110655;0.000845004;0.00196076
57;calc iter;100;0.162023;0.160024;0.167003
57;total;1;19.5947;19.5947;19.5947
39;calc bound;100;0.00149273;0.000759002;0.00315738
39;calc iter;100;0.162274;0.159922;0.168185
39;total;1;19.5937;19.5937;19.5937
81;calc total;1;16.2571;16.2571;16.2571
81;calc update async;100;2.00808e-05;1.1266e-05;0.0002987
81;calc inner;100;0.158186;0.15675;0.15921
81;calc wait;100;0.00266093;0.00080166;0.00985075
81;calc bound;100;0.00119598;0.00082366;0.00195023
81;calc iter;100;0.162405;0.160028;0.168275
81;total;1;19.5922;19.5922;19.5922
58;calc total;1;16.2563;16.2563;16.2563
58;calc update async;100;1.9412e-05;1.108e-05;0.000210955
58;calc inner;100;0.15805;0.157242;0.159101
58;calc wait;100;0.00252665;0.000831916;0.006611
58;calc bound;100;0.00106009;0.000784864;0.0018158
58;calc iter;100;0.162028;0.159698;0.166442
58;total;1;19.6035;19.6035;19.6035
40;calc total;1;16.2549;16.2549;16.2549
40;calc update async;100;0.00011263;2.5772e-05;0.00493557
40;calc inner;100;0.158211;0.15661;0.159579
40;calc wait;100;0.00260516;0.000700159;0.0118184
40;calc bound;100;0.00132011;0.000675943;0.00278165
40;calc iter;100;0.162291;0.159185;0.171622
40;total;1;19.5861;19.5861;19.5861
82;calc total;1;16.2571;16.2571;16.2571
82;calc update async;100;2.15487e-05;1.1043e-05;0.00031617
82;calc inner;100;0.158153;0.157027;0.159234
82;calc wait;100;0.00262077;0.000843192;0.00977645
82;calc bound;100;0.00121841;0.000824558;0.00213936
82;calc iter;100;0.162409;0.159924;0.169027
82;total;1;19.5935;19.5935;19.5935
59;calc total;1;16.2574;16.2574;16.2574
59;calc update async;100;2.14702e-05;1.0506e-05;0.000305883
59;calc inner;100;0.158927;0.158121;0.160569
59;calc wait;100;0.00155385;0.000671579;0.00557246
59;calc bound;100;0.00103442;0.000779349;0.00200053
59;calc iter;100;0.16204;0.160335;0.16637
59;total;1;19.604;19.604;19.604
41;calc total;1;16.2568;16.2568;16.2568
41;calc update async;100;0.000101081;1.8726e-05;0.00403649
41;calc inner;100;0.158173;0.156783;0.159514
41;calc wait;100;0.00267994;0.000545394;0.0118934
41;calc bound;100;0.00129993;0.000656164;0.00278767
41;calc iter;100;0.162312;0.159172;0.170941
41;total;1;19.5869;19.5869;19.5869
83;calc total;1;16.257;16.257;16.257
83;calc update async;100;2.09615e-05;1.2873e-05;0.000259505
83;calc inner;100;0.158088;0.156801;0.159202
83;calc wait;100;0.00227953;0.000831563;0.00760565
83;calc bound;100;0.00136972;0.000840519;0.00245789
83;calc iter;100;0.162405;0.160101;0.167312
83;total;1;19.5984;19.5984;19.5984
60;calc total;1;16.2566;16.2566;16.2566
60;calc update async;100;3.08772e-05;1.1706e-05;0.000280009
60;calc inner;100;0.155374;0.153808;0.157626
60;calc wait;100;0.00437288;0.00104468;0.0115508
60;calc bound;100;0.00194668;0.000679536;0.00327964
60;calc iter;100;0.162039;0.157454;0.171221
60;total;1;19.6068;19.6068;19.6068
42;calc total;1;16.2576;16.2576;16.2576
42;calc update async;100;9.78175e-05;2.5164e-05;0.00374172
42;calc inner;100;0.158121;0.156604;0.15954
42;calc wait;100;0.00268982;0.000604363;0.0122102
42;calc bound;100;0.00130005;0.000655251;0.00276461
42;calc iter;100;0.162325;0.159229;0.171598
42;total;1;19.587;19.587;19.587
84;calc total;1;16.2571;16.2571;16.2571
84;calc update async;100;2.86851e-05;1.2529e-05;0.000357979
84;calc inner;100;0.155651;0.154343;0.157127
84;calc wait;100;0.00371233;0.000740608;0.011681
84;calc bound;100;0.00173708;0.000660332;0.00329119
84;calc iter;100;0.162414;0.157743;0.170933
84;total;1;19.5982;19.5982;19.5982
61;calc total;1;16.2537;16.2537;16.2537
61;calc update async;100;2.9838e-05;1.0853e-05;0.000287039
61;calc inner;100;0.155786;0.154197;0.15772
61;calc wait;100;0.00257312;0.000657777;0.0112899
61;calc bound;100;0.00113153;0.000662168;0.00309341
61;calc iter;100;0.162013;0.158965;0.170072
61;total;1;19.6064;19.6064;19.6064
43;calc total;1;16.2574;16.2574;16.2574
43;calc update async;100;9.61232e-05;2.4492e-05;0.00365754
43;calc inner;100;0.158176;0.15687;0.159865
43;calc wait;100;0.00264544;0.000607361;0.00945156
43;calc bound;100;0.00131179;0.000645163;0.0028055
43;calc iter;100;0.162323;0.158956;0.169413
43;total;1;19.595;19.595;19.595
85;calc total;1;16.2554;16.2554;16.2554
85;calc update async;100;2.87856e-05;1.248e-05;0.000247921
85;calc inner;100;0.155671;0.15465;0.157042
85;calc wait;100;0.002438;0.000639283;0.00916114
85;calc bound;100;0.00132243;0.000665125;0.0026941
85;calc iter;100;0.162394;0.159244;0.170264
85;total;1;19.5998;19.5998;19.5998
62;calc total;1;16.2547;16.2547;16.2547
62;calc update async;100;2.73288e-05;1.1558e-05;0.0002598
62;calc inner;100;0.155642;0.15417;0.157647
62;calc wait;100;0.00283274;0.000688208;0.0099059
62;calc bound;100;0.00103543;0.000675144;0.00288918
62;calc iter;100;0.162038;0.158493;0.171161
62;total;1;19.5824;19.5824;19.5824
44;calc total;1;16.2565;16.2565;16.2565
44;calc update async;100;0.000106906;2.2869e-05;0.00428146
44;calc inner;100;0.158539;0.157309;0.160236
44;calc wait;100;0.00216876;0.000616242;0.00807103
44;calc bound;100;0.00134653;0.00067801;0.00280819
44;calc iter;100;0.162317;0.158994;0.169224
44;total;1;19.5944;19.5944;19.5944
86;calc total;1;16.257;16.257;16.257
86;calc update async;100;3.48375e-05;1.5497e-05;0.000339815
86;calc inner;100;0.15551;0.15439;0.157049
86;calc wait;100;0.00188571;0.000656767;0.00809016
86;calc bound;100;0.00117456;0.000690709;0.00272235
86;calc iter;100;0.162425;0.159874;0.169918
86;total;1;19.592;19.592;19.592
63;calc total;1;16.2549;16.2549;16.2549
63;calc update async;100;3.02022e-05;1.2471e-05;0.00020751
63;calc inner;100;0.155451;0.154682;0.157485
63;calc wait;100;0.00370575;0.0007292;0.00985546
63;calc bound;100;0.00187599;0.000661094;0.00326317
63;calc iter;100;0.162036;0.157464;0.16883
63;total;1;19.6055;19.6055;19.6055
45;calc total;1;16.2542;16.2542;16.2542
45;calc update async;100;0.000120296;2.523e-05;0.00523102
45;calc inner;100;0.158447;0.157006;0.159797
45;calc wait;100;0.00212407;0.000694085;0.00827505
45;calc bound;100;0.00141401;0.000730751;0.0028372
45;calc iter;100;0.16226;0.159259;0.168924
45;total;1;19.5934;19.5934;19.5934
87;calc total;1;16.257;16.257;16.257
87;calc update async;100;3.00154e-05;1.1055e-05;0.000317297
87;calc inner;100;0.155455;0.154428;0.157227
87;calc wait;100;0.00386142;0.00132913;0.00796107
87;calc bound;100;0.00200229;0.000677314;0.00326362
87;calc iter;100;0.162369;0.15797;0.169954
87;total;1;19.5998;19.5998;19.5998
64;calc total;1;16.2554;16.2554;16.2554
64;calc update async;100;7.72487e-05;2.5565e-05;0.00421568
64;calc inner;100;0.155628;0.15437;0.157368
64;calc wait;100;0.00178607;0.000671705;0.00528006
64;calc bound;100;0.000828319;0.000717503;0.0014528
64;calc iter;100;0.161966;0.159192;0.167481
64;total;1;19.6051;19.6051;19.6051
46;calc total;1;16.2552;16.2552;16.2552
46;calc update async;100;0.000118456;2.9066e-05;0.00485733
46;calc inner;100;0.158613;0.15736;0.15978
46;calc wait;100;0.00196877;0.000661351;0.00804243
46;calc bound;100;0.00145484;0.000695087;0.00284116
46;calc iter;100;0.162282;0.159884;0.168801
46;total;1;19.5786;19.5786;19.5786
88;calc total;1;16.2573;16.2573;16.2573
88;calc update async;100;7.26256e-05;2.4906e-05;0.00373823
88;calc inner;100;0.15585;0.154871;0.156984
88;calc wait;100;0.00167448;0.000690293;0.00544593
88;calc bound;100;0.000819178;0.000713767;0.00125978
88;calc iter;100;0.162361;0.158505;0.167908
88;total;1;19.5974;19.5974;19.5974
65;calc total;1;16.256;16.256;16.256
65;calc update async;100;7.54518e-05;2.467e-05;0.00392994
65;calc inner;100;0.155781;0.154548;0.157409
65;calc wait;100;0.00200835;0.00063732;0.0074317
65;calc bound;100;0.000781269;0.000708184;0.000974912
65;calc iter;100;0.162001;0.159212;0.168135
65;total;1;19.6029;19.6029;19.6029
47;calc total;1;16.2555;16.2555;16.2555
47;calc update async;100;0.000111817;2.445e-05;0.00493741
47;calc inner;100;0.159174;0.15772;0.160817
47;calc wait;100;0.00154572;0.000575847;0.00927942
47;calc bound;100;0.00133584;0.000677426;0.00282135
47;calc iter;100;0.162288;0.159874;0.17054
47;total;1;19.5855;19.5855;19.5855
89;calc total;1;16.2562;16.2562;16.2562
89;calc update async;100;7.57038e-05;2.6497e-05;0.00400158
89;calc inner;100;0.155833;0.154539;0.156936
89;calc wait;100;0.00219627;0.000670984;0.0102282
89;calc bound;100;0.000811934;0.000679692;0.00143217
89;calc iter;100;0.162375;0.15876;0.170069
89;total;1;19.5926;19.5926;19.5926
66;calc total;1;16.2565;16.2565;16.2565
66;calc update async;100;7.44541e-05;2.5438e-05;0.00379302
66;calc inner;100;0.155791;0.154756;0.157045
66;calc wait;100;0.00218739;0.000652008;0.00582558
66;calc bound;100;0.00077543;0.000724148;0.00107295
66;calc iter;100;0.162006;0.15944;0.166468
66;total;1;19.6039;19.6039;19.6039
90;calc total;1;16.2562;16.2562;16.2562
90;calc update async;100;7.51524e-05;2.4744e-05;0.00399963
90;calc inner;100;0.155663;0.15433;0.15665
90;calc wait;100;0.00228812;0.000659022;0.0108775
90;calc bound;100;0.000843087;0.000679248;0.00196636
90;calc iter;100;0.162375;0.158403;0.170364
90;total;1;19.5909;19.5909;19.5909
67;calc total;1;16.2556;16.2556;16.2556
67;calc update async;100;7.98794e-05;2.3417e-05;0.00403279
67;calc inner;100;0.155669;0.15454;0.157105
67;calc wait;100;0.00132768;0.000754365;0.00487601
67;calc bound;100;0.000783913;0.000718733;0.00105242
67;calc iter;100;0.162007;0.159894;0.166596
67;total;1;19.5902;19.5902;19.5902
91;calc total;1;16.2584;16.2584;16.2584
91;calc update async;100;7.17223e-05;2.4378e-05;0.00363658
91;calc inner;100;0.155803;0.1551;0.157135
91;calc wait;100;0.00186591;0.000713303;0.00653018
91;calc bound;100;0.000867865;0.000684902;0.00139462
91;calc iter;100;0.1624;0.158761;0.167596
91;total;1;19.5984;19.5984;19.5984
68;calc total;1;16.256;16.256;16.256
68;calc update async;100;6.95674e-05;2.2927e-05;0.00401298
68;calc inner;100;0.15573;0.154744;0.157641
68;calc wait;100;0.00431264;0.000912778;0.00912209
68;calc bound;100;0.000842353;0.000727468;0.0011748
68;calc iter;100;0.161978;0.158491;0.167335
68;total;1;19.6054;19.6054;19.6054
92;calc total;1;16.2565;16.2565;16.2565
92;calc update async;100;7.23964e-05;2.4193e-05;0.00403091
92;calc inner;100;0.15565;0.153976;0.15727
92;calc wait;100;0.00393293;0.000748687;0.0117036
92;calc bound;100;0.000948961;0.000704378;0.00211919
92;calc iter;100;0.162352;0.158482;0.168773
92;total;1;19.5907;19.5907;19.5907
69;calc total;1;16.2554;16.2554;16.2554
69;calc update async;100;7.44306e-05;2.4026e-05;0.00417768
69;calc inner;100;0.155489;0.153513;0.157532
69;calc wait;100;0.00318504;0.000758671;0.0117796
69;calc bound;100;0.00109223;0.000759253;0.00221433
69;calc iter;100;0.161977;0.158626;0.169024
69;total;1;19.6041;19.6041;19.6041
93;calc total;1;16.2536;16.2536;16.2536
93;calc update async;100;8.92235e-05;2.2268e-05;0.00545568
93;calc inner;100;0.155649;0.153874;0.15717
93;calc wait;100;0.00252493;0.000705263;0.0110071
93;calc bound;100;0.00112292;0.000731044;0.00229148
93;calc iter;100;0.162316;0.158526;0.16979
93;total;1;19.5934;19.5934;19.5934
70;calc total;1;16.2553;16.2553;16.2553
70;calc update async;100;7.63796e-05;2.4014e-05;0.00434494
70;calc inner;100;0.155437;0.152765;0.157306
70;calc wait;100;0.00339684;0.000691356;0.0115383
70;calc bound;100;0.00113442;0.000750332;0.002143
70;calc iter;100;0.161975;0.157663;0.170221
70;total;1;19.5958;19.5958;19.5958
94;calc total;1;16.256;16.256;16.256
94;calc update async;100;7.4287e-05;2.427e-05;0.00414457
94;calc inner;100;0.155436;0.153153;0.156755
94;calc wait;100;0.00238548;0.000766066;0.00971042
94;calc bound;100;0.00107332;0.000730231;0.00238346
94;calc iter;100;0.162312;0.158413;0.169064
94;total;1;19.5997;19.5997;19.5997
71;calc total;1;16.2551;16.2551;16.2551
71;calc update async;100;7.59626e-05;2.3486e-05;0.00441565
71;calc inner;100;0.155631;0.153437;0.157341
71;calc wait;100;0.00346785;0.000683086;0.0101572
71;calc bound;100;0.000934135;0.000747582;0.00191793
71;calc iter;100;0.16198;0.157756;0.16752
71;total;1;19.5964;19.5964;19.5964
95;calc total;1;16.2549;16.2549;16.2549
95;calc update async;100;8.30516e-05;2.0977e-05;0.00502719
95;calc inner;100;0.155813;0.15373;0.157243
95;calc wait;100;0.00333397;0.000806219;0.00864595
95;calc bound;100;0.000912175;0.000732224;0.00179864
95;calc iter;100;0.162306;0.159009;0.168887
95;total;1;19.5913;19.5913;19.5913
0;calc total;1;16.256;16.256;16.256
0;calc update async;100;0.000100202;3.2216e-05;0.00459719
0;calc inner;100;0.158294;0.157125;0.159296
0;calc wait;100;0.0019829;0.000664157;0.00820611
0;calc bound;100;0.00110067;0.000737434;0.00275286
0;calc iter;100;0.162501;0.159667;0.168802
0;total;1;18.9758;18.9758;18.9758
1;calc total;1;16.2561;16.2561;16.2561
1;calc update async;100;0.000108026;3.4851e-05;0.00537385
1;calc inner;100;0.158225;0.157096;0.159158
1;calc wait;100;0.0020384;0.000602552;0.00930231
1;calc bound;100;0.00106865;0.000733843;0.00269238
1;calc iter;100;0.162511;0.160017;0.168875
1;total;1;18.9741;18.9741;18.9741
2;calc total;1;16.2568;16.2568;16.2568
2;calc update async;100;9.93705e-05;3.3649e-05;0.00481625
2;calc inner;100;0.158186;0.156858;0.159216
2;calc wait;100;0.00229696;0.000716014;0.00720296
2;calc bound;100;0.00105864;0.000752849;0.0027665
2;calc iter;100;0.162497;0.159877;0.168048
2;total;1;18.9649;18.9649;18.9649
3;calc total;1;16.2559;16.2559;16.2559
3;calc update async;100;0.000100067;3.4904e-05;0.00467672
3;calc inner;100;0.158297;0.156233;0.159259
3;calc wait;100;0.00195862;0.000671641;0.00981314
3;calc bound;100;0.00107116;0.000757293;0.00215214
3;calc iter;100;0.162488;0.159855;0.169069
3;total;1;18.9833;18.9833;18.9833
4;calc total;1;16.2562;16.2562;16.2562
4;calc update async;100;9.93209e-05;3.1828e-05;0.00473146
4;calc inner;100;0.15808;0.15659;0.159201
4;calc wait;100;0.00231983;0.000631194;0.00827623
4;calc bound;100;0.00108124;0.000732419;0.00256602
4;calc iter;100;0.16249;0.159245;0.16826
4;total;1;18.9831;18.9831;18.9831
5;calc total;1;16.255;16.255;16.255
5;calc update async;100;0.000106206;3.5132e-05;0.00515528
5;calc inner;100;0.157975;0.156431;0.15915
5;calc wait;100;0.00267115;0.000677426;0.00840088
5;calc bound;100;0.00107335;0.000736717;0.00267654
5;calc iter;100;0.162498;0.160007;0.16846
5;total;1;18.9722;18.9722;18.9722
6;calc total;1;16.2559;16.2559;16.2559
6;calc update async;100;0.000105081;2.5208e-05;0.00505751
6;calc inner;100;0.158502;0.157202;0.160089
6;calc wait;100;0.00188196;0.000577842;0.00696507
6;calc bound;100;0.00104806;0.000749184;0.00267054
6;calc iter;100;0.162495;0.160015;0.167954
6;total;1;18.9747;18.9747;18.9747
7;calc total;1;16.2555;16.2555;16.2555
7;calc update async;100;0.000105372;3.6016e-05;0.00498943
7;calc inner;100;0.157989;0.157001;0.159765
7;calc wait;100;0.00263083;0.00071273;0.00849858
7;calc bound;100;0.00107803;0.000722602;0.00273951
7;calc iter;100;0.162493;0.159606;0.169477
7;total;1;18.9829;18.9829;18.9829
8;calc total;1;16.255;16.255;16.255
8;calc update async;100;2.84187e-05;9.922e-06;0.000252296
8;calc inner;100;0.157974;0.156468;0.159431
8;calc wait;100;0.00240322;0.000674623;0.00865067
8;calc bound;100;0.0019895;0.000679245;0.00319174
8;calc iter;100;0.162532;0.158692;0.16999
8;total;1;18.975;18.975;18.975
9;calc total;1;16.2578;16.2578;16.2578
9;calc update async;100;2.79139e-05;8.841e-06;0.000232241
9;calc inner;100;0.158308;0.156655;0.159633
9;calc wait;100;0.00226388;0.000595127;0.0094653
9;calc bound;100;0.0018794;0.000663758;0.00308031
9;calc iter;100;0.162552;0.159678;0.170125
9;total;1;18.9831;18.9831;18.9831
10;calc total;1;16.2582;16.2582;16.2582
10;calc update async;100;2.94214e-05;7.475e-06;0.000349688
10;calc inner;100;0.157958;0.156269;0.159196
10;calc wait;100;0.00246954;0.000646376;0.00850003
10;calc bound;100;0.00200306;0.000690868;0.00306473
10;calc iter;100;0.162568;0.159249;0.170297
10;total;1;18.9825;18.9825;18.9825
11;calc total;1;16.2577;16.2577;16.2577
11;calc update async;100;2.82043e-05;1.0007e-05;0.000239824
11;calc inner;100;0.158125;0.156727;0.159405
11;calc wait;100;0.00225169;0.000584263;0.0105416
11;calc bound;100;0.00199038;0.000694367;0.00317509
11;calc iter;100;0.162518;0.159645;0.170747
11;total;1;18.9737;18.9737;18.9737
12;calc total;1;16.258;16.258;16.258
12;calc update async;100;2.09744e-05;9.234e-06;0.000329791
12;calc inner;100;0.158382;0.157723;0.159323
12;calc wait;100;0.0025311;0.000783878;0.00732351
12;calc bound;100;0.00115311;0.000833556;0.0020682
12;calc iter;100;0.162557;0.160205;0.167504
12;total;1;18.9813;18.9813;18.9813
13;calc total;1;16.2542;16.2542;16.2542
13;calc update async;100;2.0269e-05;1.0793e-05;0.000208618
13;calc inner;100;0.157876;0.15658;0.158931
13;calc wait;100;0.00274698;0.000833787;0.00929718
13;calc bound;100;0.00118548;0.000826256;0.00237234
13;calc iter;100;0.162515;0.160408;0.168169
13;total;1;18.9759;18.9759;18.9759
14;calc total;1;16.2552;16.2552;16.2552
14;calc update async;100;1.89699e-05;9.421e-06;0.000227182
14;calc inner;100;0.15835;0.157353;0.159409
14;calc wait;100;0.00239738;0.000812093;0.00758646
14;calc bound;100;0.00114835;0.000831316;0.00176509
14;calc iter;100;0.162525;0.159937;0.167767
14;total;1;18.9744;18.9744;18.9744
15;calc total;1;16.2555;16.2555;16.2555
15;calc update async;100;2.01123e-05;1.0062e-05;0.000277538
15;calc inner;100;0.158008;0.156484;0.158989
15;calc wait;100;0.00281708;0.000810496;0.00850642
15;calc bound;100;0.00120105;0.000803811;0.00218792
15;calc iter;100;0.16252;0.160036;0.168177
15;total;1;18.9791;18.9791;18.9791
16;calc total;1;16.2557;16.2557;16.2557
16;calc update async;100;0.000120519;4.1155e-05;0.00488606
16;calc inner;100;0.158519;0.157604;0.159546
16;calc wait;100;0.00241172;0.000600819;0.0108437
16;calc bound;100;0.00149787;0.000652903;0.00277945
16;calc iter;100;0.162552;0.159648;0.171265
16;total;1;18.9761;18.9761;18.9761
17;calc total;1;16.2571;16.2571;16.2571
17;calc update async;100;0.000107278;3.2716e-05;0.00380941
17;calc inner;100;0.158056;0.157031;0.15943
17;calc wait;100;0.00290237;0.000665004;0.0123247
17;calc bound;100;0.00150157;0.000666786;0.0027756
17;calc iter;100;0.16257;0.159328;0.171988
17;total;1;18.9699;18.9699;18.9699
18;calc total;1;16.2577;16.2577;16.2577
18;calc update async;100;0.000106313;3.3533e-05;0.0035748
18;calc inner;100;0.158157;0.157475;0.159144
18;calc wait;100;0.00278693;0.000674732;0.00902511
18;calc bound;100;0.00152338;0.0006472;0.00279005
18;calc iter;100;0.162576;0.159207;0.169954
18;total;1;18.9733;18.9733;18.9733
19;calc total;1;16.257;16.257;16.257
19;calc update async;100;0.00011056;2.2604e-05;0.00385544
19;calc inner;100;0.158208;0.157307;0.159627
19;calc wait;100;0.00268608;0.0006106;0.0109641
19;calc bound;100;0.001562;0.000674566;0.00278526
19;calc iter;100;0.162569;0.159076;0.171103
19;total;1;18.9774;18.9774;18.9774
20;calc total;1;16.2574;16.2574;16.2574
20;calc update async;100;0.000111806;3.5262e-05;0.0037184
20;calc inner;100;0.158429;0.157547;0.159451
20;calc wait;100;0.0024351;0.000588407;0.00951572
20;calc bound;100;0.00158524;0.000687814;0.00284086
20;calc iter;100;0.162563;0.159694;0.170484
20;total;1;18.9801;18.9801;18.9801
21;calc total;1;16.2548;16.2548;16.2548
21;calc update async;100;0.000132115;3.6923e-05;0.00550026
21;calc inner;100;0.158562;0.157336;0.159643
21;calc wait;100;0.00228171;0.000625741;0.00899747
21;calc bound;100;0.00155816;0.000691368;0.00280433
21;calc iter;100;0.162537;0.159424;0.169887
21;total;1;18.9695;18.9695;18.9695
22;calc total;1;16.2572;16.2572;16.2572
22;calc update async;100;0.000114368;4.2839e-05;0.00397746
22;calc inner;100;0.158423;0.157442;0.15986
22;calc wait;100;0.00241452;0.00065113;0.00912668
22;calc bound;100;0.00159924;0.000682961;0.00284983
22;calc iter;100;0.162554;0.159901;0.169957
22;total;1;18.976;18.976;18.976
23;calc total;1;16.2567;16.2567;16.2567
23;calc update async;100;0.000117949;3.7627e-05;0.00436848
23;calc inner;100;0.158375;0.157411;0.159251
23;calc wait;100;0.00249277;0.00064221;0.011054
23;calc bound;100;0.00157074;0.00068472;0.00278959
23;calc iter;100;0.162559;0.159635;0.17144
23;total;1;18.9737;18.9737;18.9737
MPI
Running Jacobi on 96 processors with (12, 8) elements.
Array Dimensions: 54996 55000
Block Dimensions: 4583 6875
== Energy Conservation Check ==
initial Energy:               25.000
  final Energy:               25.000
    Difference:               -0.000
== Time Statistics ==
Completed 100 iterations.
# unit_id;function_name;num_calls;avg_runtime;min_runtime;max_runtime
24;calc total;1;16.2573;16.2573;16.2573
24;calc update async;100;6.08002e-05;1.8623e-05;0.00336723
24;calc inner;100;0.156024;0.153436;0.157803
24;calc wait;100;0.00436346;0.000756798;0.0127101
24;calc bound;100;0.000870649;0.00074771;0.00172221
24;calc iter;100;0.16206;0.158801;0.169531
24;total;1;19.5264;19.5264;19.5264
25;calc total;1;16.2505;16.2505;16.2505
25;calc update async;100;8.93897e-05;2.1054e-05;0.00588778
25;calc inner;100;0.155473;0.152901;0.157295
25;calc wait;100;0.00462502;0.000776151;0.0153229
25;calc bound;100;0.00116534;0.000806342;0.0022007
25;calc iter;100;0.161995;0.157831;0.171853
25;total;1;19.5228;19.5228;19.5228
26;calc total;1;16.256;16.256;16.256
26;calc update async;100;7.67828e-05;1.9943e-05;0.00444954
26;calc inner;100;0.155518;0.1538;0.157182
26;calc wait;100;0.00464745;0.000858743;0.0112285
26;calc bound;100;0.00122198;0.000780279;0.00214318
26;calc iter;100;0.161995;0.158591;0.169292
26;total;1;19.5137;19.5137;19.5137
27;calc total;1;16.2554;16.2554;16.2554
27;calc update async;100;7.36154e-05;2.1469e-05;0.00452898
27;calc inner;100;0.155988;0.154217;0.157472
27;calc wait;100;0.00367005;0.000674036;0.00938756
27;calc bound;100;0.000918746;0.000700037;0.00143648
27;calc iter;100;0.162047;0.158304;0.16741
27;total;1;19.5106;19.5106;19.5106
28;calc total;1;16.2573;16.2573;16.2573
28;calc update async;100;8.30441e-05;2.5502e-05;0.0039118
28;calc inner;100;0.155882;0.154283;0.157026
28;calc wait;100;0.00131793;0.000678827;0.0066278
28;calc bound;100;0.000829239;0.000709139;0.00135984
28;calc iter;100;0.16208;0.15896;0.166831
28;total;1;19.5151;19.5151;19.5151
29;calc total;1;16.2564;16.2564;16.2564
29;calc update async;100;8.24466e-05;2.5745e-05;0.00432592
29;calc inner;100;0.15594;0.154259;0.157231
29;calc wait;100;0.00168976;0.000674787;0.00679463
29;calc bound;100;0.00079553;0.000714309;0.00104975
29;calc iter;100;0.162081;0.158379;0.167282
29;total;1;19.5048;19.5048;19.5048
30;calc total;1;16.2538;16.2538;16.2538
30;calc update async;100;9.43067e-05;2.3931e-05;0.00535393
30;calc inner;100;0.155949;0.154147;0.15717
30;calc wait;100;0.00197858;0.000692567;0.00796818
30;calc bound;100;0.000808902;0.000721037;0.0012311
30;calc iter;100;0.162045;0.158272;0.168137
30;total;1;19.5138;19.5138;19.5138
31;calc total;1;16.2512;16.2512;16.2512
31;calc update async;100;0.00010308;2.3829e-05;0.00608636
31;calc inner;100;0.156367;0.154539;0.157755
31;calc wait;100;0.00132554;0.000633597;0.0091272
31;calc bound;100;0.000817329;0.000715652;0.00166156
31;calc iter;100;0.162043;0.159474;0.170751
31;total;1;19.5135;19.5135;19.5135
32;calc total;1;16.2558;16.2558;16.2558
32;calc update async;100;3.52779e-05;1.1693e-05;0.000252991
32;calc inner;100;0.15604;0.153591;0.158183
32;calc wait;100;0.00370139;0.000696543;0.0132438
32;calc bound;100;0.00217575;0.00068725;0.00324422
32;calc iter;100;0.162107;0.158328;0.172388
32;total;1;19.5125;19.5125;19.5125
33;calc total;1;16.2534;16.2534;16.2534
33;calc update async;100;2.37575e-05;9.876e-06;0.000267282
33;calc inner;100;0.156081;0.153996;0.157268
33;calc wait;100;0.00408096;0.000623671;0.0143032
33;calc bound;100;0.00105662;0.000654134;0.00282453
33;calc iter;100;0.162081;0.157691;0.172093
33;total;1;19.5255;19.5255;19.5255
34;calc total;1;16.2534;16.2534;16.2534
34;calc update async;100;2.18606e-05;1.1246e-05;0.000246898
34;calc inner;100;0.156156;0.154355;0.157433
34;calc wait;100;0.00418384;0.000736346;0.0112104
34;calc bound;100;0.00098846;0.000675212;0.00297257
34;calc iter;100;0.162095;0.15805;0.169746
34;total;1;19.495;19.495;19.495
35;calc total;1;16.2533;16.2533;16.2533
35;calc update async;100;3.61594e-05;1.3083e-05;0.000255226
35;calc inner;100;0.15602;0.154147;0.157374
35;calc wait;100;0.00350944;0.000969064;0.00928307
35;calc bound;100;0.00226778;0.000684544;0.00323196
35;calc iter;100;0.162054;0.158015;0.168496
35;total;1;19.5166;19.5166;19.5166
48;calc total;1;16.2549;16.2549;16.2549
48;calc update async;100;0.00010045;2.9098e-05;0.00482863
48;calc inner;100;0.157916;0.156777;0.158944
48;calc wait;100;0.00225635;0.000621551;0.00903974
48;calc bound;100;0.00164488;0.000676311;0.00282632
48;calc iter;100;0.161922;0.159046;0.169067
48;total;1;19.5177;19.5177;19.5177
36;calc total;1;16.2539;16.2539;16.2539
36;calc update async;100;3.01732e-05;1.2151e-05;0.000255379
36;calc inner;100;0.158633;0.156932;0.15983
36;calc wait;100;0.00157154;0.000740702;0.00593719
36;calc bound;100;0.0016392;0.000760986;0.00282454
36;calc iter;100;0.162073;0.159234;0.167646
36;total;1;19.5037;19.5037;19.5037
72;calc total;1;16.2574;16.2574;16.2574
72;calc update async;100;0.000107536;3.2532e-05;0.00331602
72;calc inner;100;0.158249;0.157303;0.159353
72;calc wait;100;0.00254344;0.000603125;0.0104513
72;calc bound;100;0.00159775;0.000695786;0.00284079
72;calc iter;100;0.1625;0.159822;0.17403
72;total;1;19.5126;19.5126;19.5126
49;calc total;1;16.2532;16.2532;16.2532
49;calc update async;100;0.000100289;2.4858e-05;0.00488281
49;calc inner;100;0.157906;0.15684;0.159214
49;calc wait;100;0.00231889;0.000630607;0.0089422
49;calc bound;100;0.00157877;0.000686484;0.00280874
49;calc iter;100;0.161907;0.15882;0.169732
49;total;1;19.5268;19.5268;19.5268
37;calc total;1;16.2537;16.2537;16.2537
37;calc update async;100;3.03005e-05;1.1508e-05;0.000227414
37;calc inner;100;0.158563;0.157089;0.159598
37;calc wait;100;0.00166116;0.000759523;0.00813422
37;calc bound;100;0.00168027;0.000856666;0.00307195
37;calc iter;100;0.162072;0.160114;0.167592
37;total;1;19.5146;19.5146;19.5146
73;calc total;1;16.2496;16.2496;16.2496
73;calc update async;100;0.000136533;3.5845e-05;0.00617134
73;calc inner;100;0.158206;0.156873;0.159677
73;calc wait;100;0.00247055;0.0006082;0.0101827
73;calc bound;100;0.00162896;0.000686696;0.002757
73;calc iter;100;0.162444;0.159378;0.170727
73;total;1;19.5112;19.5112;19.5112
50;calc total;1;16.2532;16.2532;16.2532
50;calc update async;100;9.90648e-05;2.5712e-05;0.00494055
50;calc inner;100;0.157807;0.156928;0.158858
50;calc wait;100;0.00236393;0.000636285;0.009949
50;calc bound;100;0.0015856;0.000784619;0.00284922
50;calc iter;100;0.161858;0.159246;0.169623
50;total;1;19.5262;19.5262;19.5262
38;calc total;1;16.2522;16.2522;16.2522
38;calc update async;100;3.03961e-05;1.1832e-05;0.000276322
38;calc inner;100;0.158464;0.156886;0.159397
38;calc wait;100;0.00171458;0.000701148;0.00763549
38;calc bound;100;0.00174532;0.00076291;0.00302555
38;calc iter;100;0.162079;0.15982;0.169003
38;total;1;19.5152;19.5152;19.5152
74;calc total;1;16.2536;16.2536;16.2536
74;calc update async;100;0.000125224;3.9524e-05;0.00513625
74;calc inner;100;0.158158;0.157081;0.159178
74;calc wait;100;0.00251119;0.000578845;0.0116937
74;calc bound;100;0.00168973;0.00067741;0.00279511
74;calc iter;100;0.162486;0.159216;0.171607
74;total;1;19.5192;19.5192;19.5192
51;calc total;1;16.2531;16.2531;16.2531
51;calc update async;100;9.67836e-05;2.4655e-05;0.0049136
51;calc inner;100;0.157835;0.156773;0.159133
51;calc wait;100;0.00241922;0.000624787;0.0111544
51;calc bound;100;0.00153634;0.000695881;0.0027921
51;calc iter;100;0.16189;0.159104;0.170651
51;total;1;19.5146;19.5146;19.5146
39;calc total;1;16.2515;16.2515;16.2515
39;calc update async;100;3.02421e-05;1.035e-05;0.000285207
39;calc inner;100;0.158588;0.156947;0.159718
39;calc wait;100;0.00163083;0.000691265;0.00920522
39;calc bound;100;0.0016634;0.000771466;0.00279745
39;calc iter;100;0.162066;0.160322;0.169789
39;total;1;19.522;19.522;19.522
75;calc total;1;16.2534;16.2534;16.2534
75;calc update async;100;0.000124507;4.4412e-05;0.00502317
75;calc inner;100;0.158294;0.157565;0.159039
75;calc wait;100;0.00249301;0.000618918;0.00933546
75;calc bound;100;0.00157027;0.000679944;0.0028435
75;calc iter;100;0.162484;0.159438;0.170156
75;total;1;19.5119;19.5119;19.5119
52;calc total;1;16.254;16.254;16.254
52;calc update async;100;9.34209e-05;2.3118e-05;0.00475745
52;calc inner;100;0.157559;0.156352;0.158475
52;calc wait;100;0.00273497;0.000596974;0.0105547
52;calc bound;100;0.00150917;0.000666094;0.00280885
52;calc iter;100;0.161899;0.158488;0.169793
52;total;1;19.5279;19.5279;19.5279
40;calc total;1;16.2574;16.2574;16.2574
40;calc update async;100;9.7076e-05;3.011e-05;0.00332648
40;calc inner;100;0.158469;0.156686;0.159871
40;calc wait;100;0.00233114;0.000564297;0.0117173
40;calc bound;100;0.00123555;0.00068382;0.00269549
40;calc iter;100;0.162135;0.159415;0.172661
40;total;1;19.5216;19.5216;19.5216
76;calc total;1;16.2563;16.2563;16.2563
76;calc update async;100;0.000121023;3.9184e-05;0.00516857
76;calc inner;100;0.158041;0.157142;0.158742
76;calc wait;100;0.00278565;0.000665037;0.0112487
76;calc bound;100;0.00156233;0.000659088;0.00277722
76;calc iter;100;0.162513;0.159102;0.171302
76;total;1;19.4984;19.4984;19.4984
53;calc total;1;16.254;16.254;16.254
53;calc update async;100;9.52617e-05;2.4725e-05;0.00472248
53;calc inner;100;0.157512;0.156516;0.158756
53;calc wait;100;0.00272573;0.000659398;0.0116739
53;calc bound;100;0.00156225;0.000672496;0.00281938
53;calc iter;100;0.161898;0.158839;0.170822
53;total;1;19.5198;19.5198;19.5198
41;calc total;1;16.2496;16.2496;16.2496
41;calc update async;100;0.000117838;3.1858e-05;0.00556219
41;calc inner;100;0.158413;0.156545;0.159941
41;calc wait;100;0.00229414;0.000626511;0.011929
41;calc bound;100;0.00124336;0.000665736;0.0027026
41;calc iter;100;0.162071;0.159312;0.171156
41;total;1;19.5215;19.5215;19.5215
77;calc total;1;16.2559;16.2559;16.2559
77;calc update async;100;0.000126485;3.7308e-05;0.00523472
77;calc inner;100;0.157957;0.157261;0.158842
77;calc wait;100;0.00287333;0.000684698;0.0107222
77;calc bound;100;0.00155194;0.000656528;0.00280071
77;calc iter;100;0.162512;0.159247;0.170534
77;total;1;19.4993;19.4993;19.4993
54;calc total;1;16.2529;16.2529;16.2529
54;calc update async;100;9.8135e-05;2.2147e-05;0.00493844
54;calc inner;100;0.157539;0.156606;0.158854
54;calc wait;100;0.00265282;0.0005733;0.0109776
54;calc bound;100;0.00159356;0.000677346;0.00281126
54;calc iter;100;0.161886;0.15856;0.170233
54;total;1;19.5233;19.5233;19.5233
42;calc total;1;16.2536;16.2536;16.2536
42;calc update async;100;0.000106984;2.6468e-05;0.00418949
42;calc inner;100;0.158379;0.156784;0.159527
42;calc wait;100;0.00237405;0.00066608;0.00995872
42;calc bound;100;0.00125005;0.000670538;0.00282052
42;calc iter;100;0.162112;0.159398;0.170034
42;total;1;19.5098;19.5098;19.5098
78;calc total;1;16.2541;16.2541;16.2541
78;calc update async;100;0.000126405;2.569e-05;0.00557963
78;calc inner;100;0.158673;0.157773;0.15976
78;calc wait;100;0.00213588;0.000559905;0.00949548
78;calc bound;100;0.00151085;0.000743196;0.00278801
78;calc iter;100;0.162449;0.159625;0.170298
78;total;1;19.5183;19.5183;19.5183
55;calc total;1;16.2519;16.2519;16.2519
55;calc update async;100;0.000103095;2.3344e-05;0.00545823
55;calc inner;100;0.157599;0.156874;0.158611
55;calc wait;100;0.00255889;0.000699714;0.0096912
55;calc bound;100;0.0016278;0.000678556;0.00279296
55;calc iter;100;0.161891;0.158703;0.169563
55;total;1;19.5009;19.5009;19.5009
43;calc total;1;16.2534;16.2534;16.2534
43;calc update async;100;0.000106549;2.5102e-05;0.00428882
43;calc inner;100;0.158602;0.157138;0.159759
43;calc wait;100;0.00212266;0.000610619;0.00817551
43;calc bound;100;0.00127764;0.000682383;0.00277487
43;calc iter;100;0.162111;0.159466;0.169286
43;total;1;19.5177;19.5177;19.5177
79;calc total;1;16.2517;16.2517;16.2517
79;calc update async;100;0.00012687;3.6318e-05;0.00565332
79;calc inner;100;0.157991;0.15671;0.15913
79;calc wait;100;0.00281621;0.000663234;0.0109399
79;calc bound;100;0.00150596;0.000720844;0.00281392
79;calc iter;100;0.162443;0.159093;0.1716
79;total;1;19.5074;19.5074;19.5074
56;calc total;1;16.2572;16.2572;16.2572
56;calc update async;100;2.07466e-05;1.1708e-05;0.000306499
56;calc inner;100;0.15827;0.155905;0.159301
56;calc wait;100;0.00179924;0.000774889;0.009574
56;calc bound;100;0.00110458;0.000800483;0.00235633
56;calc iter;100;0.16193;0.160032;0.166649
56;total;1;19.53;19.53;19.53
44;calc total;1;16.2563;16.2563;16.2563
44;calc update async;100;0.0001002;4.1841e-05;0.00347773
44;calc inner;100;0.158768;0.157028;0.159972
44;calc wait;100;0.00155878;0.000653919;0.0101203
44;calc bound;100;0.00128416;0.00077357;0.00286368
44;calc iter;100;0.162099;0.159488;0.170872
44;total;1;19.5108;19.5108;19.5108
80;calc total;1;16.2548;16.2548;16.2548
80;calc update async;100;2.01892e-05;8.199e-06;0.000248875
80;calc inner;100;0.158372;0.156784;0.159253
80;calc wait;100;0.00229833;0.00076795;0.00841882
80;calc bound;100;0.00117109;0.000760608;0.00217553
80;calc iter;100;0.162462;0.160159;0.168212
80;total;1;19.5107;19.5107;19.5107
57;calc total;1;16.2502;16.2502;16.2502
57;calc update async;100;1.87176e-05;1.0658e-05;0.000224836
57;calc inner;100;0.157773;0.156444;0.159004
57;calc wait;100;0.00253715;0.000842746;0.0087843
57;calc bound;100;0.00107398;0.000797269;0.00155253
57;calc iter;100;0.161816;0.159881;0.167716
57;total;1;19.5149;19.5149;19.5149
45;calc total;1;16.2559;16.2559;16.2559
45;calc update async;100;9.75478e-05;3.5424e-05;0.00349584
45;calc inner;100;0.158733;0.157195;0.160003
45;calc wait;100;0.00179818;0.000663528;0.00884733
45;calc bound;100;0.00131524;0.000696795;0.00278019
45;calc iter;100;0.162129;0.159182;0.169624
45;total;1;19.5289;19.5289;19.5289
81;calc total;1;16.2531;16.2531;16.2531
81;calc update async;100;2.02704e-05;1.0942e-05;0.000242741
81;calc inner;100;0.158279;0.156778;0.159133
81;calc wait;100;0.00255964;0.000800702;0.00964612
81;calc bound;100;0.00112097;0.000781099;0.00214394
81;calc iter;100;0.16244;0.159936;0.169129
81;total;1;19.503;19.503;19.503
58;calc total;1;16.2544;16.2544;16.2544
58;calc update async;100;1.95101e-05;1.0519e-05;0.000260301
58;calc inner;100;0.157887;0.157038;0.158996
58;calc wait;100;0.00251527;0.000839432;0.00693308
58;calc bound;100;0.00106179;0.000789905;0.00179939
58;calc iter;100;0.16187;0.159321;0.166604
58;total;1;19.5104;19.5104;19.5104
46;calc total;1;16.2541;16.2541;16.2541
46;calc update async;100;0.000101194;3.5465e-05;0.00401947
46;calc inner;100;0.158823;0.157075;0.159846
46;calc wait;100;0.00169007;0.000589936;0.00924092
46;calc bound;100;0.00128036;0.00067993;0.00279927
46;calc iter;100;0.162111;0.159694;0.169561
46;total;1;19.5153;19.5153;19.5153
82;calc total;1;16.2531;16.2531;16.2531
82;calc update async;100;2.06605e-05;1.0915e-05;0.000267899
82;calc inner;100;0.158347;0.15734;0.158998
82;calc wait;100;0.00244757;0.000836438;0.00838329
82;calc bound;100;0.00115223;0.000755251;0.00206916
82;calc iter;100;0.162469;0.16002;0.168498
82;total;1;19.5052;19.5052;19.5052
59;calc total;1;16.2531;16.2531;16.2531
59;calc update async;100;2.07018e-05;1.0668e-05;0.000174562
59;calc inner;100;0.15845;0.156951;0.159793
59;calc wait;100;0.00177156;0.00069518;0.00779463
59;calc bound;100;0.00110684;0.00082855;0.00199173
59;calc iter;100;0.161853;0.159946;0.167188
59;total;1;19.5132;19.5132;19.5132
47;calc total;1;16.2511;16.2511;16.2511
47;calc update async;100;0.000114581;2.7833e-05;0.00532202
47;calc inner;100;0.158827;0.15723;0.159999
47;calc wait;100;0.00167309;0.000639776;0.0108673
47;calc bound;100;0.00122787;0.000698761;0.00283123
47;calc iter;100;0.16208;0.159637;0.171138
47;total;1;19.5263;19.5263;19.5263
83;calc total;1;16.253;16.253;16.253
83;calc update async;100;2.10264e-05;1.2161e-05;0.000265556
83;calc inner;100;0.158254;0.156791;0.160709
83;calc wait;100;0.0024123;0.000792819;0.00784779
83;calc bound;100;0.00123907;0.000745803;0.00219983
83;calc iter;100;0.162461;0.160355;0.167436
83;total;1;19.5088;19.5088;19.5088
60;calc total;1;16.2569;16.2569;16.2569
60;calc update async;100;2.95033e-05;1.0657e-05;0.000320646
60;calc inner;100;0.155239;0.153537;0.157058
60;calc wait;100;0.00429736;0.000735162;0.0123348
60;calc bound;100;0.00193929;0.000686205;0.00327111
60;calc iter;100;0.161916;0.156913;0.171706
60;total;1;19.5036;19.5036;19.5036
84;calc total;1;16.254;16.254;16.254
84;calc update async;100;2.83161e-05;1.2955e-05;0.000255553
84;calc inner;100;0.156773;0.155458;0.15814
84;calc wait;100;0.00337199;0.000746876;0.0102521
84;calc bound;100;0.00186491;0.00068319;0.00321338
84;calc iter;100;0.162476;0.15834;0.171116
84;total;1;19.5105;19.5105;19.5105
61;calc total;1;16.2552;16.2552;16.2552
61;calc update async;100;2.72186e-05;1.1593e-05;0.000228892
61;calc inner;100;0.15552;0.154223;0.157332
61;calc wait;100;0.00277978;0.000627663;0.0123787
61;calc bound;100;0.00103184;0.00067819;0.00285963
61;calc iter;100;0.161892;0.15783;0.171648
61;total;1;19.514;19.514;19.514
85;calc total;1;16.2539;16.2539;16.2539
85;calc update async;100;2.66954e-05;9.919e-06;0.000234948
85;calc inner;100;0.156984;0.155632;0.158235
85;calc wait;100;0.00281078;0.000639708;0.0106397
85;calc bound;100;0.00153314;0.000668777;0.00305654
85;calc iter;100;0.16243;0.158845;0.170245
85;total;1;19.4992;19.4992;19.4992
62;calc total;1;16.2529;16.2529;16.2529
62;calc update async;100;2.91684e-05;1.1685e-05;0.000260297
62;calc inner;100;0.15552;0.154239;0.156863
62;calc wait;100;0.00290838;0.00065403;0.00879442
62;calc bound;100;0.00109678;0.000687226;0.0029735
62;calc iter;100;0.161874;0.157174;0.170057
62;total;1;19.5327;19.5327;19.5327
86;calc total;1;16.2528;16.2528;16.2528
86;calc update async;100;3.14454e-05;1.2219e-05;0.000265456
86;calc inner;100;0.156939;0.155699;0.15877
86;calc wait;100;0.00235496;0.000626288;0.00772597
86;calc bound;100;0.0016077;0.000690033;0.00294243
86;calc iter;100;0.162426;0.158449;0.169919
86;total;1;19.5055;19.5055;19.5055
63;calc total;1;16.2506;16.2506;16.2506
63;calc update async;100;3.31702e-05;1.3353e-05;0.000294252
63;calc inner;100;0.155235;0.154142;0.156912
63;calc wait;100;0.00362154;0.000792725;0.00867451
63;calc bound;100;0.00203178;0.000669557;0.00323006
63;calc iter;100;0.161851;0.157301;0.167645
63;total;1;19.5327;19.5327;19.5327
87;calc total;1;16.2525;16.2525;16.2525
87;calc update async;100;2.83006e-05;1.0883e-05;0.000256574
87;calc inner;100;0.156623;0.155399;0.1584
87;calc wait;100;0.00317721;0.000667287;0.00896574
87;calc bound;100;0.00211718;0.000665461;0.00325493
87;calc iter;100;0.162427;0.15726;0.170197
87;total;1;19.5162;19.5162;19.5162
64;calc total;1;16.2557;16.2557;16.2557
64;calc update async;100;7.19036e-05;2.5314e-05;0.00335942
64;calc inner;100;0.15562;0.154696;0.157265
64;calc wait;100;0.0012358;0.000672709;0.00609233
64;calc bound;100;0.000825848;0.000715827;0.00146719
64;calc iter;100;0.161856;0.158575;0.167164
64;total;1;19.5159;19.5159;19.5159
88;calc total;1;16.2572;16.2572;16.2572
88;calc update async;100;7.53941e-05;2.2895e-05;0.00334722
88;calc inner;100;0.15692;0.155898;0.158383
88;calc wait;100;0.00187462;0.000651563;0.00871401
88;calc bound;100;0.00088577;0.000685885;0.00184747
88;calc iter;100;0.162464;0.159196;0.170932
88;total;1;19.5025;19.5025;19.5025
65;calc total;1;16.2534;16.2534;16.2534
65;calc update async;100;7.4303e-05;2.4606e-05;0.00401034
65;calc inner;100;0.155478;0.154351;0.156727
65;calc wait;100;0.00228336;0.000649611;0.00920567
65;calc bound;100;0.000789666;0.000696395;0.00123893
65;calc iter;100;0.161825;0.158936;0.168898
65;total;1;19.5097;19.5097;19.5097
89;calc total;1;16.2502;16.2502;16.2502
89;calc update async;100;9.58557e-05;2.382e-05;0.00522786
89;calc inner;100;0.156847;0.155373;0.158377
89;calc wait;100;0.00234479;0.000644523;0.00955173
89;calc bound;100;0.000885848;0.000691478;0.00190534
89;calc iter;100;0.162392;0.159529;0.169649
89;total;1;19.5056;19.5056;19.5056
66;calc total;1;16.2533;16.2533;16.2533
66;calc update async;100;7.66699e-05;2.4965e-05;0.0040176
66;calc inner;100;0.15556;0.154589;0.156624
66;calc wait;100;0.00220195;0.000693539;0.00586846
66;calc bound;100;0.000789413;0.000685406;0.00111718
66;calc iter;100;0.161824;0.159602;0.166538
66;total;1;19.5249;19.5249;19.5249
90;calc total;1;16.2544;16.2544;16.2544
90;calc update async;100;8.4751e-05;2.3578e-05;0.0039803
90;calc inner;100;0.156896;0.155756;0.158195
90;calc wait;100;0.00208778;0.000686203;0.00880621
90;calc bound;100;0.000904123;0.000706538;0.00202044
90;calc iter;100;0.162434;0.159221;0.168913
90;total;1;19.4982;19.4982;19.4982
67;calc total;1;16.2533;16.2533;16.2533
67;calc update async;100;8.04149e-05;2.4386e-05;0.00411216
67;calc inner;100;0.155545;0.154589;0.156732
67;calc wait;100;0.00141775;0.00068444;0.00691629
67;calc bound;100;0.000813092;0.000673784;0.00117068
67;calc iter;100;0.161833;0.159433;0.168344
67;total;1;19.5243;19.5243;19.5243
91;calc total;1;16.253;16.253;16.253
91;calc update async;100;8.54964e-05;2.4001e-05;0.00443593
91;calc inner;100;0.157003;0.156206;0.158167
91;calc wait;100;0.00196736;0.000687906;0.00706178
91;calc bound;100;0.000900641;0.000714338;0.00226872
91;calc iter;100;0.162431;0.159815;0.168068
91;total;1;19.5196;19.5196;19.5196
68;calc total;1;16.2539;16.2539;16.2539
68;calc update async;100;7.00069e-05;2.3036e-05;0.00380693
68;calc inner;100;0.155515;0.153952;0.157098
68;calc wait;100;0.00431893;0.000918726;0.0115763
68;calc bound;100;0.000883653;0.000714811;0.00172362
68;calc iter;100;0.161808;0.15802;0.168019
68;total;1;19.5193;19.5193;19.5193
92;calc total;1;16.2569;16.2569;16.2569
92;calc update async;100;6.66565e-05;2.1875e-05;0.00335199
92;calc inner;100;0.157485;0.15612;0.158809
92;calc wait;100;0.00265335;0.000601304;0.00973266
92;calc bound;100;0.000963205;0.000731734;0.00212803
92;calc iter;100;0.162401;0.159119;0.168874
92;total;1;19.503;19.503;19.503
69;calc total;1;16.2537;16.2537;16.2537
69;calc update async;100;7.2167e-05;2.4866e-05;0.00374275
69;calc inner;100;0.15528;0.152709;0.157077
69;calc wait;100;0.00341866;0.000845052;0.0133239
69;calc bound;100;0.00111203;0.00074917;0.00209464
69;calc iter;100;0.161829;0.157046;0.170196
69;total;1;19.5121;19.5121;19.5121
93;calc total;1;16.2552;16.2552;16.2552
93;calc update async;100;7.31483e-05;2.2679e-05;0.00369875
93;calc inner;100;0.156878;0.155197;0.158379
93;calc wait;100;0.00288719;0.000702751;0.0101947
93;calc bound;100;0.00103428;0.000755152;0.00224663
93;calc iter;100;0.162408;0.159391;0.168501
93;total;1;19.5059;19.5059;19.5059
70;calc total;1;16.2521;16.2521;16.2521
70;calc update async;100;8.12299e-05;2.4195e-05;0.00492146
70;calc inner;100;0.155385;0.152973;0.157158
70;calc wait;100;0.00341806;0.00070922;0.0101752
70;calc bound;100;0.00105836;0.000771036;0.00223187
70;calc iter;100;0.161805;0.157811;0.168602
70;total;1;19.5159;19.5159;19.5159
94;calc total;1;16.2529;16.2529;16.2529
94;calc update async;100;8.06152e-05;2.1798e-05;0.00457857
94;calc inner;100;0.157066;0.155431;0.158396
94;calc wait;100;0.00235165;0.00075166;0.00790009
94;calc bound;100;0.000963933;0.000734948;0.0020798
94;calc iter;100;0.162389;0.159341;0.168199
94;total;1;19.5056;19.5056;19.5056
71;calc total;1;16.2514;16.2514;16.2514
71;calc update async;100;8.48408e-05;2.2929e-05;0.00519572
71;calc inner;100;0.155559;0.153805;0.15736
71;calc wait;100;0.00326856;0.000634503;0.00882037
71;calc bound;100;0.000933175;0.00074712;0.00150214
71;calc iter;100;0.161803;0.158124;0.166878
71;total;1;19.5126;19.5126;19.5126
95;calc total;1;16.2503;16.2503;16.2503
95;calc update async;100;9.09463e-05;2.3166e-05;0.00539623
95;calc inner;100;0.157009;0.155053;0.158421
95;calc wait;100;0.00273235;0.000631231;0.00942625
95;calc bound;100;0.000950929;0.00072706;0.00203729
95;calc iter;100;0.162394;0.158902;0.168944
95;total;1;19.5045;19.5045;19.5045
0;calc total;1;16.2574;16.2574;16.2574
0;calc update async;100;7.86822e-05;2.1647e-05;0.00391755
0;calc inner;100;0.156954;0.154213;0.158132
0;calc wait;100;0.0033378;0.000717205;0.0127608
0;calc bound;100;0.000985402;0.0007456;0.00234351
0;calc iter;100;0.162508;0.159206;0.171096
0;total;1;18.8627;18.8627;18.8627
1;calc total;1;16.2544;16.2544;16.2544
1;calc update async;100;8.57393e-05;2.5239e-05;0.00465444
1;calc inner;100;0.156875;0.154837;0.158292
1;calc wait;100;0.0027716;0.000829694;0.0118252
1;calc bound;100;0.00106245;0.000759525;0.00202917
1;calc iter;100;0.162481;0.158514;0.169855
1;total;1;18.8723;18.8723;18.8723
2;calc total;1;16.2544;16.2544;16.2544
2;calc update async;100;8.73443e-05;2.2004e-05;0.00481838
2;calc inner;100;0.156895;0.154583;0.158117
2;calc wait;100;0.00285768;0.000759173;0.0104432
2;calc bound;100;0.00104986;0.000765422;0.00210447
2;calc iter;100;0.162478;0.158744;0.169957
2;total;1;18.8667;18.8667;18.8667
3;calc total;1;16.2543;16.2543;16.2543
3;calc update async;100;8.69445e-05;2.3279e-05;0.00445052
3;calc inner;100;0.157074;0.15523;0.158253
3;calc wait;100;0.00286881;0.000714803;0.00818994
3;calc bound;100;0.000919366;0.00074984;0.00136388
3;calc iter;100;0.162476;0.158765;0.167591
3;total;1;18.8723;18.8723;18.8723
4;calc total;1;16.2554;16.2554;16.2554
4;calc update async;100;9.59468e-05;2.3222e-05;0.00430972
4;calc inner;100;0.157118;0.156298;0.158294
4;calc wait;100;0.00158962;0.000590617;0.00560712
4;calc bound;100;0.000862276;0.000721316;0.00137821
4;calc iter;100;0.162499;0.159744;0.167363
4;total;1;18.8596;18.8596;18.8596
5;calc total;1;16.255;16.255;16.255
5;calc update async;100;9.91275e-05;2.29e-05;0.00430236
5;calc inner;100;0.156917;0.155514;0.158997
5;calc wait;100;0.00228854;0.000666271;0.00950767
5;calc bound;100;0.000863362;0.000737565;0.00214089
5;calc iter;100;0.162505;0.159106;0.169729
5;total;1;18.8691;18.8691;18.8691
6;calc total;1;16.2532;16.2532;16.2532
6;calc update async;100;0.000109556;2.4478e-05;0.00555963
6;calc inner;100;0.15757;0.15648;0.161625
6;calc wait;100;0.00175106;0.000648194;0.00804279
6;calc bound;100;0.000850686;0.000716041;0.00261697
6;calc iter;100;0.162482;0.159795;0.169339
6;total;1;18.8708;18.8708;18.8708
7;calc total;1;16.2519;16.2519;16.2519
7;calc update async;100;0.000109146;2.1164e-05;0.00592599
7;calc inner;100;0.157339;0.15628;0.159065
7;calc wait;100;0.00217508;0.000675022;0.010096
7;calc bound;100;0.000890997;0.000720399;0.0023386
7;calc iter;100;0.162471;0.159391;0.170404
7;total;1;18.8727;18.8727;18.8727
8;calc total;1;16.2581;16.2581;16.2581
8;calc update async;100;3.00176e-05;1.236e-05;0.000314472
8;calc inner;100;0.156861;0.155116;0.158184
8;calc wait;100;0.00310877;0.000729461;0.0123365
8;calc bound;100;0.00185089;0.000682121;0.00323964
8;calc iter;100;0.162566;0.158274;0.171769
8;total;1;18.8677;18.8677;18.8677
9;calc total;1;16.2502;16.2502;16.2502
9;calc update async;100;2.7856e-05;1.0261e-05;0.000287842
9;calc inner;100;0.157034;0.155883;0.158056
9;calc wait;100;0.00250299;0.000570424;0.0110901
9;calc bound;100;0.00141739;0.000680523;0.00306652
9;calc iter;100;0.162467;0.158804;0.17127
9;total;1;18.8683;18.8683;18.8683
10;calc total;1;16.2549;16.2549;16.2549
10;calc update async;100;2.92078e-05;9.497e-06;0.000336225
10;calc inner;100;0.156922;0.155935;0.158057
10;calc wait;100;0.00269265;0.000585237;0.0111061
10;calc bound;100;0.00147374;0.000664958;0.00300308
10;calc iter;100;0.162513;0.157622;0.170916
10;total;1;18.8782;18.8782;18.8782
11;calc total;1;16.2545;16.2545;16.2545
11;calc update async;100;2.93895e-05;8.211e-06;0.000213328
11;calc inner;100;0.15681;0.155228;0.157909
11;calc wait;100;0.0030665;0.000731527;0.00874958
11;calc bound;100;0.00202448;0.000698882;0.00324957
11;calc iter;100;0.162506;0.157687;0.169105
11;total;1;18.8576;18.8576;18.8576
12;calc total;1;16.2574;16.2574;16.2574
12;calc update async;100;2.13138e-05;8.017e-06;0.000331326
12;calc inner;100;0.158645;0.157184;0.160101
12;calc wait;100;0.00223468;0.000799052;0.00630236
12;calc bound;100;0.00111192;0.000782441;0.00228302
12;calc iter;100;0.162541;0.15946;0.167633
12;total;1;18.8661;18.8661;18.8661
13;calc total;1;16.2572;16.2572;16.2572
13;calc update async;100;1.9621e-05;1.0649e-05;0.000276999
13;calc inner;100;0.158709;0.157192;0.160513
13;calc wait;100;0.00231408;0.000700995;0.00859521
13;calc bound;100;0.00110091;0.000744224;0.00215485
13;calc iter;100;0.162541;0.160528;0.168279
13;total;1;18.8718;18.8718;18.8718
14;calc total;1;16.2551;16.2551;16.2551
14;calc update async;100;1.95131e-05;1.087e-05;0.000231681
14;calc inner;100;0.158604;0.157149;0.160111
14;calc wait;100;0.00231477;0.000725051;0.00871057
14;calc bound;100;0.00110683;0.000768739;0.00189169
14;calc iter;100;0.162539;0.160354;0.168652
14;total;1;18.8665;18.8665;18.8665
15;calc total;1;16.2511;16.2511;16.2511
15;calc update async;100;2.15279e-05;1.0882e-05;0.000245375
15;calc inner;100;0.158301;0.156372;0.16009
15;calc wait;100;0.00253035;0.000707482;0.0102936
15;calc bound;100;0.00119947;0.000732651;0.00240146
15;calc iter;100;0.162487;0.160015;0.169117
15;total;1;18.8803;18.8803;18.8803
16;calc total;1;16.2562;16.2562;16.2562
16;calc update async;100;0.00010744;3.821e-05;0.00353149
16;calc inner;100;0.15854;0.15689;0.159941
16;calc wait;100;0.00241162;0.000536191;0.0117236
16;calc bound;100;0.00149735;0.000668015;0.00277951
16;calc iter;100;0.162559;0.159633;0.171316
16;total;1;18.8771;18.8771;18.8771
17;calc total;1;16.2543;16.2543;16.2543
17;calc update async;100;0.00011288;3.7267e-05;0.00404704
17;calc inner;100;0.158393;0.157239;0.15999
17;calc wait;100;0.00252911;0.000635756;0.0115785
17;calc bound;100;0.00149945;0.00067445;0.00278935
17;calc iter;100;0.162537;0.159452;0.171491
17;total;1;18.859;18.859;18.859
18;calc total;1;16.2543;16.2543;16.2543
18;calc update async;100;0.000111535;3.3699e-05;0.00392009
18;calc inner;100;0.158503;0.157266;0.159719
18;calc wait;100;0.00242763;0.000633753;0.0100243
18;calc bound;100;0.00147544;0.0007171;0.00276939
18;calc iter;100;0.16252;0.159327;0.170712
18;total;1;18.8597;18.8597;18.8597
19;calc total;1;16.2541;16.2541;16.2541
19;calc update async;100;0.000111867;2.502e-05;0.00406198
19;calc inner;100;0.158587;0.157441;0.159972
19;calc wait;100;0.00235131;0.000647969;0.0100575
19;calc bound;100;0.00146528;0.000719021;0.00280539
19;calc iter;100;0.162518;0.159258;0.170586
19;total;1;18.8834;18.8834;18.8834
20;calc total;1;16.2547;16.2547;16.2547
20;calc update async;100;0.000113216;3.9611e-05;0.00390298
20;calc inner;100;0.158807;0.157517;0.160421
20;calc wait;100;0.00212084;0.000644498;0.00901757
20;calc bound;100;0.0014803;0.000728661;0.0028469
20;calc iter;100;0.162524;0.159595;0.170104
20;total;1;18.8608;18.8608;18.8608
21;calc total;1;16.2547;16.2547;16.2547
21;calc update async;100;0.000115328;4.2401e-05;0.00385949
21;calc inner;100;0.158702;0.157441;0.160093
21;calc wait;100;0.00218622;0.000631514;0.00883207
21;calc bound;100;0.00154019;0.000675247;0.00275644
21;calc iter;100;0.162546;0.159129;0.169696
21;total;1;18.8729;18.8729;18.8729
22;calc total;1;16.2532;16.2532;16.2532
22;calc update async;100;0.000124825;2.8904e-05;0.00485561
22;calc inner;100;0.15874;0.157655;0.160022
22;calc wait;100;0.00208421;0.000605932;0.00972181
22;calc bound;100;0.00158063;0.000651892;0.00284068
22;calc iter;100;0.162532;0.160112;0.170593
22;total;1;18.8646;18.8646;18.8646
23;calc total;1;16.2519;16.2519;16.2519
23;calc update async;100;0.000132612;4.1901e-05;0.0057223
23;calc inner;100;0.158414;0.157258;0.159722
23;calc wait;100;0.00242728;0.000611132;0.0113472
23;calc bound;100;0.00154202;0.000677936;0.00278379
23;calc iter;100;0.162518;0.159832;0.171353
23;total;1;18.8713;18.8713;18.8713
MPI
Running Jacobi on 96 processors with (12, 8) elements.
Array Dimensions: 54996 55000
Block Dimensions: 4583 6875
== Energy Conservation Check ==
initial Energy:               25.000
  final Energy:               25.000
    Difference:               -0.000
== Time Statistics ==
Completed 100 iterations.
# unit_id;function_name;num_calls;avg_runtime;min_runtime;max_runtime
24;calc total;1;16.2386;16.2386;16.2386
24;calc update async;100;7.49188e-05;2.0874e-05;0.00369527
24;calc inner;100;0.154948;0.153674;0.157458
24;calc wait;100;0.00589781;0.000898373;0.0126087
24;calc bound;100;0.000851336;0.000676472;0.0024708
24;calc iter;100;0.162256;0.15755;0.169111
24;total;1;19.6199;19.6199;19.6199
25;calc total;1;16.2386;16.2386;16.2386
25;calc update async;100;9.30981e-05;2.1626e-05;0.00591507
25;calc inner;100;0.153658;0.151174;0.156467
25;calc wait;100;0.00688511;0.000945117;0.0156434
25;calc bound;100;0.00117558;0.000723618;0.00220441
25;calc iter;100;0.162204;0.156594;0.171742
25;total;1;19.6337;19.6337;19.6337
26;calc total;1;16.2386;16.2386;16.2386
26;calc update async;100;9.90824e-05;2.3379e-05;0.00594414
26;calc inner;100;0.153453;0.151981;0.157256
26;calc wait;100;0.00659108;0.000773461;0.0122282
26;calc bound;100;0.00162725;0.000753925;0.00232496
26;calc iter;100;0.162196;0.157281;0.16661
26;total;1;19.6298;19.6298;19.6298
27;calc total;1;16.2386;16.2386;16.2386
27;calc update async;100;9.33767e-05;2.2802e-05;0.00588175
27;calc inner;100;0.154412;0.152956;0.157142
27;calc wait;100;0.00598844;0.000779676;0.0102024
27;calc bound;100;0.000947216;0.000730399;0.00138269
27;calc iter;100;0.16222;0.157848;0.167306
27;total;1;19.6261;19.6261;19.6261
28;calc total;1;16.2385;16.2385;16.2385
28;calc update async;100;0.000109747;3.776e-05;0.00590854
28;calc inner;100;0.154582;0.153263;0.156717
28;calc wait;100;0.00166936;0.000594332;0.00690294
28;calc bound;100;0.000837417;0.000708667;0.00112591
28;calc iter;100;0.162267;0.158671;0.166134
28;total;1;19.6162;19.6162;19.6162
29;calc total;1;16.2385;16.2385;16.2385
29;calc update async;100;0.000116598;3.8167e-05;0.00581924
29;calc inner;100;0.15456;0.153262;0.15697
29;calc wait;100;0.00177904;0.000634425;0.00502989
29;calc bound;100;0.000792732;0.000692938;0.00181895
29;calc iter;100;0.162273;0.16017;0.165684
29;total;1;19.6134;19.6134;19.6134
30;calc total;1;16.2379;16.2379;16.2379
30;calc update async;100;0.000129395;3.8945e-05;0.0058861
30;calc inner;100;0.154562;0.153471;0.156657
30;calc wait;100;0.00246048;0.000667239;0.00488044
30;calc bound;100;0.000833565;0.00067811;0.00281629
30;calc iter;100;0.16229;0.159036;0.168039
30;total;1;19.6221;19.6221;19.6221
31;calc total;1;16.2378;16.2378;16.2378
31;calc update async;100;0.000142235;2.8746e-05;0.00603369
31;calc inner;100;0.155003;0.1538;0.157401
31;calc wait;100;0.000973751;0.000621863;0.00691781
31;calc bound;100;0.000804469;0.000667171;0.00253703
31;calc iter;100;0.162294;0.158039;0.168794
31;total;1;19.627;19.627;19.627
32;calc total;1;16.2365;16.2365;16.2365
32;calc update async;100;4.09316e-05;1.6921e-05;0.000252557
32;calc inner;100;0.154233;0.152529;0.157466
32;calc wait;100;0.00521153;0.00102513;0.0142002
32;calc bound;100;0.0027589;0.000650495;0.00326605
32;calc iter;100;0.162286;0.158537;0.172434
32;total;1;19.6186;19.6186;19.6186
33;calc total;1;16.2361;16.2361;16.2361
33;calc update async;100;2.16979e-05;1.2349e-05;0.000230695
33;calc inner;100;0.154808;0.153422;0.157189
33;calc wait;100;0.00590903;0.00073109;0.0148413
33;calc bound;100;0.000849397;0.000688266;0.00251015
33;calc iter;100;0.162247;0.157391;0.172843
33;total;1;19.6235;19.6235;19.6235
34;calc total;1;16.236;16.236;16.236
34;calc update async;100;1.84146e-05;1.0242e-05;0.000236434
34;calc inner;100;0.154616;0.152932;0.157231
34;calc wait;100;0.00584792;0.000704898;0.0125748
34;calc bound;100;0.000814428;0.000698039;0.00182036
34;calc iter;100;0.162204;0.15829;0.168569
34;total;1;19.6194;19.6194;19.6194
35;calc total;1;16.2359;16.2359;16.2359
35;calc update async;100;3.11242e-05;1.3047e-05;0.000263085
35;calc inner;100;0.154675;0.153036;0.15759
35;calc wait;100;0.00581068;0.00103735;0.0112315
35;calc bound;100;0.00171077;0.000687063;0.00335249
35;calc iter;100;0.162251;0.157823;0.170705
35;total;1;19.6169;19.6169;19.6169
36;calc total;1;16.2358;16.2358;16.2358
36;calc update async;100;3.03846e-05;1.0519e-05;0.000283732
36;calc inner;100;0.158704;0.156539;0.160063
36;calc wait;100;0.00191916;0.000727641;0.00871417
36;calc bound;100;0.00152118;0.000718684;0.00288716
36;calc iter;100;0.162256;0.160418;0.167891
36;total;1;19.6151;19.6151;19.6151
37;calc total;1;16.2358;16.2358;16.2358
37;calc update async;100;3.33198e-05;1.0097e-05;0.000290932
37;calc inner;100;0.158467;0.156427;0.159615
37;calc wait;100;0.00172911;0.000835697;0.00459984
37;calc bound;100;0.00183949;0.000667321;0.00291049
37;calc iter;100;0.162279;0.159233;0.169909
37;total;1;19.621;19.621;19.621
48;calc total;1;16.2379;16.2379;16.2379
48;calc update async;100;8.60023e-05;2.03e-05;0.00450291
48;calc inner;100;0.157949;0.155591;0.160015
48;calc wait;100;0.00276034;0.000602476;0.01209
48;calc bound;100;0.00135411;0.000765637;0.00282543
48;calc iter;100;0.162281;0.158381;0.176563
48;total;1;19.6186;19.6186;19.6186
38;calc total;1;16.2354;16.2354;16.2354
38;calc update async;100;3.29853e-05;1.0196e-05;0.000214091
38;calc inner;100;0.158363;0.156579;0.159665
38;calc wait;100;0.00172543;0.000599372;0.00889308
38;calc bound;100;0.00204898;0.00065854;0.00288136
38;calc iter;100;0.162277;0.159095;0.169021
38;total;1;19.618;19.618;19.618
72;calc total;1;16.2386;16.2386;16.2386
72;calc update async;100;0.000109777;3.3284e-05;0.0037502
72;calc inner;100;0.158054;0.156408;0.159254
72;calc wait;100;0.00263086;0.000580773;0.0124299
72;calc bound;100;0.00158003;0.000666136;0.00279425
72;calc iter;100;0.162377;0.158605;0.172517
72;total;1;19.6109;19.6109;19.6109
49;calc total;1;16.229;16.229;16.229
49;calc update async;100;0.000122823;2.2058e-05;0.0076394
49;calc inner;100;0.158005;0.15486;0.159117
49;calc wait;100;0.00254095;0.000622973;0.00733579
49;calc bound;100;0.0012933;0.00076946;0.00279157
49;calc iter;100;0.16219;0.158272;0.168456
49;total;1;19.6362;19.6362;19.6362
39;calc total;1;16.2354;16.2354;16.2354
39;calc update async;100;3.3769e-05;1.0184e-05;0.000215467
39;calc inner;100;0.158737;0.156967;0.160456
39;calc wait;100;0.00138005;0.000559658;0.00859756
39;calc bound;100;0.00202911;0.000656158;0.00280354
39;calc iter;100;0.162279;0.15932;0.17031
39;total;1;19.6151;19.6151;19.6151
73;calc total;1;16.2386;16.2386;16.2386
73;calc update async;100;0.000123537;3.293e-05;0.00476169
73;calc inner;100;0.158023;0.156536;0.159181
73;calc wait;100;0.00260358;0.000660626;0.0138814
73;calc bound;100;0.00162902;0.000679106;0.00274809
73;calc iter;100;0.162383;0.158681;0.173093
73;total;1;19.6253;19.6253;19.6253
50;calc total;1;16.2379;16.2379;16.2379
50;calc update async;100;0.000102501;2.3881e-05;0.00448033
50;calc inner;100;0.158047;0.155836;0.158988
50;calc wait;100;0.00227956;0.000620381;0.0109805
50;calc bound;100;0.00149619;0.000720475;0.00278425
50;calc iter;100;0.162298;0.158284;0.175037
50;total;1;19.6337;19.6337;19.6337
40;calc total;1;16.2377;16.2377;16.2377
40;calc update async;100;9.86372e-05;3.3927e-05;0.00403074
40;calc inner;100;0.158528;0.156228;0.160037
40;calc wait;100;0.00225421;0.000652355;0.0128556
40;calc bound;100;0.00139104;0.00070895;0.00274601
40;calc iter;100;0.162275;0.158674;0.171883
40;total;1;19.6174;19.6174;19.6174
74;calc total;1;16.2385;16.2385;16.2385
74;calc update async;100;0.000118185;4.2494e-05;0.00419945
74;calc inner;100;0.158047;0.156754;0.159248
74;calc wait;100;0.00254458;0.000676599;0.010203
74;calc bound;100;0.0016702;0.000660152;0.00280296
74;calc iter;100;0.162382;0.159056;0.170579
74;total;1;19.6273;19.6273;19.6273
51;calc total;1;16.2362;16.2362;16.2362
51;calc update async;100;0.000113106;2.6424e-05;0.00483598
51;calc inner;100;0.15765;0.155956;0.158613
51;calc wait;100;0.00166702;0.000721671;0.0109522
51;calc bound;100;0.00128431;0.000704698;0.00283966
51;calc iter;100;0.162287;0.158138;0.170055
51;total;1;19.6269;19.6269;19.6269
41;calc total;1;16.2379;16.2379;16.2379
41;calc update async;100;8.47341e-05;2.485e-05;0.0039632
41;calc inner;100;0.157948;0.155437;0.159793
41;calc wait;100;0.0030942;0.000664824;0.0167086
41;calc bound;100;0.0011478;0.000745129;0.00269872
41;calc iter;100;0.162277;0.158514;0.174817
41;total;1;19.6224;19.6224;19.6224
75;calc total;1;16.2385;16.2385;16.2385
75;calc update async;100;0.00011386;3.062e-05;0.00431446
75;calc inner;100;0.158168;0.156517;0.159471
75;calc wait;100;0.00256241;0.000619583;0.0127058
75;calc bound;100;0.00153734;0.000674212;0.00274291
75;calc iter;100;0.162385;0.159185;0.171183
75;total;1;19.6182;19.6182;19.6182
52;calc total;1;16.2359;16.2359;16.2359
52;calc update async;100;9.69858e-05;2.2111e-05;0.00475583
52;calc inner;100;0.15784;0.155454;0.159055
52;calc wait;100;0.00280926;0.000717285;0.0126998
52;calc bound;100;0.00151996;0.000700311;0.00269972
52;calc iter;100;0.162272;0.158596;0.169634
52;total;1;19.6143;19.6143;19.6143
42;calc total;1;16.2379;16.2379;16.2379
42;calc update async;100;8.29304e-05;2.7254e-05;0.00397267
42;calc inner;100;0.158279;0.154966;0.160021
42;calc wait;100;0.00269795;0.000611524;0.0128432
42;calc bound;100;0.00120221;0.000729474;0.00249472
42;calc iter;100;0.162264;0.158893;0.168781
42;total;1;19.6162;19.6162;19.6162
76;calc total;1;16.2396;16.2396;16.2396
76;calc update async;100;0.000112292;3.9641e-05;0.00409212
76;calc inner;100;0.157823;0.15611;0.159294
76;calc wait;100;0.00284328;0.000671671;0.0127261
76;calc bound;100;0.0015781;0.000774957;0.00277382
76;calc iter;100;0.16236;0.158575;0.176549
76;total;1;19.6183;19.6183;19.6183
53;calc total;1;16.2368;16.2368;16.2368
53;calc update async;100;9.28209e-05;2.174e-05;0.00523286
53;calc inner;100;0.158208;0.156272;0.159279
53;calc wait;100;0.00274267;0.000621973;0.0139786
53;calc bound;100;0.00121562;0.000760755;0.00276148
53;calc iter;100;0.162267;0.158438;0.172225
53;total;1;19.623;19.623;19.623
43;calc total;1;16.2384;16.2384;16.2384
43;calc update async;100;7.90039e-05;2.5871e-05;0.00373031
43;calc inner;100;0.158248;0.156362;0.159715
43;calc wait;100;0.00274525;0.000683325;0.010891
43;calc bound;100;0.00119493;0.000756622;0.00258825
43;calc iter;100;0.16227;0.159646;0.169274
43;total;1;19.615;19.615;19.615
77;calc total;1;16.229;16.229;16.229
77;calc update async;100;0.00014391;3.7281e-05;0.00678582
77;calc inner;100;0.158023;0.155405;0.159415
77;calc wait;100;0.00243028;0.000701437;0.00890858
77;calc bound;100;0.00165925;0.000711749;0.0027927
77;calc iter;100;0.162259;0.159438;0.169652
77;total;1;19.6008;19.6008;19.6008
54;calc total;1;16.2374;16.2374;16.2374
54;calc update async;100;8.52851e-05;2.2684e-05;0.0046498
54;calc inner;100;0.15757;0.155301;0.15896
54;calc wait;100;0.00329118;0.00068925;0.013823
54;calc bound;100;0.00130729;0.000763916;0.00279372
54;calc iter;100;0.162266;0.158896;0.171737
54;total;1;19.6392;19.6392;19.6392
44;calc total;1;16.2387;16.2387;16.2387
44;calc update async;100;8.16086e-05;2.5585e-05;0.00359941
44;calc inner;100;0.1588;0.156114;0.160029
44;calc wait;100;0.00193771;0.000591992;0.0103144
44;calc bound;100;0.00123111;0.000839316;0.00282349
44;calc iter;100;0.162269;0.158581;0.17613
44;total;1;19.6114;19.6114;19.6114
78;calc total;1;16.2396;16.2396;16.2396
78;calc update async;100;0.000119304;2.4028e-05;0.00529103
78;calc inner;100;0.15906;0.157174;0.160627
78;calc wait;100;0.00160565;0.00059233;0.0104525
78;calc bound;100;0.00158058;0.000697477;0.00285956
78;calc iter;100;0.162368;0.159691;0.176868
78;total;1;19.6054;19.6054;19.6054
55;calc total;1;16.2376;16.2376;16.2376
55;calc update async;100;9.16208e-05;2.1788e-05;0.00505411
55;calc inner;100;0.157887;0.156178;0.159181
55;calc wait;100;0.00278404;0.00066882;0.0122228
55;calc bound;100;0.00148441;0.000730654;0.00280765
55;calc iter;100;0.16225;0.15917;0.171594
55;total;1;19.6126;19.6126;19.6126
45;calc total;1;16.229;16.229;16.229
45;calc update async;100;0.000123011;3.0178e-05;0.00630909
45;calc inner;100;0.158795;0.155662;0.159946
45;calc wait;100;0.00172818;0.000552215;0.00452752
45;calc bound;100;0.00127232;0.000756205;0.00273864
45;calc iter;100;0.162187;0.158254;0.168372
45;total;1;19.6289;19.6289;19.6289
79;calc total;1;16.2379;16.2379;16.2379
79;calc update async;100;0.000115565;3.1734e-05;0.00439009
79;calc inner;100;0.157863;0.156592;0.159119
79;calc wait;100;0.00283311;0.000701229;0.0140977
79;calc bound;100;0.00155361;0.000662985;0.00278811
79;calc iter;100;0.162368;0.158891;0.173488
79;total;1;19.6205;19.6205;19.6205
56;calc total;1;16.2386;16.2386;16.2386
56;calc update async;100;2.81701e-05;9.3e-06;0.000384659
56;calc inner;100;0.158027;0.156434;0.159062
56;calc wait;100;0.00257396;0.000641446;0.00945135
56;calc bound;100;0.00146203;0.000685201;0.00258276
56;calc iter;100;0.1623;0.1589;0.169578
56;total;1;19.637;19.637;19.637
46;calc total;1;16.2376;16.2376;16.2376
46;calc update async;100;0.000103866;3.3658e-05;0.00412886
46;calc inner;100;0.158832;0.156229;0.16017
46;calc wait;100;0.00152246;0.000591239;0.0100877
46;calc bound;100;0.00138171;0.000736073;0.00279297
46;calc iter;100;0.162287;0.159785;0.175828
46;total;1;19.6164;19.6164;19.6164
80;calc total;1;16.2389;16.2389;16.2389
80;calc update async;100;2.02357e-05;1.1528e-05;0.00024433
80;calc inner;100;0.15809;0.156653;0.159086
80;calc wait;100;0.00220382;0.000744339;0.0104345
80;calc bound;100;0.00123681;0.000793927;0.00226631
80;calc iter;100;0.162368;0.158633;0.169152
80;total;1;19.617;19.617;19.617
57;calc total;1;16.2386;16.2386;16.2386
57;calc update async;100;3.07531e-05;1.0775e-05;0.000339846
57;calc inner;100;0.157839;0.156168;0.159051
57;calc wait;100;0.00246211;0.000805899;0.00720742
57;calc bound;100;0.00170292;0.000671758;0.00273489
57;calc iter;100;0.162314;0.15898;0.172289
57;total;1;19.6281;19.6281;19.6281
47;calc total;1;16.2361;16.2361;16.2361
47;calc update async;100;0.000116265;3.1011e-05;0.00516558
47;calc inner;100;0.158696;0.156247;0.159869
47;calc wait;100;0.00130463;0.000578959;0.0100456
47;calc bound;100;0.00124397;0.000706663;0.00261281
47;calc iter;100;0.162273;0.159922;0.169517
47;total;1;19.6093;19.6093;19.6093
81;calc total;1;16.229;16.229;16.229
81;calc update async;100;2.21007e-05;1.1189e-05;0.000455028
81;calc inner;100;0.157991;0.156309;0.159363
81;calc wait;100;0.00268391;0.000844524;0.0113563
81;calc bound;100;0.00115692;0.000827663;0.00192915
81;calc iter;100;0.162266;0.158675;0.16959
81;total;1;19.6142;19.6142;19.6142
58;calc total;1;16.2386;16.2386;16.2386
58;calc update async;100;3.44682e-05;1.1985e-05;0.000364616
58;calc inner;100;0.15778;0.156237;0.159019
58;calc wait;100;0.00230249;0.000817952;0.0102232
58;calc bound;100;0.0020889;0.000657134;0.00302716
58;calc iter;100;0.162319;0.158754;0.168314
58;total;1;19.6272;19.6272;19.6272
82;calc total;1;16.2389;16.2389;16.2389
82;calc update async;100;2.18796e-05;1.1556e-05;0.000240781
82;calc inner;100;0.158077;0.15676;0.159394
82;calc wait;100;0.00254436;0.000869515;0.0104905
82;calc bound;100;0.00125039;0.000838429;0.00224736
82;calc iter;100;0.162372;0.15901;0.168592
82;total;1;19.6117;19.6117;19.6117
59;calc total;1;16.2386;16.2386;16.2386
59;calc update async;100;3.35609e-05;1.1475e-05;0.000339103
59;calc inner;100;0.158477;0.157111;0.160158
59;calc wait;100;0.00154285;0.000502553;0.00833555
59;calc bound;100;0.00213085;0.000659515;0.00304046
59;calc iter;100;0.16232;0.158862;0.167214
59;total;1;19.6388;19.6388;19.6388
83;calc total;1;16.2368;16.2368;16.2368
83;calc update async;100;2.07254e-05;1.1419e-05;0.000247065
83;calc inner;100;0.157971;0.156579;0.159175
83;calc wait;100;0.0023249;0.000842533;0.00699143
83;calc bound;100;0.00132223;0.00083516;0.00238421
83;calc iter;100;0.16231;0.159574;0.166663
83;total;1;19.6115;19.6115;19.6115
60;calc total;1;16.2385;16.2385;16.2385
60;calc update async;100;3.80726e-05;1.4334e-05;0.000384133
60;calc inner;100;0.155756;0.154416;0.159249
60;calc wait;100;0.00383896;0.000919614;0.011612
60;calc bound;100;0.00258907;0.000661395;0.00323344
60;calc iter;100;0.162317;0.157948;0.171402
60;total;1;19.6224;19.6224;19.6224
84;calc total;1;16.2367;16.2367;16.2367
84;calc update async;100;2.87613e-05;1.2994e-05;0.000294387
84;calc inner;100;0.155167;0.153733;0.158297
84;calc wait;100;0.00419577;0.00074034;0.0113896
84;calc bound;100;0.00174524;0.000670771;0.00323605
84;calc iter;100;0.162297;0.157433;0.170771
84;total;1;19.6122;19.6122;19.6122
61;calc total;1;16.2385;16.2385;16.2385
61;calc update async;100;3.15202e-05;1.1664e-05;0.000287704
61;calc inner;100;0.1567;0.155559;0.158566
61;calc wait;100;0.00336878;0.000634223;0.0103591
61;calc bound;100;0.00174611;0.000682036;0.0029877
61;calc iter;100;0.162295;0.157955;0.169848
61;total;1;19.6286;19.6286;19.6286
85;calc total;1;16.2368;16.2368;16.2368
85;calc update async;100;3.01474e-05;1.1188e-05;0.000271193
85;calc inner;100;0.155078;0.153596;0.15779
85;calc wait;100;0.0023097;0.000639459;0.00833093
85;calc bound;100;0.00113037;0.000667786;0.00227508
85;calc iter;100;0.162316;0.159846;0.170213
85;total;1;19.6102;19.6102;19.6102
62;calc total;1;16.2379;16.2379;16.2379
62;calc update async;100;2.30653e-05;9.103e-06;0.000273703
62;calc inner;100;0.157228;0.15631;0.159184
62;calc wait;100;0.0036221;0.000657493;0.00850474
62;calc bound;100;0.00117066;0.000692488;0.00297958
62;calc iter;100;0.162278;0.158308;0.168479
62;total;1;19.6313;19.6313;19.6313
86;calc total;1;16.2384;16.2384;16.2384
86;calc update async;100;3.41948e-05;1.2225e-05;0.000254758
86;calc inner;100;0.154905;0.153485;0.157434
86;calc wait;100;0.0017265;0.000658688;0.00761493
86;calc bound;100;0.00107938;0.000668381;0.00252088
86;calc iter;100;0.162343;0.160325;0.169162
86;total;1;19.6149;19.6149;19.6149
63;calc total;1;16.2378;16.2378;16.2378
63;calc update async;100;2.69486e-05;1.1954e-05;0.000276723
63;calc inner;100;0.156809;0.155556;0.158576
63;calc wait;100;0.00386945;0.000656316;0.00887033
63;calc bound;100;0.00145612;0.000683544;0.0032509
63;calc iter;100;0.162292;0.157353;0.168402
63;total;1;19.6281;19.6281;19.6281
87;calc total;1;16.2386;16.2386;16.2386
87;calc update async;100;2.91675e-05;1.1919e-05;0.000217276
87;calc inner;100;0.155018;0.153799;0.157176
87;calc wait;100;0.00427006;0.000898636;0.0091058
87;calc bound;100;0.00190239;0.000665441;0.0032706
87;calc iter;100;0.162342;0.157701;0.170145
87;total;1;19.6224;19.6224;19.6224
64;calc total;1;16.2365;16.2365;16.2365
64;calc update async;100;7.40011e-05;2.3431e-05;0.00395142
64;calc inner;100;0.156286;0.155078;0.157838
64;calc wait;100;0.00273358;0.000735872;0.00717375
64;calc bound;100;0.0009279;0.000711291;0.0022453
64;calc iter;100;0.162266;0.159342;0.167414
64;total;1;19.6135;19.6135;19.6135
88;calc total;1;16.2396;16.2396;16.2396
88;calc update async;100;7.93871e-05;2.5103e-05;0.00413004
88;calc inner;100;0.155288;0.15368;0.157478
88;calc wait;100;0.00170531;0.000651834;0.00795817
88;calc bound;100;0.000819462;0.000704494;0.00147529
88;calc iter;100;0.162331;0.158784;0.169491
88;total;1;19.6207;19.6207;19.6207
65;calc total;1;16.2362;16.2362;16.2362
65;calc update async;100;7.53334e-05;2.2859e-05;0.00394418
65;calc inner;100;0.156651;0.155691;0.158126
65;calc wait;100;0.00237092;0.000699995;0.00753263
65;calc bound;100;0.00081101;0.000686312;0.00115061
65;calc iter;100;0.162261;0.15941;0.167417
65;total;1;19.6143;19.6143;19.6143
89;calc total;1;16.2396;16.2396;16.2396
89;calc update async;100;8.08258e-05;2.4081e-05;0.00412043
89;calc inner;100;0.155202;0.153115;0.157434
89;calc wait;100;0.00214404;0.000635741;0.0122051
89;calc bound;100;0.0007937;0.000701285;0.00190655
89;calc iter;100;0.162341;0.157997;0.171554
89;total;1;19.6147;19.6147;19.6147
66;calc total;1;16.2361;16.2361;16.2361
66;calc update async;100;8.1864e-05;2.4939e-05;0.00400126
66;calc inner;100;0.156692;0.155722;0.158165
66;calc wait;100;0.00206088;0.000700381;0.0072307
66;calc bound;100;0.000892261;0.00069167;0.00166652
66;calc iter;100;0.162279;0.159448;0.167997
66;total;1;19.6177;19.6177;19.6177
90;calc total;1;16.2396;16.2396;16.2396
90;calc update async;100;8.02323e-05;2.4736e-05;0.00398797
90;calc inner;100;0.155163;0.154023;0.157353
90;calc wait;100;0.00198801;0.000665729;0.0083184
90;calc bound;100;0.000802293;0.000719459;0.00128427
90;calc iter;100;0.162297;0.159557;0.168798
90;total;1;19.6132;19.6132;19.6132
67;calc total;1;16.2359;16.2359;16.2359
67;calc update async;100;8.97686e-05;2.5519e-05;0.00401606
67;calc inner;100;0.156567;0.155561;0.158311
67;calc wait;100;0.00109414;0.00073181;0.004452
67;calc bound;100;0.000849077;0.000679776;0.00147652
67;calc iter;100;0.162282;0.160044;0.166865
67;total;1;19.6246;19.6246;19.6246
91;calc total;1;16.2396;16.2396;16.2396
91;calc update async;100;7.92036e-05;2.4695e-05;0.00399924
91;calc inner;100;0.155225;0.15375;0.157335
91;calc wait;100;0.00172253;0.000718454;0.00695418
91;calc bound;100;0.000828891;0.000721135;0.00110146
91;calc iter;100;0.162304;0.158199;0.167594
91;total;1;19.6162;19.6162;19.6162
68;calc total;1;16.2358;16.2358;16.2358
68;calc update async;100;7.50917e-05;2.3363e-05;0.00417795
68;calc inner;100;0.156912;0.154882;0.158481
68;calc wait;100;0.00351567;0.000837041;0.00939926
68;calc bound;100;0.000929327;0.00068993;0.00141176
68;calc iter;100;0.16226;0.158926;0.168056
68;total;1;19.6168;19.6168;19.6168
92;calc total;1;16.2396;16.2396;16.2396
92;calc update async;100;7.42217e-05;2.4429e-05;0.00412195
92;calc inner;100;0.155116;0.153674;0.157561
92;calc wait;100;0.00420247;0.000768828;0.0116641
92;calc bound;100;0.000905343;0.000719417;0.00168765
92;calc iter;100;0.162276;0.158258;0.168303
92;total;1;19.6027;19.6027;19.6027
69;calc total;1;16.2358;16.2358;16.2358
69;calc update async;100;7.56175e-05;2.0765e-05;0.00423654
69;calc inner;100;0.156796;0.155083;0.158302
69;calc wait;100;0.00335709;0.000763702;0.0110777
69;calc bound;100;0.000942519;0.000755743;0.00198141
69;calc iter;100;0.16224;0.159056;0.16897
69;total;1;19.6297;19.6297;19.6297
93;calc total;1;16.2396;16.2396;16.2396
93;calc update async;100;7.26501e-05;2.3718e-05;0.0039879
93;calc inner;100;0.155102;0.153373;0.157623
93;calc wait;100;0.00272163;0.000702834;0.0102638
93;calc bound;100;0.00113152;0.000725469;0.00241826
93;calc iter;100;0.162286;0.159474;0.168678
93;total;1;19.615;19.615;19.615
70;calc total;1;16.2354;16.2354;16.2354
70;calc update async;100;8.09458e-05;2.3089e-05;0.00446555
70;calc inner;100;0.156465;0.154407;0.158316
70;calc wait;100;0.00397387;0.00062079;0.00918119
70;calc bound;100;0.00114643;0.000751712;0.00220047
70;calc iter;100;0.16221;0.158973;0.165954
70;total;1;19.6211;19.6211;19.6211
94;calc total;1;16.2396;16.2396;16.2396
94;calc update async;100;7.30501e-05;2.3543e-05;0.00422134
94;calc inner;100;0.155289;0.153369;0.15762
94;calc wait;100;0.00202717;0.000710933;0.00751204
94;calc bound;100;0.00110298;0.000719184;0.00204903
94;calc iter;100;0.162302;0.159657;0.16789
94;total;1;19.6039;19.6039;19.6039
71;calc total;1;16.2354;16.2354;16.2354
71;calc update async;100;8.0537e-05;2.3974e-05;0.0044311
71;calc inner;100;0.156585;0.154445;0.158241
71;calc wait;100;0.00357319;0.000720347;0.0102117
71;calc bound;100;0.00121526;0.000744253;0.00219817
71;calc iter;100;0.162195;0.158659;0.166458
71;total;1;19.6246;19.6246;19.6246
95;calc total;1;16.2396;16.2396;16.2396
95;calc update async;100;7.18264e-05;2.3308e-05;0.00395559
95;calc inner;100;0.155179;0.152214;0.157818
95;calc wait;100;0.00401642;0.000874822;0.0109241
95;calc bound;100;0.000901974;0.000709884;0.00144003
95;calc iter;100;0.16232;0.15824;0.169332
95;total;1;19.6155;19.6155;19.6155
0;calc total;1;16.2374;16.2374;16.2374
0;calc update async;100;0.00011311;2.4966e-05;0.00442711
0;calc inner;100;0.157832;0.156455;0.159374
0;calc wait;100;0.00271544;0.000683851;0.0101358
0;calc bound;100;0.00161634;0.000671372;0.00280997
0;calc iter;100;0.16228;0.158996;0.170067
0;total;1;18.9812;18.9812;18.9812
1;calc total;1;16.2362;16.2362;16.2362
1;calc update async;100;0.000127917;2.7598e-05;0.00556303
1;calc inner;100;0.158155;0.157225;0.159602
1;calc wait;100;0.0023199;0.000605077;0.00921383
1;calc bound;100;0.00166323;0.000663812;0.00283459
1;calc iter;100;0.162269;0.159433;0.169854
1;total;1;18.9645;18.9645;18.9645
2;calc total;1;16.2362;16.2362;16.2362
2;calc update async;100;0.000112707;1.8785e-05;0.00481864
2;calc inner;100;0.158114;0.157181;0.159574
2;calc wait;100;0.00243346;0.000623967;0.0115876
2;calc bound;100;0.00160441;0.000681456;0.00288855
2;calc iter;100;0.162268;0.159399;0.171681
2;total;1;18.9767;18.9767;18.9767
3;calc total;1;16.2361;16.2361;16.2361
3;calc update async;100;0.000111;2.1923e-05;0.00471845
3;calc inner;100;0.15836;0.157536;0.160021
3;calc wait;100;0.00232267;0.000607371;0.0096533
3;calc bound;100;0.00145399;0.000685006;0.00276563
3;calc iter;100;0.16225;0.159465;0.169921
3;total;1;18.9738;18.9738;18.9738
4;calc total;1;16.2362;16.2362;16.2362
4;calc update async;100;0.000118067;2.3157e-05;0.00505216
4;calc inner;100;0.157681;0.15694;0.15904
4;calc wait;100;0.00299307;0.000673781;0.0110916
4;calc bound;100;0.00145543;0.000691588;0.00280718
4;calc iter;100;0.162251;0.158791;0.170773
4;total;1;18.9852;18.9852;18.9852
5;calc total;1;16.2361;16.2361;16.2361
5;calc update async;100;0.000121902;2.8435e-05;0.00492387
5;calc inner;100;0.157936;0.156825;0.159172
5;calc wait;100;0.00267845;0.000712465;0.0102839
5;calc bound;100;0.0015086;0.000688895;0.00284753
5;calc iter;100;0.162247;0.159167;0.170315
5;total;1;18.9862;18.9862;18.9862
6;calc total;1;16.236;16.236;16.236
6;calc update async;100;0.000119699;2.7558e-05;0.00519179
6;calc inner;100;0.158779;0.157473;0.159889
6;calc wait;100;0.00188081;0.000575651;0.00880721
6;calc bound;100;0.001469;0.00066903;0.00279329
6;calc iter;100;0.162252;0.159405;0.170173
6;total;1;18.9809;18.9809;18.9809
7;calc total;1;16.2358;16.2358;16.2358
7;calc update async;100;0.000117342;1.9915e-05;0.00495007
7;calc inner;100;0.158016;0.156993;0.159947
7;calc wait;100;0.0025981;0.000544619;0.010958
7;calc bound;100;0.00151924;0.000662075;0.00284375
7;calc iter;100;0.162253;0.158972;0.171128
7;total;1;18.9862;18.9862;18.9862
8;calc total;1;16.2376;16.2376;16.2376
8;calc update async;100;2.00609e-05;1.1231e-05;0.000256643
8;calc inner;100;0.158264;0.157156;0.159823
8;calc wait;100;0.00227571;0.00079236;0.00665005
8;calc bound;100;0.00113592;0.000773723;0.00212707
8;calc iter;100;0.162255;0.159957;0.167098
8;total;1;18.9797;18.9797;18.9797
9;calc total;1;16.2379;16.2379;16.2379
9;calc update async;100;1.88343e-05;9.763e-06;0.000267073
9;calc inner;100;0.158657;0.157207;0.159824
9;calc wait;100;0.00201262;0.000659192;0.00853786
9;calc bound;100;0.00103685;0.000775899;0.00201987
9;calc iter;100;0.162271;0.160032;0.168682
9;total;1;18.9657;18.9657;18.9657
10;calc total;1;16.2379;16.2379;16.2379
10;calc update async;100;1.9311e-05;1.0153e-05;0.000231978
10;calc inner;100;0.157904;0.156326;0.160371
10;calc wait;100;0.00270266;0.000784309;0.0101555
10;calc bound;100;0.00113121;0.000774946;0.00202421
10;calc iter;100;0.162247;0.159661;0.169211
10;total;1;18.9779;18.9779;18.9779
11;calc total;1;16.2384;16.2384;16.2384
11;calc update async;100;2.09045e-05;1.1082e-05;0.000304788
11;calc inner;100;0.158307;0.157206;0.159719
11;calc wait;100;0.00203117;0.000667417;0.00681343
11;calc bound;100;0.00118529;0.000791693;0.00241093
11;calc iter;100;0.16226;0.159946;0.167571
11;total;1;18.9618;18.9618;18.9618
12;calc total;1;16.2387;16.2387;16.2387
12;calc update async;100;2.88035e-05;9.679e-06;0.000343991
12;calc inner;100;0.1555;0.153804;0.157653
12;calc wait;100;0.00422102;0.000693519;0.0125308
12;calc bound;100;0.00184235;0.000668409;0.00324619
12;calc iter;100;0.162256;0.157193;0.171779
12;total;1;18.9802;18.9802;18.9802
13;calc total;1;16.2353;16.2353;16.2353
13;calc update async;100;2.67522e-05;1.207e-05;0.000220087
13;calc inner;100;0.155572;0.153845;0.157622
13;calc wait;100;0.00258576;0.000627016;0.0102298
13;calc bound;100;0.00103321;0.000670651;0.00231199
13;calc iter;100;0.162224;0.159212;0.170729
13;total;1;18.9672;18.9672;18.9672
14;calc total;1;16.2376;16.2376;16.2376
14;calc update async;100;3.1813e-05;1.1194e-05;0.000272989
14;calc inner;100;0.155519;0.153706;0.157514
14;calc wait;100;0.00191522;0.000658204;0.00697052
14;calc bound;100;0.00105622;0.000663598;0.00236721
14;calc iter;100;0.162253;0.159795;0.169822
14;total;1;18.9884;18.9884;18.9884
15;calc total;1;16.2361;16.2361;16.2361
15;calc update async;100;2.65274e-05;1.0859e-05;0.000185765
15;calc inner;100;0.155482;0.154053;0.157859
15;calc wait;100;0.00405434;0.000663934;0.0101914
15;calc bound;100;0.00181547;0.000669482;0.0032448
15;calc iter;100;0.162244;0.157016;0.170916
15;total;1;18.9689;18.9689;18.9689
16;calc total;1;16.2379;16.2379;16.2379
16;calc update async;100;7.82049e-05;2.4329e-05;0.00385072
16;calc inner;100;0.155727;0.15453;0.157276
16;calc wait;100;0.0016705;0.000624998;0.00602506
16;calc bound;100;0.000839775;0.000728064;0.00212255
16;calc iter;100;0.162238;0.159011;0.167875
16;total;1;18.9903;18.9903;18.9903
17;calc total;1;16.234;16.234;16.234
17;calc update async;100;0.000117602;2.6499e-05;0.00602159
17;calc inner;100;0.155254;0.154013;0.156592
17;calc wait;100;0.00198682;0.000655292;0.00990676
17;calc bound;100;0.000809239;0.000703803;0.00192452
17;calc iter;100;0.162188;0.158866;0.169965
17;total;1;18.9784;18.9784;18.9784
18;calc total;1;16.2379;16.2379;16.2379
18;calc update async;100;9.06246e-05;2.5492e-05;0.00383273
18;calc inner;100;0.155567;0.154544;0.157253
18;calc wait;100;0.002425;0.000658093;0.00992108
18;calc bound;100;0.00083339;0.000722681;0.00192216
18;calc iter;100;0.162223;0.158435;0.169836
18;total;1;18.9692;18.9692;18.9692
19;calc total;1;16.2362;16.2362;16.2362
19;calc update async;100;9.48321e-05;2.5357e-05;0.00466669
19;calc inner;100;0.155651;0.154541;0.157584
19;calc wait;100;0.00171201;0.000684953;0.00678979
19;calc bound;100;0.000831263;0.000718201;0.00123705
19;calc iter;100;0.162187;0.159025;0.168498
19;total;1;18.9875;18.9875;18.9875
20;calc total;1;16.2359;16.2359;16.2359
20;calc update async;100;7.94298e-05;2.2716e-05;0.00483535
20;calc inner;100;0.155539;0.153973;0.158214
20;calc wait;100;0.00434869;0.000701929;0.0120077
20;calc bound;100;0.000883867;0.000698113;0.0013624
20;calc iter;100;0.162188;0.158295;0.168932
20;total;1;18.978;18.978;18.978
21;calc total;1;16.2368;16.2368;16.2368
21;calc update async;100;7.75404e-05;2.4533e-05;0.00436117
21;calc inner;100;0.155484;0.153393;0.157668
21;calc wait;100;0.00312815;0.00068017;0.0115225
21;calc bound;100;0.00117146;0.00072191;0.00242983
21;calc iter;100;0.162195;0.158468;0.169344
21;total;1;18.9656;18.9656;18.9656
22;calc total;1;16.2374;16.2374;16.2374
22;calc update async;100;7.04104e-05;2.3511e-05;0.00396665
22;calc inner;100;0.155605;0.153438;0.157452
22;calc wait;100;0.00261516;0.000747503;0.00922195
22;calc bound;100;0.00109312;0.00070623;0.00204636
22;calc iter;100;0.162203;0.159811;0.169326
22;total;1;18.9726;18.9726;18.9726
23;calc total;1;16.2376;16.2376;16.2376
23;calc update async;100;7.2823e-05;2.4284e-05;0.00410788
23;calc inner;100;0.156008;0.153737;0.157768
23;calc wait;100;0.00357244;0.000619576;0.00979936
23;calc bound;100;0.000920377;0.000708258;0.00148095
23;calc iter;100;0.162198;0.158048;0.16871
23;total;1;18.9788;18.9788;18.9788
