# Supplementary material for: A Halo abstraction for distributed n-dimensional structured grids within the C++ PGAS library DASH
Source: PeerJ Comput Sci. 2023 Feb 3;9:e1203. doi: 10.7717/peerj-cs.1203 (PMC10280232; doi:10.7717/peerj-cs.1203)
Supplement: Supplemental Information 2 [file peerj-cs-09-1203-s002.gz › raw_haswell/res_2d/strong/mpi_heat2d_n8_c24_55000_21918173.out]

MPI
Running Jacobi on 192 processors with (16, 12) elements.
Array Dimensions: 54992 54996
Block Dimensions: 3437 4583
== Energy Conservation Check ==
initial Energy:               25.000
  final Energy:               25.000
    Difference:               -0.000
== Time Statistics ==
Completed 100 iterations.
# unit_id;function_name;num_calls;avg_runtime;min_runtime;max_runtime
24;calc total;1;8.15525;8.15525;8.15525
24;calc update async;100;0.000120029;1.8714e-05;0.00749529
24;calc inner;100;0.0786782;0.0763575;0.0795048
24;calc wait;100;0.00182474;0.000437816;0.0104972
24;calc bound;100;0.000850865;0.000452922;0.00183915
24;calc iter;100;0.081476;0.0789625;0.0905395
24;total;1;10.3489;10.3489;10.3489
120;calc total;1;8.15416;8.15416;8.15416
120;calc update async;100;0.000116901;1.7025e-05;0.00792012
120;calc inner;100;0.0780935;0.0750095;0.0788531
120;calc wait;100;0.00209727;0.000412784;0.0106527
120;calc bound;100;0.000758867;0.000449426;0.0016721
120;calc iter;100;0.0813871;0.0790211;0.090478
120;total;1;10.3557;10.3557;10.3557
96;calc total;1;8.16491;8.16491;8.16491
96;calc update async;100;7.11615e-05;1.5374e-05;0.00401398
96;calc inner;100;0.0782315;0.0767453;0.0790823
96;calc wait;100;0.00207333;0.000462908;0.0116716
96;calc bound;100;0.000788527;0.000523815;0.00181154
96;calc iter;100;0.081401;0.0792305;0.0911046
96;total;1;10.3507;10.3507;10.3507
72;calc total;1;8.15241;8.15241;8.15241
72;calc update async;100;0.000131324;2.4298e-05;0.00800951
72;calc inner;100;0.0787083;0.0760801;0.0793675
72;calc wait;100;0.00182986;0.000437496;0.0103952
72;calc bound;100;0.000837947;0.000456239;0.00181052
72;calc iter;100;0.0815099;0.0787914;0.090497
72;total;1;10.341;10.341;10.341
25;calc total;1;8.15995;8.15995;8.15995
25;calc update async;100;9.51212e-05;1.9917e-05;0.00505269
25;calc inner;100;0.0784941;0.0772998;0.0792414
25;calc wait;100;0.00208571;0.000390621;0.0106059
25;calc bound;100;0.000847748;0.000432819;0.00169714
25;calc iter;100;0.0815252;0.0788054;0.0908955
25;total;1;10.3468;10.3468;10.3468
48;calc total;1;8.16673;8.16673;8.16673
48;calc update async;100;7.22301e-05;1.8584e-05;0.0039558
48;calc inner;100;0.0770997;0.0759534;0.0778014
48;calc wait;100;0.00239;0.000461034;0.0112087
48;calc bound;100;0.000703681;0.000514759;0.00180681
48;calc iter;100;0.0812324;0.0780243;0.0908321
48;total;1;10.336;10.336;10.336
97;calc total;1;8.16107;8.16107;8.16107
97;calc update async;100;7.749e-05;1.6052e-05;0.00438648
97;calc inner;100;0.0781208;0.0773586;0.0788
97;calc wait;100;0.0021238;0.000479684;0.0114372
97;calc bound;100;0.000784101;0.000538673;0.00169249
97;calc iter;100;0.0813628;0.0794285;0.0906776
97;total;1;10.3539;10.3539;10.3539
73;calc total;1;8.16069;8.16069;8.16069
73;calc update async;100;0.000101072;3.1461e-05;0.00474273
73;calc inner;100;0.078438;0.0769015;0.0791386
73;calc wait;100;0.00219172;0.000404019;0.0109923
73;calc bound;100;0.000861715;0.000440978;0.00170886
73;calc iter;100;0.0815947;0.0789046;0.0942638
73;total;1;10.3525;10.3525;10.3525
26;calc total;1;8.16115;8.16115;8.16115
26;calc update async;100;9.55689e-05;2.1854e-05;0.00498845
26;calc inner;100;0.0784303;0.0775735;0.0793987
26;calc wait;100;0.0021765;0.000458268;0.0116303
26;calc bound;100;0.000837974;0.000448236;0.0016681
26;calc iter;100;0.0815429;0.0793462;0.0909806
26;total;1;10.3446;10.3446;10.3446
49;calc total;1;8.16265;8.16265;8.16265
49;calc update async;100;8.18066e-05;1.855e-05;0.00478544
49;calc inner;100;0.0774752;0.0764548;0.078187
49;calc wait;100;0.00192451;0.000430709;0.0107708
49;calc bound;100;0.000700953;0.000524761;0.00143173
49;calc iter;100;0.0811932;0.0789103;0.0906081
49;total;1;10.3403;10.3403;10.3403
98;calc total;1;8.16276;8.16276;8.16276
98;calc update async;100;7.84743e-05;1.6772e-05;0.00441793
98;calc inner;100;0.0780912;0.0772128;0.0787951
98;calc wait;100;0.00213949;0.000500191;0.0115348
98;calc bound;100;0.000808351;0.000522219;0.0017582
98;calc iter;100;0.0813805;0.079255;0.0911219
98;total;1;10.3539;10.3539;10.3539
74;calc total;1;8.16371;8.16371;8.16371
74;calc update async;100;9.06244e-05;2.3631e-05;0.00405117
74;calc inner;100;0.0787171;0.0778122;0.0793113
74;calc wait;100;0.00196992;0.00042269;0.0106668
74;calc bound;100;0.00085468;0.000471602;0.00171415
74;calc iter;100;0.0816345;0.079522;0.090795
74;total;1;10.3441;10.3441;10.3441
27;calc total;1;8.15922;8.15922;8.15922
27;calc update async;100;0.00010129;2.0804e-05;0.00549564
27;calc inner;100;0.078592;0.0775711;0.0792068
27;calc wait;100;0.00198249;0.000432871;0.0114126
27;calc bound;100;0.00084592;0.000439404;0.00174884
27;calc iter;100;0.0815243;0.0787927;0.0908718
27;total;1;10.3298;10.3298;10.3298
50;calc total;1;8.16456;8.16456;8.16456
50;calc update async;100;7.58056e-05;1.8875e-05;0.00431393
50;calc inner;100;0.0770945;0.0760889;0.0778712
50;calc wait;100;0.00235115;0.000510502;0.0123737
50;calc bound;100;0.000705165;0.000498747;0.00143069
50;calc iter;100;0.0812392;0.078204;0.0912958
50;total;1;10.3408;10.3408;10.3408
99;calc total;1;8.16008;8.16008;8.16008
99;calc update async;100;8.21963e-05;1.6531e-05;0.00467962
99;calc inner;100;0.0781158;0.0772953;0.0788436
99;calc wait;100;0.00205351;0.000499651;0.0110804
99;calc bound;100;0.000815834;0.000521483;0.00178814
99;calc iter;100;0.0813539;0.0793651;0.0904888
99;total;1;10.3502;10.3502;10.3502
75;calc total;1;8.15945;8.15945;8.15945
75;calc update async;100;0.000104055;3.0516e-05;0.00524157
75;calc inner;100;0.0784282;0.0775845;0.0790197
75;calc wait;100;0.00221101;0.000472543;0.0114534
75;calc bound;100;0.000846387;0.000442107;0.00172247
75;calc iter;100;0.0815922;0.0786864;0.0910052
75;total;1;10.3542;10.3542;10.3542
28;calc total;1;8.16111;8.16111;8.16111
28;calc update async;100;9.29346e-05;2.1503e-05;0.00466026
28;calc inner;100;0.0783213;0.0774823;0.0792669
28;calc wait;100;0.00224807;0.000503083;0.011981
28;calc bound;100;0.000849191;0.000444076;0.00172675
28;calc iter;100;0.0815448;0.0790258;0.0916553
28;total;1;10.349;10.349;10.349
51;calc total;1;8.16185;8.16185;8.16185
51;calc update async;100;8.16837e-05;1.945e-05;0.00478413
51;calc inner;100;0.0771176;0.0764692;0.0777023
51;calc wait;100;0.00205626;0.000456491;0.00961238
51;calc bound;100;0.000690657;0.000473425;0.00125404
51;calc iter;100;0.0812089;0.0788775;0.0896074
51;total;1;10.3417;10.3417;10.3417
100;calc total;1;8.16031;8.16031;8.16031
100;calc update async;100;8.01251e-05;1.6439e-05;0.00466201
100;calc inner;100;0.0782675;0.0775844;0.0788887
100;calc wait;100;0.00203953;0.000424808;0.0114688
100;calc bound;100;0.000786377;0.000468125;0.00174861
100;calc iter;100;0.08139;0.0790231;0.0908507
100;total;1;10.3523;10.3523;10.3523
76;calc total;1;8.16382;8.16382;8.16382
76;calc update async;100;9.27222e-05;2.6103e-05;0.0041649
76;calc inner;100;0.0784365;0.07729;0.0790579
76;calc wait;100;0.00220231;0.000509177;0.0114477
76;calc bound;100;0.000835347;0.000448468;0.00174573
76;calc iter;100;0.0816379;0.0788511;0.0949879
76;total;1;10.3391;10.3391;10.3391
29;calc total;1;8.15966;8.15966;8.15966
29;calc update async;100;0.000107527;2.0246e-05;0.00633498
29;calc inner;100;0.0785417;0.0772222;0.0792578
29;calc wait;100;0.00198843;0.000443193;0.0118122
29;calc bound;100;0.000836129;0.000555643;0.0017396
29;calc iter;100;0.0814762;0.0792944;0.090768
29;total;1;10.3378;10.3378;10.3378
52;calc total;1;8.16419;8.16419;8.16419
52;calc update async;100;7.38316e-05;1.6671e-05;0.00407294
52;calc inner;100;0.0769772;0.0760028;0.0776483
52;calc wait;100;0.00241853;0.000413947;0.0124643
52;calc bound;100;0.000695514;0.000478765;0.00140119
52;calc iter;100;0.0812298;0.0784347;0.0921059
52;total;1;10.3444;10.3444;10.3444
101;calc total;1;8.15794;8.15794;8.15794
101;calc update async;100;8.29507e-05;1.6518e-05;0.00512774
101;calc inner;100;0.0779583;0.0768472;0.0786175
101;calc wait;100;0.00241282;0.000454376;0.0132356
101;calc bound;100;0.000785926;0.000454234;0.00170786
101;calc iter;100;0.0813613;0.0791683;0.0911866
101;total;1;10.3357;10.3357;10.3357
77;calc total;1;8.1601;8.1601;8.1601
77;calc update async;100;0.000109908;2.9374e-05;0.00580036
77;calc inner;100;0.0783702;0.0774565;0.0802454
77;calc wait;100;0.00220617;0.000509957;0.0115987
77;calc bound;100;0.000841408;0.00054935;0.00174096
77;calc iter;100;0.0815304;0.0792551;0.0908993
77;total;1;10.352;10.352;10.352
30;calc total;1;8.16109;8.16109;8.16109
30;calc update async;100;8.87389e-05;1.9459e-05;0.00450592
30;calc inner;100;0.078296;0.077633;0.0789789
30;calc wait;100;0.00227354;0.000467348;0.0121935
30;calc bound;100;0.000829994;0.000536323;0.00168922
30;calc iter;100;0.0814907;0.0791309;0.0915768
30;total;1;10.3421;10.3421;10.3421
53;calc total;1;8.16262;8.16262;8.16262
53;calc update async;100;8.04827e-05;2.0007e-05;0.00464603
53;calc inner;100;0.0770245;0.0757623;0.0777052
53;calc wait;100;0.0021497;0.000441592;0.0105983
53;calc bound;100;0.000661207;0.000452617;0.00091258
53;calc iter;100;0.081216;0.0786867;0.0896425
53;total;1;10.341;10.341;10.341
102;calc total;1;8.15877;8.15877;8.15877
102;calc update async;100;8.3246e-05;1.7939e-05;0.00495913
102;calc inner;100;0.0780314;0.0771749;0.0787291
102;calc wait;100;0.00220022;0.000510853;0.0114198
102;calc bound;100;0.000785263;0.000443731;0.00179972
102;calc iter;100;0.0813736;0.0789256;0.0907565
102;total;1;10.3297;10.3297;10.3297
78;calc total;1;8.16381;8.16381;8.16381
78;calc update async;100;9.68362e-05;2.798e-05;0.00451043
78;calc inner;100;0.0784855;0.0769688;0.0790247
78;calc wait;100;0.00217292;0.000457616;0.0117223
78;calc bound;100;0.000837885;0.000457182;0.0018535
78;calc iter;100;0.0815965;0.0794807;0.0916323
78;total;1;10.3463;10.3463;10.3463
31;calc total;1;8.16193;8.16193;8.16193
31;calc update async;100;8.85536e-05;2.4535e-05;0.00440897
31;calc inner;100;0.078333;0.0775724;0.0789512
31;calc wait;100;0.00221686;0.000512144;0.0109234
31;calc bound;100;0.00085537;0.000590155;0.0016638
31;calc iter;100;0.0814966;0.0792399;0.0901536
31;total;1;10.328;10.328;10.328
54;calc total;1;8.16416;8.16416;8.16416
54;calc update async;100;7.66027e-05;1.8666e-05;0.00424875
54;calc inner;100;0.0769584;0.0759854;0.077661
54;calc wait;100;0.00237858;0.000401573;0.0117607
54;calc bound;100;0.000681036;0.000457345;0.00093495
54;calc iter;100;0.0812577;0.0777402;0.0909733
54;total;1;10.3395;10.3395;10.3395
103;calc total;1;8.15734;8.15734;8.15734
103;calc update async;100;8.71005e-05;1.6706e-05;0.0052519
103;calc inner;100;0.0781957;0.0773417;0.0789819
103;calc wait;100;0.00207818;0.000399282;0.0109462
103;calc bound;100;0.000791267;0.000436614;0.00173546
103;calc iter;100;0.0813635;0.0791278;0.090646
103;total;1;10.3476;10.3476;10.3476
79;calc total;1;8.16485;8.16485;8.16485
79;calc update async;100;9.1479e-05;2.3955e-05;0.00405612
79;calc inner;100;0.0784552;0.0772661;0.0790893
79;calc wait;100;0.00217069;0.000429195;0.0111305
79;calc bound;100;0.000826806;0.000501396;0.00166091
79;calc iter;100;0.0816058;0.0788968;0.0907187
79;total;1;10.3318;10.3318;10.3318
32;calc total;1;8.16711;8.16711;8.16711
32;calc update async;100;8.42825e-05;2.0555e-05;0.00400645
32;calc inner;100;0.0784987;0.0764949;0.0792165
32;calc wait;100;0.00214196;0.000470134;0.0107029
32;calc bound;100;0.000853428;0.000489876;0.00180531
32;calc iter;100;0.0815807;0.0793056;0.0905568
32;total;1;10.3475;10.3475;10.3475
55;calc total;1;8.16126;8.16126;8.16126
55;calc update async;100;8.4387e-05;1.7719e-05;0.00482265
55;calc inner;100;0.0769723;0.075936;0.0775944
55;calc wait;100;0.0023477;0.000413028;0.0110195
55;calc bound;100;0.000690764;0.000438856;0.00122149
55;calc iter;100;0.0812242;0.0783281;0.0917056
55;total;1;10.3359;10.3359;10.3359
104;calc total;1;8.1542;8.1542;8.1542
104;calc update async;100;0.000108144;1.7229e-05;0.0073247
104;calc inner;100;0.0781444;0.0762944;0.0788539
104;calc wait;100;0.00200065;0.000421808;0.010397
104;calc bound;100;0.000790985;0.000454599;0.00186377
104;calc iter;100;0.081358;0.0790834;0.0903167
104;total;1;10.3472;10.3472;10.3472
80;calc total;1;8.16347;8.16347;8.16347
80;calc update async;100;9.39621e-05;2.6186e-05;0.00429314
80;calc inner;100;0.0785034;0.0774241;0.0794204
80;calc wait;100;0.0021254;0.000465208;0.0102278
80;calc bound;100;0.000854086;0.000485086;0.00174371
80;calc iter;100;0.0815917;0.0789989;0.0901089
80;total;1;10.3407;10.3407;10.3407
33;calc total;1;8.16355;8.16355;8.16355
33;calc update async;100;8.84023e-05;1.9407e-05;0.0043349
33;calc inner;100;0.0784146;0.0774256;0.0790414
33;calc wait;100;0.00218577;0.000403834;0.0105367
33;calc bound;100;0.000853531;0.00047563;0.00176957
33;calc iter;100;0.0815445;0.0792766;0.0900252
33;total;1;10.3383;10.3383;10.3383
56;calc total;1;8.15492;8.15492;8.15492
56;calc update async;100;0.000117465;1.8199e-05;0.00811088
56;calc inner;100;0.077057;0.0754117;0.0776685
56;calc wait;100;0.00212438;0.000463986;0.010871
56;calc bound;100;0.000702545;0.000447492;0.00108093
56;calc iter;100;0.0811712;0.0777394;0.0909453
56;total;1;10.3419;10.3419;10.3419
105;calc total;1;8.1584;8.1584;8.1584
105;calc update async;100;8.64357e-05;1.7792e-05;0.00500065
105;calc inner;100;0.0778129;0.0770839;0.0785952
105;calc wait;100;0.00240692;0.00039198;0.0109571
105;calc bound;100;0.000799878;0.000436902;0.00175968
105;calc iter;100;0.0813906;0.0792557;0.0899723
105;total;1;10.3423;10.3423;10.3423
81;calc total;1;8.16029;8.16029;8.16029
81;calc update async;100;0.000102497;2.1838e-05;0.00506111
81;calc inner;100;0.0784936;0.0774468;0.0791351
81;calc wait;100;0.0021203;0.000434857;0.0104983
34;calc total;1;8.16489;8.16489;8.16489
34;calc update async;100;8.7602e-05;1.9655e-05;0.0041151
34;calc inner;100;0.0784855;0.0770778;0.0792701
34;calc wait;100;0.00212731;0.000446241;0.0104385
34;calc bound;100;0.00085475;0.000476759;0.00174272
34;calc iter;100;0.0815576;0.0790771;0.0902529
34;total;1;10.3367;10.3367;10.3367
57;calc total;1;8.15999;8.15999;8.15999
57;calc update async;100;9.39655e-05;1.7782e-05;0.00575993
57;calc inner;100;0.077128;0.0762886;0.0778065
57;calc wait;100;0.00212426;0.000488071;0.0104774
57;calc bound;100;0.000728496;0.000434834;0.00160798
57;calc iter;100;0.0812202;0.0785541;0.0909007
57;total;1;10.3372;10.3372;10.3372
106;calc total;1;8.16296;8.16296;8.16296
106;calc update async;100;7.71045e-05;1.8106e-05;0.00428514
106;calc inner;100;0.0781622;0.0773601;0.0794348
106;calc wait;100;0.00201596;0.000487222;0.00899216
106;calc bound;100;0.000796438;0.000461001;0.00184636
106;calc iter;100;0.0814464;0.0792051;0.0895936
106;total;1;10.336;10.336;10.336
81;calc bound;100;0.000842194;0.000549559;0.00184767
81;calc iter;100;0.0815613;0.0792547;0.0905163
81;total;1;10.3518;10.3518;10.3518
35;calc total;1;8.16241;8.16241;8.16241
35;calc update async;100;9.14813e-05;2.0799e-05;0.00447162
35;calc inner;100;0.0784909;0.0775321;0.079102
35;calc wait;100;0.00205737;0.000417968;0.0104061
35;calc bound;100;0.000890275;0.000478512;0.0017302
35;calc iter;100;0.0815324;0.0791216;0.0929857
35;total;1;10.334;10.334;10.334
58;calc total;1;8.16178;8.16178;8.16178
58;calc update async;100;8.92387e-05;1.8077e-05;0.00540356
58;calc inner;100;0.0770925;0.076111;0.0778277
58;calc wait;100;0.00228475;0.000487846;0.0104634
58;calc bound;100;0.000718242;0.00045429;0.0018227
58;calc iter;100;0.0812497;0.0784455;0.0901213
58;total;1;10.3372;10.3372;10.3372
121;calc total;1;8.15878;8.15878;8.15878
121;calc update async;100;8.68772e-05;1.5655e-05;0.00493903
121;calc inner;100;0.0781539;0.0765421;0.078885
121;calc wait;100;0.00209996;0.00044572;0.0111195
121;calc bound;100;0.00077235;0.000435385;0.00158907
121;calc iter;100;0.0814288;0.0790399;0.0911262
121;total;1;10.3581;10.3581;10.3581
107;calc total;1;8.15805;8.15805;8.15805
107;calc update async;100;8.40097e-05;1.6728e-05;0.00521328
107;calc inner;100;0.0781575;0.0775604;0.0789753
107;calc wait;100;0.00210498;0.000475262;0.0101065
107;calc bound;100;0.000787917;0.000497834;0.00166992
107;calc iter;100;0.0813325;0.0792708;0.0897497
107;total;1;10.3468;10.3468;10.3468
82;calc total;1;8.16125;8.16125;8.16125
82;calc update async;100;0.00010304;2.212e-05;0.00528989
82;calc inner;100;0.0785339;0.077833;0.0791797
82;calc wait;100;0.00212136;0.000461606;0.0101645
82;calc bound;100;0.000838634;0.000470767;0.00159925
82;calc iter;100;0.0815991;0.0792108;0.0899208
82;total;1;10.3385;10.3385;10.3385
36;calc total;1;8.16268;8.16268;8.16268
36;calc update async;100;9.45472e-05;2.4401e-05;0.00457598
36;calc inner;100;0.0769692;0.075985;0.0778395
36;calc wait;100;0.00190782;0.000362525;0.0105538
36;calc bound;100;0.000610527;0.000454454;0.000919294
36;calc iter;100;0.0815299;0.0793004;0.0916363
36;total;1;10.3352;10.3352;10.3352
59;calc total;1;8.15962;8.15962;8.15962
59;calc update async;100;8.65826e-05;1.682e-05;0.00544049
59;calc inner;100;0.0772659;0.0766022;0.0778328
59;calc wait;100;0.00197667;0.000437259;0.0100503
59;calc bound;100;0.000717133;0.000525122;0.00167142
59;calc iter;100;0.0811622;0.0784728;0.0892336
59;total;1;10.3356;10.3356;10.3356
122;calc total;1;8.16015;8.16015;8.16015
122;calc update async;100;8.84972e-05;1.5346e-05;0.0049558
122;calc inner;100;0.0781306;0.0765535;0.0791246
122;calc wait;100;0.00206207;0.000489776;0.013115
122;calc bound;100;0.000749333;0.000458326;0.00175631
122;calc iter;100;0.0814528;0.0791595;0.0925891
122;total;1;10.3584;10.3584;10.3584
108;calc total;1;8.1619;8.1619;8.1619
108;calc update async;100;9.59857e-05;2.3742e-05;0.00462573
108;calc inner;100;0.0783871;0.0776195;0.0791932
83;calc total;1;8.15977;8.15977;8.15977
83;calc update async;100;0.000104666;2.4457e-05;0.00516869
83;calc inner;100;0.0785323;0.0769711;0.0791675
83;calc wait;100;0.00209542;0.000398084;0.0102798
83;calc bound;100;0.000849205;0.000456647;0.00172312
83;calc iter;100;0.0815842;0.0788247;0.0936301
83;total;1;10.3435;10.3435;10.3435
37;calc total;1;8.16084;8.16084;8.16084
37;calc update async;100;9.43551e-05;2.1535e-05;0.00488239
37;calc inner;100;0.0769599;0.0761531;0.0785825
37;calc wait;100;0.00220036;0.000376988;0.0106027
37;calc bound;100;0.000604047;0.000447548;0.000992442
37;calc iter;100;0.0815273;0.0792706;0.0906272
37;total;1;10.3482;10.3482;10.3482
60;calc total;1;8.16161;8.16161;8.16161
60;calc update async;100;9.40892e-05;2.142e-05;0.0053744
60;calc inner;100;0.0781952;0.0772458;0.0790882
60;calc wait;100;0.00206261;0.000421529;0.0116865
60;calc bound;100;0.000842573;0.000523205;0.00179392
60;calc iter;100;0.0811967;0.0788579;0.0908604
60;total;1;10.3369;10.3369;10.3369
123;calc total;1;8.1585;8.1585;8.1585
123;calc update async;100;8.75077e-05;1.6309e-05;0.00504384
123;calc inner;100;0.0780786;0.0763401;0.0789581
123;calc wait;100;0.00206412;0.000443617;0.0116243
123;calc bound;100;0.00078107;0.000507257;0.00171237
123;calc iter;100;0.081352;0.0791863;0.0910918
123;total;1;10.358;10.358;10.358
108;calc wait;100;0.00205135;0.000461651;0.0111994
108;calc bound;100;0.000844722;0.000554563;0.00180553
108;calc iter;100;0.0813813;0.0794758;0.0906373
108;total;1;10.3443;10.3443;10.3443
84;calc total;1;8.16095;8.16095;8.16095
84;calc update async;100;9.32264e-05;2.2416e-05;0.00453505
84;calc inner;100;0.0773532;0.0763428;0.0785764
84;calc wait;100;0.00186473;0.000355787;0.0104823
84;calc bound;100;0.000638386;0.000433777;0.000932656
84;calc iter;100;0.0815863;0.0791752;0.0928617
84;total;1;10.335;10.335;10.335
38;calc total;1;8.16214;8.16214;8.16214
38;calc update async;100;9.32395e-05;2.3461e-05;0.00465403
38;calc inner;100;0.0769002;0.0756117;0.0777875
38;calc wait;100;0.00235622;0.000396706;0.0117413
38;calc bound;100;0.000620967;0.000432647;0.000949515
38;calc iter;100;0.0815337;0.0791064;0.090907
38;total;1;10.3458;10.3458;10.3458
61;calc total;1;8.15943;8.15943;8.15943
61;calc update async;100;0.000105935;2.5353e-05;0.00662725
61;calc inner;100;0.0781472;0.0766324;0.0786948
61;calc wait;100;0.00208798;0.00044667;0.0134039
61;calc bound;100;0.000853509;0.000548267;0.00165701
61;calc iter;100;0.0811968;0.0788279;0.0923623
61;total;1;10.3458;10.3458;10.3458
124;calc total;1;8.15962;8.15962;8.15962
124;calc update async;100;8.76089e-05;1.923e-05;0.00496403
124;calc inner;100;0.0781818;0.0768799;0.0789678
124;calc wait;100;0.00205538;0.000381551;0.0111639
124;calc bound;100;0.000748149;0.000524525;0.00168081
124;calc iter;100;0.0813943;0.0788604;0.0910943
124;total;1;10.3495;10.3495;10.3495
109;calc total;1;8.15839;8.15839;8.15839
109;calc update async;100;0.000110191;2.426e-05;0.00626545
109;calc inner;100;0.0783783;0.0772226;0.0791489
109;calc wait;100;0.00200184;0.000437289;0.012077
109;calc bound;100;0.000851897;0.00055812;0.00179878
109;calc iter;100;0.0813444;0.0792327;0.0915822
109;total;1;10.354;10.354;10.354
85;calc total;1;8.15999;8.15999;8.15999
85;calc update async;100;9.03016e-05;2.0506e-05;0.00454041
85;calc inner;100;0.0773228;0.0765612;0.0786304
85;calc wait;100;0.00241664;0.000402326;0.0111391
85;calc bound;100;0.000659631;0.000457525;0.00109887
85;calc iter;100;0.0815792;0.0793014;0.0909089
85;total;1;10.3475;10.3475;10.3475
39;calc total;1;8.15932;8.15932;8.15932
39;calc update async;100;0.000104859;2.977e-05;0.00537652
39;calc inner;100;0.0769678;0.075864;0.0777468
39;calc wait;100;0.00196082;0.000372769;0.0114763
39;calc bound;100;0.000611875;0.000450057;0.00123227
39;calc iter;100;0.0815163;0.0777168;0.0911947
39;total;1;10.3411;10.3411;10.3411
62;calc total;1;8.16023;8.16023;8.16023
62;calc update async;100;0.000102651;2.154e-05;0.00636377
62;calc inner;100;0.0781502;0.0766051;0.0789171
62;calc wait;100;0.00208913;0.000458441;0.0155282
62;calc bound;100;0.000859737;0.000543634;0.00176479
62;calc iter;100;0.0812041;0.0788369;0.0938355
62;total;1;10.3402;10.3402;10.3402
125;calc total;1;8.15813;8.15813;8.15813
125;calc update async;100;9.0932e-05;1.6917e-05;0.00535589
125;calc inner;100;0.07791;0.0760602;0.078841
125;calc wait;100;0.00226878;0.000396688;0.0116879
125;calc bound;100;0.000760229;0.0004907;0.00160439
125;calc iter;100;0.0813725;0.0790646;0.0903204
125;total;1;10.3584;10.3584;10.3584
110;calc total;1;8.16188;8.16188;8.16188
110;calc update async;100;9.5077e-05;2.0981e-05;0.00458828
110;calc inner;100;0.0783937;0.0775845;0.0791384
110;calc wait;100;0.0020319;0.000447854;0.011496
110;calc bound;100;0.000856951;0.000548894;0.00184999
110;calc iter;100;0.0813799;0.0794643;0.0909412
110;total;1;10.3347;10.3347;10.3347
86;calc total;1;8.16092;8.16092;8.16092
86;calc update async;100;9.53187e-05;2.1593e-05;0.00459284
86;calc inner;100;0.0773467;0.0765296;0.0785517
86;calc wait;100;0.00187928;0.000386058;0.0103542
86;calc bound;100;0.0006312;0.000443284;0.00109464
86;calc iter;100;0.0815909;0.0796735;0.0902095
86;total;1;10.3364;10.3364;10.3364
40;calc total;1;8.15487;8.15487;8.15487
40;calc update async;100;0.000128542;2.5369e-05;0.00803016
40;calc inner;100;0.076829;0.0751198;0.0779128
40;calc wait;100;0.00236094;0.000367216;0.0118529
40;calc bound;100;0.000628301;0.000458776;0.00146641
40;calc iter;100;0.081393;0.0773733;0.0912948
40;total;1;10.3228;10.3228;10.3228
63;calc total;1;8.16175;8.16175;8.16175
63;calc update async;100;9.2884e-05;2.287e-05;0.0052564
63;calc inner;100;0.0782155;0.0773954;0.0788049
63;calc wait;100;0.00204625;0.000460127;0.0109187
63;calc bound;100;0.000861965;0.000506243;0.00174233
63;calc iter;100;0.0812187;0.0788969;0.0905959
63;total;1;10.3324;10.3324;10.3324
126;calc total;1;8.15822;8.15822;8.15822
126;calc update async;100;8.94044e-05;1.7492e-05;0.00527909
126;calc inner;100;0.0777842;0.0759546;0.0787357
126;calc wait;100;0.00232752;0.000483063;0.0113484
126;calc bound;100;0.000731047;0.00052476;0.00166134
126;calc iter;100;0.0813741;0.0787083;0.0909977
126;total;1;10.3428;10.3428;10.3428
111;calc total;1;8.15683;8.15683;8.15683
111;calc update async;100;0.000114706;2.1188e-05;0.00661254
111;calc inner;100;0.0784403;0.0768424;0.0791613
111;calc wait;100;0.00196917;0.000445076;0.0112077
111;calc bound;100;0.000836228;0.000497387;0.00170792
111;calc iter;100;0.0813629;0.0792878;0.090899
111;total;1;10.3482;10.3482;10.3482
87;calc total;1;8.15905;8.15905;8.15905
87;calc update async;100;9.24342e-05;1.9697e-05;0.00450068
87;calc inner;100;0.0773597;0.0762619;0.0785696
87;calc wait;100;0.00231191;0.000391574;0.0116121
87;calc bound;100;0.000647303;0.000465123;0.0010338
87;calc iter;100;0.0815793;0.0783768;0.0916691
87;total;1;10.3404;10.3404;10.3404
41;calc total;1;8.15953;8.15953;8.15953
41;calc update async;100;0.000106979;2.5365e-05;0.00543464
41;calc inner;100;0.0768948;0.0760229;0.0777524
41;calc wait;100;0.00201018;0.00036478;0.0119423
41;calc bound;100;0.000609283;0.000463235;0.00104503
41;calc iter;100;0.0814651;0.078124;0.0918909
41;total;1;10.3415;10.3415;10.3415
64;calc total;1;8.16853;8.16853;8.16853
64;calc update async;100;7.79581e-05;1.9368e-05;0.00383637
64;calc inner;100;0.0780175;0.0763963;0.0786531
64;calc wait;100;0.00234363;0.000471677;0.0123309
64;calc bound;100;0.000841556;0.000508085;0.00184078
64;calc iter;100;0.0812832;0.0788628;0.0911817
64;total;1;10.335;10.335;10.335
112;calc total;1;8.16628;8.16628;8.16628
112;calc update async;100;8.81435e-05;2.1225e-05;0.00392133
112;calc inner;100;0.0783342;0.0769541;0.0790629
112;calc wait;100;0.00221568;0.000421349;0.0127025
112;calc bound;100;0.000816548;0.000470109;0.00193629
112;calc iter;100;0.0814568;0.0793085;0.0944399
112;total;1;10.3361;10.3361;10.3361
88;calc total;1;8.15475;8.15475;8.15475
88;calc update async;100;0.000135322;1.7345e-05;0.00865867
88;calc inner;100;0.0771964;0.0758543;0.0783815
88;calc wait;100;0.00212972;0.000377854;0.0116397
88;calc bound;100;0.000633106;0.000476517;0.00130028
88;calc iter;100;0.081468;0.0784788;0.0909116
88;total;1;10.3454;10.3454;10.3454
42;calc total;1;8.16401;8.16401;8.16401
42;calc update async;100;8.84293e-05;1.7445e-05;0.00407787
42;calc inner;100;0.0768336;0.0756552;0.0777556
42;calc wait;100;0.00250431;0.000391268;0.01214
42;calc bound;100;0.000621521;0.000468687;0.0010863
42;calc iter;100;0.0815032;0.0783869;0.0916347
42;total;1;10.3292;10.3292;10.3292
65;calc total;1;8.16522;8.16522;8.16522
65;calc update async;100;8.02322e-05;2.2229e-05;0.00409906
65;calc inner;100;0.0781628;0.0772093;0.0789655
65;calc wait;100;0.00217866;0.000465364;0.0116034
65;calc bound;100;0.000836184;0.000463937;0.00173714
65;calc iter;100;0.0812755;0.0784745;0.0908277
65;total;1;10.3406;10.3406;10.3406
113;calc total;1;8.16108;8.16108;8.16108
113;calc update async;100;9.74763e-05;2.3641e-05;0.00488527
113;calc inner;100;0.0779124;0.077227;0.0785993
113;calc wait;100;0.00252571;0.000513721;0.0130098
113;calc bound;100;0.000844763;0.000472697;0.00176638
113;calc iter;100;0.0814044;0.0789847;0.0918273
113;total;1;10.354;10.354;10.354
89;calc total;1;8.1583;8.1583;8.1583
89;calc update async;100;9.90572e-05;1.5036e-05;0.00497547
89;calc inner;100;0.07719;0.0761329;0.0783464
89;calc wait;100;0.00233378;0.000396179;0.0116704
89;calc bound;100;0.000635451;0.000449068;0.00107513
89;calc iter;100;0.0814972;0.078346;0.0912418
89;total;1;10.3538;10.3538;10.3538
43;calc total;1;8.15895;8.15895;8.15895
43;calc update async;100;0.000101248;1.7597e-05;0.00543038
43;calc inner;100;0.0767868;0.0760295;0.0776906
43;calc wait;100;0.0023741;0.000406262;0.0110146
43;calc bound;100;0.000613175;0.000486944;0.00101411
43;calc iter;100;0.0814527;0.077979;0.0908321
43;total;1;10.3386;10.3386;10.3386
66;calc total;1;8.16664;8.16664;8.16664
66;calc update async;100;8.09455e-05;2.4234e-05;0.00407379
66;calc inner;100;0.0780357;0.0767446;0.0789736
66;calc wait;100;0.00233082;0.000400965;0.011607
66;calc bound;100;0.000839907;0.000446339;0.0017487
66;calc iter;100;0.0812896;0.0785986;0.0908822
66;total;1;10.3388;10.3388;10.3388
114;calc total;1;8.16406;8.16406;8.16406
114;calc update async;100;8.8223e-05;2.4983e-05;0.00406536
114;calc inner;100;0.0782565;0.0773729;0.0790884
114;calc wait;100;0.00223444;0.000480238;0.0120686
114;calc bound;100;0.000850764;0.000460944;0.00169699
114;calc iter;100;0.081435;0.0792114;0.0908236
114;total;1;10.3383;10.3383;10.3383
90;calc total;1;8.15923;8.15923;8.15923
90;calc update async;100;9.63266e-05;1.6109e-05;0.00474651
90;calc inner;100;0.0772095;0.0758492;0.0785947
90;calc wait;100;0.00211327;0.000384462;0.0119414
90;calc bound;100;0.000615985;0.000461639;0.00126279
90;calc iter;100;0.0815061;0.0789708;0.091801
90;total;1;10.3418;10.3418;10.3418
44;calc total;1;8.16337;8.16337;8.16337
44;calc update async;100;9.3253e-05;1.796e-05;0.00434038
44;calc inner;100;0.0769307;0.0758684;0.0777366
44;calc wait;100;0.00206796;0.000437767;0.0105376
44;calc bound;100;0.000633593;0.000495474;0.000920138
44;calc iter;100;0.0815;0.0781519;0.0904373
44;total;1;10.3307;10.3307;10.3307
91;calc total;1;8.15777;8.15777;8.15777
91;calc update async;100;0.00010192;1.8454e-05;0.00531695
91;calc inner;100;0.0771917;0.0762971;0.0786631
91;calc wait;100;0.00231372;0.000399399;0.0110444
91;calc bound;100;0.000647366;0.000485904;0.00107175
91;calc iter;100;0.0815268;0.078431;0.090983
91;total;1;10.3474;10.3474;10.3474
45;calc total;1;8.15952;8.15952;8.15952
45;calc update async;100;0.000101668;1.9732e-05;0.00549146
45;calc inner;100;0.0769148;0.0762671;0.0777382
45;calc wait;100;0.00227092;0.000395238;0.0103208
45;calc bound;100;0.000629876;0.000473526;0.00101014
45;calc iter;100;0.0814969;0.0783402;0.0904538
45;total;1;10.3362;10.3362;10.3362
92;calc total;1;8.15921;8.15921;8.15921
92;calc update async;100;9.82128e-05;1.7453e-05;0.00510599
92;calc inner;100;0.0772971;0.0763368;0.0786613
92;calc wait;100;0.00209563;0.000412399;0.00997469
92;calc bound;100;0.000654541;0.000470961;0.00110297
92;calc iter;100;0.0815384;0.0784758;0.089816
92;total;1;10.3527;10.3527;10.3527
46;calc total;1;8.16335;8.16335;8.16335
46;calc update async;100;9.05874e-05;2.7635e-05;0.00443243
46;calc inner;100;0.0769488;0.0761181;0.0777508
46;calc wait;100;0.0021709;0.000427837;0.0104287
46;calc bound;100;0.000631246;0.000452774;0.000928099
46;calc iter;100;0.0815316;0.0784795;0.0900219
46;total;1;10.3208;10.3208;10.3208
93;calc total;1;8.15802;8.15802;8.15802
93;calc update async;100;9.82394e-05;1.7957e-05;0.00515167
93;calc inner;100;0.0772927;0.0767251;0.0785431
93;calc wait;100;0.00230489;0.000406518;0.0107152
93;calc bound;100;0.000665751;0.000466759;0.00110753
93;calc iter;100;0.0815307;0.0785065;0.0907649
93;total;1;10.3465;10.3465;10.3465
94;calc total;1;8.15919;8.15919;8.15919
94;calc update async;100;9.44118e-05;1.9817e-05;0.00478772
94;calc inner;100;0.0773778;0.076673;0.0786198
94;calc wait;100;0.00214256;0.000466768;0.0101409
94;calc bound;100;0.000656144;0.000456258;0.00127405
94;calc iter;100;0.0815405;0.0788939;0.0896295
94;total;1;10.3395;10.3395;10.3395
144;calc total;1;8.16347;8.16347;8.16347
144;calc update async;100;8.68346e-05;1.6652e-05;0.00543172
144;calc inner;100;0.0771251;0.0762705;0.0778096
144;calc wait;100;0.00222821;0.00049207;0.0117383
144;calc bound;100;0.000743691;0.000546782;0.00162744
144;calc iter;100;0.0811071;0.0784172;0.0910584
144;total;1;10.3632;10.3632;10.3632
127;calc total;1;8.15913;8.15913;8.15913
127;calc update async;100;8.33727e-05;1.8348e-05;0.004666
127;calc inner;100;0.0778923;0.0763474;0.0785882
127;calc wait;100;0.00232522;0.000508564;0.0103568
127;calc bound;100;0.000777906;0.000527624;0.00155511
127;calc iter;100;0.0813816;0.0790031;0.0897414
127;total;1;10.3394;10.3394;10.3394
168;calc total;1;8.15408;8.15408;8.15408
168;calc update async;100;0.000119228;2.0133e-05;0.00743288
168;calc inner;100;0.0769332;0.0750186;0.0781724
168;calc wait;100;0.00215176;0.000374217;0.0130432
168;calc bound;100;0.000657301;0.00047542;0.00104353
168;calc iter;100;0.081383;0.0789974;0.091907
168;total;1;10.3423;10.3423;10.3423
145;calc total;1;8.16029;8.16029;8.16029
145;calc update async;100;8.97528e-05;1.7787e-05;0.00562276
145;calc inner;100;0.0771178;0.0759898;0.0781869
145;calc wait;100;0.00223617;0.000471353;0.0121285
145;calc bound;100;0.000783412;0.000502114;0.0016504
145;calc iter;100;0.0810717;0.0789138;0.0909642
145;total;1;10.3525;10.3525;10.3525
128;calc total;1;8.16853;8.16853;8.16853
128;calc update async;100;8.04827e-05;1.8182e-05;0.00406057
128;calc inner;100;0.0780484;0.07499;0.0789765
128;calc wait;100;0.00219283;0.000450651;0.0117955
128;calc bound;100;0.000787661;0.000470136;0.00152474
128;calc iter;100;0.0815164;0.0790604;0.0914232
128;total;1;10.3353;10.3353;10.3353
169;calc total;1;8.15828;8.15828;8.15828
169;calc update async;100;0.000102963;2.1567e-05;0.00546519
169;calc inner;100;0.076923;0.0757592;0.0778612
169;calc wait;100;0.0020842;0.000386748;0.0126219
169;calc bound;100;0.000614214;0.000465774;0.000923209
169;calc iter;100;0.0814256;0.0789637;0.0921503
169;total;1;10.3441;10.3441;10.3441
146;calc total;1;8.16125;8.16125;8.16125
146;calc update async;100;9.18675e-05;1.7875e-05;0.00561956
146;calc inner;100;0.0771615;0.0763727;0.0780402
146;calc wait;100;0.00202941;0.000496419;0.0117617
146;calc bound;100;0.000770135;0.000502587;0.00178771
146;calc iter;100;0.0811173;0.0789993;0.0915164
146;total;1;10.357;10.357;10.357
129;calc total;1;8.16569;8.16569;8.16569
129;calc update async;100;8.00053e-05;1.6967e-05;0.0040994
129;calc inner;100;0.078071;0.0759751;0.0788732
129;calc wait;100;0.00202637;0.000434141;0.00962434
129;calc bound;100;0.000807794;0.000450507;0.00164935
129;calc iter;100;0.0814885;0.0792445;0.0897006
129;total;1;10.3546;10.3546;10.3546
170;calc total;1;8.16296;8.16296;8.16296
170;calc update async;100;0.000101437;2.2975e-05;0.00519678
170;calc inner;100;0.0769368;0.0758144;0.0778306
170;calc wait;100;0.00218368;0.00038751;0.0116966
170;calc bound;100;0.000635548;0.000464395;0.000939106
170;calc iter;100;0.0814784;0.0791197;0.0912427
170;total;1;10.3508;10.3508;10.3508
147;calc total;1;8.15966;8.15966;8.15966
147;calc update async;100;8.99906e-05;1.7896e-05;0.00578357
147;calc inner;100;0.0771794;0.0760963;0.078116
147;calc wait;100;0.00228977;0.000459308;0.0121146
147;calc bound;100;0.000817742;0.000466715;0.00183553
147;calc iter;100;0.0810959;0.0782006;0.0908747
147;total;1;10.3524;10.3524;10.3524
130;calc total;1;8.16708;8.16708;8.16708
130;calc update async;100;7.96667e-05;1.5996e-05;0.00418207
130;calc inner;100;0.0781207;0.0756188;0.0787624
130;calc wait;100;0.00221663;0.000490109;0.0103575
130;calc bound;100;0.000793517;0.000443943;0.00150777
130;calc iter;100;0.0814978;0.0786387;0.0907721
130;total;1;10.3524;10.3524;10.3524
171;calc total;1;8.15794;8.15794;8.15794
171;calc update async;100;9.83372e-05;2.1282e-05;0.00536996
171;calc inner;100;0.0768627;0.0754971;0.0777778
171;calc wait;100;0.00257133;0.000389946;0.0132123
171;calc bound;100;0.000635614;0.000453838;0.00104744
171;calc iter;100;0.0814529;0.0787606;0.0923965
171;total;1;10.3474;10.3474;10.3474
148;calc total;1;8.16083;8.16083;8.16083
148;calc update async;100;9.20389e-05;1.6772e-05;0.00579461
148;calc inner;100;0.0772472;0.0763081;0.0786354
148;calc wait;100;0.00222009;0.000454055;0.0122036
148;calc bound;100;0.000779022;0.000475852;0.00173199
148;calc iter;100;0.0811075;0.0785737;0.0910562
148;total;1;10.342;10.342;10.342
131;calc total;1;8.16486;8.16486;8.16486
131;calc update async;100;7.91632e-05;1.8018e-05;0.00428738
131;calc inner;100;0.0780931;0.0759821;0.0790604
172;calc total;1;8.1619;8.1619;8.1619
172;calc update async;100;0.000107571;2.6394e-05;0.00570486
172;calc inner;100;0.0767828;0.0754984;0.0778445
172;calc wait;100;0.00222161;0.000361378;0.0126214
172;calc bound;100;0.000654287;0.000435434;0.00117458
172;calc iter;100;0.0814898;0.0788709;0.092886
172;total;1;10.3429;10.3429;10.3429
149;calc total;1;8.1599;8.1599;8.1599
149;calc update async;100;9.12114e-05;2.0219e-05;0.00565681
149;calc inner;100;0.0769754;0.0757917;0.0782145
149;calc wait;100;0.0024907;0.000523517;0.0126565
149;calc bound;100;0.000764849;0.000454425;0.00182002
149;calc iter;100;0.0810949;0.0784138;0.0908129
149;total;1;10.3464;10.3464;10.3464
131;calc wait;100;0.00219779;0.000423858;0.0141838
131;calc bound;100;0.000799173;0.000439191;0.00171043
131;calc iter;100;0.0814763;0.0785564;0.0957898
131;total;1;10.3389;10.3389;10.3389
173;calc total;1;8.15828;8.15828;8.15828
173;calc update async;100;0.000100834;2.7282e-05;0.0054566
173;calc inner;100;0.0767182;0.07585;0.0777143
173;calc wait;100;0.00251059;0.000432805;0.0121394
173;calc bound;100;0.000662351;0.000439005;0.00121033
173;calc iter;100;0.0814607;0.0789461;0.0917421
173;total;1;10.3405;10.3405;10.3405
150;calc total;1;8.16082;8.16082;8.16082
150;calc update async;100;9.07646e-05;1.8117e-05;0.00574788
150;calc inner;100;0.0769875;0.0759994;0.0779026
150;calc wait;100;0.0024073;0.000537085;0.0120095
150;calc bound;100;0.00072849;0.000458238;0.00181878
150;calc iter;100;0.0811378;0.0783303;0.0911677
150;total;1;10.3491;10.3491;10.3491
132;calc total;1;8.16621;8.16621;8.16621
132;calc update async;100;9.73783e-05;2.3347e-05;0.00451986
132;calc inner;100;0.0783862;0.0775777;0.0790923
132;calc wait;100;0.00210854;0.000387537;0.0112428
132;calc bound;100;0.000835268;0.000450607;0.00171223
132;calc iter;100;0.0815146;0.0788001;0.0956456
132;total;1;10.349;10.349;10.349
174;calc total;1;8.16188;8.16188;8.16188
174;calc update async;100;0.000103121;1.9847e-05;0.00571818
174;calc inner;100;0.0767421;0.0757943;0.0776281
174;calc wait;100;0.00273406;0.000454659;0.0123263
174;calc bound;100;0.000669365;0.000433831;0.00140527
174;calc iter;100;0.0814966;0.0788958;0.092147
174;total;1;10.3458;10.3458;10.3458
151;calc total;1;8.15894;8.15894;8.15894
151;calc update async;100;9.1473e-05;1.9431e-05;0.00558068
151;calc inner;100;0.0771117;0.0761482;0.0780414
151;calc wait;100;0.0023245;0.000423769;0.0115375
151;calc bound;100;0.000747284;0.000433131;0.00164915
151;calc iter;100;0.0811151;0.0785876;0.0911617
151;total;1;10.3458;10.3458;10.3458
133;calc total;1;8.16427;8.16427;8.16427
133;calc update async;100;0.000110993;2.0338e-05;0.00586085
133;calc inner;100;0.0783579;0.0776318;0.0788981
133;calc wait;100;0.00214646;0.000445776;0.0124569
133;calc bound;100;0.000867306;0.000448499;0.00190701
133;calc iter;100;0.0815025;0.0793054;0.0920166
133;total;1;10.3581;10.3581;10.3581
175;calc total;1;8.15675;8.15675;8.15675
175;calc update async;100;0.000111764;2.0343e-05;0.00643077
175;calc inner;100;0.0773318;0.076497;0.0784506
175;calc wait;100;0.00209108;0.000388351;0.00970658
175;calc bound;100;0.00066054;0.000464446;0.00115803
175;calc iter;100;0.0814561;0.0789694;0.0904145
175;total;1;10.3497;10.3497;10.3497
152;calc total;1;8.15461;8.15461;8.15461
152;calc update async;100;0.000112176;1.7591e-05;0.00759771
152;calc inner;100;0.0771151;0.0766058;0.0780854
152;calc wait;100;0.00223473;0.000448215;0.0107171
152;calc bound;100;0.000824428;0.000444963;0.00178735
152;calc iter;100;0.0810795;0.0781811;0.0903087
152;total;1;10.3588;10.3588;10.3588
134;calc total;1;8.16565;8.16565;8.16565
134;calc update async;100;9.56673e-05;2.1591e-05;0.00433861
134;calc inner;100;0.0783989;0.0773576;0.0789605
134;calc wait;100;0.00214275;0.000430095;0.0132361
134;calc bound;100;0.000873846;0.000438147;0.00176353
134;calc iter;100;0.0815165;0.0788822;0.0924515
134;total;1;10.3575;10.3575;10.3575
176;calc total;1;8.16628;8.16628;8.16628
176;calc update async;100;8.40965e-05;2.1756e-05;0.00389143
176;calc inner;100;0.0769833;0.0749877;0.0777574
176;calc wait;100;0.00236492;0.000433115;0.0139237
176;calc bound;100;0.0007135;0.000504781;0.00143564
176;calc iter;100;0.0814881;0.0789504;0.093376
176;total;1;10.3349;10.3349;10.3349
153;calc total;1;8.1583;8.1583;8.1583
153;calc update async;100;9.09925e-05;1.97e-05;0.00530606
153;calc inner;100;0.0773384;0.0768471;0.0780861
153;calc wait;100;0.00198791;0.000424228;0.010017
153;calc bound;100;0.000802916;0.000431473;0.00177736
153;calc iter;100;0.0811179;0.0786342;0.0910143
153;total;1;10.3634;10.3634;10.3634
135;calc total;1;8.16297;8.16297;8.16297
135;calc update async;100;0.000104264;2.4469e-05;0.00511017
135;calc inner;100;0.0783875;0.0775295;0.0798237
135;calc wait;100;0.00214845;0.00044572;0.0123733
135;calc bound;100;0.000849075;0.000456374;0.00172478
135;calc iter;100;0.0814918;0.078868;0.0922617
135;total;1;10.3479;10.3479;10.3479
177;calc total;1;8.161;8.161;8.161
177;calc update async;100;0.000102355;1.9559e-05;0.00562062
177;calc inner;100;0.0769452;0.0761376;0.0778437
177;calc wait;100;0.00191438;0.000442165;0.00985931
177;calc bound;100;0.000650411;0.000504861;0.000914523
177;calc iter;100;0.0814398;0.0791333;0.0907915
177;total;1;10.3454;10.3454;10.3454
154;calc total;1;8.15923;8.15923;8.15923
154;calc update async;100;9.33878e-05;1.8805e-05;0.00583336
154;calc inner;100;0.0771701;0.0765758;0.0780549
154;calc wait;100;0.00223854;0.000410805;0.0105277
154;calc bound;100;0.000784431;0.000471871;0.0018109
154;calc iter;100;0.0811362;0.0783536;0.0897524
154;total;1;10.3606;10.3606;10.3606
136;calc total;1;8.15559;8.15559;8.15559
136;calc update async;100;0.000123902;2.0072e-05;0.00713155
136;calc inner;100;0.0782581;0.076306;0.0788291
136;calc wait;100;0.00213965;0.000488094;0.0117708
136;calc bound;100;0.000839408;0.000512597;0.00175146
136;calc iter;100;0.0813634;0.0789741;0.0911441
136;total;1;10.3418;10.3418;10.3418
178;calc total;1;8.16406;8.16406;8.16406
178;calc update async;100;8.93221e-05;1.8319e-05;0.00462555
178;calc inner;100;0.076953;0.0757915;0.0778576
178;calc wait;100;0.00223315;0.000438265;0.0116209
178;calc bound;100;0.000659051;0.000490861;0.00116786
178;calc iter;100;0.0814671;0.0792112;0.0911188
178;total;1;10.3332;10.3332;10.3332
155;calc total;1;8.15765;8.15765;8.15765
155;calc update async;100;8.7252e-05;2.0098e-05;0.00519261
155;calc inner;100;0.0771738;0.0763786;0.0778794
155;calc wait;100;0.00212095;0.000495592;0.0110273
155;calc bound;100;0.000818489;0.000544817;0.00187755
155;calc iter;100;0.0810493;0.0789065;0.0900002
155;total;1;10.3508;10.3508;10.3508
137;calc total;1;8.16109;8.16109;8.16109
137;calc update async;100;0.000107339;1.9437e-05;0.00538322
137;calc inner;100;0.0781985;0.077429;0.0788274
137;calc wait;100;0.00226928;0.000482866;0.0114603
137;calc bound;100;0.000840413;0.000508886;0.00168479
137;calc iter;100;0.0814181;0.0790357;0.0908056
137;total;1;10.3553;10.3553;10.3553
179;calc total;1;8.1602;8.1602;8.1602
179;calc update async;100;0.000101907;1.6921e-05;0.00565831
179;calc inner;100;0.0769751;0.0761508;0.0778867
179;calc wait;100;0.00211156;0.000393715;0.0109822
179;calc bound;100;0.000626939;0.000485796;0.000932316
179;calc iter;100;0.0814487;0.0786879;0.0908647
179;total;1;10.3509;10.3509;10.3509
156;calc total;1;8.15921;8.15921;8.15921
156;calc update async;100;9.87619e-05;2.4053e-05;0.0057379
156;calc inner;100;0.0780529;0.0771719;0.0789275
156;calc wait;100;0.00207911;0.000462229;0.0112909
156;calc bound;100;0.000846928;0.000619664;0.00175686
156;calc iter;100;0.0810797;0.0791114;0.0902818
156;total;1;10.3463;10.3463;10.3463
138;calc total;1;8.16442;8.16442;8.16442
138;calc update async;100;0.000114278;2.2528e-05;0.00601825
138;calc inner;100;0.078255;0.0774186;0.0789553
138;calc wait;100;0.00220868;0.000468068;0.0113372
138;calc bound;100;0.000867929;0.000527272;0.00178374
138;calc iter;100;0.0814483;0.0793829;0.0905542
138;total;1;10.3498;10.3498;10.3498
180;calc total;1;8.16317;8.16317;8.16317
180;calc update async;100;9.09604e-05;2.8771e-05;0.00373155
157;calc total;1;8.15802;8.15802;8.15802
157;calc update async;100;9.19695e-05;2.3405e-05;0.00517914
157;calc inner;100;0.0780133;0.0772651;0.0789513
157;calc wait;100;0.00212575;0.000513094;0.0117654
157;calc bound;100;0.000860512;0.000556865;0.00180479
157;calc iter;100;0.081094;0.0788888;0.0911287
157;total;1;10.3498;10.3498;10.3498
139;calc total;1;8.16017;8.16017;8.16017
139;calc update async;100;0.000114143;2.4797e-05;0.00602202
139;calc inner;100;0.0782484;0.0774666;0.0789313
139;calc wait;100;0.00221923;0.000507511;0.0102705
139;calc bound;100;0.000856;0.000473191;0.00177633
139;calc iter;100;0.0814403;0.0792451;0.0901517
139;total;1;10.3571;10.3571;10.3571
180;calc inner;100;0.078328;0.0772647;0.0788312
180;calc wait;100;0.00217801;0.000503587;0.0126407
180;calc bound;100;0.000864517;0.000515959;0.0016896
180;calc iter;100;0.0814864;0.0791813;0.0919423
180;total;1;10.338;10.338;10.338
158;calc total;1;8.15919;8.15919;8.15919
158;calc update async;100;9.82845e-05;2.2633e-05;0.00574411
158;calc inner;100;0.078208;0.0771403;0.0793506
158;calc wait;100;0.001915;0.000458052;0.0133917
158;calc bound;100;0.000881528;0.000536431;0.00180856
158;calc iter;100;0.0811051;0.0790803;0.0922894
158;total;1;10.3506;10.3506;10.3506
140;calc total;1;8.16419;8.16419;8.16419
140;calc update async;100;0.000113602;2.4093e-05;0.00597391
140;calc inner;100;0.0784464;0.0777898;0.079305
140;calc wait;100;0.00204944;0.000410902;0.00993094
140;calc bound;100;0.000868272;0.000475242;0.001825
140;calc iter;100;0.0814804;0.0793187;0.0898875
140;total;1;10.3385;10.3385;10.3385
181;calc total;1;8.16105;8.16105;8.16105
181;calc update async;100;0.000107393;3.0171e-05;0.00546922
181;calc inner;100;0.0783954;0.0776095;0.0788871
181;calc wait;100;0.00206578;0.000452566;0.0120465
181;calc bound;100;0.000894116;0.00057345;0.0019048
181;calc iter;100;0.081465;0.0793796;0.0913908
181;total;1;10.3346;10.3346;10.3346
159;calc total;1;8.15986;8.15986;8.15986
159;calc update async;100;9.96615e-05;2.4093e-05;0.00593812
159;calc inner;100;0.0780328;0.0770767;0.0790352
159;calc wait;100;0.00213607;0.000513381;0.0116978
159;calc bound;100;0.000839847;0.000525239;0.00172527
159;calc iter;100;0.0811112;0.0789164;0.0909982
159;total;1;10.3502;10.3502;10.3502
141;calc total;1;8.16105;8.16105;8.16105
141;calc update async;100;0.000104997;2.0783e-05;0.00534752
141;calc inner;100;0.0785913;0.0780015;0.0792576
141;calc wait;100;0.00190343;0.000380029;0.010592
141;calc bound;100;0.00084643;0.000474139;0.00175622
141;calc iter;100;0.0814486;0.0793108;0.0908074
141;total;1;10.3515;10.3515;10.3515
182;calc total;1;8.1626;8.1626;8.1626
182;calc update async;100;0.000105783;3.0506e-05;0.00537206
182;calc inner;100;0.078366;0.0778439;0.0789403
182;calc wait;100;0.00216896;0.000474354;0.0117817
182;calc bound;100;0.00086368;0.000478083;0.00186708
182;calc iter;100;0.0815068;0.0792889;0.0916931
182;total;1;10.3465;10.3465;10.3465
160;calc total;1;8.16491;8.16491;8.16491
160;calc update async;100;9.77135e-05;2.545e-05;0.0057669
160;calc inner;100;0.0779262;0.0769617;0.0789551
160;calc wait;100;0.00229527;0.000470131;0.0120443
160;calc bound;100;0.000836388;0.000517139;0.00168904
160;calc iter;100;0.0811578;0.078966;0.0909567
160;total;1;10.3627;10.3627;10.3627
183;calc total;1;8.15968;8.15968;8.15968
183;calc update async;100;0.000106747;2.9831e-05;0.00531465
183;calc inner;100;0.0780424;0.0773242;0.0786331
183;calc wait;100;0.00245144;0.000387451;0.0128796
183;calc bound;100;0.000874189;0.000463368;0.00179579
183;calc iter;100;0.0814775;0.0790789;0.0922883
183;total;1;10.3375;10.3375;10.3375
161;calc total;1;8.16107;8.16107;8.16107
161;calc update async;100;9.99812e-05;2.5183e-05;0.00592028
161;calc inner;100;0.0778544;0.07715;0.078616
161;calc wait;100;0.00234489;0.000491345;0.0118733
161;calc bound;100;0.000846003;0.000461937;0.00167338
161;calc iter;100;0.0811478;0.0786786;0.0906677
161;total;1;10.3596;10.3596;10.3596
184;calc total;1;8.15405;8.15405;8.15405
184;calc update async;100;0.000125144;2.515e-05;0.00733992
184;calc inner;100;0.0782445;0.0772415;0.0788955
184;calc wait;100;0.0021935;0.000447471;0.012033
184;calc bound;100;0.000858918;0.00044075;0.00178298
184;calc iter;100;0.0814243;0.0791685;0.0913935
184;total;1;10.3379;10.3379;10.3379
162;calc total;1;8.16276;8.16276;8.16276
162;calc update async;100;9.87191e-05;2.5197e-05;0.00591241
162;calc inner;100;0.0779158;0.0772029;0.0789865
162;calc wait;100;0.00228994;0.000399585;0.0117845
162;calc bound;100;0.000857242;0.000441957;0.00177239
162;calc iter;100;0.0811643;0.0784941;0.0908265
162;total;1;10.3626;10.3626;10.3626
185;calc total;1;8.15878;8.15878;8.15878
185;calc update async;100;0.00010326;2.9089e-05;0.00509225
185;calc inner;100;0.078218;0.0774887;0.0787538
185;calc wait;100;0.00228639;0.000330684;0.0125692
185;calc bound;100;0.000863029;0.000427064;0.00176072
185;calc iter;100;0.0814733;0.0789268;0.0916867
185;total;1;10.3508;10.3508;10.3508
163;calc total;1;8.16008;8.16008;8.16008
163;calc update async;100;0.000102824;2.3448e-05;0.00617637
163;calc inner;100;0.0779163;0.0774293;0.0789006
163;calc wait;100;0.00224774;0.000529636;0.0113679
163;calc bound;100;0.00087073;0.000432574;0.00186331
163;calc iter;100;0.0811402;0.0787989;0.0907585
163;total;1;10.3356;10.3356;10.3356
186;calc total;1;8.16016;8.16016;8.16016
186;calc update async;100;0.000105065;2.7097e-05;0.00531903
186;calc inner;100;0.0782298;0.0777636;0.0787801
186;calc wait;100;0.00229333;0.000481852;0.0115731
186;calc bound;100;0.000867996;0.000435648;0.00208845
186;calc iter;100;0.0814986;0.0790771;0.0914765
186;total;1;10.3302;10.3302;10.3302
164;calc total;1;8.16031;8.16031;8.16031
164;calc update async;100;0.000106139;2.4119e-05;0.00649196
164;calc inner;100;0.0780481;0.0774395;0.0786292
164;calc wait;100;0.00207587;0.00039621;0.0104956
164;calc bound;100;0.000876729;0.000435628;0.00176753
164;calc iter;100;0.0811447;0.0783233;0.0907373
164;total;1;10.3578;10.3578;10.3578
187;calc total;1;8.1585;8.1585;8.1585
187;calc update async;100;0.000107736;2.7755e-05;0.00537464
187;calc inner;100;0.0782413;0.0777562;0.0786068
187;calc wait;100;0.00224953;0.000516694;0.0105507
187;calc bound;100;0.000881371;0.000426377;0.00179248
187;calc iter;100;0.0814825;0.0788617;0.0902196
187;total;1;10.3416;10.3416;10.3416
165;calc total;1;8.15794;8.15794;8.15794
165;calc update async;100;9.43246e-05;2.4214e-05;0.00522967
165;calc inner;100;0.078173;0.0775152;0.0791399
165;calc wait;100;0.00199502;0.000427087;0.0102753
165;calc bound;100;0.000867158;0.000458501;0.00199586
165;calc iter;100;0.0811319;0.0790093;0.0901225
165;total;1;10.354;10.354;10.354
188;calc total;1;8.15951;8.15951;8.15951
188;calc update async;100;0.000108131;2.6098e-05;0.00549556
188;calc inner;100;0.078434;0.0778967;0.0789005
188;calc wait;100;0.0020848;0.000462648;0.0100719
188;calc bound;100;0.000864483;0.000450057;0.00172003
188;calc iter;100;0.0814945;0.0793647;0.0900026
188;total;1;10.3413;10.3413;10.3413
166;calc total;1;8.15877;8.15877;8.15877
166;calc update async;100;0.000101954;2.33e-05;0.00607742
166;calc inner;100;0.078073;0.0771382;0.0789756
166;calc wait;100;0.00208148;0.000447206;0.0103974
166;calc bound;100;0.000882378;0.000450478;0.00185297
166;calc iter;100;0.0811407;0.0782357;0.0898766
166;total;1;10.3401;10.3401;10.3401
189;calc total;1;8.15813;8.15813;8.15813
189;calc update async;100;0.000103985;2.6572e-05;0.0052501
189;calc inner;100;0.078611;0.0779038;0.0791397
189;calc wait;100;0.0018411;0.000419843;0.0107609
189;calc bound;100;0.000864669;0.000519972;0.0018098
189;calc iter;100;0.0814232;0.0796128;0.0903772
189;total;1;10.3332;10.3332;10.3332
167;calc total;1;8.15734;8.15734;8.15734
167;calc update async;100;9.96653e-05;2.4418e-05;0.00586534
167;calc inner;100;0.0780854;0.0773015;0.0791546
167;calc wait;100;0.00209945;0.000478708;0.010898
167;calc bound;100;0.000841074;0.000463645;0.00178393
167;calc iter;100;0.0811283;0.0788207;0.0904237
167;total;1;10.3534;10.3534;10.3534
190;calc total;1;8.15811;8.15811;8.15811
190;calc update async;100;0.000104657;2.6527e-05;0.00548577
190;calc inner;100;0.0784104;0.0777114;0.0790432
190;calc wait;100;0.00205083;0.00050635;0.0114698
190;calc bound;100;0.000869159;0.000511322;0.00180693
190;calc iter;100;0.0814372;0.0794333;0.0913896
190;total;1;10.3404;10.3404;10.3404
191;calc total;1;8.15904;8.15904;8.15904
191;calc update async;100;0.000109791;2.8444e-05;0.00595753
191;calc inner;100;0.0784244;0.0777746;0.0789187
191;calc wait;100;0.00204465;0.000447204;0.011104
191;calc bound;100;0.000864323;0.000516679;0.00168718
191;calc iter;100;0.0814455;0.0795171;0.0906104
191;total;1;10.3318;10.3318;10.3318
0;calc total;1;8.16853;8.16853;8.16853
0;calc update async;100;7.91585e-05;1.7271e-05;0.00411915
0;calc inner;100;0.0777101;0.0756827;0.0801658
0;calc wait;100;0.00199839;0.000511406;0.0117497
0;calc bound;100;0.000713999;0.000547294;0.0015669
0;calc iter;100;0.0815245;0.0789623;0.0921613
0;total;1;10.3456;10.3456;10.3456
1;calc total;1;8.16522;8.16522;8.16522
1;calc update async;100;8.45217e-05;1.9063e-05;0.00479267
1;calc inner;100;0.0776213;0.0765137;0.0787183
1;calc wait;100;0.00228417;0.000516247;0.012493
1;calc bound;100;0.000717624;0.000505637;0.00169299
1;calc iter;100;0.0814859;0.0786707;0.0918641
1;total;1;10.3594;10.3594;10.3594
2;calc total;1;8.16664;8.16664;8.16664
2;calc update async;100;7.86519e-05;1.744e-05;0.00416054
2;calc inner;100;0.0776072;0.0763999;0.078396
2;calc wait;100;0.00232374;0.000544828;0.0118732
2;calc bound;100;0.000709945;0.000519284;0.00158795
2;calc iter;100;0.0814991;0.078931;0.0914868
2;total;1;10.3434;10.3434;10.3434
3;calc total;1;8.16429;8.16429;8.16429
3;calc update async;100;8.21153e-05;1.6897e-05;0.00446788
3;calc inner;100;0.0778538;0.0767053;0.0787523
3;calc wait;100;0.00206974;0.000463759;0.0125035
3;calc bound;100;0.000703436;0.000489179;0.00152191
3;calc iter;100;0.0814801;0.0790772;0.091854
3;total;1;10.3582;10.3582;10.3582
4;calc total;1;8.16575;8.16575;8.16575
4;calc update async;100;7.88961e-05;1.7711e-05;0.00424055
4;calc inner;100;0.0774552;0.0759488;0.0782626
4;calc wait;100;0.00259638;0.000472171;0.0123295
4;calc bound;100;0.00070647;0.000465206;0.00133683
4;calc iter;100;0.0815183;0.0786946;0.0912681
4;total;1;10.3565;10.3565;10.3565
5;calc total;1;8.16335;8.16335;8.16335
5;calc update async;100;8.34757e-05;1.9566e-05;0.00476859
5;calc inner;100;0.0776343;0.0763755;0.0783856
5;calc wait;100;0.00235274;0.00043458;0.0129332
5;calc bound;100;0.000690831;0.000441508;0.00118359
5;calc iter;100;0.0814901;0.0790152;0.0921704
5;total;1;10.3374;10.3374;10.3374
6;calc total;1;8.1652;8.1652;8.1652
6;calc update async;100;8.01724e-05;1.7294e-05;0.00430252
6;calc inner;100;0.077488;0.0765434;0.0781487
6;calc wait;100;0.00245018;0.000550818;0.012478
6;calc bound;100;0.000701271;0.00044512;0.0012138
6;calc iter;100;0.0815127;0.0784193;0.0915914
6;total;1;10.3386;10.3386;10.3386
7;calc total;1;8.16242;8.16242;8.16242
7;calc update async;100;9.38513e-05;1.8044e-05;0.00546045
7;calc inner;100;0.0774807;0.0762799;0.0781209
7;calc wait;100;0.00237322;0.00040293;0.0117487
7;calc bound;100;0.000729277;0.000429729;0.00129476
7;calc iter;100;0.0814906;0.0779794;0.0938042
7;total;1;10.3444;10.3444;10.3444
8;calc total;1;8.1524;8.1524;8.1524
8;calc update async;100;0.000114747;1.8403e-05;0.00757456
8;calc inner;100;0.0776222;0.074528;0.0782854
8;calc wait;100;0.00205319;0.0005426;0.00975102
8;calc bound;100;0.000753051;0.000455705;0.00132425
8;calc iter;100;0.081415;0.0784158;0.0899227
8;total;1;10.3579;10.3579;10.3579
9;calc total;1;8.16069;8.16069;8.16069
9;calc update async;100;9.80549e-05;1.9494e-05;0.00610174
9;calc inner;100;0.0776055;0.0759777;0.0787989
9;calc wait;100;0.00230031;0.000543171;0.0107978
9;calc bound;100;0.000742634;0.000435953;0.00129054
9;calc iter;100;0.0814881;0.0783874;0.0925668
9;total;1;10.3418;10.3418;10.3418
10;calc total;1;8.1637;8.1637;8.1637
10;calc update async;100;8.78491e-05;1.7831e-05;0.00514239
10;calc inner;100;0.0776836;0.0766973;0.0785424
10;calc wait;100;0.00225912;0.000517537;0.0104936
10;calc bound;100;0.000751519;0.000459731;0.00181562
10;calc iter;100;0.0815273;0.0786959;0.0905653
10;total;1;10.346;10.346;10.346
11;calc total;1;8.15944;8.15944;8.15944
11;calc update async;100;9.92304e-05;1.8316e-05;0.0062465
11;calc inner;100;0.0776564;0.0758566;0.0795163
11;calc wait;100;0.00218704;0.000467001;0.0112149
11;calc bound;100;0.000747804;0.000524727;0.0017233
11;calc iter;100;0.0814057;0.0785217;0.0902706
11;total;1;10.34;10.34;10.34
12;calc total;1;8.16381;8.16381;8.16381
12;calc update async;100;9.04869e-05;2.1169e-05;0.0047234
12;calc inner;100;0.0786674;0.0778244;0.0795804
12;calc wait;100;0.00188145;0.000422971;0.0113795
12;calc bound;100;0.000845953;0.000578864;0.00165786
12;calc iter;100;0.0814877;0.0795443;0.090965
12;total;1;10.3511;10.3511;10.3511
13;calc total;1;8.16009;8.16009;8.16009
13;calc update async;100;0.000101617;2.0431e-05;0.00586426
13;calc inner;100;0.0783597;0.0773446;0.079035
13;calc wait;100;0.0021357;0.000465425;0.0137154
13;calc bound;100;0.000850573;0.000566508;0.00181982
13;calc iter;100;0.0814498;0.0793308;0.0929061
13;total;1;10.3397;10.3397;10.3397
14;calc total;1;8.1638;8.1638;8.1638
14;calc update async;100;9.24774e-05;2.2962e-05;0.0048784
14;calc inner;100;0.0784374;0.0769689;0.07905
14;calc wait;100;0.00209312;0.000504503;0.0157965
14;calc bound;100;0.000858552;0.000526329;0.00180046
14;calc iter;100;0.0814842;0.0793978;0.0945209
14;total;1;10.3547;10.3547;10.3547
15;calc total;1;8.16536;8.16536;8.16536
15;calc update async;100;8.85399e-05;2.1716e-05;0.00441775
15;calc inner;100;0.0784347;0.0775986;0.0790759
15;calc wait;100;0.00215654;0.000456102;0.0125423
15;calc bound;100;0.000840483;0.000501935;0.00172908
15;calc iter;100;0.0815224;0.0789935;0.0920387
15;total;1;10.3385;10.3385;10.3385
16;calc total;1;8.16532;8.16532;8.16532
16;calc update async;100;8.66103e-05;2.3553e-05;0.00431179
16;calc inner;100;0.0782854;0.0773557;0.0788916
16;calc wait;100;0.00230591;0.000432805;0.0115848
16;calc bound;100;0.000840927;0.00048818;0.00172189
16;calc iter;100;0.0815216;0.0792696;0.0910159
16;total;1;10.3493;10.3493;10.3493
17;calc total;1;8.1621;8.1621;8.1621
17;calc update async;100;9.59103e-05;2.4361e-05;0.00518488
17;calc inner;100;0.0782109;0.0773361;0.0788793
17;calc wait;100;0.00233889;0.000442583;0.0127344
17;calc bound;100;0.000840953;0.000476272;0.00176662
17;calc iter;100;0.0814889;0.0787002;0.092174
17;total;1;10.3478;10.3478;10.3478
18;calc total;1;8.16314;8.16314;8.16314
18;calc update async;100;8.86016e-05;2.3361e-05;0.00449892
18;calc inner;100;0.0782641;0.0774282;0.0790217
18;calc wait;100;0.00229094;0.000500006;0.0115923
18;calc bound;100;0.000857411;0.000444331;0.00174653
18;calc iter;100;0.0815035;0.0787901;0.0909082
18;total;1;10.3494;10.3494;10.3494
19;calc total;1;8.1615;8.1615;8.1615
19;calc update async;100;9.57288e-05;2.2122e-05;0.00518914
19;calc inner;100;0.0783715;0.0776683;0.0789082
19;calc wait;100;0.00218752;0.000453714;0.0115856
19;calc bound;100;0.000854894;0.000456382;0.00184201
19;calc iter;100;0.0815118;0.0789042;0.0911187
19;total;1;10.3545;10.3545;10.3545
20;calc total;1;8.16311;8.16311;8.16311
20;calc update async;100;9.94085e-05;2.3e-05;0.005311
20;calc inner;100;0.0784391;0.0777052;0.0791107
20;calc wait;100;0.0020481;0.000386273;0.00995616
20;calc bound;100;0.000870383;0.000445318;0.00172545
20;calc iter;100;0.0815294;0.0787826;0.0934575
20;total;1;10.3526;10.3526;10.3526
21;calc total;1;8.16176;8.16176;8.16176
21;calc update async;100;9.62876e-05;2.3842e-05;0.0053074
21;calc inner;100;0.0784187;0.077238;0.0793306
21;calc wait;100;0.00214532;0.000482357;0.0102608
21;calc bound;100;0.00085374;0.000450575;0.00189323
21;calc iter;100;0.0815165;0.0790583;0.0904716
21;total;1;10.3591;10.3591;10.3591
22;calc total;1;8.1631;8.1631;8.1631
22;calc update async;100;8.96477e-05;2.3395e-05;0.00455884
22;calc inner;100;0.0784136;0.077373;0.0792764
22;calc wait;100;0.00216922;0.00048595;0.0106118
22;calc bound;100;0.000855684;0.000441925;0.00170976
22;calc iter;100;0.0815305;0.0788456;0.0904049
22;total;1;10.3421;10.3421;10.3421
23;calc total;1;8.16088;8.16088;8.16088
23;calc update async;100;0.000106935;2.153e-05;0.00622418
23;calc inner;100;0.0784168;0.0775483;0.0790676
23;calc wait;100;0.00213245;0.000508206;0.0108215
23;calc bound;100;0.000851311;0.000450576;0.00175852
23;calc iter;100;0.0815099;0.0792709;0.0903959
23;total;1;10.3301;10.3301;10.3301
47;calc total;1;8.16545;8.16545;8.16545
47;calc update async;100;8.71194e-05;2.553e-05;0.00405846
47;calc inner;100;0.0769342;0.0759795;0.0778503
47;calc wait;100;0.002197;0.000416362;0.010741
47;calc bound;100;0.000631684;0.000456365;0.000969192
47;calc iter;100;0.081554;0.0792416;0.0906665
47;total;1;10.3467;10.3467;10.3467
95;calc total;1;8.15986;8.15986;8.15986
95;calc update async;100;9.12863e-05;1.9803e-05;0.00457059
95;calc inner;100;0.0773525;0.076648;0.078566
95;calc wait;100;0.00228333;0.000447416;0.0104537
95;calc bound;100;0.000650599;0.000456401;0.000987089
95;calc iter;100;0.0815778;0.079466;0.0904244
95;total;1;10.3478;10.3478;10.3478
67;calc total;1;8.1643;8.1643;8.1643
67;calc update async;100;8.41984e-05;2.4337e-05;0.00441418
67;calc inner;100;0.0780426;0.0773402;0.0788229
67;calc wait;100;0.00228373;0.000532544;0.0112099
67;calc bound;100;0.000839239;0.000440151;0.0016437
67;calc iter;100;0.081271;0.0786543;0.090409
67;total;1;10.3387;10.3387;10.3387
68;calc total;1;8.16575;8.16575;8.16575
68;calc update async;100;8.68726e-05;2.3929e-05;0.004491
68;calc inner;100;0.0781587;0.0772958;0.078832
68;calc wait;100;0.00208858;0.000337918;0.011065
68;calc bound;100;0.000864599;0.000437658;0.00189013
68;calc iter;100;0.0812873;0.0788368;0.0946466
68;total;1;10.3394;10.3394;10.3394
69;calc total;1;8.16335;8.16335;8.16335
69;calc update async;100;8.61096e-05;2.2099e-05;0.00468208
69;calc inner;100;0.0781442;0.0771946;0.0788099
69;calc wait;100;0.00214793;0.000499041;0.0109514
69;calc bound;100;0.000871918;0.000454584;0.00197888
69;calc iter;100;0.0812739;0.0787402;0.0905596
69;total;1;10.3329;10.3329;10.3329
70;calc total;1;8.1652;8.1652;8.1652
70;calc update async;100;8.63065e-05;2.4508e-05;0.00466549
70;calc inner;100;0.0781666;0.0772985;0.0787583
70;calc wait;100;0.00218123;0.000470799;0.0108638
70;calc bound;100;0.000856322;0.000443957;0.00177995
70;calc iter;100;0.0812931;0.078822;0.0902372
70;total;1;10.333;10.333;10.333
71;calc total;1;8.16242;8.16242;8.16242
71;calc update async;100;8.9632e-05;2.1437e-05;0.00515557
71;calc inner;100;0.0782022;0.0772563;0.0786997
71;calc wait;100;0.00213606;0.000465957;0.0102265
71;calc bound;100;0.000832066;0.000455788;0.00170441
71;calc iter;100;0.0812668;0.0787842;0.0896396
71;total;1;10.3319;10.3319;10.3319
115;calc total;1;8.16019;8.16019;8.16019
115;calc update async;100;0.000103547;2.3155e-05;0.0053126
115;calc inner;100;0.0782858;0.0777587;0.0799652
115;calc wait;100;0.00215867;0.000515278;0.0111825
115;calc bound;100;0.000856798;0.000454408;0.00177239
115;calc iter;100;0.0814238;0.0792185;0.0906613
115;total;1;10.3402;10.3402;10.3402
116;calc total;1;8.16318;8.16318;8.16318
116;calc update async;100;9.40716e-05;2.5127e-05;0.0044259
116;calc inner;100;0.0783929;0.0776333;0.0790845
116;calc wait;100;0.00205122;0.000401719;0.0107232
116;calc bound;100;0.000856711;0.000440357;0.0017767
116;calc iter;100;0.0814549;0.0785632;0.092893
116;total;1;10.3466;10.3466;10.3466
117;calc total;1;8.16105;8.16105;8.16105
117;calc update async;100;9.6594e-05;2.4646e-05;0.00478288
117;calc inner;100;0.0783753;0.0779251;0.0791711
117;calc wait;100;0.00209071;0.000487654;0.0102899
117;calc bound;100;0.000857923;0.000448224;0.00174131
117;calc iter;100;0.0814357;0.0793265;0.0902424
117;total;1;10.3498;10.3498;10.3498
118;calc total;1;8.16261;8.16261;8.16261
118;calc update async;100;9.02863e-05;2.2048e-05;0.00441899
118;calc inner;100;0.0785275;0.077797;0.0792191
118;calc wait;100;0.00199367;0.000435971;0.0105074
118;calc bound;100;0.000838113;0.000432754;0.00176081
118;calc iter;100;0.0814518;0.0788774;0.090208
118;total;1;10.3374;10.3374;10.3374
119;calc total;1;8.15968;8.15968;8.15968
119;calc update async;100;0.000100549;1.9868e-05;0.00530721
119;calc inner;100;0.0784128;0.0777863;0.0789468
119;calc wait;100;0.00209007;0.000432166;0.011553
119;calc bound;100;0.000811623;0.000456623;0.00170106
119;calc iter;100;0.0814243;0.0792802;0.0913277
119;total;1;10.3452;10.3452;10.3452
142;calc total;1;8.16418;8.16418;8.16418
142;calc update async;100;0.000111913;2.0985e-05;0.00598794
142;calc inner;100;0.0783937;0.0776893;0.0790848
142;calc wait;100;0.00211964;0.000487411;0.010404
142;calc bound;100;0.000850064;0.000472501;0.00182567
142;calc iter;100;0.0814784;0.0793251;0.0901836
142;total;1;10.3349;10.3349;10.3349
143;calc total;1;8.16485;8.16485;8.16485
143;calc update async;100;9.77283e-05;2.2002e-05;0.00455727
143;calc inner;100;0.0784201;0.0774579;0.0791549
143;calc wait;100;0.00214506;0.000425992;0.0109181
143;calc bound;100;0.000833913;0.000464715;0.00177738
143;calc iter;100;0.0814991;0.0790788;0.0907833
143;total;1;10.3493;10.3493;10.3493
MPI
Running Jacobi on 192 processors with (16, 12) elements.
Array Dimensions: 54992 54996
Block Dimensions: 3437 4583
== Energy Conservation Check ==
initial Energy:               25.000
  final Energy:               25.000
    Difference:               -0.000
== Time Statistics ==
Completed 100 iterations.
# unit_id;function_name;num_calls;avg_runtime;min_runtime;max_runtime
24;calc total;1;8.15511;8.15511;8.15511
24;calc update async;100;0.00011909;2.423e-05;0.00721094
24;calc inner;100;0.0785085;0.0765273;0.0794147
24;calc wait;100;0.00195599;0.000409932;0.0105418
24;calc bound;100;0.000850174;0.000488453;0.00169619
24;calc iter;100;0.0814362;0.0793993;0.0902046
24;total;1;10.3298;10.3298;10.3298
25;calc total;1;8.16079;8.16079;8.16079
25;calc update async;100;9.88881e-05;2.5581e-05;0.00511115
25;calc inner;100;0.0784693;0.0778493;0.0796352
25;calc wait;100;0.00206534;0.000460903;0.0106875
25;calc bound;100;0.000856578;0.000488189;0.00181192
25;calc iter;100;0.0814927;0.0793071;0.0913022
25;total;1;10.3211;10.3211;10.3211
26;calc total;1;8.16286;8.16286;8.16286
26;calc update async;100;9.08443e-05;2.4465e-05;0.00419043
26;calc inner;100;0.0784239;0.0774643;0.0794891
26;calc wait;100;0.00214051;0.000412893;0.0118593
26;calc bound;100;0.000860471;0.000449847;0.00170657
26;calc iter;100;0.081518;0.0795982;0.0910408
26;total;1;10.3144;10.3144;10.3144
27;calc total;1;8.1598;8.1598;8.1598
27;calc update async;100;9.83569e-05;2.598e-05;0.00508708
27;calc inner;100;0.0786846;0.077873;0.0796247
27;calc wait;100;0.00186918;0.000432572;0.0109215
27;calc bound;100;0.000844757;0.000450578;0.00181748
27;calc iter;100;0.0814993;0.0794908;0.0910016
27;total;1;10.3274;10.3274;10.3274
28;calc total;1;8.16244;8.16244;8.16244
28;calc update async;100;9.04724e-05;2.616e-05;0.00429337
28;calc inner;100;0.078363;0.0776017;0.0797406
28;calc wait;100;0.00217912;0.000379926;0.0112131
28;calc bound;100;0.000837515;0.000428426;0.00177903
28;calc iter;100;0.081528;0.0788091;0.0921324
28;total;1;10.3133;10.3133;10.3133
29;calc total;1;8.16039;8.16039;8.16039
29;calc update async;100;9.78596e-05;2.5107e-05;0.00501637
29;calc inner;100;0.0784424;0.0776654;0.07938
29;calc wait;100;0.00213369;0.000441605;0.0119694
29;calc bound;100;0.000833343;0.000431729;0.00171195
29;calc iter;100;0.0815099;0.0792089;0.0917062
29;total;1;10.3177;10.3177;10.3177
30;calc total;1;8.16221;8.16221;8.16221
30;calc update async;100;9.04271e-05;2.5585e-05;0.00428636
30;calc inner;100;0.0782768;0.0771551;0.0793342
30;calc wait;100;0.00232356;0.000464914;0.0125962
30;calc bound;100;0.000835643;0.000429439;0.00167534
30;calc iter;100;0.0815286;0.0789078;0.0912782
30;total;1;10.3092;10.3092;10.3092
31;calc total;1;8.16548;8.16548;8.16548
31;calc update async;100;8.68086e-05;2.6077e-05;0.00388546
31;calc inner;100;0.0782775;0.0772258;0.0792146
31;calc wait;100;0.0023107;0.000482244;0.0115561
31;calc bound;100;0.000852114;0.000447159;0.00173598
31;calc iter;100;0.0815629;0.0791473;0.0911425
31;total;1;10.3255;10.3255;10.3255
32;calc total;1;8.16407;8.16407;8.16407
32;calc update async;100;8.71729e-05;2.1888e-05;0.00398523
32;calc inner;100;0.0784357;0.0776237;0.0794298
32;calc wait;100;0.00212026;0.000492167;0.0107004
32;calc bound;100;0.000860072;0.000505611;0.00174827
32;calc iter;100;0.081506;0.0793043;0.0903866
32;total;1;10.3316;10.3316;10.3316
33;calc total;1;8.16085;8.16085;8.16085
33;calc update async;100;9.9245e-05;1.6751e-05;0.00518371
33;calc inner;100;0.0784532;0.0778247;0.0795208
33;calc wait;100;0.00205881;0.000446832;0.011198
33;calc bound;100;0.000859508;0.000517062;0.00182499
33;calc iter;100;0.0814733;0.0792959;0.0911978
33;total;1;10.316;10.316;10.316
34;calc total;1;8.16182;8.16182;8.16182
34;calc update async;100;9.0322e-05;1.9176e-05;0.00443304
34;calc inner;100;0.0784563;0.077647;0.0794772
34;calc wait;100;0.00209646;0.000450655;0.0103809
34;calc bound;100;0.000836287;0.000506786;0.00174232
34;calc iter;100;0.0814819;0.0795087;0.0900065
34;total;1;10.3212;10.3212;10.3212
48;calc total;1;8.16366;8.16366;8.16366
48;calc update async;100;7.51419e-05;1.8632e-05;0.00422436
48;calc inner;100;0.0772201;0.0766634;0.0781023
48;calc wait;100;0.00219943;0.000456255;0.00967305
48;calc bound;100;0.000739393;0.000526225;0.00179124
48;calc iter;100;0.0810122;0.0787315;0.0896254
48;total;1;10.3234;10.3234;10.3234
96;calc total;1;8.16408;8.16408;8.16408
96;calc update async;100;8.47694e-05;1.5507e-05;0.00545241
96;calc inner;100;0.0782588;0.077469;0.0790885
96;calc wait;100;0.002005;0.0004918;0.00956667
96;calc bound;100;0.000789708;0.000529211;0.00185151
96;calc iter;100;0.081379;0.0791595;0.0906841
96;total;1;10.34;10.34;10.34
120;calc total;1;8.15461;8.15461;8.15461
120;calc update async;100;0.000109603;1.8385e-05;0.00673213
120;calc inner;100;0.0782327;0.0767935;0.0789231
120;calc wait;100;0.00199677;0.000423378;0.0105165
120;calc bound;100;0.000753901;0.000484362;0.00173728
120;calc iter;100;0.081399;0.0794414;0.0897462
120;total;1;10.3291;10.3291;10.3291
35;calc total;1;8.16033;8.16033;8.16033
35;calc update async;100;0.000109111;1.9033e-05;0.00623628
35;calc inner;100;0.0784882;0.0777141;0.0794052
35;calc wait;100;0.00203509;0.000451451;0.0105216
35;calc bound;100;0.000854395;0.000489706;0.00177783
35;calc iter;100;0.0814891;0.0791395;0.0911933
35;total;1;10.3349;10.3349;10.3349
72;calc total;1;8.155;8.155;8.155
72;calc update async;100;0.00013002;2.8395e-05;0.00747894
72;calc inner;100;0.0785182;0.0758198;0.0812293
72;calc wait;100;0.00200652;0.00038996;0.0216631
72;calc bound;100;0.00088094;0.000441409;0.00191005
72;calc iter;100;0.0815489;0.0772726;0.0994648
72;total;1;10.3258;10.3258;10.3258
49;calc total;1;8.1619;8.1619;8.1619
49;calc update async;100;7.74311e-05;1.7968e-05;0.00435662
49;calc inner;100;0.0773638;0.0766443;0.0781127
49;calc wait;100;0.00211908;0.000478999;0.0115299
49;calc bound;100;0.000719317;0.00053333;0.00153242
49;calc iter;100;0.0809886;0.0789653;0.0906517
49;total;1;10.3281;10.3281;10.3281
97;calc total;1;8.16085;8.16085;8.16085
97;calc update async;100;8.97554e-05;1.7334e-05;0.0057398
97;calc inner;100;0.0781222;0.0773072;0.079144
97;calc wait;100;0.00199653;0.000409273;0.0105784
97;calc bound;100;0.000779845;0.000528623;0.0017724
97;calc iter;100;0.0813453;0.0794224;0.090315
97;total;1;10.3311;10.3311;10.3311
121;calc total;1;8.1584;8.1584;8.1584
121;calc update async;100;9.26878e-05;1.8291e-05;0.00499205
121;calc inner;100;0.0781853;0.077399;0.078743
121;calc wait;100;0.00210499;0.000415716;0.011101
121;calc bound;100;0.000749387;0.000471784;0.00172304
121;calc iter;100;0.0814466;0.0792381;0.0906671
121;total;1;10.341;10.341;10.341
36;calc total;1;8.1618;8.1618;8.1618
36;calc update async;100;9.2407e-05;1.7033e-05;0.00442707
36;calc inner;100;0.0769473;0.0760649;0.0788334
36;calc wait;100;0.00206342;0.000382495;0.0115717
36;calc bound;100;0.000620749;0.000463761;0.000923478
36;calc iter;100;0.0814956;0.0791384;0.0910597
36;total;1;10.3251;10.3251;10.3251
73;calc total;1;8.15877;8.15877;8.15877
73;calc update async;100;0.000106008;3.1474e-05;0.00498661
73;calc inner;100;0.0783298;0.0755358;0.0809395
73;calc wait;100;0.00225896;0.00050638;0.0229864
73;calc bound;100;0.000887692;0.000450938;0.00178273
73;calc iter;100;0.0815862;0.0776482;0.100586
73;total;1;10.3145;10.3145;10.3145
50;calc total;1;8.16363;8.16363;8.16363
50;calc update async;100;7.66951e-05;1.6288e-05;0.00419732
50;calc inner;100;0.0771553;0.0764535;0.0781072
50;calc wait;100;0.0022198;0.000485802;0.00995632
50;calc bound;100;0.000747121;0.000548131;0.00167813
50;calc iter;100;0.0810063;0.0786912;0.0899634
50;total;1;10.3275;10.3275;10.3275
98;calc total;1;8.16183;8.16183;8.16183
98;calc update async;100;8.94701e-05;1.6565e-05;0.0057765
98;calc inner;100;0.0781145;0.0772914;0.0790324
98;calc wait;100;0.00210537;0.000509747;0.0123058
98;calc bound;100;0.00077504;0.000492864;0.00171459
98;calc iter;100;0.0813858;0.0793322;0.0914747
98;total;1;10.3281;10.3281;10.3281
122;calc total;1;8.15995;8.15995;8.15995
122;calc update async;100;9.72105e-05;1.8394e-05;0.00545467
122;calc inner;100;0.0780824;0.0772812;0.0787248
122;calc wait;100;0.00211932;0.00041978;0.0108883
122;calc bound;100;0.000755641;0.000460056;0.00177096
122;calc iter;100;0.0814644;0.079527;0.0901615
122;total;1;10.3336;10.3336;10.3336
37;calc total;1;8.16079;8.16079;8.16079
37;calc update async;100;9.86291e-05;1.9955e-05;0.00526983
37;calc inner;100;0.0768899;0.075767;0.0787376
37;calc wait;100;0.00219808;0.000362158;0.0108572
37;calc bound;100;0.000611997;0.000454734;0.000916915
37;calc iter;100;0.0814831;0.0793509;0.0903537
37;total;1;10.337;10.337;10.337
74;calc total;1;8.16013;8.16013;8.16013
74;calc update async;100;0.000107061;2.8975e-05;0.00513207
74;calc inner;100;0.0783194;0.0754705;0.0807038
74;calc wait;100;0.00228858;0.000470534;0.0240514
74;calc bound;100;0.00088123;0.000446455;0.00180497
74;calc iter;100;0.081599;0.0776295;0.101131
74;total;1;10.3171;10.3171;10.3171
51;calc total;1;8.16063;8.16063;8.16063
51;calc update async;100;7.91496e-05;1.8996e-05;0.00441929
51;calc inner;100;0.0771694;0.0761236;0.0778605
51;calc wait;100;0.00214979;0.000516165;0.0119013
51;calc bound;100;0.000730665;0.000517847;0.00131804
51;calc iter;100;0.0809768;0.0786167;0.0910201
51;total;1;10.3329;10.3329;10.3329
99;calc total;1;8.16024;8.16024;8.16024
99;calc update async;100;9.18134e-05;1.7428e-05;0.00583385
99;calc inner;100;0.0781544;0.0771723;0.0790231
99;calc wait;100;0.00207872;0.000385634;0.0114268
99;calc bound;100;0.000784754;0.000480432;0.00177154
99;calc iter;100;0.0813666;0.0795009;0.090644
99;total;1;10.3176;10.3176;10.3176
123;calc total;1;8.15784;8.15784;8.15784
123;calc update async;100;9.69334e-05;2.518e-05;0.00496634
123;calc inner;100;0.0780837;0.0775431;0.0786908
123;calc wait;100;0.00192388;0.000380782;0.0108397
123;calc bound;100;0.000750536;0.000469959;0.00162853
123;calc iter;100;0.0814513;0.0792514;0.0909635
123;total;1;10.3209;10.3209;10.3209
38;calc total;1;8.16178;8.16178;8.16178
38;calc update async;100;9.22866e-05;1.9265e-05;0.00456622
38;calc inner;100;0.0769077;0.075904;0.0788115
38;calc wait;100;0.00224409;0.000378727;0.0118607
38;calc bound;100;0.00061051;0.000456143;0.00101048
38;calc iter;100;0.0814936;0.0791373;0.0915927
38;total;1;10.3237;10.3237;10.3237
75;calc total;1;8.15823;8.15823;8.15823
75;calc update async;100;0.000104424;3.0307e-05;0.0051405
75;calc inner;100;0.0781883;0.0756776;0.0808295
75;calc wait;100;0.0024288;0.000413334;0.0233331
75;calc bound;100;0.000857814;0.000458095;0.00184244
75;calc iter;100;0.081582;0.0772427;0.101083
75;total;1;10.3165;10.3165;10.3165
52;calc total;1;8.16138;8.16138;8.16138
52;calc update async;100;7.38164e-05;1.9006e-05;0.00427219
52;calc inner;100;0.0770873;0.0764279;0.0778053
52;calc wait;100;0.00228423;0.000554723;0.00969735
52;calc bound;100;0.000718518;0.000473891;0.00137555
52;calc iter;100;0.0810102;0.0785476;0.0898395
52;total;1;10.335;10.335;10.335
100;calc total;1;8.16169;8.16169;8.16169
100;calc update async;100;9.25774e-05;1.7819e-05;0.00583531
100;calc inner;100;0.0782674;0.0773216;0.0793054
100;calc wait;100;0.00194346;0.000444183;0.0115596
100;calc bound;100;0.000742052;0.000439722;0.00158359
100;calc iter;100;0.0813827;0.0790971;0.090839
100;total;1;10.3207;10.3207;10.3207
124;calc total;1;8.15955;8.15955;8.15955
124;calc update async;100;0.000102066;2.0032e-05;0.00573323
124;calc inner;100;0.0781744;0.0770536;0.0788933
124;calc wait;100;0.00210636;0.000393086;0.0108253
124;calc bound;100;0.000767129;0.000452798;0.00196132
124;calc iter;100;0.0814694;0.0794447;0.091891
124;total;1;10.3379;10.3379;10.3379
39;calc total;1;8.15943;8.15943;8.15943
39;calc update async;100;0.000104412;2.5206e-05;0.00530105
39;calc inner;100;0.0769489;0.0759219;0.0789418
39;calc wait;100;0.00192051;0.000371373;0.0111132
39;calc bound;100;0.00061655;0.000451893;0.00109289
39;calc iter;100;0.0814791;0.0783919;0.0907132
39;total;1;10.329;10.329;10.329
76;calc total;1;8.15987;8.15987;8.15987
76;calc update async;100;9.81167e-05;2.2659e-05;0.0046569
76;calc inner;100;0.0781689;0.0751046;0.0803895
76;calc wait;100;0.00241309;0.000426524;0.0261686
76;calc bound;100;0.000829808;0.000503813;0.00179934
76;calc iter;100;0.0815425;0.0773316;0.102826
76;total;1;10.3257;10.3257;10.3257
53;calc total;1;8.15855;8.15855;8.15855
53;calc update async;100;8.55095e-05;1.9403e-05;0.00522286
53;calc inner;100;0.076746;0.0755867;0.0775269
53;calc wait;100;0.00261488;0.00042872;0.0129575
53;calc bound;100;0.000710016;0.000458171;0.00114562
53;calc iter;100;0.0809784;0.0785933;0.0916604
53;total;1;10.3232;10.3232;10.3232
101;calc total;1;8.16071;8.16071;8.16071
101;calc update async;100;9.17028e-05;1.8299e-05;0.0057442
101;calc inner;100;0.077614;0.0763256;0.0784392
101;calc wait;100;0.0026149;0.000469926;0.0126894
101;calc bound;100;0.000768428;0.000462377;0.00170616
101;calc iter;100;0.0813686;0.0788586;0.0913478
101;total;1;10.3272;10.3272;10.3272
125;calc total;1;8.15802;8.15802;8.15802
125;calc update async;100;9.28979e-05;2.2456e-05;0.00494182
125;calc inner;100;0.0779284;0.0773285;0.078617
125;calc wait;100;0.00238231;0.000408715;0.0115789
125;calc bound;100;0.000755603;0.000452017;0.00182523
125;calc iter;100;0.0814716;0.0788599;0.0906376
125;total;1;10.3323;10.3323;10.3323
40;calc total;1;8.1553;8.1553;8.1553
40;calc update async;100;0.000126339;2.4994e-05;0.00769915
40;calc inner;100;0.0769336;0.0760922;0.0788449
40;calc wait;100;0.00222172;0.000374741;0.0114671
40;calc bound;100;0.000617701;0.000446741;0.0013472
40;calc iter;100;0.0814496;0.0780642;0.0909987
40;total;1;10.3168;10.3168;10.3168
77;calc total;1;8.15767;8.15767;8.15767
77;calc update async;100;0.000102851;2.2997e-05;0.00515875
77;calc inner;100;0.0780281;0.0756362;0.0795735
77;calc wait;100;0.00254463;0.00051539;0.0157308
77;calc bound;100;0.000845171;0.000523314;0.00176484
77;calc iter;100;0.081523;0.0770701;0.0924899
77;total;1;10.3116;10.3116;10.3116
54;calc total;1;8.15929;8.15929;8.15929
54;calc update async;100;8.32588e-05;2.0959e-05;0.0048699
54;calc inner;100;0.0770012;0.0765057;0.0776074
54;calc wait;100;0.00224571;0.000510698;0.00922297
54;calc bound;100;0.000696259;0.000456463;0.00135896
54;calc iter;100;0.0809894;0.0782772;0.0892412
54;total;1;10.3268;10.3268;10.3268
102;calc total;1;8.16168;8.16168;8.16168
102;calc update async;100;9.43983e-05;1.9463e-05;0.0058453
102;calc inner;100;0.0779864;0.0773526;0.0789563
102;calc wait;100;0.00221443;0.000458338;0.0111989
102;calc bound;100;0.000766499;0.000447929;0.00168523
102;calc iter;100;0.0814051;0.0789899;0.0909714
102;total;1;10.322;10.322;10.322
126;calc total;1;8.15943;8.15943;8.15943
126;calc update async;100;9.85244e-05;2.172e-05;0.005641
126;calc inner;100;0.0779492;0.0770071;0.07869
126;calc wait;100;0.00229982;0.000475888;0.0118937
126;calc bound;100;0.000722539;0.000427344;0.00146684
126;calc iter;100;0.0814791;0.0792903;0.0910291
126;total;1;10.3274;10.3274;10.3274
41;calc total;1;8.15887;8.15887;8.15887
41;calc update async;100;9.91123e-05;2.3378e-05;0.00493063
41;calc inner;100;0.0767373;0.0752408;0.0785185
41;calc wait;100;0.00232569;0.00036412;0.01262
41;calc bound;100;0.000617095;0.000435577;0.0010959
41;calc iter;100;0.0814806;0.078634;0.09177
41;total;1;10.3201;10.3201;10.3201
78;calc total;1;8.15803;8.15803;8.15803
78;calc update async;100;9.89465e-05;2.2379e-05;0.00515728
78;calc inner;100;0.0782716;0.0760002;0.0792099
78;calc wait;100;0.00232486;0.000457168;0.0150135
78;calc bound;100;0.000829799;0.000517086;0.00170392
78;calc iter;100;0.0815274;0.0776059;0.0920148
78;total;1;10.3283;10.3283;10.3283
55;calc total;1;8.15799;8.15799;8.15799
55;calc update async;100;8.93667e-05;1.6607e-05;0.00565423
55;calc inner;100;0.0770012;0.0759563;0.0780918
55;calc wait;100;0.00244468;0.000580128;0.011354
55;calc bound;100;0.000707957;0.000430737;0.00111527
55;calc iter;100;0.0809823;0.0786276;0.0904763
55;total;1;10.3103;10.3103;10.3103
103;calc total;1;8.15934;8.15934;8.15934
103;calc update async;100;9.16209e-05;1.9468e-05;0.00546699
103;calc inner;100;0.0780142;0.0769171;0.0789998
103;calc wait;100;0.00223485;0.000430446;0.0114831
103;calc bound;100;0.000792485;0.000435906;0.00176767
103;calc iter;100;0.0813793;0.0791515;0.0917132
103;total;1;10.3172;10.3172;10.3172
127;calc total;1;8.16285;8.16285;8.16285
127;calc update async;100;9.73482e-05;2.0347e-05;0.00546784
127;calc inner;100;0.0779579;0.0771783;0.078797
127;calc wait;100;0.00240235;0.000467554;0.0107407
127;calc bound;100;0.000763356;0.000443003;0.00174822
127;calc iter;100;0.0815234;0.0789923;0.0903152
127;total;1;10.3187;10.3187;10.3187
42;calc total;1;8.16001;8.16001;8.16001
42;calc update async;100;9.38373e-05;2.6448e-05;0.00460317
42;calc inner;100;0.0767857;0.0756373;0.0785279
42;calc wait;100;0.00241564;0.000373381;0.0124502
42;calc bound;100;0.000627224;0.000444622;0.0015237
42;calc iter;100;0.0814977;0.0785693;0.0920054
42;total;1;10.3229;10.3229;10.3229
79;calc total;1;8.15959;8.15959;8.15959
79;calc update async;100;9.57565e-05;2.4845e-05;0.00445129
56;calc total;1;8.15482;8.15482;8.15482
56;calc update async;100;0.00011412;1.7009e-05;0.00768103
56;calc inner;100;0.0773379;0.0761858;0.0783314
56;calc wait;100;0.00189378;0.000508182;0.00894161
56;calc bound;100;0.000734581;0.000451443;0.00130264
56;calc iter;100;0.0809752;0.0785348;0.0894347
56;total;1;10.325;10.325;10.325
104;calc total;1;8.15503;8.15503;8.15503
104;calc update async;100;0.00011306;1.6833e-05;0.00761971
104;calc inner;100;0.0781616;0.0775223;0.079019
104;calc wait;100;0.00198498;0.000497098;0.00988128
104;calc bound;100;0.000802379;0.000455609;0.0018181
104;calc iter;100;0.0813416;0.079101;0.0900575
104;total;1;10.3365;10.3365;10.3365
128;calc total;1;8.16749;8.16749;8.16749
128;calc update async;100;8.47954e-05;1.9984e-05;0.00399208
128;calc inner;100;0.0780845;0.0750286;0.0787175
128;calc wait;100;0.00210689;0.00044363;0.0112322
128;calc bound;100;0.000794088;0.000560569;0.00192047
128;calc iter;100;0.0814959;0.0793105;0.0929882
128;total;1;10.335;10.335;10.335
79;calc inner;100;0.0779752;0.0755816;0.0791186
79;calc wait;100;0.00267416;0.000437257;0.0153973
79;calc bound;100;0.000818258;0.00049095;0.00175438
79;calc iter;100;0.0815657;0.0770964;0.0923419
79;total;1;10.3257;10.3257;10.3257
57;calc total;1;8.15849;8.15849;8.15849
57;calc update async;100;8.81392e-05;1.5149e-05;0.00517212
57;calc inner;100;0.0771693;0.076165;0.0780355
57;calc wait;100;0.0022676;0.000496816;0.011847
57;calc bound;100;0.000753996;0.000437934;0.00157377
57;calc iter;100;0.0810014;0.0789925;0.090448
57;total;1;10.3344;10.3344;10.3344
105;calc total;1;8.15887;8.15887;8.15887
105;calc update async;100;8.94354e-05;1.8963e-05;0.00535131
105;calc inner;100;0.0780705;0.0772114;0.0789552
105;calc wait;100;0.00218708;0.000433886;0.00990745
105;calc bound;100;0.000810412;0.000446487;0.00185687
105;calc iter;100;0.0813804;0.07922;0.0914856
105;total;1;10.3255;10.3255;10.3255
129;calc total;1;8.16139;8.16139;8.16139
129;calc update async;100;0.000102316;2.1209e-05;0.00580871
129;calc inner;100;0.0780619;0.0775173;0.0786127
129;calc wait;100;0.00216677;0.000469107;0.0102768
129;calc bound;100;0.000786293;0.000548254;0.00154194
129;calc iter;100;0.0814596;0.0789059;0.0902212
129;total;1;10.3169;10.3169;10.3169
80;calc total;1;8.1667;8.1667;8.1667
80;calc update async;100;9.02292e-05;2.2717e-05;0.00418875
80;calc inner;100;0.0781753;0.0754588;0.0792756
80;calc wait;100;0.00253655;0.000420971;0.0207926
80;calc bound;100;0.000831851;0.000483821;0.00178797
80;calc iter;100;0.0816366;0.0773068;0.0973146
80;total;1;10.3147;10.3147;10.3147
58;calc total;1;8.16004;8.16004;8.16004
58;calc update async;100;8.10325e-05;1.6236e-05;0.00467826
58;calc inner;100;0.0771875;0.0767285;0.0784013
58;calc wait;100;0.00220531;0.000557493;0.00935027
58;calc bound;100;0.00074847;0.000461106;0.00160026
58;calc iter;100;0.0810269;0.0786446;0.0895538
58;total;1;10.3324;10.3324;10.3324
130;calc total;1;8.15598;8.15598;8.15598
130;calc update async;100;0.00010779;2.0286e-05;0.00648922
130;calc inner;100;0.0781066;0.0769041;0.0788003
130;calc wait;100;0.00205976;0.000484564;0.0102465
130;calc bound;100;0.000789539;0.000536693;0.00170277
130;calc iter;100;0.0813989;0.0790291;0.0899478
130;total;1;10.3336;10.3336;10.3336
81;calc total;1;8.16542;8.16542;8.16542
81;calc update async;100;9.0787e-05;2.804e-05;0.00412971
81;calc inner;100;0.0782114;0.0757599;0.0811029
81;calc wait;100;0.00243629;0.000436908;0.0207373
81;calc bound;100;0.000830184;0.000483038;0.00179728
81;calc iter;100;0.0816231;0.0772988;0.0990308
81;total;1;10.3283;10.3283;10.3283
59;calc total;1;8.15794;8.15794;8.15794
59;calc update async;100;8.28859e-05;1.8712e-05;0.00514724
59;calc inner;100;0.0774067;0.0763356;0.0786495
59;calc wait;100;0.00224872;0.000479254;0.011711
59;calc bound;100;0.000731463;0.00055123;0.0017803
59;calc iter;100;0.0809165;0.0786403;0.0911004
59;total;1;10.3258;10.3258;10.3258
131;calc total;1;8.16044;8.16044;8.16044
131;calc update async;100;9.91036e-05;2.0098e-05;0.00570072
131;calc inner;100;0.0781021;0.0775;0.0787145
131;calc wait;100;0.00218243;0.000451264;0.00972263
131;calc bound;100;0.000772279;0.000519426;0.00177675
131;calc iter;100;0.0814549;0.0789808;0.0913867
131;total;1;10.3391;10.3391;10.3391
144;calc total;1;8.16671;8.16671;8.16671
144;calc update async;100;7.36989e-05;1.708e-05;0.00399625
144;calc inner;100;0.0771566;0.0760288;0.0779724
144;calc wait;100;0.00205164;0.00049638;0.0108826
144;calc bound;100;0.00077672;0.000558559;0.00189739
144;calc iter;100;0.0810728;0.0785703;0.09045
144;total;1;10.3342;10.3342;10.3342
82;calc total;1;8.16699;8.16699;8.16699
82;calc update async;100;9.44598e-05;2.2736e-05;0.00416566
82;calc inner;100;0.0781769;0.0750149;0.0795069
82;calc wait;100;0.00225945;0.000473232;0.0114182
82;calc bound;100;0.000853548;0.000465742;0.0017163
82;calc iter;100;0.0816412;0.0769382;0.101527
82;total;1;10.3267;10.3267;10.3267
60;calc total;1;8.15946;8.15946;8.15946
60;calc update async;100;9.28444e-05;2.4357e-05;0.00514141
60;calc inner;100;0.0780052;0.0773057;0.0785709
60;calc wait;100;0.00203725;0.000483629;0.0101094
60;calc bound;100;0.00084306;0.000586846;0.00160676
60;calc iter;100;0.0809802;0.0790913;0.088967
60;total;1;10.321;10.321;10.321
132;calc total;1;8.16287;8.16287;8.16287
132;calc update async;100;0.000110709;2.854e-05;0.00572639
132;calc inner;100;0.0784634;0.0777901;0.0793115
132;calc wait;100;0.00207665;0.000477952;0.0106075
132;calc bound;100;0.000821421;0.000510955;0.00171642
132;calc iter;100;0.0814985;0.0793403;0.0921584
145;calc total;1;8.16542;8.16542;8.16542
145;calc update async;100;7.32693e-05;1.761e-05;0.00409951
145;calc inner;100;0.0770944;0.0761696;0.0777967
145;calc wait;100;0.00233531;0.000483125;0.0116549
145;calc bound;100;0.000809398;0.000547794;0.0016888
145;calc iter;100;0.0810534;0.0788696;0.0905171
145;total;1;10.3175;10.3175;10.3175
83;calc total;1;8.16487;8.16487;8.16487
83;calc update async;100;9.59178e-05;2.8097e-05;0.00410577
83;calc inner;100;0.0781701;0.0754109;0.0789459
83;calc wait;100;0.0024837;0.000508705;0.0202422
83;calc bound;100;0.000894146;0.00046597;0.001942
83;calc iter;100;0.0816463;0.0771525;0.0992326
83;total;1;10.3229;10.3229;10.3229
61;calc total;1;8.15813;8.15813;8.15813
61;calc update async;100;9.76006e-05;2.32e-05;0.00577342
61;calc inner;100;0.0779353;0.0770854;0.0784583
61;calc wait;100;0.00208957;0.000462055;0.0118458
61;calc bound;100;0.000841737;0.000580401;0.00188703
61;calc iter;100;0.0809664;0.0787436;0.0910496
61;total;1;10.3366;10.3366;10.3366
132;total;1;10.3198;10.3198;10.3198
146;calc total;1;8.16699;8.16699;8.16699
146;calc update async;100;7.70169e-05;1.8913e-05;0.00429703
146;calc inner;100;0.0773452;0.0761037;0.0782616
146;calc wait;100;0.00201894;0.000446888;0.0122758
146;calc bound;100;0.000802022;0.000501878;0.00192171
146;calc iter;100;0.081069;0.0787528;0.0912453
146;total;1;10.3353;10.3353;10.3353
84;calc total;1;8.16633;8.16633;8.16633
84;calc update async;100;9.51282e-05;2.9352e-05;0.0040506
84;calc inner;100;0.0771893;0.072701;0.0879861
84;calc wait;100;0.00198894;0.00038834;0.0225553
84;calc bound;100;0.000712405;0.000434739;0.00207771
84;calc iter;100;0.0816552;0.0758084;0.0963265
84;total;1;10.3175;10.3175;10.3175
62;calc total;1;8.15946;8.15946;8.15946
62;calc update async;100;8.96604e-05;2.3536e-05;0.00514865
62;calc inner;100;0.0779619;0.077449;0.0784983
62;calc wait;100;0.00206559;0.000499537;0.010274
62;calc bound;100;0.000857166;0.000590059;0.0017195
133;calc total;1;8.16121;8.16121;8.16121
133;calc update async;100;0.000108002;2.3303e-05;0.00558851
133;calc inner;100;0.0784277;0.0774986;0.0791724
133;calc wait;100;0.00211196;0.000462473;0.0111421
133;calc bound;100;0.000833781;0.000494707;0.00170761
133;calc iter;100;0.0814843;0.0795837;0.0907231
133;total;1;10.3369;10.3369;10.3369
147;calc total;1;8.16477;8.16477;8.16477
147;calc update async;100;7.55462e-05;1.7629e-05;0.00417997
147;calc inner;100;0.0770927;0.0753823;0.0778105
147;calc wait;100;0.00243105;0.000489635;0.0129173
147;calc bound;100;0.0008049;0.000488203;0.00151504
147;calc iter;100;0.0810499;0.0786883;0.0916147
147;total;1;10.3326;10.3326;10.3326
85;calc total;1;8.16406;8.16406;8.16406
85;calc update async;100;9.29816e-05;2.7677e-05;0.0041388
85;calc inner;100;0.0767714;0.0728937;0.0778359
85;calc wait;100;0.00268456;0.000402652;0.0183823
85;calc bound;100;0.000708688;0.000434449;0.00148394
85;calc iter;100;0.0816188;0.0766378;0.0934409
85;total;1;10.331;10.331;10.331
62;calc iter;100;0.0809767;0.0788929;0.0895008
62;total;1;10.329;10.329;10.329
134;calc total;1;8.16192;8.16192;8.16192
134;calc update async;100;0.000113478;3.1669e-05;0.00569795
134;calc inner;100;0.0784967;0.0778901;0.0792965
134;calc wait;100;0.00203163;0.000456822;0.0107043
134;calc bound;100;0.000853332;0.000474265;0.00166588
134;calc iter;100;0.0814983;0.0793593;0.0903432
134;total;1;10.3222;10.3222;10.3222
148;calc total;1;8.16633;8.16633;8.16633
148;calc update async;100;7.52728e-05;1.8191e-05;0.0040582
148;calc inner;100;0.0771831;0.0764105;0.0779486
148;calc wait;100;0.00234949;0.00046626;0.0119879
148;calc bound;100;0.000764098;0.000467723;0.00180954
148;calc iter;100;0.081094;0.0784598;0.0911225
148;total;1;10.3332;10.3332;10.3332
86;calc total;1;8.16444;8.16444;8.16444
86;calc update async;100;9.21486e-05;2.0765e-05;0.00410227
63;calc total;1;8.16292;8.16292;8.16292
63;calc update async;100;8.13032e-05;2.314e-05;0.00427729
63;calc inner;100;0.0780013;0.0774776;0.0786284
63;calc wait;100;0.00210282;0.000441699;0.0118874
63;calc bound;100;0.000845885;0.000508199;0.00182917
63;calc iter;100;0.0810338;0.0788244;0.0912825
63;total;1;10.3288;10.3288;10.3288
135;calc total;1;8.1597;8.1597;8.1597
135;calc update async;100;0.000111411;2.3511e-05;0.00582369
135;calc inner;100;0.0787222;0.0780277;0.0796318
135;calc wait;100;0.00179293;0.000362863;0.0110217
135;calc bound;100;0.000848986;0.000465867;0.00176315
135;calc iter;100;0.081478;0.0797498;0.0915696
135;total;1;10.3361;10.3361;10.3361
149;calc total;1;8.16407;8.16407;8.16407
149;calc update async;100;0.00012737;1.8946e-05;0.00941862
149;calc inner;100;0.0769529;0.0756782;0.0776502
149;calc wait;100;0.002527;0.000424111;0.0132845
149;calc bound;100;0.000777575;0.000449255;0.00135315
149;calc iter;100;0.0810674;0.0785526;0.0913965
149;total;1;10.3371;10.3371;10.3371
86;calc inner;100;0.0768225;0.0728238;0.0778981
86;calc wait;100;0.00240164;0.000381831;0.0170534
86;calc bound;100;0.00066552;0.00046814;0.00167404
86;calc iter;100;0.0816331;0.0765505;0.0930151
86;total;1;10.3278;10.3278;10.3278
64;calc total;1;8.16749;8.16749;8.16749
64;calc update async;100;7.83201e-05;2.4385e-05;0.00383097
64;calc inner;100;0.0777864;0.0755589;0.0783359
64;calc wait;100;0.0023639;0.000438941;0.011161
64;calc bound;100;0.000848092;0.000482846;0.00168535
64;calc iter;100;0.0810789;0.0787902;0.0899468
64;total;1;10.315;10.315;10.315
136;calc total;1;8.15502;8.15502;8.15502
136;calc update async;100;0.000123952;3.1634e-05;0.00708727
136;calc inner;100;0.078365;0.0776995;0.078973
136;calc wait;100;0.00212714;0.000500183;0.0113866
136;calc bound;100;0.000829088;0.000449724;0.00173741
136;calc iter;100;0.0814476;0.0793761;0.0911204
136;total;1;10.3281;10.3281;10.3281
150;calc total;1;8.16444;8.16444;8.16444
150;calc update async;100;7.7647e-05;1.9016e-05;0.00441204
150;calc inner;100;0.0769858;0.0762475;0.0777109
150;calc wait;100;0.00248702;0.000554825;0.0114466
150;calc bound;100;0.000751061;0.000446099;0.00153005
150;calc iter;100;0.0810716;0.0785216;0.0908183
150;total;1;10.316;10.316;10.316
87;calc total;1;8.16237;8.16237;8.16237
87;calc update async;100;9.16737e-05;2.1466e-05;0.00433111
87;calc inner;100;0.0768513;0.0729566;0.0791562
87;calc wait;100;0.00242716;0.000416296;0.0170212
87;calc bound;100;0.000650829;0.0004906;0.00131974
87;calc iter;100;0.0815177;0.077112;0.092269
87;total;1;10.3234;10.3234;10.3234
65;calc total;1;8.16146;8.16146;8.16146
65;calc update async;100;8.28887e-05;2.172e-05;0.00425453
65;calc inner;100;0.0778107;0.0771662;0.0783962
65;calc wait;100;0.00229333;0.000474874;0.0124179
65;calc bound;100;0.000828912;0.000488637;0.001928
65;calc iter;100;0.0810181;0.0786005;0.0914399
65;total;1;10.3263;10.3263;10.3263
137;calc total;1;8.15877;8.15877;8.15877
137;calc update async;100;0.000104781;3.1869e-05;0.00520941
137;calc inner;100;0.078337;0.0775171;0.0790137
137;calc wait;100;0.00221234;0.000367839;0.0120188
137;calc bound;100;0.000830412;0.000436232;0.0018064
137;calc iter;100;0.0814869;0.078934;0.0912253
137;total;1;10.338;10.338;10.338
88;calc total;1;8.15449;8.15449;8.15449
88;calc update async;100;0.000114453;2.0203e-05;0.00675565
88;calc inner;100;0.0766848;0.0734354;0.0779365
88;calc wait;100;0.00248905;0.000370336;0.0161818
88;calc bound;100;0.000637022;0.000479067;0.00102358
88;calc iter;100;0.081478;0.0764791;0.0918483
88;total;1;10.3155;10.3155;10.3155
66;calc total;1;8.1561;8.1561;8.1561
66;calc update async;100;0.000108327;2.0626e-05;0.00688405
66;calc inner;100;0.0778131;0.0761685;0.0782284
66;calc wait;100;0.00220732;0.000535495;0.0106372
66;calc bound;100;0.00083863;0.000440902;0.0016283
66;calc iter;100;0.08097;0.078722;0.0894229
66;total;1;10.3342;10.3342;10.3342
89;calc total;1;8.16014;8.16014;8.16014
89;calc update async;100;0.000100555;2.0709e-05;0.00534937
89;calc inner;100;0.0766815;0.0725971;0.0778041
89;calc wait;100;0.00285012;0.000412636;0.0147123
89;calc bound;100;0.000642873;0.000465865;0.000988255
89;calc iter;100;0.0815303;0.077189;0.0909108
89;total;1;10.3215;10.3215;10.3215
67;calc total;1;8.16044;8.16044;8.16044
67;calc update async;100;9.10015e-05;2.3642e-05;0.0047205
67;calc inner;100;0.0778216;0.0773354;0.0784407
67;calc wait;100;0.0022523;0.000489067;0.011353
67;calc bound;100;0.000869278;0.000440983;0.0018037
67;calc iter;100;0.0810364;0.0787266;0.090604
67;total;1;10.3284;10.3284;10.3284
90;calc total;1;8.16202;8.16202;8.16202
90;calc update async;100;9.33315e-05;2.0789e-05;0.00436498
90;calc inner;100;0.0768433;0.070933;0.0779164
90;calc wait;100;0.002362;0.000403101;0.0141714
90;calc bound;100;0.000647856;0.000450722;0.00105892
90;calc iter;100;0.0815579;0.0762951;0.0910841
90;total;1;10.3251;10.3251;10.3251
68;calc total;1;8.16287;8.16287;8.16287
68;calc update async;100;8.46431e-05;2.2582e-05;0.0042576
68;calc inner;100;0.0780056;0.0773981;0.0784959
68;calc wait;100;0.00202388;0.000401225;0.00948964
68;calc bound;100;0.000878687;0.000447263;0.00172137
68;calc iter;100;0.0810627;0.0783628;0.0924095
68;total;1;10.3215;10.3215;10.3215
91;calc total;1;8.15886;8.15886;8.15886
91;calc update async;100;0.000103857;1.674e-05;0.00592858
91;calc inner;100;0.0766302;0.0719841;0.0776065
91;calc wait;100;0.0030348;0.000413702;0.026882
91;calc bound;100;0.000663779;0.000495843;0.000964545
91;calc iter;100;0.0815145;0.0767804;0.100261
91;total;1;10.3334;10.3334;10.3334
69;calc total;1;8.1612;8.1612;8.1612
69;calc update async;100;8.60864e-05;2.3278e-05;0.00445977
69;calc inner;100;0.0779529;0.0772825;0.0784667
69;calc wait;100;0.00212875;0.000485057;0.0115471
69;calc bound;100;0.000859528;0.000449654;0.00184163
69;calc iter;100;0.0810473;0.078803;0.0909946
69;total;1;10.322;10.322;10.322
92;calc total;1;8.1616;8.1616;8.1616
92;calc update async;100;9.06935e-05;1.8328e-05;0.00452882
92;calc inner;100;0.0767632;0.0721556;0.0776743
92;calc wait;100;0.00263799;0.000398897;0.0291008
92;calc bound;100;0.000675785;0.000481942;0.00157411
92;calc iter;100;0.081578;0.0752349;0.102873
92;total;1;10.3326;10.3326;10.3326
93;calc total;1;8.15983;8.15983;8.15983
93;calc update async;100;9.75919e-05;2.1726e-05;0.00526048
93;calc inner;100;0.0767615;0.0730304;0.0776231
93;calc wait;100;0.00282246;0.00037644;0.0299188
93;calc bound;100;0.000667148;0.000471182;0.00108452
93;calc iter;100;0.0815552;0.074878;0.104945
93;total;1;10.3163;10.3163;10.3163
106;calc total;1;8.16001;8.16001;8.16001
106;calc update async;100;9.23095e-05;1.7951e-05;0.00592911
106;calc inner;100;0.0781596;0.0774546;0.0791111
106;calc wait;100;0.00211812;0.000520169;0.00960101
106;calc bound;100;0.000798127;0.000470543;0.00176184
106;calc iter;100;0.0814012;0.079144;0.0895029
106;total;1;10.3303;10.3303;10.3303
151;calc total;1;8.16237;8.16237;8.16237
151;calc update async;100;8.74593e-05;1.6804e-05;0.00519136
151;calc inner;100;0.0771307;0.0760696;0.077805
151;calc wait;100;0.00238836;0.000360102;0.0113653
151;calc bound;100;0.0008124;0.000452565;0.00160597
151;calc iter;100;0.0810543;0.0782821;0.0923165
151;total;1;10.3195;10.3195;10.3195
107;calc total;1;8.15831;8.15831;8.15831
107;calc update async;100;8.43993e-05;1.5525e-05;0.00529701
107;calc inner;100;0.0783108;0.0774673;0.0792174
107;calc wait;100;0.00194219;0.000481165;0.00985902
107;calc bound;100;0.000793009;0.000539323;0.00172695
107;calc iter;100;0.081321;0.0793868;0.0896636
107;total;1;10.3251;10.3251;10.3251
152;calc total;1;8.15437;8.15437;8.15437
152;calc update async;100;0.000112914;1.6308e-05;0.00764349
152;calc inner;100;0.0770728;0.0744204;0.0777129
152;calc wait;100;0.0021777;0.000545943;0.011103
152;calc bound;100;0.000813218;0.00044786;0.00141576
152;calc iter;100;0.0810035;0.0782998;0.0903316
152;total;1;10.3278;10.3278;10.3278
108;calc total;1;8.15973;8.15973;8.15973
108;calc update async;100;0.000100579;1.9931e-05;0.00585457
108;calc inner;100;0.0784035;0.0776842;0.0792476
108;calc wait;100;0.00199439;0.000496542;0.0107006
108;calc bound;100;0.000845815;0.000593626;0.00181556
108;calc iter;100;0.0813463;0.0794465;0.0900073
108;total;1;10.3207;10.3207;10.3207
153;calc total;1;8.16002;8.16002;8.16002
153;calc update async;100;9.09165e-05;1.8082e-05;0.00548668
153;calc inner;100;0.0770564;0.0758505;0.0777801
153;calc wait;100;0.00234795;0.000520788;0.0111756
153;calc bound;100;0.000875714;0.000432605;0.0018446
153;calc iter;100;0.0810518;0.0784484;0.0907604
153;total;1;10.3302;10.3302;10.3302
109;calc total;1;8.15863;8.15863;8.15863
109;calc update async;100;9.47708e-05;2.0111e-05;0.00537665
109;calc inner;100;0.0785605;0.0778313;0.0794638
109;calc wait;100;0.00186984;0.000436121;0.0110779
109;calc bound;100;0.000835938;0.000554022;0.00171755
109;calc iter;100;0.081363;0.0791271;0.0906697
109;total;1;10.3379;10.3379;10.3379
154;calc total;1;8.16191;8.16191;8.16191
154;calc update async;100;8.54282e-05;1.8653e-05;0.00500343
154;calc inner;100;0.0771127;0.0761719;0.0779971
154;calc wait;100;0.00223952;0.000538726;0.0099281
154;calc bound;100;0.000843818;0.000452386;0.0018636
154;calc iter;100;0.081079;0.0786957;0.0897824
154;total;1;10.3236;10.3236;10.3236
110;calc total;1;8.15973;8.15973;8.15973
110;calc update async;100;0.000102016;2.1223e-05;0.00588046
110;calc inner;100;0.0783983;0.0775929;0.0791691
110;calc wait;100;0.00202177;0.000441417;0.0122112
110;calc bound;100;0.000843166;0.000536526;0.00164663
110;calc iter;100;0.0813733;0.0796417;0.0914165
110;total;1;10.329;10.329;10.329
155;calc total;1;8.15873;8.15873;8.15873
155;calc update async;100;9.18905e-05;1.7495e-05;0.00602822
155;calc inner;100;0.0771495;0.075458;0.0778987
155;calc wait;100;0.00216226;0.000532693;0.01031
155;calc bound;100;0.000847007;0.000568728;0.00183744
155;calc iter;100;0.080971;0.0789445;0.0894621
155;total;1;10.3103;10.3103;10.3103
111;calc total;1;8.16065;8.16065;8.16065
111;calc update async;100;0.000100863;2.2932e-05;0.00583578
111;calc inner;100;0.0783942;0.0773884;0.0791738
111;calc wait;100;0.00205123;0.000464076;0.0116606
111;calc bound;100;0.000832297;0.000536887;0.00168881
111;calc iter;100;0.0813818;0.079284;0.0913881
111;total;1;10.3334;10.3334;10.3334
156;calc total;1;8.16148;8.16148;8.16148
112;calc total;1;8.16367;8.16367;8.16367
112;calc update async;100;9.88637e-05;2.3277e-05;0.00566359
112;calc inner;100;0.0782656;0.0774053;0.0789558
112;calc wait;100;0.00219506;0.000458635;0.0119778
112;calc bound;100;0.000846078;0.000515264;0.00176191
112;calc iter;100;0.0814079;0.0792533;0.0909176
112;total;1;10.3249;10.3249;10.3249
156;calc update async;100;8.99466e-05;2.2036e-05;0.00501344
156;calc inner;100;0.0781638;0.0773323;0.0790636
156;calc wait;100;0.0019185;0.000462621;0.011094
156;calc bound;100;0.000856175;0.000510514;0.00181137
113;calc total;1;8.1619;8.1619;8.1619
113;calc update async;100;0.000100493;2.2495e-05;0.005799
113;calc inner;100;0.0781903;0.0774528;0.0788632
113;calc wait;100;0.00228436;0.000465548;0.0126132
113;calc bound;100;0.000836754;0.000456774;0.00167861
113;calc iter;100;0.0814143;0.0790744;0.0919024
113;total;1;10.3377;10.3377;10.3377
156;calc iter;100;0.0810309;0.0792429;0.0900796
156;total;1;10.319;10.319;10.319
114;calc total;1;8.16364;8.16364;8.16364
114;calc update async;100;9.8434e-05;2.1273e-05;0.00566948
114;calc inner;100;0.0782149;0.0774902;0.0787968
114;calc wait;100;0.00227538;0.000402757;0.0115288
114;calc bound;100;0.000840315;0.000441914;0.00170842
114;calc iter;100;0.0814314;0.0789931;0.0908526
114;total;1;10.3203;10.3203;10.3203
115;calc total;1;8.16063;8.16063;8.16063
115;calc update async;100;0.00010068;2.0413e-05;0.00594545
115;calc inner;100;0.0782573;0.0777563;0.0796276
115;calc wait;100;0.00219609;0.00049265;0.0115503
115;calc bound;100;0.000845339;0.000431452;0.00179733
115;calc iter;100;0.0814034;0.079041;0.0910579
115;total;1;10.331;10.331;10.331
116;calc total;1;8.16137;8.16137;8.16137
116;calc update async;100;0.000111038;2.2345e-05;0.00661996
116;calc inner;100;0.0783967;0.0776931;0.0790961
116;calc wait;100;0.00201393;0.000367164;0.0100447
116;calc bound;100;0.000850677;0.000432096;0.00172444
116;calc iter;100;0.0814128;0.079127;0.0920672
116;total;1;10.3247;10.3247;10.3247
117;calc total;1;8.15855;8.15855;8.15855
117;calc update async;100;9.82683e-05;2.3605e-05;0.00542953
117;calc inner;100;0.0783787;0.0776859;0.0791263
117;calc wait;100;0.00205387;0.000475106;0.0104626
117;calc bound;100;0.000861809;0.000454374;0.00192228
117;calc iter;100;0.081395;0.07901;0.0903101
117;total;1;10.328;10.328;10.328
118;calc total;1;8.1593;8.1593;8.1593
118;calc update async;100;0.000104739;2.2888e-05;0.00611132
118;calc inner;100;0.0783855;0.0777478;0.0790951
118;calc wait;100;0.00204036;0.000500502;0.00925
118;calc bound;100;0.000870421;0.000440865;0.00174234
118;calc iter;100;0.0814029;0.0789045;0.0889382
118;total;1;10.3205;10.3205;10.3205
119;calc total;1;8.15799;8.15799;8.15799
119;calc update async;100;0.000100521;2.3187e-05;0.00568234
119;calc inner;100;0.0784267;0.0776103;0.0791951
119;calc wait;100;0.00202233;0.000444321;0.0101787
119;calc bound;100;0.000839743;0.000461807;0.00186478
119;calc iter;100;0.0813916;0.0790846;0.0899792
119;total;1;10.3385;10.3385;10.3385
138;calc total;1;8.16014;8.16014;8.16014
138;calc update async;100;0.000109283;2.9827e-05;0.00554358
138;calc inner;100;0.0783174;0.0776942;0.0788761
138;calc wait;100;0.0022366;0.000473764;0.0116974
138;calc bound;100;0.000838852;0.000437279;0.00178576
138;calc iter;100;0.0815045;0.0793365;0.0912241
138;total;1;10.3176;10.3176;10.3176
157;calc total;1;8.15983;8.15983;8.15983
157;calc update async;100;9.5488e-05;2.0064e-05;0.00553009
157;calc inner;100;0.0779553;0.0771883;0.0788026
157;calc wait;100;0.00211726;0.000490763;0.0119413
157;calc bound;100;0.000843514;0.000507487;0.00175562
157;calc iter;100;0.0810136;0.0789821;0.0910205
157;total;1;10.3331;10.3331;10.3331
139;calc total;1;8.15823;8.15823;8.15823
139;calc update async;100;0.000107761;3.2543e-05;0.00523831
139;calc inner;100;0.0783013;0.0776026;0.0789623
139;calc wait;100;0.00222316;0.000514566;0.0113937
139;calc bound;100;0.00085132;0.000429931;0.00177045
139;calc iter;100;0.0814859;0.0790464;0.0908516
139;total;1;10.3128;10.3128;10.3128
158;calc total;1;8.16133;8.16133;8.16133
158;calc update async;100;9.15498e-05;2.1329e-05;0.00525047
158;calc inner;100;0.077993;0.0770271;0.0788789
158;calc wait;100;0.00208173;0.000483976;0.0126039
158;calc bound;100;0.000857111;0.000572437;0.00170893
158;calc iter;100;0.0810257;0.0790776;0.0913174
158;total;1;10.3269;10.3269;10.3269
140;calc total;1;8.15977;8.15977;8.15977
140;calc update async;100;0.000112523;2.8303e-05;0.00582776
140;calc inner;100;0.0784912;0.0779472;0.0791194
140;calc wait;100;0.00203631;0.000484639;0.0108073
140;calc bound;100;0.000860719;0.000448578;0.00180031
140;calc iter;100;0.0815033;0.0793175;0.0907753
140;total;1;10.3336;10.3336;10.3336
159;calc total;1;8.16534;8.16534;8.16534
159;calc update async;100;8.97986e-05;2.1859e-05;0.00501003
159;calc inner;100;0.0779755;0.0773372;0.0787835
159;calc wait;100;0.00217428;0.000467995;0.0124894
159;calc bound;100;0.000849701;0.000491696;0.00186233
159;calc iter;100;0.0810919;0.0789374;0.0915451
159;total;1;10.3154;10.3154;10.3154
141;calc total;1;8.15767;8.15767;8.15767
141;calc update async;100;0.000109359;2.7968e-05;0.00552263
141;calc inner;100;0.0784809;0.0779298;0.0792656
141;calc wait;100;0.00198376;0.000459531;0.0103723
141;calc bound;100;0.000856735;0.000535152;0.00179584
141;calc iter;100;0.081434;0.0794768;0.0902233
141;total;1;10.3322;10.3322;10.3322
160;calc total;1;8.16492;8.16492;8.16492
160;calc update async;100;8.03934e-05;2.5434e-05;0.00412605
160;calc inner;100;0.0778291;0.077132;0.0786819
160;calc wait;100;0.00233431;0.000413572;0.0121372
160;calc bound;100;0.000840762;0.0004726;0.00169157
160;calc iter;100;0.0810872;0.0787224;0.0910045
160;total;1;10.3317;10.3317;10.3317
142;calc total;1;8.15804;8.15804;8.15804
142;calc update async;100;0.000106892;2.8452e-05;0.00542001
142;calc inner;100;0.0784548;0.0778328;0.0790486
142;calc wait;100;0.00202124;0.000468021;0.010318
142;calc bound;100;0.000853285;0.000536365;0.00175899
142;calc iter;100;0.0814405;0.0792657;0.0902528
142;total;1;10.3262;10.3262;10.3262
161;calc total;1;8.16179;8.16179;8.16179
161;calc update async;100;9.04859e-05;2.4944e-05;0.0050191
161;calc inner;100;0.0777782;0.076942;0.0785228
143;calc total;1;8.15959;8.15959;8.15959
143;calc update async;100;0.00011683;2.6661e-05;0.00631205
143;calc inner;100;0.0784805;0.077854;0.0791495
143;calc wait;100;0.00201318;0.000465654;0.0102077
143;calc bound;100;0.000845952;0.000517348;0.00175821
143;calc iter;100;0.0814587;0.0795198;0.0898671
143;total;1;10.3306;10.3306;10.3306
161;calc wait;100;0.00233912;0.000484858;0.0125554
161;calc bound;100;0.000845104;0.000469024;0.00178452
161;calc iter;100;0.0810552;0.0786162;0.0912719
161;total;1;10.3364;10.3364;10.3364
162;calc total;1;8.16336;8.16336;8.16336
162;calc update async;100;8.61633e-05;2.5472e-05;0.00465432
162;calc inner;100;0.0778219;0.0771122;0.0786336
162;calc wait;100;0.00230281;0.000476496;0.0114907
162;calc bound;100;0.000857843;0.000472588;0.00179322
162;calc iter;100;0.0810713;0.0787656;0.0906575
162;total;1;10.3167;10.3167;10.3167
163;calc total;1;8.16124;8.16124;8.16124
163;calc update async;100;9.32625e-05;2.4922e-05;0.00527176
163;calc inner;100;0.0778032;0.0771247;0.0787553
163;calc wait;100;0.00233444;0.000488302;0.0116066
163;calc bound;100;0.000845279;0.000456891;0.00176168
163;calc iter;100;0.0810783;0.078734;0.0905245
163;total;1;10.3318;10.3318;10.3318
164;calc total;1;8.16307;8.16307;8.16307
164;calc update async;100;9.25645e-05;2.3679e-05;0.00501085
164;calc inner;100;0.0779628;0.077095;0.0784788
164;calc wait;100;0.00212338;0.000384304;0.0104907
164;calc bound;100;0.000870128;0.000447082;0.00182695
164;calc iter;100;0.0810976;0.0779833;0.0914449
164;total;1;10.3373;10.3373;10.3373
168;calc total;1;8.15503;8.15503;8.15503
168;calc update async;100;0.000120589;2.1567e-05;0.00753287
168;calc inner;100;0.0770573;0.0753008;0.0783392
168;calc wait;100;0.00232853;0.000390121;0.0126696
168;calc bound;100;0.000710079;0.00049397;0.00147956
168;calc iter;100;0.0814084;0.0784897;0.0919549
168;total;1;10.3105;10.3105;10.3105
169;calc total;1;8.15997;8.15997;8.15997
169;calc update async;100;9.70924e-05;2.6354e-05;0.00501336
169;calc inner;100;0.0769985;0.0758945;0.0779053
169;calc wait;100;0.0021902;0.00038034;0.0122808
169;calc bound;100;0.000671572;0.000472192;0.0019011
169;calc iter;100;0.081497;0.0786398;0.0916896
169;total;1;10.3148;10.3148;10.3148
170;calc total;1;8.16129;8.16129;8.16129
170;calc update async;100;9.45894e-05;2.665e-05;0.00472198
170;calc inner;100;0.0770047;0.075732;0.0778459
170;calc wait;100;0.00241613;0.000421428;0.0122818
170;calc bound;100;0.000719136;0.000452486;0.00123062
170;calc iter;100;0.0815061;0.079153;0.0916559
170;total;1;10.2945;10.2945;10.2945
171;calc total;1;8.15895;8.15895;8.15895
171;calc update async;100;0.000102634;2.8536e-05;0.00537696
171;calc inner;100;0.077068;0.07578;0.0780598
171;calc wait;100;0.00213861;0.00039079;0.0130268
171;calc bound;100;0.000661966;0.000449651;0.00103404
171;calc iter;100;0.0814805;0.0790625;0.0927169
171;total;1;10.2922;10.2922;10.2922
172;calc total;1;8.16116;8.16116;8.16116
172;calc update async;100;9.61223e-05;2.829e-05;0.00477688
172;calc inner;100;0.0768679;0.0755737;0.0777947
172;calc wait;100;0.0024523;0.0003904;0.0130364
172;calc bound;100;0.000671832;0.000437075;0.00103095
172;calc iter;100;0.0815038;0.0789749;0.0921245
172;total;1;10.3033;10.3033;10.3033
173;calc total;1;8.15972;8.15972;8.15972
173;calc update async;100;0.000105904;2.3159e-05;0.00579801
173;calc inner;100;0.0768236;0.0759606;0.0778033
173;calc wait;100;0.00241903;0.000396242;0.0119462
173;calc bound;100;0.000667741;0.000460793;0.00118601
173;calc iter;100;0.0815099;0.0790408;0.0913462
173;total;1;10.3175;10.3175;10.3175
0;calc total;1;8.16795;8.16795;8.16795
0;calc update async;100;7.47787e-05;1.58e-05;0.00395985
0;calc inner;100;0.0774688;0.0753966;0.0784953
0;calc wait;100;0.00220754;0.000583069;0.0116091
0;calc bound;100;0.000705647;0.000488366;0.00190527
0;calc iter;100;0.0815037;0.0789112;0.0915231
0;total;1;10.3107;10.3107;10.3107
174;calc total;1;8.16101;8.16101;8.16101
174;calc update async;100;9.56566e-05;2.6699e-05;0.00477556
174;calc inner;100;0.0768344;0.075802;0.0776501
174;calc wait;100;0.00265529;0.000380518;0.0112133
174;calc bound;100;0.000723147;0.000443254;0.00123997
174;calc iter;100;0.0815167;0.0791501;0.0909067
174;total;1;10.3026;10.3026;10.3026
1;calc total;1;8.16333;8.16333;8.16333
1;calc update async;100;8.22179e-05;1.8982e-05;0.00472125
1;calc inner;100;0.0776123;0.0764469;0.07896
1;calc wait;100;0.00213833;0.000490334;0.0114327
1;calc bound;100;0.000707067;0.000486316;0.00178732
1;calc iter;100;0.0814539;0.0787581;0.0908169
1;total;1;10.3358;10.3358;10.3358
175;calc total;1;8.16204;8.16204;8.16204
175;calc update async;100;0.000128397;2.8117e-05;0.00794645
175;calc inner;100;0.0773546;0.0767629;0.0780471
175;calc wait;100;0.00211682;0.000405827;0.0104988
175;calc bound;100;0.000674122;0.000455841;0.00152295
175;calc iter;100;0.0815359;0.0789794;0.0914753
175;total;1;10.3141;10.3141;10.3141
2;calc total;1;8.15672;8.15672;8.15672
2;calc update async;100;0.000103957;1.6645e-05;0.00683137
2;calc inner;100;0.0774095;0.0758508;0.0787403
2;calc wait;100;0.0021987;0.000456694;0.00960544
2;calc bound;100;0.000698434;0.000509335;0.00182011
2;calc iter;100;0.081388;0.0788423;0.0900094
2;total;1;10.3332;10.3332;10.3332
176;calc total;1;8.16526;8.16526;8.16526
176;calc update async;100;9.08496e-05;2.3007e-05;0.00411588
176;calc inner;100;0.0770165;0.0760516;0.0778749
176;calc wait;100;0.00233816;0.000457083;0.0117623
176;calc bound;100;0.000778013;0.000489183;0.00166607
176;calc iter;100;0.0814818;0.0783247;0.0908951
176;total;1;10.3178;10.3178;10.3178
3;calc total;1;8.16242;8.16242;8.16242
3;calc update async;100;8.18259e-05;1.7324e-05;0.00462184
3;calc inner;100;0.0776731;0.0763372;0.078864
3;calc wait;100;0.00201115;0.00049138;0.0117065
3;calc bound;100;0.000715598;0.000494653;0.00178248
3;calc iter;100;0.0814449;0.0791193;0.0910519
3;total;1;10.3095;10.3095;10.3095
4;calc total;1;8.16431;8.16431;8.16431
4;calc update async;100;8.16547e-05;1.7996e-05;0.0047138
4;calc inner;100;0.0773739;0.0767884;0.0787523
4;calc wait;100;0.00240184;0.000471535;0.0104424
4;calc bound;100;0.000687974;0.000476545;0.00136053
4;calc iter;100;0.0814914;0.078872;0.090531
4;total;1;10.337;10.337;10.337
5;calc total;1;8.16306;8.16306;8.16306
5;calc update async;100;8.01107e-05;1.7564e-05;0.00459465
5;calc inner;100;0.0774784;0.0762059;0.0787087
5;calc wait;100;0.00231727;0.000428075;0.0125925
5;calc bound;100;0.000688048;0.000455462;0.000938074
5;calc iter;100;0.081475;0.0791823;0.091867
5;total;1;10.3373;10.3373;10.3373
6;calc total;1;8.16365;8.16365;8.16365
6;calc update async;100;8.10851e-05;2.0308e-05;0.00442308
6;calc inner;100;0.0773223;0.0765915;0.0786893
6;calc wait;100;0.00223755;0.000510415;0.00970011
6;calc bound;100;0.000675081;0.000466122;0.00133818
6;calc iter;100;0.0814834;0.0787905;0.0898902
6;total;1;10.3343;10.3343;10.3343
7;calc total;1;8.16168;8.16168;8.16168
7;calc update async;100;8.26866e-05;2.0683e-05;0.00471959
7;calc inner;100;0.0769681;0.0758449;0.0782336
7;calc wait;100;0.00273648;0.000602831;0.0120407
7;calc bound;100;0.000707445;0.000451137;0.0011175
7;calc iter;100;0.0814662;0.0781431;0.0909096
7;total;1;10.3142;10.3142;10.3142
8;calc total;1;8.15562;8.15562;8.15562
8;calc update async;100;0.000105482;1.7689e-05;0.00670988
8;calc inner;100;0.0774526;0.0757325;0.0788583
8;calc wait;100;0.00194864;0.000522925;0.00857038
8;calc bound;100;0.000682711;0.000436786;0.00109997
8;calc iter;100;0.0814302;0.0791827;0.089736
8;total;1;10.3213;10.3213;10.3213
9;calc total;1;8.16037;8.16037;8.16037
9;calc update async;100;8.99598e-05;1.7702e-05;0.00537174
9;calc inner;100;0.077409;0.07637;0.0785972
9;calc wait;100;0.0022522;0.000525043;0.0116554
9;calc bound;100;0.000711852;0.000432152;0.00132673
9;calc iter;100;0.0814687;0.0791731;0.0907673
9;total;1;10.3276;10.3276;10.3276
10;calc total;1;8.16212;8.16212;8.16212
10;calc update async;100;8.42169e-05;1.8882e-05;0.00476323
10;calc inner;100;0.0774348;0.0768495;0.078518
10;calc wait;100;0.00216821;0.000518876;0.009064
10;calc bound;100;0.000726078;0.000459356;0.00186468
10;calc iter;100;0.0814969;0.0792278;0.0898081
10;total;1;10.3371;10.3371;10.3371
11;calc total;1;8.15962;8.15962;8.15962
11;calc update async;100;8.5528e-05;1.887e-05;0.00523813
11;calc inner;100;0.0774726;0.0765231;0.0787917
11;calc wait;100;0.00210647;0.000544996;0.0112901
11;calc bound;100;0.000731194;0.000529382;0.00179675
11;calc iter;100;0.0813909;0.0786626;0.0907926
11;total;1;10.3161;10.3161;10.3161
12;calc total;1;8.1621;8.1621;8.1621
12;calc update async;100;0.00010754;2.2473e-05;0.00638662
12;calc inner;100;0.0784748;0.0776098;0.0793103
12;calc wait;100;0.00203012;0.000499301;0.00962367
12;calc bound;100;0.000841366;0.000483274;0.00163201
12;calc iter;100;0.0814558;0.079111;0.0893839
12;total;1;10.3329;10.3329;10.3329
13;calc total;1;8.15961;8.15961;8.15961
13;calc update async;100;0.000110417;1.6562e-05;0.00675813
13;calc inner;100;0.0783983;0.0767225;0.0792685
13;calc wait;100;0.00208963;0.000468407;0.0115139
13;calc bound;100;0.00082953;0.000478705;0.00178037
13;calc iter;100;0.0814299;0.079172;0.0913031
13;total;1;10.3297;10.3297;10.3297
14;calc total;1;8.16075;8.16075;8.16075
14;calc update async;100;0.000109135;2.1373e-05;0.0064609
14;calc inner;100;0.0784314;0.077374;0.0791647
14;calc wait;100;0.00204388;0.000447359;0.00985302
14;calc bound;100;0.000840727;0.000479414;0.00163952
14;calc iter;100;0.0814406;0.0794391;0.089436
14;total;1;10.3329;10.3329;10.3329
15;calc total;1;8.16297;8.16297;8.16297
15;calc update async;100;9.72332e-05;2.3702e-05;0.00533751
15;calc inner;100;0.0784339;0.0777343;0.0791389
15;calc wait;100;0.00210936;0.000429533;0.0115458
15;calc bound;100;0.000842762;0.00049687;0.00171016
15;calc iter;100;0.0814859;0.0793699;0.0913344
15;total;1;10.3418;10.3418;10.3418
16;calc total;1;8.16748;8.16748;8.16748
16;calc update async;100;8.28531e-05;2.2842e-05;0.00405476
16;calc inner;100;0.0783407;0.0774837;0.0790513
16;calc wait;100;0.0022681;0.000431039;0.0104745
16;calc bound;100;0.000836262;0.00046808;0.00167591
16;calc iter;100;0.0815306;0.0792636;0.0899819
16;total;1;10.319;10.319;10.319
17;calc total;1;8.16587;8.16587;8.16587
17;calc update async;100;8.58191e-05;2.3257e-05;0.0042343
17;calc inner;100;0.0782494;0.0774909;0.0790634
17;calc wait;100;0.00233151;0.000469678;0.0124631
17;calc bound;100;0.000831526;0.000471004;0.00181263
17;calc iter;100;0.0815139;0.0792608;0.0919057
17;total;1;10.3235;10.3235;10.3235
18;calc total;1;8.16749;8.16749;8.16749
18;calc update async;100;8.37163e-05;1.9692e-05;0.00413801
18;calc inner;100;0.0783042;0.0770235;0.0791417
18;calc wait;100;0.0022927;0.000391278;0.00966055
18;calc bound;100;0.000846941;0.000467878;0.00178506
18;calc iter;100;0.0815302;0.0793222;0.0893718
18;total;1;10.339;10.339;10.339
19;calc total;1;8.16535;8.16535;8.16535
19;calc update async;100;8.69271e-05;2.2832e-05;0.00428963
19;calc inner;100;0.0783031;0.0778692;0.079323
19;calc wait;100;0.00228499;0.000432231;0.011475
19;calc bound;100;0.000837727;0.000445494;0.001753
19;calc iter;100;0.0815333;0.0791668;0.0912283
19;total;1;10.3221;10.3221;10.3221
20;calc total;1;8.16678;8.16678;8.16678
20;calc update async;100;8.85423e-05;2.6238e-05;0.00418758
20;calc inner;100;0.0784644;0.0775061;0.0791062
20;calc wait;100;0.002045;0.000391254;0.00933229
20;calc bound;100;0.00086892;0.000434027;0.00175065
20;calc iter;100;0.0815489;0.0787229;0.0939805
20;total;1;10.3169;10.3169;10.3169
21;calc total;1;8.16444;8.16444;8.16444
21;calc update async;100;9.27641e-05;1.9833e-05;0.00484417
21;calc inner;100;0.0784244;0.0775258;0.0790717
21;calc wait;100;0.00213054;0.000473051;0.0112049
21;calc bound;100;0.000853558;0.000451117;0.00186905
21;calc iter;100;0.0815287;0.0792234;0.0911286
21;total;1;10.3204;10.3204;10.3204
22;calc total;1;8.16542;8.16542;8.16542
22;calc update async;100;8.71405e-05;2.3883e-05;0.00443781
22;calc inner;100;0.0784431;0.0778265;0.0789634
22;calc wait;100;0.00213553;0.000524454;0.00942774
22;calc bound;100;0.000870888;0.000437637;0.0016642
22;calc iter;100;0.0815387;0.078923;0.0892887
22;total;1;10.325;10.325;10.325
23;calc total;1;8.16306;8.16306;8.16306
23;calc update async;100;9.44256e-05;2.3637e-05;0.0051064
23;calc inner;100;0.0784674;0.0779681;0.0789853
23;calc wait;100;0.00211964;0.000447668;0.0111878
23;calc bound;100;0.00083285;0.000447549;0.00177942
23;calc iter;100;0.0815169;0.0793965;0.0910962
23;total;1;10.3304;10.3304;10.3304
177;calc total;1;8.16366;8.16366;8.16366
177;calc update async;100;8.99883e-05;2.0834e-05;0.00445299
177;calc inner;100;0.0769734;0.0762369;0.0777511
177;calc wait;100;0.00241725;0.000508662;0.01076
177;calc bound;100;0.000738448;0.000515781;0.00142367
177;calc iter;100;0.081504;0.0787266;0.0909689
177;total;1;10.299;10.299;10.299
178;calc total;1;8.16526;8.16526;8.16526
178;calc update async;100;8.9096e-05;2.2035e-05;0.00411631
178;calc inner;100;0.0770148;0.0760552;0.0778771
178;calc wait;100;0.00222336;0.000413901;0.0114135
178;calc bound;100;0.000729006;0.000526373;0.00162743
178;calc iter;100;0.0815179;0.0792527;0.091674
178;total;1;10.3177;10.3177;10.3177
179;calc total;1;8.16283;8.16283;8.16283
179;calc update async;100;8.85881e-05;2.109e-05;0.00417329
179;calc inner;100;0.0770394;0.0763055;0.0779175
179;calc wait;100;0.00217591;0.000400067;0.010296
179;calc bound;100;0.000705819;0.000515;0.00179061
179;calc iter;100;0.0814923;0.0785031;0.0922156
179;total;1;10.3116;10.3116;10.3116
180;calc total;1;8.16359;8.16359;8.16359
180;calc update async;100;8.81134e-05;2.5376e-05;0.00361644
180;calc inner;100;0.0783551;0.0773854;0.0788989
180;calc wait;100;0.00221342;0.000475072;0.0129296
180;calc bound;100;0.000835467;0.000484488;0.00169309
180;calc iter;100;0.081541;0.07942;0.0921545
180;total;1;10.3144;10.3144;10.3144
181;calc total;1;8.16065;8.16065;8.16065
181;calc update async;100;9.4662e-05;2.0877e-05;0.00446485
181;calc inner;100;0.0784068;0.0775265;0.0789647
181;calc wait;100;0.00210985;0.000415779;0.0119686
181;calc bound;100;0.000897204;0.000472195;0.00174657
181;calc iter;100;0.0815113;0.079513;0.0912888
181;total;1;10.3035;10.3035;10.3035
182;calc total;1;8.16221;8.16221;8.16221
182;calc update async;100;9.41777e-05;2.799e-05;0.00432089
182;calc inner;100;0.0783281;0.077672;0.0788212
182;calc wait;100;0.00223926;0.000450281;0.0122269
182;calc bound;100;0.000862664;0.000478386;0.0017339
182;calc iter;100;0.0815263;0.0792742;0.091744
182;total;1;10.3147;10.3147;10.3147
183;calc total;1;8.15905;8.15905;8.15905
183;calc update async;100;0.000102557;2.5145e-05;0.00498537
183;calc inner;100;0.0783476;0.0773664;0.0788195
183;calc wait;100;0.00215859;0.000416518;0.0127405
183;calc bound;100;0.000879298;0.000474249;0.00178263
183;calc iter;100;0.0814901;0.0793596;0.0919336
183;total;1;10.3079;10.3079;10.3079
184;calc total;1;8.15461;8.15461;8.15461
184;calc update async;100;0.00012266;2.886e-05;0.00708271
184;calc inner;100;0.0782437;0.0768141;0.0786887
184;calc wait;100;0.00223281;0.000459215;0.0125065
184;calc bound;100;0.000862729;0.000472941;0.00172179
184;calc iter;100;0.0814645;0.0791915;0.0920302
184;total;1;10.2926;10.2926;10.2926
185;calc total;1;8.15895;8.15895;8.15895
185;calc update async;100;0.000104803;3.1462e-05;0.00513435
185;calc inner;100;0.0782067;0.0773386;0.0788663
185;calc wait;100;0.00231113;0.000390112;0.0117178
185;calc bound;100;0.000883813;0.000449457;0.00177034
185;calc iter;100;0.0815092;0.0789523;0.0910162
185;total;1;10.2984;10.2984;10.2984
186;calc total;1;8.16117;8.16117;8.16117
186;calc update async;100;0.000100435;2.7624e-05;0.00460476
186;calc inner;100;0.0782589;0.077861;0.0786777
186;calc wait;100;0.0022984;0.000462114;0.0112423
186;calc bound;100;0.000875515;0.000437563;0.00180192
186;calc iter;100;0.0815358;0.0793123;0.0910034
186;total;1;10.3001;10.3001;10.3001
187;calc total;1;8.15831;8.15831;8.15831
187;calc update async;100;0.000105101;2.9059e-05;0.00526329
187;calc inner;100;0.0782301;0.0776982;0.0786787
187;calc wait;100;0.00228194;0.000547626;0.0113555
187;calc bound;100;0.000888104;0.000426633;0.00183057
187;calc iter;100;0.0815073;0.0790084;0.0910325
187;total;1;10.3087;10.3087;10.3087
188;calc total;1;8.16027;8.16027;8.16027
188;calc update async;100;0.000100223;2.8112e-05;0.00501576
188;calc inner;100;0.078394;0.0778588;0.0789399
188;calc wait;100;0.00216464;0.000470825;0.0115461
188;calc bound;100;0.00086792;0.000468361;0.00190518
188;calc iter;100;0.0815293;0.0794401;0.0913567
188;total;1;10.314;10.314;10.314
189;calc total;1;8.15811;8.15811;8.15811
189;calc update async;100;0.000104147;2.6283e-05;0.00530515
189;calc inner;100;0.0783468;0.0778507;0.0787167
189;calc wait;100;0.00213684;0.00046669;0.0113766
189;calc bound;100;0.000868711;0.000517607;0.00183173
189;calc iter;100;0.0814589;0.07944;0.0909314
189;total;1;10.3077;10.3077;10.3077
190;calc total;1;8.16022;8.16022;8.16022
190;calc update async;100;0.000101043;2.4061e-05;0.00505364
190;calc inner;100;0.0784606;0.0778918;0.0789825
190;calc wait;100;0.00205794;0.000483009;0.0111789
190;calc bound;100;0.000857792;0.000526637;0.00186291
190;calc iter;100;0.0814798;0.0793265;0.0910804
190;total;1;10.3089;10.3089;10.3089
70;calc total;1;8.16191;8.16191;8.16191
70;calc update async;100;8.67688e-05;2.4394e-05;0.00474375
70;calc inner;100;0.0780087;0.0772799;0.0786681
70;calc wait;100;0.00209983;0.000469876;0.0096429
70;calc bound;100;0.000857434;0.000441736;0.0017548
70;calc iter;100;0.0810549;0.0783754;0.0889808
70;total;1;10.3262;10.3262;10.3262
71;calc total;1;8.1597;8.1597;8.1597
71;calc update async;100;9.52881e-05;2.1873e-05;0.00553573
71;calc inner;100;0.0776749;0.0770868;0.0781981
71;calc wait;100;0.00240403;0.000499706;0.0120236
71;calc bound;100;0.000850947;0.000454028;0.00184208
71;calc iter;100;0.0810342;0.0786552;0.0910441
71;total;1;10.3245;10.3245;10.3245
43;calc total;1;8.15842;8.15842;8.15842
43;calc update async;100;0.000100346;3.0721e-05;0.00510412
43;calc inner;100;0.0767893;0.0755131;0.0785353
43;calc wait;100;0.00234994;0.000411641;0.0116712
43;calc bound;100;0.000639551;0.000463301;0.0016954
43;calc iter;100;0.0814;0.078353;0.0909684
43;total;1;10.3343;10.3343;10.3343
44;calc total;1;8.15973;8.15973;8.15973
44;calc update async;100;9.81609e-05;2.4986e-05;0.00476476
44;calc inner;100;0.076909;0.0761787;0.0787187
44;calc wait;100;0.00210712;0.00040119;0.0106746
44;calc bound;100;0.00063406;0.000463557;0.0008992
44;calc iter;100;0.0814521;0.0784916;0.0908607
44;total;1;10.3137;10.3137;10.3137
45;calc total;1;8.15863;8.15863;8.15863
45;calc update async;100;0.000100703;1.672e-05;0.00532581
45;calc inner;100;0.0768859;0.0756783;0.078704
45;calc wait;100;0.0021848;0.000431615;0.0118331
45;calc bound;100;0.000636119;0.000475074;0.00094061
45;calc iter;100;0.0814361;0.0786366;0.0910244
45;total;1;10.3205;10.3205;10.3205
46;calc total;1;8.15973;8.15973;8.15973
46;calc update async;100;9.43063e-05;1.5457e-05;0.00486347
46;calc inner;100;0.0768701;0.0761085;0.0786394
46;calc wait;100;0.00225256;0.000413633;0.0106369
46;calc bound;100;0.000625707;0.000487833;0.00094242
46;calc iter;100;0.0814509;0.0786291;0.090492
46;total;1;10.3346;10.3346;10.3346
47;calc total;1;8.16065;8.16065;8.16065
47;calc update async;100;9.40664e-05;1.6244e-05;0.0047392
47;calc inner;100;0.076949;0.0758834;0.0787429
47;calc wait;100;0.0021053;0.000388559;0.0107813
47;calc bound;100;0.000645104;0.000479309;0.000932548
47;calc iter;100;0.0814614;0.0791136;0.0902007
47;total;1;10.3146;10.3146;10.3146
94;calc total;1;8.16143;8.16143;8.16143
94;calc update async;100;9.34593e-05;1.6334e-05;0.00459609
94;calc inner;100;0.0771872;0.0715331;0.103167
94;calc wait;100;0.00237468;0.000385957;0.0118058
94;calc bound;100;0.000685105;0.000454412;0.00158209
94;calc iter;100;0.0815757;0.0752324;0.105044
94;total;1;10.3185;10.3185;10.3185
95;calc total;1;8.16534;8.16534;8.16534
95;calc update async;100;9.40198e-05;2.4404e-05;0.00438195
95;calc inner;100;0.0768167;0.0714648;0.0776784
95;calc wait;100;0.00286365;0.000472972;0.0288903
95;calc bound;100;0.000727374;0.000457596;0.00198438
95;calc iter;100;0.0816176;0.0733847;0.104159
95;total;1;10.3298;10.3298;10.3298
165;calc total;1;8.16116;8.16116;8.16116
165;calc update async;100;9.74475e-05;2.2534e-05;0.00571421
165;calc inner;100;0.0779293;0.0771335;0.0787471
165;calc wait;100;0.00217439;0.000470984;0.0109787
165;calc bound;100;0.000876474;0.000448901;0.00204986
165;calc iter;100;0.0810801;0.0788235;0.090376
165;total;1;10.3323;10.3323;10.3323
166;calc total;1;8.16301;8.16301;8.16301
166;calc update async;100;9.57548e-05;2.4042e-05;0.00558465
166;calc inner;100;0.0780165;0.0772008;0.0789049
166;calc wait;100;0.00212612;0.000465599;0.0101487
166;calc bound;100;0.000858361;0.000436651;0.00185612
166;calc iter;100;0.081099;0.0782802;0.0896171
166;total;1;10.3276;10.3276;10.3276
167;calc total;1;8.15997;8.15997;8.15997
167;calc update async;100;9.62989e-05;1.7986e-05;0.00568114
167;calc inner;100;0.0779993;0.0774065;0.0788379
167;calc wait;100;0.0021256;0.000490006;0.010451
167;calc bound;100;0.000846879;0.000456577;0.00176011
167;calc iter;100;0.0810705;0.0788942;0.0899252
167;total;1;10.3281;10.3281;10.3281
191;calc total;1;8.16382;8.16382;8.16382
191;calc update async;100;9.21503e-05;2.3308e-05;0.00416074
191;calc inner;100;0.0784178;0.0776358;0.078917
191;calc wait;100;0.00207697;0.000483396;0.0107581
191;calc bound;100;0.00092586;0.000555342;0.00190442
191;calc iter;100;0.0815153;0.079456;0.0906886
191;total;1;10.315;10.315;10.315
MPI
Running Jacobi on 192 processors with (16, 12) elements.
Array Dimensions: 54992 54996
Block Dimensions: 3437 4583
== Energy Conservation Check ==
initial Energy:               25.000
  final Energy:               25.000
    Difference:               -0.000
== Time Statistics ==
Completed 100 iterations.
# unit_id;function_name;num_calls;avg_runtime;min_runtime;max_runtime
48;calc total;1;8.16528;8.16528;8.16528
48;calc update async;100;7.45601e-05;1.6053e-05;0.00418067
48;calc inner;100;0.077364;0.0758866;0.078534
48;calc wait;100;0.00220406;0.000425101;0.0115207
48;calc bound;100;0.000828076;0.000439658;0.00180288
48;calc iter;100;0.0807869;0.078243;0.0906288
48;total;1;10.4499;10.4499;10.4499
49;calc total;1;8.15945;8.15945;8.15945
49;calc update async;100;8.2618e-05;1.7554e-05;0.00502562
49;calc inner;100;0.0778161;0.0764871;0.0788235
49;calc wait;100;0.00174012;0.000432008;0.00992119
49;calc bound;100;0.000787369;0.00046196;0.0017446
49;calc iter;100;0.0807406;0.0784453;0.0910705
49;total;1;10.45;10.45;10.45
50;calc total;1;8.15743;8.15743;8.15743
50;calc update async;100;8.86094e-05;1.8754e-05;0.00561113
50;calc inner;100;0.0773534;0.0757434;0.0782673
50;calc wait;100;0.00210036;0.000424993;0.0126034
50;calc bound;100;0.000802086;0.000492949;0.00171841
50;calc iter;100;0.0806298;0.0781649;0.0914242
50;total;1;10.4412;10.4412;10.4412
51;calc total;1;8.15789;8.15789;8.15789
51;calc update async;100;8.77547e-05;1.7382e-05;0.00558773
51;calc inner;100;0.0774835;0.0760974;0.0788295
51;calc wait;100;0.00196449;0.000423586;0.0124276
51;calc bound;100;0.000772196;0.000487345;0.00182902
51;calc iter;100;0.0806347;0.0778253;0.0905953
51;total;1;10.45;10.45;10.45
52;calc total;1;8.15413;8.15413;8.15413
52;calc update async;100;0.000107113;1.8452e-05;0.00746596
52;calc inner;100;0.0772395;0.0750466;0.078436
52;calc wait;100;0.00210865;0.000438502;0.0134749
52;calc bound;100;0.000772918;0.000498397;0.00173266
52;calc iter;100;0.0806016;0.0782323;0.0916984
52;total;1;10.4456;10.4456;10.4456
53;calc total;1;8.1592;8.1592;8.1592
53;calc update async;100;8.18715e-05;1.7978e-05;0.00482471
53;calc inner;100;0.076984;0.0757686;0.078139
53;calc wait;100;0.00238811;0.000513009;0.0118414
53;calc bound;100;0.000787607;0.000478606;0.00181051
53;calc iter;100;0.0806868;0.0776116;0.0907118
53;total;1;10.4494;10.4494;10.4494
54;calc total;1;8.16102;8.16102;8.16102
54;calc update async;100;8.43223e-05;1.8518e-05;0.00501907
54;calc inner;100;0.0772031;0.0755232;0.0785179
54;calc wait;100;0.00219849;0.000428158;0.012143
54;calc bound;100;0.000806408;0.00047766;0.00184372
54;calc iter;100;0.0807026;0.0782627;0.0910839
54;total;1;10.4423;10.4423;10.4423
55;calc total;1;8.15941;8.15941;8.15941
55;calc update async;100;8.30936e-05;1.869e-05;0.00497986
55;calc inner;100;0.07721;0.0761493;0.0785717
55;calc wait;100;0.00217396;0.000400153;0.0111625
55;calc bound;100;0.000827947;0.000475253;0.00173221
55;calc iter;100;0.0806858;0.0783451;0.0899051
55;total;1;10.4485;10.4485;10.4485
56;calc total;1;8.1654;8.1654;8.1654
56;calc update async;100;7.65932e-05;1.9492e-05;0.0041875
56;calc inner;100;0.0770485;0.0755888;0.0782247
56;calc wait;100;0.00238012;0.000413703;0.0106123
56;calc bound;100;0.000845527;0.000472042;0.00185157
56;calc iter;100;0.0807437;0.0781597;0.0940725
56;total;1;10.4499;10.4499;10.4499
57;calc total;1;8.16268;8.16268;8.16268
57;calc update async;100;7.79305e-05;1.8707e-05;0.00440067
57;calc inner;100;0.077369;0.0759893;0.0785057
57;calc wait;100;0.00206728;0.000463741;0.00954119
57;calc bound;100;0.000818861;0.000458496;0.00175278
57;calc iter;100;0.0807517;0.0783551;0.0888872
57;total;1;10.4498;10.4498;10.4498
58;calc total;1;8.16166;8.16166;8.16166
58;calc update async;100;7.90182e-05;1.9391e-05;0.00447597
58;calc inner;100;0.0770851;0.0758395;0.0781774
58;calc wait;100;0.00243012;0.000426438;0.0104635
58;calc bound;100;0.000830075;0.000446291;0.00185045
58;calc iter;100;0.0807374;0.0781461;0.090029
58;total;1;10.4412;10.4412;10.4412
59;calc total;1;8.16095;8.16095;8.16095
59;calc update async;100;7.53525e-05;1.648e-05;0.00429507
59;calc inner;100;0.0776931;0.0766851;0.0791128
59;calc wait;100;0.00177838;0.000463743;0.00987703
59;calc bound;100;0.000812697;0.00046233;0.00176869
59;calc iter;100;0.0807422;0.0785142;0.0909446
59;total;1;10.4499;10.4499;10.4499
60;calc total;1;8.16234;8.16234;8.16234
60;calc update async;100;8.07478e-05;1.5943e-05;0.00433324
60;calc inner;100;0.0773263;0.0763639;0.0779793
60;calc wait;100;0.00250329;0.000463494;0.0121764
60;calc bound;100;0.000891455;0.000455567;0.00203503
60;calc iter;100;0.0808038;0.0779867;0.0908555
60;total;1;10.4502;10.4502;10.4502
61;calc total;1;8.15998;8.15998;8.15998
61;calc update async;100;8.64593e-05;1.898e-05;0.0048711
61;calc inner;100;0.0772689;0.0761274;0.0778715
61;calc wait;100;0.00252861;0.000493719;0.0128914
61;calc bound;100;0.000880676;0.000437583;0.00201048
61;calc iter;100;0.0807704;0.0785646;0.0914744
61;total;1;10.4477;10.4477;10.4477
120;calc total;1;8.16381;8.16381;8.16381
120;calc update async;100;7.95474e-05;1.6278e-05;0.00423474
120;calc inner;100;0.077686;0.0767983;0.078593
120;calc wait;100;0.00232957;0.000370316;0.0111652
120;calc bound;100;0.00070379;0.000449567;0.00133221
120;calc iter;100;0.0815117;0.0795395;0.0929961
120;total;1;10.4587;10.4587;10.4587
96;calc total;1;8.16673;8.16673;8.16673
144;calc total;1;8.16657;8.16657;8.16657
144;calc update async;100;7.76184e-05;1.7753e-05;0.00453993
144;calc inner;100;0.0770504;0.0756561;0.0791828
144;calc wait;100;0.00234423;0.000420781;0.0119419
144;calc bound;100;0.00069837;0.000490187;0.00156159
144;calc iter;100;0.0811289;0.078509;0.0908275
144;total;1;10.4368;10.4368;10.4368
24;calc total;1;8.16593;8.16593;8.16593
24;calc update async;100;8.18857e-05;2.386e-05;0.00399787
24;calc inner;100;0.0784629;0.0776427;0.07919
24;calc wait;100;0.00208439;0.000392876;0.0107916
24;calc bound;100;0.000849138;0.000437771;0.00180065
24;calc iter;100;0.0815364;0.0785287;0.0953991
24;total;1;10.4252;10.4252;10.4252
62;calc total;1;8.16055;8.16055;8.16055
62;calc update async;100;8.74944e-05;2.0213e-05;0.00487347
62;calc inner;100;0.0773047;0.0762376;0.0780937
62;calc wait;100;0.00251738;0.000493692;0.0130974
62;calc bound;100;0.000872663;0.000460864;0.00204104
62;calc iter;100;0.0807869;0.0780783;0.0914616
62;total;1;10.4501;10.4501;10.4501
121;calc total;1;8.16075;8.16075;8.16075
121;calc update async;100;8.37972e-05;1.7446e-05;0.00443632
121;calc inner;100;0.0778456;0.0771231;0.0789166
121;calc wait;100;0.002143;0.000467771;0.0116874
121;calc bound;100;0.000708958;0.000450133;0.00142892
121;calc iter;100;0.0815016;0.0793061;0.0915991
121;total;1;10.4535;10.4535;10.4535
145;calc total;1;8.16124;8.16124;8.16124
145;calc update async;100;8.18009e-05;1.6356e-05;0.00486172
145;calc inner;100;0.077092;0.0761029;0.0785942
145;calc wait;100;0.00213992;0.000481976;0.0112915
145;calc bound;100;0.000670451;0.000466218;0.00101653
145;calc iter;100;0.0810757;0.0772223;0.0904997
145;total;1;10.45;10.45;10.45
25;calc total;1;8.16389;8.16389;8.16389
25;calc update async;100;8.40758e-05;2.271e-05;0.0044135
25;calc inner;100;0.0784335;0.0778635;0.0791772
25;calc wait;100;0.00215165;0.000497908;0.0108254
25;calc bound;100;0.000847308;0.000450273;0.00172378
25;calc iter;100;0.0815188;0.0794028;0.0905096
25;total;1;10.4284;10.4284;10.4284
63;calc total;1;8.1574;8.1574;8.1574
63;calc update async;100;0.000104749;1.838e-05;0.00674277
63;calc inner;100;0.0773691;0.0758988;0.0782084
63;calc wait;100;0.00230698;0.000469625;0.0120672
63;calc bound;100;0.000869575;0.000545299;0.00191437
63;calc iter;100;0.0806664;0.0785228;0.0905741
63;total;1;10.4502;10.4502;10.4502
122;calc total;1;8.16047;8.16047;8.16047
122;calc update async;100;8.51377e-05;1.6846e-05;0.00450854
122;calc inner;100;0.0777112;0.0763574;0.07889
122;calc wait;100;0.00218978;0.000428161;0.012054
122;calc bound;100;0.000687225;0.000436732;0.00157025
122;calc iter;100;0.0814906;0.0791973;0.0907586
122;total;1;10.4586;10.4586;10.4586
146;calc total;1;8.15791;8.15791;8.15791
146;calc update async;100;9.69513e-05;1.7021e-05;0.00627281
146;calc inner;100;0.0768115;0.0755367;0.0781816
146;calc wait;100;0.00232885;0.000490593;0.0128967
146;calc bound;100;0.000730706;0.000468034;0.00174631
146;calc iter;100;0.0810441;0.0777794;0.0914761
146;total;1;10.4501;10.4501;10.4501
26;calc total;1;8.16254;8.16254;8.16254
26;calc update async;100;8.69426e-05;1.9854e-05;0.00458383
26;calc inner;100;0.0784355;0.0775178;0.0799738
26;calc wait;100;0.00213169;0.000444368;0.0109971
26;calc bound;100;0.000849314;0.00043598;0.00175665
26;calc iter;100;0.0815057;0.0787157;0.0903936
26;total;1;10.4284;10.4284;10.4284
64;calc total;1;8.1678;8.1678;8.1678
64;calc update async;100;7.62235e-05;1.9824e-05;0.00390608
64;calc inner;100;0.0771674;0.0748112;0.0778209
64;calc wait;100;0.00265902;0.000473015;0.014991
64;calc bound;100;0.000861917;0.000554671;0.0019643
64;calc iter;100;0.0807979;0.078261;0.0965544
64;total;1;10.45;10.45;10.45
123;calc total;1;8.15916;8.15916;8.15916
123;calc update async;100;9.39107e-05;1.7638e-05;0.00546225
123;calc inner;100;0.0777282;0.0769623;0.0785105
123;calc wait;100;0.00220686;0.000396629;0.0119523
123;calc bound;100;0.000699103;0.000461855;0.00171267
123;calc iter;100;0.0814865;0.0791141;0.091512
123;total;1;10.4585;10.4585;10.4585
147;calc total;1;8.15965;8.15965;8.15965
147;calc update async;100;8.74733e-05;1.556e-05;0.00522563
147;calc inner;100;0.0770638;0.0753036;0.0785271
147;calc wait;100;0.0022697;0.000550046;0.0110574
147;calc bound;100;0.000697838;0.000475441;0.00195131
147;calc iter;100;0.0810938;0.0773859;0.0923826
147;total;1;10.4501;10.4501;10.4501
27;calc total;1;8.16244;8.16244;8.16244
27;calc update async;100;8.54399e-05;2.1421e-05;0.00464423
27;calc inner;100;0.0786441;0.0778803;0.0792247
27;calc wait;100;0.00193389;0.000486186;0.00992659
27;calc bound;100;0.000840798;0.000454398;0.00170956
27;calc iter;100;0.0815064;0.0793096;0.0897376
27;total;1;10.4285;10.4285;10.4285
65;calc total;1;8.1627;8.1627;8.1627
65;calc update async;100;8.4667e-05;2.0681e-05;0.0047845
65;calc inner;100;0.0771902;0.0762997;0.0779324
65;calc wait;100;0.0025766;0.000445861;0.0120141
65;calc bound;100;0.000866566;0.000495843;0.0020311
65;calc iter;100;0.0807448;0.0783246;0.0902272
65;total;1;10.4487;10.4487;10.4487
124;calc total;1;8.16044;8.16044;8.16044
124;calc update async;100;8.50754e-05;1.6761e-05;0.00470049
124;calc inner;100;0.0779217;0.0766418;0.0788693
124;calc wait;100;0.00208695;0.000416596;0.0120168
124;calc bound;100;0.000701412;0.000502399;0.00172083
124;calc iter;100;0.0814105;0.0791223;0.0912706
124;total;1;10.4587;10.4587;10.4587
148;calc total;1;8.15462;8.15462;8.15462
148;calc update async;100;0.000114625;1.8855e-05;0.00805123
148;calc inner;100;0.0774722;0.0754293;0.0791416
148;calc wait;100;0.00195543;0.000394605;0.0119921
148;calc bound;100;0.000699692;0.000469212;0.00141806
148;calc iter;100;0.0810381;0.0781513;0.0908902
148;total;1;10.4498;10.4498;10.4498
28;calc total;1;8.16359;8.16359;8.16359
28;calc update async;100;8.36529e-05;2.161e-05;0.00451161
28;calc inner;100;0.0783313;0.0776172;0.0790927
28;calc wait;100;0.00221306;0.00050104;0.0107907
28;calc bound;100;0.000834111;0.000561985;0.00175627
28;calc iter;100;0.0814642;0.0793434;0.0901979
28;total;1;10.4279;10.4279;10.4279
66;calc total;1;8.16096;8.16096;8.16096
66;calc update async;100;8.64948e-05;1.8437e-05;0.00461041
66;calc inner;100;0.0771664;0.0763278;0.0777981
66;calc wait;100;0.00257364;0.000463684;0.0122694
66;calc bound;100;0.000888069;0.000479786;0.00202188
66;calc iter;100;0.080728;0.0782594;0.0907412
66;total;1;10.445;10.445;10.445
125;calc total;1;8.1575;8.1575;8.1575
125;calc update async;100;9.41232e-05;1.6097e-05;0.00570555
125;calc inner;100;0.0775269;0.0765899;0.0784676
125;calc wait;100;0.00236864;0.000387662;0.0120495
125;calc bound;100;0.000714038;0.000510816;0.00153541
125;calc iter;100;0.0814148;0.078702;0.0913985
125;total;1;10.4578;10.4578;10.4578
149;calc total;1;8.16099;8.16099;8.16099
149;calc update async;100;8.53198e-05;1.5531e-05;0.00512627
149;calc inner;100;0.0769271;0.0755603;0.0785465
149;calc wait;100;0.00248645;0.000497361;0.0121792
149;calc bound;100;0.000749246;0.000454803;0.00144219
149;calc iter;100;0.0811037;0.0775084;0.092218
149;total;1;10.4453;10.4453;10.4453
29;calc total;1;8.16197;8.16197;8.16197
29;calc update async;100;8.87824e-05;2.1105e-05;0.00487572
29;calc inner;100;0.07867;0.077942;0.0795681
29;calc wait;100;0.00185199;0.000424181;0.0113157
29;calc bound;100;0.000835814;0.00055425;0.00179489
29;calc iter;100;0.0814488;0.079226;0.0912238
29;total;1;10.428;10.428;10.428
67;calc total;1;8.16087;8.16087;8.16087
67;calc update async;100;8.96461e-05;2.0386e-05;0.00503873
67;calc inner;100;0.0772051;0.0762241;0.07799
67;calc wait;100;0.00252376;0.000482369;0.0110508
67;calc bound;100;0.000898213;0.000536556;0.00186585
67;calc iter;100;0.0807266;0.0777233;0.0915147
67;total;1;10.4417;10.4417;10.4417
126;calc total;1;8.15818;8.15818;8.15818
126;calc update async;100;9.65956e-05;1.8089e-05;0.00576952
126;calc inner;100;0.0772623;0.076111;0.0782081
126;calc wait;100;0.00262257;0.000411536;0.0119446
126;calc bound;100;0.000711227;0.000497713;0.00160135
126;calc iter;100;0.0814176;0.0787105;0.0912764
126;total;1;10.4507;10.4507;10.4507
150;calc total;1;8.16078;8.16078;8.16078
150;calc update async;100;8.38422e-05;1.5962e-05;0.00500928
150;calc inner;100;0.0769641;0.0759935;0.0782901
150;calc wait;100;0.00238633;0.000518777;0.0117749
150;calc bound;100;0.000693254;0.000446339;0.00142264
150;calc iter;100;0.081104;0.0787509;0.0909931
150;total;1;10.45;10.45;10.45
30;calc total;1;8.16132;8.16132;8.16132
30;calc update async;100;0.000102951;2.2087e-05;0.00627825
30;calc inner;100;0.0784556;0.0776444;0.0793317
30;calc wait;100;0.00204816;0.000462784;0.0118217
30;calc bound;100;0.000831358;0.000556947;0.00180744
30;calc iter;100;0.0814405;0.0794531;0.0914515
30;total;1;10.4268;10.4268;10.4268
68;calc total;1;8.15432;8.15432;8.15432
68;calc update async;100;0.00011453;2.1055e-05;0.00741344
68;calc inner;100;0.0773076;0.0753644;0.0780438
68;calc wait;100;0.0023633;0.000456965;0.0115953
68;calc bound;100;0.000904545;0.000480948;0.00209912
68;calc iter;100;0.0806924;0.0782515;0.0902522
68;total;1;10.4425;10.4425;10.4425
127;calc total;1;8.15614;8.15614;8.15614
127;calc update async;100;0.000106729;1.8729e-05;0.00667255
127;calc inner;100;0.0777549;0.0763972;0.078765
127;calc wait;100;0.00209781;0.00040057;0.0104431
127;calc bound;100;0.000711498;0.000515046;0.00161639
127;calc iter;100;0.0813999;0.0789213;0.0905539
127;total;1;10.4489;10.4489;10.4489
151;calc total;1;8.16118;8.16118;8.16118
151;calc update async;100;8.08174e-05;1.8042e-05;0.00488385
151;calc inner;100;0.0771096;0.0760829;0.0786695
151;calc wait;100;0.00229117;0.000488849;0.0109303
151;calc bound;100;0.000706171;0.00045409;0.00158059
151;calc iter;100;0.0811429;0.0787598;0.0904615
151;total;1;10.4474;10.4474;10.4474
31;calc total;1;8.15949;8.15949;8.15949
31;calc update async;100;0.000101605;2.5265e-05;0.00626183
31;calc inner;100;0.0783343;0.0774565;0.0790772
31;calc wait;100;0.00217283;0.000505473;0.0112248
31;calc bound;100;0.000841016;0.000481323;0.00168628
31;calc iter;100;0.0814523;0.0790893;0.0910236
31;total;1;10.424;10.424;10.424
69;calc total;1;8.16235;8.16235;8.16235
69;calc update async;100;8.35947e-05;2.0334e-05;0.0042802
69;calc inner;100;0.0773345;0.0763708;0.0781009
69;calc wait;100;0.00243917;0.000509423;0.0111988
69;calc bound;100;0.000909495;0.000467708;0.00199138
69;calc iter;100;0.0807705;0.07844;0.0927557
69;total;1;10.4502;10.4502;10.4502
128;calc total;1;8.1678;8.1678;8.1678
128;calc update async;100;8.59578e-05;1.9232e-05;0.00443833
128;calc inner;100;0.0777006;0.0755549;0.0788147
128;calc wait;100;0.00229169;0.000424982;0.0152987
128;calc bound;100;0.000732281;0.000506311;0.0014041
128;calc iter;100;0.0815208;0.0793411;0.0964044
128;total;1;10.4586;10.4586;10.4586
152;calc total;1;8.16669;8.16669;8.16669
152;calc update async;100;8.13016e-05;1.9607e-05;0.00446986
152;calc inner;100;0.0770612;0.075851;0.0786233
152;calc wait;100;0.00210451;0.00040048;0.0100425
152;calc bound;100;0.000721262;0.000458043;0.00140336
152;calc iter;100;0.0811966;0.0789457;0.0955542
152;total;1;10.4499;10.4499;10.4499
32;calc total;1;8.1667;8.1667;8.1667
32;calc update async;100;7.93436e-05;2.3982e-05;0.00388583
32;calc inner;100;0.0784643;0.0774502;0.0793557
32;calc wait;100;0.00214783;0.000409958;0.0127696
32;calc bound;100;0.000830134;0.000469846;0.00182303
32;calc iter;100;0.0815242;0.0793248;0.0922056
32;total;1;10.4214;10.4214;10.4214
129;calc total;1;8.16317;8.16317;8.16317
129;calc update async;100;8.47849e-05;1.8215e-05;0.00443771
129;calc inner;100;0.0777244;0.0770139;0.0788737
129;calc wait;100;0.00224148;0.000470903;0.0113162
129;calc bound;100;0.000797063;0.000460473;0.00169074
129;calc iter;100;0.0815065;0.078727;0.0912105
129;total;1;10.4565;10.4565;10.4565
33;calc total;1;8.16263;8.16263;8.16263
33;calc update async;100;8.90342e-05;2.1809e-05;0.00501114
33;calc inner;100;0.0781044;0.0775165;0.0788854
33;calc wait;100;0.00243323;0.000556829;0.0124183
33;calc bound;100;0.000853964;0.000476885;0.00172789
33;calc iter;100;0.0814829;0.0790057;0.0916457
33;total;1;10.4214;10.4214;10.4214
130;calc total;1;8.16096;8.16096;8.16096
130;calc update async;100;8.49641e-05;1.8028e-05;0.00463357
130;calc inner;100;0.0777789;0.0770687;0.0790343
130;calc wait;100;0.00220323;0.000427539;0.00999292
130;calc bound;100;0.00078167;0.00043908;0.00178127
130;calc iter;100;0.0814813;0.0791784;0.0895503
130;total;1;10.4587;10.4587;10.4587
34;calc total;1;8.16168;8.16168;8.16168
34;calc update async;100;8.78222e-05;2.1978e-05;0.00491877
34;calc inner;100;0.0784722;0.0776214;0.0790771
34;calc wait;100;0.00206129;0.000373861;0.0114427
34;calc bound;100;0.000847305;0.000461022;0.00177445
34;calc iter;100;0.0814711;0.0792151;0.0910335
34;total;1;10.4279;10.4279;10.4279
131;calc total;1;8.1614;8.1614;8.1614
131;calc update async;100;8.76113e-05;1.7761e-05;0.00461168
131;calc inner;100;0.0777685;0.0769456;0.0788673
131;calc wait;100;0.00185157;0.000435889;0.00949195
131;calc bound;100;0.000731728;0.000441755;0.0015897
131;calc iter;100;0.0814878;0.0793495;0.0896371
131;total;1;10.4588;10.4588;10.4588
35;calc total;1;8.16086;8.16086;8.16086
35;calc update async;100;9.45712e-05;2.1364e-05;0.00553337
35;calc inner;100;0.0784327;0.077777;0.0790022
35;calc wait;100;0.00208938;0.000459827;0.0106632
35;calc bound;100;0.000865003;0.000460797;0.00174461
35;calc iter;100;0.0814844;0.0793063;0.0906723
35;total;1;10.4279;10.4279;10.4279
132;calc total;1;8.15513;8.15513;8.15513
132;calc update async;100;0.000129624;2.9662e-05;0.0077057
132;calc inner;100;0.0784037;0.0763104;0.0790188
132;calc wait;100;0.00207883;0.000489018;0.0109402
132;calc bound;100;0.000836028;0.000456475;0.00175434
153;calc total;1;8.16443;8.16443;8.16443
153;calc update async;100;7.68325e-05;1.9716e-05;0.00426603
153;calc inner;100;0.0770649;0.0758646;0.0785898
153;calc wait;100;0.002236;0.000534731;0.0113177
153;calc bound;100;0.000745168;0.000458215;0.00154134
153;calc iter;100;0.0811741;0.0788473;0.0910871
153;total;1;10.4501;10.4501;10.4501
36;calc total;1;8.15428;8.15428;8.15428
36;calc update async;100;0.000125757;2.6497e-05;0.00750932
36;calc inner;100;0.0769105;0.0759166;0.0777681
36;calc wait;100;0.00216633;0.000454469;0.0108225
36;calc bound;100;0.000656714;0.000453953;0.00112865
36;calc iter;100;0.0814125;0.0785258;0.0906402
36;total;1;10.4207;10.4207;10.4207
132;calc iter;100;0.0814504;0.0792368;0.0908771
132;total;1;10.459;10.459;10.459
154;calc total;1;8.16197;8.16197;8.16197
154;calc update async;100;8.14195e-05;1.7636e-05;0.00477025
154;calc inner;100;0.0770452;0.0760438;0.0784726
154;calc wait;100;0.00227902;0.000506745;0.0111887
154;calc bound;100;0.000727408;0.000455648;0.00166434
154;calc iter;100;0.0811475;0.0782024;0.0902554
154;total;1;10.4439;10.4439;10.4439
37;calc total;1;8.16237;8.16237;8.16237
37;calc update async;100;9.53516e-05;2.6373e-05;0.00467323
37;calc inner;100;0.0769107;0.0758159;0.0778362
37;calc wait;100;0.00226589;0.000416708;0.0111964
37;calc bound;100;0.000632565;0.000442705;0.00108202
37;calc iter;100;0.0814847;0.0787739;0.0934156
37;total;1;10.4291;10.4291;10.4291
133;calc total;1;8.16288;8.16288;8.16288
133;calc update async;100;0.000103254;2.0907e-05;0.00466427
133;calc inner;100;0.0783838;0.0774585;0.0790652
133;calc wait;100;0.00219089;0.000386626;0.012266
133;calc bound;100;0.000849622;0.000444026;0.00172247
133;calc iter;100;0.08153;0.0787147;0.0936556
133;total;1;10.459;10.459;10.459
155;calc total;1;8.1631;8.1631;8.1631
155;calc update async;100;7.88976e-05;1.8491e-05;0.00452185
155;calc inner;100;0.0770767;0.0761576;0.0781842
155;calc wait;100;0.00222661;0.000470409;0.0111268
155;calc bound;100;0.000791997;0.000478203;0.00158819
155;calc iter;100;0.0811704;0.0781659;0.0905024
155;total;1;10.4495;10.4495;10.4495
38;calc total;1;8.16112;8.16112;8.16112
38;calc update async;100;9.36271e-05;2.5766e-05;0.00461694
38;calc inner;100;0.076939;0.0761414;0.0778971
38;calc wait;100;0.00228791;0.000424262;0.0114459
38;calc bound;100;0.000656367;0.000463458;0.00143315
38;calc iter;100;0.0814826;0.0782589;0.0910511
38;total;1;10.4235;10.4235;10.4235
134;calc total;1;8.16052;8.16052;8.16052
134;calc update async;100;0.000105584;2.6421e-05;0.0052431
134;calc inner;100;0.0784543;0.0777944;0.0794829
134;calc wait;100;0.00209976;0.000467264;0.0116799
134;calc bound;100;0.000846685;0.00045158;0.00172549
134;calc iter;100;0.0815085;0.0793279;0.0916949
134;total;1;10.4589;10.4589;10.4589
156;calc total;1;8.16317;8.16317;8.16317
156;calc update async;100;8.38968e-05;2.405e-05;0.0044364
156;calc inner;100;0.0780007;0.0770078;0.0785607
156;calc wait;100;0.00225547;0.000478274;0.0118279
39;calc total;1;8.16092;8.16092;8.16092
39;calc update async;100;9.42082e-05;2.6878e-05;0.00459121
39;calc inner;100;0.076968;0.0760934;0.0785285
39;calc wait;100;0.00192443;0.000419467;0.0114221
39;calc bound;100;0.000635285;0.000478185;0.00123929
39;calc iter;100;0.0813978;0.078639;0.0893078
39;total;1;10.429;10.429;10.429
135;calc total;1;8.16188;8.16188;8.16188
135;calc update async;100;0.000100552;2.7926e-05;0.0047552
135;calc inner;100;0.0784337;0.0775919;0.0800879
135;calc wait;100;0.00214612;0.000454815;0.0118004
135;calc bound;100;0.000839665;0.000440564;0.00177835
135;calc iter;100;0.0815225;0.0787084;0.0914917
135;total;1;10.459;10.459;10.459
156;calc bound;100;0.000839454;0.000461681;0.00183634
156;calc iter;100;0.0811819;0.0787835;0.0910275
156;total;1;10.4499;10.4499;10.4499
72;calc total;1;8.16605;8.16605;8.16605
72;calc update async;100;9.43442e-05;2.6893e-05;0.0041117
72;calc inner;100;0.078805;0.0779871;0.0795079
72;calc wait;100;0.00183487;0.00038936;0.010334
72;calc bound;100;0.000840838;0.000439593;0.00180597
72;calc iter;100;0.0816249;0.0788907;0.0962262
72;total;1;10.4267;10.4267;10.4267
40;calc total;1;8.1653;8.1653;8.1653
40;calc update async;100;8.81128e-05;1.7189e-05;0.00428374
40;calc inner;100;0.0769512;0.0759979;0.077863
40;calc wait;100;0.00245693;0.000384204;0.0107032
40;calc bound;100;0.000626934;0.00045623;0.00133366
40;calc iter;100;0.0814708;0.0786545;0.0906068
40;total;1;10.4291;10.4291;10.4291
136;calc total;1;8.16663;8.16663;8.16663
136;calc update async;100;9.90626e-05;2.2409e-05;0.00433621
136;calc inner;100;0.0782899;0.0765887;0.0788428
136;calc wait;100;0.00235221;0.000448459;0.0121773
136;calc bound;100;0.000820261;0.000451458;0.00173353
136;calc iter;100;0.0815718;0.0792843;0.0917701
136;total;1;10.4559;10.4559;10.4559
157;calc total;1;8.16305;8.16305;8.16305
157;calc update async;100;8.43101e-05;2.378e-05;0.00451794
157;calc inner;100;0.0779921;0.0771488;0.078525
157;calc wait;100;0.00218641;0.00049172;0.0116454
157;calc bound;100;0.000844301;0.000520929;0.00177535
157;calc iter;100;0.0811094;0.0787111;0.0905519
157;total;1;10.4488;10.4488;10.4488
73;calc total;1;8.16255;8.16255;8.16255
73;calc update async;100;9.40932e-05;2.6908e-05;0.00417956
73;calc inner;100;0.0784851;0.0777774;0.0795578
73;calc wait;100;0.00215398;0.000475741;0.0107196
73;calc bound;100;0.00085429;0.000454419;0.00178518
73;calc iter;100;0.0815896;0.079358;0.0908125
73;total;1;10.4321;10.4321;10.4321
41;calc total;1;8.16112;8.16112;8.16112
41;calc update async;100;9.74771e-05;2.1891e-05;0.00488785
41;calc inner;100;0.0768632;0.0756803;0.0777291
41;calc wait;100;0.00187987;0.000369979;0.011291
41;calc bound;100;0.000601355;0.000463793;0.000899155
41;calc iter;100;0.0814289;0.0792216;0.0908974
41;total;1;10.429;10.429;10.429
137;calc total;1;8.163;8.163;8.163
137;calc update async;100;0.000101422;2.5469e-05;0.00481854
137;calc inner;100;0.0782575;0.0774167;0.0790056
137;calc wait;100;0.00226656;0.000480358;0.0118209
137;calc bound;100;0.000825909;0.000515448;0.00170919
137;calc iter;100;0.0814805;0.0793237;0.0909772
137;total;1;10.458;10.458;10.458
158;calc total;1;8.16067;8.16067;8.16067
158;calc update async;100;8.83839e-05;2.1835e-05;0.00502767
158;calc inner;100;0.0780004;0.0769144;0.0785222
158;calc wait;100;0.00215437;0.000495784;0.0125171
158;calc bound;100;0.000866621;0.000491959;0.00178592
158;calc iter;100;0.0811131;0.0787919;0.0913095
158;total;1;10.4499;10.4499;10.4499
74;calc total;1;8.16144;8.16144;8.16144
74;calc update async;100;9.90789e-05;2.6747e-05;0.00454103
74;calc inner;100;0.0784422;0.0775119;0.0792131
74;calc wait;100;0.00218937;0.000431735;0.0124464
74;calc bound;100;0.000844496;0.000445916;0.00171427
74;calc iter;100;0.0815774;0.078671;0.0914582
74;total;1;10.4315;10.4315;10.4315
42;calc total;1;8.16154;8.16154;8.16154
42;calc update async;100;9.65212e-05;2.4796e-05;0.00482184
42;calc inner;100;0.0768021;0.0758055;0.0777346
42;calc wait;100;0.00228122;0.000374032;0.0123176
42;calc bound;100;0.000637978;0.000467468;0.000970045
42;calc iter;100;0.0814293;0.0791683;0.0919114
42;total;1;10.4282;10.4282;10.4282
138;calc total;1;8.16144;8.16144;8.16144
138;calc update async;100;0.000103278;2.3532e-05;0.00507044
138;calc inner;100;0.0782569;0.077765;0.0788039
138;calc wait;100;0.00224423;0.000477487;0.0115564
138;calc bound;100;0.000843082;0.000532041;0.00177639
138;calc iter;100;0.0814646;0.0790601;0.0913433
138;total;1;10.4497;10.4497;10.4497
159;calc total;1;8.16019;8.16019;8.16019
159;calc update async;100;9.78301e-05;2.3046e-05;0.0058964
159;calc inner;100;0.0780457;0.0773554;0.0785609
159;calc wait;100;0.00211171;0.000465655;0.0114974
159;calc bound;100;0.000850207;0.000529644;0.00180375
159;calc iter;100;0.0811075;0.0791639;0.0906274
159;total;1;10.4426;10.4426;10.4426
75;calc total;1;8.16102;8.16102;8.16102
75;calc update async;100;9.51972e-05;2.7857e-05;0.00451331
75;calc inner;100;0.0784222;0.0776925;0.0790642
75;calc wait;100;0.00219715;0.000437129;0.0105467
75;calc bound;100;0.000858577;0.000461326;0.00175147
75;calc iter;100;0.0815752;0.0791934;0.090653
75;total;1;10.432;10.432;10.432
43;calc total;1;8.15972;8.15972;8.15972
43;calc update async;100;0.00010182;2.2e-05;0.00525924
43;calc inner;100;0.0768767;0.0759944;0.0777851
43;calc wait;100;0.00220387;0.000359703;0.0106761
43;calc bound;100;0.000602914;0.000456318;0.000932914
43;calc iter;100;0.0814062;0.0791452;0.0908496
43;total;1;10.4283;10.4283;10.4283
139;calc total;1;8.16148;8.16148;8.16148
139;calc update async;100;0.000105744;2.6375e-05;0.00528615
139;calc inner;100;0.078315;0.0775784;0.0788077
139;calc wait;100;0.00214695;0.000532896;0.0106169
139;calc bound;100;0.000853246;0.000528113;0.0017349
139;calc iter;100;0.0814683;0.0791929;0.0899909
139;total;1;10.4587;10.4587;10.4587
76;calc total;1;8.16455;8.16455;8.16455
76;calc update async;100;9.67152e-05;2.336e-05;0.00462369
76;calc inner;100;0.0782815;0.077416;0.0789663
76;calc wait;100;0.00233982;0.000436667;0.0121785
76;calc bound;100;0.000834437;0.000546801;0.00179316
76;calc iter;100;0.0815547;0.0795305;0.0917198
76;total;1;10.4193;10.4193;10.4193
44;calc total;1;8.1639;8.1639;8.1639
44;calc update async;100;9.68604e-05;2.5863e-05;0.00446762
44;calc inner;100;0.0769373;0.0756747;0.0779828
44;calc wait;100;0.00220937;0.000366463;0.0128192
44;calc bound;100;0.000627111;0.000467523;0.000965136
44;calc iter;100;0.0814888;0.0789649;0.0918502
44;total;1;10.4264;10.4264;10.4264
140;calc total;1;8.16455;8.16455;8.16455
140;calc update async;100;0.000102379;2.9675e-05;0.00477938
140;calc inner;100;0.0784334;0.0777253;0.0789882
140;calc wait;100;0.00213906;0.000469484;0.0103532
140;calc bound;100;0.000846766;0.000493333;0.00181059
140;calc iter;100;0.0815282;0.0792642;0.0904273
140;total;1;10.4533;10.4533;10.4533
77;calc total;1;8.16245;8.16245;8.16245
77;calc update async;100;9.42013e-05;2.2089e-05;0.00416311
77;calc inner;100;0.0783165;0.0775447;0.0789917
77;calc wait;100;0.00227396;0.000488953;0.0132683
77;calc bound;100;0.000846643;0.000551261;0.00166347
77;calc iter;100;0.0815335;0.0793426;0.0925569
77;total;1;10.4299;10.4299;10.4299
45;calc total;1;8.16106;8.16106;8.16106
45;calc update async;100;9.65092e-05;1.9322e-05;0.00503652
45;calc inner;100;0.076912;0.0753544;0.0778309
45;calc wait;100;0.00254459;0.000387917;0.0125996
45;calc bound;100;0.000608888;0.000452012;0.00115319
45;calc iter;100;0.0814537;0.0788574;0.0917712
45;total;1;10.4283;10.4283;10.4283
141;calc total;1;8.16294;8.16294;8.16294
141;calc update async;100;0.000103297;2.2964e-05;0.0051338
141;calc inner;100;0.0784161;0.0774918;0.078937
141;calc wait;100;0.00214429;0.000403229;0.011485
141;calc bound;100;0.000845448;0.000469309;0.00174204
141;calc iter;100;0.0815114;0.0791678;0.0907602
141;total;1;10.4532;10.4532;10.4532
78;calc total;1;8.15997;8.15997;8.15997
78;calc update async;100;0.000104466;2.1871e-05;0.00527556
78;calc inner;100;0.0785399;0.0772212;0.0792201
78;calc wait;100;0.00202164;0.000417034;0.0143651
78;calc bound;100;0.000841146;0.000545462;0.00181709
78;calc iter;100;0.0815097;0.0793644;0.0932036
78;total;1;10.4321;10.4321;10.4321
46;calc total;1;8.16033;8.16033;8.16033
46;calc update async;100;0.000101606;1.9012e-05;0.00487277
46;calc inner;100;0.0769151;0.0760223;0.07796
46;calc wait;100;0.00210793;0.000395787;0.0115463
46;calc bound;100;0.000656865;0.000449673;0.00100756
46;calc iter;100;0.0814495;0.0779878;0.091604
46;total;1;10.4285;10.4285;10.4285
142;calc total;1;8.15997;8.15997;8.15997
142;calc update async;100;0.000107182;2.0918e-05;0.00517898
142;calc inner;100;0.078466;0.0776574;0.0790169
142;calc wait;100;0.00204442;0.000487488;0.0099184
142;calc bound;100;0.000861293;0.00047691;0.00170545
142;calc iter;100;0.0814814;0.0790582;0.089908
142;total;1;10.4591;10.4591;10.4591
79;calc total;1;8.15845;8.15845;8.15845
79;calc update async;100;0.000108331;2.1028e-05;0.00572783
79;calc inner;100;0.0784957;0.0774821;0.0791298
79;calc wait;100;0.00206946;0.000452095;0.00884925
79;calc bound;100;0.000846069;0.000489845;0.00174039
79;calc iter;100;0.0815216;0.0793548;0.0890526
79;total;1;10.432;10.432;10.432
47;calc total;1;8.15791;8.15791;8.15791
47;calc update async;100;0.00011301;1.779e-05;0.00623539
47;calc inner;100;0.0769543;0.0761013;0.0779176
47;calc wait;100;0.00215267;0.000388923;0.0101426
47;calc bound;100;0.000632391;0.000448329;0.00111199
47;calc iter;100;0.0814256;0.078356;0.0903358
47;total;1;10.4206;10.4206;10.4206
143;calc total;1;8.15845;8.15845;8.15845
143;calc update async;100;0.000115802;2.1524e-05;0.00613441
143;calc inner;100;0.0786815;0.0772807;0.0792914
143;calc wait;100;0.00181729;0.000374681;0.00966907
143;calc bound;100;0.00084993;0.000477217;0.00173412
143;calc iter;100;0.0814665;0.0793506;0.089703
143;total;1;10.4591;10.4591;10.4591
80;calc total;1;8.16603;8.16603;8.16603
80;calc update async;100;9.34927e-05;2.9757e-05;0.00408184
80;calc inner;100;0.0784738;0.0774828;0.079228
80;calc wait;100;0.00219245;0.00040285;0.010393
80;calc bound;100;0.000835013;0.000484766;0.00170439
80;calc iter;100;0.0815972;0.0792597;0.091868
80;total;1;10.432;10.432;10.432
81;calc total;1;8.16073;8.16073;8.16073
81;calc update async;100;9.58341e-05;2.7364e-05;0.00450555
81;calc inner;100;0.078455;0.0779244;0.0791431
81;calc wait;100;0.00215363;0.000497816;0.0104298
81;calc bound;100;0.000837137;0.000482623;0.0017576
81;calc iter;100;0.0815437;0.0793251;0.0905312
81;total;1;10.4319;10.4319;10.4319
82;calc total;1;8.15802;8.15802;8.15802
82;calc update async;100;0.000111319;2.5054e-05;0.00587781
82;calc inner;100;0.0784701;0.0772222;0.0789852
82;calc wait;100;0.00208208;0.000456729;0.0106566
82;calc bound;100;0.0008517;0.000474916;0.00179904
82;calc iter;100;0.0815174;0.0792765;0.0902522
82;total;1;10.4311;10.4311;10.4311
83;calc total;1;8.15903;8.15903;8.15903
83;calc update async;100;0.000108521;2.1874e-05;0.00566804
83;calc inner;100;0.078533;0.0775345;0.0792977
83;calc wait;100;0.00203005;0.000473619;0.00943765
83;calc bound;100;0.000879847;0.000464037;0.0017759
83;calc iter;100;0.0815534;0.0794245;0.0894089
83;total;1;10.4216;10.4216;10.4216
84;calc total;1;8.15371;8.15371;8.15371
84;calc update async;100;0.000125756;2.137e-05;0.00796638
84;calc inner;100;0.0769004;0.0754379;0.0777772
84;calc wait;100;0.00182458;0.000382315;0.0103594
84;calc bound;100;0.000624849;0.000436715;0.00102829
84;calc iter;100;0.0814944;0.0781713;0.0902214
84;total;1;10.4287;10.4287;10.4287
85;calc total;1;8.16035;8.16035;8.16035
85;calc update async;100;9.70098e-05;1.9889e-05;0.005002
85;calc inner;100;0.0769208;0.0761918;0.0777161
85;calc wait;100;0.00223804;0.000379792;0.0101874
85;calc bound;100;0.000621471;0.000434696;0.00107996
85;calc iter;100;0.0815481;0.0783899;0.092129
85;total;1;10.4326;10.4326;10.4326
86;calc total;1;8.16088;8.16088;8.16088
86;calc update async;100;9.47047e-05;1.9488e-05;0.00470943
86;calc inner;100;0.0769672;0.0756963;0.0778185
86;calc wait;100;0.00224124;0.000381864;0.0125285
86;calc bound;100;0.000644745;0.000459329;0.00171025
86;calc iter;100;0.0815629;0.0780796;0.0917184
86;total;1;10.4326;10.4326;10.4326
96;calc update async;100;7.49616e-05;1.5335e-05;0.00425341
96;calc inner;100;0.0782234;0.0764659;0.0789427
96;calc wait;100;0.00206541;0.000440778;0.0109546
96;calc bound;100;0.000741193;0.000481974;0.0016247
96;calc iter;100;0.0814282;0.079579;0.0921579
96;total;1;10.4429;10.4429;10.4429
87;calc total;1;8.16058;8.16058;8.16058
87;calc update async;100;9.0879e-05;2.0165e-05;0.00459716
87;calc inner;100;0.0769384;0.0760669;0.0776977
87;calc wait;100;0.00211309;0.000375458;0.0109433
87;calc bound;100;0.000607081;0.000471805;0.000914266
87;calc iter;100;0.0814681;0.0791824;0.0901484
87;total;1;10.4326;10.4326;10.4326
97;calc total;1;8.16263;8.16263;8.16263
97;calc update async;100;7.42636e-05;1.5292e-05;0.00412602
97;calc inner;100;0.0779684;0.0772366;0.0786854
97;calc wait;100;0.00233431;0.000458799;0.0117211
97;calc bound;100;0.00074154;0.000519024;0.00182501
97;calc iter;100;0.0813876;0.0790399;0.090985
97;total;1;10.4381;10.4381;10.4381
88;calc total;1;8.16593;8.16593;8.16593
88;calc update async;100;8.34902e-05;2.0774e-05;0.00397969
88;calc inner;100;0.0767326;0.0755058;0.077561
88;calc wait;100;0.00263261;0.000381341;0.0124327
88;calc bound;100;0.000629636;0.000457863;0.00108861
88;calc iter;100;0.0815583;0.0786143;0.0917538
88;total;1;10.4234;10.4234;10.4234
98;calc total;1;8.16108;8.16108;8.16108
98;calc update async;100;8.13534e-05;1.5619e-05;0.00446145
98;calc inner;100;0.0779528;0.0769156;0.0786805
98;calc wait;100;0.0019863;0.000419205;0.0121648
98;calc bound;100;0.000720351;0.00052237;0.00161756
98;calc iter;100;0.0813692;0.0791985;0.091443
98;total;1;10.4429;10.4429;10.4429
89;calc total;1;8.1639;8.1639;8.1639
89;calc update async;100;8.5748e-05;2.0221e-05;0.00401016
89;calc inner;100;0.0767869;0.0757741;0.0774573
89;calc wait;100;0.00236643;0.000366473;0.00953282
89;calc bound;100;0.000601776;0.000467281;0.000808205
89;calc iter;100;0.0815337;0.0785941;0.0898189
89;total;1;10.4284;10.4284;10.4284
99;calc total;1;8.16087;8.16087;8.16087
99;calc update async;100;8.22295e-05;1.6974e-05;0.00443194
99;calc inner;100;0.0776917;0.076826;0.0783891
99;calc wait;100;0.00225272;0.000484998;0.011343
99;calc bound;100;0.0007452;0.000545396;0.00167173
99;calc iter;100;0.0813749;0.0788613;0.0914037
99;total;1;10.4429;10.4429;10.4429
90;calc total;1;8.16197;8.16197;8.16197
90;calc update async;100;9.38687e-05;2.4634e-05;0.00441221
90;calc inner;100;0.0767773;0.075805;0.0775545
90;calc wait;100;0.00210794;0.000413496;0.0116819
90;calc bound;100;0.000650928;0.000474842;0.00104868
90;calc iter;100;0.0815201;0.0786147;0.0917607
90;total;1;10.4315;10.4315;10.4315
100;calc total;1;8.1543;8.1543;8.1543
100;calc update async;100;0.00010864;1.7175e-05;0.00729155
100;calc inner;100;0.0778802;0.0756868;0.0788961
100;calc wait;100;0.00207174;0.000452612;0.0118845
100;calc bound;100;0.000738256;0.000531128;0.00132455
100;calc iter;100;0.0813139;0.0791052;0.0906737
100;total;1;10.4429;10.4429;10.4429
91;calc total;1;8.16244;8.16244;8.16244
91;calc update async;100;8.83107e-05;2.2377e-05;0.00424103
91;calc inner;100;0.0768237;0.0757363;0.0776126
91;calc wait;100;0.00216533;0.000405097;0.00862181
91;calc bound;100;0.000624543;0.000499384;0.000963114
91;calc iter;100;0.0815242;0.0783381;0.0886133
91;total;1;10.4321;10.4321;10.4321
101;calc total;1;8.16238;8.16238;8.16238
101;calc update async;100;7.8327e-05;1.9706e-05;0.00408375
101;calc inner;100;0.077875;0.0771483;0.0789771
101;calc wait;100;0.0022464;0.000417125;0.0112414
101;calc bound;100;0.000729836;0.000457779;0.00136968
101;calc iter;100;0.081421;0.0783046;0.0925922
101;total;1;10.4418;10.4418;10.4418
92;calc total;1;8.16316;8.16316;8.16316
92;calc update async;100;9.3047e-05;2.0824e-05;0.0048582
92;calc inner;100;0.0769084;0.0763501;0.0775301
92;calc wait;100;0.0023084;0.000426846;0.0102924
92;calc bound;100;0.000655493;0.000468336;0.00104602
92;calc iter;100;0.081561;0.0779957;0.0900684
92;total;1;10.4326;10.4326;10.4326
102;calc total;1;8.1599;8.1599;8.1599
102;calc update async;100;8.18122e-05;1.8482e-05;0.0046757
102;calc inner;100;0.0775037;0.0762433;0.078196
102;calc wait;100;0.00271914;0.000442632;0.0122895
102;calc bound;100;0.000748561;0.000441825;0.00109702
102;calc iter;100;0.0813917;0.0785573;0.0906176
102;total;1;10.4427;10.4427;10.4427
93;calc total;1;8.16197;8.16197;8.16197
93;calc update async;100;0.000113707;1.8356e-05;0.00711617
93;calc inner;100;0.0769604;0.0761778;0.0779378
93;calc wait;100;0.00219637;0.000368106;0.0107359
93;calc bound;100;0.000624149;0.00045924;0.00108101
93;calc iter;100;0.081544;0.0789572;0.0903212
93;total;1;10.4322;10.4322;10.4322
103;calc total;1;8.15984;8.15984;8.15984
103;calc update async;100;8.86851e-05;1.9782e-05;0.00513159
103;calc inner;100;0.0778366;0.0772658;0.0784554
103;calc wait;100;0.00226411;0.000546505;0.00977928
103;calc bound;100;0.000784434;0.000444798;0.00165824
103;calc iter;100;0.0813966;0.0790574;0.0899799
103;total;1;10.4424;10.4424;10.4424
94;calc total;1;8.16066;8.16066;8.16066
94;calc update async;100;9.43766e-05;1.8607e-05;0.00483413
94;calc inner;100;0.0769357;0.0762095;0.0776945
94;calc wait;100;0.0022242;0.000408216;0.0110046
94;calc bound;100;0.000657756;0.000458688;0.000979246
94;calc iter;100;0.081533;0.0779901;0.0908463
94;total;1;10.4279;10.4279;10.4279
104;calc total;1;8.16395;8.16395;8.16395
104;calc update async;100;8.41517e-05;1.899e-05;0.00456646
104;calc inner;100;0.078144;0.0772813;0.0787056
104;calc wait;100;0.00193868;0.000414655;0.0100556
104;calc bound;100;0.000803394;0.000444694;0.00190187
104;calc iter;100;0.0814403;0.0791566;0.0948269
104;total;1;10.4397;10.4397;10.4397
105;calc total;1;8.15953;8.15953;8.15953
105;calc update async;100;8.84293e-05;1.6066e-05;0.00520654
105;calc inner;100;0.0779594;0.0773092;0.078448
105;calc wait;100;0.00220452;0.000511597;0.0107524
105;calc bound;100;0.000829003;0.000458445;0.00167874
105;calc iter;100;0.0814216;0.079053;0.0904289
105;total;1;10.4403;10.4403;10.4403
106;calc total;1;8.15997;8.15997;8.15997
106;calc update async;100;8.47651e-05;1.7289e-05;0.00485445
106;calc inner;100;0.0779486;0.0773546;0.0785066
106;calc wait;100;0.00215145;0.000482261;0.0107082
106;calc bound;100;0.000787693;0.000446454;0.0016877
106;calc iter;100;0.0814162;0.0787253;0.0903885
106;total;1;10.4361;10.4361;10.4361
107;calc total;1;8.15817;8.15817;8.15817
107;calc update async;100;9.00228e-05;1.6465e-05;0.00563037
107;calc inner;100;0.0781351;0.0771692;0.0786794
107;calc wait;100;0.0020557;0.000518658;0.00978118
107;calc bound;100;0.000772124;0.000468324;0.00170352
107;calc iter;100;0.0814089;0.0794646;0.0898443
107;total;1;10.441;10.441;10.441
108;calc total;1;8.16229;8.16229;8.16229
108;calc update async;100;8.55979e-05;2.3596e-05;0.00411902
108;calc inner;100;0.0784294;0.0772348;0.079168
108;calc wait;100;0.00213585;0.000471586;0.0107704
108;calc bound;100;0.000808003;0.000454526;0.00167515
108;calc iter;100;0.0814608;0.0794366;0.0905534
108;total;1;10.4436;10.4436;10.4436
109;calc total;1;8.15928;8.15928;8.15928
109;calc update async;100;8.99215e-05;2.0491e-05;0.00435121
109;calc inner;100;0.0780738;0.0770645;0.0787344
109;calc wait;100;0.00234909;0.000553629;0.0121116
109;calc bound;100;0.000850877;0.000573636;0.00176164
109;calc iter;100;0.0813659;0.0794295;0.091107
109;total;1;10.4425;10.4425;10.4425
110;calc total;1;8.1586;8.1586;8.1586
110;calc update async;100;9.09759e-05;2.1417e-05;0.00450902
110;calc inner;100;0.0784347;0.077689;0.0791328
110;calc wait;100;0.00198376;0.000416797;0.0119936
110;calc bound;100;0.000850436;0.000571149;0.00176223
110;calc iter;100;0.0813622;0.0793502;0.0914018
110;total;1;10.4368;10.4368;10.4368
111;calc total;1;8.15693;8.15693;8.15693
111;calc update async;100;9.78894e-05;2.0978e-05;0.0051015
111;calc inner;100;0.0784649;0.0776888;0.0792249
111;calc wait;100;0.00191551;0.000477871;0.0113016
111;calc bound;100;0.000869316;0.000574847;0.00177213
111;calc iter;100;0.0813502;0.0794883;0.0907314
111;total;1;10.4436;10.4436;10.4436
112;calc total;1;8.16366;8.16366;8.16366
112;calc update async;100;8.68358e-05;2.2447e-05;0.00392749
112;calc inner;100;0.0783256;0.0765775;0.0790142
112;calc wait;100;0.00215865;0.00047326;0.0114271
112;calc bound;100;0.00084793;0.000514061;0.00182063
112;calc iter;100;0.0814419;0.0791293;0.0925653
112;total;1;10.443;10.443;10.443
113;calc total;1;8.15775;8.15775;8.15775
113;calc update async;100;9.26999e-05;2.2813e-05;0.00468016
113;calc inner;100;0.0782754;0.0776208;0.0789732
113;calc wait;100;0.00218351;0.000434381;0.011213
113;calc bound;100;0.000828019;0.000488624;0.00167392
113;calc iter;100;0.0813821;0.0790817;0.090637
113;total;1;10.4374;10.4374;10.4374
114;calc total;1;8.15651;8.15651;8.15651
114;calc update async;100;9.90342e-05;2.2757e-05;0.00510711
114;calc inner;100;0.0779613;0.07727;0.0786152
114;calc wait;100;0.00244375;0.000529736;0.0119894
114;calc bound;100;0.000863025;0.000496176;0.00168914
114;calc iter;100;0.0813698;0.0790179;0.0908467
114;total;1;10.4433;10.4433;10.4433
115;calc total;1;8.15689;8.15689;8.15689
115;calc update async;100;0.000100079;2.3037e-05;0.00510212
115;calc inner;100;0.0783296;0.0776887;0.0787744
115;calc wait;100;0.00206682;0.000439966;0.0101038
115;calc bound;100;0.000877559;0.000465408;0.00176788
115;calc iter;100;0.0813766;0.0792253;0.0896052
115;total;1;10.4372;10.4372;10.4372
116;calc total;1;8.15341;8.15341;8.15341
116;calc update async;100;0.000118737;2.1259e-05;0.00704171
116;calc inner;100;0.0784258;0.0767737;0.0789192
116;calc wait;100;0.00195483;0.000453908;0.0106032
116;calc bound;100;0.000864057;0.000459268;0.00181945
116;calc iter;100;0.0813657;0.0793554;0.090523
116;total;1;10.4357;10.4357;10.4357
117;calc total;1;8.15755;8.15755;8.15755
117;calc update async;100;9.75873e-05;2.3402e-05;0.00476623
117;calc inner;100;0.0784395;0.0775885;0.0793498
117;calc wait;100;0.0020026;0.000407567;0.0105075
117;calc bound;100;0.000866787;0.000437795;0.00175325
117;calc iter;100;0.0814088;0.0784868;0.0900668
117;total;1;10.4435;10.4435;10.4435
118;calc total;1;8.15986;8.15986;8.15986
118;calc update async;100;9.02216e-05;2.2996e-05;0.00429046
118;calc inner;100;0.0784793;0.0777513;0.0790746
118;calc wait;100;0.00201809;0.000459032;0.0107021
118;calc bound;100;0.000844405;0.000451661;0.00167674
118;calc iter;100;0.0814345;0.0791741;0.0904601
118;total;1;10.4435;10.4435;10.4435
119;calc total;1;8.1577;8.1577;8.1577
119;calc update async;100;9.36711e-05;2.3279e-05;0.00483316
119;calc inner;100;0.0784427;0.0775657;0.0792305
119;calc wait;100;0.00202708;0.000473839;0.0108934
119;calc bound;100;0.000847965;0.000439375;0.00171092
119;calc iter;100;0.0814135;0.0786631;0.0904196
119;total;1;10.44;10.44;10.44
160;calc total;1;8.16779;8.16779;8.16779
160;calc update async;100;8.39169e-05;2.0786e-05;0.00440373
160;calc inner;100;0.0778915;0.0757172;0.0785544
160;calc wait;100;0.00231139;0.000481657;0.0118824
160;calc bound;100;0.000842615;0.000552016;0.00187455
160;calc iter;100;0.0811829;0.0789578;0.0968974
160;total;1;10.4416;10.4416;10.4416
168;calc total;1;8.16396;8.16396;8.16396
168;calc update async;100;9.8591e-05;1.6403e-05;0.00512783
168;calc inner;100;0.0771032;0.0762944;0.0788509
168;calc wait;100;0.00223665;0.000432904;0.0103501
168;calc bound;100;0.000719237;0.000469297;0.00142478
168;calc iter;100;0.0814307;0.0788747;0.095144
168;total;1;10.4352;10.4352;10.4352
161;calc total;1;8.16316;8.16316;8.16316
161;calc update async;100;8.43652e-05;2.4921e-05;0.00452957
161;calc inner;100;0.0779673;0.0772609;0.0785294
161;calc wait;100;0.00223959;0.000448991;0.0113363
161;calc bound;100;0.000842586;0.00051891;0.00181339
161;calc iter;100;0.0811362;0.079054;0.0904958
161;total;1;10.439;10.439;10.439
162;calc total;1;8.16108;8.16108;8.16108
162;calc update async;100;9.1339e-05;2.0268e-05;0.00521327
162;calc inner;100;0.0779264;0.0774258;0.0784038
162;calc wait;100;0.00228971;0.00049671;0.0119096
162;calc bound;100;0.000839315;0.000459337;0.00176714
162;calc iter;100;0.0811489;0.0788472;0.0910305
162;total;1;10.4493;10.4493;10.4493
163;calc total;1;8.1614;8.1614;8.1614
163;calc update async;100;9.60655e-05;2.4044e-05;0.00537405
163;calc inner;100;0.0778988;0.076889;0.0784105
163;calc wait;100;0.00227936;0.000391605;0.0109563
163;calc bound;100;0.000874908;0.000435485;0.00178183
163;calc iter;100;0.081152;0.0783377;0.0928205
163;total;1;10.4496;10.4496;10.4496
164;calc total;1;8.15511;8.15511;8.15511
164;calc update async;100;0.000119914;2.4718e-05;0.00782543
164;calc inner;100;0.0781119;0.0758789;0.0786747
164;calc wait;100;0.00197375;0.000377928;0.0104532
164;calc bound;100;0.000880783;0.000443637;0.00183319
164;calc iter;100;0.0810887;0.0784968;0.0900815
164;total;1;10.4498;10.4498;10.4498
165;calc total;1;8.16287;8.16287;8.16287
165;calc update async;100;8.81512e-05;2.2441e-05;0.00471474
165;calc inner;100;0.0780555;0.0770116;0.0786359
165;calc wait;100;0.0021436;0.000331205;0.0111995
165;calc bound;100;0.00087631;0.000444616;0.00186823
165;calc iter;100;0.0811661;0.0785089;0.0937172
165;total;1;10.4488;10.4488;10.4488
166;calc total;1;8.15991;8.15991;8.15991
166;calc update async;100;9.51163e-05;2.2746e-05;0.00550467
166;calc inner;100;0.0780339;0.0773955;0.0788979
166;calc wait;100;0.00214754;0.000473641;0.0112145
166;calc bound;100;0.000868227;0.000449939;0.00180786
166;calc iter;100;0.081147;0.0790305;0.0907345
166;total;1;10.4495;10.4495;10.4495
167;calc total;1;8.15984;8.15984;8.15984
167;calc update async;100;9.31423e-05;2.2637e-05;0.00543756
167;calc inner;100;0.0780595;0.0769962;0.0786207
167;calc wait;100;0.00212953;0.000468686;0.0112389
167;calc bound;100;0.000862314;0.000444755;0.00186147
167;calc iter;100;0.0811468;0.078554;0.0901774
167;total;1;10.4476;10.4476;10.4476
169;calc total;1;8.15953;8.15953;8.15953
169;calc update async;100;0.000103106;1.95e-05;0.00562663
169;calc inner;100;0.0770814;0.076081;0.0783693
169;calc wait;100;0.00227941;0.000416565;0.0116476
169;calc bound;100;0.000690166;0.000446503;0.00175385
169;calc iter;100;0.0814111;0.0789901;0.0915065
169;total;1;10.437;10.437;10.437
170;calc total;1;8.15998;8.15998;8.15998
170;calc update async;100;0.000101816;2.1343e-05;0.00572236
170;calc inner;100;0.0772246;0.0760666;0.0782143
170;calc wait;100;0.00228786;0.000401812;0.0119421
170;calc bound;100;0.000713823;0.000437874;0.00156672
170;calc iter;100;0.0814048;0.0787219;0.0920777
170;total;1;10.4262;10.4262;10.4262
171;calc total;1;8.15817;8.15817;8.15817
171;calc update async;100;0.000101196;1.9726e-05;0.00530598
171;calc inner;100;0.0770774;0.0762572;0.0780237
171;calc wait;100;0.00209997;0.000430333;0.0117622
171;calc bound;100;0.000677616;0.000464203;0.00171315
171;calc iter;100;0.0813975;0.0789586;0.0913487
171;total;1;10.4304;10.4304;10.4304
172;calc total;1;8.16219;8.16219;8.16219
172;calc update async;100;0.000101158;1.7928e-05;0.00543936
172;calc inner;100;0.0769628;0.0757015;0.0780107
172;calc wait;100;0.00237668;0.000371764;0.0119631
172;calc bound;100;0.000694662;0.000494097;0.00104629
172;calc iter;100;0.0813521;0.0788128;0.0915433
172;total;1;10.4261;10.4261;10.4261
173;calc total;1;8.15918;8.15918;8.15918
173;calc update async;100;0.000101913;1.8934e-05;0.00559846
173;calc inner;100;0.0770844;0.0761592;0.0780064
173;calc wait;100;0.00218057;0.000405452;0.0114653
173;calc bound;100;0.000702131;0.000487008;0.00128255
173;calc iter;100;0.0813494;0.0788819;0.0911782
173;total;1;10.4347;10.4347;10.4347
174;calc total;1;8.15851;8.15851;8.15851
174;calc update async;100;0.000102298;2.4723e-05;0.00546424
174;calc inner;100;0.0769087;0.0754491;0.0780541
174;calc wait;100;0.00254989;0.000368683;0.0138688
174;calc bound;100;0.000743755;0.000491692;0.0013564
174;calc iter;100;0.0813387;0.078764;0.0921661
174;total;1;10.4373;10.4373;10.4373
175;calc total;1;8.15681;8.15681;8.15681
175;calc update async;100;0.000102632;2.2093e-05;0.00553836
175;calc inner;100;0.0773828;0.0762915;0.0788948
175;calc wait;100;0.00217;0.000407414;0.0115817
175;calc bound;100;0.00069734;0.000488151;0.00145912
175;calc iter;100;0.0813148;0.0785978;0.0913479
175;total;1;10.4373;10.4373;10.4373
176;calc total;1;8.16366;8.16366;8.16366
176;calc update async;100;0.000104156;2.0226e-05;0.00541888
176;calc inner;100;0.0770621;0.0762557;0.078111
176;calc wait;100;0.00208488;0.000423655;0.0100883
176;calc bound;100;0.000694458;0.000513306;0.00142178
176;calc iter;100;0.0813978;0.0791387;0.0908753
176;total;1;10.4357;10.4357;10.4357
177;calc total;1;8.15767;8.15767;8.15767
177;calc update async;100;0.000105479;2.2638e-05;0.00563405
177;calc inner;100;0.077086;0.076513;0.0780571
177;calc wait;100;0.00223947;0.000418172;0.0104036
177;calc bound;100;0.00074862;0.000476869;0.00137545
177;calc iter;100;0.0813694;0.0790233;0.0908117
177;total;1;10.4372;10.4372;10.4372
178;calc total;1;8.15638;8.15638;8.15638
178;calc update async;100;0.000107947;1.7155e-05;0.00607156
178;calc inner;100;0.0770401;0.0762156;0.0782293
178;calc wait;100;0.00239002;0.000404563;0.0108762
178;calc bound;100;0.000772403;0.000460655;0.00145129
178;calc iter;100;0.0813532;0.0787678;0.0899887
178;total;1;10.4373;10.4373;10.4373
179;calc total;1;8.15678;8.15678;8.15678
179;calc update async;100;0.000103912;1.72e-05;0.00545915
179;calc inner;100;0.0771244;0.0764526;0.0778915
179;calc wait;100;0.0021394;0.000422258;0.0103155
179;calc bound;100;0.000724674;0.000454618;0.00186716
179;calc iter;100;0.0813561;0.07841;0.0904455
179;total;1;10.4373;10.4373;10.4373
180;calc total;1;8.15338;8.15338;8.15338
180;calc update async;100;0.000110575;2.1511e-05;0.00670822
180;calc inner;100;0.0782966;0.0775503;0.07903
180;calc wait;100;0.0020696;0.000489582;0.0104296
180;calc bound;100;0.000876559;0.000460279;0.00188329
180;calc iter;100;0.0813552;0.0791879;0.0902398
180;total;1;10.4365;10.4365;10.4365
181;calc total;1;8.15755;8.15755;8.15755
181;calc update async;100;9.8834e-05;2.2654e-05;0.00536001
181;calc inner;100;0.0782779;0.0772371;0.0790169
181;calc wait;100;0.00207166;0.000392353;0.0117129
181;calc bound;100;0.00094739;0.000445598;0.00193041
181;calc iter;100;0.0813984;0.0781324;0.0912754
181;total;1;10.4325;10.4325;10.4325
182;calc total;1;8.15986;8.15986;8.15986
182;calc update async;100;0.000100768;2.2014e-05;0.00573657
182;calc inner;100;0.0782455;0.0775962;0.0789637
182;calc wait;100;0.00224478;0.000506244;0.0127321
182;calc bound;100;0.0008294;0.000452047;0.00157452
182;calc iter;100;0.081423;0.0791922;0.0920201
182;total;1;10.4374;10.4374;10.4374
183;calc total;1;8.15763;8.15763;8.15763
183;calc update async;100;9.96647e-05;2.2634e-05;0.00551099
183;calc inner;100;0.0783059;0.0772085;0.0790777
183;calc wait;100;0.00205888;0.000434505;0.011771
183;calc bound;100;0.000934485;0.000439804;0.00188955
183;calc iter;100;0.0814012;0.0782944;0.0911044
183;total;1;10.4361;10.4361;10.4361
184;calc total;1;8.16382;8.16382;8.16382
184;calc update async;100;9.79322e-05;2.0796e-05;0.00547019
184;calc inner;100;0.0781577;0.0770138;0.0789947
184;calc wait;100;0.00227891;0.00044208;0.0119062
184;calc bound;100;0.000927658;0.000440545;0.00195519
184;calc iter;100;0.0814646;0.0791057;0.0914057
184;total;1;10.4278;10.4278;10.4278
185;calc total;1;8.16075;8.16075;8.16075
185;calc update async;100;9.83294e-05;2.3479e-05;0.0054312
185;calc inner;100;0.0781007;0.0773492;0.0788549
185;calc wait;100;0.00220468;0.000392824;0.0115262
185;calc bound;100;0.000971048;0.000559836;0.00184804
185;calc iter;100;0.0813774;0.0790919;0.0908215
185;total;1;10.4372;10.4372;10.4372
186;calc total;1;8.16047;8.16047;8.16047
186;calc update async;100;0.000100864;2.3794e-05;0.00576284
186;calc inner;100;0.078154;0.0773842;0.0788505
186;calc wait;100;0.00225664;0.000491103;0.0130952
186;calc bound;100;0.000858613;0.000581598;0.00177526
186;calc iter;100;0.0813734;0.0789956;0.0917913
186;total;1;10.4374;10.4374;10.4374
0;calc total;1;8.16779;8.16779;8.16779
0;calc update async;100;8.36396e-05;2.056e-05;0.00402331
0;calc inner;100;0.0774618;0.0757106;0.0781663
0;calc wait;100;0.0022842;0.00043899;0.0115172
0;calc bound;100;0.000666091;0.000481334;0.000960459
0;calc iter;100;0.0815887;0.0787707;0.090937
0;total;1;10.4777;10.4777;10.4777
1;calc total;1;8.16269;8.16269;8.16269
1;calc update async;100;9.1877e-05;1.8366e-05;0.00465253
1;calc inner;100;0.0774601;0.0765306;0.0783262
1;calc wait;100;0.00209564;0.000434097;0.0112857
1;calc bound;100;0.000642603;0.000484727;0.00133602
1;calc iter;100;0.0815618;0.0791156;0.0911229
1;total;1;10.4803;10.4803;10.4803
2;calc total;1;8.16155;8.16155;8.16155
2;calc update async;100;9.50118e-05;1.9427e-05;0.00521945
2;calc inner;100;0.0774186;0.0762268;0.0781636
2;calc wait;100;0.0023478;0.000427859;0.0111072
2;calc bound;100;0.000654566;0.000468279;0.000988297
2;calc iter;100;0.0815501;0.0788462;0.09063
2;total;1;10.4803;10.4803;10.4803
3;calc total;1;8.16086;8.16086;8.16086
3;calc update async;100;0.000101669;1.8591e-05;0.00551755
3;calc inner;100;0.077744;0.0769058;0.0786963
3;calc wait;100;0.00182601;0.000390232;0.0111602
3;calc bound;100;0.000648567;0.000490725;0.000984582
3;calc iter;100;0.0815384;0.0787751;0.0910298
3;total;1;10.4798;10.4798;10.4798
4;calc total;1;8.15432;8.15432;8.15432
4;calc update async;100;0.000115905;2.061e-05;0.00734645
4;calc inner;100;0.077254;0.0751172;0.0779028
4;calc wait;100;0.00255503;0.000405202;0.0124448
4;calc bound;100;0.000676781;0.000515173;0.00111338
4;calc iter;100;0.0814687;0.0787095;0.0913157
4;total;1;10.4794;10.4794;10.4794
5;calc total;1;8.16235;8.16235;8.16235
5;calc update async;100;9.56645e-05;1.7901e-05;0.00499664
5;calc inner;100;0.0775532;0.0768961;0.078428
5;calc wait;100;0.00220102;0.000392417;0.0106949
5;calc bound;100;0.000635806;0.000502341;0.000939309
5;calc iter;100;0.0815842;0.0789095;0.0920796
5;total;1;10.4688;10.4688;10.4688
6;calc total;1;8.16129;8.16129;8.16129
6;calc update async;100;9.36445e-05;2.047e-05;0.00496102
6;calc inner;100;0.077303;0.0761317;0.0779854
6;calc wait;100;0.00259747;0.000425625;0.012171
6;calc bound;100;0.000679217;0.000471225;0.000992437
6;calc iter;100;0.0815694;0.0789732;0.0915116
6;total;1;10.4701;10.4701;10.4701
7;calc total;1;8.16126;8.16126;8.16126
7;calc update async;100;9.65918e-05;1.8629e-05;0.00502845
7;calc inner;100;0.0774902;0.0769012;0.0782133
7;calc wait;100;0.00223329;0.000481071;0.0101165
7;calc bound;100;0.000664872;0.000452157;0.00121277
7;calc iter;100;0.0815755;0.0789933;0.0902841
7;total;1;10.4794;10.4794;10.4794
8;calc total;1;8.16604;8.16604;8.16604
8;calc update async;100;8.77025e-05;2.0499e-05;0.00406915
8;calc inner;100;0.0774217;0.0765105;0.078044
8;calc wait;100;0.00227259;0.000447803;0.0109963
8;calc bound;100;0.000689814;0.000447389;0.00104824
8;calc iter;100;0.0816284;0.0792751;0.0961763
8;total;1;10.4796;10.4796;10.4796
9;calc total;1;8.16255;8.16255;8.16255
9;calc update async;100;9.03971e-05;1.7641e-05;0.00472647
9;calc inner;100;0.0776193;0.0769452;0.0783172
9;calc wait;100;0.00204692;0.000467567;0.00815263
9;calc bound;100;0.000690464;0.000443245;0.00123956
9;calc iter;100;0.0816123;0.0793699;0.0894554
9;total;1;10.4804;10.4804;10.4804
10;calc total;1;8.16226;8.16226;8.16226
10;calc update async;100;8.92301e-05;1.9894e-05;0.00459592
10;calc inner;100;0.0774305;0.0767683;0.0783132
10;calc wait;100;0.00232092;0.000463827;0.0098495
10;calc bound;100;0.000676266;0.000435677;0.00115287
10;calc iter;100;0.081601;0.0793267;0.0897452
10;total;1;10.479;10.479;10.479
11;calc total;1;8.16101;8.16101;8.16101
11;calc update async;100;9.29307e-05;1.8349e-05;0.00509121
11;calc inner;100;0.0774752;0.0768132;0.078129
11;calc wait;100;0.00210602;0.000434476;0.0102317
11;calc bound;100;0.000675135;0.000458651;0.00119388
11;calc iter;100;0.0815989;0.0790703;0.0907515
11;total;1;10.4762;10.4762;10.4762
12;calc total;1;8.16492;8.16492;8.16492
12;calc update async;100;0.000102702;2.3753e-05;0.00508529
12;calc inner;100;0.0785279;0.0774805;0.0792189
12;calc wait;100;0.00217221;0.000472259;0.01135
12;calc bound;100;0.000843271;0.000449426;0.0017606
12;calc iter;100;0.081649;0.0795289;0.0911715
12;total;1;10.4809;10.4809;10.4809
13;calc total;1;8.16245;8.16245;8.16245
13;calc update async;100;9.45276e-05;2.5756e-05;0.00429193
13;calc inner;100;0.0785741;0.0778051;0.0792936
13;calc wait;100;0.00203793;0.000502231;0.0112021
13;calc bound;100;0.00086103;0.000547303;0.00175549
13;calc iter;100;0.0815698;0.0794583;0.0907987
13;total;1;10.4809;10.4809;10.4809
14;calc total;1;8.161;8.161;8.161
14;calc update async;100;9.95913e-05;2.8184e-05;0.00484165
14;calc inner;100;0.0785549;0.0778001;0.0792426
14;calc wait;100;0.00206036;0.000459271;0.0110897
14;calc bound;100;0.000837793;0.000567304;0.00177774
14;calc iter;100;0.081555;0.0794126;0.0912033
14;total;1;10.4808;10.4808;10.4808
15;calc total;1;8.15914;8.15914;8.15914
15;calc update async;100;0.000103477;2.4335e-05;0.00535326
15;calc inner;100;0.0785815;0.0777155;0.0791941
15;calc wait;100;0.00201172;0.000477904;0.0115223
15;calc bound;100;0.00083523;0.000580008;0.00157628
15;calc iter;100;0.0815344;0.0796622;0.090617
15;total;1;10.4801;10.4801;10.4801
16;calc total;1;8.16603;8.16603;8.16603
16;calc update async;100;9.27891e-05;2.798e-05;0.0041688
16;calc inner;100;0.0784029;0.0765054;0.0790792
16;calc wait;100;0.0022645;0.000415891;0.0120715
16;calc bound;100;0.00083456;0.000510754;0.00170616
16;calc iter;100;0.0816294;0.079382;0.0944307
16;total;1;10.479;10.479;10.479
17;calc total;1;8.16073;8.16073;8.16073
17;calc update async;100;9.52551e-05;2.694e-05;0.00449373
17;calc inner;100;0.0783936;0.0777822;0.0795489
17;calc wait;100;0.00224298;0.000427241;0.011528
17;calc bound;100;0.000841581;0.000488569;0.00175643
17;calc iter;100;0.0815756;0.0793164;0.0910827
17;total;1;10.4733;10.4733;10.4733
18;calc total;1;8.15848;8.15848;8.15848
18;calc update async;100;0.000104596;2.3228e-05;0.00537364
18;calc inner;100;0.078375;0.0775796;0.0788822
18;calc wait;100;0.00223444;0.000460377;0.0116076
18;calc bound;100;0.000838104;0.000477488;0.00174836
18;calc iter;100;0.0815545;0.079242;0.0911243
18;total;1;10.4714;10.4714;10.4714
19;calc total;1;8.15902;8.15902;8.15902
19;calc update async;100;0.000105886;2.816e-05;0.0052814
19;calc inner;100;0.0784062;0.0776689;0.0789014
19;calc wait;100;0.00219441;0.000512263;0.0102578
19;calc bound;100;0.000854977;0.000446716;0.00187246
19;calc iter;100;0.0815639;0.079239;0.0910482
19;total;1;10.4744;10.4744;10.4744
20;calc total;1;8.15355;8.15355;8.15355
20;calc update async;100;0.000122299;2.4906e-05;0.0068973
20;calc inner;100;0.0785281;0.0765334;0.0790657
20;calc wait;100;0.00202401;0.000458636;0.0108252
20;calc bound;100;0.000851816;0.000453867;0.00180528
20;calc iter;100;0.0815284;0.0793752;0.0908906
20;total;1;10.4805;10.4805;10.4805
21;calc total;1;8.16035;8.16035;8.16035
21;calc update async;100;0.000100202;2.8769e-05;0.00468285
21;calc inner;100;0.0785597;0.0778585;0.0790237
21;calc wait;100;0.00207344;0.000382257;0.00947029
21;calc bound;100;0.000862382;0.000435017;0.00177526
21;calc iter;100;0.0815984;0.0788455;0.0920361
21;total;1;10.4809;10.4809;10.4809
22;calc total;1;8.1615;8.1615;8.1615
22;calc update async;100;0.000105725;2.7792e-05;0.00531521
22;calc inner;100;0.0785727;0.0777242;0.0793622
22;calc wait;100;0.00208513;0.000438094;0.00995237
22;calc bound;100;0.000846213;0.000447086;0.00171426
22;calc iter;100;0.0816123;0.0795426;0.0899817
22;total;1;10.4805;10.4805;10.4805
23;calc total;1;8.16057;8.16057;8.16057
23;calc update async;100;0.000102645;2.6771e-05;0.00492208
23;calc inner;100;0.0785978;0.0775796;0.0791686
23;calc wait;100;0.00204563;0.000447595;0.0106705
23;calc bound;100;0.000855234;0.000438022;0.00168476
23;calc iter;100;0.0816035;0.0790634;0.0899394
23;total;1;10.4808;10.4808;10.4808
70;calc total;1;8.16051;8.16051;8.16051
70;calc update async;100;8.81167e-05;2.1273e-05;0.00481231
70;calc inner;100;0.0773655;0.0762578;0.0787879
70;calc wait;100;0.00239191;0.000481108;0.0128363
70;calc bound;100;0.000906561;0.000457139;0.00207182
70;calc iter;100;0.0807546;0.0781078;0.091331
70;total;1;10.4477;10.4477;10.4477
71;calc total;1;8.16127;8.16127;8.16127
71;calc update async;100;8.6108e-05;2.0437e-05;0.00479125
71;calc inner;100;0.0773635;0.0764008;0.0795935
71;calc wait;100;0.00238843;0.000447954;0.0121562
71;calc bound;100;0.000923901;0.00044101;0.0020481
71;calc iter;100;0.0807658;0.0782444;0.0906576
71;total;1;10.4442;10.4442;10.4442
95;calc total;1;8.1595;8.1595;8.1595
95;calc update async;100;9.92791e-05;1.9443e-05;0.00528709
95;calc inner;100;0.0769463;0.0761225;0.0777156
95;calc wait;100;0.00208015;0.000398997;0.00920973
95;calc bound;100;0.000632649;0.000463785;0.00110158
95;calc iter;100;0.0815263;0.0777263;0.091609
95;total;1;10.4326;10.4326;10.4326
187;calc total;1;8.15916;8.15916;8.15916
187;calc update async;100;0.000102016;2.0858e-05;0.00574833
187;calc inner;100;0.0777675;0.0769682;0.0782231
187;calc wait;100;0.00251139;0.000597529;0.0119338
187;calc bound;100;0.000976201;0.00060006;0.00190864
187;calc iter;100;0.0813638;0.079169;0.0908102
187;total;1;10.4281;10.4281;10.4281
188;calc total;1;8.16044;8.16044;8.16044
188;calc update async;100;0.000104522;2.1942e-05;0.00578633
188;calc inner;100;0.078293;0.0779178;0.0788814
188;calc wait;100;0.00199968;0.000501691;0.010114
188;calc bound;100;0.00100516;0.000498667;0.00193613
188;calc iter;100;0.0814046;0.0793719;0.0901947
188;total;1;10.4374;10.4374;10.4374
189;calc total;1;8.15751;8.15751;8.15751
189;calc update async;100;9.96013e-05;2.5018e-05;0.00558092
189;calc inner;100;0.0782691;0.0777557;0.0790577
189;calc wait;100;0.00206055;0.000406786;0.0108948
189;calc bound;100;0.000943249;0.000471222;0.00183446
189;calc iter;100;0.0813751;0.0788189;0.0905298
189;total;1;10.436;10.436;10.436
190;calc total;1;8.15819;8.15819;8.15819
190;calc update async;100;0.000104679;2.2872e-05;0.00597037
190;calc inner;100;0.0782544;0.0777588;0.0787947
190;calc wait;100;0.00215282;0.000473784;0.0108386
190;calc bound;100;0.000867304;0.000475901;0.00183314
190;calc iter;100;0.0813812;0.079084;0.0906746
190;total;1;10.4374;10.4374;10.4374
191;calc total;1;8.15615;8.15615;8.15615
191;calc update async;100;0.000102915;2.3132e-05;0.0057431
191;calc inner;100;0.0782741;0.0777273;0.0788091
191;calc wait;100;0.00205498;0.000458841;0.0102801
191;calc bound;100;0.000924467;0.000475233;0.0019412
191;calc iter;100;0.0813591;0.0788889;0.0901439
191;total;1;10.4341;10.4341;10.4341
