# Supplementary material for: A Halo abstraction for distributed n-dimensional structured grids within the C++ PGAS library DASH
Source: PeerJ Comput Sci. 2023 Feb 3;9:e1203. doi: 10.7717/peerj-cs.1203 (PMC10280232; doi:10.7717/peerj-cs.1203)
Supplement: Supplemental Information 2 [file peerj-cs-09-1203-s002.gz › raw_haswell/res_2d/strong/strong_all.txt]

type	nodes	cores_node	elems	core_id	func	count	avg	min	max
dash	16	24	55000	0	initialize	1	4.54275	4.54275	4.54275
dash	16	24	55000	0	async	100	0.01051	0.00023	0.05508
dash	16	24	55000	0	inner	100	0.03183	0.02062	0.03978
dash	16	24	55000	0	wait	100	0.00003	0.00002	0.00006
dash	16	24	55000	0	bound	100	0.00085	0.00048	0.00167
dash	16	24	55000	0	calc iter	100	0.04322	0.03084	0.07735
dash	16	24	55000	0	calc total	1	4.32675	4.32675	4.32675
dash	16	24	55000	0	total	1	9.47658	9.47658	9.47658
dash	16	24	55000	24	initialize	1	4.35728	4.35728	4.35728
dash	16	24	55000	24	async	100	0.0094721	0.000103068	0.0675597
dash	16	24	55000	24	inner	100	0.0328267	0.021873	0.0397476
dash	16	24	55000	24	wait	100	3.0632e-05	1.456e-05	7.7912e-05
dash	16	24	55000	24	bound	100	0.000915582	0.000495949	0.00148906
dash	16	24	55000	24	calc iter	100	0.0432467	0.0271181	0.0982383
dash	16	24	55000	24	calc total	1	4.32675	4.32675	4.32675
dash	16	24	55000	24	total	1	9.29749	9.29749	9.29749
dash	16	24	55000	25	initialize	1	4.35731	4.35731	4.35731
dash	16	24	55000	25	async	100	0.0098313	0.000158247	0.0517519
dash	16	24	55000	25	inner	100	0.0323592	0.0225717	0.0396875
dash	16	24	55000	25	wait	100	3.25206e-05	1.6474e-05	5.6821e-05
dash	16	24	55000	25	bound	100	0.00102502	0.00050116	0.00186081
dash	16	24	55000	25	calc iter	100	0.0432497	0.0274126	0.0781394
dash	16	24	55000	25	calc total	1	4.32675	4.32675	4.32675
dash	16	24	55000	25	total	1	9.29747	9.29747	9.29747
dash	16	24	55000	26	initialize	1	4.35732	4.35732	4.35732
dash	16	24	55000	26	async	100	0.00932835	9.8646e-05	0.046729
dash	16	24	55000	26	inner	100	0.0330735	0.0227463	0.0399617
dash	16	24	55000	26	wait	100	2.67632e-05	1.3284e-05	5.1782e-05
dash	16	24	55000	26	bound	100	0.000822135	0.00048471	0.0015577
dash	16	24	55000	26	calc iter	100	0.0432523	0.0275128	0.0741803
dash	16	24	55000	26	calc total	1	4.32675	4.32675	4.32675
dash	16	24	55000	26	total	1	9.29748	9.29748	9.29748
dash	16	24	55000	27	initialize	1	4.35731	4.35731	4.35731
dash	16	24	55000	27	async	100	0.00963416	0.000220876	0.0494163
dash	16	24	55000	27	inner	100	0.0327475	0.0228575	0.039606
dash	16	24	55000	27	wait	100	2.87693e-05	1.4001e-05	6.9796e-05
dash	16	24	55000	27	bound	100	0.000836746	0.000490656	0.00162977
dash	16	24	55000	27	calc iter	100	0.0432486	0.0270467	0.0776077
dash	16	24	55000	27	calc total	1	4.32675	4.32675	4.32675
dash	16	24	55000	27	total	1	9.29748	9.29748	9.29748
dash	16	24	55000	28	initialize	1	4.35728	4.35728	4.35728
dash	16	24	55000	28	async	100	0.00988824	0.00020612	0.0465243
dash	16	24	55000	28	inner	100	0.0325151	0.0215925	0.0398136
dash	16	24	55000	28	wait	100	2.69117e-05	1.3802e-05	6.043e-05
dash	16	24	55000	28	bound	100	0.00081276	0.000510681	0.00134243
dash	16	24	55000	28	calc iter	100	0.0432445	0.0292098	0.0746144
dash	16	24	55000	28	calc total	1	4.32675	4.32675	4.32675
dash	16	24	55000	28	total	1	9.29749	9.29749	9.29749
dash	16	24	55000	29	initialize	1	4.35728	4.35728	4.35728
dash	16	24	55000	29	async	100	0.00948563	0.00021946	0.0485135
dash	16	24	55000	29	inner	100	0.0328248	0.0227658	0.0396376
dash	16	24	55000	29	wait	100	2.70498e-05	1.4586e-05	8.6893e-05
dash	16	24	55000	29	bound	100	0.000907649	0.000517477	0.00179647
dash	16	24	55000	29	calc iter	100	0.0432466	0.028763	0.0781526
dash	16	24	55000	29	calc total	1	4.32675	4.32675	4.32675
dash	16	24	55000	29	total	1	9.29748	9.29748	9.29748
dash	16	24	55000	30	initialize	1	4.35727	4.35727	4.35727
dash	16	24	55000	30	async	100	0.0097866	0.000103701	0.0512789
dash	16	24	55000	30	inner	100	0.0326522	0.0227709	0.0396424
dash	16	24	55000	30	wait	100	2.4415e-05	1.4182e-05	6.6325e-05
dash	16	24	55000	30	bound	100	0.000782231	0.0005057	0.00136362
dash	16	24	55000	30	calc iter	100	0.0432469	0.0290764	0.0789539
dash	16	24	55000	30	calc total	1	4.32675	4.32675	4.32675
dash	16	24	55000	30	total	1	9.29748	9.29748	9.29748
dash	16	24	55000	96	initialize	1	4.33502	4.33502	4.33502
dash	16	24	55000	96	async	100	0.0111071	0.00012482	0.0544422
dash	16	24	55000	96	inner	100	0.0312885	0.0204027	0.0397358
dash	16	24	55000	96	wait	100	2.82196e-05	1.4804e-05	6.3915e-05
dash	16	24	55000	96	bound	100	0.000829362	0.000498895	0.00151266
dash	16	24	55000	96	calc iter	100	0.0432544	0.0295285	0.0779972
dash	16	24	55000	96	calc total	1	4.32675	4.32675	4.32675
dash	16	24	55000	96	total	1	9.27048	9.27048	9.27048
dash	16	24	55000	31	initialize	1	4.35726	4.35726	4.35726
dash	16	24	55000	31	async	100	0.0093765	0.000102125	0.0499174
dash	16	24	55000	31	inner	100	0.0330339	0.023066	0.0398242
dash	16	24	55000	31	wait	100	2.55039e-05	1.4101e-05	5.5157e-05
dash	16	24	55000	31	bound	100	0.000809453	0.000520583	0.00143191
dash	16	24	55000	31	calc iter	100	0.0432466	0.028182	0.0795064
dash	16	24	55000	31	calc total	1	4.32675	4.32675	4.32675
dash	16	24	55000	31	total	1	9.29747	9.29747	9.29747
dash	16	24	55000	72	initialize	1	4.31998	4.31998	4.31998
dash	16	24	55000	72	async	100	0.0102559	0.000109036	0.0683818
dash	16	24	55000	72	inner	100	0.0320777	0.0214631	0.0400576
dash	16	24	55000	72	wait	100	3.06533e-05	1.5085e-05	4.921e-05
dash	16	24	55000	72	bound	100	0.000886844	0.000502367	0.00143152
dash	16	24	55000	72	calc iter	100	0.0432526	0.0270611	0.100134
dash	16	24	55000	72	calc total	1	4.32675	4.32675	4.32675
dash	16	24	55000	72	total	1	9.26184	9.26184	9.26184
dash	16	24	55000	48	initialize	1	4.31657	4.31657	4.31657
dash	16	24	55000	48	async	100	0.0104894	0.000139467	0.0569875
dash	16	24	55000	48	inner	100	0.0318797	0.0201024	0.0397882
dash	16	24	55000	48	wait	100	2.80006e-05	1.3708e-05	4.4871e-05
dash	16	24	55000	48	bound	100	0.000838458	0.000490328	0.00149916
dash	16	24	55000	48	calc iter	100	0.0432372	0.0294319	0.0871122
dash	16	24	55000	48	calc total	1	4.32675	4.32675	4.32675
dash	16	24	55000	48	total	1	9.25216	9.25216	9.25216
dash	16	24	55000	97	initialize	1	4.33499	4.33499	4.33499
dash	16	24	55000	97	async	100	0.0110997	0.000238765	0.0513636
dash	16	24	55000	97	inner	100	0.0313233	0.0211828	0.0394887
dash	16	24	55000	97	wait	100	2.77972e-05	1.4241e-05	7.6928e-05
dash	16	24	55000	97	bound	100	0.000799202	0.000494942	0.00141111
dash	16	24	55000	97	calc iter	100	0.0432516	0.0282123	0.0800976
dash	16	24	55000	97	calc total	1	4.32675	4.32675	4.32675
dash	16	24	55000	97	total	1	9.27046	9.27046	9.27046
dash	16	24	55000	32	initialize	1	4.3573	4.3573	4.3573
dash	16	24	55000	32	async	100	0.00943405	0.000116196	0.0543646
dash	16	24	55000	32	inner	100	0.0329672	0.0227474	0.0398182
dash	16	24	55000	32	wait	100	2.6868e-05	1.3954e-05	6.7334e-05
dash	16	24	55000	32	bound	100	0.000814652	0.000485797	0.00166019
dash	16	24	55000	32	calc iter	100	0.0432442	0.0304265	0.0830229
dash	16	24	55000	32	calc total	1	4.32675	4.32675	4.32675
dash	16	24	55000	32	total	1	9.29746	9.29746	9.29746
dash	16	24	55000	73	initialize	1	4.32003	4.32003	4.32003
dash	16	24	55000	73	async	100	0.0107862	0.000239722	0.0588419
dash	16	24	55000	73	inner	100	0.0315205	0.0212705	0.0397767
dash	16	24	55000	73	wait	100	3.16274e-05	1.5676e-05	7.6337e-05
dash	16	24	55000	73	bound	100	0.000916631	0.000513205	0.00161708
dash	16	24	55000	73	calc iter	100	0.0432566	0.02735	0.0854435
dash	16	24	55000	73	calc total	1	4.32675	4.32675	4.32675
dash	16	24	55000	73	total	1	9.26185	9.26185	9.26185
dash	16	24	55000	49	initialize	1	4.31661	4.31661	4.31661
dash	16	24	55000	49	async	100	0.010518	0.000111897	0.0596797
dash	16	24	55000	49	inner	100	0.0318401	0.0201194	0.0397069
dash	16	24	55000	49	wait	100	2.77783e-05	1.464e-05	5.8816e-05
dash	16	24	55000	49	bound	100	0.000850272	0.00051895	0.00159686
dash	16	24	55000	49	calc iter	100	0.0432378	0.0271894	0.0851146
dash	16	24	55000	49	calc total	1	4.32675	4.32675	4.32675
dash	16	24	55000	49	total	1	9.25214	9.25214	9.25214
dash	16	24	55000	98	initialize	1	4.33503	4.33503	4.33503
dash	16	24	55000	98	async	100	0.0111815	0.000148961	0.0507505
dash	16	24	55000	98	inner	100	0.0312834	0.0203905	0.0398572
dash	16	24	55000	98	wait	100	2.41542e-05	1.5192e-05	4.7635e-05
dash	16	24	55000	98	bound	100	0.000762962	0.000506837	0.00149492
dash	16	24	55000	98	calc iter	100	0.0432535	0.0277704	0.0834069
dash	16	24	55000	98	calc total	1	4.32675	4.32675	4.32675
dash	16	24	55000	98	total	1	9.27044	9.27044	9.27044
dash	16	24	55000	33	initialize	1	4.35732	4.35732	4.35732
dash	16	24	55000	33	async	100	0.0097645	0.000107573	0.0577489
dash	16	24	55000	33	inner	100	0.0325663	0.0217215	0.0399181
dash	16	24	55000	33	wait	100	2.73592e-05	1.408e-05	5.6132e-05
dash	16	24	55000	33	bound	100	0.000884939	0.000488588	0.00159024
dash	16	24	55000	33	calc iter	100	0.0432447	0.0280081	0.0826264
dash	16	24	55000	33	calc total	1	4.32675	4.32675	4.32675
dash	16	24	55000	33	total	1	9.29748	9.29748	9.29748
dash	16	24	55000	74	initialize	1	4.32001	4.32001	4.32001
dash	16	24	55000	74	async	100	0.0103858	0.000178337	0.0537192
dash	16	24	55000	74	inner	100	0.0320415	0.0222944	0.0400371
dash	16	24	55000	74	wait	100	2.51958e-05	1.3747e-05	4.8287e-05
dash	16	24	55000	74	bound	100	0.000808198	0.000486807	0.0015005
dash	16	24	55000	74	calc iter	100	0.0432621	0.0268452	0.0783079
dash	16	24	55000	74	calc total	1	4.32675	4.32675	4.32675
dash	16	24	55000	74	total	1	9.26186	9.26186	9.26186
dash	16	24	55000	50	initialize	1	4.31657	4.31657	4.31657
dash	16	24	55000	50	async	100	0.0105917	0.00014253	0.0740688
dash	16	24	55000	50	inner	100	0.0317768	0.0204003	0.0398205
dash	16	24	55000	50	wait	100	2.70811e-05	1.3185e-05	4.8274e-05
dash	16	24	55000	50	bound	100	0.000840628	0.000487621	0.00162685
dash	16	24	55000	50	calc iter	100	0.0432377	0.0276242	0.0978442
dash	16	24	55000	50	calc total	1	4.32675	4.32675	4.32675
dash	16	24	55000	50	total	1	9.25212	9.25212	9.25212
dash	16	24	55000	99	initialize	1	4.33503	4.33503	4.33503
dash	16	24	55000	99	async	100	0.0106573	0.000101041	0.0483054
dash	16	24	55000	99	inner	100	0.0318143	0.022137	0.040069
dash	16	24	55000	99	wait	100	2.37417e-05	1.3695e-05	5.1283e-05
dash	16	24	55000	99	bound	100	0.000755386	0.000484728	0.00152589
dash	16	24	55000	99	calc iter	100	0.043252	0.0257479	0.0737775
dash	16	24	55000	99	calc total	1	4.32675	4.32675	4.32675
dash	16	24	55000	99	total	1	9.27044	9.27044	9.27044
dash	16	24	55000	34	initialize	1	4.35733	4.35733	4.35733
dash	16	24	55000	34	async	100	0.0101929	0.000221737	0.0620745
dash	16	24	55000	34	inner	100	0.032122	0.0202868	0.0399471
dash	16	24	55000	34	wait	100	2.86864e-05	1.2772e-05	9.5144e-05
dash	16	24	55000	75	initialize	1	4.32001	4.32001	4.32001
dash	16	24	55000	75	async	100	0.0100657	0.000108712	0.0532531
dash	16	24	55000	75	inner	100	0.0323684	0.0223515	0.0401299
dash	16	24	55000	75	wait	100	2.31279e-05	1.3277e-05	4.4928e-05
dash	16	24	55000	75	bound	100	0.000804297	0.000488001	0.00151488
dash	16	24	55000	75	calc iter	100	0.0432629	0.0264784	0.0819408
dash	16	24	55000	75	calc total	1	4.32676	4.32676	4.32676
dash	16	24	55000	75	total	1	9.26185	9.26185	9.26185
dash	16	24	55000	51	initialize	1	4.31667	4.31667	4.31667
dash	16	24	55000	51	async	100	0.0106372	0.000118867	0.0536782
dash	16	24	55000	51	inner	100	0.0317086	0.0206759	0.0396538
dash	16	24	55000	51	wait	100	2.92823e-05	1.5106e-05	6.466e-05
dash	16	24	55000	51	bound	100	0.000859353	0.000504346	0.00142679
dash	16	24	55000	51	calc iter	100	0.0432361	0.0295129	0.0776687
dash	16	24	55000	51	calc total	1	4.32675	4.32675	4.32675
dash	16	24	55000	51	total	1	9.2522	9.2522	9.2522
dash	16	24	55000	100	initialize	1	4.33504	4.33504	4.33504
dash	16	24	55000	100	async	100	0.0108853	0.000334162	0.0466336
dash	16	24	55000	100	inner	100	0.0315767	0.0205083	0.0399081
dash	16	24	55000	100	wait	100	2.4308e-05	1.4639e-05	4.4732e-05
dash	16	24	55000	100	bound	100	0.000764521	0.0004998	0.00140612
dash	16	24	55000	100	calc iter	100	0.0432521	0.0323533	0.0718307
dash	16	24	55000	100	calc total	1	4.32675	4.32675	4.32675
dash	16	24	55000	100	total	1	9.27047	9.27047	9.27047
dash	16	24	55000	34	bound	100	0.000896253	0.000488798	0.00164089
dash	16	24	55000	34	calc iter	100	0.0432415	0.0281439	0.087244
dash	16	24	55000	34	calc total	1	4.32675	4.32675	4.32675
dash	16	24	55000	34	total	1	9.29749	9.29749	9.29749
dash	16	24	55000	76	initialize	1	4.32002	4.32002	4.32002
dash	16	24	55000	76	async	100	0.0101789	0.000122588	0.0549233
dash	16	24	55000	76	inner	100	0.0323012	0.0217305	0.0401232
dash	16	24	55000	76	wait	100	2.38439e-05	1.3895e-05	5.2448e-05
dash	16	24	55000	76	bound	100	0.000756799	0.000489378	0.00122295
dash	16	24	55000	76	calc iter	100	0.0432617	0.0277944	0.0834627
dash	16	24	55000	76	calc total	1	4.32676	4.32676	4.32676
dash	16	24	55000	76	total	1	9.26187	9.26187	9.26187
dash	16	24	55000	52	initialize	1	4.31655	4.31655	4.31655
dash	16	24	55000	52	async	100	0.0105359	0.000101516	0.0519491
dash	16	24	55000	52	inner	100	0.0318828	0.0203648	0.0394969
dash	16	24	55000	52	wait	100	2.51309e-05	1.2977e-05	7.4546e-05
dash	16	24	55000	52	bound	100	0.000791212	0.00048144	0.00139737
dash	16	24	55000	52	calc iter	100	0.0432365	0.029486	0.0735904
dash	16	24	55000	52	calc total	1	4.32675	4.32675	4.32675
dash	16	24	55000	52	total	1	9.25212	9.25212	9.25212
dash	16	24	55000	120	initialize	1	4.37946	4.37946	4.37946
dash	16	24	55000	120	async	100	0.0109444	0.000166073	0.0607712
dash	16	24	55000	120	inner	100	0.0314461	0.0211688	0.0393295
dash	16	24	55000	120	wait	100	2.65329e-05	1.3641e-05	5.2789e-05
dash	16	24	55000	120	bound	100	0.000825294	0.000520372	0.00137123
dash	16	24	55000	120	calc iter	100	0.0432436	0.0262237	0.0905798
dash	16	24	55000	120	calc total	1	4.32675	4.32675	4.32675
dash	16	24	55000	120	total	1	9.30104	9.30104	9.30104
dash	16	24	55000	101	initialize	1	4.33503	4.33503	4.33503
dash	16	24	55000	101	async	100	0.0102766	0.000130039	0.0510021
dash	16	24	55000	101	inner	100	0.0321732	0.0218852	0.0401659
dash	16	24	55000	101	wait	100	2.43999e-05	1.3806e-05	4.3989e-05
dash	16	24	55000	101	bound	100	0.000777765	0.00048477	0.00120159
dash	16	24	55000	101	calc iter	100	0.0432533	0.0308811	0.075071
dash	16	24	55000	101	calc total	1	4.32675	4.32675	4.32675
dash	16	24	55000	101	total	1	9.27045	9.27045	9.27045
dash	16	24	55000	35	initialize	1	4.35728	4.35728	4.35728
dash	16	24	55000	35	async	100	0.00991802	0.000106264	0.0494347
dash	16	24	55000	35	inner	100	0.0323449	0.0212968	0.0395938
dash	16	24	55000	35	wait	100	3.01657e-05	1.3452e-05	6.1894e-05
dash	16	24	55000	35	bound	100	0.000946885	0.000466949	0.0014157
dash	16	24	55000	35	calc iter	100	0.0432417	0.0286914	0.0803289
dash	16	24	55000	35	calc total	1	4.32675	4.32675	4.32675
dash	16	24	55000	35	total	1	9.29749	9.29749	9.29749
dash	16	24	55000	77	initialize	1	4.32	4.32	4.32
dash	16	24	55000	77	async	100	0.00991658	0.000103632	0.0446324
dash	16	24	55000	77	inner	100	0.0325354	0.0230663	0.0400683
dash	16	24	55000	77	wait	100	2.66253e-05	1.4583e-05	4.6615e-05
dash	16	24	55000	77	bound	100	0.000779657	0.000498371	0.00138782
dash	16	24	55000	77	calc iter	100	0.0432596	0.0304266	0.0728856
dash	16	24	55000	77	calc total	1	4.32675	4.32675	4.32675
dash	16	24	55000	77	total	1	9.26186	9.26186	9.26186
dash	16	24	55000	53	initialize	1	4.31661	4.31661	4.31661
dash	16	24	55000	53	async	100	0.0105078	0.000159042	0.0592739
dash	16	24	55000	53	inner	100	0.0318338	0.0208383	0.0395592
dash	16	24	55000	53	wait	100	2.93687e-05	1.411e-05	7.5704e-05
dash	16	24	55000	53	bound	100	0.000862534	0.000498313	0.00159785
dash	16	24	55000	53	calc iter	100	0.043235	0.0295333	0.0820941
dash	16	24	55000	53	calc total	1	4.32675	4.32675	4.32675
dash	16	24	55000	53	total	1	9.25219	9.25219	9.25219
dash	16	24	55000	121	initialize	1	4.37946	4.37946	4.37946
dash	16	24	55000	121	async	100	0.0107784	0.000169674	0.0550641
dash	16	24	55000	121	inner	100	0.0315712	0.0218682	0.0394412
dash	16	24	55000	121	wait	100	2.99325e-05	1.5502e-05	6.8915e-05
dash	16	24	55000	121	bound	100	0.000862434	0.000495899	0.00141993
dash	16	24	55000	121	calc iter	100	0.0432431	0.0267283	0.0846909
dash	16	24	55000	121	calc total	1	4.32675	4.32675	4.32675
dash	16	24	55000	121	total	1	9.30104	9.30104	9.30104
dash	16	24	55000	102	initialize	1	4.33507	4.33507	4.33507
dash	16	24	55000	102	async	100	0.0108964	0.000334624	0.0832045
dash	16	24	55000	102	inner	100	0.0315301	0.020549	0.0397115
dash	16	24	55000	102	wait	100	2.4982e-05	1.3213e-05	7.3172e-05
dash	16	24	55000	102	bound	100	0.000798107	0.000519281	0.00124994
dash	16	24	55000	102	calc iter	100	0.0432507	0.0276697	0.106331
dash	16	24	55000	102	calc total	1	4.32675	4.32675	4.32675
dash	16	24	55000	102	total	1	9.27047	9.27047	9.27047
dash	16	24	55000	36	initialize	1	4.35731	4.35731	4.35731
dash	16	24	55000	36	async	100	0.0101361	0.000118194	0.0497036
dash	16	24	55000	36	inner	100	0.0321643	0.0212007	0.0396448
dash	16	24	55000	36	wait	100	2.94527e-05	1.5399e-05	6.0298e-05
dash	16	24	55000	36	bound	100	0.000903338	0.000505999	0.00157555
dash	16	24	55000	36	calc iter	100	0.0432349	0.0318887	0.0744356
dash	16	24	55000	36	calc total	1	4.32675	4.32675	4.32675
dash	16	24	55000	36	total	1	9.29747	9.29747	9.29747
dash	16	24	55000	78	initialize	1	4.32002	4.32002	4.32002
dash	16	24	55000	78	async	100	0.0106361	0.000287226	0.0487642
dash	16	24	55000	78	inner	100	0.0317772	0.0215878	0.0395761
dash	16	24	55000	78	wait	100	2.78238e-05	1.2768e-05	9.4318e-05
dash	16	24	55000	78	bound	100	0.000809298	0.000488377	0.00135638
dash	16	24	55000	78	calc iter	100	0.043252	0.0292468	0.0756613
dash	16	24	55000	78	calc total	1	4.32675	4.32675	4.32675
dash	16	24	55000	78	total	1	9.26188	9.26188	9.26188
dash	16	24	55000	54	initialize	1	4.3166	4.3166	4.3166
dash	16	24	55000	54	async	100	0.010521	0.000123113	0.0929156
dash	16	24	55000	54	inner	100	0.0317807	0.0203317	0.0395127
dash	16	24	55000	54	wait	100	3.09576e-05	1.3757e-05	8.2246e-05
dash	16	24	55000	54	bound	100	0.00090094	0.000502173	0.00145428
dash	16	24	55000	54	calc iter	100	0.043235	0.0297488	0.115439
dash	16	24	55000	54	calc total	1	4.32675	4.32675	4.32675
dash	16	24	55000	54	total	1	9.25216	9.25216	9.25216
dash	16	24	55000	122	initialize	1	4.3795	4.3795	4.3795
dash	16	24	55000	122	async	100	0.00724125	0.000107756	0.039931
dash	16	24	55000	122	inner	100	0.0347807	0.0211633	0.0693263
dash	16	24	55000	122	wait	100	2.93226e-05	1.5041e-05	6.5171e-05
dash	16	24	55000	122	bound	100	0.00119057	0.000500923	0.0235993
dash	16	24	55000	122	calc iter	100	0.0432432	0.0261369	0.078505
dash	16	24	55000	122	calc total	1	4.32675	4.32675	4.32675
dash	16	24	55000	122	total	1	9.30106	9.30106	9.30106
dash	16	24	55000	103	initialize	1	4.33505	4.33505	4.33505
dash	16	24	55000	103	async	100	0.0107561	0.000217277	0.0749604
dash	16	24	55000	103	inner	100	0.0316357	0.0216954	0.0397918
dash	16	24	55000	103	wait	100	2.78154e-05	1.5229e-05	6.0094e-05
dash	16	24	55000	103	bound	100	0.000828562	0.000507188	0.00155965
dash	16	24	55000	103	calc iter	100	0.0432494	0.0302223	0.0979714
dash	16	24	55000	103	calc total	1	4.32675	4.32675	4.32675
dash	16	24	55000	103	total	1	9.27048	9.27048	9.27048
dash	16	24	55000	37	initialize	1	4.35734	4.35734	4.35734
dash	16	24	55000	37	async	100	0.00985228	0.000108772	0.0585423
dash	16	24	55000	37	inner	100	0.0324744	0.0225814	0.0397906
dash	16	24	55000	37	wait	100	2.82367e-05	1.5939e-05	4.657e-05
dash	16	24	55000	37	bound	100	0.00087921	0.000507479	0.00156307
dash	16	24	55000	37	calc iter	100	0.0432354	0.0294452	0.085674
dash	16	24	55000	37	calc total	1	4.32675	4.32675	4.32675
dash	16	24	55000	37	total	1	9.2975	9.2975	9.2975
dash	16	24	55000	79	initialize	1	4.32	4.32	4.32
dash	16	24	55000	79	async	100	0.0100813	0.000103707	0.0566158
dash	16	24	55000	79	inner	100	0.0323274	0.0228809	0.0399235
dash	16	24	55000	79	wait	100	2.62801e-05	1.4453e-05	5.673e-05
dash	16	24	55000	79	bound	100	0.000814643	0.000544759	0.0013839
dash	16	24	55000	79	calc iter	100	0.043251	0.0290031	0.0853268
dash	16	24	55000	79	calc total	1	4.32675	4.32675	4.32675
dash	16	24	55000	79	total	1	9.26186	9.26186	9.26186
dash	16	24	55000	55	initialize	1	4.31669	4.31669	4.31669
dash	16	24	55000	55	async	100	0.0104002	0.000285992	0.0805917
dash	16	24	55000	55	inner	100	0.0319969	0.0212794	0.0396553
dash	16	24	55000	55	wait	100	2.85888e-05	1.5229e-05	7.0349e-05
dash	16	24	55000	55	bound	100	0.000813527	0.000491932	0.00154322
dash	16	24	55000	55	calc iter	100	0.0432406	0.0298872	0.102465
dash	16	24	55000	55	calc total	1	4.32675	4.32675	4.32675
dash	16	24	55000	55	total	1	9.2522	9.2522	9.2522
dash	16	24	55000	123	initialize	1	4.37947	4.37947	4.37947
dash	16	24	55000	123	async	100	0.0101741	9.9169e-05	0.0520886
dash	16	24	55000	123	inner	100	0.0322385	0.0229425	0.0397791
dash	16	24	55000	123	wait	100	2.39524e-05	1.3339e-05	5.3369e-05
dash	16	24	55000	123	bound	100	0.000808827	0.000503915	0.00156478
dash	16	24	55000	123	calc iter	100	0.0432467	0.026407	0.0838019
dash	16	24	55000	123	calc total	1	4.32675	4.32675	4.32675
dash	16	24	55000	123	total	1	9.30104	9.30104	9.30104
dash	16	24	55000	104	initialize	1	4.33505	4.33505	4.33505
dash	16	24	55000	104	async	100	0.0108352	0.000106927	0.0693463
dash	16	24	55000	104	inner	100	0.0314997	0.0207474	0.0399531
dash	16	24	55000	104	wait	100	2.85909e-05	1.469e-05	4.5243e-05
dash	16	24	55000	104	bound	100	0.000883362	0.000475646	0.00149986
dash	16	24	55000	104	calc iter	100	0.0432485	0.0297285	0.0922746
dash	16	24	55000	104	calc total	1	4.32675	4.32675	4.32675
dash	16	24	55000	104	total	1	9.27046	9.27046	9.27046
dash	16	24	55000	38	initialize	1	4.35734	4.35734	4.35734
dash	16	24	55000	38	async	100	0.0103477	0.0001947	0.0883171
dash	16	24	55000	38	inner	100	0.0318391	0.020699	0.0393811
dash	16	24	55000	38	wait	100	3.42721e-05	1.4597e-05	8.1141e-05
dash	16	24	55000	38	bound	100	0.0010074	0.000500182	0.00153795
dash	16	24	55000	38	calc iter	100	0.0432299	0.0272589	0.114544
dash	16	24	55000	38	calc total	1	4.32675	4.32675	4.32675
dash	16	24	55000	38	total	1	9.2975	9.2975	9.2975
dash	16	24	55000	80	initialize	1	4.32004	4.32004	4.32004
dash	16	24	55000	80	async	100	0.010082	0.000108599	0.0543518
dash	16	24	55000	80	inner	100	0.0323519	0.0228366	0.0399535
dash	16	24	55000	80	wait	100	2.46266e-05	1.3603e-05	5.5317e-05
dash	16	24	55000	80	bound	100	0.000789043	0.000500918	0.00152589
dash	16	24	55000	80	calc iter	100	0.0432491	0.0290808	0.0830728
dash	16	24	55000	80	calc total	1	4.32675	4.32675	4.32675
dash	16	24	55000	80	total	1	9.26186	9.26186	9.26186
dash	16	24	55000	56	initialize	1	4.31656	4.31656	4.31656
dash	16	24	55000	56	async	100	0.0101899	0.000104927	0.0768591
dash	16	24	55000	56	inner	100	0.0322704	0.0212248	0.0400808
dash	16	24	55000	56	wait	100	2.48526e-05	1.283e-05	4.928e-05
dash	16	24	55000	56	bound	100	0.000761355	0.000490715	0.00143925
dash	16	24	55000	56	calc iter	100	0.0432478	0.0302043	0.0986638
dash	16	24	55000	56	calc total	1	4.32675	4.32675	4.32675
dash	16	24	55000	56	total	1	9.25212	9.25212	9.25212
dash	16	24	55000	124	initialize	1	4.37948	4.37948	4.37948
dash	16	24	55000	124	async	100	0.00952903	0.000105723	0.0452036
dash	16	24	55000	124	inner	100	0.0328151	0.02072	0.0770172
dash	16	24	55000	124	wait	100	2.75043e-05	1.3766e-05	6.2473e-05
dash	16	24	55000	124	bound	100	0.000866708	0.000492779	0.00353428
dash	16	24	55000	124	calc iter	100	0.0432395	0.0262565	0.0862569
dash	16	24	55000	124	calc total	1	4.32675	4.32675	4.32675
dash	16	24	55000	124	total	1	9.30106	9.30106	9.30106
dash	16	24	55000	105	initialize	1	4.33503	4.33503	4.33503
dash	16	24	55000	105	async	100	0.0109141	0.000144035	0.0623643
dash	16	24	55000	105	inner	100	0.0313514	0.0208466	0.0396934
dash	16	24	55000	105	wait	100	3.05944e-05	1.4525e-05	6.3933e-05
dash	16	24	55000	105	bound	100	0.000949953	0.000542517	0.00166005
dash	16	24	55000	105	calc iter	100	0.0432478	0.0292008	0.0838151
dash	16	24	55000	105	calc total	1	4.32675	4.32675	4.32675
dash	16	24	55000	105	total	1	9.27047	9.27047	9.27047
dash	16	24	55000	39	initialize	1	4.35731	4.35731	4.35731
dash	16	24	55000	39	async	100	0.00986449	0.000102258	0.0721746
dash	16	24	55000	39	inner	100	0.0324395	0.0226118	0.0396442
dash	16	24	55000	39	wait	100	3.00468e-05	1.7224e-05	5.4894e-05
dash	16	24	55000	39	bound	100	0.000904902	0.000519704	0.00136921
dash	16	24	55000	39	calc iter	100	0.0432404	0.0291006	0.097297
dash	16	24	55000	39	calc total	1	4.32675	4.32675	4.32675
dash	16	24	55000	39	total	1	9.29747	9.29747	9.29747
dash	16	24	55000	81	initialize	1	4.32005	4.32005	4.32005
dash	16	24	55000	81	async	100	0.0108546	0.000123741	0.0582241
dash	16	24	55000	81	inner	100	0.0314868	0.0211285	0.0398693
dash	16	24	55000	81	wait	100	2.88396e-05	1.373e-05	6.4081e-05
dash	16	24	55000	81	bound	100	0.000874323	0.000503484	0.0015681
dash	16	24	55000	81	calc iter	100	0.0432459	0.0291144	0.0821217
dash	16	24	55000	81	calc total	1	4.32675	4.32675	4.32675
dash	16	24	55000	81	total	1	9.26187	9.26187	9.26187
dash	16	24	55000	57	initialize	1	4.31657	4.31657	4.31657
dash	16	24	55000	57	async	100	0.0105385	0.000259856	0.0619059
dash	16	24	55000	57	inner	100	0.0318246	0.0202852	0.0397776
dash	16	24	55000	57	wait	100	2.65848e-05	1.3255e-05	6.1397e-05
dash	16	24	55000	57	bound	100	0.000855373	0.000489866	0.00162567
dash	16	24	55000	57	calc iter	100	0.0432465	0.0302824	0.0826957
dash	16	24	55000	57	calc total	1	4.32675	4.32675	4.32675
dash	16	24	55000	57	total	1	9.25212	9.25212	9.25212
dash	16	24	55000	125	initialize	1	4.37948	4.37948	4.37948
dash	16	24	55000	125	async	100	0.0105903	0.000103377	0.0453885
dash	16	24	55000	125	inner	100	0.0317969	0.0224574	0.0394808
dash	16	24	55000	125	wait	100	2.73356e-05	1.5536e-05	7.4521e-05
dash	16	24	55000	125	bound	100	0.000829461	0.000519257	0.00129387
dash	16	24	55000	125	calc iter	100	0.0432451	0.0268589	0.0699431
dash	16	24	55000	125	calc total	1	4.32675	4.32675	4.32675
dash	16	24	55000	125	total	1	9.30105	9.30105	9.30105
dash	16	24	55000	106	initialize	1	4.33503	4.33503	4.33503
dash	16	24	55000	106	async	100	0.0110985	0.000181174	0.0564215
dash	16	24	55000	106	inner	100	0.0312408	0.0215872	0.0397173
dash	16	24	55000	106	wait	100	2.91288e-05	1.605e-05	6.6107e-05
dash	16	24	55000	106	bound	100	0.000881361	0.000523893	0.00160454
dash	16	24	55000	106	calc iter	100	0.0432514	0.0287146	0.0786438
dash	16	24	55000	106	calc total	1	4.32675	4.32675	4.32675
dash	16	24	55000	106	total	1	9.27045	9.27045	9.27045
dash	16	24	55000	40	initialize	1	4.35733	4.35733	4.35733
dash	16	24	55000	40	async	100	0.0102219	0.000116541	0.0679981
dash	16	24	55000	40	inner	100	0.0321264	0.0208809	0.0395544
dash	16	24	55000	40	wait	100	2.82366e-05	1.4774e-05	0.000108907
dash	16	24	55000	40	bound	100	0.000863968	0.000520949	0.00130044
dash	16	24	55000	40	calc iter	100	0.0432421	0.0305515	0.0928847
dash	16	24	55000	40	calc total	1	4.32675	4.32675	4.32675
dash	16	24	55000	40	total	1	9.2975	9.2975	9.2975
dash	16	24	55000	82	initialize	1	4.32004	4.32004	4.32004
dash	16	24	55000	82	async	100	0.0105218	0.000114995	0.056762
dash	16	24	55000	82	inner	100	0.0318466	0.0219914	0.0399154
dash	16	24	55000	82	wait	100	2.44803e-05	1.3223e-05	5.8239e-05
dash	16	24	55000	82	bound	100	0.000854934	0.000505846	0.00158113
dash	16	24	55000	82	calc iter	100	0.0432491	0.027473	0.0909404
dash	16	24	55000	82	calc total	1	4.32675	4.32675	4.32675
dash	16	24	55000	82	total	1	9.26188	9.26188	9.26188
dash	16	24	55000	58	initialize	1	4.31666	4.31666	4.31666
dash	16	24	55000	58	async	100	0.010748	0.000311239	0.0543721
dash	16	24	55000	58	inner	100	0.0316536	0.0205417	0.0397951
dash	16	24	55000	58	wait	100	2.62277e-05	1.3567e-05	6.7324e-05
dash	16	24	55000	58	bound	100	0.000820687	0.000490343	0.00170983
dash	16	24	55000	58	calc iter	100	0.0432501	0.0300648	0.0763469
dash	16	24	55000	58	calc total	1	4.32675	4.32675	4.32675
dash	16	24	55000	58	total	1	9.2522	9.2522	9.2522
dash	16	24	55000	126	initialize	1	4.37948	4.37948	4.37948
dash	16	24	55000	126	async	100	0.00701546	0.000107552	0.0479684
dash	16	24	55000	126	inner	100	0.0352472	0.0220829	0.067561
dash	16	24	55000	126	wait	100	2.81491e-05	1.4198e-05	4.8994e-05
dash	16	24	55000	126	bound	100	0.00095269	0.000495464	0.0135224
dash	16	24	55000	126	calc iter	100	0.0432447	0.0247437	0.0730422
dash	16	24	55000	126	calc total	1	4.32675	4.32675	4.32675
dash	16	24	55000	126	total	1	9.30104	9.30104	9.30104
dash	16	24	55000	107	initialize	1	4.33504	4.33504	4.33504
dash	16	24	55000	107	async	100	0.0110956	0.000192573	0.042562
dash	16	24	55000	107	inner	100	0.0312405	0.0213971	0.0394756
dash	16	24	55000	107	wait	100	2.8096e-05	1.4295e-05	9.0887e-05
dash	16	24	55000	107	bound	100	0.000885495	0.00051836	0.00162283
dash	16	24	55000	107	calc iter	100	0.0432513	0.0293865	0.0755665
dash	16	24	55000	107	calc total	1	4.32675	4.32675	4.32675
dash	16	24	55000	107	total	1	9.27046	9.27046	9.27046
dash	16	24	55000	41	initialize	1	4.35729	4.35729	4.35729
dash	16	24	55000	41	async	100	0.0102307	0.00010873	0.0518458
dash	16	24	55000	41	inner	100	0.032068	0.0224607	0.0395818
dash	16	24	55000	41	wait	100	3.05279e-05	1.5829e-05	7.2351e-05
dash	16	24	55000	41	bound	100	0.00091054	0.000512748	0.00162268
dash	16	24	55000	41	calc iter	100	0.0432415	0.0309272	0.0760186
dash	16	24	55000	41	calc total	1	4.32675	4.32675	4.32675
dash	16	24	55000	41	total	1	9.29748	9.29748	9.29748
dash	16	24	55000	83	initialize	1	4.32	4.32	4.32
dash	16	24	55000	83	async	100	0.010861	0.000115333	0.0473015
dash	16	24	55000	83	inner	100	0.0314706	0.0209368	0.0396726
dash	16	24	55000	83	wait	100	2.80049e-05	1.4794e-05	7.7387e-05
dash	16	24	55000	83	bound	100	0.000886705	0.000485577	0.00144331
dash	16	24	55000	83	calc iter	100	0.0432477	0.028496	0.077298
dash	16	24	55000	83	calc total	1	4.32675	4.32675	4.32675
dash	16	24	55000	83	total	1	9.26187	9.26187	9.26187
dash	16	24	55000	59	initialize	1	4.31655	4.31655	4.31655
dash	16	24	55000	59	async	100	0.0104403	0.000179988	0.0478249
dash	16	24	55000	59	inner	100	0.0319543	0.0209392	0.0398349
dash	16	24	55000	59	wait	100	2.41877e-05	1.2742e-05	5.9682e-05
dash	16	24	55000	59	bound	100	0.000835389	0.000477907	0.00165072
dash	16	24	55000	59	calc iter	100	0.0432558	0.0297025	0.0806456
dash	16	24	55000	59	calc total	1	4.32675	4.32675	4.32675
dash	16	24	55000	59	total	1	9.2521	9.2521	9.2521
dash	16	24	55000	127	initialize	1	4.37947	4.37947	4.37947
dash	16	24	55000	127	async	100	0.0107353	0.000125566	0.0513227
dash	16	24	55000	127	inner	100	0.0316146	0.0212959	0.0393327
dash	16	24	55000	127	wait	100	2.93713e-05	1.5283e-05	0.000108672
dash	16	24	55000	127	bound	100	0.000868297	0.000524177	0.00141376
dash	16	24	55000	127	calc iter	100	0.0432492	0.0266935	0.075183
dash	16	24	55000	127	calc total	1	4.32675	4.32675	4.32675
dash	16	24	55000	127	total	1	9.30103	9.30103	9.30103
dash	16	24	55000	108	initialize	1	4.33501	4.33501	4.33501
dash	16	24	55000	108	async	100	0.0107952	0.000105917	0.0478213
dash	16	24	55000	108	inner	100	0.0314821	0.0211166	0.0394003
dash	16	24	55000	108	wait	100	3.01191e-05	1.2953e-05	5.3233e-05
dash	16	24	55000	108	bound	100	0.000938622	0.000507647	0.00168523
dash	16	24	55000	108	calc iter	100	0.0432476	0.0279562	0.0792661
dash	16	24	55000	108	calc total	1	4.32675	4.32675	4.32675
dash	16	24	55000	108	total	1	9.27046	9.27046	9.27046
dash	16	24	55000	42	initialize	1	4.3573	4.3573	4.3573
dash	16	24	55000	42	async	100	0.00997092	0.000104563	0.0466561
dash	16	24	55000	42	inner	100	0.0323639	0.0225625	0.0395215
dash	16	24	55000	42	wait	100	2.90279e-05	1.483e-05	6.2739e-05
dash	16	24	55000	42	bound	100	0.000880158	0.000513666	0.00165192
dash	16	24	55000	42	calc iter	100	0.0432453	0.0309287	0.0726396
dash	16	24	55000	42	calc total	1	4.32675	4.32675	4.32675
dash	16	24	55000	42	total	1	9.29747	9.29747	9.29747
dash	16	24	55000	84	initialize	1	4.32004	4.32004	4.32004
dash	16	24	55000	84	async	100	0.0103377	0.000130974	0.0433201
dash	16	24	55000	84	inner	100	0.0320814	0.0213257	0.0399138
dash	16	24	55000	84	wait	100	2.46539e-05	1.4031e-05	5.058e-05
dash	16	24	55000	84	bound	100	0.000803037	0.000485261	0.0016987
dash	16	24	55000	84	calc iter	100	0.0432483	0.0307112	0.0761705
dash	16	24	55000	60	initialize	1	4.31656	4.31656	4.31656
dash	16	24	55000	60	async	100	0.0108475	0.000540124	0.052308
dash	16	24	55000	60	inner	100	0.0315493	0.0218632	0.0393197
dash	16	24	55000	60	wait	100	2.64716e-05	1.3379e-05	8.3793e-05
dash	16	24	55000	60	bound	100	0.000827252	0.000477238	0.00170085
dash	16	24	55000	60	calc iter	100	0.0432519	0.0271289	0.0889405
dash	16	24	55000	60	calc total	1	4.32675	4.32675	4.32675
dash	16	24	55000	60	total	1	9.2521	9.2521	9.2521
dash	16	24	55000	109	initialize	1	4.33504	4.33504	4.33504
dash	16	24	55000	109	async	100	0.010685	0.000192305	0.0425
dash	16	24	55000	109	inner	100	0.0315874	0.020493	0.0393578
dash	16	24	55000	109	wait	100	3.14031e-05	1.4623e-05	6.2085e-05
dash	16	24	55000	109	bound	100	0.000939994	0.000502868	0.00160057
dash	16	24	55000	109	calc iter	100	0.043245	0.0291923	0.0665963
dash	16	24	55000	109	calc total	1	4.32675	4.32675	4.32675
dash	16	24	55000	109	total	1	9.27046	9.27046	9.27046
dash	16	24	55000	43	initialize	1	4.35733	4.35733	4.35733
dash	16	24	55000	43	async	100	0.0101716	0.000125364	0.0575167
dash	16	24	55000	43	inner	100	0.0322629	0.0225151	0.0396714
dash	16	24	55000	43	wait	100	2.61309e-05	1.5104e-05	7.0972e-05
dash	16	24	55000	43	bound	100	0.000788222	0.000480128	0.0015632
dash	16	24	55000	43	calc iter	100	0.0432503	0.0303718	0.083213
dash	16	24	55000	43	calc total	1	4.32675	4.32675	4.32675
dash	16	24	55000	43	total	1	9.29749	9.29749	9.29749
dash	16	24	55000	84	calc total	1	4.32675	4.32675	4.32675
dash	16	24	55000	84	total	1	9.26187	9.26187	9.26187
dash	16	24	55000	61	initialize	1	4.31656	4.31656	4.31656
dash	16	24	55000	61	async	100	0.0109944	0.000377007	0.0479947
dash	16	24	55000	61	inner	100	0.031282	0.0220772	0.0390289
dash	16	24	55000	61	wait	100	3.34471e-05	1.6142e-05	9.8174e-05
dash	16	24	55000	61	bound	100	0.000935681	0.000499569	0.00162765
dash	16	24	55000	61	calc iter	100	0.0432474	0.0294737	0.0761797
dash	16	24	55000	61	calc total	1	4.32675	4.32675	4.32675
dash	16	24	55000	61	total	1	9.25209	9.25209	9.25209
dash	16	24	55000	110	initialize	1	4.33503	4.33503	4.33503
dash	16	24	55000	110	async	100	0.0105251	0.000100811	0.0482814
dash	16	24	55000	110	inner	100	0.0318252	0.0210449	0.0396335
dash	16	24	55000	110	wait	100	2.84237e-05	1.5611e-05	6.019e-05
dash	16	24	55000	110	bound	100	0.000865041	0.000504735	0.00143869
dash	16	24	55000	110	calc iter	100	0.0432452	0.0277273	0.0737932
dash	16	24	55000	110	calc total	1	4.32675	4.32675	4.32675
dash	16	24	55000	110	total	1	9.27044	9.27044	9.27044
dash	16	24	55000	44	initialize	1	4.35728	4.35728	4.35728
dash	16	24	55000	44	async	100	0.00990891	0.000111749	0.0614012
dash	16	24	55000	44	inner	100	0.032535	0.0217791	0.0399753
dash	16	24	55000	44	wait	100	2.40774e-05	1.4767e-05	8.375e-05
dash	16	24	55000	44	bound	100	0.000777473	0.000484688	0.00145454
dash	16	24	55000	44	calc iter	100	0.043247	0.0317111	0.0893744
dash	16	24	55000	44	calc total	1	4.32675	4.32675	4.32675
dash	16	24	55000	44	total	1	9.29748	9.29748	9.29748
dash	16	24	55000	85	initialize	1	4.32001	4.32001	4.32001
dash	16	24	55000	85	async	100	0.0105993	0.000125275	0.0494119
dash	16	24	55000	85	inner	100	0.031815	0.021165	0.0397625
dash	16	24	55000	85	wait	100	2.53745e-05	1.2744e-05	6.6484e-05
dash	16	24	55000	85	bound	100	0.000805718	0.000509583	0.00144502
dash	16	24	55000	85	calc iter	100	0.043247	0.0269132	0.0750869
dash	16	24	55000	85	calc total	1	4.32675	4.32675	4.32675
dash	16	24	55000	85	total	1	9.26184	9.26184	9.26184
dash	16	24	55000	62	initialize	1	4.31654	4.31654	4.31654
dash	16	24	55000	62	async	100	0.0107235	0.000122683	0.0494139
dash	16	24	55000	62	inner	100	0.0316956	0.0220491	0.039266
dash	16	24	55000	62	wait	100	2.63541e-05	1.3852e-05	5.5395e-05
dash	16	24	55000	62	bound	100	0.000800367	0.000494942	0.00138043
dash	16	24	55000	62	calc iter	100	0.0432474	0.0309872	0.0748713
dash	16	24	55000	62	calc total	1	4.32675	4.32675	4.32675
dash	16	24	55000	62	total	1	9.25208	9.25208	9.25208
dash	16	24	55000	111	initialize	1	4.33501	4.33501	4.33501
dash	16	24	55000	111	async	100	0.010311	0.000102357	0.0497234
dash	16	24	55000	111	inner	100	0.0320451	0.021756	0.0397491
dash	16	24	55000	111	wait	100	2.6936e-05	1.5221e-05	5.5911e-05
dash	16	24	55000	111	bound	100	0.000863158	0.000519141	0.00163039
dash	16	24	55000	111	calc iter	100	0.0432478	0.0290093	0.0756092
dash	16	24	55000	111	calc total	1	4.32675	4.32675	4.32675
dash	16	24	55000	111	total	1	9.27046	9.27046	9.27046
dash	16	24	55000	86	initialize	1	4.32002	4.32002	4.32002
dash	16	24	55000	86	async	100	0.0101553	0.000103998	0.0803617
dash	16	24	55000	86	inner	100	0.0322671	0.0221269	0.0398799
dash	16	24	55000	86	wait	100	2.51764e-05	1.4365e-05	5.0284e-05
dash	16	24	55000	86	bound	100	0.000798302	0.000484535	0.00139023
dash	16	24	55000	86	calc iter	100	0.0432474	0.0270484	0.106375
dash	16	24	55000	86	calc total	1	4.32675	4.32675	4.32675
dash	16	24	55000	86	total	1	9.26185	9.26185	9.26185
dash	16	24	55000	63	initialize	1	4.31654	4.31654	4.31654
dash	16	24	55000	63	async	100	0.0107606	0.00011218	0.0582291
dash	16	24	55000	63	inner	100	0.0315651	0.0216383	0.0390317
dash	16	24	55000	112	initialize	1	4.33502	4.33502	4.33502
dash	16	24	55000	112	async	100	0.0104649	0.000106159	0.0580197
dash	16	24	55000	112	inner	100	0.0318757	0.0205307	0.0394157
dash	16	24	55000	112	wait	100	2.93124e-05	1.449e-05	0.000110421
dash	16	24	55000	112	bound	100	0.000884885	0.00048221	0.00149932
dash	16	24	55000	87	initialize	1	4.32004	4.32004	4.32004
dash	16	24	55000	87	async	100	0.0101551	0.000109898	0.0736013
dash	16	24	55000	87	inner	100	0.0322132	0.021376	0.0397466
dash	16	24	55000	87	wait	100	2.8343e-05	1.583e-05	6.5514e-05
dash	16	24	55000	87	bound	100	0.000847078	0.000494915	0.00136577
dash	16	24	55000	87	calc iter	100	0.0432452	0.0269875	0.0998818
dash	16	24	55000	87	calc total	1	4.32675	4.32675	4.32675
dash	16	24	55000	87	total	1	9.26186	9.26186	9.26186
dash	16	24	55000	63	wait	100	3.1013e-05	1.3667e-05	7.0377e-05
dash	16	24	55000	63	bound	100	0.000884271	0.000487	0.00148331
dash	16	24	55000	63	calc iter	100	0.0432426	0.0311685	0.0831428
dash	16	24	55000	63	calc total	1	4.32675	4.32675	4.32675
dash	16	24	55000	63	total	1	9.25212	9.25212	9.25212
dash	16	24	55000	112	calc iter	100	0.0432564	0.0283873	0.0830974
dash	16	24	55000	112	calc total	1	4.32675	4.32675	4.32675
dash	16	24	55000	112	total	1	9.27046	9.27046	9.27046
dash	16	24	55000	88	initialize	1	4.32001	4.32001	4.32001
dash	16	24	55000	88	async	100	0.0103726	0.000107542	0.069885
dash	16	24	55000	88	inner	100	0.0319873	0.0211845	0.039414
dash	16	24	55000	88	wait	100	2.88903e-05	1.4597e-05	0.000118773
dash	16	24	55000	88	bound	100	0.000859098	0.000478392	0.00139002
dash	16	24	55000	88	calc iter	100	0.0432493	0.0309539	0.0944179
dash	16	24	55000	88	calc total	1	4.32675	4.32675	4.32675
dash	16	24	55000	88	total	1	9.26185	9.26185	9.26185
dash	16	24	55000	64	initialize	1	4.3166	4.3166	4.3166
dash	16	24	55000	64	async	100	0.0105793	0.000113178	0.0596911
dash	16	24	55000	64	inner	100	0.0318572	0.0222842	0.0390947
dash	16	24	55000	64	wait	100	2.58124e-05	1.3952e-05	7.6059e-05
dash	16	24	55000	64	bound	100	0.000779133	0.000487919	0.00156399
dash	16	24	55000	64	calc iter	100	0.0432429	0.0290791	0.0847315
dash	16	24	55000	64	calc total	1	4.32675	4.32675	4.32675
dash	16	24	55000	64	total	1	9.25217	9.25217	9.25217
dash	16	24	55000	113	initialize	1	4.335	4.335	4.335
dash	16	24	55000	113	async	100	0.0107341	0.000130081	0.0583061
dash	16	24	55000	113	inner	100	0.031712	0.0205975	0.0394634
dash	16	24	55000	113	wait	100	2.6966e-05	1.3837e-05	7.6944e-05
dash	16	24	55000	113	bound	100	0.000780148	0.000488484	0.00127028
dash	16	24	55000	113	calc iter	100	0.0432547	0.0275287	0.0836866
dash	16	24	55000	113	calc total	1	4.32675	4.32675	4.32675
dash	16	24	55000	113	total	1	9.27045	9.27045	9.27045
dash	16	24	55000	89	initialize	1	4.32001	4.32001	4.32001
dash	16	24	55000	89	async	100	0.0103488	0.00013451	0.0602642
dash	16	24	55000	89	inner	100	0.0319994	0.0217022	0.0398736
dash	16	24	55000	89	wait	100	3.01583e-05	1.3804e-05	6.6654e-05
dash	16	24	55000	89	bound	100	0.000870358	0.000480501	0.00157915
dash	16	24	55000	89	calc iter	100	0.0432503	0.0310547	0.0845523
dash	16	24	55000	89	calc total	1	4.32675	4.32675	4.32675
dash	16	24	55000	89	total	1	9.26183	9.26183	9.26183
dash	16	24	55000	65	initialize	1	4.31655	4.31655	4.31655
dash	16	24	55000	65	async	100	0.0108277	0.000134243	0.0621802
dash	16	24	55000	65	inner	100	0.0315613	0.0205665	0.0392234
dash	16	24	55000	65	wait	100	2.66883e-05	1.3693e-05	5.6133e-05
dash	16	24	55000	65	bound	100	0.000826535	0.000470763	0.00156608
dash	16	24	55000	65	calc iter	100	0.0432436	0.0261867	0.0848486
dash	16	24	55000	65	calc total	1	4.32675	4.32675	4.32675
dash	16	24	55000	65	total	1	9.25212	9.25212	9.25212
dash	16	24	55000	114	initialize	1	4.33502	4.33502	4.33502
dash	16	24	55000	114	async	100	0.0106614	0.000115898	0.0578418
dash	16	24	55000	114	inner	100	0.0317984	0.0209188	0.0395708
dash	16	24	55000	114	wait	100	2.4297e-05	1.4319e-05	5.9308e-05
dash	16	24	55000	114	bound	100	0.000770121	0.000490923	0.00153886
dash	16	24	55000	114	calc iter	100	0.0432553	0.0277297	0.0826617
dash	16	24	55000	114	calc total	1	4.32675	4.32675	4.32675
dash	16	24	55000	114	total	1	9.27046	9.27046	9.27046
dash	16	24	55000	90	initialize	1	4.32058	4.32058	4.32058
dash	16	24	55000	90	async	100	0.0104316	9.5734e-05	0.0537297
dash	16	24	55000	90	inner	100	0.031998	0.0218746	0.0397994
dash	16	24	55000	90	wait	100	2.48789e-05	1.3166e-05	6.1753e-05
dash	16	24	55000	90	bound	100	0.000800284	0.000464008	0.00153464
dash	16	24	55000	90	calc iter	100	0.0432562	0.0300796	0.0786301
dash	16	24	55000	90	calc total	1	4.32675	4.32675	4.32675
dash	16	24	55000	90	total	1	9.26182	9.26182	9.26182
dash	16	24	55000	66	initialize	1	4.31656	4.31656	4.31656
dash	16	24	55000	66	async	100	0.011103	0.000101116	0.0699009
dash	16	24	55000	66	inner	100	0.0313263	0.0201268	0.0390866
dash	16	24	55000	66	wait	100	2.5692e-05	1.3597e-05	6.1367e-05
dash	16	24	55000	66	bound	100	0.000787056	0.00046675	0.00166509
dash	16	24	55000	66	calc iter	100	0.0432436	0.0268409	0.0989954
dash	16	24	55000	66	calc total	1	4.32675	4.32675	4.32675
dash	16	24	55000	66	total	1	9.25213	9.25213	9.25213
dash	16	24	55000	115	initialize	1	4.33503	4.33503	4.33503
dash	16	24	55000	115	async	100	0.0110784	0.000120201	0.0589209
dash	16	24	55000	115	inner	100	0.0313896	0.0203193	0.0393867
dash	16	24	55000	115	wait	100	2.47248e-05	1.4268e-05	0.000108045
dash	16	24	55000	115	bound	100	0.000758406	0.0005183	0.00163948
dash	16	24	55000	115	calc iter	100	0.0432524	0.0257339	0.0800768
dash	16	24	55000	115	calc total	1	4.32675	4.32675	4.32675
dash	16	24	55000	115	total	1	9.27044	9.27044	9.27044
dash	16	24	55000	91	initialize	1	4.32002	4.32002	4.32002
dash	16	24	55000	91	async	100	0.0105759	0.000112201	0.0491736
dash	16	24	55000	91	inner	100	0.0318408	0.0214826	0.0395812
dash	16	24	55000	91	wait	100	2.74824e-05	1.3973e-05	9.0264e-05
dash	16	24	55000	91	bound	100	0.000812014	0.000477719	0.00141069
dash	16	24	55000	91	calc iter	100	0.0432576	0.0303664	0.0773252
dash	16	24	55000	91	calc total	1	4.32675	4.32675	4.32675
dash	16	24	55000	91	total	1	9.26184	9.26184	9.26184
dash	16	24	55000	67	initialize	1	4.31654	4.31654	4.31654
dash	16	24	55000	67	async	100	0.0112485	0.000118747	0.053353
dash	16	24	55000	67	inner	100	0.0311444	0.0205325	0.038868
dash	16	24	55000	67	wait	100	2.86284e-05	1.4104e-05	0.00011613
dash	16	24	55000	67	bound	100	0.000818139	0.000480268	0.00143548
dash	16	24	55000	67	calc iter	100	0.0432411	0.02922	0.0771448
dash	16	24	55000	67	calc total	1	4.32675	4.32675	4.32675
dash	16	24	55000	67	total	1	9.25211	9.25211	9.25211
dash	16	24	55000	116	initialize	1	4.335	4.335	4.335
dash	16	24	55000	116	async	100	0.0106183	0.000139247	0.0538641
dash	16	24	55000	116	inner	100	0.0318341	0.0209009	0.0395694
dash	16	24	55000	116	wait	100	2.29803e-05	1.4348e-05	4.3126e-05
dash	16	24	55000	116	bound	100	0.000775027	0.000494126	0.00143436
dash	16	24	55000	116	calc iter	100	0.0432519	0.0307064	0.0768914
dash	16	24	55000	116	calc total	1	4.32675	4.32675	4.32675
dash	16	24	55000	116	total	1	9.27044	9.27044	9.27044
dash	16	24	55000	92	initialize	1	4.32003	4.32003	4.32003
dash	16	24	55000	92	async	100	0.01042	0.000105799	0.0486922
dash	16	24	55000	92	inner	100	0.0320414	0.0211741	0.03984
dash	16	24	55000	92	wait	100	2.55126e-05	1.3698e-05	6.2378e-05
dash	16	24	55000	92	bound	100	0.000767484	0.000492703	0.00126246
dash	16	24	55000	92	calc iter	100	0.0432556	0.0315421	0.0788366
dash	16	24	55000	92	calc total	1	4.32675	4.32675	4.32675
dash	16	24	55000	92	total	1	9.26188	9.26188	9.26188
dash	16	24	55000	68	initialize	1	4.3166	4.3166	4.3166
dash	16	24	55000	68	async	100	0.0108844	0.000344023	0.0508965
dash	16	24	55000	68	inner	100	0.0315438	0.0216297	0.0393553
dash	16	24	55000	68	wait	100	2.59988e-05	1.3245e-05	4.4712e-05
dash	16	24	55000	68	bound	100	0.000784742	0.000475893	0.00144932
dash	16	24	55000	68	calc iter	100	0.0432404	0.0318887	0.0774899
dash	16	24	55000	68	calc total	1	4.32675	4.32675	4.32675
dash	16	24	55000	68	total	1	9.25216	9.25216	9.25216
dash	16	24	55000	117	initialize	1	4.33505	4.33505	4.33505
dash	16	24	55000	117	async	100	0.0105779	0.000130454	0.049868
dash	16	24	55000	117	inner	100	0.0318946	0.0211694	0.0394284
dash	16	24	55000	117	wait	100	2.34406e-05	1.4455e-05	5.5779e-05
dash	16	24	55000	117	bound	100	0.00075316	0.00050027	0.00158489
dash	16	24	55000	117	calc iter	100	0.0432504	0.0310627	0.0748546
dash	16	24	55000	117	calc total	1	4.32675	4.32675	4.32675
dash	16	24	55000	117	total	1	9.27047	9.27047	9.27047
dash	16	24	55000	93	initialize	1	4.31998	4.31998	4.31998
dash	16	24	55000	93	async	100	0.0104365	0.00018722	0.039654
dash	16	24	55000	93	inner	100	0.031966	0.0215168	0.0398266
dash	16	24	55000	93	wait	100	2.65844e-05	1.4424e-05	5.3283e-05
dash	16	24	55000	93	bound	100	0.00081991	0.00049958	0.00128775
dash	16	24	55000	93	calc iter	100	0.0432505	0.0303968	0.0735383
dash	16	24	55000	93	calc total	1	4.32675	4.32675	4.32675
dash	16	24	55000	69	initialize	1	4.31655	4.31655	4.31655
dash	16	24	55000	69	async	100	0.0109382	0.00034155	0.0500773
dash	16	24	55000	69	inner	100	0.0315064	0.0217288	0.0392067
dash	16	24	55000	69	wait	100	2.73495e-05	1.473e-05	5.1343e-05
dash	16	24	55000	69	bound	100	0.000768128	0.000478785	0.00135884
dash	16	24	55000	69	calc iter	100	0.0432415	0.0297043	0.0805733
dash	16	24	55000	69	calc total	1	4.32674	4.32674	4.32674
dash	16	24	55000	69	total	1	9.25208	9.25208	9.25208
dash	16	24	55000	118	initialize	1	4.33506	4.33506	4.33506
dash	16	24	55000	118	async	100	0.0108094	0.000171617	0.0697218
dash	16	24	55000	118	inner	100	0.0316092	0.0205927	0.0394411
dash	16	24	55000	118	wait	100	2.50135e-05	1.4187e-05	6.6497e-05
dash	16	24	55000	118	bound	100	0.000805397	0.00051391	0.0014479
dash	16	24	55000	118	calc iter	100	0.0432503	0.02782	0.104293
dash	16	24	55000	118	calc total	1	4.32675	4.32675	4.32675
dash	16	24	55000	118	total	1	9.27046	9.27046	9.27046
dash	16	24	55000	93	total	1	9.26182	9.26182	9.26182
dash	16	24	55000	94	initialize	1	4.32003	4.32003	4.32003
dash	16	24	55000	94	async	100	0.0103673	0.000111348	0.0505252
dash	16	24	55000	94	inner	100	0.0321115	0.02176	0.0399277
dash	16	24	55000	94	wait	100	2.4549e-05	1.4417e-05	4.4738e-05
dash	16	24	55000	94	bound	100	0.000744756	0.000482551	0.00125853
dash	16	24	55000	94	calc iter	100	0.0432496	0.028093	0.0807008
dash	16	24	55000	94	calc total	1	4.32675	4.32675	4.32675
dash	16	24	55000	94	total	1	9.26188	9.26188	9.26188
dash	16	24	55000	95	initialize	1	4.32	4.32	4.32
dash	16	24	55000	95	async	100	0.0101689	0.000105688	0.0486159
dash	16	24	55000	95	inner	100	0.0323112	0.0223374	0.0399148
dash	16	24	55000	95	wait	100	2.34597e-05	1.3832e-05	4.1988e-05
dash	16	24	55000	95	bound	100	0.00074358	0.000499361	0.0013991
dash	16	24	55000	95	calc iter	100	0.0432484	0.0281182	0.0806942
dash	16	24	55000	95	calc total	1	4.32675	4.32675	4.32675
dash	16	24	55000	95	total	1	9.26183	9.26183	9.26183
dash	16	24	55000	128	initialize	1	4.37944	4.37944	4.37944
dash	16	24	55000	128	async	100	0.0110288	0.00012625	0.0519918
dash	16	24	55000	128	inner	100	0.0313675	0.0213511	0.0394307
dash	16	24	55000	128	wait	100	2.57541e-05	1.3298e-05	5.3603e-05
dash	16	24	55000	128	bound	100	0.000837958	0.000473743	0.0016021
dash	16	24	55000	128	calc iter	100	0.0432615	0.0266968	0.079178
dash	16	24	55000	128	calc total	1	4.32676	4.32676	4.32676
dash	16	24	55000	128	total	1	9.301	9.301	9.301
dash	16	24	55000	129	initialize	1	4.37949	4.37949	4.37949
dash	16	24	55000	129	async	100	0.0110392	0.000137855	0.0562691
dash	16	24	55000	129	inner	100	0.0314056	0.0217313	0.0394923
dash	16	24	55000	129	wait	100	2.3816e-05	1.3047e-05	5.6108e-05
dash	16	24	55000	129	bound	100	0.00078868	0.000477528	0.0014936
dash	16	24	55000	129	calc iter	100	0.0432588	0.0244354	0.0817925
dash	16	24	55000	129	calc total	1	4.32676	4.32676	4.32676
dash	16	24	55000	129	total	1	9.30106	9.30106	9.30106
dash	16	24	55000	130	initialize	1	4.37943	4.37943	4.37943
dash	16	24	55000	130	async	100	0.0110197	0.000101004	0.0567031
dash	16	24	55000	130	inner	100	0.0313837	0.0213531	0.0394665
dash	16	24	55000	130	wait	100	2.48737e-05	1.3271e-05	9.2992e-05
dash	16	24	55000	130	bound	100	0.000824736	0.000499614	0.00166109
dash	16	24	55000	130	calc iter	100	0.0432546	0.0242796	0.0845399
dash	16	24	55000	130	calc total	1	4.32676	4.32676	4.32676
dash	16	24	55000	130	total	1	9.301	9.301	9.301
dash	16	24	55000	131	initialize	1	4.37945	4.37945	4.37945
dash	16	24	55000	131	async	100	0.00842069	0.000107809	0.0523017
dash	16	24	55000	131	inner	100	0.033944	0.0211391	0.0710636
dash	16	24	55000	131	wait	100	2.83361e-05	1.4006e-05	0.000107422
dash	16	24	55000	131	bound	100	0.000856587	0.000521494	0.00142992
dash	16	24	55000	131	calc iter	100	0.0432511	0.0240155	0.0998065
dash	16	24	55000	131	calc total	1	4.32676	4.32676	4.32676
dash	16	24	55000	131	total	1	9.301	9.301	9.301
dash	16	24	55000	132	initialize	1	4.37949	4.37949	4.37949
dash	16	24	55000	132	async	100	0.0109855	0.000137647	0.0517126
dash	16	24	55000	132	inner	100	0.0314067	0.0209234	0.0394533
dash	16	24	55000	132	wait	100	2.55528e-05	1.3023e-05	0.000114267
dash	16	24	55000	132	bound	100	0.000833412	0.000497395	0.00160296
dash	16	24	55000	132	calc iter	100	0.0432527	0.0261858	0.0820838
dash	16	24	55000	132	calc total	1	4.32676	4.32676	4.32676
dash	16	24	55000	132	total	1	9.30105	9.30105	9.30105
dash	16	24	55000	133	initialize	1	4.3795	4.3795	4.3795
dash	16	24	55000	133	async	100	0.0109791	0.000218144	0.0508278
dash	16	24	55000	133	inner	100	0.0314215	0.0210208	0.0392866
dash	16	24	55000	133	wait	100	2.62213e-05	1.4361e-05	8.3631e-05
dash	16	24	55000	133	bound	100	0.000824802	0.000495148	0.00145987
dash	16	24	55000	133	calc iter	100	0.0432532	0.0277087	0.0752487
dash	16	24	55000	133	calc total	1	4.32676	4.32676	4.32676
dash	16	24	55000	133	total	1	9.30105	9.30105	9.30105
dash	16	24	55000	134	initialize	1	4.3795	4.3795	4.3795
dash	16	24	55000	134	async	100	0.0103728	0.000117348	0.0800676
dash	16	24	55000	134	inner	100	0.0320585	0.0212741	0.0395198
dash	16	24	55000	134	wait	100	2.39925e-05	1.3817e-05	5.0973e-05
dash	16	24	55000	134	bound	100	0.000796683	0.000485898	0.00138206
dash	16	24	55000	134	calc iter	100	0.0432534	0.0278967	0.104905
dash	16	24	55000	134	calc total	1	4.32675	4.32675	4.32675
dash	16	24	55000	134	total	1	9.30107	9.30107	9.30107
dash	16	24	55000	135	initialize	1	4.37949	4.37949	4.37949
dash	16	24	55000	135	async	100	0.0104681	0.000117901	0.0728407
dash	16	24	55000	135	inner	100	0.0319406	0.0213692	0.0394273
dash	16	24	55000	135	wait	100	2.66223e-05	1.5629e-05	4.9223e-05
dash	16	24	55000	135	bound	100	0.0008137	0.000526283	0.00128053
dash	16	24	55000	135	calc iter	100	0.0432505	0.0276957	0.0966816
dash	16	24	55000	135	calc total	1	4.32675	4.32675	4.32675
dash	16	24	55000	135	total	1	9.30106	9.30106	9.30106
dash	16	24	55000	136	initialize	1	4.3795	4.3795	4.3795
dash	16	24	55000	136	async	100	0.0105224	0.000120307	0.068388
dash	16	24	55000	136	inner	100	0.0318334	0.0207661	0.0394012
dash	16	24	55000	136	wait	100	2.81035e-05	1.5785e-05	6.7611e-05
dash	16	24	55000	136	bound	100	0.000862118	0.000523401	0.00141061
dash	16	24	55000	136	calc iter	100	0.0432475	0.0304817	0.092918
dash	16	24	55000	136	calc total	1	4.32676	4.32676	4.32676
dash	16	24	55000	136	total	1	9.30107	9.30107	9.30107
dash	16	24	55000	137	initialize	1	4.37946	4.37946	4.37946
dash	16	24	55000	137	async	100	0.0104431	0.0001045	0.0622021
dash	16	24	55000	137	inner	100	0.0319134	0.0216988	0.0394785
dash	16	24	55000	137	wait	100	2.66262e-05	1.4278e-05	6.2855e-05
dash	16	24	55000	137	bound	100	0.000855509	0.000521764	0.00143296
dash	16	24	55000	137	calc iter	100	0.0432402	0.0288886	0.0865879
dash	16	24	55000	137	calc total	1	4.32676	4.32676	4.32676
dash	16	24	55000	137	total	1	9.30101	9.30101	9.30101
dash	16	24	55000	138	initialize	1	4.37951	4.37951	4.37951
dash	16	24	55000	138	async	100	0.0107913	0.000103317	0.0552912
dash	16	24	55000	138	inner	100	0.0315439	0.0214027	0.0393589
dash	16	24	55000	138	wait	100	2.84256e-05	1.3763e-05	7.3042e-05
dash	16	24	55000	138	bound	100	0.000874344	0.000497492	0.00153947
dash	16	24	55000	138	calc iter	100	0.0432395	0.0284262	0.0797386
dash	16	24	55000	138	calc total	1	4.32676	4.32676	4.32676
dash	16	24	55000	138	total	1	9.30106	9.30106	9.30106
dash	16	24	55000	139	initialize	1	4.37944	4.37944	4.37944
dash	16	24	55000	139	async	100	0.0108257	0.000119051	0.0464386
dash	16	24	55000	139	inner	100	0.0315118	0.021449	0.0392772
dash	16	24	55000	139	wait	100	2.77807e-05	1.3684e-05	6.1472e-05
dash	16	24	55000	139	bound	100	0.000874385	0.000501839	0.00143998
dash	16	24	55000	139	calc iter	100	0.0432411	0.0293927	0.0785513
dash	16	24	55000	139	calc total	1	4.32676	4.32676	4.32676
dash	16	24	55000	139	total	1	9.301	9.301	9.301
dash	16	24	55000	140	initialize	1	4.3795	4.3795	4.3795
dash	16	24	55000	140	async	100	0.0106921	9.7744e-05	0.0506892
dash	16	24	55000	140	inner	100	0.031696	0.0213406	0.0394298
dash	16	24	55000	140	wait	100	2.80186e-05	1.5349e-05	5.538e-05
dash	16	24	55000	140	bound	100	0.000829808	0.000500917	0.00127395
dash	16	24	55000	140	calc iter	100	0.0432473	0.0281829	0.0783541
dash	16	24	55000	140	calc total	1	4.32677	4.32677	4.32677
dash	16	24	55000	140	total	1	9.30105	9.30105	9.30105
dash	16	24	55000	141	initialize	1	4.37949	4.37949	4.37949
dash	16	24	55000	141	async	100	0.010436	0.000113148	0.0504618
dash	16	24	55000	141	inner	100	0.0319711	0.021854	0.0395036
dash	16	24	55000	141	wait	100	2.46657e-05	1.3455e-05	4.3176e-05
dash	16	24	55000	141	bound	100	0.000813646	0.000496523	0.00134561
dash	16	24	55000	141	calc iter	100	0.0432469	0.027988	0.075487
dash	16	24	55000	141	calc total	1	4.32676	4.32676	4.32676
dash	16	24	55000	141	total	1	9.30105	9.30105	9.30105
dash	16	24	55000	144	initialize	1	4.34463	4.34463	4.34463
dash	16	24	55000	144	async	100	0.010249	0.000115555	0.0567435
dash	16	24	55000	144	inner	100	0.0320986	0.0206375	0.0399059
dash	16	24	55000	144	wait	100	2.49281e-05	1.3566e-05	4.4421e-05
dash	16	24	55000	144	bound	100	0.000893102	0.000476785	0.00149102
dash	16	24	55000	144	calc iter	100	0.0432672	0.0293822	0.0821844
dash	16	24	55000	144	calc total	1	4.32676	4.32676	4.32676
dash	16	24	55000	144	total	1	9.28532	9.28532	9.28532
dash	16	24	55000	142	initialize	1	4.37946	4.37946	4.37946
dash	16	24	55000	142	async	100	0.0108864	0.000107337	0.0519589
dash	16	24	55000	142	inner	100	0.031529	0.0207117	0.0394338
dash	16	24	55000	142	wait	100	2.4965e-05	1.3447e-05	5.6986e-05
dash	16	24	55000	142	bound	100	0.000809902	0.000503109	0.00144329
dash	16	24	55000	142	calc iter	100	0.0432517	0.0261234	0.077758
dash	16	24	55000	142	calc total	1	4.32676	4.32676	4.32676
dash	16	24	55000	142	total	1	9.30102	9.30102	9.30102
dash	16	24	55000	168	initialize	1	4.22303	4.22303	4.22303
dash	16	24	55000	168	async	100	0.0105146	0.000107334	0.066902
dash	16	24	55000	168	inner	100	0.0319003	0.0217842	0.0399046
dash	16	24	55000	168	wait	100	2.54347e-05	1.4467e-05	4.4241e-05
dash	16	24	55000	168	bound	100	0.000804823	0.000502729	0.00153917
dash	16	24	55000	168	calc iter	100	0.0432466	0.0288952	0.0963113
dash	16	24	55000	168	calc total	1	4.32676	4.32676	4.32676
dash	16	24	55000	168	total	1	9.15856	9.15856	9.15856
dash	16	24	55000	169	initialize	1	4.22301	4.22301	4.22301
dash	16	24	55000	169	async	100	0.0107564	0.00028101	0.0583538
dash	16	24	55000	169	inner	100	0.0316741	0.0217856	0.0397914
dash	16	24	55000	169	wait	100	2.52449e-05	1.3707e-05	5.4851e-05
dash	16	24	55000	169	bound	100	0.000788038	0.000499237	0.00141094
dash	16	24	55000	169	calc iter	100	0.0432455	0.0288924	0.0821769
dash	16	24	55000	169	calc total	1	4.32676	4.32676	4.32676
dash	16	24	55000	169	total	1	9.15854	9.15854	9.15854
dash	16	24	55000	145	initialize	1	4.34467	4.34467	4.34467
dash	16	24	55000	145	async	100	0.0107199	0.000207351	0.0571976
dash	16	24	55000	145	inner	100	0.0317034	0.021105	0.0395205
dash	16	24	55000	145	wait	100	2.58166e-05	1.4135e-05	5.4602e-05
dash	16	24	55000	145	bound	100	0.000813403	0.00048383	0.00126385
dash	16	24	55000	145	calc iter	100	0.043264	0.0263354	0.0813626
dash	16	24	55000	145	calc total	1	4.32676	4.32676	4.32676
dash	16	24	55000	145	total	1	9.28531	9.28531	9.28531
dash	16	24	55000	170	initialize	1	4.22151	4.22151	4.22151
dash	16	24	55000	170	async	100	0.010674	0.000103867	0.0530084
dash	16	24	55000	170	inner	100	0.0317295	0.0219953	0.0398369
dash	16	24	55000	170	wait	100	2.65092e-05	1.4416e-05	5.8114e-05
dash	16	24	55000	170	bound	100	0.000804696	0.000495207	0.00157855
dash	16	24	55000	170	calc iter	100	0.0432363	0.0283475	0.0775409
dash	16	24	55000	170	calc total	1	4.32676	4.32676	4.32676
dash	16	24	55000	170	total	1	9.157	9.157	9.157
dash	16	24	55000	146	initialize	1	4.34471	4.34471	4.34471
dash	16	24	55000	146	async	100	0.0104038	0.000121369	0.057791
dash	16	24	55000	146	inner	100	0.0320225	0.020638	0.0396533
dash	16	24	55000	146	wait	100	2.49142e-05	1.5141e-05	4.9154e-05
dash	16	24	55000	146	bound	100	0.000809365	0.000490391	0.00122824
dash	16	24	55000	146	calc iter	100	0.0432621	0.0262351	0.0862377
dash	16	24	55000	146	calc total	1	4.32675	4.32675	4.32675
dash	16	24	55000	146	total	1	9.28531	9.28531	9.28531
dash	16	24	55000	171	initialize	1	4.22271	4.22271	4.22271
dash	16	24	55000	171	async	100	0.0106528	0.000131658	0.0488641
dash	16	24	55000	171	inner	100	0.031747	0.0212673	0.0397639
dash	16	24	55000	171	wait	100	2.58167e-05	1.3451e-05	5.2232e-05
dash	16	24	55000	171	bound	100	0.000811115	0.000504217	0.00163958
dash	16	24	55000	171	calc iter	100	0.0432379	0.0281451	0.0739874
dash	16	24	55000	171	calc total	1	4.32676	4.32676	4.32676
dash	16	24	55000	171	total	1	9.15824	9.15824	9.15824
dash	16	24	55000	147	initialize	1	4.3446	4.3446	4.3446
dash	16	24	55000	147	async	100	0.0105636	0.000127939	0.0586523
dash	16	24	55000	147	inner	100	0.0318326	0.0203753	0.0396569
dash	16	24	55000	147	wait	100	2.59744e-05	1.5004e-05	0.000104798
dash	16	24	55000	147	bound	100	0.000834806	0.000526785	0.00130481
dash	16	24	55000	147	calc iter	100	0.0432584	0.0279219	0.0831436
dash	16	24	55000	147	calc total	1	4.32676	4.32676	4.32676
dash	16	24	55000	147	total	1	9.28527	9.28527	9.28527
dash	16	24	55000	172	initialize	1	4.22301	4.22301	4.22301
dash	16	24	55000	172	async	100	0.0110476	0.000185489	0.0422442
dash	16	24	55000	172	inner	100	0.0312364	0.0211361	0.0392771
dash	16	24	55000	172	wait	100	3.04467e-05	1.3687e-05	0.000117045
dash	16	24	55000	172	bound	100	0.000921339	0.000504514	0.00149975
dash	16	24	55000	172	calc iter	100	0.0432372	0.0279673	0.0756959
dash	16	24	55000	172	calc total	1	4.32676	4.32676	4.32676
dash	16	24	55000	172	total	1	9.15854	9.15854	9.15854
dash	16	24	55000	148	initialize	1	4.34463	4.34463	4.34463
dash	16	24	55000	148	async	100	0.0105277	0.000143876	0.0561313
dash	16	24	55000	148	inner	100	0.0318398	0.0203013	0.0395573
dash	16	24	55000	148	wait	100	2.90014e-05	1.3087e-05	8.4959e-05
dash	16	24	55000	148	bound	100	0.000857533	0.000490888	0.00135885
dash	16	24	55000	148	calc iter	100	0.0432554	0.0291355	0.0842017
dash	16	24	55000	148	calc total	1	4.32675	4.32675	4.32675
dash	16	24	55000	148	total	1	9.28532	9.28532	9.28532
dash	16	24	55000	173	initialize	1	4.22051	4.22051	4.22051
dash	16	24	55000	173	async	100	0.0107436	0.000105869	0.0449298
dash	16	24	55000	173	inner	100	0.0315593	0.022547	0.0395283
dash	16	24	55000	173	wait	100	2.81324e-05	1.3611e-05	7.764e-05
dash	16	24	55000	173	bound	100	0.00090758	0.000488284	0.00162699
dash	16	24	55000	173	calc iter	100	0.0432399	0.0254662	0.0751744
dash	16	24	55000	173	calc total	1	4.32676	4.32676	4.32676
dash	16	24	55000	173	total	1	9.156	9.156	9.156
dash	16	24	55000	149	initialize	1	4.3446	4.3446	4.3446
dash	16	24	55000	149	async	100	0.0100335	0.000106456	0.0503054
dash	16	24	55000	149	inner	100	0.0323822	0.0213076	0.0407103
dash	16	24	55000	149	wait	100	2.50367e-05	1.4427e-05	5.4914e-05
dash	16	24	55000	149	bound	100	0.000814868	0.000477886	0.00128846
dash	16	24	55000	149	calc iter	100	0.043257	0.0288481	0.0769084
dash	16	24	55000	149	calc total	1	4.32676	4.32676	4.32676
dash	16	24	55000	149	total	1	9.28529	9.28529	9.28529
dash	16	24	55000	174	initialize	1	4.21948	4.21948	4.21948
dash	16	24	55000	174	async	100	0.0106713	0.000103297	0.0426765
dash	16	24	55000	174	inner	100	0.0317606	0.0221204	0.0398143
dash	16	24	55000	174	wait	100	2.53675e-05	1.3199e-05	4.9843e-05
dash	16	24	55000	174	bound	100	0.000789135	0.000498819	0.0013577
dash	16	24	55000	174	calc iter	100	0.0432479	0.0280495	0.0718787
dash	16	24	55000	174	calc total	1	4.32675	4.32675	4.32675
dash	16	24	55000	174	total	1	9.15499	9.15499	9.15499
dash	16	24	55000	150	initialize	1	4.34463	4.34463	4.34463
dash	16	24	55000	150	async	100	0.0102245	0.000116506	0.0841713
dash	16	24	55000	150	inner	100	0.0321552	0.0201983	0.0397801
dash	16	24	55000	150	wait	100	2.61945e-05	1.3168e-05	5.9553e-05
dash	16	24	55000	150	bound	100	0.000847687	0.000506809	0.00131917
dash	16	24	55000	150	calc iter	100	0.0432551	0.0264856	0.107807
dash	16	24	55000	150	calc total	1	4.32676	4.32676	4.32676
dash	16	24	55000	150	total	1	9.28527	9.28527	9.28527
dash	16	24	55000	175	initialize	1	4.22301	4.22301	4.22301
dash	16	24	55000	175	async	100	0.010793	0.000169701	0.045509
dash	16	24	55000	175	inner	100	0.0315885	0.0224664	0.039512
dash	16	24	55000	175	wait	100	2.7322e-05	1.3661e-05	8.3906e-05
dash	16	24	55000	175	bound	100	0.000840095	0.00049093	0.00140348
dash	16	24	55000	175	calc iter	100	0.0432503	0.0301368	0.0748143
dash	16	24	55000	175	calc total	1	4.32675	4.32675	4.32675
dash	16	24	55000	175	total	1	9.15854	9.15854	9.15854
dash	16	24	55000	151	initialize	1	4.34459	4.34459	4.34459
dash	16	24	55000	151	async	100	0.0102544	0.000100955	0.074794
dash	16	24	55000	151	inner	100	0.032111	0.0212998	0.0396576
dash	16	24	55000	151	wait	100	2.72915e-05	1.5017e-05	7.0345e-05
dash	16	24	55000	151	bound	100	0.000859917	0.000517686	0.00146204
dash	16	24	55000	151	calc iter	100	0.043254	0.02936	0.0990651
dash	16	24	55000	151	calc total	1	4.32676	4.32676	4.32676
dash	16	24	55000	151	total	1	9.28528	9.28528	9.28528
dash	16	24	55000	176	initialize	1	4.22306	4.22306	4.22306
dash	16	24	55000	176	async	100	0.0108775	0.000144416	0.0466084
dash	16	24	55000	176	inner	100	0.031535	0.022342	0.0396879
dash	16	24	55000	176	wait	100	2.61523e-05	1.4402e-05	5.664e-05
dash	16	24	55000	176	bound	100	0.000808943	0.000501375	0.00166802
dash	16	24	55000	176	calc iter	100	0.0432495	0.0294912	0.0710761
dash	16	24	55000	176	calc total	1	4.32675	4.32675	4.32675
dash	16	24	55000	176	total	1	9.15856	9.15856	9.15856
dash	16	24	55000	152	initialize	1	4.34459	4.34459	4.34459
dash	16	24	55000	152	async	100	0.0103762	0.000103649	0.0704597
dash	16	24	55000	152	inner	100	0.0319791	0.0207196	0.0396251
dash	16	24	55000	152	wait	100	2.92938e-05	1.464e-05	7.9131e-05
dash	16	24	55000	152	bound	100	0.00086585	0.000502632	0.00152933
dash	16	24	55000	152	calc iter	100	0.0432518	0.0296254	0.092554
dash	16	24	55000	152	calc total	1	4.32675	4.32675	4.32675
dash	16	24	55000	152	total	1	9.28528	9.28528	9.28528
dash	16	24	55000	153	initialize	1	4.34462	4.34462	4.34462
dash	16	24	55000	153	async	100	0.010334	0.000100447	0.0616933
dash	16	24	55000	153	inner	100	0.0320131	0.0203804	0.0398394
dash	16	24	55000	153	wait	100	2.75542e-05	1.345e-05	0.000110026
dash	16	24	55000	153	bound	100	0.000870441	0.000490488	0.00144874
dash	16	24	55000	153	calc iter	100	0.0432465	0.0286048	0.0826094
dash	16	24	55000	153	calc total	1	4.32676	4.32676	4.32676
dash	16	24	55000	153	total	1	9.28529	9.28529	9.28529
dash	16	24	55000	154	initialize	1	4.34469	4.34469	4.34469
dash	16	24	55000	154	async	100	0.0104981	0.000101291	0.0546029
dash	16	24	55000	154	inner	100	0.0318539	0.0213683	0.0398261
dash	16	24	55000	154	wait	100	2.66751e-05	1.3078e-05	4.8842e-05
dash	16	24	55000	154	bound	100	0.000861975	0.000493682	0.00153081
dash	16	24	55000	154	calc iter	100	0.0432424	0.0288788	0.0765592
dash	16	24	55000	154	calc total	1	4.32675	4.32675	4.32675
dash	16	24	55000	154	total	1	9.28532	9.28532	9.28532
dash	16	24	55000	155	initialize	1	4.34466	4.34466	4.34466
dash	16	24	55000	155	async	100	0.0107264	0.00011012	0.0459261
dash	16	24	55000	155	inner	100	0.0315221	0.0211497	0.0393109
dash	16	24	55000	155	wait	100	3.07012e-05	1.3627e-05	5.4658e-05
dash	16	24	55000	155	bound	100	0.000956451	0.000494662	0.00164975
dash	16	24	55000	155	calc iter	100	0.0432374	0.0286195	0.075974
dash	16	24	55000	155	calc total	1	4.32676	4.32676	4.32676
dash	16	24	55000	155	total	1	9.2853	9.2853	9.2853
dash	16	24	55000	156	initialize	1	4.34462	4.34462	4.34462
dash	16	24	55000	156	async	100	0.0111668	0.000183461	0.0561757
dash	16	24	55000	156	inner	100	0.0310854	0.0211042	0.0396985
dash	16	24	55000	156	wait	100	3.0806e-05	1.4604e-05	5.6554e-05
dash	16	24	55000	156	bound	100	0.000949519	0.000498404	0.00171245
dash	16	24	55000	156	calc iter	100	0.0432339	0.0264576	0.0804499
dash	16	24	55000	156	calc total	1	4.32676	4.32676	4.32676
dash	16	24	55000	156	total	1	9.28529	9.28529	9.28529
dash	16	24	55000	157	initialize	1	4.34461	4.34461	4.34461
dash	16	24	55000	157	async	100	0.0111726	0.000212999	0.0497165
dash	16	24	55000	157	inner	100	0.031053	0.0208333	0.0393393
dash	16	24	55000	157	wait	100	3.14038e-05	1.4842e-05	6.7447e-05
dash	16	24	55000	157	bound	100	0.000984589	0.000482789	0.00166278
dash	16	24	55000	157	calc iter	100	0.0432433	0.0284939	0.0719744
dash	16	24	55000	157	calc total	1	4.32676	4.32676	4.32676
dash	16	24	55000	157	total	1	9.28527	9.28527	9.28527
dash	16	24	55000	158	initialize	1	4.34459	4.34459	4.34459
dash	16	24	55000	158	async	100	0.0107398	0.000102399	0.0545154
dash	16	24	55000	158	inner	100	0.0316589	0.0212993	0.039658
dash	16	24	55000	158	wait	100	2.71991e-05	1.354e-05	5.4442e-05
dash	16	24	55000	158	bound	100	0.000828249	0.000482618	0.00145605
dash	16	24	55000	158	calc iter	100	0.0432558	0.0274773	0.0767293
dash	16	24	55000	158	calc total	1	4.32676	4.32676	4.32676
dash	16	24	55000	158	total	1	9.28527	9.28527	9.28527
dash	16	24	55000	159	initialize	1	4.34462	4.34462	4.34462
dash	16	24	55000	159	async	100	0.0107162	0.000111249	0.0542868
dash	16	24	55000	159	inner	100	0.0317224	0.0211567	0.0390358
dash	16	24	55000	159	wait	100	2.6996e-05	1.4251e-05	9.0064e-05
dash	16	24	55000	159	bound	100	0.000794431	0.000489266	0.00166178
dash	16	24	55000	159	calc iter	100	0.0432616	0.0283412	0.0770403
dash	16	24	55000	159	calc total	1	4.32675	4.32675	4.32675
dash	16	24	55000	159	total	1	9.28528	9.28528	9.28528
dash	16	24	55000	160	initialize	1	4.34465	4.34465	4.34465
dash	16	24	55000	160	async	100	0.0108858	0.000168754	0.0577955
dash	16	24	55000	160	inner	100	0.0315804	0.0202682	0.0393368
dash	16	24	55000	160	wait	100	2.66222e-05	1.3882e-05	7.4413e-05
dash	16	24	55000	160	bound	100	0.000766546	0.00048584	0.00156705
dash	16	24	55000	160	calc iter	100	0.0432608	0.0285211	0.0805286
dash	16	24	55000	160	calc total	1	4.32675	4.32675	4.32675
dash	16	24	55000	160	total	1	9.2853	9.2853	9.2853
dash	16	24	55000	177	initialize	1	4.22303	4.22303	4.22303
dash	16	24	55000	177	async	100	0.0106224	0.000105014	0.0530632
dash	16	24	55000	177	inner	100	0.0318478	0.0220724	0.0397935
dash	16	24	55000	177	wait	100	2.32218e-05	1.2954e-05	6.3312e-05
dash	16	24	55000	177	bound	100	0.000755305	0.000486613	0.00133633
dash	16	24	55000	177	calc iter	100	0.0432501	0.0286902	0.0808883
dash	16	24	55000	177	calc total	1	4.32675	4.32675	4.32675
dash	16	24	55000	177	total	1	9.15856	9.15856	9.15856
dash	16	24	55000	161	initialize	1	4.34462	4.34462	4.34462
dash	16	24	55000	161	async	100	0.0108911	0.000111889	0.0561858
dash	16	24	55000	161	inner	100	0.031623	0.0207737	0.0393898
dash	16	24	55000	161	wait	100	2.4049e-05	1.2902e-05	6.825e-05
dash	16	24	55000	161	bound	100	0.000719524	0.000490542	0.00148166
dash	16	24	55000	161	calc iter	100	0.0432586	0.0257043	0.0862186
dash	16	24	55000	161	calc total	1	4.32675	4.32675	4.32675
dash	16	24	55000	161	total	1	9.2853	9.2853	9.2853
dash	16	24	55000	178	initialize	1	4.22307	4.22307	4.22307
dash	16	24	55000	178	async	100	0.0105885	0.00010658	0.0572645
dash	16	24	55000	178	inner	100	0.031852	0.0218033	0.0397473
dash	16	24	55000	178	wait	100	2.52431e-05	1.2839e-05	5.9078e-05
dash	16	24	55000	178	bound	100	0.000781422	0.00048676	0.00128362
dash	16	24	55000	178	calc iter	100	0.0432483	0.0278802	0.0859287
dash	16	24	55000	178	calc total	1	4.32675	4.32675	4.32675
dash	16	24	55000	178	total	1	9.15856	9.15856	9.15856
dash	16	24	55000	162	initialize	1	4.34465	4.34465	4.34465
dash	16	24	55000	162	async	100	0.0109792	0.000161421	0.0603079
dash	16	24	55000	162	inner	100	0.0315105	0.020686	0.0391403
dash	16	24	55000	162	wait	100	2.48536e-05	1.4281e-05	9.4772e-05
dash	16	24	55000	162	bound	100	0.000738174	0.000498128	0.00166529
dash	16	24	55000	162	calc iter	100	0.0432541	0.0254158	0.0867483
dash	16	24	55000	162	calc total	1	4.32675	4.32675	4.32675
dash	16	24	55000	162	total	1	9.28531	9.28531	9.28531
dash	16	24	55000	179	initialize	1	4.22302	4.22302	4.22302
dash	16	24	55000	179	async	100	0.0104419	0.000105171	0.0564862
dash	16	24	55000	179	inner	100	0.0319788	0.0221057	0.0400684
dash	16	24	55000	179	wait	100	2.53362e-05	1.3701e-05	4.6354e-05
dash	16	24	55000	179	bound	100	0.000800504	0.000498694	0.00148952
dash	16	24	55000	179	calc iter	100	0.0432479	0.0287461	0.0871889
dash	16	24	55000	179	calc total	1	4.32675	4.32675	4.32675
dash	16	24	55000	179	total	1	9.15855	9.15855	9.15855
dash	16	24	55000	163	initialize	1	4.34463	4.34463	4.34463
dash	16	24	55000	163	async	100	0.0110096	0.000104008	0.0612812
dash	16	24	55000	163	inner	100	0.0314479	0.0207451	0.0395251
dash	16	24	55000	163	wait	100	2.70015e-05	1.3935e-05	5.023e-05
dash	16	24	55000	163	bound	100	0.000765312	0.000457618	0.00131577
dash	16	24	55000	163	calc iter	100	0.0432513	0.0284672	0.0862264
dash	16	24	55000	163	calc total	1	4.32675	4.32675	4.32675
dash	16	24	55000	163	total	1	9.28531	9.28531	9.28531
dash	16	24	55000	180	initialize	1	4.22304	4.22304	4.22304
dash	16	24	55000	180	async	100	0.0104389	0.00014384	0.0556486
dash	16	24	55000	180	inner	100	0.0319481	0.021444	0.0399261
dash	16	24	55000	180	wait	100	2.58177e-05	1.4623e-05	5.2219e-05
dash	16	24	55000	180	bound	100	0.000835296	0.000472712	0.00157847
dash	16	24	55000	180	calc iter	100	0.0432498	0.0318552	0.0850628
dash	16	24	55000	180	calc total	1	4.32675	4.32675	4.32675
dash	16	24	55000	180	total	1	9.15855	9.15855	9.15855
dash	16	24	55000	164	initialize	1	4.34465	4.34465	4.34465
dash	16	24	55000	164	async	100	0.0107729	0.000118793	0.0626142
dash	16	24	55000	164	inner	100	0.0316904	0.0210039	0.0395015
dash	16	24	55000	164	wait	100	2.52652e-05	1.4878e-05	5.1086e-05
dash	16	24	55000	164	bound	100	0.0007612	0.000510036	0.0014056
dash	16	24	55000	164	calc iter	100	0.0432513	0.0287825	0.0852024
dash	16	24	55000	164	calc total	1	4.32675	4.32675	4.32675
dash	16	24	55000	164	total	1	9.28531	9.28531	9.28531
dash	16	24	55000	181	initialize	1	4.22303	4.22303	4.22303
dash	16	24	55000	181	async	100	0.01047	0.000187009	0.0471713
dash	16	24	55000	181	inner	100	0.031921	0.0220502	0.0400583
dash	16	24	55000	181	wait	100	2.53246e-05	1.3928e-05	4.2905e-05
dash	16	24	55000	181	bound	100	0.000836217	0.000483537	0.00146384
dash	16	24	55000	181	calc iter	100	0.0432539	0.028098	0.0735513
dash	16	24	55000	181	calc total	1	4.32675	4.32675	4.32675
dash	16	24	55000	181	total	1	9.15856	9.15856	9.15856
dash	16	24	55000	165	initialize	1	4.34463	4.34463	4.34463
dash	16	24	55000	165	async	100	0.0106398	0.000113334	0.055022
dash	16	24	55000	165	inner	100	0.0318309	0.0205045	0.0396016
dash	16	24	55000	165	wait	100	2.44668e-05	1.4243e-05	4.684e-05
dash	16	24	55000	165	bound	100	0.000756931	0.000479161	0.00123218
dash	16	24	55000	165	calc iter	100	0.0432535	0.0281601	0.0770574
dash	16	24	55000	165	calc total	1	4.32675	4.32675	4.32675
dash	16	24	55000	165	total	1	9.2853	9.2853	9.2853
dash	16	24	55000	182	initialize	1	4.22306	4.22306	4.22306
dash	16	24	55000	182	async	100	0.0103282	0.000106382	0.0816863
dash	16	24	55000	182	inner	100	0.0320577	0.0213883	0.0399469
dash	16	24	55000	182	wait	100	2.60246e-05	1.3956e-05	4.5023e-05
dash	16	24	55000	182	bound	100	0.000843749	0.000478846	0.00152019
dash	16	24	55000	182	calc iter	100	0.0432572	0.0284542	0.106532
dash	16	24	55000	182	calc total	1	4.32675	4.32675	4.32675
dash	16	24	55000	182	total	1	9.15856	9.15856	9.15856
dash	16	24	55000	166	initialize	1	4.34464	4.34464	4.34464
dash	16	24	55000	166	async	100	0.0109891	0.000156296	0.0789379
dash	16	24	55000	166	inner	100	0.0313962	0.0201124	0.0392939
dash	16	24	55000	166	wait	100	2.86721e-05	1.5381e-05	7.5379e-05
dash	16	24	55000	166	bound	100	0.000836661	0.000496815	0.00137601
dash	16	24	55000	166	calc iter	100	0.0432521	0.0281206	0.105538
dash	16	24	55000	166	calc total	1	4.32675	4.32675	4.32675
dash	16	24	55000	166	total	1	9.2853	9.2853	9.2853
dash	16	24	55000	167	initialize	1	4.34462	4.34462	4.34462
dash	16	24	55000	167	async	100	0.0107243	0.000106313	0.0725522
dash	16	24	55000	167	inner	100	0.0316689	0.0205463	0.0396186
dash	16	24	55000	167	wait	100	2.71573e-05	1.3187e-05	4.7549e-05
dash	16	24	55000	167	bound	100	0.000829858	0.000483268	0.00150459
dash	16	24	55000	167	calc iter	100	0.0432513	0.0290313	0.101073
dash	16	24	55000	167	calc total	1	4.32675	4.32675	4.32675
dash	16	24	55000	167	total	1	9.28529	9.28529	9.28529
dash	16	24	55000	216	initialize	1	4.24331	4.24331	4.24331
dash	16	24	55000	216	async	100	0.00977198	0.000197581	0.0615141
dash	16	24	55000	216	inner	100	0.0325929	0.0224264	0.0396659
dash	16	24	55000	216	wait	100	2.52179e-05	1.2634e-05	5.946e-05
dash	16	24	55000	216	bound	100	0.000860529	0.000465892	0.00140844
dash	16	24	55000	216	calc iter	100	0.0432521	0.0272711	0.088963
dash	16	24	55000	216	calc total	1	4.32675	4.32675	4.32675
dash	16	24	55000	216	total	1	9.18356	9.18356	9.18356
dash	16	24	55000	183	initialize	1	4.21822	4.21822	4.21822
dash	16	24	55000	183	async	100	0.0102541	0.00010233	0.077495
dash	16	24	55000	183	inner	100	0.0321753	0.0220914	0.0398684
dash	16	24	55000	183	wait	100	2.61743e-05	1.4236e-05	5.7687e-05
dash	16	24	55000	183	bound	100	0.000797051	0.000497654	0.00162294
dash	16	24	55000	183	calc iter	100	0.0432538	0.0285976	0.10171
dash	16	24	55000	183	calc total	1	4.32675	4.32675	4.32675
dash	16	24	55000	183	total	1	9.15374	9.15374	9.15374
dash	16	24	55000	240	initialize	1	4.32318	4.32318	4.32318
dash	16	24	55000	240	async	100	0.01017	0.00024237	0.0566808
dash	16	24	55000	240	inner	100	0.0320799	0.0202345	0.039497
dash	16	24	55000	240	wait	100	3.07299e-05	1.3742e-05	5.6989e-05
dash	16	24	55000	240	bound	100	0.000949684	0.000479641	0.00158167
dash	16	24	55000	240	calc iter	100	0.0432319	0.0323738	0.0775079
dash	16	24	55000	240	calc total	1	4.32675	4.32675	4.32675
dash	16	24	55000	240	total	1	9.25996	9.25996	9.25996
dash	16	24	55000	1	initialize	1	4.54922	4.54922	4.54922
dash	16	24	55000	1	async	100	0.010676	0.000141773	0.0520285
dash	16	24	55000	1	inner	100	0.0317015	0.0200326	0.0397344
dash	16	24	55000	1	wait	100	2.78513e-05	1.6284e-05	4.5634e-05
dash	16	24	55000	1	bound	100	0.000813	0.000501862	0.00149942
dash	16	24	55000	1	calc iter	100	0.0432199	0.0279168	0.0782099
dash	16	24	55000	1	calc total	1	4.32675	4.32675	4.32675
dash	16	24	55000	1	total	1	9.48395	9.48395	9.48395
dash	16	24	55000	264	initialize	1	4.3682	4.3682	4.3682
dash	16	24	55000	264	async	100	0.00999437	0.000355477	0.0484182
dash	16	24	55000	264	inner	100	0.0323551	0.0221104	0.0397153
dash	16	24	55000	264	wait	100	2.86459e-05	1.3364e-05	4.8971e-05
dash	16	24	55000	264	bound	100	0.000847364	0.000465884	0.0014972
dash	16	24	55000	264	calc iter	100	0.043227	0.0311301	0.0779594
dash	16	24	55000	264	calc total	1	4.32676	4.32676	4.32676
dash	16	24	55000	264	total	1	9.29524	9.29524	9.29524
dash	16	24	55000	192	initialize	1	4.26261	4.26261	4.26261
dash	16	24	55000	192	async	100	0.0105204	0.00010291	0.0483812
dash	16	24	55000	192	inner	100	0.0318292	0.0203102	0.039612
dash	16	24	55000	192	wait	100	2.94233e-05	1.466e-05	7.7669e-05
dash	16	24	55000	192	bound	100	0.000865292	0.000488487	0.00150184
dash	16	24	55000	192	calc iter	100	0.0432459	0.0297749	0.0694125
dash	16	24	55000	192	calc total	1	4.32675	4.32675	4.32675
dash	16	24	55000	192	total	1	9.20399	9.20399	9.20399
dash	16	24	55000	217	initialize	1	4.24269	4.24269	4.24269
dash	16	24	55000	217	async	100	0.00958984	0.00010329	0.0493011
dash	16	24	55000	217	inner	100	0.0327934	0.0224839	0.0396356
dash	16	24	55000	217	wait	100	2.42985e-05	1.3074e-05	7.0903e-05
dash	16	24	55000	217	bound	100	0.000843817	0.00048928	0.00139045
dash	16	24	55000	217	calc iter	100	0.0432526	0.0268369	0.0770093
dash	16	24	55000	217	calc total	1	4.32675	4.32675	4.32675
dash	16	24	55000	217	total	1	9.18291	9.18291	9.18291
dash	16	24	55000	184	initialize	1	4.22303	4.22303	4.22303
dash	16	24	55000	184	async	100	0.010321	9.9772e-05	0.0682668
dash	16	24	55000	184	inner	100	0.0320612	0.0210503	0.0397222
dash	16	24	55000	184	wait	100	2.83353e-05	1.4782e-05	7.9606e-05
dash	16	24	55000	184	bound	100	0.000837704	0.000488779	0.00144993
dash	16	24	55000	184	calc iter	100	0.0432498	0.0310478	0.0927679
dash	16	24	55000	184	calc total	1	4.32675	4.32675	4.32675
dash	16	24	55000	184	total	1	9.15857	9.15857	9.15857
dash	16	24	55000	241	initialize	1	4.3233	4.3233	4.3233
dash	16	24	55000	241	async	100	0.0101917	0.000168065	0.0622975
dash	16	24	55000	241	inner	100	0.0320566	0.0222199	0.0391078
dash	16	24	55000	241	wait	100	2.98926e-05	1.3177e-05	7.9313e-05
dash	16	24	55000	241	bound	100	0.000947271	0.000476385	0.00157624
dash	16	24	55000	241	calc iter	100	0.0432269	0.027815	0.0907421
dash	16	24	55000	241	calc total	1	4.32675	4.32675	4.32675
dash	16	24	55000	241	total	1	9.26002	9.26002	9.26002
dash	16	24	55000	2	initialize	1	4.54359	4.54359	4.54359
dash	16	24	55000	2	async	100	0.010504	0.000126693	0.0657667
dash	16	24	55000	2	inner	100	0.0318871	0.0199582	0.0394504
dash	16	24	55000	2	wait	100	2.83082e-05	1.5567e-05	7.0408e-05
dash	16	24	55000	2	bound	100	0.000799175	0.00049748	0.0014657
dash	16	24	55000	2	calc iter	100	0.0432202	0.0272524	0.0996149
dash	16	24	55000	2	calc total	1	4.32675	4.32675	4.32675
dash	16	24	55000	2	total	1	9.4783	9.4783	9.4783
dash	16	24	55000	265	initialize	1	4.36827	4.36827	4.36827
dash	16	24	55000	265	async	100	0.00969339	0.000168824	0.0497987
dash	16	24	55000	265	inner	100	0.0327376	0.0240388	0.0396465
dash	16	24	55000	265	wait	100	2.40284e-05	1.339e-05	6.3734e-05
dash	16	24	55000	265	bound	100	0.000772675	0.000477599	0.00142123
dash	16	24	55000	265	calc iter	100	0.043229	0.031028	0.0783837
dash	16	24	55000	265	calc total	1	4.32676	4.32676	4.32676
dash	16	24	55000	265	total	1	9.29523	9.29523	9.29523
dash	16	24	55000	193	initialize	1	4.26269	4.26269	4.26269
dash	16	24	55000	193	async	100	0.0103171	0.000101912	0.0540294
dash	16	24	55000	193	inner	100	0.0320881	0.0206892	0.0399271
dash	16	24	55000	193	wait	100	2.64482e-05	1.3524e-05	6.0937e-05
dash	16	24	55000	193	bound	100	0.000813416	0.000479441	0.00140765
dash	16	24	55000	193	calc iter	100	0.0432463	0.0276635	0.0815544
dash	16	24	55000	193	calc total	1	4.32675	4.32675	4.32675
dash	16	24	55000	193	total	1	9.20403	9.20403	9.20403
dash	16	24	55000	218	initialize	1	4.24331	4.24331	4.24331
dash	16	24	55000	218	async	100	0.00978492	0.000131455	0.0463091
dash	16	24	55000	218	inner	100	0.0325975	0.0223259	0.039691
dash	16	24	55000	218	wait	100	2.705e-05	1.4097e-05	6.4712e-05
dash	16	24	55000	218	bound	100	0.000839623	0.000491155	0.00159987
dash	16	24	55000	218	calc iter	100	0.0432504	0.0268028	0.0788755
dash	16	24	55000	218	calc total	1	4.32675	4.32675	4.32675
dash	16	24	55000	218	total	1	9.18356	9.18356	9.18356
dash	16	24	55000	185	initialize	1	4.22306	4.22306	4.22306
dash	16	24	55000	185	async	100	0.00999704	9.9418e-05	0.05371
dash	16	24	55000	185	inner	100	0.0324398	0.0225513	0.0402152
dash	16	24	55000	185	wait	100	2.52274e-05	1.4314e-05	4.7237e-05
dash	16	24	55000	185	bound	100	0.000784968	0.00047187	0.00140557
dash	16	24	55000	185	calc iter	100	0.0432482	0.0309103	0.0775275
dash	16	24	55000	185	calc total	1	4.32676	4.32676	4.32676
dash	16	24	55000	185	total	1	9.15856	9.15856	9.15856
dash	16	24	55000	242	initialize	1	4.32327	4.32327	4.32327
dash	16	24	55000	242	async	100	0.00977603	0.000103382	0.077409
dash	16	24	55000	242	inner	100	0.0325108	0.0203662	0.0391645
dash	16	24	55000	242	wait	100	3.02097e-05	1.3635e-05	7.5087e-05
dash	16	24	55000	242	bound	100	0.000915829	0.000483772	0.0014231
dash	16	24	55000	242	calc iter	100	0.0432345	0.0266707	0.108191
dash	16	24	55000	242	calc total	1	4.32675	4.32675	4.32675
dash	16	24	55000	242	total	1	9.26	9.26	9.26
dash	16	24	55000	3	initialize	1	4.53751	4.53751	4.53751
dash	16	24	55000	3	async	100	0.0104212	0.00015441	0.0613681
dash	16	24	55000	3	inner	100	0.0318523	0.0198757	0.0396414
dash	16	24	55000	3	wait	100	2.97319e-05	1.3747e-05	6.0752e-05
dash	16	24	55000	3	bound	100	0.000911148	0.000482061	0.00149196
dash	16	24	55000	3	calc iter	100	0.0432157	0.0279158	0.089839
dash	16	24	55000	3	calc total	1	4.32675	4.32675	4.32675
dash	16	24	55000	3	total	1	9.47224	9.47224	9.47224
dash	16	24	55000	266	initialize	1	4.36828	4.36828	4.36828
dash	16	24	55000	266	async	100	0.00999446	0.000228333	0.0558174
dash	16	24	55000	266	inner	100	0.0323854	0.0225657	0.0395855
dash	16	24	55000	266	wait	100	2.59264e-05	1.2985e-05	6.8213e-05
dash	16	24	55000	266	bound	100	0.000821985	0.000479523	0.00148073
dash	16	24	55000	266	calc iter	100	0.0432294	0.0314818	0.0831062
dash	16	24	55000	266	calc total	1	4.32676	4.32676	4.32676
dash	16	24	55000	266	total	1	9.29526	9.29526	9.29526
dash	16	24	55000	194	initialize	1	4.26267	4.26267	4.26267
dash	16	24	55000	194	async	100	0.0102782	0.000114008	0.0589625
dash	16	24	55000	194	inner	100	0.0320709	0.0200475	0.0399247
dash	16	24	55000	194	wait	100	2.88585e-05	1.3558e-05	6.3819e-05
dash	16	24	55000	194	bound	100	0.000866059	0.000485801	0.00144209
dash	16	24	55000	194	calc iter	100	0.0432456	0.02656	0.0879023
dash	16	24	55000	194	calc total	1	4.32675	4.32675	4.32675
dash	16	24	55000	194	total	1	9.20403	9.20403	9.20403
dash	16	24	55000	219	initialize	1	4.24403	4.24403	4.24403
dash	16	24	55000	219	async	100	0.00976954	0.000155212	0.059778
dash	16	24	55000	219	inner	100	0.0326398	0.0231007	0.0396582
dash	16	24	55000	219	wait	100	2.62788e-05	1.3449e-05	6.7063e-05
dash	16	24	55000	219	bound	100	0.000811141	0.000461941	0.0014458
dash	16	24	55000	219	calc iter	100	0.0432483	0.0305541	0.0958894
dash	16	24	55000	219	calc total	1	4.32675	4.32675	4.32675
dash	16	24	55000	219	total	1	9.18281	9.18281	9.18281
dash	16	24	55000	186	initialize	1	4.22301	4.22301	4.22301
dash	16	24	55000	186	async	100	0.0103599	0.000175068	0.0496211
dash	16	24	55000	186	inner	100	0.0320138	0.0211017	0.039582
dash	16	24	55000	186	wait	100	2.78218e-05	1.4655e-05	8.3463e-05
dash	16	24	55000	186	bound	100	0.000836322	0.00047887	0.0015885
dash	16	24	55000	186	calc iter	100	0.0432395	0.0296674	0.0772772
dash	16	24	55000	186	calc total	1	4.32675	4.32675	4.32675
dash	16	24	55000	186	total	1	9.15855	9.15855	9.15855
dash	16	24	55000	243	initialize	1	4.32321	4.32321	4.32321
dash	16	24	55000	243	async	100	0.00966584	0.000113626	0.0838948
dash	16	24	55000	243	inner	100	0.0327094	0.0213087	0.0395882
dash	16	24	55000	243	wait	100	2.62101e-05	1.2437e-05	4.8244e-05
dash	16	24	55000	243	bound	100	0.000833482	0.00045854	0.00145642
dash	16	24	55000	243	calc iter	100	0.0432361	0.0277927	0.112174
dash	16	24	55000	243	calc total	1	4.32675	4.32675	4.32675
dash	16	24	55000	243	total	1	9.25996	9.25996	9.25996
dash	16	24	55000	4	initialize	1	4.53797	4.53797	4.53797
dash	16	24	55000	4	async	100	0.0105813	0.000135467	0.0534957
dash	16	24	55000	4	inner	100	0.0317027	0.0204985	0.0391557
dash	16	24	55000	4	wait	100	3.06701e-05	1.5715e-05	0.000116032
dash	16	24	55000	4	bound	100	0.000894644	0.000489917	0.00143693
dash	16	24	55000	4	calc iter	100	0.0432109	0.0305182	0.0758687
dash	16	24	55000	4	calc total	1	4.32675	4.32675	4.32675
dash	16	24	55000	4	total	1	9.47273	9.47273	9.47273
dash	16	24	55000	267	initialize	1	4.36823	4.36823	4.36823
dash	16	24	55000	267	async	100	0.00971581	0.000193305	0.0559408
dash	16	24	55000	267	inner	100	0.0326533	0.0245305	0.0397688
dash	16	24	55000	267	wait	100	2.62219e-05	1.2989e-05	4.7342e-05
dash	16	24	55000	267	bound	100	0.000828252	0.000477238	0.00162631
dash	16	24	55000	267	calc iter	100	0.0432251	0.0310842	0.0829449
dash	16	24	55000	267	calc total	1	4.32676	4.32676	4.32676
dash	16	24	55000	267	total	1	9.29524	9.29524	9.29524
dash	16	24	55000	195	initialize	1	4.26267	4.26267	4.26267
dash	16	24	55000	195	async	100	0.0103647	0.000116026	0.0654218
dash	16	24	55000	195	inner	100	0.0320516	0.0205978	0.0399878
dash	16	24	55000	195	wait	100	2.80833e-05	1.5236e-05	5.858e-05
dash	16	24	55000	195	bound	100	0.000804775	0.000491116	0.0012784
dash	16	24	55000	195	calc iter	100	0.0432505	0.0289396	0.093661
dash	16	24	55000	195	calc total	1	4.32675	4.32675	4.32675
dash	16	24	55000	195	total	1	9.20403	9.20403	9.20403
dash	16	24	55000	220	initialize	1	4.24332	4.24332	4.24332
dash	16	24	55000	220	async	100	0.00979006	0.000175394	0.0491261
dash	16	24	55000	220	inner	100	0.0325938	0.0227202	0.0396643
dash	16	24	55000	220	wait	100	2.69107e-05	1.4549e-05	6.3665e-05
dash	16	24	55000	220	bound	100	0.00083351	0.000513055	0.0013714
dash	16	24	55000	220	calc iter	100	0.0432459	0.0299356	0.0789699
dash	16	24	55000	220	calc total	1	4.32676	4.32676	4.32676
dash	16	24	55000	220	total	1	9.18355	9.18355	9.18355
dash	16	24	55000	187	initialize	1	4.22297	4.22297	4.22297
dash	16	24	55000	187	async	100	0.0101871	9.8857e-05	0.0457194
dash	16	24	55000	244	initialize	1	4.3232	4.3232	4.3232
dash	16	24	55000	244	async	100	0.0100084	0.000101716	0.0540445
dash	16	24	55000	244	inner	100	0.0323338	0.0199494	0.0391337
dash	16	24	55000	244	wait	100	2.91388e-05	1.5454e-05	9.3429e-05
dash	16	24	55000	244	bound	100	0.000866338	0.000473399	0.00140897
dash	16	24	55000	244	calc iter	100	0.0432392	0.031425	0.0848303
dash	16	24	55000	244	calc total	1	4.32675	4.32675	4.32675
dash	16	24	55000	244	total	1	9.25996	9.25996	9.25996
dash	16	24	55000	5	initialize	1	4.55161	4.55161	4.55161
dash	16	24	55000	5	async	100	0.0105248	0.000140201	0.0696077
dash	16	24	55000	5	inner	100	0.0317536	0.0200503	0.0394693
dash	16	24	55000	5	wait	100	3.07559e-05	1.4042e-05	6.8062e-05
dash	16	24	55000	5	bound	100	0.000904561	0.000488924	0.00143904
dash	16	24	55000	5	calc iter	100	0.0432155	0.0280002	0.0921769
dash	16	24	55000	5	calc total	1	4.32675	4.32675	4.32675
dash	16	24	55000	5	total	1	9.48636	9.48636	9.48636
dash	16	24	55000	268	initialize	1	4.3683	4.3683	4.3683
dash	16	24	55000	268	async	100	0.00944065	0.000103179	0.036686
dash	16	24	55000	268	inner	100	0.0329501	0.0227549	0.0397301
dash	16	24	55000	268	wait	100	2.74935e-05	1.4065e-05	5.1384e-05
dash	16	24	55000	268	bound	100	0.000802737	0.000472826	0.00163365
dash	16	24	55000	268	calc iter	100	0.0432223	0.0250739	0.0676414
dash	16	24	55000	268	calc total	1	4.32677	4.32677	4.32677
dash	16	24	55000	268	total	1	9.29526	9.29526	9.29526
dash	16	24	55000	196	initialize	1	4.26261	4.26261	4.26261
dash	16	24	55000	196	async	100	0.0102969	0.000113479	0.0611723
dash	16	24	55000	196	inner	100	0.0320833	0.0200926	0.0399228
dash	16	24	55000	196	wait	100	2.64316e-05	1.4729e-05	5.7716e-05
dash	16	24	55000	196	bound	100	0.000846037	0.000498701	0.00156164
dash	16	24	55000	196	calc iter	100	0.0432544	0.0324595	0.0818209
dash	16	24	55000	196	calc total	1	4.32675	4.32675	4.32675
dash	16	24	55000	196	total	1	9.20399	9.20399	9.20399
dash	16	24	55000	221	initialize	1	4.24332	4.24332	4.24332
dash	16	24	55000	221	async	100	0.00976816	9.9582e-05	0.0384116
dash	16	24	55000	221	inner	100	0.032579	0.0230821	0.039834
dash	16	24	55000	221	wait	100	2.97035e-05	1.5157e-05	4.6728e-05
dash	16	24	55000	221	bound	100	0.000867774	0.000487608	0.00144551
dash	16	24	55000	221	calc iter	100	0.0432464	0.028515	0.0660303
dash	16	24	55000	221	calc total	1	4.32676	4.32676	4.32676
dash	16	24	55000	221	total	1	9.18353	9.18353	9.18353
dash	16	24	55000	187	inner	100	0.0322381	0.021456	0.0399715
dash	16	24	55000	187	wait	100	2.52116e-05	1.3309e-05	5.0622e-05
dash	16	24	55000	187	bound	100	0.000790244	0.000481725	0.00162917
dash	16	24	55000	187	calc iter	100	0.0432421	0.0306877	0.0834702
dash	16	24	55000	187	calc total	1	4.32675	4.32675	4.32675
dash	16	24	55000	187	total	1	9.15846	9.15846	9.15846
dash	16	24	55000	245	initialize	1	4.32324	4.32324	4.32324
dash	16	24	55000	245	async	100	0.00987975	0.00013861	0.0497252
dash	16	24	55000	245	inner	100	0.0324238	0.0217795	0.0392804
dash	16	24	55000	245	wait	100	3.12097e-05	1.6858e-05	6.8653e-05
dash	16	24	55000	245	bound	100	0.000904842	0.000517985	0.00141443
dash	16	24	55000	245	calc iter	100	0.0432414	0.0317624	0.0761207
dash	16	24	55000	245	calc total	1	4.32675	4.32675	4.32675
dash	16	24	55000	245	total	1	9.25996	9.25996	9.25996
dash	16	24	55000	6	initialize	1	4.53858	4.53858	4.53858
dash	16	24	55000	6	async	100	0.0102224	0.000124687	0.0962541
dash	16	24	55000	6	inner	100	0.0320196	0.0203838	0.039629
dash	16	24	55000	6	wait	100	3.17509e-05	1.5922e-05	6.262e-05
dash	16	24	55000	6	bound	100	0.000937081	0.000486237	0.0016039
dash	16	24	55000	6	calc iter	100	0.0432125	0.029738	0.119237
dash	16	24	55000	6	calc total	1	4.32675	4.32675	4.32675
dash	16	24	55000	6	total	1	9.47334	9.47334	9.47334
dash	16	24	55000	269	initialize	1	4.36826	4.36826	4.36826
dash	16	24	55000	269	async	100	0.00949445	0.00010265	0.0359522
dash	16	24	55000	269	inner	100	0.0328776	0.0234623	0.0395689
dash	16	24	55000	269	wait	100	2.50008e-05	1.245e-05	5.4088e-05
dash	16	24	55000	269	bound	100	0.000823253	0.000471771	0.00143442
dash	16	24	55000	269	calc iter	100	0.0432216	0.0250448	0.0652799
dash	16	24	55000	269	calc total	1	4.32676	4.32676	4.32676
dash	16	24	55000	269	total	1	9.29526	9.29526	9.29526
dash	16	24	55000	197	initialize	1	4.26268	4.26268	4.26268
dash	16	24	55000	197	async	100	0.0103465	0.000298262	0.049788
dash	16	24	55000	197	inner	100	0.0320421	0.0205278	0.0394864
dash	16	24	55000	197	wait	100	2.77414e-05	1.4713e-05	0.000121744
dash	16	24	55000	197	bound	100	0.000842637	0.000490493	0.00128802
dash	16	24	55000	197	calc iter	100	0.0432604	0.0299177	0.0749577
dash	16	24	55000	197	calc total	1	4.32675	4.32675	4.32675
dash	16	24	55000	197	total	1	9.20402	9.20402	9.20402
dash	16	24	55000	222	initialize	1	4.24331	4.24331	4.24331
dash	16	24	55000	222	async	100	0.00974581	9.8617e-05	0.0408517
dash	16	24	55000	222	inner	100	0.0326523	0.0228047	0.0396389
dash	16	24	55000	222	wait	100	2.85345e-05	1.3516e-05	6.8059e-05
dash	16	24	55000	222	bound	100	0.000818913	0.000479989	0.00144946
dash	16	24	55000	222	calc iter	100	0.0432471	0.02894	0.0689128
dash	16	24	55000	222	calc total	1	4.32675	4.32675	4.32675
dash	16	24	55000	222	total	1	9.18356	9.18356	9.18356
dash	16	24	55000	188	initialize	1	4.22303	4.22303	4.22303
dash	16	24	55000	188	async	100	0.0103126	0.00018977	0.048316
dash	16	24	55000	188	inner	100	0.0319855	0.0210322	0.039822
dash	16	24	55000	188	wait	100	2.99459e-05	1.4084e-05	6.1155e-05
dash	16	24	55000	188	bound	100	0.000907661	0.000498947	0.00144966
dash	16	24	55000	188	calc iter	100	0.0432373	0.0285193	0.0782528
dash	16	24	55000	188	calc total	1	4.32676	4.32676	4.32676
dash	16	24	55000	188	total	1	9.15855	9.15855	9.15855
dash	16	24	55000	246	initialize	1	4.32328	4.32328	4.32328
dash	16	24	55000	246	async	100	0.00992617	0.000110746	0.0760467
dash	16	24	55000	246	inner	100	0.0324317	0.0203446	0.0393498
dash	16	24	55000	246	wait	100	2.76109e-05	1.3164e-05	6.3359e-05
dash	16	24	55000	246	bound	100	0.000856719	0.000496196	0.00140702
dash	16	24	55000	246	calc iter	100	0.0432437	0.0242748	0.102286
dash	16	24	55000	246	calc total	1	4.32675	4.32675	4.32675
dash	16	24	55000	246	total	1	9.26	9.26	9.26
dash	16	24	55000	7	initialize	1	4.55163	4.55163	4.55163
dash	16	24	55000	7	async	100	0.00991844	0.000128524	0.0776133
dash	16	24	55000	7	inner	100	0.0325125	0.0213073	0.0398335
dash	16	24	55000	7	wait	100	2.6116e-05	1.5312e-05	5.0426e-05
dash	16	24	55000	7	bound	100	0.000764794	0.000473832	0.00164477
dash	16	24	55000	7	calc iter	100	0.0432232	0.0286681	0.099472
dash	16	24	55000	7	calc total	1	4.32675	4.32675	4.32675
dash	16	24	55000	7	total	1	9.48637	9.48637	9.48637
dash	16	24	55000	270	initialize	1	4.36821	4.36821	4.36821
dash	16	24	55000	270	async	100	0.00974978	0.0002663	0.0407189
dash	16	24	55000	270	inner	100	0.0325329	0.0225157	0.0393885
dash	16	24	55000	270	wait	100	3.1626e-05	1.3089e-05	0.000120097
dash	16	24	55000	270	bound	100	0.000903378	0.000474754	0.00146833
dash	16	24	55000	270	calc iter	100	0.0432193	0.02488	0.0694157
dash	16	24	55000	270	calc total	1	4.32676	4.32676	4.32676
dash	16	24	55000	270	total	1	9.29524	9.29524	9.29524
dash	16	24	55000	198	initialize	1	4.26267	4.26267	4.26267
dash	16	24	55000	198	async	100	0.00975546	0.000133594	0.0852244
dash	16	24	55000	198	inner	100	0.0326124	0.0207696	0.0400385
dash	16	24	55000	198	wait	100	2.6836e-05	1.4086e-05	7.2842e-05
dash	16	24	55000	198	bound	100	0.000869211	0.000479034	0.00134156
dash	16	24	55000	198	calc iter	100	0.0432652	0.0291429	0.110698
dash	16	24	55000	198	calc total	1	4.32675	4.32675	4.32675
dash	16	24	55000	198	total	1	9.20402	9.20402	9.20402
dash	16	24	55000	223	initialize	1	4.24268	4.24268	4.24268
dash	16	24	55000	223	async	100	0.00960354	0.000108709	0.0466081
dash	16	24	55000	223	inner	100	0.0327291	0.022827	0.0398419
dash	16	24	55000	223	wait	100	2.96129e-05	1.3663e-05	5.577e-05
dash	16	24	55000	223	bound	100	0.00087888	0.000485127	0.00166635
dash	16	24	55000	223	calc iter	100	0.0432429	0.0294601	0.0781158
dash	16	24	55000	223	calc total	1	4.32675	4.32675	4.32675
dash	16	24	55000	223	total	1	9.18288	9.18288	9.18288
dash	16	24	55000	189	initialize	1	4.22303	4.22303	4.22303
dash	16	24	55000	189	async	100	0.010101	9.5962e-05	0.0519942
dash	16	24	55000	189	inner	100	0.0321979	0.0223334	0.039889
dash	16	24	55000	189	wait	100	3.01665e-05	1.611e-05	6.4259e-05
dash	16	24	55000	189	bound	100	0.000906976	0.000498068	0.00144386
dash	16	24	55000	189	calc iter	100	0.0432374	0.0288207	0.0782954
dash	16	24	55000	189	calc total	1	4.32675	4.32675	4.32675
dash	16	24	55000	189	total	1	9.15853	9.15853	9.15853
dash	16	24	55000	247	initialize	1	4.32323	4.32323	4.32323
dash	16	24	55000	247	async	100	0.0102411	0.000270323	0.0612031
dash	16	24	55000	247	inner	100	0.0320915	0.0204324	0.0392023
dash	16	24	55000	247	wait	100	2.86777e-05	1.3906e-05	6.8135e-05
dash	16	24	55000	247	bound	100	0.000878048	0.000520455	0.00155518
dash	16	24	55000	247	calc iter	100	0.0432412	0.0247681	0.0854825
dash	16	24	55000	247	calc total	1	4.32675	4.32675	4.32675
dash	16	24	55000	247	total	1	9.26	9.26	9.26
dash	16	24	55000	8	initialize	1	4.54208	4.54208	4.54208
dash	16	24	55000	8	async	100	0.0108059	0.000218085	0.0748968
dash	16	24	55000	8	inner	100	0.0315425	0.0202191	0.0394284
dash	16	24	55000	8	wait	100	3.09063e-05	1.657e-05	7.1998e-05
dash	16	24	55000	8	bound	100	0.000845018	0.000470426	0.00150033
dash	16	24	55000	8	calc iter	100	0.043226	0.0301628	0.0956407
dash	16	24	55000	8	calc total	1	4.32676	4.32676	4.32676
dash	16	24	55000	8	total	1	9.47682	9.47682	9.47682
dash	16	24	55000	271	initialize	1	4.36827	4.36827	4.36827
dash	16	24	55000	271	async	100	0.00933059	0.000108682	0.0544671
dash	16	24	55000	271	inner	100	0.0329374	0.0232101	0.0397007
dash	16	24	55000	271	wait	100	3.09468e-05	1.3709e-05	5.7744e-05
dash	16	24	55000	271	bound	100	0.00091842	0.000480231	0.00167841
dash	16	24	55000	271	calc iter	100	0.0432186	0.0288796	0.086872
dash	16	24	55000	271	calc total	1	4.32676	4.32676	4.32676
dash	16	24	55000	271	total	1	9.29526	9.29526	9.29526
dash	16	24	55000	199	initialize	1	4.26268	4.26268	4.26268
dash	16	24	55000	199	async	100	0.0103588	0.000131945	0.0767458
dash	16	24	55000	199	inner	100	0.032041	0.021836	0.0398346
dash	16	24	55000	199	wait	100	2.56879e-05	1.4911e-05	7.0037e-05
dash	16	24	55000	199	bound	100	0.000834529	0.000490578	0.0013877
dash	16	24	55000	199	calc iter	100	0.0432614	0.030494	0.100573
dash	16	24	55000	199	calc total	1	4.32675	4.32675	4.32675
dash	16	24	55000	199	total	1	9.20403	9.20403	9.20403
dash	16	24	55000	224	initialize	1	4.24281	4.24281	4.24281
dash	16	24	55000	224	async	100	0.00993572	0.000156716	0.0568864
dash	16	24	55000	224	inner	100	0.0323125	0.0214118	0.0395406
dash	16	24	55000	224	wait	100	3.25134e-05	1.4771e-05	9.6783e-05
dash	16	24	55000	224	bound	100	0.000960097	0.000474576	0.00164167
dash	16	24	55000	224	calc iter	100	0.0432423	0.0334084	0.0787917
dash	16	24	55000	224	calc total	1	4.32675	4.32675	4.32675
dash	16	24	55000	224	total	1	9.18299	9.18299	9.18299
dash	16	24	55000	190	initialize	1	4.21993	4.21993	4.21993
dash	16	24	55000	190	async	100	0.0106493	0.000153881	0.045863
dash	16	24	55000	190	inner	100	0.0316101	0.0209629	0.0393188
dash	16	24	55000	190	wait	100	3.12371e-05	1.4079e-05	8.9453e-05
dash	16	24	55000	190	bound	100	0.000946745	0.000510069	0.00154499
dash	16	24	55000	190	calc iter	100	0.0432389	0.0285574	0.07399
dash	16	24	55000	190	calc total	1	4.32675	4.32675	4.32675
dash	16	24	55000	190	total	1	9.15543	9.15543	9.15543
dash	16	24	55000	248	initialize	1	4.32325	4.32325	4.32325
dash	16	24	55000	248	async	100	0.0100737	0.000188148	0.0534149
dash	16	24	55000	248	inner	100	0.032244	0.0216527	0.0394187
dash	16	24	55000	248	wait	100	2.64726e-05	1.2781e-05	4.9972e-05
dash	16	24	55000	248	bound	100	0.00089843	0.000491746	0.00145548
dash	16	24	55000	248	calc iter	100	0.0432443	0.031403	0.0764434
dash	16	24	55000	248	calc total	1	4.32675	4.32675	4.32675
dash	16	24	55000	248	total	1	9.26002	9.26002	9.26002
dash	16	24	55000	9	initialize	1	4.55169	4.55169	4.55169
dash	16	24	55000	9	async	100	0.0104916	0.000105567	0.0537128
dash	16	24	55000	9	inner	100	0.031888	0.020713	0.0394987
dash	16	24	55000	9	wait	100	2.7128e-05	1.3721e-05	6.8848e-05
dash	16	24	55000	9	bound	100	0.000824144	0.000475842	0.00165712
dash	16	24	55000	9	calc iter	100	0.0432324	0.0302581	0.0749924
dash	16	24	55000	9	calc total	1	4.32676	4.32676	4.32676
dash	16	24	55000	9	total	1	9.48639	9.48639	9.48639
dash	16	24	55000	272	initialize	1	4.36825	4.36825	4.36825
dash	16	24	55000	272	async	100	0.00972505	0.000338278	0.0657952
dash	16	24	55000	272	inner	100	0.0324839	0.0213061	0.0396982
dash	16	24	55000	272	wait	100	3.06851e-05	1.4426e-05	5.8217e-05
dash	16	24	55000	272	bound	100	0.000971751	0.000472732	0.00167825
dash	16	24	55000	272	calc iter	100	0.0432132	0.0320292	0.0876032
dash	16	24	55000	272	calc total	1	4.32675	4.32675	4.32675
dash	16	24	55000	272	total	1	9.29524	9.29524	9.29524
dash	16	24	55000	200	initialize	1	4.26263	4.26263	4.26263
dash	16	24	55000	200	async	100	0.0105222	0.000107083	0.0666137
dash	16	24	55000	200	inner	100	0.0318201	0.0209527	0.0399255
dash	16	24	55000	200	wait	100	2.96619e-05	1.4538e-05	5.2733e-05
dash	16	24	55000	200	bound	100	0.000882989	0.000492187	0.00149213
dash	16	24	55000	200	calc iter	100	0.0432562	0.0305425	0.0887995
dash	16	24	55000	200	calc total	1	4.32675	4.32675	4.32675
dash	16	24	55000	200	total	1	9.20397	9.20397	9.20397
dash	16	24	55000	225	initialize	1	4.24333	4.24333	4.24333
dash	16	24	55000	225	async	100	0.00956386	0.000107264	0.0540939
dash	16	24	55000	225	inner	100	0.0327485	0.0223034	0.039793
dash	16	24	55000	225	wait	100	3.07098e-05	1.5969e-05	6.6757e-05
dash	16	24	55000	225	bound	100	0.000895898	0.000490516	0.00140124
dash	16	24	55000	225	calc iter	100	0.0432405	0.0294211	0.0894829
dash	16	24	55000	225	calc total	1	4.32675	4.32675	4.32675
dash	16	24	55000	225	total	1	9.18353	9.18353	9.18353
dash	16	24	55000	10	initialize	1	4.54493	4.54493	4.54493
dash	16	24	55000	10	async	100	0.0106942	0.000137166	0.051564
dash	16	24	55000	10	inner	100	0.0316911	0.0201012	0.0393996
dash	16	24	55000	10	wait	100	2.72513e-05	1.41e-05	7.2317e-05
dash	16	24	55000	10	bound	100	0.000818755	0.000472812	0.00165751
dash	16	24	55000	10	calc iter	100	0.0432328	0.0304522	0.0736598
dash	16	24	55000	10	calc total	1	4.32676	4.32676	4.32676
dash	16	24	55000	10	total	1	9.47966	9.47966	9.47966
dash	16	24	55000	273	initialize	1	4.36826	4.36826	4.36826
dash	16	24	55000	273	async	100	0.00986337	0.000332555	0.0704043
dash	16	24	55000	273	inner	100	0.0322859	0.0211064	0.0394563
dash	16	24	55000	273	wait	100	3.43782e-05	1.5643e-05	8.5988e-05
dash	16	24	55000	273	bound	100	0.00102903	0.000516582	0.00154859
dash	16	24	55000	273	calc iter	100	0.0432144	0.0294101	0.104624
dash	16	24	55000	273	calc total	1	4.32675	4.32675	4.32675
dash	16	24	55000	273	total	1	9.29524	9.29524	9.29524
dash	16	24	55000	201	initialize	1	4.26268	4.26268	4.26268
dash	16	24	55000	201	async	100	0.0103607	0.000113777	0.0512496
dash	16	24	55000	201	inner	100	0.0320149	0.0201367	0.0398821
dash	16	24	55000	201	wait	100	2.75723e-05	1.3508e-05	7.0849e-05
dash	16	24	55000	201	bound	100	0.000847622	0.000506744	0.00141552
dash	16	24	55000	201	calc iter	100	0.0432521	0.0293924	0.0748508
dash	16	24	55000	201	calc total	1	4.32676	4.32676	4.32676
dash	16	24	55000	201	total	1	9.20403	9.20403	9.20403
dash	16	24	55000	226	initialize	1	4.24332	4.24332	4.24332
dash	16	24	55000	226	async	100	0.00962087	0.000129378	0.0707784
dash	16	24	55000	226	inner	100	0.0326628	0.0221894	0.0397807
dash	16	24	55000	226	wait	100	3.15206e-05	1.3756e-05	4.9926e-05
dash	16	24	55000	226	bound	100	0.000925084	0.000498167	0.00138459
dash	16	24	55000	226	calc iter	100	0.043242	0.0262348	0.105965
dash	16	24	55000	226	calc total	1	4.32675	4.32675	4.32675
dash	16	24	55000	226	total	1	9.18357	9.18357	9.18357
dash	16	24	55000	11	initialize	1	4.53705	4.53705	4.53705
dash	16	24	55000	11	async	100	0.0106757	0.000160634	0.0472079
dash	16	24	55000	11	inner	100	0.0317017	0.0207104	0.0396065
dash	16	24	55000	11	wait	100	2.73759e-05	1.4245e-05	5.1927e-05
dash	16	24	55000	11	bound	100	0.000823779	0.000470631	0.00162038
dash	16	24	55000	11	calc iter	100	0.04323	0.0311246	0.0707471
dash	16	24	55000	11	calc total	1	4.32676	4.32676	4.32676
dash	16	24	55000	11	total	1	9.47178	9.47178	9.47178
dash	16	24	55000	274	initialize	1	4.36831	4.36831	4.36831
dash	16	24	55000	274	async	100	0.00964568	0.000401062	0.0957127
dash	16	24	55000	274	inner	100	0.0325199	0.0208348	0.03963
dash	16	24	55000	274	wait	100	3.25549e-05	1.5951e-05	7.0092e-05
dash	16	24	55000	274	bound	100	0.00101359	0.000502586	0.00145836
dash	16	24	55000	274	calc iter	100	0.0432135	0.0274602	0.128523
dash	16	24	55000	274	calc total	1	4.32675	4.32675	4.32675
dash	16	24	55000	274	total	1	9.29526	9.29526	9.29526
dash	16	24	55000	202	initialize	1	4.26267	4.26267	4.26267
dash	16	24	55000	202	async	100	0.0103355	0.000132135	0.047893
dash	16	24	55000	202	inner	100	0.031945	0.0216701	0.0400282
dash	16	24	55000	202	wait	100	2.80278e-05	1.3675e-05	4.7185e-05
dash	16	24	55000	202	bound	100	0.000939022	0.000484535	0.0018674
dash	16	24	55000	202	calc iter	100	0.0432492	0.0293439	0.0755193
dash	16	24	55000	202	calc total	1	4.32676	4.32676	4.32676
dash	16	24	55000	202	total	1	9.20402	9.20402	9.20402
dash	16	24	55000	227	initialize	1	4.2431	4.2431	4.2431
dash	16	24	55000	227	async	100	0.00947042	0.000106759	0.0753715
dash	16	24	55000	227	inner	100	0.0328538	0.0223801	0.0397755
dash	16	24	55000	227	wait	100	2.97678e-05	1.3372e-05	5.2931e-05
dash	16	24	55000	227	bound	100	0.000891001	0.000495155	0.00142787
dash	16	24	55000	227	calc iter	100	0.0432463	0.0293199	0.105896
dash	16	24	55000	227	calc total	1	4.32675	4.32675	4.32675
dash	16	24	55000	227	total	1	9.18331	9.18331	9.18331
dash	16	24	55000	12	initialize	1	4.54001	4.54001	4.54001
dash	16	24	55000	12	async	100	0.010714	0.000450429	0.0438126
dash	16	24	55000	12	inner	100	0.031567	0.0221334	0.0394466
dash	16	24	55000	12	wait	100	3.09325e-05	1.3606e-05	7.2336e-05
dash	16	24	55000	12	bound	100	0.000921705	0.000509228	0.00171595
dash	16	24	55000	12	calc iter	100	0.0432352	0.0287613	0.0717559
dash	16	24	55000	12	calc total	1	4.32676	4.32676	4.32676
dash	16	24	55000	12	total	1	9.47474	9.47474	9.47474
dash	16	24	55000	275	initialize	1	4.36826	4.36826	4.36826
dash	16	24	55000	275	async	100	0.0092978	0.000151903	0.0850839
dash	16	24	55000	275	inner	100	0.032946	0.0233685	0.0398627
dash	16	24	55000	275	wait	100	2.92817e-05	1.3683e-05	4.8394e-05
dash	16	24	55000	275	bound	100	0.000941228	0.000483321	0.0016525
dash	16	24	55000	275	calc iter	100	0.043216	0.0296765	0.109674
dash	16	24	55000	275	calc total	1	4.32675	4.32675	4.32675
dash	16	24	55000	275	total	1	9.29523	9.29523	9.29523
dash	16	24	55000	203	initialize	1	4.26267	4.26267	4.26267
dash	16	24	55000	203	async	100	0.0100279	0.000105548	0.0516805
dash	16	24	55000	203	inner	100	0.0323085	0.0212034	0.0401228
dash	16	24	55000	203	wait	100	2.79474e-05	1.3427e-05	4.4582e-05
dash	16	24	55000	203	bound	100	0.000880613	0.00049259	0.00161014
dash	16	24	55000	203	calc iter	100	0.0432463	0.0302033	0.0880521
dash	16	24	55000	203	calc total	1	4.32676	4.32676	4.32676
dash	16	24	55000	203	total	1	9.20402	9.20402	9.20402
dash	16	24	55000	228	initialize	1	4.24269	4.24269	4.24269
dash	16	24	55000	228	async	100	0.00950345	9.8254e-05	0.0492944
dash	16	24	55000	228	inner	100	0.032831	0.0214117	0.0395855
dash	16	24	55000	228	wait	100	3.00411e-05	1.5378e-05	5.8963e-05
dash	16	24	55000	228	bound	100	0.000886596	0.000483422	0.00159083
dash	16	24	55000	228	calc iter	100	0.0432529	0.0323598	0.0775566
dash	16	24	55000	228	calc total	1	4.32675	4.32675	4.32675
dash	16	24	55000	228	total	1	9.18287	9.18287	9.18287
dash	16	24	55000	13	initialize	1	4.55161	4.55161	4.55161
dash	16	24	55000	13	async	100	0.0105359	0.000221122	0.0503007
dash	16	24	55000	13	inner	100	0.0317393	0.0225585	0.0394449
dash	16	24	55000	13	wait	100	2.90955e-05	1.3669e-05	5.1135e-05
dash	16	24	55000	13	bound	100	0.000931707	0.000498217	0.00163737
dash	16	24	55000	13	calc iter	100	0.043238	0.0280098	0.0757096
dash	16	24	55000	13	calc total	1	4.32676	4.32676	4.32676
dash	16	24	55000	13	total	1	9.48632	9.48632	9.48632
dash	16	24	55000	276	initialize	1	4.36828	4.36828	4.36828
dash	16	24	55000	276	async	100	0.00861014	0.000181589	0.0678844
dash	16	24	55000	276	inner	100	0.0336483	0.0210682	0.0399102
dash	16	24	55000	276	wait	100	3.17941e-05	1.5267e-05	7.0029e-05
dash	16	24	55000	276	bound	100	0.000931882	0.000474991	0.0015933
dash	16	24	55000	276	calc iter	100	0.0432238	0.0270925	0.0936785
dash	16	24	55000	276	calc total	1	4.32675	4.32675	4.32675
dash	16	24	55000	276	total	1	9.29525	9.29525	9.29525
dash	16	24	55000	204	initialize	1	4.2626	4.2626	4.2626
dash	16	24	55000	204	async	100	0.0105471	0.000110534	0.0452525
dash	16	24	55000	204	inner	100	0.0318261	0.0222702	0.0397343
dash	16	24	55000	204	wait	100	2.7994e-05	1.6849e-05	5.1074e-05
dash	16	24	55000	204	bound	100	0.000837395	0.000484238	0.00162905
dash	16	24	55000	204	calc iter	100	0.04324	0.0290598	0.0786185
dash	16	24	55000	204	calc total	1	4.32676	4.32676	4.32676
dash	16	24	55000	204	total	1	9.20394	9.20394	9.20394
dash	16	24	55000	229	initialize	1	4.24266	4.24266	4.24266
dash	16	24	55000	229	async	100	0.00954528	0.000165824	0.0487367
dash	16	24	55000	229	inner	100	0.0327468	0.0219603	0.0394037
dash	16	24	55000	229	wait	100	2.98959e-05	1.5636e-05	6.6065e-05
dash	16	24	55000	229	bound	100	0.000930101	0.000490344	0.00171313
dash	16	24	55000	229	calc iter	100	0.0432536	0.0326701	0.072899
dash	16	24	55000	229	calc total	1	4.32675	4.32675	4.32675
dash	16	24	55000	229	total	1	9.18288	9.18288	9.18288
dash	16	24	55000	14	initialize	1	4.54431	4.54431	4.54431
dash	16	24	55000	14	async	100	0.00951908	0.000108512	0.0535451
dash	16	24	55000	14	inner	100	0.0328437	0.0237059	0.0401299
dash	16	24	55000	14	wait	100	2.57237e-05	1.2953e-05	5.1315e-05
dash	16	24	55000	14	bound	100	0.000856166	0.000491541	0.00167241
dash	16	24	55000	14	calc iter	100	0.0432461	0.0302079	0.0795364
dash	16	24	55000	14	calc total	1	4.32676	4.32676	4.32676
dash	16	24	55000	14	total	1	9.47903	9.47903	9.47903
dash	16	24	55000	277	initialize	1	4.36829	4.36829	4.36829
dash	16	24	55000	277	async	100	0.00816305	0.00010361	0.0411177
dash	16	24	55000	277	inner	100	0.0341028	0.0215437	0.0400715
dash	16	24	55000	277	wait	100	2.85366e-05	1.5059e-05	4.7419e-05
dash	16	24	55000	277	bound	100	0.000927639	0.000483386	0.00159442
dash	16	24	55000	277	calc iter	100	0.0432236	0.0325864	0.0725534
dash	16	24	55000	277	calc total	1	4.32675	4.32675	4.32675
dash	16	24	55000	277	total	1	9.29525	9.29525	9.29525
dash	16	24	55000	205	initialize	1	4.26262	4.26262	4.26262
dash	16	24	55000	205	async	100	0.0102441	0.000166448	0.0433696
dash	16	24	55000	205	inner	100	0.0320379	0.0218603	0.0396812
dash	16	24	55000	205	wait	100	3.06756e-05	1.5113e-05	5.9662e-05
dash	16	24	55000	205	bound	100	0.0009251	0.000482114	0.00146025
dash	16	24	55000	205	calc iter	100	0.0432395	0.0292572	0.0699343
dash	16	24	55000	205	calc total	1	4.32676	4.32676	4.32676
dash	16	24	55000	205	total	1	9.20396	9.20396	9.20396
dash	16	24	55000	230	initialize	1	4.24338	4.24338	4.24338
dash	16	24	55000	230	async	100	0.00945774	0.000126692	0.0721711
dash	16	24	55000	230	inner	100	0.0329087	0.0212546	0.0395948
dash	16	24	55000	230	wait	100	2.80473e-05	1.4934e-05	6.0205e-05
dash	16	24	55000	230	bound	100	0.000862651	0.000483689	0.00154653
dash	16	24	55000	15	initialize	1	4.54076	4.54076	4.54076
dash	16	24	55000	15	async	100	0.0102663	0.000538836	0.0540772
dash	16	24	55000	15	inner	100	0.0320809	0.0224394	0.039443
dash	16	24	55000	15	wait	100	2.74545e-05	1.4283e-05	5.1901e-05
dash	16	24	55000	15	bound	100	0.000861939	0.000506297	0.0016486
dash	16	24	55000	15	calc iter	100	0.0432382	0.0289996	0.0803495
dash	16	24	55000	15	calc total	1	4.32676	4.32676	4.32676
dash	16	24	55000	15	total	1	9.47548	9.47548	9.47548
dash	16	24	55000	206	initialize	1	4.26259	4.26259	4.26259
dash	16	24	55000	206	async	100	0.0101438	0.000122044	0.0472372
dash	16	24	55000	206	inner	100	0.0321859	0.0224153	0.0398759
dash	16	24	55000	206	wait	100	2.9517e-05	1.4533e-05	4.7376e-05
dash	16	24	55000	206	bound	100	0.000879594	0.000479258	0.00156543
dash	16	24	55000	206	calc iter	100	0.0432402	0.0291041	0.0704367
dash	16	24	55000	206	calc total	1	4.32675	4.32675	4.32675
dash	16	24	55000	206	total	1	9.20395	9.20395	9.20395
dash	16	24	55000	230	calc iter	100	0.0432587	0.0286501	0.0968881
dash	16	24	55000	230	calc total	1	4.32675	4.32675	4.32675
dash	16	24	55000	230	total	1	9.18356	9.18356	9.18356
dash	16	24	55000	16	initialize	1	4.54871	4.54871	4.54871
dash	16	24	55000	16	async	100	0.0101756	0.000149173	0.0541463
dash	16	24	55000	16	inner	100	0.0322151	0.022495	0.0394497
dash	16	24	55000	16	wait	100	2.69527e-05	1.4283e-05	6.4922e-05
dash	16	24	55000	16	bound	100	0.000816781	0.000529186	0.00149635
dash	16	24	55000	16	calc iter	100	0.0432359	0.0303904	0.0803464
dash	16	24	55000	207	initialize	1	4.26256	4.26256	4.26256
dash	16	24	55000	207	async	100	0.00981854	0.000100176	0.0493472
dash	16	24	55000	207	inner	100	0.0325907	0.0221828	0.0395624
dash	16	24	55000	207	wait	100	2.68939e-05	1.4391e-05	0.000100274
dash	16	24	55000	207	bound	100	0.000802218	0.000488469	0.00161389
dash	16	24	55000	207	calc iter	100	0.0432397	0.0293267	0.0752927
dash	16	24	55000	207	calc total	1	4.32676	4.32676	4.32676
dash	16	24	55000	207	total	1	9.20392	9.20392	9.20392
dash	16	24	55000	231	initialize	1	4.24275	4.24275	4.24275
dash	16	24	55000	231	async	100	0.00964106	0.000174053	0.0598857
dash	16	24	55000	231	inner	100	0.0326932	0.0226956	0.039513
dash	16	24	55000	231	wait	100	2.9032e-05	1.6455e-05	7.9441e-05
dash	16	24	55000	231	bound	100	0.000888342	0.000496347	0.00195571
dash	16	24	55000	231	calc iter	100	0.0432529	0.0271203	0.08439
dash	16	24	55000	231	calc total	1	4.32675	4.32675	4.32675
dash	16	24	55000	231	total	1	9.18292	9.18292	9.18292
dash	16	24	55000	16	calc total	1	4.32675	4.32675	4.32675
dash	16	24	55000	16	total	1	9.48342	9.48342	9.48342
dash	16	24	55000	208	initialize	1	4.26257	4.26257	4.26257
dash	16	24	55000	208	async	100	0.00984613	0.000100181	0.0566832
dash	16	24	55000	208	inner	100	0.0325866	0.0209168	0.0397494
dash	16	24	55000	208	wait	100	2.66674e-05	1.5587e-05	5.0346e-05
dash	16	24	55000	208	bound	100	0.000778533	0.000492797	0.00135182
dash	16	24	55000	208	calc iter	100	0.0432391	0.0303237	0.0784765
dash	16	24	55000	208	calc total	1	4.32675	4.32675	4.32675
dash	16	24	55000	208	total	1	9.20394	9.20394	9.20394
dash	16	24	55000	232	initialize	1	4.24263	4.24263	4.24263
dash	16	24	55000	232	async	100	0.00946977	0.000130174	0.0516765
dash	16	24	55000	232	inner	100	0.0329029	0.0216562	0.0395548
dash	16	24	55000	232	wait	100	2.7255e-05	1.4764e-05	4.9099e-05
dash	16	24	55000	232	bound	100	0.00085346	0.000493298	0.00137369
dash	16	24	55000	232	calc iter	100	0.0432551	0.0310154	0.0772002
dash	16	24	55000	232	calc total	1	4.32675	4.32675	4.32675
dash	16	24	55000	232	total	1	9.18287	9.18287	9.18287
dash	16	24	55000	17	initialize	1	4.54762	4.54762	4.54762
dash	16	24	55000	17	async	100	0.0109117	0.000273425	0.0532378
dash	16	24	55000	17	inner	100	0.0314301	0.0199974	0.0392426
dash	16	24	55000	17	wait	100	2.8238e-05	1.4139e-05	0.000100998
dash	16	24	55000	17	bound	100	0.000862298	0.000490843	0.0016378
dash	16	24	55000	17	calc iter	100	0.0432339	0.0262272	0.0763921
dash	16	24	55000	17	calc total	1	4.32675	4.32675	4.32675
dash	16	24	55000	17	total	1	9.48236	9.48236	9.48236
dash	16	24	55000	209	initialize	1	4.26259	4.26259	4.26259
dash	16	24	55000	209	async	100	0.00987904	0.000111386	0.0537485
dash	16	24	55000	209	inner	100	0.0325936	0.0213411	0.0397408
dash	16	24	55000	209	wait	100	2.53221e-05	1.4674e-05	5.1791e-05
dash	16	24	55000	209	bound	100	0.000741099	0.00048489	0.00131132
dash	16	24	55000	209	calc iter	100	0.0432406	0.0268685	0.0852455
dash	16	24	55000	209	calc total	1	4.32676	4.32676	4.32676
dash	16	24	55000	209	total	1	9.20395	9.20395	9.20395
dash	16	24	55000	233	initialize	1	4.2427	4.2427	4.2427
dash	16	24	55000	233	async	100	0.00897773	0.00010931	0.0504237
dash	16	24	55000	233	inner	100	0.0333932	0.0232935	0.0436029
dash	16	24	55000	233	wait	100	2.68682e-05	1.4573e-05	0.000112966
dash	16	24	55000	233	bound	100	0.000857763	0.000479886	0.00156353
dash	16	24	55000	233	calc iter	100	0.0432572	0.0310059	0.0751926
dash	16	24	55000	233	calc total	1	4.32676	4.32676	4.32676
dash	16	24	55000	233	total	1	9.1829	9.1829	9.1829
dash	16	24	55000	18	initialize	1	4.5483	4.5483	4.5483
dash	16	24	55000	18	async	100	0.00996252	0.000106324	0.0619013
dash	16	24	55000	18	inner	100	0.0325095	0.0209137	0.0399194
dash	16	24	55000	18	wait	100	2.47274e-05	1.3585e-05	5.6129e-05
dash	16	24	55000	18	bound	100	0.000737482	0.000440396	0.00129851
dash	16	24	55000	18	calc iter	100	0.0432358	0.0267546	0.093228
dash	16	24	55000	18	calc total	1	4.32675	4.32675	4.32675
dash	16	24	55000	18	total	1	9.48303	9.48303	9.48303
dash	16	24	55000	210	initialize	1	4.2626	4.2626	4.2626
dash	16	24	55000	210	async	100	0.00992434	0.000122266	0.0634868
dash	16	24	55000	210	inner	100	0.0324315	0.022108	0.0395231
dash	16	24	55000	210	wait	100	3.07617e-05	1.6007e-05	7.2464e-05
dash	16	24	55000	210	bound	100	0.000849947	0.000509089	0.00148926
dash	16	24	55000	210	calc iter	100	0.0432381	0.0268724	0.0945983
dash	16	24	55000	210	calc total	1	4.32675	4.32675	4.32675
dash	16	24	55000	210	total	1	9.20396	9.20396	9.20396
dash	16	24	55000	234	initialize	1	4.24336	4.24336	4.24336
dash	16	24	55000	234	async	100	0.00908981	0.000132179	0.0529246
dash	16	24	55000	234	inner	100	0.0333363	0.022481	0.0396361
dash	16	24	55000	234	wait	100	2.41391e-05	1.4767e-05	4.8364e-05
dash	16	24	55000	234	bound	100	0.000804365	0.000476749	0.00155035
dash	16	24	55000	234	calc iter	100	0.0432563	0.0309508	0.0900183
dash	16	24	55000	234	calc total	1	4.32676	4.32676	4.32676
dash	16	24	55000	234	total	1	9.18355	9.18355	9.18355
dash	16	24	55000	19	initialize	1	4.53933	4.53933	4.53933
dash	16	24	55000	19	async	100	0.0107684	0.000391003	0.0562788
dash	16	24	55000	19	inner	100	0.0315478	0.0201844	0.0394145
dash	16	24	55000	19	wait	100	2.94301e-05	1.3577e-05	6.0685e-05
dash	16	24	55000	19	bound	100	0.0008818	0.000455256	0.00145461
dash	16	24	55000	19	calc iter	100	0.0432289	0.0263983	0.0880328
dash	16	24	55000	19	calc total	1	4.32675	4.32675	4.32675
dash	16	24	55000	19	total	1	9.47405	9.47405	9.47405
dash	16	24	55000	211	initialize	1	4.26259	4.26259	4.26259
dash	16	24	55000	211	async	100	0.0101187	0.000106918	0.0713029
dash	16	24	55000	211	inner	100	0.0322938	0.0208462	0.0394749
dash	16	24	55000	211	wait	100	2.76634e-05	1.4444e-05	7.5387e-05
dash	16	24	55000	211	bound	100	0.000800009	0.00049564	0.00138138
dash	16	24	55000	211	calc iter	100	0.0432413	0.0277727	0.0992538
dash	16	24	55000	211	calc total	1	4.32675	4.32675	4.32675
dash	16	24	55000	211	total	1	9.20393	9.20393	9.20393
dash	16	24	55000	235	initialize	1	4.2428	4.2428	4.2428
dash	16	24	55000	235	async	100	0.00953877	0.000222917	0.0648396
dash	16	24	55000	235	inner	100	0.0328458	0.0223546	0.0395044
dash	16	24	55000	235	wait	100	2.77142e-05	1.3584e-05	7.3965e-05
dash	16	24	55000	235	bound	100	0.000839926	0.000474017	0.00144093
dash	16	24	55000	235	calc iter	100	0.043254	0.0304465	0.100095
dash	16	24	55000	235	calc total	1	4.32676	4.32676	4.32676
dash	16	24	55000	235	total	1	9.18301	9.18301	9.18301
dash	16	24	55000	20	initialize	1	4.54285	4.54285	4.54285
dash	16	24	55000	20	async	100	0.0105574	0.000177724	0.0488253
dash	16	24	55000	20	inner	100	0.0317587	0.0199965	0.0394616
dash	16	24	55000	20	wait	100	2.85302e-05	1.2493e-05	5.5771e-05
dash	16	24	55000	20	bound	100	0.000882207	0.000478161	0.00138374
dash	16	24	55000	20	calc iter	100	0.0432284	0.0316016	0.0748169
dash	16	24	55000	20	calc total	1	4.32675	4.32675	4.32675
dash	16	24	55000	20	total	1	9.47756	9.47756	9.47756
dash	16	24	55000	212	initialize	1	4.26266	4.26266	4.26266
dash	16	24	55000	212	async	100	0.0103384	0.000178435	0.0597355
dash	16	24	55000	212	inner	100	0.0320671	0.0215229	0.0396239
dash	16	24	55000	212	wait	100	2.66993e-05	1.4769e-05	6.0788e-05
dash	16	24	55000	212	bound	100	0.00080974	0.000473363	0.00162337
dash	16	24	55000	212	calc iter	100	0.0432435	0.0294387	0.081928
dash	16	24	55000	212	calc total	1	4.32675	4.32675	4.32675
dash	16	24	55000	212	total	1	9.20399	9.20399	9.20399
dash	16	24	55000	236	initialize	1	4.24333	4.24333	4.24333
dash	16	24	55000	236	async	100	0.00946956	0.000131866	0.0379898
dash	16	24	55000	236	inner	100	0.032814	0.0214691	0.0395222
dash	16	24	55000	236	wait	100	3.12716e-05	1.5789e-05	7.1632e-05
dash	16	24	55000	236	bound	100	0.000936005	0.000522352	0.00141101
dash	16	24	55000	236	calc iter	100	0.0432525	0.029104	0.0732385
dash	16	24	55000	236	calc total	1	4.32676	4.32676	4.32676
dash	16	24	55000	236	total	1	9.18356	9.18356	9.18356
dash	16	24	55000	21	initialize	1	4.54668	4.54668	4.54668
dash	16	24	55000	21	async	100	0.0104654	0.000138492	0.0605354
dash	16	24	55000	21	inner	100	0.0318451	0.0220711	0.0395018
dash	16	24	55000	21	wait	100	2.90201e-05	1.3225e-05	8.3994e-05
dash	16	24	55000	21	bound	100	0.000886423	0.00048284	0.00135103
dash	16	24	55000	21	calc iter	100	0.0432278	0.0292972	0.0902249
dash	16	24	55000	21	calc total	1	4.32675	4.32675	4.32675
dash	16	24	55000	21	total	1	9.4814	9.4814	9.4814
dash	16	24	55000	213	initialize	1	4.26256	4.26256	4.26256
dash	16	24	55000	213	async	100	0.010055	0.000176065	0.0466495
dash	16	24	55000	213	inner	100	0.0323265	0.0209092	0.0396018
dash	16	24	55000	213	wait	100	2.66461e-05	1.4278e-05	7.0636e-05
dash	16	24	55000	213	bound	100	0.000841325	0.000489956	0.00138133
dash	16	24	55000	213	calc iter	100	0.0432508	0.0308511	0.0749664
dash	16	24	55000	213	calc total	1	4.32676	4.32676	4.32676
dash	16	24	55000	213	total	1	9.20392	9.20392	9.20392
dash	16	24	55000	237	initialize	1	4.24267	4.24267	4.24267
dash	16	24	55000	237	async	100	0.00875256	9.921e-05	0.0426366
dash	16	24	55000	237	inner	100	0.0336029	0.0221985	0.0398559
dash	16	24	55000	237	wait	100	2.81102e-05	1.5604e-05	5.0639e-05
dash	16	24	55000	237	bound	100	0.000869493	0.000528198	0.00169648
dash	16	24	55000	237	calc iter	100	0.0432543	0.029201	0.0668964
dash	16	24	55000	237	calc total	1	4.32676	4.32676	4.32676
dash	16	24	55000	237	total	1	9.18288	9.18288	9.18288
dash	16	24	55000	22	initialize	1	4.5516	4.5516	4.5516
dash	16	24	55000	22	async	100	0.0106176	0.000401698	0.0881941
dash	16	24	55000	22	inner	100	0.0315609	0.0226457	0.0394415
dash	16	24	55000	22	wait	100	3.25256e-05	1.4476e-05	5.5394e-05
dash	16	24	55000	22	bound	100	0.00101084	0.000487241	0.00162461
dash	16	24	55000	22	calc iter	100	0.0432236	0.0261348	0.117758
dash	16	24	55000	22	calc total	1	4.32675	4.32675	4.32675
[truncated: 68,876 more rows]
