# Supplementary material for: A Halo abstraction for distributed n-dimensional structured grids within the C++ PGAS library DASH
Source: PeerJ Comput Sci. 2023 Feb 3;9:e1203. doi: 10.7717/peerj-cs.1203 (PMC10280232; doi:10.7717/peerj-cs.1203)
Supplement: Supplemental Information 2 [file peerj-cs-09-1203-s002.gz › raw_haswell/res_2d/weak/plain/heat2d_n2_c24_77781_21918176.out]

DASH
InitEnergy=25.00000
EndEnergy=25.00000
DiffEnergy=-0.00000
Matrixspec: 77781 x 77781
Iterations: 100
# unit_id;function_name;num_calls;avg_runtime;min_runtime;max_runtime
0;initialize;1;7.56305;7.56305;7.56305
0;async;100;0.01684;0.00144;0.02162
0;inner;100;0.62374;0.62117;0.64522
0;wait;100;0.00006;0.00004;0.00009
0;boundary;100;0.00828;0.00385;0.00890
0;calc iter;100;0.64892;0.64139;0.65387
0;calc total;1;64.93623;64.93623;64.93623
0;total;1;77.35706;77.35706;77.35706
24;initialize;1;7.3855;7.3855;7.3855
24;async;100;0.0210769;0.0010739;0.0266135
24;inner;100;0.622829;0.620304;0.64266
24;wait;100;3.6698e-05;2.3249e-05;0.000110851
24;boundary;100;0.00480463;0.00329788;0.00678593
24;calc iter;100;0.648749;0.642003;0.651994
24;calc total;1;64.9362;64.9362;64.9362
24;total;1;77.1813;77.1813;77.1813
25;initialize;1;7.38547;7.38547;7.38547
25;async;100;0.0225333;0.000809548;0.0279784
25;inner;100;0.622355;0.618503;0.643134
25;wait;100;2.94785e-05;2.0538e-05;9.3353e-05
25;boundary;100;0.00391944;0.00312994;0.00425384
25;calc iter;100;0.648839;0.644152;0.651243
25;calc total;1;64.9362;64.9362;64.9362
25;total;1;77.1812;77.1812;77.1812
26;initialize;1;7.3855;7.3855;7.3855
26;async;100;0.0270603;0.0014025;0.0310932
26;inner;100;0.618161;0.614198;0.642952
26;wait;100;2.56308e-05;1.6666e-05;9.3818e-05
26;boundary;100;0.00369974;0.00214093;0.004411
26;calc iter;100;0.648948;0.645288;0.650849
26;calc total;1;64.9362;64.9362;64.9362
26;total;1;77.1813;77.1813;77.1813
27;initialize;1;7.38551;7.38551;7.38551
27;async;100;0.0302139;0.0014947;0.0348913
27;inner;100;0.614398;0.610982;0.641666
27;wait;100;2.70114e-05;1.6818e-05;0.000117829
27;boundary;100;0.00432017;0.0021011;0.0049553
27;calc iter;100;0.648961;0.644093;0.650918
27;calc total;1;64.9362;64.9362;64.9362
27;total;1;77.1813;77.1813;77.1813
28;initialize;1;7.38552;7.38552;7.38552
28;async;100;0.0241226;0.00139841;0.0276689
28;inner;100;0.621099;0.618058;0.643632
28;wait;100;2.78676e-05;1.5755e-05;8.1516e-05
28;boundary;100;0.00368838;0.00218207;0.00431883
28;calc iter;100;0.648939;0.644013;0.650656
28;calc total;1;64.9362;64.9362;64.9362
28;total;1;77.1813;77.1813;77.1813
29;initialize;1;7.38544;7.38544;7.38544
29;async;100;0.0280079;0.00137339;0.0327642
29;inner;100;0.616824;0.613481;0.636771
29;wait;100;2.77837e-05;1.7213e-05;0.000297708
29;boundary;100;0.00398431;0.00316472;0.00658763
29;calc iter;100;0.648845;0.642628;0.651317
29;calc total;1;64.9362;64.9362;64.9362
29;total;1;77.1812;77.1812;77.1812
30;initialize;1;7.38542;7.38542;7.38542
30;async;100;0.0327673;0.00134757;0.0412008
30;inner;100;0.606848;0.601669;0.63814
30;wait;100;5.81825e-05;4.4888e-05;0.000255992
30;boundary;100;0.00872687;0.00582893;0.00893591
30;calc iter;100;0.648403;0.634773;0.65442
30;calc total;1;64.9362;64.9362;64.9362
30;total;1;77.1812;77.1812;77.1812
31;initialize;1;7.38548;7.38548;7.38548
31;async;100;0.0271693;0.00137639;0.0332112
31;inner;100;0.613491;0.609581;0.639227
31;wait;100;5.70327e-05;3.7859e-05;0.000234749
31;boundary;100;0.00785586;0.00512137;0.00818747
31;calc iter;100;0.648576;0.64184;0.652254
31;calc total;1;64.9362;64.9362;64.9362
31;total;1;77.1813;77.1813;77.1813
32;initialize;1;7.38552;7.38552;7.38552
32;async;100;0.0198498;0.000920228;0.0237771
32;inner;100;0.623994;0.620901;0.643851
32;wait;100;3.61113e-05;2.3079e-05;8.0054e-05
32;boundary;100;0.00488375;0.00294246;0.00547174
32;calc iter;100;0.648766;0.643439;0.651316
32;calc total;1;64.9362;64.9362;64.9362
32;total;1;77.1813;77.1813;77.1813
33;initialize;1;7.38546;7.38546;7.38546
33;async;100;0.0225734;0.0013813;0.0265554
33;inner;100;0.62138;0.618262;0.641721
33;wait;100;3.22858e-05;2.1434e-05;0.000172427
33;boundary;100;0.0047765;0.00360911;0.00532007
33;calc iter;100;0.648764;0.643764;0.651606
33;calc total;1;64.9362;64.9362;64.9362
33;total;1;77.1812;77.1812;77.1812
34;initialize;1;7.38547;7.38547;7.38547
34;async;100;0.0223413;0.00137911;0.0258921
34;inner;100;0.620529;0.617834;0.640309
34;wait;100;4.76764e-05;3.0938e-05;0.000241499
34;boundary;100;0.00580449;0.00414475;0.00639121
34;calc iter;100;0.648724;0.642628;0.650786
34;calc total;1;64.9362;64.9362;64.9362
34;total;1;77.1813;77.1813;77.1813
35;initialize;1;7.38549;7.38549;7.38549
35;async;100;0.0230367;0.000766975;0.0282556
35;inner;100;0.618242;0.614861;0.642024
35;wait;100;4.59861e-05;3.2198e-05;0.000122974
35;boundary;100;0.00728265;0.00364926;0.00761886
35;calc iter;100;0.648609;0.641061;0.652069
35;calc total;1;64.9362;64.9362;64.9362
35;total;1;77.1813;77.1813;77.1813
36;initialize;1;7.38551;7.38551;7.38551
36;async;100;0.0230723;0.00110714;0.0301518
36;inner;100;0.61697;0.613132;0.643282
36;wait;100;6.71696e-05;3.8977e-05;0.000118826
36;boundary;100;0.00842381;0.00381237;0.00883056
36;calc iter;100;0.648536;0.63952;0.654546
36;calc total;1;64.9362;64.9362;64.9362
36;total;1;77.1813;77.1813;77.1813
37;initialize;1;7.38546;7.38546;7.38546
37;async;100;0.0221339;0.00134171;0.0276927
37;inner;100;0.618815;0.614989;0.641311
37;wait;100;5.26546e-05;3.682e-05;0.000245814
37;boundary;100;0.00759997;0.00490179;0.00794001
37;calc iter;100;0.648604;0.640574;0.652865
37;calc total;1;64.9362;64.9362;64.9362
37;total;1;77.1812;77.1812;77.1812
38;initialize;1;7.38549;7.38549;7.38549
38;async;100;0.0191426;0.00138442;0.0237872
38;inner;100;0.623352;0.620257;0.642991
38;wait;100;4.50175e-05;3.0115e-05;0.000158634
38;boundary;100;0.0061282;0.0039569;0.00682141
38;calc iter;100;0.64867;0.640801;0.652053
38;calc total;1;64.9362;64.9362;64.9362
38;total;1;77.1813;77.1813;77.1813
39;initialize;1;7.38546;7.38546;7.38546
39;async;100;0.0195355;0.0013929;0.0241235
39;inner;100;0.624955;0.622094;0.643713
39;wait;100;3.03167e-05;1.9349e-05;9.7575e-05
39;boundary;100;0.00425115;0.00345513;0.00457731
39;calc iter;100;0.648773;0.64504;0.65231
39;calc total;1;64.9362;64.9362;64.9362
39;total;1;77.1812;77.1812;77.1812
40;initialize;1;7.38549;7.38549;7.38549
40;async;100;0.0183805;0.00136041;0.0234887
40;inner;100;0.624486;0.620841;0.64227
40;wait;100;3.82172e-05;2.4667e-05;0.000161576
40;boundary;100;0.00575872;0.00399698;0.00615457
40;calc iter;100;0.648665;0.644287;0.651391
40;calc total;1;64.9362;64.9362;64.9362
40;total;1;77.1812;77.1812;77.1812
41;initialize;1;7.38548;7.38548;7.38548
41;async;100;0.0207277;0.00138956;0.025875
41;inner;100;0.620442;0.617326;0.642195
41;wait;100;4.61926e-05;3.3011e-05;0.000207033
41;boundary;100;0.00738046;0.00428667;0.00809255
41;calc iter;100;0.648599;0.639694;0.651901
41;calc total;1;64.9362;64.9362;64.9362
41;total;1;77.1812;77.1812;77.1812
42;initialize;1;7.38549;7.38549;7.38549
42;async;100;0.0173787;0.00134899;0.0232143
42;inner;100;0.626623;0.623966;0.643298
42;wait;100;3.3493e-05;2.2845e-05;6.0061e-05
42;boundary;100;0.00469888;0.00386041;0.00664267
42;calc iter;100;0.648736;0.640828;0.652731
42;calc total;1;64.9362;64.9362;64.9362
42;total;1;77.1812;77.1812;77.1812
43;initialize;1;7.38548;7.38548;7.38548
43;async;100;0.0203673;0.00135419;0.0241369
43;inner;100;0.624695;0.622062;0.642557
43;wait;100;2.84345e-05;1.9416e-05;7.6945e-05
43;boundary;100;0.00373069;0.00307264;0.00459974
43;calc iter;100;0.648823;0.644437;0.650893
43;calc total;1;64.9362;64.9362;64.9362
43;total;1;77.1812;77.1812;77.1812
44;initialize;1;7.38547;7.38547;7.38547
44;async;100;0.0233943;0.00141046;0.0277415
44;inner;100;0.621816;0.618371;0.643661
44;wait;100;2.53094e-05;1.8409e-05;5.1845e-05
44;boundary;100;0.00360971;0.00220866;0.00417883
44;calc iter;100;0.648847;0.645096;0.650833
44;calc total;1;64.9362;64.9362;64.9362
44;total;1;77.1813;77.1813;77.1813
1;initialize;1;7.56398;7.56398;7.56398
1;async;100;0.010845;0.000986524;0.0150344
1;inner;100;0.631193;0.627564;0.648713
1;wait;100;5.8573e-05;2.339e-05;8.4141e-05
1;boundary;100;0.00692544;0.00273351;0.00751071
1;calc iter;100;0.649024;0.644271;0.653674
1;calc total;1;64.9362;64.9362;64.9362
1;total;1;77.3579;77.3579;77.3579
2;initialize;1;7.56315;7.56315;7.56315
2;async;100;0.0133305;0.00147971;0.0159447
2;inner;100;0.631154;0.628998;0.643803
2;wait;100;3.8431e-05;2.2141e-05;0.000162252
2;boundary;100;0.00457275;0.00403258;0.00522338
2;calc iter;100;0.649097;0.644714;0.651084
2;calc total;1;64.9362;64.9362;64.9362
2;total;1;77.3571;77.3571;77.3571
3;initialize;1;7.56372;7.56372;7.56372
3;async;100;0.0175371;0.0015509;0.0206763
3;inner;100;0.62754;0.625495;0.640787
3;wait;100;3.09295e-05;2.006e-05;0.000157825
3;boundary;100;0.00402054;0.00301649;0.00619218
3;calc iter;100;0.64913;0.647383;0.65091
3;calc total;1;64.9362;64.9362;64.9362
3;total;1;77.3577;77.3577;77.3577
4;initialize;1;7.56397;7.56397;7.56397
4;async;100;0.0139344;0.000913512;0.0165158
4;inner;100;0.628603;0.626308;0.644988
4;wait;100;4.67173e-05;3.2277e-05;0.000177822
4;boundary;100;0.00643542;0.00405285;0.00801986
4;calc iter;100;0.649021;0.643583;0.651398
4;calc total;1;64.9362;64.9362;64.9362
4;total;1;77.3579;77.3579;77.3579
5;initialize;1;7.56399;7.56399;7.56399
5;async;100;0.0151673;0.0014869;0.0185309
5;inner;100;0.626245;0.624205;0.642451
5;wait;100;5.62166e-05;3.6042e-05;0.000262675
5;boundary;100;0.00750718;0.00533779;0.00814235
5;calc iter;100;0.648978;0.642849;0.652166
5;calc total;1;64.9362;64.9362;64.9362
5;total;1;77.358;77.358;77.358
6;initialize;1;7.56375;7.56375;7.56375
6;async;100;0.0115912;0.00139352;0.0156467
6;inner;100;0.63192;0.630143;0.646468
6;wait;100;4.17239e-05;2.4865e-05;9.2967e-05
6;boundary;100;0.00550708;0.00349904;0.00730732
6;calc iter;100;0.649062;0.643412;0.652144
6;calc total;1;64.9362;64.9362;64.9362
6;total;1;77.3577;77.3577;77.3577
7;initialize;1;7.56312;7.56312;7.56312
7;async;100;0.0156566;0.00146766;0.0181574
7;inner;100;0.628935;0.6275;0.640413
7;wait;100;3.88035e-05;2.4224e-05;0.000258752
7;boundary;100;0.00447065;0.00375031;0.00647648
7;calc iter;100;0.649102;0.645353;0.650646
7;calc total;1;64.9362;64.9362;64.9362
7;total;1;77.3571;77.3571;77.3571
8;initialize;1;7.56312;7.56312;7.56312
8;async;100;0.0152233;0.00075738;0.0180715
8;inner;100;0.629575;0.627135;0.647315
8;wait;100;3.20292e-05;2.1111e-05;9.2879e-05
8;boundary;100;0.0043529;0.00213426;0.00501314
8;calc iter;100;0.649184;0.644765;0.652724
8;calc total;1;64.9362;64.9362;64.9362
8;total;1;77.3571;77.3571;77.3571
9;initialize;1;7.56299;7.56299;7.56299
9;async;100;0.0164599;0.00145842;0.0191557
9;inner;100;0.626824;0.624294;0.64627
9;wait;100;3.40194e-05;2.0595e-05;9.4344e-05
9;boundary;100;0.00591496;0.00205956;0.00654892
9;calc iter;100;0.649235;0.643102;0.656668
9;calc total;1;64.9362;64.9362;64.9362
9;total;1;77.3569;77.3569;77.3569
10;initialize;1;7.56705;7.56705;7.56705
10;async;100;0.014419;0.00137687;0.0171035
10;inner;100;0.630643;0.629057;0.64457
10;wait;100;2.98146e-05;2.0321e-05;0.000138283
10;boundary;100;0.00405135;0.0024651;0.00470924
10;calc iter;100;0.649145;0.646816;0.651197
10;calc total;1;64.9362;64.9362;64.9362
10;total;1;77.361;77.361;77.361
11;initialize;1;7.56348;7.56348;7.56348
11;async;100;0.0102844;0.000674432;0.0136641
11;inner;100;0.634641;0.632802;0.648184
11;wait;100;3.23985e-05;2.2825e-05;0.000100088
11;boundary;100;0.00414621;0.00291416;0.00460998
11;calc iter;100;0.649106;0.644881;0.652695
11;calc total;1;64.9362;64.9362;64.9362
11;total;1;77.3575;77.3575;77.3575
12;initialize;1;7.56705;7.56705;7.56705
12;async;100;0.0101654;0.000849158;0.0131672
12;inner;100;0.632315;0.630443;0.646585
12;wait;100;5.02273e-05;2.9929e-05;0.000167112
12;boundary;100;0.00664272;0.00336348;0.00723054
12;calc iter;100;0.649176;0.645002;0.652462
12;calc total;1;64.9362;64.9362;64.9362
12;total;1;77.361;77.361;77.361
13;initialize;1;7.56706;7.56706;7.56706
13;async;100;0.0118145;0.00131797;0.013634
13;inner;100;0.632847;0.631622;0.645259
13;wait;100;3.29278e-05;2.0203e-05;0.000147028
13;boundary;100;0.00454306;0.00345682;0.00603268
13;calc iter;100;0.64924;0.646154;0.650962
13;calc total;1;64.9362;64.9362;64.9362
13;total;1;77.361;77.361;77.361
14;initialize;1;7.56374;7.56374;7.56374
14;async;100;0.0122211;0.0014326;0.0146426
14;inner;100;0.632329;0.630458;0.64547
14;wait;100;3.18213e-05;1.8317e-05;0.000112566
14;boundary;100;0.00471866;0.00209509;0.00505816
14;calc iter;100;0.649303;0.644913;0.651615
14;calc total;1;64.9362;64.9362;64.9362
14;total;1;77.3577;77.3577;77.3577
15;initialize;1;7.56709;7.56709;7.56709
15;async;100;0.00330128;0.00136885;0.00355286
15;inner;100;0.639601;0.637427;0.649851
15;wait;100;4.28218e-05;2.0414e-05;0.000140161
15;boundary;100;0.00641435;0.00210987;0.00664849
15;calc iter;100;0.649362;0.642832;0.655771
15;calc total;1;64.9362;64.9362;64.9362
15;total;1;77.361;77.361;77.361
16;initialize;1;7.56275;7.56275;7.56275
16;async;100;0.0156255;0.00142006;0.0178813
16;inner;100;0.62906;0.627463;0.643398
16;wait;100;2.69731e-05;2.0099e-05;0.000217777
16;boundary;100;0.00454664;0.00275436;0.00488685
16;calc iter;100;0.649261;0.646536;0.652235
16;calc total;1;64.9362;64.9362;64.9362
16;total;1;77.3567;77.3567;77.3567
17;initialize;1;7.56476;7.56476;7.56476
17;async;100;0.00844817;0.00126908;0.0110598
17;inner;100;0.635129;0.633781;0.646874
17;wait;100;3.96878e-05;2.537e-05;0.000112796
17;boundary;100;0.00559147;0.00325836;0.00613363
17;calc iter;100;0.64921;0.645828;0.651697
17;calc total;1;64.9362;64.9362;64.9362
17;total;1;77.3587;77.3587;77.3587
18;initialize;1;7.56311;7.56311;7.56311
18;async;100;0.0182496;0.00143165;0.0225699
18;inner;100;0.622002;0.619126;0.639342
18;wait;100;5.15647e-05;3.8069e-05;0.000226976
18;boundary;100;0.00867193;0.00706324;0.0088617
18;calc iter;100;0.648978;0.642135;0.652416
18;calc total;1;64.9362;64.9362;64.9362
18;total;1;77.3571;77.3571;77.3571
19;initialize;1;7.56707;7.56707;7.56707
19;async;100;0.0185036;0.00146976;0.0210728
19;inner;100;0.622566;0.6204;0.635071
19;wait;100;4.84462e-05;3.6392e-05;0.000263504
19;boundary;100;0.00796671;0.00767251;0.00848826
19;calc iter;100;0.649087;0.64512;0.651802
19;calc total;1;64.9362;64.9362;64.9362
19;total;1;77.361;77.361;77.361
20;initialize;1;7.56311;7.56311;7.56311
20;async;100;0.00908508;0.000809589;0.0109026
20;inner;100;0.635636;0.634561;0.647033
20;wait;100;2.7218e-05;2.0671e-05;7.4347e-05
20;boundary;100;0.00449233;0.00327539;0.00479717
20;calc iter;100;0.649242;0.647134;0.651842
20;calc total;1;64.9362;64.9362;64.9362
20;total;1;77.3571;77.3571;77.3571
21;initialize;1;7.56317;7.56317;7.56317
21;async;100;0.0111164;0.00132477;0.0127708
21;inner;100;0.633418;0.631685;0.64633
21;wait;100;3.36106e-05;1.8754e-05;0.000106583
21;boundary;100;0.00471396;0.0023833;0.00502755
21;calc iter;100;0.649284;0.645597;0.6528
21;calc total;1;64.9362;64.9362;64.9362
21;total;1;77.3571;77.3571;77.3571
22;initialize;1;7.56707;7.56707;7.56707
22;async;100;0.0105402;0.0013295;0.0123346
22;inner;100;0.63328;0.631664;0.644352
22;wait;100;4.00184e-05;2.6957e-05;0.000147098
22;boundary;100;0.00535569;0.00434803;0.00578695
22;calc iter;100;0.649217;0.645736;0.650529
22;calc total;1;64.9362;64.9362;64.9362
22;total;1;77.361;77.361;77.361
23;initialize;1;7.56375;7.56375;7.56375
23;async;100;0.00703152;0.000720861;0.00967498
23;inner;100;0.635479;0.633473;0.648271
23;wait;100;3.97341e-05;2.4856e-05;9.0512e-05
23;boundary;100;0.00660639;0.00295662;0.00711143
23;calc iter;100;0.649158;0.644805;0.652746
23;calc total;1;64.9362;64.9362;64.9362
23;total;1;77.3577;77.3577;77.3577
45;initialize;1;7.38547;7.38547;7.38547
45;async;100;0.0181602;0.00136221;0.0227981
45;inner;100;0.626215;0.623107;0.648329
45;wait;100;3.26111e-05;1.7346e-05;4.9543e-05
45;boundary;100;0.00451221;0.00205887;0.0056713
45;calc iter;100;0.648922;0.644596;0.654415
45;calc total;1;64.9362;64.9362;64.9362
45;total;1;77.1812;77.1812;77.1812
46;initialize;1;7.38551;7.38551;7.38551
46;async;100;0.0177856;0.00136861;0.0215866
46;inner;100;0.627419;0.624639;0.645262
46;wait;100;2.4879e-05;1.763e-05;4.1667e-05
46;boundary;100;0.00362247;0.00215426;0.00450503
46;calc iter;100;0.648853;0.645413;0.650419
46;calc total;1;64.9362;64.9362;64.9362
46;total;1;77.1813;77.1813;77.1813
47;initialize;1;7.38547;7.38547;7.38547
47;async;100;0.0178718;0.00106045;0.022432
47;inner;100;0.6271;0.624112;0.645043
47;wait;100;3.30821e-05;2.2498e-05;0.000144606
47;boundary;100;0.00379485;0.00338453;0.0049085
47;calc iter;100;0.648802;0.6423;0.65111
47;calc total;1;64.9362;64.9362;64.9362
47;total;1;77.1812;77.1812;77.1812
DASH
InitEnergy=25.00000
EndEnergy=25.00000
DiffEnergy=-0.00000
Matrixspec: 77781 x 77781
Iterations: 100
# unit_id;function_name;num_calls;avg_runtime;min_runtime;max_runtime
0;initialize;1;6.70474;6.70474;6.70474
0;async;100;0.00623;0.00083;0.00922
0;inner;100;0.63571;0.63358;0.64660
0;wait;100;0.00005;0.00003;0.00008
0;boundary;100;0.00720;0.00349;0.00805
0;calc iter;100;0.64918;0.64592;0.65230
0;calc total;1;64.93228;64.93228;64.93228
0;total;1;75.14534;75.14534;75.14534
24;initialize;1;6.69003;6.69003;6.69003
24;async;100;0.0341322;0.00183101;0.0386519
24;inner;100;0.610738;0.608438;0.635814
24;wait;100;2.72348e-05;1.7768e-05;9.7779e-05
24;boundary;100;0.00379896;0.00318546;0.00412677
24;calc iter;100;0.648697;0.641226;0.652056
24;calc total;1;64.9323;64.9323;64.9323
24;total;1;75.1418;75.1418;75.1418
25;initialize;1;6.68209;6.68209;6.68209
25;async;100;0.0381604;0.00259294;0.0426312
25;inner;100;0.606685;0.603406;0.631512
25;wait;100;3.07055e-05;1.9966e-05;0.000186156
25;boundary;100;0.00384122;0.00336429;0.00514607
25;calc iter;100;0.648719;0.639441;0.651076
25;calc total;1;64.9323;64.9323;64.9323
25;total;1;75.1338;75.1338;75.1338
26;initialize;1;6.68587;6.68587;6.68587
26;async;100;0.0381914;0.00140615;0.0425405
26;inner;100;0.607075;0.603504;0.634274
26;wait;100;2.43868e-05;1.6463e-05;0.000132325
26;boundary;100;0.00347439;0.00208376;0.00422375
26;calc iter;100;0.648767;0.640039;0.65086
26;calc total;1;64.9323;64.9323;64.9323
26;total;1;75.1376;75.1376;75.1376
27;initialize;1;6.68355;6.68355;6.68355
27;async;100;0.0369936;0.00148462;0.0416864
27;inner;100;0.607974;0.603962;0.636059
27;wait;100;2.36976e-05;1.6227e-05;0.00011578
27;boundary;100;0.00379641;0.00203738;0.00419234
27;calc iter;100;0.648789;0.641171;0.650418
27;calc total;1;64.9323;64.9323;64.9323
27;total;1;75.1352;75.1352;75.1352
28;initialize;1;6.68822;6.68822;6.68822
28;async;100;0.038233;0.00140266;0.0426125
28;inner;100;0.60706;0.603531;0.632999
28;wait;100;2.34173e-05;1.5079e-05;0.000154481
28;boundary;100;0.00343693;0.00223995;0.00487812
28;calc iter;100;0.648755;0.639437;0.651187
28;calc total;1;64.9323;64.9323;64.9323
28;total;1;75.1399;75.1399;75.1399
29;initialize;1;6.69001;6.69001;6.69001
29;async;100;0.0337539;0.00135302;0.0371588
29;inner;100;0.611303;0.608702;0.63753
29;wait;100;2.43167e-05;1.6032e-05;0.000101496
29;boundary;100;0.00365057;0.00313985;0.00413259
29;calc iter;100;0.648733;0.642127;0.65075
29;calc total;1;64.9323;64.9323;64.9323
29;total;1;75.1418;75.1418;75.1418
30;initialize;1;6.69004;6.69004;6.69004
30;async;100;0.0381644;0.00136329;0.0464879
30;inner;100;0.601889;0.596134;0.631713
30;wait;100;6.22751e-05;3.7729e-05;0.000272467
30;boundary;100;0.00816363;0.00560107;0.00878311
30;calc iter;100;0.648282;0.634316;0.655438
30;calc total;1;64.9323;64.9323;64.9323
30;total;1;75.1418;75.1418;75.1418
31;initialize;1;6.68006;6.68006;6.68006
31;async;100;0.0344966;0.00141586;0.0405636
31;inner;100;0.606052;0.602071;0.635315
31;wait;100;5.59312e-05;3.5964e-05;0.000173913
31;boundary;100;0.00776758;0.00378821;0.0085821
31;calc iter;100;0.648374;0.635679;0.652747
31;calc total;1;64.9323;64.9323;64.9323
31;total;1;75.1318;75.1318;75.1318
32;initialize;1;6.68153;6.68153;6.68153
32;async;100;0.0333499;0.00142375;0.038297
32;inner;100;0.608907;0.606365;0.635297
32;wait;100;4.96876e-05;3.4444e-05;0.000145893
32;boundary;100;0.00611742;0.00380752;0.00733892
32;calc iter;100;0.648427;0.636378;0.652117
32;calc total;1;64.9323;64.9323;64.9323
32;total;1;75.1333;75.1333;75.1333
33;initialize;1;6.6824;6.6824;6.6824
33;async;100;0.0346554;0.00136046;0.0389419
33;inner;100;0.607818;0.605187;0.633735
33;wait;100;4.18798e-05;2.3934e-05;0.000180342
33;boundary;100;0.00593319;0.00451236;0.0077502
33;calc iter;100;0.648451;0.635701;0.651519
33;calc total;1;64.9323;64.9323;64.9323
33;total;1;75.1341;75.1341;75.1341
34;initialize;1;6.68867;6.68867;6.68867
34;async;100;0.0321939;0.0014169;0.0365435
34;inner;100;0.610106;0.607629;0.636737
34;wait;100;4.70425e-05;2.608e-05;0.00011397
34;boundary;100;0.00606768;0.00337995;0.006652
34;calc iter;100;0.648416;0.635353;0.651544
34;calc total;1;64.9323;64.9323;64.9323
34;total;1;75.1404;75.1404;75.1404
35;initialize;1;6.6901;6.6901;6.6901
35;async;100;0.0267057;0.000863491;0.0305925
35;inner;100;0.616732;0.614126;0.641763
35;wait;100;3.8945e-05;2.6423e-05;0.000113777
35;boundary;100;0.00498589;0.00320235;0.00548778
35;calc iter;100;0.648464;0.637977;0.651106
35;calc total;1;64.9323;64.9323;64.9323
35;total;1;75.1418;75.1418;75.1418
36;initialize;1;6.69009;6.69009;6.69009
36;async;100;0.0333066;0.0010581;0.0379329
36;inner;100;0.608051;0.604844;0.636459
36;wait;100;5.3579e-05;3.1741e-05;9.5528e-05
36;boundary;100;0.00708682;0.00342211;0.00795722
36;calc iter;100;0.6485;0.637129;0.651742
36;calc total;1;64.9323;64.9323;64.9323
36;total;1;75.1418;75.1418;75.1418
37;initialize;1;6.69011;6.69011;6.69011
37;async;100;0.0332898;0.000870724;0.0371104
37;inner;100;0.608268;0.605525;0.636367
37;wait;100;4.78252e-05;3.3547e-05;0.00015973
37;boundary;100;0.00690367;0.00347698;0.00786068
37;calc iter;100;0.648511;0.63628;0.651677
37;calc total;1;64.9323;64.9323;64.9323
37;total;1;75.1418;75.1418;75.1418
38;initialize;1;6.69011;6.69011;6.69011
38;async;100;0.0338911;0.00125244;0.0381733
38;inner;100;0.608549;0.605596;0.636373
38;wait;100;3.82856e-05;2.7228e-05;0.000162502
38;boundary;100;0.00606076;0.00345065;0.00726681
38;calc iter;100;0.648541;0.635539;0.65151
38;calc total;1;64.9323;64.9323;64.9323
38;total;1;75.1418;75.1418;75.1418
39;initialize;1;6.69008;6.69008;6.69008
39;async;100;0.0325434;0.000791205;0.0360336
39;inner;100;0.611042;0.60846;0.637194
39;wait;100;4.23296e-05;3.2162e-05;9.1265e-05
39;boundary;100;0.00495988;0.00322341;0.00576921
39;calc iter;100;0.64859;0.636693;0.651804
39;calc total;1;64.9323;64.9323;64.9323
39;total;1;75.1418;75.1418;75.1418
40;initialize;1;6.68497;6.68497;6.68497
40;async;100;0.0357898;0.0013577;0.0401758
40;inner;100;0.606383;0.604004;0.633761
40;wait;100;4.62201e-05;2.9795e-05;0.000185937
40;boundary;100;0.00630274;0.00486746;0.00676484
40;calc iter;100;0.648524;0.636731;0.651876
40;calc total;1;64.9323;64.9323;64.9323
40;total;1;75.1367;75.1367;75.1367
41;initialize;1;6.68709;6.68709;6.68709
41;async;100;0.0423316;0.00138497;0.0491354
41;inner;100;0.597275;0.592683;0.630108
41;wait;100;6.15939e-05;4.4006e-05;0.000290076
41;boundary;100;0.00866209;0.00571528;0.00895473
41;calc iter;100;0.648333;0.634603;0.653821
41;calc total;1;64.9323;64.9323;64.9323
41;total;1;75.1388;75.1388;75.1388
42;initialize;1;6.68992;6.68992;6.68992
42;async;100;0.0349584;0.00132527;0.0398199
42;inner;100;0.610288;0.607572;0.637128
42;wait;100;2.49885e-05;1.7408e-05;4.5087e-05
42;boundary;100;0.00356065;0.00232823;0.0039522
42;calc iter;100;0.648833;0.641751;0.651273
42;calc total;1;64.9323;64.9323;64.9323
42;total;1;75.1416;75.1416;75.1416
43;initialize;1;6.69015;6.69015;6.69015
43;async;100;0.0381124;0.00132938;0.0419321
43;inner;100;0.607124;0.604569;0.63304
43;wait;100;2.45737e-05;1.7587e-05;7.7503e-05
43;boundary;100;0.00357109;0.00318429;0.00536053
43;calc iter;100;0.648834;0.63981;0.651187
43;calc total;1;64.9323;64.9323;64.9323
43;total;1;75.1418;75.1418;75.1418
44;initialize;1;6.69015;6.69015;6.69015
44;async;100;0.0383523;0.00135261;0.0423145
44;inner;100;0.606971;0.603828;0.63643
44;wait;100;2.47723e-05;1.8007e-05;5.1117e-05
44;boundary;100;0.00351672;0.0022046;0.00387444
44;calc iter;100;0.648867;0.641306;0.650803
44;calc total;1;64.9323;64.9323;64.9323
44;total;1;75.1418;75.1418;75.1418
45;initialize;1;6.68697;6.68697;6.68697
45;async;100;0.0403875;0.0013866;0.0440718
45;inner;100;0.604906;0.601722;0.636221
45;wait;100;2.48293e-05;1.9101e-05;7.1512e-05
45;boundary;100;0.0035861;0.00203334;0.003806
45;calc iter;100;0.648906;0.641222;0.650841
45;calc total;1;64.9323;64.9323;64.9323
45;total;1;75.1387;75.1387;75.1387
46;initialize;1;6.68068;6.68068;6.68068
46;async;100;0.0336039;0.00134137;0.0379984
46;inner;100;0.61177;0.608974;0.639315
46;wait;100;2.5796e-05;1.778e-05;4.3513e-05
46;boundary;100;0.00347445;0.00209553;0.00373282
46;calc iter;100;0.648876;0.64216;0.65102
46;calc total;1;64.9323;64.9323;64.9323
46;total;1;75.1324;75.1324;75.1324
47;initialize;1;6.69008;6.69008;6.69008
47;async;100;0.0365831;0.00139972;0.0405608
47;inner;100;0.608189;0.605656;0.632525
47;wait;100;3.54825e-05;2.41e-05;0.00030308
47;boundary;100;0.00395904;0.00338202;0.00549454
47;calc iter;100;0.648769;0.639725;0.651412
47;calc total;1;64.9323;64.9323;64.9323
47;total;1;75.1418;75.1418;75.1418
1;initialize;1;6.70004;6.70004;6.70004
1;async;100;0.00669134;0.00106232;0.00959933
1;inner;100;0.636642;0.634299;0.645583
1;wait;100;4.39116e-05;2.7716e-05;0.000164703
1;boundary;100;0.00584749;0.0037728;0.00736923
1;calc iter;100;0.649226;0.645949;0.652461
1;calc total;1;64.9323;64.9323;64.9323
1;total;1;75.1406;75.1406;75.1406
2;initialize;1;6.70848;6.70848;6.70848
2;async;100;0.00784661;0.00155149;0.00990933
2;inner;100;0.637171;0.635264;0.646318
2;wait;100;2.80184e-05;1.8523e-05;0.000111108
2;boundary;100;0.00422068;0.00332599;0.00464819
2;calc iter;100;0.649268;0.646533;0.65159
2;calc total;1;64.9323;64.9323;64.9323
2;total;1;75.1491;75.1491;75.1491
3;initialize;1;6.70857;6.70857;6.70857
3;async;100;0.00661373;0.00148594;0.00804011
3;inner;100;0.638343;0.636869;0.646856
3;wait;100;2.58905e-05;1.6923e-05;9.0993e-05
3;boundary;100;0.00431553;0.00224653;0.00493502
3;calc iter;100;0.6493;0.645837;0.652879
3;calc total;1;64.9323;64.9323;64.9323
3;total;1;75.1491;75.1491;75.1491
4;initialize;1;6.70017;6.70017;6.70017
4;async;100;0.0101016;0.00138299;0.012365
4;inner;100;0.633536;0.631924;0.642042
4;wait;100;3.97204e-05;2.5804e-05;0.000153381
4;boundary;100;0.00555699;0.00457131;0.00634912
4;calc iter;100;0.649236;0.646445;0.652497
4;calc total;1;64.9323;64.9323;64.9323
4;total;1;75.1407;75.1407;75.1407
5;initialize;1;6.70334;6.70334;6.70334
5;async;100;0.0111592;0.00148487;0.014477
5;inner;100;0.629924;0.626895;0.64078
5;wait;100;5.24096e-05;3.5486e-05;0.000283523
5;boundary;100;0.00798714;0.00581276;0.00877418
5;calc iter;100;0.649125;0.643358;0.651828
5;calc total;1;64.9323;64.9323;64.9323
5;total;1;75.1439;75.1439;75.1439
6;initialize;1;6.70861;6.70861;6.70861
6;async;100;0.0103367;0.00133463;0.0123137
6;inner;100;0.631775;0.629767;0.642865
6;wait;100;5.53464e-05;2.7568e-05;0.000197427
6;boundary;100;0.00701983;0.00508029;0.0080587
6;calc iter;100;0.649189;0.643135;0.651652
6;calc total;1;64.9323;64.9323;64.9323
6;total;1;75.1491;75.1491;75.1491
7;initialize;1;6.70363;6.70363;6.70363
7;async;100;0.00852311;0.00135184;0.0103476
7;inner;100;0.63635;0.634641;0.644199
7;wait;100;3.60916e-05;2.374e-05;0.000114902
7;boundary;100;0.00434946;0.00363575;0.00490218
7;calc iter;100;0.649261;0.647108;0.651024
7;calc total;1;64.9323;64.9323;64.9323
7;total;1;75.1442;75.1442;75.1442
8;initialize;1;6.70854;6.70854;6.70854
8;async;100;0.00558512;0.0014518;0.00728052
8;inner;100;0.639329;0.637906;0.647517
8;wait;100;3.20144e-05;2.0586e-05;7.4649e-05
8;boundary;100;0.00435985;0.00212821;0.00491414
8;calc iter;100;0.649308;0.646577;0.652203
8;calc total;1;64.9323;64.9323;64.9323
8;total;1;75.1491;75.1491;75.1491
9;initialize;1;6.69911;6.69911;6.69911
9;async;100;0.00292347;0.0014182;0.00319242
9;inner;100;0.64162;0.639699;0.649835
9;wait;100;3.48197e-05;2.0688e-05;9.191e-05
9;boundary;100;0.00474134;0.00207244;0.00532674
9;calc iter;100;0.649322;0.644745;0.656351
9;calc total;1;64.9323;64.9323;64.9323
9;total;1;75.1397;75.1397;75.1397
10;initialize;1;6.70849;6.70849;6.70849
10;async;100;0.00944499;0.00141352;0.0108367
10;inner;100;0.635552;0.633762;0.641509
10;wait;100;2.8669e-05;1.8042e-05;0.000184442
10;boundary;100;0.004244;0.00329305;0.00582926
10;calc iter;100;0.649271;0.647585;0.651228
10;calc total;1;64.9323;64.9323;64.9323
10;total;1;75.1491;75.1491;75.1491
11;initialize;1;6.70854;6.70854;6.70854
11;async;100;0.00799178;0.00140426;0.00968162
11;inner;100;0.635917;0.63405;0.643925
11;wait;100;3.88728e-05;2.0324e-05;0.000192102
11;boundary;100;0.00527209;0.00370461;0.00644181
11;calc iter;100;0.649221;0.647454;0.650715
11;calc total;1;64.9323;64.9323;64.9323
11;total;1;75.1491;75.1491;75.1491
12;initialize;1;6.70734;6.70734;6.70734
12;async;100;0.00519109;0.00138064;0.0074508
12;inner;100;0.639311;0.636252;0.645856
12;wait;100;3.42945e-05;1.6398e-05;0.000128762
12;boundary;100;0.00463325;0.00336045;0.00649574
12;calc iter;100;0.649171;0.64661;0.651179
12;calc total;1;64.9323;64.9323;64.9323
12;total;1;75.1479;75.1479;75.1479
13;initialize;1;6.70257;6.70257;6.70257
13;async;100;0.00638369;0.00112204;0.0100079
13;inner;100;0.638558;0.636269;0.645163
13;wait;100;3.08761e-05;1.7237e-05;0.000136649
13;boundary;100;0.0042276;0.00332923;0.00641829
13;calc iter;100;0.649201;0.646991;0.652542
13;calc total;1;64.9323;64.9323;64.9323
13;total;1;75.1431;75.1431;75.1431
14;initialize;1;6.70853;6.70853;6.70853
14;async;100;0.00647877;0.00140515;0.00926372
14;inner;100;0.638464;0.635807;0.645821
14;wait;100;2.72893e-05;1.9452e-05;0.00013016
14;boundary;100;0.0042527;0.00210596;0.00526043
14;calc iter;100;0.649224;0.645172;0.651665
14;calc total;1;64.9323;64.9323;64.9323
14;total;1;75.1491;75.1491;75.1491
15;initialize;1;6.70639;6.70639;6.70639
15;async;100;0.00485956;0.00143832;0.00774628
15;inner;100;0.639502;0.636081;0.646568
15;wait;100;2.45858e-05;1.5916e-05;0.000103097
15;boundary;100;0.00487599;0.00207905;0.00617683
15;calc iter;100;0.649264;0.645361;0.652056
15;calc total;1;64.9323;64.9323;64.9323
15;total;1;75.1469;75.1469;75.1469
16;initialize;1;6.70853;6.70853;6.70853
16;async;100;0.00991523;0.00135859;0.012642
16;inner;100;0.635407;0.632792;0.639618
16;wait;100;2.66594e-05;1.7947e-05;0.000225108
16;boundary;100;0.00385198;0.00308652;0.00704778
16;calc iter;100;0.649203;0.647442;0.650511
16;calc total;1;64.9323;64.9323;64.9323
16;total;1;75.1491;75.1491;75.1491
17;initialize;1;6.69878;6.69878;6.69878
17;async;100;0.00301678;0.00116996;0.00465788
17;inner;100;0.641533;0.639235;0.647941
17;wait;100;3.21677e-05;1.6774e-05;9.7989e-05
17;boundary;100;0.00460499;0.00292881;0.0055904
17;calc iter;100;0.649188;0.647477;0.652321
17;calc total;1;64.9323;64.9323;64.9323
17;total;1;75.1393;75.1393;75.1393
18;initialize;1;6.70853;6.70853;6.70853
18;async;100;0.00948664;0.00140511;0.0135783
18;inner;100;0.631279;0.62714;0.64182
18;wait;100;5.3074e-05;3.8382e-05;0.00018775
18;boundary;100;0.00820228;0.0058664;0.00879102
18;calc iter;100;0.649024;0.64562;0.652012
18;calc total;1;64.9323;64.9323;64.9323
18;total;1;75.1491;75.1491;75.1491
19;initialize;1;6.70849;6.70849;6.70849
19;async;100;0.00533717;0.00142285;0.00871406
19;inner;100;0.637039;0.635008;0.64557
19;wait;100;5.32714e-05;3.529e-05;0.0001051
19;boundary;100;0.00672226;0.00357176;0.00815002
19;calc iter;100;0.649153;0.645659;0.651896
19;calc total;1;64.9323;64.9323;64.9323
19;total;1;75.1491;75.1491;75.1491
20;initialize;1;6.70701;6.70701;6.70701
20;async;100;0.00440907;0.000767584;0.00788682
20;inner;100;0.640499;0.638347;0.647094
20;wait;100;3.08815e-05;1.8804e-05;9.0856e-05
20;boundary;100;0.00426437;0.00301909;0.00647343
20;calc iter;100;0.649205;0.647408;0.652068
20;calc total;1;64.9323;64.9323;64.9323
20;total;1;75.1476;75.1476;75.1476
21;initialize;1;6.70577;6.70577;6.70577
21;async;100;0.00685754;0.00137643;0.00998579
21;inner;100;0.638196;0.635233;0.644759
21;wait;100;2.70114e-05;1.6992e-05;0.000127593
21;boundary;100;0.00412851;0.00280554;0.00587789
21;calc iter;100;0.64921;0.647539;0.650899
21;calc total;1;64.9323;64.9323;64.9323
21;total;1;75.1463;75.1463;75.1463
22;initialize;1;6.70816;6.70816;6.70816
22;async;100;0.00297159;0.000907796;0.00586598
22;inner;100;0.64172;0.639698;0.647781
22;wait;100;3.43735e-05;2.0408e-05;8.6035e-05
22;boundary;100;0.00445999;0.00295745;0.00564726
22;calc iter;100;0.649188;0.647662;0.652198
22;calc total;1;64.9323;64.9323;64.9323
22;total;1;75.1487;75.1487;75.1487
23;initialize;1;6.70853;6.70853;6.70853
23;async;100;0.00664211;0.00143649;0.0102412
23;inner;100;0.636165;0.632324;0.643852
23;wait;100;4.31188e-05;2.2861e-05;0.000240757
23;boundary;100;0.00626929;0.00370326;0.00810645
23;calc iter;100;0.649121;0.645949;0.651863
23;calc total;1;64.9323;64.9323;64.9323
23;total;1;75.1491;75.1491;75.1491
DASH
InitEnergy=25.00000
EndEnergy=25.00000
DiffEnergy=-0.00000
Matrixspec: 77781 x 77781
Iterations: 100
# unit_id;function_name;num_calls;avg_runtime;min_runtime;max_runtime
0;initialize;1;6.87384;6.87384;6.87384
0;async;100;0.00739;0.00134;0.02652
0;inner;100;0.63665;0.62000;0.64432
0;wait;100;0.00003;0.00002;0.00012
0;boundary;100;0.00465;0.00263;0.00878
0;calc iter;100;0.64872;0.63063;0.66162
0;calc total;1;64.88266;64.88266;64.88266
0;total;1;75.04126;75.04126;75.04126
24;initialize;1;6.84556;6.84556;6.84556
24;async;100;0.0362247;0.0013934;0.0558533
24;inner;100;0.608394;0.594593;0.637697
24;wait;100;2.77491e-05;1.8411e-05;0.000101709
24;boundary;100;0.00377228;0.00206639;0.00481783
24;calc iter;100;0.648421;0.639305;0.659139
24;calc total;1;64.8827;64.8827;64.8827
24;total;1;75.0147;75.0147;75.0147
25;initialize;1;6.84561;6.84561;6.84561
25;async;100;0.0323453;0.00159194;0.0558866
25;inner;100;0.612274;0.59862;0.6407
25;wait;100;2.71777e-05;1.6298e-05;0.000109976
25;boundary;100;0.00376079;0.00207212;0.00656953
25;calc iter;100;0.648409;0.626579;0.668777
25;calc total;1;64.8827;64.8827;64.8827
25;total;1;75.0147;75.0147;75.0147
26;initialize;1;6.84562;6.84562;6.84562
26;async;100;0.0331518;0.00140372;0.0557097
26;inner;100;0.611533;0.596718;0.638921
26;wait;100;2.64138e-05;1.7376e-05;8.3426e-05
26;boundary;100;0.00367223;0.00244185;0.0044845
26;calc iter;100;0.648385;0.637104;0.661527
26;calc total;1;64.8827;64.8827;64.8827
26;total;1;75.0147;75.0147;75.0147
27;initialize;1;6.83996;6.83996;6.83996
27;async;100;0.0324067;0.00153091;0.0753639
27;inner;100;0.612092;0.597277;0.638029
27;wait;100;3.03174e-05;1.9482e-05;9.3302e-05
27;boundary;100;0.00382953;0.00343876;0.00433583
27;calc iter;100;0.64836;0.632353;0.676289
27;calc total;1;64.8827;64.8827;64.8827
27;total;1;75.009;75.009;75.009
28;initialize;1;6.84339;6.84339;6.84339
28;async;100;0.032675;0.0014737;0.0916418
28;inner;100;0.611851;0.59847;0.638493
28;wait;100;2.69505e-05;1.7755e-05;0.000113429
28;boundary;100;0.00380435;0.00331061;0.00646833
28;calc iter;100;0.648359;0.627119;0.693851
28;calc total;1;64.8827;64.8827;64.8827
28;total;1;75.0125;75.0125;75.0125
29;initialize;1;6.84559;6.84559;6.84559
29;async;100;0.0366796;0.00151963;0.0745785
29;inner;100;0.607996;0.593198;0.634225
29;wait;100;2.83736e-05;1.8305e-05;0.000237866
29;boundary;100;0.00367294;0.00263985;0.00532521
29;calc iter;100;0.648379;0.634303;0.671306
29;calc total;1;64.8827;64.8827;64.8827
29;total;1;75.0146;75.0146;75.0146
30;initialize;1;6.84558;6.84558;6.84558
30;async;100;0.0328524;0.00139811;0.0484014
30;inner;100;0.609765;0.596173;0.636559
30;wait;100;3.99075e-05;2.4351e-05;0.000116463
30;boundary;100;0.00543257;0.00408513;0.00780508
30;calc iter;100;0.648092;0.636374;0.655165
30;calc total;1;64.8827;64.8827;64.8827
30;total;1;75.0147;75.0147;75.0147
31;initialize;1;6.84562;6.84562;6.84562
31;async;100;0.033235;0.00140889;0.0509131
31;inner;100;0.609204;0.595172;0.636025
31;wait;100;4.38643e-05;2.3618e-05;0.000177655
31;boundary;100;0.00558908;0.00400496;0.00814883
31;calc iter;100;0.648073;0.622706;0.660152
31;calc total;1;64.8827;64.8827;64.8827
31;total;1;75.0147;75.0147;75.0147
32;initialize;1;6.83817;6.83817;6.83817
32;async;100;0.0311602;0.0010498;0.0478254
32;inner;100;0.610908;0.597505;0.637769
32;wait;100;4.3279e-05;2.4524e-05;9.7329e-05
32;boundary;100;0.0059618;0.00357038;0.0075936
32;calc iter;100;0.648075;0.635767;0.656365
32;calc total;1;64.8827;64.8827;64.8827
32;total;1;75.0072;75.0072;75.0072
33;initialize;1;6.84559;6.84559;6.84559
33;async;100;0.0335009;0.00138729;0.063336
33;inner;100;0.606353;0.592711;0.636418
33;wait;100;5.61188e-05;2.9207e-05;0.000128535
33;boundary;100;0.00809754;0.00417685;0.00882191
33;calc iter;100;0.64801;0.633051;0.666555
33;calc total;1;64.8827;64.8827;64.8827
33;total;1;75.0147;75.0147;75.0147
34;initialize;1;6.8456;6.8456;6.8456
34;async;100;0.0326426;0.00100637;0.0843549
34;inner;100;0.607323;0.580576;0.637306
34;wait;100;5.59726e-05;3.0397e-05;0.000141182
34;boundary;100;0.00799301;0.00375362;0.00892111
34;calc iter;100;0.648017;0.624184;0.690221
34;calc total;1;64.8827;64.8827;64.8827
34;total;1;75.0146;75.0146;75.0146
35;initialize;1;6.84562;6.84562;6.84562
35;async;100;0.030978;0.00130438;0.0716061
35;inner;100;0.610516;0.591456;0.636
35;wait;100;5.26661e-05;3.1454e-05;0.000228705
35;boundary;100;0.00650906;0.00433319;0.00869567
35;calc iter;100;0.648058;0.618422;0.675249
35;calc total;1;64.8827;64.8827;64.8827
35;total;1;75.0147;75.0147;75.0147
36;initialize;1;6.84407;6.84407;6.84407
36;async;100;0.029132;0.000744529;0.0560127
36;inner;100;0.613301;0.592842;0.651293
36;wait;100;4.6468e-05;2.4997e-05;9.5409e-05
36;boundary;100;0.00562119;0.00250251;0.00854528
36;calc iter;100;0.648102;0.622835;0.682625
36;calc total;1;64.8827;64.8827;64.8827
36;total;1;75.0131;75.0131;75.0131
37;initialize;1;6.8387;6.8387;6.8387
37;async;100;0.0286529;0.00069687;0.051532
37;inner;100;0.614211;0.599654;0.641349
37;wait;100;3.99294e-05;2.7613e-05;9.6232e-05
37;boundary;100;0.00516667;0.00247399;0.007441
37;calc iter;100;0.648072;0.626726;0.675551
37;calc total;1;64.8827;64.8827;64.8827
37;total;1;75.0078;75.0078;75.0078
38;initialize;1;6.84322;6.84322;6.84322
38;async;100;0.033267;0.0013774;0.0492429
38;inner;100;0.608016;0.59696;0.637564
38;wait;100;4.88552e-05;3.3677e-05;0.000129852
38;boundary;100;0.00667949;0.00396036;0.00754611
38;calc iter;100;0.648013;0.634141;0.658743
38;calc total;1;64.8827;64.8827;64.8827
38;total;1;75.0123;75.0123;75.0123
39;initialize;1;6.84561;6.84561;6.84561
39;async;100;0.0345796;0.00136808;0.071485
39;inner;100;0.606317;0.595237;0.635277
39;wait;100;5.20135e-05;2.672e-05;0.00024895
39;boundary;100;0.00707442;0.00448355;0.00847327
39;calc iter;100;0.648025;0.631206;0.681231
39;calc total;1;64.8827;64.8827;64.8827
39;total;1;75.0147;75.0147;75.0147
40;initialize;1;6.8429;6.8429;6.8429
40;async;100;0.0371527;0.00141451;0.0722936
40;inner;100;0.60273;0.584922;0.633722
40;wait;100;5.90507e-05;3.8066e-05;0.000204601
40;boundary;100;0.00803749;0.00583455;0.0088605
40;calc iter;100;0.647982;0.630051;0.678242
40;calc total;1;64.8827;64.8827;64.8827
40;total;1;75.012;75.012;75.012
41;initialize;1;6.83988;6.83988;6.83988
41;async;100;0.0364108;0.00139579;0.0815266
41;inner;100;0.604225;0.578092;0.633142
41;wait;100;4.60104e-05;2.9286e-05;0.00030038
41;boundary;100;0.00734521;0.0060643;0.00893737
41;calc iter;100;0.64803;0.610903;0.678645
41;calc total;1;64.8827;64.8827;64.8827
41;total;1;75.0089;75.0089;75.0089
42;initialize;1;6.84567;6.84567;6.84567
42;async;100;0.0381572;0.00135322;0.0567277
42;inner;100;0.606843;0.597988;0.635515
42;wait;100;2.20341e-05;1.6711e-05;7.2314e-05
42;boundary;100;0.00332798;0.00231308;0.00485942
42;calc iter;100;0.648352;0.633947;0.658843
42;calc total;1;64.8827;64.8827;64.8827
42;total;1;75.0147;75.0147;75.0147
43;initialize;1;6.84214;6.84214;6.84214
43;async;100;0.0397524;0.00138271;0.0644389
43;inner;100;0.605183;0.593335;0.635789
43;wait;100;2.39041e-05;1.6618e-05;7.1709e-05
43;boundary;100;0.00338803;0.00249071;0.00473484
43;calc iter;100;0.64835;0.634026;0.66141
43;calc total;1;64.8827;64.8827;64.8827
43;total;1;75.0112;75.0112;75.0112
44;initialize;1;6.84512;6.84512;6.84512
44;async;100;0.0351655;0.00137304;0.0504299
44;inner;100;0.60984;0.595136;0.637318
44;wait;100;2.50197e-05;1.6708e-05;7.8465e-05
44;boundary;100;0.00330923;0.00254001;0.0045706
44;calc iter;100;0.648342;0.640818;0.660763
44;calc total;1;64.8827;64.8827;64.8827
44;total;1;75.0142;75.0142;75.0142
45;initialize;1;6.84445;6.84445;6.84445
45;async;100;0.0344784;0.00135609;0.0731526
45;inner;100;0.610434;0.594461;0.638653
45;wait;100;2.52899e-05;1.649e-05;4.6769e-05
45;boundary;100;0.0034047;0.00265826;0.00511712
45;calc iter;100;0.648343;0.629406;0.679499
45;calc total;1;64.8827;64.8827;64.8827
45;total;1;75.0135;75.0135;75.0135
46;initialize;1;6.8456;6.8456;6.8456
46;async;100;0.0336547;0.00138581;0.0627923
46;inner;100;0.611138;0.595605;0.638238
46;wait;100;2.45054e-05;1.7441e-05;5.3762e-05
46;boundary;100;0.00352529;0.00253428;0.00473743
46;calc iter;100;0.648344;0.639543;0.668976
46;calc total;1;64.8827;64.8827;64.8827
46;total;1;75.0146;75.0146;75.0146
47;initialize;1;6.84561;6.84561;6.84561
47;async;100;0.0335346;0.00147057;0.0652138
47;inner;100;0.611475;0.600027;0.638959
47;wait;100;2.68764e-05;1.6264e-05;0.000161892
47;boundary;100;0.00333133;0.00212971;0.00548376
47;calc iter;100;0.64837;0.627775;0.669666
47;calc total;1;64.8827;64.8827;64.8827
47;total;1;75.0147;75.0147;75.0147
1;initialize;1;6.86552;6.86552;6.86552
1;async;100;0.00365958;0.000796825;0.0260344
1;inner;100;0.640507;0.6252;0.66052
1;wait;100;3.03436e-05;1.9016e-05;7.9809e-05
1;boundary;100;0.00450373;0.00298857;0.00671865
1;calc iter;100;0.648702;0.631383;0.669375
1;calc total;1;64.8827;64.8827;64.8827
1;total;1;75.0329;75.0329;75.0329
2;initialize;1;6.87392;6.87392;6.87392
2;async;100;0.00945218;0.001479;0.0339115
2;inner;100;0.634149;0.622404;0.647616
2;wait;100;3.55606e-05;1.8054e-05;0.000170618
2;boundary;100;0.00503796;0.00359137;0.00803114
2;calc iter;100;0.648676;0.636304;0.662554
2;calc total;1;64.8827;64.8827;64.8827
2;total;1;75.0413;75.0413;75.0413
3;initialize;1;6.86619;6.86619;6.86619
3;async;100;0.00525408;0.00077763;0.0740442
3;inner;100;0.637494;0.616267;0.64554
3;wait;100;4.62779e-05;1.9898e-05;0.000129293
3;boundary;100;0.0058759;0.00349201;0.00846031
3;calc iter;100;0.648672;0.634115;0.695183
3;calc total;1;64.8827;64.8827;64.8827
3;total;1;75.0336;75.0336;75.0336
4;initialize;1;6.87389;6.87389;6.87389
4;async;100;0.00678188;0.00149459;0.0518425
4;inner;100;0.634763;0.612896;0.643958
4;wait;100;5.04297e-05;2.7117e-05;0.00017565
4;boundary;100;0.00704541;0.0040659;0.00872842
4;calc iter;100;0.648643;0.636353;0.683283
4;calc total;1;64.8827;64.8827;64.8827
4;total;1;75.0413;75.0413;75.0413
5;initialize;1;6.87394;6.87394;6.87394
5;async;100;0.00809512;0.00149915;0.0427852
5;inner;100;0.635333;0.613682;0.642729
5;wait;100;3.92521e-05;2.3112e-05;0.000218402
5;boundary;100;0.00521888;0.00375985;0.00872962
5;calc iter;100;0.648688;0.631094;0.679207
5;calc total;1;64.8827;64.8827;64.8827
5;total;1;75.0413;75.0413;75.0413
6;initialize;1;6.86706;6.86706;6.86706
6;async;100;0.0103427;0.00138786;0.0374603
6;inner;100;0.633855;0.619049;0.641854
6;wait;100;2.80644e-05;1.6836e-05;0.000195915
6;boundary;100;0.0045251;0.0020507;0.00723346
6;calc iter;100;0.648753;0.639255;0.668328
6;calc total;1;64.8827;64.8827;64.8827
6;total;1;75.0345;75.0345;75.0345
7;initialize;1;6.87395;6.87395;6.87395
7;async;100;0.010253;0.00138767;0.0498339
7;inner;100;0.634296;0.618604;0.640252
7;wait;100;3.37357e-05;2.1846e-05;0.000195655
7;boundary;100;0.00412964;0.00344902;0.00638575
7;calc iter;100;0.648714;0.632557;0.674896
7;calc total;1;64.8827;64.8827;64.8827
7;total;1;75.0413;75.0413;75.0413
8;initialize;1;6.87407;6.87407;6.87407
8;async;100;0.00404068;0.0011195;0.0557154
8;inner;100;0.640054;0.619107;0.647944
8;wait;100;3.68843e-05;1.7825e-05;7.5208e-05
8;boundary;100;0.00458732;0.00252624;0.00590697
8;calc iter;100;0.64872;0.640096;0.680004
8;calc total;1;64.8827;64.8827;64.8827
8;total;1;75.0414;75.0414;75.0414
9;initialize;1;6.86723;6.86723;6.86723
9;async;100;0.00400795;0.00142704;0.0262115
9;inner;100;0.638812;0.627401;0.683668
9;wait;100;4.13727e-05;1.6336e-05;0.000131354
9;boundary;100;0.00584496;0.00322281;0.0102563
9;calc iter;100;0.648708;0.634885;0.701345
9;calc total;1;64.8827;64.8827;64.8827
9;total;1;75.0346;75.0346;75.0346
10;initialize;1;6.87058;6.87058;6.87058
10;async;100;0.00735774;0.00137784;0.0570097
10;inner;100;0.635386;0.616212;0.644013
10;wait;100;4.12335e-05;2.3285e-05;0.000109966
10;boundary;100;0.00591194;0.00397662;0.00840997
10;calc iter;100;0.648698;0.641545;0.67841
10;calc total;1;64.8827;64.8827;64.8827
10;total;1;75.038;75.038;75.038
11;initialize;1;6.86754;6.86754;6.86754
11;async;100;0.00667636;0.000734942;0.0328027
11;inner;100;0.637538;0.622059;0.646189
11;wait;100;3.2699e-05;1.7489e-05;0.000107224
11;boundary;100;0.00448216;0.00235702;0.00758116
11;calc iter;100;0.648731;0.641345;0.66917
11;calc total;1;64.8827;64.8827;64.8827
11;total;1;75.0349;75.0349;75.0349
12;initialize;1;6.8684;6.8684;6.8684
12;async;100;0.00382189;0.0013747;0.0472818
12;inner;100;0.639259;0.618798;0.649516
12;wait;100;3.60632e-05;1.9238e-05;0.000127964
12;boundary;100;0.00570725;0.00206574;0.00677124
12;calc iter;100;0.648826;0.63499;0.67181
12;calc total;1;64.8827;64.8827;64.8827
12;total;1;75.0358;75.0358;75.0358
13;initialize;1;6.87329;6.87329;6.87329
13;async;100;0.00810568;0.00139236;0.0154392
13;inner;100;0.636507;0.615951;0.67292
13;wait;100;2.3426e-05;1.6644e-05;0.00012255
13;boundary;100;0.00414206;0.00228396;0.00705412
13;calc iter;100;0.64878;0.623841;0.682852
13;calc total;1;64.8827;64.8827;64.8827
13;total;1;75.0407;75.0407;75.0407
14;initialize;1;6.87391;6.87391;6.87391
14;async;100;0.00775547;0.00141595;0.0525691
14;inner;100;0.636158;0.616044;0.645861
14;wait;100;3.26596e-05;1.7099e-05;9.0139e-05
14;boundary;100;0.00479173;0.00318161;0.00594379
14;calc iter;100;0.64874;0.63106;0.673315
14;calc total;1;64.8827;64.8827;64.8827
14;total;1;75.0413;75.0413;75.0413
15;initialize;1;6.86464;6.86464;6.86464
15;async;100;0.00643285;0.000925122;0.0467616
15;inner;100;0.635774;0.621063;0.646331
15;wait;100;5.29925e-05;2.1931e-05;0.000101941
15;boundary;100;0.00644553;0.00318265;0.00747367
15;calc iter;100;0.648708;0.641017;0.676173
15;calc total;1;64.8827;64.8827;64.8827
15;total;1;75.032;75.032;75.032
16;initialize;1;6.87182;6.87182;6.87182
16;async;100;0.00684824;0.00117631;0.0478351
16;inner;100;0.636963;0.61815;0.645371
16;wait;100;4.01004e-05;2.4843e-05;0.000166721
16;boundary;100;0.00489493;0.00368885;0.0075174
16;calc iter;100;0.648748;0.630384;0.686652
16;calc total;1;64.8827;64.8827;64.8827
16;total;1;75.0392;75.0392;75.0392
17;initialize;1;6.87301;6.87301;6.87301
17;async;100;0.0109783;0.00141323;0.0491868
17;inner;100;0.633577;0.618018;0.641867
17;wait;100;2.91884e-05;1.9164e-05;0.000184213
17;boundary;100;0.00418701;0.00267714;0.00660701
17;calc iter;100;0.648773;0.641379;0.674393
17;calc total;1;64.8827;64.8827;64.8827
17;total;1;75.0404;75.0404;75.0404
18;initialize;1;6.87391;6.87391;6.87391
18;async;100;0.00627124;0.00136119;0.0429773
18;inner;100;0.638287;0.623677;0.647084
18;wait;100;2.23582e-05;1.6178e-05;7.9606e-05
18;boundary;100;0.0042005;0.00219414;0.00766132
18;calc iter;100;0.648783;0.63894;0.673002
18;calc total;1;64.8827;64.8827;64.8827
18;total;1;75.0413;75.0413;75.0413
19;initialize;1;6.86478;6.86478;6.86478
19;async;100;0.00640584;0.00140417;0.0511538
19;inner;100;0.637809;0.616774;0.646456
19;wait;100;2.81676e-05;1.914e-05;9.3666e-05
19;boundary;100;0.00451275;0.00350287;0.00807517
19;calc iter;100;0.648757;0.632246;0.67277
19;calc total;1;64.8827;64.8827;64.8827
19;total;1;75.0322;75.0322;75.0322
20;initialize;1;6.8718;6.8718;6.8718
20;async;100;0.00433243;0.000914128;0.0437567
20;inner;100;0.638904;0.623322;0.64768
20;wait;100;4.03909e-05;1.8224e-05;8.6403e-05
20;boundary;100;0.00545174;0.00320549;0.00787287
20;calc iter;100;0.648731;0.639925;0.674875
20;calc total;1;64.8827;64.8827;64.8827
20;total;1;75.0392;75.0392;75.0392
21;initialize;1;6.87392;6.87392;6.87392
21;async;100;0.00858469;0.00145312;0.0517241
21;inner;100;0.632106;0.614639;0.643765
21;wait;100;6.12579e-05;3.168e-05;0.000192206
21;boundary;100;0.00791018;0.00425431;0.00871956
21;calc iter;100;0.648664;0.637788;0.690416
21;calc total;1;64.8827;64.8827;64.8827
21;total;1;75.0413;75.0413;75.0413
22;initialize;1;6.87391;6.87391;6.87391
22;async;100;0.00959841;0.00140895;0.0555861
22;inner;100;0.631229;0.610949;0.639928
22;wait;100;5.21455e-05;3.6847e-05;0.000270347
22;boundary;100;0.00781228;0.00571266;0.00885993
22;calc iter;100;0.648694;0.632325;0.696815
22;calc total;1;64.8827;64.8827;64.8827
22;total;1;75.0413;75.0413;75.0413
23;initialize;1;6.86923;6.86923;6.86923
23;async;100;0.00759106;0.00146753;0.045611
23;inner;100;0.63634;0.620072;0.64535
23;wait;100;3.51337e-05;2.4017e-05;0.000158861
23;boundary;100;0.00478755;0.00388544;0.00856165
23;calc iter;100;0.648756;0.633424;0.684062
23;calc total;1;64.8827;64.8827;64.8827
23;total;1;75.0366;75.0366;75.0366
MPI
Running Jacobi on 48 processors with (8, 6) elements.
Array Dimensions: 77776 77778
Block Dimensions: 9722 12963
== Energy Conservation Check ==
initial Energy:               25.000
  final Energy:               25.000
    Difference:               -0.000
== Time Statistics ==
Completed 100 iterations.
# unit_id;function_name;num_calls;avg_runtime;min_runtime;max_runtime
24;calc total;1;65.1625;65.1625;65.1625
24;calc update async;100;7.69756e-05;1.863e-05;0.00408033
24;calc inner;100;0.621423;0.565052;0.626719
24;calc wait;100;0.012208;0.0023104;0.152786
24;calc bound;100;0.0042669;0.00170174;0.00464901
24;calc iter;100;0.651428;0.643032;0.75964
24;total;1;71.0057;71.0057;71.0057
25;calc total;1;65.1428;65.1428;65.1428
25;calc update async;100;0.000115789;2.065e-05;0.00807882
25;calc inner;100;0.624098;0.565076;0.639684
25;calc wait;100;0.00671331;0.00154871;0.143222
25;calc bound;100;0.00399094;0.00167067;0.00445902
25;calc iter;100;0.651259;0.594987;0.793739
25;total;1;71.0149;71.0149;71.0149
26;calc total;1;65.1461;65.1461;65.1461
26;calc update async;100;0.000324366;1.8428e-05;0.0285921
26;calc inner;100;0.6198;0.561734;0.624342
26;calc wait;100;0.00699904;0.00162694;0.169681
26;calc bound;100;0.00399326;0.00168662;0.00457806
26;calc iter;100;0.651335;0.633102;0.762063
26;total;1;71.0109;71.0109;71.0109
27;calc total;1;65.1212;65.1212;65.1212
27;calc update async;100;4.67334e-05;2.2101e-05;0.000818
27;calc inner;100;0.620785;0.56209;0.627243
27;calc wait;100;0.00552062;0.00168543;0.0082006
27;calc bound;100;0.00406855;0.00168981;0.00461128
27;calc iter;100;0.651066;0.607428;0.781239
27;total;1;71.0057;71.0057;71.0057
28;calc total;1;65.1613;65.1613;65.1613
28;calc update async;100;0.000128301;1.9463e-05;0.00966649
28;calc inner;100;0.621342;0.56148;0.625114
28;calc wait;100;0.00797299;0.0017506;0.156355
28;calc bound;100;0.0042127;0.00166034;0.00462335
28;calc iter;100;0.651435;0.644603;0.787936
28;total;1;71.0029;71.0029;71.0029
29;calc total;1;65.1428;65.1428;65.1428
29;calc update async;100;0.000115445;1.7704e-05;0.00844088
29;calc inner;100;0.619589;0.561564;0.626028
29;calc wait;100;0.00836074;0.00193846;0.169429
29;calc bound;100;0.00410826;0.00182606;0.00482998
29;calc iter;100;0.651233;0.634936;0.783404
29;total;1;71.0165;71.0165;71.0165
30;calc total;1;65.1239;65.1239;65.1239
30;calc update async;100;2.67063e-05;1.1344e-05;0.000371932
30;calc inner;100;0.617733;0.558167;0.624844
30;calc wait;100;0.0137275;0.0031556;0.177212
30;calc bound;100;0.00434903;0.00164032;0.00623465
30;calc iter;100;0.650759;0.563262;0.786763
30;total;1;71.012;71.012;71.012
31;calc total;1;64.8979;64.8979;64.8979
31;calc update async;100;2.64824e-05;1.2968e-05;0.000412772
31;calc inner;100;0.618885;0.547759;0.623515
31;calc wait;100;0.00582649;0.00151706;0.0103704
31;calc bound;100;0.00419964;0.00162665;0.00648357
31;calc iter;100;0.648558;0.562432;0.659933
31;total;1;71.0043;71.0043;71.0043
32;calc total;1;65.1624;65.1624;65.1624
32;calc update async;100;2.3744e-05;1.1516e-05;0.000288846
32;calc inner;100;0.620992;0.559671;0.624705
32;calc wait;100;0.00832701;0.00299662;0.220252
32;calc bound;100;0.00397855;0.00166244;0.00617749
32;calc iter;100;0.651208;0.582825;0.823617
32;total;1;71.0062;71.0062;71.0062
33;calc total;1;65.1438;65.1438;65.1438
33;calc update async;100;2.18956e-05;1.2812e-05;0.000195061
33;calc inner;100;0.620909;0.563413;0.625278
33;calc wait;100;0.00645527;0.00401225;0.0324836
33;calc bound;100;0.00399313;0.00168271;0.00453828
33;calc iter;100;0.651028;0.615089;0.771102
33;total;1;71.01;71.01;71.01
34;calc total;1;65.1457;65.1457;65.1457
34;calc update async;100;2.52266e-05;1.3009e-05;0.000196781
34;calc inner;100;0.620766;0.561258;0.625085
34;calc wait;100;0.00867047;0.00414363;0.147127
34;calc bound;100;0.00423938;0.002153;0.00455751
34;calc iter;100;0.651007;0.630944;0.753387
34;total;1;71.0123;71.0123;71.0123
35;calc total;1;65.1207;65.1207;65.1207
35;calc update async;100;2.78718e-05;1.1099e-05;0.000347605
35;calc inner;100;0.620324;0.562138;0.62435
35;calc wait;100;0.0109153;0.00189806;0.174667
35;calc bound;100;0.00436738;0.00168529;0.00480233
35;calc iter;100;0.650731;0.606275;0.752849
35;total;1;71.014;71.014;71.014
36;calc total;1;65.1614;65.1614;65.1614
36;calc update async;100;2.39843e-05;1.3523e-05;0.000183701
36;calc inner;100;0.621189;0.543695;0.632306
36;calc wait;100;0.011817;0.0033341;0.218059
36;calc bound;100;0.00410143;0.0016511;0.0045743
36;calc iter;100;0.65086;0.638097;0.783133
36;total;1;71.0011;71.0011;71.0011
37;calc total;1;65.1438;65.1438;65.1438
37;calc update async;100;3.19535e-05;1.1048e-05;0.000269104
37;calc inner;100;0.621154;0.546252;0.632743
37;calc wait;100;0.00552506;0.00231933;0.0410178
37;calc bound;100;0.00410097;0.00166914;0.00606537
37;calc iter;100;0.650733;0.618306;0.794221
37;total;1;71.0025;71.0025;71.0025
38;calc total;1;65.1038;65.1038;65.1038
38;calc update async;100;3.77418e-05;1.105e-05;0.000324979
38;calc inner;100;0.620989;0.545022;0.63243
38;calc wait;100;0.00728841;0.00167215;0.188259
38;calc bound;100;0.003938;0.00166432;0.00631305
38;calc iter;100;0.650364;0.634388;0.737
38;total;1;71.0116;71.0116;71.0116
39;calc total;1;64.8986;64.8986;64.8986
39;calc update async;100;3.9487e-05;1.1069e-05;0.000596334
39;calc inner;100;0.620995;0.524908;0.632357
39;calc wait;100;0.00560393;0.00188291;0.0170174
39;calc bound;100;0.00382677;0.00166547;0.00487261
39;calc iter;100;0.648303;0.530617;0.660838
39;total;1;71.01;71.01;71.01
40;calc total;1;65.1629;65.1629;65.1629
40;calc update async;100;3.03204e-05;1.2242e-05;0.000210414
40;calc inner;100;0.618186;0.539208;0.650225
40;calc wait;100;0.0108295;0.00268839;0.252865
40;calc bound;100;0.00403347;0.0016393;0.00527497
40;calc iter;100;0.650917;0.617845;0.795449
40;total;1;71.0136;71.0136;71.0136
41;calc total;1;65.1438;65.1438;65.1438
41;calc update async;100;2.44079e-05;1.2633e-05;0.00026572
41;calc inner;100;0.620055;0.545194;0.631394
41;calc wait;100;0.00636595;0.00177999;0.0317604
41;calc bound;100;0.00388406;0.0017215;0.00445288
41;calc iter;100;0.650714;0.617317;0.773795
41;total;1;71.0139;71.0139;71.0139
42;calc total;1;65.1473;65.1473;65.1473
42;calc update async;100;9.12093e-05;4.1006e-05;0.00435496
42;calc inner;100;0.61538;0.54433;0.628573
42;calc wait;100;0.0174065;0.00504371;0.231242
42;calc bound;100;0.00437563;0.00237689;0.0049438
42;calc iter;100;0.650429;0.613805;0.784396
42;total;1;71.0097;71.0097;71.0097
43;calc total;1;65.1224;65.1224;65.1224
43;calc update async;100;0.00203061;3.8793e-05;0.198375
43;calc inner;100;0.619971;0.529493;0.630708
43;calc wait;100;0.00732901;0.00228701;0.031632
43;calc bound;100;0.0041656;0.0017263;0.00483371
43;calc iter;100;0.650232;0.638558;0.731884
43;total;1;71.0149;71.0149;71.0149
44;calc total;1;65.1629;65.1629;65.1629
44;calc update async;100;9.49014e-05;4.0938e-05;0.00432512
44;calc inner;100;0.621899;0.544685;0.633536
44;calc wait;100;0.00820439;0.00417825;0.228619
44;calc bound;100;0.00395;0.00207464;0.00458879
44;calc iter;100;0.650649;0.637886;0.780474
44;total;1;71.018;71.018;71.018
45;calc total;1;65.1438;65.1438;65.1438
45;calc update async;100;0.000118506;4.0048e-05;0.00648433
45;calc inner;100;0.621533;0.546883;0.633253
45;calc wait;100;0.00809079;0.00280754;0.230583
45;calc bound;100;0.0040118;0.00288077;0.00665905
45;calc iter;100;0.650458;0.617209;0.790615
45;total;1;71.0152;71.0152;71.0152
46;calc total;1;65.1249;65.1249;65.1249
46;calc update async;100;0.00184018;3.9517e-05;0.178946
46;calc inner;100;0.621244;0.533116;0.634582
46;calc wait;100;0.00874528;0.00155022;0.0463547
46;calc bound;100;0.0043245;0.00297637;0.00669047
46;calc iter;100;0.650201;0.629776;0.763213
46;total;1;71.0056;71.0056;71.0056
47;calc total;1;64.8979;64.8979;64.8979
47;calc update async;100;5.67726e-05;4.0124e-05;0.000731715
47;calc inner;100;0.620735;0.526976;0.633444
47;calc wait;100;0.00882912;0.0028957;0.035848
47;calc bound;100;0.0044441;0.00287537;0.00636423
47;calc iter;100;0.647956;0.534958;0.657725
47;total;1;71.0072;71.0072;71.0072
0;calc total;1;65.1629;65.1629;65.1629
0;calc update async;100;0.000137554;2.1623e-05;0.00881124
0;calc inner;100;0.635151;0.557597;0.639889
0;calc wait;100;0.0117076;0.00625958;0.205079
0;calc bound;100;0.00390461;0.0027455;0.00466177
0;calc iter;100;0.651517;0.629528;0.777206
0;total;1;71.0257;71.0257;71.0257
1;calc total;1;65.1438;65.1438;65.1438
1;calc update async;100;9.48294e-05;1.4242e-05;0.00470727
1;calc inner;100;0.638138;0.575711;0.642766
1;calc wait;100;0.00784032;0.00191834;0.177799
1;calc bound;100;0.00392002;0.00209892;0.0043966
1;calc iter;100;0.651378;0.594301;0.786171
1;total;1;71.03;71.03;71.03
2;calc total;1;65.1462;65.1462;65.1462
2;calc update async;100;0.00214856;4.2909e-05;0.209105
2;calc inner;100;0.636311;0.549942;0.640965
2;calc wait;100;0.00441873;0.00221047;0.0237886
2;calc bound;100;0.00396449;0.0023636;0.00443168
2;calc iter;100;0.651416;0.594792;0.786938
2;total;1;71.0321;71.0321;71.0321
3;calc total;1;65.1208;65.1208;65.1208
3;calc update async;100;0.00215131;2.2702e-05;0.209865
3;calc inner;100;0.636254;0.544152;0.642394
3;calc wait;100;0.00689142;0.00276583;0.0112538
3;calc bound;100;0.00398868;0.00289545;0.00441884
3;calc iter;100;0.651124;0.615816;0.761027
3;total;1;71.0299;71.0299;71.0299
4;calc total;1;65.1618;65.1618;65.1618
4;calc update async;100;0.0001252;1.757e-05;0.0076345
4;calc inner;100;0.634554;0.569883;0.639339
4;calc wait;100;0.012306;0.00384259;0.220162
4;calc bound;100;0.00387324;0.00300288;0.00444174
4;calc iter;100;0.651501;0.610831;0.801675
4;total;1;71.0217;71.0217;71.0217
5;calc total;1;65.1438;65.1438;65.1438
5;calc update async;100;0.000129756;1.6868e-05;0.00812482
5;calc inner;100;0.632746;0.57245;0.637406
5;calc wait;100;0.0136353;0.00679092;0.193554
5;calc bound;100;0.00415031;0.00308069;0.00498487
5;calc iter;100;0.651306;0.615076;0.777216
5;total;1;71.0239;71.0239;71.0239
6;calc total;1;65.1043;65.1043;65.1043
6;calc update async;100;2.9753e-05;1.4803e-05;0.000451123
6;calc inner;100;0.634787;0.569574;0.640064
6;calc wait;100;0.0107487;0.00237646;0.18226
6;calc bound;100;0.00417659;0.00165174;0.00615342
6;calc iter;100;0.651003;0.584196;0.758446
6;total;1;71.0271;71.0271;71.0271
7;calc total;1;64.8986;64.8986;64.8986
7;calc update async;100;3.99038e-05;2.2517e-05;0.000543342
7;calc inner;100;0.634349;0.539549;0.639017
7;calc wait;100;0.00807306;0.00171544;0.0136542
7;calc bound;100;0.00555949;0.00163989;0.00640055
7;calc iter;100;0.648967;0.554445;0.654098
7;total;1;71.0325;71.0325;71.0325
8;calc total;1;65.1624;65.1624;65.1624
8;calc update async;100;4.12248e-05;2.6515e-05;0.000288202
8;calc inner;100;0.635993;0.569124;0.640213
8;calc wait;100;0.0082049;0.00155697;0.239439
8;calc bound;100;0.00641462;0.00164567;0.00697868
8;calc iter;100;0.65161;0.623859;0.814856
8;total;1;71.0333;71.0333;71.0333
9;calc total;1;65.1428;65.1428;65.1428
9;calc update async;100;3.64974e-05;2.5686e-05;0.000178629
9;calc inner;100;0.634509;0.572729;0.639284
9;calc wait;100;0.00813493;0.00495043;0.0192354
9;calc bound;100;0.00620408;0.00164971;0.00736681
9;calc iter;100;0.651407;0.641243;0.777906
9;total;1;71.0169;71.0169;71.0169
10;calc total;1;65.1462;65.1462;65.1462
10;calc update async;100;3.15496e-05;1.8886e-05;0.000355414
10;calc inner;100;0.635493;0.553281;0.640469
10;calc wait;100;0.0102354;0.00482779;0.212722
10;calc bound;100;0.00492729;0.00169102;0.00628186
10;calc iter;100;0.651413;0.602736;0.815705
10;total;1;71.0314;71.0314;71.0314
11;calc total;1;65.1212;65.1212;65.1212
11;calc update async;100;2.52104e-05;1.3451e-05;0.000328467
11;calc inner;100;0.636797;0.558825;0.641377
11;calc wait;100;0.00980628;0.00282946;0.205238
11;calc bound;100;0.00400125;0.00175169;0.00500338
11;calc iter;100;0.651123;0.592192;0.794567
11;total;1;71.0325;71.0325;71.0325
12;calc total;1;65.1613;65.1613;65.1613
12;calc update async;100;3.35154e-05;1.7324e-05;0.000226691
12;calc inner;100;0.638194;0.550511;0.643231
12;calc wait;100;0.00705268;0.00366244;0.062317
12;calc bound;100;0.00456856;0.00165771;0.00520008
12;calc iter;100;0.651578;0.645338;0.754027
12;total;1;71.0349;71.0349;71.0349
13;calc total;1;65.1428;65.1428;65.1428
13;calc update async;100;3.92784e-05;2.6724e-05;0.000170996
13;calc inner;100;0.636947;0.554999;0.642206
13;calc wait;100;0.00661072;0.00411117;0.0206944
13;calc bound;100;0.00576467;0.00164924;0.00626231
13;calc iter;100;0.651424;0.639941;0.784729
13;total;1;71.0394;71.0394;71.0394
14;calc total;1;65.124;65.124;65.124
14;calc update async;100;4.21132e-05;2.6527e-05;0.000362376
14;calc inner;100;0.637427;0.554461;0.643097
14;calc wait;100;0.00728221;0.00142375;0.207618
14;calc bound;100;0.00648176;0.00165046;0.00693094
14;calc iter;100;0.651239;0.640784;0.766957
14;total;1;71.0287;71.0287;71.0287
15;calc total;1;64.8979;64.8979;64.8979
15;calc update async;100;4.05915e-05;2.5569e-05;0.0004783
15;calc inner;100;0.636789;0.532106;0.642757
15;calc wait;100;0.00615603;0.00224314;0.010123
15;calc bound;100;0.00598262;0.00166774;0.0068942
15;calc iter;100;0.648972;0.541132;0.655704
15;total;1;71.0362;71.0362;71.0362
16;calc total;1;65.1624;65.1624;65.1624
16;calc update async;100;3.28598e-05;1.6194e-05;0.000195318
16;calc inner;100;0.636435;0.548646;0.641299
16;calc wait;100;0.0101706;0.00429672;0.251105
16;calc bound;100;0.00494406;0.00165724;0.00590451
16;calc iter;100;0.651586;0.63833;0.804113
16;total;1;71.0366;71.0366;71.0366
17;calc total;1;65.1438;65.1438;65.1438
17;calc update async;100;2.41244e-05;1.2884e-05;0.00025474
17;calc inner;100;0.636266;0.552546;0.640661
17;calc wait;100;0.00897825;0.00552173;0.0141029
17;calc bound;100;0.00394478;0.00204272;0.00451894
17;calc iter;100;0.65137;0.643367;0.778321
17;total;1;71.0287;71.0287;71.0287
18;calc total;1;65.1457;65.1457;65.1457
18;calc update async;100;0.00204655;4.3597e-05;0.199302
18;calc inner;100;0.635234;0.538883;0.641086
18;calc wait;100;0.00893367;0.00220389;0.0466783
18;calc bound;100;0.00393169;0.00297831;0.00490663
18;calc iter;100;0.651365;0.637166;0.789777
18;total;1;71.0366;71.0366;71.0366
19;calc total;1;65.1207;65.1207;65.1207
19;calc update async;100;0.00203595;4.5555e-05;0.198266
19;calc inner;100;0.636642;0.535593;0.642668
19;calc wait;100;0.00658795;0.00220695;0.0336616
19;calc bound;100;0.00380935;0.00182608;0.00433676
19;calc iter;100;0.651152;0.647293;0.737935
19;total;1;71.0372;71.0372;71.0372
20;calc total;1;65.1614;65.1614;65.1614
20;calc update async;100;0.000138266;5.1183e-05;0.00721797
20;calc inner;100;0.6381;0.552876;0.64291
20;calc wait;100;0.00640022;0.0023367;0.217017
20;calc bound;100;0.00391802;0.00240942;0.00438958
20;calc iter;100;0.651583;0.647713;0.779523
20;total;1;71.0367;71.0367;71.0367
21;calc total;1;65.1438;65.1438;65.1438
21;calc update async;100;9.8795e-05;4.5453e-05;0.00452391
21;calc inner;100;0.6381;0.554838;0.642464
21;calc wait;100;0.00739884;0.00285589;0.0672798
21;calc bound;100;0.00391726;0.00274352;0.0045091
21;calc iter;100;0.651375;0.641193;0.778664
21;total;1;71.0339;71.0339;71.0339
22;calc total;1;65.1038;65.1038;65.1038
22;calc update async;100;6.35605e-05;4.4077e-05;0.000975225
22;calc inner;100;0.637731;0.554263;0.642319
22;calc wait;100;0.00934648;0.0031243;0.184418
22;calc bound;100;0.00380006;0.00292885;0.00419435
22;calc iter;100;0.650954;0.638649;0.743507
22;total;1;71.0278;71.0278;71.0278
23;calc total;1;64.8986;64.8986;64.8986
23;calc update async;100;6.57879e-05;4.3036e-05;0.00120561
23;calc inner;100;0.636722;0.531733;0.642215
23;calc wait;100;0.00824979;0.00187127;0.0117334
23;calc bound;100;0.00383998;0.00294215;0.00454234
23;calc iter;100;0.648881;0.54154;0.652934
23;total;1;71.0269;71.0269;71.0269
MPI
Running Jacobi on 48 processors with (8, 6) elements.
Array Dimensions: 77776 77778
Block Dimensions: 9722 12963
== Energy Conservation Check ==
initial Energy:               25.000
  final Energy:               25.000
    Difference:               -0.000
== Time Statistics ==
Completed 100 iterations.
# unit_id;function_name;num_calls;avg_runtime;min_runtime;max_runtime
24;calc total;1;65.1548;65.1548;65.1548
24;calc update async;100;8.29193e-05;1.9756e-05;0.00482838
24;calc inner;100;0.618776;0.554514;0.625901
24;calc wait;100;0.0130214;0.00254226;0.158551
24;calc bound;100;0.00407592;0.00167363;0.00570369
24;calc iter;100;0.650827;0.599002;0.72361
24;total;1;70.9807;70.9807;70.9807
25;calc total;1;65.3416;65.3416;65.3416
25;calc update async;100;0.000143679;2.3266e-05;0.00989873
25;calc inner;100;0.619665;0.529467;0.628729
25;calc wait;100;0.00831084;0.00163406;0.237741
25;calc bound;100;0.0038481;0.00166915;0.00649577
25;calc iter;100;0.652783;0.63397;0.815139
25;total;1;70.9977;70.9977;70.9977
26;calc total;1;65.1295;65.1295;65.1295
26;calc update async;100;8.83612e-05;2.9318e-05;0.00458435
26;calc inner;100;0.617174;0.554958;0.625302
26;calc wait;100;0.00680002;0.00183542;0.163545
26;calc bound;100;0.00400886;0.00166937;0.00733041
26;calc iter;100;0.650692;0.594429;0.730435
26;total;1;70.9949;70.9949;70.9949
27;calc total;1;65.1005;65.1005;65.1005
27;calc update async;100;4.70122e-05;2.7629e-05;0.0006954
27;calc inner;100;0.618668;0.553291;0.626472
27;calc wait;100;0.0075794;0.0019273;0.132081
27;calc bound;100;0.00407719;0.00166896;0.00625764
27;calc iter;100;0.650345;0.557844;0.734491
27;total;1;70.9878;70.9878;70.9878
28;calc total;1;65.1323;65.1323;65.1323
28;calc update async;100;8.77e-05;1.8221e-05;0.00580841
28;calc inner;100;0.618628;0.554988;0.626598
28;calc wait;100;0.0123342;0.00444856;0.124333
28;calc bound;100;0.0038803;0.00164925;0.00453496
28;calc iter;100;0.650565;0.590108;0.746181
28;total;1;70.9977;70.9977;70.9977
29;calc total;1;65.3414;65.3414;65.3414
29;calc update async;100;0.00012875;1.9689e-05;0.00973534
29;calc inner;100;0.617299;0.52668;0.624275
29;calc wait;100;0.0139262;0.00381698;0.279971
29;calc bound;100;0.00355837;0.00183724;0.00444025
29;calc iter;100;0.652638;0.634529;0.820408
29;total;1;70.9935;70.9935;70.9935
30;calc total;1;65.0999;65.0999;65.0999
30;calc update async;100;2.65621e-05;9.206e-06;0.000284027
30;calc inner;100;0.615867;0.552567;0.622625
30;calc wait;100;0.0127728;0.0034441;0.0243831
30;calc bound;100;0.00417935;0.00252066;0.00455556
30;calc iter;100;0.649977;0.592488;0.685546
30;total;1;70.9975;70.9975;70.9975
31;calc total;1;65.0731;65.0731;65.0731
31;calc update async;100;2.9467e-05;1.0711e-05;0.000604252
31;calc inner;100;0.617709;0.545759;0.626409
31;calc wait;100;0.00625042;0.00491147;0.0939195
31;calc bound;100;0.00398999;0.00253281;0.00464101
31;calc iter;100;0.6498;0.555978;0.695594
31;total;1;70.9984;70.9984;70.9984
32;calc total;1;65.1548;65.1548;65.1548
32;calc update async;100;2.68883e-05;9.715e-06;0.000258409
32;calc inner;100;0.619101;0.55316;0.625864
32;calc wait;100;0.00650701;0.00208412;0.0776409
32;calc bound;100;0.00385776;0.0020425;0.00434103
32;calc iter;100;0.650617;0.610389;0.700618
32;total;1;70.9854;70.9854;70.9854
33;calc total;1;65.341;65.341;65.341
33;calc update async;100;2.50752e-05;1.1104e-05;0.000187308
33;calc inner;100;0.618592;0.524352;0.626285
33;calc wait;100;0.0106306;0.00410111;0.244385
33;calc bound;100;0.00401862;0.00257697;0.00443325
33;calc iter;100;0.652444;0.614242;0.809555
33;total;1;70.9968;70.9968;70.9968
34;calc total;1;65.1292;65.1292;65.1292
34;calc update async;100;2.60338e-05;1.278e-05;0.000202053
34;calc inner;100;0.617172;0.554463;0.625919
34;calc wait;100;0.0150802;0.00227186;0.117757
34;calc bound;100;0.00413493;0.0017661;0.00443378
34;calc iter;100;0.650242;0.585773;0.745405
34;total;1;70.9912;70.9912;70.9912
35;calc total;1;65.0996;65.0996;65.0996
35;calc update async;100;2.88803e-05;1.4114e-05;0.000256595
35;calc inner;100;0.616449;0.552918;0.62581
35;calc wait;100;0.0137475;0.00186411;0.116716
35;calc bound;100;0.00501592;0.00174503;0.00580045
35;calc iter;100;0.649921;0.556787;0.716034
35;total;1;70.9909;70.9909;70.9909
36;calc total;1;64.8965;64.8965;64.8965
36;calc update async;100;3.3135e-05;1.0043e-05;0.00064752
36;calc inner;100;0.618477;0.47985;0.633127
36;calc wait;100;0.0113815;0.00244352;0.0424912
36;calc bound;100;0.00415571;0.00167801;0.00586551
36;calc iter;100;0.647607;0.492973;0.665041
36;total;1;70.9878;70.9878;70.9878
37;calc total;1;65.3403;65.3403;65.3403
37;calc update async;100;3.52404e-05;1.2935e-05;0.000249451
37;calc inner;100;0.617305;0.479574;0.633296
37;calc wait;100;0.00979479;0.00158635;0.451964
37;calc bound;100;0.00405791;0.00167708;0.00601589
37;calc iter;100;0.652151;0.58712;0.937719
37;total;1;71.0037;71.0037;71.0037
38;calc total;1;65.0627;65.0627;65.0627
38;calc update async;100;3.86556e-05;1.0404e-05;0.000463423
38;calc inner;100;0.617145;0.509049;0.632597
38;calc wait;100;0.00707686;0.0018796;0.126662
38;calc bound;100;0.00396412;0.00166328;0.00574223
38;calc iter;100;0.649405;0.537286;0.70996
38;total;1;71.0023;71.0023;71.0023
39;calc total;1;65.039;65.039;65.039
39;calc update async;100;3.48696e-05;1.2967e-05;0.000485673
39;calc inner;100;0.617784;0.506905;0.63359
39;calc wait;100;0.00748553;0.00229447;0.174066
39;calc bound;100;0.00401553;0.0016818;0.00600555
39;calc iter;100;0.649121;0.512445;0.759816
39;total;1;70.9936;70.9936;70.9936
40;calc total;1;65.1553;65.1553;65.1553
40;calc update async;100;2.83135e-05;1.4046e-05;0.000284198
40;calc inner;100;0.617626;0.506555;0.632307
40;calc wait;100;0.014664;0.00508654;0.12142
40;calc bound;100;0.00411189;0.0016457;0.00614307
40;calc iter;100;0.650205;0.616462;0.740465
40;total;1;71.0009;71.0009;71.0009
41;calc total;1;65.3424;65.3424;65.3424
41;calc update async;100;2.41875e-05;1.4072e-05;0.000258291
41;calc inner;100;0.617844;0.477507;0.632881
41;calc wait;100;0.0137236;0.00233439;0.45054
41;calc bound;100;0.0035604;0.00173713;0.00506667
41;calc iter;100;0.652044;0.590968;0.933324
41;total;1;70.9924;70.9924;70.9924
42;calc total;1;65.1303;65.1303;65.1303
42;calc update async;100;0.00198521;4.1518e-05;0.193304
42;calc inner;100;0.615944;0.488804;0.633167
42;calc wait;100;0.0131083;0.00316892;0.0583281
42;calc bound;100;0.00428167;0.00251425;0.00610863
42;calc iter;100;0.649615;0.591752;0.715675
42;total;1;71.0077;71.0077;71.0077
43;calc total;1;65.1016;65.1016;65.1016
43;calc update async;100;6.43956e-05;3.8918e-05;0.00165114
43;calc inner;100;0.617519;0.511594;0.632454
43;calc wait;100;0.00794964;0.00492814;0.142456
43;calc bound;100;0.00404839;0.00234484;0.00469744
43;calc iter;100;0.649417;0.614844;0.677783
43;total;1;71.0035;71.0035;71.0035
0;calc total;1;65.1554;65.1554;65.1554
0;calc update async;100;0.000146244;2.7232e-05;0.00464569
0;calc inner;100;0.633912;0.536664;0.640466
0;calc wait;100;0.0116744;0.00413782;0.166401
0;calc bound;100;0.00581147;0.00168613;0.00628509
0;calc iter;100;0.651549;0.62343;0.712554
0;total;1;71.0113;71.0113;71.0113
1;calc total;1;65.3414;65.3414;65.3414
1;calc update async;100;9.76882e-05;2.9774e-05;0.00523162
1;calc inner;100;0.635368;0.505776;0.644265
1;calc wait;100;0.0106721;0.00159817;0.243628
1;calc bound;100;0.00658929;0.00166032;0.00703368
1;calc iter;100;0.653413;0.638208;0.824941
1;total;1;71.0161;71.0161;71.0161
2;calc total;1;65.1295;65.1295;65.1295
2;calc update async;100;0.000150054;4.1769e-05;0.00555307
2;calc inner;100;0.632693;0.534974;0.639586
2;calc wait;100;0.0120541;0.00482589;0.193626
2;calc bound;100;0.00639146;0.00166941;0.00674112
2;calc iter;100;0.651292;0.568496;0.77366
2;total;1;71.0198;71.0198;71.0198
3;calc total;1;65.1001;65.1001;65.1001
3;calc update async;100;9.09746e-05;3.1106e-05;0.000787794
3;calc inner;100;0.634064;0.533987;0.638689
3;calc wait;100;0.011534;0.00495052;0.189366
3;calc bound;100;0.00525804;0.0016422;0.00647914
3;calc iter;100;0.650952;0.58609;0.73036
3;total;1;71.0206;71.0206;71.0206
4;calc total;1;64.877;64.877;64.877
4;calc update async;100;7.633e-05;3.1708e-05;0.00142402
4;calc inner;100;0.632886;0.493216;0.637748
4;calc wait;100;0.0118;0.00547549;0.0158754
4;calc bound;100;0.0038736;0.00190355;0.006509
4;calc iter;100;0.648643;0.509425;0.654501
4;total;1;71.0094;71.0094;71.0094
5;calc total;1;65.3406;65.3406;65.3406
5;calc update async;100;0.000118765;3.5762e-05;0.00468897
5;calc inner;100;0.632818;0.502111;0.638087
5;calc wait;100;0.0161627;0.00470239;0.456194
5;calc bound;100;0.00422238;0.00166167;0.00608197
5;calc iter;100;0.653325;0.586151;0.969082
5;total;1;71.0132;71.0132;71.0132
6;calc total;1;65.0634;65.0634;65.0634
6;calc update async;100;2.997e-05;1.5364e-05;0.000573512
6;calc inner;100;0.630046;0.526105;0.634626
6;calc wait;100;0.0119888;0.0047284;0.0648789
6;calc bound;100;0.00396398;0.00305477;0.00427877
6;calc iter;100;0.650526;0.553445;0.67701
6;total;1;71.0141;71.0141;71.0141
7;calc total;1;65.0398;65.0398;65.0398
7;calc update async;100;3.4504e-05;1.5809e-05;0.000560859
7;calc inner;100;0.632988;0.522522;0.637891
7;calc wait;100;0.00611788;0.0018386;0.12918
7;calc bound;100;0.00384072;0.00267925;0.00487288
7;calc iter;100;0.650365;0.528875;0.735508
7;total;1;71.0088;71.0088;71.0088
8;calc total;1;65.1548;65.1548;65.1548
8;calc update async;100;2.86086e-05;1.643e-05;0.000287881
8;calc inner;100;0.636151;0.53515;0.642167
8;calc wait;100;0.007932;0.00291895;0.105279
8;calc bound;100;0.00380393;0.00277411;0.00417802
8;calc iter;100;0.651462;0.644196;0.68919
8;total;1;71.0226;71.0226;71.0226
9;calc total;1;65.3416;65.3416;65.3416
9;calc update async;100;2.63548e-05;1.3795e-05;0.000194034
9;calc inner;100;0.633274;0.500161;0.640015
9;calc wait;100;0.0155603;0.00496845;0.248753
9;calc bound;100;0.00390539;0.00315856;0.00452214
9;calc iter;100;0.653255;0.62523;0.78576
9;total;1;71.0161;71.0161;71.0161
10;calc total;1;65.1296;65.1296;65.1296
10;calc update async;100;2.5651e-05;1.4302e-05;0.000267626
10;calc inner;100;0.633267;0.534293;0.639845
10;calc wait;100;0.0117263;0.00535535;0.0309482
10;calc bound;100;0.00421786;0.00234724;0.00478303
10;calc iter;100;0.651075;0.587216;0.747653
10;total;1;71.0213;71.0213;71.0213
11;calc total;1;65.1006;65.1006;65.1006
11;calc update async;100;2.56108e-05;1.3056e-05;0.000369853
11;calc inner;100;0.632916;0.53402;0.639974
11;calc wait;100;0.0125099;0.00582214;0.14849
11;calc bound;100;0.0047094;0.0027216;0.00524698
11;calc iter;100;0.650796;0.568638;0.735964
11;total;1;71.0174;71.0174;71.0174
12;calc total;1;65.1323;65.1323;65.1323
12;calc update async;100;3.01585e-05;1.2533e-05;0.000210557
12;calc inner;100;0.630342;0.516112;0.638594
12;calc wait;100;0.00952242;0.00455685;0.0363126
12;calc bound;100;0.00419879;0.00168193;0.00554989
12;calc iter;100;0.651016;0.596573;0.695162
12;total;1;71.0218;71.0218;71.0218
13;calc total;1;65.3414;65.3414;65.3414
13;calc update async;100;3.77169e-05;1.3608e-05;0.000192271
13;calc inner;100;0.628078;0.482263;0.637825
13;calc wait;100;0.00881512;0.00165464;0.279159
13;calc bound;100;0.00458662;0.00166177;0.00666744
13;calc iter;100;0.653216;0.638788;0.824847
13;total;1;71.0203;71.0203;71.0203
14;calc total;1;65.1;65.1;65.1
14;calc update async;100;3.83989e-05;1.2206e-05;0.000262359
14;calc inner;100;0.628808;0.517638;0.638789
14;calc wait;100;0.00594798;0.00261637;0.0289323
14;calc bound;100;0.00463429;0.00166497;0.00667627
14;calc iter;100;0.650782;0.597507;0.693059
14;total;1;71.0174;71.0174;71.0174
15;calc total;1;65.0732;65.0732;65.0732
15;calc update async;100;3.46467e-05;1.4457e-05;0.000387484
15;calc inner;100;0.630284;0.516823;0.638933
15;calc wait;100;0.0102866;0.00225025;0.151523
15;calc bound;100;0.00439554;0.00167846;0.00586382
15;calc iter;100;0.650427;0.522202;0.739738
15;total;1;71.023;71.023;71.023
16;calc total;1;65.1548;65.1548;65.1548
16;calc update async;100;2.6383e-05;1.2791e-05;0.000279888
16;calc inner;100;0.629638;0.513509;0.638043
16;calc wait;100;0.0110334;0.00297146;0.0874494
16;calc bound;100;0.00374288;0.00165078;0.00547128
16;calc iter;100;0.651179;0.609287;0.739143
16;total;1;71.0254;71.0254;71.0254
17;calc total;1;65.341;65.341;65.341
17;calc update async;100;2.26955e-05;1.0886e-05;0.000194461
17;calc inner;100;0.62844;0.481212;0.635883
17;calc wait;100;0.0136034;0.00576634;0.246709
17;calc bound;100;0.0036667;0.00181059;0.00438742
17;calc iter;100;0.653033;0.644508;0.815703
17;total;1;71.0207;71.0207;71.0207
18;calc total;1;65.1292;65.1292;65.1292
18;calc update async;100;0.002044;4.2969e-05;0.199272
18;calc inner;100;0.628187;0.49254;0.636735
18;calc wait;100;0.0109532;0.00437585;0.0319391
18;calc bound;100;0.00407226;0.00311705;0.00450911
18;calc iter;100;0.650777;0.622626;0.701214
18;total;1;71.0183;71.0183;71.0183
19;calc total;1;65.0996;65.0996;65.0996
19;calc update async;100;6.3495e-05;4.5764e-05;0.000613408
19;calc inner;100;0.629298;0.517076;0.637383
19;calc wait;100;0.00790631;0.0033363;0.181116
19;calc bound;100;0.00401324;0.00313302;0.00629859
19;calc iter;100;0.650567;0.591881;0.705113
19;total;1;71.0168;71.0168;71.0168
20;calc total;1;64.8964;64.8964;64.8964
20;calc update async;100;7.31341e-05;4.4324e-05;0.0014097
20;calc inner;100;0.630354;0.487581;0.638224
20;calc wait;100;0.00501072;0.00242012;0.00833114
20;calc bound;100;0.0040584;0.00303759;0.00652228
20;calc iter;100;0.648533;0.503593;0.653336
20;total;1;71.0243;71.0243;71.0243
21;calc total;1;65.3403;65.3403;65.3403
21;calc update async;100;0.000105631;4.7882e-05;0.00440364
21;calc inner;100;0.629887;0.485517;0.638971
21;calc wait;100;0.013182;0.00175092;0.447919
21;calc bound;100;0.00426675;0.00312784;0.00679981
21;calc iter;100;0.65292;0.598061;0.943982
21;total;1;71.0178;71.0178;71.0178
22;calc total;1;65.0627;65.0627;65.0627
22;calc update async;100;6.42108e-05;4.2492e-05;0.000991941
22;calc inner;100;0.62866;0.51606;0.638213
22;calc wait;100;0.0139141;0.0024076;0.124446
22;calc bound;100;0.00435193;0.00303218;0.00629099
22;calc iter;100;0.650081;0.541915;0.716721
22;total;1;71.0134;71.0134;71.0134
23;calc total;1;65.039;65.039;65.039
23;calc update async;100;6.91091e-05;4.8303e-05;0.00103237
23;calc inner;100;0.628319;0.512476;0.639314
23;calc wait;100;0.0121528;0.00402412;0.0913812
23;calc bound;100;0.00488727;0.00312397;0.00551047
23;calc iter;100;0.649822;0.595395;0.667062
23;total;1;71.0135;71.0135;71.0135
44;calc total;1;65.1333;65.1333;65.1333
44;calc update async;100;0.000113857;3.8922e-05;0.00650465
44;calc inner;100;0.619041;0.510646;0.63359
44;calc wait;100;0.0074429;0.00384085;0.125788
44;calc bound;100;0.00387216;0.00289564;0.00423126
44;calc iter;100;0.649726;0.580152;0.700196
44;total;1;70.9851;70.9851;70.9851
45;calc total;1;65.3424;65.3424;65.3424
45;calc update async;100;0.000154148;3.9923e-05;0.0105509
45;calc inner;100;0.61817;0.481926;0.633192
45;calc wait;100;0.0109502;0.00352516;0.286281
45;calc bound;100;0.00394643;0.00260487;0.00603488
45;calc iter;100;0.651813;0.616443;0.810908
45;total;1;70.9902;70.9902;70.9902
46;calc total;1;65.1008;65.1008;65.1008
46;calc update async;100;0.000101636;4.122e-05;0.00494867
46;calc inner;100;0.617346;0.510812;0.634883
46;calc wait;100;0.0158926;0.00171142;0.217522
46;calc bound;100;0.00431689;0.00258356;0.00741737
46;calc iter;100;0.64932;0.587357;0.740709
46;total;1;70.9972;70.9972;70.9972
47;calc total;1;65.0756;65.0756;65.0756
47;calc update async;100;7.05435e-05;4.0755e-05;0.00188187
47;calc inner;100;0.616328;0.509853;0.63428
47;calc wait;100;0.0141492;0.00168785;0.118561
47;calc bound;100;0.0052746;0.00274838;0.00751648
47;calc iter;100;0.649012;0.614853;0.67721
47;total;1;70.9932;70.9932;70.9932
MPI
Running Jacobi on 48 processors with (8, 6) elements.
Array Dimensions: 77776 77778
Block Dimensions: 9722 12963
== Energy Conservation Check ==
initial Energy:               25.000
  final Energy:               25.000
    Difference:               -0.000
== Time Statistics ==
Completed 100 iterations.
# unit_id;function_name;num_calls;avg_runtime;min_runtime;max_runtime
24;calc total;1;65.7271;65.7271;65.7271
24;calc update async;100;7.90912e-05;1.9368e-05;0.00465917
24;calc inner;100;0.616888;0.433288;0.628724
24;calc wait;100;0.0187291;0.00191973;0.628017
24;calc bound;100;0.00402303;0.00167043;0.00454368
24;calc iter;100;0.656518;0.642992;1.06796
24;total;1;70.9619;70.9619;70.9619
25;calc total;1;65.1255;65.1255;65.1255
25;calc update async;100;8.63585e-05;1.9282e-05;0.004452
25;calc inner;100;0.618417;0.459044;0.62946
25;calc wait;100;0.00721756;0.00155649;0.199058
25;calc bound;100;0.00383879;0.00169053;0.00484844
25;calc iter;100;0.650585;0.560899;0.724191
25;total;1;70.9718;70.9718;70.9718
26;calc total;1;65.1406;65.1406;65.1406
26;calc update async;100;4.65621e-05;1.2365e-05;0.000704347
26;calc inner;100;0.616445;0.456594;0.627643
26;calc wait;100;0.00863736;0.0018296;0.242174
26;calc bound;100;0.00395356;0.00169804;0.00480511
26;calc iter;100;0.650748;0.605031;0.702816
26;total;1;70.9585;70.9585;70.9585
27;calc total;1;64.8948;64.8948;64.8948
27;calc update async;100;4.35455e-05;2.2184e-05;0.000822256
27;calc inner;100;0.617679;0.449644;0.628905
27;calc wait;100;0.00765347;0.00256083;0.0155531
27;calc bound;100;0.00406445;0.00171055;0.00457668
27;calc iter;100;0.648204;0.456264;0.655328
27;total;1;70.9678;70.9678;70.9678
28;calc total;1;65.7266;65.7266;65.7266
28;calc update async;100;0.000165107;1.4683e-05;0.0133083
28;calc inner;100;0.617684;0.434193;0.627674
28;calc wait;100;0.0207643;0.00285391;0.837513
28;calc bound;100;0.00379078;0.00168246;0.00452815
28;calc iter;100;0.656415;0.628621;1.28829
28;total;1;70.9691;70.9691;70.9691
29;calc total;1;65.128;65.128;65.128
29;calc update async;100;7.58442e-05;1.5433e-05;0.0045448
29;calc inner;100;0.616488;0.455749;0.626726
29;calc wait;100;0.0126718;0.00220612;0.256536
29;calc bound;100;0.00368575;0.0017301;0.00492335
29;calc iter;100;0.6504;0.602023;0.721764
29;total;1;70.9653;70.9653;70.9653
30;calc total;1;65.3161;65.3161;65.3161
30;calc update async;100;2.87429e-05;1.4049e-05;0.000300324
30;calc inner;100;0.61572;0.441983;0.626883
30;calc wait;100;0.0147654;0.00406384;0.473031
30;calc bound;100;0.00411048;0.00171952;0.00599299
30;calc iter;100;0.65206;0.556738;0.921314
30;total;1;70.9585;70.9585;70.9585
31;calc total;1;64.852;64.852;64.852
31;calc update async;100;2.74046e-05;1.1539e-05;0.000339884
31;calc inner;100;0.616326;0.448466;0.626637
31;calc wait;100;0.00563158;0.00181871;0.0104866
31;calc bound;100;0.00394945;0.0019446;0.00606613
31;calc iter;100;0.647508;0.461013;0.662164
31;total;1;70.9685;70.9685;70.9685
32;calc total;1;65.7271;65.7271;65.7271
32;calc update async;100;2.61012e-05;1.2735e-05;0.000336887
32;calc inner;100;0.617568;0.433621;0.628341
32;calc wait;100;0.0151058;0.00208321;0.903419
32;calc bound;100;0.00388316;0.00209974;0.00738647
32;calc iter;100;0.656249;0.568036;1.34459
32;total;1;70.9678;70.9678;70.9678
33;calc total;1;65.1295;65.1295;65.1295
33;calc update async;100;2.7033e-05;1.3922e-05;0.000273667
33;calc inner;100;0.617645;0.455666;0.629474
33;calc wait;100;0.00860009;0.00233818;0.0269042
33;calc bound;100;0.00401689;0.0026167;0.0046179
33;calc iter;100;0.650216;0.594878;0.717168
33;total;1;70.9657;70.9657;70.9657
34;calc total;1;65.1401;65.1401;65.1401
34;calc update async;100;2.78155e-05;1.3258e-05;0.000226178
34;calc inner;100;0.615374;0.455839;0.628173
34;calc wait;100;0.0187564;0.00289378;0.243732
34;calc bound;100;0.00419694;0.00254843;0.00512546
34;calc iter;100;0.650185;0.512454;0.812001
34;total;1;70.9711;70.9711;70.9711
35;calc total;1;65.0886;65.0886;65.0886
35;calc update async;100;2.73509e-05;1.1892e-05;0.000268008
35;calc inner;100;0.615618;0.455377;0.628236
35;calc wait;100;0.0140951;0.00220759;0.258658
35;calc bound;100;0.00491228;0.00194736;0.00564317
35;calc iter;100;0.649671;0.459823;0.809704
35;total;1;70.9683;70.9683;70.9683
36;calc total;1;65.7155;65.7155;65.7155
36;calc update async;100;2.8749e-05;1.1845e-05;0.000181626
36;calc inner;100;0.617315;0.43305;0.633481
36;calc wait;100;0.018359;0.00323904;0.60125
36;calc bound;100;0.00384948;0.00163859;0.00513436
36;calc iter;100;0.655689;0.638668;1.037
36;total;1;70.9677;70.9677;70.9677
37;calc total;1;65.1295;65.1295;65.1295
37;calc update async;100;3.42279e-05;1.0674e-05;0.000230777
37;calc inner;100;0.617116;0.441793;0.631861
37;calc wait;100;0.00652425;0.00219967;0.0118459
37;calc bound;100;0.00390187;0.00166961;0.00566787
37;calc iter;100;0.649936;0.59742;0.726733
37;total;1;70.9699;70.9699;70.9699
38;calc total;1;65.3076;65.3076;65.3076
38;calc update async;100;4.19943e-05;1.4519e-05;0.000326535
38;calc inner;100;0.618259;0.436842;0.633925
38;calc wait;100;0.00950684;0.00192207;0.458534
38;calc bound;100;0.00385936;0.00167049;0.00581098
38;calc iter;100;0.651718;0.604599;0.899363
38;total;1;70.9658;70.9658;70.9658
39;calc total;1;64.8525;64.8525;64.8525
39;calc update async;100;3.37144e-05;1.2438e-05;0.000274579
39;calc inner;100;0.615202;0.43873;0.63024
39;calc wait;100;0.00992778;0.0026839;0.0173423
39;calc bound;100;0.00397761;0.00165014;0.00566342
39;calc iter;100;0.647114;0.445978;0.65634
39;total;1;70.9657;70.9657;70.9657
40;calc total;1;65.7277;65.7277;65.7277
40;calc update async;100;2.41873e-05;1.2031e-05;0.000183013
40;calc inner;100;0.617224;0.432732;0.630531
40;calc wait;100;0.0215977;0.00202088;0.885106
40;calc bound;100;0.00374381;0.00165396;0.00442901
40;calc iter;100;0.65576;0.595082;1.32214
40;total;1;70.967;70.967;70.967
41;calc total;1;65.1254;65.1254;65.1254
41;calc update async;100;2.29998e-05;1.2535e-05;0.00023911
41;calc inner;100;0.617079;0.441535;0.630653
41;calc wait;100;0.0100871;0.00200222;0.0226022
41;calc bound;100;0.00357687;0.00177126;0.00445981
41;calc iter;100;0.649728;0.603312;0.71538
41;total;1;70.9708;70.9708;70.9708
42;calc total;1;65.1416;65.1416;65.1416
42;calc update async;100;5.6667e-05;4.0521e-05;0.000353106
42;calc inner;100;0.616605;0.441321;0.6347
42;calc wait;100;0.0127161;0.00167035;0.294824
42;calc bound;100;0.00433452;0.00265293;0.00674533
42;calc iter;100;0.649607;0.601862;0.743201
42;total;1;70.9652;70.9652;70.9652
0;calc total;1;65.7277;65.7277;65.7277
0;calc update async;100;0.000223759;1.177e-05;0.0133055
0;calc inner;100;0.632221;0.436222;0.644039
0;calc wait;100;0.0187267;0.00245434;0.626692
0;calc bound;100;0.00575853;0.00165209;0.00645541
0;calc iter;100;0.657272;0.642962;1.07825
0;total;1;70.9877;70.9877;70.9877
1;calc total;1;65.1294;65.1294;65.1294
1;calc update async;100;0.000188854;1.3434e-05;0.0143624
1;calc inner;100;0.634954;0.462603;0.647124
1;calc wait;100;0.0090067;0.00157122;0.190691
1;calc bound;100;0.00653004;0.00166819;0.00705182
1;calc iter;100;0.651294;0.557025;0.731013
1;total;1;70.9937;70.9937;70.9937
2;calc total;1;65.1406;65.1406;65.1406
2;calc update async;100;0.000103897;1.1964e-05;0.000825041
2;calc inner;100;0.631462;0.459059;0.641083
2;calc wait;100;0.0134303;0.00450876;0.242806
2;calc bound;100;0.00627275;0.00164894;0.00728585
2;calc iter;100;0.651402;0.518996;0.788865
2;total;1;70.9958;70.9958;70.9958
3;calc total;1;65.0886;65.0886;65.0886
3;calc update async;100;8.62971e-05;1.6685e-05;0.0010062
3;calc inner;100;0.633167;0.460312;0.642109
3;calc wait;100;0.0100641;0.00219975;0.0196245
3;calc bound;100;0.00500218;0.00164192;0.00554418
3;calc iter;100;0.650846;0.465926;0.801332
3;total;1;70.9863;70.9863;70.9863
4;calc total;1;65.7159;65.7159;65.7159
4;calc update async;100;0.000104865;1.2743e-05;0.00488186
4;calc inner;100;0.632069;0.434622;0.639868
4;calc wait;100;0.0208218;0.00647308;0.651605
4;calc bound;100;0.00366137;0.00188263;0.00398192
4;calc iter;100;0.657056;0.644578;1.09387
4;total;1;70.9923;70.9923;70.9923
5;calc total;1;65.1294;65.1294;65.1294
5;calc update async;100;0.000212929;1.2631e-05;0.0143462
5;calc inner;100;0.631931;0.459346;0.640006
5;calc wait;100;0.0144279;0.00190348;0.246072
5;calc bound;100;0.00408225;0.00163814;0.00482844
5;calc iter;100;0.651228;0.598495;0.724604
5;total;1;70.9794;70.9794;70.9794
6;calc total;1;65.3081;65.3081;65.3081
6;calc update async;100;3.03751e-05;9.908e-06;0.000402963
6;calc inner;100;0.63164;0.442333;0.639573
6;calc wait;100;0.0139384;0.00202098;0.467428
6;calc bound;100;0.00386096;0.00172611;0.00586899
6;calc iter;100;0.652988;0.553035;0.916039
6;total;1;70.9908;70.9908;70.9908
7;calc total;1;64.8525;64.8525;64.8525
7;calc update async;100;3.23397e-05;2.0015e-05;0.000278608
7;calc inner;100;0.63227;0.451818;0.639931
7;calc wait;100;0.00474704;0.00191463;0.011384
7;calc bound;100;0.00386074;0.00255212;0.00596125
7;calc iter;100;0.648492;0.464101;0.661261
7;total;1;70.9883;70.9883;70.9883
8;calc total;1;65.7271;65.7271;65.7271
8;calc update async;100;3.02001e-05;1.5516e-05;0.000310035
8;calc inner;100;0.63518;0.434459;0.645341
8;calc wait;100;0.0154597;0.00193904;0.905034
8;calc bound;100;0.00387689;0.00209529;0.00721162
8;calc iter;100;0.657198;0.570204;1.34689
8;total;1;70.9933;70.9933;70.9933
9;calc total;1;65.1255;65.1255;65.1255
9;calc update async;100;2.93357e-05;1.7594e-05;0.000277744
9;calc inner;100;0.63257;0.458915;0.641155
9;calc wait;100;0.0118917;0.00243987;0.030389
9;calc bound;100;0.00385573;0.00267885;0.00544774
9;calc iter;100;0.651122;0.603607;0.713813
9;total;1;70.9846;70.9846;70.9846
10;calc total;1;65.1406;65.1406;65.1406
10;calc update async;100;2.27478e-05;1.0496e-05;0.000277358
10;calc inner;100;0.632022;0.459618;0.644678
10;calc wait;100;0.0145281;0.00311884;0.242526
10;calc bound;100;0.0041564;0.00291681;0.00487947
10;calc iter;100;0.65122;0.624642;0.705711
10;total;1;70.996;70.996;70.996
11;calc total;1;64.8948;64.8948;64.8948
11;calc update async;100;2.40365e-05;1.1157e-05;0.000433237
11;calc inner;100;0.632272;0.452943;0.642447
11;calc wait;100;0.011981;0.0024707;0.0411132
11;calc bound;100;0.00412751;0.00212943;0.00455569
11;calc iter;100;0.648759;0.458977;0.659843
11;total;1;70.9937;70.9937;70.9937
12;calc total;1;65.7266;65.7266;65.7266
12;calc update async;100;2.87527e-05;9.36e-06;0.00014062
12;calc inner;100;0.626467;0.432816;0.639721
12;calc wait;100;0.0172658;0.00233203;0.610773
12;calc bound;100;0.00405922;0.00166199;0.00532029
12;calc iter;100;0.657001;0.644763;1.04669
12;total;1;70.9876;70.9876;70.9876
13;calc total;1;65.128;65.128;65.128
13;calc update async;100;3.65208e-05;1.1383e-05;0.000221863
13;calc inner;100;0.625991;0.443355;0.639931
13;calc wait;100;0.00478806;0.0016681;0.00720823
13;calc bound;100;0.00420644;0.00167006;0.00599049
13;calc iter;100;0.651091;0.600692;0.727981
13;total;1;71.0018;71.0018;71.0018
14;calc total;1;65.3161;65.3161;65.3161
14;calc update async;100;3.49956e-05;1.0988e-05;0.000244608
14;calc inner;100;0.62632;0.436127;0.639109
14;calc wait;100;0.010168;0.00182108;0.468499
14;calc bound;100;0.00423617;0.00167386;0.00600022
14;calc iter;100;0.652976;0.610098;0.908628
14;total;1;71.0008;71.0008;71.0008
15;calc total;1;64.852;64.852;64.852
15;calc update async;100;2.82746e-05;1.0979e-05;0.000255423
15;calc inner;100;0.627733;0.438964;0.639275
15;calc wait;100;0.00944449;0.00225969;0.0155636
15;calc bound;100;0.00414939;0.00165939;0.00537854
15;calc iter;100;0.648252;0.446347;0.65566
15;total;1;70.9866;70.9866;70.9866
16;calc total;1;65.7271;65.7271;65.7271
16;calc update async;100;2.28078e-05;1.0594e-05;0.000217683
16;calc inner;100;0.626413;0.432799;0.637673
16;calc wait;100;0.0205539;0.00266047;0.885034
16;calc bound;100;0.00373818;0.00174232;0.00486648
16;calc iter;100;0.656901;0.60161;1.32235
16;total;1;70.9988;70.9988;70.9988
17;calc total;1;65.1294;65.1294;65.1294
17;calc update async;100;2.57393e-05;1.159e-05;0.000274907
17;calc inner;100;0.626543;0.442934;0.638475
17;calc wait;100;0.0104077;0.00233179;0.0212596
17;calc bound;100;0.00368832;0.00174877;0.00444961
17;calc iter;100;0.650944;0.607004;0.717839
17;total;1;70.9898;70.9898;70.9898
18;calc total;1;65.1401;65.1401;65.1401
18;calc update async;100;6.29757e-05;4.2579e-05;0.000784343
18;calc inner;100;0.625966;0.442953;0.639159
18;calc wait;100;0.0121602;0.00306905;0.29414
18;calc bound;100;0.00424134;0.00265588;0.00701589
18;calc iter;100;0.65089;0.605194;0.7449
18;total;1;70.9855;70.9855;70.9855
19;calc total;1;65.0885;65.0885;65.0885
19;calc update async;100;0.00190519;4.3069e-05;0.184881
19;calc inner;100;0.627052;0.439994;0.639621
19;calc wait;100;0.00625568;0.00225312;0.0727949
19;calc bound;100;0.00399462;0.00185556;0.00625147
19;calc iter;100;0.650441;0.628987;0.666349
19;total;1;70.997;70.997;70.997
20;calc total;1;65.7154;65.7154;65.7154
20;calc update async;100;9.85954e-05;4.341e-05;0.0046122
20;calc inner;100;0.62791;0.433388;0.641328
20;calc wait;100;0.0138781;0.00234476;0.816315
20;calc bound;100;0.00384173;0.00244433;0.00420863
20;calc iter;100;0.656716;0.643212;1.25676
20;total;1;71.0018;71.0018;71.0018
21;calc total;1;65.1294;65.1294;65.1294
21;calc update async;100;0.000194865;4.3323e-05;0.0142949
21;calc inner;100;0.627428;0.444184;0.639449
21;calc wait;100;0.0120371;0.00178196;0.232453
21;calc bound;100;0.00403915;0.00284575;0.00543833
21;calc iter;100;0.650782;0.606249;0.716907
21;total;1;70.9866;70.9866;70.9866
22;calc total;1;65.3076;65.3076;65.3076
22;calc update async;100;6.56282e-05;4.2282e-05;0.000706663
22;calc inner;100;0.625292;0.436739;0.639853
22;calc wait;100;0.0198186;0.00178997;0.458867
22;calc bound;100;0.00442639;0.00289945;0.00637111
22;calc iter;100;0.652477;0.608314;0.900058
22;total;1;71.0014;71.0014;71.0014
23;calc total;1;64.8525;64.8525;64.8525
23;calc update async;100;6.89935e-05;4.3205e-05;0.000789188
23;calc inner;100;0.626119;0.439027;0.639234
23;calc wait;100;0.0107418;0.00251248;0.0243282
23;calc bound;100;0.00503869;0.00274893;0.00659775
23;calc iter;100;0.647917;0.449414;0.65845
23;total;1;71.0019;71.0019;71.0019
43;calc total;1;65.0886;65.0886;65.0886
43;calc update async;100;0.00191444;4.2102e-05;0.186401
43;calc inner;100;0.616871;0.439792;0.633555
43;calc wait;100;0.00842404;0.0021793;0.067737
43;calc bound;100;0.00395194;0.00216342;0.00545785
43;calc iter;100;0.649161;0.63085;0.658869
43;total;1;70.9717;70.9717;70.9717
44;calc total;1;65.7277;65.7277;65.7277
44;calc update async;100;0.000100481;4.0976e-05;0.0049834
44;calc inner;100;0.618445;0.433287;0.632546
44;calc wait;100;0.0135798;0.00296098;0.82977
44;calc bound;100;0.0037925;0.00268205;0.00431452
44;calc iter;100;0.655568;0.639823;1.27093
44;total;1;70.9703;70.9703;70.9703
45;calc total;1;65.1295;65.1295;65.1295
45;calc update async;100;0.000103739;4.1227e-05;0.00531962
45;calc inner;100;0.618033;0.442303;0.632462
45;calc wait;100;0.0104934;0.00491025;0.0592491
45;calc bound;100;0.00390343;0.00227678;0.00471446
45;calc iter;100;0.649515;0.603698;0.716291
45;total;1;70.9564;70.9564;70.9564
46;calc total;1;65.3173;65.3173;65.3173
46;calc update async;100;6.13514e-05;3.9702e-05;0.000908516
46;calc inner;100;0.616143;0.435807;0.633865
46;calc wait;100;0.0206543;0.00203237;0.470815
46;calc bound;100;0.004379;0.00268753;0.00637281
46;calc iter;100;0.651223;0.604602;0.911724
46;total;1;70.9747;70.9747;70.9747
47;calc total;1;64.852;64.852;64.852
47;calc update async;100;5.92003e-05;3.9596e-05;0.000554828
47;calc inner;100;0.616053;0.440164;0.63334
47;calc wait;100;0.0118573;0.00173101;0.0256388
47;calc bound;100;0.005151;0.00263922;0.00696603
47;calc iter;100;0.646578;0.452395;0.654937
47;total;1;70.9603;70.9603;70.9603
