# Supplementary material for: A Halo abstraction for distributed n-dimensional structured grids within the C++ PGAS library DASH
Source: PeerJ Comput Sci. 2023 Feb 3;9:e1203. doi: 10.7717/peerj-cs.1203 (PMC10280232; doi:10.7717/peerj-cs.1203)
Supplement: Supplemental Information 2 [file peerj-cs-09-1203-s002.gz › raw_haswell/res_2d/weak/plain/heat2d_n16_c24_220000_21918179.out]

DASH
InitEnergy=25.00000
EndEnergy=25.00000
DiffEnergy=-0.00000
Matrixspec: 220000 x 220000
Iterations: 100
# unit_id;function_name;num_calls;avg_runtime;min_runtime;max_runtime
0;initialize;1;4.65843;4.65843;4.65843
0;async;100;0.03050;0.00129;0.04380
0;inner;100;0.61308;0.59685;0.63850
0;wait;100;0.00003;0.00002;0.00014
0;boundary;100;0.00414;0.00215;0.00549
0;calc iter;100;0.64775;0.63902;0.65526
0;calc total;1;64.89280;64.89280;64.89280
0;total;1;75.87471;75.87471;75.87471
1;initialize;1;4.65844;4.65844;4.65844
1;async;100;0.0188816;0.00138959;0.0257307
1;inner;100;0.62387;0.612993;0.641384
1;wait;100;3.45746e-05;1.5973e-05;8.2257e-05
1;boundary;100;0.00485133;0.00214895;0.00624087
1;calc iter;100;0.64764;0.64089;0.652253
1;calc total;1;64.8928;64.8928;64.8928
1;total;1;75.8747;75.8747;75.8747
2;initialize;1;4.65845;4.65845;4.65845
2;async;100;0.015047;0.000791949;0.019576
2;inner;100;0.627642;0.620598;0.643342
2;wait;100;3.20648e-05;1.5369e-05;9.066e-05
2;boundary;100;0.00483038;0.00216942;0.0059902
2;calc iter;100;0.647553;0.643482;0.651685
2;calc total;1;64.8928;64.8928;64.8928
2;total;1;75.8747;75.8747;75.8747
3;initialize;1;4.65844;4.65844;4.65844
3;async;100;0.0223843;0.00144341;0.0288874
3;inner;100;0.620561;0.613763;0.639522
3;wait;100;3.09197e-05;1.5729e-05;0.000100705
3;boundary;100;0.00459471;0.00228059;0.00568107
3;calc iter;100;0.647573;0.643203;0.65121
3;calc total;1;64.8928;64.8928;64.8928
3;total;1;75.8747;75.8747;75.8747
4;initialize;1;4.65847;4.65847;4.65847
4;async;100;0.0267481;0.00138309;0.0339944
4;inner;100;0.616693;0.609549;0.638564
4;wait;100;2.99417e-05;1.52e-05;0.00012525
4;boundary;100;0.00412359;0.00221681;0.00470839
4;calc iter;100;0.647596;0.64189;0.653742
4;calc total;1;64.8928;64.8928;64.8928
4;total;1;75.8747;75.8747;75.8747
5;initialize;1;4.65849;4.65849;4.65849
5;async;100;0.0243822;0.0015373;0.0312915
5;inner;100;0.617963;0.612935;0.635609
5;wait;100;4.0535e-05;2.2114e-05;0.000195394
5;boundary;100;0.00516516;0.00338787;0.00630165
5;calc iter;100;0.647553;0.642218;0.65123
5;calc total;1;64.8928;64.8928;64.8928
5;total;1;75.8747;75.8747;75.8747
6;initialize;1;4.65844;4.65844;4.65844
6;async;100;0.0300371;0.0014266;0.0504902
6;inner;100;0.611556;0.605764;0.630333
6;wait;100;3.58668e-05;2.149e-05;0.000265519
6;boundary;100;0.00574473;0.00424777;0.0080295
6;calc iter;100;0.647376;0.626979;0.667703
6;calc total;1;64.8928;64.8928;64.8928
6;total;1;75.8747;75.8747;75.8747
7;initialize;1;4.65849;4.65849;4.65849
7;async;100;0.0308541;0.00140704;0.0528799
7;inner;100;0.609829;0.601756;0.631705
7;wait;100;4.90911e-05;2.8078e-05;0.000252615
7;boundary;100;0.00643349;0.00532044;0.00767272
7;calc iter;100;0.647168;0.630424;0.66935
7;calc total;1;64.8928;64.8928;64.8928
7;total;1;75.8747;75.8747;75.8747
8;initialize;1;4.65849;4.65849;4.65849
8;async;100;0.0273667;0.00144873;0.0433432
8;inner;100;0.612623;0.605266;0.636155
8;wait;100;4.83283e-05;2.5701e-05;0.000166209
8;boundary;100;0.00705634;0.00475871;0.00808482
8;calc iter;100;0.647096;0.639008;0.660602
8;calc total;1;64.8928;64.8928;64.8928
8;total;1;75.8747;75.8747;75.8747
24;initialize;1;4.46419;4.46419;4.46419
24;async;100;0.0559358;0.00136937;0.066068
24;inner;100;0.582824;0.575489;0.638359
24;wait;100;5.83618e-05;3.2508e-05;0.000101856
24;boundary;100;0.00828382;0.00240511;0.00876804
24;calc iter;100;0.647105;0.637206;0.654139
24;calc total;1;64.8928;64.8928;64.8928
24;total;1;75.6721;75.6721;75.6721
9;initialize;1;4.65843;4.65843;4.65843
9;async;100;0.0252448;0.0014555;0.0646534
9;inner;100;0.613866;0.606163;0.63934
9;wait;100;5.43683e-05;2.8641e-05;0.000107185
9;boundary;100;0.00784009;0.00335122;0.00881203
9;calc iter;100;0.647008;0.627909;0.689366
9;calc total;1;64.8928;64.8928;64.8928
9;total;1;75.8747;75.8747;75.8747
48;initialize;1;4.50058;4.50058;4.50058
48;async;100;0.016198;0.000997342;0.020883
48;inner;100;0.624517;0.599017;0.645441
48;wait;100;4.54825e-05;1.7644e-05;8.0597e-05
48;boundary;100;0.00753086;0.0021408;0.00786964
48;calc iter;100;0.648294;0.617363;0.656972
48;calc total;1;64.8928;64.8928;64.8928
48;total;1;75.7171;75.7171;75.7171
72;initialize;1;4.50309;4.50309;4.50309
72;async;100;0.0451137;0.00131254;0.0558004
72;inner;100;0.593739;0.586244;0.635606
72;wait;100;5.13343e-05;3.7125e-05;0.000188324
72;boundary;100;0.00826424;0.00446074;0.00857877
72;calc iter;100;0.64717;0.638475;0.653198
72;calc total;1;64.8928;64.8928;64.8928
72;total;1;75.7177;75.7177;75.7177
25;initialize;1;4.46422;4.46422;4.46422
25;async;100;0.0586316;0.00135005;0.0682279
25;inner;100;0.580679;0.574371;0.633912
25;wait;100;5.41256e-05;3.6787e-05;0.000177324
25;boundary;100;0.00789695;0.00458788;0.00867461
25;calc iter;100;0.647264;0.635464;0.653153
25;calc total;1;64.8928;64.8928;64.8928
25;total;1;75.6721;75.6721;75.6721
10;initialize;1;4.65842;4.65842;4.65842
10;async;100;0.0297028;0.00132219;0.0388522
10;inner;100;0.610038;0.604064;0.634528
10;wait;100;5.29848e-05;3.4466e-05;0.000234952
10;boundary;100;0.00750207;0.00569739;0.00860982
10;calc iter;100;0.647298;0.641006;0.65419
10;calc total;1;64.8928;64.8928;64.8928
10;total;1;75.8747;75.8747;75.8747
49;initialize;1;4.50066;4.50066;4.50066
49;async;100;0.0167286;0.00142075;0.0212595
49;inner;100;0.623869;0.603566;0.644804
49;wait;100;4.66026e-05;1.7198e-05;9.8105e-05
49;boundary;100;0.00754822;0.00217109;0.00789875
49;calc iter;100;0.648195;0.625028;0.65625
49;calc total;1;64.8928;64.8928;64.8928
49;total;1;75.7171;75.7171;75.7171
73;initialize;1;4.50311;4.50311;4.50311
73;async;100;0.0294043;0.00155982;0.0419658
73;inner;100;0.610606;0.602021;0.643119
73;wait;100;5.03564e-05;2.5552e-05;9.5516e-05
73;boundary;100;0.00748381;0.00215083;0.0080535
73;calc iter;100;0.647546;0.638088;0.65393
73;calc total;1;64.8928;64.8928;64.8928
73;total;1;75.7177;75.7177;75.7177
26;initialize;1;4.46417;4.46417;4.46417
26;async;100;0.0481901;0.00133669;0.0577881
26;inner;100;0.592357;0.586231;0.637794
26;wait;100;4.33521e-05;3.2349e-05;0.000155424
26;boundary;100;0.00702011;0.00262892;0.00806989
26;calc iter;100;0.647613;0.635738;0.65363
26;calc total;1;64.8928;64.8928;64.8928
26;total;1;75.6721;75.6721;75.6721
11;initialize;1;4.65851;4.65851;4.65851
11;async;100;0.0221035;0.00139974;0.0292443
11;inner;100;0.620047;0.614764;0.640829
11;wait;100;4.09778e-05;1.5795e-05;0.000112901
11;boundary;100;0.00537455;0.00217973;0.00793694
11;calc iter;100;0.647568;0.639288;0.655336
11;calc total;1;64.8928;64.8928;64.8928
11;total;1;75.8747;75.8747;75.8747
50;initialize;1;4.50068;4.50068;4.50068
50;async;100;0.0151475;0.00158738;0.0202296
50;inner;100;0.625916;0.612984;0.645516
50;wait;100;4.76747e-05;2.0334e-05;0.000110224
50;boundary;100;0.00700051;0.00233791;0.00807556
50;calc iter;100;0.648114;0.629451;0.655376
50;calc total;1;64.8928;64.8928;64.8928
50;total;1;75.7171;75.7171;75.7171
74;initialize;1;4.50312;4.50312;4.50312
74;async;100;0.0354599;0.00130354;0.0452888
74;inner;100;0.605109;0.598117;0.633612
74;wait;100;4.80081e-05;3.1704e-05;0.000164967
74;boundary;100;0.00701411;0.00492717;0.00791768
74;calc iter;100;0.647633;0.638858;0.653617
74;calc total;1;64.8928;64.8928;64.8928
74;total;1;75.7177;75.7177;75.7177
27;initialize;1;4.46424;4.46424;4.46424
27;async;100;0.047661;0.00135167;0.0546556
27;inner;100;0.594004;0.589358;0.633674
27;wait;100;4.09964e-05;2.4937e-05;0.000149365
27;boundary;100;0.0060858;0.00470742;0.00661138
27;calc iter;100;0.647793;0.639478;0.652828
27;calc total;1;64.8928;64.8928;64.8928
27;total;1;75.6721;75.6721;75.6721
12;initialize;1;4.65846;4.65846;4.65846
12;async;100;0.0156442;0.00112934;0.0232221
12;inner;100;0.626027;0.614376;0.644799
12;wait;100;3.40804e-05;1.9248e-05;7.4606e-05
12;boundary;100;0.00602627;0.00324152;0.00716013
12;calc iter;100;0.647733;0.63743;0.652323
12;calc total;1;64.8928;64.8928;64.8928
12;total;1;75.8747;75.8747;75.8747
51;initialize;1;4.50068;4.50068;4.50068
51;async;100;0.0134661;0.00138143;0.0187711
51;inner;100;0.628096;0.616694;0.645619
51;wait;100;4.2927e-05;1.6177e-05;0.000132945
51;boundary;100;0.00642642;0.00296208;0.00768465
51;calc iter;100;0.648034;0.636814;0.65845
51;calc total;1;64.8928;64.8928;64.8928
51;total;1;75.7171;75.7171;75.7171
75;initialize;1;4.50314;4.50314;4.50314
75;async;100;0.0290937;0.00137112;0.0357609
75;inner;100;0.61326;0.60779;0.638165
75;wait;100;3.47776e-05;2.3495e-05;8.8711e-05
75;boundary;100;0.00541188;0.00333547;0.00653544
75;calc iter;100;0.647802;0.642962;0.652001
75;calc total;1;64.8928;64.8928;64.8928
75;total;1;75.7177;75.7177;75.7177
28;initialize;1;4.46418;4.46418;4.46418
28;async;100;0.0464749;0.00132789;0.052289
28;inner;100;0.596833;0.591175;0.636265
28;wait;100;3.49244e-05;2.2305e-05;0.00015208
28;boundary;100;0.00462884;0.00331743;0.00528447
28;calc iter;100;0.647974;0.641202;0.651121
28;calc total;1;64.8928;64.8928;64.8928
28;total;1;75.6721;75.6721;75.6721
13;initialize;1;4.65844;4.65844;4.65844
13;async;100;0.0239777;0.00131533;0.0316247
13;inner;100;0.618135;0.605433;0.638813
13;wait;100;3.47437e-05;1.6061e-05;0.000162017
13;boundary;100;0.00562044;0.00315494;0.00689277
13;calc iter;100;0.647769;0.636636;0.651366
13;calc total;1;64.8928;64.8928;64.8928
13;total;1;75.8747;75.8747;75.8747
52;initialize;1;4.50064;4.50064;4.50064
52;async;100;0.0185986;0.00136669;0.0233247
52;inner;100;0.622749;0.618271;0.641243
52;wait;100;4.45461e-05;2.7658e-05;0.000212121
52;boundary;100;0.00651289;0.00443875;0.00767973
52;calc iter;100;0.647907;0.64327;0.655029
52;calc total;1;64.8928;64.8928;64.8928
52;total;1;75.7171;75.7171;75.7171
76;initialize;1;4.50308;4.50308;4.50308
76;async;100;0.0315375;0.00136085;0.0375892
76;inner;100;0.611895;0.606926;0.637206
76;wait;100;2.94971e-05;1.6948e-05;0.00017594
76;boundary;100;0.00442601;0.00268268;0.00505426
76;calc iter;100;0.647889;0.642401;0.650588
76;calc total;1;64.8928;64.8928;64.8928
76;total;1;75.7177;75.7177;75.7177
29;initialize;1;4.46426;4.46426;4.46426
29;async;100;0.0502032;0.00150113;0.0557585
29;inner;100;0.593616;0.587143;0.635029
29;wait;100;3.25406e-05;1.7556e-05;0.00011101
29;boundary;100;0.00424646;0.00266069;0.00648861
29;calc iter;100;0.6481;0.637483;0.65531
29;calc total;1;64.8928;64.8928;64.8928
29;total;1;75.6721;75.6721;75.6721
14;initialize;1;4.65845;4.65845;4.65845
14;async;100;0.0227552;0.00135443;0.0299846
14;inner;100;0.619143;0.604999;0.641211
14;wait;100;3.49725e-05;1.8431e-05;0.000128536
14;boundary;100;0.00595065;0.00245388;0.00654534
14;calc iter;100;0.647886;0.634223;0.651078
14;calc total;1;64.8928;64.8928;64.8928
14;total;1;75.8747;75.8747;75.8747
53;initialize;1;4.5007;4.5007;4.5007
53;async;100;0.0186791;0.00126897;0.0245785
53;inner;100;0.622256;0.619398;0.639831
53;wait;100;4.51765e-05;2.5451e-05;0.000196716
53;boundary;100;0.00675492;0.00525921;0.00723246
53;calc iter;100;0.647738;0.642245;0.65307
53;calc total;1;64.8928;64.8928;64.8928
53;total;1;75.7171;75.7171;75.7171
77;initialize;1;4.50316;4.50316;4.50316
77;async;100;0.0388547;0.00130112;0.0454942
77;inner;100;0.605547;0.598794;0.633101
77;wait;100;2.6171e-05;1.5453e-05;0.000273645
77;boundary;100;0.00352523;0.002299;0.00569358
77;calc iter;100;0.647954;0.640372;0.650212
77;calc total;1;64.8928;64.8928;64.8928
77;total;1;75.7177;75.7177;75.7177
30;initialize;1;4.46426;4.46426;4.46426
30;async;100;0.0582763;0.0013453;0.063464
30;inner;100;0.585491;0.576949;0.630035
30;wait;100;3.5759e-05;1.8794e-05;0.000261458
30;boundary;100;0.00437818;0.0023118;0.00751276
30;calc iter;100;0.648183;0.638039;0.653081
30;calc total;1;64.8928;64.8928;64.8928
30;total;1;75.6722;75.6722;75.6722
15;initialize;1;4.65842;4.65842;4.65842
15;async;100;0.0237299;0.00134518;0.0309721
15;inner;100;0.618116;0.59915;0.63938
15;wait;100;3.76247e-05;1.78e-05;0.00011314
15;boundary;100;0.00605927;0.00220739;0.00686793
15;calc iter;100;0.647945;0.629009;0.652601
15;calc total;1;64.8928;64.8928;64.8928
15;total;1;75.8746;75.8746;75.8746
54;initialize;1;4.50064;4.50064;4.50064
54;async;100;0.0230568;0.00137353;0.0295517
54;inner;100;0.616661;0.613518;0.634614
54;wait;100;5.21708e-05;3.8411e-05;0.000284057
54;boundary;100;0.00774402;0.00598236;0.00825598
54;calc iter;100;0.647516;0.638863;0.653014
54;calc total;1;64.8928;64.8928;64.8928
54;total;1;75.7171;75.7171;75.7171
78;initialize;1;4.50312;4.50312;4.50312
78;async;100;0.0374734;0.00137339;0.0437575
78;inner;100;0.605818;0.596848;0.637776
78;wait;100;3.45055e-05;1.6967e-05;0.000103924
78;boundary;100;0.00478482;0.00215213;0.0053802
78;calc iter;100;0.648113;0.639507;0.651016
78;calc total;1;64.8928;64.8928;64.8928
78;total;1;75.7177;75.7177;75.7177
31;initialize;1;4.46426;4.46426;4.46426
31;async;100;0.0640542;0.00133206;0.0682375
31;inner;100;0.579253;0.568272;0.630595
31;wait;100;3.47143e-05;1.7123e-05;0.000162041
31;boundary;100;0.00493569;0.00211867;0.00623048
31;calc iter;100;0.64828;0.637017;0.653667
31;calc total;1;64.8928;64.8928;64.8928
31;total;1;75.6721;75.6721;75.6721
16;initialize;1;4.65844;4.65844;4.65844
16;async;100;0.0244514;0.000883467;0.0326666
16;inner;100;0.617433;0.596729;0.640925
16;wait;100;4.01605e-05;2.0236e-05;0.000146889
16;boundary;100;0.00608066;0.00214481;0.00719713
16;calc iter;100;0.648007;0.627217;0.65359
16;calc total;1;64.8928;64.8928;64.8928
16;total;1;75.8746;75.8746;75.8746
55;initialize;1;4.50067;4.50067;4.50067
55;async;100;0.0194772;0.00135645;0.0275985
55;inner;100;0.619896;0.61642;0.641331
55;wait;100;5.07937e-05;3.5736e-05;0.00012208
55;boundary;100;0.00805993;0.00496148;0.00851622
55;calc iter;100;0.647486;0.638646;0.653152
55;calc total;1;64.8928;64.8928;64.8928
55;total;1;75.7171;75.7171;75.7171
79;initialize;1;4.5031;4.5031;4.5031
79;async;100;0.0476857;0.00129198;0.0557659
79;inner;100;0.595752;0.586027;0.633694
79;wait;100;2.86536e-05;1.5657e-05;0.000138842
79;boundary;100;0.00467933;0.00211049;0.0057058
79;calc iter;100;0.648147;0.637641;0.652248
79;calc total;1;64.8928;64.8928;64.8928
79;total;1;75.7177;75.7177;75.7177
96;initialize;1;4.48872;4.48872;4.48872
96;async;100;0.026511;0.00133869;0.03743
96;inner;100;0.618077;0.60823;0.635894
96;wait;100;2.2966e-05;1.5292e-05;9.0082e-05
96;boundary;100;0.00300354;0.00215301;0.00471928
96;calc iter;100;0.647616;0.640521;0.653352
96;calc total;1;64.8928;64.8928;64.8928
96;total;1;75.705;75.705;75.705
32;initialize;1;4.46423;4.46423;4.46423
32;async;100;0.0540099;0.00134908;0.0578398
32;inner;100;0.589954;0.578921;0.63825
32;wait;100;3.67692e-05;1.8286e-05;8.3681e-05
32;boundary;100;0.00436773;0.00211733;0.0053955
32;calc iter;100;0.64837;0.63733;0.655192
32;calc total;1;64.8928;64.8928;64.8928
32;total;1;75.6721;75.6721;75.6721
17;initialize;1;4.65842;4.65842;4.65842
17;async;100;0.0238818;0.00137918;0.0320987
17;inner;100;0.618117;0.603986;0.639245
17;wait;100;3.75148e-05;1.8916e-05;0.000146274
17;boundary;100;0.00577535;0.00235783;0.00661022
17;calc iter;100;0.647813;0.635355;0.652365
17;calc total;1;64.8928;64.8928;64.8928
17;total;1;75.8747;75.8747;75.8747
56;initialize;1;4.50062;4.50062;4.50062
56;async;100;0.0193889;0.00140138;0.0255562
56;inner;100;0.621148;0.61832;0.639036
56;wait;100;4.56902e-05;3.1267e-05;0.000256168
56;boundary;100;0.00708971;0.00613267;0.00804661
56;calc iter;100;0.647675;0.642296;0.652477
56;calc total;1;64.8928;64.8928;64.8928
56;total;1;75.7171;75.7171;75.7171
80;initialize;1;4.50311;4.50311;4.50311
80;async;100;0.0353308;0.0013176;0.042122
80;inner;100;0.608829;0.603285;0.635844
80;wait;100;2.53164e-05;1.6743e-05;0.00014341
80;boundary;100;0.00375366;0.00280089;0.00625224
80;calc iter;100;0.647941;0.641705;0.65198
80;calc total;1;64.8928;64.8928;64.8928
80;total;1;75.7177;75.7177;75.7177
97;initialize;1;4.48877;4.48877;4.48877
97;async;100;0.0194812;0.00151067;0.0316783
97;inner;100;0.624959;0.614839;0.640587
97;wait;100;2.57606e-05;1.766e-05;8.7112e-05
97;boundary;100;0.00314505;0.00212809;0.00411062
97;calc iter;100;0.647612;0.642201;0.652464
97;calc total;1;64.8928;64.8928;64.8928
97;total;1;75.705;75.705;75.705
33;initialize;1;4.46418;4.46418;4.46418
33;async;100;0.0479939;0.00135829;0.053653
33;inner;100;0.594861;0.589865;0.633399
33;wait;100;3.75499e-05;2.1096e-05;0.000235641
33;boundary;100;0.00505017;0.00347901;0.00552832
33;calc iter;100;0.647945;0.639795;0.650782
33;calc total;1;64.8928;64.8928;64.8928
33;total;1;75.6721;75.6721;75.6721
18;initialize;1;4.65844;4.65844;4.65844
18;async;100;0.0258287;0.00133525;0.0369747
18;inner;100;0.615491;0.607079;0.637718
18;wait;100;4.2236e-05;2.2519e-05;0.000250894
18;boundary;100;0.00622771;0.00471121;0.0075617
18;calc iter;100;0.647592;0.642705;0.651691
18;calc total;1;64.8928;64.8928;64.8928
18;total;1;75.8747;75.8747;75.8747
57;initialize;1;4.50066;4.50066;4.50066
57;async;100;0.0155159;0.00138874;0.0217498
57;inner;100;0.625459;0.622739;0.644185
57;wait;100;4.6069e-05;2.9874e-05;0.000133582
57;boundary;100;0.00683557;0.00345387;0.00720596
57;calc iter;100;0.647858;0.643109;0.652201
57;calc total;1;64.8928;64.8928;64.8928
57;total;1;75.7171;75.7171;75.7171
81;initialize;1;4.50315;4.50315;4.50315
81;async;100;0.0286595;0.00132016;0.0348818
81;inner;100;0.61426;0.609484;0.639274
81;wait;100;3.39105e-05;1.9688e-05;0.000155308
81;boundary;100;0.00492332;0.00290714;0.00775159
81;calc iter;100;0.647878;0.640271;0.651954
81;calc total;1;64.8928;64.8928;64.8928
81;total;1;75.7177;75.7177;75.7177
98;initialize;1;4.48873;4.48873;4.48873
98;async;100;0.023502;0.00132676;0.0405691
98;inner;100;0.618395;0.610388;0.636459
98;wait;100;3.72637e-05;2.1948e-05;0.000107681
98;boundary;100;0.00550664;0.00295198;0.00744908
98;calc iter;100;0.647443;0.637149;0.657202
98;calc total;1;64.8928;64.8928;64.8928
98;total;1;75.705;75.705;75.705
34;initialize;1;4.4642;4.4642;4.4642
34;async;100;0.0472659;0.00139542;0.0543226
34;inner;100;0.595172;0.590459;0.634731
34;wait;100;3.6699e-05;2.151e-05;0.000171
34;boundary;100;0.00533725;0.00339624;0.0064197
34;calc iter;100;0.647814;0.640433;0.652154
34;calc total;1;64.8928;64.8928;64.8928
34;total;1;75.6721;75.6721;75.6721
19;initialize;1;4.65846;4.65846;4.65846
19;async;100;0.0258716;0.00135984;0.0369786
19;inner;100;0.614468;0.60724;0.63551
19;wait;100;4.35446e-05;2.9685e-05;0.000196914
19;boundary;100;0.00698632;0.00564534;0.00781266
19;calc iter;100;0.647371;0.642475;0.65346
19;calc total;1;64.8928;64.8928;64.8928
19;total;1;75.8747;75.8747;75.8747
58;initialize;1;4.50069;4.50069;4.50069
58;async;100;0.0139763;0.00136423;0.0195967
58;inner;100;0.627425;0.621842;0.645999
58;wait;100;4.1057e-05;2.5416e-05;7.9789e-05
58;boundary;100;0.00650633;0.00296661;0.00708701
58;calc iter;100;0.647951;0.641271;0.652546
58;calc total;1;64.8928;64.8928;64.8928
58;total;1;75.7171;75.7171;75.7171
82;initialize;1;4.5031;4.5031;4.5031
82;async;100;0.0276954;0.00138643;0.0343511
82;inner;100;0.614157;0.608653;0.639625
82;wait;100;4.32891e-05;1.8464e-05;8.3891e-05
82;boundary;100;0.00585801;0.00236808;0.00684079
82;calc iter;100;0.647756;0.641565;0.652865
82;calc total;1;64.8928;64.8928;64.8928
82;total;1;75.7177;75.7177;75.7177
99;initialize;1;4.48872;4.48872;4.48872
99;async;100;0.0233852;0.00135207;0.0429197
99;inner;100;0.620153;0.60649;0.636568
99;wait;100;3.05295e-05;1.6295e-05;0.000162848
99;boundary;100;0.00401298;0.00270064;0.00587
99;calc iter;100;0.647584;0.639387;0.653174
99;calc total;1;64.8928;64.8928;64.8928
99;total;1;75.705;75.705;75.705
35;initialize;1;4.46423;4.46423;4.46423
35;async;100;0.0446879;0.00131838;0.0521161
35;inner;100;0.596967;0.59215;0.637854
35;wait;100;3.75759e-05;1.7681e-05;0.000109971
35;boundary;100;0.00599432;0.00231209;0.00666441
35;calc iter;100;0.647689;0.64192;0.654533
35;calc total;1;64.8928;64.8928;64.8928
35;total;1;75.6721;75.6721;75.6721
20;initialize;1;4.65844;4.65844;4.65844
20;async;100;0.0169199;0.000986797;0.0260674
20;inner;100;0.624676;0.617099;0.643848
20;wait;100;4.45651e-05;2.0772e-05;8.9982e-05
20;boundary;100;0.00591416;0.00268799;0.00695364
20;calc iter;100;0.647556;0.644228;0.652341
20;calc total;1;64.8928;64.8928;64.8928
20;total;1;75.8747;75.8747;75.8747
59;initialize;1;4.50067;4.50067;4.50067
59;async;100;0.0146583;0.00138001;0.019024
59;inner;100;0.626927;0.617495;0.644233
59;wait;100;4.16951e-05;2.2935e-05;0.000108427
59;boundary;100;0.00639333;0.00318167;0.00700195
59;calc iter;100;0.648022;0.635798;0.652851
59;calc total;1;64.8928;64.8928;64.8928
59;total;1;75.7171;75.7171;75.7171
83;initialize;1;4.50315;4.50315;4.50315
83;async;100;0.0285297;0.00134304;0.0443258
83;inner;100;0.613002;0.607605;0.638178
83;wait;100;3.77766e-05;1.7888e-05;8.92e-05
83;boundary;100;0.00611579;0.00220273;0.00719687
83;calc iter;100;0.647687;0.640616;0.662602
83;calc total;1;64.8928;64.8928;64.8928
83;total;1;75.7177;75.7177;75.7177
36;initialize;1;4.46422;4.46422;4.46422
36;async;100;0.0182322;0.00105785;0.0233286
36;inner;100;0.622941;0.620768;0.642736
36;wait;100;4.20709e-05;2.7898e-05;0.000106683
36;boundary;100;0.00653993;0.0033915;0.00717034
36;calc iter;100;0.647757;0.643656;0.654115
36;calc total;1;64.8928;64.8928;64.8928
36;total;1;75.6721;75.6721;75.6721
21;initialize;1;4.65843;4.65843;4.65843
21;async;100;0.0169798;0.000667831;0.0256442
21;inner;100;0.624119;0.618108;0.644441
21;wait;100;3.94373e-05;1.6358e-05;8.0792e-05
21;boundary;100;0.00629196;0.00269945;0.00734333
21;calc iter;100;0.647432;0.644181;0.651172
21;calc total;1;64.8928;64.8928;64.8928
21;total;1;75.8746;75.8746;75.8746
60;initialize;1;4.50064;4.50064;4.50064
60;async;100;0.0182835;0.000972117;0.0239512
60;inner;100;0.622702;0.604889;0.644184
60;wait;100;4.32935e-05;2.205e-05;0.000110414
60;boundary;100;0.00704757;0.00332189;0.00804664
60;calc iter;100;0.648079;0.629362;0.660508
60;calc total;1;64.8928;64.8928;64.8928
60;total;1;75.7171;75.7171;75.7171
84;initialize;1;4.50318;4.50318;4.50318
84;async;100;0.0134873;0.00141273;0.0288838
84;inner;100;0.627883;0.620825;0.641051
84;wait;100;4.99084e-05;2.5092e-05;0.000150399
84;boundary;100;0.00619057;0.00388055;0.00745771
84;calc iter;100;0.647613;0.637607;0.661294
84;calc total;1;64.8928;64.8928;64.8928
84;total;1;75.7177;75.7177;75.7177
37;initialize;1;4.46424;4.46424;4.46424
37;async;100;0.0170373;0.00133892;0.021872
37;inner;100;0.623901;0.621365;0.643093
37;wait;100;4.37856e-05;2.1677e-05;8.2953e-05
37;boundary;100;0.006623;0.00330492;0.00725799
37;calc iter;100;0.647608;0.642619;0.65203
37;calc total;1;64.8928;64.8928;64.8928
37;total;1;75.6721;75.6721;75.6721
22;initialize;1;4.65845;4.65845;4.65845
22;async;100;0.0208212;0.00132981;0.0467322
22;inner;100;0.618763;0.610493;0.643332
22;wait;100;4.55736e-05;2.0424e-05;0.000126121
22;boundary;100;0.00755709;0.00313849;0.00849798
22;calc iter;100;0.64719;0.625072;0.671995
22;calc total;1;64.8928;64.8928;64.8928
22;total;1;75.8747;75.8747;75.8747
61;initialize;1;4.50068;4.50068;4.50068
61;async;100;0.0205941;0.0014033;0.0252531
61;inner;100;0.621244;0.598264;0.642087
61;wait;100;4.98938e-05;1.7367e-05;0.000210649
61;boundary;100;0.00628624;0.00238585;0.00821279
61;calc iter;100;0.648176;0.623306;0.657096
61;calc total;1;64.8928;64.8928;64.8928
61;total;1;75.7171;75.7171;75.7171
85;initialize;1;4.50314;4.50314;4.50314
85;async;100;0.00682729;0.00129958;0.0227681
85;inner;100;0.634292;0.628338;0.646049
85;wait;100;4.47579e-05;2.3812e-05;9.9276e-05
85;boundary;100;0.00641499;0.00340407;0.00794559
85;calc iter;100;0.647581;0.638553;0.659246
85;calc total;1;64.8928;64.8928;64.8928
85;total;1;75.7177;75.7177;75.7177
38;initialize;1;4.46423;4.46423;4.46423
38;async;100;0.0194918;0.00107731;0.0249752
38;inner;100;0.61994;0.616946;0.642325
38;wait;100;5.08587e-05;3.2427e-05;0.000144366
38;boundary;100;0.00796068;0.00357154;0.00850393
38;calc iter;100;0.647446;0.64292;0.653528
38;calc total;1;64.8928;64.8928;64.8928
38;total;1;75.6721;75.6721;75.6721
23;initialize;1;4.65843;4.65843;4.65843
23;async;100;0.0277613;0.00134026;0.038477
23;inner;100;0.611213;0.603895;0.63897
23;wait;100;5.13532e-05;3.4681e-05;0.000155604
23;boundary;100;0.00820232;0.00481625;0.00858661
23;calc iter;100;0.647231;0.639796;0.654144
23;calc total;1;64.8928;64.8928;64.8928
23;total;1;75.8746;75.8746;75.8746
62;initialize;1;4.50065;4.50065;4.50065
62;async;100;0.0220251;0.00101001;0.0257825
62;inner;100;0.619347;0.590792;0.643259
62;wait;100;4.50788e-05;2.0812e-05;0.000175631
62;boundary;100;0.00686753;0.0022021;0.00737712
62;calc iter;100;0.648287;0.616534;0.658154
62;calc total;1;64.8928;64.8928;64.8928
62;total;1;75.7171;75.7171;75.7171
86;initialize;1;4.50309;4.50309;4.50309
86;async;100;0.0121075;0.00140522;0.0227718
86;inner;100;0.628275;0.620833;0.642354
86;wait;100;4.65193e-05;2.289e-05;0.000125877
86;boundary;100;0.00704378;0.00432149;0.0084614
86;calc iter;100;0.647475;0.639103;0.655751
86;calc total;1;64.8928;64.8928;64.8928
86;total;1;75.7177;75.7177;75.7177
39;initialize;1;4.46428;4.46428;4.46428
39;async;100;0.0183155;0.00137613;0.0251823
39;inner;100;0.62138;0.617409;0.641864
39;wait;100;4.63405e-05;3.6866e-05;0.000123617
39;boundary;100;0.0077769;0.0037323;0.00853353
39;calc iter;100;0.647521;0.637899;0.654321
39;calc total;1;64.8928;64.8928;64.8928
39;total;1;75.6722;75.6722;75.6722
63;initialize;1;4.50067;4.50067;4.50067
63;async;100;0.0254893;0.00139665;0.029272
63;inner;100;0.615167;0.580971;0.641383
63;wait;100;5.63095e-05;2.3113e-05;0.000181146
63;boundary;100;0.00766001;0.00216709;0.0081286
63;calc iter;100;0.648375;0.611015;0.656965
63;calc total;1;64.8928;64.8928;64.8928
63;total;1;75.717;75.717;75.717
87;initialize;1;4.50309;4.50309;4.50309
87;async;100;0.0075768;0.00112237;0.0368221
87;inner;100;0.632595;0.623992;0.644182
87;wait;100;4.6524e-05;3.0932e-05;0.000112807
87;boundary;100;0.00717541;0.00378801;0.00835699
87;calc iter;100;0.647396;0.635526;0.676942
87;calc total;1;64.8928;64.8928;64.8928
87;total;1;75.7177;75.7177;75.7177
40;initialize;1;4.46422;4.46422;4.46422
40;async;100;0.0180294;0.00107035;0.0232228
40;inner;100;0.622925;0.620475;0.641994
40;wait;100;4.0469e-05;2.9621e-05;0.000112758
40;boundary;100;0.00669503;0.00366308;0.00785581
40;calc iter;100;0.647693;0.64073;0.652013
40;calc total;1;64.8928;64.8928;64.8928
40;total;1;75.6721;75.6721;75.6721
64;initialize;1;4.50071;4.50071;4.50071
64;async;100;0.0197219;0.00133723;0.0245147
64;inner;100;0.621923;0.599911;0.643389
64;wait;100;4.75723e-05;2.0876e-05;0.000154467
64;boundary;100;0.00645417;0.0028917;0.00699497
64;calc iter;100;0.648149;0.626966;0.655997
64;calc total;1;64.8928;64.8928;64.8928
64;total;1;75.7171;75.7171;75.7171
88;initialize;1;4.50314;4.50314;4.50314
88;async;100;0.0130416;0.00132902;0.0429475
88;inner;100;0.626901;0.620777;0.641711
88;wait;100;5.41459e-05;3.3191e-05;0.000137562
88;boundary;100;0.00727976;0.00459214;0.00866924
88;calc iter;100;0.647279;0.637108;0.674233
88;calc total;1;64.8928;64.8928;64.8928
88;total;1;75.7177;75.7177;75.7177
41;initialize;1;4.46425;4.46425;4.46425
41;async;100;0.0233532;0.00135386;0.0287559
41;inner;100;0.617828;0.613398;0.639317
41;wait;100;4.68996e-05;2.7221e-05;0.000188132
41;boundary;100;0.00658565;0.00451528;0.00736257
41;calc iter;100;0.647815;0.641964;0.652317
41;calc total;1;64.8928;64.8928;64.8928
41;total;1;75.6721;75.6721;75.6721
65;initialize;1;4.50068;4.50068;4.50068
65;async;100;0.019601;0.0013442;0.0251586
65;inner;100;0.621265;0.60568;0.642268
89;initialize;1;4.50309;4.50309;4.50309
89;async;100;0.01429;0.00137583;0.0222218
89;inner;100;0.626278;0.622664;0.639972
89;wait;100;4.41504e-05;2.3936e-05;0.000188872
89;boundary;100;0.00681752;0.00444417;0.0288897
89;calc iter;100;0.647432;0.635035;0.674046
89;calc total;1;64.8928;64.8928;64.8928
89;total;1;75.7177;75.7177;75.7177
42;initialize;1;4.46423;4.46423;4.46423
42;async;100;0.0209074;0.00138065;0.0260081
42;inner;100;0.619795;0.609628;0.641029
42;wait;100;4.53001e-05;2.0944e-05;0.000142535
42;boundary;100;0.00721271;0.00355398;0.00788125
42;calc iter;100;0.647962;0.635958;0.652152
42;calc total;1;64.8928;64.8928;64.8928
42;total;1;75.6721;75.6721;75.6721
65;wait;100;4.24505e-05;1.955e-05;0.000153063
65;boundary;100;0.00713015;0.00384661;0.00771793
65;calc iter;100;0.64804;0.629334;0.652931
65;calc total;1;64.8928;64.8928;64.8928
90;initialize;1;4.50317;4.50317;4.50317
90;async;100;0.0158794;0.00138606;0.0290127
90;inner;100;0.624894;0.620311;0.640432
90;wait;100;4.12451e-05;2.8946e-05;0.000188904
90;boundary;100;0.00673628;0.00498209;0.00779082
90;calc iter;100;0.647553;0.641122;0.655314
90;calc total;1;64.8928;64.8928;64.8928
90;total;1;75.7177;75.7177;75.7177
43;initialize;1;4.46423;4.46423;4.46423
43;async;100;0.0230517;0.00134475;0.0274381
43;inner;100;0.617713;0.601179;0.640887
43;wait;100;4.6061e-05;2.4667e-05;0.000209065
43;boundary;100;0.00725927;0.00311997;0.00764618
43;calc iter;100;0.648072;0.627745;0.65492
43;calc total;1;64.8928;64.8928;64.8928
43;total;1;75.6721;75.6721;75.6721
65;total;1;75.7171;75.7171;75.7171
91;initialize;1;4.50315;4.50315;4.50315
91;async;100;0.0148879;0.00135945;0.0251954
91;inner;100;0.625902;0.619266;0.639689
91;wait;100;4.13932e-05;2.1298e-05;0.00016977
91;boundary;100;0.00680677;0.00331121;0.00764306
91;calc iter;100;0.64764;0.639724;0.65709
91;calc total;1;64.8928;64.8928;64.8928
91;total;1;75.7177;75.7177;75.7177
44;initialize;1;4.46425;4.46425;4.46425
44;async;100;0.0198755;0.0012091;0.0232115
44;inner;100;0.620771;0.596077;0.643864
44;wait;100;5.73255e-05;2.3761e-05;0.000160698
44;boundary;100;0.00748435;0.00277939;0.00789082
44;calc iter;100;0.64819;0.619414;0.657333
44;calc total;1;64.8928;64.8928;64.8928
44;total;1;75.6721;75.6721;75.6721
66;initialize;1;4.50064;4.50064;4.50064
66;async;100;0.0178659;0.00135118;0.0247408
66;inner;100;0.622959;0.610565;0.644155
66;wait;100;4.5117e-05;2.6927e-05;0.000111216
66;boundary;100;0.00710018;0.00347473;0.00770534
66;calc iter;100;0.647973;0.638198;0.65444
66;calc total;1;64.8928;64.8928;64.8928
66;total;1;75.7171;75.7171;75.7171
92;initialize;1;4.50317;4.50317;4.50317
92;async;100;0.00956333;0.00138174;0.0176425
92;inner;100;0.631227;0.61874;0.646488
92;wait;100;4.08049e-05;1.9591e-05;8.2846e-05
92;boundary;100;0.00690897;0.00299286;0.00777477
92;calc iter;100;0.647742;0.636206;0.652936
92;calc total;1;64.8928;64.8928;64.8928
92;total;1;75.7177;75.7177;75.7177
45;initialize;1;4.46422;4.46422;4.46422
45;async;100;0.0222662;0.00137814;0.0259918
45;inner;100;0.618384;0.586615;0.643116
45;wait;100;5.0393e-05;2.2991e-05;8.4688e-05
45;boundary;100;0.00757564;0.0023131;0.00790841
45;calc iter;100;0.648279;0.611099;0.659611
45;calc total;1;64.8928;64.8928;64.8928
45;total;1;75.6721;75.6721;75.6721
67;initialize;1;4.50065;4.50065;4.50065
67;async;100;0.008165;0.00141909;0.0138286
67;inner;100;0.632557;0.621486;0.651229
67;wait;100;4.62176e-05;2.3864e-05;0.000142466
67;boundary;100;0.00716579;0.00425666;0.0078157
67;calc iter;100;0.647936;0.640419;0.661256
67;calc total;1;64.8928;64.8928;64.8928
67;total;1;75.7171;75.7171;75.7171
93;initialize;1;4.5031;4.5031;4.5031
93;async;100;0.00421619;0.00135567;0.0166192
93;inner;100;0.636869;0.620393;0.648631
93;wait;100;3.90511e-05;1.8545e-05;0.000119756
93;boundary;100;0.00667811;0.00234508;0.00748228
93;calc iter;100;0.647805;0.630983;0.654802
93;calc total;1;64.8928;64.8928;64.8928
93;total;1;75.7177;75.7177;75.7177
46;initialize;1;4.46426;4.46426;4.46426
46;async;100;0.0213727;0.00138756;0.0244102
46;inner;100;0.619255;0.579272;0.641253
46;wait;100;5.04052e-05;2.2469e-05;0.000148542
46;boundary;100;0.00771002;0.00220424;0.0079683
46;calc iter;100;0.648391;0.60342;0.663865
46;calc total;1;64.8928;64.8928;64.8928
46;total;1;75.6722;75.6722;75.6722
68;initialize;1;4.50064;4.50064;4.50064
68;async;100;0.0178305;0.00142591;0.033376
68;inner;100;0.622352;0.615469;0.644321
68;wait;100;5.3127e-05;3.2584e-05;9.2568e-05
68;boundary;100;0.00752734;0.00342117;0.00795843
68;calc iter;100;0.647765;0.640947;0.662282
68;calc total;1;64.8928;64.8928;64.8928
68;total;1;75.7171;75.7171;75.7171
94;initialize;1;4.50309;4.50309;4.50309
94;async;100;0.0131113;0.00139101;0.0196999
94;inner;100;0.627876;0.60841;0.643319
94;wait;100;4.36155e-05;1.7489e-05;0.000113602
94;boundary;100;0.00679134;0.00217382;0.00865852
94;calc iter;100;0.647824;0.627909;0.654553
94;calc total;1;64.8928;64.8928;64.8928
94;total;1;75.7177;75.7177;75.7177
47;initialize;1;4.46425;4.46425;4.46425
47;async;100;0.00334083;0.00138314;0.00354938
47;inner;100;0.637372;0.592234;0.65535
47;wait;100;5.4489e-05;2.1348e-05;0.000259065
47;boundary;100;0.00775068;0.00217566;0.00798119
47;calc iter;100;0.64852;0.597772;0.664641
47;calc total;1;64.8928;64.8928;64.8928
47;total;1;75.6721;75.6721;75.6721
69;initialize;1;4.50063;4.50063;4.50063
69;async;100;0.0250794;0.00137231;0.0422836
69;inner;100;0.615056;0.610516;0.637947
69;wait;100;4.59013e-05;3.1731e-05;0.000275317
69;boundary;100;0.0073662;0.00510728;0.00799206
69;calc iter;100;0.64755;0.641381;0.663146
69;calc total;1;64.8928;64.8928;64.8928
69;total;1;75.717;75.717;75.717
95;initialize;1;4.50312;4.50312;4.50312
95;async;100;0.0097431;0.00128985;0.0195652
95;inner;100;0.631195;0.60906;0.645799
95;wait;100;4.58197e-05;2.0167e-05;0.000130724
95;boundary;100;0.00689696;0.0021535;0.00776201
95;calc iter;100;0.647883;0.625174;0.654499
95;calc total;1;64.8928;64.8928;64.8928
95;total;1;75.7177;75.7177;75.7177
70;initialize;1;4.50066;4.50066;4.50066
70;async;100;0.0159746;0.00139346;0.0343197
70;inner;100;0.623711;0.619746;0.64642
70;wait;100;4.65509e-05;3.0737e-05;8.6889e-05
70;boundary;100;0.00767506;0.00364175;0.00841848
70;calc iter;100;0.647409;0.641397;0.663809
70;calc total;1;64.8928;64.8928;64.8928
70;total;1;75.717;75.717;75.717
71;initialize;1;4.50065;4.50065;4.50065
71;async;100;0.019196;0.0013559;0.0393915
71;inner;100;0.619974;0.615239;0.644129
71;wait;100;5.30322e-05;3.9011e-05;0.000132865
71;boundary;100;0.00805822;0.00350656;0.00856044
71;calc iter;100;0.647283;0.640881;0.665619
71;calc total;1;64.8928;64.8928;64.8928
71;total;1;75.7171;75.7171;75.7171
120;initialize;1;4.48882;4.48882;4.48882
120;async;100;0.0416141;0.00137498;0.0734148
120;inner;100;0.599308;0.588709;0.629781
120;wait;100;4.35718e-05;1.8053e-05;0.000220665
120;boundary;100;0.00632887;0.00307353;0.00855988
120;calc iter;100;0.647296;0.635409;0.671427
120;calc total;1;64.8928;64.8928;64.8928
120;total;1;75.7026;75.7026;75.7026
121;initialize;1;4.48881;4.48881;4.48881
121;async;100;0.0421329;0.00133743;0.0826791
121;inner;100;0.596849;0.579002;0.634101
121;wait;100;5.08363e-05;3.4776e-05;0.000144178
121;boundary;100;0.00792225;0.0043089;0.00859122
121;calc iter;100;0.646957;0.624843;0.690416
121;calc total;1;64.8928;64.8928;64.8928
121;total;1;75.7026;75.7026;75.7026
122;initialize;1;4.48885;4.48885;4.48885
122;async;100;0.0386416;0.00135846;0.0759097
122;inner;100;0.600876;0.576801;0.636279
122;wait;100;4.76713e-05;2.0802e-05;0.000146044
122;boundary;100;0.00731257;0.0033518;0.00867651
122;calc iter;100;0.64688;0.631754;0.665313
122;calc total;1;64.8928;64.8928;64.8928
122;total;1;75.7026;75.7026;75.7026
123;initialize;1;4.48888;4.48888;4.48888
123;async;100;0.0351506;0.00137168;0.0615148
123;inner;100;0.605261;0.583759;0.636882
123;wait;100;4.34759e-05;2.5116e-05;8.7994e-05
123;boundary;100;0.00641542;0.00312921;0.00839291
123;calc iter;100;0.646872;0.637989;0.659855
123;calc total;1;64.8928;64.8928;64.8928
123;total;1;75.7026;75.7026;75.7026
124;initialize;1;4.4888;4.4888;4.4888
124;async;100;0.0395305;0.00130994;0.0604297
124;inner;100;0.602519;0.585227;0.629973
124;wait;100;3.29183e-05;1.6363e-05;0.000157231
124;boundary;100;0.00505375;0.00294684;0.007089
124;calc iter;100;0.647137;0.637225;0.654645
124;calc total;1;64.8928;64.8928;64.8928
124;total;1;75.7026;75.7026;75.7026
125;initialize;1;4.4888;4.4888;4.4888
125;async;100;0.0324833;0.00148553;0.0478289
125;inner;100;0.610613;0.596429;0.637677
125;wait;100;3.16219e-05;1.75e-05;0.000103564
125;boundary;100;0.00419838;0.00209147;0.00598388
125;calc iter;100;0.647328;0.641863;0.655928
125;calc total;1;64.8928;64.8928;64.8928
125;total;1;75.7026;75.7026;75.7026
126;initialize;1;4.48886;4.48886;4.48886
126;async;100;0.0363837;0.00131358;0.0512109
126;inner;100;0.606931;0.591539;0.635132
126;wait;100;3.08285e-05;1.6406e-05;0.000162039
126;boundary;100;0.00403769;0.00286435;0.00550617
126;calc iter;100;0.647385;0.640399;0.651703
126;calc total;1;64.8928;64.8928;64.8928
126;total;1;75.7026;75.7026;75.7026
127;initialize;1;4.48885;4.48885;4.48885
127;async;100;0.0372294;0.0013188;0.0527101
127;inner;100;0.605935;0.590068;0.633423
127;wait;100;3.20478e-05;1.9756e-05;0.000218842
127;boundary;100;0.00422215;0.0031031;0.0053202
127;calc iter;100;0.64742;0.639609;0.653522
127;calc total;1;64.8928;64.8928;64.8928
127;total;1;75.7026;75.7026;75.7026
128;initialize;1;4.48887;4.48887;4.48887
128;async;100;0.0341519;0.00139113;0.0735102
128;inner;100;0.607932;0.590861;0.636217
128;wait;100;4.13216e-05;2.189e-05;9.8395e-05
128;boundary;100;0.00535517;0.00291234;0.00763095
128;calc iter;100;0.647482;0.630136;0.668766
128;calc total;1;64.8928;64.8928;64.8928
128;total;1;75.7026;75.7026;75.7026
129;initialize;1;4.48888;4.48888;4.48888
129;async;100;0.0410808;0.00134947;0.0813835
129;inner;100;0.602896;0.581886;0.634099
129;wait;100;2.66984e-05;1.7478e-05;0.000149495
129;boundary;100;0.00363562;0.00217258;0.00566167
129;calc iter;100;0.64764;0.62834;0.668961
129;calc total;1;64.8928;64.8928;64.8928
129;total;1;75.7026;75.7026;75.7026
130;initialize;1;4.48885;4.48885;4.48885
130;async;100;0.0448335;0.00137171;0.0811743
130;inner;100;0.598045;0.573856;0.636038
130;wait;100;3.4144e-05;2.1415e-05;0.000122217
130;boundary;100;0.00491178;0.00213999;0.00771979
130;calc iter;100;0.647826;0.626051;0.674509
130;calc total;1;64.8928;64.8928;64.8928
130;total;1;75.7026;75.7026;75.7026
131;initialize;1;4.48888;4.48888;4.48888
131;async;100;0.0400271;0.00131402;0.0682607
131;inner;100;0.602058;0.57673;0.639794
131;wait;100;3.73269e-05;1.7661e-05;9.0275e-05
131;boundary;100;0.00581811;0.00211832;0.00785655
131;calc iter;100;0.647943;0.628752;0.669163
131;calc total;1;64.8928;64.8928;64.8928
131;total;1;75.7026;75.7026;75.7026
132;initialize;1;4.48886;4.48886;4.48886
132;async;100;0.039352;0.0013667;0.066281
132;inner;100;0.601715;0.562589;0.640932
132;wait;100;5.47762e-05;1.8054e-05;0.000126579
132;boundary;100;0.00694759;0.00214111;0.00792109
132;calc iter;100;0.648072;0.613173;0.662943
132;calc total;1;64.8928;64.8928;64.8928
132;total;1;75.7026;75.7026;75.7026
133;initialize;1;4.48886;4.48886;4.48886
133;async;100;0.0325718;0.000719008;0.0697598
133;inner;100;0.608229;0.577916;0.641991
133;wait;100;4.71229e-05;2.0508e-05;8.1487e-05
133;boundary;100;0.0070984;0.00215525;0.00790323
133;calc iter;100;0.647948;0.621976;0.672941
133;calc total;1;64.8928;64.8928;64.8928
133;total;1;75.7026;75.7026;75.7026
134;initialize;1;4.48883;4.48883;4.48883
134;async;100;0.0335391;0.000740427;0.0685339
134;inner;100;0.607157;0.579489;0.641961
134;wait;100;4.23456e-05;2.1648e-05;8.9481e-05
134;boundary;100;0.00716026;0.00230711;0.00788691
134;calc iter;100;0.647901;0.622899;0.674641
134;calc total;1;64.8928;64.8928;64.8928
134;total;1;75.7026;75.7026;75.7026
135;initialize;1;4.48885;4.48885;4.48885
135;async;100;0.0346696;0.00137318;0.0649911
135;inner;100;0.606633;0.586423;0.641288
135;wait;100;4.16886e-05;2.0441e-05;9.909e-05
135;boundary;100;0.00639515;0.00252555;0.00792115
135;calc iter;100;0.647742;0.627412;0.666921
135;calc total;1;64.8928;64.8928;64.8928
135;total;1;75.7026;75.7026;75.7026
136;initialize;1;4.48885;4.48885;4.48885
136;async;100;0.0366965;0.00138519;0.0648738
136;inner;100;0.605899;0.588546;0.638065
136;wait;100;3.10064e-05;1.9107e-05;0.000161074
136;boundary;100;0.00498318;0.00315325;0.00691799
136;calc iter;100;0.647612;0.634254;0.66211
136;calc total;1;64.8928;64.8928;64.8928
136;total;1;75.7026;75.7026;75.7026
100;initialize;1;4.48878;4.48878;4.48878
100;async;100;0.0300611;0.00130574;0.0502648
100;inner;100;0.614737;0.594904;0.635133
100;wait;100;2.61885e-05;1.6191e-05;0.000192114
100;boundary;100;0.00290046;0.00209401;0.00572431
100;calc iter;100;0.647726;0.629283;0.658369
100;calc total;1;64.8928;64.8928;64.8928
100;total;1;75.705;75.705;75.705
216;initialize;1;4.4255;4.4255;4.4255
216;async;100;0.0205828;0.00140318;0.0409254
216;inner;100;0.622199;0.609176;0.641814
216;wait;100;3.53339e-05;1.484e-05;0.000100218
216;boundary;100;0.0051487;0.00214144;0.00778831
216;calc iter;100;0.647967;0.635974;0.661813
216;calc total;1;64.8928;64.8928;64.8928
216;total;1;75.6418;75.6418;75.6418
144;initialize;1;4.51579;4.51579;4.51579
144;async;100;0.0292022;0.00144356;0.0629745
144;inner;100;0.611704;0.604419;0.639459
144;wait;100;4.82769e-05;2.6242e-05;0.000166256
144;boundary;100;0.00700211;0.00406406;0.00844943
144;calc iter;100;0.647959;0.621899;0.678916
144;calc total;1;64.8928;64.8928;64.8928
144;total;1;75.7323;75.7323;75.7323
137;initialize;1;4.48884;4.48884;4.48884
137;async;100;0.0359596;0.00134381;0.0658128
137;inner;100;0.60594;0.587768;0.632052
137;wait;100;3.55972e-05;2.0143e-05;0.000265942
137;boundary;100;0.00547871;0.00382771;0.00844834
137;calc iter;100;0.647416;0.636958;0.658202
137;calc total;1;64.8928;64.8928;64.8928
137;total;1;75.7025;75.7025;75.7025
192;initialize;1;4.4135;4.4135;4.4135
192;async;100;0.0445426;0.00133515;0.0658288
192;inner;100;0.597063;0.586695;0.635514
192;wait;100;4.40244e-05;2.6203e-05;0.000228976
192;boundary;100;0.00630113;0.00520292;0.0083004
192;calc iter;100;0.647953;0.634494;0.658826
192;calc total;1;64.8928;64.8928;64.8928
192;total;1;75.6212;75.6212;75.6212
168;initialize;1;4.43439;4.43439;4.43439
168;async;100;0.0195645;0.00137089;0.0394161
168;inner;100;0.621391;0.604932;0.648667
168;wait;100;4.93991e-05;2.9909e-05;7.3007e-05
168;boundary;100;0.00723023;0.00324912;0.00788846
168;calc iter;100;0.648238;0.628395;0.663254
168;calc total;1;64.8928;64.8928;64.8928
168;total;1;75.6506;75.6506;75.6506
101;initialize;1;4.48874;4.48874;4.48874
101;async;100;0.0298782;0.00128761;0.0505849
101;inner;100;0.6127;0.600479;0.627322
101;wait;100;3.63782e-05;2.0278e-05;0.000256738
101;boundary;100;0.00492335;0.00340469;0.00775783
101;calc iter;100;0.64754;0.634671;0.6571
101;calc total;1;64.8928;64.8928;64.8928
101;total;1;75.705;75.705;75.705
217;initialize;1;4.42796;4.42796;4.42796
217;async;100;0.0175997;0.00113457;0.0360968
217;inner;100;0.624857;0.612004;0.642434
217;wait;100;3.84445e-05;1.8565e-05;0.000105182
217;boundary;100;0.00544303;0.0023601;0.00759553
217;calc iter;100;0.64794;0.636335;0.659162
217;calc total;1;64.8928;64.8928;64.8928
217;total;1;75.6442;75.6442;75.6442
145;initialize;1;4.51591;4.51591;4.51591
145;async;100;0.0281177;0.00127362;0.0640318
145;inner;100;0.613764;0.607696;0.641476
145;wait;100;4.85687e-05;2.5549e-05;0.000167223
145;boundary;100;0.00625452;0.00341195;0.00754315
145;calc iter;100;0.648187;0.623522;0.681339
138;initialize;1;4.48884;4.48884;4.48884
138;async;100;0.0313;0.00138124;0.062571
138;inner;100;0.609884;0.594321;0.636326
138;wait;100;4.07661e-05;1.958e-05;0.00016074
138;boundary;100;0.00613088;0.00351945;0.00816778
138;calc iter;100;0.647358;0.634005;0.663642
138;calc total;1;64.8928;64.8928;64.8928
138;total;1;75.7025;75.7025;75.7025
193;initialize;1;4.41354;4.41354;4.41354
193;async;100;0.0339598;0.00154548;0.0528387
193;inner;100;0.608077;0.59756;0.644138
193;wait;100;3.90352e-05;2.1616e-05;8.6705e-05
193;boundary;100;0.00619703;0.00249139;0.00703958
193;calc iter;100;0.648275;0.640996;0.657262
193;calc total;1;64.8928;64.8928;64.8928
193;total;1;75.6212;75.6212;75.6212
169;initialize;1;4.43636;4.43636;4.43636
169;async;100;0.0228786;0.00133645;0.042018
169;inner;100;0.618388;0.608616;0.645884
169;wait;100;4.73565e-05;2.5606e-05;0.000160792
169;boundary;100;0.00677823;0.00380433;0.00719236
169;calc iter;100;0.648094;0.638295;0.662339
169;calc total;1;64.8928;64.8928;64.8928
169;total;1;75.6525;75.6525;75.6525
102;initialize;1;4.48873;4.48873;4.48873
102;async;100;0.0232279;0.00133523;0.0563187
102;inner;100;0.619257;0.609647;0.636295
102;wait;100;3.53567e-05;1.6826e-05;0.000109231
102;boundary;100;0.00506648;0.00238835;0.0084919
102;calc iter;100;0.647589;0.628541;0.673733
102;calc total;1;64.8928;64.8928;64.8928
102;total;1;75.705;75.705;75.705
218;initialize;1;4.428;4.428;4.428
218;async;100;0.0193762;0.00132698;0.0363529
218;inner;100;0.62267;0.612441;0.639315
218;wait;100;3.67684e-05;1.7407e-05;0.00014435
218;boundary;100;0.00582542;0.0030042;0.00697454
218;calc iter;100;0.647911;0.638884;0.660966
218;calc total;1;64.8928;64.8928;64.8928
218;total;1;75.6442;75.6442;75.6442
145;calc total;1;64.8928;64.8928;64.8928
145;total;1;75.7323;75.7323;75.7323
139;initialize;1;4.48887;4.48887;4.48887
139;async;100;0.0340306;0.00136592;0.0631224
139;inner;100;0.605383;0.592975;0.635621
139;wait;100;5.63668e-05;2.9183e-05;0.00019543
139;boundary;100;0.00767498;0.00427876;0.008594
139;calc iter;100;0.647148;0.632845;0.664775
139;calc total;1;64.8928;64.8928;64.8928
139;total;1;75.7026;75.7026;75.7026
194;initialize;1;4.40995;4.40995;4.40995
194;async;100;0.0406012;0.00130682;0.058389
194;inner;100;0.601693;0.588651;0.638162
194;wait;100;3.84547e-05;1.6177e-05;0.000119198
194;boundary;100;0.00608327;0.00332299;0.00706167
194;calc iter;100;0.648418;0.635215;0.658891
194;calc total;1;64.8928;64.8928;64.8928
194;total;1;75.6176;75.6176;75.6176
170;initialize;1;4.44;4.44;4.44
170;async;100;0.0190655;0.001334;0.0372579
170;inner;100;0.622355;0.616173;0.647815
170;wait;100;4.84211e-05;3.0351e-05;0.000105507
170;boundary;100;0.00647172;0.00337247;0.00717205
170;calc iter;100;0.647943;0.63897;0.660925
170;calc total;1;64.8928;64.8928;64.8928
170;total;1;75.6562;75.6562;75.6562
103;initialize;1;4.48876;4.48876;4.48876
103;async;100;0.0311779;0.00135914;0.0635419
103;inner;100;0.60951;0.598383;0.629185
103;wait;100;4.99605e-05;2.2029e-05;0.000250516
103;boundary;100;0.00668237;0.00316973;0.00855187
103;calc iter;100;0.647422;0.632583;0.673341
103;calc total;1;64.8928;64.8928;64.8928
103;total;1;75.705;75.705;75.705
219;initialize;1;4.42797;4.42797;4.42797
219;async;100;0.0161717;0.000804204;0.0398101
219;inner;100;0.625532;0.617267;0.641807
219;wait;100;3.72412e-05;2.3686e-05;0.000114979
219;boundary;100;0.00609052;0.00334666;0.00719256
219;calc iter;100;0.647834;0.636792;0.6677
219;calc total;1;64.8928;64.8928;64.8928
219;total;1;75.6442;75.6442;75.6442
146;initialize;1;4.51588;4.51588;4.51588
146;async;100;0.0274977;0.00155049;0.0634169
146;inner;100;0.61486;0.602336;0.640927
146;wait;100;4.06343e-05;2.0613e-05;0.000123191
146;boundary;100;0.00597107;0.00325698;0.00706225
146;calc iter;100;0.648371;0.628082;0.677352
146;calc total;1;64.8928;64.8928;64.8928
146;total;1;75.7323;75.7323;75.7323
140;initialize;1;4.48885;4.48885;4.48885
140;async;100;0.0275056;0.00134792;0.0669094
140;inner;100;0.612442;0.587835;0.641464
140;wait;100;4.446e-05;1.4961e-05;9.1875e-05
140;boundary;100;0.00693532;0.00262102;0.00857228
140;calc iter;100;0.64693;0.629096;0.667568
140;calc total;1;64.8928;64.8928;64.8928
140;total;1;75.7025;75.7025;75.7025
195;initialize;1;4.40997;4.40997;4.40997
195;async;100;0.0412307;0.00129257;0.0571493
195;inner;100;0.60214;0.583459;0.641269
195;wait;100;3.34957e-05;2.3243e-05;9.2219e-05
195;boundary;100;0.00516892;0.00217322;0.00581135
195;calc iter;100;0.648575;0.63034;0.658429
195;calc total;1;64.8928;64.8928;64.8928
195;total;1;75.6177;75.6177;75.6177
171;initialize;1;4.43509;4.43509;4.43509
171;async;100;0.0176197;0.00151319;0.0347385
171;inner;100;0.623455;0.616542;0.648285
171;wait;100;4.92755e-05;3.074e-05;0.000108875
171;boundary;100;0.00667691;0.00371405;0.00724006
171;calc iter;100;0.647803;0.638067;0.661292
171;calc total;1;64.8928;64.8928;64.8928
171;total;1;75.6513;75.6513;75.6513
104;initialize;1;4.48868;4.48868;4.48868
104;async;100;0.0338394;0.00135001;0.0710767
104;inner;100;0.605325;0.586613;0.630087
104;wait;100;5.03626e-05;3.0794e-05;0.000198768
104;boundary;100;0.00783976;0.00478725;0.00861492
104;calc iter;100;0.647056;0.629525;0.692541
104;calc total;1;64.8928;64.8928;64.8928
104;total;1;75.705;75.705;75.705
220;initialize;1;4.42794;4.42794;4.42794
220;async;100;0.0205151;0.00131767;0.0638401
220;inner;100;0.621208;0.614554;0.639088
220;wait;100;3.83775e-05;2.1878e-05;0.000145314
220;boundary;100;0.00588612;0.00375895;0.00727058
220;calc iter;100;0.64765;0.632218;0.685103
220;calc total;1;64.8928;64.8928;64.8928
220;total;1;75.6442;75.6442;75.6442
147;initialize;1;4.51587;4.51587;4.51587
147;async;100;0.0332484;0.00137246;0.0640585
147;inner;100;0.609677;0.594465;0.637336
147;wait;100;3.74859e-05;1.9785e-05;0.000263585
147;boundary;100;0.00546879;0.00221214;0.00661213
147;calc iter;100;0.648433;0.626972;0.669203
147;calc total;1;64.8928;64.8928;64.8928
147;total;1;75.7323;75.7323;75.7323
141;initialize;1;4.48884;4.48884;4.48884
141;async;100;0.0278504;0.000793172;0.0507981
141;inner;100;0.613654;0.592394;0.640537
141;wait;100;3.94172e-05;1.5253e-05;0.000140377
141;boundary;100;0.00547406;0.0022824;0.0079372
141;calc iter;100;0.64702;0.631019;0.663316
141;calc total;1;64.8928;64.8928;64.8928
141;total;1;75.7025;75.7025;75.7025
196;initialize;1;4.4107;4.4107;4.4107
196;async;100;0.0349111;0.00133288;0.0529229
196;inner;100;0.607492;0.583073;0.64951
196;wait;100;4.36639e-05;1.9577e-05;0.00013826
196;boundary;100;0.0063457;0.00216052;0.00715603
196;calc iter;100;0.648795;0.62136;0.661423
196;calc total;1;64.8928;64.8928;64.8928
196;total;1;75.6184;75.6184;75.6184
172;initialize;1;4.44003;4.44003;4.44003
172;async;100;0.0273134;0.00135501;0.0463351
172;inner;100;0.612013;0.605118;0.641219
172;wait;100;5.42899e-05;3.1944e-05;0.000188717
172;boundary;100;0.00815629;0.005505;0.00853281
172;calc iter;100;0.647539;0.637212;0.66337
172;calc total;1;64.8928;64.8928;64.8928
105;initialize;1;4.48873;4.48873;4.48873
105;async;100;0.0254659;0.00134029;0.057621
105;inner;100;0.615111;0.599271;0.637226
105;wait;100;4.32085e-05;2.0855e-05;7.8444e-05
105;boundary;100;0.00642969;0.00256335;0.00830338
105;calc iter;100;0.647052;0.628597;0.681936
105;calc total;1;64.8928;64.8928;64.8928
105;total;1;75.705;75.705;75.705
221;initialize;1;4.42794;4.42794;4.42794
221;async;100;0.0206556;0.00135491;0.0551368
221;inner;100;0.619805;0.610247;0.637331
221;wait;100;4.90597e-05;3.026e-05;0.000275296
221;boundary;100;0.00697591;0.00462053;0.00841672
221;calc iter;100;0.647489;0.634275;0.675827
221;calc total;1;64.8928;64.8928;64.8928
221;total;1;75.6442;75.6442;75.6442
148;initialize;1;4.51587;4.51587;4.51587
148;async;100;0.0278738;0.000711202;0.0599499
148;inner;100;0.614253;0.59128;0.645431
148;wait;100;4.43159e-05;2.7138e-05;0.000194041
148;boundary;100;0.00645632;0.00215423;0.0070913
148;calc iter;100;0.64863;0.61876;0.670548
148;calc total;1;64.8928;64.8928;64.8928
148;total;1;75.7323;75.7323;75.7323
142;initialize;1;4.48885;4.48885;4.48885
142;async;100;0.0257482;0.00133424;0.0572493
142;inner;100;0.616213;0.597805;0.642054
142;wait;100;3.51775e-05;2.0722e-05;8.1917e-05
142;boundary;100;0.00519861;0.00271508;0.00704315
142;calc iter;100;0.647197;0.628784;0.666623
142;calc total;1;64.8928;64.8928;64.8928
142;total;1;75.7026;75.7026;75.7026
197;initialize;1;4.41351;4.41351;4.41351
197;async;100;0.0447009;0.00129485;0.0642299
197;inner;100;0.598408;0.583034;0.636749
197;wait;100;3.82948e-05;1.9157e-05;0.000211456
197;boundary;100;0.00538781;0.00227564;0.00626994
197;calc iter;100;0.648537;0.632835;0.659312
197;calc total;1;64.8928;64.8928;64.8928
197;total;1;75.6212;75.6212;75.6212
172;total;1;75.6562;75.6562;75.6562
106;initialize;1;4.48873;4.48873;4.48873
106;async;100;0.0291778;0.00129988;0.0451261
106;inner;100;0.612519;0.599326;0.631899
106;wait;100;3.54635e-05;1.5602e-05;0.000125197
106;boundary;100;0.00544274;0.00269693;0.00812303
106;calc iter;100;0.647177;0.637132;0.660832
106;calc total;1;64.8928;64.8928;64.8928
106;total;1;75.705;75.705;75.705
222;initialize;1;4.42798;4.42798;4.42798
222;async;100;0.0213575;0.00131164;0.0769131
222;inner;100;0.618123;0.604904;0.63858
222;wait;100;5.54191e-05;3.3967e-05;0.000267749
222;boundary;100;0.00782773;0.00518609;0.00853994
222;calc iter;100;0.647366;0.630998;0.697087
222;calc total;1;64.8928;64.8928;64.8928
222;total;1;75.6443;75.6443;75.6443
149;initialize;1;4.51583;4.51583;4.51583
149;async;100;0.0321591;0.00137237;0.0657056
149;inner;100;0.61083;0.59471;0.637528
149;wait;100;3.91212e-05;1.994e-05;0.000136676
149;boundary;100;0.00540664;0.00216252;0.00650503
149;calc iter;100;0.648437;0.62852;0.671244
149;calc total;1;64.8928;64.8928;64.8928
149;total;1;75.7323;75.7323;75.7323
143;initialize;1;4.48888;4.48888;4.48888
143;async;100;0.0277745;0.00136798;0.0550441
143;inner;100;0.614044;0.596577;0.639271
143;wait;100;4.04782e-05;2.1343e-05;0.000158727
143;boundary;100;0.00547627;0.00385222;0.0082111
143;calc iter;100;0.647337;0.63592;0.657181
143;calc total;1;64.8928;64.8928;64.8928
143;total;1;75.7025;75.7025;75.7025
198;initialize;1;4.4098;4.4098;4.4098
198;async;100;0.0369763;0.00130033;0.0597256
198;inner;100;0.605666;0.590426;0.640773
198;wait;100;3.52093e-05;1.7591e-05;0.000130938
198;boundary;100;0.0058107;0.00283784;0.0064946
198;calc iter;100;0.648491;0.634263;0.663827
198;calc total;1;64.8928;64.8928;64.8928
198;total;1;75.6175;75.6175;75.6175
107;initialize;1;4.48869;4.48869;4.48869
107;async;100;0.0304486;0.00132373;0.0416617
107;inner;100;0.612585;0.603846;0.63134
107;wait;100;3.11531e-05;1.4927e-05;0.000174481
107;boundary;100;0.00429046;0.00214839;0.00666669
107;calc iter;100;0.647357;0.63831;0.658179
107;calc total;1;64.8928;64.8928;64.8928
107;total;1;75.705;75.705;75.705
150;initialize;1;4.51589;4.51589;4.51589
150;async;100;0.0288494;0.00137544;0.0608085
150;inner;100;0.613527;0.600326;0.640206
150;wait;100;4.94087e-05;1.9669e-05;0.000104055
150;boundary;100;0.0059595;0.00295973;0.00691225
150;calc iter;100;0.648387;0.628535;0.674076
150;calc total;1;64.8928;64.8928;64.8928
150;total;1;75.7323;75.7323;75.7323
199;initialize;1;4.40995;4.40995;4.40995
199;async;100;0.0413624;0.00132507;0.0668619
199;inner;100;0.600822;0.591001;0.638274
199;wait;100;4.25047e-05;2.292e-05;0.000202166
199;boundary;100;0.00611549;0.00381945;0.00707568
199;calc iter;100;0.648344;0.639317;0.66725
199;calc total;1;64.8928;64.8928;64.8928
199;total;1;75.6177;75.6177;75.6177
108;initialize;1;4.48877;4.48877;4.48877
108;async;100;0.0206201;0.00136986;0.0301594
108;inner;100;0.62097;0.613613;0.63695
108;wait;100;4.20169e-05;2.1478e-05;0.000171592
108;boundary;100;0.00596085;0.00341458;0.00776479
108;calc iter;100;0.647595;0.639574;0.654784
108;calc total;1;64.8928;64.8928;64.8928
108;total;1;75.705;75.705;75.705
151;initialize;1;4.51583;4.51583;4.51583
151;async;100;0.034816;0.00136815;0.0584233
151;inner;100;0.606758;0.599765;0.633264
151;wait;100;4.97503e-05;3.0625e-05;0.000271831
151;boundary;100;0.00658299;0.00399172;0.00773619
151;calc iter;100;0.64821;0.631354;0.668741
151;calc total;1;64.8928;64.8928;64.8928
151;total;1;75.7323;75.7323;75.7323
200;initialize;1;4.41315;4.41315;4.41315
200;async;100;0.0429739;0.00130833;0.0679106
200;inner;100;0.599378;0.590857;0.63855
200;wait;100;4.00141e-05;2.5468e-05;9.9712e-05
200;boundary;100;0.00568793;0.00443162;0.00683749
200;calc iter;100;0.648082;0.640022;0.665859
200;calc total;1;64.8928;64.8928;64.8928
200;total;1;75.6209;75.6209;75.6209
109;initialize;1;4.48869;4.48869;4.48869
109;async;100;0.0213934;0.00137146;0.0303672
109;inner;100;0.621135;0.612555;0.638016
109;wait;100;3.3948e-05;1.9424e-05;0.000130579
109;boundary;100;0.00517018;0.00302046;0.00666376
109;calc iter;100;0.647735;0.64314;0.652581
109;calc total;1;64.8928;64.8928;64.8928
109;total;1;75.705;75.705;75.705
152;initialize;1;4.51587;4.51587;4.51587
152;async;100;0.0298266;0.00135514;0.0497261
152;inner;100;0.611529;0.60464;0.639494
152;wait;100;4.42144e-05;2.4531e-05;0.000220804
152;boundary;100;0.0067097;0.00268995;0.00720373
152;calc iter;100;0.648112;0.638024;0.663038
152;calc total;1;64.8928;64.8928;64.8928
152;total;1;75.7323;75.7323;75.7323
201;initialize;1;4.41028;4.41028;4.41028
201;async;100;0.0343859;0.000653713;0.0605787
201;inner;100;0.606975;0.596926;0.644759
201;wait;100;4.83154e-05;2.7579e-05;9.0998e-05
201;boundary;100;0.0065403;0.00237986;0.00738055
201;calc iter;100;0.647952;0.635798;0.668574
201;calc total;1;64.8928;64.8928;64.8928
201;total;1;75.618;75.618;75.618
110;initialize;1;4.48876;4.48876;4.48876
110;async;100;0.0135584;0.0010926;0.0212756
110;inner;100;0.629772;0.622576;0.643779
110;wait;100;3.08591e-05;1.7284e-05;9.6494e-05
110;boundary;100;0.00448182;0.00304927;0.00596234
110;calc iter;100;0.647845;0.641473;0.653181
110;calc total;1;64.8928;64.8928;64.8928
110;total;1;75.705;75.705;75.705
153;initialize;1;4.51583;4.51583;4.51583
153;async;100;0.0309707;0.00136937;0.0521015
153;inner;100;0.609604;0.602371;0.639794
153;wait;100;4.84169e-05;2.5063e-05;0.000120626
153;boundary;100;0.00723592;0.00380373;0.00845628
153;calc iter;100;0.647862;0.633759;0.664159
153;calc total;1;64.8928;64.8928;64.8928
153;total;1;75.7323;75.7323;75.7323
202;initialize;1;4.40989;4.40989;4.40989
202;async;100;0.0453145;0.001306;0.0664483
202;inner;100;0.594459;0.584636;0.637358
202;wait;100;4.91659e-05;3.4304e-05;0.000150237
202;boundary;100;0.0077506;0.00480821;0.00851036
202;calc iter;100;0.647575;0.638196;0.666484
202;calc total;1;64.8928;64.8928;64.8928
202;total;1;75.6176;75.6176;75.6176
111;initialize;1;4.48874;4.48874;4.48874
111;async;100;0.0166269;0.00139596;0.0240488
111;inner;100;0.626594;0.619672;0.641599
111;wait;100;3.19141e-05;1.6901e-05;9.4211e-05
111;boundary;100;0.00462036;0.00263126;0.00663396
111;calc iter;100;0.647875;0.643375;0.652625
111;calc total;1;64.8928;64.8928;64.8928
111;total;1;75.705;75.705;75.705
154;initialize;1;4.51587;4.51587;4.51587
154;async;100;0.0246022;0.00139492;0.0450629
154;inner;100;0.615669;0.607666;0.644756
154;wait;100;5.88485e-05;2.1289e-05;8.6254e-05
154;boundary;100;0.00741743;0.00223716;0.00801439
154;calc iter;100;0.64775;0.636119;0.664532
154;calc total;1;64.8928;64.8928;64.8928
154;total;1;75.7323;75.7323;75.7323
203;initialize;1;4.41355;4.41355;4.41355
203;async;100;0.046198;0.0013263;0.0750685
203;inner;100;0.592813;0.582171;0.637441
203;wait;100;5.39289e-05;2.8424e-05;0.000169861
203;boundary;100;0.00824585;0.00474304;0.0086227
203;calc iter;100;0.647312;0.633884;0.675188
203;calc total;1;64.8928;64.8928;64.8928
203;total;1;75.6212;75.6212;75.6212
112;initialize;1;4.48869;4.48869;4.48869
112;async;100;0.0320487;0.00133302;0.0523716
112;inner;100;0.606964;0.596001;0.632103
112;wait;100;5.13099e-05;3.2128e-05;0.000177771
112;boundary;100;0.00828705;0.00540969;0.00855462
112;calc iter;100;0.647353;0.635068;0.663977
112;calc total;1;64.8928;64.8928;64.8928
112;total;1;75.705;75.705;75.705
155;initialize;1;4.51582;4.51582;4.51582
155;async;100;0.0287888;0.00142824;0.0477782
155;inner;100;0.610635;0.602615;0.641543
155;wait;100;4.94909e-05;2.4542e-05;9.6303e-05
155;boundary;100;0.00807208;0.00289146;0.008667
155;calc iter;100;0.647548;0.636736;0.66329
155;calc total;1;64.8928;64.8928;64.8928
155;total;1;75.7323;75.7323;75.7323
204;initialize;1;4.41355;4.41355;4.41355
204;async;100;0.0412374;0.00134281;0.0828442
204;inner;100;0.598457;0.583634;0.638276
204;wait;100;6.05199e-05;3.0738e-05;0.000159162
204;boundary;100;0.00739924;0.0037069;0.00852906
204;calc iter;100;0.647156;0.631115;0.683486
204;calc total;1;64.8928;64.8928;64.8928
204;total;1;75.6212;75.6212;75.6212
113;initialize;1;4.48877;4.48877;4.48877
113;async;100;0.00966504;0.000780168;0.0260998
113;inner;100;0.630931;0.625833;0.64661
113;wait;100;4.8477e-05;2.2132e-05;9.106e-05
113;boundary;100;0.00698926;0.00309606;0.00802631
113;calc iter;100;0.647636;0.63606;0.661084
113;calc total;1;64.8928;64.8928;64.8928
113;total;1;75.705;75.705;75.705
156;initialize;1;4.51587;4.51587;4.51587
156;async;100;0.0217064;0.00140685;0.0462076
156;inner;100;0.617442;0.606579;0.645249
156;wait;100;6.78262e-05;3.881e-05;9.56e-05
156;boundary;100;0.00807699;0.00299399;0.00864896
156;calc iter;100;0.647296;0.62804;0.664776
156;calc total;1;64.8928;64.8928;64.8928
156;total;1;75.7323;75.7323;75.7323
205;initialize;1;4.40988;4.40988;4.40988
205;async;100;0.0408708;0.00131867;0.0661325
205;inner;100;0.598453;0.585222;0.639738
205;wait;100;5.3203e-05;3.7183e-05;0.000160168
205;boundary;100;0.0079745;0.00310462;0.00863184
205;calc iter;100;0.647353;0.632952;0.667545
205;calc total;1;64.8928;64.8928;64.8928
205;total;1;75.6175;75.6175;75.6175
114;initialize;1;4.48871;4.48871;4.48871
114;async;100;0.020242;0.00132435;0.0352505
114;inner;100;0.621187;0.616127;0.638357
114;wait;100;4.14482e-05;2.6449e-05;0.000100977
114;boundary;100;0.00628356;0.00364355;0.00756888
114;calc iter;100;0.647756;0.62733;0.660359
114;calc total;1;64.8928;64.8928;64.8928
114;total;1;75.705;75.705;75.705
157;initialize;1;4.5159;4.5159;4.5159
157;async;100;0.0186239;0.00118772;0.0330143
157;inner;100;0.621215;0.610415;0.648031
157;wait;100;6.53058e-05;3.1978e-05;0.000103992
157;boundary;100;0.00753193;0.00260229;0.00804707
157;calc iter;100;0.647439;0.629475;0.674686
157;calc total;1;64.8928;64.8928;64.8928
157;total;1;75.7323;75.7323;75.7323
206;initialize;1;4.40987;4.40987;4.40987
206;async;100;0.0423638;0.00135254;0.0639795
206;inner;100;0.598595;0.588884;0.637075
206;wait;100;5.33226e-05;3.22e-05;0.000147771
206;boundary;100;0.00654743;0.00405784;0.00840092
206;calc iter;100;0.647562;0.638879;0.659191
206;calc total;1;64.8928;64.8928;64.8928
206;total;1;75.6175;75.6175;75.6175
115;initialize;1;4.4887;4.4887;4.4887
115;async;100;0.0221033;0.00136304;0.0416071
115;inner;100;0.62046;0.608803;0.63575
115;wait;100;3.29719e-05;1.8077e-05;0.000175408
115;boundary;100;0.00527224;0.00267701;0.00792213
115;calc iter;100;0.64787;0.633664;0.660065
115;calc total;1;64.8928;64.8928;64.8928
115;total;1;75.705;75.705;75.705
158;initialize;1;4.51582;4.51582;4.51582
158;async;100;0.0291897;0.00135936;0.0455986
158;inner;100;0.611076;0.599335;0.6409
158;wait;100;5.19594e-05;3.1765e-05;0.000131233
158;boundary;100;0.00721434;0.00483204;0.00848766
158;calc iter;100;0.647535;0.630207;0.665297
158;calc total;1;64.8928;64.8928;64.8928
158;total;1;75.7323;75.7323;75.7323
207;initialize;1;4.40986;4.40986;4.40986
207;async;100;0.0423276;0.00132084;0.0655707
207;inner;100;0.599937;0.589676;0.636
207;wait;100;3.77246e-05;2.2465e-05;0.000139236
207;boundary;100;0.005443;0.00406356;0.00663046
207;calc iter;100;0.647747;0.641136;0.663307
207;calc total;1;64.8928;64.8928;64.8928
207;total;1;75.6175;75.6175;75.6175
116;initialize;1;4.48875;4.48875;4.48875
116;async;100;0.0258949;0.0013223;0.0443517
116;inner;100;0.617193;0.605527;0.638062
116;wait;100;3.47182e-05;1.6636e-05;0.000141011
116;boundary;100;0.00492355;0.00214366;0.00746209
116;calc iter;100;0.648048;0.622934;0.66137
116;calc total;1;64.8928;64.8928;64.8928
116;total;1;75.705;75.705;75.705
159;initialize;1;4.51586;4.51586;4.51586
159;async;100;0.0288189;0.00136983;0.0480723
159;inner;100;0.611261;0.601325;0.643024
159;wait;100;6.22452e-05;3.5577e-05;0.000144628
159;boundary;100;0.00755065;0.00370403;0.0083801
159;calc iter;100;0.647696;0.631033;0.664056
159;calc total;1;64.8928;64.8928;64.8928
159;total;1;75.7323;75.7323;75.7323
208;initialize;1;4.40991;4.40991;4.40991
208;async;100;0.0410499;0.00132139;0.0602386
208;inner;100;0.599865;0.589027;0.637193
208;wait;100;4.01052e-05;1.8722e-05;0.00011015
208;boundary;100;0.00652882;0.00246496;0.0077592
208;calc iter;100;0.647485;0.640729;0.660195
208;calc total;1;64.8928;64.8928;64.8928
208;total;1;75.6176;75.6176;75.6176
117;initialize;1;4.48877;4.48877;4.48877
117;async;100;0.0251215;0.00138619;0.0455017
117;inner;100;0.617591;0.60673;0.632679
117;wait;100;3.21965e-05;1.6881e-05;0.000195134
117;boundary;100;0.0051457;0.00213692;0.00835046
117;calc iter;100;0.647892;0.636619;0.663304
117;calc total;1;64.8928;64.8928;64.8928
117;total;1;75.705;75.705;75.705
160;initialize;1;4.51581;4.51581;4.51581
160;async;100;0.0322425;0.00141705;0.0600832
160;inner;100;0.607551;0.59348;0.639843
160;wait;100;4.70659e-05;3.5016e-05;0.000154055
160;boundary;100;0.00819194;0.00532536;0.00848224
160;calc iter;100;0.648036;0.620835;0.675956
160;calc total;1;64.8928;64.8928;64.8928
160;total;1;75.7323;75.7323;75.7323
209;initialize;1;4.4099;4.4099;4.4099
209;async;100;0.0445531;0.00131357;0.063661
209;inner;100;0.598403;0.587799;0.633182
209;wait;100;3.66686e-05;2.4601e-05;0.000142355
209;boundary;100;0.00480972;0.00401142;0.0062195
209;calc iter;100;0.647804;0.639929;0.656194
209;calc total;1;64.8928;64.8928;64.8928
209;total;1;75.6176;75.6176;75.6176
118;initialize;1;4.48877;4.48877;4.48877
118;async;100;0.0247997;0.00131062;0.0563797
118;inner;100;0.617067;0.609493;0.631156
118;wait;100;3.6004e-05;1.7145e-05;0.000254851
118;boundary;100;0.00596045;0.00304316;0.00794621
118;calc iter;100;0.647865;0.633746;0.673099
118;calc total;1;64.8928;64.8928;64.8928
118;total;1;75.705;75.705;75.705
161;initialize;1;4.51587;4.51587;4.51587
161;async;100;0.0298023;0.00134485;0.0606117
161;inner;100;0.610907;0.588131;0.639507
161;wait;100;5.49061e-05;2.8989e-05;0.000221102
161;boundary;100;0.00747645;0.00464309;0.00789483
161;calc iter;100;0.648243;0.623497;0.680777
161;calc total;1;64.8928;64.8928;64.8928
161;total;1;75.7323;75.7323;75.7323
210;initialize;1;4.41353;4.41353;4.41353
210;async;100;0.0308539;0.000882788;0.0467845
210;inner;100;0.612557;0.599871;0.643938
210;wait;100;3.43934e-05;1.5925e-05;9.6094e-05
210;boundary;100;0.0046472;0.002143;0.00608515
210;calc iter;100;0.648094;0.638253;0.65761
210;calc total;1;64.8928;64.8928;64.8928
210;total;1;75.6212;75.6212;75.6212
119;initialize;1;4.48875;4.48875;4.48875
119;async;100;0.0103368;0.000736356;0.0337554
119;inner;100;0.630847;0.623187;0.646316
119;wait;100;5.11559e-05;2.8931e-05;0.000152654
119;boundary;100;0.00653047;0.00318808;0.00801465
119;calc iter;100;0.647767;0.637479;0.66926
119;calc total;1;64.8928;64.8928;64.8928
119;total;1;75.705;75.705;75.705
162;initialize;1;4.51585;4.51585;4.51585
162;async;100;0.0230051;0.00134988;0.0556912
162;inner;100;0.618978;0.586328;0.644029
162;wait;100;4.68672e-05;2.2388e-05;0.000112144
162;boundary;100;0.00639569;0.00326276;0.00708645
162;calc iter;100;0.648428;0.613924;0.677528
162;calc total;1;64.8928;64.8928;64.8928
162;total;1;75.7323;75.7323;75.7323
211;initialize;1;4.40988;4.40988;4.40988
211;async;100;0.0475352;0.00139917;0.0634314
211;inner;100;0.596336;0.582514;0.632944
211;wait;100;3.42788e-05;1.9571e-05;0.000271191
211;boundary;100;0.00421177;0.00213024;0.0060263
211;calc iter;100;0.648119;0.637997;0.655384
211;calc total;1;64.8928;64.8928;64.8928
211;total;1;75.6176;75.6176;75.6176
163;initialize;1;4.51587;4.51587;4.51587
163;async;100;0.0292697;0.00143252;0.0665275
163;inner;100;0.613364;0.575864;0.640764
163;wait;100;4.37558e-05;2.0717e-05;0.000178845
163;boundary;100;0.0058515;0.00218347;0.00648868
163;calc iter;100;0.648531;0.609297;0.675716
163;calc total;1;64.8928;64.8928;64.8928
163;total;1;75.7323;75.7323;75.7323
212;initialize;1;4.41044;4.41044;4.41044
212;async;100;0.0482951;0.0014059;0.0647852
212;inner;100;0.594831;0.575195;0.640998
212;wait;100;4.32148e-05;2.3301e-05;9.9037e-05
212;boundary;100;0.00518348;0.00213485;0.00705125
212;calc iter;100;0.648355;0.634812;0.65841
212;calc total;1;64.8928;64.8928;64.8928
212;total;1;75.6181;75.6181;75.6181
164;initialize;1;4.51581;4.51581;4.51581
164;async;100;0.0285146;0.00139129;0.0365636
164;inner;100;0.613231;0.568695;0.655603
164;wait;100;6.29051e-05;2.5198e-05;9.9207e-05
164;boundary;100;0.00687415;0.00217733;0.00727156
164;calc iter;100;0.648685;0.602168;0.674835
164;calc total;1;64.8928;64.8928;64.8928
164;total;1;75.7323;75.7323;75.7323
213;initialize;1;4.41353;4.41353;4.41353
213;async;100;0.0420229;0.0013567;0.05704
213;inner;100;0.601347;0.586934;0.637561
213;wait;100;3.3375e-05;1.6131e-05;0.00010283
213;boundary;100;0.00469918;0.00249794;0.00564658
213;calc iter;100;0.648104;0.638467;0.654048
213;calc total;1;64.8928;64.8928;64.8928
213;total;1;75.6212;75.6212;75.6212
165;initialize;1;4.51586;4.51586;4.51586
165;async;100;0.0260827;0.00119115;0.0608585
165;inner;100;0.616496;0.579355;0.643241
165;wait;100;5.54132e-05;2.2201e-05;0.000213399
165;boundary;100;0.00589728;0.0021912;0.00675953
165;calc iter;100;0.648533;0.609335;0.673685
165;calc total;1;64.8928;64.8928;64.8928
165;total;1;75.7323;75.7323;75.7323
214;initialize;1;4.4105;4.4105;4.4105
214;async;100;0.0373651;0.0013348;0.0588522
214;inner;100;0.605863;0.592359;0.640004
214;wait;100;4.25357e-05;2.4739e-05;9.6608e-05
214;boundary;100;0.00482755;0.00272237;0.00615337
214;calc iter;100;0.6481;0.638435;0.660754
214;calc total;1;64.8928;64.8928;64.8928
214;total;1;75.6182;75.6182;75.6182
166;initialize;1;4.51584;4.51584;4.51584
166;async;100;0.0243034;0.00141274;0.0521208
166;inner;100;0.617779;0.583521;0.643755
166;wait;100;4.65971e-05;2.0986e-05;0.000106367
166;boundary;100;0.00632536;0.0029599;0.00706323
166;calc iter;100;0.648456;0.613219;0.672584
166;calc total;1;64.8928;64.8928;64.8928
166;total;1;75.7323;75.7323;75.7323
215;initialize;1;4.41109;4.41109;4.41109
215;async;100;0.0419998;0.00140552;0.0672949
215;inner;100;0.600659;0.590434;0.635835
215;wait;100;3.94932e-05;2.595e-05;0.000201334
215;boundary;100;0.00520831;0.00350948;0.00674174
215;calc iter;100;0.647908;0.635832;0.667973
215;calc total;1;64.8928;64.8928;64.8928
215;total;1;75.6188;75.6188;75.6188
167;initialize;1;4.51585;4.51585;4.51585
167;async;100;0.0270692;0.0014391;0.0443578
167;inner;100;0.613775;0.586898;0.642626
167;wait;100;5.26358e-05;2.624e-05;0.000188267
167;boundary;100;0.00743723;0.00383825;0.00799651
167;calc iter;100;0.648336;0.619753;0.665418
167;calc total;1;64.8928;64.8928;64.8928
167;total;1;75.7323;75.7323;75.7323
173;initialize;1;4.44002;4.44002;4.44002
173;async;100;0.024393;0.00133179;0.0427054
173;inner;100;0.615423;0.609487;0.644718
173;wait;100;5.22524e-05;2.7204e-05;0.000190904
173;boundary;100;0.00772005;0.0042656;0.00945377
173;calc iter;100;0.647591;0.630351;0.661487
173;calc total;1;64.8928;64.8928;64.8928
173;total;1;75.6562;75.6562;75.6562
174;initialize;1;4.43815;4.43815;4.43815
174;async;100;0.0235863;0.00132286;0.0404639
174;inner;100;0.617389;0.61228;0.642123
174;wait;100;4.38718e-05;3.0642e-05;0.000192381
174;boundary;100;0.0068015;0.00555152;0.00833313
174;calc iter;100;0.647823;0.630434;0.660626
174;calc total;1;64.8928;64.8928;64.8928
174;total;1;75.6543;75.6543;75.6543
175;initialize;1;4.44003;4.44003;4.44003
175;async;100;0.0269363;0.00108181;0.0518354
175;inner;100;0.614378;0.608871;0.64327
175;wait;100;4.48142e-05;2.9697e-05;0.000191731
175;boundary;100;0.00659278;0.00478832;0.00843717
175;calc iter;100;0.647954;0.625226;0.667792
175;calc total;1;64.8928;64.8928;64.8928
175;total;1;75.6562;75.6562;75.6562
176;initialize;1;4.4356;4.4356;4.4356
176;async;100;0.0255231;0.00130759;0.0416067
176;inner;100;0.615193;0.596572;0.64339
176;wait;100;5.33864e-05;2.0919e-05;0.000149363
176;boundary;100;0.00748509;0.0029703;0.00855148
176;calc iter;100;0.648257;0.627745;0.661891
176;calc total;1;64.8928;64.8928;64.8928
176;total;1;75.6518;75.6518;75.6518
177;initialize;1;4.44;4.44;4.44
177;async;100;0.0280915;0.001304;0.0443918
177;inner;100;0.612759;0.584867;0.644878
177;wait;100;5.28749e-05;1.9065e-05;0.00011839
177;boundary;100;0.00749806;0.00234404;0.00787189
177;calc iter;100;0.648404;0.617587;0.659041
177;calc total;1;64.8928;64.8928;64.8928
177;total;1;75.6562;75.6562;75.6562
178;initialize;1;4.44004;4.44004;4.44004
178;async;100;0.0228382;0.00132205;0.039311
178;inner;100;0.618035;0.579838;0.64611
178;wait;100;4.90651e-05;1.8279e-05;0.000101346
178;boundary;100;0.00764672;0.00220122;0.00789426
178;calc iter;100;0.648571;0.607375;0.660832
178;calc total;1;64.8928;64.8928;64.8928
178;total;1;75.6562;75.6562;75.6562
179;initialize;1;4.43365;4.43365;4.43365
179;async;100;0.0235744;0.00138683;0.0399785
179;inner;100;0.617439;0.568086;0.647769
179;wait;100;5.83148e-05;2.2391e-05;0.000139427
179;boundary;100;0.00760464;0.00214372;0.0080128
179;calc iter;100;0.648679;0.596148;0.661741
179;calc total;1;64.8928;64.8928;64.8928
179;total;1;75.6499;75.6499;75.6499
180;initialize;1;4.43762;4.43762;4.43762
180;async;100;0.00363989;0.00136167;0.0185863
180;inner;100;0.637512;0.592856;0.654923
180;wait;100;5.80807e-05;2.1093e-05;0.000192731
180;boundary;100;0.00771502;0.00215102;0.00791081
180;calc iter;100;0.648927;0.598564;0.664029
180;calc total;1;64.8928;64.8928;64.8928
180;total;1;75.6538;75.6538;75.6538
181;initialize;1;4.44003;4.44003;4.44003
181;async;100;0.0267424;0.00137613;0.0436263
181;inner;100;0.614352;0.575478;0.642208
181;wait;100;4.81143e-05;2.1591e-05;0.000103421
181;boundary;100;0.00759057;0.0021817;0.00783914
181;calc iter;100;0.648736;0.605292;0.663828
181;calc total;1;64.8928;64.8928;64.8928
181;total;1;75.6562;75.6562;75.6562
182;initialize;1;4.44003;4.44003;4.44003
182;async;100;0.0144519;0.00134309;0.0313214
182;inner;100;0.626516;0.593679;0.648557
182;wait;100;5.21666e-05;1.9052e-05;0.000143526
182;boundary;100;0.00763538;0.00220791;0.00798317
182;calc iter;100;0.648658;0.61012;0.664153
182;calc total;1;64.8928;64.8928;64.8928
182;total;1;75.6562;75.6562;75.6562
183;initialize;1;4.44006;4.44006;4.44006
183;async;100;0.0164693;0.00136361;0.0336225
183;inner;100;0.624698;0.599201;0.646779
183;wait;100;4.87798e-05;1.817e-05;0.00011539
183;boundary;100;0.00737284;0.00254371;0.00777594
183;calc iter;100;0.648592;0.619751;0.664925
183;calc total;1;64.8928;64.8928;64.8928
183;total;1;75.6562;75.6562;75.6562
184;initialize;1;4.44003;4.44003;4.44003
184;async;100;0.0283474;0.00133783;0.0469872
184;inner;100;0.613116;0.596075;0.640906
184;wait;100;4.49566e-05;2.1289e-05;0.00011807
184;boundary;100;0.00688954;0.00280523;0.00766278
184;calc iter;100;0.6484;0.629583;0.664585
184;calc total;1;64.8928;64.8928;64.8928
184;total;1;75.6562;75.6562;75.6562
185;initialize;1;4.44004;4.44004;4.44004
185;async;100;0.0241164;0.00133987;0.0424746
185;inner;100;0.617468;0.608947;0.640855
185;wait;100;4.73088e-05;2.4919e-05;0.000144348
185;boundary;100;0.00661395;0.00372434;0.00708572
185;calc iter;100;0.648248;0.636896;0.664638
185;calc total;1;64.8928;64.8928;64.8928
185;total;1;75.6562;75.6562;75.6562
186;initialize;1;4.44001;4.44001;4.44001
186;async;100;0.0239427;0.00134658;0.0434436
186;inner;100;0.617657;0.614283;0.64079
186;wait;100;4.48473e-05;2.1852e-05;0.00020458
186;boundary;100;0.00644809;0.00403425;0.00697316
186;calc iter;100;0.648094;0.639769;0.664873
186;calc total;1;64.8928;64.8928;64.8928
186;total;1;75.6562;75.6562;75.6562
187;initialize;1;4.43996;4.43996;4.43996
187;async;100;0.0250665;0.00137412;0.0458994
187;inner;100;0.615707;0.611622;0.63696
187;wait;100;4.65323e-05;2.6383e-05;0.000265731
187;boundary;100;0.00703401;0.00421791;0.00803782
187;calc iter;100;0.647856;0.638217;0.665196
187;calc total;1;64.8928;64.8928;64.8928
187;total;1;75.6562;75.6562;75.6562
188;initialize;1;4.44003;4.44003;4.44003
188;async;100;0.0265117;0.00138945;0.0487744
188;inner;100;0.612866;0.607977;0.638239
188;wait;100;5.65021e-05;3.248e-05;0.000267347
188;boundary;100;0.00813612;0.00538579;0.00853635
188;calc iter;100;0.647573;0.637132;0.669123
188;calc total;1;64.8928;64.8928;64.8928
188;total;1;75.6562;75.6562;75.6562
189;initialize;1;4.44004;4.44004;4.44004
189;async;100;0.02398;0.00137942;0.0398367
189;inner;100;0.616687;0.613069;0.640746
189;wait;100;4.87454e-05;3.362e-05;0.000210902
189;boundary;100;0.00711262;0.00413562;0.00829807
189;calc iter;100;0.64783;0.636399;0.66037
189;calc total;1;64.8928;64.8928;64.8928
189;total;1;75.6562;75.6562;75.6562
190;initialize;1;4.44005;4.44005;4.44005
190;async;100;0.0212013;0.00135897;0.0371789
190;inner;100;0.620098;0.616609;0.641995
190;wait;100;4.5452e-05;2.6028e-05;0.000120601
190;boundary;100;0.00669008;0.00381111;0.0079861
190;calc iter;100;0.648037;0.638765;0.660542
190;calc total;1;64.8928;64.8928;64.8928
190;total;1;75.6562;75.6562;75.6562
191;initialize;1;4.43718;4.43718;4.43718
191;async;100;0.0236369;0.00137127;0.0394306
191;inner;100;0.617708;0.612005;0.64135
191;wait;100;4.84706e-05;3.3888e-05;0.000110902
191;boundary;100;0.00678202;0.00399531;0.00716442
191;calc iter;100;0.648177;0.640831;0.661149
191;calc total;1;64.8928;64.8928;64.8928
191;total;1;75.6534;75.6534;75.6534
223;initialize;1;4.42497;4.42497;4.42497
223;async;100;0.0172651;0.000992791;0.060644
223;inner;100;0.622815;0.608535;0.642981
223;wait;100;5.2224e-05;2.2667e-05;8.8187e-05
223;boundary;100;0.00744313;0.0028969;0.00857747
223;calc iter;100;0.647578;0.634028;0.684175
223;calc total;1;64.8928;64.8928;64.8928
223;total;1;75.6413;75.6413;75.6413
224;initialize;1;4.42389;4.42389;4.42389
224;async;100;0.0162024;0.00140889;0.0514736
224;inner;100;0.625256;0.613745;0.642624
224;wait;100;4.1924e-05;1.9672e-05;8.8231e-05
224;boundary;100;0.00608866;0.00250245;0.00769021
224;calc iter;100;0.647591;0.636311;0.679591
224;calc total;1;64.8928;64.8928;64.8928
224;total;1;75.6401;75.6401;75.6401
225;initialize;1;4.42795;4.42795;4.42795
225;async;100;0.0175863;0.00138568;0.0408662
225;inner;100;0.624209;0.608864;0.642847
225;wait;100;3.71557e-05;1.7694e-05;9.061e-05
225;boundary;100;0.00590768;0.00294611;0.00859966
225;calc iter;100;0.647742;0.637646;0.669468
225;calc total;1;64.8928;64.8928;64.8928
225;total;1;75.6442;75.6442;75.6442
226;initialize;1;4.42799;4.42799;4.42799
226;async;100;0.0184921;0.00136803;0.0375195
226;inner;100;0.62349;0.614519;0.640982
226;wait;100;4.99736e-05;2.3228e-05;0.000208688
226;boundary;100;0.00585598;0.00324963;0.00724279
226;calc iter;100;0.64789;0.639564;0.660068
226;calc total;1;64.8928;64.8928;64.8928
226;total;1;75.6442;75.6442;75.6442
227;initialize;1;4.42797;4.42797;4.42797
227;async;100;0.0153902;0.00139095;0.0395949
227;inner;100;0.626997;0.614157;0.64325
227;wait;100;3.59693e-05;1.665e-05;8.3505e-05
227;boundary;100;0.00553139;0.00216876;0.00689812
227;calc iter;100;0.647956;0.636292;0.671355
227;calc total;1;64.8928;64.8928;64.8928
227;total;1;75.6442;75.6442;75.6442
228;initialize;1;4.42796;4.42796;4.42796
228;async;100;0.0194293;0.000642589;0.0343912
228;inner;100;0.624046;0.605354;0.6454
228;wait;100;3.66917e-05;1.5451e-05;9.0229e-05
228;boundary;100;0.00467638;0.00216077;0.00697513
228;calc iter;100;0.64819;0.639647;0.657831
228;calc total;1;64.8928;64.8928;64.8928
228;total;1;75.6442;75.6442;75.6442
229;initialize;1;4.42799;4.42799;4.42799
229;async;100;0.0227708;0.0012977;0.0677786
229;inner;100;0.619126;0.602122;0.644208
229;wait;100;4.22696e-05;2.3217e-05;0.000101073
229;boundary;100;0.00604362;0.00241396;0.00720173
229;calc iter;100;0.647984;0.623252;0.711626
229;calc total;1;64.8928;64.8928;64.8928
229;total;1;75.6442;75.6442;75.6442
230;initialize;1;4.42792;4.42792;4.42792
230;async;100;0.0248031;0.00130561;0.0638737
230;inner;100;0.618054;0.606544;0.641301
230;wait;100;4.42133e-05;2.2536e-05;0.000203593
230;boundary;100;0.0051989;0.00324329;0.00737245
230;calc iter;100;0.648102;0.636025;0.676453
230;calc total;1;64.8928;64.8928;64.8928
230;total;1;75.6442;75.6442;75.6442
231;initialize;1;4.42793;4.42793;4.42793
231;async;100;0.0285277;0.00137854;0.0578294
231;inner;100;0.615866;0.605863;0.639803
231;wait;100;3.26402e-05;1.7567e-05;0.000133013
231;boundary;100;0.00374567;0.00223153;0.00564316
231;calc iter;100;0.648174;0.637344;0.67535
231;calc total;1;64.8928;64.8928;64.8928
231;total;1;75.6442;75.6442;75.6442
232;initialize;1;4.42801;4.42801;4.42801
232;async;100;0.0346077;0.00129202;0.0569442
232;inner;100;0.609853;0.596885;0.639321
232;wait;100;2.86646e-05;1.7513e-05;0.000135803
232;boundary;100;0.00372548;0.00211897;0.00536871
232;calc iter;100;0.648217;0.638432;0.661803
232;calc total;1;64.8928;64.8928;64.8928
232;total;1;75.6442;75.6442;75.6442
233;initialize;1;4.428;4.428;4.428
233;async;100;0.0301831;0.0012831;0.0587758
233;inner;100;0.614007;0.595963;0.636761
233;wait;100;2.91827e-05;1.621e-05;0.000151715
233;boundary;100;0.00393595;0.00262221;0.00611808
233;calc iter;100;0.648157;0.637603;0.660891
233;calc total;1;64.8928;64.8928;64.8928
233;total;1;75.6442;75.6442;75.6442
234;initialize;1;4.423;4.423;4.423
234;async;100;0.0276364;0.00138088;0.0594533
234;inner;100;0.615991;0.599284;0.639127
234;wait;100;3.31205e-05;1.8321e-05;0.000139672
234;boundary;100;0.0044716;0.00284993;0.00561222
234;calc iter;100;0.648134;0.640571;0.666231
234;calc total;1;64.8928;64.8928;64.8928
234;total;1;75.6392;75.6392;75.6392
235;initialize;1;4.42798;4.42798;4.42798
235;async;100;0.0278447;0.00138193;0.0751998
235;inner;100;0.614435;0.596651;0.636597
235;wait;100;3.58798e-05;1.9171e-05;0.000182607
235;boundary;100;0.00570607;0.00332692;0.00663261
235;calc iter;100;0.648024;0.63555;0.67761
235;calc total;1;64.8928;64.8928;64.8928
235;total;1;75.6442;75.6442;75.6442
236;initialize;1;4.42797;4.42797;4.42797
236;async;100;0.0270717;0.00137473;0.0715367
236;inner;100;0.614455;0.596025;0.641269
236;wait;100;4.50777e-05;2.6122e-05;0.000109956
236;boundary;100;0.00631131;0.00379416;0.00724733
236;calc iter;100;0.647884;0.630917;0.69118
236;calc total;1;64.8928;64.8928;64.8928
236;total;1;75.6442;75.6442;75.6442
237;initialize;1;4.42799;4.42799;4.42799
237;async;100;0.0286179;0.0013766;0.0618125
237;inner;100;0.612001;0.591339;0.642223
237;wait;100;4.4524e-05;3.2386e-05;0.000111283
237;boundary;100;0.00706103;0.00343984;0.00842411
237;calc iter;100;0.647726;0.626808;0.675139
237;calc total;1;64.8928;64.8928;64.8928
237;total;1;75.6442;75.6442;75.6442
238;initialize;1;4.42802;4.42802;4.42802
238;async;100;0.0315062;0.00136221;0.0814299
238;inner;100;0.608471;0.586268;0.638747
238;wait;100;5.08732e-05;2.7203e-05;0.00016756
238;boundary;100;0.00755544;0.00395227;0.00835196
238;calc iter;100;0.647586;0.631195;0.695079
238;calc total;1;64.8928;64.8928;64.8928
238;total;1;75.6443;75.6443;75.6443
239;initialize;1;4.42794;4.42794;4.42794
239;async;100;0.0272989;0.00141468;0.0752065
239;inner;100;0.612323;0.591648;0.643986
239;wait;100;4.98195e-05;1.9019e-05;0.000121274
239;boundary;100;0.00785207;0.00248467;0.00863856
239;calc iter;100;0.647526;0.628293;0.694792
239;calc total;1;64.8928;64.8928;64.8928
239;total;1;75.6442;75.6442;75.6442
264;initialize;1;4.494;4.494;4.494
264;async;100;0.0113791;0.00136895;0.0459835
264;inner;100;0.629499;0.603649;0.654624
264;wait;100;4.19994e-05;1.5501e-05;7.3263e-05
264;boundary;100;0.00728704;0.00213925;0.00787606
264;calc iter;100;0.648209;0.619361;0.677611
264;calc total;1;64.8928;64.8928;64.8928
264;total;1;75.7102;75.7102;75.7102
288;initialize;1;4.46292;4.46292;4.46292
288;async;100;0.0200485;0.00129478;0.0344533
288;inner;100;0.623384;0.612121;0.641174
288;wait;100;2.95458e-05;1.3815e-05;9.1164e-05
288;boundary;100;0.00431506;0.00212138;0.00737259
288;calc iter;100;0.647779;0.64217;0.656219
288;calc total;1;64.8928;64.8928;64.8928
288;total;1;75.6768;75.6768;75.6768
265;initialize;1;4.494;4.494;4.494
265;async;100;0.0116336;0.00134704;0.0386413
265;inner;100;0.629271;0.607907;0.668283
265;wait;100;4.44945e-05;1.5135e-05;9.6831e-05
265;boundary;100;0.00718582;0.00217266;0.00814215
265;calc iter;100;0.648137;0.624287;0.684154
265;calc total;1;64.8928;64.8928;64.8928
265;total;1;75.7102;75.7102;75.7102
289;initialize;1;4.46295;4.46295;4.46295
289;async;100;0.0213819;0.00135907;0.0389811
289;inner;100;0.618964;0.606575;0.639326
289;wait;100;5.03723e-05;2.3818e-05;0.000141707
289;boundary;100;0.00727562;0.00326738;0.00868315
289;calc iter;100;0.647674;0.640415;0.660878
289;calc total;1;64.8928;64.8928;64.8928
289;total;1;75.6768;75.6768;75.6768
266;initialize;1;4.49404;4.49404;4.49404
266;async;100;0.0117713;0.00138438;0.0463058
266;inner;100;0.629478;0.610748;0.643345
266;wait;100;4.19133e-05;1.5782e-05;0.000100397
266;boundary;100;0.00682658;0.00231346;0.00775823
266;calc iter;100;0.64812;0.626006;0.677983
266;calc total;1;64.8928;64.8928;64.8928
266;total;1;75.7102;75.7102;75.7102
290;initialize;1;4.46293;4.46293;4.46293
290;async;100;0.0218245;0.00134117;0.0400977
290;inner;100;0.619384;0.606406;0.637091
290;wait;100;4.60875e-05;2.0991e-05;0.000224323
290;boundary;100;0.00649871;0.00331936;0.00834929
290;calc iter;100;0.647755;0.642307;0.659742
290;calc total;1;64.8928;64.8928;64.8928
290;total;1;75.6768;75.6768;75.6768
267;initialize;1;4.494;4.494;4.494
267;async;100;0.00716919;0.00128973;0.0441322
267;inner;100;0.634119;0.618053;0.64647
267;wait;100;4.02972e-05;1.5959e-05;8.5191e-05
267;boundary;100;0.00675618;0.00293873;0.00783588
267;calc iter;100;0.648086;0.630142;0.680545
267;calc total;1;64.8928;64.8928;64.8928
267;total;1;75.7102;75.7102;75.7102
291;initialize;1;4.46296;4.46296;4.46296
291;async;100;0.0208759;0.00134757;0.0485258
291;inner;100;0.619726;0.606398;0.638666
291;wait;100;4.81756e-05;2.497e-05;0.000206489
291;boundary;100;0.00706595;0.00355644;0.00857639
291;calc iter;100;0.647718;0.633009;0.66948
291;calc total;1;64.8928;64.8928;64.8928
291;total;1;75.6768;75.6768;75.6768
268;initialize;1;4.49406;4.49406;4.49406
268;async;100;0.00889982;0.0015083;0.0450278
268;inner;100;0.632291;0.619521;0.645605
268;wait;100;4.43811e-05;2.1599e-05;9.8555e-05
268;boundary;100;0.00679022;0.00299755;0.00789766
268;calc iter;100;0.648028;0.636523;0.679247
268;calc total;1;64.8928;64.8928;64.8928
268;total;1;75.7102;75.7102;75.7102
292;initialize;1;4.46293;4.46293;4.46293
292;async;100;0.0178243;0.00130341;0.0457973
292;inner;100;0.624521;0.610509;0.640313
292;wait;100;4.35502e-05;2.213e-05;0.000158447
292;boundary;100;0.00541849;0.00334463;0.00852673
292;calc iter;100;0.647809;0.634233;0.669744
292;calc total;1;64.8928;64.8928;64.8928
292;total;1;75.6768;75.6768;75.6768
293;initialize;1;4.46295;4.46295;4.46295
293;async;100;0.0233742;0.00131817;0.0551951
293;inner;100;0.618731;0.605842;0.631739
293;wait;100;4.43562e-05;2.233e-05;0.00027871
293;boundary;100;0.00564669;0.00353434;0.00843328
293;calc iter;100;0.647798;0.634151;0.67161
293;calc total;1;64.8928;64.8928;64.8928
293;total;1;75.6768;75.6768;75.6768
294;initialize;1;4.46291;4.46291;4.46291
294;async;100;0.0228947;0.00132934;0.0641047
294;inner;100;0.621111;0.609287;0.635642
294;wait;100;2.94831e-05;1.4571e-05;0.000194808
294;boundary;100;0.00378621;0.00211934;0.00603579
294;calc iter;100;0.647823;0.636038;0.680877
294;calc total;1;64.8928;64.8928;64.8928
294;total;1;75.6768;75.6768;75.6768
312;initialize;1;4.51714;4.51714;4.51714
312;async;100;0.0123811;0.00134622;0.0335521
312;inner;100;0.630933;0.625962;0.641861
312;wait;100;3.61257e-05;1.6277e-05;9.1541e-05
312;boundary;100;0.00451863;0.00217097;0.00630227
312;calc iter;100;0.64787;0.639327;0.664978
312;calc total;1;64.8928;64.8928;64.8928
312;total;1;75.7256;75.7256;75.7256
295;initialize;1;4.46295;4.46295;4.46295
295;async;100;0.0246217;0.0013256;0.0587348
295;inner;100;0.62001;0.603976;0.635282
295;wait;100;2.39738e-05;1.4029e-05;0.000240017
295;boundary;100;0.00319558;0.0022518;0.006335
295;calc iter;100;0.647853;0.636605;0.668046
295;calc total;1;64.8928;64.8928;64.8928
295;total;1;75.6768;75.6768;75.6768
313;initialize;1;4.51721;4.51721;4.51721
313;async;100;0.00749993;0.00101403;0.0272438
313;inner;100;0.635407;0.628614;0.645545
313;wait;100;3.43038e-05;1.7198e-05;7.8425e-05
313;boundary;100;0.00489405;0.0028403;0.0078803
313;calc iter;100;0.647837;0.641185;0.666477
313;calc total;1;64.8928;64.8928;64.8928
313;total;1;75.7257;75.7257;75.7257
296;initialize;1;4.46292;4.46292;4.46292
296;async;100;0.0220422;0.00133274;0.0477717
296;inner;100;0.622055;0.609509;0.642482
296;wait;100;2.97565e-05;1.5316e-05;9.1759e-05
296;boundary;100;0.00386813;0.00214239;0.00710644
296;calc iter;100;0.647996;0.633921;0.667785
296;calc total;1;64.8928;64.8928;64.8928
296;total;1;75.6768;75.6768;75.6768
314;initialize;1;4.51719;4.51719;4.51719
314;async;100;0.0106369;0.00133364;0.0259835
314;inner;100;0.631128;0.626254;0.638727
314;wait;100;4.19486e-05;2.5105e-05;0.000181851
314;boundary;100;0.00594966;0.00483607;0.00731549
314;calc iter;100;0.647759;0.641709;0.661305
314;calc total;1;64.8928;64.8928;64.8928
314;total;1;75.7257;75.7257;75.7257
297;initialize;1;4.46295;4.46295;4.46295
297;async;100;0.0205444;0.00152258;0.0482959
297;inner;100;0.624017;0.603757;0.642517
297;wait;100;2.84598e-05;1.4688e-05;7.7664e-05
297;boundary;100;0.00331581;0.00213837;0.00818051
297;calc iter;100;0.647907;0.635218;0.663993
297;calc total;1;64.8928;64.8928;64.8928
297;total;1;75.6768;75.6768;75.6768
315;initialize;1;4.51721;4.51721;4.51721
315;async;100;0.00675117;0.000890731;0.0187658
315;inner;100;0.635844;0.632256;0.645035
315;wait;100;3.5599e-05;2.0745e-05;0.000111614
315;boundary;100;0.00512693;0.0029112;0.00643863
315;calc iter;100;0.64776;0.642267;0.662615
315;calc total;1;64.8928;64.8928;64.8928
315;total;1;75.7257;75.7257;75.7257
298;initialize;1;4.46294;4.46294;4.46294
298;async;100;0.0194608;0.00136819;0.0459297
298;inner;100;0.624516;0.607317;0.641011
298;wait;100;2.88603e-05;1.4681e-05;0.000134768
298;boundary;100;0.00386069;0.00222478;0.00853199
298;calc iter;100;0.647868;0.637096;0.662822
298;calc total;1;64.8928;64.8928;64.8928
298;total;1;75.6768;75.6768;75.6768
316;initialize;1;4.51717;4.51717;4.51717
316;async;100;0.0123289;0.00137061;0.0359745
316;inner;100;0.630398;0.62481;0.640479
316;wait;100;3.66761e-05;2.1008e-05;0.000188923
316;boundary;100;0.00504411;0.0039887;0.0068426
316;calc iter;100;0.647809;0.642813;0.667313
316;calc total;1;64.8928;64.8928;64.8928
316;total;1;75.7257;75.7257;75.7257
299;initialize;1;4.46294;4.46294;4.46294
299;async;100;0.0182304;0.00130618;0.0576776
299;inner;100;0.626086;0.609701;0.640689
299;wait;100;2.52237e-05;1.3725e-05;0.000105058
299;boundary;100;0.00346489;0.00214608;0.0051246
299;calc iter;100;0.647808;0.642403;0.672539
299;calc total;1;64.8928;64.8928;64.8928
299;total;1;75.6768;75.6768;75.6768
317;initialize;1;4.51721;4.51721;4.51721
317;async;100;0.0107527;0.00137688;0.025593
317;inner;100;0.631869;0.627119;0.641501
317;wait;100;4.19582e-05;1.6194e-05;0.000112623
317;boundary;100;0.00520455;0.00216157;0.00716271
317;calc iter;100;0.64787;0.643134;0.658229
317;calc total;1;64.8928;64.8928;64.8928
317;total;1;75.7257;75.7257;75.7257
318;initialize;1;4.51723;4.51723;4.51723
318;async;100;0.00324176;0.00154826;0.016015
318;inner;100;0.639067;0.634783;0.647894
318;wait;100;3.99966e-05;1.5436e-05;0.000152458
318;boundary;100;0.00558117;0.00208976;0.00711262
318;calc iter;100;0.647931;0.643092;0.655982
318;calc total;1;64.8928;64.8928;64.8928
318;total;1;75.7257;75.7257;75.7257
240;initialize;1;4.48111;4.48111;4.48111
240;async;100;0.011993;0.00105967;0.039174
240;inner;100;0.627919;0.617077;0.646089
240;wait;100;5.72698e-05;3.309e-05;0.000103278
240;boundary;100;0.00774547;0.00345358;0.00854119
240;calc iter;100;0.647717;0.636428;0.673158
240;calc total;1;64.8928;64.8928;64.8928
240;total;1;75.6952;75.6952;75.6952
241;initialize;1;4.48119;4.48119;4.48119
241;async;100;0.0131724;0.00131471;0.034093
241;inner;100;0.627017;0.617776;0.644182
241;wait;100;5.62885e-05;2.8539e-05;0.000151424
241;boundary;100;0.00755747;0.00394673;0.00844351
241;calc iter;100;0.647805;0.635558;0.668472
241;calc total;1;64.8928;64.8928;64.8928
241;total;1;75.6952;75.6952;75.6952
242;initialize;1;4.48116;4.48116;4.48116
242;async;100;0.0116466;0.00130902;0.0307072
242;inner;100;0.629376;0.619861;0.662946
242;wait;100;4.06109e-05;2.01e-05;9.5834e-05
242;boundary;100;0.00682874;0.00374421;0.00786027
242;calc iter;100;0.647895;0.639127;0.669216
242;calc total;1;64.8928;64.8928;64.8928
242;total;1;75.6952;75.6952;75.6952
243;initialize;1;4.48112;4.48112;4.48112
243;async;100;0.0100924;0.00107113;0.0335002
243;inner;100;0.630999;0.622063;0.646144
243;wait;100;4.4401e-05;2.5198e-05;8.901e-05
243;boundary;100;0.00686742;0.00344505;0.00788813
243;calc iter;100;0.648006;0.638635;0.682954
243;calc total;1;64.8928;64.8928;64.8928
243;total;1;75.6952;75.6952;75.6952
244;initialize;1;4.48114;4.48114;4.48114
244;async;100;0.0184412;0.00128183;0.0455416
244;inner;100;0.622374;0.61407;0.638868
244;wait;100;4.72219e-05;2.5878e-05;0.000267662
244;boundary;100;0.00718734;0.00529887;0.00833885
244;calc iter;100;0.648052;0.634219;0.672333
244;calc total;1;64.8928;64.8928;64.8928
244;total;1;75.6952;75.6952;75.6952
245;initialize;1;4.48112;4.48112;4.48112
245;async;100;0.0178966;0.00130594;0.0488829
245;inner;100;0.622852;0.613857;0.640011
245;wait;100;4.80485e-05;2.6303e-05;0.000248608
245;boundary;100;0.00735987;0.00441322;0.00810041
245;calc iter;100;0.648158;0.638825;0.677003
245;calc total;1;64.8928;64.8928;64.8928
245;total;1;75.6952;75.6952;75.6952
246;initialize;1;4.48116;4.48116;4.48116
246;async;100;0.0162172;0.00128461;0.0462193
246;inner;100;0.625275;0.614679;0.640331
246;wait;100;4.32298e-05;1.9735e-05;0.000160251
246;boundary;100;0.00671447;0.00327355;0.00739114
246;calc iter;100;0.648252;0.63185;0.677556
246;calc total;1;64.8928;64.8928;64.8928
246;total;1;75.6952;75.6952;75.6952
247;initialize;1;4.48114;4.48114;4.48114
247;async;100;0.0138865;0.00129186;0.0387472
247;inner;100;0.62815;0.611697;0.644001
247;wait;100;3.98258e-05;1.8529e-05;0.000153214
247;boundary;100;0.00624227;0.00216907;0.00692659
247;calc iter;100;0.648321;0.627844;0.668825
247;calc total;1;64.8928;64.8928;64.8928
247;total;1;75.6952;75.6952;75.6952
248;initialize;1;4.48111;4.48111;4.48111
248;async;100;0.00357448;0.00129399;0.0296602
248;inner;100;0.63794;0.619561;0.650934
248;wait;100;4.4695e-05;2.7378e-05;0.000127419
248;boundary;100;0.00683877;0.00213113;0.00711138
248;calc iter;100;0.6484;0.624927;0.664695
248;calc total;1;64.8928;64.8928;64.8928
248;total;1;75.6952;75.6952;75.6952
249;initialize;1;4.48122;4.48122;4.48122
249;async;100;0.0140486;0.00128553;0.0460415
249;inner;100;0.628022;0.61291;0.644138
249;wait;100;4.16274e-05;2.2227e-05;0.000127863
249;boundary;100;0.00620239;0.00219269;0.00702551
249;calc iter;100;0.648317;0.6282;0.67029
249;calc total;1;64.8928;64.8928;64.8928
249;total;1;75.6952;75.6952;75.6952
250;initialize;1;4.47793;4.47793;4.47793
250;async;100;0.00716802;0.00153443;0.0418063
250;inner;100;0.634609;0.621287;0.647766
250;wait;100;4.98475e-05;2.0898e-05;0.000110902
250;boundary;100;0.00646194;0.00298124;0.00783837
250;calc iter;100;0.648292;0.630375;0.672539
250;calc total;1;64.8928;64.8928;64.8928
250;total;1;75.692;75.692;75.692
251;initialize;1;4.48116;4.48116;4.48116
251;async;100;0.0132197;0.00130009;0.0526767
251;inner;100;0.6279;0.617551;0.664496
251;wait;100;4.37818e-05;2.1402e-05;0.000107933
251;boundary;100;0.00705116;0.00382639;0.00787929
251;calc iter;100;0.648217;0.63553;0.682553
251;calc total;1;64.8928;64.8928;64.8928
251;total;1;75.6952;75.6952;75.6952
252;initialize;1;4.48115;4.48115;4.48115
252;async;100;0.0132376;0.00132062;0.046912
252;inner;100;0.628858;0.617073;0.652381
252;wait;100;4.58529e-05;1.5432e-05;0.000119961
252;boundary;100;0.00592784;0.00234207;0.00674166
252;calc iter;100;0.648071;0.634793;0.67402
252;calc total;1;64.8928;64.8928;64.8928
252;total;1;75.6952;75.6952;75.6952
253;initialize;1;4.4812;4.4812;4.4812
253;async;100;0.0133465;0.00127928;0.0483135
253;inner;100;0.628365;0.619035;0.641491
253;wait;100;4.19661e-05;1.7271e-05;0.000284712
253;boundary;100;0.00622466;0.00342458;0.00788563
253;calc iter;100;0.64798;0.637201;0.675447
253;calc total;1;64.8928;64.8928;64.8928
253;total;1;75.6952;75.6952;75.6952
254;initialize;1;4.4785;4.4785;4.4785
254;async;100;0.00897825;0.00077607;0.0491149
254;inner;100;0.63289;0.623926;0.645532
254;wait;100;3.90295e-05;2.5097e-05;8.8325e-05
254;boundary;100;0.00599984;0.00310278;0.00722663
254;calc iter;100;0.647909;0.634657;0.678185
254;calc total;1;64.8928;64.8928;64.8928
254;total;1;75.6925;75.6925;75.6925
255;initialize;1;4.47886;4.47886;4.47886
255;async;100;0.0132059;0.00132566;0.0547727
255;inner;100;0.627238;0.616419;0.643015
255;wait;100;4.7494e-05;2.832e-05;0.000245326
255;boundary;100;0.00728412;0.00401793;0.00832928
255;calc iter;100;0.647777;0.631824;0.68481
255;calc total;1;64.8928;64.8928;64.8928
255;total;1;75.6929;75.6929;75.6929
256;initialize;1;4.48118;4.48118;4.48118
256;async;100;0.0118155;0.00127312;0.0528118
256;inner;100;0.628543;0.619774;0.651419
256;wait;100;4.62689e-05;2.2049e-05;9.2343e-05
256;boundary;100;0.00718896;0.00308053;0.00856902
256;calc iter;100;0.647596;0.635917;0.683643
256;calc total;1;64.8928;64.8928;64.8928
256;total;1;75.6952;75.6952;75.6952
257;initialize;1;4.48118;4.48118;4.48118
257;async;100;0.0127181;0.00130859;0.0494355
257;inner;100;0.627984;0.613254;0.64196
257;wait;100;4.12094e-05;1.8661e-05;0.000168017
257;boundary;100;0.0069672;0.00310987;0.00840896
257;calc iter;100;0.647713;0.629994;0.682336
257;calc total;1;64.8928;64.8928;64.8928
257;total;1;75.6952;75.6952;75.6952
258;initialize;1;4.48106;4.48106;4.48106
258;async;100;0.00711676;0.0010174;0.0293591
258;inner;100;0.634549;0.626952;0.647009
258;wait;100;3.67633e-05;1.754e-05;9.7584e-05
258;boundary;100;0.00613448;0.00293216;0.00788686
258;calc iter;100;0.647839;0.637498;0.666937
258;calc total;1;64.8928;64.8928;64.8928
258;total;1;75.6951;75.6951;75.6951
259;initialize;1;4.48118;4.48118;4.48118
259;async;100;0.0120548;0.001346;0.0381109
259;inner;100;0.63002;0.621994;0.64377
259;wait;100;3.65953e-05;1.7264e-05;0.000122737
259;boundary;100;0.00577539;0.00320929;0.00786526
259;calc iter;100;0.647889;0.634109;0.665806
259;calc total;1;64.8928;64.8928;64.8928
259;total;1;75.6952;75.6952;75.6952
260;initialize;1;4.48119;4.48119;4.48119
260;async;100;0.00976876;0.000820543;0.0354374
260;inner;100;0.632203;0.624404;0.644949
260;wait;100;3.44828e-05;1.9719e-05;9.1169e-05
260;boundary;100;0.00596273;0.00325714;0.00704561
260;calc iter;100;0.647971;0.63191;0.666837
260;calc total;1;64.8928;64.8928;64.8928
260;total;1;75.6952;75.6952;75.6952
261;initialize;1;4.48116;4.48116;4.48116
261;async;100;0.0130453;0.00131359;0.0392292
261;inner;100;0.628811;0.619396;0.643293
261;wait;100;3.8271e-05;2.0228e-05;0.000137421
261;boundary;100;0.00613102;0.00292046;0.00778107
261;calc iter;100;0.648028;0.633002;0.668097
261;calc total;1;64.8928;64.8928;64.8928
261;total;1;75.6952;75.6952;75.6952
262;initialize;1;4.48118;4.48118;4.48118
262;async;100;0.0132087;0.000892308;0.0423635
262;inner;100;0.62826;0.615078;0.644343
262;wait;100;4.85601e-05;2.4248e-05;0.00011749
262;boundary;100;0.00658674;0.00216681;0.00778678
262;calc iter;100;0.648107;0.63326;0.670607
262;calc total;1;64.8928;64.8928;64.8928
262;total;1;75.6952;75.6952;75.6952
263;initialize;1;4.48121;4.48121;4.48121
263;async;100;0.0138636;0.00129254;0.0419406
263;inner;100;0.62719;0.610096;0.643532
263;wait;100;4.68523e-05;1.9759e-05;0.000123378
263;boundary;100;0.00706883;0.00215154;0.00787963
263;calc iter;100;0.648172;0.628248;0.671592
263;calc total;1;64.8928;64.8928;64.8928
263;total;1;75.6952;75.6952;75.6952
319;initialize;1;4.51719;4.51719;4.51719
319;async;100;0.0148342;0.00139407;0.0263248
319;inner;100;0.627636;0.622252;0.637612
319;wait;100;3.67466e-05;1.6818e-05;0.000260876
319;boundary;100;0.00532603;0.00307688;0.00739471
319;calc iter;100;0.647835;0.643214;0.657199
319;calc total;1;64.8928;64.8928;64.8928
319;total;1;75.7257;75.7257;75.7257
269;initialize;1;4.49404;4.49404;4.49404
269;async;100;0.0128715;0.00138525;0.0490734
269;inner;100;0.628206;0.619274;0.642226
269;wait;100;4.10569e-05;2.0857e-05;0.000198912
269;boundary;100;0.00680334;0.00382715;0.00785044
269;calc iter;100;0.647924;0.638527;0.678445
269;calc total;1;64.8928;64.8928;64.8928
269;total;1;75.7102;75.7102;75.7102
336;initialize;1;4.43816;4.43816;4.43816
336;async;100;0.0255134;0.00134969;0.0368857
336;inner;100;0.616257;0.609128;0.640324
336;wait;100;3.84236e-05;2.1759e-05;7.8906e-05
336;boundary;100;0.00564922;0.00211518;0.00846694
336;calc iter;100;0.64746;0.63993;0.658377
336;calc total;1;64.8928;64.8928;64.8928
336;total;1;75.6544;75.6544;75.6544
300;initialize;1;4.46298;4.46298;4.46298
300;async;100;0.00457742;0.000747272;0.0355659
300;inner;100;0.637434;0.632788;0.645818
300;wait;100;4.09753e-05;2.1628e-05;0.0001108
300;boundary;100;0.00585696;0.0029501;0.00786391
300;calc iter;100;0.647911;0.643539;0.676252
300;calc total;1;64.8928;64.8928;64.8928
300;total;1;75.6768;75.6768;75.6768
360;initialize;1;3.90753;3.90753;3.90753
360;async;100;0.00839772;0.00149332;0.0132618
360;inner;100;0.633382;0.630053;0.647663
360;wait;100;4.26921e-05;2.4528e-05;8.5225e-05
360;boundary;100;0.00582667;0.00324721;0.00713499
360;calc iter;100;0.647651;0.644421;0.652707
360;calc total;1;64.8928;64.8928;64.8928
360;total;1;75.124;75.124;75.124
320;initialize;1;4.51722;4.51722;4.51722
320;async;100;0.0114081;0.00145134;0.0207912
320;inner;100;0.629695;0.62495;0.641033
320;wait;100;4.36757e-05;2.1602e-05;0.000143366
320;boundary;100;0.00655921;0.00417753;0.00850676
320;calc iter;100;0.647709;0.641931;0.654714
320;calc total;1;64.8928;64.8928;64.8928
320;total;1;75.7257;75.7257;75.7257
270;initialize;1;4.49408;4.49408;4.49408
270;async;100;0.00936456;0.0011283;0.0456383
270;inner;100;0.632017;0.625111;0.643461
270;wait;100;4.88097e-05;2.9619e-05;0.000130744
270;boundary;100;0.00643504;0.00379978;0.00778361
270;calc iter;100;0.647867;0.633782;0.680142
270;calc total;1;64.8928;64.8928;64.8928
270;total;1;75.7102;75.7102;75.7102
337;initialize;1;4.43816;4.43816;4.43816
337;async;100;0.0362413;0.00143101;0.043777
337;inner;100;0.604612;0.599698;0.630562
337;wait;100;4.31356e-05;2.7227e-05;0.000276957
337;boundary;100;0.00650192;0.00547878;0.0086284
337;calc iter;100;0.6474;0.635533;0.653927
337;calc total;1;64.8928;64.8928;64.8928
337;total;1;75.6544;75.6544;75.6544
301;initialize;1;4.46293;4.46293;4.46293
301;async;100;0.00412306;0.000758947;0.0321443
301;inner;100;0.637883;0.633776;0.645453
301;wait;100;3.58548e-05;2.0901e-05;0.000142012
301;boundary;100;0.00588442;0.00313735;0.00745844
301;calc iter;100;0.647928;0.643927;0.673178
301;calc total;1;64.8928;64.8928;64.8928
301;total;1;75.6768;75.6768;75.6768
321;initialize;1;4.51719;4.51719;4.51719
321;async;100;0.0105623;0.00138739;0.018809
321;inner;100;0.629694;0.623442;0.641495
321;wait;100;5.13814e-05;3.3539e-05;0.000163873
321;boundary;100;0.0074321;0.00409831;0.00838081
321;calc iter;100;0.647742;0.641633;0.652149
321;calc total;1;64.8928;64.8928;64.8928
321;total;1;75.7257;75.7257;75.7257
271;initialize;1;4.49401;4.49401;4.49401
271;async;100;0.0104252;0.00128528;0.0467724
271;inner;100;0.630676;0.623867;0.64273
271;wait;100;4.38603e-05;2.6221e-05;0.000148635
271;boundary;100;0.00661233;0.00423822;0.00834358
271;calc iter;100;0.64776;0.639974;0.681606
271;calc total;1;64.8928;64.8928;64.8928
271;total;1;75.7102;75.7102;75.7102
338;initialize;1;4.43814;4.43814;4.43814
338;async;100;0.0283869;0.00135613;0.0348429
338;inner;100;0.615191;0.609436;0.638155
338;wait;100;3.15802e-05;1.9986e-05;0.000111867
338;boundary;100;0.00397185;0.00249186;0.00671146
338;calc iter;100;0.647583;0.641603;0.651925
338;calc total;1;64.8928;64.8928;64.8928
338;total;1;75.6544;75.6544;75.6544
302;initialize;1;4.46295;4.46295;4.46295
302;async;100;0.00843713;0.00134118;0.0269382
302;inner;100;0.633542;0.629509;0.642759
302;wait;100;3.50828e-05;1.829e-05;0.000139416
302;boundary;100;0.00592072;0.00251327;0.00812744
302;calc iter;100;0.647937;0.643698;0.666133
302;calc total;1;64.8928;64.8928;64.8928
302;total;1;75.6768;75.6768;75.6768
322;initialize;1;4.51721;4.51721;4.51721
322;async;100;0.0103943;0.00140502;0.0155035
322;inner;100;0.632043;0.625322;0.642433
322;wait;100;4.30693e-05;2.3239e-05;0.000109048
322;boundary;100;0.00533403;0.00376755;0.00756194
322;calc iter;100;0.647816;0.642612;0.652269
322;calc total;1;64.8928;64.8928;64.8928
322;total;1;75.7257;75.7257;75.7257
272;initialize;1;4.49407;4.49407;4.49407
272;async;100;0.00679994;0.000927683;0.0228131
272;inner;100;0.634093;0.627564;0.646535
272;wait;100;4.90716e-05;2.4586e-05;7.7432e-05
272;boundary;100;0.00675936;0.00287516;0.00849903
272;calc iter;100;0.647704;0.638052;0.663401
272;calc total;1;64.8928;64.8928;64.8928
272;total;1;75.7102;75.7102;75.7102
339;initialize;1;4.43816;4.43816;4.43816
339;async;100;0.0375621;0.00131756;0.0439687
339;inner;100;0.606347;0.599052;0.632965
339;wait;100;2.55103e-05;1.7031e-05;0.000154722
339;boundary;100;0.00373437;0.0022931;0.00651314
339;calc iter;100;0.64767;0.639335;0.651698
339;calc total;1;64.8928;64.8928;64.8928
339;total;1;75.6544;75.6544;75.6544
303;initialize;1;4.46295;4.46295;4.46295
303;async;100;0.00290701;0.00136569;0.0123402
303;inner;100;0.639286;0.635713;0.64677
303;wait;100;3.15661e-05;2.1421e-05;7.7653e-05
303;boundary;100;0.0057055;0.0026978;0.008139
303;calc iter;100;0.647932;0.645105;0.656865
303;calc total;1;64.8928;64.8928;64.8928
303;total;1;75.6768;75.6768;75.6768
323;initialize;1;4.51724;4.51724;4.51724
323;async;100;0.00978128;0.000889842;0.0158352
323;inner;100;0.631872;0.626565;0.642632
323;wait;100;4.96424e-05;2.2731e-05;9.2257e-05
323;boundary;100;0.00608335;0.00368421;0.00802239
323;calc iter;100;0.647789;0.643821;0.651513
323;calc total;1;64.8928;64.8928;64.8928
323;total;1;75.7257;75.7257;75.7257
273;initialize;1;4.49406;4.49406;4.49406
273;async;100;0.0101182;0.00133609;0.0268783
273;inner;100;0.63013;0.621398;0.643303
273;wait;100;5.35672e-05;2.5543e-05;0.00013606
273;boundary;100;0.00733221;0.0038956;0.00848449
273;calc iter;100;0.647636;0.636588;0.666311
273;calc total;1;64.8928;64.8928;64.8928
273;total;1;75.7102;75.7102;75.7102
340;initialize;1;4.43816;4.43816;4.43816
340;async;100;0.0449394;0.00136296;0.0512728
340;inner;100;0.598548;0.591909;0.633104
340;wait;100;2.80281e-05;1.5337e-05;0.00013094
340;boundary;100;0.00425388;0.00209493;0.00489619
340;calc iter;100;0.647771;0.639377;0.651853
340;calc total;1;64.8928;64.8928;64.8928
340;total;1;75.6544;75.6544;75.6544
304;initialize;1;4.46295;4.46295;4.46295
304;async;100;0.00632264;0.000850644;0.0136741
304;inner;100;0.634729;0.631859;0.64339
304;wait;100;3.72215e-05;1.8985e-05;0.000121716
304;boundary;100;0.00673538;0.0042454;0.00846094
304;calc iter;100;0.647826;0.643943;0.654516
304;calc total;1;64.8928;64.8928;64.8928
304;total;1;75.6768;75.6768;75.6768
324;initialize;1;4.51728;4.51728;4.51728
324;async;100;0.0158481;0.00141312;0.0224422
324;inner;100;0.627871;0.623057;0.638892
324;wait;100;3.32438e-05;1.6909e-05;0.000208771
324;boundary;100;0.00402582;0.00302094;0.00587584
324;calc iter;100;0.64778;0.643312;0.652102
324;calc total;1;64.8928;64.8928;64.8928
324;total;1;75.7257;75.7257;75.7257
274;initialize;1;4.49406;4.49406;4.49406
274;async;100;0.00817977;0.00132479;0.0271262
274;inner;100;0.632925;0.625502;0.644377
274;wait;100;5.11548e-05;2.2994e-05;0.000113982
274;boundary;100;0.00658555;0.00331737;0.00818755
274;calc iter;100;0.647743;0.637303;0.666665
274;calc total;1;64.8928;64.8928;64.8928
274;total;1;75.7102;75.7102;75.7102
341;initialize;1;4.43821;4.43821;4.43821
341;async;100;0.0375993;0.00154185;0.0438857
341;inner;100;0.606468;0.600012;0.633221
341;wait;100;2.73092e-05;1.6563e-05;0.000145942
341;boundary;100;0.0035917;0.00214002;0.00527218
341;calc iter;100;0.647688;0.63961;0.65108
341;calc total;1;64.8928;64.8928;64.8928
341;total;1;75.6544;75.6544;75.6544
305;initialize;1;4.46293;4.46293;4.46293
305;async;100;0.0106564;0.0013014;0.0153164
305;inner;100;0.629885;0.62622;0.635841
305;wait;100;4.50626e-05;2.3139e-05;0.000168786
305;boundary;100;0.00727531;0.00503423;0.00842963
305;calc iter;100;0.647863;0.643205;0.652603
305;calc total;1;64.8928;64.8928;64.8928
305;total;1;75.6768;75.6768;75.6768
325;initialize;1;4.51724;4.51724;4.51724
325;async;100;0.0108794;0.00137862;0.0197972
325;inner;100;0.631609;0.626474;0.643101
325;wait;100;3.9647e-05;1.8567e-05;0.000107199
325;boundary;100;0.00532845;0.00216522;0.00713153
325;calc iter;100;0.647858;0.644286;0.66107
325;calc total;1;64.8928;64.8928;64.8928
325;total;1;75.7257;75.7257;75.7257
275;initialize;1;4.49405;4.49405;4.49405
275;async;100;0.00934875;0.000966524;0.0324525
275;inner;100;0.63182;0.625424;0.643349
275;wait;100;4.89337e-05;2.7893e-05;0.000121412
275;boundary;100;0.00656157;0.00393959;0.00837393
275;calc iter;100;0.647781;0.636925;0.668626
275;calc total;1;64.8928;64.8928;64.8928
275;total;1;75.7102;75.7102;75.7102
342;initialize;1;4.43814;4.43814;4.43814
342;async;100;0.0317271;0.00138401;0.0374517
342;inner;100;0.612093;0.60611;0.637736
342;wait;100;2.49352e-05;1.5798e-05;0.000103439
342;boundary;100;0.00379475;0.00209558;0.00514354
342;calc iter;100;0.647642;0.641851;0.650825
342;calc total;1;64.8928;64.8928;64.8928
342;total;1;75.6544;75.6544;75.6544
306;initialize;1;4.46294;4.46294;4.46294
306;async;100;0.00216796;0.000780158;0.00519244
306;inner;100;0.640108;0.635919;0.646567
306;wait;100;3.08946e-05;1.9798e-05;8.0824e-05
306;boundary;100;0.0056164;0.00271226;0.00736375
306;calc iter;100;0.647925;0.644469;0.651582
306;calc total;1;64.8928;64.8928;64.8928
306;total;1;75.6768;75.6768;75.6768
326;initialize;1;4.51724;4.51724;4.51724
326;async;100;0.00290191;0.000524736;0.0180293
326;inner;100;0.639583;0.635861;0.64979
326;wait;100;3.96054e-05;1.6377e-05;0.000197465
326;boundary;100;0.00537797;0.00213307;0.00717497
326;calc iter;100;0.647905;0.641739;0.661163
326;calc total;1;64.8928;64.8928;64.8928
326;total;1;75.7257;75.7257;75.7257
276;initialize;1;4.49408;4.49408;4.49408
276;async;100;0.0159575;0.00129881;0.0434222
276;inner;100;0.625505;0.613458;0.643366
276;wait;100;4.09018e-05;1.8888e-05;0.000105186
276;boundary;100;0.00632176;0.00232889;0.0085217
276;calc iter;100;0.647827;0.635972;0.67061
276;calc total;1;64.8928;64.8928;64.8928
276;total;1;75.7102;75.7102;75.7102
343;initialize;1;4.4382;4.4382;4.4382
343;async;100;0.0360148;0.00138684;0.0462189
343;inner;100;0.606788;0.600935;0.627573
343;wait;100;3.60679e-05;2.074e-05;0.000278277
343;boundary;100;0.00462089;0.00392436;0.00785889
343;calc iter;100;0.647462;0.636551;0.651824
343;calc total;1;64.8928;64.8928;64.8928
343;total;1;75.6544;75.6544;75.6544
307;initialize;1;4.46295;4.46295;4.46295
307;async;100;0.00948122;0.00133725;0.0173582
307;inner;100;0.631761;0.626015;0.639369
307;wait;100;3.97999e-05;2.2709e-05;0.000184061
307;boundary;100;0.00662615;0.00478709;0.00847263
307;calc iter;100;0.647911;0.643228;0.655324
307;calc total;1;64.8928;64.8928;64.8928
307;total;1;75.6768;75.6768;75.6768
327;initialize;1;4.51726;4.51726;4.51726
327;async;100;0.0158194;0.00137505;0.0284834
327;inner;100;0.626949;0.620589;0.639416
327;wait;100;4.09605e-05;1.9183e-05;0.000113335
327;boundary;100;0.0049826;0.00246379;0.00731168
327;calc iter;100;0.647793;0.642547;0.659351
327;calc total;1;64.8928;64.8928;64.8928
327;total;1;75.7257;75.7257;75.7257
277;initialize;1;4.49407;4.49407;4.49407
277;async;100;0.0199419;0.00138091;0.0498385
277;inner;100;0.621978;0.608893;0.639625
277;wait;100;4.11163e-05;2.3521e-05;0.000176096
277;boundary;100;0.00592158;0.00416943;0.0083993
277;calc iter;100;0.647884;0.637008;0.67723
277;calc total;1;64.8928;64.8928;64.8928
277;total;1;75.7102;75.7102;75.7102
344;initialize;1;4.43822;4.43822;4.43822
344;async;100;0.0286765;0.00137441;0.0394177
344;inner;100;0.614704;0.608778;0.637724
344;wait;100;3.3724e-05;2.108e-05;0.000120354
344;boundary;100;0.00409416;0.00236029;0.0048481
344;calc iter;100;0.64751;0.641857;0.653897
344;calc total;1;64.8928;64.8928;64.8928
344;total;1;75.6544;75.6544;75.6544
308;initialize;1;4.46297;4.46297;4.46297
308;async;100;0.00770529;0.00131218;0.0206451
308;inner;100;0.634155;0.629755;0.6417
308;wait;100;3.59361e-05;1.7607e-05;0.000182435
308;boundary;100;0.00603863;0.00255143;0.00842838
308;calc iter;100;0.647936;0.642518;0.660227
308;calc total;1;64.8928;64.8928;64.8928
308;total;1;75.6768;75.6768;75.6768
328;initialize;1;4.51721;4.51721;4.51721
328;async;100;0.00956863;0.000661876;0.0248815
328;inner;100;0.634224;0.630034;0.643981
328;wait;100;3.06481e-05;1.594e-05;0.00010195
328;boundary;100;0.00395242;0.00230608;0.00652419
328;calc iter;100;0.647777;0.642106;0.658523
328;calc total;1;64.8928;64.8928;64.8928
328;total;1;75.7257;75.7257;75.7257
278;initialize;1;4.49405;4.49405;4.49405
278;async;100;0.0173916;0.00139098;0.0549754
278;inner;100;0.626211;0.610379;0.642529
278;wait;100;3.69523e-05;2.0641e-05;0.000104489
278;boundary;100;0.00437414;0.00272867;0.00735133
278;calc iter;100;0.648015;0.635981;0.68002
278;calc total;1;64.8928;64.8928;64.8928
278;total;1;75.7102;75.7102;75.7102
345;initialize;1;4.4383;4.4383;4.4383
345;async;100;0.032951;0.00141939;0.0525546
345;inner;100;0.607878;0.599997;0.632743
345;wait;100;4.28051e-05;2.357e-05;0.000222283
345;boundary;100;0.00648852;0.00398876;0.00757308
345;calc iter;100;0.647362;0.639273;0.663242
345;calc total;1;64.8928;64.8928;64.8928
345;total;1;75.6545;75.6545;75.6545
309;initialize;1;4.46295;4.46295;4.46295
309;async;100;0.00432004;0.000761895;0.0170232
309;inner;100;0.638025;0.633415;0.646183
309;wait;100;3.62204e-05;2.0286e-05;8.2177e-05
309;boundary;100;0.00557513;0.00211679;0.00807681
309;calc iter;100;0.647958;0.643517;0.659696
309;calc total;1;64.8928;64.8928;64.8928
309;total;1;75.6768;75.6768;75.6768
329;initialize;1;4.51721;4.51721;4.51721
329;async;100;0.01269;0.00134347;0.0297304
329;inner;100;0.629151;0.622415;0.640312
329;wait;100;3.94302e-05;2.0125e-05;0.000146093
329;boundary;100;0.00581946;0.00261955;0.00839291
329;calc iter;100;0.647701;0.641283;0.66262
329;calc total;1;64.8928;64.8928;64.8928
329;total;1;75.7257;75.7257;75.7257
279;initialize;1;4.49408;4.49408;4.49408
279;async;100;0.0221871;0.00131926;0.0599595
279;inner;100;0.621837;0.606857;0.640206
279;wait;100;3.25789e-05;1.7211e-05;0.000137027
279;boundary;100;0.00400331;0.00224839;0.00676263
279;calc iter;100;0.648061;0.634909;0.674547
279;calc total;1;64.8928;64.8928;64.8928
279;total;1;75.7102;75.7102;75.7102
346;initialize;1;4.43818;4.43818;4.43818
346;async;100;0.0314992;0.00139972;0.0567409
346;inner;100;0.60834;0.597122;0.636287
346;wait;100;5.45074e-05;2.9566e-05;0.000150274
346;boundary;100;0.00738001;0.00335713;0.00855569
346;calc iter;100;0.647275;0.63377;0.671951
346;calc total;1;64.8928;64.8928;64.8928
346;total;1;75.6544;75.6544;75.6544
310;initialize;1;4.46295;4.46295;4.46295
310;async;100;0.008017;0.00132385;0.0229143
310;inner;100;0.6343;0.63077;0.642091
310;wait;100;3.38046e-05;1.6795e-05;0.000131833
310;boundary;100;0.00558023;0.00293984;0.00828766
310;calc iter;100;0.647933;0.643533;0.663179
310;calc total;1;64.8928;64.8928;64.8928
310;total;1;75.6768;75.6768;75.6768
330;initialize;1;4.51722;4.51722;4.51722
330;async;100;0.0145039;0.00125906;0.0334029
330;inner;100;0.625513;0.619487;0.639397
330;wait;100;5.54249e-05;3.2448e-05;0.000193834
330;boundary;100;0.00752605;0.00403422;0.00844756
330;calc iter;100;0.647601;0.638988;0.66841
330;calc total;1;64.8928;64.8928;64.8928
330;total;1;75.7257;75.7257;75.7257
280;initialize;1;4.49405;4.49405;4.49405
280;async;100;0.0209493;0.0013613;0.0565364
280;inner;100;0.62287;0.604978;0.643698
280;wait;100;3.10372e-05;1.5492e-05;8.0996e-05
280;boundary;100;0.00431651;0.00212629;0.00703404
280;calc iter;100;0.648168;0.635554;0.668818
280;calc total;1;64.8928;64.8928;64.8928
280;total;1;75.7102;75.7102;75.7102
347;initialize;1;4.43816;4.43816;4.43816
347;async;100;0.0362991;0.00130653;0.0688481
347;inner;100;0.60302;0.592586;0.63449
347;wait;100;4.91874e-05;3.3446e-05;0.000157586
347;boundary;100;0.00781363;0.00424881;0.00867094
347;calc iter;100;0.647183;0.636881;0.685505
347;calc total;1;64.8928;64.8928;64.8928
347;total;1;75.6544;75.6544;75.6544
311;initialize;1;4.46292;4.46292;4.46292
311;async;100;0.00514541;0.000784374;0.0223594
311;inner;100;0.637319;0.634546;0.645588
311;wait;100;3.2896e-05;1.7496e-05;0.000116354
311;boundary;100;0.00542304;0.00305929;0.0077981
311;calc iter;100;0.647922;0.644485;0.662311
311;calc total;1;64.8928;64.8928;64.8928
311;total;1;75.6768;75.6768;75.6768
331;initialize;1;4.51722;4.51722;4.51722
331;async;100;0.0170492;0.00138738;0.0329901
331;inner;100;0.623291;0.617576;0.635639
331;wait;100;5.09297e-05;2.6547e-05;0.000281023
331;boundary;100;0.00714155;0.00343091;0.00832875
331;calc iter;100;0.647534;0.640398;0.670403
331;calc total;1;64.8928;64.8928;64.8928
331;total;1;75.7257;75.7257;75.7257
281;initialize;1;4.49405;4.49405;4.49405
281;async;100;0.0219676;0.00129646;0.0601244
281;inner;100;0.622024;0.598711;0.639134
281;wait;100;3.00007e-05;1.5022e-05;0.00015488
281;boundary;100;0.00404889;0.0021456;0.00709615
281;calc iter;100;0.648073;0.633169;0.675533
281;calc total;1;64.8928;64.8928;64.8928
281;total;1;75.7102;75.7102;75.7102
348;initialize;1;4.43819;4.43819;4.43819
348;async;100;0.0158226;0.000792734;0.0304105
348;inner;100;0.623751;0.618837;0.644653
348;wait;100;5.65856e-05;2.6216e-05;9.7168e-05
348;boundary;100;0.00782674;0.00317354;0.00860283
348;calc iter;100;0.647459;0.637187;0.66363
348;calc total;1;64.8928;64.8928;64.8928
348;total;1;75.6544;75.6544;75.6544
332;initialize;1;4.51726;4.51726;4.51726
332;async;100;0.0144604;0.00139234;0.0299613
332;inner;100;0.627663;0.624274;0.638483
332;wait;100;5.40644e-05;2.0265e-05;0.00014001
332;boundary;100;0.00547522;0.00274154;0.00823138
332;calc iter;100;0.647654;0.639486;0.661983
332;calc total;1;64.8928;64.8928;64.8928
332;total;1;75.7257;75.7257;75.7257
282;initialize;1;4.49403;4.49403;4.49403
282;async;100;0.0226001;0.0014103;0.0597238
282;inner;100;0.620668;0.597302;0.637232
282;wait;100;4.02289e-05;1.7038e-05;0.000275402
282;boundary;100;0.00472337;0.0029817;0.00749244
282;calc iter;100;0.648033;0.640005;0.672063
282;calc total;1;64.8928;64.8928;64.8928
282;total;1;75.7102;75.7102;75.7102
349;initialize;1;4.43822;4.43822;4.43822
349;async;100;0.0151391;0.00141726;0.0207451
349;inner;100;0.625496;0.62128;0.642144
349;wait;100;4.38937e-05;2.7344e-05;0.000134005
349;boundary;100;0.00691421;0.00412347;0.00803638
349;calc iter;100;0.647596;0.641253;0.653777
349;calc total;1;64.8928;64.8928;64.8928
349;total;1;75.6544;75.6544;75.6544
333;initialize;1;4.51727;4.51727;4.51727
333;async;100;0.0148099;0.0013658;0.0204616
333;inner;100;0.62838;0.621872;0.640827
333;wait;100;3.93791e-05;2.0897e-05;0.000116363
333;boundary;100;0.00452007;0.00304133;0.0057911
333;calc iter;100;0.647751;0.642598;0.653102
333;calc total;1;64.8928;64.8928;64.8928
333;total;1;75.7257;75.7257;75.7257
283;initialize;1;4.49406;4.49406;4.49406
283;async;100;0.0225555;0.00134304;0.0703809
283;inner;100;0.620193;0.606025;0.636118
283;wait;100;4.05744e-05;2.1648e-05;0.000290442
283;boundary;100;0.00519221;0.0032665;0.00765848
283;calc iter;100;0.647983;0.639405;0.68287
283;calc total;1;64.8928;64.8928;64.8928
283;total;1;75.7102;75.7102;75.7102
350;initialize;1;4.43816;4.43816;4.43816
350;async;100;0.0163247;0.00133159;0.0219263
350;inner;100;0.625041;0.622062;0.640806
350;wait;100;4.09085e-05;2.5185e-05;0.000134455
334;initialize;1;4.51724;4.51724;4.51724
334;async;100;0.0170057;0.00133692;0.0230387
334;inner;100;0.626696;0.620027;0.639518
334;wait;100;2.99784e-05;1.6485e-05;0.000111212
334;boundary;100;0.00406284;0.00237938;0.00601828
334;calc iter;100;0.647796;0.642724;0.653583
334;calc total;1;64.8928;64.8928;64.8928
334;total;1;75.7257;75.7257;75.7257
284;initialize;1;4.49402;4.49402;4.49402
284;async;100;0.0184727;0.00139361;0.0635689
284;inner;100;0.624617;0.607367;0.64162
284;wait;100;3.57315e-05;2.1482e-05;0.000104388
284;boundary;100;0.00478778;0.00304045;0.00813477
284;calc iter;100;0.647915;0.632195;0.686183
284;calc total;1;64.8928;64.8928;64.8928
284;total;1;75.7102;75.7102;75.7102
350;boundary;100;0.00623885;0.00460091;0.00735209
350;calc iter;100;0.647647;0.642526;0.652422
350;calc total;1;64.8928;64.8928;64.8928
350;total;1;75.6544;75.6544;75.6544
335;initialize;1;4.51719;4.51719;4.51719
335;async;100;0.0137763;0.00138274;0.0192108
335;inner;100;0.628557;0.625022;0.638168
335;wait;100;4.4765e-05;1.8978e-05;0.000194105
335;boundary;100;0.00532038;0.00301325;0.00795949
335;calc iter;100;0.6477;0.643154;0.655946
335;calc total;1;64.8928;64.8928;64.8928
335;total;1;75.7257;75.7257;75.7257
285;initialize;1;4.49407;4.49407;4.49407
285;async;100;0.0192619;0.00131183;0.0594252
285;inner;100;0.622418;0.603197;0.640659
285;wait;100;3.85494e-05;1.775e-05;0.000145014
285;boundary;100;0.00605671;0.00255459;0.00818802
285;calc iter;100;0.647777;0.638582;0.688809
285;calc total;1;64.8928;64.8928;64.8928
285;total;1;75.7102;75.7102;75.7102
351;initialize;1;4.43814;4.43814;4.43814
351;async;100;0.0124124;0.00103586;0.0225805
351;inner;100;0.629016;0.62639;0.64388
351;wait;100;3.8352e-05;2.6268e-05;9.75e-05
351;boundary;100;0.00621816;0.00342287;0.00806897
351;calc iter;100;0.647687;0.639401;0.657585
351;calc total;1;64.8928;64.8928;64.8928
351;total;1;75.6544;75.6544;75.6544
286;initialize;1;4.49408;4.49408;4.49408
286;async;100;0.0226572;0.00137992;0.0517746
286;inner;100;0.618188;0.601059;0.638457
286;wait;100;4.34411e-05;1.6568e-05;0.000258964
286;boundary;100;0.00677477;0.00231714;0.00860584
286;calc iter;100;0.647666;0.636583;0.681445
286;calc total;1;64.8928;64.8928;64.8928
286;total;1;75.7102;75.7102;75.7102
352;initialize;1;4.43821;4.43821;4.43821
352;async;100;0.020198;0.00136792;0.0302389
352;inner;100;0.620362;0.617733;0.635318
352;wait;100;4.20437e-05;2.7105e-05;0.000216223
352;boundary;100;0.00704263;0.00589206;0.00843495
352;calc iter;100;0.647647;0.642897;0.657074
352;calc total;1;64.8928;64.8928;64.8928
352;total;1;75.6544;75.6544;75.6544
287;initialize;1;4.49405;4.49405;4.49405
287;async;100;0.0200459;0.00140536;0.0345426
287;inner;100;0.621327;0.605372;0.6415
287;wait;100;4.46541e-05;1.754e-05;0.000181299
287;boundary;100;0.0062596;0.00237575;0.00841445
287;calc iter;100;0.647679;0.638716;0.664888
287;calc total;1;64.8928;64.8928;64.8928
287;total;1;75.7102;75.7102;75.7102
353;initialize;1;4.43818;4.43818;4.43818
353;async;100;0.0183786;0.00136103;0.0233913
353;inner;100;0.623821;0.618712;0.642196
353;wait;100;3.14983e-05;2.1673e-05;0.000128425
353;boundary;100;0.00545914;0.00410877;0.00702027
353;calc iter;100;0.647692;0.642537;0.651419
353;calc total;1;64.8928;64.8928;64.8928
353;total;1;75.6544;75.6544;75.6544
354;initialize;1;4.43816;4.43816;4.43816
354;async;100;0.020738;0.00132539;0.0235547
354;inner;100;0.620739;0.617387;0.640608
354;wait;100;3.55613e-05;1.8875e-05;0.00014116
354;boundary;100;0.00629453;0.00314727;0.00713845
354;calc iter;100;0.64781;0.644447;0.651209
354;calc total;1;64.8928;64.8928;64.8928
354;total;1;75.6544;75.6544;75.6544
355;initialize;1;4.43816;4.43816;4.43816
355;async;100;0.0212118;0.0013208;0.0226373
355;inner;100;0.620187;0.612403;0.640489
355;wait;100;3.91483e-05;1.8687e-05;0.000171001
355;boundary;100;0.00648201;0.00222268;0.00680426
355;calc iter;100;0.647921;0.636279;0.654506
355;calc total;1;64.8928;64.8928;64.8928
355;total;1;75.6544;75.6544;75.6544
356;initialize;1;4.4382;4.4382;4.4382
356;async;100;0.00324152;0.00139542;0.00343449
356;inner;100;0.637709;0.62427;0.653585
356;wait;100;5.28872e-05;1.7442e-05;0.000228218
356;boundary;100;0.0070329;0.00214801;0.00723632
356;calc iter;100;0.648039;0.629696;0.662103
356;calc total;1;64.8928;64.8928;64.8928
356;total;1;75.6544;75.6544;75.6544
357;initialize;1;4.43821;4.43821;4.43821
357;async;100;0.0181809;0.00131307;0.0196308
357;inner;100;0.623333;0.615224;0.643884
357;wait;100;5.00353e-05;2.2031e-05;0.000139523
357;boundary;100;0.0063661;0.002171;0.00666287
357;calc iter;100;0.647932;0.636365;0.654067
357;calc total;1;64.8928;64.8928;64.8928
357;total;1;75.6544;75.6544;75.6544
358;initialize;1;4.43823;4.43823;4.43823
358;async;100;0.0121443;0.00127113;0.0143465
358;inner;100;0.628876;0.62572;0.64577
358;wait;100;4.07103e-05;2.0109e-05;9.1402e-05
358;boundary;100;0.00680679;0.00279203;0.0072035
358;calc iter;100;0.64787;0.641419;0.65276
358;calc total;1;64.8928;64.8928;64.8928
358;total;1;75.6544;75.6544;75.6544
359;initialize;1;4.43817;4.43817;4.43817
359;async;100;0.0174177;0.0013893;0.0208922
359;inner;100;0.624152;0.620569;0.644042
359;wait;100;3.63686e-05;1.9032e-05;0.000101696
359;boundary;100;0.00614773;0.00311261;0.00766285
359;calc iter;100;0.647756;0.643746;0.652359
359;calc total;1;64.8928;64.8928;64.8928
359;total;1;75.6544;75.6544;75.6544
361;initialize;1;3.90752;3.90752;3.90752
361;async;100;0.0135683;0.00133624;0.0187686
361;inner;100;0.627931;0.624319;0.643867
361;wait;100;3.77852e-05;2.0186e-05;0.000124957
361;boundary;100;0.00599511;0.00405981;0.00661905
361;calc iter;100;0.647534;0.641055;0.653448
361;calc total;1;64.8928;64.8928;64.8928
361;total;1;75.124;75.124;75.124
362;initialize;1;3.90754;3.90754;3.90754
362;async;100;0.0107426;0.0011414;0.016778
362;inner;100;0.629992;0.624933;0.645931
362;wait;100;4.60019e-05;2.1772e-05;0.000104091
362;boundary;100;0.00662135;0.00321749;0.00838049
362;calc iter;100;0.647404;0.641701;0.656745
362;calc total;1;64.8928;64.8928;64.8928
362;total;1;75.124;75.124;75.124
363;initialize;1;3.90754;3.90754;3.90754
363;async;100;0.00985488;0.0008088;0.0226572
363;inner;100;0.630122;0.624477;0.64674
363;wait;100;4.72123e-05;2.0654e-05;9.1529e-05
363;boundary;100;0.00739803;0.00301776;0.00853391
363;calc iter;100;0.647425;0.637178;0.662049
363;calc total;1;64.8928;64.8928;64.8928
363;total;1;75.124;75.124;75.124
364;initialize;1;3.90752;3.90752;3.90752
364;async;100;0.0154283;0.00127575;0.0331783
364;inner;100;0.624679;0.621195;0.640951
364;wait;100;4.86488e-05;3.159e-05;0.000182819
364;boundary;100;0.00735589;0.00592594;0.00840342
364;calc iter;100;0.647514;0.642615;0.664061
364;calc total;1;64.8928;64.8928;64.8928
364;total;1;75.1239;75.1239;75.1239
365;initialize;1;3.90749;3.90749;3.90749
365;async;100;0.0163296;0.00127849;0.0251008
365;inner;100;0.624185;0.621131;0.640426
365;wait;100;4.94438e-05;2.7964e-05;0.00026874
365;boundary;100;0.00698733;0.00556389;0.00838851
365;calc iter;100;0.647553;0.641748;0.656345
365;calc total;1;64.8928;64.8928;64.8928
365;total;1;75.1239;75.1239;75.1239
366;initialize;1;3.90753;3.90753;3.90753
366;async;100;0.011891;0.00105451;0.0203048
366;inner;100;0.62963;0.626037;0.643801
366;wait;100;3.88008e-05;1.8868e-05;0.000143421
366;boundary;100;0.00611011;0.00346227;0.00765012
366;calc iter;100;0.647672;0.640898;0.654111
366;calc total;1;64.8928;64.8928;64.8928
366;total;1;75.124;75.124;75.124
367;initialize;1;3.90755;3.90755;3.90755
367;async;100;0.0144724;0.00112372;0.0273215
367;inner;100;0.627373;0.621387;0.641965
367;wait;100;3.90963e-05;1.8202e-05;0.00023082
367;boundary;100;0.00583456;0.00239841;0.00721416
367;calc iter;100;0.647721;0.640436;0.657014
367;calc total;1;64.8928;64.8928;64.8928
367;total;1;75.124;75.124;75.124
368;initialize;1;3.90754;3.90754;3.90754
368;async;100;0.0111262;0.000884211;0.0238714
368;inner;100;0.630928;0.624215;0.64526
368;wait;100;3.84536e-05;1.794e-05;0.000103737
368;boundary;100;0.00563976;0.00218388;0.00680648
368;calc iter;100;0.647734;0.63982;0.656657
368;calc total;1;64.8928;64.8928;64.8928
368;total;1;75.124;75.124;75.124
369;initialize;1;3.906;3.906;3.906
369;async;100;0.00960706;0.000955302;0.0152215
369;inner;100;0.632372;0.628968;0.646615
369;wait;100;3.52488e-05;2.3075e-05;9.6614e-05
369;boundary;100;0.0056563;0.00303287;0.00673698
369;calc iter;100;0.647672;0.643443;0.651947
369;calc total;1;64.8928;64.8928;64.8928
369;total;1;75.1224;75.1224;75.1224
370;initialize;1;3.90755;3.90755;3.90755
370;async;100;0.0121507;0.000876697;0.0176985
370;inner;100;0.629881;0.625219;0.647143
370;wait;100;3.38637e-05;1.6326e-05;7.9299e-05
370;boundary;100;0.00565449;0.00241197;0.00719534
370;calc iter;100;0.647722;0.64134;0.652501
370;calc total;1;64.8928;64.8928;64.8928
370;total;1;75.124;75.124;75.124
371;initialize;1;3.90755;3.90755;3.90755
371;async;100;0.0144724;0.00136666;0.0197214
371;inner;100;0.626522;0.620029;0.644863
371;wait;100;4.18174e-05;2.013e-05;0.000160242
371;boundary;100;0.00674314;0.00214491;0.0079379
371;calc iter;100;0.647781;0.637834;0.653582
371;calc total;1;64.8928;64.8928;64.8928
371;total;1;75.124;75.124;75.124
372;initialize;1;3.90748;3.90748;3.90748
372;async;100;0.0245822;0.00133989;0.0311254
372;inner;100;0.616709;0.606175;0.642905
372;wait;100;4.87489e-05;1.5253e-05;0.000193198
372;boundary;100;0.00648453;0.00213297;0.007855
372;calc iter;100;0.647827;0.634998;0.655516
372;calc total;1;64.8928;64.8928;64.8928
372;total;1;75.1239;75.1239;75.1239
373;initialize;1;3.90753;3.90753;3.90753
373;async;100;0.016729;0.00124702;0.0228878
373;inner;100;0.624629;0.616678;0.647147
373;wait;100;4.26448e-05;1.7243e-05;8.1142e-05
373;boundary;100;0.00635807;0.0024466;0.00773297
373;calc iter;100;0.64776;0.637869;0.653727
373;calc total;1;64.8928;64.8928;64.8928
373;total;1;75.124;75.124;75.124
374;initialize;1;3.90757;3.90757;3.90757
374;async;100;0.0167855;0.00133083;0.0235078
374;inner;100;0.624896;0.619341;0.645734
374;wait;100;3.70532e-05;2.0021e-05;0.000118496
374;boundary;100;0.00596377;0.00335323;0.00656579
374;calc iter;100;0.647684;0.629581;0.664866
374;calc total;1;64.8928;64.8928;64.8928
374;total;1;75.124;75.124;75.124
375;initialize;1;3.90751;3.90751;3.90751
375;async;100;0.0152905;0.000779878;0.0341857
375;inner;100;0.626332;0.620024;0.646836
375;wait;100;3.66382e-05;2.0564e-05;8.2372e-05
375;boundary;100;0.00588433;0.00300931;0.00711862
375;calc iter;100;0.647545;0.63231;0.664437
375;calc total;1;64.8928;64.8928;64.8928
375;total;1;75.124;75.124;75.124
376;initialize;1;3.90519;3.90519;3.90519
376;async;100;0.0184475;0.00134701;0.0326362
376;inner;100;0.622937;0.617256;0.64229
376;wait;100;4.1035e-05;1.7983e-05;0.000191179
376;boundary;100;0.00601855;0.00318395;0.00699283
376;calc iter;100;0.647446;0.638024;0.659119
376;calc total;1;64.8928;64.8928;64.8928
376;total;1;75.1216;75.1216;75.1216
377;initialize;1;3.90752;3.90752;3.90752
377;async;100;0.0176377;0.0012534;0.0264594
377;inner;100;0.622674;0.616278;0.658951
377;wait;100;5.25194e-05;2.1951e-05;0.000150661
377;boundary;100;0.00691979;0.00396815;0.00880922
377;calc iter;100;0.647286;0.630865;0.683189
377;calc total;1;64.8928;64.8928;64.8928
377;total;1;75.1239;75.1239;75.1239
378;initialize;1;3.90751;3.90751;3.90751
378;async;100;0.0201655;0.000996694;0.0485444
378;inner;100;0.619147;0.612416;0.64433
378;wait;100;5.11006e-05;2.9284e-05;0.000140105
378;boundary;100;0.00787593;0.0040478;0.0085347
378;calc iter;100;0.647241;0.630853;0.67646
378;calc total;1;64.8928;64.8928;64.8928
378;total;1;75.1239;75.1239;75.1239
379;initialize;1;3.90485;3.90485;3.90485
379;async;100;0.0181772;0.00135368;0.0265115
379;inner;100;0.621994;0.61415;0.643518
379;wait;100;5.5245e-05;3.873e-05;0.000129577
379;boundary;100;0.0072354;0.00448433;0.00818651
379;calc iter;100;0.647464;0.640395;0.656838
379;calc total;1;64.8928;64.8928;64.8928
379;total;1;75.1213;75.1213;75.1213
380;initialize;1;3.90754;3.90754;3.90754
380;async;100;0.0161838;0.00126765;0.0230289
380;inner;100;0.62525;0.619344;0.646212
380;wait;100;3.94764e-05;2.0618e-05;0.000110039
380;boundary;100;0.00615362;0.00307848;0.00844783
380;calc iter;100;0.647629;0.640896;0.654493
380;calc total;1;64.8928;64.8928;64.8928
380;total;1;75.124;75.124;75.124
381;initialize;1;3.9075;3.9075;3.9075
381;async;100;0.0147756;0.000735418;0.0210727
381;inner;100;0.626941;0.620749;0.646492
381;wait;100;3.57466e-05;2.2343e-05;9.7221e-05
381;boundary;100;0.0059176;0.00304425;0.0070696
381;calc iter;100;0.647672;0.642645;0.652875
381;calc total;1;64.8928;64.8928;64.8928
381;total;1;75.1239;75.1239;75.1239
382;initialize;1;3.90756;3.90756;3.90756
382;async;100;0.0171222;0.00118411;0.0250063
382;inner;100;0.624857;0.615476;0.645114
382;wait;100;3.50848e-05;1.8309e-05;0.000129708
382;boundary;100;0.00573867;0.00257366;0.00812151
382;calc iter;100;0.647755;0.636639;0.658355
382;calc total;1;64.8928;64.8928;64.8928
382;total;1;75.124;75.124;75.124
383;initialize;1;3.90756;3.90756;3.90756
383;async;100;0.0173451;0.000777479;0.0280497
383;inner;100;0.624424;0.611495;0.646714
383;wait;100;3.72571e-05;1.5757e-05;8.4371e-05
383;boundary;100;0.00600927;0.00215242;0.00695723
383;calc iter;100;0.647818;0.636248;0.659918
383;calc total;1;64.8928;64.8928;64.8928
383;total;1;75.124;75.124;75.124
DASH
InitEnergy=25.00000
EndEnergy=25.00000
DiffEnergy=-0.00000
Matrixspec: 220000 x 220000
Iterations: 100
# unit_id;function_name;num_calls;avg_runtime;min_runtime;max_runtime
0;initialize;1;4.11005;4.11005;4.11005
0;async;100;0.01595;0.00128;0.02226
0;inner;100;0.62825;0.61985;0.63635
0;wait;100;0.00003;0.00002;0.00014
0;boundary;100;0.00411;0.00279;0.00802
0;calc iter;100;0.64835;0.64219;0.65285
0;calc total;1;64.90013;64.90013;64.90013
0;total;1;72.64453;72.64453;72.64453
1;initialize;1;4.11006;4.11006;4.11006
1;async;100;0.0169819;0.00143981;0.0231655
1;inner;100;0.627937;0.621774;0.637283
1;wait;100;2.49632e-05;1.6066e-05;0.000112274
1;boundary;100;0.00342973;0.00211561;0.00785264
1;calc iter;100;0.648374;0.642729;0.652825
1;calc total;1;64.9001;64.9001;64.9001
1;total;1;72.6445;72.6445;72.6445
2;initialize;1;4.11026;4.11026;4.11026
2;async;100;0.0131473;0.00134249;0.0181524
2;inner;100;0.632094;0.628147;0.64075
2;wait;100;2.14512e-05;1.3993e-05;0.000106404
2;boundary;100;0.00310969;0.00212653;0.00662976
2;calc iter;100;0.648373;0.644315;0.652073
2;calc total;1;64.9001;64.9001;64.9001
2;total;1;72.6447;72.6447;72.6447
3;initialize;1;4.11011;4.11011;4.11011
3;async;100;0.0135322;0.00138091;0.01933
3;inner;100;0.630516;0.626865;0.637224
3;wait;100;2.98965e-05;1.5666e-05;0.000134739
3;boundary;100;0.00423254;0.00233571;0.00689949
3;calc iter;100;0.648312;0.642711;0.652153
3;calc total;1;64.9001;64.9001;64.9001
3;total;1;72.6445;72.6445;72.6445
4;initialize;1;4.11024;4.11024;4.11024
4;async;100;0.0144298;0.00130738;0.0215197
4;inner;100;0.629402;0.624942;0.638107
4;wait;100;3.28295e-05;1.592e-05;8.8151e-05
4;boundary;100;0.0043928;0.00222614;0.00647325
4;calc iter;100;0.648259;0.643178;0.654694
4;calc total;1;64.9001;64.9001;64.9001
4;total;1;72.6447;72.6447;72.6447
5;initialize;1;4.11009;4.11009;4.11009
5;async;100;0.0132792;0.00161468;0.0189982
5;inner;100;0.629492;0.62679;0.637763
5;wait;100;3.5421e-05;2.0387e-05;0.000108685
5;boundary;100;0.00546902;0.00333205;0.00636812
5;calc iter;100;0.648277;0.643218;0.654096
5;calc total;1;64.9001;64.9001;64.9001
5;total;1;72.6445;72.6445;72.6445
6;initialize;1;4.11007;4.11007;4.11007
6;async;100;0.0152252;0.00139241;0.0184727
6;inner;100;0.628882;0.626836;0.635691
6;wait;100;3.0216e-05;1.6201e-05;0.000221275
6;boundary;100;0.00416817;0.00263733;0.00576351
6;calc iter;100;0.648306;0.641926;0.651929
6;calc total;1;64.9001;64.9001;64.9001
6;total;1;72.6445;72.6445;72.6445
7;initialize;1;4.11004;4.11004;4.11004
7;async;100;0.0197054;0.00142064;0.0250259
7;inner;100;0.625311;0.621335;0.634468
7;wait;100;2.36809e-05;1.6169e-05;0.00018395
7;boundary;100;0.00329517;0.00219269;0.00526748
7;calc iter;100;0.648337;0.641343;0.651421
7;calc total;1;64.9001;64.9001;64.9001
7;total;1;72.6445;72.6445;72.6445
8;initialize;1;4.1101;4.1101;4.1101
8;async;100;0.0124595;0.00141547;0.0168983
8;inner;100;0.633076;0.630086;0.641153
8;wait;100;2.14437e-05;1.4727e-05;7.8254e-05
8;boundary;100;0.00279767;0.00213178;0.00356234
8;calc iter;100;0.648356;0.644959;0.650805
8;calc total;1;64.9001;64.9001;64.9001
8;total;1;72.6445;72.6445;72.6445
9;initialize;1;4.11028;4.11028;4.11028
9;async;100;0.015248;0.00144235;0.0194049
9;inner;100;0.626791;0.623534;0.637262
9;wait;100;4.38978e-05;2.7576e-05;0.000179132
9;boundary;100;0.00615404;0.00394064;0.0070421
9;calc iter;100;0.648239;0.642757;0.652344
9;calc total;1;64.9001;64.9001;64.9001
9;total;1;72.6447;72.6447;72.6447
10;initialize;1;4.11016;4.11016;4.11016
10;async;100;0.0183302;0.00141874;0.0251012
10;inner;100;0.622145;0.617467;0.636723
10;wait;100;5.26224e-05;3.0751e-05;0.000142261
10;boundary;100;0.00760341;0.00417836;0.00848155
10;calc iter;100;0.648133;0.642451;0.655905
10;calc total;1;64.9001;64.9001;64.9001
10;total;1;72.6446;72.6446;72.6446
11;initialize;1;4.11012;4.11012;4.11012
11;async;100;0.0145614;0.00139647;0.0224711
11;inner;100;0.625915;0.621272;0.640868
11;wait;100;5.59817e-05;1.8534e-05;8.7243e-05
11;boundary;100;0.00764207;0.00216454;0.00846282
11;calc iter;100;0.648176;0.640559;0.654264
11;calc total;1;64.9001;64.9001;64.9001
11;total;1;72.6445;72.6445;72.6445
24;initialize;1;4.04333;4.04333;4.04333
24;async;100;0.0177339;0.00133798;0.0233188
24;inner;100;0.626764;0.623159;0.639861
24;wait;100;2.57443e-05;1.3966e-05;0.000129434
24;boundary;100;0.00365179;0.0026071;0.00525178
24;calc iter;100;0.648177;0.644123;0.651213
24;calc total;1;64.9001;64.9001;64.9001
24;total;1;72.5866;72.5866;72.5866
48;initialize;1;4.02692;4.02692;4.02692
48;async;100;0.0108165;0.000851566;0.0446251
48;inner;100;0.6309;0.624572;0.64384
48;wait;100;4.10738e-05;2.566e-05;0.000116556
48;boundary;100;0.00619377;0.00329746;0.0082734
48;calc iter;100;0.647953;0.638221;0.677957
48;calc total;1;64.9001;64.9001;64.9001
48;total;1;72.5703;72.5703;72.5703
72;initialize;1;4.03355;4.03355;4.03355
72;async;100;0.0130716;0.00128102;0.0182004
72;inner;100;0.629151;0.624129;0.640031
72;wait;100;3.88602e-05;1.963e-05;0.000142598
72;boundary;100;0.00551195;0.00369833;0.0073851
72;calc iter;100;0.647775;0.643619;0.650611
72;calc total;1;64.9001;64.9001;64.9001
72;total;1;72.5769;72.5769;72.5769
12;initialize;1;4.11015;4.11015;4.11015
12;async;100;0.00619495;0.000970451;0.0129103
12;inner;100;0.637995;0.632073;0.646564
12;wait;100;3.36238e-05;1.8199e-05;9.7162e-05
12;boundary;100;0.00408629;0.00288301;0.00588407
12;calc iter;100;0.648311;0.642373;0.652983
12;calc total;1;64.9001;64.9001;64.9001
12;total;1;72.6446;72.6446;72.6446
25;initialize;1;4.0433;4.0433;4.0433
25;async;100;0.0157037;0.00136237;0.0216403
25;inner;100;0.626687;0.62308;0.639631
25;wait;100;3.35201e-05;2.0189e-05;0.000103922
25;boundary;100;0.00562108;0.00361127;0.00721554
25;calc iter;100;0.648047;0.642644;0.652533
25;calc total;1;64.9001;64.9001;64.9001
25;total;1;72.5866;72.5866;72.5866
49;initialize;1;4.02696;4.02696;4.02696
49;async;100;0.0176943;0.00140367;0.0449638
49;inner;100;0.624877;0.618725;0.63925
49;wait;100;3.42861e-05;2.0948e-05;0.000156985
49;boundary;100;0.00539019;0.00369713;0.00802809
49;calc iter;100;0.647998;0.633387;0.670294
49;calc total;1;64.9001;64.9001;64.9001
49;total;1;72.5703;72.5703;72.5703
73;initialize;1;4.0324;4.0324;4.0324
73;async;100;0.00621482;0.0015086;0.0112852
73;inner;100;0.636363;0.630798;0.644386
73;wait;100;3.79819e-05;1.9157e-05;0.000149998
73;boundary;100;0.00512988;0.00317784;0.00769677
73;calc iter;100;0.647748;0.644921;0.652096
73;calc total;1;64.9001;64.9001;64.9001
73;total;1;72.5758;72.5758;72.5758
13;initialize;1;4.11007;4.11007;4.11007
13;async;100;0.0137773;0.00143563;0.0239101
13;inner;100;0.628431;0.618735;0.639439
13;wait;100;4.07234e-05;2.3089e-05;0.000104217
13;boundary;100;0.00602978;0.00291901;0.00848034
13;calc iter;100;0.64828;0.64099;0.654009
13;calc total;1;64.9001;64.9001;64.9001
13;total;1;72.6445;72.6445;72.6445
26;initialize;1;4.04332;4.04332;4.04332
26;async;100;0.0170734;0.00139398;0.02465
26;inner;100;0.623305;0.618588;0.639242
26;wait;100;5.45684e-05;3.1039e-05;0.000141537
26;boundary;100;0.00748895;0.00376774;0.0085433
26;calc iter;100;0.647923;0.641226;0.654401
26;calc total;1;64.9001;64.9001;64.9001
26;total;1;72.5866;72.5866;72.5866
50;initialize;1;4.02693;4.02693;4.02693
50;async;100;0.0170084;0.001545;0.0466119
50;inner;100;0.624884;0.614786;0.639889
50;wait;100;3.80724e-05;1.7068e-05;0.000130562
50;boundary;100;0.00618162;0.0023854;0.00720456
50;calc iter;100;0.648115;0.633873;0.666132
50;calc total;1;64.9001;64.9001;64.9001
50;total;1;72.5702;72.5702;72.5702
74;initialize;1;4.03309;4.03309;4.03309
74;async;100;0.00469358;0.00132817;0.00968527
74;inner;100;0.63771;0.63348;0.647827
74;wait;100;4.24917e-05;1.6099e-05;7.8387e-05
74;boundary;100;0.005296;0.0030336;0.00781985
74;calc iter;100;0.647743;0.644266;0.653563
74;calc total;1;64.9001;64.9001;64.9001
74;total;1;72.5764;72.5764;72.5764
14;initialize;1;4.11007;4.11007;4.11007
14;async;100;0.0155856;0.00136621;0.02565
14;inner;100;0.627369;0.616444;0.638479
14;wait;100;3.58125e-05;2.0353e-05;0.000152507
14;boundary;100;0.0053165;0.00348639;0.00847051
14;calc iter;100;0.648309;0.639743;0.654945
14;calc total;1;64.9001;64.9001;64.9001
14;total;1;72.6445;72.6445;72.6445
27;initialize;1;4.04336;4.04336;4.04336
27;async;100;0.0125032;0.00137861;0.0182735
27;inner;100;0.629127;0.624796;0.641633
27;wait;100;4.99371e-05;2.0029e-05;8.5867e-05
27;boundary;100;0.00638937;0.00259477;0.00792131
27;calc iter;100;0.648071;0.643972;0.654519
27;calc total;1;64.9001;64.9001;64.9001
27;total;1;72.5866;72.5866;72.5866
51;initialize;1;4.02691;4.02691;4.02691
51;async;100;0.0143304;0.00135299;0.0342811
51;inner;100;0.627369;0.612876;0.644693
51;wait;100;4.7321e-05;1.8702e-05;0.000101524
51;boundary;100;0.00648921;0.00218737;0.00718515
51;calc iter;100;0.648238;0.634077;0.660466
51;calc total;1;64.9001;64.9001;64.9001
51;total;1;72.5702;72.5702;72.5702
75;initialize;1;4.03391;4.03391;4.03391
75;async;100;0.00534986;0.00129328;0.0105062
75;inner;100;0.636947;0.631876;0.646886
75;wait;100;4.11266e-05;1.8416e-05;8.4272e-05
75;boundary;100;0.00544572;0.00311323;0.00792885
75;calc iter;100;0.647785;0.643712;0.652579
75;calc total;1;64.9001;64.9001;64.9001
75;total;1;72.5773;72.5773;72.5773
15;initialize;1;4.11006;4.11006;4.11006
15;async;100;0.0151514;0.00133887;0.0211142
15;inner;100;0.629815;0.624503;0.6415
15;wait;100;2.4163e-05;1.4549e-05;9.9805e-05
15;boundary;100;0.00335291;0.00227694;0.00592809
15;calc iter;100;0.648345;0.643801;0.652656
15;calc total;1;64.9001;64.9001;64.9001
15;total;1;72.6445;72.6445;72.6445
28;initialize;1;4.04337;4.04337;4.04337
28;async;100;0.0130979;0.00139117;0.0176588
28;inner;100;0.63094;0.626596;0.640632
28;wait;100;2.91491e-05;1.5263e-05;0.000102135
28;boundary;100;0.00410198;0.00239571;0.00653328
28;calc iter;100;0.64817;0.643097;0.652159
28;calc total;1;64.9001;64.9001;64.9001
28;total;1;72.5866;72.5866;72.5866
52;initialize;1;4.0269;4.0269;4.0269
52;async;100;0.00734212;0.0011702;0.0197008
52;inner;100;0.634426;0.620904;0.647896
52;wait;100;4.03005e-05;1.7699e-05;9.786e-05
52;boundary;100;0.00642037;0.00218238;0.00691075
52;calc iter;100;0.648231;0.633431;0.657938
76;initialize;1;4.0339;4.0339;4.0339
76;async;100;0.0147769;0.0012568;0.0254591
76;inner;100;0.626912;0.620994;0.639143
76;wait;100;4.48029e-05;2.0002e-05;0.000202202
76;boundary;100;0.00599874;0.00330572;0.00836433
76;calc iter;100;0.647734;0.643637;0.65838
16;initialize;1;4.11007;4.11007;4.11007
16;async;100;0.0148004;0.00133409;0.0266083
16;inner;100;0.626392;0.617374;0.638561
16;wait;100;4.81127e-05;3.1982e-05;0.000106794
16;boundary;100;0.0069591;0.00409031;0.00839434
16;calc iter;100;0.648202;0.640181;0.659618
16;calc total;1;64.9001;64.9001;64.9001
16;total;1;72.6445;72.6445;72.6445
29;initialize;1;4.04337;4.04337;4.04337
29;async;100;0.0136164;0.00150304;0.0237219
29;inner;100;0.628829;0.619865;0.639611
29;wait;100;4.42911e-05;2.4024e-05;0.00010688
29;boundary;100;0.00564878;0.00359951;0.00827038
29;calc iter;100;0.64814;0.640518;0.657699
29;calc total;1;64.9001;64.9001;64.9001
29;total;1;72.5866;72.5866;72.5866
52;calc total;1;64.9001;64.9001;64.9001
52;total;1;72.5702;72.5702;72.5702
76;calc total;1;64.9001;64.9001;64.9001
76;total;1;72.5773;72.5773;72.5773
17;initialize;1;4.11014;4.11014;4.11014
17;async;100;0.015655;0.00140877;0.0412732
17;inner;100;0.626041;0.619562;0.63654
17;wait;100;4.89749e-05;2.0962e-05;0.000207842
17;boundary;100;0.00646483;0.00362103;0.00807224
17;calc iter;100;0.648212;0.634179;0.66841
17;calc total;1;64.9001;64.9001;64.9001
17;total;1;72.6446;72.6446;72.6446
30;initialize;1;4.04298;4.04298;4.04298
30;async;100;0.0187172;0.00132582;0.0319801
30;inner;100;0.622665;0.612115;0.632262
30;wait;100;5.02333e-05;3.2511e-05;0.000271711
30;boundary;100;0.00666943;0.00516878;0.00841528
30;calc iter;100;0.648104;0.638721;0.65491
30;calc total;1;64.9001;64.9001;64.9001
30;total;1;72.5862;72.5862;72.5862
53;initialize;1;4.02693;4.02693;4.02693
53;async;100;0.0225259;0.00133631;0.0327738
53;inner;100;0.619185;0.611582;0.634751
53;wait;100;4.13585e-05;2.0388e-05;0.00016886
53;boundary;100;0.00634609;0.00282464;0.00705878
53;calc iter;100;0.6481;0.642509;0.653698
53;calc total;1;64.9001;64.9001;64.9001
53;total;1;72.5702;72.5702;72.5702
77;initialize;1;4.03394;4.03394;4.03394
77;async;100;0.01214;0.00127552;0.023988
77;inner;100;0.629074;0.622888;0.641682
77;wait;100;4.95851e-05;2.4457e-05;9.9353e-05
77;boundary;100;0.00650725;0.00419504;0.00836245
77;calc iter;100;0.647773;0.643227;0.658228
77;calc total;1;64.9001;64.9001;64.9001
77;total;1;72.5773;72.5773;72.5773
18;initialize;1;4.1101;4.1101;4.1101
18;async;100;0.0189898;0.00131881;0.0543431
18;inner;100;0.62488;0.612025;0.6342
18;wait;100;3.32496e-05;1.7781e-05;0.000266116
18;boundary;100;0.00433724;0.00294452;0.00748083
18;calc iter;100;0.648241;0.636275;0.670327
18;calc total;1;64.9001;64.9001;64.9001
18;total;1;72.6445;72.6445;72.6445
31;initialize;1;4.04338;4.04338;4.04338
31;async;100;0.0183075;0.00134208;0.0240238
31;inner;100;0.625134;0.618005;0.633086
31;wait;100;3.60781e-05;2.0653e-05;0.00019977
31;boundary;100;0.00467497;0.00348097;0.00741364
31;calc iter;100;0.648154;0.63799;0.656398
31;calc total;1;64.9001;64.9001;64.9001
31;total;1;72.5867;72.5867;72.5867
54;initialize;1;4.02696;4.02696;4.02696
54;async;100;0.018283;0.00132488;0.0321701
54;inner;100;0.624433;0.617863;0.636245
54;wait;100;3.84142e-05;2.1535e-05;0.0002139
54;boundary;100;0.00526385;0.00351181;0.0070143
54;calc iter;100;0.64802;0.641344;0.657171
54;calc total;1;64.9001;64.9001;64.9001
54;total;1;72.5703;72.5703;72.5703
78;initialize;1;4.03394;4.03394;4.03394
78;async;100;0.00935039;0.00132285;0.0187129
78;inner;100;0.632691;0.629939;0.642142
78;wait;100;3.80986e-05;2.0041e-05;9.9549e-05
78;boundary;100;0.00577818;0.00312961;0.00799751
78;calc iter;100;0.647859;0.644084;0.654351
78;calc total;1;64.9001;64.9001;64.9001
78;total;1;72.5773;72.5773;72.5773
19;initialize;1;4.11009;4.11009;4.11009
19;async;100;0.0248489;0.00136968;0.0418231
19;inner;100;0.618783;0.611309;0.635004
19;wait;100;2.75292e-05;1.3982e-05;0.000159807
19;boundary;100;0.00469956;0.00212015;0.00616217
19;calc iter;100;0.648361;0.642393;0.663379
19;calc total;1;64.9001;64.9001;64.9001
19;total;1;72.6445;72.6445;72.6445
32;initialize;1;4.04336;4.04336;4.04336
32;async;100;0.011844;0.000923839;0.0487565
32;inner;100;0.631948;0.623309;0.643022
32;wait;100;3.16525e-05;1.6698e-05;9.5023e-05
32;boundary;100;0.00428992;0.00250153;0.00709442
32;calc iter;100;0.648114;0.635126;0.679206
32;calc total;1;64.9001;64.9001;64.9001
32;total;1;72.5867;72.5867;72.5867
55;initialize;1;4.02689;4.02689;4.02689
55;async;100;0.00532509;0.00131574;0.023452
55;inner;100;0.637238;0.628832;0.649381
55;wait;100;3.59336e-05;1.8682e-05;0.000100883
55;boundary;100;0.00541806;0.00349458;0.00701699
55;calc iter;100;0.648019;0.642218;0.659113
55;calc total;1;64.9001;64.9001;64.9001
55;total;1;72.5702;72.5702;72.5702
79;initialize;1;4.03394;4.03394;4.03394
79;async;100;0.011708;0.00127806;0.0184051
79;inner;100;0.630706;0.626798;0.639913
79;wait;100;3.51985e-05;1.8454e-05;0.000209602
79;boundary;100;0.00543022;0.00240005;0.00790467
79;calc iter;100;0.647881;0.644047;0.653015
79;calc total;1;64.9001;64.9001;64.9001
79;total;1;72.5773;72.5773;72.5773
20;initialize;1;4.11012;4.11012;4.11012
20;async;100;0.0162273;0.00135805;0.0241698
20;inner;100;0.62711;0.619025;0.642058
20;wait;100;2.69765e-05;1.4801e-05;8.5338e-05
20;boundary;100;0.0050029;0.00215205;0.00637666
20;calc iter;100;0.648369;0.643845;0.656174
20;calc total;1;64.9001;64.9001;64.9001
20;total;1;72.6446;72.6446;72.6446
33;initialize;1;4.04339;4.04339;4.04339
33;async;100;0.022313;0.00143069;0.0613812
33;inner;100;0.621927;0.61474;0.635924
33;wait;100;3.316e-05;1.5202e-05;0.000251646
33;boundary;100;0.00391521;0.00231976;0.00728824
33;calc iter;100;0.64819;0.62856;0.68347
33;calc total;1;64.9001;64.9001;64.9001
33;total;1;72.5866;72.5866;72.5866
56;initialize;1;4.02694;4.02694;4.02694
56;async;100;0.019398;0.00138335;0.0295405
56;inner;100;0.621772;0.616501;0.634801
56;wait;100;4.30153e-05;2.5881e-05;0.000142811
56;boundary;100;0.00662428;0.00455399;0.00791814
56;calc iter;100;0.647839;0.642628;0.656121
56;calc total;1;64.9001;64.9001;64.9001
56;total;1;72.5702;72.5702;72.5702
80;initialize;1;4.03394;4.03394;4.03394
80;async;100;0.0127561;0.00131178;0.0172839
80;inner;100;0.629719;0.626397;0.640872
80;wait;100;3.87038e-05;1.688e-05;0.000165339
80;boundary;100;0.00535424;0.00288756;0.00798976
80;calc iter;100;0.64787;0.644832;0.651189
80;calc total;1;64.9001;64.9001;64.9001
80;total;1;72.5773;72.5773;72.5773
21;initialize;1;4.1102;4.1102;4.1102
21;async;100;0.0185796;0.0013291;0.0280084
21;inner;100;0.625991;0.617251;0.639202
21;wait;100;2.43365e-05;1.4037e-05;0.000111688
21;boundary;100;0.0037276;0.00238252;0.00657934
21;calc iter;100;0.648324;0.643493;0.654448
21;calc total;1;64.9001;64.9001;64.9001
21;total;1;72.6446;72.6446;72.6446
96;initialize;1;4.04071;4.04071;4.04071
96;async;100;0.03063;0.00138056;0.0434132
96;inner;100;0.612424;0.599727;0.634013
96;wait;100;3.75006e-05;1.5958e-05;0.000170001
96;boundary;100;0.00480254;0.00276981;0.00765183
96;calc iter;100;0.647896;0.63961;0.651672
96;calc total;1;64.9001;64.9001;64.9001
96;total;1;72.584;72.584;72.584
34;initialize;1;4.04336;4.04336;4.04336
34;async;100;0.0236216;0.00143094;0.0293812
34;inner;100;0.617546;0.612616;0.653131
34;wait;100;4.3951e-05;1.5846e-05;0.000169503
34;boundary;100;0.00708788;0.00217967;0.00776613
34;calc iter;100;0.648302;0.627313;0.683912
34;calc total;1;64.9001;64.9001;64.9001
34;total;1;72.5866;72.5866;72.5866
57;initialize;1;4.02698;4.02698;4.02698
57;async;100;0.0182059;0.00136907;0.0264832
57;inner;100;0.622054;0.61591;0.637435
57;wait;100;4.96131e-05;2.7512e-05;0.000158235
57;boundary;100;0.00745774;0.00558757;0.00908278
57;calc iter;100;0.647769;0.64074;0.651669
57;calc total;1;64.9001;64.9001;64.9001
57;total;1;72.5703;72.5703;72.5703
81;initialize;1;4.03391;4.03391;4.03391
81;async;100;0.013715;0.00125938;0.0185873
81;inner;100;0.628807;0.623748;0.640966
81;wait;100;3.30301e-05;1.5874e-05;0.000119695
81;boundary;100;0.00527336;0.00313459;0.00845986
81;calc iter;100;0.64783;0.642785;0.651593
81;calc total;1;64.9001;64.9001;64.9001
81;total;1;72.5773;72.5773;72.5773
22;initialize;1;4.11011;4.11011;4.11011
22;async;100;0.0134195;0.00137639;0.0251175
22;inner;100;0.629993;0.621262;0.640298
22;wait;100;3.95359e-05;2.0611e-05;0.000139733
22;boundary;100;0.00475123;0.00318868;0.00665756
22;calc iter;100;0.648205;0.64332;0.654177
22;calc total;1;64.9001;64.9001;64.9001
22;total;1;72.6445;72.6445;72.6445
97;initialize;1;4.04076;4.04076;4.04076
97;async;100;0.0270391;0.00156509;0.038922
97;inner;100;0.61613;0.60277;0.637512
97;wait;100;3.19285e-05;1.6249e-05;0.000146532
97;boundary;100;0.00470576;0.00239359;0.00833703
97;calc iter;100;0.647909;0.641631;0.65581
97;calc total;1;64.9001;64.9001;64.9001
97;total;1;72.584;72.584;72.584
35;initialize;1;4.04332;4.04332;4.04332
35;async;100;0.00391261;0.00141367;0.020589
35;inner;100;0.63669;0.628046;0.649197
35;wait;100;4.74789e-05;1.6982e-05;0.000152266
35;boundary;100;0.00777109;0.00216487;0.00798241
35;calc iter;100;0.648423;0.633614;0.664085
35;calc total;1;64.9001;64.9001;64.9001
35;total;1;72.5866;72.5866;72.5866
58;initialize;1;4.02689;4.02689;4.02689
58;async;100;0.00917017;0.0013919;0.0174504
58;inner;100;0.632189;0.625463;0.64478
58;wait;100;4.37225e-05;2.5907e-05;8.434e-05
58;boundary;100;0.00634341;0.00302863;0.00840414
58;calc iter;100;0.647748;0.642425;0.653083
58;calc total;1;64.9001;64.9001;64.9001
58;total;1;72.5702;72.5702;72.5702
82;initialize;1;4.03293;4.03293;4.03293
82;async;100;0.016157;0.0020448;0.0205327
82;inner;100;0.625568;0.620663;0.640381
82;wait;100;3.62768e-05;1.5858e-05;0.000151781
82;boundary;100;0.00614429;0.00216314;0.00781304
82;calc iter;100;0.647908;0.643002;0.65142
82;calc total;1;64.9001;64.9001;64.9001
82;total;1;72.5763;72.5763;72.5763
23;initialize;1;4.1101;4.1101;4.1101
23;async;100;0.0161406;0.00139894;0.0260869
23;inner;100;0.625251;0.619413;0.637244
23;wait;100;4.81181e-05;2.5006e-05;0.000192382
23;boundary;100;0.00673408;0.00427064;0.0083637
23;calc iter;100;0.648175;0.642743;0.653801
23;calc total;1;64.9001;64.9001;64.9001
23;total;1;72.6445;72.6445;72.6445
98;initialize;1;4.03972;4.03972;4.03972
98;async;100;0.0366898;0.00136803;0.0483059
98;inner;100;0.607911;0.593528;0.635151
98;wait;100;2.14368e-05;1.3097e-05;0.000169859
98;boundary;100;0.00336187;0.00210724;0.00664409
98;calc iter;100;0.647986;0.640344;0.652466
98;calc total;1;64.9001;64.9001;64.9001
98;total;1;72.583;72.583;72.583
36;initialize;1;4.04298;4.04298;4.04298
36;async;100;0.0099109;0.00137575;0.0192353
36;inner;100;0.630894;0.61793;0.645758
36;wait;100;6.06683e-05;2.2471e-05;0.000149835
36;boundary;100;0.00743671;0.00214955;0.00965959
36;calc iter;100;0.648305;0.630563;0.657459
36;calc total;1;64.9001;64.9001;64.9001
36;total;1;72.5862;72.5862;72.5862
59;initialize;1;4.0269;4.0269;4.0269
59;async;100;0.0112303;0.00136549;0.0191231
59;inner;100;0.630241;0.621817;0.644286
59;wait;100;4.04396e-05;2.5716e-05;0.000122391
59;boundary;100;0.00633987;0.00316197;0.00833411
59;calc iter;100;0.647853;0.643565;0.652914
59;calc total;1;64.9001;64.9001;64.9001
59;total;1;72.5702;72.5702;72.5702
83;initialize;1;4.03394;4.03394;4.03394
83;async;100;0.0107497;0.0013334;0.0136238
83;inner;100;0.629909;0.624483;0.64493
83;wait;100;4.35825e-05;1.5291e-05;9.0977e-05
83;boundary;100;0.00729103;0.00216739;0.0078854
83;calc iter;100;0.647996;0.640144;0.650967
83;calc total;1;64.9001;64.9001;64.9001
83;total;1;72.5773;72.5773;72.5773
99;initialize;1;4.04075;4.04075;4.04075
99;async;100;0.0359343;0.00139413;0.0476423
99;inner;100;0.608477;0.59311;0.635151
99;wait;100;2.88968e-05;1.5667e-05;0.000116325
99;boundary;100;0.00352964;0.00214101;0.00541356
99;calc iter;100;0.647972;0.640376;0.65123
99;calc total;1;64.9001;64.9001;64.9001
99;total;1;72.584;72.584;72.584
37;initialize;1;4.04337;4.04337;4.04337
37;async;100;0.0068732;0.00139167;0.013446
37;inner;100;0.633836;0.622812;0.64688
37;wait;100;5.22447e-05;1.9461e-05;0.000130255
37;boundary;100;0.00750331;0.0021811;0.00790078
37;calc iter;100;0.648267;0.631132;0.656442
37;calc total;1;64.9001;64.9001;64.9001
37;total;1;72.5866;72.5866;72.5866
60;initialize;1;4.02722;4.02722;4.02722
60;async;100;0.0276305;0.00144372;0.0423452
60;inner;100;0.614274;0.598434;0.638211
60;wait;100;4.61672e-05;2.2701e-05;0.000111852
60;boundary;100;0.00590737;0.00285925;0.00848627
60;calc iter;100;0.64786;0.634581;0.65635
60;calc total;1;64.9001;64.9001;64.9001
60;total;1;72.5705;72.5705;72.5705
84;initialize;1;4.03246;4.03246;4.03246
84;async;100;0.00344755;0.00133755;0.00362186
84;inner;100;0.637428;0.630151;0.648208
84;wait;100;5.7806e-05;1.6679e-05;8.6621e-05
84;boundary;100;0.00711684;0.00213448;0.00762778
84;calc iter;100;0.648052;0.635822;0.65282
84;calc total;1;64.9001;64.9001;64.9001
84;total;1;72.5758;72.5758;72.5758
100;initialize;1;4.03968;4.03968;4.03968
100;async;100;0.0317902;0.00131609;0.0425413
100;inner;100;0.612035;0.601288;0.634243
100;wait;100;2.92056e-05;1.5526e-05;0.000129463
100;boundary;100;0.00398673;0.00214224;0.00553565
100;calc iter;100;0.647843;0.637778;0.659599
100;calc total;1;64.9001;64.9001;64.9001
100;total;1;72.583;72.583;72.583
38;initialize;1;4.04337;4.04337;4.04337
38;async;100;0.0157454;0.00138686;0.0280923
38;inner;100;0.624764;0.618586;0.641525
38;wait;100;4.64272e-05;1.4936e-05;0.000150858
38;boundary;100;0.00762698;0.00231448;0.00796505
38;calc iter;100;0.648186;0.638462;0.659805
38;calc total;1;64.9001;64.9001;64.9001
38;total;1;72.5866;72.5866;72.5866
61;initialize;1;4.02694;4.02694;4.02694
61;async;100;0.0276564;0.00136076;0.052711
61;inner;100;0.613278;0.596606;0.637706
61;wait;100;4.34447e-05;2.8792e-05;0.000101997
61;boundary;100;0.00684253;0.00327821;0.00857921
85;initialize;1;4.0325;4.0325;4.0325
85;async;100;0.00626408;0.0013197;0.00871961
85;inner;100;0.635076;0.629847;0.646377
85;wait;100;4.23356e-05;1.6475e-05;9.1942e-05
85;boundary;100;0.0066475;0.00220958;0.00740157
101;initialize;1;4.03984;4.03984;4.03984
101;async;100;0.0314483;0.00134587;0.0421098
101;inner;100;0.611404;0.601476;0.632571
101;wait;100;3.75105e-05;2.3662e-05;0.00026614
101;boundary;100;0.00480963;0.00320609;0.00665624
101;calc iter;100;0.647701;0.638956;0.65068
101;calc total;1;64.9001;64.9001;64.9001
101;total;1;72.5831;72.5831;72.5831
39;initialize;1;4.04337;4.04337;4.04337
39;async;100;0.0161376;0.00136597;0.0304459
39;inner;100;0.625576;0.619889;0.639263
39;wait;100;3.30118e-05;1.8116e-05;0.000140868
39;boundary;100;0.00634678;0.00299142;0.00784182
39;calc iter;100;0.648095;0.636473;0.659665
39;calc total;1;64.9001;64.9001;64.9001
39;total;1;72.5866;72.5866;72.5866
61;calc iter;100;0.647822;0.632595;0.663204
61;calc total;1;64.9001;64.9001;64.9001
61;total;1;72.5702;72.5702;72.5702
85;calc iter;100;0.648032;0.639014;0.651155
85;calc total;1;64.9001;64.9001;64.9001
85;total;1;72.5758;72.5758;72.5758
40;initialize;1;4.04342;4.04342;4.04342
40;async;100;0.0154897;0.00135054;0.0300909
40;inner;100;0.627617;0.619217;0.639555
40;wait;100;3.04942e-05;2.0334e-05;0.000137704
40;boundary;100;0.00489008;0.0036925;0.00679143
40;calc iter;100;0.648029;0.643009;0.658779
62;initialize;1;4.02689;4.02689;4.02689
62;async;100;0.029546;0.0013801;0.0470605
62;inner;100;0.61085;0.600044;0.634694
62;wait;100;5.28649e-05;3.4113e-05;0.000164442
62;boundary;100;0.00733267;0.0047484;0.00835194
62;calc iter;100;0.647783;0.640046;0.659073
62;calc total;1;64.9001;64.9001;64.9001
62;total;1;72.5702;72.5702;72.5702
86;initialize;1;4.03244;4.03244;4.03244
86;async;100;0.0048549;0.00094754;0.0076448
86;inner;100;0.636454;0.632684;0.646607
86;wait;100;4.00713e-05;1.7434e-05;9.591e-05
86;boundary;100;0.00665633;0.00224535;0.00751736
86;calc iter;100;0.648008;0.64056;0.652801
86;calc total;1;64.9001;64.9001;64.9001
86;total;1;72.5758;72.5758;72.5758
40;calc total;1;64.9001;64.9001;64.9001
40;total;1;72.5867;72.5867;72.5867
63;initialize;1;4.02714;4.02714;4.02714
63;async;100;0.0276246;0.00139693;0.0539712
63;inner;100;0.61453;0.603745;0.637152
63;wait;100;3.82907e-05;2.3439e-05;0.000117184
63;boundary;100;0.00565118;0.00353819;0.00745512
63;calc iter;100;0.647846;0.637549;0.666963
63;calc total;1;64.9001;64.9001;64.9001
63;total;1;72.5705;72.5705;72.5705
87;initialize;1;4.03244;4.03244;4.03244
87;async;100;0.0111888;0.00135138;0.0149927
87;inner;100;0.630289;0.626789;0.641135
87;wait;100;4.05954e-05;1.7773e-05;0.000171328
87;boundary;100;0.006431;0.00333282;0.00768512
87;calc iter;100;0.647952;0.643519;0.651581
87;calc total;1;64.9001;64.9001;64.9001
87;total;1;72.5758;72.5758;72.5758
41;initialize;1;4.04339;4.04339;4.04339
41;async;100;0.00747518;0.000666477;0.0149247
41;inner;100;0.635035;0.630037;0.645307
41;wait;100;3.63878e-05;2.3364e-05;9.9409e-05
41;boundary;100;0.00543189;0.00288512;0.00742895
41;calc iter;100;0.647979;0.643686;0.651911
41;calc total;1;64.9001;64.9001;64.9001
41;total;1;72.5866;72.5866;72.5866
64;initialize;1;4.02685;4.02685;4.02685
64;async;100;0.0318072;0.00135014;0.054307
64;inner;100;0.608762;0.599622;0.631371
64;wait;100;5.00138e-05;2.9366e-05;0.000276764
64;boundary;100;0.00707536;0.00555012;0.0085395
64;calc iter;100;0.647697;0.637143;0.664456
64;calc total;1;64.9001;64.9001;64.9001
64;total;1;72.5702;72.5702;72.5702
88;initialize;1;4.03249;4.03249;4.03249
88;async;100;0.0126278;0.00134684;0.0178752
88;inner;100;0.629012;0.625038;0.638402
88;wait;100;4.14888e-05;2.2502e-05;0.000277398
88;boundary;100;0.00619391;0.0039423;0.00831695
88;calc iter;100;0.647878;0.644436;0.653768
88;calc total;1;64.9001;64.9001;64.9001
88;total;1;72.5758;72.5758;72.5758
42;initialize;1;4.04339;4.04339;4.04339
42;async;100;0.015876;0.00134407;0.0238312
42;inner;100;0.624976;0.619309;0.637812
42;wait;100;4.59433e-05;2.2636e-05;0.000256853
42;boundary;100;0.00693779;0.00450243;0.00849514
42;calc iter;100;0.647838;0.641684;0.653295
42;calc total;1;64.9001;64.9001;64.9001
42;total;1;72.5866;72.5866;72.5866
65;initialize;1;4.02708;4.02708;4.02708
65;async;100;0.0303839;0.00137618;0.0482448
65;inner;100;0.612253;0.601466;0.632741
65;wait;100;3.60878e-05;2.0518e-05;0.000271862
65;boundary;100;0.0051156;0.00405222;0.00853981
65;calc iter;100;0.64779;0.638139;0.656185
65;calc total;1;64.9001;64.9001;64.9001
65;total;1;72.5704;72.5704;72.5704
89;initialize;1;4.03245;4.03245;4.03245
89;async;100;0.0123535;0.0014669;0.0167468
89;inner;100;0.628595;0.626442;0.640145
89;wait;100;4.32807e-05;2.4006e-05;0.000151446
89;boundary;100;0.00676015;0.00431041;0.00843072
89;calc iter;100;0.647754;0.644268;0.651603
89;calc total;1;64.9001;64.9001;64.9001
89;total;1;72.5758;72.5758;72.5758
43;initialize;1;4.04337;4.04337;4.04337
43;async;100;0.00719826;0.000940731;0.016556
43;inner;100;0.634957;0.63144;0.646136
43;wait;100;3.64734e-05;1.9644e-05;8.8935e-05
43;boundary;100;0.00580996;0.00259763;0.00749146
43;calc iter;100;0.648003;0.641118;0.65675
43;calc total;1;64.9001;64.9001;64.9001
43;total;1;72.5866;72.5866;72.5866
66;initialize;1;4.02695;4.02695;4.02695
66;async;100;0.0272268;0.00135714;0.0432764
66;inner;100;0.616898;0.607578;0.638318
66;wait;100;2.69753e-05;1.6446e-05;9.9738e-05
66;boundary;100;0.00379895;0.00221384;0.00573847
66;calc iter;100;0.647952;0.6401;0.656548
66;calc total;1;64.9001;64.9001;64.9001
66;total;1;72.5702;72.5702;72.5702
90;initialize;1;4.03248;4.03248;4.03248
90;async;100;0.00958534;0.00129183;0.0140413
90;inner;100;0.631161;0.62672;0.641419
90;wait;100;4.24886e-05;2.5752e-05;0.000122978
90;boundary;100;0.0068986;0.00422136;0.00830698
90;calc iter;100;0.647689;0.644436;0.650063
90;calc total;1;64.9001;64.9001;64.9001
90;total;1;72.5758;72.5758;72.5758
44;initialize;1;4.04338;4.04338;4.04338
44;async;100;0.0106782;0.00141691;0.0150932
44;inner;100;0.632527;0.629258;0.64189
44;wait;100;3.50878e-05;2.1801e-05;0.000115836
44;boundary;100;0.00481239;0.00355337;0.00618699
44;calc iter;100;0.648055;0.643951;0.652841
44;calc total;1;64.9001;64.9001;64.9001
44;total;1;72.5866;72.5866;72.5866
67;initialize;1;4.0269;4.0269;4.0269
67;async;100;0.0336575;0.00133905;0.044486
67;inner;100;0.610688;0.602868;0.63678
67;wait;100;2.99386e-05;1.6819e-05;0.000118799
67;boundary;100;0.00366779;0.00210454;0.00586573
67;calc iter;100;0.648045;0.626318;0.665841
67;calc total;1;64.9001;64.9001;64.9001
67;total;1;72.5702;72.5702;72.5702
91;initialize;1;4.03249;4.03249;4.03249
91;async;100;0.00969128;0.00128739;0.016818
91;inner;100;0.631629;0.627486;0.639964
91;wait;100;3.93266e-05;1.9868e-05;0.000174433
91;boundary;100;0.00641982;0.00382753;0.00846735
91;calc iter;100;0.647781;0.643628;0.65515
91;calc total;1;64.9001;64.9001;64.9001
91;total;1;72.5758;72.5758;72.5758
45;initialize;1;4.04338;4.04338;4.04338
45;async;100;0.011827;0.00136708;0.0207857
45;inner;100;0.629385;0.625332;0.640368
45;wait;100;4.58933e-05;2.8169e-05;0.000178117
45;boundary;100;0.00676382;0.00493621;0.00809323
45;calc iter;100;0.648024;0.642572;0.656047
45;calc total;1;64.9001;64.9001;64.9001
45;total;1;72.5866;72.5866;72.5866
68;initialize;1;4.02692;4.02692;4.02692
68;async;100;0.0309213;0.0013669;0.0402209
68;inner;100;0.613037;0.602831;0.639667
68;wait;100;3.05615e-05;1.5451e-05;9.6969e-05
68;boundary;100;0.0040868;0.00211978;0.006344
68;calc iter;100;0.648078;0.643553;0.652176
68;calc total;1;64.9001;64.9001;64.9001
68;total;1;72.5703;72.5703;72.5703
92;initialize;1;4.03251;4.03251;4.03251
92;async;100;0.00296882;0.00130747;0.0109211
92;inner;100;0.639231;0.636023;0.647994
92;wait;100;3.40727e-05;2.0386e-05;8.5919e-05
92;boundary;100;0.0056297;0.00315862;0.00747656
92;calc iter;100;0.647865;0.645513;0.655622
92;calc total;1;64.9001;64.9001;64.9001
92;total;1;72.5758;72.5758;72.5758
46;initialize;1;4.04341;4.04341;4.04341
46;async;100;0.0119825;0.00139722;0.0407095
46;inner;100;0.628779;0.624826;0.638798
46;wait;100;4.88449e-05;2.2161e-05;0.000236765
46;boundary;100;0.00718844;0.0046592;0.00848759
46;calc iter;100;0.648001;0.638326;0.672041
46;calc total;1;64.9001;64.9001;64.9001
46;total;1;72.5867;72.5867;72.5867
69;initialize;1;4.02691;4.02691;4.02691
69;async;100;0.0329028;0.00134815;0.0428078
69;inner;100;0.611404;0.600314;0.63461
69;wait;100;3.00334e-05;1.6515e-05;0.000243943
69;boundary;100;0.00356283;0.00227528;0.00518358
69;calc iter;100;0.647901;0.640352;0.65297
69;calc total;1;64.9001;64.9001;64.9001
69;total;1;72.5702;72.5702;72.5702
93;initialize;1;4.03247;4.03247;4.03247
93;async;100;0.00990369;0.0013432;0.0187205
93;inner;100;0.632158;0.628889;0.643174
93;wait;100;4.18638e-05;2.495e-05;0.000122533
93;boundary;100;0.00577147;0.00395678;0.00803567
93;calc iter;100;0.647877;0.644369;0.655612
93;calc total;1;64.9001;64.9001;64.9001
93;total;1;72.5758;72.5758;72.5758
47;initialize;1;4.04337;4.04337;4.04337
47;async;100;0.0091887;0.000770577;0.0422152
47;inner;100;0.63382;0.624275;0.644542
47;wait;100;3.3357e-05;2.0101e-05;0.000126155
47;boundary;100;0.00501499;0.0032977;0.00716551
47;calc iter;100;0.648059;0.638347;0.673197
47;calc total;1;64.9001;64.9001;64.9001
47;total;1;72.5866;72.5866;72.5866
70;initialize;1;4.02689;4.02689;4.02689
70;async;100;0.0278065;0.00134631;0.0370554
70;inner;100;0.61657;0.606369;0.638981
70;wait;100;2.40341e-05;1.4649e-05;9.2282e-05
70;boundary;100;0.00350655;0.00216937;0.00492822
70;calc iter;100;0.647909;0.642381;0.653249
70;calc total;1;64.9001;64.9001;64.9001
70;total;1;72.5702;72.5702;72.5702
94;initialize;1;4.03248;4.03248;4.03248
94;async;100;0.00862712;0.00132307;0.0160442
94;inner;100;0.633062;0.630104;0.642467
94;wait;100;3.86051e-05;2.1472e-05;0.00015621
94;boundary;100;0.00619324;0.00357562;0.00743259
94;calc iter;100;0.647923;0.643024;0.654833
94;calc total;1;64.9001;64.9001;64.9001
94;total;1;72.5758;72.5758;72.5758
95;initialize;1;4.03247;4.03247;4.03247
95;async;100;0.00520973;0.00135357;0.0116286
95;inner;100;0.636862;0.633724;0.646287
95;wait;100;4.12927e-05;2.3544e-05;0.000120256
95;boundary;100;0.00587028;0.00257597;0.00727584
95;calc iter;100;0.647985;0.643608;0.652915
95;calc total;1;64.9001;64.9001;64.9001
95;total;1;72.5758;72.5758;72.5758
71;initialize;1;4.0269;4.0269;4.0269
71;async;100;0.0291391;0.00137457;0.0400156
71;inner;100;0.614649;0.60358;0.636344
71;wait;100;3.46221e-05;1.8785e-05;0.000151821
71;boundary;100;0.00402622;0.00213923;0.00552721
71;calc iter;100;0.647851;0.641754;0.652713
71;calc total;1;64.9001;64.9001;64.9001
71;total;1;72.5702;72.5702;72.5702
102;initialize;1;4.04074;4.04074;4.04074
102;async;100;0.0258544;0.00131891;0.0367437
102;inner;100;0.617645;0.607951;0.638532
102;wait;100;2.84045e-05;1.4616e-05;8.4362e-05
102;boundary;100;0.00419214;0.00224513;0.00610111
102;calc iter;100;0.647721;0.642297;0.651084
102;calc total;1;64.9001;64.9001;64.9001
102;total;1;72.584;72.584;72.584
103;initialize;1;4.03983;4.03983;4.03983
103;async;100;0.034766;0.00130859;0.0462962
103;inner;100;0.606872;0.597474;0.62865
103;wait;100;3.86877e-05;2.3515e-05;0.000270715
103;boundary;100;0.00587843;0.00535281;0.00860271
103;calc iter;100;0.647557;0.637275;0.652438
103;calc total;1;64.9001;64.9001;64.9001
103;total;1;72.5831;72.5831;72.5831
104;initialize;1;4.04076;4.04076;4.04076
104;async;100;0.0344468;0.00139067;0.0456329
104;inner;100;0.606317;0.596429;0.634101
104;wait;100;4.13539e-05;2.3301e-05;0.000121221
104;boundary;100;0.00664587;0.00380851;0.00827552
104;calc iter;100;0.647453;0.639676;0.65336
104;calc total;1;64.9001;64.9001;64.9001
104;total;1;72.584;72.584;72.584
120;initialize;1;4.04412;4.04412;4.04412
120;async;100;0.00770414;0.00134043;0.0183345
120;inner;100;0.632471;0.627673;0.644619
120;wait;100;5.35936e-05;2.7763e-05;0.000105397
120;boundary;100;0.00746795;0.00353437;0.00851853
120;calc iter;100;0.647699;0.643041;0.661033
120;calc total;1;64.9001;64.9001;64.9001
120;total;1;72.5856;72.5856;72.5856
121;initialize;1;4.04413;4.04413;4.04413
121;async;100;0.00745222;0.00138569;0.0210469
121;inner;100;0.633039;0.630288;0.644118
121;wait;100;4.73158e-05;2.3129e-05;0.000155315
121;boundary;100;0.00717805;0.00362083;0.00849408
121;calc iter;100;0.647718;0.644363;0.661325
121;calc total;1;64.9001;64.9001;64.9001
121;total;1;72.5857;72.5857;72.5857
122;initialize;1;4.04404;4.04404;4.04404
122;async;100;0.00503563;0.00134995;0.0111576
122;inner;100;0.636186;0.633083;0.649902
122;wait;100;4.35833e-05;1.9777e-05;8.9566e-05
122;boundary;100;0.00652811;0.00431164;0.00753168
122;calc iter;100;0.647796;0.643346;0.660796
122;calc total;1;64.9001;64.9001;64.9001
122;total;1;72.5856;72.5856;72.5856
123;initialize;1;4.04416;4.04416;4.04416
123;async;100;0.0077533;0.00136419;0.0177078
123;inner;100;0.633611;0.630043;0.644883
123;wait;100;4.28642e-05;2.382e-05;8.9067e-05
123;boundary;100;0.00639146;0.0035564;0.00754464
123;calc iter;100;0.647801;0.642536;0.658093
123;calc total;1;64.9001;64.9001;64.9001
123;total;1;72.5856;72.5856;72.5856
124;initialize;1;4.0441;4.0441;4.0441
124;async;100;0.01183;0.00134651;0.0246559
124;inner;100;0.629099;0.626159;0.642047
124;wait;100;3.88007e-05;2.6854e-05;0.000122672
124;boundary;100;0.0068609;0.00433631;0.00768532
124;calc iter;100;0.64783;0.639536;0.659674
124;calc total;1;64.9001;64.9001;64.9001
124;total;1;72.5856;72.5856;72.5856
125;initialize;1;4.04418;4.04418;4.04418
125;async;100;0.0128533;0.00151037;0.0269692
125;inner;100;0.627517;0.623465;0.639574
125;wait;100;4.67564e-05;2.8609e-05;0.000225437
125;boundary;100;0.00749041;0.0046361;0.00849175
125;calc iter;100;0.64791;0.639034;0.663526
125;calc total;1;64.9001;64.9001;64.9001
125;total;1;72.5857;72.5857;72.5857
126;initialize;1;4.04409;4.04409;4.04409
126;async;100;0.0140769;0.00132297;0.0197691
126;inner;100;0.62654;0.619252;0.640136
126;wait;100;4.47758e-05;2.2157e-05;0.000154269
126;boundary;100;0.00732011;0.00353618;0.00807789
126;calc iter;100;0.647984;0.637367;0.659006
126;calc total;1;64.9001;64.9001;64.9001
126;total;1;72.5856;72.5856;72.5856
127;initialize;1;4.04421;4.04421;4.04421
127;async;100;0.0135025;0.00132912;0.0178697
127;inner;100;0.627137;0.614865;0.641975
127;wait;100;5.00289e-05;2.3551e-05;0.000199021
127;boundary;100;0.00735899;0.00324218;0.00785523
127;calc iter;100;0.648051;0.632852;0.654457
127;calc total;1;64.9001;64.9001;64.9001
127;total;1;72.5857;72.5857;72.5857
128;initialize;1;4.0436;4.0436;4.0436
128;async;100;0.0112947;0.00109379;0.0157204
128;inner;100;0.628719;0.607229;0.642855
128;wait;100;4.96093e-05;1.9185e-05;0.000112035
128;boundary;100;0.00812782;0.00291773;0.00857567
128;calc iter;100;0.648194;0.620741;0.652872
128;calc total;1;64.9001;64.9001;64.9001
128;total;1;72.5851;72.5851;72.5851
129;initialize;1;4.044;4.044;4.044
129;async;100;0.0128014;0.00110639;0.0157679
129;inner;100;0.627808;0.601998;0.642568
129;wait;100;4.79808e-05;1.8329e-05;0.000113695
129;boundary;100;0.00758065;0.00237235;0.00797123
129;calc iter;100;0.64824;0.618235;0.652725
129;calc total;1;64.9001;64.9001;64.9001
129;total;1;72.5855;72.5855;72.5855
130;initialize;1;4.04414;4.04414;4.04414
130;async;100;0.0122808;0.00140022;0.0143732
130;inner;100;0.628475;0.599025;0.640606
130;wait;100;4.88587e-05;1.8071e-05;0.000164057
130;boundary;100;0.00749227;0.00216256;0.00792486
130;calc iter;100;0.648299;0.613566;0.652792
130;calc total;1;64.9001;64.9001;64.9001
130;total;1;72.5856;72.5856;72.5856
131;initialize;1;4.04359;4.04359;4.04359
131;async;100;0.00333224;0.00138729;0.00344292
131;inner;100;0.637428;0.606121;0.64804
131;wait;100;4.34302e-05;1.6782e-05;0.000107912
131;boundary;100;0.00756502;0.00215778;0.00785365
131;calc iter;100;0.648371;0.611561;0.654697
131;calc total;1;64.9001;64.9001;64.9001
131;total;1;72.585;72.585;72.585
132;initialize;1;4.04419;4.04419;4.04419
132;async;100;0.0378377;0.00136436;0.0491793
132;inner;100;0.603521;0.587035;0.639844
132;wait;100;4.42962e-05;1.7524e-05;0.000101883
132;boundary;100;0.00675712;0.00211047;0.00752685
132;calc iter;100;0.648163;0.633741;0.658482
132;calc total;1;64.9001;64.9001;64.9001
132;total;1;72.5856;72.5856;72.5856
133;initialize;1;4.04423;4.04423;4.04423
133;async;100;0.0396525;0.00137041;0.0491416
133;inner;100;0.60293;0.594342;0.632596
133;wait;100;3.75808e-05;1.4276e-05;0.00027589
133;boundary;100;0.00523519;0.00216135;0.00742853
133;calc iter;100;0.647857;0.628686;0.655349
133;calc total;1;64.9001;64.9001;64.9001
133;total;1;72.5857;72.5857;72.5857
134;initialize;1;4.04402;4.04402;4.04402
134;async;100;0.0289601;0.00139714;0.0390109
134;inner;100;0.614355;0.606152;0.644225
134;wait;100;3.51501e-05;1.8111e-05;9.3833e-05
134;boundary;100;0.00424056;0.002847;0.00832569
134;calc iter;100;0.647593;0.618431;0.678582
134;calc total;1;64.9001;64.9001;64.9001
134;total;1;72.5855;72.5855;72.5855
135;initialize;1;4.04413;4.04413;4.04413
135;async;100;0.0269071;0.00139003;0.056179
135;inner;100;0.614546;0.605415;0.637965
135;wait;100;5.08244e-05;2.7596e-05;0.000171808
135;boundary;100;0.00607201;0.00311003;0.00803323
135;calc iter;100;0.647578;0.622702;0.672556
135;calc total;1;64.9001;64.9001;64.9001
135;total;1;72.5856;72.5856;72.5856
136;initialize;1;4.04408;4.04408;4.04408
136;async;100;0.0313212;0.00135301;0.0493651
136;inner;100;0.608142;0.594635;0.634379
136;wait;100;5.01852e-05;2.8837e-05;0.000219803
136;boundary;100;0.0078173;0.00384424;0.00861133
136;calc iter;100;0.647333;0.637786;0.661061
136;calc total;1;64.9001;64.9001;64.9001
136;total;1;72.5855;72.5855;72.5855
137;initialize;1;4.04411;4.04411;4.04411
137;async;100;0.0298859;0.00136635;0.0493799
137;inner;100;0.610292;0.598429;0.634328
137;wait;100;5.41236e-05;2.5294e-05;0.000260743
137;boundary;100;0.00716665;0.00324426;0.00849346
137;calc iter;100;0.647401;0.640677;0.667301
137;calc total;1;64.9001;64.9001;64.9001
137;total;1;72.5856;72.5856;72.5856
105;initialize;1;4.04076;4.04076;4.04076
105;async;100;0.0363667;0.00137242;0.0479942
105;inner;100;0.603363;0.591586;0.634055
105;wait;100;4.55089e-05;2.6668e-05;0.000141958
105;boundary;100;0.00755748;0.00302318;0.00862435
105;calc iter;100;0.647335;0.639621;0.653469
105;calc total;1;64.9001;64.9001;64.9001
105;total;1;72.584;72.584;72.584
216;initialize;1;4.03479;4.03479;4.03479
216;async;100;0.0185791;0.00135099;0.0284935
216;inner;100;0.623485;0.614694;0.634438
216;wait;100;5.02799e-05;2.8261e-05;9.7904e-05
216;boundary;100;0.0064602;0.00327581;0.00760992
216;calc iter;100;0.648576;0.639578;0.653385
216;calc total;1;64.9001;64.9001;64.9001
216;total;1;72.5781;72.5781;72.5781
138;initialize;1;4.04404;4.04404;4.04404
138;async;100;0.0299419;0.00138302;0.0458618
138;inner;100;0.611088;0.600663;0.634498
138;wait;100;4.48708e-05;2.0728e-05;0.000123939
138;boundary;100;0.00643754;0.00322039;0.00737751
138;calc iter;100;0.647515;0.640727;0.658299
138;calc total;1;64.9001;64.9001;64.9001
138;total;1;72.5855;72.5855;72.5855
144;initialize;1;4.02464;4.02464;4.02464
144;async;100;0.0361326;0.00133822;0.0446145
144;inner;100;0.606406;0.598139;0.636035
144;wait;100;3.82721e-05;1.7622e-05;0.00011699
144;boundary;100;0.00565339;0.00230878;0.0077459
144;calc iter;100;0.648232;0.641334;0.653959
144;calc total;1;64.9001;64.9001;64.9001
144;total;1;72.5684;72.5684;72.5684
192;initialize;1;4.02793;4.02793;4.02793
192;async;100;0.0187248;0.00136303;0.0218037
192;inner;100;0.623131;0.606558;0.640584
192;wait;100;5.03285e-05;2.3226e-05;0.000197485
192;boundary;100;0.00697139;0.00219833;0.00752931
192;calc iter;100;0.64888;0.627882;0.652109
192;calc total;1;64.9001;64.9001;64.9001
192;total;1;72.5703;72.5703;72.5703
168;initialize;1;4.00704;4.00704;4.00704
168;async;100;0.0173268;0.00124553;0.0288225
168;inner;100;0.623546;0.616638;0.64683
168;wait;100;5.33952e-05;2.6975e-05;0.000117094
168;boundary;100;0.00711207;0.00357741;0.00857492
168;calc iter;100;0.648041;0.641869;0.657298
168;calc total;1;64.9001;64.9001;64.9001
168;total;1;72.5504;72.5504;72.5504
106;initialize;1;4.03983;4.03983;4.03983
106;async;100;0.0370754;0.00129704;0.0507452
106;inner;100;0.602598;0.592381;0.634454
106;wait;100;4.2967e-05;1.7158e-05;0.000108442
106;boundary;100;0.00764332;0.00253874;0.00863824
106;calc iter;100;0.647362;0.639806;0.652646
106;calc total;1;64.9001;64.9001;64.9001
106;total;1;72.5831;72.5831;72.5831
217;initialize;1;4.03479;4.03479;4.03479
217;async;100;0.0177291;0.00153073;0.0258213
217;inner;100;0.62616;0.619413;0.636075
217;wait;100;3.69184e-05;2.2236e-05;0.000106051
217;boundary;100;0.00467228;0.00289427;0.00592018
217;calc iter;100;0.648599;0.640918;0.652732
217;calc total;1;64.9001;64.9001;64.9001
217;total;1;72.5781;72.5781;72.5781
139;initialize;1;4.04417;4.04417;4.04417
139;async;100;0.0265954;0.00138862;0.0389825
139;inner;100;0.615371;0.60557;0.636772
139;wait;100;5.05552e-05;2.7894e-05;0.000186186
139;boundary;100;0.0055377;0.00309768;0.00670028
139;calc iter;100;0.647556;0.641954;0.65928
139;calc total;1;64.9001;64.9001;64.9001
139;total;1;72.5856;72.5856;72.5856
145;initialize;1;4.02482;4.02482;4.02482
145;async;100;0.0405576;0.00133073;0.0487819
145;inner;100;0.602274;0.594365;0.633701
145;wait;100;3.89586e-05;1.7033e-05;0.000246163
145;boundary;100;0.00540749;0.00215683;0.00693434
145;calc iter;100;0.64828;0.64028;0.65246
145;calc total;1;64.9001;64.9001;64.9001
145;total;1;72.5685;72.5685;72.5685
193;initialize;1;4.0271;4.0271;4.0271
193;async;100;0.00315357;0.00156152;0.0033121
193;inner;100;0.638977;0.618585;0.651059
193;wait;100;4.54316e-05;1.8051e-05;0.00012499
193;boundary;100;0.00682263;0.00214366;0.00724803
193;calc iter;100;0.649001;0.623888;0.657863
193;calc total;1;64.9001;64.9001;64.9001
193;total;1;72.5694;72.5694;72.5694
169;initialize;1;4.00703;4.00703;4.00703
169;async;100;0.0179925;0.00133348;0.0282461
169;inner;100;0.622763;0.615296;0.645153
169;wait;100;5.29394e-05;3.2285e-05;0.000187449
169;boundary;100;0.00728942;0.00408115;0.00846761
169;calc iter;100;0.6481;0.643039;0.655026
169;calc total;1;64.9001;64.9001;64.9001
169;total;1;72.5504;72.5504;72.5504
107;initialize;1;4.04074;4.04074;4.04074
107;async;100;0.0255234;0.00135775;0.0390383
107;inner;100;0.615943;0.607624;0.641073
107;wait;100;4.04808e-05;1.4466e-05;9.4337e-05
107;boundary;100;0.00601818;0.00211472;0.00785069
107;calc iter;100;0.647527;0.642977;0.655589
107;calc total;1;64.9001;64.9001;64.9001
107;total;1;72.584;72.584;72.584
218;initialize;1;4.03484;4.03484;4.03484
218;async;100;0.021548;0.00134601;0.029887
218;inner;100;0.622282;0.614729;0.633451
218;wait;100;3.87618e-05;2.1517e-05;0.000237573
218;boundary;100;0.00473211;0.00334899;0.00708371
218;calc iter;100;0.648602;0.639283;0.65307
218;calc total;1;64.9001;64.9001;64.9001
218;total;1;72.5782;72.5782;72.5782
140;initialize;1;4.04416;4.04416;4.04416
140;async;100;0.028995;0.0013832;0.0473177
140;inner;100;0.614255;0.604153;0.636837
140;wait;100;3.62211e-05;1.9442e-05;0.000128879
140;boundary;100;0.00440769;0.00297553;0.00648548
140;calc iter;100;0.647696;0.640449;0.659302
140;calc total;1;64.9001;64.9001;64.9001
140;total;1;72.5856;72.5856;72.5856
146;initialize;1;4.02474;4.02474;4.02474
146;async;100;0.0398335;0.00155226;0.0484338
146;inner;100;0.603101;0.594491;0.634473
146;wait;100;3.61011e-05;1.7813e-05;0.000148139
146;boundary;100;0.00525154;0.00217537;0.00640012
146;calc iter;100;0.648225;0.640726;0.651824
146;calc total;1;64.9001;64.9001;64.9001
146;total;1;72.5684;72.5684;72.5684
194;initialize;1;4.02796;4.02796;4.02796
194;async;100;0.0154954;0.0013968;0.0192924
194;inner;100;0.626501;0.608619;0.644098
194;wait;100;3.90921e-05;1.6625e-05;8.8638e-05
194;boundary;100;0.00684683;0.00218284;0.00726857
194;calc iter;100;0.648885;0.626297;0.652272
194;calc total;1;64.9001;64.9001;64.9001
194;total;1;72.5703;72.5703;72.5703
170;initialize;1;4.00705;4.00705;4.00705
170;async;100;0.0181004;0.00134094;0.0259018
170;inner;100;0.623083;0.616806;0.645956
170;wait;100;5.09303e-05;2.2938e-05;0.000138915
170;boundary;100;0.0069094;0.00319318;0.00848268
170;calc iter;100;0.648146;0.644248;0.653238
170;calc total;1;64.9001;64.9001;64.9001
170;total;1;72.5504;72.5504;72.5504
108;initialize;1;4.04085;4.04085;4.04085
108;async;100;0.0221948;0.00138539;0.0338472
108;inner;100;0.618253;0.612492;0.638552
108;wait;100;5.84006e-05;2.1949e-05;0.000176289
108;boundary;100;0.00713525;0.0033728;0.00865719
108;calc iter;100;0.647643;0.636387;0.656881
108;calc total;1;64.9001;64.9001;64.9001
108;total;1;72.5841;72.5841;72.5841
219;initialize;1;4.03489;4.03489;4.03489
219;async;100;0.0157856;0.00132914;0.0247922
219;inner;100;0.627945;0.619965;0.638735
219;wait;100;3.56953e-05;1.7546e-05;0.000164392
219;boundary;100;0.00482807;0.00219226;0.00624168
219;calc iter;100;0.648595;0.642423;0.652127
219;calc total;1;64.9001;64.9001;64.9001
219;total;1;72.5782;72.5782;72.5782
141;initialize;1;4.04444;4.04444;4.04444
141;async;100;0.0318998;0.00140149;0.046836
141;inner;100;0.612644;0.601695;0.638144
141;wait;100;3.41359e-05;1.7722e-05;0.000128638
141;boundary;100;0.00327357;0.00215231;0.00467694
141;calc iter;100;0.647853;0.642744;0.657799
141;calc total;1;64.9001;64.9001;64.9001
141;total;1;72.5859;72.5859;72.5859
147;initialize;1;4.02475;4.02475;4.02475
147;async;100;0.0353287;0.00139749;0.0427552
147;inner;100;0.607907;0.600332;0.640148
147;wait;100;4.17096e-05;1.5335e-05;8.4249e-05
147;boundary;100;0.00505424;0.0021432;0.00556258
147;calc iter;100;0.648334;0.642273;0.652564
147;calc total;1;64.9001;64.9001;64.9001
147;total;1;72.5684;72.5684;72.5684
195;initialize;1;4.0271;4.0271;4.0271
195;async;100;0.0149769;0.00132863;0.0200745
195;inner;100;0.626973;0.615048;0.644134
195;wait;100;4.47277e-05;2.3857e-05;0.000113187
195;boundary;100;0.00681986;0.00287129;0.00750474
195;calc iter;100;0.648816;0.633898;0.653656
195;calc total;1;64.9001;64.9001;64.9001
195;total;1;72.5694;72.5694;72.5694
171;initialize;1;4.00703;4.00703;4.00703
171;async;100;0.0127659;0.00102621;0.0203702
171;inner;100;0.628757;0.62267;0.649905
171;wait;100;4.84192e-05;2.1172e-05;0.000112028
171;boundary;100;0.00661309;0.00342138;0.00828132
171;calc iter;100;0.648187;0.642965;0.656849
171;calc total;1;64.9001;64.9001;64.9001
171;total;1;72.5504;72.5504;72.5504
109;initialize;1;4.03968;4.03968;4.03968
109;async;100;0.0163761;0.0012781;0.0343528
109;inner;100;0.624626;0.619942;0.642588
109;wait;100;4.57243e-05;2.4702e-05;0.000141781
109;boundary;100;0.00674017;0.00360334;0.00784495
109;calc iter;100;0.64779;0.638695;0.664594
109;calc total;1;64.9001;64.9001;64.9001
109;total;1;72.5829;72.5829;72.5829
220;initialize;1;4.03496;4.03496;4.03496
220;async;100;0.0257536;0.00130839;0.0368289
220;inner;100;0.614674;0.60443;0.630098
220;wait;100;6.29284e-05;4.6458e-05;0.00025175
220;boundary;100;0.00792493;0.00606512;0.00853591
220;calc iter;100;0.648418;0.637726;0.652298
220;calc total;1;64.9001;64.9001;64.9001
220;total;1;72.5783;72.5783;72.5783
142;initialize;1;4.04418;4.04418;4.04418
142;async;100;0.0350124;0.00137059;0.0449521
142;inner;100;0.609408;0.600675;0.635337
142;wait;100;3.26707e-05;1.8926e-05;0.000195233
142;boundary;100;0.00333575;0.00250426;0.00619258
142;calc iter;100;0.647791;0.641188;0.656246
142;calc total;1;64.9001;64.9001;64.9001
142;total;1;72.5856;72.5856;72.5856
148;initialize;1;4.02492;4.02492;4.02492
148;async;100;0.0378437;0.00133;0.0475468
148;inner;100;0.605259;0.596777;0.634361
148;wait;100;3.74936e-05;1.9413e-05;0.000158817
148;boundary;100;0.00506358;0.00311382;0.00646223
148;calc iter;100;0.648206;0.6405;0.654898
148;calc total;1;64.9001;64.9001;64.9001
148;total;1;72.5686;72.5686;72.5686
196;initialize;1;4.02707;4.02707;4.02707
196;async;100;0.00380279;0.00133204;0.00737436
196;inner;100;0.638202;0.627784;0.652344
196;wait;100;5.16349e-05;2.2492e-05;0.000153581
196;boundary;100;0.00675659;0.00271816;0.00765424
196;calc iter;100;0.648816;0.633737;0.658691
196;calc total;1;64.9001;64.9001;64.9001
196;total;1;72.5694;72.5694;72.5694
172;initialize;1;4.00706;4.00706;4.00706
172;async;100;0.019026;0.00133441;0.0290168
172;inner;100;0.623605;0.616396;0.646636
172;wait;100;4.0041e-05;2.467e-05;8.5688e-05
172;boundary;100;0.00556725;0.0032088;0.00731795
172;calc iter;100;0.64824;0.64409;0.65238
172;calc total;1;64.9001;64.9001;64.9001
172;total;1;72.5504;72.5504;72.5504
110;initialize;1;4.04084;4.04084;4.04084
110;async;100;0.0187347;0.0014031;0.0262654
110;inner;100;0.622818;0.618124;0.640493
110;wait;100;3.8949e-05;1.906e-05;0.000177857
110;boundary;100;0.00629606;0.00342511;0.00808284
110;calc iter;100;0.64789;0.639677;0.652143
110;calc total;1;64.9001;64.9001;64.9001
110;total;1;72.5841;72.5841;72.5841
221;initialize;1;4.0348;4.0348;4.0348
221;async;100;0.0258577;0.00133952;0.0412112
221;inner;100;0.615204;0.60194;0.628353
221;wait;100;5.15506e-05;2.3727e-05;0.000251975
221;boundary;100;0.00726802;0.00462566;0.00843417
221;calc iter;100;0.648383;0.636812;0.656216
221;calc total;1;64.9001;64.9001;64.9001
221;total;1;72.5781;72.5781;72.5781
143;initialize;1;4.04417;4.04417;4.04417
143;async;100;0.0369217;0.0014051;0.0483095
143;inner;100;0.604873;0.594935;0.636767
143;wait;100;4.63534e-05;1.9302e-05;0.000178487
143;boundary;100;0.00615073;0.00217269;0.00716702
143;calc iter;100;0.647994;0.63989;0.655043
143;calc total;1;64.9001;64.9001;64.9001
143;total;1;72.5857;72.5857;72.5857
149;initialize;1;4.02485;4.02485;4.02485
149;async;100;0.0388792;0.00128868;0.0495529
149;inner;100;0.604571;0.597523;0.629901
149;wait;100;3.893e-05;2.1561e-05;0.000263989
149;boundary;100;0.0045239;0.00361044;0.00813111
149;calc iter;100;0.648015;0.638225;0.655071
149;calc total;1;64.9001;64.9001;64.9001
149;total;1;72.5685;72.5685;72.5685
197;initialize;1;4.02701;4.02701;4.02701
197;async;100;0.0186334;0.00133863;0.0257465
197;inner;100;0.623153;0.617553;0.64184
197;wait;100;3.76759e-05;1.9994e-05;0.000146542
197;boundary;100;0.00688016;0.00366066;0.00782623
197;calc iter;100;0.648706;0.640305;0.653955
197;calc total;1;64.9001;64.9001;64.9001
197;total;1;72.5693;72.5693;72.5693
173;initialize;1;4.00707;4.00707;4.00707
173;async;100;0.0233809;0.00128445;0.0340283
173;inner;100;0.619233;0.610959;0.642085
173;wait;100;3.96293e-05;2.0762e-05;0.00021152
173;boundary;100;0.00572126;0.00410125;0.00734113
173;calc iter;100;0.648377;0.643728;0.656488
173;calc total;1;64.9001;64.9001;64.9001
173;total;1;72.5504;72.5504;72.5504
111;initialize;1;4.03969;4.03969;4.03969
111;async;100;0.0140291;0.000978252;0.0208785
111;inner;100;0.628083;0.623405;0.646023
111;wait;100;3.28846e-05;1.7939e-05;7.3716e-05
111;boundary;100;0.00588401;0.00317736;0.00681983
111;calc iter;100;0.648031;0.640297;0.653606
111;calc total;1;64.9001;64.9001;64.9001
111;total;1;72.5829;72.5829;72.5829
222;initialize;1;4.03478;4.03478;4.03478
222;async;100;0.0198599;0.00134665;0.0299304
222;inner;100;0.624648;0.617063;0.635263
222;wait;100;3.24015e-05;1.5583e-05;0.00016165
222;boundary;100;0.00407056;0.0021804;0.0064809
222;calc iter;100;0.648612;0.640164;0.652862
222;calc total;1;64.9001;64.9001;64.9001
222;total;1;72.5781;72.5781;72.5781
150;initialize;1;4.02472;4.02472;4.02472
150;async;100;0.0373703;0.00139468;0.0474254
150;inner;100;0.605674;0.599575;0.630269
150;wait;100;4.55806e-05;2.5655e-05;0.000191224
150;boundary;100;0.00482574;0.00345238;0.00766764
150;calc iter;100;0.647917;0.638525;0.654791
150;calc total;1;64.9001;64.9001;64.9001
150;total;1;72.5684;72.5684;72.5684
198;initialize;1;4.02713;4.02713;4.02713
198;async;100;0.0200001;0.00135241;0.0271009
198;inner;100;0.623338;0.618506;0.638732
198;wait;100;3.68535e-05;2.0868e-05;0.000249448
198;boundary;100;0.0052019;0.00386445;0.00766185
198;calc iter;100;0.648578;0.644665;0.65294
198;calc total;1;64.9001;64.9001;64.9001
198;total;1;72.5694;72.5694;72.5694
174;initialize;1;4.00702;4.00702;4.00702
174;async;100;0.0235413;0.00121567;0.0347474
174;inner;100;0.618537;0.610777;0.641059
174;wait;100;3.93683e-05;2.1967e-05;0.000158133
174;boundary;100;0.00625299;0.0041301;0.00829189
174;calc iter;100;0.648373;0.640599;0.655494
174;calc total;1;64.9001;64.9001;64.9001
174;total;1;72.5504;72.5504;72.5504
112;initialize;1;4.03973;4.03973;4.03973
112;async;100;0.0165173;0.000921037;0.0226361
112;inner;100;0.624976;0.613847;0.643974
112;wait;100;3.59036e-05;1.5491e-05;9.9195e-05
112;boundary;100;0.00665116;0.00234816;0.00723924
112;calc iter;100;0.648182;0.634232;0.652982
112;calc total;1;64.9001;64.9001;64.9001
112;total;1;72.583;72.583;72.583
223;initialize;1;4.03481;4.03481;4.03481
223;async;100;0.0255691;0.00137494;0.033928
223;inner;100;0.620575;0.612333;0.634062
223;wait;100;2.40766e-05;1.5553e-05;0.000161641
223;boundary;100;0.00256144;0.00214954;0.00392054
223;calc iter;100;0.648731;0.639522;0.652955
223;calc total;1;64.9001;64.9001;64.9001
223;total;1;72.5781;72.5781;72.5781
151;initialize;1;4.02467;4.02467;4.02467
151;async;100;0.0304086;0.00136612;0.0381432
151;inner;100;0.612842;0.605941;0.638088
151;wait;100;3.74369e-05;1.6474e-05;0.000127662
151;boundary;100;0.00460813;0.00249261;0.00572915
151;calc iter;100;0.647899;0.642482;0.651834
151;calc total;1;64.9001;64.9001;64.9001
151;total;1;72.5684;72.5684;72.5684
199;initialize;1;4.02707;4.02707;4.02707
199;async;100;0.0173671;0.00138689;0.0223064
199;inner;100;0.623734;0.620904;0.636804
199;wait;100;4.85509e-05;2.5756e-05;0.000257072
199;boundary;100;0.00728636;0.0053463;0.0083737
199;calc iter;100;0.648438;0.642962;0.651964
199;calc total;1;64.9001;64.9001;64.9001
199;total;1;72.5694;72.5694;72.5694
175;initialize;1;4.00707;4.00707;4.00707
175;async;100;0.0255839;0.00111311;0.0355963
175;inner;100;0.616431;0.606292;0.641093
175;wait;100;3.95875e-05;2.3828e-05;0.000170947
175;boundary;100;0.00639601;0.00330393;0.00830855
175;calc iter;100;0.648453;0.638845;0.652926
175;calc total;1;64.9001;64.9001;64.9001
175;total;1;72.5504;72.5504;72.5504
113;initialize;1;4.04078;4.04078;4.04078
113;async;100;0.0264415;0.0013425;0.0325404
113;inner;100;0.61501;0.604603;0.633102
113;wait;100;4.22424e-05;2.1709e-05;0.000203106
113;boundary;100;0.00667108;0.00282709;0.00823315
113;calc iter;100;0.648167;0.63403;0.654722
113;calc total;1;64.9001;64.9001;64.9001
113;total;1;72.584;72.584;72.584
224;initialize;1;4.03487;4.03487;4.03487
224;async;100;0.0267186;0.00145687;0.0362393
224;inner;100;0.618721;0.609458;0.628467
224;wait;100;3.11527e-05;1.6379e-05;0.000159452
224;boundary;100;0.00322831;0.00281654;0.00685341
224;calc iter;100;0.648701;0.636849;0.652733
224;calc total;1;64.9001;64.9001;64.9001
224;total;1;72.5782;72.5782;72.5782
152;initialize;1;4.02489;4.02489;4.02489
152;async;100;0.031262;0.00135145;0.0472395
152;inner;100;0.609129;0.599595;0.637964
152;wait;100;6.37203e-05;2.0855e-05;0.000103379
152;boundary;100;0.00732029;0.00291965;0.0084853
152;calc iter;100;0.647777;0.637187;0.663298
152;calc total;1;64.9001;64.9001;64.9001
152;total;1;72.5685;72.5685;72.5685
200;initialize;1;4.02713;4.02713;4.02713
200;async;100;0.0131549;0.00114095;0.0190457
200;inner;100;0.627874;0.624538;0.642525
200;wait;100;5.27332e-05;3.4237e-05;0.0001776
200;boundary;100;0.00736138;0.00417805;0.00816984
200;calc iter;100;0.648445;0.641451;0.65401
200;calc total;1;64.9001;64.9001;64.9001
200;total;1;72.5694;72.5694;72.5694
176;initialize;1;4.00706;4.00706;4.00706
176;async;100;0.0212558;0.00131068;0.0285298
176;inner;100;0.620811;0.600766;0.64641
176;wait;100;4.07305e-05;1.8547e-05;9.6639e-05
176;boundary;100;0.00655243;0.00220482;0.0073053
176;calc iter;100;0.648662;0.625162;0.653765
176;calc total;1;64.9001;64.9001;64.9001
176;total;1;72.5504;72.5504;72.5504
114;initialize;1;4.04085;4.04085;4.04085
114;async;100;0.0167466;0.000692811;0.0210517
114;inner;100;0.626001;0.608499;0.644003
114;wait;100;4.49552e-05;1.954e-05;9.0886e-05
114;boundary;100;0.00550837;0.00213846;0.00632739
114;calc iter;100;0.648303;0.630105;0.652323
114;calc total;1;64.9001;64.9001;64.9001
114;total;1;72.5841;72.5841;72.5841
225;initialize;1;4.03481;4.03481;4.03481
225;async;100;0.0242452;0.00145272;0.0335011
225;inner;100;0.621752;0.611841;0.635466
225;wait;100;2.32002e-05;1.4036e-05;0.00017009
225;boundary;100;0.00272302;0.00213576;0.00637368
225;calc iter;100;0.648745;0.640369;0.652903
225;calc total;1;64.9001;64.9001;64.9001
225;total;1;72.5782;72.5782;72.5782
153;initialize;1;4.02471;4.02471;4.02471
153;async;100;0.0332754;0.00134277;0.0433938
153;inner;100;0.606726;0.598551;0.636192
153;wait;100;4.57192e-05;2.4697e-05;0.000104597
153;boundary;100;0.00771786;0.00348226;0.00849773
153;calc iter;100;0.647767;0.639943;0.656936
153;calc total;1;64.9001;64.9001;64.9001
153;total;1;72.5684;72.5684;72.5684
201;initialize;1;4.02796;4.02796;4.02796
201;async;100;0.0139018;0.00140102;0.0192016
201;inner;100;0.62769;0.62535;0.641061
201;wait;100;4.27212e-05;2.4184e-05;0.000153333
201;boundary;100;0.00682873;0.00475431;0.00777295
201;calc iter;100;0.648465;0.64398;0.652619
201;calc total;1;64.9001;64.9001;64.9001
201;total;1;72.5703;72.5703;72.5703
177;initialize;1;4.00706;4.00706;4.00706
177;async;100;0.0217471;0.00129203;0.029943
177;inner;100;0.62042;0.596509;0.64622
177;wait;100;4.58813e-05;1.5991e-05;0.000117137
177;boundary;100;0.00656403;0.0021355;0.00716325
177;calc iter;100;0.648779;0.622393;0.652719
177;calc total;1;64.9001;64.9001;64.9001
177;total;1;72.5504;72.5504;72.5504
115;initialize;1;4.04078;4.04078;4.04078
115;async;100;0.0280668;0.00138634;0.0321942
115;inner;100;0.614572;0.598333;0.635039
115;wait;100;4.83017e-05;1.8565e-05;0.000185075
115;boundary;100;0.0056029;0.00216415;0.00699892
115;calc iter;100;0.648292;0.629791;0.652991
115;calc total;1;64.9001;64.9001;64.9001
115;total;1;72.584;72.584;72.584
226;initialize;1;4.03485;4.03485;4.03485
226;async;100;0.0194189;0.00138107;0.0282624
226;inner;100;0.626218;0.617335;0.639958
226;wait;100;2.50344e-05;1.5485e-05;8.8329e-05
226;boundary;100;0.00313818;0.00209599;0.00448127
226;calc iter;100;0.648802;0.643541;0.652738
226;calc total;1;64.9001;64.9001;64.9001
226;total;1;72.5782;72.5782;72.5782
154;initialize;1;4.02485;4.02485;4.02485
154;async;100;0.0302386;0.00140353;0.043826
154;inner;100;0.610936;0.600452;0.638768
154;wait;100;4.79214e-05;1.4905e-05;8.1849e-05
154;boundary;100;0.00665303;0.00231175;0.00852376
154;calc iter;100;0.647878;0.640134;0.654911
154;calc total;1;64.9001;64.9001;64.9001
154;total;1;72.5685;72.5685;72.5685
202;initialize;1;4.02789;4.02789;4.02789
202;async;100;0.0075026;0.00108242;0.0122191
202;inner;100;0.635711;0.632747;0.647029
202;wait;100;3.57757e-05;2.1336e-05;9.695e-05
202;boundary;100;0.00527819;0.00304307;0.00597186
202;calc iter;100;0.64853;0.644646;0.652012
202;calc total;1;64.9001;64.9001;64.9001
202;total;1;72.5702;72.5702;72.5702
178;initialize;1;4.00702;4.00702;4.00702
178;async;100;0.0216695;0.00132255;0.0284212
178;inner;100;0.620445;0.599377;0.646576
178;wait;100;4.49112e-05;1.9541e-05;0.00010107
178;boundary;100;0.00650702;0.00215543;0.00718781
178;calc iter;100;0.648669;0.623958;0.6537
178;calc total;1;64.9001;64.9001;64.9001
178;total;1;72.5504;72.5504;72.5504
116;initialize;1;4.04079;4.04079;4.04079
116;async;100;0.022386;0.00137681;0.0273124
116;inner;100;0.619174;0.610291;0.638293
116;wait;100;3.87082e-05;1.6611e-05;0.000163106
116;boundary;100;0.00654089;0.00324433;0.00778212
116;calc iter;100;0.648142;0.637415;0.652918
116;calc total;1;64.9001;64.9001;64.9001
116;total;1;72.584;72.584;72.584
227;initialize;1;4.03457;4.03457;4.03457
227;async;100;0.0207673;0.00136199;0.0337106
227;inner;100;0.623929;0.616611;0.634994
227;wait;100;3.21286e-05;1.5319e-05;0.000154088
227;boundary;100;0.0039471;0.00264908;0.00809321
227;calc iter;100;0.648677;0.640102;0.654474
227;calc total;1;64.9001;64.9001;64.9001
227;total;1;72.5779;72.5779;72.5779
155;initialize;1;4.02489;4.02489;4.02489
155;async;100;0.029979;0.00130738;0.0397515
155;inner;100;0.611754;0.601693;0.637607
155;wait;100;4.16993e-05;1.5905e-05;0.000149967
155;boundary;100;0.00608992;0.00213231;0.0076032
155;calc iter;100;0.647867;0.642273;0.652946
155;calc total;1;64.9001;64.9001;64.9001
155;total;1;72.5685;72.5685;72.5685
203;initialize;1;4.02697;4.02697;4.02697
203;async;100;0.0130286;0.00134174;0.0176879
203;inner;100;0.628843;0.626742;0.642273
203;wait;100;4.94388e-05;2.9971e-05;0.000120515
203;boundary;100;0.00658264;0.00428888;0.00734705
203;calc iter;100;0.648506;0.643866;0.652252
203;calc total;1;64.9001;64.9001;64.9001
203;total;1;72.5693;72.5693;72.5693
179;initialize;1;4.00703;4.00703;4.00703
179;async;100;0.0201447;0.0013402;0.0280638
179;inner;100;0.621438;0.60542;0.647424
179;wait;100;4.09742e-05;1.7912e-05;8.5057e-05
179;boundary;100;0.00696681;0.00281832;0.00785382
179;calc iter;100;0.648592;0.630415;0.653463
179;calc total;1;64.9001;64.9001;64.9001
179;total;1;72.5504;72.5504;72.5504
117;initialize;1;4.04078;4.04078;4.04078
117;async;100;0.0170187;0.00139013;0.0229294
117;inner;100;0.625094;0.620059;0.642667
117;wait;100;4.21414e-05;2.746e-05;0.000110105
117;boundary;100;0.00586836;0.00318466;0.00733566
117;calc iter;100;0.648025;0.642762;0.653529
117;calc total;1;64.9001;64.9001;64.9001
117;total;1;72.584;72.584;72.584
228;initialize;1;4.0348;4.0348;4.0348
228;async;100;0.00379379;0.00107903;0.0086923
228;inner;100;0.639842;0.636582;0.647095
228;wait;100;3.32755e-05;1.7419e-05;0.000125422
228;boundary;100;0.00508079;0.00234759;0.00770657
228;calc iter;100;0.648751;0.646344;0.652325
228;calc total;1;64.9001;64.9001;64.9001
228;total;1;72.5781;72.5781;72.5781
156;initialize;1;4.02476;4.02476;4.02476
156;async;100;0.0183868;0.00141439;0.03291
156;inner;100;0.621729;0.611042;0.643903
156;wait;100;5.80859e-05;2.3849e-05;9.4659e-05
156;boundary;100;0.00783122;0.00237445;0.00855788
204;initialize;1;4.02688;4.02688;4.02688
204;async;100;0.0131553;0.00118263;0.0194033
204;inner;100;0.627857;0.623106;0.6452
204;wait;100;5.60043e-05;2.9311e-05;0.000158448
204;boundary;100;0.00752838;0.00345215;0.00847613
204;calc iter;100;0.648598;0.644127;0.653138
204;calc total;1;64.9001;64.9001;64.9001
204;total;1;72.5691;72.5691;72.5691
180;initialize;1;4.00715;4.00715;4.00715
180;async;100;0.0162476;0.0013309;0.0238433
180;inner;100;0.626134;0.615938;0.642126
180;wait;100;4.67493e-05;2.5376e-05;0.000113644
180;boundary;100;0.0062607;0.00215913;0.00705303
180;calc iter;100;0.648691;0.637367;0.655591
180;calc total;1;64.9001;64.9001;64.9001
180;total;1;72.5505;72.5505;72.5505
118;initialize;1;4.04005;4.04005;4.04005
118;async;100;0.0130136;0.000597546;0.0191458
118;inner;100;0.628805;0.623889;0.645668
118;wait;100;4.01424e-05;2.1513e-05;9.1473e-05
118;boundary;100;0.00607812;0.00266795;0.0076029
118;calc iter;100;0.647939;0.64465;0.650871
118;calc total;1;64.9001;64.9001;64.9001
118;total;1;72.5833;72.5833;72.5833
156;calc iter;100;0.648007;0.639328;0.660429
156;calc total;1;64.9001;64.9001;64.9001
156;total;1;72.5684;72.5684;72.5684
205;initialize;1;4.02687;4.02687;4.02687
205;async;100;0.0130144;0.0013034;0.0196495
205;inner;100;0.629973;0.62571;0.645634
205;wait;100;4.52612e-05;2.537e-05;9.1878e-05
205;boundary;100;0.00569012;0.00334404;0.00752773
205;calc iter;100;0.648725;0.64479;0.652692
205;calc total;1;64.9001;64.9001;64.9001
205;total;1;72.5691;72.5691;72.5691
181;initialize;1;4.00708;4.00708;4.00708
181;async;100;0.0168354;0.00130907;0.0227704
181;inner;100;0.625887;0.620635;0.641148
181;wait;100;4.01531e-05;1.8423e-05;0.000108965
181;boundary;100;0.00580893;0.0031058;0.00679152
181;calc iter;100;0.648574;0.643963;0.653638
181;calc total;1;64.9001;64.9001;64.9001
181;total;1;72.5504;72.5504;72.5504
119;initialize;1;4.03972;4.03972;4.03972
119;async;100;0.0172629;0.00135053;0.0262426
119;inner;100;0.622984;0.614977;0.643421
119;wait;100;4.97583e-05;2.0055e-05;9.6767e-05
119;boundary;100;0.00746323;0.00327045;0.00849137
119;calc iter;100;0.647762;0.643147;0.651835
119;calc total;1;64.9001;64.9001;64.9001
119;total;1;72.583;72.583;72.583
157;initialize;1;4.0248;4.0248;4.0248
157;async;100;0.00934877;0.000511374;0.0203858
157;inner;100;0.632894;0.624739;0.648073
157;wait;100;5.43901e-05;2.271e-05;0.000131915
157;boundary;100;0.00598572;0.00227939;0.0073777
157;calc iter;100;0.648285;0.642418;0.657126
157;calc total;1;64.9001;64.9001;64.9001
157;total;1;72.5684;72.5684;72.5684
206;initialize;1;4.02694;4.02694;4.02694
206;async;100;0.0154084;0.001384;0.0209664
206;inner;100;0.627381;0.622774;0.644216
206;wait;100;4.0966e-05;2.3333e-05;0.000151966
206;boundary;100;0.00596849;0.00352068;0.00796445
206;calc iter;100;0.648801;0.643249;0.652718
206;calc total;1;64.9001;64.9001;64.9001
206;total;1;72.5693;72.5693;72.5693
182;initialize;1;4.00706;4.00706;4.00706
182;async;100;0.00570297;0.00130438;0.0123285
182;inner;100;0.637121;0.632248;0.648937
182;wait;100;4.12161e-05;2.6527e-05;9.0571e-05
182;boundary;100;0.005663;0.00241422;0.00693217
182;calc iter;100;0.64853;0.644596;0.655272
182;calc total;1;64.9001;64.9001;64.9001
182;total;1;72.5504;72.5504;72.5504
158;initialize;1;4.02471;4.02471;4.02471
158;async;100;0.017826;0.00131565;0.03004
158;inner;100;0.623203;0.616966;0.640945
158;wait;100;4.78002e-05;2.1379e-05;9.6659e-05
158;boundary;100;0.0071724;0.00259072;0.0082118
158;calc iter;100;0.648252;0.642824;0.655458
158;calc total;1;64.9001;64.9001;64.9001
158;total;1;72.5684;72.5684;72.5684
207;initialize;1;4.02706;4.02706;4.02706
207;async;100;0.0150459;0.0010149;0.0203834
207;inner;100;0.627743;0.62261;0.644769
207;wait;100;4.41207e-05;2.3946e-05;0.000171323
207;boundary;100;0.00605253;0.00294819;0.00710571
207;calc iter;100;0.648888;0.640249;0.652369
207;calc total;1;64.9001;64.9001;64.9001
207;total;1;72.5693;72.5693;72.5693
183;initialize;1;4.00705;4.00705;4.00705
183;async;100;0.0153317;0.00135238;0.0214627
183;inner;100;0.62745;0.6225;0.640455
183;wait;100;3.78705e-05;2.0102e-05;0.000218232
183;boundary;100;0.00556862;0.00337938;0.00665587
183;calc iter;100;0.64839;0.645232;0.653733
183;calc total;1;64.9001;64.9001;64.9001
183;total;1;72.5504;72.5504;72.5504
159;initialize;1;4.0247;4.0247;4.0247
159;async;100;0.0180267;0.00139906;0.0274457
159;inner;100;0.624322;0.618442;0.640541
159;wait;100;4.10742e-05;2.2199e-05;0.000109713
159;boundary;100;0.0059479;0.00404399;0.00846958
159;calc iter;100;0.648339;0.643758;0.652599
159;calc total;1;64.9001;64.9001;64.9001
159;total;1;72.5684;72.5684;72.5684
208;initialize;1;4.02694;4.02694;4.02694
208;async;100;0.00873254;0.000896911;0.013065
208;inner;100;0.634403;0.628737;0.646814
208;wait;100;4.06049e-05;2.0599e-05;0.000113661
208;boundary;100;0.00573388;0.00226049;0.00651445
208;calc iter;100;0.648912;0.639826;0.652757
208;calc total;1;64.9001;64.9001;64.9001
208;total;1;72.5693;72.5693;72.5693
184;initialize;1;4.00707;4.00707;4.00707
184;async;100;0.01812;0.00129594;0.0272271
184;inner;100;0.622922;0.615771;0.636174
184;wait;100;4.90691e-05;2.1285e-05;0.000290659
184;boundary;100;0.00716903;0.00433663;0.00838751
184;calc iter;100;0.648262;0.641133;0.656011
184;calc total;1;64.9001;64.9001;64.9001
184;total;1;72.5504;72.5504;72.5504
160;initialize;1;4.02489;4.02489;4.02489
160;async;100;0.0222379;0.00137048;0.0321457
160;inner;100;0.620774;0.609181;0.636832
160;wait;100;4.50265e-05;2.1974e-05;0.000167964
160;boundary;100;0.00549768;0.00223057;0.00768488
160;calc iter;100;0.648557;0.640535;0.656308
160;calc total;1;64.9001;64.9001;64.9001
160;total;1;72.5685;72.5685;72.5685
209;initialize;1;4.02706;4.02706;4.02706
209;async;100;0.0209785;0.00137876;0.0245378
209;inner;100;0.622325;0.61449;0.639234
209;wait;100;3.68415e-05;1.8768e-05;0.000208793
209;boundary;100;0.00558707;0.00213772;0.00683537
209;calc iter;100;0.648929;0.638864;0.651686
209;calc total;1;64.9001;64.9001;64.9001
209;total;1;72.5693;72.5693;72.5693
185;initialize;1;4.00706;4.00706;4.00706
185;async;100;0.0167183;0.0013117;0.0232516
185;inner;100;0.624321;0.620157;0.639265
185;wait;100;5.18948e-05;3.5371e-05;0.000236782
185;boundary;100;0.00721542;0.00469133;0.00824217
185;calc iter;100;0.648309;0.639915;0.653183
185;calc total;1;64.9001;64.9001;64.9001
185;total;1;72.5504;72.5504;72.5504
161;initialize;1;4.0247;4.0247;4.0247
161;async;100;0.0247031;0.00132632;0.0350049
161;inner;100;0.618879;0.605094;0.639679
161;wait;100;4.42018e-05;1.7545e-05;0.000120328
161;boundary;100;0.00502939;0.00209163;0.00593671
161;calc iter;100;0.648658;0.639292;0.653513
161;calc total;1;64.9001;64.9001;64.9001
161;total;1;72.5684;72.5684;72.5684
210;initialize;1;4.02795;4.02795;4.02795
210;async;100;0.0054988;0.0013972;0.0104277
210;inner;100;0.637852;0.631057;0.649602
210;wait;100;3.71624e-05;2.0938e-05;0.000114741
210;boundary;100;0.00556401;0.00209564;0.00599616
210;calc iter;100;0.648954;0.638974;0.655389
210;calc total;1;64.9001;64.9001;64.9001
210;total;1;72.5703;72.5703;72.5703
186;initialize;1;4.00708;4.00708;4.00708
186;async;100;0.0178216;0.00131239;0.025356
186;inner;100;0.623969;0.619594;0.637123
186;wait;100;4.45656e-05;2.671e-05;0.000244901
186;boundary;100;0.00653308;0.00571739;0.00782705
186;calc iter;100;0.64837;0.643475;0.654182
186;calc total;1;64.9001;64.9001;64.9001
186;total;1;72.5504;72.5504;72.5504
162;initialize;1;4.02491;4.02491;4.02491
162;async;100;0.0224041;0.00131279;0.0328769
162;inner;100;0.620525;0.60853;0.636991
162;wait;100;4.20438e-05;2.1418e-05;0.00024715
162;boundary;100;0.00559273;0.00215304;0.0074203
162;calc iter;100;0.648567;0.64244;0.654032
162;calc total;1;64.9001;64.9001;64.9001
162;total;1;72.5686;72.5686;72.5686
211;initialize;1;4.02773;4.02773;4.02773
211;async;100;0.0141714;0.00138343;0.0214607
211;inner;100;0.628443;0.623782;0.644711
211;wait;100;3.93321e-05;2.0672e-05;0.00010941
211;boundary;100;0.00620204;0.00322658;0.00699678
211;calc iter;100;0.648857;0.641823;0.653859
211;calc total;1;64.9001;64.9001;64.9001
211;total;1;72.57;72.57;72.57
187;initialize;1;4.00705;4.00705;4.00705
187;async;100;0.0174326;0.0013512;0.0240314
187;inner;100;0.623721;0.619138;0.63793
187;wait;100;5.3258e-05;3.1786e-05;0.000213601
187;boundary;100;0.00709527;0.00409383;0.00852705
187;calc iter;100;0.648305;0.642386;0.653729
187;calc total;1;64.9001;64.9001;64.9001
187;total;1;72.5504;72.5504;72.5504
163;initialize;1;4.02478;4.02478;4.02478
163;async;100;0.0189027;0.00141941;0.0300698
163;inner;100;0.623875;0.61496;0.639422
163;wait;100;4.23668e-05;2.205e-05;0.00018446
163;boundary;100;0.00568075;0.00323283;0.00648021
163;calc iter;100;0.648503;0.642502;0.653474
163;calc total;1;64.9001;64.9001;64.9001
163;total;1;72.5684;72.5684;72.5684
212;initialize;1;4.02709;4.02709;4.02709
212;async;100;0.0154842;0.00136946;0.0221128
212;inner;100;0.627821;0.623375;0.643774
212;wait;100;4.38719e-05;2.3232e-05;0.000228161
212;boundary;100;0.00542637;0.00333091;0.0067636
212;calc iter;100;0.648777;0.644779;0.653166
212;calc total;1;64.9001;64.9001;64.9001
212;total;1;72.5693;72.5693;72.5693
188;initialize;1;4.00702;4.00702;4.00702
188;async;100;0.0156752;0.00136679;0.0241394
188;inner;100;0.627498;0.622632;0.640886
188;wait;100;3.51442e-05;2.6406e-05;0.000137538
188;boundary;100;0.00526348;0.0040382;0.00724368
188;calc iter;100;0.648473;0.644396;0.653735
188;calc total;1;64.9001;64.9001;64.9001
188;total;1;72.5504;72.5504;72.5504
164;initialize;1;4.0248;4.0248;4.0248
164;async;100;0.0185819;0.00140659;0.0289682
164;inner;100;0.624212;0.614661;0.640348
164;wait;100;4.34365e-05;1.7858e-05;0.000141726
164;boundary;100;0.00568282;0.00286652;0.00741687
164;calc iter;100;0.648522;0.641101;0.654073
164;calc total;1;64.9001;64.9001;64.9001
164;total;1;72.5685;72.5685;72.5685
213;initialize;1;4.02713;4.02713;4.02713
213;async;100;0.0123141;0.00140345;0.019645
213;inner;100;0.630298;0.625778;0.645521
213;wait;100;4.3409e-05;2.8979e-05;0.000123991
213;boundary;100;0.00603859;0.00339188;0.00676235
213;calc iter;100;0.648696;0.645514;0.652495
213;calc total;1;64.9001;64.9001;64.9001
213;total;1;72.5694;72.5694;72.5694
189;initialize;1;4.00712;4.00712;4.00712
189;async;100;0.00751961;0.00061641;0.0151977
189;inner;100;0.635215;0.629895;0.647985
189;wait;100;3.86253e-05;1.9657e-05;8.9672e-05
189;boundary;100;0.00580554;0.00217523;0.00671951
189;calc iter;100;0.648581;0.64235;0.652233
189;calc total;1;64.9001;64.9001;64.9001
189;total;1;72.5504;72.5504;72.5504
165;initialize;1;4.02493;4.02493;4.02493
165;async;100;0.0184611;0.000712513;0.0291483
165;inner;100;0.624899;0.617129;0.642684
165;wait;100;4.74945e-05;2.248e-05;0.000131514
165;boundary;100;0.00497636;0.00325317;0.00724402
165;calc iter;100;0.648386;0.643144;0.653861
165;calc total;1;64.9001;64.9001;64.9001
165;total;1;72.5686;72.5686;72.5686
214;initialize;1;4.02799;4.02799;4.02799
214;async;100;0.0117638;0.00138924;0.0176529
214;inner;100;0.630226;0.624295;0.644612
214;wait;100;4.50818e-05;2.2704e-05;0.0001233
214;boundary;100;0.00655672;0.00341894;0.0079892
214;calc iter;100;0.648594;0.645572;0.653879
214;calc total;1;64.9001;64.9001;64.9001
214;total;1;72.5703;72.5703;72.5703
190;initialize;1;4.00702;4.00702;4.00702
190;async;100;0.0168263;0.00130054;0.0253019
190;inner;100;0.625816;0.619158;0.641213
190;wait;100;3.78023e-05;2.0353e-05;0.000104741
190;boundary;100;0.0059161;0.00232847;0.0068965
190;calc iter;100;0.648598;0.643268;0.653813
190;calc total;1;64.9001;64.9001;64.9001
190;total;1;72.5504;72.5504;72.5504
166;initialize;1;4.02484;4.02484;4.02484
166;async;100;0.0215851;0.00139856;0.0314747
166;inner;100;0.621468;0.614156;0.638357
166;wait;100;4.04458e-05;1.9705e-05;0.000171821
166;boundary;100;0.00519996;0.00251602;0.00640758
166;calc iter;100;0.648296;0.643209;0.654914
166;calc total;1;64.9001;64.9001;64.9001
166;total;1;72.5685;72.5685;72.5685
215;initialize;1;4.02765;4.02765;4.02765
215;async;100;0.0130117;0.00140737;0.0191755
215;inner;100;0.62857;0.623012;0.645207
215;wait;100;5.12062e-05;3.2416e-05;0.000102958
215;boundary;100;0.00695004;0.00345597;0.00795194
215;calc iter;100;0.648585;0.64599;0.6521
215;calc total;1;64.9001;64.9001;64.9001
215;total;1;72.57;72.57;72.57
191;initialize;1;4.00713;4.00713;4.00713
191;async;100;0.0148118;0.00101124;0.0217975
191;inner;100;0.627623;0.616469;0.645364
191;wait;100;4.61664e-05;2.1968e-05;9.8592e-05
191;boundary;100;0.00621414;0.00217793;0.00699291
191;calc iter;100;0.648697;0.63705;0.652684
191;calc total;1;64.9001;64.9001;64.9001
191;total;1;72.5505;72.5505;72.5505
167;initialize;1;4.0249;4.0249;4.0249
167;async;100;0.0138453;0.00080713;0.0214989
167;inner;100;0.62793;0.619968;0.643573
167;wait;100;4.27779e-05;1.822e-05;0.000100111
167;boundary;100;0.0063688;0.00278215;0.00778711
167;calc iter;100;0.648189;0.643275;0.654083
167;calc total;1;64.9001;64.9001;64.9001
167;total;1;72.5685;72.5685;72.5685
229;initialize;1;4.03485;4.03485;4.03485
229;async;100;0.00419751;0.00135869;0.00834465
229;inner;100;0.638496;0.635964;0.647801
229;wait;100;4.31202e-05;1.8045e-05;8.6648e-05
229;boundary;100;0.00598754;0.0033655;0.00772419
229;calc iter;100;0.648726;0.64642;0.652682
229;calc total;1;64.9001;64.9001;64.9001
229;total;1;72.5782;72.5782;72.5782
230;initialize;1;4.0348;4.0348;4.0348
230;async;100;0.00217935;0.0006674;0.00528959
230;inner;100;0.640891;0.637144;0.650616
230;wait;100;4.36281e-05;2.0436e-05;9.4315e-05
230;boundary;100;0.00559845;0.00313916;0.00747559
230;calc iter;100;0.648714;0.646992;0.656575
230;calc total;1;64.9001;64.9001;64.9001
230;total;1;72.5781;72.5781;72.5781
231;initialize;1;4.03481;4.03481;4.03481
231;async;100;0.00615333;0.00134521;0.0102062
231;inner;100;0.636535;0.633999;0.64569
231;wait;100;3.95862e-05;2.206e-05;0.000134075
231;boundary;100;0.00599735;0.00352775;0.00811433
231;calc iter;100;0.648726;0.646026;0.65155
231;calc total;1;64.9001;64.9001;64.9001
231;total;1;72.5781;72.5781;72.5781
312;initialize;1;4.04454;4.04454;4.04454
312;async;100;0.012629;0.00139126;0.0177055
312;inner;100;0.629392;0.626235;0.640869
312;wait;100;4.72623e-05;2.782e-05;0.000136513
312;boundary;100;0.00615893;0.00425894;0.00803804
312;calc iter;100;0.648229;0.64377;0.651762
312;calc total;1;64.9001;64.9001;64.9001
312;total;1;72.5858;72.5858;72.5858
232;initialize;1;4.03479;4.03479;4.03479
232;async;100;0.00487065;0.00104597;0.00909255
232;inner;100;0.63918;0.63662;0.647389
232;wait;100;3.06698e-05;1.5643e-05;9.8025e-05
232;boundary;100;0.00466227;0.00270366;0.00619189
232;calc iter;100;0.648745;0.645704;0.652468
232;calc total;1;64.9001;64.9001;64.9001
232;total;1;72.5781;72.5781;72.5781
288;initialize;1;4.05416;4.05416;4.05416
288;async;100;0.0277577;0.00139153;0.0370115
288;inner;100;0.617645;0.610327;0.636834
288;wait;100;2.44428e-05;1.4085e-05;0.000172217
288;boundary;100;0.00308843;0.00236111;0.00610102
288;calc iter;100;0.648517;0.642587;0.651287
288;calc total;1;64.9001;64.9001;64.9001
288;total;1;72.5887;72.5887;72.5887
240;initialize;1;4.0179;4.0179;4.0179
240;async;100;0.00720165;0.0007567;0.010978
240;inner;100;0.635942;0.632448;0.645145
240;wait;100;3.91197e-05;1.9434e-05;0.000117816
240;boundary;100;0.00545737;0.00330392;0.00752154
240;calc iter;100;0.648642;0.645188;0.651754
240;calc total;1;64.9001;64.9001;64.9001
240;total;1;72.5613;72.5613;72.5613
264;initialize;1;4.03488;4.03488;4.03488
264;async;100;0.00574298;0.00067124;0.010162
264;inner;100;0.63809;0.632811;0.645639
264;wait;100;2.92176e-05;1.645e-05;6.6939e-05
264;boundary;100;0.00479373;0.00221139;0.00704204
264;calc iter;100;0.648658;0.646371;0.651098
264;calc total;1;64.9001;64.9001;64.9001
264;total;1;72.5764;72.5764;72.5764
313;initialize;1;4.04291;4.04291;4.04291
313;async;100;0.012573;0.00140981;0.0180126
313;inner;100;0.629146;0.626045;0.642281
313;wait;100;5.34086e-05;2.277e-05;0.000168506
313;boundary;100;0.00650705;0.00379578;0.00803692
313;calc iter;100;0.648282;0.643315;0.65305
313;calc total;1;64.9001;64.9001;64.9001
313;total;1;72.5841;72.5841;72.5841
233;initialize;1;4.03482;4.03482;4.03482
233;async;100;0.00662993;0.00118066;0.0113748
233;inner;100;0.637441;0.634079;0.646554
233;wait;100;2.54545e-05;1.6081e-05;0.000178446
233;boundary;100;0.00465561;0.00225572;0.006678
233;calc iter;100;0.648754;0.645636;0.652174
233;calc total;1;64.9001;64.9001;64.9001
233;total;1;72.5781;72.5781;72.5781
289;initialize;1;4.05428;4.05428;4.05428
289;async;100;0.0301856;0.00134603;0.0370547
289;inner;100;0.61469;0.606789;0.63685
289;wait;100;2.75908e-05;1.661e-05;0.000201638
289;boundary;100;0.00366553;0.00214278;0.00543779
289;calc iter;100;0.648571;0.642581;0.651961
289;calc total;1;64.9001;64.9001;64.9001
289;total;1;72.5888;72.5888;72.5888
241;initialize;1;4.01803;4.01803;4.01803
241;async;100;0.00887764;0.0013534;0.0129193
241;inner;100;0.633877;0.631407;0.642255
241;wait;100;4.08622e-05;2.3494e-05;0.000200708
241;boundary;100;0.00588884;0.00464423;0.00807201
241;calc iter;100;0.648685;0.645861;0.651229
241;calc total;1;64.9001;64.9001;64.9001
241;total;1;72.5614;72.5614;72.5614
265;initialize;1;4.03503;4.03503;4.03503
265;async;100;0.0114808;0.00133117;0.0154672
265;inner;100;0.632229;0.626699;0.641198
265;wait;100;2.94962e-05;1.5869e-05;0.00018743
265;boundary;100;0.0049118;0.00225724;0.00668805
265;calc iter;100;0.648652;0.643684;0.651655
265;calc total;1;64.9001;64.9001;64.9001
265;total;1;72.5765;72.5765;72.5765
314;initialize;1;4.04273;4.04273;4.04273
314;async;100;0.0163733;0.00142215;0.0229239
314;inner;100;0.624255;0.619609;0.636581
314;wait;100;5.5542e-05;3.218e-05;0.000180128
314;boundary;100;0.00760251;0.00586463;0.00856435
314;calc iter;100;0.648288;0.642592;0.653806
314;calc total;1;64.9001;64.9001;64.9001
314;total;1;72.5839;72.5839;72.5839
234;initialize;1;4.03486;4.03486;4.03486
234;async;100;0.00945498;0.00136846;0.0136665
234;inner;100;0.634185;0.629686;0.645285
234;wait;100;2.75689e-05;1.5832e-05;0.000137405
234;boundary;100;0.00509889;0.0021054;0.00678826
234;calc iter;100;0.648768;0.643393;0.653418
234;calc total;1;64.9001;64.9001;64.9001
234;total;1;72.5782;72.5782;72.5782
290;initialize;1;4.05423;4.05423;4.05423
290;async;100;0.0301729;0.00139037;0.036654
290;inner;100;0.614453;0.607285;0.63906
290;wait;100;2.71128e-05;1.5237e-05;9.8178e-05
290;boundary;100;0.00394455;0.00209837;0.00484062
290;calc iter;100;0.6486;0.643594;0.650649
290;calc total;1;64.9001;64.9001;64.9001
290;total;1;72.5887;72.5887;72.5887
242;initialize;1;4.01792;4.01792;4.01792
242;async;100;0.00947208;0.00138768;0.0143381
242;inner;100;0.635064;0.631805;0.64389
242;wait;100;2.79862e-05;1.8632e-05;0.000150525
242;boundary;100;0.00415027;0.00319045;0.00723584
242;calc iter;100;0.648716;0.645591;0.650892
242;calc total;1;64.9001;64.9001;64.9001
242;total;1;72.5613;72.5613;72.5613
266;initialize;1;4.03492;4.03492;4.03492
266;async;100;0.00681017;0.00130749;0.0103604
266;inner;100;0.635964;0.631589;0.644279
266;wait;100;3.32901e-05;1.6994e-05;0.000134479
266;boundary;100;0.00591274;0.00212302;0.00701505
266;calc iter;100;0.648722;0.641944;0.651424
266;calc total;1;64.9001;64.9001;64.9001
266;total;1;72.5764;72.5764;72.5764
315;initialize;1;4.04272;4.04272;4.04272
315;async;100;0.0124162;0.0013958;0.0177092
315;inner;100;0.629674;0.625925;0.641394
315;wait;100;4.0344e-05;2.4157e-05;0.000100222
315;boundary;100;0.00615025;0.00378618;0.00810897
315;calc iter;100;0.648282;0.645453;0.652593
315;calc total;1;64.9001;64.9001;64.9001
315;total;1;72.5839;72.5839;72.5839
235;initialize;1;4.03502;4.03502;4.03502
235;async;100;0.00783122;0.00136561;0.0120435
235;inner;100;0.636202;0.633352;0.64408
235;wait;100;2.799e-05;1.6146e-05;0.000187407
235;boundary;100;0.00467916;0.00297157;0.00752895
235;calc iter;100;0.648742;0.644705;0.65169
235;calc total;1;64.9001;64.9001;64.9001
235;total;1;72.5783;72.5783;72.5783
291;initialize;1;4.05428;4.05428;4.05428
291;async;100;0.0266507;0.00132921;0.0337137
291;inner;100;0.618961;0.612397;0.63831
291;wait;100;2.21962e-05;1.4554e-05;0.000114346
291;boundary;100;0.00286346;0.00233925;0.00401124
291;calc iter;100;0.648499;0.643224;0.650498
291;calc total;1;64.9001;64.9001;64.9001
291;total;1;72.5888;72.5888;72.5888
243;initialize;1;4.0179;4.0179;4.0179
243;async;100;0.00438642;0.000667986;0.00847706
243;inner;100;0.639256;0.636878;0.647033
243;wait;100;3.21042e-05;2.0534e-05;0.000106648
243;boundary;100;0.00501198;0.00255512;0.00660502
243;calc iter;100;0.648687;0.645941;0.651675
243;calc total;1;64.9001;64.9001;64.9001
243;total;1;72.5613;72.5613;72.5613
267;initialize;1;4.03491;4.03491;4.03491
267;async;100;0.00982624;0.00132186;0.0145928
267;inner;100;0.633934;0.62883;0.642671
267;wait;100;2.93059e-05;1.558e-05;0.000161796
267;boundary;100;0.00486064;0.00221679;0.00652278
267;calc iter;100;0.648652;0.645297;0.652299
267;calc total;1;64.9001;64.9001;64.9001
267;total;1;72.5764;72.5764;72.5764
236;initialize;1;4.03488;4.03488;4.03488
236;async;100;0.00598616;0.00147509;0.00945592
236;inner;100;0.637381;0.634833;0.644871
236;wait;100;3.40306e-05;2.0298e-05;0.000195502
236;boundary;100;0.00531529;0.00403372;0.00825848
236;calc iter;100;0.648718;0.646753;0.651259
236;calc total;1;64.9001;64.9001;64.9001
236;total;1;72.5782;72.5782;72.5782
292;initialize;1;4.05416;4.05416;4.05416
292;async;100;0.0299116;0.00124973;0.0362766
292;inner;100;0.615187;0.609249;0.631505
292;wait;100;2.46101e-05;1.4129e-05;0.000269083
292;boundary;100;0.0032914;0.00211929;0.00731147
292;calc iter;100;0.648416;0.640337;0.651415
292;calc total;1;64.9001;64.9001;64.9001
292;total;1;72.5887;72.5887;72.5887
244;initialize;1;4.01878;4.01878;4.01878
244;async;100;0.0103056;0.00138037;0.0139988
244;inner;100;0.631693;0.627508;0.640679
244;wait;100;4.30563e-05;2.8606e-05;0.000174473
244;boundary;100;0.00662219;0.00522429;0.00801223
244;calc iter;100;0.648665;0.643813;0.65255
244;calc total;1;64.9001;64.9001;64.9001
244;total;1;72.5622;72.5622;72.5622
268;initialize;1;4.03529;4.03529;4.03529
268;async;100;0.00894541;0.0015638;0.0149999
268;inner;100;0.634428;0.630112;0.641883
268;wait;100;3.49013e-05;2.1665e-05;0.000133707
268;boundary;100;0.00519666;0.0033488;0.00719522
268;calc iter;100;0.648607;0.645504;0.652431
237;initialize;1;4.03489;4.03489;4.03489
237;async;100;0.00473463;0.00114566;0.00831709
237;inner;100;0.638358;0.633759;0.647781
237;wait;100;3.90169e-05;2.0925e-05;8.6638e-05
237;boundary;100;0.0055442;0.00341902;0.00806663
237;calc iter;100;0.648677;0.646823;0.652716
237;calc total;1;64.9001;64.9001;64.9001
237;total;1;72.5782;72.5782;72.5782
293;initialize;1;4.05425;4.05425;4.05425
293;async;100;0.0244172;0.00135597;0.0321223
293;inner;100;0.619733;0.614425;0.637278
293;wait;100;3.17105e-05;1.7093e-05;0.000128263
293;boundary;100;0.00418438;0.00234445;0.00664648
293;calc iter;100;0.648368;0.642724;0.652754
293;calc total;1;64.9001;64.9001;64.9001
293;total;1;72.5888;72.5888;72.5888
245;initialize;1;4.01795;4.01795;4.01795
245;async;100;0.0113302;0.00134282;0.0186847
245;inner;100;0.629751;0.624595;0.637915
245;wait;100;5.08345e-05;3.0814e-05;0.000259106
245;boundary;100;0.00744891;0.00514009;0.00842566
245;calc iter;100;0.648583;0.644037;0.655242
245;calc total;1;64.9001;64.9001;64.9001
245;total;1;72.5613;72.5613;72.5613
336;initialize;1;4.03014;4.03014;4.03014
336;async;100;0.0116835;0.00136443;0.0152044
336;inner;100;0.629929;0.612991;0.645302
336;wait;100;4.22654e-05;1.7867e-05;8.5202e-05
336;boundary;100;0.00696086;0.00230634;0.0076077
336;calc iter;100;0.648617;0.630521;0.651589
336;calc total;1;64.9001;64.9001;64.9001
336;total;1;72.5734;72.5734;72.5734
268;calc total;1;64.9001;64.9001;64.9001
268;total;1;72.5768;72.5768;72.5768
238;initialize;1;4.0345;4.0345;4.0345
238;async;100;0.00510715;0.00129657;0.00758059
238;inner;100;0.638315;0.634928;0.647415
238;wait;100;3.55361e-05;1.8203e-05;0.000105542
238;boundary;100;0.00522769;0.00308102;0.00765064
238;calc iter;100;0.648686;0.645217;0.652439
238;calc total;1;64.9001;64.9001;64.9001
238;total;1;72.5778;72.5778;72.5778
294;initialize;1;4.05424;4.05424;4.05424
294;async;100;0.0268225;0.00130433;0.0361151
294;inner;100;0.614293;0.605121;0.633793
294;wait;100;5.18403e-05;2.9535e-05;0.000255941
294;boundary;100;0.00707512;0.00379146;0.00863675
294;calc iter;100;0.648245;0.64088;0.653824
294;calc total;1;64.9001;64.9001;64.9001
294;total;1;72.5888;72.5888;72.5888
246;initialize;1;4.01854;4.01854;4.01854
246;async;100;0.0097836;0.00139886;0.0144542
246;inner;100;0.632345;0.629193;0.639981
246;wait;100;4.18113e-05;1.8544e-05;0.000262512
246;boundary;100;0.00646762;0.00355434;0.0080805
246;calc iter;100;0.64864;0.645754;0.653055
246;calc total;1;64.9001;64.9001;64.9001
246;total;1;72.562;72.562;72.562
337;initialize;1;4.0301;4.0301;4.0301
337;async;100;0.0113703;0.00148604;0.0142923
337;inner;100;0.630735;0.611556;0.645917
337;wait;100;3.41785e-05;1.5488e-05;8.7185e-05
337;boundary;100;0.00653288;0.00211767;0.0070826
337;calc iter;100;0.648674;0.623909;0.652581
337;calc total;1;64.9001;64.9001;64.9001
337;total;1;72.5733;72.5733;72.5733
269;initialize;1;4.03492;4.03492;4.03492
269;async;100;0.0107357;0.00137606;0.0159785
269;inner;100;0.631828;0.62847;0.637399
269;wait;100;4.6979e-05;2.8203e-05;0.000269235
269;boundary;100;0.00595093;0.00449435;0.00724428
269;calc iter;100;0.648563;0.645437;0.651358
269;calc total;1;64.9001;64.9001;64.9001
269;total;1;72.5764;72.5764;72.5764
239;initialize;1;4.03495;4.03495;4.03495
239;async;100;0.00290992;0.000963347;0.00671079
239;inner;100;0.640929;0.637944;0.64967
239;wait;100;3.08228e-05;1.6245e-05;0.000112874
239;boundary;100;0.00484395;0.00327022;0.0065088
239;calc iter;100;0.648715;0.646808;0.655111
239;calc total;1;64.9001;64.9001;64.9001
295;initialize;1;4.05428;4.05428;4.05428
295;async;100;0.022252;0.00125288;0.0285945
295;inner;100;0.619357;0.613313;0.638204
295;wait;100;4.95766e-05;2.7617e-05;0.000165843
295;boundary;100;0.00671826;0.00295817;0.00804087
295;calc iter;100;0.648379;0.643102;0.655339
295;calc total;1;64.9001;64.9001;64.9001
295;total;1;72.5888;72.5888;72.5888
247;initialize;1;4.0192;4.0192;4.0192
247;async;100;0.00803707;0.00136102;0.0122222
247;inner;100;0.636526;0.632836;0.644014
247;wait;100;3.10098e-05;1.9493e-05;0.000125947
247;boundary;100;0.00412116;0.00344238;0.00528447
247;calc iter;100;0.648717;0.646352;0.651917
247;calc total;1;64.9001;64.9001;64.9001
247;total;1;72.5626;72.5626;72.5626
338;initialize;1;4.03008;4.03008;4.03008
338;async;100;0.0124198;0.0014624;0.0157948
338;inner;100;0.629499;0.611723;0.643401
338;wait;100;4.35644e-05;2.0723e-05;0.000132724
338;boundary;100;0.00667282;0.00217334;0.00726418
338;calc iter;100;0.648638;0.627929;0.652114
338;calc total;1;64.9001;64.9001;64.9001
338;total;1;72.5733;72.5733;72.5733
270;initialize;1;4.0349;4.0349;4.0349
270;async;100;0.00912352;0.00132702;0.0127987
270;inner;100;0.634723;0.631133;0.642011
270;wait;100;3.1441e-05;1.6892e-05;0.000136844
270;boundary;100;0.00467738;0.00333189;0.00705398
270;calc iter;100;0.648557;0.645299;0.651108
270;calc total;1;64.9001;64.9001;64.9001
270;total;1;72.5764;72.5764;72.5764
239;total;1;72.5783;72.5783;72.5783
296;initialize;1;4.05428;4.05428;4.05428
296;async;100;0.0228267;0.00129788;0.0287993
296;inner;100;0.61815;0.612861;0.639046
296;wait;100;6.56665e-05;3.9953e-05;0.00010577
296;boundary;100;0.00730355;0.00311853;0.00872619
296;calc iter;100;0.648347;0.641054;0.653234
296;calc total;1;64.9001;64.9001;64.9001
296;total;1;72.5888;72.5888;72.5888
248;initialize;1;4.01791;4.01791;4.01791
248;async;100;0.00825283;0.000852425;0.0122287
248;inner;100;0.635536;0.631919;0.645361
248;wait;100;2.93568e-05;1.6981e-05;8.3733e-05
248;boundary;100;0.00492678;0.00291918;0.00666614
248;calc iter;100;0.648746;0.646015;0.651551
248;calc total;1;64.9001;64.9001;64.9001
248;total;1;72.5613;72.5613;72.5613
339;initialize;1;4.0301;4.0301;4.0301
339;async;100;0.0114969;0.000827972;0.0155717
339;inner;100;0.629712;0.616183;0.644993
339;wait;100;5.05207e-05;2.1299e-05;0.0001502
339;boundary;100;0.00730277;0.00293686;0.00786815
339;calc iter;100;0.648564;0.632373;0.651757
339;calc total;1;64.9001;64.9001;64.9001
339;total;1;72.5733;72.5733;72.5733
271;initialize;1;4.03494;4.03494;4.03494
271;async;100;0.00371762;0.00132296;0.00698927
271;inner;100;0.640198;0.637831;0.647222
271;wait;100;2.72395e-05;1.7678e-05;7.848e-05
271;boundary;100;0.00464709;0.00334127;0.00704821
271;calc iter;100;0.648591;0.64632;0.654683
271;calc total;1;64.9001;64.9001;64.9001
271;total;1;72.5765;72.5765;72.5765
297;initialize;1;4.05421;4.05421;4.05421
297;async;100;0.0213086;0.00151499;0.0280256
297;inner;100;0.621164;0.61473;0.639868
297;wait;100;4.56638e-05;2.8527e-05;8.5826e-05
297;boundary;100;0.00585936;0.00278758;0.00828926
297;calc iter;100;0.648379;0.644025;0.653784
297;calc total;1;64.9001;64.9001;64.9001
297;total;1;72.5888;72.5888;72.5888
249;initialize;1;4.01777;4.01777;4.01777
249;async;100;0.0092777;0.00141255;0.0129408
249;inner;100;0.63366;0.629935;0.644073
249;wait;100;3.10722e-05;1.6083e-05;0.000107022
249;boundary;100;0.00580109;0.00216396;0.00692136
249;calc iter;100;0.648771;0.64348;0.651414
249;calc total;1;64.9001;64.9001;64.9001
249;total;1;72.5612;72.5612;72.5612
340;initialize;1;4.03015;4.03015;4.03015
340;async;100;0.0144578;0.00123475;0.0201461
340;inner;100;0.627092;0.619889;0.643472
340;wait;100;4.41311e-05;2.1851e-05;0.000158995
340;boundary;100;0.0068917;0.00326623;0.00790595
340;calc iter;100;0.648488;0.63774;0.653059
340;calc total;1;64.9001;64.9001;64.9001
340;total;1;72.5734;72.5734;72.5734
272;initialize;1;4.03487;4.03487;4.03487
272;async;100;0.00647138;0.00109328;0.0117461
272;inner;100;0.635335;0.629949;0.644406
272;wait;100;4.12046e-05;2.0595e-05;9.1347e-05
272;boundary;100;0.00661988;0.00331321;0.00847578
272;calc iter;100;0.648469;0.64408;0.651686
272;calc total;1;64.9001;64.9001;64.9001
272;total;1;72.5764;72.5764;72.5764
298;initialize;1;4.05421;4.05421;4.05421
298;async;100;0.0214828;0.0012933;0.0281885
298;inner;100;0.622118;0.617039;0.640167
298;wait;100;3.6338e-05;2.0983e-05;0.000122294
298;boundary;100;0.00478555;0.00270991;0.00645953
298;calc iter;100;0.648424;0.64259;0.652806
298;calc total;1;64.9001;64.9001;64.9001
298;total;1;72.5887;72.5887;72.5887
250;initialize;1;4.01878;4.01878;4.01878
250;async;100;0.00313807;0.00123985;0.00335403
250;inner;100;0.639069;0.636536;0.647311
250;wait;100;4.13898e-05;1.6613e-05;7.9528e-05
250;boundary;100;0.00655498;0.00213404;0.00706034
250;calc iter;100;0.648805;0.642044;0.652348
250;calc total;1;64.9001;64.9001;64.9001
250;total;1;72.5622;72.5622;72.5622
341;initialize;1;4.03012;4.03012;4.03012
341;async;100;0.0146071;0.00149773;0.0199123
341;inner;100;0.628006;0.623888;0.640862
341;wait;100;4.31594e-05;2.1158e-05;0.000300887
341;boundary;100;0.00574618;0.00372761;0.00847048
341;calc iter;100;0.648404;0.641508;0.651266
341;calc total;1;64.9001;64.9001;64.9001
341;total;1;72.5733;72.5733;72.5733
273;initialize;1;4.0356;4.0356;4.0356
273;async;100;0.00562751;0.000685775;0.0108701
273;inner;100;0.637113;0.633131;0.645243
273;wait;100;4.07201e-05;2.6326e-05;9.7944e-05
273;boundary;100;0.00574881;0.0029748;0.00725874
273;calc iter;100;0.648531;0.644596;0.652837
273;calc total;1;64.9001;64.9001;64.9001
273;total;1;72.5772;72.5772;72.5772
299;initialize;1;4.05418;4.05418;4.05418
299;async;100;0.0211266;0.00134116;0.0278229
299;inner;100;0.621655;0.616196;0.639399
299;wait;100;4.09581e-05;1.8109e-05;9.0104e-05
299;boundary;100;0.005551;0.00218527;0.00720358
299;calc iter;100;0.648375;0.643787;0.653056
299;calc total;1;64.9001;64.9001;64.9001
299;total;1;72.5887;72.5887;72.5887
251;initialize;1;4.01921;4.01921;4.01921
251;async;100;0.00870841;0.00141499;0.0128635
251;inner;100;0.634402;0.630398;0.6447
251;wait;100;4.09503e-05;1.6961e-05;0.000105069
251;boundary;100;0.00560824;0.00225106;0.00678447
251;calc iter;100;0.648762;0.644007;0.651526
251;calc total;1;64.9001;64.9001;64.9001
251;total;1;72.5626;72.5626;72.5626
342;initialize;1;4.03009;4.03009;4.03009
342;async;100;0.013228;0.000890718;0.0181374
342;inner;100;0.627769;0.624219;0.643778
342;wait;100;4.63223e-05;2.7684e-05;0.000191076
342;boundary;100;0.00724746;0.0039218;0.00843113
342;calc iter;100;0.648292;0.64347;0.651756
342;calc total;1;64.9001;64.9001;64.9001
342;total;1;72.5733;72.5733;72.5733
274;initialize;1;4.03484;4.03484;4.03484
274;async;100;0.00812001;0.00142496;0.0133558
274;inner;100;0.635279;0.632104;0.642485
274;wait;100;3.64896e-05;2.1619e-05;0.000122566
274;boundary;100;0.00514581;0.00366397;0.00809413
274;calc iter;100;0.648582;0.645311;0.651936
274;calc total;1;64.9001;64.9001;64.9001
274;total;1;72.5764;72.5764;72.5764
300;initialize;1;4.05421;4.05421;4.05421
300;async;100;0.00966536;0.00136993;0.0150765
300;inner;100;0.632599;0.629698;0.644218
300;wait;100;4.23516e-05;2.4714e-05;0.000120033
300;boundary;100;0.00612598;0.00317688;0.00770837
300;calc iter;100;0.648435;0.645569;0.652627
300;calc total;1;64.9001;64.9001;64.9001
300;total;1;72.5887;72.5887;72.5887
252;initialize;1;4.01825;4.01825;4.01825
252;async;100;0.00978719;0.00141903;0.0140905
252;inner;100;0.633728;0.629634;0.643521
252;wait;100;3.28608e-05;1.5924e-05;0.000155863
252;boundary;100;0.00514078;0.00211378;0.0069982
252;calc iter;100;0.64869;0.644371;0.65345
252;calc total;1;64.9001;64.9001;64.9001
252;total;1;72.5617;72.5617;72.5617
343;initialize;1;4.0301;4.0301;4.0301
343;async;100;0.0120521;0.00132376;0.0149886
343;inner;100;0.629873;0.627289;0.641251
343;wait;100;4.21186e-05;2.3173e-05;0.000149735
343;boundary;100;0.00629941;0.00435881;0.00728078
343;calc iter;100;0.648268;0.645028;0.65079
343;calc total;1;64.9001;64.9001;64.9001
343;total;1;72.5733;72.5733;72.5733
275;initialize;1;4.03488;4.03488;4.03488
275;async;100;0.0086498;0.00145197;0.0140554
275;inner;100;0.632316;0.628719;0.641039
275;wait;100;5.18469e-05;3.0918e-05;0.000222819
275;boundary;100;0.00750859;0.00455897;0.00838034
275;calc iter;100;0.648528;0.644386;0.652953
275;calc total;1;64.9001;64.9001;64.9001
275;total;1;72.5764;72.5764;72.5764
301;initialize;1;4.05417;4.05417;4.05417
301;async;100;0.0111903;0.0014346;0.0180036
301;inner;100;0.629537;0.625684;0.643851
301;wait;100;4.9723e-05;3.0294e-05;0.000162719
301;boundary;100;0.00761078;0.00399639;0.00844624
301;calc iter;100;0.648389;0.643758;0.653812
301;calc total;1;64.9001;64.9001;64.9001
301;total;1;72.5887;72.5887;72.5887
253;initialize;1;4.01794;4.01794;4.01794
253;async;100;0.00783286;0.00136268;0.0117245
253;inner;100;0.636348;0.63284;0.644048
253;wait;100;2.9515e-05;1.69e-05;0.000100543
253;boundary;100;0.00445089;0.00231562;0.00619735
253;calc iter;100;0.648663;0.645879;0.651788
253;calc total;1;64.9001;64.9001;64.9001
253;total;1;72.5613;72.5613;72.5613
276;initialize;1;4.0349;4.0349;4.0349
276;async;100;0.00523706;0.000665315;0.0102767
276;inner;100;0.637105;0.632433;0.645603
276;wait;100;4.18382e-05;2.0249e-05;0.000110104
276;boundary;100;0.00613654;0.00295512;0.00779205
276;calc iter;100;0.648522;0.643734;0.653011
276;calc total;1;64.9001;64.9001;64.9001
276;total;1;72.5764;72.5764;72.5764
302;initialize;1;4.05425;4.05425;4.05425
302;async;100;0.00808542;0.000816585;0.0115229
302;inner;100;0.633677;0.629435;0.6464
302;wait;100;4.03661e-05;2.7331e-05;7.6863e-05
302;boundary;100;0.00656049;0.0032385;0.0081112
302;calc iter;100;0.648365;0.644842;0.651443
302;calc total;1;64.9001;64.9001;64.9001
302;total;1;72.5888;72.5888;72.5888
254;initialize;1;4.01792;4.01792;4.01792
254;async;100;0.00578076;0.0014568;0.00970398
254;inner;100;0.638239;0.633452;0.64525
254;wait;100;2.68617e-05;1.5952e-05;8.7122e-05
254;boundary;100;0.00460514;0.00282142;0.00647646
254;calc iter;100;0.648653;0.646087;0.652255
254;calc total;1;64.9001;64.9001;64.9001
254;total;1;72.5613;72.5613;72.5613
277;initialize;1;4.03491;4.03491;4.03491
277;async;100;0.00900457;0.00137396;0.0157203
277;inner;100;0.631624;0.627621;0.642844
277;wait;100;5.20533e-05;2.6627e-05;0.000133538
277;boundary;100;0.00776608;0.00408168;0.00848312
277;calc iter;100;0.648448;0.642339;0.653874
277;calc total;1;64.9001;64.9001;64.9001
277;total;1;72.5764;72.5764;72.5764
303;initialize;1;4.05419;4.05419;4.05419
303;async;100;0.0141942;0.00136059;0.0199424
303;inner;100;0.628329;0.625812;0.641175
303;wait;100;3.63705e-05;2.4864e-05;0.000171876
303;boundary;100;0.00586851;0.00483974;0.0076022
303;calc iter;100;0.64843;0.643529;0.651802
303;calc total;1;64.9001;64.9001;64.9001
303;total;1;72.5887;72.5887;72.5887
255;initialize;1;4.01925;4.01925;4.01925
255;async;100;0.00919719;0.00140896;0.0134652
255;inner;100;0.634823;0.629781;0.643125
255;wait;100;2.77401e-05;1.561e-05;0.000149385
255;boundary;100;0.00459613;0.00300481;0.00645332
255;calc iter;100;0.648646;0.646674;0.652073
255;calc total;1;64.9001;64.9001;64.9001
255;total;1;72.5626;72.5626;72.5626
278;initialize;1;4.03491;4.03491;4.03491
278;async;100;0.00881119;0.00134599;0.0137802
278;inner;100;0.632967;0.629832;0.643036
278;wait;100;4.33624e-05;2.687e-05;0.00011657
278;boundary;100;0.00667573;0.00401335;0.0080631
278;calc iter;100;0.648499;0.646225;0.652871
278;calc total;1;64.9001;64.9001;64.9001
278;total;1;72.5764;72.5764;72.5764
304;initialize;1;4.05423;4.05423;4.05423
304;async;100;0.0181819;0.00126154;0.0240174
304;inner;100;0.623611;0.614715;0.639573
304;wait;100;3.85259e-05;1.8266e-05;0.00018592
304;boundary;100;0.00681391;0.00229517;0.00827076
304;calc iter;100;0.648647;0.63661;0.6524
304;calc total;1;64.9001;64.9001;64.9001
304;total;1;72.5888;72.5888;72.5888
256;initialize;1;4.01797;4.01797;4.01797
256;async;100;0.00958864;0.0013586;0.01468
256;inner;100;0.633305;0.629973;0.642323
256;wait;100;3.66591e-05;1.7593e-05;0.000156947
256;boundary;100;0.00561011;0.00291378;0.00818202
256;calc iter;100;0.648542;0.642976;0.652621
256;calc total;1;64.9001;64.9001;64.9001
256;total;1;72.5613;72.5613;72.5613
279;initialize;1;4.03492;4.03492;4.03492
279;async;100;0.00570998;0.000690063;0.0124428
279;inner;100;0.638245;0.634247;0.645587
279;wait;100;3.36607e-05;1.809e-05;9.9278e-05
279;boundary;100;0.00457799;0.00223871;0.00644511
279;calc iter;100;0.648568;0.645097;0.65338
279;calc total;1;64.9001;64.9001;64.9001
279;total;1;72.5764;72.5764;72.5764
305;initialize;1;4.05424;4.05424;4.05424
305;async;100;0.0192907;0.00126863;0.022558
305;inner;100;0.62293;0.61069;0.638921
305;wait;100;3.9017e-05;1.6256e-05;0.000184657
305;boundary;100;0.00643382;0.0021387;0.00708241
305;calc iter;100;0.648696;0.632275;0.652085
305;calc total;1;64.9001;64.9001;64.9001
305;total;1;72.5888;72.5888;72.5888
257;initialize;1;4.01789;4.01789;4.01789
257;async;100;0.0107097;0.00134179;0.0143397
257;inner;100;0.63159;0.628528;0.636486
257;wait;100;4.56277e-05;2.7183e-05;0.000270155
257;boundary;100;0.00627261;0.00469194;0.00798838
257;calc iter;100;0.648619;0.644992;0.651628
257;calc total;1;64.9001;64.9001;64.9001
257;total;1;72.5613;72.5613;72.5613
280;initialize;1;4.03492;4.03492;4.03492
280;async;100;0.0109791;0.00135806;0.0172226
280;inner;100;0.632808;0.628444;0.638359
280;wait;100;3.69659e-05;1.5865e-05;0.00026974
280;boundary;100;0.00471846;0.00329923;0.00738891
280;calc iter;100;0.648544;0.645773;0.651473
280;calc total;1;64.9001;64.9001;64.9001
280;total;1;72.5765;72.5765;72.5765
258;initialize;1;4.01857;4.01857;4.01857
258;async;100;0.00564933;0.000621974;0.00887057
258;inner;100;0.638678;0.635774;0.645825
258;wait;100;3.03248e-05;1.7584e-05;7.8756e-05
258;boundary;100;0.00430585;0.00225882;0.00606058
258;calc iter;100;0.648665;0.646023;0.651049
258;calc total;1;64.9001;64.9001;64.9001
258;total;1;72.5619;72.5619;72.5619
281;initialize;1;4.03495;4.03495;4.03495
281;async;100;0.0099381;0.000903189;0.0152463
281;inner;100;0.634336;0.629322;0.642571
281;wait;100;2.67925e-05;1.5146e-05;0.000150766
281;boundary;100;0.00426467;0.00222102;0.00779232
281;calc iter;100;0.648567;0.645369;0.652109
281;calc total;1;64.9001;64.9001;64.9001
281;total;1;72.5765;72.5765;72.5765
259;initialize;1;4.01798;4.01798;4.01798
259;async;100;0.00689376;0.00137385;0.0107589
259;inner;100;0.63629;0.633011;0.643207
259;wait;100;3.98554e-05;2.2645e-05;0.000105815
259;boundary;100;0.0054139;0.00357547;0.00704812
259;calc iter;100;0.648639;0.646199;0.652062
259;calc total;1;64.9001;64.9001;64.9001
259;total;1;72.5614;72.5614;72.5614
282;initialize;1;4.0349;4.0349;4.0349
282;async;100;0.0147741;0.00134906;0.0201654
282;inner;100;0.629404;0.623985;0.639404
282;wait;100;3.46813e-05;2.0036e-05;0.000242683
282;boundary;100;0.00438439;0.00209343;0.00747255
282;calc iter;100;0.648598;0.644967;0.651215
282;calc total;1;64.9001;64.9001;64.9001
282;total;1;72.5764;72.5764;72.5764
260;initialize;1;4.01855;4.01855;4.01855
260;async;100;0.00811729;0.0013532;0.0122012
260;inner;100;0.633451;0.629278;0.641497
260;wait;100;4.77787e-05;3.0495e-05;0.000171717
260;boundary;100;0.00695903;0.00454436;0.00815072
260;calc iter;100;0.648577;0.644422;0.651906
260;calc total;1;64.9001;64.9001;64.9001
260;total;1;72.562;72.562;72.562
283;initialize;1;4.03486;4.03486;4.03486
283;async;100;0.0103273;0.00135724;0.0164693
283;inner;100;0.63405;0.628362;0.64299
283;wait;100;2.78339e-05;1.6488e-05;0.000121489
283;boundary;100;0.00415064;0.00261697;0.00533576
283;calc iter;100;0.648558;0.645247;0.651593
283;calc total;1;64.9001;64.9001;64.9001
283;total;1;72.5764;72.5764;72.5764
261;initialize;1;4.01825;4.01825;4.01825
261;async;100;0.00727822;0.000906272;0.0152118
261;inner;100;0.634096;0.628227;0.643153
261;wait;100;4.83306e-05;2.7156e-05;0.000154209
261;boundary;100;0.00713091;0.00359801;0.00841246
261;calc iter;100;0.648556;0.64459;0.653861
261;calc total;1;64.9001;64.9001;64.9001
261;total;1;72.5616;72.5616;72.5616
284;initialize;1;4.03512;4.03512;4.03512
284;async;100;0.00524095;0.000980219;0.0111131
284;inner;100;0.63896;0.634824;0.645852
284;wait;100;3.2893e-05;1.8932e-05;8.5945e-05
284;boundary;100;0.00430398;0.002947;0.00603775
284;calc iter;100;0.648538;0.645095;0.652043
284;calc total;1;64.9001;64.9001;64.9001
284;total;1;72.5766;72.5766;72.5766
262;initialize;1;4.01899;4.01899;4.01899
262;async;100;0.00847961;0.00137075;0.0141658
262;inner;100;0.634145;0.630189;0.640933
262;wait;100;4.79491e-05;2.957e-05;0.000188058
262;boundary;100;0.00593843;0.00467591;0.00773888
262;calc iter;100;0.648613;0.645424;0.653152
262;calc total;1;64.9001;64.9001;64.9001
262;total;1;72.5624;72.5624;72.5624
285;initialize;1;4.03497;4.03497;4.03497
285;async;100;0.0057279;0.000986144;0.0107919
285;inner;100;0.637532;0.633806;0.645857
285;wait;100;3.64573e-05;1.925e-05;7.4631e-05
285;boundary;100;0.00520024;0.00292107;0.0068272
285;calc iter;100;0.648498;0.645804;0.652303
285;calc total;1;64.9001;64.9001;64.9001
285;total;1;72.5764;72.5764;72.5764
263;initialize;1;4.01798;4.01798;4.01798
263;async;100;0.00680481;0.00139603;0.0113148
263;inner;100;0.637498;0.634851;0.644634
263;wait;100;3.37937e-05;2.0864e-05;0.000112901
263;boundary;100;0.00432017;0.00268795;0.00579198
263;calc iter;100;0.648658;0.646419;0.65219
263;calc total;1;64.9001;64.9001;64.9001
263;total;1;72.5613;72.5613;72.5613
286;initialize;1;4.03491;4.03491;4.03491
286;async;100;0.00773419;0.00134146;0.0123214
286;inner;100;0.63531;0.629765;0.644059
286;wait;100;3.35558e-05;1.6636e-05;0.00011807
286;boundary;100;0.00538576;0.00327147;0.00813916
286;calc iter;100;0.648466;0.645712;0.651866
286;calc total;1;64.9001;64.9001;64.9001
286;total;1;72.5764;72.5764;72.5764
287;initialize;1;4.03496;4.03496;4.03496
287;async;100;0.00729674;0.00136852;0.0104366
287;inner;100;0.636566;0.633098;0.643637
287;wait;100;3.40086e-05;2.007e-05;0.000105008
287;boundary;100;0.00461609;0.00300908;0.00606285
287;calc iter;100;0.648514;0.646284;0.651416
287;calc total;1;64.9001;64.9001;64.9001
287;total;1;72.5765;72.5765;72.5765
306;initialize;1;4.05423;4.05423;4.05423
306;async;100;0.0108222;0.00127656;0.0136098
306;inner;100;0.631794;0.617467;0.645978
306;wait;100;4.52793e-05;1.9685e-05;0.000110531
306;boundary;100;0.00605835;0.00210113;0.00652255
306;calc iter;100;0.648722;0.631519;0.652579
306;calc total;1;64.9001;64.9001;64.9001
306;total;1;72.5888;72.5888;72.5888
307;initialize;1;4.05419;4.05419;4.05419
307;async;100;0.0158907;0.00128577;0.0200283
307;inner;100;0.626038;0.617792;0.642118
307;wait;100;4.61805e-05;1.8567e-05;0.000182493
307;boundary;100;0.00665036;0.00283946;0.00737758
307;calc iter;100;0.648628;0.639554;0.651392
307;calc total;1;64.9001;64.9001;64.9001
307;total;1;72.5887;72.5887;72.5887
308;initialize;1;4.05424;4.05424;4.05424
308;async;100;0.00495664;0.00143666;0.0090632
308;inner;100;0.636595;0.631757;0.649448
308;wait;100;4.77365e-05;2.1443e-05;0.000134469
308;boundary;100;0.00699642;0.00332257;0.00783274
308;calc iter;100;0.648598;0.642698;0.655207
308;calc total;1;64.9001;64.9001;64.9001
308;total;1;72.5888;72.5888;72.5888
309;initialize;1;4.0542;4.0542;4.0542
309;async;100;0.0115537;0.0013219;0.0169072
309;inner;100;0.630399;0.626505;0.646187
309;wait;100;3.86373e-05;2.0903e-05;8.7039e-05
309;boundary;100;0.0065186;0.00323691;0.00775589
309;calc iter;100;0.648512;0.645132;0.652126
309;calc total;1;64.9001;64.9001;64.9001
309;total;1;72.5887;72.5887;72.5887
310;initialize;1;4.05419;4.05419;4.05419
310;async;100;0.0119595;0.00128008;0.0170507
310;inner;100;0.631232;0.62883;0.645266
310;wait;100;3.32548e-05;2.356e-05;0.000132683
310;boundary;100;0.00521877;0.00356629;0.00713709
310;calc iter;100;0.648445;0.644722;0.6518
310;calc total;1;64.9001;64.9001;64.9001
310;total;1;72.5887;72.5887;72.5887
311;initialize;1;4.05421;4.05421;4.05421
311;async;100;0.00906518;0.000914441;0.013434
311;inner;100;0.632682;0.629897;0.646087
311;wait;100;3.87634e-05;2.5057e-05;8.382e-05
311;boundary;100;0.00657066;0.00325381;0.00763799
311;calc iter;100;0.648359;0.644374;0.651806
311;calc total;1;64.9001;64.9001;64.9001
311;total;1;72.5887;72.5887;72.5887
316;initialize;1;4.04272;4.04272;4.04272
316;async;100;0.00442564;0.00136768;0.00867918
316;inner;100;0.639177;0.637396;0.648456
316;wait;100;3.83671e-05;2.0611e-05;9.7717e-05
316;boundary;100;0.00474164;0.00392999;0.00596216
316;calc iter;100;0.648384;0.645782;0.653841
316;calc total;1;64.9001;64.9001;64.9001
316;total;1;72.5839;72.5839;72.5839
317;initialize;1;4.04461;4.04461;4.04461
317;async;100;0.0148755;0.00139531;0.0210539
317;inner;100;0.627025;0.623885;0.639975
317;wait;100;5.74293e-05;3.3973e-05;0.000201573
317;boundary;100;0.00629506;0.00447833;0.00772196
317;calc iter;100;0.648255;0.643089;0.652342
317;calc total;1;64.9001;64.9001;64.9001
317;total;1;72.5858;72.5858;72.5858
318;initialize;1;4.04287;4.04287;4.04287
318;async;100;0.0181077;0.00152278;0.0243728
318;inner;100;0.624951;0.620896;0.638281
318;wait;100;4.18053e-05;2.2302e-05;0.000191193
318;boundary;100;0.00526916;0.00404717;0.00824867
318;calc iter;100;0.648372;0.643456;0.652996
318;calc total;1;64.9001;64.9001;64.9001
318;total;1;72.5841;72.5841;72.5841
319;initialize;1;4.04464;4.04464;4.04464
319;async;100;0.0237495;0.00138672;0.0281909
319;inner;100;0.617403;0.613265;0.634345
319;wait;100;5.47881e-05;2.2374e-05;0.000275931
319;boundary;100;0.00727581;0.00318596;0.00823016
319;calc iter;100;0.648485;0.640882;0.652947
319;calc total;1;64.9001;64.9001;64.9001
319;total;1;72.5858;72.5858;72.5858
320;initialize;1;4.04275;4.04275;4.04275
320;async;100;0.0133044;0.00146105;0.0150155
320;inner;100;0.627826;0.609894;0.642509
320;wait;100;5.47968e-05;2.693e-05;0.000100336
320;boundary;100;0.00750211;0.00238213;0.00801004
320;calc iter;100;0.64869;0.624356;0.652589
320;calc total;1;64.9001;64.9001;64.9001
320;total;1;72.5839;72.5839;72.5839
321;initialize;1;4.04457;4.04457;4.04457
321;async;100;0.00314025;0.00141242;0.00338225
321;inner;100;0.639002;0.615722;0.649775
321;wait;100;3.93291e-05;1.6019e-05;0.000107367
321;boundary;100;0.00656211;0.0021311;0.00691101
321;calc iter;100;0.648746;0.62097;0.655907
321;calc total;1;64.9001;64.9001;64.9001
321;total;1;72.5858;72.5858;72.5858
322;initialize;1;4.045;4.045;4.045
322;async;100;0.00599382;0.00140705;0.00798872
322;inner;100;0.635934;0.614256;0.647884
322;wait;100;4.67405e-05;2.5159e-05;0.000101867
322;boundary;100;0.00673924;0.00216348;0.00713123
322;calc iter;100;0.648716;0.621823;0.653214
322;calc total;1;64.9001;64.9001;64.9001
322;total;1;72.5862;72.5862;72.5862
323;initialize;1;4.04456;4.04456;4.04456
323;async;100;0.0162137;0.00141738;0.0184507
323;inner;100;0.624662;0.609376;0.641345
323;wait;100;5.20849e-05;1.9131e-05;0.000119535
323;boundary;100;0.00770409;0.00289666;0.00832235
323;calc iter;100;0.648634;0.63058;0.651844
323;calc total;1;64.9001;64.9001;64.9001
323;total;1;72.5858;72.5858;72.5858
324;initialize;1;4.04458;4.04458;4.04458
324;async;100;0.0247963;0.00138489;0.0311857
324;inner;100;0.617491;0.608059;0.638869
324;wait;100;3.88513e-05;1.4994e-05;0.000140677
324;boundary;100;0.00612081;0.0021819;0.0072149
324;calc iter;100;0.648449;0.637034;0.652202
324;calc total;1;64.9001;64.9001;64.9001
324;total;1;72.5858;72.5858;72.5858
325;initialize;1;4.04471;4.04471;4.04471
325;async;100;0.0212343;0.00145805;0.0289174
325;inner;100;0.623678;0.618105;0.639434
325;wait;100;2.65257e-05;1.6953e-05;0.000108549
325;boundary;100;0.00336513;0.00293652;0.00419141
325;calc iter;100;0.648306;0.644292;0.652253
325;calc total;1;64.9001;64.9001;64.9001
325;total;1;72.5859;72.5859;72.5859
326;initialize;1;4.04471;4.04471;4.04471
326;async;100;0.0156843;0.0014028;0.0216258
326;inner;100;0.628007;0.623501;0.640276
326;wait;100;3.28009e-05;1.907e-05;0.000104663
326;boundary;100;0.00450921;0.00356947;0.00608848
326;calc iter;100;0.648235;0.643525;0.651955
326;calc total;1;64.9001;64.9001;64.9001
326;total;1;72.5859;72.5859;72.5859
327;initialize;1;4.04456;4.04456;4.04456
327;async;100;0.0156055;0.00140584;0.0208551
327;inner;100;0.626368;0.621282;0.639048
327;wait;100;4.06861e-05;2.6146e-05;0.000110673
327;boundary;100;0.0061307;0.00390438;0.00698777
327;calc iter;100;0.648147;0.643844;0.651931
327;calc total;1;64.9001;64.9001;64.9001
327;total;1;72.5858;72.5858;72.5858
328;initialize;1;4.04461;4.04461;4.04461
328;async;100;0.0199239;0.00136801;0.0240055
328;inner;100;0.623517;0.61962;0.637231
328;wait;100;4.69033e-05;1.8547e-05;0.000205418
328;boundary;100;0.00469201;0.00297465;0.00617386
328;calc iter;100;0.648182;0.643423;0.651037
328;calc total;1;64.9001;64.9001;64.9001
328;total;1;72.5858;72.5858;72.5858
329;initialize;1;4.04285;4.04285;4.04285
329;async;100;0.0107141;0.00129929;0.0162609
329;inner;100;0.633896;0.629978;0.646028
329;wait;100;3.50153e-05;1.6701e-05;7.2173e-05
329;boundary;100;0.00354696;0.00215035;0.0052352
329;calc iter;100;0.648193;0.643463;0.651914
329;calc total;1;64.9001;64.9001;64.9001
329;total;1;72.584;72.584;72.584
330;initialize;1;4.0449;4.0449;4.0449
330;async;100;0.0174064;0.00135286;0.0271862
330;inner;100;0.623702;0.616302;0.638074
330;wait;100;5.19713e-05;2.8426e-05;0.000212509
330;boundary;100;0.00688312;0.00418037;0.00792958
330;calc iter;100;0.648045;0.643647;0.654147
330;calc total;1;64.9001;64.9001;64.9001
330;total;1;72.5861;72.5861;72.5861
331;initialize;1;4.04272;4.04272;4.04272
331;async;100;0.0204137;0.00135634;0.0305999
331;inner;100;0.619884;0.611488;0.636387
331;wait;100;6.54508e-05;3.7515e-05;0.000287989
331;boundary;100;0.00762334;0.00440183;0.00847977
331;calc iter;100;0.647989;0.638475;0.654765
331;calc total;1;64.9001;64.9001;64.9001
331;total;1;72.5839;72.5839;72.5839
332;initialize;1;4.04456;4.04456;4.04456
332;async;100;0.012303;0.00138972;0.0167011
332;inner;100;0.629907;0.624556;0.644373
332;wait;100;3.92922e-05;1.6127e-05;0.000101974
332;boundary;100;0.00596877;0.00218452;0.00812022
332;calc iter;100;0.648219;0.644462;0.652324
332;calc total;1;64.9001;64.9001;64.9001
332;total;1;72.5858;72.5858;72.5858
333;initialize;1;4.04313;4.04313;4.04313
333;async;100;0.0118352;0.00138401;0.0176384
333;inner;100;0.632206;0.628177;0.644505
333;wait;100;4.04434e-05;2.2157e-05;0.0001069
333;boundary;100;0.00417557;0.00219139;0.00827068
333;calc iter;100;0.648258;0.645465;0.651175
333;calc total;1;64.9001;64.9001;64.9001
333;total;1;72.5843;72.5843;72.5843
334;initialize;1;4.04272;4.04272;4.04272
334;async;100;0.0230822;0.00136579;0.0299276
334;inner;100;0.620722;0.613903;0.638974
334;wait;100;3.21872e-05;1.7809e-05;0.000124223
334;boundary;100;0.00452611;0.00238405;0.00822518
334;calc iter;100;0.648364;0.642556;0.652133
334;calc total;1;64.9001;64.9001;64.9001
334;total;1;72.5839;72.5839;72.5839
335;initialize;1;4.04458;4.04458;4.04458
335;async;100;0.0264585;0.00138839;0.0330018
335;inner;100;0.615625;0.60144;0.638403
335;wait;100;4.09065e-05;1.7993e-05;0.000166104
335;boundary;100;0.00638692;0.00216079;0.00726124
335;calc iter;100;0.648513;0.634248;0.652253
335;calc total;1;64.9001;64.9001;64.9001
335;total;1;72.5858;72.5858;72.5858
344;initialize;1;4.03011;4.03011;4.03011
344;async;100;0.00783246;0.00135273;0.0109775
344;inner;100;0.635494;0.632699;0.646256
344;wait;100;3.38516e-05;2.1045e-05;8.044e-05
344;boundary;100;0.0050082;0.00298118;0.00605546
344;calc iter;100;0.64837;0.645635;0.653058
344;calc total;1;64.9001;64.9001;64.9001
344;total;1;72.5733;72.5733;72.5733
345;initialize;1;4.03013;4.03013;4.03013
345;async;100;0.00823504;0.00131222;0.0132151
345;inner;100;0.634766;0.632229;0.645578
345;wait;100;3.28175e-05;2.1606e-05;9.2895e-05
345;boundary;100;0.00527774;0.00317237;0.00634344
345;calc iter;100;0.648313;0.644896;0.652247
345;calc total;1;64.9001;64.9001;64.9001
345;total;1;72.5733;72.5733;72.5733
346;initialize;1;4.0301;4.0301;4.0301
346;async;100;0.0112586;0.00146815;0.0168087
346;inner;100;0.630143;0.626109;0.64115
346;wait;100;4.0651e-05;2.1259e-05;0.000142253
346;boundary;100;0.00676477;0.00432074;0.00796818
346;calc iter;100;0.64821;0.644433;0.652354
346;calc total;1;64.9001;64.9001;64.9001
346;total;1;72.5733;72.5733;72.5733
347;initialize;1;4.03012;4.03012;4.03012
347;async;100;0.00790021;0.00131244;0.0129474
347;inner;100;0.633357;0.628965;0.646436
347;wait;100;5.00578e-05;2.8771e-05;7.8127e-05
347;boundary;100;0.00689563;0.00300648;0.00832735
347;calc iter;100;0.648205;0.642088;0.654024
347;calc total;1;64.9001;64.9001;64.9001
347;total;1;72.5733;72.5733;72.5733
348;initialize;1;4.03016;4.03016;4.03016
348;async;100;0.0189966;0.00136052;0.0273539
348;inner;100;0.621149;0.612829;0.644617
348;wait;100;6.1642e-05;2.6168e-05;9.4263e-05
348;boundary;100;0.00788057;0.0027949;0.0087054
348;calc iter;100;0.64809;0.644068;0.652899
348;calc total;1;64.9001;64.9001;64.9001
348;total;1;72.5733;72.5733;72.5733
349;initialize;1;4.03012;4.03012;4.03012
349;async;100;0.0155124;0.00136841;0.0212454
349;inner;100;0.625664;0.621435;0.644887
349;wait;100;5.07589e-05;2.558e-05;8.255e-05
349;boundary;100;0.00703805;0.00274224;0.00840674
349;calc iter;100;0.648267;0.643287;0.651576
349;calc total;1;64.9001;64.9001;64.9001
349;total;1;72.5733;72.5733;72.5733
350;initialize;1;4.03008;4.03008;4.03008
350;async;100;0.0164212;0.00145867;0.0226941
350;inner;100;0.627073;0.622233;0.643863
350;wait;100;3.41399e-05;2.0889e-05;9.0501e-05
350;boundary;100;0.00490064;0.00302239;0.00778516
350;calc iter;100;0.648431;0.644714;0.651267
350;calc total;1;64.9001;64.9001;64.9001
350;total;1;72.5733;72.5733;72.5733
351;initialize;1;4.03017;4.03017;4.03017
351;async;100;0.019815;0.00135942;0.0257402
351;inner;100;0.624095;0.617175;0.643344
351;wait;100;3.13523e-05;1.6904e-05;0.000125601
351;boundary;100;0.00459453;0.00224037;0.00540486
351;calc iter;100;0.648537;0.640219;0.651928
351;calc total;1;64.9001;64.9001;64.9001
351;total;1;72.5733;72.5733;72.5733
352;initialize;1;4.03014;4.03014;4.03014
352;async;100;0.0184842;0.00133938;0.0245954
352;inner;100;0.625475;0.619201;0.642957
352;wait;100;3.43512e-05;1.8722e-05;0.000122865
352;boundary;100;0.00453388;0.00241383;0.00552389
352;calc iter;100;0.648529;0.641189;0.65163
352;calc total;1;64.9001;64.9001;64.9001
352;total;1;72.5733;72.5733;72.5733
353;initialize;1;4.03006;4.03006;4.03006
353;async;100;0.0219892;0.00133751;0.027514
353;inner;100;0.622095;0.613758;0.641979
353;wait;100;3.38558e-05;1.5104e-05;0.000196532
353;boundary;100;0.00447487;0.00209142;0.00520719
353;calc iter;100;0.648595;0.642279;0.650729
353;calc total;1;64.9001;64.9001;64.9001
353;total;1;72.5733;72.5733;72.5733
354;initialize;1;4.03011;4.03011;4.03011
354;async;100;0.0217332;0.00131763;0.0266814
354;inner;100;0.6222;0.615639;0.637296
354;wait;100;3.34901e-05;1.542e-05;0.00029349
354;boundary;100;0.00456867;0.00219686;0.00684411
354;calc iter;100;0.648538;0.642743;0.651556
354;calc total;1;64.9001;64.9001;64.9001
354;total;1;72.5733;72.5733;72.5733
355;initialize;1;4.03009;4.03009;4.03009
355;async;100;0.0224644;0.001344;0.0297157
355;inner;100;0.621028;0.616086;0.634069
355;wait;100;3.50957e-05;1.8353e-05;0.000281609
355;boundary;100;0.00492035;0.00338072;0.00813458
355;calc iter;100;0.648449;0.643037;0.652489
355;calc total;1;64.9001;64.9001;64.9001
355;total;1;72.5733;72.5733;72.5733
356;initialize;1;4.03007;4.03007;4.03007
356;async;100;0.0171046;0.00136413;0.0251292
356;inner;100;0.62545;0.620613;0.643996
356;wait;100;4.20902e-05;2.5373e-05;8.8348e-05
356;boundary;100;0.00578567;0.00301751;0.00807272
356;calc iter;100;0.648384;0.641808;0.653968
356;calc total;1;64.9001;64.9001;64.9001
356;total;1;72.5733;72.5733;72.5733
357;initialize;1;4.03009;4.03009;4.03009
357;async;100;0.017433;0.00137974;0.0240373
357;inner;100;0.623983;0.618504;0.643734
357;wait;100;4.1365e-05;2.5284e-05;0.0001008
357;boundary;100;0.00678438;0.00309813;0.00776868
357;calc iter;100;0.648243;0.644629;0.652739
357;calc total;1;64.9001;64.9001;64.9001
357;total;1;72.5733;72.5733;72.5733
358;initialize;1;4.03016;4.03016;4.03016
358;async;100;0.0179858;0.0013705;0.0233192
358;inner;100;0.624391;0.619191;0.642686
358;wait;100;4.18108e-05;1.7374e-05;0.000193941
358;boundary;100;0.00586906;0.00278699;0.00683774
358;calc iter;100;0.64829;0.644826;0.651195
358;calc total;1;64.9001;64.9001;64.9001
358;total;1;72.5733;72.5733;72.5733
360;initialize;1;3.42595;3.42595;3.42595
360;async;100;0.00349975;0.00155441;0.00721154
360;inner;100;0.639591;0.635508;0.648652
360;wait;100;3.44309e-05;2.0964e-05;6.6163e-05
360;boundary;100;0.00529097;0.00332244;0.00760553
360;calc iter;100;0.648418;0.645569;0.654186
360;calc total;1;64.9001;64.9001;64.9001
360;total;1;71.9697;71.9697;71.9697
359;initialize;1;4.03017;4.03017;4.03017
359;async;100;0.0188275;0.00138955;0.0236289
359;inner;100;0.624475;0.619737;0.642799
359;wait;100;3.83957e-05;1.8432e-05;0.000126977
359;boundary;100;0.00500304;0.00223284;0.00628163
359;calc iter;100;0.648346;0.644972;0.651412
359;calc total;1;64.9001;64.9001;64.9001
359;total;1;72.5734;72.5734;72.5734
361;initialize;1;3.4259;3.4259;3.4259
361;async;100;0.00558494;0.00140507;0.00947211
361;inner;100;0.637187;0.634055;0.646902
361;wait;100;3.38471e-05;1.8688e-05;8.8383e-05
361;boundary;100;0.00556187;0.00315467;0.00711792
361;calc iter;100;0.64837;0.645116;0.656129
361;calc total;1;64.9001;64.9001;64.9001
361;total;1;71.9697;71.9697;71.9697
362;initialize;1;3.42593;3.42593;3.42593
362;async;100;0.00490274;0.000806748;0.0101648
362;inner;100;0.637503;0.633757;0.647554
362;wait;100;3.55298e-05;2.1041e-05;8.264e-05
362;boundary;100;0.00587795;0.003104;0.00729038
362;calc iter;100;0.648321;0.645438;0.653656
362;calc total;1;64.9001;64.9001;64.9001
362;total;1;71.9697;71.9697;71.9697
363;initialize;1;3.42598;3.42598;3.42598
363;async;100;0.00529317;0.0010634;0.0105621
363;inner;100;0.636227;0.632354;0.646524
363;wait;100;4.29962e-05;2.2657e-05;0.000156559
363;boundary;100;0.0066926;0.00347405;0.0080724
363;calc iter;100;0.648258;0.64492;0.653652
363;calc total;1;64.9001;64.9001;64.9001
363;total;1;71.9697;71.9697;71.9697
364;initialize;1;3.42593;3.42593;3.42593
364;async;100;0.00941343;0.00135572;0.0142464
364;inner;100;0.631321;0.626991;0.642979
364;wait;100;4.9012e-05;2.4277e-05;0.000162187
364;boundary;100;0.00749875;0.00423738;0.00838094
364;calc iter;100;0.648285;0.645227;0.652052
364;calc total;1;64.9001;64.9001;64.9001
364;total;1;71.9697;71.9697;71.9697
365;initialize;1;3.42597;3.42597;3.42597
365;async;100;0.00791223;0.00115014;0.0122288
365;inner;100;0.633416;0.629394;0.644316
365;wait;100;4.60262e-05;2.8723e-05;0.000141122
365;boundary;100;0.00695942;0.00453719;0.00824108
365;calc iter;100;0.648335;0.643504;0.653098
365;calc total;1;64.9001;64.9001;64.9001
365;total;1;71.9697;71.9697;71.9697
366;initialize;1;3.42602;3.42602;3.42602
366;async;100;0.00919915;0.00144326;0.0143081
366;inner;100;0.632928;0.630004;0.642683
366;wait;100;4.52097e-05;2.4739e-05;0.000188513
366;boundary;100;0.00622125;0.00445257;0.00828591
366;calc iter;100;0.648396;0.642705;0.652132
366;calc total;1;64.9001;64.9001;64.9001
366;total;1;71.9697;71.9697;71.9697
367;initialize;1;3.42594;3.42594;3.42594
367;async;100;0.0088736;0.00127497;0.0133835
367;inner;100;0.634366;0.628974;0.643354
367;wait;100;3.91072e-05;2.1759e-05;0.000141641
367;boundary;100;0.00517574;0.00266809;0.00755512
367;calc iter;100;0.648456;0.643333;0.651527
367;calc total;1;64.9001;64.9001;64.9001
367;total;1;71.9697;71.9697;71.9697
368;initialize;1;3.42592;3.42592;3.42592
368;async;100;0.00561228;0.00133046;0.0101333
368;inner;100;0.638168;0.631926;0.646729
368;wait;100;3.1758e-05;1.4685e-05;0.000112431
368;boundary;100;0.00465947;0.00218784;0.00562905
368;calc iter;100;0.648474;0.64267;0.651829
368;calc total;1;64.9001;64.9001;64.9001
368;total;1;71.9697;71.9697;71.9697
369;initialize;1;3.42592;3.42592;3.42592
369;async;100;0.00678641;0.00133742;0.0107939
369;inner;100;0.636591;0.630193;0.646935
369;wait;100;2.8848e-05;1.5252e-05;9.0057e-05
369;boundary;100;0.00508722;0.00212195;0.00609047
369;calc iter;100;0.648496;0.639176;0.651694
369;calc total;1;64.9001;64.9001;64.9001
369;total;1;71.9697;71.9697;71.9697
370;initialize;1;3.42594;3.42594;3.42594
370;async;100;0.00513455;0.000920094;0.00991042
370;inner;100;0.638626;0.632582;0.648176
370;wait;100;3.05837e-05;1.7897e-05;8.1102e-05
370;boundary;100;0.00467292;0.00225833;0.00566855
370;calc iter;100;0.648466;0.641179;0.652585
370;calc total;1;64.9001;64.9001;64.9001
370;total;1;71.9697;71.9697;71.9697
371;initialize;1;3.42591;3.42591;3.42591
371;async;100;0.0065964;0.0013439;0.0126705
371;inner;100;0.636245;0.632274;0.645085
371;wait;100;3.67007e-05;2.3115e-05;0.000151225
371;boundary;100;0.00554533;0.00346896;0.00723484
371;calc iter;100;0.648425;0.644979;0.652333
371;calc total;1;64.9001;64.9001;64.9001
371;total;1;71.9697;71.9697;71.9697
372;initialize;1;3.42664;3.42664;3.42664
372;async;100;0.0073744;0.000911723;0.0114326
372;inner;100;0.635783;0.63217;0.646816
372;wait;100;3.77545e-05;2.0329e-05;0.000127761
372;boundary;100;0.00520264;0.00359097;0.00693064
372;calc iter;100;0.6484;0.645347;0.652565
372;calc total;1;64.9001;64.9001;64.9001
372;total;1;71.9704;71.9704;71.9704
373;initialize;1;3.42596;3.42596;3.42596
373;async;100;0.0081284;0.00118981;0.0121066
373;inner;100;0.635408;0.631896;0.645513
373;wait;100;2.91101e-05;1.6503e-05;0.000176896
373;boundary;100;0.00483932;0.00375109;0.0060329
373;calc iter;100;0.648406;0.646243;0.651332
373;calc total;1;64.9001;64.9001;64.9001
373;total;1;71.9697;71.9697;71.9697
374;initialize;1;3.42601;3.42601;3.42601
374;async;100;0.00955671;0.00132526;0.0124584
374;inner;100;0.634036;0.630108;0.645948
374;wait;100;3.21704e-05;2.0905e-05;0.000135403
374;boundary;100;0.00482312;0.00255394;0.00655187
374;calc iter;100;0.64845;0.646054;0.653022
374;calc total;1;64.9001;64.9001;64.9001
374;total;1;71.9698;71.9698;71.9698
375;initialize;1;3.42595;3.42595;3.42595
375;async;100;0.00307696;0.00142673;0.00346043
375;inner;100;0.639478;0.63723;0.650789
375;wait;100;3.1593e-05;1.5858e-05;0.000139468
375;boundary;100;0.00589235;0.00212189;0.00692703
375;calc iter;100;0.648481;0.643195;0.657523
375;calc total;1;64.9001;64.9001;64.9001
375;total;1;71.9697;71.9697;71.9697
376;initialize;1;3.42597;3.42597;3.42597
376;async;100;0.00657623;0.00145238;0.00878793
376;inner;100;0.637092;0.63396;0.647606
376;wait;100;3.14347e-05;1.9054e-05;9.8002e-05
376;boundary;100;0.00475639;0.00219107;0.00636061
376;calc iter;100;0.648458;0.646046;0.652557
376;calc total;1;64.9001;64.9001;64.9001
376;total;1;71.9697;71.9697;71.9697
377;initialize;1;3.42593;3.42593;3.42593
377;async;100;0.0091931;0.00131639;0.0140752
377;inner;100;0.634319;0.630491;0.642393
377;wait;100;3.69989e-05;2.3137e-05;0.000278938
377;boundary;100;0.00485074;0.00406138;0.00608232
377;calc iter;100;0.648401;0.646055;0.651102
377;calc total;1;64.9001;64.9001;64.9001
377;total;1;71.9697;71.9697;71.9697
378;initialize;1;3.42595;3.42595;3.42595
378;async;100;0.00757827;0.000892265;0.0114329
378;inner;100;0.634298;0.631942;0.64742
378;wait;100;4.15373e-05;2.585e-05;0.000118393
378;boundary;100;0.00641275;0.00331151;0.00777356
378;calc iter;100;0.648332;0.645508;0.653514
378;calc total;1;64.9001;64.9001;64.9001
378;total;1;71.9697;71.9697;71.9697
379;initialize;1;3.42594;3.42594;3.42594
379;async;100;0.0110383;0.00132274;0.0151129
379;inner;100;0.62949;0.626028;0.642744
379;wait;100;5.04113e-05;2.3379e-05;0.000171618
379;boundary;100;0.00768965;0.00535877;0.00844246
379;calc iter;100;0.648271;0.644979;0.651948
379;calc total;1;64.9001;64.9001;64.9001
379;total;1;71.9697;71.9697;71.9697
380;initialize;1;3.42594;3.42594;3.42594
380;async;100;0.00552864;0.00135138;0.0095165
380;inner;100;0.636044;0.632833;0.647592
380;wait;100;5.0356e-05;2.9298e-05;9.6975e-05
380;boundary;100;0.00674706;0.00330862;0.00793147
380;calc iter;100;0.648372;0.643931;0.652351
380;calc total;1;64.9001;64.9001;64.9001
380;total;1;71.9697;71.9697;71.9697
381;initialize;1;3.42599;3.42599;3.42599
381;async;100;0.00612852;0.000918373;0.00989938
381;inner;100;0.636164;0.631132;0.647541
381;wait;100;4.06914e-05;2.3638e-05;9.9481e-05
381;boundary;100;0.00607185;0.00329381;0.00829759
381;calc iter;100;0.648407;0.643941;0.6523
381;calc total;1;64.9001;64.9001;64.9001
381;total;1;71.9697;71.9697;71.9697
382;initialize;1;3.42597;3.42597;3.42597
382;async;100;0.00881294;0.00143702;0.013794
382;inner;100;0.634249;0.626617;0.644185
382;wait;100;4.22084e-05;2.2941e-05;0.000236936
382;boundary;100;0.00532402;0.00340621;0.00829269
382;calc iter;100;0.64843;0.643496;0.652452
382;calc total;1;64.9001;64.9001;64.9001
382;total;1;71.9697;71.9697;71.9697
383;initialize;1;3.42611;3.42611;3.42611
383;async;100;0.00592771;0.0013477;0.00932889
383;inner;100;0.637697;0.633991;0.648471
383;wait;100;3.17492e-05;1.6688e-05;8.4519e-05
383;boundary;100;0.00480203;0.00220353;0.00694329
383;calc iter;100;0.648461;0.644493;0.653053
383;calc total;1;64.9001;64.9001;64.9001
383;total;1;71.9698;71.9698;71.9698
DASH
InitEnergy=25.00000
EndEnergy=25.00000
DiffEnergy=-0.00000
Matrixspec: 220000 x 220000
Iterations: 100
# unit_id;function_name;num_calls;avg_runtime;min_runtime;max_runtime
0;initialize;1;4.14408;4.14408;4.14408
0;async;100;0.01193;0.00130;0.01566
0;inner;100;0.62874;0.62567;0.64220
0;wait;100;0.00005;0.00002;0.00011
0;boundary;100;0.00721;0.00401;0.00840
0;calc iter;100;0.64793;0.64457;0.65244
0;calc total;1;64.94323;64.94323;64.94323
0;total;1;72.40942;72.40942;72.40942
1;initialize;1;4.14414;4.14414;4.14414
1;async;100;0.0080956;0.00149524;0.0188075
1;inner;100;0.633467;0.631637;0.643072
1;wait;100;4.3114e-05;2.7559e-05;0.000110757
1;boundary;100;0.00634004;0.00363534;0.00765717
1;calc iter;100;0.647948;0.644074;0.659031
1;calc total;1;64.9432;64.9432;64.9432
1;total;1;72.4094;72.4094;72.4094
2;initialize;1;4.14416;4.14416;4.14416
2;async;100;0.0127357;0.00133154;0.0175933
2;inner;100;0.629202;0.626339;0.640533
2;wait;100;4.28298e-05;2.6513e-05;0.000177748
2;boundary;100;0.00587557;0.0034593;0.00821056
2;calc iter;100;0.647858;0.644993;0.65223
2;calc total;1;64.9432;64.9432;64.9432
2;total;1;72.4094;72.4094;72.4094
3;initialize;1;4.14421;4.14421;4.14421
3;async;100;0.00263221;0.00150872;0.00887549
3;inner;100;0.639576;0.637445;0.648369
3;wait;100;3.57875e-05;2.2712e-05;7.8763e-05
3;boundary;100;0.00562692;0.00421222;0.00706937
3;calc iter;100;0.647873;0.645695;0.654553
3;calc total;1;64.9432;64.9432;64.9432
3;total;1;72.4096;72.4096;72.4096
4;initialize;1;4.1441;4.1441;4.1441
4;async;100;0.0135735;0.00136428;0.0172325
4;inner;100;0.628144;0.622854;0.637224
4;wait;100;4.52949e-05;2.7765e-05;0.000211668
4;boundary;100;0.00595631;0.00417635;0.00841253
4;calc iter;100;0.647721;0.642999;0.650611
4;calc total;1;64.9432;64.9432;64.9432
4;total;1;72.4094;72.4094;72.4094
5;initialize;1;4.14434;4.14434;4.14434
5;async;100;0.00947046;0.001352;0.0154257
5;inner;100;0.631265;0.627464;0.641088
5;wait;100;5.30607e-05;3.3947e-05;0.000159552
5;boundary;100;0.00705161;0.00441296;0.00827181
5;calc iter;100;0.647842;0.641149;0.652796
5;calc total;1;64.9432;64.9432;64.9432
5;total;1;72.4096;72.4096;72.4096
6;initialize;1;4.14411;4.14411;4.14411
6;async;100;0.0157701;0.00140541;0.0228833
6;inner;100;0.626091;0.620609;0.636213
6;wait;100;4.00245e-05;2.1444e-05;0.000224932
6;boundary;100;0.00598737;0.00455207;0.00828693
6;calc iter;100;0.647891;0.642088;0.651657
6;calc total;1;64.9432;64.9432;64.9432
6;total;1;72.4094;72.4094;72.4094
24;initialize;1;4.08492;4.08492;4.08492
24;async;100;0.0133937;0.00121971;0.0173763
24;inner;100;0.628496;0.625571;0.643194
24;wait;100;3.61141e-05;1.7184e-05;0.000154615
24;boundary;100;0.00620413;0.00357936;0.00752016
24;calc iter;100;0.648132;0.644353;0.651033
24;calc total;1;64.9432;64.9432;64.9432
24;total;1;72.3503;72.3503;72.3503
25;initialize;1;4.08504;4.08504;4.08504
25;async;100;0.0146459;0.00132975;0.0169514
25;inner;100;0.627118;0.62313;0.642419
25;wait;100;3.81684e-05;1.7309e-05;0.000113365
25;boundary;100;0.00640227;0.00221744;0.00700347
25;calc iter;100;0.648206;0.643549;0.653174
25;calc total;1;64.9432;64.9432;64.9432
25;total;1;72.3503;72.3503;72.3503
26;initialize;1;4.0851;4.0851;4.0851
26;async;100;0.00320285;0.00136766;0.00338968
26;inner;100;0.638226;0.635043;0.649062
26;wait;100;4.30609e-05;2.0341e-05;0.000147338
26;boundary;100;0.00680625;0.00215187;0.00704799
26;calc iter;100;0.64828;0.642712;0.657027
26;calc total;1;64.9432;64.9432;64.9432
26;total;1;72.3504;72.3504;72.3504
27;initialize;1;4.08514;4.08514;4.08514
27;async;100;0.00713407;0.00137105;0.00859425
27;inner;100;0.634597;0.631743;0.646666
27;wait;100;4.89794e-05;2.4634e-05;0.000133843
27;boundary;100;0.00647096;0.00219095;0.00683653
27;calc iter;100;0.648254;0.645122;0.654223
27;calc total;1;64.9432;64.9432;64.9432
27;total;1;72.3504;72.3504;72.3504
28;initialize;1;4.08507;4.08507;4.08507
28;async;100;0.0157324;0.00138754;0.0179429
28;inner;100;0.626218;0.622744;0.640933
28;wait;100;3.5829e-05;2.0823e-05;0.000147057
28;boundary;100;0.00616931;0.0031851;0.00714513
28;calc iter;100;0.648157;0.644085;0.65144
28;calc total;1;64.9432;64.9432;64.9432
28;total;1;72.3504;72.3504;72.3504
29;initialize;1;4.0851;4.0851;4.0851
29;async;100;0.0126316;0.00116321;0.0170201
29;inner;100;0.629659;0.624585;0.642245
29;wait;100;3.83624e-05;2.3494e-05;0.000135675
29;boundary;100;0.00577692;0.00370014;0.00707857
29;calc iter;100;0.648107;0.643783;0.653545
29;calc total;1;64.9432;64.9432;64.9432
29;total;1;72.3504;72.3504;72.3504
30;initialize;1;4.08512;4.08512;4.08512
30;async;100;0.0146663;0.00132283;0.0194733
30;inner;100;0.627198;0.623701;0.637597
30;wait;100;4.69647e-05;2.5979e-05;0.000185954
30;boundary;100;0.00621736;0.00502635;0.00759527
30;calc iter;100;0.64813;0.643716;0.654315
30;calc total;1;64.9432;64.9432;64.9432
30;total;1;72.3504;72.3504;72.3504
31;initialize;1;4.08518;4.08518;4.08518
31;async;100;0.00982236;0.000985865;0.0171452
31;inner;100;0.632636;0.629012;0.643455
31;wait;100;3.92686e-05;1.9477e-05;8.8924e-05
31;boundary;100;0.00565739;0.00322367;0.00748832
31;calc iter;100;0.648157;0.644646;0.654875
31;calc total;1;64.9432;64.9432;64.9432
31;total;1;72.3505;72.3505;72.3505
32;initialize;1;4.08499;4.08499;4.08499
32;async;100;0.0087284;0.00136719;0.0159974
32;inner;100;0.63372;0.628648;0.644914
32;wait;100;3.71324e-05;2.137e-05;9.8164e-05
32;boundary;100;0.00567057;0.00322589;0.00831288
32;calc iter;100;0.648157;0.642407;0.655007
32;calc total;1;64.9432;64.9432;64.9432
32;total;1;72.3503;72.3503;72.3503
33;initialize;1;4.08508;4.08508;4.08508
33;async;100;0.0116185;0.00131888;0.0225447
33;inner;100;0.629585;0.625472;0.642368
33;wait;100;4.25842e-05;2.1538e-05;0.000139867
33;boundary;100;0.0068935;0.00388768;0.00834059
33;calc iter;100;0.648141;0.642509;0.658772
33;calc total;1;64.9432;64.9432;64.9432
33;total;1;72.3504;72.3504;72.3504
34;initialize;1;4.0851;4.0851;4.0851
34;async;100;0.0127693;0.00135302;0.023112
34;inner;100;0.62775;0.62184;0.640581
34;wait;100;5.44627e-05;3.0777e-05;0.000264333
34;boundary;100;0.0074716;0.00469824;0.00849072
34;calc iter;100;0.648048;0.642839;0.656627
34;calc total;1;64.9432;64.9432;64.9432
34;total;1;72.3504;72.3504;72.3504
35;initialize;1;4.08502;4.08502;4.08502
35;async;100;0.0137268;0.00134798;0.023158
35;inner;100;0.627497;0.62086;0.642587
35;wait;100;4.2146e-05;2.3265e-05;0.000115461
35;boundary;100;0.00663819;0.0038008;0.00856584
35;calc iter;100;0.647906;0.643275;0.655914
35;calc total;1;64.9432;64.9432;64.9432
35;total;1;72.3503;72.3503;72.3503
36;initialize;1;4.08509;4.08509;4.08509
36;async;100;0.00988675;0.0010646;0.0161879
36;inner;100;0.630314;0.624356;0.64527
36;wait;100;6.41866e-05;2.6455e-05;9.4835e-05
36;boundary;100;0.00756082;0.00283261;0.00852338
36;calc iter;100;0.647828;0.6434;0.653752
36;calc total;1;64.9432;64.9432;64.9432
36;total;1;72.3504;72.3504;72.3504
37;initialize;1;4.0851;4.0851;4.0851
37;async;100;0.00827106;0.000852444;0.0137662
37;inner;100;0.632185;0.627847;0.644823
37;wait;100;5.39765e-05;2.3975e-05;9.0721e-05
37;boundary;100;0.00734132;0.00293092;0.00832681
37;calc iter;100;0.647853;0.643129;0.652673
37;calc total;1;64.9432;64.9432;64.9432
37;total;1;72.3504;72.3504;72.3504
72;initialize;1;4.09238;4.09238;4.09238
72;async;100;0.00875362;0.00136514;0.0209446
72;inner;100;0.632237;0.623561;0.645281
72;wait;100;4.52936e-05;2.1073e-05;8.3837e-05
72;boundary;100;0.00705614;0.00346015;0.00844594
72;calc iter;100;0.648093;0.639417;0.658743
72;calc total;1;64.9432;64.9432;64.9432
72;total;1;72.3492;72.3492;72.3492
7;initialize;1;4.14412;4.14412;4.14412
7;async;100;0.0168844;0.00136219;0.0231608
7;inner;100;0.62489;0.621611;0.635405
7;wait;100;4.03367e-05;2.1047e-05;0.0002538
7;boundary;100;0.00615485;0.0033258;0.00772583
7;calc iter;100;0.647971;0.642147;0.653906
7;calc total;1;64.9432;64.9432;64.9432
7;total;1;72.4094;72.4094;72.4094
48;initialize;1;4.08128;4.08128;4.08128
48;async;100;0.0160327;0.000858463;0.0301892
48;inner;100;0.627198;0.614579;0.643411
48;wait;100;3.29888e-05;1.7394e-05;9.2701e-05
48;boundary;100;0.00485593;0.00218807;0.00616631
48;calc iter;100;0.648121;0.638332;0.654777
48;calc total;1;64.9432;64.9432;64.9432
48;total;1;72.3466;72.3466;72.3466
38;initialize;1;4.08508;4.08508;4.08508
38;async;100;0.011181;0.00137568;0.0177664
38;inner;100;0.629803;0.624728;0.642443
38;wait;100;4.64533e-05;2.9531e-05;0.000159406
38;boundary;100;0.0068826;0.00387797;0.0076653
38;calc iter;100;0.647916;0.643917;0.652237
38;calc total;1;64.9432;64.9432;64.9432
38;total;1;72.3504;72.3504;72.3504
73;initialize;1;4.09239;4.09239;4.09239
73;async;100;0.00543849;0.000910678;0.0157069
73;inner;100;0.636719;0.628336;0.647073
73;wait;100;4.25838e-05;1.869e-05;0.000111393
73;boundary;100;0.00600788;0.00333411;0.00781375
73;calc iter;100;0.64821;0.641947;0.654403
73;calc total;1;64.9432;64.9432;64.9432
73;total;1;72.3491;72.3491;72.3491
8;initialize;1;4.14412;4.14412;4.14412
8;async;100;0.0094177;0.00149072;0.0135731
8;inner;100;0.631688;0.625552;0.643588
8;wait;100;5.09975e-05;2.1763e-05;0.000101959
8;boundary;100;0.00691247;0.00255863;0.00741497
8;calc iter;100;0.648071;0.639433;0.654103
8;calc total;1;64.9432;64.9432;64.9432
8;total;1;72.4095;72.4095;72.4095
49;initialize;1;4.08085;4.08085;4.08085
49;async;100;0.0163794;0.00113688;0.0306919
49;inner;100;0.626505;0.614045;0.642717
49;wait;100;3.58514e-05;1.8116e-05;9.192e-05
49;boundary;100;0.00519331;0.00228059;0.00770326
49;calc iter;100;0.648115;0.638928;0.655375
49;calc total;1;64.9432;64.9432;64.9432
49;total;1;72.3461;72.3461;72.3461
39;initialize;1;4.0852;4.0852;4.0852
39;async;100;0.00960418;0.000766726;0.0162299
39;inner;100;0.632162;0.626879;0.64458
39;wait;100;3.79356e-05;2.3187e-05;0.000130089
39;boundary;100;0.00616416;0.00297863;0.00787244
39;calc iter;100;0.64797;0.643351;0.653202
39;calc total;1;64.9432;64.9432;64.9432
39;total;1;72.3505;72.3505;72.3505
74;initialize;1;4.09238;4.09238;4.09238
74;async;100;0.0113159;0.00132441;0.0230175
74;inner;100;0.630508;0.623367;0.643711
74;wait;100;4.80699e-05;2.3034e-05;0.000150974
74;boundary;100;0.00640179;0.00386541;0.00825695
74;calc iter;100;0.648276;0.642819;0.653826
74;calc total;1;64.9432;64.9432;64.9432
74;total;1;72.3491;72.3491;72.3491
9;initialize;1;4.14413;4.14413;4.14413
9;async;100;0.00532563;0.000727369;0.010358
9;inner;100;0.63644;0.627651;0.646778
9;wait;100;5.07625e-05;2.6999e-05;8.5099e-05
9;boundary;100;0.00629389;0.00214806;0.00699184
9;calc iter;100;0.648112;0.635042;0.654766
9;calc total;1;64.9432;64.9432;64.9432
9;total;1;72.4094;72.4094;72.4094
50;initialize;1;4.08129;4.08129;4.08129
50;async;100;0.016774;0.000762056;0.0349621
50;inner;100;0.625596;0.612833;0.642798
50;wait;100;3.95394e-05;2.299e-05;9.0839e-05
50;boundary;100;0.0056275;0.00316909;0.0078046
50;calc iter;100;0.648039;0.640868;0.654799
50;calc total;1;64.9432;64.9432;64.9432
50;total;1;72.3466;72.3466;72.3466
40;initialize;1;4.08514;4.08514;4.08514
40;async;100;0.0113871;0.00133695;0.0172517
40;inner;100;0.630687;0.625452;0.64093
40;wait;100;3.47044e-05;1.8095e-05;0.000163141
40;boundary;100;0.00589023;0.00422064;0.00753794
40;calc iter;100;0.648001;0.640713;0.652215
40;calc total;1;64.9432;64.9432;64.9432
40;total;1;72.3504;72.3504;72.3504
75;initialize;1;4.09237;4.09237;4.09237
75;async;100;0.00831701;0.000890309;0.017417
75;inner;100;0.634115;0.626038;0.645526
75;wait;100;4.29985e-05;2.1683e-05;9.3453e-05
75;boundary;100;0.00590301;0.00345282;0.00817281
75;calc iter;100;0.648379;0.642718;0.655252
75;calc total;1;64.9432;64.9432;64.9432
75;total;1;72.3491;72.3491;72.3491
10;initialize;1;4.14415;4.14415;4.14415
10;async;100;0.00689206;0.00150628;0.0104461
10;inner;100;0.634938;0.623574;0.645535
10;wait;100;3.74004e-05;1.9534e-05;0.000115284
10;boundary;100;0.0062726;0.00210844;0.00675398
10;calc iter;100;0.648143;0.635818;0.657106
10;calc total;1;64.9432;64.9432;64.9432
10;total;1;72.4094;72.4094;72.4094
51;initialize;1;4.08073;4.08073;4.08073
51;async;100;0.0190947;0.00124381;0.0379227
51;inner;100;0.622606;0.610915;0.642009
51;wait;100;4.33599e-05;2.5976e-05;0.000104607
51;boundary;100;0.00618441;0.00347096;0.00748905
51;calc iter;100;0.64793;0.641817;0.655171
51;calc total;1;64.9432;64.9432;64.9432
51;total;1;72.346;72.346;72.346
41;initialize;1;4.08517;4.08517;4.08517
41;async;100;0.0140552;0.00133308;0.0181199
41;inner;100;0.628812;0.625095;0.637363
41;wait;100;3.54107e-05;1.9783e-05;0.000270834
41;boundary;100;0.00514664;0.00352116;0.0075757
41;calc iter;100;0.648051;0.64439;0.654065
41;calc total;1;64.9432;64.9432;64.9432
41;total;1;72.3505;72.3505;72.3505
76;initialize;1;4.09238;4.09238;4.09238
76;async;100;0.0087429;0.00102797;0.0173866
76;inner;100;0.634587;0.626068;0.644794
76;wait;100;3.70884e-05;1.5844e-05;0.000130095
76;boundary;100;0.00511573;0.00344253;0.00797867
76;calc iter;100;0.648484;0.642624;0.657699
76;calc total;1;64.9432;64.9432;64.9432
76;total;1;72.3492;72.3492;72.3492
11;initialize;1;4.14409;4.14409;4.14409
11;async;100;0.0120517;0.00142593;0.015493
11;inner;100;0.628918;0.62219;0.642354
11;wait;100;4.84043e-05;2.2021e-05;0.000111564
11;boundary;100;0.00704678;0.00253974;0.00763711
11;calc iter;100;0.648067;0.639078;0.651368
11;calc total;1;64.9432;64.9432;64.9432
11;total;1;72.4094;72.4094;72.4094
52;initialize;1;4.08068;4.08068;4.08068
52;async;100;0.0225867;0.00137618;0.0442448
52;inner;100;0.617659;0.601328;0.640065
52;wait;100;5.06431e-05;3.2383e-05;0.000186454
52;boundary;100;0.00747002;0.00446565;0.00854415
52;calc iter;100;0.647768;0.639318;0.658869
52;calc total;1;64.9432;64.9432;64.9432
52;total;1;72.346;72.346;72.346
42;initialize;1;4.08507;4.08507;4.08507
42;async;100;0.0148435;0.00135534;0.0194201
42;inner;100;0.627477;0.624267;0.641782
42;wait;100;3.1228e-05;1.8683e-05;0.000133181
42;boundary;100;0.00578285;0.00216596;0.0070659
42;calc iter;100;0.648136;0.641213;0.654856
42;calc total;1;64.9432;64.9432;64.9432
42;total;1;72.3504;72.3504;72.3504
77;initialize;1;4.09238;4.09238;4.09238
77;async;100;0.0172603;0.00133519;0.0255322
77;inner;100;0.626399;0.617001;0.637747
77;wait;100;3.70893e-05;1.9857e-05;0.000276078
77;boundary;100;0.00480183;0.00270224;0.00663954
77;calc iter;100;0.6485;0.64006;0.655525
77;calc total;1;64.9432;64.9432;64.9432
12;initialize;1;4.14413;4.14413;4.14413
12;async;100;0.0119885;0.00145928;0.0153732
12;inner;100;0.630624;0.625616;0.640992
12;wait;100;3.46478e-05;1.859e-05;0.000123252
12;boundary;100;0.00538965;0.00237473;0.00682707
12;calc iter;100;0.648039;0.643962;0.652578
12;calc total;1;64.9432;64.9432;64.9432
12;total;1;72.4094;72.4094;72.4094
53;initialize;1;4.08133;4.08133;4.08133
53;async;100;0.0213815;0.00143144;0.0404533
53;inner;100;0.618681;0.603779;0.637382
53;wait;100;4.92483e-05;2.476e-05;0.000194501
53;boundary;100;0.00755651;0.00449975;0.00845547
53;calc iter;100;0.647671;0.641899;0.658731
53;calc total;1;64.9432;64.9432;64.9432
53;total;1;72.3466;72.3466;72.3466
43;initialize;1;4.08522;4.08522;4.08522
43;async;100;0.0146549;0.00133946;0.0200621
43;inner;100;0.628185;0.62443;0.639209
43;wait;100;3.57777e-05;1.8438e-05;0.000270588
43;boundary;100;0.00523691;0.00339735;0.00658284
43;calc iter;100;0.648115;0.643825;0.653347
43;calc total;1;64.9432;64.9432;64.9432
43;total;1;72.3505;72.3505;72.3505
77;total;1;72.3491;72.3491;72.3491
13;initialize;1;4.14409;4.14409;4.14409
13;async;100;0.0112406;0.00142201;0.0172938
13;inner;100;0.632225;0.626947;0.640346
13;wait;100;3.20695e-05;1.69e-05;0.00024886
13;boundary;100;0.00449965;0.00324124;0.00648583
13;calc iter;100;0.647999;0.64515;0.652958
13;calc total;1;64.9432;64.9432;64.9432
13;total;1;72.4094;72.4094;72.4094
54;initialize;1;4.08075;4.08075;4.08075
54;async;100;0.0190038;0.000993696;0.0362288
54;inner;100;0.62238;0.608322;0.641278
54;wait;100;4.37802e-05;2.6787e-05;0.000145049
54;boundary;100;0.0064139;0.00374121;0.00792896
54;calc iter;100;0.647843;0.640963;0.653805
54;calc total;1;64.9432;64.9432;64.9432
54;total;1;72.346;72.346;72.346
44;initialize;1;4.08495;4.08495;4.08495
44;async;100;0.00883508;0.000713586;0.0130739
44;inner;100;0.634311;0.631056;0.645096
44;wait;100;3.49267e-05;1.8882e-05;8.4908e-05
44;boundary;100;0.00494592;0.00263736;0.00652123
44;calc iter;100;0.648129;0.642449;0.653135
44;calc total;1;64.9432;64.9432;64.9432
44;total;1;72.3503;72.3503;72.3503
78;initialize;1;4.09244;4.09244;4.09244
78;async;100;0.013099;0.00130822;0.0203629
78;inner;100;0.629638;0.620447;0.639363
78;wait;100;4.12907e-05;2.2614e-05;0.000211662
78;boundary;100;0.00571285;0.0030593;0.00776068
78;calc iter;100;0.648493;0.64064;0.656007
78;calc total;1;64.9432;64.9432;64.9432
78;total;1;72.3492;72.3492;72.3492
14;initialize;1;4.1441;4.1441;4.1441
14;async;100;0.0045165;0.00138048;0.00978484
14;inner;100;0.63881;0.635472;0.644898
14;wait;100;2.98841e-05;1.5529e-05;0.000114699
14;boundary;100;0.00468666;0.00223579;0.00569305
14;calc iter;100;0.648044;0.645483;0.651775
14;calc total;1;64.9432;64.9432;64.9432
14;total;1;72.4094;72.4094;72.4094
55;initialize;1;4.08143;4.08143;4.08143
55;async;100;0.0220347;0.0013499;0.0387235
55;inner;100;0.620514;0.608218;0.637022
55;wait;100;3.96693e-05;2.0132e-05;0.000195303
55;boundary;100;0.00535528;0.00362389;0.00679551
55;calc iter;100;0.647945;0.637398;0.655176
55;calc total;1;64.9432;64.9432;64.9432
55;total;1;72.3467;72.3467;72.3467
45;initialize;1;4.08509;4.08509;4.08509
45;async;100;0.00934585;0.00120629;0.0143377
45;inner;100;0.633281;0.628244;0.643086
45;wait;100;3.61318e-05;1.8953e-05;0.000116681
45;boundary;100;0.00545362;0.00334056;0.00661144
45;calc iter;100;0.648118;0.641676;0.652799
45;calc total;1;64.9432;64.9432;64.9432
45;total;1;72.3504;72.3504;72.3504
79;initialize;1;4.09241;4.09241;4.09241
79;async;100;0.0153701;0.00133077;0.0213507
79;inner;100;0.627901;0.615731;0.639327
79;wait;100;3.40611e-05;1.8916e-05;0.000227705
79;boundary;100;0.0052456;0.00215645;0.006932
79;calc iter;100;0.648553;0.63898;0.653121
79;calc total;1;64.9432;64.9432;64.9432
79;total;1;72.3492;72.3492;72.3492
15;initialize;1;4.14442;4.14442;4.14442
15;async;100;0.00735094;0.00130412;0.0121741
15;inner;100;0.634683;0.631539;0.641935
15;wait;100;3.8007e-05;1.5429e-05;0.000137877
15;boundary;100;0.00597061;0.00224043;0.00773189
15;calc iter;100;0.648045;0.644574;0.651666
15;calc total;1;64.9432;64.9432;64.9432
15;total;1;72.4097;72.4097;72.4097
56;initialize;1;4.08117;4.08117;4.08117
56;async;100;0.017416;0.00140049;0.0342243
56;inner;100;0.625941;0.612225;0.642445
56;wait;100;3.22519e-05;1.8503e-05;9.861e-05
56;boundary;100;0.00462745;0.00296412;0.0070678
56;calc iter;100;0.648019;0.63666;0.654552
56;calc total;1;64.9432;64.9432;64.9432
56;total;1;72.3465;72.3465;72.3465
46;initialize;1;4.08513;4.08513;4.08513
46;async;100;0.00964657;0.00136035;0.0144754
46;inner;100;0.632971;0.627566;0.642221
46;wait;100;3.55044e-05;1.9482e-05;0.000122817
46;boundary;100;0.00548422;0.00217174;0.00774018
46;calc iter;100;0.648138;0.639442;0.652304
46;calc total;1;64.9432;64.9432;64.9432
46;total;1;72.3504;72.3504;72.3504
80;initialize;1;4.09238;4.09238;4.09238
80;async;100;0.00533757;0.00135714;0.0113683
80;inner;100;0.637702;0.623779;0.647989
80;wait;100;3.67045e-05;1.855e-05;9.8951e-05
80;boundary;100;0.00553861;0.00215675;0.00773361
80;calc iter;100;0.648617;0.637221;0.654374
80;calc total;1;64.9432;64.9432;64.9432
80;total;1;72.3491;72.3491;72.3491
16;initialize;1;4.14418;4.14418;4.14418
16;async;100;0.00785959;0.000687351;0.0140689
16;inner;100;0.633754;0.629457;0.643122
16;wait;100;3.90675e-05;1.4047e-05;8.7901e-05
16;boundary;100;0.00638586;0.00225936;0.00843143
16;calc iter;100;0.648041;0.643494;0.655258
16;calc total;1;64.9432;64.9432;64.9432
16;total;1;72.4095;72.4095;72.4095
57;initialize;1;4.08079;4.08079;4.08079
57;async;100;0.0188724;0.00141516;0.0351414
57;inner;100;0.624374;0.611423;0.64148
57;wait;100;3.16923e-05;1.7653e-05;0.000123182
57;boundary;100;0.00476596;0.00290167;0.00707854
57;calc iter;100;0.648045;0.637452;0.653268
57;calc total;1;64.9432;64.9432;64.9432
57;total;1;72.3461;72.3461;72.3461
47;initialize;1;4.0852;4.0852;4.0852
47;async;100;0.00892191;0.00139487;0.0139147
47;inner;100;0.633375;0.626724;0.6435
47;wait;100;3.98283e-05;1.6431e-05;0.000107147
47;boundary;100;0.00580003;0.00217119;0.00857465
47;calc iter;100;0.648139;0.639276;0.654183
47;calc total;1;64.9432;64.9432;64.9432
47;total;1;72.3505;72.3505;72.3505
81;initialize;1;4.09234;4.09234;4.09234
81;async;100;0.012188;0.00132496;0.0178046
81;inner;100;0.630775;0.621644;0.642839
81;wait;100;3.59557e-05;1.8302e-05;0.000126756
81;boundary;100;0.00549972;0.0026582;0.00712493
81;calc iter;100;0.648501;0.63923;0.653804
81;calc total;1;64.9432;64.9432;64.9432
81;total;1;72.3491;72.3491;72.3491
17;initialize;1;4.14442;4.14442;4.14442
17;async;100;0.00818882;0.00133195;0.0203772
17;inner;100;0.633014;0.628329;0.641979
17;wait;100;5.09004e-05;2.3594e-05;0.000187062
17;boundary;100;0.00677589;0.00337126;0.00843488
17;calc iter;100;0.648031;0.643356;0.659495
17;calc total;1;64.9432;64.9432;64.9432
17;total;1;72.4097;72.4097;72.4097
58;initialize;1;4.08098;4.08098;4.08098
58;async;100;0.01709;0.00142969;0.0332715
58;inner;100;0.62586;0.611766;0.644188
58;wait;100;3.34475e-05;1.6654e-05;8.4363e-05
58;boundary;100;0.00512071;0.00264246;0.00723016
58;calc iter;100;0.648105;0.643732;0.653673
58;calc total;1;64.9432;64.9432;64.9432
58;total;1;72.3463;72.3463;72.3463
82;initialize;1;4.09241;4.09241;4.09241
82;async;100;0.0124768;0.00133657;0.0212364
82;inner;100;0.629934;0.62229;0.641106
82;wait;100;3.97659e-05;1.9091e-05;0.000257221
82;boundary;100;0.00594613;0.00345491;0.00747426
82;calc iter;100;0.648399;0.64287;0.651243
82;calc total;1;64.9432;64.9432;64.9432
82;total;1;72.3492;72.3492;72.3492
18;initialize;1;4.1441;4.1441;4.1441
18;async;100;0.00970235;0.00132109;0.0242551
18;inner;100;0.632323;0.623514;0.640599
18;wait;100;3.99683e-05;2.1209e-05;0.000134621
18;boundary;100;0.00588287;0.00345648;0.00841238
18;calc iter;100;0.64795;0.642494;0.658512
18;calc total;1;64.9432;64.9432;64.9432
18;total;1;72.4094;72.4094;72.4094
59;initialize;1;4.0813;4.0813;4.0813
59;async;100;0.0218708;0.00141322;0.0367945
59;inner;100;0.621128;0.606896;0.641232
59;wait;100;3.69983e-05;2.1221e-05;0.000158691
59;boundary;100;0.00511141;0.00214091;0.00724113
59;calc iter;100;0.648149;0.637283;0.653324
59;calc total;1;64.9432;64.9432;64.9432
59;total;1;72.3466;72.3466;72.3466
83;initialize;1;4.09235;4.09235;4.09235
83;async;100;0.0131384;0.00110863;0.0227169
83;inner;100;0.62793;0.619681;0.642331
83;wait;100;4.56573e-05;2.743e-05;0.000152392
83;boundary;100;0.00716743;0.00443893;0.00838226
83;calc iter;100;0.648284;0.637932;0.653041
83;calc total;1;64.9432;64.9432;64.9432
83;total;1;72.3491;72.3491;72.3491
19;initialize;1;4.14416;4.14416;4.14416
19;async;100;0.0068135;0.00131509;0.016856
19;inner;100;0.63609;0.62948;0.643847
19;wait;100;3.12752e-05;1.4563e-05;8.596e-05
19;boundary;100;0.00496724;0.0030576;0.00805266
19;calc iter;100;0.647903;0.643858;0.655082
19;calc total;1;64.9432;64.9432;64.9432
19;total;1;72.4095;72.4095;72.4095
60;initialize;1;4.08074;4.08074;4.08074
60;async;100;0.0280943;0.00140194;0.0371381
60;inner;100;0.615928;0.607418;0.63671
60;wait;100;3.32622e-05;1.5122e-05;0.000140558
60;boundary;100;0.00414821;0.00263927;0.00649688
60;calc iter;100;0.648205;0.641659;0.660879
60;calc total;1;64.9432;64.9432;64.9432
60;total;1;72.346;72.346;72.346
84;initialize;1;4.09237;4.09237;4.09237
84;async;100;0.0148459;0.00135496;0.0230606
84;inner;100;0.627217;0.622953;0.64203
84;wait;100;5.53799e-05;2.3318e-05;0.000128393
84;boundary;100;0.00604434;0.00385222;0.0083507
84;calc iter;100;0.648165;0.638478;0.654114
84;calc total;1;64.9432;64.9432;64.9432
84;total;1;72.3491;72.3491;72.3491
20;initialize;1;4.14412;4.14412;4.14412
20;async;100;0.00771577;0.00144023;0.013652
20;inner;100;0.634276;0.626875;0.64266
20;wait;100;3.4819e-05;1.7646e-05;0.000146287
20;boundary;100;0.00573952;0.00341834;0.00850599
20;calc iter;100;0.647767;0.643603;0.652136
20;calc total;1;64.9432;64.9432;64.9432
20;total;1;72.4094;72.4094;72.4094
61;initialize;1;4.08073;4.08073;4.08073
61;async;100;0.0319057;0.00144348;0.0420665
61;inner;100;0.611734;0.602356;0.633931
61;wait;100;3.5747e-05;1.8918e-05;0.000249044
61;boundary;100;0.00454186;0.00252283;0.00609717
61;calc iter;100;0.648218;0.639938;0.654018
61;calc total;1;64.9432;64.9432;64.9432
61;total;1;72.346;72.346;72.346
85;initialize;1;4.09243;4.09243;4.09243
85;async;100;0.0146525;0.00103055;0.0246856
85;inner;100;0.62598;0.619661;0.641866
85;wait;100;4.88763e-05;3.0815e-05;0.000153444
85;boundary;100;0.00742411;0.00391477;0.00813159
85;calc iter;100;0.648108;0.639401;0.656516
85;calc total;1;64.9432;64.9432;64.9432
85;total;1;72.3492;72.3492;72.3492
21;initialize;1;4.14435;4.14435;4.14435
21;async;100;0.00958625;0.0013194;0.0166416
21;inner;100;0.632212;0.626392;0.638212
21;wait;100;4.36856e-05;2.3002e-05;0.000250384
21;boundary;100;0.00602556;0.00420046;0.00820462
21;calc iter;100;0.647869;0.643752;0.652138
21;calc total;1;64.9432;64.9432;64.9432
21;total;1;72.4096;72.4096;72.4096
62;initialize;1;4.08069;4.08069;4.08069
62;async;100;0.0242591;0.00136652;0.0341281
62;inner;100;0.620148;0.611328;0.640845
62;wait;100;2.93074e-05;1.7035e-05;0.000111761
62;boundary;100;0.00383305;0.00213178;0.00502271
62;calc iter;100;0.648271;0.644117;0.655184
62;calc total;1;64.9432;64.9432;64.9432
62;total;1;72.346;72.346;72.346
86;initialize;1;4.09245;4.09245;4.09245
86;async;100;0.0202686;0.00138418;0.033025
86;inner;100;0.619402;0.612721;0.638107
86;wait;100;5.12202e-05;3.2086e-05;0.000184504
86;boundary;100;0.00823088;0.00586995;0.00857602
86;calc iter;100;0.647956;0.639337;0.658013
86;calc total;1;64.9432;64.9432;64.9432
86;total;1;72.3492;72.3492;72.3492
22;initialize;1;4.14422;4.14422;4.14422
22;async;100;0.00938254;0.00135169;0.0136845
22;inner;100;0.633797;0.629195;0.641048
22;wait;100;3.17919e-05;1.7983e-05;0.000132301
22;boundary;100;0.00475355;0.00319492;0.00721895
22;calc iter;100;0.647967;0.644586;0.651417
22;calc total;1;64.9432;64.9432;64.9432
22;total;1;72.4095;72.4095;72.4095
63;initialize;1;4.08071;4.08071;4.08071
63;async;100;0.0322886;0.00139767;0.0398836
63;inner;100;0.611164;0.602786;0.632954
63;wait;100;3.5898e-05;2.0801e-05;0.000178233
63;boundary;100;0.00475682;0.00274241;0.00683261
63;calc iter;100;0.648247;0.639217;0.651711
63;calc total;1;64.9432;64.9432;64.9432
63;total;1;72.346;72.346;72.346
87;initialize;1;4.09251;4.09251;4.09251
87;async;100;0.0103464;0.00135312;0.0213661
87;inner;100;0.631046;0.626702;0.643164
87;wait;100;4.13158e-05;3.063e-05;0.000118596
87;boundary;100;0.00662739;0.00349385;0.00777157
87;calc iter;100;0.648063;0.64049;0.656284
87;calc total;1;64.9432;64.9432;64.9432
87;total;1;72.3493;72.3493;72.3493
23;initialize;1;4.14413;4.14413;4.14413
23;async;100;0.00660042;0.000627622;0.0112264
23;inner;100;0.636261;0.631676;0.645186
23;wait;100;3.05563e-05;1.5983e-05;8.2491e-05
23;boundary;100;0.00514445;0.00242471;0.00673214
23;calc iter;100;0.648038;0.642443;0.651702
23;calc total;1;64.9432;64.9432;64.9432
23;total;1;72.4094;72.4094;72.4094
64;initialize;1;4.08071;4.08071;4.08071
64;async;100;0.0382968;0.00140498;0.0451403
64;inner;100;0.60629;0.598617;0.631132
64;wait;100;2.59316e-05;1.4384e-05;0.000275327
64;boundary;100;0.00366504;0.00209087;0.00569083
64;calc iter;100;0.64828;0.638506;0.652238
64;calc total;1;64.9432;64.9432;64.9432
64;total;1;72.346;72.346;72.346
88;initialize;1;4.09241;4.09241;4.09241
88;async;100;0.0112355;0.00137508;0.0212294
88;inner;100;0.631086;0.626864;0.644353
88;wait;100;3.78349e-05;2.1505e-05;0.0001214
88;boundary;100;0.00570688;0.00319081;0.00713056
88;calc iter;100;0.648068;0.640698;0.65679
88;calc total;1;64.9432;64.9432;64.9432
88;total;1;72.3491;72.3491;72.3491
65;initialize;1;4.08075;4.08075;4.08075
65;async;100;0.0282632;0.00140575;0.0344955
65;inner;100;0.616129;0.609815;0.638365
65;wait;100;3.13108e-05;1.6817e-05;0.000153632
89;initialize;1;4.0924;4.0924;4.0924
89;async;100;0.0178871;0.00134402;0.0268966
89;inner;100;0.624255;0.617715;0.636642
89;wait;100;4.13874e-05;2.594e-05;0.00014349
89;boundary;100;0.00594178;0.00405069;0.00746217
89;calc iter;100;0.648128;0.639989;0.654116
89;calc total;1;64.9432;64.9432;64.9432
89;total;1;72.3491;72.3491;72.3491
65;boundary;100;0.00383201;0.00227955;0.0067528
65;calc iter;100;0.648257;0.641518;0.652565
65;calc total;1;64.9432;64.9432;64.9432
65;total;1;72.346;72.346;72.346
90;initialize;1;4.09255;4.09255;4.09255
90;async;100;0.0188768;0.00134835;0.0250657
90;inner;100;0.622978;0.617014;0.63649
90;wait;100;4.37085e-05;2.4693e-05;0.000279669
90;boundary;100;0.00634514;0.00374898;0.0075567
90;calc iter;100;0.648246;0.643012;0.655759
90;calc total;1;64.9432;64.9432;64.9432
90;total;1;72.3493;72.3493;72.3493
66;initialize;1;4.08076;4.08076;4.08076
66;async;100;0.031002;0.00139143;0.0441809
66;inner;100;0.61203;0.600699;0.635091
66;wait;100;3.69294e-05;1.9445e-05;0.000120101
66;boundary;100;0.00504376;0.00360433;0.00619985
66;calc iter;100;0.648114;0.63989;0.653848
66;calc total;1;64.9432;64.9432;64.9432
66;total;1;72.346;72.346;72.346
91;initialize;1;4.09243;4.09243;4.09243
91;async;100;0.0177239;0.00137345;0.0243058
91;inner;100;0.624292;0.613826;0.641507
91;wait;100;4.65832e-05;2.8925e-05;0.000178362
91;boundary;100;0.00629479;0.00315554;0.00764109
91;calc iter;100;0.648359;0.63762;0.656857
91;calc total;1;64.9432;64.9432;64.9432
91;total;1;72.3492;72.3492;72.3492
67;initialize;1;4.08074;4.08074;4.08074
67;async;100;0.0341488;0.00136332;0.0495817
67;inner;100;0.607941;0.595118;0.63208
67;wait;100;4.34276e-05;2.5054e-05;0.000259514
67;boundary;100;0.0058183;0.004456;0.00838026
67;calc iter;100;0.647953;0.635601;0.654944
67;calc total;1;64.9432;64.9432;64.9432
67;total;1;72.346;72.346;72.346
92;initialize;1;4.09237;4.09237;4.09237
92;async;100;0.0149082;0.00136929;0.023912
92;inner;100;0.627001;0.611893;0.642471
92;wait;100;3.9959e-05;2.1054e-05;0.000110284
92;boundary;100;0.00649915;0.00298166;0.00788387
92;calc iter;100;0.648451;0.629284;0.656012
92;calc total;1;64.9432;64.9432;64.9432
92;total;1;72.3491;72.3491;72.3491
68;initialize;1;4.0807;4.0807;4.0807
68;async;100;0.0301038;0.00143798;0.0425966
68;inner;100;0.611161;0.601083;0.638673
68;wait;100;4.58883e-05;2.7738e-05;9.6267e-05
68;boundary;100;0.00661606;0.00242898;0.00755289
68;calc iter;100;0.647928;0.639603;0.657831
68;calc total;1;64.9432;64.9432;64.9432
68;total;1;72.346;72.346;72.346
93;initialize;1;4.09237;4.09237;4.09237
93;async;100;0.00318418;0.00136966;0.012168
93;inner;100;0.638529;0.62071;0.650518
93;wait;100;4.05386e-05;1.7458e-05;0.00014007
93;boundary;100;0.00677645;0.0021788;0.00744091
93;calc iter;100;0.648532;0.625799;0.65842
93;calc total;1;64.9432;64.9432;64.9432
93;total;1;72.3491;72.3491;72.3491
69;initialize;1;4.08074;4.08074;4.08074
69;async;100;0.0377663;0.00142632;0.0506443
69;inner;100;0.602192;0.59173;0.635546
69;wait;100;4.96505e-05;3.494e-05;0.000137031
69;boundary;100;0.00775491;0.00380548;0.008542
69;calc iter;100;0.647765;0.638317;0.658408
69;calc total;1;64.9432;64.9432;64.9432
69;total;1;72.346;72.346;72.346
94;initialize;1;4.0924;4.0924;4.0924
94;async;100;0.0153402;0.00136182;0.0252756
94;inner;100;0.626399;0.608429;0.642332
94;wait;100;4.41209e-05;2.1765e-05;0.000108973
94;boundary;100;0.00669665;0.00240393;0.0075927
94;calc iter;100;0.648482;0.625425;0.655869
94;calc total;1;64.9432;64.9432;64.9432
94;total;1;72.3492;72.3492;72.3492
70;initialize;1;4.08076;4.08076;4.08076
70;async;100;0.039092;0.00137501;0.0634912
70;inner;100;0.600592;0.585151;0.634595
70;wait;100;5.39268e-05;3.3698e-05;0.00018704
70;boundary;100;0.00787066;0.004141;0.00849488
70;calc iter;100;0.64761;0.638973;0.662428
70;calc total;1;64.9432;64.9432;64.9432
70;total;1;72.346;72.346;72.346
95;initialize;1;4.09247;4.09247;4.09247
95;async;100;0.00498575;0.00138069;0.0142438
95;inner;100;0.636719;0.615713;0.65012
95;wait;100;4.18838e-05;1.5643e-05;0.00016316
95;boundary;100;0.00680422;0.00215396;0.00796896
95;calc iter;100;0.648553;0.621201;0.657995
95;calc total;1;64.9432;64.9432;64.9432
95;total;1;72.3492;72.3492;72.3492
71;initialize;1;4.08073;4.08073;4.08073
71;async;100;0.0322289;0.00141055;0.0521156
71;inner;100;0.609712;0.595882;0.634255
71;wait;100;4.64643e-05;2.8547e-05;0.000137181
71;boundary;100;0.005819;0.0032895;0.00737635
71;calc iter;100;0.647808;0.638301;0.658363
71;calc total;1;64.9432;64.9432;64.9432
71;total;1;72.346;72.346;72.346
96;initialize;1;4.08583;4.08583;4.08583
96;async;100;0.0437025;0.00141314;0.0533082
96;inner;100;0.60098;0.59188;0.63337
96;wait;100;2.51209e-05;1.5055e-05;0.000135804
96;boundary;100;0.0035172;0.00211317;0.00575838
96;calc iter;100;0.648226;0.639276;0.653424
96;calc total;1;64.9432;64.9432;64.9432
96;total;1;72.3512;72.3512;72.3512
97;initialize;1;4.08584;4.08584;4.08584
97;async;100;0.0335844;0.00152947;0.0425291
97;inner;100;0.610969;0.602533;0.637284
97;wait;100;2.91514e-05;1.7005e-05;8.1213e-05
97;boundary;100;0.00362056;0.00223952;0.00649951
97;calc iter;100;0.648204;0.640234;0.654045
97;calc total;1;64.9432;64.9432;64.9432
97;total;1;72.3512;72.3512;72.3512
98;initialize;1;4.08599;4.08599;4.08599
98;async;100;0.0344544;0.00142103;0.0438514
98;inner;100;0.609625;0.60131;0.63586
98;wait;100;2.84885e-05;1.8215e-05;9.0908e-05
98;boundary;100;0.00396515;0.00314346;0.00544062
98;calc iter;100;0.648074;0.640686;0.652888
98;calc total;1;64.9432;64.9432;64.9432
98;total;1;72.3514;72.3514;72.3514
99;initialize;1;4.08656;4.08656;4.08656
99;async;100;0.0348434;0.00143732;0.0467814
99;inner;100;0.608596;0.598946;0.633824
99;wait;100;3.67553e-05;2.2371e-05;0.000136949
99;boundary;100;0.00447167;0.0033675;0.00765669
99;calc iter;100;0.647949;0.635868;0.652955
99;calc total;1;64.9432;64.9432;64.9432
99;total;1;72.3519;72.3519;72.3519
100;initialize;1;4.08649;4.08649;4.08649
100;async;100;0.0341927;0.0013597;0.0494788
100;inner;100;0.607759;0.596753;0.635012
100;wait;100;4.65847e-05;2.8405e-05;0.000164953
100;boundary;100;0.00587683;0.00364174;0.00735036
100;calc iter;100;0.647876;0.638117;0.657374
100;calc total;1;64.9432;64.9432;64.9432
100;total;1;72.3519;72.3519;72.3519
101;initialize;1;4.08655;4.08655;4.08655
101;async;100;0.0298825;0.000667069;0.0463498
101;inner;100;0.611092;0.600125;0.640097
101;wait;100;4.56491e-05;2.6945e-05;9.1542e-05
101;boundary;100;0.00681869;0.00206816;0.0078736
101;calc iter;100;0.647841;0.636718;0.65987
101;calc total;1;64.9432;64.9432;64.9432
101;total;1;72.3519;72.3519;72.3519
102;initialize;1;4.08596;4.08596;4.08596
102;async;100;0.0492625;0.00137117;0.0711601
102;inner;100;0.589864;0.575311;0.626745
102;wait;100;5.49615e-05;3.8127e-05;0.000291018
102;boundary;100;0.00836382;0.00766259;0.0085513
102;calc iter;100;0.647548;0.634208;0.664887
102;calc total;1;64.9432;64.9432;64.9432
102;total;1;72.3513;72.3513;72.3513
103;initialize;1;4.08607;4.08607;4.08607
103;async;100;0.0382579;0.00137815;0.0586043
103;inner;100;0.602331;0.58833;0.631603
103;wait;100;5.28491e-05;2.8629e-05;0.0001465
103;boundary;100;0.00708774;0.00399171;0.00790392
103;calc iter;100;0.647732;0.636974;0.659024
103;calc total;1;64.9432;64.9432;64.9432
103;total;1;72.3514;72.3514;72.3514
104;initialize;1;4.08646;4.08646;4.08646
104;async;100;0.0315342;0.00143437;0.0454897
104;inner;100;0.611143;0.600923;0.636702
104;wait;100;4.24626e-05;2.552e-05;0.000101284
104;boundary;100;0.00506972;0.00271312;0.0071583
104;calc iter;100;0.647791;0.6389;0.658683
104;calc total;1;64.9432;64.9432;64.9432
104;total;1;72.3519;72.3519;72.3519
105;initialize;1;4.08653;4.08653;4.08653
105;async;100;0.0349131;0.00141059;0.045946
105;inner;100;0.608119;0.599503;0.633545
105;wait;100;3.82524e-05;2.0461e-05;0.000227089
105;boundary;100;0.0049078;0.003703;0.00684593
105;calc iter;100;0.64798;0.637453;0.657608
105;calc total;1;64.9432;64.9432;64.9432
105;total;1;72.3519;72.3519;72.3519
106;initialize;1;4.08593;4.08593;4.08593
106;async;100;0.0357838;0.00142408;0.0460744
106;inner;100;0.608203;0.598568;0.633869
106;wait;100;2.61463e-05;1.5732e-05;0.000116212
106;boundary;100;0.00411684;0.00288673;0.00512616
106;calc iter;100;0.648132;0.638601;0.653305
106;calc total;1;64.9432;64.9432;64.9432
106;total;1;72.3513;72.3513;72.3513
107;initialize;1;4.08594;4.08594;4.08594
107;async;100;0.0353557;0.00138134;0.0457216
107;inner;100;0.609076;0.599606;0.635518
107;wait;100;2.75616e-05;1.5579e-05;0.000106019
107;boundary;100;0.00375654;0.00213157;0.00636832
107;calc iter;100;0.648217;0.640442;0.652581
107;calc total;1;64.9432;64.9432;64.9432
107;total;1;72.3513;72.3513;72.3513
108;initialize;1;4.0865;4.0865;4.0865
108;async;100;0.0364809;0.00139157;0.0458857
108;inner;100;0.606179;0.597765;0.635691
108;wait;100;3.7743e-05;1.7964e-05;0.000116058
108;boundary;100;0.00552821;0.00311144;0.00724021
108;calc iter;100;0.648228;0.638604;0.652675
108;calc total;1;64.9432;64.9432;64.9432
108;total;1;72.3519;72.3519;72.3519
109;initialize;1;4.08584;4.08584;4.08584
109;async;100;0.0385096;0.00140608;0.0488137
109;inner;100;0.605231;0.596505;0.636764
109;wait;100;3.31323e-05;1.9901e-05;0.000111603
109;boundary;100;0.00450324;0.00215303;0.00684288
109;calc iter;100;0.648279;0.639363;0.657865
109;calc total;1;64.9432;64.9432;64.9432
109;total;1;72.3512;72.3512;72.3512
120;initialize;1;4.10965;4.10965;4.10965
120;async;100;0.0207358;0.00112903;0.0291338
120;inner;100;0.619086;0.61562;0.64121
120;wait;100;5.96585e-05;3.939e-05;0.000183377
120;boundary;100;0.00824622;0.00458075;0.00853201
120;calc iter;100;0.64813;0.634625;0.654635
120;calc total;1;64.9432;64.9432;64.9432
120;total;1;72.3751;72.3751;72.3751
121;initialize;1;4.10966;4.10966;4.10966
121;async;100;0.0185767;0.00136277;0.0292653
121;inner;100;0.622225;0.618159;0.641719
121;wait;100;4.66447e-05;2.904e-05;0.000140071
121;boundary;100;0.00750718;0.00437736;0.0078581
121;calc iter;100;0.648358;0.638943;0.656746
121;calc total;1;64.9432;64.9432;64.9432
121;total;1;72.3751;72.3751;72.3751
122;initialize;1;4.10966;4.10966;4.10966
122;async;100;0.0124164;0.000834022;0.0237343
122;inner;100;0.629269;0.622526;0.645112
122;wait;100;4.72691e-05;2.9616e-05;8.7156e-05
122;boundary;100;0.00677698;0.00303511;0.00771509
122;calc iter;100;0.648512;0.639672;0.656355
122;calc total;1;64.9432;64.9432;64.9432
122;total;1;72.3751;72.3751;72.3751
123;initialize;1;4.10956;4.10956;4.10956
123;async;100;0.0137942;0.00138899;0.0241141
123;inner;100;0.629379;0.624916;0.642984
123;wait;100;4.06618e-05;2.6015e-05;0.000130152
123;boundary;100;0.00537371;0.00372982;0.00763369
123;calc iter;100;0.648589;0.640557;0.656676
123;calc total;1;64.9432;64.9432;64.9432
123;total;1;72.375;72.375;72.375
124;initialize;1;4.10919;4.10919;4.10919
124;async;100;0.0136513;0.000783514;0.0184756
124;inner;100;0.629986;0.625367;0.644965
124;wait;100;3.46292e-05;2.1447e-05;0.000103774
124;boundary;100;0.00495068;0.00303965;0.00761034
124;calc iter;100;0.648625;0.641698;0.652131
124;calc total;1;64.9432;64.9432;64.9432
124;total;1;72.3747;72.3747;72.3747
125;initialize;1;4.1097;4.1097;4.1097
125;async;100;0.0127719;0.00154756;0.0172895
125;inner;100;0.629192;0.625792;0.64334
125;wait;100;4.44659e-05;2.3051e-05;0.000106564
125;boundary;100;0.00651385;0.00357244;0.00771024
125;calc iter;100;0.648524;0.642819;0.652696
125;calc total;1;64.9432;64.9432;64.9432
125;total;1;72.3751;72.3751;72.3751
126;initialize;1;4.1097;4.1097;4.1097
126;async;100;0.0164327;0.00139038;0.0206624
126;inner;100;0.625925;0.622517;0.639925
126;wait;100;4.15921e-05;2.5289e-05;0.000201798
126;boundary;100;0.0061453;0.00363028;0.00709147
126;calc iter;100;0.648547;0.644893;0.653331
126;calc total;1;64.9432;64.9432;64.9432
126;total;1;72.3751;72.3751;72.3751
127;initialize;1;4.10968;4.10968;4.10968
127;async;100;0.0199584;0.00137579;0.0242277
127;inner;100;0.623852;0.619044;0.638311
127;wait;100;3.3002e-05;1.6732e-05;0.00027438
127;boundary;100;0.00479663;0.00254362;0.00621893
127;calc iter;100;0.648642;0.643179;0.657275
127;calc total;1;64.9432;64.9432;64.9432
127;total;1;72.3751;72.3751;72.3751
128;initialize;1;4.10963;4.10963;4.10963
128;async;100;0.00350856;0.00143428;0.00366071
128;inner;100;0.637637;0.622577;0.6552
128;wait;100;5.54655e-05;1.8483e-05;0.000196806
128;boundary;100;0.00770698;0.00215624;0.00794211
128;calc iter;100;0.64891;0.628263;0.664594
128;calc total;1;64.9432;64.9432;64.9432
128;total;1;72.3751;72.3751;72.3751
129;initialize;1;4.10966;4.10966;4.10966
129;async;100;0.0240783;0.00138588;0.0263008
129;inner;100;0.618213;0.60935;0.63997
129;wait;100;3.98555e-05;1.7167e-05;0.000178079
129;boundary;100;0.00642612;0.00220067;0.00724463
129;calc iter;100;0.64876;0.636572;0.655966
129;calc total;1;64.9432;64.9432;64.9432
129;total;1;72.3751;72.3751;72.3751
130;initialize;1;4.10964;4.10964;4.10964
130;async;100;0.0173229;0.00120769;0.0207922
130;inner;100;0.626504;0.621597;0.643382
130;wait;100;2.97337e-05;1.5952e-05;0.000114036
130;boundary;100;0.00479202;0.00243808;0.00696312
130;calc iter;100;0.64865;0.642387;0.65199
130;calc total;1;64.9432;64.9432;64.9432
130;total;1;72.3751;72.3751;72.3751
131;initialize;1;4.10961;4.10961;4.10961
131;async;100;0.0133643;0.00144926;0.0167488
131;inner;100;0.628868;0.62482;0.643646
131;wait;100;3.97555e-05;2.6046e-05;9.3299e-05
131;boundary;100;0.00628729;0.00346279;0.00779183
131;calc iter;100;0.648561;0.644246;0.652225
131;calc total;1;64.9432;64.9432;64.9432
131;total;1;72.3751;72.3751;72.3751
132;initialize;1;4.10977;4.10977;4.10977
132;async;100;0.0238962;0.00143228;0.0297571
132;inner;100;0.617777;0.611113;0.642857
132;wait;100;4.70812e-05;2.3079e-05;0.000123433
132;boundary;100;0.0065475;0.00362179;0.0071191
132;calc iter;100;0.64827;0.642328;0.653446
132;calc total;1;64.9432;64.9432;64.9432
132;total;1;72.3752;72.3752;72.3752
133;initialize;1;4.10961;4.10961;4.10961
133;async;100;0.0241903;0.00144346;0.03335
133;inner;100;0.617023;0.61294;0.642431
133;wait;100;4.57317e-05;2.7208e-05;0.000163426
133;boundary;100;0.00680724;0.00423689;0.00737823
133;calc iter;100;0.648068;0.642755;0.65349
133;calc total;1;64.9432;64.9432;64.9432
133;total;1;72.375;72.375;72.375
134;initialize;1;4.10959;4.10959;4.10959
134;async;100;0.0199686;0.00141631;0.0284028
134;inner;100;0.6201;0.615969;0.645849
134;wait;100;4.56263e-05;2.2066e-05;8.7953e-05
134;boundary;100;0.00773512;0.00323006;0.00861424
134;calc iter;100;0.647852;0.641306;0.654143
134;calc total;1;64.9432;64.9432;64.9432
134;total;1;72.375;72.375;72.375
135;initialize;1;4.10909;4.10909;4.10909
135;async;100;0.0224743;0.00142256;0.0315317
135;inner;100;0.617247;0.611909;0.644549
135;wait;100;5.73874e-05;3.7231e-05;9.7704e-05
135;boundary;100;0.00800485;0.00335614;0.00860453
135;calc iter;100;0.647786;0.641019;0.654234
135;calc total;1;64.9432;64.9432;64.9432
135;total;1;72.3745;72.3745;72.3745
136;initialize;1;4.10978;4.10978;4.10978
136;async;100;0.0270469;0.00136911;0.0342634
136;inner;100;0.613876;0.610076;0.639186
136;wait;100;4.77952e-05;3.0614e-05;0.000159359
136;boundary;100;0.00704435;0.00610034;0.00848729
136;calc iter;100;0.648017;0.635293;0.656406
136;calc total;1;64.9432;64.9432;64.9432
136;total;1;72.3752;72.3752;72.3752
110;initialize;1;4.08651;4.08651;4.08651
110;async;100;0.0374778;0.00142347;0.0464481
110;inner;100;0.604812;0.59726;0.635005
110;wait;100;3.45542e-05;2.1908e-05;0.000124469
110;boundary;100;0.00592258;0.0033285;0.00712424
110;calc iter;100;0.648249;0.639757;0.65481
110;calc total;1;64.9432;64.9432;64.9432
110;total;1;72.3519;72.3519;72.3519
192;initialize;1;4.08949;4.08949;4.08949
192;async;100;0.0329438;0.00134463;0.0453872
192;inner;100;0.609076;0.597607;0.641366
192;wait;100;4.94728e-05;2.2849e-05;0.000197374
192;boundary;100;0.00661009;0.00349058;0.00719191
192;calc iter;100;0.648682;0.634974;0.65884
192;calc total;1;64.9432;64.9432;64.9432
192;total;1;72.3548;72.3548;72.3548
144;initialize;1;4.07163;4.07163;4.07163
144;async;100;0.0288239;0.00135023;0.0342445
144;inner;100;0.613139;0.596282;0.640487
144;wait;100;4.2964e-05;1.9072e-05;0.000131451
144;boundary;100;0.00660535;0.00218264;0.00714214
144;calc iter;100;0.648613;0.62937;0.654331
144;calc total;1;64.9432;64.9432;64.9432
144;total;1;72.3373;72.3373;72.3373
216;initialize;1;4.0729;4.0729;4.0729
216;async;100;0.0270138;0.00133533;0.0476825
216;inner;100;0.614293;0.602399;0.643002
216;wait;100;4.8871e-05;2.973e-05;8.9062e-05
216;boundary;100;0.00750843;0.00328116;0.00819056
216;calc iter;100;0.648867;0.636969;0.659349
216;calc total;1;64.9432;64.9432;64.9432
216;total;1;72.3384;72.3384;72.3384
168;initialize;1;4.06238;4.06238;4.06238
168;async;100;0.0244222;0.00134489;0.0406391
168;inner;100;0.616765;0.604708;0.648122
168;wait;100;5.20639e-05;2.5967e-05;8.5328e-05
168;boundary;100;0.00712822;0.00335332;0.00780979
168;calc iter;100;0.64837;0.638481;0.654788
168;calc total;1;64.9432;64.9432;64.9432
168;total;1;72.3277;72.3277;72.3277
137;initialize;1;4.10979;4.10979;4.10979
137;async;100;0.0276784;0.00137466;0.0333876
137;inner;100;0.613485;0.609025;0.638863
137;wait;100;4.45809e-05;3.194e-05;0.000190842
137;boundary;100;0.0069987;0.0054459;0.00780978
137;calc iter;100;0.648209;0.641336;0.654017
137;calc total;1;64.9432;64.9432;64.9432
137;total;1;72.3752;72.3752;72.3752
111;initialize;1;4.0865;4.0865;4.0865
111;async;100;0.0371392;0.00138901;0.0485202
111;inner;100;0.606815;0.596924;0.637103
111;wait;100;2.76764e-05;1.6281e-05;9.1494e-05
111;boundary;100;0.00434948;0.00212287;0.00598799
111;calc iter;100;0.648333;0.638601;0.653646
111;calc total;1;64.9432;64.9432;64.9432
111;total;1;72.3519;72.3519;72.3519
193;initialize;1;4.08903;4.08903;4.08903
193;async;100;0.0233414;0.00151644;0.0370361
193;inner;100;0.618547;0.607316;0.648363
193;wait;100;4.78823e-05;2.3226e-05;0.0001211
193;boundary;100;0.00659143;0.0033147;0.00734809
193;calc iter;100;0.64853;0.641614;0.655564
193;calc total;1;64.9432;64.9432;64.9432
193;total;1;72.3543;72.3543;72.3543
145;initialize;1;4.07171;4.07171;4.07171
145;async;100;0.0284805;0.00138694;0.0347286
145;inner;100;0.613942;0.603606;0.637305
145;wait;100;4.29548e-05;1.8306e-05;0.000188129
145;boundary;100;0.00599249;0.00292677;0.00684503
145;calc iter;100;0.64846;0.638139;0.652833
145;calc total;1;64.9432;64.9432;64.9432
145;total;1;72.3373;72.3373;72.3373
217;initialize;1;4.07347;4.07347;4.07347
217;async;100;0.021607;0.000870568;0.0413607
217;inner;100;0.620552;0.605206;0.644404
217;wait;100;4.80192e-05;2.7174e-05;0.000138794
217;boundary;100;0.00680374;0.00279994;0.00788437
217;calc iter;100;0.649013;0.629215;0.657889
217;calc total;1;64.9432;64.9432;64.9432
217;total;1;72.3389;72.3389;72.3389
169;initialize;1;4.06238;4.06238;4.06238
169;async;100;0.0291426;0.00143493;0.0434251
169;inner;100;0.613305;0.602587;0.644512
169;wait;100;4.01908e-05;2.2598e-05;0.000127648
169;boundary;100;0.0060601;0.00358612;0.00708617
169;calc iter;100;0.648551;0.639011;0.655259
169;calc total;1;64.9432;64.9432;64.9432
169;total;1;72.3276;72.3276;72.3276
138;initialize;1;4.1097;4.1097;4.1097
138;async;100;0.0242544;0.00136296;0.0299175
138;inner;100;0.617299;0.60713;0.641868
138;wait;100;4.16838e-05;2.621e-05;0.000154904
138;boundary;100;0.00678784;0.00384004;0.00775688
138;calc iter;100;0.648386;0.636963;0.657165
138;calc total;1;64.9432;64.9432;64.9432
138;total;1;72.3751;72.3751;72.3751
112;initialize;1;4.0865;4.0865;4.0865
112;async;100;0.0534485;0.00142836;0.060885
112;inner;100;0.591712;0.578692;0.632867
112;wait;100;3.01851e-05;1.7418e-05;0.000146176
112;boundary;100;0.0032785;0.0020891;0.00477096
112;calc iter;100;0.648471;0.636575;0.653681
112;calc total;1;64.9432;64.9432;64.9432
112;total;1;72.3519;72.3519;72.3519
194;initialize;1;4.08951;4.08951;4.08951
194;async;100;0.0244269;0.00132833;0.0378995
194;inner;100;0.617214;0.606515;0.646325
194;wait;100;4.44219e-05;2.6606e-05;9.3528e-05
194;boundary;100;0.00662988;0.00290234;0.007224
194;calc iter;100;0.648317;0.638572;0.653844
194;calc total;1;64.9432;64.9432;64.9432
194;total;1;72.3548;72.3548;72.3548
146;initialize;1;4.07157;4.07157;4.07157
146;async;100;0.0172114;0.0015572;0.0237446
146;inner;100;0.624921;0.616827;0.644565
146;wait;100;4.901e-05;1.8359e-05;0.000104283
146;boundary;100;0.00624683;0.00282585;0.00701582
146;calc iter;100;0.64843;0.639743;0.653881
146;calc total;1;64.9432;64.9432;64.9432
146;total;1;72.3372;72.3372;72.3372
218;initialize;1;4.07291;4.07291;4.07291
218;async;100;0.0300056;0.00137631;0.0457042
218;inner;100;0.612287;0.592355;0.640376
218;wait;100;4.75926e-05;1.9878e-05;0.000245654
218;boundary;100;0.00678267;0.00295024;0.00724986
218;calc iter;100;0.649125;0.623201;0.657147
218;calc total;1;64.9432;64.9432;64.9432
218;total;1;72.3383;72.3383;72.3383
170;initialize;1;4.06242;4.06242;4.06242
170;async;100;0.0300699;0.00144392;0.0422629
170;inner;100;0.611955;0.594364;0.6452
170;wait;100;4.59397e-05;2.3743e-05;0.000108617
170;boundary;100;0.00666912;0.00295391;0.00724469
170;calc iter;100;0.648743;0.630905;0.655545
170;calc total;1;64.9432;64.9432;64.9432
170;total;1;72.3277;72.3277;72.3277
139;initialize;1;4.10969;4.10969;4.10969
139;async;100;0.0221222;0.000947781;0.0267422
139;inner;100;0.620392;0.602453;0.644093
139;wait;100;3.88191e-05;1.8605e-05;0.000138571
139;boundary;100;0.0059834;0.00242539;0.00731634
139;calc iter;100;0.648538;0.628733;0.657447
139;calc total;1;64.9432;64.9432;64.9432
139;total;1;72.3751;72.3751;72.3751
113;initialize;1;4.08651;4.08651;4.08651
113;async;100;0.0439935;0.00141551;0.0508664
113;inner;100;0.599691;0.58906;0.632797
113;wait;100;3.46097e-05;1.6897e-05;0.000222834
113;boundary;100;0.00461727;0.0021081;0.00682997
113;calc iter;100;0.648338;0.636732;0.652228
113;calc total;1;64.9432;64.9432;64.9432
113;total;1;72.3519;72.3519;72.3519
195;initialize;1;4.08959;4.08959;4.08959
195;async;100;0.0293264;0.00138096;0.0432655
195;inner;100;0.611092;0.601256;0.644261
195;wait;100;5.07012e-05;3.415e-05;0.000117709
195;boundary;100;0.00755102;0.00414205;0.00824524
195;calc iter;100;0.648022;0.634968;0.655392
195;calc total;1;64.9432;64.9432;64.9432
195;total;1;72.3549;72.3549;72.3549
147;initialize;1;4.07165;4.07165;4.07165
147;async;100;0.011974;0.00131592;0.0187065
147;inner;100;0.629781;0.623396;0.648688
147;wait;100;3.87233e-05;2.4889e-05;0.000103634
147;boundary;100;0.00658376;0.00424295;0.00707675
147;calc iter;100;0.64838;0.641342;0.654325
147;calc total;1;64.9432;64.9432;64.9432
147;total;1;72.3373;72.3373;72.3373
219;initialize;1;4.07296;4.07296;4.07296
219;async;100;0.0267527;0.00135987;0.0405195
219;inner;100;0.615738;0.586058;0.643326
219;wait;100;4.80281e-05;2.1589e-05;8.4056e-05
219;boundary;100;0.00674542;0.00219662;0.00730153
219;calc iter;100;0.649287;0.614555;0.657875
219;calc total;1;64.9432;64.9432;64.9432
219;total;1;72.3384;72.3384;72.3384
171;initialize;1;4.06236;4.06236;4.06236
171;async;100;0.030136;0.00145844;0.0450262
171;inner;100;0.612132;0.58321;0.646521
171;wait;100;4.78489e-05;2.1001e-05;0.000113052
171;boundary;100;0.00660253;0.00220033;0.00707561
171;calc iter;100;0.648921;0.618182;0.658493
171;calc total;1;64.9432;64.9432;64.9432
171;total;1;72.3277;72.3277;72.3277
140;initialize;1;4.10907;4.10907;4.10907
140;async;100;0.0234111;0.00142844;0.0292766
140;inner;100;0.619301;0.599563;0.643432
140;wait;100;4.01166e-05;2.2669e-05;0.000120658
140;boundary;100;0.00582808;0.00217364;0.00677657
140;calc iter;100;0.648583;0.629336;0.652254
140;calc total;1;64.9432;64.9432;64.9432
140;total;1;72.3745;72.3745;72.3745
114;initialize;1;4.0865;4.0865;4.0865
114;async;100;0.0409076;0.00140181;0.0539951
114;inner;100;0.60162;0.590389;0.632999
114;wait;100;3.92648e-05;2.3909e-05;0.000152444
114;boundary;100;0.00566237;0.00378144;0.00830468
114;calc iter;100;0.648232;0.636837;0.65416
114;calc total;1;64.9432;64.9432;64.9432
114;total;1;72.3519;72.3519;72.3519
196;initialize;1;4.09134;4.09134;4.09134
196;async;100;0.0280965;0.00135695;0.0444852
196;inner;100;0.611816;0.598893;0.644166
196;wait;100;5.37713e-05;2.7268e-05;0.000149679
196;boundary;100;0.0079982;0.00331794;0.00856951
196;calc iter;100;0.647968;0.633043;0.655672
196;calc total;1;64.9432;64.9432;64.9432
196;total;1;72.3566;72.3566;72.3566
148;initialize;1;4.0717;4.0717;4.0717
148;async;100;0.0168716;0.00133028;0.0240641
148;inner;100;0.624944;0.619529;0.64763
148;wait;100;3.92874e-05;2.4619e-05;8.4412e-05
148;boundary;100;0.00638856;0.00327875;0.00704509
148;calc iter;100;0.648246;0.644078;0.652426
148;calc total;1;64.9432;64.9432;64.9432
148;total;1;72.3373;72.3373;72.3373
220;initialize;1;4.07289;4.07289;4.07289
220;async;100;0.0348543;0.00130394;0.0512207
220;inner;100;0.607682;0.570725;0.639372
220;wait;100;4.65473e-05;2.2064e-05;0.000268254
220;boundary;100;0.00681638;0.00216401;0.00713841
220;calc iter;100;0.649402;0.606341;0.661418
220;calc total;1;64.9432;64.9432;64.9432
220;total;1;72.3384;72.3384;72.3384
172;initialize;1;4.06238;4.06238;4.06238
172;async;100;0.0349962;0.00138742;0.0502796
172;inner;100;0.607168;0.56814;0.645447
172;wait;100;4.43804e-05;1.9495e-05;0.000109069
172;boundary;100;0.00690556;0.00214432;0.00721463
172;calc iter;100;0.649118;0.60834;0.661649
172;calc total;1;64.9432;64.9432;64.9432
172;total;1;72.3277;72.3277;72.3277
141;initialize;1;4.10979;4.10979;4.10979
141;async;100;0.0217007;0.00138198;0.0271612
141;inner;100;0.620139;0.607831;0.644405
141;wait;100;4.53028e-05;2.5458e-05;9.8333e-05
141;boundary;100;0.00652821;0.00331122;0.00737265
141;calc iter;100;0.648415;0.636055;0.652551
141;calc total;1;64.9432;64.9432;64.9432
141;total;1;72.3752;72.3752;72.3752
115;initialize;1;4.08653;4.08653;4.08653
115;async;100;0.0445415;0.00140001;0.0606262
115;inner;100;0.597055;0.584573;0.632067
115;wait;100;3.83452e-05;2.499e-05;0.000197989
115;boundary;100;0.006473;0.00475189;0.00759424
115;calc iter;100;0.64811;0.638854;0.655898
115;calc total;1;64.9432;64.9432;64.9432
115;total;1;72.3519;72.3519;72.3519
197;initialize;1;4.08903;4.08903;4.08903
197;async;100;0.0315461;0.00131714;0.0457749
197;inner;100;0.609541;0.598293;0.641987
197;wait;100;4.43074e-05;3.142e-05;0.000164212
197;boundary;100;0.00710313;0.00535653;0.00854207
197;calc iter;100;0.648237;0.637002;0.654166
197;calc total;1;64.9432;64.9432;64.9432
197;total;1;72.3543;72.3543;72.3543
149;initialize;1;4.0718;4.0718;4.0718
149;async;100;0.028918;0.00130243;0.0371861
149;inner;100;0.611848;0.605523;0.638011
149;wait;100;5.94094e-05;2.983e-05;0.000131528
149;boundary;100;0.00714825;0.00358224;0.00827934
149;calc iter;100;0.647975;0.643129;0.652759
149;calc total;1;64.9432;64.9432;64.9432
149;total;1;72.3374;72.3374;72.3374
173;initialize;1;4.06243;4.06243;4.06243
173;async;100;0.0332055;0.000888393;0.0486671
173;inner;100;0.609025;0.582567;0.645741
173;wait;100;4.82345e-05;2.6242e-05;0.000101264
173;boundary;100;0.00661725;0.00230591;0.00697844
173;calc iter;100;0.648899;0.620388;0.657413
173;calc total;1;64.9432;64.9432;64.9432
173;total;1;72.3277;72.3277;72.3277
142;initialize;1;4.1091;4.1091;4.1091
142;async;100;0.016874;0.00136795;0.0208246
142;inner;100;0.625038;0.608033;0.647929
142;wait;100;4.74143e-05;2.5448e-05;0.000116243
142;boundary;100;0.00656731;0.00271139;0.00777644
142;calc iter;100;0.648529;0.630356;0.654375
142;calc total;1;64.9432;64.9432;64.9432
142;total;1;72.3745;72.3745;72.3745
116;initialize;1;4.08651;4.08651;4.08651
116;async;100;0.0439419;0.0014304;0.0555975
116;inner;100;0.597525;0.587656;0.637011
116;wait;100;3.91822e-05;2.6164e-05;0.000111827
116;boundary;100;0.00636972;0.00281162;0.00725441
116;calc iter;100;0.647877;0.641341;0.653658
116;calc total;1;64.9432;64.9432;64.9432
116;total;1;72.3519;72.3519;72.3519
198;initialize;1;4.0895;4.0895;4.0895
198;async;100;0.0294086;0.00133262;0.0431806
198;inner;100;0.612336;0.601855;0.642895
198;wait;100;4.34176e-05;3.2836e-05;0.000133095
198;boundary;100;0.00669275;0.00484885;0.0079293
198;calc iter;100;0.648483;0.639425;0.652881
198;calc total;1;64.9432;64.9432;64.9432
198;total;1;72.3548;72.3548;72.3548
150;initialize;1;4.07158;4.07158;4.07158
150;async;100;0.0274432;0.0013056;0.0382836
150;inner;100;0.612233;0.606402;0.639454
150;wait;100;5.85825e-05;3.2224e-05;0.000149548
150;boundary;100;0.0079773;0.00463173;0.00842497
150;calc iter;100;0.647715;0.642087;0.654439
150;calc total;1;64.9432;64.9432;64.9432
150;total;1;72.3372;72.3372;72.3372
174;initialize;1;4.06242;4.06242;4.06242
174;async;100;0.034224;0.00135318;0.0460513
174;inner;100;0.607999;0.594024;0.639531
174;wait;100;4.23518e-05;2.2976e-05;0.000182796
174;boundary;100;0.00641469;0.00332136;0.00775695
174;calc iter;100;0.648682;0.635024;0.653834
174;calc total;1;64.9432;64.9432;64.9432
174;total;1;72.3277;72.3277;72.3277
143;initialize;1;4.10977;4.10977;4.10977
143;async;100;0.0239703;0.00145627;0.0288213
143;inner;100;0.618388;0.595357;0.644686
143;wait;100;3.91643e-05;1.6391e-05;0.000139922
143;boundary;100;0.00623805;0.00215054;0.00768768
143;calc iter;100;0.648638;0.624367;0.660502
143;calc total;1;64.9432;64.9432;64.9432
143;total;1;72.3752;72.3752;72.3752
117;initialize;1;4.08587;4.08587;4.08587
117;async;100;0.0507707;0.00143979;0.0668472
117;inner;100;0.589009;0.576787;0.634417
117;wait;100;5.19997e-05;3.4711e-05;0.000145637
117;boundary;100;0.00772814;0.00399165;0.00805553
117;calc iter;100;0.647561;0.636517;0.656408
117;calc total;1;64.9432;64.9432;64.9432
117;total;1;72.3513;72.3513;72.3513
199;initialize;1;4.08911;4.08911;4.08911
199;async;100;0.0225325;0.000640611;0.0354228
199;inner;100;0.61958;0.608165;0.647978
199;wait;100;3.90233e-05;2.2518e-05;9.7208e-05
199;boundary;100;0.00652846;0.00287544;0.00717321
199;calc iter;100;0.648682;0.636178;0.65267
199;calc total;1;64.9432;64.9432;64.9432
199;total;1;72.3544;72.3544;72.3544
151;initialize;1;4.07149;4.07149;4.07149
151;async;100;0.0283113;0.00132562;0.0369396
151;inner;100;0.612615;0.607511;0.637944
151;wait;100;5.44736e-05;3.2864e-05;0.000171713
151;boundary;100;0.00702668;0.00533826;0.00841469
151;calc iter;100;0.64801;0.637648;0.653721
151;calc total;1;64.9432;64.9432;64.9432
151;total;1;72.3371;72.3371;72.3371
221;initialize;1;4.07293;4.07293;4.07293
221;async;100;0.032578;0.00143854;0.0466562
221;inner;100;0.609804;0.584522;0.637503
221;wait;100;4.92384e-05;1.9814e-05;0.000274947
221;boundary;100;0.00678911;0.00231784;0.00718221
221;calc iter;100;0.649222;0.617846;0.659704
221;calc total;1;64.9432;64.9432;64.9432
221;total;1;72.3384;72.3384;72.3384
175;initialize;1;4.06247;4.06247;4.06247
175;async;100;0.0266109;0.000860625;0.0374951
175;inner;100;0.615491;0.606511;0.646146
175;wait;100;4.19311e-05;2.3681e-05;8.9052e-05
175;boundary;100;0.00633569;0.00318948;0.00706794
175;calc iter;100;0.648482;0.641605;0.653361
175;calc total;1;64.9432;64.9432;64.9432
175;total;1;72.3277;72.3277;72.3277
118;initialize;1;4.0865;4.0865;4.0865
118;async;100;0.0547732;0.0013869;0.0707721
118;inner;100;0.584104;0.571199;0.633239
118;wait;100;5.31656e-05;3.6708e-05;0.000136353
118;boundary;100;0.00835533;0.00387115;0.00866779
118;calc iter;100;0.647288;0.634186;0.655819
118;calc total;1;64.9432;64.9432;64.9432
118;total;1;72.3519;72.3519;72.3519
200;initialize;1;4.09012;4.09012;4.09012
200;async;100;0.0297031;0.00133945;0.0416911
200;inner;100;0.612226;0.593804;0.645738
200;wait;100;4.59402e-05;2.3029e-05;0.000135713
200;boundary;100;0.00682343;0.0029078;0.00722359
200;calc iter;100;0.6488;0.626512;0.653297
200;calc total;1;64.9432;64.9432;64.9432
200;total;1;72.3554;72.3554;72.3554
152;initialize;1;4.07163;4.07163;4.07163
152;async;100;0.023214;0.00138314;0.0296864
152;inner;100;0.618552;0.613509;0.640846
152;wait;100;5.15685e-05;2.2231e-05;0.000118171
152;boundary;100;0.0064461;0.00347555;0.00776066
152;calc iter;100;0.648266;0.638237;0.655621
152;calc total;1;64.9432;64.9432;64.9432
152;total;1;72.3373;72.3373;72.3373
222;initialize;1;4.07293;4.07293;4.07293
222;async;100;0.0258444;0.00130139;0.0407191
222;inner;100;0.616452;0.599851;0.643176
222;wait;100;4.67811e-05;2.1039e-05;0.000106776
222;boundary;100;0.00674383;0.00320374;0.00737224
222;calc iter;100;0.64909;0.628726;0.660153
222;calc total;1;64.9432;64.9432;64.9432
222;total;1;72.3384;72.3384;72.3384
176;initialize;1;4.06239;4.06239;4.06239
176;async;100;0.0271429;0.000974067;0.0385715
176;inner;100;0.614633;0.604788;0.644474
176;wait;100;4.2347e-05;2.6516e-05;0.00018874
176;boundary;100;0.00665667;0.00390119;0.00760881
176;calc iter;100;0.648478;0.642401;0.655766
176;calc total;1;64.9432;64.9432;64.9432
176;total;1;72.3277;72.3277;72.3277
119;initialize;1;4.08589;4.08589;4.08589
119;async;100;0.0435268;0.00143658;0.0541233
119;inner;100;0.59701;0.589863;0.637638
119;wait;100;4.74156e-05;3.5692e-05;8.5928e-05
119;boundary;100;0.00707238;0.00253121;0.00860771
119;calc iter;100;0.64766;0.636865;0.653827
119;calc total;1;64.9432;64.9432;64.9432
119;total;1;72.3513;72.3513;72.3513
201;initialize;1;4.09134;4.09134;4.09134
201;async;100;0.0340592;0.00136165;0.0468251
201;inner;100;0.607375;0.579188;0.642816
201;wait;100;4.78105e-05;1.9259e-05;0.000183059
201;boundary;100;0.00746777;0.00236741;0.00790696
201;calc iter;100;0.648952;0.615182;0.656522
201;calc total;1;64.9432;64.9432;64.9432
201;total;1;72.3566;72.3566;72.3566
153;initialize;1;4.07192;4.07192;4.07192
153;async;100;0.0199476;0.0013291;0.0257109
153;inner;100;0.622271;0.61384;0.642906
153;wait;100;4.89716e-05;2.0436e-05;0.000138022
153;boundary;100;0.00615513;0.00339411;0.00678059
153;calc iter;100;0.648425;0.638483;0.654316
153;calc total;1;64.9432;64.9432;64.9432
153;total;1;72.3375;72.3375;72.3375
223;initialize;1;4.07294;4.07294;4.07294
223;async;100;0.0298695;0.00135078;0.0454918
223;inner;100;0.611483;0.600448;0.640898
223;wait;100;5.65651e-05;2.6393e-05;0.000161161
223;boundary;100;0.00747125;0.00430575;0.00836537
223;calc iter;100;0.648883;0.635775;0.658677
223;calc total;1;64.9432;64.9432;64.9432
223;total;1;72.3384;72.3384;72.3384
177;initialize;1;4.06238;4.06238;4.06238
177;async;100;0.0294415;0.00141631;0.0411633
177;inner;100;0.611435;0.601701;0.644462
177;wait;100;5.17124e-05;1.9865e-05;0.000191651
177;boundary;100;0.00732402;0.00338033;0.00797725
177;calc iter;100;0.648255;0.638081;0.655967
177;calc total;1;64.9432;64.9432;64.9432
177;total;1;72.3277;72.3277;72.3277
202;initialize;1;4.08903;4.08903;4.08903
202;async;100;0.0324764;0.00133152;0.0454716
202;inner;100;0.608978;0.567484;0.645731
202;wait;100;5.54474e-05;1.8396e-05;0.000155039
202;boundary;100;0.00762079;0.00220226;0.00788618
202;calc iter;100;0.649134;0.603131;0.663453
202;calc total;1;64.9432;64.9432;64.9432
202;total;1;72.3543;72.3543;72.3543
154;initialize;1;4.07163;4.07163;4.07163
154;async;100;0.0247666;0.00132202;0.0305172
154;inner;100;0.617429;0.603668;0.641335
154;wait;100;4.6038e-05;1.8552e-05;0.000127808
154;boundary;100;0.00630525;0.00232964;0.006969
154;calc iter;100;0.648549;0.63271;0.658225
154;calc total;1;64.9432;64.9432;64.9432
154;total;1;72.3372;72.3372;72.3372
224;initialize;1;4.07294;4.07294;4.07294
224;async;100;0.0302374;0.00134424;0.0459537
224;inner;100;0.611039;0.601706;0.642174
224;wait;100;4.29093e-05;2.0648e-05;0.00011313
224;boundary;100;0.0073657;0.00361437;0.00793465
224;calc iter;100;0.648688;0.635531;0.656031
224;calc total;1;64.9432;64.9432;64.9432
224;total;1;72.3384;72.3384;72.3384
178;initialize;1;4.06235;4.06235;4.06235
178;async;100;0.0323699;0.0013944;0.0455129
178;inner;100;0.607896;0.598476;0.644811
178;wait;100;5.08681e-05;3.5434e-05;0.000135499
178;boundary;100;0.00765318;0.00375666;0.00829915
178;calc iter;100;0.647972;0.638677;0.654205
178;calc total;1;64.9432;64.9432;64.9432
178;total;1;72.3276;72.3276;72.3276
203;initialize;1;4.09019;4.09019;4.09019
203;async;100;0.0310102;0.00137094;0.0438125
203;inner;100;0.610531;0.556244;0.646619
203;wait;100;5.27529e-05;1.8056e-05;0.000170115
203;boundary;100;0.00769359;0.00219775;0.00800216
203;calc iter;100;0.64929;0.588688;0.665329
203;calc total;1;64.9432;64.9432;64.9432
203;total;1;72.3555;72.3555;72.3555
155;initialize;1;4.07166;4.07166;4.07166
155;async;100;0.0268155;0.00139236;0.0328168
155;inner;100;0.615098;0.591534;0.641047
155;wait;100;4.81414e-05;2.0112e-05;9.9614e-05
155;boundary;100;0.00674207;0.0021716;0.00769258
155;calc iter;100;0.648706;0.624804;0.659094
155;calc total;1;64.9432;64.9432;64.9432
155;total;1;72.3373;72.3373;72.3373
225;initialize;1;4.07288;4.07288;4.07288
225;async;100;0.0134429;0.00133091;0.0294601
225;inner;100;0.627691;0.617882;0.652881
225;wait;100;5.23125e-05;2.437e-05;0.000192992
225;boundary;100;0.00739816;0.00466308;0.00790327
225;calc iter;100;0.648587;0.638059;0.660682
225;calc total;1;64.9432;64.9432;64.9432
225;total;1;72.3383;72.3383;72.3383
179;initialize;1;4.0624;4.0624;4.0624
179;async;100;0.0307859;0.000864857;0.0442486
179;inner;100;0.608698;0.598135;0.646273
179;wait;100;4.83577e-05;3.3287e-05;8.6032e-05
179;boundary;100;0.00817667;0.00318982;0.00867842
179;calc iter;100;0.647712;0.638307;0.656287
179;calc total;1;64.9432;64.9432;64.9432
179;total;1;72.3277;72.3277;72.3277
204;initialize;1;4.08948;4.08948;4.08948
204;async;100;0.00347576;0.00139554;0.00374679
204;inner;100;0.638211;0.570291;0.659738
204;wait;100;6.70135e-05;2.5163e-05;0.000249581
204;boundary;100;0.00767571;0.00222819;0.00788748
204;calc iter;100;0.649431;0.575985;0.668943
204;calc total;1;64.9432;64.9432;64.9432
204;total;1;72.3548;72.3548;72.3548
156;initialize;1;4.07165;4.07165;4.07165
156;async;100;0.050622;0.00134087;0.0602375
156;inner;100;0.590812;0.565017;0.640233
156;wait;100;5.09784e-05;1.7808e-05;0.000100245
156;boundary;100;0.00725112;0.0021698;0.00794816
156;calc iter;100;0.648738;0.620683;0.654975
156;calc total;1;64.9432;64.9432;64.9432
156;total;1;72.3373;72.3373;72.3373
226;initialize;1;4.07289;4.07289;4.07289
226;async;100;0.02779;0.00133853;0.0429565
226;inner;100;0.613114;0.602903;0.642897
226;wait;100;5.18891e-05;1.8086e-05;0.000142201
226;boundary;100;0.00732837;0.00332566;0.00776738
226;calc iter;100;0.648286;0.635983;0.655788
226;calc total;1;64.9432;64.9432;64.9432
226;total;1;72.3383;72.3383;72.3383
180;initialize;1;4.06248;4.06248;4.06248
180;async;100;0.0408121;0.00138751;0.050827
180;inner;100;0.5987;0.591759;0.642926
180;wait;100;6.88771e-05;3.883e-05;9.8874e-05
180;boundary;100;0.00796022;0.00312233;0.00895728
180;calc iter;100;0.647544;0.637621;0.654629
180;calc total;1;64.9432;64.9432;64.9432
180;total;1;72.3277;72.3277;72.3277
205;initialize;1;4.089;4.089;4.089
205;async;100;0.0348537;0.00141333;0.0385929
205;inner;100;0.606715;0.54657;0.640498
205;wait;100;5.35768e-05;2.173e-05;0.000133378
205;boundary;100;0.00755152;0.00221525;0.00784935
205;calc iter;100;0.649176;0.585062;0.661218
205;calc total;1;64.9432;64.9432;64.9432
205;total;1;72.3543;72.3543;72.3543
157;initialize;1;4.07165;4.07165;4.07165
157;async;100;0.0479796;0.00136514;0.0592086
157;inner;100;0.594448;0.578837;0.639184
157;wait;100;5.18463e-05;1.7766e-05;0.000132271
157;boundary;100;0.00605168;0.00217895;0.00683455
157;calc iter;100;0.648534;0.633958;0.655201
157;calc total;1;64.9432;64.9432;64.9432
157;total;1;72.3373;72.3373;72.3373
181;initialize;1;4.06235;4.06235;4.06235
181;async;100;0.0456899;0.00145678;0.05644
181;inner;100;0.594148;0.581097;0.63949
181;wait;100;5.48325e-05;3.8991e-05;0.000169469
181;boundary;100;0.00789182;0.00427616;0.0085409
181;calc iter;100;0.647787;0.633463;0.653838
181;calc total;1;64.9432;64.9432;64.9432
181;total;1;72.3276;72.3276;72.3276
206;initialize;1;4.0895;4.0895;4.0895
206;async;100;0.0335304;0.00134121;0.0377193
206;inner;100;0.60805;0.561713;0.64192
206;wait;100;4.68774e-05;2.0964e-05;0.000198459
206;boundary;100;0.00735349;0.00228727;0.00776618
206;calc iter;100;0.648983;0.597992;0.661973
206;calc total;1;64.9432;64.9432;64.9432
206;total;1;72.3548;72.3548;72.3548
158;initialize;1;4.07167;4.07167;4.07167
158;async;100;0.0417448;0.00134742;0.055296
158;inner;100;0.601999;0.591282;0.636738
158;wait;100;3.69605e-05;1.8282e-05;0.000280316
158;boundary;100;0.0045498;0.00295032;0.00558234
158;calc iter;100;0.648332;0.640659;0.651837
158;calc total;1;64.9432;64.9432;64.9432
158;total;1;72.3373;72.3373;72.3373
182;initialize;1;4.06238;4.06238;4.06238
182;async;100;0.0439663;0.00145874;0.0529895
182;inner;100;0.596427;0.586712;0.642348
182;wait;100;5.25129e-05;3.7948e-05;0.000140283
182;boundary;100;0.00762996;0.00325266;0.00824814
182;calc iter;100;0.648078;0.632099;0.65408
182;calc total;1;64.9432;64.9432;64.9432
182;total;1;72.3277;72.3277;72.3277
207;initialize;1;4.08951;4.08951;4.08951
207;async;100;0.0346531;0.0014087;0.0399972
207;inner;100;0.606042;0.575127;0.640467
207;wait;100;4.97654e-05;2.179e-05;0.000165915
207;boundary;100;0.00805358;0.00291825;0.00862129
207;calc iter;100;0.6488;0.614815;0.663181
207;calc total;1;64.9432;64.9432;64.9432
207;total;1;72.3548;72.3548;72.3548
159;initialize;1;4.07149;4.07149;4.07149
159;async;100;0.0416302;0.00137654;0.0509976
159;inner;100;0.60244;0.593236;0.640171
159;wait;100;4.37744e-05;1.865e-05;0.000114354
159;boundary;100;0.00423487;0.00233053;0.00552747
159;calc iter;100;0.648351;0.641005;0.651902
159;calc total;1;64.9432;64.9432;64.9432
159;total;1;72.3371;72.3371;72.3371
183;initialize;1;4.0625;4.0625;4.0625
183;async;100;0.0435865;0.00135958;0.0580014
183;inner;100;0.597183;0.586084;0.640086
183;wait;100;5.25161e-05;3.4577e-05;0.000126684
183;boundary;100;0.00750111;0.00375572;0.00805322
183;calc iter;100;0.648325;0.63736;0.65398
183;calc total;1;64.9432;64.9432;64.9432
183;total;1;72.3278;72.3278;72.3278
208;initialize;1;4.08976;4.08976;4.08976
208;async;100;0.0296146;0.0013541;0.0370325
208;inner;100;0.612359;0.597491;0.641736
208;wait;100;4.57474e-05;2.5648e-05;0.000149777
208;boundary;100;0.00652785;0.00328483;0.0077485
208;calc iter;100;0.64855;0.632384;0.656516
208;calc total;1;64.9432;64.9432;64.9432
208;total;1;72.355;72.355;72.355
160;initialize;1;4.07167;4.07167;4.07167
160;async;100;0.0394702;0.00135228;0.0478391
160;inner;100;0.603628;0.595693;0.6387
160;wait;100;4.28105e-05;2.2425e-05;0.000139535
160;boundary;100;0.00516674;0.00325779;0.00621505
160;calc iter;100;0.64831;0.641717;0.652261
160;calc total;1;64.9432;64.9432;64.9432
160;total;1;72.3373;72.3373;72.3373
184;initialize;1;4.06244;4.06244;4.06244
184;async;100;0.0411483;0.00140963;0.0593661
184;inner;100;0.600188;0.58409;0.640577
184;wait;100;4.63456e-05;2.1581e-05;0.000107114
184;boundary;100;0.00715451;0.00341667;0.00799947
184;calc iter;100;0.648539;0.639953;0.655736
184;calc total;1;64.9432;64.9432;64.9432
184;total;1;72.3277;72.3277;72.3277
209;initialize;1;4.08919;4.08919;4.08919
209;async;100;0.0296447;0.00140348;0.0362261
209;inner;100;0.612277;0.605573;0.641961
209;wait;100;4.07508e-05;2.5314e-05;9.6064e-05
209;boundary;100;0.00637786;0.00292978;0.00700675
209;calc iter;100;0.648342;0.63884;0.657005
209;calc total;1;64.9432;64.9432;64.9432
209;total;1;72.3545;72.3545;72.3545
161;initialize;1;4.07167;4.07167;4.07167
161;async;100;0.0380492;0.00134182;0.0468922
161;inner;100;0.604561;0.598118;0.637134
161;wait;100;3.95962e-05;2.3425e-05;0.000168359
161;boundary;100;0.00547227;0.00410249;0.00780392
161;calc iter;100;0.648124;0.639322;0.652351
161;calc total;1;64.9432;64.9432;64.9432
161;total;1;72.3373;72.3373;72.3373
185;initialize;1;4.06267;4.06267;4.06267
185;async;100;0.0430092;0.00135494;0.0610656
185;inner;100;0.59901;0.58319;0.639339
185;wait;100;4.99385e-05;3.0807e-05;0.000273293
185;boundary;100;0.00664708;0.0037797;0.00781477
185;calc iter;100;0.648718;0.631072;0.654852
185;calc total;1;64.9432;64.9432;64.9432
185;total;1;72.328;72.328;72.328
210;initialize;1;4.08961;4.08961;4.08961
210;async;100;0.0257143;0.00138251;0.0335978
210;inner;100;0.616026;0.611355;0.643546
210;wait;100;4.06578e-05;2.1198e-05;0.000164867
210;boundary;100;0.00632304;0.0032491;0.00703447
210;calc iter;100;0.648106;0.638437;0.654353
210;calc total;1;64.9432;64.9432;64.9432
210;total;1;72.3549;72.3549;72.3549
162;initialize;1;4.0716;4.0716;4.0716
162;async;100;0.0340094;0.00135507;0.043134
162;inner;100;0.60867;0.6017;0.640566
162;wait;100;4.17756e-05;2.0943e-05;9.2319e-05
162;boundary;100;0.00539922;0.00323203;0.00639946
162;calc iter;100;0.648122;0.642401;0.652614
162;calc total;1;64.9432;64.9432;64.9432
162;total;1;72.3372;72.3372;72.3372
186;initialize;1;4.06238;4.06238;4.06238
186;async;100;0.0423062;0.00140068;0.0573984
186;inner;100;0.600139;0.575823;0.640534
186;wait;100;4.40033e-05;2.0677e-05;0.000124586
186;boundary;100;0.00643165;0.00283463;0.00713456
186;calc iter;100;0.648923;0.620768;0.656602
186;calc total;1;64.9432;64.9432;64.9432
186;total;1;72.3277;72.3277;72.3277
211;initialize;1;4.09136;4.09136;4.09136
211;async;100;0.0305671;0.00137492;0.0398391
211;inner;100;0.609181;0.604703;0.639446
211;wait;100;5.24592e-05;3.1258e-05;0.000293087
211;boundary;100;0.00798401;0.00387663;0.00851919
211;calc iter;100;0.647787;0.635001;0.653566
211;calc total;1;64.9432;64.9432;64.9432
211;total;1;72.3566;72.3566;72.3566
163;initialize;1;4.07165;4.07165;4.07165
163;async;100;0.0381693;0.00136004;0.0488851
163;inner;100;0.603266;0.595509;0.638485
163;wait;100;4.86275e-05;1.9543e-05;0.000191805
163;boundary;100;0.00654257;0.00255031;0.00720098
163;calc iter;100;0.648029;0.643277;0.653343
163;calc total;1;64.9432;64.9432;64.9432
163;total;1;72.3373;72.3373;72.3373
187;initialize;1;4.06332;4.06332;4.06332
187;async;100;0.0442246;0.00143158;0.0595046
187;inner;100;0.598589;0.565173;0.639631
187;wait;100;4.88392e-05;2.2912e-05;0.000146607
187;boundary;100;0.00624572;0.00218014;0.00705002
187;calc iter;100;0.64911;0.611904;0.660594
187;calc total;1;64.9432;64.9432;64.9432
187;total;1;72.3286;72.3286;72.3286
212;initialize;1;4.08955;4.08955;4.08955
212;async;100;0.0192039;0.0013893;0.0281228
212;inner;100;0.62109;0.616438;0.648876
212;wait;100;4.91478e-05;1.9014e-05;9.6687e-05
212;boundary;100;0.00751289;0.00274413;0.00848494
212;calc iter;100;0.647858;0.635097;0.655909
212;calc total;1;64.9432;64.9432;64.9432
212;total;1;72.3548;72.3548;72.3548
164;initialize;1;4.07172;4.07172;4.07172
164;async;100;0.0343096;0.00137331;0.0460059
164;inner;100;0.60682;0.598225;0.643269
164;wait;100;5.02636e-05;2.125e-05;9.9239e-05
164;boundary;100;0.00670896;0.00215201;0.00730175
164;calc iter;100;0.647891;0.642379;0.652906
164;calc total;1;64.9432;64.9432;64.9432
164;total;1;72.3373;72.3373;72.3373
188;initialize;1;4.06243;4.06243;4.06243
188;async;100;0.0336746;0.00137803;0.0541029
188;inner;100;0.60865;0.565198;0.648907
188;wait;100;4.24025e-05;1.9381e-05;0.000144468
188;boundary;100;0.00701057;0.00224123;0.00720176
188;calc iter;100;0.649381;0.59977;0.665179
188;calc total;1;64.9432;64.9432;64.9432
188;total;1;72.3277;72.3277;72.3277
213;initialize;1;4.08952;4.08952;4.08952
213;async;100;0.0291852;0.00142709;0.0390569
213;inner;100;0.612016;0.607046;0.640426
213;wait;100;5.27584e-05;3.0771e-05;0.000189058
213;boundary;100;0.00681234;0.00408138;0.00844159
213;calc iter;100;0.648068;0.638856;0.653904
213;calc total;1;64.9432;64.9432;64.9432
213;total;1;72.3548;72.3548;72.3548
165;initialize;1;4.07167;4.07167;4.07167
165;async;100;0.0451951;0.00136848;0.0607504
165;inner;100;0.59405;0.582341;0.639913
165;wait;100;6.89251e-05;3.5978e-05;0.000176104
165;boundary;100;0.00810838;0.00346787;0.00861609
165;calc iter;100;0.647425;0.639535;0.654872
165;calc total;1;64.9432;64.9432;64.9432
165;total;1;72.3373;72.3373;72.3373
189;initialize;1;4.06245;4.06245;4.06245
189;async;100;0.0423802;0.00141096;0.0609538
189;inner;100;0.60028;0.567524;0.641404
189;wait;100;4.24424e-05;1.7874e-05;0.000136531
189;boundary;100;0.00639152;0.00228635;0.00689261
189;calc iter;100;0.649096;0.612559;0.659355
189;calc total;1;64.9432;64.9432;64.9432
189;total;1;72.3277;72.3277;72.3277
214;initialize;1;4.08949;4.08949;4.08949
214;async;100;0.0275716;0.00139515;0.0364664
214;inner;100;0.614109;0.607622;0.641867
214;wait;100;4.6718e-05;3.0623e-05;0.000108313
214;boundary;100;0.00658514;0.0037334;0.00764137
214;calc iter;100;0.648315;0.640301;0.6543
214;calc total;1;64.9432;64.9432;64.9432
214;total;1;72.3548;72.3548;72.3548
166;initialize;1;4.07158;4.07158;4.07158
166;async;100;0.0392532;0.00136012;0.0504256
166;inner;100;0.600539;0.593951;0.641432
166;wait;100;6.50631e-05;3.6404e-05;0.00012718
166;boundary;100;0.0078287;0.00304273;0.00860321
166;calc iter;100;0.647688;0.637519;0.654543
166;calc total;1;64.9432;64.9432;64.9432
190;initialize;1;4.0625;4.0625;4.0625
190;async;100;0.0399769;0.00142788;0.0569092
190;inner;100;0.602362;0.58046;0.639659
190;wait;100;4.52823e-05;2.3557e-05;0.000173772
190;boundary;100;0.00648939;0.00331918;0.00721424
190;calc iter;100;0.648876;0.62454;0.658044
190;calc total;1;64.9432;64.9432;64.9432
190;total;1;72.3278;72.3278;72.3278
215;initialize;1;4.08959;4.08959;4.08959
215;async;100;0.0312399;0.00139921;0.0444195
215;inner;100;0.610508;0.595916;0.639732
215;wait;100;4.41244e-05;2.4276e-05;0.000159403
215;boundary;100;0.00673084;0.00378032;0.00752222
215;calc iter;100;0.648526;0.636504;0.660039
215;calc total;1;64.9432;64.9432;64.9432
215;total;1;72.3549;72.3549;72.3549
166;total;1;72.3372;72.3372;72.3372
191;initialize;1;4.06254;4.06254;4.06254
191;async;100;0.0389502;0.00144021;0.0577829
191;inner;100;0.602862;0.589784;0.642083
191;wait;100;4.33684e-05;2.7533e-05;0.000147557
191;boundary;100;0.0067844;0.00332063;0.00769096
191;calc iter;100;0.648641;0.635216;0.659039
191;calc total;1;64.9432;64.9432;64.9432
191;total;1;72.3278;72.3278;72.3278
167;initialize;1;4.07168;4.07168;4.07168
167;async;100;0.0343977;0.00133376;0.0460146
167;inner;100;0.607644;0.602237;0.640649
167;wait;100;5.56899e-05;2.28e-05;9.1323e-05
167;boundary;100;0.00599354;0.00217889;0.00810382
167;calc iter;100;0.648093;0.635992;0.653544
167;calc total;1;64.9432;64.9432;64.9432
167;total;1;72.3373;72.3373;72.3373
227;initialize;1;4.07289;4.07289;4.07289
227;async;100;0.0287691;0.00137297;0.0419907
227;inner;100;0.611105;0.60054;0.641911
227;wait;100;5.42167e-05;3.2286e-05;0.000216305
227;boundary;100;0.00808321;0.00371871;0.00846894
227;calc iter;100;0.648015;0.637602;0.655643
227;calc total;1;64.9432;64.9432;64.9432
227;total;1;72.3383;72.3383;72.3383
228;initialize;1;4.07297;4.07297;4.07297
228;async;100;0.0227552;0.00138595;0.0354996
228;inner;100;0.617003;0.604384;0.647206
228;wait;100;5.07588e-05;2.7788e-05;0.000111984
228;boundary;100;0.00813028;0.00325358;0.00856264
228;calc iter;100;0.647942;0.636947;0.655492
228;calc total;1;64.9432;64.9432;64.9432
228;total;1;72.3384;72.3384;72.3384
229;initialize;1;4.07302;4.07302;4.07302
229;async;100;0.0205364;0.00101714;0.0340784
229;inner;100;0.619941;0.608828;0.64853
229;wait;100;5.41623e-05;2.8128e-05;7.7825e-05
229;boundary;100;0.00763883;0.00289969;0.00832511
229;calc iter;100;0.648173;0.637735;0.654259
229;calc total;1;64.9432;64.9432;64.9432
229;total;1;72.3384;72.3384;72.3384
230;initialize;1;4.07294;4.07294;4.07294
230;async;100;0.0235442;0.00135612;0.0348009
230;inner;100;0.61715;0.607101;0.647285
230;wait;100;4.63557e-05;3.155e-05;8.7767e-05
230;boundary;100;0.00760959;0.00325329;0.00816906
230;calc iter;100;0.648353;0.64006;0.655386
230;calc total;1;64.9432;64.9432;64.9432
230;total;1;72.3383;72.3383;72.3383
231;initialize;1;4.07295;4.07295;4.07295
231;async;100;0.023729;0.00116591;0.0347839
231;inner;100;0.617222;0.607871;0.64704
231;wait;100;4.36e-05;2.8901e-05;0.000140414
231;boundary;100;0.00754036;0.00334835;0.00791389
231;calc iter;100;0.648538;0.642045;0.655785
231;calc total;1;64.9432;64.9432;64.9432
231;total;1;72.3384;72.3384;72.3384
264;initialize;1;4.0886;4.0886;4.0886
264;async;100;0.0345595;0.00137247;0.0450525
264;inner;100;0.606439;0.594888;0.63845
264;wait;100;4.85348e-05;3.0042e-05;0.000175554
264;boundary;100;0.00710951;0.00523453;0.00791323
264;calc iter;100;0.648158;0.640198;0.654203
264;calc total;1;64.9432;64.9432;64.9432
264;total;1;72.3496;72.3496;72.3496
312;initialize;1;4.08152;4.08152;4.08152
312;async;100;0.0144614;0.00141086;0.0233144
312;inner;100;0.62572;0.617513;0.643126
312;wait;100;5.49041e-05;2.3807e-05;8.5757e-05
312;boundary;100;0.00751658;0.00365001;0.00847022
312;calc iter;100;0.647755;0.641759;0.653715
312;calc total;1;64.9432;64.9432;64.9432
312;total;1;72.3474;72.3474;72.3474
240;initialize;1;4.07222;4.07222;4.07222
240;async;100;0.0203015;0.00131278;0.0265565
240;inner;100;0.62132;0.606945;0.64479
240;wait;100;5.01081e-05;2.0576e-05;7.9416e-05
240;boundary;100;0.00673646;0.00332458;0.00717022
240;calc iter;100;0.648411;0.636434;0.653454
240;calc total;1;64.9432;64.9432;64.9432
240;total;1;72.3376;72.3376;72.3376
288;initialize;1;4.08981;4.08981;4.08981
288;async;100;0.0330068;0.00134696;0.0483522
288;inner;100;0.610272;0.598241;0.639342
288;wait;100;2.95238e-05;1.7951e-05;8.9084e-05
288;boundary;100;0.00433343;0.0022853;0.00563369
288;calc iter;100;0.647644;0.637203;0.659065
288;calc total;1;64.9432;64.9432;64.9432
288;total;1;72.355;72.355;72.355
232;initialize;1;4.07295;4.07295;4.07295
232;async;100;0.0213727;0.000812735;0.032805
232;inner;100;0.619786;0.610462;0.64781
232;wait;100;4.54662e-05;2.4898e-05;9.1127e-05
232;boundary;100;0.00749298;0.00305544;0.00792266
232;calc iter;100;0.6487;0.639304;0.656046
232;calc total;1;64.9432;64.9432;64.9432
232;total;1;72.3384;72.3384;72.3384
265;initialize;1;4.08884;4.08884;4.08884
265;async;100;0.0311092;0.00135634;0.0401172
265;inner;100;0.610547;0.591494;0.640951
265;wait;100;4.19057e-05;2.127e-05;0.000112556
265;boundary;100;0.00665255;0.00361806;0.00718204
265;calc iter;100;0.648352;0.635373;0.654836
265;calc total;1;64.9432;64.9432;64.9432
265;total;1;72.3498;72.3498;72.3498
313;initialize;1;4.08164;4.08164;4.08164
313;async;100;0.0161571;0.00139964;0.0237716
313;inner;100;0.624783;0.613681;0.639471
313;wait;100;5.50405e-05;2.9302e-05;0.000141521
313;boundary;100;0.00683171;0.00414543;0.00789471
313;calc iter;100;0.647829;0.641637;0.653251
313;calc total;1;64.9432;64.9432;64.9432
313;total;1;72.3475;72.3475;72.3475
241;initialize;1;4.07224;4.07224;4.07224
241;async;100;0.0164989;0.00130923;0.0229109
241;inner;100;0.625073;0.617457;0.64639
241;wait;100;4.31177e-05;2.7808e-05;9.9564e-05
241;boundary;100;0.00666717;0.00314773;0.00725414
241;calc iter;100;0.648284;0.64128;0.654712
241;calc total;1;64.9432;64.9432;64.9432
241;total;1;72.3375;72.3375;72.3375
289;initialize;1;4.08983;4.08983;4.08983
289;async;100;0.0339417;0.001361;0.0502581
289;inner;100;0.608678;0.596325;0.635555
289;wait;100;3.70952e-05;1.9811e-05;0.000192216
289;boundary;100;0.00472478;0.00356614;0.00705394
289;calc iter;100;0.647383;0.628978;0.658694
289;calc total;1;64.9432;64.9432;64.9432
289;total;1;72.355;72.355;72.355
233;initialize;1;4.07293;4.07293;4.07293
233;async;100;0.0243212;0.00134757;0.0350107
233;inner;100;0.617531;0.603844;0.644974
233;wait;100;4.10321e-05;2.1386e-05;0.000188412
233;boundary;100;0.00692488;0.00352615;0.00771837
233;calc iter;100;0.648821;0.631692;0.65603
233;calc total;1;64.9432;64.9432;64.9432
233;total;1;72.3383;72.3383;72.3383
266;initialize;1;4.08835;4.08835;4.08835
266;async;100;0.0281115;0.0013613;0.0352717
266;inner;100;0.614051;0.587402;0.642619
266;wait;100;3.97702e-05;1.6844e-05;9.8893e-05
266;boundary;100;0.0063475;0.00294733;0.00715123
266;calc iter;100;0.648552;0.623108;0.654114
266;calc total;1;64.9432;64.9432;64.9432
266;total;1;72.3493;72.3493;72.3493
314;initialize;1;4.08152;4.08152;4.08152
314;async;100;0.00871642;0.00140212;0.0158027
314;inner;100;0.633433;0.617793;0.646126
314;wait;100;4.3502e-05;2.0746e-05;7.9404e-05
314;boundary;100;0.00572587;0.00271727;0.00683754
314;calc iter;100;0.64792;0.636376;0.654709
314;calc total;1;64.9432;64.9432;64.9432
314;total;1;72.3474;72.3474;72.3474
242;initialize;1;4.07227;4.07227;4.07227
242;async;100;0.0210663;0.00129253;0.0283655
242;inner;100;0.620273;0.615772;0.642998
242;wait;100;4.26846e-05;2.2873e-05;0.000156962
242;boundary;100;0.00672013;0.0042709;0.00724448
242;calc iter;100;0.648104;0.641792;0.653234
242;calc total;1;64.9432;64.9432;64.9432
242;total;1;72.3376;72.3376;72.3376
290;initialize;1;4.08977;4.08977;4.08977
290;async;100;0.0354465;0.00138827;0.0525135
290;inner;100;0.604123;0.593446;0.633711
290;wait;100;5.07802e-05;2.8311e-05;0.000132716
290;boundary;100;0.00750435;0.00383903;0.00855546
290;calc iter;100;0.647127;0.63906;0.665594
290;calc total;1;64.9432;64.9432;64.9432
290;total;1;72.355;72.355;72.355
234;initialize;1;4.07292;4.07292;4.07292
234;async;100;0.0234317;0.00134161;0.0376209
234;inner;100;0.619143;0.598748;0.646123
234;wait;100;3.86113e-05;1.9862e-05;0.000131758
234;boundary;100;0.0063378;0.00301991;0.00690278
234;calc iter;100;0.648953;0.624089;0.656091
234;calc total;1;64.9432;64.9432;64.9432
234;total;1;72.3383;72.3383;72.3383
267;initialize;1;4.08832;4.08832;4.08832
267;async;100;0.0294417;0.00137558;0.037925
267;inner;100;0.613371;0.583579;0.641956
267;wait;100;4.49693e-05;2.0387e-05;0.000119144
267;boundary;100;0.00573212;0.00230965;0.00636997
267;calc iter;100;0.648592;0.621395;0.653173
267;calc total;1;64.9432;64.9432;64.9432
267;total;1;72.3493;72.3493;72.3493
315;initialize;1;4.08159;4.08159;4.08159
315;async;100;0.0123974;0.00136245;0.0271502
315;inner;100;0.629709;0.609091;0.644194
315;wait;100;4.02039e-05;1.9722e-05;9.6147e-05
315;boundary;100;0.00584366;0.00249735;0.00669042
315;calc iter;100;0.647992;0.631208;0.656667
315;calc total;1;64.9432;64.9432;64.9432
315;total;1;72.3474;72.3474;72.3474
243;initialize;1;4.07221;4.07221;4.07221
243;async;100;0.0201721;0.000846627;0.0270651
243;inner;100;0.620037;0.616415;0.645554
243;wait;100;4.77606e-05;2.9256e-05;8.6983e-05
243;boundary;100;0.00762586;0.003375;0.00846554
243;calc iter;100;0.647885;0.640497;0.653835
243;calc total;1;64.9432;64.9432;64.9432
243;total;1;72.3375;72.3375;72.3375
291;initialize;1;4.08845;4.08845;4.08845
291;async;100;0.0270662;0.00131627;0.0526754
291;inner;100;0.613649;0.594561;0.641375
291;wait;100;4.52615e-05;1.8879e-05;0.000113345
291;boundary;100;0.00618228;0.00213872;0.00850039
291;calc iter;100;0.646945;0.639286;0.673774
291;calc total;1;64.9432;64.9432;64.9432
291;total;1;72.3537;72.3537;72.3537
235;initialize;1;4.07301;4.07301;4.07301
235;async;100;0.026509;0.00132388;0.0419126
235;inner;100;0.616193;0.589746;0.642012
235;wait;100;3.87201e-05;1.9723e-05;0.000195043
235;boundary;100;0.00632118;0.00225712;0.00708125
235;calc iter;100;0.649064;0.615859;0.655161
235;calc total;1;64.9432;64.9432;64.9432
235;total;1;72.3384;72.3384;72.3384
316;initialize;1;4.08156;4.08156;4.08156
316;async;100;0.0217559;0.00136009;0.038708
316;inner;100;0.620603;0.593156;0.638568
316;wait;100;4.29065e-05;1.7351e-05;0.000169234
316;boundary;100;0.00572311;0.00215252;0.00708342
316;calc iter;100;0.648127;0.627887;0.661337
316;calc total;1;64.9432;64.9432;64.9432
316;total;1;72.3474;72.3474;72.3474
244;initialize;1;4.07222;4.07222;4.07222
244;async;100;0.0232532;0.00131953;0.0313227
244;inner;100;0.61629;0.611133;0.644327
244;wait;100;5.0838e-05;3.1418e-05;0.000122362
244;boundary;100;0.00814076;0.00360098;0.00855322
244;calc iter;100;0.647737;0.640077;0.654513
244;calc total;1;64.9432;64.9432;64.9432
244;total;1;72.3376;72.3376;72.3376
292;initialize;1;4.08981;4.08981;4.08981
292;async;100;0.0381236;0.0013733;0.0589234
292;inner;100;0.601137;0.585556;0.633115
292;wait;100;5.10731e-05;3.3145e-05;0.000242068
292;boundary;100;0.0077101;0.00505385;0.00844962
292;calc iter;100;0.647023;0.638911;0.66579
292;calc total;1;64.9432;64.9432;64.9432
292;total;1;72.355;72.355;72.355
236;initialize;1;4.07289;4.07289;4.07289
236;async;100;0.025204;0.00131838;0.0431872
236;inner;100;0.61706;0.582752;0.647167
236;wait;100;4.22508e-05;1.8997e-05;0.000109985
236;boundary;100;0.00687959;0.00216469;0.00721211
236;calc iter;100;0.649188;0.60764;0.658496
236;calc total;1;64.9432;64.9432;64.9432
236;total;1;72.3383;72.3383;72.3383
317;initialize;1;4.08162;4.08162;4.08162
317;async;100;0.00934013;0.00136207;0.026308
317;inner;100;0.632726;0.610242;0.646521
317;wait;100;4.15574e-05;1.837e-05;7.2954e-05
317;boundary;100;0.00602087;0.00213098;0.00706331
317;calc iter;100;0.648131;0.627859;0.661117
317;calc total;1;64.9432;64.9432;64.9432
317;total;1;72.3474;72.3474;72.3474
245;initialize;1;4.07219;4.07219;4.07219
245;async;100;0.0195546;0.0013394;0.0261922
245;inner;100;0.621469;0.617474;0.643988
245;wait;100;4.05216e-05;2.7608e-05;0.000124384
245;boundary;100;0.0069201;0.00372664;0.00835562
245;calc iter;100;0.647986;0.639203;0.653469
245;calc total;1;64.9432;64.9432;64.9432
245;total;1;72.3375;72.3375;72.3375
293;initialize;1;4.08843;4.08843;4.08843
293;async;100;0.0355947;0.00130808;0.0529059
293;inner;100;0.605345;0.592882;0.63061
293;wait;100;4.29447e-05;2.5586e-05;0.000237693
293;boundary;100;0.00624509;0.00498377;0.00756025
293;calc iter;100;0.647229;0.638536;0.658837
293;calc total;1;64.9432;64.9432;64.9432
293;total;1;72.3536;72.3536;72.3536
237;initialize;1;4.07296;4.07296;4.07296
237;async;100;0.0227967;0.000872659;0.0375976
237;inner;100;0.619963;0.592613;0.648149
237;wait;100;3.82237e-05;1.5966e-05;8.1489e-05
237;boundary;100;0.00627584;0.00217958;0.00681339
237;calc iter;100;0.649075;0.616947;0.656066
237;calc total;1;64.9432;64.9432;64.9432
237;total;1;72.3384;72.3384;72.3384
318;initialize;1;4.08157;4.08157;4.08157
318;async;100;0.0120459;0.00154176;0.0295942
318;inner;100;0.630492;0.610767;0.643831
318;wait;100;4.69942e-05;2.1918e-05;0.000127316
318;boundary;100;0.00541269;0.00250105;0.00690682
318;calc iter;100;0.647999;0.633669;0.660471
318;calc total;1;64.9432;64.9432;64.9432
318;total;1;72.3474;72.3474;72.3474
246;initialize;1;4.07224;4.07224;4.07224
246;async;100;0.0213473;0.00129926;0.0278907
246;inner;100;0.620044;0.615271;0.643638
246;wait;100;3.96179e-05;2.8555e-05;0.000138738
246;boundary;100;0.00672644;0.00392945;0.00775095
246;calc iter;100;0.648159;0.642435;0.652737
246;calc total;1;64.9432;64.9432;64.9432
246;total;1;72.3376;72.3376;72.3376
294;initialize;1;4.08844;4.08844;4.08844
294;async;100;0.0347147;0.00127743;0.050342
294;inner;100;0.607786;0.595453;0.633466
294;wait;100;3.61655e-05;2.0124e-05;0.000144715
294;boundary;100;0.00477453;0.00398242;0.00623157
294;calc iter;100;0.647313;0.64013;0.654307
294;calc total;1;64.9432;64.9432;64.9432
294;total;1;72.3536;72.3536;72.3536
238;initialize;1;4.07291;4.07291;4.07291
238;async;100;0.022394;0.00110693;0.0376051
238;inner;100;0.620083;0.59999;0.645497
319;initialize;1;4.08163;4.08163;4.08163
319;async;100;0.0182462;0.00142088;0.0390056
319;inner;100;0.622219;0.611804;0.63608
319;wait;100;5.19484e-05;2.5195e-05;0.000256955
319;boundary;100;0.00731563;0.00400677;0.00839406
319;calc iter;100;0.647834;0.6377;0.666075
319;calc total;1;64.9432;64.9432;64.9432
319;total;1;72.3474;72.3474;72.3474
247;initialize;1;4.07221;4.07221;4.07221
247;async;100;0.0236095;0.0013272;0.029402
247;inner;100;0.617967;0.610278;0.64447
247;wait;100;4.97254e-05;3.1146e-05;0.000115453
247;boundary;100;0.00670008;0.00351856;0.00748673
247;calc iter;100;0.648328;0.640559;0.653429
247;calc total;1;64.9432;64.9432;64.9432
247;total;1;72.3376;72.3376;72.3376
295;initialize;1;4.08982;4.08982;4.08982
295;async;100;0.0389236;0.00131605;0.055094
295;inner;100;0.604356;0.592082;0.627733
295;wait;100;3.24906e-05;1.6499e-05;0.000262864
295;boundary;100;0.00410219;0.00346283;0.00742654
295;calc iter;100;0.647416;0.636742;0.653651
295;calc total;1;64.9432;64.9432;64.9432
295;total;1;72.355;72.355;72.355
238;wait;100;4.75027e-05;2.3802e-05;0.000162196
238;boundary;100;0.00642492;0.00310955;0.00693265
238;calc iter;100;0.648951;0.625152;0.654366
238;calc total;1;64.9432;64.9432;64.9432
238;total;1;72.3384;72.3384;72.3384
248;initialize;1;4.07217;4.07217;4.07217
248;async;100;0.02277;0.00134904;0.0283556
248;inner;100;0.618762;0.600937;0.64458
248;wait;100;4.32319e-05;2.2539e-05;0.000100433
248;boundary;100;0.00689317;0.00294725;0.00780689
248;calc iter;100;0.648471;0.631498;0.654017
248;calc total;1;64.9432;64.9432;64.9432
248;total;1;72.3375;72.3375;72.3375
296;initialize;1;4.08982;4.08982;4.08982
296;async;100;0.0269354;0.00132132;0.0431117
296;inner;100;0.616456;0.604969;0.643579
296;wait;100;2.76988e-05;1.5941e-05;9.2468e-05
296;boundary;100;0.00413267;0.00212464;0.00513439
296;calc iter;100;0.647553;0.642564;0.65371
296;calc total;1;64.9432;64.9432;64.9432
296;total;1;72.355;72.355;72.355
239;initialize;1;4.07297;4.07297;4.07297
239;async;100;0.0224445;0.000886104;0.0361706
239;inner;100;0.619226;0.606019;0.647022
239;wait;100;4.93896e-05;2.7356e-05;0.000144469
239;boundary;100;0.0070943;0.00337075;0.00779812
239;calc iter;100;0.648816;0.6309;0.656297
239;calc total;1;64.9432;64.9432;64.9432
239;total;1;72.3384;72.3384;72.3384
249;initialize;1;4.0722;4.0722;4.0722
249;async;100;0.0239672;0.00130259;0.0299161
249;inner;100;0.617099;0.590765;0.642806
249;wait;100;4.61336e-05;2.1359e-05;0.000211502
249;boundary;100;0.00749679;0.002352;0.00787504
249;calc iter;100;0.648611;0.621219;0.654693
249;calc total;1;64.9432;64.9432;64.9432
249;total;1;72.3375;72.3375;72.3375
297;initialize;1;4.08843;4.08843;4.08843
297;async;100;0.0350817;0.00150807;0.0533168
297;inner;100;0.608168;0.593618;0.638559
297;wait;100;3.51115e-05;1.9474e-05;0.000159226
297;boundary;100;0.0043635;0.0024861;0.00549962
297;calc iter;100;0.64765;0.643223;0.652883
297;calc total;1;64.9432;64.9432;64.9432
297;total;1;72.3536;72.3536;72.3536
250;initialize;1;4.07224;4.07224;4.07224
250;async;100;0.00862652;0.00149259;0.0162008
250;inner;100;0.632507;0.596271;0.652026
250;wait;100;5.08579e-05;1.7506e-05;0.000205298
250;boundary;100;0.00756335;0.00220734;0.00806843
250;calc iter;100;0.64875;0.610258;0.660198
250;calc total;1;64.9432;64.9432;64.9432
250;total;1;72.3375;72.3375;72.3375
251;initialize;1;4.07223;4.07223;4.07223
251;async;100;0.0246321;0.00132977;0.0316237
251;inner;100;0.616873;0.576374;0.643867
251;wait;100;4.34364e-05;1.8691e-05;0.000129156
251;boundary;100;0.00724508;0.00218233;0.00786032
251;calc iter;100;0.648796;0.606358;0.654571
251;calc total;1;64.9432;64.9432;64.9432
251;total;1;72.3375;72.3375;72.3375
252;initialize;1;4.07223;4.07223;4.07223
252;async;100;0.0115475;0.00136544;0.0183472
252;inner;100;0.629603;0.572465;0.648767
252;wait;100;6.27983e-05;1.6875e-05;0.000124422
252;boundary;100;0.00764292;0.00217296;0.00788127
252;calc iter;100;0.648859;0.588297;0.655527
252;calc total;1;64.9432;64.9432;64.9432
252;total;1;72.3375;72.3375;72.3375
253;initialize;1;4.07229;4.07229;4.07229
253;async;100;0.0177478;0.0013476;0.0239263
253;inner;100;0.623426;0.572636;0.645157
253;wait;100;4.94386e-05;1.8225e-05;9.9783e-05
253;boundary;100;0.00751485;0.00219352;0.00788256
253;calc iter;100;0.64874;0.59457;0.65466
253;calc total;1;64.9432;64.9432;64.9432
253;total;1;72.3376;72.3376;72.3376
254;initialize;1;4.07232;4.07232;4.07232
254;async;100;0.0241217;0.00133234;0.030964
254;inner;100;0.616981;0.575604;0.640455
254;wait;100;5.23163e-05;2.1434e-05;0.000220719
254;boundary;100;0.00743338;0.00233987;0.00786125
254;calc iter;100;0.648591;0.605911;0.653785
254;calc total;1;64.9432;64.9432;64.9432
254;total;1;72.3376;72.3376;72.3376
255;initialize;1;4.07233;4.07233;4.07233
255;async;100;0.0226812;0.00132943;0.0304739
255;inner;100;0.617752;0.587343;0.643255
255;wait;100;5.0054e-05;1.6721e-05;0.000135034
255;boundary;100;0.00796599;0.00298143;0.00849483
255;calc iter;100;0.648452;0.616139;0.654161
255;calc total;1;64.9432;64.9432;64.9432
255;total;1;72.3377;72.3377;72.3377
256;initialize;1;4.07226;4.07226;4.07226
256;async;100;0.0233716;0.0013459;0.028768
256;inner;100;0.618539;0.608501;0.639595
256;wait;100;4.21497e-05;2.099e-05;0.000272653
256;boundary;100;0.00621108;0.00334982;0.00688268
256;calc iter;100;0.648166;0.639618;0.651899
256;calc total;1;64.9432;64.9432;64.9432
256;total;1;72.3376;72.3376;72.3376
268;initialize;1;4.08863;4.08863;4.08863
268;async;100;0.0345034;0.00152713;0.042657
268;inner;100;0.608414;0.572905;0.642109
268;wait;100;4.44379e-05;2.276e-05;0.000101481
268;boundary;100;0.00576281;0.00214609;0.00632128
268;calc iter;100;0.648727;0.615811;0.655157
268;calc total;1;64.9432;64.9432;64.9432
268;total;1;72.3496;72.3496;72.3496
257;initialize;1;4.07276;4.07276;4.07276
257;async;100;0.0108371;0.00137008;0.0163929
257;inner;100;0.631262;0.623692;0.647277
257;wait;100;4.54851e-05;2.3158e-05;0.00012605
257;boundary;100;0.00599918;0.00347776;0.00649243
257;calc iter;100;0.648145;0.640935;0.652716
257;calc total;1;64.9432;64.9432;64.9432
257;total;1;72.3381;72.3381;72.3381
269;initialize;1;4.08856;4.08856;4.08856
269;async;100;0.0338446;0.00135618;0.0425004
269;inner;100;0.60913;0.578587;0.637544
269;wait;100;3.94552e-05;1.7979e-05;0.000256436
269;boundary;100;0.00558749;0.00219942;0.00635255
269;calc iter;100;0.648604;0.620894;0.653308
269;calc total;1;64.9432;64.9432;64.9432
269;total;1;72.3495;72.3495;72.3495
258;initialize;1;4.07224;4.07224;4.07224
258;async;100;0.0222371;0.00132778;0.029204
258;inner;100;0.61948;0.615812;0.638247
270;initialize;1;4.08864;4.08864;4.08864
270;async;100;0.026819;0.000627504;0.0362574
270;inner;100;0.615197;0.591873;0.644468
270;wait;100;4.78049e-05;2.455e-05;9.2906e-05
270;boundary;100;0.00641744;0.00257127;0.00716421
270;calc iter;100;0.648484;0.625686;0.654208
270;calc total;1;64.9432;64.9432;64.9432
270;total;1;72.3496;72.3496;72.3496
258;wait;100;4.24065e-05;2.6548e-05;0.00029561
258;boundary;100;0.00619436;0.0044782;0.00717959
258;calc iter;100;0.647956;0.640005;0.65298
258;calc total;1;64.9432;64.9432;64.9432
258;total;1;72.3376;72.3376;72.3376
271;initialize;1;4.08864;4.08864;4.08864
271;async;100;0.0348787;0.00136324;0.0475186
271;inner;100;0.605835;0.591538;0.638967
271;wait;100;4.82248e-05;2.4273e-05;0.000170855
271;boundary;100;0.00748891;0.00463422;0.00792983
271;calc iter;100;0.648253;0.640561;0.65462
271;calc total;1;64.9432;64.9432;64.9432
271;total;1;72.3496;72.3496;72.3496
259;initialize;1;4.07278;4.07278;4.07278
259;async;100;0.0158438;0.000811087;0.0237386
259;inner;100;0.624812;0.620713;0.645336
259;wait;100;4.38234e-05;2.7146e-05;9.0385e-05
259;boundary;100;0.0070989;0.00329456;0.00829342
259;calc iter;100;0.647801;0.637796;0.65363
259;calc total;1;64.9432;64.9432;64.9432
259;total;1;72.3381;72.3381;72.3381
272;initialize;1;4.08867;4.08867;4.08867
272;async;100;0.0273854;0.000715958;0.0406427
272;inner;100;0.613554;0.605051;0.645291
272;wait;100;4.56342e-05;2.6188e-05;8.1705e-05
272;boundary;100;0.00691518;0.00234579;0.00782753
272;calc iter;100;0.647903;0.640367;0.658244
272;calc total;1;64.9432;64.9432;64.9432
272;total;1;72.3496;72.3496;72.3496
260;initialize;1;4.07223;4.07223;4.07223
260;async;100;0.0214988;0.00138104;0.0296562
260;inner;100;0.617984;0.612852;0.641515
260;wait;100;5.22755e-05;3.4408e-05;0.000238635
260;boundary;100;0.0080485;0.0047254;0.00850644
260;calc iter;100;0.647586;0.641484;0.654017
260;calc total;1;64.9432;64.9432;64.9432
260;total;1;72.3376;72.3376;72.3376
273;initialize;1;4.08911;4.08911;4.08911
273;async;100;0.0308347;0.00134059;0.0432057
273;inner;100;0.609965;0.600737;0.643468
273;wait;100;4.26e-05;2.0563e-05;8.9863e-05
273;boundary;100;0.00698168;0.00307196;0.00786213
273;calc iter;100;0.647826;0.640109;0.654259
273;calc total;1;64.9432;64.9432;64.9432
273;total;1;72.3501;72.3501;72.3501
261;initialize;1;4.07225;4.07225;4.07225
261;async;100;0.016315;0.000829851;0.0230241
261;inner;100;0.624476;0.621021;0.644816
261;wait;100;4.20912e-05;2.9611e-05;0.000136339
261;boundary;100;0.00698569;0.00340425;0.00838994
261;calc iter;100;0.647821;0.641915;0.652993
261;calc total;1;64.9432;64.9432;64.9432
261;total;1;72.3376;72.3376;72.3376
274;initialize;1;4.08865;4.08865;4.08865
274;async;100;0.031895;0.00138093;0.0422616
274;inner;100;0.607929;0.600278;0.641277
274;wait;100;5.28308e-05;3.6384e-05;0.000151855
274;boundary;100;0.00770597;0.00390043;0.0081005
274;calc iter;100;0.647585;0.63508;0.655051
274;calc total;1;64.9432;64.9432;64.9432
274;total;1;72.3496;72.3496;72.3496
262;initialize;1;4.07223;4.07223;4.07223
262;async;100;0.0203089;0.00132021;0.0273452
262;inner;100;0.6212;0.617778;0.64228
262;wait;100;4.93451e-05;3.3106e-05;0.000189262
262;boundary;100;0.00640886;0.00452628;0.00849814
262;calc iter;100;0.64797;0.640178;0.652647
262;calc total;1;64.9432;64.9432;64.9432
262;total;1;72.3375;72.3375;72.3375
275;initialize;1;4.08829;4.08829;4.08829
275;async;100;0.0343207;0.00135435;0.0478899
275;inner;100;0.604635;0.595966;0.640603
275;wait;100;5.4459e-05;3.3345e-05;0.000208374
275;boundary;100;0.00836637;0.00424419;0.00864727
275;calc iter;100;0.647379;0.637383;0.65588
275;calc total;1;64.9432;64.9432;64.9432
275;total;1;72.3493;72.3493;72.3493
263;initialize;1;4.07226;4.07226;4.07226
263;async;100;0.0189178;0.00111849;0.0251567
263;inner;100;0.622566;0.615442;0.64358
263;wait;100;4.5927e-05;2.7486e-05;0.000113713
263;boundary;100;0.00659098;0.00393375;0.00763124
263;calc iter;100;0.648122;0.640074;0.653361
263;calc total;1;64.9432;64.9432;64.9432
263;total;1;72.3376;72.3376;72.3376
276;initialize;1;4.08889;4.08889;4.08889
276;async;100;0.0278291;0.00133983;0.041689
276;inner;100;0.611082;0.603794;0.642086
276;wait;100;5.4378e-05;3.5718e-05;0.000148927
276;boundary;100;0.00824171;0.0038481;0.00862463
276;calc iter;100;0.647209;0.640181;0.657925
276;calc total;1;64.9432;64.9432;64.9432
276;total;1;72.3498;72.3498;72.3498
277;initialize;1;4.08889;4.08889;4.08889
277;async;100;0.0255979;0.00134876;0.0353803
277;inner;100;0.614158;0.607637;0.643203
277;wait;100;4.73952e-05;3.1965e-05;0.000119044
277;boundary;100;0.00768656;0.00340908;0.0083553
277;calc iter;100;0.647492;0.640946;0.653454
277;calc total;1;64.9432;64.9432;64.9432
277;total;1;72.3498;72.3498;72.3498
278;initialize;1;4.08871;4.08871;4.08871
278;async;100;0.0242257;0.00138341;0.0341333
278;inner;100;0.615838;0.609376;0.643709
278;wait;100;4.45731e-05;3.164e-05;8.9783e-05
278;boundary;100;0.00755879;0.00326218;0.00797838
278;calc iter;100;0.647669;0.640846;0.653668
278;calc total;1;64.9432;64.9432;64.9432
278;total;1;72.3497;72.3497;72.3497
279;initialize;1;4.08888;4.08888;4.08888
279;async;100;0.0214812;0.000975521;0.0300522
279;inner;100;0.619147;0.612478;0.644493
279;wait;100;4.59927e-05;2.5363e-05;8.9561e-05
279;boundary;100;0.00721169;0.00317633;0.00789437
279;calc iter;100;0.647888;0.641443;0.653795
279;calc total;1;64.9432;64.9432;64.9432
279;total;1;72.3498;72.3498;72.3498
280;initialize;1;4.08889;4.08889;4.08889
280;async;100;0.0241053;0.00133235;0.0335961
280;inner;100;0.616718;0.608374;0.642749
280;wait;100;4.29809e-05;2.9675e-05;0.000120622
280;boundary;100;0.00702698;0.00352783;0.00782765
280;calc iter;100;0.647896;0.64149;0.654358
280;calc total;1;64.9432;64.9432;64.9432
280;total;1;72.3498;72.3498;72.3498
281;initialize;1;4.08872;4.08872;4.08872
281;async;100;0.0283622;0.00132726;0.0371979
281;inner;100;0.613096;0.60077;0.638882
281;wait;100;4.86976e-05;3.0207e-05;0.000168887
281;boundary;100;0.00654138;0.00377061;0.00822396
281;calc iter;100;0.648051;0.636242;0.654679
281;calc total;1;64.9432;64.9432;64.9432
281;total;1;72.3497;72.3497;72.3497
282;initialize;1;4.08886;4.08886;4.08886
282;async;100;0.0281733;0.00132061;0.0353747
282;inner;100;0.613391;0.590823;0.638147
282;wait;100;4.71634e-05;2.2175e-05;0.000261969
282;boundary;100;0.00664503;0.0028397;0.00760361
282;calc iter;100;0.648258;0.628285;0.653751
282;calc total;1;64.9432;64.9432;64.9432
282;total;1;72.3498;72.3498;72.3498
283;initialize;1;4.08891;4.08891;4.08891
283;async;100;0.0242672;0.00135111;0.0313311
283;inner;100;0.617995;0.591096;0.642983
283;wait;100;3.81543e-05;1.8967e-05;0.000133738
283;boundary;100;0.00604815;0.00215337;0.00674327
283;calc iter;100;0.648351;0.620896;0.658186
283;calc total;1;64.9432;64.9432;64.9432
283;total;1;72.3498;72.3498;72.3498
284;initialize;1;4.08875;4.08875;4.08875
284;async;100;0.0148717;0.00134318;0.0226722
284;inner;100;0.626871;0.593691;0.651305
284;wait;100;4.6972e-05;2.291e-05;0.000197095
284;boundary;100;0.00673668;0.00215125;0.0071785
284;calc iter;100;0.648528;0.6142;0.659758
284;calc total;1;64.9432;64.9432;64.9432
284;total;1;72.3497;72.3497;72.3497
285;initialize;1;4.08868;4.08868;4.08868
285;async;100;0.0261427;0.00136945;0.0333098
285;inner;100;0.615936;0.589929;0.641335
285;wait;100;4.18085e-05;1.8284e-05;0.000146493
285;boundary;100;0.00620129;0.00228003;0.00686301
285;calc iter;100;0.648324;0.621799;0.654727
285;calc total;1;64.9432;64.9432;64.9432
285;total;1;72.3496;72.3496;72.3496
286;initialize;1;4.08845;4.08845;4.08845
286;async;100;0.0244431;0.00139052;0.0326769
286;inner;100;0.616945;0.596958;0.641055
286;wait;100;4.54103e-05;2.1915e-05;0.00016052
286;boundary;100;0.00679489;0.00333314;0.00719207
286;calc iter;100;0.648231;0.632006;0.654269
286;calc total;1;64.9432;64.9432;64.9432
286;total;1;72.3494;72.3494;72.3494
287;initialize;1;4.08892;4.08892;4.08892
287;async;100;0.0234834;0.00143947;0.0375267
287;inner;100;0.617683;0.606331;0.642712
287;wait;100;4.47266e-05;2.83e-05;0.000102099
287;boundary;100;0.00681851;0.00353634;0.00776051
287;calc iter;100;0.648031;0.637722;0.659699
287;calc total;1;64.9432;64.9432;64.9432
287;total;1;72.3498;72.3498;72.3498
298;initialize;1;4.08844;4.08844;4.08844
298;async;100;0.0370066;0.00135103;0.0527401
298;inner;100;0.605734;0.5857;0.639316
298;wait;100;3.60595e-05;1.5077e-05;9.5125e-05
298;boundary;100;0.00507594;0.0021595;0.0071635
298;calc iter;100;0.647855;0.635928;0.65294
298;calc total;1;64.9432;64.9432;64.9432
298;total;1;72.3537;72.3537;72.3537
299;initialize;1;4.08972;4.08972;4.08972
299;async;100;0.0474865;0.0012716;0.0653819
299;inner;100;0.594971;0.570658;0.636047
299;wait;100;3.68253e-05;1.5734e-05;0.000113046
299;boundary;100;0.0054387;0.00211535;0.00787488
299;calc iter;100;0.647935;0.631027;0.662256
299;calc total;1;64.9432;64.9432;64.9432
299;total;1;72.3549;72.3549;72.3549
300;initialize;1;4.08856;4.08856;4.08856
300;async;100;0.0161335;0.00138384;0.0264188
300;inner;100;0.624504;0.580688;0.643395
300;wait;100;6.48344e-05;2.5963e-05;0.000139562
300;boundary;100;0.00751142;0.00215291;0.00795087
300;calc iter;100;0.648216;0.604349;0.666281
300;calc total;1;64.9432;64.9432;64.9432
300;total;1;72.3538;72.3538;72.3538
301;initialize;1;4.08976;4.08976;4.08976
301;async;100;0.0108206;0.00144451;0.030781
301;inner;100;0.629833;0.593644;0.64586
301;wait;100;5.41081e-05;2.0739e-05;8.2887e-05
301;boundary;100;0.00743783;0.00218599;0.00785876
301;calc iter;100;0.648148;0.614137;0.664525
301;calc total;1;64.9432;64.9432;64.9432
301;total;1;72.355;72.355;72.355
302;initialize;1;4.08852;4.08852;4.08852
302;async;100;0.0138384;0.00128621;0.0318403
302;inner;100;0.626661;0.598006;0.645661
302;wait;100;4.55888e-05;1.6004e-05;8.7626e-05
302;boundary;100;0.00748095;0.00234787;0.00789513
302;calc iter;100;0.648028;0.619658;0.663201
302;calc total;1;64.9432;64.9432;64.9432
302;total;1;72.3537;72.3537;72.3537
303;initialize;1;4.08853;4.08853;4.08853
303;async;100;0.0142563;0.00133913;0.0322941
303;inner;100;0.625751;0.604938;0.644861
303;wait;100;4.52647e-05;1.7913e-05;9.2901e-05
303;boundary;100;0.00787297;0.00300076;0.00850146
303;calc iter;100;0.647928;0.631007;0.664058
303;calc total;1;64.9432;64.9432;64.9432
303;total;1;72.3537;72.3537;72.3537
320;initialize;1;4.08153;4.08153;4.08153
320;async;100;0.0159836;0.000988143;0.0306472
320;inner;100;0.624837;0.617281;0.641749
320;wait;100;4.6863e-05;2.9668e-05;0.000176358
320;boundary;100;0.00677636;0.0042478;0.0082197
320;calc iter;100;0.647647;0.639785;0.662986
320;calc total;1;64.9432;64.9432;64.9432
320;total;1;72.3474;72.3474;72.3474
304;initialize;1;4.08978;4.08978;4.08978
304;async;100;0.0149256;0.00129964;0.0299866
304;inner;100;0.62657;0.620463;0.639656
304;wait;100;4.03276e-05;2.2558e-05;0.000174391
304;boundary;100;0.006151;0.00371931;0.00798593
304;calc iter;100;0.647689;0.64068;0.66577
304;calc total;1;64.9432;64.9432;64.9432
304;total;1;72.355;72.355;72.355
321;initialize;1;4.08154;4.08154;4.08154
321;async;100;0.0167719;0.00143;0.0284253
321;inner;100;0.622566;0.615679;0.639425
321;wait;100;5.80929e-05;3.8308e-05;0.000163517
321;boundary;100;0.00804099;0.00527633;0.00852317
321;calc iter;100;0.64744;0.643742;0.653289
321;calc total;1;64.9432;64.9432;64.9432
321;total;1;72.3474;72.3474;72.3474
305;initialize;1;4.08899;4.08899;4.08899
305;async;100;0.014697;0.00134102;0.024086
305;inner;100;0.62683;0.619716;0.640128
305;wait;100;3.91973e-05;2.3663e-05;0.000161482
305;boundary;100;0.00599491;0.00519914;0.00810754
305;calc iter;100;0.647562;0.640087;0.659667
305;calc total;1;64.9432;64.9432;64.9432
305;total;1;72.3542;72.3542;72.3542
322;initialize;1;4.08157;4.08157;4.08157
322;async;100;0.00947643;0.00077164;0.0184763
322;inner;100;0.631277;0.624246;0.645425
322;wait;100;4.99093e-05;2.8812e-05;9.7925e-05
322;boundary;100;0.00665644;0.00280219;0.00772638
322;calc iter;100;0.647462;0.642094;0.651786
322;calc total;1;64.9432;64.9432;64.9432
322;total;1;72.3474;72.3474;72.3474
306;initialize;1;4.08871;4.08871;4.08871
306;async;100;0.0128821;0.00137791;0.023105
306;inner;100;0.627095;0.618557;0.657122
306;wait;100;4.59384e-05;2.7283e-05;0.000175313
306;boundary;100;0.00735593;0.00470486;0.00823821
306;calc iter;100;0.647381;0.639334;0.666551
306;calc total;1;64.9432;64.9432;64.9432
306;total;1;72.3539;72.3539;72.3539
323;initialize;1;4.08154;4.08154;4.08154
323;async;100;0.0130184;0.00137474;0.0200055
323;inner;100;0.627493;0.62071;0.6427
323;wait;100;5.10366e-05;2.7915e-05;0.000129584
323;boundary;100;0.00692725;0.00384013;0.00781575
323;calc iter;100;0.647493;0.643971;0.651473
323;calc total;1;64.9432;64.9432;64.9432
323;total;1;72.3474;72.3474;72.3474
307;initialize;1;4.08979;4.08979;4.08979
307;async;100;0.0103913;0.00115489;0.0337341
307;inner;100;0.629721;0.621229;0.644635
307;wait;100;4.54304e-05;2.8632e-05;0.000100169
307;boundary;100;0.0072135;0.00329874;0.00840802
307;calc iter;100;0.647374;0.641833;0.672492
307;calc total;1;64.9432;64.9432;64.9432
307;total;1;72.355;72.355;72.355
324;initialize;1;4.08158;4.08158;4.08158
324;async;100;0.0239873;0.00136083;0.0340544
324;inner;100;0.615318;0.609482;0.639655
324;wait;100;4.99684e-05;4.0645e-05;0.000133223
324;boundary;100;0.0082401;0.00439264;0.00853877
324;calc iter;100;0.647598;0.641567;0.653192
324;calc total;1;64.9432;64.9432;64.9432
324;total;1;72.3474;72.3474;72.3474
308;initialize;1;4.08871;4.08871;4.08871
308;async;100;0.0108196;0.00113608;0.0220946
308;inner;100;0.629733;0.622555;0.644544
308;wait;100;4.0997e-05;2.5533e-05;9.9589e-05
308;boundary;100;0.00693568;0.00333153;0.00837245
308;calc iter;100;0.647531;0.6415;0.657779
308;calc total;1;64.9432;64.9432;64.9432
308;total;1;72.3539;72.3539;72.3539
325;initialize;1;4.08153;4.08153;4.08153
325;async;100;0.0163886;0.0012666;0.0279469
325;inner;100;0.623985;0.618319;0.64453
325;wait;100;5.88924e-05;3.0997e-05;0.000115354
325;boundary;100;0.00731276;0.00240981;0.00784165
325;calc iter;100;0.647748;0.641773;0.656369
325;calc total;1;64.9432;64.9432;64.9432
325;total;1;72.3474;72.3474;72.3474
309;initialize;1;4.0886;4.0886;4.0886
309;async;100;0.0112758;0.00108515;0.0214195
309;inner;100;0.630498;0.623621;0.644198
309;wait;100;3.7728e-05;2.4866e-05;0.000121106
309;boundary;100;0.00583588;0.00345713;0.00703251
309;calc iter;100;0.647649;0.643555;0.654085
309;calc total;1;64.9432;64.9432;64.9432
309;total;1;72.3538;72.3538;72.3538
326;initialize;1;4.08161;4.08161;4.08161
326;async;100;0.0124294;0.000616809;0.0215007
326;inner;100;0.629351;0.624138;0.645379
326;wait;100;4.41042e-05;1.792e-05;8.8572e-05
326;boundary;100;0.00600072;0.00226434;0.00697416
326;calc iter;100;0.647827;0.642966;0.653527
326;calc total;1;64.9432;64.9432;64.9432
326;total;1;72.3474;72.3474;72.3474
310;initialize;1;4.08854;4.08854;4.08854
310;async;100;0.0130914;0.00147123;0.0223237
310;inner;100;0.628334;0.621507;0.643599
310;wait;100;3.85909e-05;2.1663e-05;0.000162487
310;boundary;100;0.00621466;0.0036569;0.00702205
310;calc iter;100;0.647681;0.64118;0.654051
310;calc total;1;64.9432;64.9432;64.9432
310;total;1;72.3538;72.3538;72.3538
327;initialize;1;4.0816;4.0816;4.0816
327;async;100;0.0196043;0.00138248;0.0274801
327;inner;100;0.622397;0.617295;0.63984
327;wait;100;3.74532e-05;2.1193e-05;0.000129257
327;boundary;100;0.00578145;0.00421035;0.00663283
327;calc iter;100;0.647823;0.643032;0.653988
327;calc total;1;64.9432;64.9432;64.9432
327;total;1;72.3474;72.3474;72.3474
311;initialize;1;4.08859;4.08859;4.08859
311;async;100;0.0103542;0.00115701;0.021237
311;inner;100;0.631164;0.62516;0.644835
311;wait;100;4.21455e-05;2.4619e-05;8.4008e-05
311;boundary;100;0.00613836;0.00326579;0.00814312
311;calc iter;100;0.6477;0.639198;0.653506
311;calc total;1;64.9432;64.9432;64.9432
311;total;1;72.3538;72.3538;72.3538
328;initialize;1;4.08156;4.08156;4.08156
328;async;100;0.0195254;0.00135757;0.0245478
328;inner;100;0.623548;0.619767;0.638552
328;wait;100;3.41236e-05;2.2797e-05;0.000186726
328;boundary;100;0.00483209;0.00368922;0.00640482
328;calc iter;100;0.647941;0.64413;0.652835
328;calc total;1;64.9432;64.9432;64.9432
328;total;1;72.3474;72.3474;72.3474
329;initialize;1;4.08165;4.08165;4.08165
329;async;100;0.0159595;0.00137225;0.0208895
329;inner;100;0.627516;0.623896;0.641115
329;wait;100;3.741e-05;2.1376e-05;0.000167658
329;boundary;100;0.00451639;0.00271234;0.00611811
329;calc iter;100;0.648031;0.639973;0.652637
329;calc total;1;64.9432;64.9432;64.9432
329;total;1;72.3475;72.3475;72.3475
330;initialize;1;4.08157;4.08157;4.08157
330;async;100;0.0184077;0.0013688;0.0227928
330;inner;100;0.624993;0.620787;0.642431
330;wait;100;4.17851e-05;2.2452e-05;0.000124037
330;boundary;100;0.00461573;0.00212649;0.00632549
330;calc iter;100;0.64806;0.639755;0.652771
330;calc total;1;64.9432;64.9432;64.9432
330;total;1;72.3474;72.3474;72.3474
331;initialize;1;4.08162;4.08162;4.08162
331;async;100;0.0203118;0.00134822;0.0249829
331;inner;100;0.622742;0.619004;0.638154
331;wait;100;3.39593e-05;1.6802e-05;0.000189617
331;boundary;100;0.00487377;0.00299019;0.00606407
331;calc iter;100;0.647963;0.644256;0.65048
331;calc total;1;64.9432;64.9432;64.9432
331;total;1;72.3474;72.3474;72.3474
332;initialize;1;4.08154;4.08154;4.08154
332;async;100;0.0166835;0.00135201;0.0299523
332;inner;100;0.626383;0.620709;0.639467
332;wait;100;3.99308e-05;2.0614e-05;0.00017597
332;boundary;100;0.00496946;0.00215793;0.00680519
332;calc iter;100;0.648078;0.639244;0.660483
332;calc total;1;64.9432;64.9432;64.9432
332;total;1;72.3473;72.3473;72.3473
333;initialize;1;4.08162;4.08162;4.08162
333;async;100;0.0198485;0.00135681;0.0336028
333;inner;100;0.62325;0.61655;0.638078
333;wait;100;4.68616e-05;1.9659e-05;0.000263107
333;boundary;100;0.00489646;0.00240806;0.00666658
333;calc iter;100;0.648043;0.640872;0.660034
333;calc total;1;64.9432;64.9432;64.9432
333;total;1;72.3474;72.3474;72.3474
334;initialize;1;4.0816;4.0816;4.0816
334;async;100;0.0124226;0.000783957;0.0282318
334;inner;100;0.630506;0.625828;0.645523
334;wait;100;4.73599e-05;2.4404e-05;0.000100431
334;boundary;100;0.00500346;0.00229762;0.0060794
334;calc iter;100;0.647981;0.639046;0.66042
334;calc total;1;64.9432;64.9432;64.9432
334;total;1;72.3474;72.3474;72.3474
335;initialize;1;4.08157;4.08157;4.08157
335;async;100;0.0206101;0.00139898;0.0376052
335;inner;100;0.620196;0.615009;0.639422
335;wait;100;4.27359e-05;2.7202e-05;0.000172067
335;boundary;100;0.00698725;0.00445635;0.00801744
335;calc iter;100;0.647838;0.637754;0.665405
335;calc total;1;64.9432;64.9432;64.9432
335;total;1;72.3474;72.3474;72.3474
336;initialize;1;4.08159;4.08159;4.08159
336;async;100;0.0106731;0.00139324;0.0182455
336;inner;100;0.629368;0.626348;0.641871
336;wait;100;5.17587e-05;3.3279e-05;0.000171817
336;boundary;100;0.00756545;0.00395665;0.00848302
336;calc iter;100;0.64766;0.643097;0.656753
336;calc total;1;64.9432;64.9432;64.9432
336;total;1;72.3469;72.3469;72.3469
337;initialize;1;4.0816;4.0816;4.0816
337;async;100;0.0074321;0.0008889;0.0198228
337;inner;100;0.633677;0.631076;0.643362
337;wait;100;4.39959e-05;2.8933e-05;8.7516e-05
337;boundary;100;0.00651543;0.00337197;0.00843538
337;calc iter;100;0.64767;0.64402;0.659735
337;calc total;1;64.9432;64.9432;64.9432
337;total;1;72.3469;72.3469;72.3469
338;initialize;1;4.08159;4.08159;4.08159
338;async;100;0.00920134;0.00139678;0.0136488
338;inner;100;0.631916;0.628512;0.643279
338;wait;100;4.58195e-05;2.681e-05;9.9587e-05
338;boundary;100;0.00643035;0.00337544;0.00828202
338;calc iter;100;0.647595;0.644212;0.651365
338;calc total;1;64.9432;64.9432;64.9432
338;total;1;72.3469;72.3469;72.3469
339;initialize;1;4.08157;4.08157;4.08157
339;async;100;0.0101811;0.000929724;0.0155207
339;inner;100;0.631396;0.628435;0.643068
339;wait;100;4.21065e-05;2.8996e-05;0.000112868
339;boundary;100;0.0060365;0.00342259;0.0071594
339;calc iter;100;0.647658;0.643354;0.650764
339;calc total;1;64.9432;64.9432;64.9432
339;total;1;72.3469;72.3469;72.3469
340;initialize;1;4.08207;4.08207;4.08207
340;async;100;0.014565;0.00140547;0.0208008
340;inner;100;0.626648;0.622696;0.637248
340;wait;100;4.31404e-05;2.5644e-05;0.000263662
340;boundary;100;0.00644341;0.00561829;0.0084101
340;calc iter;100;0.647702;0.644521;0.652444
340;calc total;1;64.9432;64.9432;64.9432
340;total;1;72.3474;72.3474;72.3474
341;initialize;1;4.08157;4.08157;4.08157
341;async;100;0.0132247;0.00154492;0.0196024
341;inner;100;0.62796;0.624826;0.640476
341;wait;100;4.79489e-05;2.762e-05;0.000190449
341;boundary;100;0.00653958;0.00457332;0.00798047
341;calc iter;100;0.647774;0.642044;0.653671
341;calc total;1;64.9432;64.9432;64.9432
341;total;1;72.3469;72.3469;72.3469
342;initialize;1;4.08158;4.08158;4.08158
342;async;100;0.012913;0.00139019;0.0177664
342;inner;100;0.62754;0.624637;0.641284
342;wait;100;4.33374e-05;2.1456e-05;0.000141663
342;boundary;100;0.00733835;0.00388851;0.00784435
342;calc iter;100;0.647836;0.640029;0.652638
342;calc total;1;64.9432;64.9432;64.9432
342;total;1;72.3469;72.3469;72.3469
343;initialize;1;4.08155;4.08155;4.08155
343;async;100;0.014493;0.00137476;0.0182053
343;inner;100;0.62592;0.618296;0.639119
343;wait;100;4.59774e-05;2.1505e-05;0.00026967
343;boundary;100;0.0074359;0.00326055;0.00791001
343;calc iter;100;0.647897;0.638008;0.651859
343;calc total;1;64.9432;64.9432;64.9432
343;total;1;72.3469;72.3469;72.3469
344;initialize;1;4.08164;4.08164;4.08164
344;async;100;0.0106469;0.00138912;0.0133323
344;inner;100;0.6301;0.618447;0.642286
344;wait;100;4.70028e-05;1.8993e-05;0.000126154
344;boundary;100;0.0071706;0.00283697;0.00762737
344;calc iter;100;0.647966;0.631385;0.653742
344;calc total;1;64.9432;64.9432;64.9432
344;total;1;72.3469;72.3469;72.3469
345;initialize;1;4.0816;4.0816;4.0816
345;async;100;0.00795183;0.00146348;0.00995787
345;inner;100;0.633343;0.618239;0.644846
345;wait;100;5.00259e-05;2.2114e-05;0.000135252
345;boundary;100;0.00667155;0.00215566;0.00701895
345;calc iter;100;0.648019;0.629267;0.657296
345;calc total;1;64.9432;64.9432;64.9432
345;total;1;72.3469;72.3469;72.3469
346;initialize;1;4.08154;4.08154;4.08154
346;async;100;0.00312956;0.00137747;0.00339359
346;inner;100;0.638394;0.62166;0.64815
346;wait;100;4.47792e-05;1.6017e-05;0.000170195
346;boundary;100;0.00648262;0.00212529;0.00671645
346;calc iter;100;0.648053;0.627007;0.656153
346;calc total;1;64.9432;64.9432;64.9432
346;total;1;72.3469;72.3469;72.3469
347;initialize;1;4.08159;4.08159;4.08159
347;async;100;0.0115128;0.00139837;0.0133848
347;inner;100;0.629466;0.61583;0.643053
347;wait;100;4.52026e-05;1.8956e-05;0.000115921
347;boundary;100;0.00695425;0.00237363;0.00731085
347;calc iter;100;0.647981;0.629924;0.653017
347;calc total;1;64.9432;64.9432;64.9432
347;total;1;72.3469;72.3469;72.3469
348;initialize;1;4.08159;4.08159;4.08159
348;async;100;0.0191554;0.00138459;0.023738
348;inner;100;0.623283;0.618586;0.641533
348;wait;100;4.38788e-05;1.8313e-05;0.000148731
348;boundary;100;0.00544604;0.00215698;0.0065874
348;calc iter;100;0.647931;0.64512;0.650825
348;calc total;1;64.9432;64.9432;64.9432
348;total;1;72.3469;72.3469;72.3469
349;initialize;1;4.0816;4.0816;4.0816
349;async;100;0.0157707;0.00140496;0.0243968
349;inner;100;0.628289;0.620693;0.642581
349;wait;100;2.74155e-05;1.5505e-05;0.000147044
349;boundary;100;0.00380399;0.00228261;0.0067328
349;calc iter;100;0.647893;0.643788;0.652166
349;calc total;1;64.9432;64.9432;64.9432
349;total;1;72.3469;72.3469;72.3469
350;initialize;1;4.08163;4.08163;4.08163
350;async;100;0.0125409;0.00140898;0.0260011
350;inner;100;0.631369;0.623095;0.644607
350;wait;100;2.82258e-05;1.5696e-05;8.102e-05
350;boundary;100;0.00392102;0.00259597;0.00645789
350;calc iter;100;0.647861;0.643264;0.657774
350;calc total;1;64.9432;64.9432;64.9432
350;total;1;72.3469;72.3469;72.3469
351;initialize;1;4.08157;4.08157;4.08157
351;async;100;0.0130455;0.00137749;0.0271332
351;inner;100;0.627806;0.618461;0.64295
351;wait;100;4.38056e-05;2.514e-05;0.000100956
351;boundary;100;0.0068649;0.00349371;0.00861807
351;calc iter;100;0.647762;0.639586;0.662552
351;calc total;1;64.9432;64.9432;64.9432
351;total;1;72.3469;72.3469;72.3469
352;initialize;1;4.08158;4.08158;4.08158
352;async;100;0.0115034;0.00134176;0.0183712
352;inner;100;0.629465;0.623907;0.644071
352;wait;100;4.18693e-05;2.2283e-05;0.000117508
352;boundary;100;0.00676623;0.00281816;0.00851853
352;calc iter;100;0.647778;0.643746;0.6543
352;calc total;1;64.9432;64.9432;64.9432
352;total;1;72.3469;72.3469;72.3469
360;initialize;1;3.49181;3.49181;3.49181
360;async;100;0.00497917;0.000659809;0.00946174
360;inner;100;0.636228;0.632113;0.648226
360;wait;100;4.42145e-05;2.1587e-05;7.318e-05
360;boundary;100;0.00678168;0.00235083;0.00743746
360;calc iter;100;0.648035;0.637293;0.652626
360;calc total;1;64.9432;64.9432;64.9432
360;total;1;71.7576;71.7576;71.7576
353;initialize;1;4.08162;4.08162;4.08162
353;async;100;0.0129925;0.00146186;0.0290945
353;inner;100;0.6286;0.621583;0.640999
353;wait;100;4.095e-05;2.5646e-05;0.000169469
353;boundary;100;0.00613245;0.0039154;0.00782544
353;calc iter;100;0.647767;0.643944;0.660337
353;calc total;1;64.9432;64.9432;64.9432
353;total;1;72.3469;72.3469;72.3469
361;initialize;1;3.49059;3.49059;3.49059
361;async;100;0.00620806;0.00140199;0.0101862
361;inner;100;0.635251;0.629877;0.646256
361;wait;100;4.26015e-05;2.1283e-05;0.00012767
361;boundary;100;0.00654428;0.0021774;0.00725172
361;calc iter;100;0.648048;0.639145;0.65402
361;calc total;1;64.9432;64.9432;64.9432
361;total;1;71.7563;71.7563;71.7563
354;initialize;1;4.08159;4.08159;4.08159
354;async;100;0.0144482;0.00138582;0.0244274
354;inner;100;0.627909;0.619954;0.641646
354;wait;100;3.57334e-05;2.3779e-05;0.000123664
354;boundary;100;0.00528814;0.00362097;0.00836405
354;calc iter;100;0.647682;0.644706;0.653737
354;calc total;1;64.9432;64.9432;64.9432
354;total;1;72.3469;72.3469;72.3469
362;initialize;1;3.49637;3.49637;3.49637
362;async;100;0.00980032;0.00130702;0.0134216
362;inner;100;0.631731;0.625649;0.645194
362;wait;100;3.78259e-05;1.5296e-05;0.000108377
362;boundary;100;0.00649078;0.00213442;0.00758648
362;calc iter;100;0.648062;0.638191;0.653656
362;calc total;1;64.9432;64.9432;64.9432
362;total;1;71.7622;71.7622;71.7622
355;initialize;1;4.08167;4.08167;4.08167
355;async;100;0.0147079;0.00145386;0.0197134
355;inner;100;0.628562;0.620957;0.639967
355;wait;100;3.15537e-05;1.5625e-05;0.000264954
355;boundary;100;0.00434948;0.00289125;0.00828151
355;calc iter;100;0.647653;0.643902;0.651446
355;calc total;1;64.9432;64.9432;64.9432
355;total;1;72.347;72.347;72.347
363;initialize;1;3.49472;3.49472;3.49472
363;async;100;0.0116732;0.00132763;0.014993
363;inner;100;0.629079;0.626527;0.642094
363;wait;100;4.89903e-05;2.0098e-05;0.000241589
363;boundary;100;0.00719474;0.00299382;0.00798942
363;calc iter;100;0.647999;0.642679;0.653324
363;calc total;1;64.9432;64.9432;64.9432
363;total;1;71.7605;71.7605;71.7605
356;initialize;1;4.08157;4.08157;4.08157
356;async;100;0.0105811;0.00141818;0.0183344
356;inner;100;0.631995;0.626862;0.644155
356;wait;100;3.41694e-05;1.7827e-05;9.2647e-05
356;boundary;100;0.0051272;0.00236972;0.00847313
356;calc iter;100;0.647739;0.645025;0.652935
356;calc total;1;64.9432;64.9432;64.9432
356;total;1;72.3469;72.3469;72.3469
364;initialize;1;3.49642;3.49642;3.49642
364;async;100;0.0107042;0.00132016;0.0149166
364;inner;100;0.631063;0.628461;0.644834
364;wait;100;3.92081e-05;2.1913e-05;0.000113871
364;boundary;100;0.0061327;0.00284383;0.00784916
364;calc iter;100;0.64794;0.64317;0.654154
364;calc total;1;64.9432;64.9432;64.9432
364;total;1;71.7622;71.7622;71.7622
357;initialize;1;4.08165;4.08165;4.08165
357;async;100;0.0136251;0.00144402;0.0201071
357;inner;100;0.627683;0.623356;0.64264
357;wait;100;4.0649e-05;2.3609e-05;0.000116778
357;boundary;100;0.00639897;0.00356707;0.00806559
357;calc iter;100;0.64775;0.644492;0.652645
357;calc total;1;64.9432;64.9432;64.9432
357;total;1;72.347;72.347;72.347
365;initialize;1;3.49406;3.49406;3.49406
365;async;100;0.0124717;0.00134132;0.0165919
365;inner;100;0.629166;0.626334;0.639052
365;wait;100;3.84496e-05;2.4431e-05;0.00027213
365;boundary;100;0.00619635;0.00472209;0.00781034
365;calc iter;100;0.647875;0.645313;0.651836
365;calc total;1;64.9432;64.9432;64.9432
365;total;1;71.7598;71.7598;71.7598
358;initialize;1;4.08158;4.08158;4.08158
358;async;100;0.0164197;0.00137089;0.0209828
358;inner;100;0.62736;0.620833;0.640194
358;wait;100;2.89085e-05;1.6624e-05;0.000148165
358;boundary;100;0.00401505;0.00304532;0.00780478
358;calc iter;100;0.647825;0.644147;0.650844
358;calc total;1;64.9432;64.9432;64.9432
358;total;1;72.3469;72.3469;72.3469
366;initialize;1;3.49635;3.49635;3.49635
366;async;100;0.00865601;0.00136136;0.0139538
366;inner;100;0.632461;0.628736;0.644473
366;wait;100;4.21808e-05;2.2696e-05;0.000123652
366;boundary;100;0.00674148;0.00354077;0.0078521
366;calc iter;100;0.647902;0.644216;0.652058
366;calc total;1;64.9432;64.9432;64.9432
366;total;1;71.7621;71.7621;71.7621
359;initialize;1;4.08164;4.08164;4.08164
359;async;100;0.0172453;0.00142344;0.0227464
359;inner;100;0.625203;0.61814;0.644528
359;wait;100;4.22525e-05;1.9868e-05;8.8997e-05
359;boundary;100;0.00544732;0.00214515;0.00697302
359;calc iter;100;0.647941;0.642441;0.652331
359;calc total;1;64.9432;64.9432;64.9432
359;total;1;72.3469;72.3469;72.3469
367;initialize;1;3.49635;3.49635;3.49635
367;async;100;0.0108096;0.00131627;0.0167965
367;inner;100;0.629484;0.624749;0.64214
367;wait;100;4.90101e-05;2.4447e-05;0.000210789
367;boundary;100;0.00755876;0.00424666;0.00851083
367;calc iter;100;0.647904;0.643406;0.653656
367;calc total;1;64.9432;64.9432;64.9432
367;total;1;71.7621;71.7621;71.7621
368;initialize;1;3.4855;3.4855;3.4855
368;async;100;0.00847699;0.00135396;0.0122016
368;inner;100;0.632438;0.629537;0.644313
368;wait;100;4.5604e-05;2.3659e-05;0.000161169
368;boundary;100;0.00694516;0.0038737;0.00788692
368;calc iter;100;0.647908;0.644583;0.652235
368;calc total;1;64.9432;64.9432;64.9432
368;total;1;71.7512;71.7512;71.7512
369;initialize;1;3.49171;3.49171;3.49171
369;async;100;0.0066446;0.00117975;0.0170558
369;inner;100;0.635111;0.632316;0.646496
369;wait;100;4.20703e-05;2.8094e-05;0.000154138
369;boundary;100;0.00609915;0.00316731;0.00795911
369;calc iter;100;0.647899;0.64481;0.658991
369;calc total;1;64.9432;64.9432;64.9432
369;total;1;71.7575;71.7575;71.7575
370;initialize;1;3.48701;3.48701;3.48701
370;async;100;0.00597332;0.000685313;0.0114822
370;inner;100;0.63593;0.633167;0.647439
370;wait;100;3.98069e-05;2.8046e-05;9.8653e-05
370;boundary;100;0.00591707;0.00283215;0.00825651
370;calc iter;100;0.647862;0.645046;0.653494
370;calc total;1;64.9432;64.9432;64.9432
370;total;1;71.7528;71.7528;71.7528
371;initialize;1;3.49639;3.49639;3.49639
371;async;100;0.00760128;0.00130722;0.0114108
371;inner;100;0.634212;0.630428;0.645248
371;wait;100;3.60254e-05;1.9727e-05;9.8423e-05
371;boundary;100;0.00592072;0.00282312;0.00847633
371;calc iter;100;0.647772;0.645028;0.652113
371;calc total;1;64.9432;64.9432;64.9432
371;total;1;71.7622;71.7622;71.7622
372;initialize;1;3.49638;3.49638;3.49638
372;async;100;0.00891799;0.00135027;0.0154281
372;inner;100;0.632763;0.625488;0.646991
372;wait;100;3.86226e-05;2.1946e-05;0.000109442
372;boundary;100;0.00608512;0.00347151;0.00843339
372;calc iter;100;0.647807;0.644651;0.653295
372;calc total;1;64.9432;64.9432;64.9432
372;total;1;71.7621;71.7621;71.7621
373;initialize;1;3.48891;3.48891;3.48891
373;async;100;0.012389;0.00136701;0.0215134
373;inner;100;0.627757;0.621117;0.645254
373;wait;100;5.04285e-05;3.2324e-05;0.000116572
373;boundary;100;0.00767632;0.00381712;0.00850646
373;calc iter;100;0.647875;0.641628;0.652852
373;calc total;1;64.9432;64.9432;64.9432
373;total;1;71.7547;71.7547;71.7547
374;initialize;1;3.49466;3.49466;3.49466
374;async;100;0.0106019;0.000929388;0.018214
374;inner;100;0.631253;0.625802;0.645347
374;wait;100;4.94998e-05;2.9325e-05;0.000144494
374;boundary;100;0.00604227;0.00376492;0.00840865
374;calc iter;100;0.647948;0.642211;0.652162
374;calc total;1;64.9432;64.9432;64.9432
374;total;1;71.7604;71.7604;71.7604
375;initialize;1;3.49639;3.49639;3.49639
375;async;100;0.011693;0.00106683;0.0194612
375;inner;100;0.630583;0.624729;0.644833
375;wait;100;3.73321e-05;1.9649e-05;0.000130861
375;boundary;100;0.0056829;0.00358234;0.00775641
375;calc iter;100;0.647997;0.643856;0.651566
375;calc total;1;64.9432;64.9432;64.9432
375;total;1;71.7621;71.7621;71.7621
376;initialize;1;3.49306;3.49306;3.49306
376;async;100;0.0137191;0.00137631;0.0197942
376;inner;100;0.628437;0.623873;0.644076
376;wait;100;3.72371e-05;1.7602e-05;0.00023042
376;boundary;100;0.00583037;0.00247271;0.00655463
376;calc iter;100;0.648025;0.642038;0.650867
376;calc total;1;64.9432;64.9432;64.9432
376;total;1;71.7588;71.7588;71.7588
377;initialize;1;3.48617;3.48617;3.48617
377;async;100;0.015989;0.00133347;0.0218368
377;inner;100;0.626421;0.621816;0.642649
377;wait;100;4.15393e-05;1.9413e-05;0.000183063
377;boundary;100;0.00561705;0.00211102;0.00665274
377;calc iter;100;0.648071;0.64356;0.651744
377;calc total;1;64.9432;64.9432;64.9432
377;total;1;71.7519;71.7519;71.7519
378;initialize;1;3.49615;3.49615;3.49615
378;async;100;0.0165821;0.00110574;0.0229205
378;inner;100;0.625714;0.620957;0.642929
378;wait;100;3.55492e-05;1.5381e-05;0.000198644
378;boundary;100;0.00573939;0.00210789;0.00744447
378;calc iter;100;0.648073;0.641109;0.657016
378;calc total;1;64.9432;64.9432;64.9432
378;total;1;71.7619;71.7619;71.7619
379;initialize;1;3.48868;3.48868;3.48868
379;async;100;0.01544;0.00136541;0.0212027
379;inner;100;0.627006;0.622308;0.640529
379;wait;100;3.7728e-05;2.2454e-05;0.000263485
379;boundary;100;0.00552963;0.00280214;0.00654394
379;calc iter;100;0.648015;0.645309;0.651968
379;calc total;1;64.9432;64.9432;64.9432
379;total;1;71.7544;71.7544;71.7544
380;initialize;1;3.49638;3.49638;3.49638
380;async;100;0.00662732;0.00135469;0.0126321
380;inner;100;0.635693;0.630536;0.651004
380;wait;100;3.87146e-05;2.0701e-05;0.000127689
380;boundary;100;0.00563473;0.00366595;0.00697736
380;calc iter;100;0.647995;0.643394;0.658467
380;calc total;1;64.9432;64.9432;64.9432
380;total;1;71.7621;71.7621;71.7621
381;initialize;1;3.49639;3.49639;3.49639
381;async;100;0.0111087;0.00131133;0.0187635
381;inner;100;0.631396;0.62545;0.64576
381;wait;100;3.706e-05;1.8182e-05;9.4349e-05
381;boundary;100;0.0053756;0.00334366;0.00708163
381;calc iter;100;0.647919;0.643714;0.652543
381;calc total;1;64.9432;64.9432;64.9432
381;total;1;71.7622;71.7622;71.7622
382;initialize;1;3.49649;3.49649;3.49649
382;async;100;0.00854494;0.00136087;0.0154776
382;inner;100;0.633101;0.628032;0.647529
382;wait;100;4.38497e-05;2.3809e-05;8.5662e-05
382;boundary;100;0.00628788;0.003198;0.00734945
382;calc iter;100;0.64798;0.644059;0.652524
382;calc total;1;64.9432;64.9432;64.9432
382;total;1;71.7622;71.7622;71.7622
383;initialize;1;3.49647;3.49647;3.49647
383;async;100;0.00853914;0.00137431;0.0136132
383;inner;100;0.632442;0.628428;0.648017
383;wait;100;4.67348e-05;2.2514e-05;9.0081e-05
383;boundary;100;0.00694828;0.00323344;0.00832372
383;calc iter;100;0.647978;0.643888;0.653174
383;calc total;1;64.9432;64.9432;64.9432
383;total;1;71.7622;71.7622;71.7622
MPI
Running Jacobi on 384 processors with (24, 16) elements.
Array Dimensions: 219984 220000
Block Dimensions: 9166 13750
== Energy Conservation Check ==
initial Energy:               25.000
  final Energy:               25.000
    Difference:               -0.000
== Time Statistics ==
Completed 100 iterations.
# unit_id;function_name;num_calls;avg_runtime;min_runtime;max_runtime
48;calc total;1;65.0819;65.0819;65.0819
48;calc update async;100;2.94066e-05;1.4435e-05;0.000330017
48;calc inner;100;0.631017;0.62351;0.639277
48;calc wait;100;0.00556753;0.00186632;0.0153065
48;calc bound;100;0.00421201;0.00247446;0.00580912
48;calc iter;100;0.649725;0.640693;0.657639
48;total;1;69.8688;69.8688;69.8688
49;calc total;1;65.0887;65.0887;65.0887
49;calc update async;100;6.71938e-05;1.179e-05;0.00435542
49;calc inner;100;0.629372;0.621252;0.639066
49;calc wait;100;0.0140374;0.0038339;0.0263829
49;calc bound;100;0.00409785;0.00244755;0.00539795
49;calc iter;100;0.649776;0.638069;0.663496
49;total;1;69.8721;69.8721;69.8721
50;calc total;1;65.0896;65.0896;65.0896
50;calc update async;100;6.78232e-05;1.3481e-05;0.00437756
50;calc inner;100;0.631621;0.626398;0.641355
50;calc wait;100;0.0113073;0.00187736;0.0189658
50;calc bound;100;0.00442322;0.00249945;0.00566561
50;calc iter;100;0.649876;0.641203;0.657653
50;total;1;69.8731;69.8731;69.8731
51;calc total;1;65.0887;65.0887;65.0887
51;calc update async;100;6.77235e-05;1.2613e-05;0.00435703
51;calc inner;100;0.630678;0.624437;0.639764
51;calc wait;100;0.0105957;0.00256262;0.019937
51;calc bound;100;0.0038825;0.00254735;0.00549198
51;calc iter;100;0.649929;0.641141;0.65913
51;total;1;69.8717;69.8717;69.8717
52;calc total;1;65.0928;65.0928;65.0928
52;calc update async;100;6.4191e-05;1.3393e-05;0.00388128
52;calc inner;100;0.629421;0.624418;0.636863
52;calc wait;100;0.00776061;0.00156203;0.0208712
52;calc bound;100;0.00364207;0.00248949;0.00603747
52;calc iter;100;0.64993;0.642693;0.656846
52;total;1;69.8729;69.8729;69.8729
53;calc total;1;65.0913;65.0913;65.0913
53;calc update async;100;6.73221e-05;1.3386e-05;0.00400734
53;calc inner;100;0.629552;0.624416;0.637171
53;calc wait;100;0.00958428;0.00194505;0.0194953
53;calc bound;100;0.00350679;0.0019436;0.00482899
53;calc iter;100;0.649985;0.643937;0.65762
53;total;1;69.872;69.872;69.872
54;calc total;1;65.0842;65.0842;65.0842
54;calc update async;100;0.000106102;1.818e-05;0.00743863
54;calc inner;100;0.630194;0.624822;0.636742
54;calc wait;100;0.00608083;0.00164265;0.0128351
54;calc bound;100;0.00322395;0.00158863;0.00539905
54;calc iter;100;0.649968;0.645573;0.655039
54;total;1;69.8628;69.8628;69.8628
55;calc total;1;65.0888;65.0888;65.0888
55;calc update async;100;8.25778e-05;1.6979e-05;0.00488354
55;calc inner;100;0.630345;0.624887;0.637786
55;calc wait;100;0.00420066;0.00163397;0.0158488
55;calc bound;100;0.00326788;0.00162399;0.00560557
55;calc iter;100;0.65007;0.642861;0.664802
55;total;1;69.8629;69.8629;69.8629
56;calc total;1;65.0891;65.0891;65.0891
56;calc update async;100;8.16496e-05;9.529e-06;0.00442166
56;calc inner;100;0.628975;0.623655;0.637063
56;calc wait;100;0.00433878;0.00136319;0.0144972
56;calc bound;100;0.00322504;0.00161196;0.00504856
56;calc iter;100;0.650127;0.641111;0.669024
56;total;1;69.8641;69.8641;69.8641
57;calc total;1;65.0885;65.0885;65.0885
57;calc update async;100;8.00827e-05;1.3112e-05;0.00467387
57;calc inner;100;0.631527;0.626061;0.639395
57;calc wait;100;0.0054065;0.00146856;0.0138
57;calc bound;100;0.0031033;0.00162168;0.00401953
57;calc iter;100;0.65009;0.641403;0.655988
57;total;1;69.8716;69.8716;69.8716
58;calc total;1;65.088;65.088;65.088
58;calc update async;100;7.97628e-05;1.0764e-05;0.00487296
58;calc inner;100;0.634164;0.628745;0.641022
58;calc wait;100;0.00393737;0.00143459;0.0117087
58;calc bound;100;0.00324723;0.00162861;0.00574165
58;calc iter;100;0.650075;0.64357;0.653606
58;total;1;69.8741;69.8741;69.8741
59;calc total;1;65.0865;65.0865;65.0865
59;calc update async;100;9.10141e-05;1.3455e-05;0.00583244
59;calc inner;100;0.63103;0.626997;0.639
59;calc wait;100;0.00764222;0.00188987;0.0153185
59;calc bound;100;0.00386026;0.0016435;0.00732079
59;calc iter;100;0.65005;0.642725;0.655833
59;total;1;69.875;69.875;69.875
60;calc total;1;65.084;65.084;65.084
60;calc update async;100;0.000182904;9.2986e-05;0.00120963
60;calc inner;100;0.621942;0.615317;0.633572
60;calc wait;100;0.0208424;0.00428469;0.0472974
60;calc bound;100;0.00684507;0.00153989;0.00745814
60;calc iter;100;0.649817;0.637226;0.678998
60;total;1;69.8806;69.8806;69.8806
61;calc total;1;65.0873;65.0873;65.0873
61;calc update async;100;0.000172373;6.4725e-05;0.00566344
61;calc inner;100;0.625424;0.618105;0.635582
61;calc wait;100;0.0197656;0.0018585;0.0444115
61;calc bound;100;0.00428906;0.00157396;0.00680231
61;calc iter;100;0.649654;0.6378;0.676177
[truncated: 371,261 more chars]
