# Supplementary material for: A Halo abstraction for distributed n-dimensional structured grids within the C++ PGAS library DASH
Source: PeerJ Comput Sci. 2023 Feb 3;9:e1203. doi: 10.7717/peerj-cs.1203 (PMC10280232; doi:10.7717/peerj-cs.1203)
Supplement: Supplemental Information 2 [file peerj-cs-09-1203-s002.gz › raw_haswell/res_2d/weak/plain/heat2d_n64_c24_440000_21918181.out]

DASH
InitEnergy=25.00000
EndEnergy=25.00000
DiffEnergy=-0.00000
Matrixspec: 440000 x 440000
Iterations: 100
# unit_id;function_name;num_calls;avg_runtime;min_runtime;max_runtime
0;initialize;1;9.48769;9.48769;9.48769
0;async;100;0.04521;0.00135;0.05745
0;inner;100;0.59627;0.58660;0.64426
0;wait;100;0.00005;0.00002;0.00009
0;boundary;100;0.00689;0.00317;0.00793
0;calc iter;100;0.64842;0.63413;0.66213
0;calc total;1;64.96861;64.96861;64.96861
0;total;1;80.40596;80.40596;80.40596
1;initialize;1;9.48769;9.48769;9.48769
1;async;100;0.0465853;0.00139589;0.056325
1;inner;100;0.595825;0.583938;0.642572
1;wait;100;4.67705e-05;2.8595e-05;0.000150989
1;boundary;100;0.00615376;0.00386528;0.00704578
1;calc iter;100;0.648613;0.61339;0.679727
1;calc total;1;64.9686;64.9686;64.9686
1;total;1;80.406;80.406;80.406
2;initialize;1;9.48771;9.48771;9.48771
2;async;100;0.0476579;0.00143088;0.056663
2;inner;100;0.595174;0.586933;0.642555
2;wait;100;4.23911e-05;2.6717e-05;0.0001359
2;boundary;100;0.00595229;0.00380667;0.00674108
2;calc iter;100;0.648828;0.6385;0.657654
2;calc total;1;64.9686;64.9686;64.9686
2;total;1;80.4059;80.4059;80.4059
3;initialize;1;9.48482;9.48482;9.48482
3;async;100;0.0464323;0.00185361;0.0574547
3;inner;100;0.596391;0.581195;0.643725
3;wait;100;4.4447e-05;2.5178e-05;0.0001203
3;boundary;100;0.00618611;0.00295038;0.00711529
3;calc iter;100;0.649056;0.629418;0.663554
3;calc total;1;64.9686;64.9686;64.9686
3;total;1;80.4031;80.4031;80.4031
4;initialize;1;9.48771;9.48771;9.48771
4;async;100;0.041425;0.00146253;0.0499054
4;inner;100;0.601678;0.577831;0.646289
4;wait;100;4.28345e-05;2.2497e-05;8.6826e-05
4;boundary;100;0.00611529;0.00215408;0.00654397
4;calc iter;100;0.649263;0.617402;0.670446
4;calc total;1;64.9686;64.9686;64.9686
4;total;1;80.406;80.406;80.406
5;initialize;1;9.48771;9.48771;9.48771
5;async;100;0.0502367;0.0014688;0.0575591
5;inner;100;0.593516;0.565555;0.644866
5;wait;100;4.07767e-05;2.0754e-05;0.000157816
5;boundary;100;0.00554764;0.00211829;0.00706072
5;calc iter;100;0.649344;0.620594;0.662758
5;calc total;1;64.9686;64.9686;64.9686
5;total;1;80.406;80.406;80.406
6;initialize;1;9.48767;9.48767;9.48767
6;async;100;0.0524228;0.00145508;0.0666776
6;inner;100;0.590298;0.570243;0.63879
6;wait;100;4.22571e-05;2.4314e-05;0.000176124
6;boundary;100;0.00640169;0.00227432;0.00709671
6;calc iter;100;0.649167;0.626803;0.658199
6;calc total;1;64.9686;64.9686;64.9686
6;total;1;80.4059;80.4059;80.4059
7;initialize;1;9.48319;9.48319;9.48319
7;async;100;0.0513124;0.00139977;0.068546
7;inner;100;0.591248;0.57949;0.636809
7;wait;100;4.45769e-05;2.3707e-05;0.000276651
7;boundary;100;0.00637005;0.00328668;0.00756139
7;calc iter;100;0.648978;0.624304;0.671469
7;calc total;1;64.9686;64.9686;64.9686
7;total;1;80.4014;80.4014;80.4014
8;initialize;1;9.48527;9.48527;9.48527
8;async;100;0.0477705;0.00142417;0.0746484
8;inner;100;0.594912;0.587636;0.641142
8;wait;100;5.48476e-05;3.4177e-05;0.0001567
8;boundary;100;0.00600135;0.0035414;0.00802181
8;calc iter;100;0.648741;0.624901;0.67496
8;calc total;1;64.9686;64.9686;64.9686
8;total;1;80.4035;80.4035;80.4035
9;initialize;1;9.48767;9.48767;9.48767
9;async;100;0.0489943;0.00144829;0.0953834
9;inner;100;0.592635;0.583189;0.639439
9;wait;100;4.64014e-05;3.2589e-05;0.000174053
9;boundary;100;0.00675029;0.00543388;0.0119687
9;calc iter;100;0.648428;0.626825;0.693739
9;calc total;1;64.9686;64.9686;64.9686
9;total;1;80.406;80.406;80.406
10;initialize;1;9.48771;9.48771;9.48771
10;async;100;0.0510535;0.00139187;0.0960142
10;inner;100;0.589175;0.57735;0.640432
10;wait;100;5.58347e-05;3.4852e-05;0.000198819
10;boundary;100;0.00775996;0.00491879;0.00830881
10;calc iter;100;0.648047;0.619583;0.701445
10;calc total;1;64.9686;64.9686;64.9686
10;total;1;80.4059;80.4059;80.4059
11;initialize;1;9.48773;9.48773;9.48773
11;async;100;0.0504245;0.000698897;0.0910562
11;inner;100;0.589088;0.577221;0.645368
11;wait;100;5.68995e-05;4.1804e-05;9.6439e-05
11;boundary;100;0.00830315;0.00263762;0.00869218
11;calc iter;100;0.647875;0.621987;0.704665
11;calc total;1;64.9686;64.9686;64.9686
11;total;1;80.406;80.406;80.406
12;initialize;1;9.48773;9.48773;9.48773
12;async;100;0.0268615;0.00140755;0.0651958
12;inner;100;0.61305;0.607883;0.639225
12;wait;100;5.94498e-05;3.8272e-05;0.000193155
12;boundary;100;0.00793238;0.00487484;0.0084764
12;calc iter;100;0.647906;0.623632;0.68476
12;calc total;1;64.9686;64.9686;64.9686
12;total;1;80.406;80.406;80.406
13;initialize;1;9.48771;9.48771;9.48771
13;async;100;0.0291149;0.00141662;0.0374972
13;inner;100;0.611275;0.607155;0.63851
13;wait;100;5.08181e-05;3.0411e-05;0.000232645
13;boundary;100;0.00758226;0.00488935;0.00839869
13;calc iter;100;0.648025;0.636528;0.655943
13;calc total;1;64.9686;64.9686;64.9686
13;total;1;80.4059;80.4059;80.4059
14;initialize;1;9.48769;9.48769;9.48769
14;async;100;0.0176095;0.00110253;0.0246486
14;inner;100;0.623506;0.619371;0.647177
14;wait;100;5.0561e-05;2.9797e-05;9.2884e-05
14;boundary;100;0.00715386;0.00319824;0.00788824
14;calc iter;100;0.648323;0.640069;0.653408
14;calc total;1;64.9686;64.9686;64.9686
14;total;1;80.4059;80.4059;80.4059
15;initialize;1;9.4877;9.4877;9.4877
15;async;100;0.0298963;0.00138273;0.0376245
15;inner;100;0.611109;0.605851;0.638644
15;wait;100;4.68421e-05;3.1576e-05;0.000131147
15;boundary;100;0.00739568;0.00502336;0.00789483
15;calc iter;100;0.648451;0.639788;0.653663
15;calc total;1;64.9686;64.9686;64.9686
15;total;1;80.4059;80.4059;80.4059
16;initialize;1;9.48768;9.48768;9.48768
16;async;100;0.0262108;0.000794495;0.0320848
16;inner;100;0.614957;0.605416;0.643506
16;wait;100;4.62923e-05;2.58e-05;0.000142763
16;boundary;100;0.0074593;0.00329144;0.0078793
16;calc iter;100;0.648676;0.639219;0.653824
16;calc total;1;64.9686;64.9686;64.9686
16;total;1;80.406;80.406;80.406
48;initialize;1;9.21095;9.21095;9.21095
48;async;100;0.0380324;0.00127359;0.0488329
48;inner;100;0.602244;0.593841;0.642434
48;wait;100;5.01744e-05;2.5689e-05;0.000101023
48;boundary;100;0.00803551;0.0029395;0.00851591
48;calc iter;100;0.648364;0.638254;0.657976
48;calc total;1;64.9686;64.9686;64.9686
48;total;1;80.1311;80.1311;80.1311
72;initialize;1;9.22649;9.22649;9.22649
72;async;100;0.0619851;0.00140584;0.0940364
72;inner;100;0.581533;0.562177;0.634203
72;wait;100;3.49183e-05;1.3573e-05;0.000197878
72;boundary;100;0.00517104;0.00211594;0.00718282
72;calc iter;100;0.648726;0.630606;0.665923
72;calc total;1;64.9686;64.9686;64.9686
72;total;1;80.1465;80.1465;80.1465
24;initialize;1;9.13646;9.13646;9.13646
24;async;100;0.0350809;0.00130181;0.0387755
24;inner;100;0.607653;0.572267;0.64132
24;wait;100;4.52523e-05;1.7e-05;0.00016424
24;boundary;100;0.00658579;0.0021322;0.00717251
24;calc iter;100;0.649367;0.61172;0.656915
24;calc total;1;64.9686;64.9686;64.9686
24;total;1;80.0539;80.0539;80.0539
17;initialize;1;9.48771;9.48771;9.48771
17;async;100;0.0346406;0.00135798;0.0402172
17;inner;100;0.606612;0.589124;0.635414
17;wait;100;5.06143e-05;2.8231e-05;0.000287257
17;boundary;100;0.00754443;0.00469713;0.00794966
17;calc iter;100;0.648851;0.631782;0.655503
17;calc total;1;64.9686;64.9686;64.9686
17;total;1;80.4059;80.4059;80.4059
49;initialize;1;9.21097;9.21097;9.21097
49;async;100;0.0334589;0.000641784;0.0412224
49;inner;100;0.608137;0.602441;0.64711
49;wait;100;4.7766e-05;1.9106e-05;8.2462e-05
49;boundary;100;0.00703257;0.00265962;0.00791352
49;calc iter;100;0.648679;0.63858;0.655476
49;calc total;1;64.9686;64.9686;64.9686
49;total;1;80.1312;80.1312;80.1312
73;initialize;1;9.22654;9.22654;9.22654
73;async;100;0.049052;0.00133041;0.0801926
73;inner;100;0.595249;0.580211;0.638391
73;wait;100;2.86321e-05;1.4021e-05;7.8105e-05
73;boundary;100;0.00435281;0.00211027;0.00655128
73;calc iter;100;0.648684;0.637516;0.665885
73;calc total;1;64.9686;64.9686;64.9686
73;total;1;80.1465;80.1465;80.1465
25;initialize;1;9.12803;9.12803;9.12803
25;async;100;0.0247585;0.00143147;0.0342673
25;inner;100;0.617708;0.592825;0.649377
25;wait;100;4.49957e-05;2.0595e-05;0.000109012
25;boundary;100;0.0067041;0.00233514;0.00713988
25;calc iter;100;0.649217;0.618517;0.659598
25;calc total;1;64.9686;64.9686;64.9686
25;total;1;80.0454;80.0454;80.0454
18;initialize;1;9.4837;9.4837;9.4837
18;async;100;0.0344027;0.00136536;0.0390703
18;inner;100;0.607132;0.577563;0.63723
18;wait;100;5.16065e-05;2.4607e-05;0.000183208
18;boundary;100;0.00746712;0.00380486;0.00783545
18;calc iter;100;0.649056;0.617679;0.65704
18;calc total;1;64.9686;64.9686;64.9686
18;total;1;80.4019;80.4019;80.4019
50;initialize;1;9.20061;9.20061;9.20061
50;async;100;0.0371837;0.00130511;0.0439136
50;inner;100;0.605248;0.599762;0.643384
50;wait;100;4.10075e-05;2.849e-05;0.000157466
50;boundary;100;0.00650449;0.00304137;0.00853498
50;calc iter;100;0.648979;0.637392;0.65484
50;calc total;1;64.9686;64.9686;64.9686
50;total;1;80.1208;80.1208;80.1208
74;initialize;1;9.22652;9.22652;9.22652
74;async;100;0.0441289;0.00128885;0.0726439
74;inner;100;0.599626;0.583147;0.638401
74;wait;100;3.16613e-05;1.6297e-05;9.5489e-05
74;boundary;100;0.00484043;0.00213119;0.0076608
74;calc iter;100;0.648629;0.63862;0.661748
74;calc total;1;64.9686;64.9686;64.9686
74;total;1;80.1465;80.1465;80.1465
26;initialize;1;9.12646;9.12646;9.12646
26;async;100;0.0248593;0.00131204;0.0362166
26;inner;100;0.617373;0.59972;0.647686
26;wait;100;3.96083e-05;2.0143e-05;9.3013e-05
26;boundary;100;0.00680335;0.00251558;0.00725228
26;calc iter;100;0.649078;0.628989;0.659042
26;calc total;1;64.9686;64.9686;64.9686
26;total;1;80.0439;80.0439;80.0439
19;initialize;1;9.48275;9.48275;9.48275
19;async;100;0.0285411;0.00137715;0.0320932
19;inner;100;0.61314;0.571441;0.641829
19;wait;100;4.95325e-05;2.4088e-05;0.000150923
19;boundary;100;0.00751559;0.00326163;0.00784423
19;calc iter;100;0.649248;0.603919;0.656463
19;calc total;1;64.9686;64.9686;64.9686
19;total;1;80.4009;80.4009;80.4009
51;initialize;1;9.21099;9.21099;9.21099
51;async;100;0.0350397;0.000704177;0.0446111
51;inner;100;0.607791;0.599011;0.643786
51;wait;100;4.08484e-05;2.4894e-05;9.147e-05
51;boundary;100;0.00635993;0.0029666;0.00784997
51;calc iter;100;0.649234;0.63683;0.655866
51;calc total;1;64.9686;64.9686;64.9686
51;total;1;80.1312;80.1312;80.1312
75;initialize;1;9.22653;9.22653;9.22653
75;async;100;0.0465508;0.00130554;0.0810586
75;inner;100;0.596078;0.58211;0.636745
75;wait;100;3.60198e-05;1.8773e-05;0.000107816
75;boundary;100;0.00582998;0.00338794;0.00862171
75;calc iter;100;0.648497;0.636591;0.67165
75;calc total;1;64.9686;64.9686;64.9686
75;total;1;80.1465;80.1465;80.1465
27;initialize;1;9.11707;9.11707;9.11707
27;async;100;0.0244506;0.000798695;0.0353307
27;inner;100;0.617297;0.606664;0.648047
27;wait;100;4.12451e-05;2.8657e-05;8.8066e-05
27;boundary;100;0.00712564;0.00238377;0.00784608
27;calc iter;100;0.648917;0.633095;0.659125
27;calc total;1;64.9686;64.9686;64.9686
27;total;1;80.0345;80.0345;80.0345
20;initialize;1;9.48767;9.48767;9.48767
20;async;100;0.0235981;0.00145743;0.0271356
20;inner;100;0.618067;0.564696;0.643584
20;wait;100;5.52926e-05;2.818e-05;9.8231e-05
20;boundary;100;0.00769258;0.00295261;0.00803758
20;calc iter;100;0.649416;0.594814;0.659825
20;calc total;1;64.9686;64.9686;64.9686
20;total;1;80.4059;80.4059;80.4059
52;initialize;1;9.21097;9.21097;9.21097
52;async;100;0.0406932;0.0012963;0.0503273
52;inner;100;0.601825;0.586249;0.638772
52;wait;100;4.32724e-05;1.9992e-05;0.000195758
52;boundary;100;0.00679545;0.00288155;0.0079074
52;calc iter;100;0.649359;0.630169;0.656899
52;calc total;1;64.9686;64.9686;64.9686
52;total;1;80.1311;80.1311;80.1311
76;initialize;1;9.22648;9.22648;9.22648
76;async;100;0.0429885;0.00128594;0.0991193
76;inner;100;0.600197;0.582366;0.638899
76;wait;100;3.56712e-05;2.4365e-05;0.000100916
76;boundary;100;0.00512712;0.00282569;0.00654002
76;calc iter;100;0.648351;0.613228;0.695275
76;calc total;1;64.9686;64.9686;64.9686
76;total;1;80.1465;80.1465;80.1465
28;initialize;1;9.13647;9.13647;9.13647
28;async;100;0.033911;0.00131341;0.0460031
28;inner;100;0.608018;0.60364;0.642934
28;wait;100;4.55878e-05;2.9676e-05;0.00015771
28;boundary;100;0.00672813;0.00456304;0.0077906
28;calc iter;100;0.648705;0.637533;0.659175
28;calc total;1;64.9686;64.9686;64.9686
28;total;1;80.0539;80.0539;80.0539
21;initialize;1;9.48769;9.48769;9.48769
21;async;100;0.0213198;0.00144465;0.0233393
21;inner;100;0.621299;0.558896;0.647846
21;wait;100;4.92494e-05;2.2102e-05;0.000148655
21;boundary;100;0.00685693;0.00216192;0.00712588
21;calc iter;100;0.649527;0.581847;0.663792
21;calc total;1;64.9686;64.9686;64.9686
21;total;1;80.4059;80.4059;80.4059
53;initialize;1;9.19691;9.19691;9.19691
53;async;100;0.0444287;0.00134229;0.062024
53;inner;100;0.599418;0.576869;0.637948
53;wait;100;3.68392e-05;1.7909e-05;0.000251214
53;boundary;100;0.00561378;0.00213235;0.00661906
53;calc iter;100;0.6495;0.626312;0.665547
53;calc total;1;64.9686;64.9686;64.9686
53;total;1;80.1171;80.1171;80.1171
77;initialize;1;9.22653;9.22653;9.22653
77;async;100;0.0506714;0.0013903;0.106558
77;inner;100;0.590554;0.573299;0.631155
77;wait;100;4.70441e-05;2.9189e-05;0.000269386
77;boundary;100;0.0068381;0.00556748;0.00797263
77;calc iter;100;0.648113;0.610617;0.691594
77;calc total;1;64.9686;64.9686;64.9686
77;total;1;80.1465;80.1465;80.1465
29;initialize;1;9.11619;9.11619;9.11619
29;async;100;0.0334711;0.00221864;0.0467042
29;inner;100;0.607402;0.602324;0.641102
29;wait;100;4.50408e-05;3.0171e-05;0.000144453
29;boundary;100;0.0074791;0.00489506;0.00809838
29;calc iter;100;0.648399;0.636461;0.658155
29;calc total;1;64.9686;64.9686;64.9686
29;total;1;80.0336;80.0336;80.0336
22;initialize;1;9.4877;9.4877;9.4877
22;async;100;0.00322668;0.00138711;0.00335177
22;inner;100;0.63938;0.57462;0.659267
22;wait;100;4.98198e-05;1.8983e-05;0.000234092
22;boundary;100;0.00702686;0.00218862;0.00775871
22;calc iter;100;0.649685;0.580075;0.668019
22;calc total;1;64.9686;64.9686;64.9686
22;total;1;80.4059;80.4059;80.4059
54;initialize;1;9.20168;9.20168;9.20168
54;async;100;0.0486778;0.00132899;0.0537593
54;inner;100;0.594694;0.568814;0.635639
54;wait;100;4.29212e-05;3.0728e-05;0.000275649
54;boundary;100;0.00617729;0.00211326;0.013493
54;calc iter;100;0.649595;0.619075;0.68476
54;calc total;1;64.9686;64.9686;64.9686
54;total;1;80.1219;80.1219;80.1219
78;initialize;1;9.22656;9.22656;9.22656
78;async;100;0.0481799;0.00131805;0.0987963
78;inner;100;0.592762;0.569121;0.636628
78;wait;100;4.22632e-05;2.1381e-05;0.000122412
78;boundary;100;0.00697728;0.00351197;0.00852703
78;calc iter;100;0.647963;0.612753;0.685906
78;calc total;1;64.9686;64.9686;64.9686
78;total;1;80.1465;80.1465;80.1465
96;initialize;1;9.11577;9.11577;9.11577
96;async;100;0.0139923;0.00128508;0.024051
96;inner;100;0.627952;0.619494;0.648645
96;wait;100;4.84381e-05;2.3282e-05;8.8812e-05
96;boundary;100;0.00721973;0.00332735;0.00822515
96;calc iter;100;0.649215;0.638044;0.653634
96;calc total;1;64.9686;64.9686;64.9686
96;total;1;80.0361;80.0361;80.0361
30;initialize;1;9.12978;9.12978;9.12978
30;async;100;0.0346662;0.00135314;0.0424028
30;inner;100;0.605108;0.6008;0.640347
30;wait;100;5.18908e-05;3.6068e-05;0.000166428
30;boundary;100;0.00815738;0.0054861;0.00853967
30;calc iter;100;0.647986;0.635836;0.65445
30;calc total;1;64.9686;64.9686;64.9686
30;total;1;80.0472;80.0472;80.0472
23;initialize;1;9.48767;9.48767;9.48767
23;async;100;0.0293906;0.00143522;0.0312219
23;inner;100;0.612434;0.554402;0.638868
23;wait;100;4.57315e-05;2.3623e-05;0.00011906
23;boundary;100;0.00759468;0.00231675;0.00782077
23;calc iter;100;0.649468;0.586035;0.660459
23;calc total;1;64.9686;64.9686;64.9686
23;total;1;80.4059;80.4059;80.4059
55;initialize;1;9.20543;9.20543;9.20543
55;async;100;0.0410405;0.00129758;0.0464799
55;inner;100;0.602211;0.581631;0.639272
55;wait;100;4.46498e-05;2.0197e-05;0.000181516
55;boundary;100;0.0061489;0.00231269;0.00739754
55;calc iter;100;0.649447;0.626708;0.661856
55;calc total;1;64.9686;64.9686;64.9686
55;total;1;80.1255;80.1255;80.1255
79;initialize;1;9.22651;9.22651;9.22651
79;async;100;0.0528259;0.00137901;0.0936342
79;inner;100;0.587426;0.561654;0.632959
79;wait;100;5.61367e-05;2.6192e-05;0.000270769
79;boundary;100;0.00737585;0.00390722;0.00853229
79;calc iter;100;0.647686;0.625647;0.677977
79;calc total;1;64.9686;64.9686;64.9686
79;total;1;80.1465;80.1465;80.1465
97;initialize;1;9.11007;9.11007;9.11007
97;async;100;0.0112133;0.00132719;0.0205441
97;inner;100;0.631728;0.624033;0.651339
97;wait;100;3.85475e-05;2.4247e-05;0.000101832
97;boundary;100;0.00631376;0.00394666;0.00722856
97;calc iter;100;0.649296;0.641728;0.657275
97;calc total;1;64.9686;64.9686;64.9686
97;total;1;80.0304;80.0304;80.0304
31;initialize;1;9.11444;9.11444;9.11444
31;async;100;0.0349381;0.00129923;0.0414905
31;inner;100;0.606063;0.602639;0.639152
31;wait;100;4.65239e-05;3.3237e-05;0.00023583
31;boundary;100;0.00721768;0.00605226;0.00787955
31;calc iter;100;0.648268;0.634929;0.655802
31;calc total;1;64.9686;64.9686;64.9686
31;total;1;80.0319;80.0319;80.0319
56;initialize;1;9.20602;9.20602;9.20602
56;async;100;0.0396456;0.00103409;0.05539
56;inner;100;0.602955;0.593742;0.641848
56;wait;100;4.84388e-05;2.4021e-05;0.000189206
56;boundary;100;0.00657322;0.00361607;0.0070976
56;calc iter;100;0.649225;0.637596;0.663444
56;calc total;1;64.9686;64.9686;64.9686
56;total;1;80.1262;80.1262;80.1262
80;initialize;1;9.22648;9.22648;9.22648
80;async;100;0.0463133;0.00139706;0.0744858
80;inner;100;0.595512;0.573034;0.637534
80;wait;100;3.9787e-05;1.7993e-05;0.00012802
80;boundary;100;0.00593181;0.00242639;0.00799208
80;calc iter;100;0.647799;0.6377;0.661158
80;calc total;1;64.9686;64.9686;64.9686
80;total;1;80.1465;80.1465;80.1465
98;initialize;1;9.11577;9.11577;9.11577
98;async;100;0.0176081;0.00127144;0.026759
98;inner;100;0.625417;0.617472;0.647113
98;wait;100;4.10558e-05;2.281e-05;0.000119546
98;boundary;100;0.00625467;0.0034047;0.00704171
98;calc iter;100;0.649323;0.645126;0.655252
98;calc total;1;64.9686;64.9686;64.9686
98;total;1;80.0361;80.0361;80.0361
32;initialize;1;9.1365;9.1365;9.1365
32;async;100;0.0288784;0.00131704;0.0349197
32;inner;100;0.612333;0.606494;0.64419
32;wait;100;5.40952e-05;3.5101e-05;0.000130019
32;boundary;100;0.00750494;0.00378897;0.00786301
32;calc iter;100;0.648773;0.634485;0.654316
32;calc total;1;64.9686;64.9686;64.9686
32;total;1;80.0539;80.0539;80.0539
57;initialize;1;9.20348;9.20348;9.20348
57;async;100;0.0402731;0.00148092;0.0533057
57;inner;100;0.602438;0.595666;0.640631
57;wait;100;4.00988e-05;2.305e-05;0.000192127
57;boundary;100;0.00630802;0.00326286;0.00715713
57;calc iter;100;0.649062;0.634207;0.660668
57;calc total;1;64.9686;64.9686;64.9686
57;total;1;80.1236;80.1236;80.1236
81;initialize;1;9.21665;9.21665;9.21665
81;async;100;0.0455855;0.00135545;0.0682895
81;inner;100;0.597584;0.578508;0.636274
81;wait;100;3.77044e-05;2.2385e-05;0.000207055
81;boundary;100;0.0049293;0.00361784;0.0063503
81;calc iter;100;0.648138;0.641702;0.656048
81;calc total;1;64.9686;64.9686;64.9686
81;total;1;80.1366;80.1366;80.1366
99;initialize;1;9.11336;9.11336;9.11336
99;async;100;0.017831;0.00102181;0.0269301
99;inner;100;0.624909;0.61673;0.646499
99;wait;100;4.04124e-05;2.4948e-05;0.000121047
99;boundary;100;0.00658671;0.00304055;0.00707553
99;calc iter;100;0.64937;0.640135;0.655824
99;calc total;1;64.9686;64.9686;64.9686
99;total;1;80.0337;80.0337;80.0337
33;initialize;1;9.13662;9.13662;9.13662
33;async;100;0.0278478;0.00133904;0.0333137
33;inner;100;0.614297;0.601356;0.645727
33;wait;100;4.27858e-05;2.444e-05;0.000124783
33;boundary;100;0.00678274;0.00346038;0.00721284
33;calc iter;100;0.648972;0.634933;0.65515
33;calc total;1;64.9686;64.9686;64.9686
33;total;1;80.0539;80.0539;80.0539
58;initialize;1;9.1995;9.1995;9.1995
58;async;100;0.0352204;0.00130386;0.0475403
58;inner;100;0.607253;0.600704;0.644766
58;wait;100;4.22365e-05;1.7327e-05;9.7365e-05
58;boundary;100;0.00637565;0.00256917;0.0071808
58;calc iter;100;0.648894;0.639554;0.659634
58;calc total;1;64.9686;64.9686;64.9686
58;total;1;80.1197;80.1197;80.1197
82;initialize;1;9.22655;9.22655;9.22655
82;async;100;0.0437504;0.00154386;0.0619485
82;inner;100;0.600064;0.584768;0.640358
82;wait;100;3.81387e-05;1.9397e-05;0.000119972
82;boundary;100;0.00463546;0.00219429;0.0071376
82;calc iter;100;0.648489;0.639801;0.66003
82;calc total;1;64.9686;64.9686;64.9686
82;total;1;80.1465;80.1465;80.1465
100;initialize;1;9.11575;9.11575;9.11575
100;async;100;0.0213175;0.00127407;0.0294603
100;inner;100;0.621674;0.614688;0.644685
100;wait;100;4.63188e-05;1.9147e-05;0.000185086
100;boundary;100;0.0063979;0.00216364;0.00793526
100;calc iter;100;0.649438;0.639501;0.659462
100;calc total;1;64.9686;64.9686;64.9686
100;total;1;80.0361;80.0361;80.0361
34;initialize;1;9.13648;9.13648;9.13648
34;async;100;0.0337276;0.00128152;0.0390787
34;inner;100;0.608588;0.587907;0.639199
34;wait;100;4.11101e-05;1.8444e-05;0.000202308
34;boundary;100;0.00676411;0.00294829;0.00723693
34;calc iter;100;0.649123;0.62328;0.660208
34;calc total;1;64.9686;64.9686;64.9686
34;total;1;80.0539;80.0539;80.0539
59;initialize;1;9.21101;9.21101;9.21101
59;async;100;0.0418946;0.00131118;0.0549146
59;inner;100;0.599031;0.592945;0.63909
59;wait;100;4.89172e-05;3.231e-05;0.000144542
59;boundary;100;0.00766662;0.00495211;0.010152
59;calc iter;100;0.648644;0.638044;0.664358
59;calc total;1;64.9686;64.9686;64.9686
59;total;1;80.1311;80.1311;80.1311
83;initialize;1;9.22162;9.22162;9.22162
83;async;100;0.0528757;0.0013114;0.0694831
83;inner;100;0.591255;0.576482;0.63502
83;wait;100;3.19258e-05;1.5321e-05;0.000178381
83;boundary;100;0.00452701;0.00217304;0.00694881
83;calc iter;100;0.648691;0.637615;0.654275
83;calc total;1;64.9686;64.9686;64.9686
83;total;1;80.1416;80.1416;80.1416
101;initialize;1;9.11581;9.11581;9.11581
101;async;100;0.0247756;0.00130927;0.0339068
101;inner;100;0.617857;0.610768;0.641133
101;wait;100;4.9604e-05;1.8555e-05;0.000260065
101;boundary;100;0.00683622;0.00211875;0.00713738
101;calc iter;100;0.64952;0.632943;0.65819
101;calc total;1;64.9686;64.9686;64.9686
101;total;1;80.0362;80.0362;80.0362
35;initialize;1;9.12357;9.12357;9.12357
35;async;100;0.028812;0.00137461;0.0340351
35;inner;100;0.613651;0.582785;0.646285
35;wait;100;4.1572e-05;2.3092e-05;9.0536e-05
35;boundary;100;0.00680573;0.00219971;0.00719173
35;calc iter;100;0.649313;0.612751;0.661696
35;calc total;1;64.9686;64.9686;64.9686
35;total;1;80.041;80.041;80.041
60;initialize;1;9.21102;9.21102;9.21102
60;async;100;0.0267316;0.00101457;0.0370937
60;inner;100;0.613936;0.609088;0.644696
60;wait;100;5.12247e-05;3.8127e-05;0.000184608
60;boundary;100;0.00773721;0.004643;0.0086482
60;calc iter;100;0.648459;0.6392;0.65688
60;calc total;1;64.9686;64.9686;64.9686
60;total;1;80.1311;80.1311;80.1311
84;initialize;1;9.21948;9.21948;9.21948
84;async;100;0.030586;0.00136761;0.0557509
84;inner;100;0.610968;0.586262;0.643021
84;wait;100;5.7389e-05;1.9368e-05;0.00013558
84;boundary;100;0.00733591;0.00290086;0.00791944
84;calc iter;100;0.64895;0.623493;0.670982
84;calc total;1;64.9686;64.9686;64.9686
84;total;1;80.1394;80.1394;80.1394
102;initialize;1;9.11584;9.11584;9.11584
102;async;100;0.0202941;0.00131526;0.0313168
102;inner;100;0.622862;0.615536;0.644436
102;wait;100;4.20977e-05;2.1107e-05;0.0002438
102;boundary;100;0.00623367;0.00215422;0.00680082
102;calc iter;100;0.649435;0.637185;0.656207
102;calc total;1;64.9686;64.9686;64.9686
102;total;1;80.0362;80.0362;80.0362
36;initialize;1;9.11802;9.11802;9.11802
36;async;100;0.023139;0.00203965;0.0251772
36;inner;100;0.61896;0.562148;0.645594
36;wait;100;6.17967e-05;3.1106e-05;0.000126377
36;boundary;100;0.00714657;0.00214223;0.00767298
36;calc iter;100;0.64931;0.587975;0.666608
36;calc total;1;64.9686;64.9686;64.9686
36;total;1;80.0355;80.0355;80.0355
61;initialize;1;9.19889;9.19889;9.19889
61;async;100;0.0271623;0.00133161;0.0401979
61;inner;100;0.613039;0.608102;0.644749
61;wait;100;5.34773e-05;3.4941e-05;0.000140482
61;boundary;100;0.00786463;0.00463021;0.0085712
61;calc iter;100;0.648122;0.641119;0.660783
61;calc total;1;64.9686;64.9686;64.9686
61;total;1;80.119;80.119;80.119
85;initialize;1;9.22653;9.22653;9.22653
85;async;100;0.0327699;0.00138751;0.0660428
85;inner;100;0.609897;0.579377;0.642181
103;initialize;1;9.11577;9.11577;9.11577
103;async;100;0.0150143;0.00109805;0.0297607
103;inner;100;0.627993;0.621046;0.647976
103;wait;100;4.19642e-05;2.0834e-05;9.9573e-05
103;boundary;100;0.00631742;0.00302357;0.00694439
103;calc iter;100;0.649369;0.639485;0.6653
103;calc total;1;64.9686;64.9686;64.9686
103;total;1;80.0361;80.0361;80.0361
37;initialize;1;9.13645;9.13645;9.13645
37;async;100;0.00321406;0.00130197;0.0035208
62;initialize;1;9.20868;9.20868;9.20868
62;async;100;0.0275518;0.00135063;0.0333562
62;inner;100;0.613373;0.609562;0.643813
62;wait;100;4.39296e-05;2.5253e-05;0.000213345
62;boundary;100;0.00736983;0.00514627;0.00826393
62;calc iter;100;0.648341;0.635548;0.655501
62;calc total;1;64.9686;64.9686;64.9686
62;total;1;80.1288;80.1288;80.1288
85;wait;100;4.13909e-05;1.6935e-05;0.000112032
85;boundary;100;0.00634185;0.00217819;0.00707913
85;calc iter;100;0.649053;0.619247;0.679379
85;calc total;1;64.9686;64.9686;64.9686
104;initialize;1;9.11573;9.11573;9.11573
104;async;100;0.0175275;0.00134644;0.0310357
104;inner;100;0.625499;0.617411;0.647213
104;wait;100;4.58814e-05;2.7645e-05;0.000115999
104;boundary;100;0.00624418;0.00364364;0.00728535
104;calc iter;100;0.649319;0.639508;0.665599
104;calc total;1;64.9686;64.9686;64.9686
104;total;1;80.0361;80.0361;80.0361
37;inner;100;0.639182;0.577811;0.661951
37;wait;100;5.01707e-05;1.8065e-05;0.000242274
37;boundary;100;0.00701838;0.002132;0.00725777
37;calc iter;100;0.649467;0.583196;0.670573
37;calc total;1;64.9686;64.9686;64.9686
37;total;1;80.0539;80.0539;80.0539
63;initialize;1;9.211;9.211;9.211
63;async;100;0.0260977;0.000840523;0.0320322
63;inner;100;0.615427;0.611534;0.647309
63;wait;100;4.37406e-05;2.451e-05;9.2768e-05
63;boundary;100;0.00701864;0.00339048;0.00788242
63;calc iter;100;0.648589;0.635318;0.65544
63;calc total;1;64.9686;64.9686;64.9686
63;total;1;80.1312;80.1312;80.1312
85;total;1;80.1465;80.1465;80.1465
38;initialize;1;9.13648;9.13648;9.13648
38;async;100;0.0232835;0.00205527;0.0258149
38;inner;100;0.618732;0.559142;0.645093
38;wait;100;4.84161e-05;1.9807e-05;0.000169346
38;boundary;100;0.0071984;0.00230139;0.00775014
38;calc iter;100;0.649265;0.585491;0.666677
38;calc total;1;64.9686;64.9686;64.9686
38;total;1;80.0539;80.0539;80.0539
64;initialize;1;9.21101;9.21101;9.21101
64;async;100;0.0231628;0.00131206;0.0299319
64;inner;100;0.618436;0.608536;0.648957
64;wait;100;4.77842e-05;2.7459e-05;8.8286e-05
64;boundary;100;0.00725696;0.002881;0.00834984
64;calc iter;100;0.648906;0.634785;0.654362
64;calc total;1;64.9686;64.9686;64.9686
64;total;1;80.1312;80.1312;80.1312
86;initialize;1;9.22654;9.22654;9.22654
86;async;100;0.0352265;0.00134778;0.083398
86;inner;100;0.607755;0.572403;0.641856
86;wait;100;4.10451e-05;1.7731e-05;0.000115941
86;boundary;100;0.00612158;0.00215581;0.00709938
86;calc iter;100;0.649147;0.616785;0.680227
86;calc total;1;64.9686;64.9686;64.9686
86;total;1;80.1465;80.1465;80.1465
39;initialize;1;9.13644;9.13644;9.13644
39;async;100;0.0296085;0.00129691;0.0429228
39;inner;100;0.611876;0.564787;0.642242
39;wait;100;5.4036e-05;2.1352e-05;0.000131953
39;boundary;100;0.00756037;0.00288704;0.00786789
39;calc iter;100;0.649102;0.598659;0.672013
39;calc total;1;64.9686;64.9686;64.9686
39;total;1;80.0539;80.0539;80.0539
65;initialize;1;9.21082;9.21082;9.21082
65;async;100;0.0273867;0.00139445;0.0362691
65;inner;100;0.614189;0.604677;0.646141
65;wait;100;4.52169e-05;2.1192e-05;0.000152791
65;boundary;100;0.00730166;0.00333932;0.00793069
65;calc iter;100;0.648925;0.636579;0.654039
65;calc total;1;64.9686;64.9686;64.9686
65;total;1;80.131;80.131;80.131
87;initialize;1;9.22392;9.22392;9.22392
87;async;100;0.0283522;0.00137468;0.053455
87;inner;100;0.61422;0.584236;0.643719
87;wait;100;4.81309e-05;1.7313e-05;9.5531e-05
87;boundary;100;0.00642267;0.00222294;0.00686771
87;calc iter;100;0.649045;0.620947;0.659404
87;calc total;1;64.9686;64.9686;64.9686
87;total;1;80.1439;80.1439;80.1439
40;initialize;1;9.11973;9.11973;9.11973
40;async;100;0.0351844;0.00148374;0.0697747
40;inner;100;0.606171;0.573853;0.639645
40;wait;100;5.36045e-05;1.9175e-05;0.000192616
40;boundary;100;0.00749023;0.00311633;0.0078153
40;calc iter;100;0.648902;0.612054;0.68422
40;calc total;1;64.9686;64.9686;64.9686
40;total;1;80.0372;80.0372;80.0372
66;initialize;1;9.19594;9.19594;9.19594
66;async;100;0.0301829;0.00132183;0.0391813
66;inner;100;0.611458;0.599573;0.645229
66;wait;100;4.29424e-05;2.3539e-05;0.000118769
66;boundary;100;0.0072809;0.00365226;0.0078601
66;calc iter;100;0.648967;0.63202;0.656143
66;calc total;1;64.9686;64.9686;64.9686
66;total;1;80.1161;80.1161;80.1161
88;initialize;1;9.22049;9.22049;9.22049
88;async;100;0.036628;0.00134344;0.0555785
88;inner;100;0.605748;0.590094;0.637788
88;wait;100;4.65978e-05;2.1912e-05;0.000195527
88;boundary;100;0.00635852;0.00327678;0.00770865
88;calc iter;100;0.648783;0.635603;0.665368
88;calc total;1;64.9686;64.9686;64.9686
88;total;1;80.1405;80.1405;80.1405
41;initialize;1;9.13644;9.13644;9.13644
41;async;100;0.0335648;0.00135237;0.0749196
41;inner;100;0.607692;0.588099;0.637961
41;wait;100;5.30864e-05;2.0951e-05;0.000288486
41;boundary;100;0.00740413;0.00379161;0.00778139
41;calc iter;100;0.648717;0.62243;0.691659
41;calc total;1;64.9686;64.9686;64.9686
41;total;1;80.0539;80.0539;80.0539
67;initialize;1;9.21103;9.21103;9.21103
67;async;100;0.0289822;0.00132603;0.0375172
67;inner;100;0.612839;0.590979;0.642103
67;wait;100;5.77765e-05;2.6511e-05;0.000198149
67;boundary;100;0.00726055;0.00317478;0.00776282
67;calc iter;100;0.649142;0.623678;0.656061
67;calc total;1;64.9686;64.9686;64.9686
67;total;1;80.1312;80.1312;80.1312
89;initialize;1;9.22659;9.22659;9.22659
89;async;100;0.0319128;0.00122418;0.0537246
89;inner;100;0.610673;0.592281;0.640968
89;wait;100;3.73972e-05;2.1112e-05;0.000192872
89;boundary;100;0.00601603;0.00425828;0.00741068
89;calc iter;100;0.648641;0.6378;0.660297
89;calc total;1;64.9686;64.9686;64.9686
89;total;1;80.1465;80.1465;80.1465
42;initialize;1;9.12152;9.12152;9.12152
42;async;100;0.034126;0.00137887;0.0750944
42;inner;100;0.606925;0.59852;0.63812
42;wait;100;5.30635e-05;3.1921e-05;0.000156691
42;boundary;100;0.00738137;0.00467087;0.00788834
42;calc iter;100;0.648488;0.624012;0.687564
42;calc total;1;64.9686;64.9686;64.9686
42;total;1;80.039;80.039;80.039
68;initialize;1;9.20768;9.20768;9.20768
68;async;100;0.0249542;0.00132231;0.0329711
68;inner;100;0.617846;0.585746;0.647042
68;wait;100;4.0185e-05;2.0021e-05;0.000110153
68;boundary;100;0.00646815;0.0022144;0.00761214
68;calc iter;100;0.649311;0.613969;0.657823
68;calc total;1;64.9686;64.9686;64.9686
68;total;1;80.1278;80.1278;80.1278
90;initialize;1;9.22653;9.22653;9.22653
90;async;100;0.0311831;0.00135069;0.0539378
90;inner;100;0.610154;0.5962;0.641779
90;wait;100;4.48913e-05;2.6871e-05;0.000139543
90;boundary;100;0.00713948;0.00405039;0.00854245
90;calc iter;100;0.648523;0.632887;0.663248
90;calc total;1;64.9686;64.9686;64.9686
90;total;1;80.1465;80.1465;80.1465
43;initialize;1;9.13207;9.13207;9.13207
43;async;100;0.0250385;0.00109241;0.0655179
43;inner;100;0.616493;0.61116;0.643537
43;wait;100;4.47459e-05;2.781e-05;9.1002e-05
43;boundary;100;0.00675134;0.00335588;0.00811671
43;calc iter;100;0.64833;0.626163;0.687942
43;calc total;1;64.9686;64.9686;64.9686
43;total;1;80.0495;80.0495;80.0495
69;initialize;1;9.19801;9.19801;9.19801
69;async;100;0.024951;0.00135143;0.0354657
69;inner;100;0.617425;0.57719;0.648858
69;wait;100;5.81789e-05;2.3711e-05;0.000154477
69;boundary;100;0.00699205;0.00213791;0.00739509
69;calc iter;100;0.649429;0.605193;0.66344
69;calc total;1;64.9686;64.9686;64.9686
69;total;1;80.1181;80.1181;80.1181
91;initialize;1;9.22652;9.22652;9.22652
91;async;100;0.0317026;0.00140869;0.0570857
91;inner;100;0.608849;0.594737;0.641103
91;wait;100;4.8465e-05;3.0587e-05;0.000147065
91;boundary;100;0.00764528;0.00440691;0.00853252
91;calc iter;100;0.648248;0.611783;0.685371
91;calc total;1;64.9686;64.9686;64.9686
91;total;1;80.1465;80.1465;80.1465
44;initialize;1;9.13645;9.13645;9.13645
44;async;100;0.0278161;0.00133644;0.0670877
44;inner;100;0.613803;0.606529;0.639872
44;wait;100;4.90491e-05;3.3908e-05;0.000135391
44;boundary;100;0.00647852;0.00466569;0.00745843
44;calc iter;100;0.648149;0.625527;0.684425
44;calc total;1;64.9686;64.9686;64.9686
44;total;1;80.0539;80.0539;80.0539
70;initialize;1;9.21099;9.21099;9.21099
70;async;100;0.0220511;0.00139438;0.0311634
70;inner;100;0.620844;0.588119;0.648736
70;wait;100;4.45314e-05;2.3234e-05;0.000116733
70;boundary;100;0.00637239;0.00221071;0.00735286
70;calc iter;100;0.649314;0.61388;0.656552
70;calc total;1;64.9686;64.9686;64.9686
70;total;1;80.1311;80.1311;80.1311
92;initialize;1;9.21884;9.21884;9.21884
92;async;100;0.0287264;0.00141945;0.0649753
92;inner;100;0.612547;0.593276;0.643742
92;wait;100;4.90175e-05;2.5284e-05;8.6177e-05
92;boundary;100;0.00670342;0.00330113;0.00853818
92;calc iter;100;0.648027;0.622974;0.67508
92;calc total;1;64.9686;64.9686;64.9686
92;total;1;80.1388;80.1388;80.1388
45;initialize;1;9.13645;9.13645;9.13645
45;async;100;0.0280041;0.00196868;0.0654971
45;inner;100;0.611726;0.600852;0.640694
45;wait;100;5.7291e-05;3.8536e-05;0.00013433
45;boundary;100;0.0080882;0.00442128;0.00852312
45;calc iter;100;0.647878;0.620299;0.688802
45;calc total;1;64.9686;64.9686;64.9686
45;total;1;80.0539;80.0539;80.0539
71;initialize;1;9.211;9.211;9.211
71;async;100;0.0248087;0.00144958;0.0478142
71;inner;100;0.617281;0.593734;0.646907
71;wait;100;4.30859e-05;1.8333e-05;0.000117839
71;boundary;100;0.00702203;0.00305327;0.00774332
71;calc iter;100;0.649157;0.621811;0.673518
71;calc total;1;64.9686;64.9686;64.9686
71;total;1;80.1311;80.1311;80.1311
93;initialize;1;9.22663;9.22663;9.22663
93;async;100;0.0223745;0.000960139;0.0629311
93;inner;100;0.619464;0.597451;0.646828
93;wait;100;4.34043e-05;2.0961e-05;9.1705e-05
93;boundary;100;0.00622395;0.00313616;0.00844806
93;calc iter;100;0.648108;0.635293;0.672364
93;calc total;1;64.9686;64.9686;64.9686
93;total;1;80.1465;80.1465;80.1465
46;initialize;1;9.13377;9.13377;9.13377
46;async;100;0.0245143;0.0015911;0.0335162
46;inner;100;0.616344;0.61105;0.64362
46;wait;100;5.54719e-05;2.5817e-05;0.000168712
94;initialize;1;9.21517;9.21517;9.21517
94;async;100;0.0274436;0.00143325;0.0448331
94;inner;100;0.614527;0.598781;0.643074
94;wait;100;4.52141e-05;2.6776e-05;0.00011426
94;boundary;100;0.00633524;0.00350325;0.00769669
94;calc iter;100;0.648353;0.629868;0.668851
94;calc total;1;64.9686;64.9686;64.9686
94;total;1;80.1351;80.1351;80.1351
46;boundary;100;0.00712684;0.00354365;0.00841227
46;calc iter;100;0.648044;0.640614;0.659307
46;calc total;1;64.9686;64.9686;64.9686
46;total;1;80.0512;80.0512;80.0512
95;initialize;1;9.22654;9.22654;9.22654
95;async;100;0.0276202;0.000975556;0.0430906
95;inner;100;0.615069;0.597784;0.644977
95;wait;100;4.3027e-05;2.3289e-05;9.6505e-05
95;boundary;100;0.00591856;0.00295964;0.00714921
95;calc iter;100;0.648653;0.642022;0.655564
95;calc total;1;64.9686;64.9686;64.9686
95;total;1;80.1465;80.1465;80.1465
47;initialize;1;9.13647;9.13647;9.13647
47;async;100;0.0268174;0.00144168;0.0347111
47;inner;100;0.614711;0.610363;0.640454
47;wait;100;5.04777e-05;3.4478e-05;0.000133976
47;boundary;100;0.00661982;0.00443083;0.00738836
47;calc iter;100;0.648201;0.641125;0.654091
47;calc total;1;64.9686;64.9686;64.9686
47;total;1;80.0539;80.0539;80.0539
144;initialize;1;8.98706;8.98706;8.98706
144;async;100;0.0484887;0.00136701;0.134982
144;inner;100;0.59099;0.566936;0.636143
144;wait;100;5.77087e-05;1.9651e-05;0.000233671
144;boundary;100;0.00798059;0.00302555;0.00883278
144;calc iter;100;0.647519;0.611365;0.729292
144;calc total;1;64.9686;64.9686;64.9686
144;total;1;79.8986;79.8986;79.8986
168;initialize;1;9.31013;9.31013;9.31013
168;async;100;0.0254352;0.00128037;0.0436895
168;inner;100;0.616755;0.605677;0.643133
168;wait;100;4.14917e-05;1.8287e-05;0.000120958
168;boundary;100;0.00622912;0.00292363;0.00779834
168;calc iter;100;0.648463;0.633734;0.659867
168;calc total;1;64.9686;64.9686;64.9686
168;total;1;80.2303;80.2303;80.2303
120;initialize;1;9.21031;9.21031;9.21031
120;async;100;0.0359057;0.00135477;0.0663672
120;inner;100;0.608267;0.584013;0.637658
120;wait;100;3.15624e-05;1.5669e-05;9.5098e-05
120;boundary;100;0.00430387;0.00225945;0.0071654
120;calc iter;100;0.64851;0.636219;0.661403
120;calc total;1;64.9686;64.9686;64.9686
120;total;1;80.1279;80.1279;80.1279
105;initialize;1;9.1158;9.1158;9.1158
105;async;100;0.0124777;0.000926327;0.0258166
105;inner;100;0.630382;0.621718;0.649916
105;wait;100;4.91132e-05;2.1599e-05;0.000102779
105;boundary;100;0.00637226;0.00335261;0.00771541
105;calc iter;100;0.649283;0.643236;0.666318
105;calc total;1;64.9686;64.9686;64.9686
105;total;1;80.0361;80.0361;80.0361
145;initialize;1;8.98706;8.98706;8.98706
145;async;100;0.0417496;0.00133669;0.140772
145;inner;100;0.5986;0.568969;0.63853
145;wait;100;4.9699e-05;2.4308e-05;9.446e-05
145;boundary;100;0.00735112;0.002891;0.00850233
145;calc iter;100;0.647752;0.620523;0.748314
145;calc total;1;64.9686;64.9686;64.9686
145;total;1;79.8986;79.8986;79.8986
169;initialize;1;9.31011;9.31011;9.31011
169;async;100;0.0246816;0.00130492;0.0502399
169;inner;100;0.617568;0.606442;0.643204
169;wait;100;4.08201e-05;2.2772e-05;0.00013806
169;boundary;100;0.00614441;0.00347981;0.00753255
169;calc iter;100;0.648436;0.633771;0.671923
169;calc total;1;64.9686;64.9686;64.9686
169;total;1;80.2303;80.2303;80.2303
121;initialize;1;9.21035;9.21035;9.21035
121;async;100;0.0392707;0.00138419;0.0639297
121;inner;100;0.602188;0.586011;0.636989
121;wait;100;4.52786e-05;2.6941e-05;0.00016179
121;boundary;100;0.00665431;0.00367122;0.00799618
121;calc iter;100;0.648161;0.621832;0.673805
121;calc total;1;64.9686;64.9686;64.9686
121;total;1;80.1279;80.1279;80.1279
106;initialize;1;9.11576;9.11576;9.11576
106;async;100;0.0179727;0.00138009;0.0309704
106;inner;100;0.623768;0.615521;0.647054
106;wait;100;5.4717e-05;3.4532e-05;0.000113667
106;boundary;100;0.00736144;0.00369231;0.00788336
106;calc iter;100;0.64916;0.641493;0.666167
106;calc total;1;64.9686;64.9686;64.9686
106;total;1;80.0361;80.0361;80.0361
146;initialize;1;8.98709;8.98709;8.98709
146;async;100;0.039889;0.00135488;0.117776
146;inner;100;0.602116;0.589201;0.636655
146;wait;100;4.3246e-05;2.349e-05;0.000151118
146;boundary;100;0.00599471;0.00234744;0.0072134
146;calc iter;100;0.648045;0.628448;0.709357
146;calc total;1;64.9686;64.9686;64.9686
146;total;1;79.8986;79.8986;79.8986
170;initialize;1;9.31011;9.31011;9.31011
170;async;100;0.0200925;0.00137958;0.0673268
170;inner;100;0.623788;0.61019;0.646727
170;wait;100;3.64376e-05;1.7152e-05;8.3843e-05
170;boundary;100;0.0046219;0.00244238;0.00646473
170;calc iter;100;0.648541;0.634619;0.687464
170;calc total;1;64.9686;64.9686;64.9686
170;total;1;80.2303;80.2303;80.2303
122;initialize;1;9.21045;9.21045;9.21045
122;async;100;0.0435495;0.00138928;0.0693494
122;inner;100;0.596478;0.584234;0.637795
122;wait;100;6.03394e-05;4.1545e-05;9.1704e-05
122;boundary;100;0.00790965;0.00334576;0.00860894
122;calc iter;100;0.648;0.628153;0.678803
122;calc total;1;64.9686;64.9686;64.9686
122;total;1;80.128;80.128;80.128
107;initialize;1;9.1158;9.1158;9.1158
107;async;100;0.0204414;0.0011167;0.0339848
107;inner;100;0.620364;0.611744;0.646156
107;wait;100;5.05153e-05;3.7608e-05;0.000158775
107;boundary;100;0.0081648;0.00408481;0.00854992
107;calc iter;100;0.649023;0.639669;0.67013
107;calc total;1;64.9686;64.9686;64.9686
107;total;1;80.0361;80.0361;80.0361
147;initialize;1;8.98716;8.98716;8.98716
147;async;100;0.0363618;0.00128427;0.0670031
147;inner;100;0.607134;0.590833;0.638947
147;wait;100;4.13256e-05;1.8058e-05;8.5243e-05
147;boundary;100;0.00468514;0.00277544;0.00632318
147;calc iter;100;0.648224;0.640884;0.668152
147;calc total;1;64.9686;64.9686;64.9686
147;total;1;79.8986;79.8986;79.8986
171;initialize;1;9.31016;9.31016;9.31016
171;async;100;0.027651;0.0013817;0.0779352
171;inner;100;0.616444;0.599522;0.643718
171;wait;100;3.45572e-05;1.924e-05;0.000122152
171;boundary;100;0.00442747;0.00217723;0.00564257
171;calc iter;100;0.648559;0.634758;0.682869
171;calc total;1;64.9686;64.9686;64.9686
171;total;1;80.2303;80.2303;80.2303
123;initialize;1;9.21036;9.21036;9.21036
123;async;100;0.043453;0.00137901;0.100896
123;inner;100;0.596261;0.566054;0.637174
123;wait;100;5.64816e-05;3.2132e-05;0.000170562
123;boundary;100;0.00779133;0.00361455;0.00870111
123;calc iter;100;0.647563;0.610444;0.69778
123;calc total;1;64.9686;64.9686;64.9686
123;total;1;80.128;80.128;80.128
108;initialize;1;9.11244;9.11244;9.11244
108;async;100;0.0175502;0.000967451;0.0447372
108;inner;100;0.624366;0.607588;0.662407
108;wait;100;4.69936e-05;2.5012e-05;0.000111824
108;boundary;100;0.00673855;0.00342788;0.00816678
108;calc iter;100;0.648705;0.615518;0.690103
108;calc total;1;64.9686;64.9686;64.9686
108;total;1;80.0328;80.0328;80.0328
148;initialize;1;8.98707;8.98707;8.98707
148;async;100;0.0414731;0.00128363;0.0752984
148;inner;100;0.602464;0.582465;0.63495
148;wait;100;3.7048e-05;1.9677e-05;0.000259224
148;boundary;100;0.00436837;0.00286454;0.00632731
148;calc iter;100;0.648344;0.609884;0.681195
148;calc total;1;64.9686;64.9686;64.9686
148;total;1;79.8986;79.8986;79.8986
172;initialize;1;9.31014;9.31014;9.31014
172;async;100;0.0337563;0.00131808;0.0484373
172;inner;100;0.61053;0.595012;0.640884
172;wait;100;3.14414e-05;1.6279e-05;0.000155384
172;boundary;100;0.00425538;0.00210801;0.00625935
172;calc iter;100;0.648576;0.633128;0.660325
172;calc total;1;64.9686;64.9686;64.9686
172;total;1;80.2303;80.2303;80.2303
124;initialize;1;9.21042;9.21042;9.21042
124;async;100;0.0359885;0.00137536;0.0772567
124;inner;100;0.606935;0.579959;0.641539
124;wait;100;3.76314e-05;1.7203e-05;0.000136885
124;boundary;100;0.00483588;0.00228185;0.00797042
124;calc iter;100;0.647799;0.599068;0.700239
124;calc total;1;64.9686;64.9686;64.9686
124;total;1;80.128;80.128;80.128
109;initialize;1;9.11581;9.11581;9.11581
109;async;100;0.0181624;0.00129565;0.0727905
109;inner;100;0.623634;0.602802;0.645699
109;wait;100;4.64415e-05;2.8911e-05;0.000156011
109;boundary;100;0.00674793;0.00396193;0.00763254
109;calc iter;100;0.648593;0.611963;0.686892
109;calc total;1;64.9686;64.9686;64.9686
109;total;1;80.0361;80.0361;80.0361
149;initialize;1;8.98713;8.98713;8.98713
149;async;100;0.0453648;0.00132752;0.0927157
149;inner;100;0.599094;0.576956;0.632325
149;wait;100;4.05275e-05;2.0594e-05;0.000272152
149;boundary;100;0.00393796;0.00214228;0.00641339
149;calc iter;100;0.64844;0.637655;0.688194
149;calc total;1;64.9686;64.9686;64.9686
149;total;1;79.8987;79.8987;79.8987
173;initialize;1;9.31022;9.31022;9.31022
173;async;100;0.0248201;0.00135487;0.0598977
173;inner;100;0.618671;0.601383;0.643858
173;wait;100;3.38682e-05;1.7073e-05;9.549e-05
173;boundary;100;0.00500482;0.00261648;0.00678569
173;calc iter;100;0.648532;0.622381;0.671413
173;calc total;1;64.9686;64.9686;64.9686
173;total;1;80.2303;80.2303;80.2303
125;initialize;1;9.21035;9.21035;9.21035
125;async;100;0.0403564;0.00135574;0.0729771
125;inner;100;0.602712;0.57964;0.631398
125;wait;100;3.53289e-05;1.5021e-05;0.000261092
125;boundary;100;0.00471638;0.00230988;0.00776481
125;calc iter;100;0.647822;0.634921;0.662323
125;calc total;1;64.9686;64.9686;64.9686
125;total;1;80.1279;80.1279;80.1279
110;initialize;1;9.1158;9.1158;9.1158
110;async;100;0.0166899;0.00136323;0.0761953
110;inner;100;0.624736;0.60363;0.647109
110;wait;100;4.81475e-05;2.9083e-05;9.1837e-05
110;boundary;100;0.0069969;0.00336736;0.00845741
110;calc iter;100;0.648473;0.616318;0.686385
110;calc total;1;64.9686;64.9686;64.9686
110;total;1;80.0361;80.0361;80.0361
150;initialize;1;8.98709;8.98709;8.98709
150;async;100;0.0459863;0.00155326;0.0767776
150;inner;100;0.598596;0.574448;0.63845
150;wait;100;3.33713e-05;1.8451e-05;0.00011676
150;boundary;100;0.00396826;0.00210203;0.00648242
150;calc iter;100;0.648585;0.6283;0.667464
150;calc total;1;64.9686;64.9686;64.9686
150;total;1;79.8986;79.8986;79.8986
174;initialize;1;9.31015;9.31015;9.31015
174;async;100;0.0250157;0.00132113;0.057652
174;inner;100;0.616913;0.606874;0.644058
174;wait;100;4.24822e-05;1.8272e-05;8.5198e-05
174;boundary;100;0.00637926;0.00289764;0.00779308
174;calc iter;100;0.648353;0.624375;0.66769
174;calc total;1;64.9686;64.9686;64.9686
174;total;1;80.2303;80.2303;80.2303
126;initialize;1;9.21031;9.21031;9.21031
126;async;100;0.0389218;0.00137807;0.0636919
126;inner;100;0.60364;0.582142;0.633262
126;wait;100;3.89911e-05;2.0907e-05;0.000190115
126;boundary;100;0.00554079;0.00321923;0.00713069
126;calc iter;100;0.648143;0.640219;0.657163
126;calc total;1;64.9686;64.9686;64.9686
126;total;1;80.1279;80.1279;80.1279
111;initialize;1;9.11576;9.11576;9.11576
111;async;100;0.0158983;0.0013556;0.0768718
111;inner;100;0.625081;0.601607;0.647735
111;wait;100;5.44704e-05;2.5023e-05;9.443e-05
111;boundary;100;0.00727649;0.00323333;0.00853463
111;calc iter;100;0.648313;0.623917;0.692765
111;calc total;1;64.9686;64.9686;64.9686
111;total;1;80.0361;80.0361;80.0361
151;initialize;1;8.98464;8.98464;8.98464
151;async;100;0.0459692;0.00131652;0.0846794
151;inner;100;0.598312;0.577042;0.631031
151;wait;100;3.3312e-05;1.6517e-05;0.00027389
151;boundary;100;0.00409423;0.002262;0.00715114
151;calc iter;100;0.64841;0.639238;0.678624
151;calc total;1;64.9686;64.9686;64.9686
151;total;1;79.8962;79.8962;79.8962
175;initialize;1;9.31014;9.31014;9.31014
175;async;100;0.0335168;0.00135867;0.0928857
175;inner;100;0.608402;0.599624;0.64016
175;wait;100;4.58568e-05;2.3757e-05;0.000234355
175;boundary;100;0.00621315;0.00430936;0.00778861
175;calc iter;100;0.64818;0.625767;0.699948
175;calc total;1;64.9686;64.9686;64.9686
175;total;1;80.2303;80.2303;80.2303
127;initialize;1;9.21051;9.21051;9.21051
127;async;100;0.0388925;0.00135983;0.0594004
127;inner;100;0.604223;0.579149;0.632502
127;wait;100;4.39865e-05;2.2446e-05;0.000243829
127;boundary;100;0.00543232;0.00303977;0.0069597
127;calc iter;100;0.648594;0.635244;0.655849
127;calc total;1;64.9686;64.9686;64.9686
127;total;1;80.128;80.128;80.128
112;initialize;1;9.11575;9.11575;9.11575
112;async;100;0.0151405;0.00132029;0.109185
112;inner;100;0.626024;0.599689;0.64859
112;wait;100;4.41494e-05;1.8575e-05;9.0643e-05
112;boundary;100;0.00690023;0.00299425;0.00848735
112;calc iter;100;0.648111;0.628966;0.726303
112;calc total;1;64.9686;64.9686;64.9686
112;total;1;80.0361;80.0361;80.0361
152;initialize;1;8.98009;8.98009;8.98009
152;async;100;0.0364678;0.00129701;0.0585976
152;inner;100;0.606189;0.592415;0.63838
152;wait;100;4.78828e-05;2.7748e-05;0.000108018
152;boundary;100;0.00536859;0.00297085;0.00707552
152;calc iter;100;0.648075;0.635618;0.669074
152;calc total;1;64.9686;64.9686;64.9686
152;total;1;79.8916;79.8916;79.8916
176;initialize;1;9.31015;9.31015;9.31015
176;async;100;0.0299282;0.00137751;0.0928556
176;inner;100;0.611624;0.600368;0.642312
176;wait;100;4.86865e-05;3.3143e-05;0.000151727
176;boundary;100;0.00644242;0.00443897;0.00841663
176;calc iter;100;0.648046;0.628603;0.704858
176;calc total;1;64.9686;64.9686;64.9686
176;total;1;80.2303;80.2303;80.2303
128;initialize;1;9.21034;9.21034;9.21034
128;async;100;0.033676;0.00136757;0.0548869
128;inner;100;0.609905;0.584609;0.639367
128;wait;100;3.76333e-05;2.1455e-05;0.000100512
128;boundary;100;0.00499713;0.00216882;0.00646134
128;calc iter;100;0.648617;0.633891;0.655888
128;calc total;1;64.9686;64.9686;64.9686
128;total;1;80.1279;80.1279;80.1279
113;initialize;1;9.10652;9.10652;9.10652
113;async;100;0.0217327;0.00130679;0.107659
113;inner;100;0.619928;0.599236;0.642538
113;wait;100;4.25231e-05;2.6543e-05;0.00028988
113;boundary;100;0.00666048;0.00533073;0.00821885
113;calc iter;100;0.648366;0.627989;0.718301
113;calc total;1;64.9686;64.9686;64.9686
113;total;1;80.0268;80.0268;80.0268
153;initialize;1;8.98712;8.98712;8.98712
153;async;100;0.0389279;0.00131304;0.0684298
153;inner;100;0.60187;0.584692;0.639032
153;wait;100;4.55211e-05;1.7744e-05;0.000157795
153;boundary;100;0.00694327;0.00272482;0.00860925
153;calc iter;100;0.647788;0.632566;0.688117
153;calc total;1;64.9686;64.9686;64.9686
153;total;1;79.8987;79.8987;79.8987
177;initialize;1;9.31015;9.31015;9.31015
177;async;100;0.0246197;0.000522694;0.0966072
177;inner;100;0.615916;0.593575;0.64783
177;wait;100;5.04948e-05;2.8301e-05;7.9331e-05
177;boundary;100;0.0073045;0.00239149;0.00845803
177;calc iter;100;0.647893;0.628335;0.716312
177;calc total;1;64.9686;64.9686;64.9686
177;total;1;80.2304;80.2304;80.2304
129;initialize;1;9.21042;9.21042;9.21042
129;async;100;0.035744;0.00159954;0.054557
129;inner;100;0.608098;0.582566;0.639169
129;wait;100;3.23129e-05;1.4941e-05;9.3319e-05
129;boundary;100;0.00477786;0.00220345;0.0072481
129;calc iter;100;0.648654;0.634691;0.656379
129;calc total;1;64.9686;64.9686;64.9686
129;total;1;80.128;80.128;80.128
114;initialize;1;9.11585;9.11585;9.11585
114;async;100;0.020284;0.00133758;0.0349504
114;inner;100;0.621285;0.60735;0.681566
114;wait;100;4.56918e-05;2.6704e-05;0.000155938
114;boundary;100;0.00691651;0.00405739;0.00794362
114;calc iter;100;0.648534;0.619783;0.714781
114;calc total;1;64.9686;64.9686;64.9686
114;total;1;80.0361;80.0361;80.0361
154;initialize;1;8.98187;8.98187;8.98187
154;async;100;0.0375082;0.00130409;0.0724804
154;inner;100;0.604473;0.58808;0.63689
154;wait;100;4.16108e-05;1.5516e-05;0.000163189
154;boundary;100;0.00572068;0.00302416;0.00806807
154;calc iter;100;0.647745;0.63594;0.671455
154;calc total;1;64.9686;64.9686;64.9686
154;total;1;79.8934;79.8934;79.8934
178;initialize;1;9.31017;9.31017;9.31017
178;async;100;0.0270743;0.00121645;0.0784665
178;inner;100;0.612764;0.601813;0.646199
178;wait;100;6.07573e-05;3.7433e-05;0.000103551
178;boundary;100;0.00790715;0.00286491;0.00907608
178;calc iter;100;0.647809;0.625553;0.68799
178;calc total;1;64.9686;64.9686;64.9686
178;total;1;80.2304;80.2304;80.2304
130;initialize;1;9.21042;9.21042;9.21042
130;async;100;0.0387793;0.00139246;0.0569946
130;inner;100;0.605566;0.579234;0.63594
130;wait;100;3.62711e-05;1.7608e-05;0.000190153
130;boundary;100;0.00428498;0.00214619;0.00700549
130;calc iter;100;0.648668;0.616089;0.684286
130;calc total;1;64.9686;64.9686;64.9686
130;total;1;80.128;80.128;80.128
115;initialize;1;9.1158;9.1158;9.1158
115;async;100;0.0193413;0.000937471;0.0413017
115;inner;100;0.622346;0.605229;0.64615
115;wait;100;4.20031e-05;2.8524e-05;0.000108971
115;boundary;100;0.00696281;0.00358714;0.00782055
115;calc iter;100;0.648695;0.641333;0.658668
115;calc total;1;64.9686;64.9686;64.9686
115;total;1;80.0361;80.0361;80.0361
155;initialize;1;8.98711;8.98711;8.98711
155;async;100;0.0382329;0.00129588;0.0584934
155;inner;100;0.605502;0.590116;0.638204
155;wait;100;3.6326e-05;1.7841e-05;0.000204941
155;boundary;100;0.00412791;0.00234263;0.00717883
155;calc iter;100;0.647902;0.636772;0.665828
155;calc total;1;64.9686;64.9686;64.9686
155;total;1;79.8986;79.8986;79.8986
179;initialize;1;9.31012;9.31012;9.31012
179;async;100;0.0306108;0.00128967;0.0721955
179;inner;100;0.61035;0.597516;0.641895
179;wait;100;5.23767e-05;3.3512e-05;0.00015678
179;boundary;100;0.00707823;0.00421923;0.0084757
179;calc iter;100;0.648093;0.638956;0.683394
179;calc total;1;64.9686;64.9686;64.9686
179;total;1;80.2303;80.2303;80.2303
131;initialize;1;9.21042;9.21042;9.21042
131;async;100;0.0419181;0.00138606;0.0583661
131;inner;100;0.602775;0.5757;0.639893
131;wait;100;3.10195e-05;1.7136e-05;8.2196e-05
131;boundary;100;0.0040222;0.00214764;0.00610545
131;calc iter;100;0.648748;0.633262;0.655049
131;calc total;1;64.9686;64.9686;64.9686
131;total;1;80.1279;80.1279;80.1279
116;initialize;1;9.10457;9.10457;9.10457
116;async;100;0.0188125;0.000883599;0.0588259
116;inner;100;0.622867;0.6058;0.646853
116;wait;100;4.39355e-05;2.4457e-05;0.000154479
116;boundary;100;0.00707232;0.00285624;0.00783972
116;calc iter;100;0.648799;0.621644;0.681235
116;calc total;1;64.9686;64.9686;64.9686
116;total;1;80.0249;80.0249;80.0249
156;initialize;1;8.9871;8.9871;8.9871
156;async;100;0.00909746;0.00131013;0.0340309
156;inner;100;0.633218;0.620493;0.645862
156;wait;100;4.23124e-05;2.044e-05;0.000106151
156;boundary;100;0.00596046;0.00330994;0.00846492
156;calc iter;100;0.648321;0.639004;0.665639
156;calc total;1;64.9686;64.9686;64.9686
156;total;1;79.8986;79.8986;79.8986
180;initialize;1;9.31015;9.31015;9.31015
180;async;100;0.0121591;0.00142594;0.0424934
180;inner;100;0.629116;0.621707;0.64451
180;wait;100;6.17586e-05;3.1568e-05;0.000147864
180;boundary;100;0.00706527;0.0036818;0.00994932
180;calc iter;100;0.648404;0.634495;0.677165
180;calc total;1;64.9686;64.9686;64.9686
180;total;1;80.2303;80.2303;80.2303
132;initialize;1;9.21039;9.21039;9.21039
132;async;100;0.0468622;0.00140031;0.0599992
132;inner;100;0.596888;0.582476;0.639746
132;wait;100;3.7783e-05;1.3995e-05;8.3333e-05
132;boundary;100;0.00509974;0.00214121;0.00717594
132;calc iter;100;0.64889;0.631206;0.656975
132;calc total;1;64.9686;64.9686;64.9686
132;total;1;80.128;80.128;80.128
117;initialize;1;9.11582;9.11582;9.11582
117;async;100;0.0197247;0.00153741;0.0698581
117;inner;100;0.622302;0.600977;0.645546
117;wait;100;5.05878e-05;1.7763e-05;0.000134045
117;boundary;100;0.00681204;0.00215973;0.00742527
117;calc iter;100;0.648892;0.62446;0.693406
117;calc total;1;64.9686;64.9686;64.9686
117;total;1;80.0361;80.0361;80.0361
157;initialize;1;8.98709;8.98709;8.98709
157;async;100;0.0130581;0.00130722;0.033421
157;inner;100;0.629682;0.619157;0.642162
157;wait;100;3.67252e-05;2.0338e-05;0.000217219
157;boundary;100;0.00565323;0.00270526;0.007932
157;calc iter;100;0.648432;0.63604;0.666719
157;calc total;1;64.9686;64.9686;64.9686
157;total;1;79.8986;79.8986;79.8986
181;initialize;1;9.31012;9.31012;9.31012
181;async;100;0.0142119;0.00139875;0.0240343
181;inner;100;0.628336;0.623682;0.652673
181;wait;100;4.05378e-05;2.4946e-05;0.000127102
181;boundary;100;0.00586709;0.00407886;0.00831759
181;calc iter;100;0.648458;0.638818;0.659315
181;calc total;1;64.9686;64.9686;64.9686
181;total;1;80.2303;80.2303;80.2303
133;initialize;1;9.21038;9.21038;9.21038
133;async;100;0.0529559;0.00137879;0.0660307
133;inner;100;0.591384;0.574641;0.639126
133;wait;100;3.48616e-05;1.7163e-05;0.000103091
133;boundary;100;0.00458243;0.00211412;0.00640613
133;calc iter;100;0.64896;0.633542;0.657232
133;calc total;1;64.9686;64.9686;64.9686
133;total;1;80.1279;80.1279;80.1279
118;initialize;1;9.11581;9.11581;9.11581
118;async;100;0.0146493;0.00130424;0.065005
118;inner;100;0.627532;0.598789;0.649875
118;wait;100;4.71745e-05;2.3259e-05;9.4545e-05
118;boundary;100;0.00677711;0.002159;0.0071213
118;calc iter;100;0.649008;0.618978;0.670869
118;calc total;1;64.9686;64.9686;64.9686
118;total;1;80.0361;80.0361;80.0361
158;initialize;1;8.98681;8.98681;8.98681
158;async;100;0.0108033;0.00134255;0.0285191
158;inner;100;0.631609;0.622144;0.64412
158;wait;100;3.62842e-05;2.2174e-05;0.000123362
158;boundary;100;0.00601174;0.00327927;0.00837368
158;calc iter;100;0.648462;0.637589;0.66008
158;calc total;1;64.9686;64.9686;64.9686
158;total;1;79.8983;79.8983;79.8983
182;initialize;1;9.31011;9.31011;9.31011
182;async;100;0.0091481;0.000834182;0.025323
182;inner;100;0.63391;0.627752;0.648632
182;wait;100;3.67507e-05;1.813e-05;9.3499e-05
182;boundary;100;0.00544595;0.00216264;0.00684176
182;calc iter;100;0.648543;0.643859;0.661886
182;calc total;1;64.9686;64.9686;64.9686
182;total;1;80.2303;80.2303;80.2303
134;initialize;1;9.21044;9.21044;9.21044
134;async;100;0.0474973;0.00136988;0.063108
134;inner;100;0.596292;0.581569;0.638341
134;wait;100;3.45042e-05;1.7443e-05;0.000170514
134;boundary;100;0.00504988;0.00219267;0.00715834
134;calc iter;100;0.648876;0.630941;0.658149
134;calc total;1;64.9686;64.9686;64.9686
134;total;1;80.128;80.128;80.128
119;initialize;1;9.11578;9.11578;9.11578
119;async;100;0.0197424;0.00140787;0.0549592
119;inner;100;0.622251;0.598204;0.645208
119;wait;100;4.35578e-05;2.2786e-05;0.000205274
119;boundary;100;0.00683867;0.00229275;0.00749611
119;calc iter;100;0.648879;0.626235;0.678268
119;calc total;1;64.9686;64.9686;64.9686
119;total;1;80.0361;80.0361;80.0361
159;initialize;1;8.98712;8.98712;8.98712
159;async;100;0.00820097;0.000822015;0.0222037
159;inner;100;0.634158;0.626898;0.646223
159;wait;100;3.58998e-05;1.9945e-05;9.1482e-05
159;boundary;100;0.00623028;0.00319685;0.00832129
159;calc iter;100;0.648628;0.638874;0.659317
159;calc total;1;64.9686;64.9686;64.9686
159;total;1;79.8986;79.8986;79.8986
183;initialize;1;9.31013;9.31013;9.31013
183;async;100;0.0130086;0.00139998;0.0314497
183;inner;100;0.629555;0.624518;0.65582
183;wait;100;4.01011e-05;2.09e-05;9.106e-05
183;boundary;100;0.005854;0.00361332;0.00730077
183;calc iter;100;0.64846;0.632225;0.674362
183;calc total;1;64.9686;64.9686;64.9686
183;total;1;80.2303;80.2303;80.2303
135;initialize;1;9.21041;9.21041;9.21041
135;async;100;0.0431659;0.0014053;0.0617449
135;inner;100;0.600439;0.586582;0.641188
135;wait;100;3.1142e-05;1.7146e-05;0.000113096
135;boundary;100;0.00522916;0.0023719;0.00791712
135;calc iter;100;0.648867;0.633698;0.663005
135;calc total;1;64.9686;64.9686;64.9686
135;total;1;80.1279;80.1279;80.1279
160;initialize;1;8.98704;8.98704;8.98704
160;async;100;0.0107866;0.00132292;0.0225024
160;inner;100;0.63165;0.624415;0.64287
160;wait;100;3.93762e-05;1.9427e-05;0.000173737
160;boundary;100;0.00611323;0.00337807;0.00809292
160;calc iter;100;0.648592;0.640025;0.65701
160;calc total;1;64.9686;64.9686;64.9686
160;total;1;79.8986;79.8986;79.8986
184;initialize;1;9.31015;9.31015;9.31015
184;async;100;0.0160301;0.00135162;0.0483997
184;inner;100;0.624666;0.618635;0.641377
184;wait;100;4.78335e-05;3.2197e-05;0.000193114
184;boundary;100;0.0076114;0.00509018;0.00840606
184;calc iter;100;0.648358;0.629139;0.68113
184;calc total;1;64.9686;64.9686;64.9686
184;total;1;80.2303;80.2303;80.2303
136;initialize;1;9.21039;9.21039;9.21039
136;async;100;0.0454027;0.00135115;0.0605741
136;inner;100;0.598415;0.585691;0.637175
136;wait;100;3.31018e-05;1.9126e-05;0.00016402
136;boundary;100;0.00490918;0.00326908;0.00802076
136;calc iter;100;0.648761;0.63888;0.658598
136;calc total;1;64.9686;64.9686;64.9686
136;total;1;80.1279;80.1279;80.1279
161;initialize;1;8.98708;8.98708;8.98708
161;async;100;0.015156;0.00133919;0.0394638
161;inner;100;0.626367;0.620317;0.638349
161;wait;100;4.27352e-05;2.2184e-05;0.000189707
161;boundary;100;0.00701303;0.00404813;0.00853027
161;calc iter;100;0.648581;0.636657;0.669166
161;calc total;1;64.9686;64.9686;64.9686
161;total;1;79.8986;79.8986;79.8986
185;initialize;1;9.31014;9.31014;9.31014
185;async;100;0.01651;0.0013458;0.0507795
185;inner;100;0.625066;0.611716;0.64129
185;wait;100;5.20107e-05;3.1017e-05;0.000160618
185;boundary;100;0.00655963;0.0050472;0.00833993
185;calc iter;100;0.648189;0.629905;0.686925
185;calc total;1;64.9686;64.9686;64.9686
185;total;1;80.2303;80.2303;80.2303
137;initialize;1;9.21044;9.21044;9.21044
137;async;100;0.0454046;0.00137545;0.0744019
137;inner;100;0.597755;0.584586;0.636489
137;wait;100;3.85283e-05;1.8103e-05;0.000165056
137;boundary;100;0.00550257;0.00238948;0.00856223
137;calc iter;100;0.648702;0.639443;0.674706
137;calc total;1;64.9686;64.9686;64.9686
137;total;1;80.128;80.128;80.128
162;initialize;1;8.9871;8.9871;8.9871
162;async;100;0.0111146;0.00140561;0.0479532
162;inner;100;0.631437;0.624245;0.643661
162;wait;100;3.78013e-05;2.2643e-05;0.000177039
162;boundary;100;0.00602809;0.00411155;0.00836795
162;calc iter;100;0.648619;0.634426;0.678305
162;calc total;1;64.9686;64.9686;64.9686
162;total;1;79.8986;79.8986;79.8986
186;initialize;1;9.31016;9.31016;9.31016
186;async;100;0.0164666;0.000940982;0.0501167
186;inner;100;0.625551;0.618286;0.661251
186;wait;100;3.97669e-05;1.9436e-05;0.000204009
186;boundary;100;0.00617934;0.00324875;0.00831446
186;calc iter;100;0.648239;0.635406;0.679121
186;calc total;1;64.9686;64.9686;64.9686
186;total;1;80.2303;80.2303;80.2303
138;initialize;1;9.21035;9.21035;9.21035
138;async;100;0.0463613;0.00136181;0.0746654
138;inner;100;0.596318;0.58073;0.635323
138;wait;100;4.45471e-05;2.5593e-05;0.000246818
138;boundary;100;0.0058389;0.00448131;0.0075532
138;calc iter;100;0.648564;0.63115;0.675649
138;calc total;1;64.9686;64.9686;64.9686
138;total;1;80.1279;80.1279;80.1279
163;initialize;1;8.98705;8.98705;8.98705
163;async;100;0.00853301;0.00130899;0.0213
163;inner;100;0.634595;0.625349;0.646594
163;wait;100;3.62099e-05;2.234e-05;8.1638e-05
163;boundary;100;0.00554187;0.00307422;0.00785976
163;calc iter;100;0.648708;0.639916;0.655308
163;calc total;1;64.9686;64.9686;64.9686
163;total;1;79.8986;79.8986;79.8986
187;initialize;1;9.31013;9.31013;9.31013
187;async;100;0.0164829;0.00140658;0.0310605
187;inner;100;0.625192;0.616439;0.66229
187;wait;100;3.934e-05;2.5015e-05;0.000145634
187;boundary;100;0.00664402;0.00479078;0.00750999
187;calc iter;100;0.64836;0.632175;0.677316
187;calc total;1;64.9686;64.9686;64.9686
187;total;1;80.2303;80.2303;80.2303
139;initialize;1;9.21037;9.21037;9.21037
139;async;100;0.0468926;0.00135582;0.082098
139;inner;100;0.595382;0.576952;0.634261
139;wait;100;4.62e-05;2.6718e-05;0.000264349
139;boundary;100;0.00609081;0.00459284;0.00847983
139;calc iter;100;0.648414;0.638802;0.683982
139;calc total;1;64.9686;64.9686;64.9686
139;total;1;80.1279;80.1279;80.1279
164;initialize;1;8.98713;8.98713;8.98713
164;async;100;0.0120465;0.00136908;0.0241649
164;inner;100;0.631387;0.618313;0.6455
164;wait;100;3.38757e-05;1.7278e-05;0.000161314
164;boundary;100;0.00531389;0.00218534;0.00740084
164;calc iter;100;0.648784;0.639;0.655649
164;calc total;1;64.9686;64.9686;64.9686
164;total;1;79.8986;79.8986;79.8986
188;initialize;1;9.31016;9.31016;9.31016
188;async;100;0.012727;0.00141268;0.0289257
188;inner;100;0.629384;0.625165;0.645991
188;wait;100;3.69166e-05;2.0813e-05;0.000122255
188;boundary;100;0.00633292;0.00325893;0.00786958
188;calc iter;100;0.648484;0.640057;0.668998
188;calc total;1;64.9686;64.9686;64.9686
188;total;1;80.2303;80.2303;80.2303
140;initialize;1;9.21045;9.21045;9.21045
140;async;100;0.044889;0.00139785;0.10476
140;inner;100;0.597924;0.579099;0.639733
140;wait;100;3.83308e-05;2.0992e-05;9.6548e-05
140;boundary;100;0.00541405;0.00318925;0.00783809
140;calc iter;100;0.648267;0.606079;0.7008
140;calc total;1;64.9686;64.9686;64.9686
140;total;1;80.128;80.128;80.128
165;initialize;1;8.9811;8.9811;8.9811
165;async;100;0.0083619;0.00106158;0.0204557
165;inner;100;0.634731;0.619471;0.648768
165;wait;100;3.59999e-05;1.6217e-05;8.8216e-05
165;boundary;100;0.00570928;0.00211789;0.00710869
165;calc iter;100;0.648841;0.634971;0.657064
165;calc total;1;64.9686;64.9686;64.9686
165;total;1;79.8926;79.8926;79.8926
141;initialize;1;9.21039;9.21039;9.21039
141;async;100;0.0452438;0.001403;0.0877615
141;inner;100;0.596996;0.573085;0.638769
141;wait;100;4.34927e-05;2.2752e-05;0.000104289
141;boundary;100;0.00582562;0.00340993;0.0075864
141;calc iter;100;0.648111;0.623745;0.676601
141;calc total;1;64.9686;64.9686;64.9686
141;total;1;80.1279;80.1279;80.1279
166;initialize;1;8.98708;8.98708;8.98708
166;async;100;0.0124351;0.00132657;0.0274795
166;inner;100;0.630964;0.618844;0.645762
166;wait;100;3.44566e-05;1.9955e-05;0.000108903
166;boundary;100;0.00534222;0.0022538;0.00773843
166;calc iter;100;0.648778;0.639185;0.659524
166;calc total;1;64.9686;64.9686;64.9686
166;total;1;79.8986;79.8986;79.8986
142;initialize;1;9.21038;9.21038;9.21038
142;async;100;0.0475233;0.00140902;0.0887304
142;inner;100;0.59301;0.565157;0.638365
142;wait;100;5.43652e-05;3.1861e-05;0.000125914
142;boundary;100;0.00729645;0.00373161;0.00817279
142;calc iter;100;0.647886;0.619472;0.677081
142;calc total;1;64.9686;64.9686;64.9686
167;initialize;1;8.98316;8.98316;8.98316
167;async;100;0.00962516;0.000810818;0.0296276
167;inner;100;0.633292;0.620911;0.64633
167;wait;100;4.38643e-05;2.1999e-05;9.1013e-05
167;boundary;100;0.00579524;0.00301072;0.00734505
167;calc iter;100;0.648758;0.637383;0.660475
167;calc total;1;64.9686;64.9686;64.9686
167;total;1;79.8947;79.8947;79.8947
142;total;1;80.1279;80.1279;80.1279
143;initialize;1;9.21043;9.21043;9.21043
143;async;100;0.0509003;0.00137372;0.119201
143;inner;100;0.588683;0.56379;0.641337
143;wait;100;4.97352e-05;1.5826e-05;8.2736e-05
143;boundary;100;0.0080595;0.0023487;0.00861214
143;calc iter;100;0.647696;0.629185;0.711857
143;calc total;1;64.9686;64.9686;64.9686
143;total;1;80.128;80.128;80.128
192;initialize;1;9.23615;9.23615;9.23615
192;async;100;0.00706055;0.00135005;0.0212835
192;inner;100;0.63638;0.626547;0.646056
192;wait;100;3.70775e-05;1.9165e-05;8.2945e-05
192;boundary;100;0.00523984;0.00321223;0.00846395
192;calc iter;100;0.648719;0.637132;0.66127
192;calc total;1;64.9686;64.9686;64.9686
192;total;1;80.1526;80.1526;80.1526
193;initialize;1;9.23617;9.23617;9.23617
193;async;100;0.00566957;0.00150139;0.0195121
193;inner;100;0.636578;0.630926;0.65019
193;wait;100;4.58372e-05;2.1264e-05;8.8771e-05
193;boundary;100;0.00639809;0.00364154;0.00833712
193;calc iter;100;0.648694;0.640246;0.662901
193;calc total;1;64.9686;64.9686;64.9686
193;total;1;80.1526;80.1526;80.1526
194;initialize;1;9.23623;9.23623;9.23623
194;async;100;0.00937697;0.00128437;0.0263613
194;inner;100;0.631954;0.623882;0.644234
194;wait;100;5.61879e-05;2.8191e-05;0.000238984
194;boundary;100;0.00728186;0.0037335;0.00850008
194;calc iter;100;0.648671;0.638008;0.661182
194;calc total;1;64.9686;64.9686;64.9686
194;total;1;80.1526;80.1526;80.1526
195;initialize;1;9.23621;9.23621;9.23621
195;async;100;0.00708685;0.000832673;0.029355
195;inner;100;0.635897;0.629951;0.647341
195;wait;100;4.47145e-05;1.8412e-05;9.0206e-05
195;boundary;100;0.00572014;0.00346967;0.00829545
195;calc iter;100;0.64875;0.639163;0.663677
195;calc total;1;64.9686;64.9686;64.9686
195;total;1;80.1525;80.1525;80.1525
196;initialize;1;9.2362;9.2362;9.2362
196;async;100;0.0098899;0.00134002;0.0343861
196;inner;100;0.633907;0.627295;0.645372
196;wait;100;3.34048e-05;1.6478e-05;0.000137706
196;boundary;100;0.00495301;0.00306156;0.00847459
196;calc iter;100;0.648785;0.636025;0.668494
196;calc total;1;64.9686;64.9686;64.9686
196;total;1;80.1525;80.1525;80.1525
197;initialize;1;9.23621;9.23621;9.23621
197;async;100;0.00925324;0.00132464;0.0198758
197;inner;100;0.63444;0.629883;0.646668
197;wait;100;3.16179e-05;1.801e-05;9.9149e-05
197;boundary;100;0.0051033;0.00224108;0.00724865
197;calc iter;100;0.64883;0.642378;0.65706
197;calc total;1;64.9686;64.9686;64.9686
197;total;1;80.1525;80.1525;80.1525
198;initialize;1;9.23619;9.23619;9.23619
198;async;100;0.0115918;0.00160047;0.0215886
198;inner;100;0.631675;0.62627;0.640654
198;wait;100;3.89445e-05;2.3907e-05;0.000268107
198;boundary;100;0.00544514;0.00415155;0.00801475
198;calc iter;100;0.648753;0.64417;0.655494
198;calc total;1;64.9686;64.9686;64.9686
198;total;1;80.1526;80.1526;80.1526
199;initialize;1;9.23622;9.23622;9.23622
199;async;100;0.00855129;0.00127182;0.0233309
199;inner;100;0.63377;0.630306;0.644865
199;wait;100;4.32998e-05;2.5701e-05;0.000178519
199;boundary;100;0.0063813;0.00323336;0.00793923
199;calc iter;100;0.648748;0.641793;0.658134
199;calc total;1;64.9686;64.9686;64.9686
199;total;1;80.1526;80.1526;80.1526
200;initialize;1;9.23617;9.23617;9.23617
200;async;100;0.00461814;0.000852694;0.031443
200;inner;100;0.639538;0.634763;0.651039
200;wait;100;3.52557e-05;2.0337e-05;7.7574e-05
200;boundary;100;0.00457129;0.00356745;0.00630727
200;calc iter;100;0.648764;0.641125;0.671188
200;calc total;1;64.9686;64.9686;64.9686
200;total;1;80.1525;80.1525;80.1525
201;initialize;1;9.23618;9.23618;9.23618
201;async;100;0.0096633;0.00136636;0.0516134
201;inner;100;0.634609;0.626374;0.645958
201;wait;100;3.21685e-05;1.9814e-05;0.000122392
201;boundary;100;0.00447604;0.00310728;0.00771472
201;calc iter;100;0.648783;0.638542;0.684199
201;calc total;1;64.9686;64.9686;64.9686
201;total;1;80.1525;80.1525;80.1525
202;initialize;1;9.23622;9.23622;9.23622
202;async;100;0.0113102;0.00153095;0.0542436
202;inner;100;0.632066;0.625021;0.6454
202;wait;100;3.30117e-05;1.9019e-05;0.000157397
202;boundary;100;0.0054334;0.00217114;0.00725413
202;calc iter;100;0.648845;0.635804;0.688038
202;calc total;1;64.9686;64.9686;64.9686
202;total;1;80.1526;80.1526;80.1526
203;initialize;1;9.23618;9.23618;9.23618
203;async;100;0.0109008;0.00129244;0.0548174
203;inner;100;0.631261;0.625455;0.646701
203;wait;100;3.92785e-05;1.7402e-05;9.4287e-05
203;boundary;100;0.00668715;0.00215944;0.00795494
203;calc iter;100;0.648891;0.635912;0.688161
203;calc total;1;64.9686;64.9686;64.9686
203;total;1;80.1525;80.1525;80.1525
189;initialize;1;9.31012;9.31012;9.31012
189;async;100;0.00343432;0.00136895;0.0211068
189;inner;100;0.638564;0.632752;0.650927
189;wait;100;3.96433e-05;2.1383e-05;0.000126624
189;boundary;100;0.0065006;0.00218516;0.00720645
189;calc iter;100;0.64854;0.641031;0.665338
189;calc total;1;64.9686;64.9686;64.9686
189;total;1;80.2303;80.2303;80.2303
204;initialize;1;9.23621;9.23621;9.23621
204;async;100;0.0149107;0.00135714;0.0419009
204;inner;100;0.626197;0.598544;0.648528
204;wait;100;4.79907e-05;1.696e-05;0.000127494
204;boundary;100;0.00759896;0.00214292;0.00788701
204;calc iter;100;0.648758;0.618743;0.661539
204;calc total;1;64.9686;64.9686;64.9686
204;total;1;80.1525;80.1525;80.1525
240;initialize;1;9.13603;9.13603;9.13603
240;async;100;0.0353865;0.00139802;0.0619537
240;inner;100;0.607769;0.591271;0.638846
240;wait;100;4.21432e-05;1.7298e-05;0.000146391
240;boundary;100;0.00506422;0.0021511;0.00693859
240;calc iter;100;0.648264;0.639969;0.661037
240;calc total;1;64.9686;64.9686;64.9686
240;total;1;80.0544;80.0544;80.0544
264;initialize;1;9.20698;9.20698;9.20698
264;async;100;0.0185619;0.00139601;0.0542777
264;inner;100;0.622975;0.610808;0.644407
264;wait;100;5.56402e-05;3.1323e-05;0.000140695
264;boundary;100;0.00677741;0.00328897;0.00779357
264;calc iter;100;0.648372;0.63334;0.677565
264;calc total;1;64.9686;64.9686;64.9686
264;total;1;80.1189;80.1189;80.1189
216;initialize;1;9.19633;9.19633;9.19633
216;async;100;0.0237;0.00132418;0.0588133
216;inner;100;0.61631;0.605403;0.644471
216;wait;100;5.75656e-05;3.5539e-05;0.000117761
216;boundary;100;0.00801656;0.00345397;0.00884666
216;calc iter;100;0.648087;0.632989;0.692699
216;calc total;1;64.9686;64.9686;64.9686
216;total;1;80.108;80.108;80.108
190;initialize;1;9.31015;9.31015;9.31015
190;async;100;0.0159934;0.00133228;0.0375377
190;inner;100;0.626103;0.621667;0.642641
190;wait;100;3.80749e-05;1.6111e-05;0.000140561
190;boundary;100;0.00636236;0.00298934;0.00712495
190;calc iter;100;0.648499;0.633609;0.670273
190;calc total;1;64.9686;64.9686;64.9686
190;total;1;80.2303;80.2303;80.2303
205;initialize;1;9.23617;9.23617;9.23617
205;async;100;0.0140623;0.00133679;0.0375654
205;inner;100;0.627046;0.604019;0.66871
205;wait;100;4.51826e-05;2.0206e-05;0.000139168
205;boundary;100;0.00750172;0.00222083;0.00784577
205;calc iter;100;0.648658;0.623275;0.680778
205;calc total;1;64.9686;64.9686;64.9686
205;total;1;80.1525;80.1525;80.1525
241;initialize;1;9.13604;9.13604;9.13604
241;async;100;0.0266552;0.00155011;0.050292
241;inner;100;0.61818;0.609062;0.641035
241;wait;100;3.5436e-05;1.8235e-05;9.9178e-05
241;boundary;100;0.00314406;0.00216491;0.00528149
241;calc iter;100;0.648016;0.641675;0.662158
241;calc total;1;64.9686;64.9686;64.9686
241;total;1;80.0544;80.0544;80.0544
265;initialize;1;9.20701;9.20701;9.20701
265;async;100;0.0160433;0.000836858;0.0606791
265;inner;100;0.625991;0.614537;0.647064
265;wait;100;4.68232e-05;2.203e-05;8.678e-05
265;boundary;100;0.00636426;0.00281932;0.00746307
265;calc iter;100;0.648448;0.631913;0.684508
265;calc total;1;64.9686;64.9686;64.9686
265;total;1;80.1189;80.1189;80.1189
217;initialize;1;9.19639;9.19639;9.19639
217;async;100;0.0252582;0.00132593;0.0720795
217;inner;100;0.614839;0.606321;0.643842
217;wait;100;5.49879e-05;3.5107e-05;0.000192914
217;boundary;100;0.00781177;0.00377688;0.00857586
217;calc iter;100;0.647967;0.633055;0.692885
217;calc total;1;64.9686;64.9686;64.9686
217;total;1;80.108;80.108;80.108
191;initialize;1;9.31017;9.31017;9.31017
191;async;100;0.0149564;0.00105152;0.0268738
191;inner;100;0.626899;0.620715;0.644834
191;wait;100;4.51134e-05;1.9753e-05;0.000149602
191;boundary;100;0.00664332;0.00215964;0.00772137
191;calc iter;100;0.648546;0.634115;0.657125
191;calc total;1;64.9686;64.9686;64.9686
191;total;1;80.2303;80.2303;80.2303
206;initialize;1;9.2362;9.2362;9.2362
206;async;100;0.018863;0.00137133;0.0653151
206;inner;100;0.622188;0.606837;0.645957
206;wait;100;4.82203e-05;1.8321e-05;0.000167888
206;boundary;100;0.00743375;0.00233325;0.0078782
206;calc iter;100;0.648535;0.627139;0.680683
206;calc total;1;64.9686;64.9686;64.9686
206;total;1;80.1526;80.1526;80.1526
242;initialize;1;9.13368;9.13368;9.13368
242;async;100;0.0281718;0.00141038;0.0818159
242;inner;100;0.613419;0.58764;0.635262
242;wait;100;4.51169e-05;2.2522e-05;0.000252427
242;boundary;100;0.00597586;0.0034027;0.00857846
242;calc iter;100;0.647613;0.624274;0.695058
242;calc total;1;64.9686;64.9686;64.9686
242;total;1;80.052;80.052;80.052
266;initialize;1;9.207;9.207;9.207
266;async;100;0.0188017;0.000972777;0.0612197
266;inner;100;0.624208;0.607989;0.645259
266;wait;100;4.0223e-05;2.1665e-05;0.00011772
266;boundary;100;0.00548604;0.00296658;0.00730681
266;calc iter;100;0.648538;0.630931;0.683207
266;calc total;1;64.9686;64.9686;64.9686
266;total;1;80.1189;80.1189;80.1189
218;initialize;1;9.1964;9.1964;9.1964
218;async;100;0.0241802;0.000867793;0.0553285
218;inner;100;0.616629;0.610647;0.644952
218;wait;100;5.05506e-05;2.8003e-05;9.0208e-05
218;boundary;100;0.00710352;0.00330044;0.00831025
218;calc iter;100;0.647965;0.636878;0.682046
218;calc total;1;64.9686;64.9686;64.9686
218;total;1;80.108;80.108;80.108
207;initialize;1;9.23622;9.23622;9.23622
207;async;100;0.015735;0.000951553;0.0304535
207;inner;100;0.625568;0.613238;0.665114
207;wait;100;4.19639e-05;2.0324e-05;0.000115809
207;boundary;100;0.00711526;0.00288047;0.00781326
207;calc iter;100;0.648462;0.625137;0.698937
207;calc total;1;64.9686;64.9686;64.9686
207;total;1;80.1526;80.1526;80.1526
243;initialize;1;9.11874;9.11874;9.11874
243;async;100;0.0274235;0.00143306;0.0798269
243;inner;100;0.614169;0.593246;0.635843
243;wait;100;5.00682e-05;2.1894e-05;0.000119953
243;boundary;100;0.00617137;0.00328651;0.00845947
243;calc iter;100;0.647815;0.630745;0.697834
243;calc total;1;64.9686;64.9686;64.9686
243;total;1;80.037;80.037;80.037
267;initialize;1;9.20704;9.20704;9.20704
267;async;100;0.0184687;0.000783247;0.0570631
267;inner;100;0.623859;0.604543;0.645456
267;wait;100;4.2675e-05;1.7075e-05;0.00011615
267;boundary;100;0.00626333;0.00222493;0.00711527
267;calc iter;100;0.648636;0.628788;0.679927
267;calc total;1;64.9686;64.9686;64.9686
267;total;1;80.1189;80.1189;80.1189
219;initialize;1;9.18922;9.18922;9.18922
219;async;100;0.0230033;0.000881792;0.0513295
219;inner;100;0.618577;0.609857;0.644519
219;wait;100;4.60536e-05;2.5898e-05;0.000122565
219;boundary;100;0.00658182;0.00342491;0.00780103
219;calc iter;100;0.64821;0.625562;0.6777
219;calc total;1;64.9686;64.9686;64.9686
219;total;1;80.1008;80.1008;80.1008
208;initialize;1;9.23622;9.23622;9.23622
208;async;100;0.0195739;0.00129159;0.0834518
208;inner;100;0.622529;0.609539;0.643372
208;wait;100;4.28103e-05;2.062e-05;0.000172438
208;boundary;100;0.00618195;0.00405509;0.00830135
208;calc iter;100;0.64833;0.628864;0.699961
208;calc total;1;64.9686;64.9686;64.9686
208;total;1;80.1526;80.1526;80.1526
244;initialize;1;9.12883;9.12883;9.12883
244;async;100;0.0294467;0.0013725;0.0630767
244;inner;100;0.61289;0.599515;0.631259
244;wait;100;4.40378e-05;2.378e-05;0.000305416
244;boundary;100;0.00557267;0.00279051;0.00849076
244;calc iter;100;0.647955;0.632723;0.665409
244;calc total;1;64.9686;64.9686;64.9686
244;total;1;80.0472;80.0472;80.0472
268;initialize;1;9.20706;9.20706;9.20706
268;async;100;0.023986;0.00140908;0.0386621
268;inner;100;0.618109;0.595888;0.644379
268;wait;100;4.33064e-05;1.5649e-05;0.000156293
268;boundary;100;0.00655962;0.00216174;0.00709509
268;calc iter;100;0.648701;0.625403;0.663056
268;calc total;1;64.9686;64.9686;64.9686
268;total;1;80.1189;80.1189;80.1189
220;initialize;1;9.17695;9.17695;9.17695
220;async;100;0.021672;0.00132404;0.0702052
220;inner;100;0.620576;0.611671;0.644633
220;wait;100;4.11222e-05;2.1496e-05;9.9889e-05
220;boundary;100;0.00608962;0.00338966;0.00745392
220;calc iter;100;0.64838;0.624015;0.693262
220;calc total;1;64.9686;64.9686;64.9686
220;total;1;80.0885;80.0885;80.0885
209;initialize;1;9.23623;9.23623;9.23623
209;async;100;0.0175902;0.00136176;0.0796896
209;inner;100;0.624112;0.605619;0.64306
209;wait;100;4.91283e-05;2.7581e-05;0.000274817
209;boundary;100;0.00639895;0.00484809;0.00780463
209;calc iter;100;0.648152;0.633245;0.699822
209;calc total;1;64.9686;64.9686;64.9686
209;total;1;80.1526;80.1526;80.1526
245;initialize;1;9.13603;9.13603;9.13603
245;async;100;0.0289163;0.00137846;0.0529981
245;inner;100;0.614572;0.602668;0.634015
245;wait;100;3.51801e-05;1.7426e-05;0.000195726
245;boundary;100;0.0044543;0.00336978;0.00728008
245;calc iter;100;0.647979;0.636793;0.662431
245;calc total;1;64.9686;64.9686;64.9686
245;total;1;80.0544;80.0544;80.0544
269;initialize;1;9.20698;9.20698;9.20698
269;async;100;0.0248624;0.00135479;0.0408639
269;inner;100;0.617919;0.600028;0.639209
269;wait;100;3.86079e-05;1.9526e-05;0.000145091
269;boundary;100;0.00576816;0.00236822;0.00775317
269;calc iter;100;0.648591;0.631089;0.657065
269;calc total;1;64.9686;64.9686;64.9686
269;total;1;80.1189;80.1189;80.1189
221;initialize;1;9.19311;9.19311;9.19311
221;async;100;0.0245052;0.00134734;0.0581165
221;inner;100;0.618664;0.610678;0.640353
221;wait;100;3.62365e-05;1.9256e-05;0.000245393
221;boundary;100;0.00525908;0.00322487;0.00635923
221;calc iter;100;0.648467;0.627022;0.673788
221;calc total;1;64.9686;64.9686;64.9686
221;total;1;80.1047;80.1047;80.1047
288;initialize;1;9.08549;9.08549;9.08549
288;async;100;0.0216111;0.00130923;0.0405479
288;inner;100;0.623713;0.614106;0.638852
288;wait;100;2.36856e-05;1.3712e-05;0.000148087
288;boundary;100;0.00304007;0.0021533;0.00714926
288;calc iter;100;0.648389;0.640125;0.658659
288;calc total;1;64.9686;64.9686;64.9686
288;total;1;80.0056;80.0056;80.0056
210;initialize;1;9.23621;9.23621;9.23621
210;async;100;0.0150035;0.00116244;0.0733562
210;inner;100;0.625781;0.602721;0.65022
210;wait;100;4.6923e-05;2.5306e-05;0.000184352
210;boundary;100;0.0071207;0.00426039;0.00848485
210;calc iter;100;0.647955;0.622861;0.701243
210;calc total;1;64.9686;64.9686;64.9686
210;total;1;80.1526;80.1526;80.1526
246;initialize;1;9.13604;9.13604;9.13604
246;async;100;0.0300541;0.00135827;0.04757
246;inner;100;0.614373;0.602417;0.636777
246;wait;100;3.42778e-05;2.0672e-05;0.000120614
246;boundary;100;0.00357974;0.00243355;0.00576554
246;calc iter;100;0.648043;0.641906;0.659613
246;calc total;1;64.9686;64.9686;64.9686
246;total;1;80.0544;80.0544;80.0544
270;initialize;1;9.20702;9.20702;9.20702
270;async;100;0.022282;0.00135945;0.0422392
270;inner;100;0.619682;0.606319;0.638814
270;wait;100;4.85523e-05;2.3464e-05;0.00022056
270;boundary;100;0.00646285;0.0032861;0.00841748
270;calc iter;100;0.648478;0.635788;0.662186
270;calc total;1;64.9686;64.9686;64.9686
270;total;1;80.1189;80.1189;80.1189
222;initialize;1;9.19255;9.19255;9.19255
222;async;100;0.0231736;0.00132328;0.0656191
222;inner;100;0.620223;0.604109;0.642931
222;wait;100;3.56258e-05;2.1453e-05;0.000245436
222;boundary;100;0.00512343;0.00232339;0.00657499
222;calc iter;100;0.648558;0.634018;0.675132
222;calc total;1;64.9686;64.9686;64.9686
222;total;1;80.1042;80.1042;80.1042
289;initialize;1;9.07849;9.07849;9.07849
289;async;100;0.0179304;0.00136085;0.0420942
289;inner;100;0.625703;0.612597;0.662121
289;wait;100;3.76156e-05;2.0398e-05;0.000110169
289;boundary;100;0.00464772;0.00310229;0.00797374
289;calc iter;100;0.648321;0.622201;0.684381
289;calc total;1;64.9685;64.9685;64.9685
289;total;1;79.9986;79.9986;79.9986
211;initialize;1;9.23622;9.23622;9.23622
211;async;100;0.0150886;0.00130132;0.0504158
211;inner;100;0.625684;0.609661;0.646112
211;wait;100;4.49231e-05;2.2689e-05;0.000119292
211;boundary;100;0.00731706;0.00349323;0.00844566
211;calc iter;100;0.648137;0.634987;0.680927
211;calc total;1;64.9686;64.9686;64.9686
211;total;1;80.1526;80.1526;80.1526
247;initialize;1;9.13607;9.13607;9.13607
247;async;100;0.030108;0.00136293;0.0609201
247;inner;100;0.612879;0.600505;0.63322
247;wait;100;4.029e-05;2.0661e-05;0.000229967
247;boundary;100;0.0049409;0.00338898;0.00739916
247;calc iter;100;0.647969;0.636393;0.666079
247;calc total;1;64.9686;64.9686;64.9686
247;total;1;80.0544;80.0544;80.0544
271;initialize;1;9.20707;9.20707;9.20707
271;async;100;0.0188705;0.00135248;0.0440961
271;inner;100;0.622943;0.610577;0.645047
271;wait;100;4.11239e-05;2.0548e-05;0.000127301
271;boundary;100;0.00655213;0.00364782;0.00770981
271;calc iter;100;0.648409;0.63871;0.666683
271;calc total;1;64.9686;64.9686;64.9686
271;total;1;80.1189;80.1189;80.1189
223;initialize;1;9.19593;9.19593;9.19593
223;async;100;0.0291275;0.00133103;0.0603069
223;inner;100;0.614465;0.601259;0.638248
223;wait;100;3.5029e-05;2.0475e-05;0.000263109
223;boundary;100;0.00497514;0.00219454;0.00705281
223;calc iter;100;0.648605;0.634716;0.673021
223;calc total;1;64.9686;64.9686;64.9686
223;total;1;80.1075;80.1075;80.1075
290;initialize;1;9.07963;9.07963;9.07963
290;async;100;0.0219093;0.00130576;0.0702497
290;inner;100;0.618248;0.603674;0.636814
290;wait;100;5.16417e-05;2.3266e-05;0.000164563
290;boundary;100;0.00786678;0.00416795;0.00867018
290;calc iter;100;0.648077;0.621902;0.695251
290;calc total;1;64.9685;64.9685;64.9685
290;total;1;79.9997;79.9997;79.9997
212;initialize;1;9.23622;9.23622;9.23622
212;async;100;0.0107433;0.00134536;0.0475514
212;inner;100;0.631014;0.615395;0.649337
212;wait;100;4.56201e-05;2.4451e-05;8.6175e-05
212;boundary;100;0.00646413;0.00322491;0.0080017
212;calc iter;100;0.648269;0.633357;0.673418
212;calc total;1;64.9686;64.9686;64.9686
212;total;1;80.1526;80.1526;80.1526
248;initialize;1;9.13608;9.13608;9.13608
248;async;100;0.0289325;0.00137731;0.0624386
248;inner;100;0.611306;0.592431;0.636115
248;wait;100;5.96154e-05;1.9884e-05;0.000183602
248;boundary;100;0.00748096;0.00288219;0.00860629
248;calc iter;100;0.647781;0.625837;0.677154
248;calc total;1;64.9686;64.9686;64.9686
248;total;1;80.0544;80.0544;80.0544
272;initialize;1;9.20703;9.20703;9.20703
272;async;100;0.017557;0.00117946;0.0443761
272;inner;100;0.623779;0.610278;0.647105
272;wait;100;4.2109e-05;1.835e-05;8.0791e-05
272;boundary;100;0.00685589;0.00285699;0.00793369
272;calc iter;100;0.648236;0.630616;0.665099
272;calc total;1;64.9686;64.9686;64.9686
272;total;1;80.1189;80.1189;80.1189
224;initialize;1;9.17316;9.17316;9.17316
224;async;100;0.0246194;0.00132851;0.0547436
224;inner;100;0.619203;0.605109;0.646048
224;wait;100;3.04049e-05;1.7269e-05;8.3679e-05
224;boundary;100;0.00477198;0.00216592;0.00594002
224;calc iter;100;0.648627;0.6342;0.671629
224;calc total;1;64.9686;64.9686;64.9686
224;total;1;80.0848;80.0848;80.0848
291;initialize;1;9.07756;9.07756;9.07756
291;async;100;0.0186761;0.00142242;0.0637257
291;inner;100;0.623057;0.605599;0.637882
291;wait;100;4.97556e-05;1.9253e-05;0.000175945
291;boundary;100;0.00644683;0.00253811;0.00847087
291;calc iter;100;0.648231;0.632123;0.687686
291;calc total;1;64.9685;64.9685;64.9685
291;total;1;79.9976;79.9976;79.9976
213;initialize;1;9.23624;9.23624;9.23624
213;async;100;0.0136918;0.00135939;0.0383068
213;inner;100;0.628577;0.613998;0.646436
213;wait;100;4.26001e-05;2.3349e-05;0.000106751
213;boundary;100;0.00599844;0.00362673;0.00775619
213;calc iter;100;0.648312;0.637978;0.664898
213;calc total;1;64.9686;64.9686;64.9686
213;total;1;80.1526;80.1526;80.1526
249;initialize;1;9.13604;9.13604;9.13604
249;async;100;0.0269682;0.00138578;0.0569182
249;inner;100;0.614182;0.598528;0.636882
249;wait;100;5.67447e-05;3.1507e-05;9.4859e-05
249;boundary;100;0.00643395;0.00256037;0.00860505
249;calc iter;100;0.647642;0.628532;0.673407
249;calc total;1;64.9686;64.9686;64.9686
249;total;1;80.0544;80.0544;80.0544
273;initialize;1;9.2071;9.2071;9.2071
273;async;100;0.0198277;0.00137808;0.044712
273;inner;100;0.620983;0.609941;0.645607
273;wait;100;4.70882e-05;2.4407e-05;9.5455e-05
273;boundary;100;0.00718333;0.00340799;0.00838032
273;calc iter;100;0.648043;0.629139;0.661526
273;calc total;1;64.9686;64.9686;64.9686
273;total;1;80.1189;80.1189;80.1189
225;initialize;1;9.19173;9.19173;9.19173
225;async;100;0.0220773;0.00136813;0.0414643
225;inner;100;0.620619;0.611637;0.644568
225;wait;100;4.52991e-05;1.9196e-05;0.0001163
225;boundary;100;0.00570886;0.0034148;0.00752137
225;calc iter;100;0.648452;0.638198;0.662936
225;calc total;1;64.9686;64.9686;64.9686
225;total;1;80.1033;80.1033;80.1033
292;initialize;1;9.07964;9.07964;9.07964
292;async;100;0.0220737;0.00130399;0.0493056
292;inner;100;0.623347;0.606336;0.636716
292;wait;100;2.64861e-05;1.459e-05;0.000256364
292;boundary;100;0.00292993;0.00212156;0.00562677
292;calc iter;100;0.648379;0.639071;0.663184
292;calc total;1;64.9686;64.9686;64.9686
292;total;1;79.9997;79.9997;79.9997
214;initialize;1;9.23622;9.23622;9.23622
214;async;100;0.0150374;0.00177663;0.0308325
214;inner;100;0.627572;0.613795;0.64824
214;wait;100;4.09605e-05;2.3165e-05;8.7945e-05
214;boundary;100;0.00570898;0.00310649;0.00733055
214;calc iter;100;0.648361;0.643877;0.65862
214;calc total;1;64.9686;64.9686;64.9686
214;total;1;80.1526;80.1526;80.1526
250;initialize;1;9.13604;9.13604;9.13604
250;async;100;0.0330242;0.00140131;0.0622528
250;inner;100;0.611563;0.601984;0.635651
250;wait;100;3.43147e-05;1.5283e-05;0.000121909
250;boundary;100;0.00341425;0.00231034;0.007428
250;calc iter;100;0.648037;0.635053;0.67248
250;calc total;1;64.9686;64.9686;64.9686
250;total;1;80.0544;80.0544;80.0544
274;initialize;1;9.20704;9.20704;9.20704
274;async;100;0.0178117;0.000905884;0.0326052
274;inner;100;0.62268;0.61113;0.646506
274;wait;100;4.58318e-05;3.0498e-05;0.000103256
274;boundary;100;0.00730142;0.00299056;0.00792708
274;calc iter;100;0.647841;0.637277;0.657084
274;calc total;1;64.9686;64.9686;64.9686
274;total;1;80.1189;80.1189;80.1189
226;initialize;1;9.17516;9.17516;9.17516
226;async;100;0.02214;0.00132604;0.0496554
226;inner;100;0.619337;0.61236;0.645039
226;wait;100;4.76212e-05;2.2924e-05;8.8966e-05
226;boundary;100;0.00683251;0.0032818;0.00845906
226;calc iter;100;0.64836;0.634081;0.66972
226;calc total;1;64.9686;64.9686;64.9686
226;total;1;80.0868;80.0868;80.0868
293;initialize;1;9.07765;9.07765;9.07765
293;async;100;0.0195927;0.00134709;0.0515875
293;inner;100;0.625681;0.611246;0.638412
293;wait;100;2.5536e-05;1.5467e-05;0.00010285
293;boundary;100;0.00307924;0.00238887;0.00633469
293;calc iter;100;0.64838;0.634619;0.667811
293;calc total;1;64.9685;64.9685;64.9685
293;total;1;79.9977;79.9977;79.9977
215;initialize;1;9.23621;9.23621;9.23621
215;async;100;0.0128536;0.00126701;0.0482965
215;inner;100;0.62914;0.617978;0.646205
215;wait;100;4.69387e-05;2.7426e-05;0.000130114
215;boundary;100;0.00627017;0.00392813;0.00838549
215;calc iter;100;0.648313;0.636064;0.672674
215;calc total;1;64.9686;64.9686;64.9686
215;total;1;80.1526;80.1526;80.1526
251;initialize;1;9.13595;9.13595;9.13595
251;async;100;0.0261018;0.00141657;0.0736369
251;inner;100;0.615991;0.594471;0.644537
251;wait;100;4.35689e-05;1.9642e-05;7.9646e-05
251;boundary;100;0.00614166;0.00210861;0.00728009
251;calc iter;100;0.64828;0.631716;0.674863
251;calc total;1;64.9686;64.9686;64.9686
275;initialize;1;9.20713;9.20713;9.20713
275;async;100;0.0183958;0.000866896;0.0358092
275;inner;100;0.621844;0.61032;0.64667
275;wait;100;4.96926e-05;3.4703e-05;8.5268e-05
275;boundary;100;0.00753391;0.00293927;0.0083711
275;calc iter;100;0.647825;0.639867;0.659276
275;calc total;1;64.9686;64.9686;64.9686
275;total;1;80.1189;80.1189;80.1189
227;initialize;1;9.18056;9.18056;9.18056
227;async;100;0.01837;0.000997665;0.0581704
227;inner;100;0.623994;0.613158;0.647778
227;wait;100;4.4813e-05;2.3846e-05;9.3969e-05
227;boundary;100;0.00606808;0.00305238;0.00717841
227;calc iter;100;0.648478;0.627569;0.678526
227;calc total;1;64.9686;64.9686;64.9686
227;total;1;80.0922;80.0922;80.0922
294;initialize;1;9.08549;9.08549;9.08549
294;async;100;0.0211737;0.00129559;0.0732218
294;inner;100;0.622169;0.597728;0.634844
294;wait;100;4.45258e-05;2.4268e-05;0.000281782
294;boundary;100;0.00496093;0.0032025;0.00850969
294;calc iter;100;0.64835;0.624331;0.693933
294;calc total;1;64.9685;64.9685;64.9685
294;total;1;80.0055;80.0055;80.0055
251;total;1;80.0543;80.0543;80.0543
276;initialize;1;9.20705;9.20705;9.20705
276;async;100;0.0272722;0.00142569;0.0516671
276;inner;100;0.613395;0.594566;0.637928
276;wait;100;5.45835e-05;2.1966e-05;0.000272503
276;boundary;100;0.00696024;0.00322961;0.00848072
276;calc iter;100;0.647684;0.619708;0.67325
276;calc total;1;64.9686;64.9686;64.9686
276;total;1;80.1189;80.1189;80.1189
228;initialize;1;9.18686;9.18686;9.18686
228;async;100;0.0119444;0.0013627;0.0208285
228;inner;100;0.630291;0.617319;0.67289
228;wait;100;4.45303e-05;2.5994e-05;0.000123987
228;boundary;100;0.00640138;0.00352736;0.00856421
228;calc iter;100;0.648683;0.624807;0.696821
228;calc total;1;64.9686;64.9686;64.9686
228;total;1;80.0985;80.0985;80.0985
295;initialize;1;9.07829;9.07829;9.07829
295;async;100;0.0175579;0.00129171;0.0588862
295;inner;100;0.624792;0.606693;0.639362
295;wait;100;4.98522e-05;2.1104e-05;0.00010592
295;boundary;100;0.00595279;0.0024261;0.00813584
295;calc iter;100;0.648354;0.621067;0.67933
295;calc total;1;64.9685;64.9685;64.9685
295;total;1;79.9984;79.9984;79.9984
277;initialize;1;9.20703;9.20703;9.20703
277;async;100;0.026455;0.0014194;0.0489125
277;inner;100;0.615601;0.594294;0.636971
277;wait;100;4.04312e-05;2.2203e-05;0.000117151
277;boundary;100;0.00557306;0.00255404;0.00807179
277;calc iter;100;0.647671;0.633636;0.659975
277;calc total;1;64.9686;64.9686;64.9686
277;total;1;80.1189;80.1189;80.1189
229;initialize;1;9.17172;9.17172;9.17172
229;async;100;0.0135524;0.00135908;0.0465147
229;inner;100;0.630144;0.61821;0.646397
229;wait;100;3.29638e-05;2.0838e-05;0.000110202
229;boundary;100;0.00499757;0.00367248;0.0077572
229;calc iter;100;0.648729;0.633714;0.669326
229;calc total;1;64.9686;64.9686;64.9686
229;total;1;80.0833;80.0833;80.0833
278;initialize;1;9.20705;9.20705;9.20705
278;async;100;0.0268827;0.0013932;0.047876
278;inner;100;0.615909;0.600227;0.636319
278;wait;100;3.27509e-05;1.9402e-05;0.00015254
278;boundary;100;0.00487619;0.00261807;0.00639019
278;calc iter;100;0.647703;0.640982;0.658529
278;calc total;1;64.9686;64.9686;64.9686
278;total;1;80.1189;80.1189;80.1189
230;initialize;1;9.1938;9.1938;9.1938
230;async;100;0.00994668;0.000919634;0.0310076
230;inner;100;0.632011;0.62111;0.647491
230;wait;100;3.97924e-05;2.4521e-05;9.1905e-05
230;boundary;100;0.006664;0.0033698;0.00795723
230;calc iter;100;0.648663;0.637522;0.665275
230;calc total;1;64.9686;64.9686;64.9686
230;total;1;80.1054;80.1054;80.1054
279;initialize;1;9.20703;9.20703;9.20703
279;async;100;0.0298303;0.00134794;0.0517344
279;inner;100;0.614031;0.598444;0.63677
279;wait;100;2.75654e-05;1.6951e-05;0.000130286
279;boundary;100;0.00382654;0.00216078;0.00710014
279;calc iter;100;0.647717;0.640494;0.663191
279;calc total;1;64.9686;64.9686;64.9686
279;total;1;80.1189;80.1189;80.1189
231;initialize;1;9.18384;9.18384;9.18384
231;async;100;0.0134633;0.00134612;0.0338389
231;inner;100;0.62736;0.617453;0.646521
231;wait;100;5.00546e-05;3.0219e-05;0.000100435
231;boundary;100;0.00775076;0.00363773;0.00855941
231;calc iter;100;0.648626;0.638348;0.663126
231;calc total;1;64.9686;64.9686;64.9686
231;total;1;80.0955;80.0955;80.0955
280;initialize;1;9.20702;9.20702;9.20702
280;async;100;0.0253908;0.00134252;0.0809203
280;inner;100;0.617274;0.59364;0.637451
280;wait;100;3.65909e-05;2.0647e-05;0.00016779
280;boundary;100;0.00492878;0.00312681;0.00843077
280;calc iter;100;0.647632;0.638237;0.686263
280;calc total;1;64.9686;64.9686;64.9686
280;total;1;80.1189;80.1189;80.1189
232;initialize;1;9.1963;9.1963;9.1963
232;async;100;0.0095647;0.00137089;0.03997
232;inner;100;0.633499;0.62484;0.649295
281;initialize;1;9.20703;9.20703;9.20703
281;async;100;0.0297252;0.00132994;0.0917675
281;inner;100;0.61029;0.591417;0.632738
281;wait;100;4.60589e-05;2.5292e-05;0.000235613
281;boundary;100;0.00744048;0.00426907;0.00853669
281;calc iter;100;0.647504;0.637716;0.691069
281;calc total;1;64.9686;64.9686;64.9686
281;total;1;80.1189;80.1189;80.1189
232;wait;100;3.50147e-05;1.9062e-05;0.000106125
232;boundary;100;0.00558685;0.0032957;0.00763428
232;calc iter;100;0.648687;0.632159;0.674429
232;calc total;1;64.9686;64.9686;64.9686
232;total;1;80.1079;80.1079;80.1079
282;initialize;1;9.20707;9.20707;9.20707
282;async;100;0.0285718;0.00136446;0.0663479
282;inner;100;0.611611;0.595783;0.636755
282;wait;100;4.63296e-05;2.473e-05;0.000183772
282;boundary;100;0.00744744;0.0033162;0.00830487
282;calc iter;100;0.647679;0.630679;0.670001
282;calc total;1;64.9686;64.9686;64.9686
282;total;1;80.1189;80.1189;80.1189
233;initialize;1;9.19628;9.19628;9.19628
233;async;100;0.0168665;0.00134112;0.0662433
233;inner;100;0.626765;0.617784;0.650633
233;wait;100;3.96411e-05;2.0308e-05;0.000206664
233;boundary;100;0.00507362;0.00388118;0.00786675
233;calc iter;100;0.648746;0.624803;0.691854
233;calc total;1;64.9686;64.9686;64.9686
233;total;1;80.1079;80.1079;80.1079
283;initialize;1;9.2071;9.2071;9.2071
283;async;100;0.034034;0.00141623;0.0645459
283;inner;100;0.609688;0.588145;0.63262
283;wait;100;3.40181e-05;2.0794e-05;0.000266495
283;boundary;100;0.00413067;0.003233;0.00794927
283;calc iter;100;0.647888;0.637962;0.661831
283;calc total;1;64.9686;64.9686;64.9686
283;total;1;80.1189;80.1189;80.1189
234;initialize;1;9.19629;9.19629;9.19629
234;async;100;0.0168713;0.000985886;0.0684579
234;inner;100;0.626495;0.620208;0.645542
234;wait;100;3.39637e-05;1.9166e-05;0.000158088
234;boundary;100;0.00545978;0.00285303;0.00685082
234;calc iter;100;0.648862;0.631077;0.697494
234;calc total;1;64.9686;64.9686;64.9686
234;total;1;80.1079;80.1079;80.1079
284;initialize;1;9.20707;9.20707;9.20707
284;async;100;0.0370752;0.00134107;0.0859582
284;inner;100;0.606245;0.587109;0.637235
284;wait;100;3.14602e-05;1.8041e-05;0.000125695
284;boundary;100;0.00473592;0.00250036;0.00792306
284;calc iter;100;0.64809;0.620754;0.687656
284;calc total;1;64.9686;64.9686;64.9686
284;total;1;80.1189;80.1189;80.1189
235;initialize;1;9.19627;9.19627;9.19627
235;async;100;0.0186669;0.0013488;0.0436416
235;inner;100;0.623945;0.613746;0.643762
235;wait;100;4.26954e-05;1.8972e-05;0.000145676
235;boundary;100;0.00627977;0.0021864;0.00695698
235;calc iter;100;0.648937;0.630821;0.692136
235;calc total;1;64.9686;64.9686;64.9686
235;total;1;80.1079;80.1079;80.1079
285;initialize;1;9.20705;9.20705;9.20705
285;async;100;0.0388467;0.00135251;0.0709943
285;inner;100;0.603771;0.584318;0.636795
285;wait;100;3.52109e-05;1.6749e-05;0.000156959
285;boundary;100;0.00549413;0.00229157;0.00781063
285;calc iter;100;0.64815;0.630483;0.673174
285;calc total;1;64.9686;64.9686;64.9686
285;total;1;80.1189;80.1189;80.1189
236;initialize;1;9.1963;9.1963;9.1963
236;async;100;0.00333579;0.00135678;0.0160769
236;inner;100;0.638677;0.626843;0.653989
236;wait;100;4.55409e-05;1.9068e-05;0.000162388
236;boundary;100;0.00698094;0.00215262;0.00773461
236;calc iter;100;0.649041;0.632162;0.662227
236;calc total;1;64.9686;64.9686;64.9686
236;total;1;80.1079;80.1079;80.1079
286;initialize;1;9.20705;9.20705;9.20705
286;async;100;0.0339108;0.00134782;0.0636037
286;inner;100;0.607859;0.584607;0.639613
286;wait;100;3.95531e-05;1.7468e-05;9.9194e-05
286;boundary;100;0.00647732;0.00217183;0.00721035
286;calc iter;100;0.648289;0.626568;0.672745
286;calc total;1;64.9686;64.9686;64.9686
286;total;1;80.1189;80.1189;80.1189
237;initialize;1;9.18809;9.18809;9.18809
237;async;100;0.0171738;0.0013533;0.0400999
237;inner;100;0.625412;0.613419;0.646025
237;wait;100;4.57239e-05;2.1368e-05;0.000131694
237;boundary;100;0.00630551;0.00218542;0.00693911
237;calc iter;100;0.648939;0.63733;0.660502
237;calc total;1;64.9686;64.9686;64.9686
237;total;1;80.0997;80.0997;80.0997
287;initialize;1;9.20703;9.20703;9.20703
287;async;100;0.038639;0.00137144;0.0604481
287;inner;100;0.603524;0.576583;0.637243
287;wait;100;4.35925e-05;1.9946e-05;9.0761e-05
287;boundary;100;0.0061173;0.00213707;0.00790472
287;calc iter;100;0.648326;0.610924;0.677997
287;calc total;1;64.9686;64.9686;64.9686
287;total;1;80.1189;80.1189;80.1189
238;initialize;1;9.1785;9.1785;9.1785
238;async;100;0.0189982;0.00136433;0.0376401
238;inner;100;0.624604;0.618537;0.641232
238;wait;100;3.89854e-05;2.0518e-05;0.000233349
238;boundary;100;0.00518968;0.00334431;0.00722643
238;calc iter;100;0.648832;0.642641;0.663437
238;calc total;1;64.9686;64.9686;64.9686
238;total;1;80.0901;80.0901;80.0901
239;initialize;1;9.18518;9.18518;9.18518
239;async;100;0.0134803;0.000962867;0.0379916
239;inner;100;0.629706;0.616754;0.647036
239;wait;100;4.15176e-05;2.7468e-05;9.6217e-05
239;boundary;100;0.0055028;0.00348148;0.00817424
239;calc iter;100;0.648732;0.639902;0.669076
239;calc total;1;64.9686;64.9686;64.9686
239;total;1;80.0968;80.0968;80.0968
252;initialize;1;9.12336;9.12336;9.12336
252;async;100;0.0139508;0.000982008;0.0519562
252;inner;100;0.629008;0.615901;0.644036
252;wait;100;4.11926e-05;1.9594e-05;0.000116846
252;boundary;100;0.00561975;0.00275454;0.00781118
252;calc iter;100;0.648622;0.628596;0.68726
252;calc total;1;64.9686;64.9686;64.9686
252;total;1;80.0416;80.0416;80.0416
253;initialize;1;9.13606;9.13606;9.13606
253;async;100;0.0158616;0.00142009;0.0519914
253;inner;100;0.626189;0.615575;0.642645
253;wait;100;4.26384e-05;1.9185e-05;0.000127004
253;boundary;100;0.00660324;0.0023311;0.00780603
253;calc iter;100;0.648699;0.622995;0.678076
253;calc total;1;64.9686;64.9686;64.9686
253;total;1;80.0544;80.0544;80.0544
254;initialize;1;9.13606;9.13606;9.13606
254;async;100;0.0150884;0.00139464;0.020755
254;inner;100;0.626202;0.616822;0.65821
254;wait;100;4.58927e-05;1.7312e-05;0.000106353
254;boundary;100;0.00743097;0.00218758;0.00789641
254;calc iter;100;0.648769;0.634428;0.681427
254;calc total;1;64.9686;64.9686;64.9686
254;total;1;80.0544;80.0544;80.0544
255;initialize;1;9.12602;9.12602;9.12602
255;async;100;0.00369771;0.00142956;0.0388934
255;inner;100;0.637563;0.624903;0.6492
255;wait;100;4.61677e-05;1.8345e-05;0.000172093
255;boundary;100;0.0075419;0.00217611;0.00787524
255;calc iter;100;0.648851;0.631426;0.677022
255;calc total;1;64.9686;64.9686;64.9686
255;total;1;80.0443;80.0443;80.0443
256;initialize;1;9.13093;9.13093;9.13093
256;async;100;0.0155078;0.00136712;0.0345065
256;inner;100;0.627873;0.615617;0.640705
256;wait;100;3.32495e-05;1.9054e-05;0.000150063
256;boundary;100;0.00518281;0.00331091;0.00762998
256;calc iter;100;0.648598;0.637893;0.657812
256;calc total;1;64.9686;64.9686;64.9686
256;total;1;80.0492;80.0492;80.0492
257;initialize;1;9.12466;9.12466;9.12466
257;async;100;0.00968448;0.000899478;0.0227623
257;inner;100;0.633071;0.621347;0.644841
257;wait;100;3.52784e-05;2.13e-05;8.1675e-05
257;boundary;100;0.0057358;0.00340705;0.00804809
257;calc iter;100;0.648529;0.641784;0.661561
257;calc total;1;64.9686;64.9686;64.9686
257;total;1;80.043;80.043;80.043
258;initialize;1;9.1361;9.1361;9.1361
258;async;100;0.0144491;0.00111878;0.0423572
258;inner;100;0.626429;0.616571;0.652236
258;wait;100;4.96499e-05;2.545e-05;0.000157959
258;boundary;100;0.00743243;0.0043404;0.00847717
258;calc iter;100;0.648363;0.62497;0.680945
258;calc total;1;64.9686;64.9686;64.9686
258;total;1;80.0544;80.0544;80.0544
259;initialize;1;9.12141;9.12141;9.12141
259;async;100;0.0130308;0.00135515;0.0475304
259;inner;100;0.628662;0.616739;0.640288
259;wait;100;4.31484e-05;2.0356e-05;0.000217875
259;boundary;100;0.00675043;0.00359404;0.00839696
259;calc iter;100;0.648488;0.641611;0.681819
259;calc total;1;64.9686;64.9686;64.9686
259;total;1;80.0397;80.0397;80.0397
260;initialize;1;9.1321;9.1321;9.1321
260;async;100;0.00745572;0.00144347;0.0403568
260;inner;100;0.636167;0.622429;0.652094
260;wait;100;3.59946e-05;2.1721e-05;0.000111624
260;boundary;100;0.00493281;0.00353631;0.00629833
260;calc iter;100;0.648593;0.635234;0.677581
260;calc total;1;64.9686;64.9686;64.9686
260;total;1;80.0504;80.0504;80.0504
261;initialize;1;9.1361;9.1361;9.1361
261;async;100;0.0128964;0.00139309;0.0439134
261;inner;100;0.630643;0.617006;0.662097
261;wait;100;3.40407e-05;1.7665e-05;0.000153617
261;boundary;100;0.00500938;0.00361689;0.00763883
261;calc iter;100;0.648585;0.632175;0.680441
261;calc total;1;64.9686;64.9686;64.9686
261;total;1;80.0544;80.0544;80.0544
262;initialize;1;9.13611;9.13611;9.13611
262;async;100;0.0113502;0.001415;0.0427675
262;inner;100;0.631096;0.612123;0.643952
262;wait;100;3.72801e-05;2.3633e-05;0.000160163
262;boundary;100;0.00605602;0.00363508;0.0082314
262;calc iter;100;0.648541;0.629509;0.67952
262;calc total;1;64.9686;64.9686;64.9686
262;total;1;80.0544;80.0544;80.0544
263;initialize;1;9.13614;9.13614;9.13614
263;async;100;0.010971;0.00143003;0.0469877
263;inner;100;0.630578;0.61043;0.644546
263;wait;100;4.61973e-05;2.6267e-05;0.000136723
263;boundary;100;0.00693489;0.00349339;0.00828194
263;calc iter;100;0.648532;0.624052;0.674797
263;calc total;1;64.9686;64.9686;64.9686
263;total;1;80.0544;80.0544;80.0544
296;initialize;1;9.07759;9.07759;9.07759
296;async;100;0.0158143;0.00158288;0.0589283
296;inner;100;0.626562;0.610058;0.641216
296;wait;100;4.69436e-05;2.1222e-05;9.7435e-05
296;boundary;100;0.00587784;0.00220912;0.00852388
296;calc iter;100;0.648303;0.631452;0.692069
296;calc total;1;64.9686;64.9686;64.9686
296;total;1;79.9976;79.9976;79.9976
297;initialize;1;9.08458;9.08458;9.08458
297;async;100;0.019203;0.00129848;0.0675126
297;inner;100;0.623751;0.60886;0.639153
297;wait;100;4.18081e-05;2.0828e-05;0.0001511
297;boundary;100;0.00534483;0.00225216;0.00847146
297;calc iter;100;0.648342;0.62463;0.687367
297;calc total;1;64.9685;64.9685;64.9685
297;total;1;80.0046;80.0046;80.0046
298;initialize;1;9.08546;9.08546;9.08546
298;async;100;0.0222576;0.00136029;0.0605489
298;inner;100;0.623193;0.607444;0.63775
298;wait;100;2.43212e-05;1.4551e-05;0.000138028
298;boundary;100;0.00295704;0.00215456;0.00621933
298;calc iter;100;0.648433;0.635193;0.671407
298;calc total;1;64.9685;64.9685;64.9685
298;total;1;80.0055;80.0055;80.0055
299;initialize;1;9.07779;9.07779;9.07779
299;async;100;0.0251342;0.00154596;0.0621228
299;inner;100;0.620081;0.599884;0.640339
299;wait;100;2.34123e-05;1.3738e-05;0.00011798
299;boundary;100;0.00328597;0.00213066;0.00698114
299;calc iter;100;0.648526;0.618959;0.681766
299;calc total;1;64.9685;64.9685;64.9685
299;total;1;79.9978;79.9978;79.9978
336;initialize;1;9.08882;9.08882;9.08882
336;async;100;0.00716436;0.00122129;0.0340603
336;inner;100;0.635514;0.629172;0.644979
336;wait;100;3.83254e-05;1.6743e-05;8.9243e-05
336;boundary;100;0.00543569;0.00219175;0.0073301
336;calc iter;100;0.648154;0.638058;0.669524
336;calc total;1;64.9686;64.9686;64.9686
336;total;1;80.0011;80.0011;80.0011
300;initialize;1;9.07802;9.07802;9.07802
300;async;100;0.0149213;0.00132263;0.030993
300;inner;100;0.626122;0.601369;0.647512
300;wait;100;4.99052e-05;1.8091e-05;8.5127e-05
300;boundary;100;0.00738739;0.00215653;0.00789112
300;calc iter;100;0.648483;0.622362;0.664816
300;calc total;1;64.9685;64.9685;64.9685
300;total;1;79.9981;79.9981;79.9981
384;initialize;1;9.16389;9.16389;9.16389
384;async;100;0.0342351;0.00127515;0.0791113
312;initialize;1;9.19094;9.19094;9.19094
312;async;100;0.0198797;0.00134709;0.0515183
312;inner;100;0.624829;0.610444;0.639542
312;wait;100;2.58853e-05;1.4236e-05;8.0422e-05
312;boundary;100;0.00319479;0.00212988;0.00853714
312;calc iter;100;0.647931;0.634751;0.685207
312;calc total;1;64.9686;64.9686;64.9686
312;total;1;80.1111;80.1111;80.1111
337;initialize;1;9.09318;9.09318;9.09318
337;async;100;0.0077152;0.0013348;0.0219231
337;inner;100;0.634201;0.62731;0.642735
337;wait;100;5.44252e-05;2.2378e-05;0.00020282
337;boundary;100;0.00616447;0.00305697;0.00830446
337;calc iter;100;0.648136;0.638402;0.658605
337;calc total;1;64.9686;64.9686;64.9686
337;total;1;80.0054;80.0054;80.0054
301;initialize;1;9.0855;9.0855;9.0855
301;async;100;0.0191249;0.00134612;0.0369327
301;inner;100;0.622472;0.605311;0.644095
301;wait;100;3.55368e-05;1.6765e-05;0.000142718
301;boundary;100;0.00672095;0.00217226;0.00785068
301;calc iter;100;0.648355;0.629303;0.665059
301;calc total;1;64.9685;64.9685;64.9685
301;total;1;80.0055;80.0055;80.0055
313;initialize;1;9.16762;9.16762;9.16762
313;async;100;0.0205176;0.00146644;0.0677043
313;inner;100;0.622982;0.605687;0.636408
313;wait;100;3.45848e-05;1.6814e-05;0.000137512
313;boundary;100;0.00434086;0.00247787;0.00806489
313;calc iter;100;0.647877;0.633947;0.69437
313;calc total;1;64.9686;64.9686;64.9686
313;total;1;80.0877;80.0877;80.0877
338;initialize;1;9.10052;9.10052;9.10052
338;async;100;0.00664588;0.000997268;0.0171848
338;inner;100;0.637017;0.631192;0.645654
338;wait;100;3.5051e-05;1.8159e-05;0.000102255
338;boundary;100;0.00446758;0.00213108;0.00676156
338;calc iter;100;0.648167;0.640454;0.654759
338;calc total;1;64.9686;64.9686;64.9686
338;total;1;80.0127;80.0127;80.0127
302;initialize;1;9.07803;9.07803;9.07803
302;async;100;0.0160987;0.00132118;0.0355027
302;inner;100;0.626722;0.609191;0.643261
302;wait;100;3.13015e-05;1.6344e-05;0.000209196
302;boundary;100;0.00542536;0.0024113;0.0078504
302;calc iter;100;0.648279;0.633463;0.662559
302;calc total;1;64.9685;64.9685;64.9685
302;total;1;79.9981;79.9981;79.9981
314;initialize;1;9.18773;9.18773;9.18773
314;async;100;0.0173852;0.00132498;0.0814038
314;inner;100;0.625116;0.602972;0.639797
314;wait;100;4.42713e-05;1.5201e-05;9.4886e-05
314;boundary;100;0.00527165;0.0021659;0.00849355
314;calc iter;100;0.647819;0.632546;0.696882
314;calc total;1;64.9686;64.9686;64.9686
314;total;1;80.1079;80.1079;80.1079
339;initialize;1;9.09024;9.09024;9.09024
339;async;100;0.00661982;0.0013479;0.018507
339;inner;100;0.635954;0.62971;0.644619
339;wait;100;4.26808e-05;2.2489e-05;0.000127648
339;boundary;100;0.00553309;0.00222916;0.00751658
339;calc iter;100;0.648151;0.639513;0.655198
339;calc total;1;64.9686;64.9686;64.9686
339;total;1;80.0024;80.0024;80.0024
303;initialize;1;9.07779;9.07779;9.07779
303;async;100;0.0117146;0.00088788;0.0283508
303;inner;100;0.630913;0.616086;0.647165
303;wait;100;3.27394e-05;1.6196e-05;8.0945e-05
303;boundary;100;0.0055801;0.00290417;0.00784659
303;calc iter;100;0.648242;0.633411;0.658736
303;calc total;1;64.9685;64.9685;64.9685
303;total;1;79.9978;79.9978;79.9978
315;initialize;1;9.191;9.191;9.191
315;async;100;0.0181009;0.00131652;0.0912624
315;inner;100;0.622703;0.605844;0.63943
315;wait;100;4.86187e-05;1.5558e-05;0.000185905
315;boundary;100;0.00685652;0.00216418;0.00858246
315;calc iter;100;0.64771;0.634695;0.703612
315;calc total;1;64.9686;64.9686;64.9686
315;total;1;80.1111;80.1111;80.1111
340;initialize;1;9.09719;9.09719;9.09719
340;async;100;0.00758782;0.00131884;0.0200596
340;inner;100;0.633972;0.626481;0.643937
340;wait;100;5.05572e-05;2.7397e-05;0.000183901
340;boundary;100;0.00648671;0.00423243;0.00799661
340;calc iter;100;0.648099;0.643789;0.656612
304;initialize;1;9.08139;9.08139;9.08139
304;async;100;0.0131441;0.00131587;0.0308869
304;inner;100;0.629786;0.619583;0.645012
304;wait;100;4.14067e-05;2.1107e-05;0.000146234
304;boundary;100;0.00517257;0.00323491;0.00750722
304;calc iter;100;0.648146;0.634768;0.655782
304;calc total;1;64.9686;64.9686;64.9686
304;total;1;80.0014;80.0014;80.0014
316;initialize;1;9.17598;9.17598;9.17598
316;async;100;0.0253743;0.00136461;0.0860973
316;inner;100;0.614766;0.595622;0.635805
316;wait;100;6.01924e-05;2.3657e-05;0.000138947
316;boundary;100;0.00775056;0.00362329;0.0086095
316;calc iter;100;0.647953;0.632028;0.686318
316;calc total;1;64.9686;64.9686;64.9686
316;total;1;80.0961;80.0961;80.0961
340;calc total;1;64.9686;64.9686;64.9686
340;total;1;80.0094;80.0094;80.0094
305;initialize;1;9.08548;9.08548;9.08548
305;async;100;0.0127585;0.00122366;0.0239954
305;inner;100;0.628243;0.622019;0.643524
305;wait;100;5.17178e-05;3.2355e-05;0.000144957
305;boundary;100;0.00697721;0.00468163;0.00846373
305;calc iter;100;0.648032;0.641803;0.654243
305;calc total;1;64.9685;64.9685;64.9685
305;total;1;80.0055;80.0055;80.0055
360;initialize;1;9.25306;9.25306;9.25306
360;async;100;0.00784753;0.00127068;0.0571044
360;inner;100;0.634543;0.618815;0.642827
360;wait;100;4.614e-05;2.0797e-05;0.000181259
360;boundary;100;0.00577673;0.00364555;0.00838942
360;calc iter;100;0.648215;0.629251;0.68651
360;calc total;1;64.9686;64.9686;64.9686
360;total;1;80.1731;80.1731;80.1731
317;initialize;1;9.19094;9.19094;9.19094
317;async;100;0.0221312;0.00130236;0.0501466
317;inner;100;0.61983;0.609101;0.635321
317;wait;100;4.14289e-05;1.7588e-05;0.000182975
317;boundary;100;0.00601515;0.00296785;0.00826094
317;calc iter;100;0.648019;0.623906;0.676378
317;calc total;1;64.9686;64.9686;64.9686
317;total;1;80.1111;80.1111;80.1111
341;initialize;1;9.09029;9.09029;9.09029
341;async;100;0.00635958;0.00103445;0.018997
341;inner;100;0.636699;0.627772;0.645453
341;wait;100;3.84881e-05;2.1012e-05;9.2498e-05
341;boundary;100;0.00495116;0.00351652;0.00830814
341;calc iter;100;0.64805;0.643755;0.658131
341;calc total;1;64.9686;64.9686;64.9686
341;total;1;80.0025;80.0025;80.0025
306;initialize;1;9.07845;9.07845;9.07845
306;async;100;0.0126901;0.00133676;0.0244143
306;inner;100;0.6297;0.622665;0.644032
306;wait;100;3.69776e-05;2.1624e-05;0.000140779
306;boundary;100;0.00562602;0.0038919;0.00769476
306;calc iter;100;0.648055;0.642949;0.654149
306;calc total;1;64.9685;64.9685;64.9685
306;total;1;79.9985;79.9985;79.9985
361;initialize;1;9.25307;9.25307;9.25307
361;async;100;0.00682221;0.000855087;0.0613813
361;inner;100;0.636306;0.619319;0.646136
361;wait;100;3.38536e-05;2.1411e-05;0.000100539
361;boundary;100;0.00509696;0.00321056;0.0074922
361;calc iter;100;0.648261;0.638205;0.68676
361;calc total;1;64.9686;64.9686;64.9686
361;total;1;80.1731;80.1731;80.1731
318;initialize;1;9.16867;9.16867;9.16867
318;async;100;0.0253129;0.0013997;0.0599786
318;inner;100;0.619343;0.604655;0.635754
318;wait;100;3.06761e-05;1.5902e-05;0.000197269
318;boundary;100;0.00344893;0.00213982;0.00702138
318;calc iter;100;0.648137;0.638167;0.668376
318;calc total;1;64.9686;64.9686;64.9686
318;total;1;80.0888;80.0888;80.0888
342;initialize;1;9.09023;9.09023;9.09023
342;async;100;0.00977415;0.00132193;0.0334585
342;inner;100;0.633838;0.625075;0.64441
342;wait;100;2.96694e-05;1.7479e-05;0.000130949
342;boundary;100;0.00444338;0.00320142;0.00789213
342;calc iter;100;0.648087;0.641358;0.67238
342;calc total;1;64.9686;64.9686;64.9686
342;total;1;80.0025;80.0025;80.0025
307;initialize;1;9.07798;9.07798;9.07798
307;async;100;0.0116513;0.00134155;0.0222969
307;inner;100;0.630232;0.623827;0.645395
307;wait;100;4.3133e-05;2.4523e-05;0.000111977
362;initialize;1;9.25305;9.25305;9.25305
362;async;100;0.0103218;0.00134335;0.0672217
362;inner;100;0.633507;0.61593;0.64332
362;wait;100;2.92696e-05;1.6316e-05;0.000130503
362;boundary;100;0.00446456;0.00294483;0.00660159
362;calc iter;100;0.648324;0.632367;0.692379
362;calc total;1;64.9686;64.9686;64.9686
362;total;1;80.1731;80.1731;80.1731
319;initialize;1;9.19097;9.19097;9.19097
319;async;100;0.0289059;0.00132758;0.0675654
319;inner;100;0.616091;0.590291;0.633665
319;wait;100;2.51598e-05;1.4841e-05;0.00027076
319;boundary;100;0.00313837;0.00209494;0.00600425
319;calc iter;100;0.648162;0.623709;0.661706
319;calc total;1;64.9686;64.9686;64.9686
319;total;1;80.1111;80.1111;80.1111
343;initialize;1;9.09029;9.09029;9.09029
343;async;100;0.00356008;0.00144784;0.0263977
343;inner;100;0.638932;0.635396;0.64916
343;wait;100;3.55695e-05;1.9364e-05;0.000162893
343;boundary;100;0.00560572;0.00310953;0.00673594
343;calc iter;100;0.648135;0.643726;0.666182
343;calc total;1;64.9686;64.9686;64.9686
343;total;1;80.0025;80.0025;80.0025
307;boundary;100;0.00612151;0.00367719;0.00774416
307;calc iter;100;0.64805;0.641044;0.65502
307;calc total;1;64.9685;64.9685;64.9685
307;total;1;79.998;79.998;79.998
363;initialize;1;9.25308;9.25308;9.25308
363;async;100;0.00561395;0.00158658;0.0651456
363;inner;100;0.637147;0.623206;0.648624
363;wait;100;3.65966e-05;1.6549e-05;0.000144253
363;boundary;100;0.00559525;0.00212911;0.00714283
363;calc iter;100;0.648395;0.633282;0.696764
363;calc total;1;64.9686;64.9686;64.9686
363;total;1;80.1731;80.1731;80.1731
320;initialize;1;9.19105;9.19105;9.19105
320;async;100;0.0176432;0.00181261;0.0368027
320;inner;100;0.626095;0.616624;0.640619
320;wait;100;3.78139e-05;1.6533e-05;9.8085e-05
320;boundary;100;0.00435861;0.00214072;0.00738606
320;calc iter;100;0.648136;0.635086;0.660076
320;calc total;1;64.9686;64.9686;64.9686
320;total;1;80.1111;80.1111;80.1111
344;initialize;1;9.08887;9.08887;9.08887
344;async;100;0.00388973;0.00138626;0.0333442
344;inner;100;0.638767;0.630767;0.648485
344;wait;100;3.64731e-05;1.9397e-05;0.000116955
344;boundary;100;0.00541951;0.0034999;0.0066598
344;calc iter;100;0.648114;0.640592;0.669948
344;calc total;1;64.9686;64.9686;64.9686
344;total;1;80.0011;80.0011;80.0011
308;initialize;1;9.08303;9.08303;9.08303
308;async;100;0.0104775;0.000935324;0.0261819
308;inner;100;0.630943;0.623041;0.646568
308;wait;100;5.30319e-05;2.8681e-05;9.9216e-05
308;boundary;100;0.00652898;0.00315191;0.00843246
308;calc iter;100;0.648004;0.643054;0.657749
308;calc total;1;64.9686;64.9686;64.9686
308;total;1;80.003;80.003;80.003
364;initialize;1;9.25312;9.25312;9.25312
364;async;100;0.0121258;0.0013381;0.0559031
364;inner;100;0.631043;0.614815;0.643031
364;wait;100;3.12912e-05;1.5591e-05;0.000162518
364;boundary;100;0.00518801;0.00211898;0.00665951
364;calc iter;100;0.64839;0.631398;0.680688
364;calc total;1;64.9686;64.9686;64.9686
364;total;1;80.1731;80.1731;80.1731
321;initialize;1;9.17803;9.17803;9.17803
321;async;100;0.0185244;0.00142808;0.0588878
321;inner;100;0.625087;0.603324;0.639847
321;wait;100;3.21939e-05;1.7176e-05;8.3992e-05
321;boundary;100;0.00442677;0.00284132;0.0072283
321;calc iter;100;0.648072;0.629467;0.680996
321;calc total;1;64.9686;64.9686;64.9686
321;total;1;80.0982;80.0982;80.0982
345;initialize;1;9.08914;9.08914;9.08914
345;async;100;0.00585939;0.00136989;0.0467447
345;inner;100;0.637361;0.626833;0.646416
345;wait;100;2.68727e-05;1.6569e-05;8.9437e-05
345;boundary;100;0.00484245;0.00324585;0.00656907
345;calc iter;100;0.648091;0.636265;0.680199
345;calc total;1;64.9686;64.9686;64.9686
345;total;1;80.0014;80.0014;80.0014
309;initialize;1;9.07757;9.07757;9.07757
309;async;100;0.0105607;0.000859723;0.0290089
309;inner;100;0.63212;0.620103;0.646864
309;wait;100;3.38239e-05;1.6985e-05;7.7462e-05
309;boundary;100;0.00522441;0.00306702;0.00847068
309;calc iter;100;0.64794;0.639761;0.661534
309;calc total;1;64.9685;64.9685;64.9685
309;total;1;79.9976;79.9976;79.9976
365;initialize;1;9.25306;9.25306;9.25306
365;async;100;0.00955563;0.00129721;0.0494252
365;inner;100;0.634153;0.618262;0.645304
365;wait;100;3.41663e-05;1.9046e-05;8.3284e-05
365;boundary;100;0.00461799;0.00227693;0.00670841
365;calc iter;100;0.648362;0.633088;0.674458
365;calc total;1;64.9686;64.9686;64.9686
365;total;1;80.1731;80.1731;80.1731
322;initialize;1;9.17084;9.17084;9.17084
322;async;100;0.0175804;0.00132511;0.0553099
322;inner;100;0.625917;0.606146;0.639906
322;wait;100;3.75977e-05;1.9256e-05;0.000101224
322;boundary;100;0.00443294;0.00228514;0.00829007
322;calc iter;100;0.647969;0.617504;0.687079
322;calc total;1;64.9686;64.9686;64.9686
322;total;1;80.091;80.091;80.091
346;initialize;1;9.10196;9.10196;9.10196
346;async;100;0.00711039;0.00137095;0.0609581
346;inner;100;0.636305;0.625307;0.644777
346;wait;100;3.14763e-05;1.92e-05;0.000125325
346;boundary;100;0.00459557;0.00337784;0.00750013
346;calc iter;100;0.648044;0.635063;0.69469
346;calc total;1;64.9686;64.9686;64.9686
346;total;1;80.0142;80.0142;80.0142
310;initialize;1;9.07798;9.07798;9.07798
310;async;100;0.0127938;0.00114178;0.0433223
310;inner;100;0.630532;0.61888;0.646207
310;wait;100;3.12437e-05;1.636e-05;0.000121922
310;boundary;100;0.00462253;0.00316636;0.00806765
310;calc iter;100;0.647981;0.634783;0.674606
310;calc total;1;64.9686;64.9686;64.9686
310;total;1;79.998;79.998;79.998
366;initialize;1;9.25305;9.25305;9.25305
366;async;100;0.00704484;0.00095137;0.043783
366;inner;100;0.636343;0.624222;0.645299
366;wait;100;3.96048e-05;2.3725e-05;8.0003e-05
366;boundary;100;0.00486975;0.00314059;0.00705391
366;calc iter;100;0.648298;0.631916;0.676471
366;calc total;1;64.9686;64.9686;64.9686
366;total;1;80.1731;80.1731;80.1731
323;initialize;1;9.17869;9.17869;9.17869
323;async;100;0.0233835;0.00143356;0.0431336
323;inner;100;0.620937;0.605203;0.63454
323;wait;100;2.91663e-05;1.415e-05;0.000250507
323;boundary;100;0.00364715;0.00222839;0.00702457
323;calc iter;100;0.647998;0.633055;0.662215
323;calc total;1;64.9686;64.9686;64.9686
323;total;1;80.0988;80.0988;80.0988
347;initialize;1;9.08886;9.08886;9.08886
347;async;100;0.00735356;0.00137544;0.0730201
347;inner;100;0.634077;0.622674;0.643927
347;wait;100;4.22799e-05;2.2298e-05;0.000144762
347;boundary;100;0.00648195;0.00416205;0.00838162
347;calc iter;100;0.647956;0.632829;0.703806
347;calc total;1;64.9686;64.9686;64.9686
347;total;1;80.0011;80.0011;80.0011
311;initialize;1;9.0778;9.0778;9.0778
311;async;100;0.0136317;0.00146412;0.0323467
311;inner;100;0.630024;0.622345;0.646667
311;wait;100;2.71711e-05;1.4868e-05;0.000108965
311;boundary;100;0.00436448;0.00285032;0.00675197
311;calc iter;100;0.64805;0.640773;0.657979
311;calc total;1;64.9686;64.9686;64.9686
311;total;1;79.9978;79.9978;79.9978
367;initialize;1;9.25309;9.25309;9.25309
367;async;100;0.00815991;0.00132478;0.0481154
367;inner;100;0.632736;0.615537;0.643274
367;wait;100;4.3704e-05;3.044e-05;0.00013632
367;boundary;100;0.00725732;0.00437386;0.00838853
367;calc iter;100;0.648199;0.630681;0.682884
367;calc total;1;64.9686;64.9686;64.9686
367;total;1;80.1731;80.1731;80.1731
324;initialize;1;9.18037;9.18037;9.18037
324;async;100;0.00941596;0.00131172;0.0303231
324;inner;100;0.633719;0.621321;0.646047
324;wait;100;3.49921e-05;1.8913e-05;0.000108932
324;boundary;100;0.00510766;0.00327384;0.00714634
324;calc iter;100;0.648279;0.638866;0.662842
324;calc total;1;64.9686;64.9686;64.9686
324;total;1;80.1005;80.1005;80.1005
348;initialize;1;9.08891;9.08891;9.08891
348;async;100;0.00899632;0.0010528;0.0144163
348;inner;100;0.632321;0.621969;0.699122
348;wait;100;4.67978e-05;2.7032e-05;0.000112755
348;boundary;100;0.00654394;0.00373562;0.0109089
348;calc iter;100;0.64791;0.631459;0.711576
348;calc total;1;64.9686;64.9686;64.9686
348;total;1;80.0011;80.0011;80.0011
368;initialize;1;9.25305;9.25305;9.25305
368;async;100;0.00603512;0.000996279;0.0265854
368;inner;100;0.63672;0.625848;0.645247
368;wait;100;3.90114e-05;2.6412e-05;0.000139826
368;boundary;100;0.00548041;0.00349327;0.00743665
368;calc iter;100;0.648276;0.638524;0.663853
368;calc total;1;64.9686;64.9686;64.9686
368;total;1;80.1731;80.1731;80.1731
325;initialize;1;9.19096;9.19096;9.19096
325;async;100;0.010689;0.00134023;0.0375481
325;inner;100;0.632216;0.622145;0.643802
325;wait;100;3.36955e-05;1.9471e-05;0.000140561
325;boundary;100;0.00533067;0.00406448;0.00782636
325;calc iter;100;0.648271;0.641122;0.666235
325;calc total;1;64.9686;64.9686;64.9686
325;total;1;80.1111;80.1111;80.1111
349;initialize;1;9.08892;9.08892;9.08892
349;async;100;0.00992099;0.0010643;0.0798991
369;initialize;1;9.25306;9.25306;9.25306
369;async;100;0.00770913;0.00127491;0.0252354
369;inner;100;0.635062;0.622922;0.644122
369;wait;100;3.66524e-05;1.9589e-05;0.00014439
369;boundary;100;0.00544738;0.00344307;0.00749381
369;calc iter;100;0.648257;0.641682;0.659468
369;calc total;1;64.9686;64.9686;64.9686
369;total;1;80.1731;80.1731;80.1731
326;initialize;1;9.18377;9.18377;9.18377
326;async;100;0.00848373;0.00143964;0.0333546
326;inner;100;0.635086;0.620542;0.646669
326;wait;100;2.92867e-05;1.8176e-05;8.7849e-05
326;boundary;100;0.00469546;0.00305068;0.00839091
326;calc iter;100;0.648296;0.637287;0.669503
326;calc total;1;64.9686;64.9686;64.9686
326;total;1;80.1039;80.1039;80.1039
349;inner;100;0.630503;0.609872;0.644806
349;wait;100;4.9035e-05;2.4575e-05;0.000136807
349;boundary;100;0.00753475;0.00380951;0.00834709
349;calc iter;100;0.64801;0.633086;0.696933
370;initialize;1;9.25307;9.25307;9.25307
370;async;100;0.00584048;0.00092476;0.0223543
370;inner;100;0.638267;0.626481;0.646355
370;wait;100;3.42061e-05;1.6736e-05;8.3043e-05
370;boundary;100;0.00414634;0.00306267;0.00594984
370;calc iter;100;0.64829;0.644068;0.656666
370;calc total;1;64.9686;64.9686;64.9686
370;total;1;80.1731;80.1731;80.1731
327;initialize;1;9.18627;9.18627;9.18627
327;async;100;0.00969569;0.00143931;0.0424251
327;inner;100;0.632301;0.61831;0.644925
327;wait;100;3.98258e-05;2.6217e-05;0.000181604
327;boundary;100;0.00618766;0.00377766;0.00842539
327;calc iter;100;0.648226;0.628509;0.679622
327;calc total;1;64.9686;64.9686;64.9686
327;total;1;80.1064;80.1064;80.1064
349;calc total;1;64.9686;64.9686;64.9686
349;total;1;80.0011;80.0011;80.0011
371;initialize;1;9.25309;9.25309;9.25309
371;async;100;0.00626386;0.00132409;0.026981
371;inner;100;0.636628;0.623916;0.645237
371;wait;100;4.05877e-05;2.0184e-05;0.000120728
371;boundary;100;0.00532939;0.00334512;0.00780834
371;calc iter;100;0.648263;0.642748;0.656238
371;calc total;1;64.9686;64.9686;64.9686
371;total;1;80.1731;80.1731;80.1731
328;initialize;1;9.18868;9.18868;9.18868
328;async;100;0.0113371;0.00115002;0.0448357
328;inner;100;0.629179;0.616769;0.645478
328;wait;100;4.80276e-05;3.1935e-05;0.000193991
328;boundary;100;0.00762377;0.00443372;0.00856026
328;calc iter;100;0.64819;0.630216;0.674762
328;calc total;1;64.9686;64.9686;64.9686
328;total;1;80.1088;80.1088;80.1088
372;initialize;1;9.25303;9.25303;9.25303
372;async;100;0.017361;0.00134004;0.036817
372;inner;100;0.627845;0.615061;0.638245
372;wait;100;2.9461e-05;1.5912e-05;9.2594e-05
372;boundary;100;0.00282918;0.00211228;0.0044769
372;calc iter;100;0.648066;0.641411;0.658754
372;calc total;1;64.9686;64.9686;64.9686
372;total;1;80.1731;80.1731;80.1731
329;initialize;1;9.17382;9.17382;9.17382
329;async;100;0.0127723;0.0013001;0.0776376
329;inner;100;0.628992;0.613903;0.641197
329;wait;100;3.99337e-05;2.2106e-05;0.000184945
329;boundary;100;0.00646113;0.00409778;0.00836877
329;calc iter;100;0.648267;0.628371;0.701404
329;calc total;1;64.9686;64.9686;64.9686
329;total;1;80.094;80.094;80.094
373;initialize;1;9.25306;9.25306;9.25306
373;async;100;0.0173973;0.00129059;0.037061
373;inner;100;0.627026;0.619337;0.637431
373;wait;100;2.68209e-05;1.7251e-05;0.000101525
373;boundary;100;0.00356632;0.00214745;0.00614957
373;calc iter;100;0.648018;0.635;0.661812
373;calc total;1;64.9686;64.9686;64.9686
373;total;1;80.1731;80.1731;80.1731
330;initialize;1;9.17487;9.17487;9.17487
330;async;100;0.0122848;0.00137457;0.0817013
330;inner;100;0.631699;0.612708;0.645879
330;wait;100;2.88198e-05;1.927e-05;0.00010285
330;boundary;100;0.0043574;0.00290586;0.00662152
330;calc iter;100;0.648372;0.630832;0.700606
330;calc total;1;64.9686;64.9686;64.9686
330;total;1;80.095;80.095;80.095
374;initialize;1;9.25304;9.25304;9.25304
374;async;100;0.0182454;0.00129225;0.0344005
374;inner;100;0.626598;0.619015;0.637017
374;wait;100;2.98136e-05;1.5792e-05;0.000146314
374;boundary;100;0.00309386;0.00215969;0.00699139
374;calc iter;100;0.647969;0.640406;0.659268
374;calc total;1;64.9686;64.9686;64.9686
374;total;1;80.1731;80.1731;80.1731
331;initialize;1;9.18443;9.18443;9.18443
331;async;100;0.0100634;0.00135538;0.0149402
331;inner;100;0.633041;0.615518;0.687194
331;wait;100;3.73011e-05;2.0381e-05;0.000100168
331;boundary;100;0.0052984;0.00218895;0.0070585
331;calc iter;100;0.648443;0.624412;0.70696
331;calc total;1;64.9686;64.9686;64.9686
331;total;1;80.1046;80.1046;80.1046
375;initialize;1;9.25301;9.25301;9.25301
375;async;100;0.0215779;0.00130519;0.0281064
375;inner;100;0.623676;0.614853;0.637884
375;wait;100;2.32631e-05;1.5159e-05;9.0035e-05
375;boundary;100;0.00267452;0.00213615;0.00855454
375;calc iter;100;0.647953;0.639689;0.659339
375;calc total;1;64.9686;64.9686;64.9686
375;total;1;80.1731;80.1731;80.1731
332;initialize;1;9.17683;9.17683;9.17683
332;async;100;0.011835;0.00141043;0.0528251
332;inner;100;0.630725;0.616682;0.646826
332;wait;100;3.95346e-05;2.0799e-05;8.1699e-05
332;boundary;100;0.00589361;0.0021472;0.00714891
332;calc iter;100;0.648495;0.630799;0.675339
332;calc total;1;64.9686;64.9686;64.9686
332;total;1;80.0969;80.0969;80.0969
376;initialize;1;9.25302;9.25302;9.25302
376;async;100;0.0236461;0.00131688;0.0526953
376;inner;100;0.621112;0.60883;0.633515
376;wait;100;2.5472e-05;1.5216e-05;0.000171344
376;boundary;100;0.00313336;0.00222567;0.00838104
376;calc iter;100;0.647919;0.638101;0.682423
376;calc total;1;64.9686;64.9686;64.9686
376;total;1;80.1731;80.1731;80.1731
333;initialize;1;9.19093;9.19093;9.19093
333;async;100;0.00827332;0.00137728;0.0505467
333;inner;100;0.634767;0.620344;0.647558
333;wait;100;3.07747e-05;1.5865e-05;8.0394e-05
333;boundary;100;0.00537695;0.00216828;0.00685696
333;calc iter;100;0.64845;0.631639;0.680054
333;calc total;1;64.9686;64.9686;64.9686
333;total;1;80.1111;80.1111;80.1111
377;initialize;1;9.25302;9.25302;9.25302
377;async;100;0.0223727;0.00131205;0.0700696
377;inner;100;0.621373;0.601672;0.641518
377;wait;100;3.30443e-05;1.8085e-05;0.000281532
377;boundary;100;0.00410759;0.00250225;0.00842986
377;calc iter;100;0.647888;0.630433;0.69258
377;calc total;1;64.9686;64.9686;64.9686
377;total;1;80.1731;80.1731;80.1731
334;initialize;1;9.18544;9.18544;9.18544
334;async;100;0.0120117;0.00133425;0.0473001
334;inner;100;0.631582;0.617344;0.645879
334;wait;100;3.32622e-05;1.895e-05;0.000144865
334;boundary;100;0.00473617;0.00311592;0.00742132
334;calc iter;100;0.648365;0.628426;0.672877
334;calc total;1;64.9686;64.9686;64.9686
334;total;1;80.1056;80.1056;80.1056
378;initialize;1;9.25303;9.25303;9.25303
378;async;100;0.0204182;0.00131038;0.07305
378;inner;100;0.622167;0.609544;0.630884
378;wait;100;3.77557e-05;2.0139e-05;0.00014378
378;boundary;100;0.00519374;0.00264689;0.00827976
378;calc iter;100;0.647818;0.638946;0.687096
378;calc total;1;64.9686;64.9686;64.9686
378;total;1;80.1731;80.1731;80.1731
335;initialize;1;9.19093;9.19093;9.19093
335;async;100;0.00879527;0.000889094;0.0351303
335;inner;100;0.633172;0.623186;0.646174
335;wait;100;3.86054e-05;2.0267e-05;9.0244e-05
335;boundary;100;0.0062736;0.00321637;0.00836532
335;calc iter;100;0.648282;0.635452;0.671993
335;calc total;1;64.9686;64.9686;64.9686
335;total;1;80.1111;80.1111;80.1111
379;initialize;1;9.25304;9.25304;9.25304
379;async;100;0.0157911;0.00131883;0.0760008
379;inner;100;0.627012;0.606402;0.637086
379;wait;100;4.15381e-05;2.1283e-05;0.000104591
379;boundary;100;0.00495066;0.00220486;0.00719905
379;calc iter;100;0.647797;0.639763;0.685675
379;calc total;1;64.9686;64.9686;64.9686
379;total;1;80.1731;80.1731;80.1731
380;initialize;1;9.25303;9.25303;9.25303
380;async;100;0.0190053;0.00138783;0.0793708
380;inner;100;0.621683;0.59951;0.635556
380;wait;100;4.73728e-05;1.7025e-05;0.000205719
380;boundary;100;0.00703204;0.00263657;0.00844428
380;calc iter;100;0.647769;0.63512;0.68529
380;calc total;1;64.9686;64.9686;64.9686
380;total;1;80.1731;80.1731;80.1731
381;initialize;1;9.25306;9.25306;9.25306
381;async;100;0.0221429;0.00131558;0.0761179
381;inner;100;0.61774;0.608923;0.640769
381;wait;100;5.11959e-05;2.4713e-05;0.00023342
381;boundary;100;0.00789724;0.00298175;0.00869903
381;calc iter;100;0.647834;0.62131;0.68805
381;calc total;1;64.9686;64.9686;64.9686
381;total;1;80.1731;80.1731;80.1731
382;initialize;1;9.25302;9.25302;9.25302
382;async;100;0.0170274;0.0013843;0.0437885
382;inner;100;0.624594;0.613581;0.637011
382;wait;100;4.19322e-05;2.1773e-05;0.000203031
382;boundary;100;0.00625021;0.00303863;0.00808378
382;calc iter;100;0.647916;0.639778;0.667617
382;calc total;1;64.9686;64.9686;64.9686
382;total;1;80.1731;80.1731;80.1731
383;initialize;1;9.25302;9.25302;9.25302
383;async;100;0.016148;0.00187719;0.0365968
383;inner;100;0.626216;0.617684;0.636927
383;wait;100;3.92633e-05;1.9317e-05;0.000111652
383;boundary;100;0.00552266;0.00280501;0.00683016
383;calc iter;100;0.647927;0.634846;0.662293
383;calc total;1;64.9686;64.9686;64.9686
383;total;1;80.1731;80.1731;80.1731
350;initialize;1;9.10197;9.10197;9.10197
350;async;100;0.00976672;0.00138045;0.0672167
350;inner;100;0.631662;0.614626;0.643561
350;wait;100;4.27546e-05;2.3517e-05;0.000245577
350;boundary;100;0.00659421;0.00387766;0.00811072
350;calc iter;100;0.648068;0.630436;0.698749
350;calc total;1;64.9686;64.9686;64.9686
350;total;1;80.0142;80.0142;80.0142
351;initialize;1;9.08892;9.08892;9.08892
351;async;100;0.00818007;0.00134798;0.0277564
351;inner;100;0.634033;0.620953;0.647393
351;wait;100;3.58543e-05;2.1655e-05;0.000105843
351;boundary;100;0.00584181;0.00330597;0.00726318
351;calc iter;100;0.648093;0.642073;0.661451
351;calc total;1;64.9686;64.9686;64.9686
351;total;1;80.0011;80.0011;80.0011
352;initialize;1;9.08892;9.08892;9.08892
352;async;100;0.0127742;0.00133018;0.0419204
352;inner;100;0.628217;0.606224;0.643995
352;wait;100;4.66662e-05;2.7609e-05;0.000273596
352;boundary;100;0.00699417;0.00464066;0.00833424
352;calc iter;100;0.648034;0.620657;0.667245
352;calc total;1;64.9686;64.9686;64.9686
352;total;1;80.0011;80.0011;80.0011
353;initialize;1;9.10192;9.10192;9.10192
353;async;100;0.0107722;0.0013647;0.0333254
353;inner;100;0.631025;0.620567;0.644722
353;wait;100;3.63275e-05;2.3913e-05;0.000127215
353;boundary;100;0.00624056;0.00407173;0.00837799
353;calc iter;100;0.648077;0.634017;0.673168
353;calc total;1;64.9686;64.9686;64.9686
353;total;1;80.0141;80.0141;80.0141
354;initialize;1;9.09178;9.09178;9.09178
354;async;100;0.0108234;0.0013559;0.0313473
354;inner;100;0.631389;0.620974;0.64623
354;wait;100;3.30784e-05;2.2983e-05;0.000104366
354;boundary;100;0.00587781;0.00340144;0.00737015
354;calc iter;100;0.648125;0.634021;0.667153
354;calc total;1;64.9686;64.9686;64.9686
354;total;1;80.004;80.004;80.004
355;initialize;1;9.10195;9.10195;9.10195
355;async;100;0.00798811;0.00134341;0.0295339
355;inner;100;0.634067;0.621312;0.646638
355;wait;100;3.34649e-05;1.9612e-05;8.924e-05
355;boundary;100;0.00608494;0.00329457;0.00707718
355;calc iter;100;0.648175;0.63203;0.664214
355;calc total;1;64.9686;64.9686;64.9686
355;total;1;80.0142;80.0142;80.0142
356;initialize;1;9.09886;9.09886;9.09886
356;async;100;0.0033755;0.00136618;0.0263397
356;inner;100;0.638872;0.623237;0.650418
356;wait;100;4.09427e-05;2.0092e-05;0.000149756
356;boundary;100;0.00591309;0.00236685;0.00683726
356;calc iter;100;0.648204;0.639186;0.66346
356;calc total;1;64.9686;64.9686;64.9686
356;total;1;80.0111;80.0111;80.0111
357;initialize;1;9.10196;9.10196;9.10196
357;async;100;0.0101431;0.00135886;0.0547377
357;inner;100;0.63197;0.612063;0.644644
357;wait;100;3.4099e-05;1.8201e-05;0.000158171
357;boundary;100;0.00605229;0.00239668;0.00715246
357;calc iter;100;0.648202;0.636793;0.672339
357;calc total;1;64.9686;64.9686;64.9686
357;total;1;80.0142;80.0142;80.0142
358;initialize;1;9.10193;9.10193;9.10193
358;async;100;0.00989968;0.00134843;0.0298879
358;inner;100;0.632528;0.621441;0.646816
358;wait;100;3.52032e-05;1.7198e-05;8.682e-05
358;boundary;100;0.00579965;0.00211569;0.00726481
358;calc iter;100;0.648264;0.638001;0.667293
358;calc total;1;64.9686;64.9686;64.9686
358;total;1;80.0141;80.0141;80.0141
359;initialize;1;9.10197;9.10197;9.10197
359;async;100;0.009571;0.00137453;0.022787
359;inner;100;0.632266;0.620259;0.64568
359;wait;100;3.71964e-05;1.5372e-05;0.000102515
359;boundary;100;0.00633824;0.0022031;0.00748378
359;calc iter;100;0.648215;0.63224;0.656714
359;calc total;1;64.9686;64.9686;64.9686
359;total;1;80.0141;80.0141;80.0141
408;initialize;1;9.3335;9.3335;9.3335
408;async;100;0.0199774;0.0013287;0.030886
408;inner;100;0.622898;0.613622;0.641454
408;wait;100;3.77644e-05;1.8797e-05;8.0213e-05
408;boundary;100;0.00504435;0.0025368;0.00859739
408;calc iter;100;0.647959;0.638223;0.657141
408;calc total;1;64.9686;64.9686;64.9686
408;total;1;80.2458;80.2458;80.2458
409;initialize;1;9.33356;9.33356;9.33356
409;async;100;0.0189345;0.0015794;0.0346641
409;inner;100;0.62303;0.613953;0.640872
409;wait;100;4.63399e-05;1.9804e-05;0.000143538
409;boundary;100;0.00592839;0.00237079;0.00851226
409;calc iter;100;0.647941;0.63782;0.663019
409;calc total;1;64.9686;64.9686;64.9686
409;total;1;80.2459;80.2459;80.2459
410;initialize;1;9.33349;9.33349;9.33349
410;async;100;0.0205387;0.00128451;0.031038
410;inner;100;0.621566;0.613786;0.638914
410;wait;100;3.84249e-05;2.0824e-05;0.000132808
410;boundary;100;0.00577792;0.00304227;0.00835504
410;calc iter;100;0.647923;0.640473;0.657515
410;calc total;1;64.9686;64.9686;64.9686
410;total;1;80.2458;80.2458;80.2458
411;initialize;1;9.33353;9.33353;9.33353
411;async;100;0.0208275;0.00133386;0.0349943
411;inner;100;0.62255;0.615039;0.639586
411;wait;100;3.53279e-05;1.7845e-05;0.000151239
411;boundary;100;0.00453149;0.00296453;0.00701081
411;calc iter;100;0.647946;0.640276;0.65627
411;calc total;1;64.9686;64.9686;64.9686
411;total;1;80.2458;80.2458;80.2458
412;initialize;1;9.3335;9.3335;9.3335
412;async;100;0.0215675;0.00131506;0.0428642
412;inner;100;0.621071;0.608112;0.63843
412;wait;100;3.59173e-05;1.7569e-05;0.000235169
412;boundary;100;0.00528815;0.00314966;0.00841504
412;calc iter;100;0.647964;0.632431;0.668081
384;inner;100;0.606023;0.587434;0.636937
384;wait;100;6.79988e-05;3.4056e-05;0.000164012
384;boundary;100;0.00780694;0.00385616;0.00872436
384;calc iter;100;0.648136;0.631579;0.705531
384;calc total;1;64.9686;64.9686;64.9686
384;total;1;80.0842;80.0842;80.0842
412;calc total;1;64.9686;64.9686;64.9686
412;total;1;80.2458;80.2458;80.2458
385;initialize;1;9.16393;9.16393;9.16393
385;async;100;0.0345207;0.00129146;0.0675869
385;inner;100;0.606066;0.580435;0.634969
385;wait;100;5.26542e-05;3.175e-05;0.000164277
385;boundary;100;0.00746946;0.00463217;0.00845792
385;calc iter;100;0.64811;0.629042;0.686134
385;calc total;1;64.9686;64.9686;64.9686
385;total;1;80.0842;80.0842;80.0842
413;initialize;1;9.33354;9.33354;9.33354
413;async;100;0.0247782;0.0013255;0.059925
413;inner;100;0.616824;0.598181;0.632946
413;wait;100;4.77424e-05;1.9408e-05;0.000272838
413;boundary;100;0.006334;0.00314597;0.0085386
413;calc iter;100;0.647986;0.620214;0.684597
413;calc total;1;64.9686;64.9686;64.9686
413;total;1;80.2458;80.2458;80.2458
386;initialize;1;9.1639;9.1639;9.1639
386;async;100;0.0320512;0.00130861;0.0655713
386;inner;100;0.61012;0.593364;0.635876
386;wait;100;3.91541e-05;1.9894e-05;0.000141887
386;boundary;100;0.00589073;0.00355162;0.00789688
386;calc iter;100;0.648103;0.637207;0.679178
386;calc total;1;64.9686;64.9686;64.9686
386;total;1;80.0842;80.0842;80.0842
414;initialize;1;9.33353;9.33353;9.33353
414;async;100;0.0245712;0.00133219;0.0394284
414;inner;100;0.61944;0.612407;0.637305
414;wait;100;3.17091e-05;1.4486e-05;0.000215054
414;boundary;100;0.00402108;0.00208622;0.00647581
414;calc iter;100;0.648065;0.643604;0.656627
414;calc total;1;64.9686;64.9686;64.9686
414;total;1;80.2458;80.2458;80.2458
387;initialize;1;9.16402;9.16402;9.16402
387;async;100;0.0311999;0.00129804;0.0691427
387;inner;100;0.613088;0.597986;0.638991
387;wait;100;3.24764e-05;1.5749e-05;0.000128342
387;boundary;100;0.00383026;0.00216451;0.00563131
387;calc iter;100;0.648152;0.638735;0.673108
387;calc total;1;64.9686;64.9686;64.9686
387;total;1;80.0843;80.0843;80.0843
415;initialize;1;9.33348;9.33348;9.33348
415;async;100;0.023227;0.00129112;0.0557483
415;inner;100;0.618777;0.599173;0.636459
415;wait;100;4.56038e-05;2.2029e-05;0.000262425
415;boundary;100;0.00600955;0.00330498;0.0085128
415;calc iter;100;0.648061;0.623457;0.6766
415;calc total;1;64.9686;64.9686;64.9686
415;total;1;80.2458;80.2458;80.2458
388;initialize;1;9.16398;9.16398;9.16398
388;async;100;0.0399157;0.00133604;0.0695008
388;inner;100;0.604599;0.5801;0.628437
388;wait;100;2.70244e-05;1.5391e-05;0.00028084
388;boundary;100;0.00369675;0.00239803;0.00780334
388;calc iter;100;0.64824;0.63786;0.665895
388;calc total;1;64.9686;64.9686;64.9686
388;total;1;80.0843;80.0843;80.0843
416;initialize;1;9.33351;9.33351;9.33351
416;async;100;0.0213145;0.00132458;0.0701902
416;inner;100;0.623679;0.6096;0.642349
416;wait;100;2.68133e-05;1.5122e-05;8.5238e-05
416;boundary;100;0.00325607;0.00212803;0.00703348
416;calc iter;100;0.648278;0.642123;0.685595
416;calc total;1;64.9686;64.9686;64.9686
416;total;1;80.2458;80.2458;80.2458
389;initialize;1;9.16399;9.16399;9.16399
389;async;100;0.0366535;0.00165425;0.0642729
389;inner;100;0.607651;0.593566;0.639382
389;wait;100;2.88875e-05;1.6796e-05;0.000130443
389;boundary;100;0.00403082;0.00213592;0.00558262
389;calc iter;100;0.648366;0.617652;0.686366
389;calc total;1;64.9686;64.9686;64.9686
389;total;1;80.0843;80.0843;80.0843
417;initialize;1;9.3335;9.3335;9.3335
417;async;100;0.0266454;0.00127984;0.054715
417;inner;100;0.617758;0.6056;0.639729
417;wait;100;3.03526e-05;1.4011e-05;0.000150625
417;boundary;100;0.00382047;0.00221983;0.00784564
417;calc iter;100;0.648256;0.639186;0.672116
417;calc total;1;64.9686;64.9686;64.9686
417;total;1;80.2458;80.2458;80.2458
390;initialize;1;9.16393;9.16393;9.16393
390;async;100;0.0319198;0.00128615;0.0493275
390;inner;100;0.612321;0.601182;0.643426
390;wait;100;2.78763e-05;1.5231e-05;9.7206e-05
390;boundary;100;0.00415818;0.00207777;0.00556094
390;calc iter;100;0.648429;0.641905;0.665922
390;calc total;1;64.9686;64.9686;64.9686
390;total;1;80.0842;80.0842;80.0842
418;initialize;1;9.33351;9.33351;9.33351
418;async;100;0.0282594;0.00135092;0.0531531
418;inner;100;0.61519;0.603643;0.639957
418;wait;100;3.35968e-05;1.4512e-05;0.000147401
418;boundary;100;0.00477545;0.00215157;0.00784618
418;calc iter;100;0.64826;0.638247;0.665875
418;calc total;1;64.9686;64.9686;64.9686
418;total;1;80.2458;80.2458;80.2458
391;initialize;1;9.16397;9.16397;9.16397
391;async;100;0.0330705;0.00132173;0.0508878
391;inner;100;0.611208;0.599757;0.639056
391;wait;100;2.80754e-05;1.7314e-05;9.2391e-05
391;boundary;100;0.00405044;0.00214476;0.0063406
391;calc iter;100;0.648359;0.634423;0.658811
391;calc total;1;64.9686;64.9686;64.9686
391;total;1;80.0843;80.0843;80.0843
419;initialize;1;9.33355;9.33355;9.33355
419;async;100;0.0255573;0.0013407;0.0542573
419;inner;100;0.61649;0.607705;0.642172
419;wait;100;4.02949e-05;1.5135e-05;9.1407e-05
419;boundary;100;0.00620855;0.00211224;0.00800112
419;calc iter;100;0.648299;0.636594;0.674838
419;calc total;1;64.9686;64.9686;64.9686
419;total;1;80.2458;80.2458;80.2458
392;initialize;1;9.16392;9.16392;9.16392
392;async;100;0.0283245;0.00127652;0.0410096
392;inner;100;0.615743;0.601927;0.639967
392;wait;100;3.14773e-05;1.704e-05;7.9439e-05
392;boundary;100;0.00414027;0.00251727;0.00714381
392;calc iter;100;0.64824;0.63407;0.663058
392;calc total;1;64.9686;64.9686;64.9686
392;total;1;80.0842;80.0842;80.0842
420;initialize;1;9.33357;9.33357;9.33357
420;async;100;0.0167415;0.00134739;0.0281705
420;inner;100;0.624953;0.615629;0.656681
420;wait;100;4.09147e-05;2.5084e-05;0.000114772
420;boundary;100;0.00677802;0.00287309;0.00782601
420;calc iter;100;0.648516;0.630919;0.679929
420;calc total;1;64.9686;64.9686;64.9686
420;total;1;80.2458;80.2458;80.2458
393;initialize;1;9.16391;9.16391;9.16391
393;async;100;0.031867;0.00131275;0.0618839
393;inner;100;0.609847;0.592046;0.635302
393;wait;100;4.1754e-05;2.5376e-05;0.000137333
393;boundary;100;0.00629925;0.00448024;0.00860295
393;calc iter;100;0.648056;0.633524;0.675132
393;calc total;1;64.9686;64.9686;64.9686
393;total;1;80.0842;80.0842;80.0842
421;initialize;1;9.33354;9.33354;9.33354
421;async;100;0.017123;0.00133033;0.034718
421;inner;100;0.625087;0.612203;0.646903
421;wait;100;4.2741e-05;1.9164e-05;8.0409e-05
421;boundary;100;0.00630092;0.00217586;0.00736599
421;calc iter;100;0.648556;0.629435;0.665873
394;initialize;1;9.1639;9.1639;9.1639
394;async;100;0.0331077;0.00129521;0.092586
394;inner;100;0.608613;0.592601;0.633415
394;wait;100;4.65401e-05;2.8095e-05;0.000185244
394;boundary;100;0.00628881;0.0042032;0.00816912
394;calc iter;100;0.648057;0.637167;0.696684
394;calc total;1;64.9686;64.9686;64.9686
394;total;1;80.0842;80.0842;80.0842
421;calc total;1;64.9686;64.9686;64.9686
421;total;1;80.2458;80.2458;80.2458
395;initialize;1;9.16396;9.16396;9.16396
395;async;100;0.0307121;0.00131015;0.0872275
395;inner;100;0.613041;0.595417;0.636415
395;wait;100;3.22426e-05;1.57e-05;0.000115952
395;boundary;100;0.00439891;0.00220241;0.00555658
395;calc iter;100;0.648186;0.640049;0.68606
395;calc total;1;64.9686;64.9686;64.9686
395;total;1;80.0842;80.0842;80.0842
396;initialize;1;9.16391;9.16391;9.16391
396;async;100;0.0213062;0.00132789;0.0505613
396;inner;100;0.622022;0.614497;0.639611
396;wait;100;3.46662e-05;1.3676e-05;9.7115e-05
396;boundary;100;0.0048985;0.00211844;0.00657166
396;calc iter;100;0.648263;0.639414;0.671001
396;calc total;1;64.9686;64.9686;64.9686
396;total;1;80.0842;80.0842;80.0842
397;initialize;1;9.16392;9.16392;9.16392
397;async;100;0.0270086;0.00132978;0.0687878
397;inner;100;0.614248;0.5971;0.636561
397;wait;100;4.57875e-05;2.6699e-05;0.000143
397;boundary;100;0.00680989;0.00327683;0.00853605
397;calc iter;100;0.648114;0.614834;0.694001
397;calc total;1;64.9686;64.9686;64.9686
397;total;1;80.0842;80.0842;80.0842
398;initialize;1;9.16394;9.16394;9.16394
398;async;100;0.0299523;0.00136718;0.051377
398;inner;100;0.610646;0.600168;0.634703
398;wait;100;4.88259e-05;2.8189e-05;0.000245165
398;boundary;100;0.00731352;0.00417232;0.00856768
398;calc iter;100;0.647962;0.628695;0.667911
398;calc total;1;64.9686;64.9686;64.9686
398;total;1;80.0842;80.0842;80.0842
399;initialize;1;9.16393;9.16393;9.16393
399;async;100;0.0242938;0.0013625;0.0433486
399;inner;100;0.619543;0.609142;0.637094
399;wait;100;3.04931e-05;1.3919e-05;8.8811e-05
399;boundary;100;0.00435774;0.00231451;0.00632427
399;calc iter;100;0.648227;0.6342;0.671006
399;calc total;1;64.9686;64.9686;64.9686
399;total;1;80.0842;80.0842;80.0842
400;initialize;1;9.16392;9.16392;9.16392
400;async;100;0.0301256;0.00134394;0.0429699
400;inner;100;0.614913;0.609828;0.632705
400;wait;100;2.04396e-05;1.4363e-05;0.000157304
400;boundary;100;0.00327175;0.00207663;0.00537989
400;calc iter;100;0.648332;0.639588;0.658781
400;calc total;1;64.9686;64.9686;64.9686
400;total;1;80.0842;80.0842;80.0842
401;initialize;1;9.16395;9.16395;9.16395
401;async;100;0.0289664;0.00135779;0.0347093
401;inner;100;0.616264;0.610565;0.635946
401;wait;100;2.06324e-05;1.3947e-05;0.000118032
401;boundary;100;0.00309306;0.00210595;0.00425428
401;calc iter;100;0.648346;0.640974;0.654187
401;calc total;1;64.9686;64.9686;64.9686
401;total;1;80.0842;80.0842;80.0842
402;initialize;1;9.16395;9.16395;9.16395
402;async;100;0.0336462;0.00133777;0.0402105
402;inner;100;0.611905;0.605804;0.632618
402;wait;100;2.54489e-05;1.5939e-05;0.000249062
402;boundary;100;0.002782;0.00206844;0.0053863
402;calc iter;100;0.64836;0.639596;0.655157
402;calc total;1;64.9686;64.9686;64.9686
402;total;1;80.0842;80.0842;80.0842
403;initialize;1;9.16396;9.16396;9.16396
403;async;100;0.0326483;0.00130076;0.0452979
403;inner;100;0.612289;0.606026;0.629702
403;wait;100;2.28372e-05;1.4456e-05;0.00027252
403;boundary;100;0.0033691;0.00226349;0.00718384
403;calc iter;100;0.648331;0.638461;0.659542
403;calc total;1;64.9686;64.9686;64.9686
403;total;1;80.0842;80.0842;80.0842
404;initialize;1;9.16394;9.16394;9.16394
404;async;100;0.0272073;0.00135471;0.0435511
404;inner;100;0.617489;0.611939;0.637233
404;wait;100;2.32282e-05;1.501e-05;9.0534e-05
404;boundary;100;0.00360173;0.00213781;0.0051916
404;calc iter;100;0.648323;0.636894;0.659532
404;calc total;1;64.9686;64.9686;64.9686
404;total;1;80.0842;80.0842;80.0842
405;initialize;1;9.16391;9.16391;9.16391
405;async;100;0.0249484;0.00132036;0.0416373
405;inner;100;0.618421;0.614194;0.636832
405;wait;100;3.10087e-05;2.1072e-05;9.1748e-05
405;boundary;100;0.00484365;0.0032126;0.00735858
405;calc iter;100;0.648245;0.640894;0.661066
405;calc total;1;64.9686;64.9686;64.9686
405;total;1;80.0842;80.0842;80.0842
406;initialize;1;9.164;9.164;9.164
406;async;100;0.0260139;0.00134895;0.0399542
406;inner;100;0.615696;0.61143;0.635455
406;wait;100;4.17847e-05;2.6346e-05;0.000134275
406;boundary;100;0.00640339;0.00361976;0.00801225
406;calc iter;100;0.648157;0.638762;0.666177
406;calc total;1;64.9686;64.9686;64.9686
406;total;1;80.0843;80.0843;80.0843
407;initialize;1;9.164;9.164;9.164
407;async;100;0.0302463;0.00131597;0.0487223
407;inner;100;0.609731;0.604041;0.636779
407;wait;100;4.79134e-05;3.528e-05;0.000108778
407;boundary;100;0.00795491;0.0032338;0.00861258
407;calc iter;100;0.647982;0.627924;0.674471
407;calc total;1;64.9686;64.9686;64.9686
407;total;1;80.0843;80.0843;80.0843
480;initialize;1;9.22312;9.22312;9.22312
480;async;100;0.012847;0.00143111;0.0673586
480;inner;100;0.628063;0.616721;0.64586
480;wait;100;5.71637e-05;2.6973e-05;0.000149327
480;boundary;100;0.00775023;0.00299895;0.00849039
480;calc iter;100;0.648719;0.640168;0.707168
480;calc total;1;64.9686;64.9686;64.9686
480;total;1;80.1415;80.1415;80.1415
456;initialize;1;9.17418;9.17418;9.17418
456;async;100;0.0365414;0.00132447;0.0483595
456;inner;100;0.608418;0.599543;0.639591
456;wait;100;3.40737e-05;1.8505e-05;8.8195e-05
456;boundary;100;0.00352502;0.00211108;0.00567457
456;calc iter;100;0.648521;0.639142;0.656155
456;calc total;1;64.9686;64.9686;64.9686
456;total;1;80.0924;80.0924;80.0924
432;initialize;1;9.18084;9.18084;9.18084
432;async;100;0.00437494;0.00148446;0.00739873
432;inner;100;0.637564;0.62829;0.652458
432;wait;100;5.38562e-05;2.382e-05;0.000148685
432;boundary;100;0.00647246;0.0022469;0.00733067
432;calc iter;100;0.648467;0.633592;0.6645
432;calc total;1;64.9686;64.9686;64.9686
432;total;1;80.0984;80.0984;80.0984
422;initialize;1;9.33353;9.33353;9.33353
422;async;100;0.0212118;0.00131122;0.0373634
422;inner;100;0.621245;0.607367;0.645587
422;wait;100;4.18626e-05;1.7283e-05;0.000107081
422;boundary;100;0.00607942;0.00213716;0.00754351
422;calc iter;100;0.64858;0.635677;0.661403
422;calc total;1;64.9686;64.9686;64.9686
422;total;1;80.2458;80.2458;80.2458
481;initialize;1;9.22303;9.22303;9.22303
481;async;100;0.007438;0.00139822;0.0656914
481;inner;100;0.634438;0.62485;0.651176
481;wait;100;4.82098e-05;2.1656e-05;0.000108171
481;boundary;100;0.00683208;0.00358922;0.00794736
481;calc iter;100;0.648759;0.640728;0.704193
481;calc total;1;64.9686;64.9686;64.9686
481;total;1;80.1414;80.1414;80.1414
457;initialize;1;9.17981;9.17981;9.17981
457;async;100;0.0347896;0.00153674;0.0460878
457;inner;100;0.609986;0.600835;0.639783
457;wait;100;3.70503e-05;1.788e-05;8.4753e-05
457;boundary;100;0.00368098;0.00212184;0.00464367
457;calc iter;100;0.648495;0.643564;0.655048
457;calc total;1;64.9686;64.9686;64.9686
457;total;1;80.098;80.098;80.098
433;initialize;1;9.18079;9.18079;9.18079
433;async;100;0.00999428;0.00133106;0.0247294
433;inner;100;0.632183;0.621092;0.646417
433;wait;100;3.74505e-05;1.9723e-05;0.000157698
433;boundary;100;0.00624224;0.00247043;0.00689486
433;calc iter;100;0.648459;0.632267;0.656557
433;calc total;1;64.9686;64.9686;64.9686
433;total;1;80.0984;80.0984;80.0984
423;initialize;1;9.3335;9.3335;9.3335
423;async;100;0.0201924;0.00132343;0.0310558
423;inner;100;0.621669;0.610857;0.644213
423;wait;100;4.17876e-05;1.9409e-05;0.00014766
423;boundary;100;0.00662427;0.00236771;0.00769733
423;calc iter;100;0.64853;0.633006;0.663434
423;calc total;1;64.9686;64.9686;64.9686
423;total;1;80.2458;80.2458;80.2458
482;initialize;1;9.22302;9.22302;9.22302
482;async;100;0.00961755;0.00145975;0.0799208
482;inner;100;0.632488;0.622041;0.649251
482;wait;100;4.33533e-05;1.7222e-05;8.9746e-05
482;boundary;100;0.00656442;0.00315109;0.00775496
482;calc iter;100;0.648715;0.633051;0.714389
482;calc total;1;64.9686;64.9686;64.9686
482;total;1;80.1414;80.1414;80.1414
458;initialize;1;9.17978;9.17978;9.17978
458;async;100;0.0317963;0.00131819;0.0537142
458;inner;100;0.612291;0.603676;0.639901
458;wait;100;3.32833e-05;1.5191e-05;8.9536e-05
458;boundary;100;0.00432493;0.00231545;0.0060895
458;calc iter;100;0.648447;0.636077;0.66725
458;calc total;1;64.9686;64.9686;64.9686
458;total;1;80.098;80.098;80.098
434;initialize;1;9.18079;9.18079;9.18079
434;async;100;0.00317059;0.00134742;0.00573264
434;inner;100;0.638859;0.6277;0.64948
434;wait;100;4.06257e-05;2.0183e-05;0.000105544
434;boundary;100;0.00645046;0.00212709;0.0068749
434;calc iter;100;0.648522;0.633028;0.657522
434;calc total;1;64.9686;64.9686;64.9686
434;total;1;80.0984;80.0984;80.0984
424;initialize;1;9.33351;9.33351;9.33351
424;async;100;0.0195517;0.000898174;0.0400226
424;inner;100;0.622564;0.616496;0.645591
424;wait;100;3.50815e-05;2.0349e-05;0.000101806
424;boundary;100;0.00624776;0.00336475;0.00735377
424;calc iter;100;0.6484;0.634172;0.667005
424;calc total;1;64.9686;64.9686;64.9686
424;total;1;80.2458;80.2458;80.2458
483;initialize;1;9.23215;9.23215;9.23215
483;async;100;0.0124421;0.00137614;0.0671262
483;inner;100;0.629586;0.620025;0.646504
483;wait;100;4.52213e-05;3.1321e-05;0.000131722
483;boundary;100;0.00664089;0.00409357;0.00846841
483;calc iter;100;0.648716;0.633945;0.70921
483;calc total;1;64.9686;64.9686;64.9686
483;total;1;80.1504;80.1504;80.1504
459;initialize;1;9.17532;9.17532;9.17532
459;async;100;0.0311284;0.00130893;0.0564143
459;inner;100;0.61243;0.602497;0.639102
459;wait;100;3.30086e-05;1.6584e-05;0.000112566
459;boundary;100;0.00480194;0.00283317;0.00701481
459;calc iter;100;0.648395;0.634069;0.662356
459;calc total;1;64.9686;64.9686;64.9686
459;total;1;80.0935;80.0935;80.0935
435;initialize;1;9.1808;9.1808;9.1808
435;async;100;0.00592546;0.00134492;0.0109053
435;inner;100;0.636326;0.624423;0.649437
435;wait;100;4.59415e-05;2.0833e-05;0.000116759
435;boundary;100;0.00617351;0.0021612;0.00697732
435;calc iter;100;0.648473;0.631443;0.66633
435;calc total;1;64.9686;64.9686;64.9686
435;total;1;80.0984;80.0984;80.0984
425;initialize;1;9.3335;9.3335;9.3335
425;async;100;0.0208461;0.00131323;0.0300995
425;inner;100;0.621315;0.614613;0.642516
425;wait;100;3.91835e-05;2.5029e-05;0.000190721
425;boundary;100;0.0060959;0.00461534;0.00815957
425;calc iter;100;0.648298;0.641969;0.661236
425;calc total;1;64.9686;64.9686;64.9686
425;total;1;80.2458;80.2458;80.2458
484;initialize;1;9.22298;9.22298;9.22298
484;async;100;0.0107998;0.00106936;0.0500827
484;inner;100;0.631705;0.626674;0.645933
484;wait;100;4.60256e-05;2.289e-05;0.000154427
484;boundary;100;0.00623021;0.00360849;0.00703189
484;calc iter;100;0.648783;0.635856;0.693818
484;calc total;1;64.9686;64.9686;64.9686
484;total;1;80.1413;80.1413;80.1413
460;initialize;1;9.17974;9.17974;9.17974
460;async;100;0.0375931;0.00132001;0.0579625
460;inner;100;0.603537;0.592062;0.634296
460;wait;100;6.39664e-05;3.3738e-05;0.000276416
460;boundary;100;0.00685806;0.00482849;0.00847618
460;calc iter;100;0.648054;0.637224;0.670705
460;calc total;1;64.9686;64.9686;64.9686
460;total;1;80.0979;80.0979;80.0979
436;initialize;1;9.18082;9.18082;9.18082
436;async;100;0.00826698;0.00131671;0.0125323
436;inner;100;0.633254;0.623207;0.6575
436;wait;100;4.51699e-05;2.235e-05;0.00011244
436;boundary;100;0.00686897;0.003184;0.0075957
436;calc iter;100;0.648437;0.634513;0.666057
436;calc total;1;64.9686;64.9686;64.9686
436;total;1;80.0984;80.0984;80.0984
426;initialize;1;9.33351;9.33351;9.33351
426;async;100;0.0214418;0.00130915;0.0361611
426;inner;100;0.620174;0.614825;0.639835
426;wait;100;4.24552e-05;2.6423e-05;0.000181252
426;boundary;100;0.00658559;0.00550132;0.00846274
426;calc iter;100;0.648246;0.633961;0.665977
426;calc total;1;64.9686;64.9686;64.9686
426;total;1;80.2458;80.2458;80.2458
485;initialize;1;9.23216;9.23216;9.23216
485;async;100;0.0134976;0.00134721;0.0221998
485;inner;100;0.629256;0.61716;0.666995
485;wait;100;3.85576e-05;1.9841e-05;0.000159168
485;boundary;100;0.00601834;0.0035017;0.00773087
485;calc iter;100;0.648812;0.626226;0.686541
485;calc total;1;64.9686;64.9686;64.9686
485;total;1;80.1504;80.1504;80.1504
461;initialize;1;9.16586;9.16586;9.16586
461;async;100;0.0394641;0.00132434;0.0605046
461;inner;100;0.600338;0.58917;0.634503
461;wait;100;5.49058e-05;3.7174e-05;0.000177978
461;boundary;100;0.0080007;0.00574686;0.0085888
461;calc iter;100;0.64786;0.632415;0.669059
461;calc total;1;64.9686;64.9686;64.9686
461;total;1;80.0841;80.0841;80.0841
437;initialize;1;9.18077;9.18077;9.18077
437;async;100;0.0136227;0.0013336;0.0341763
437;inner;100;0.628067;0.622643;0.641903
437;wait;100;4.05804e-05;1.9112e-05;0.000183979
437;boundary;100;0.00663217;0.00356561;0.00757685
437;calc iter;100;0.648364;0.63614;0.666834
437;calc total;1;64.9686;64.9686;64.9686
437;total;1;80.0984;80.0984;80.0984
427;initialize;1;9.33351;9.33351;9.33351
427;async;100;0.0192603;0.00130251;0.0370431
427;inner;100;0.621892;0.615446;0.644768
427;wait;100;4.98665e-05;3.2554e-05;0.000131552
427;boundary;100;0.00697878;0.00355003;0.00851625
427;calc iter;100;0.648183;0.629377;0.663624
427;calc total;1;64.9686;64.9686;64.9686
427;total;1;80.2458;80.2458;80.2458
486;initialize;1;9.22308;9.22308;9.22308
486;async;100;0.0144427;0.00137178;0.0358052
486;inner;100;0.628604;0.617748;0.645919
486;wait;100;3.94307e-05;1.7924e-05;0.000143691
486;boundary;100;0.00577924;0.00246317;0.00662356
486;calc iter;100;0.648868;0.640736;0.65903
486;calc total;1;64.9686;64.9686;64.9686
486;total;1;80.1414;80.1414;80.1414
462;initialize;1;9.17974;9.17974;9.17974
462;async;100;0.0374841;0.0013006;0.0544583
462;inner;100;0.602745;0.592506;0.637903
462;wait;100;6.3913e-05;3.0145e-05;0.000179457
462;boundary;100;0.00747933;0.00377653;0.00862333
462;calc iter;100;0.647775;0.640639;0.666188
462;calc total;1;64.9686;64.9686;64.9686
462;total;1;80.0979;80.0979;80.0979
438;initialize;1;9.1808;9.1808;9.1808
438;async;100;0.0096737;0.00096448;0.0283525
438;inner;100;0.631762;0.62824;0.646933
438;wait;100;4.46021e-05;2.5313e-05;9.361e-05
438;boundary;100;0.00683449;0.00362919;0.00809372
438;calc iter;100;0.648317;0.639834;0.662992
438;calc total;1;64.9686;64.9686;64.9686
438;total;1;80.0984;80.0984;80.0984
428;initialize;1;9.33353;9.33353;9.33353
428;async;100;0.0140495;0.0013396;0.0309878
428;inner;100;0.626446;0.619369;0.649146
428;wait;100;5.06248e-05;2.6978e-05;0.000102615
428;boundary;100;0.00749203;0.00373505;0.0085449
428;calc iter;100;0.648041;0.640148;0.667173
428;calc total;1;64.9686;64.9686;64.9686
428;total;1;80.2458;80.2458;80.2458
487;initialize;1;9.22363;9.22363;9.22363
487;async;100;0.017069;0.00135925;0.0266704
487;inner;100;0.62535;0.619375;0.643062
487;wait;100;4.77569e-05;2.2661e-05;0.000198659
487;boundary;100;0.00644565;0.00209908;0.00713306
487;calc iter;100;0.648914;0.638981;0.65853
487;calc total;1;64.9686;64.9686;64.9686
487;total;1;80.1419;80.1419;80.1419
463;initialize;1;9.17978;9.17978;9.17978
463;async;100;0.0347884;0.00129754;0.0552214
463;inner;100;0.60715;0.597102;0.636462
463;wait;100;5.05263e-05;2.2289e-05;0.000255078
463;boundary;100;0.00602848;0.00325736;0.0072709
463;calc iter;100;0.648019;0.64034;0.668644
463;calc total;1;64.9686;64.9686;64.9686
463;total;1;80.098;80.098;80.098
439;initialize;1;9.1808;9.1808;9.1808
439;async;100;0.012751;0.00129527;0.0305123
439;inner;100;0.628408;0.624189;0.642513
439;wait;100;4.38165e-05;2.6938e-05;0.000175378
439;boundary;100;0.00703205;0.005417;0.00834055
439;calc iter;100;0.648237;0.641009;0.665489
439;calc total;1;64.9686;64.9686;64.9686
439;total;1;80.0984;80.0984;80.0984
429;initialize;1;9.33358;9.33358;9.33358
429;async;100;0.0187891;0.00135652;0.0360092
429;inner;100;0.622155;0.613692;0.648104
429;wait;100;5.11332e-05;2.4713e-05;0.000191637
429;boundary;100;0.00702183;0.00362412;0.00854503
429;calc iter;100;0.64802;0.635781;0.667614
429;calc total;1;64.9686;64.9686;64.9686
429;total;1;80.2459;80.2459;80.2459
488;initialize;1;9.223;9.223;9.223
488;async;100;0.00981902;0.00139186;0.0220106
488;inner;100;0.633256;0.62386;0.648878
488;wait;100;4.50067e-05;1.6948e-05;0.00013073
488;boundary;100;0.00576181;0.00216852;0.00677131
488;calc iter;100;0.648884;0.63825;0.659838
488;calc total;1;64.9686;64.9686;64.9686
488;total;1;80.1413;80.1413;80.1413
464;initialize;1;9.16827;9.16827;9.16827
464;async;100;0.0311446;0.00133436;0.0529372
464;inner;100;0.612042;0.606161;0.638009
464;wait;100;4.32446e-05;1.4695e-05;0.000124363
464;boundary;100;0.00502577;0.00210743;0.00699423
464;calc iter;100;0.648258;0.637322;0.668519
464;calc total;1;64.9686;64.9686;64.9686
464;total;1;80.0865;80.0865;80.0865
440;initialize;1;9.18078;9.18078;9.18078
440;async;100;0.00831468;0.00099179;0.0150891
440;inner;100;0.633133;0.625796;0.647056
440;wait;100;4.1698e-05;2.5094e-05;9.8916e-05
440;boundary;100;0.0066986;0.00363459;0.00841195
440;calc iter;100;0.64819;0.638957;0.659725
440;calc total;1;64.9686;64.9686;64.9686
440;total;1;80.0984;80.0984;80.0984
430;initialize;1;9.33353;9.33353;9.33353
430;async;100;0.0181521;0.00130311;0.0280342
430;inner;100;0.623903;0.61707;0.645412
430;wait;100;4.54458e-05;2.858e-05;0.000134919
430;boundary;100;0.00613259;0.00348618;0.00721531
430;calc iter;100;0.648235;0.641681;0.660753
430;calc total;1;64.9686;64.9686;64.9686
430;total;1;80.2458;80.2458;80.2458
489;initialize;1;9.22309;9.22309;9.22309
489;async;100;0.00809737;0.00101077;0.020676
489;inner;100;0.634718;0.629432;0.65032
489;wait;100;4.48947e-05;2.4617e-05;9.6028e-05
489;boundary;100;0.00599893;0.00260254;0.00717637
489;calc iter;100;0.648862;0.638543;0.661795
489;calc total;1;64.9686;64.9686;64.9686
489;total;1;80.1414;80.1414;80.1414
465;initialize;1;9.17946;9.17946;9.17946
465;async;100;0.0288354;0.00130886;0.0429294
465;inner;100;0.614987;0.609129;0.640293
465;wait;100;4.05353e-05;1.7173e-05;7.9906e-05
465;boundary;100;0.0044168;0.00244912;0.00601019
465;calc iter;100;0.648282;0.641376;0.660266
465;calc total;1;64.9686;64.9686;64.9686
465;total;1;80.0976;80.0976;80.0976
441;initialize;1;9.18077;9.18077;9.18077
441;async;100;0.00785906;0.0013371;0.0258721
441;inner;100;0.632879;0.622056;0.646421
441;wait;100;4.66828e-05;2.7878e-05;0.000144853
441;boundary;100;0.00732616;0.00380713;0.00857371
441;calc iter;100;0.648113;0.641602;0.666901
441;calc total;1;64.9686;64.9686;64.9686
441;total;1;80.0984;80.0984;80.0984
431;initialize;1;9.33353;9.33353;9.33353
431;async;100;0.0171777;0.00138964;0.0302694
431;inner;100;0.625237;0.619325;0.646252
431;wait;100;4.5239e-05;2.1843e-05;0.000103506
431;boundary;100;0.00592923;0.00324552;0.00704901
431;calc iter;100;0.648391;0.644101;0.659497
431;calc total;1;64.9686;64.9686;64.9686
431;total;1;80.2458;80.2458;80.2458
490;initialize;1;9.22302;9.22302;9.22302
490;async;100;0.0117169;0.00139478;0.0291859
490;inner;100;0.630834;0.618484;0.64641
490;wait;100;4.61269e-05;2.4002e-05;0.000128156
490;boundary;100;0.00621672;0.00341744;0.00768215
490;calc iter;100;0.648816;0.635533;0.667583
490;calc total;1;64.9686;64.9686;64.9686
490;total;1;80.1414;80.1414;80.1414
466;initialize;1;9.17063;9.17063;9.17063
466;async;100;0.0301306;0.00130129;0.041094
466;inner;100;0.614502;0.609633;0.638913
466;wait;100;2.55526e-05;1.5033e-05;0.000143935
466;boundary;100;0.00366252;0.00220602;0.00454698
466;calc iter;100;0.648323;0.64366;0.655257
466;calc total;1;64.9686;64.9686;64.9686
466;total;1;80.0888;80.0888;80.0888
442;initialize;1;9.1808;9.1808;9.1808
442;async;100;0.00682362;0.000966602;0.0195427
442;inner;100;0.634559;0.630865;0.647348
442;wait;100;4.00363e-05;2.2599e-05;7.9519e-05
442;boundary;100;0.0067055;0.00350484;0.00826692
442;calc iter;100;0.648131;0.642967;0.658756
442;calc total;1;64.9686;64.9686;64.9686
442;total;1;80.0984;80.0984;80.0984
491;initialize;1;9.22355;9.22355;9.22355
491;async;100;0.0115474;0.00106171;0.0254823
491;inner;100;0.630282;0.623892;0.652827
491;wait;100;4.95223e-05;2.9362e-05;0.000142657
491;boundary;100;0.0068808;0.00404907;0.00840282
491;calc iter;100;0.648761;0.635997;0.67185
491;calc total;1;64.9686;64.9686;64.9686
491;total;1;80.1419;80.1419;80.1419
467;initialize;1;9.17976;9.17976;9.17976
467;async;100;0.0306457;0.00135003;0.0493321
467;inner;100;0.61314;0.607107;0.637092
467;wait;100;3.45335e-05;1.8176e-05;0.000145495
467;boundary;100;0.00445492;0.0030079;0.00544069
467;calc iter;100;0.648277;0.642814;0.66088
467;calc total;1;64.9686;64.9686;64.9686
467;total;1;80.0979;80.0979;80.0979
443;initialize;1;9.18084;9.18084;9.18084
443;async;100;0.00747248;0.0009934;0.018295
443;inner;100;0.634545;0.628308;0.647038
443;wait;100;3.94214e-05;2.4531e-05;9.5555e-05
443;boundary;100;0.00611578;0.00357908;0.00738467
443;calc iter;100;0.648174;0.642626;0.656288
443;calc total;1;64.9686;64.9686;64.9686
443;total;1;80.0984;80.0984;80.0984
492;initialize;1;9.22348;9.22348;9.22348
492;async;100;0.0270815;0.0014564;0.0480525
492;inner;100;0.618145;0.606865;0.639157
492;wait;100;3.16035e-05;1.6225e-05;0.000244805
492;boundary;100;0.00319902;0.00211806;0.00793563
492;calc iter;100;0.648459;0.638714;0.663676
492;calc total;1;64.9686;64.9686;64.9686
492;total;1;80.1418;80.1418;80.1418
468;initialize;1;9.17977;9.17977;9.17977
468;async;100;0.012752;0.00134646;0.0278958
468;inner;100;0.629843;0.621107;0.643133
468;wait;100;3.76271e-05;1.4805e-05;0.000132393
468;boundary;100;0.005728;0.00214229;0.0079052
468;calc iter;100;0.648363;0.639508;0.664042
468;calc total;1;64.9686;64.9686;64.9686
468;total;1;80.0979;80.0979;80.0979
444;initialize;1;9.18078;9.18078;9.18078
444;async;100;0.00951511;0.000820027;0.022534
444;inner;100;0.631871;0.621493;0.645666
444;wait;100;5.34245e-05;2.9026e-05;0.000197276
444;boundary;100;0.00673886;0.00338237;0.008226
444;calc iter;100;0.648181;0.639727;0.658407
444;calc total;1;64.9686;64.9686;64.9686
444;total;1;80.0984;80.0984;80.0984
493;initialize;1;9.22263;9.22263;9.22263
493;async;100;0.0178745;0.00139877;0.0343433
493;inner;100;0.626388;0.619387;0.639911
493;wait;100;3.23067e-05;1.6065e-05;0.000176613
493;boundary;100;0.00401151;0.00215176;0.00774602
493;calc iter;100;0.648307;0.637729;0.664007
493;calc total;1;64.9686;64.9686;64.9686
493;total;1;80.1409;80.1409;80.1409
469;initialize;1;9.1798;9.1798;9.1798
469;async;100;0.0121951;0.00133629;0.0274372
469;inner;100;0.630857;0.623031;0.642131
469;wait;100;4.05786e-05;1.6817e-05;0.000120796
469;boundary;100;0.00519447;0.00246834;0.00789287
469;calc iter;100;0.648289;0.640573;0.665033
469;calc total;1;64.9686;64.9686;64.9686
469;total;1;80.0979;80.0979;80.0979
445;initialize;1;9.18081;9.18081;9.18081
445;async;100;0.0113113;0.00136148;0.0372781
445;inner;100;0.630059;0.616176;0.643653
445;wait;100;4.48188e-05;2.5834e-05;0.000192015
445;boundary;100;0.00684317;0.00330072;0.00812356
445;calc iter;100;0.64826;0.636537;0.668259
445;calc total;1;64.9686;64.9686;64.9686
445;total;1;80.0984;80.0984;80.0984
494;initialize;1;9.22311;9.22311;9.22311
494;async;100;0.0201036;0.00143834;0.0320748
494;inner;100;0.620153;0.613434;0.638052
494;wait;100;5.23235e-05;3.0958e-05;0.000261341
494;boundary;100;0.00786281;0.00429064;0.00863549
494;calc iter;100;0.648175;0.638303;0.663508
494;calc total;1;64.9686;64.9686;64.9686
494;total;1;80.1414;80.1414;80.1414
470;initialize;1;9.17213;9.17213;9.17213
470;async;100;0.011849;0.000746587;0.0182363
470;inner;100;0.631271;0.626758;0.663377
470;wait;100;4.77177e-05;2.06e-05;0.000142553
470;boundary;100;0.00506269;0.0025208;0.00838211
470;calc iter;100;0.648232;0.638904;0.681238
470;calc total;1;64.9686;64.9686;64.9686
470;total;1;80.0903;80.0903;80.0903
446;initialize;1;9.18083;9.18083;9.18083
446;async;100;0.00477657;0.00093433;0.0326947
446;inner;100;0.637553;0.630569;0.649864
446;wait;100;4.57253e-05;2.2103e-05;9.1993e-05
446;boundary;100;0.00597326;0.00238347;0.00737861
446;calc iter;100;0.648351;0.641248;0.667746
446;calc total;1;64.9686;64.9686;64.9686
446;total;1;80.0984;80.0984;80.0984
495;initialize;1;9.23214;9.23214;9.23214
495;async;100;0.0181329;0.00140672;0.0302062
495;inner;100;0.622153;0.613116;0.641378
495;wait;100;5.08262e-05;3.1037e-05;0.000142991
495;boundary;100;0.00783582;0.00283901;0.00863093
495;calc iter;100;0.648175;0.624757;0.662439
495;calc total;1;64.9686;64.9686;64.9686
495;total;1;80.1504;80.1504;80.1504
471;initialize;1;9.17978;9.17978;9.17978
471;async;100;0.00952597;0.00134565;0.0348895
471;inner;100;0.63272;0.625272;0.641934
471;wait;100;4.54872e-05;2.4578e-05;0.000132513
471;boundary;100;0.00591109;0.00371797;0.00828917
471;calc iter;100;0.648205;0.64209;0.668362
471;calc total;1;64.9686;64.9686;64.9686
471;total;1;80.0979;80.0979;80.0979
447;initialize;1;9.18083;9.18083;9.18083
447;async;100;0.0147427;0.00131976;0.0349841
447;inner;100;0.626605;0.617925;0.641369
447;wait;100;4.90143e-05;2.5457e-05;0.000238659
447;boundary;100;0.00693337;0.00454231;0.00827572
447;calc iter;100;0.648332;0.638107;0.665921
447;calc total;1;64.9686;64.9686;64.9686
447;total;1;80.0984;80.0984;80.0984
496;initialize;1;9.2321;9.2321;9.2321
496;async;100;0.0165158;0.00140817;0.0336908
496;inner;100;0.627758;0.619347;0.639987
496;wait;100;3.22938e-05;1.6214e-05;0.000105372
496;boundary;100;0.00401537;0.00232178;0.00767871
496;calc iter;100;0.648323;0.642773;0.665397
496;calc total;1;64.9686;64.9686;64.9686
496;total;1;80.1504;80.1504;80.1504
472;initialize;1;9.17978;9.17978;9.17978
472;async;100;0.0068849;0.000531009;0.0202582
472;inner;100;0.635947;0.627606;0.64552
472;wait;100;3.82904e-05;1.5451e-05;9.3896e-05
472;boundary;100;0.00532976;0.00226577;0.00803092
472;calc iter;100;0.648202;0.642801;0.661608
472;calc total;1;64.9686;64.9686;64.9686
472;total;1;80.0979;80.0979;80.0979
448;initialize;1;9.18078;9.18078;9.18078
448;async;100;0.0182558;0.00134997;0.0702414
448;inner;100;0.622958;0.61829;0.638997
448;wait;100;4.60168e-05;2.784e-05;0.000272772
448;boundary;100;0.00725156;0.00444102;0.00835524
448;calc iter;100;0.648514;0.639184;0.704572
448;calc total;1;64.9686;64.9686;64.9686
448;total;1;80.0984;80.0984;80.0984
497;initialize;1;9.23213;9.23213;9.23213
497;async;100;0.0200045;0.00139304;0.0515077
497;inner;100;0.622495;0.606879;0.632878
497;wait;100;4.35324e-05;2.2407e-05;0.000287026
497;boundary;100;0.00575622;0.0036373;0.00854397
497;calc iter;100;0.648301;0.638538;0.67783
497;calc total;1;64.9686;64.9686;64.9686
497;total;1;80.1504;80.1504;80.1504
473;initialize;1;9.1798;9.1798;9.1798
473;async;100;0.0132812;0.00131876;0.0306809
473;inner;100;0.627174;0.618876;0.639132
473;wait;100;5.51988e-05;1.9094e-05;0.000186266
473;boundary;100;0.00762301;0.00351622;0.00860903
473;calc iter;100;0.648135;0.640546;0.665535
473;calc total;1;64.9686;64.9686;64.9686
473;total;1;80.0979;80.0979;80.0979
449;initialize;1;9.18081;9.18081;9.18081
449;async;100;0.0201226;0.00132401;0.0733921
449;inner;100;0.621416;0.616083;0.639747
449;wait;100;4.31177e-05;2.4367e-05;0.000164183
449;boundary;100;0.00694329;0.00415912;0.00780155
449;calc iter;100;0.648527;0.641507;0.6996
449;calc total;1;64.9686;64.9686;64.9686
449;total;1;80.0984;80.0984;80.0984
498;initialize;1;9.22851;9.22851;9.22851
498;async;100;0.0197161;0.00140157;0.0368701
498;inner;100;0.624246;0.618182;0.636637
498;wait;100;3.57546e-05;1.8404e-05;0.000274656
498;boundary;100;0.00432717;0.00230873;0.00842315
498;calc iter;100;0.648327;0.640408;0.664623
498;calc total;1;64.9686;64.9686;64.9686
498;total;1;80.1468;80.1468;80.1468
474;initialize;1;9.17977;9.17977;9.17977
474;async;100;0.0116969;0.0013297;0.0261597
474;inner;100;0.629831;0.62575;0.639422
474;wait;100;4.65444e-05;1.7984e-05;0.000148982
474;boundary;100;0.00654152;0.00323233;0.0080668
474;calc iter;100;0.648118;0.640665;0.661454
450;initialize;1;9.18081;9.18081;9.18081
450;async;100;0.0182829;0.00132917;0.0699527
450;inner;100;0.623287;0.6183;0.639728
450;wait;100;4.58771e-05;2.5746e-05;0.000181566
450;boundary;100;0.00689832;0.00418157;0.00781392
450;calc iter;100;0.648516;0.638301;0.697364
450;calc total;1;64.9686;64.9686;64.9686
450;total;1;80.0984;80.0984;80.0984
499;initialize;1;9.22988;9.22988;9.22988
499;async;100;0.0167849;0.00138116;0.0302976
499;inner;100;0.627516;0.62233;0.640557
499;wait;100;3.47907e-05;1.7698e-05;0.000164631
499;boundary;100;0.00400062;0.00216054;0.00645026
499;calc iter;100;0.648338;0.641803;0.657879
499;calc total;1;64.9686;64.9686;64.9686
499;total;1;80.1482;80.1482;80.1482
474;calc total;1;64.9686;64.9686;64.9686
474;total;1;80.098;80.098;80.098
451;initialize;1;9.18079;9.18079;9.18079
451;async;100;0.0165875;0.00131251;0.0604664
451;inner;100;0.624984;0.616181;0.6416
451;wait;100;4.61731e-05;2.5288e-05;0.00018047
451;boundary;100;0.0069464;0.00329206;0.00800693
451;calc iter;100;0.648566;0.63784;0.686404
451;calc total;1;64.9686;64.9686;64.9686
451;total;1;80.0984;80.0984;80.0984
500;initialize;1;9.22318;9.22318;9.22318
500;async;100;0.0194556;0.00140085;0.0368031
500;inner;100;0.625355;0.617216;0.639684
500;wait;100;2.93633e-05;1.5747e-05;0.000135499
500;boundary;100;0.00346571;0.00218212;0.00580843
500;calc iter;100;0.648308;0.644709;0.657314
500;calc total;1;64.9686;64.9686;64.9686
500;total;1;80.1415;80.1415;80.1415
475;initialize;1;9.17978;9.17978;9.17978
475;async;100;0.00700766;0.000525696;0.0183725
475;inner;100;0.637464;0.633234;0.645742
475;wait;100;3.39493e-05;1.5923e-05;7.845e-05
475;boundary;100;0.00367679;0.00222618;0.00583485
475;calc iter;100;0.648183;0.639509;0.657693
475;calc total;1;64.9686;64.9686;64.9686
475;total;1;80.098;80.098;80.098
452;initialize;1;9.18075;9.18075;9.18075
452;async;100;0.0107185;0.00133363;0.0418196
452;inner;100;0.631088;0.620865;0.646785
452;wait;100;4.34075e-05;2.2069e-05;9.3838e-05
452;boundary;100;0.00679736;0.00288578;0.00785385
452;calc iter;100;0.64865;0.63489;0.670022
452;calc total;1;64.9686;64.9686;64.9686
452;total;1;80.0983;80.0983;80.0983
501;initialize;1;9.22314;9.22314;9.22314
501;async;100;0.0145249;0.00142667;0.0284369
501;inner;100;0.630534;0.625234;0.642344
501;wait;100;2.75597e-05;1.5509e-05;0.000130358
501;boundary;100;0.00321603;0.00221773;0.00492392
501;calc iter;100;0.648304;0.644096;0.657924
501;calc total;1;64.9686;64.9686;64.9686
501;total;1;80.1414;80.1414;80.1414
476;initialize;1;9.17617;9.17617;9.17617
476;async;100;0.00847121;0.00125004;0.0170203
476;inner;100;0.635529;0.631633;0.644646
476;wait;100;2.92769e-05;1.6164e-05;0.000100152
476;boundary;100;0.00414989;0.00295755;0.00735325
476;calc iter;100;0.648181;0.639839;0.657004
476;calc total;1;64.9686;64.9686;64.9686
476;total;1;80.0943;80.0943;80.0943
453;initialize;1;9.18078;9.18078;9.18078
453;async;100;0.0101028;0.00136241;0.046215
453;inner;100;0.631863;0.619;0.646476
453;wait;100;5.13312e-05;2.2062e-05;0.000100488
453;boundary;100;0.00667753;0.002198;0.00760389
453;calc iter;100;0.648697;0.631292;0.674127
453;calc total;1;64.9686;64.9686;64.9686
453;total;1;80.0984;80.0984;80.0984
502;initialize;1;9.22597;9.22597;9.22597
502;async;100;0.0188003;0.00142731;0.0337586
502;inner;100;0.624566;0.616862;0.636816
502;wait;100;3.75522e-05;1.7902e-05;0.000151631
502;boundary;100;0.00488451;0.00249991;0.00727263
502;calc iter;100;0.64829;0.641378;0.657792
502;calc total;1;64.9686;64.9686;64.9686
502;total;1;80.1443;80.1443;80.1443
477;initialize;1;9.17734;9.17734;9.17734
477;async;100;0.0111885;0.00135258;0.0280964
477;inner;100;0.632426;0.626056;0.641059
477;wait;100;3.65693e-05;1.568e-05;0.000202661
477;boundary;100;0.00459838;0.00246826;0.00767525
477;calc iter;100;0.648251;0.640124;0.662066
477;calc total;1;64.9686;64.9686;64.9686
477;total;1;80.0955;80.0955;80.0955
454;initialize;1;9.18078;9.18078;9.18078
454;async;100;0.00376426;0.00132846;0.0260295
454;inner;100;0.63834;0.622717;0.650074
454;wait;100;5.01195e-05;1.8749e-05;0.000132558
454;boundary;100;0.00657661;0.00212904;0.00718196
454;calc iter;100;0.648734;0.627981;0.66477
454;calc total;1;64.9686;64.9686;64.9686
454;total;1;80.0984;80.0984;80.0984
503;initialize;1;9.2321;9.2321;9.2321
503;async;100;0.0177216;0.0014684;0.0300873
503;inner;100;0.626872;0.619416;0.640488
503;wait;100;3.07437e-05;1.5737e-05;9.2449e-05
503;boundary;100;0.00368864;0.00216188;0.00674604
503;calc iter;100;0.648314;0.641125;0.657284
503;calc total;1;64.9686;64.9686;64.9686
503;total;1;80.1504;80.1504;80.1504
478;initialize;1;9.17979;9.17979;9.17979
478;async;100;0.010386;0.0010047;0.033131
478;inner;100;0.633087;0.626982;0.658211
478;wait;100;4.22042e-05;2.3485e-05;0.000116529
478;boundary;100;0.00479829;0.00233314;0.00749262
478;calc iter;100;0.648315;0.639786;0.67582
478;calc total;1;64.9686;64.9686;64.9686
478;total;1;80.098;80.098;80.098
455;initialize;1;9.18082;9.18082;9.18082
455;async;100;0.0172917;0.00132409;0.0311788
455;inner;100;0.62454;0.611722;0.641516
455;wait;100;5.04831e-05;1.8215e-05;0.00012477
455;boundary;100;0.00681132;0.00221339;0.00771284
455;calc iter;100;0.648696;0.632868;0.661918
455;calc total;1;64.9686;64.9686;64.9686
455;total;1;80.0984;80.0984;80.0984
479;initialize;1;9.17977;9.17977;9.17977
479;async;100;0.0110733;0.00137651;0.0379106
479;inner;100;0.633002;0.622153;0.653021
479;wait;100;3.67495e-05;1.6632e-05;0.000105656
479;boundary;100;0.00425812;0.00214259;0.00729781
479;calc iter;100;0.648372;0.638001;0.668782
479;calc total;1;64.9686;64.9686;64.9686
479;total;1;80.0979;80.0979;80.0979
528;initialize;1;9.15422;9.15422;9.15422
528;async;100;0.0063294;0.00133096;0.0213925
528;inner;100;0.637092;0.63056;0.645882
528;wait;100;3.92039e-05;1.7347e-05;0.000109692
528;boundary;100;0.00499799;0.00223975;0.0083051
528;calc iter;100;0.648461;0.641016;0.66234
528;calc total;1;64.9686;64.9686;64.9686
528;total;1;80.0743;80.0743;80.0743
504;initialize;1;9.2803;9.2803;9.2803
504;async;100;0.0150748;0.00133307;0.03304
504;inner;100;0.627154;0.617595;0.642418
504;wait;100;4.68811e-05;1.7829e-05;0.000111892
504;boundary;100;0.00596737;0.0026709;0.00864007
504;calc iter;100;0.648245;0.634793;0.662364
504;calc total;1;64.9686;64.9686;64.9686
504;total;1;80.2006;80.2006;80.2006
529;initialize;1;9.15427;9.15427;9.15427
529;async;100;0.00642867;0.00136034;0.0293274
529;inner;100;0.635507;0.624409;0.644248
529;wait;100;4.67972e-05;1.7492e-05;0.000253857
529;boundary;100;0.00646164;0.00281131;0.00848941
529;calc iter;100;0.648446;0.641257;0.670085
529;calc total;1;64.9686;64.9686;64.9686
529;total;1;80.0743;80.0743;80.0743
505;initialize;1;9.28035;9.28035;9.28035
505;async;100;0.015466;0.00136973;0.0338934
505;inner;100;0.626135;0.617126;0.64171
505;wait;100;4.6606e-05;2.2598e-05;0.000165202
505;boundary;100;0.00657523;0.00331766;0.00822663
505;calc iter;100;0.648225;0.635327;0.665054
505;calc total;1;64.9686;64.9686;64.9686
505;total;1;80.2006;80.2006;80.2006
506;initialize;1;9.28032;9.28032;9.28032
506;async;100;0.0130983;0.0013622;0.0335206
506;inner;100;0.629293;0.618784;0.652168
506;wait;100;4.61776e-05;2.5513e-05;8.7464e-05
506;boundary;100;0.00578353;0.00277473;0.00836084
506;calc iter;100;0.648223;0.635112;0.667926
506;calc total;1;64.9686;64.9686;64.9686
506;total;1;80.2005;80.2005;80.2005
507;initialize;1;9.28037;9.28037;9.28037
507;async;100;0.0112913;0.0013572;0.0296952
507;inner;100;0.632534;0.625327;0.6468
507;wait;100;3.20283e-05;1.7385e-05;8.3976e-05
507;boundary;100;0.00435526;0.00229967;0.00682608
507;calc iter;100;0.648214;0.634811;0.664959
507;calc total;1;64.9686;64.9686;64.9686
507;total;1;80.2006;80.2006;80.2006
508;initialize;1;9.28031;9.28031;9.28031
508;async;100;0.0166864;0.00134979;0.0453425
508;inner;100;0.62587;0.616958;0.640129
508;wait;100;3.86115e-05;2.0707e-05;0.000182676
508;boundary;100;0.00557941;0.00315133;0.00851492
508;calc iter;100;0.648176;0.63085;0.67192
508;calc total;1;64.9686;64.9686;64.9686
508;total;1;80.2006;80.2006;80.2006
509;initialize;1;9.28029;9.28029;9.28029
509;async;100;0.0142893;0.00133438;0.0578441
509;inner;100;0.628162;0.619637;0.643428
509;wait;100;4.30041e-05;1.521e-05;0.000132216
509;boundary;100;0.00575;0.00213434;0.00848513
509;calc iter;100;0.648246;0.629791;0.679831
509;calc total;1;64.9686;64.9686;64.9686
509;total;1;80.2005;80.2005;80.2005
510;initialize;1;9.28029;9.28029;9.28029
510;async;100;0.0143531;0.000578417;0.0401242
510;inner;100;0.627979;0.618798;0.643734
510;wait;100;4.11403e-05;2.0412e-05;9.3806e-05
510;boundary;100;0.00596192;0.0027801;0.00844591
510;calc iter;100;0.648336;0.630266;0.669866
510;calc total;1;64.9686;64.9686;64.9686
510;total;1;80.2005;80.2005;80.2005
511;initialize;1;9.28035;9.28035;9.28035
511;async;100;0.0132622;0.00148697;0.0436832
511;inner;100;0.630669;0.620283;0.645528
511;wait;100;4.02461e-05;1.6724e-05;0.000105826
511;boundary;100;0.00451845;0.00215054;0.00757869
511;calc iter;100;0.648491;0.637885;0.669618
511;calc total;1;64.9686;64.9686;64.9686
511;total;1;80.2006;80.2006;80.2006
512;initialize;1;9.28034;9.28034;9.28034
512;async;100;0.0180663;0.00135219;0.0345183
512;inner;100;0.626956;0.609323;0.641827
512;wait;100;3.15548e-05;1.7788e-05;0.000143384
512;boundary;100;0.00349972;0.00214463;0.00730274
512;calc iter;100;0.648555;0.634924;0.662324
512;calc total;1;64.9686;64.9686;64.9686
512;total;1;80.2006;80.2006;80.2006
530;initialize;1;9.15428;9.15428;9.15428
530;async;100;0.00503097;0.00124049;0.0305267
530;inner;100;0.637398;0.630905;0.647239
530;wait;100;4.52764e-05;1.7466e-05;9.692e-05
530;boundary;100;0.00601048;0.0021401;0.00831069
530;calc iter;100;0.648487;0.641637;0.674094
530;calc total;1;64.9686;64.9686;64.9686
530;total;1;80.0743;80.0743;80.0743
513;initialize;1;9.28036;9.28036;9.28036
513;async;100;0.0185717;0.00135861;0.0452553
513;inner;100;0.626292;0.612945;0.641837
513;wait;100;2.90378e-05;1.5496e-05;0.000133494
513;boundary;100;0.00361125;0.00229833;0.00643648
513;calc iter;100;0.648505;0.636897;0.671898
513;calc total;1;64.9686;64.9686;64.9686
513;total;1;80.2006;80.2006;80.2006
531;initialize;1;9.15428;9.15428;9.15428
531;async;100;0.00535449;0.000869349;0.0250058
531;inner;100;0.637979;0.631472;0.646379
531;wait;100;3.47841e-05;1.4835e-05;0.000101292
531;boundary;100;0.00509517;0.00221222;0.00784767
531;calc iter;100;0.648465;0.641313;0.665326
531;calc total;1;64.9686;64.9686;64.9686
531;total;1;80.0743;80.0743;80.0743
514;initialize;1;9.28036;9.28036;9.28036
514;async;100;0.0176753;0.00134957;0.0720822
514;inner;100;0.626418;0.614544;0.644063
514;wait;100;3.38248e-05;1.5402e-05;9.3454e-05
514;boundary;100;0.00438528;0.00219448;0.00739987
514;calc iter;100;0.648515;0.637171;0.697722
514;calc total;1;64.9686;64.9686;64.9686
514;total;1;80.2006;80.2006;80.2006
515;initialize;1;9.28035;9.28035;9.28035
515;async;100;0.0209892;0.00135852;0.0655621
515;inner;100;0.622142;0.606105;0.643194
515;wait;100;3.6159e-05;1.5691e-05;0.000131517
515;boundary;100;0.00531045;0.00217049;0.00798372
515;calc iter;100;0.64848;0.635874;0.677726
515;calc total;1;64.9686;64.9686;64.9686
515;total;1;80.2006;80.2006;80.2006
516;initialize;1;9.28037;9.28037;9.28037
516;async;100;0.0102749;0.00137392;0.0530174
516;inner;100;0.632328;0.625362;0.648258
516;wait;100;4.78118e-05;2.055e-05;0.000107339
516;boundary;100;0.00600533;0.00226261;0.00767544
516;calc iter;100;0.648658;0.63727;0.689925
516;calc total;1;64.9686;64.9686;64.9686
516;total;1;80.2006;80.2006;80.2006
517;initialize;1;9.28037;9.28037;9.28037
517;async;100;0.0151651;0.00135486;0.0387047
517;inner;100;0.627558;0.615358;0.646612
517;wait;100;3.92794e-05;1.9235e-05;0.00011079
517;boundary;100;0.00595203;0.00282056;0.00765983
517;calc iter;100;0.648717;0.640903;0.660194
517;calc total;1;64.9686;64.9686;64.9686
517;total;1;80.2006;80.2006;80.2006
518;initialize;1;9.28033;9.28033;9.28033
518;async;100;0.0212054;0.00137603;0.0554726
518;inner;100;0.621273;0.604797;0.642822
518;wait;100;3.91923e-05;1.831e-05;0.00015894
518;boundary;100;0.00628662;0.00219094;0.00687665
518;calc iter;100;0.648807;0.637548;0.666538
518;calc total;1;64.9686;64.9686;64.9686
518;total;1;80.2005;80.2005;80.2005
519;initialize;1;9.28031;9.28031;9.28031
519;async;100;0.00331479;0.00138254;0.0121754
519;inner;100;0.638635;0.625751;0.652578
519;wait;100;4.88107e-05;2.1583e-05;0.000162725
519;boundary;100;0.00693433;0.0021768;0.00714091
519;calc iter;100;0.648936;0.631177;0.660244
519;calc total;1;64.9686;64.9686;64.9686
519;total;1;80.2005;80.2005;80.2005
520;initialize;1;9.2804;9.2804;9.2804
520;async;100;0.0251547;0.0013485;0.0352211
520;inner;100;0.617612;0.609776;0.637488
520;wait;100;4.00739e-05;1.7843e-05;0.000284075
520;boundary;100;0.0059588;0.00216389;0.00731462
520;calc iter;100;0.648767;0.638524;0.664081
520;calc total;1;64.9686;64.9686;64.9686
520;total;1;80.2006;80.2006;80.2006
521;initialize;1;9.28035;9.28035;9.28035
521;async;100;0.0212602;0.00137848;0.0287961
521;inner;100;0.621009;0.615143;0.641514
521;wait;100;4.16822e-05;1.9546e-05;0.000260933
521;boundary;100;0.00634796;0.00327981;0.00785678
521;calc iter;100;0.648662;0.641825;0.655755
521;calc total;1;64.9686;64.9686;64.9686
521;total;1;80.2005;80.2005;80.2005
522;initialize;1;9.28035;9.28035;9.28035
522;async;100;0.0211487;0.00134378;0.0277438
522;inner;100;0.620926;0.614336;0.639771
522;wait;100;4.12796e-05;2.4882e-05;0.000253073
522;boundary;100;0.00649495;0.0046354;0.00765732
522;calc iter;100;0.648613;0.641327;0.656912
522;calc total;1;64.9686;64.9686;64.9686
522;total;1;80.2005;80.2005;80.2005
523;initialize;1;9.28037;9.28037;9.28037
523;async;100;0.0184887;0.00135807;0.0387397
523;inner;100;0.623782;0.618039;0.643177
523;wait;100;3.72427e-05;2.3378e-05;0.000117805
523;boundary;100;0.00623899;0.00404387;0.00760828
523;calc iter;100;0.648549;0.634589;0.665065
523;calc total;1;64.9686;64.9686;64.9686
523;total;1;80.2006;80.2006;80.2006
524;initialize;1;9.28035;9.28035;9.28035
524;async;100;0.0170582;0.00134477;0.0252047
524;inner;100;0.625529;0.619612;0.643948
524;wait;100;3.85814e-05;2.3386e-05;0.000104024
524;boundary;100;0.00596397;0.00363683;0.00750371
524;calc iter;100;0.648592;0.636507;0.656641
524;calc total;1;64.9686;64.9686;64.9686
524;total;1;80.2005;80.2005;80.2005
525;initialize;1;9.28036;9.28036;9.28036
525;async;100;0.018072;0.00136526;0.0322924
525;inner;100;0.623361;0.616362;0.643434
525;wait;100;4.20541e-05;2.8595e-05;0.000190862
525;boundary;100;0.00693747;0.00397778;0.00777848
525;calc iter;100;0.648414;0.63677;0.662881
525;calc total;1;64.9686;64.9686;64.9686
525;total;1;80.2006;80.2006;80.2006
526;initialize;1;9.28031;9.28031;9.28031
526;async;100;0.020083;0.00137093;0.0277938
526;inner;100;0.620564;0.611011;0.642034
526;wait;100;4.74649e-05;3.4019e-05;0.000144984
526;boundary;100;0.00764245;0.0045848;0.00837962
526;calc iter;100;0.64834;0.642789;0.656002
526;calc total;1;64.9686;64.9686;64.9686
526;total;1;80.2005;80.2005;80.2005
527;initialize;1;9.28034;9.28034;9.28034
527;async;100;0.0182824;0.00136412;0.0285393
527;inner;100;0.622013;0.611108;0.644951
527;wait;100;6.2722e-05;3.5447e-05;0.000116136
527;boundary;100;0.00792585;0.00347518;0.00863281
527;calc iter;100;0.648286;0.637624;0.660029
527;calc total;1;64.9686;64.9686;64.9686
527;total;1;80.2005;80.2005;80.2005
532;initialize;1;9.15421;9.15421;9.15421
532;async;100;0.00524295;0.00088675;0.0288557
532;inner;100;0.638289;0.632194;0.646202
532;wait;100;3.63329e-05;1.7495e-05;0.000125546
532;boundary;100;0.00484801;0.0031426;0.00744188
532;calc iter;100;0.648418;0.641831;0.669489
532;calc total;1;64.9686;64.9686;64.9686
532;total;1;80.0743;80.0743;80.0743
533;initialize;1;9.15424;9.15424;9.15424
533;async;100;0.00754319;0.00134121;0.0317338
533;inner;100;0.635603;0.629066;0.642549
533;wait;100;3.96656e-05;1.9987e-05;0.00025601
533;boundary;100;0.00520384;0.00363967;0.00775635
533;calc iter;100;0.648391;0.641139;0.670615
533;calc total;1;64.9686;64.9686;64.9686
533;total;1;80.0743;80.0743;80.0743
552;initialize;1;9.19436;9.19436;9.19436
552;async;100;0.0114869;0.000905296;0.026847
552;inner;100;0.630431;0.623526;0.647933
552;wait;100;4.6215e-05;2.0173e-05;7.8737e-05
552;boundary;100;0.00681978;0.00212306;0.00784983
552;calc iter;100;0.648787;0.637361;0.660101
552;calc total;1;64.9686;64.9686;64.9686
552;total;1;80.1127;80.1127;80.1127
534;initialize;1;9.15424;9.15424;9.15424
534;async;100;0.00544849;0.000946032;0.0238485
534;inner;100;0.638232;0.634574;0.64722
534;wait;100;3.58067e-05;1.8255e-05;8.1968e-05
534;boundary;100;0.00469628;0.00294816;0.00667635
534;calc iter;100;0.648414;0.642509;0.664741
534;calc total;1;64.9686;64.9686;64.9686
534;total;1;80.0743;80.0743;80.0743
624;initialize;1;9.33039;9.33039;9.33039
624;async;100;0.0116446;0.000922805;0.0240324
624;inner;100;0.63095;0.620218;0.64519
624;wait;100;4.3476e-05;2.0259e-05;0.000149391
624;boundary;100;0.00606751;0.00287708;0.00825735
624;calc iter;100;0.648708;0.631976;0.67428
624;calc total;1;64.9686;64.9686;64.9686
624;total;1;80.2488;80.2488;80.2488
576;initialize;1;8.73073;8.73073;8.73073
576;async;100;0.0121447;0.00133695;0.0244104
576;inner;100;0.631241;0.622041;0.642063
576;wait;100;3.71274e-05;1.6955e-05;0.0001386
576;boundary;100;0.00547448;0.00211475;0.00760065
576;calc iter;100;0.648899;0.638111;0.658732
576;calc total;1;64.9686;64.9686;64.9686
576;total;1;79.6482;79.6482;79.6482
553;initialize;1;9.19118;9.19118;9.19118
553;async;100;0.0111172;0.00134423;0.0240164
553;inner;100;0.631015;0.623617;0.647357
553;wait;100;4.57457e-05;1.8979e-05;0.000111408
553;boundary;100;0.00653049;0.00222777;0.0080038
553;calc iter;100;0.648711;0.639452;0.662676
553;calc total;1;64.9686;64.9686;64.9686
553;total;1;80.1095;80.1095;80.1095
535;initialize;1;9.15425;9.15425;9.15425
535;async;100;0.00373253;0.000795834;0.0204442
535;inner;100;0.640175;0.635206;0.647929
535;wait;100;2.81752e-05;1.5855e-05;7.9822e-05
535;boundary;100;0.00447758;0.00246881;0.00641316
535;calc iter;100;0.648415;0.642119;0.662907
535;calc total;1;64.9686;64.9686;64.9686
535;total;1;80.0743;80.0743;80.0743
625;initialize;1;9.33045;9.33045;9.33045
625;async;100;0.014982;0.00131001;0.0514048
625;inner;100;0.626143;0.615967;0.644232
625;wait;100;4.84997e-05;1.8233e-05;0.000139228
625;boundary;100;0.00748771;0.00329158;0.00854949
625;calc iter;100;0.648663;0.63792;0.680984
625;calc total;1;64.9686;64.9686;64.9686
625;total;1;80.2489;80.2489;80.2489
577;initialize;1;8.73071;8.73071;8.73071
577;async;100;0.0103057;0.00134398;0.0217724
577;inner;100;0.632652;0.625378;0.643005
577;wait;100;3.76821e-05;1.6068e-05;0.000160876
577;boundary;100;0.00587928;0.00217778;0.00781616
577;calc iter;100;0.648876;0.643695;0.660516
577;calc total;1;64.9686;64.9686;64.9686
577;total;1;79.6482;79.6482;79.6482
554;initialize;1;9.19255;9.19255;9.19255
554;async;100;0.00854192;0.000995677;0.0211334
554;inner;100;0.633746;0.626729;0.648861
554;wait;100;4.67686e-05;1.9142e-05;8.0382e-05
554;boundary;100;0.00632251;0.00297018;0.00778698
554;calc iter;100;0.648659;0.640048;0.657907
554;calc total;1;64.9686;64.9686;64.9686
554;total;1;80.1109;80.1109;80.1109
536;initialize;1;9.15428;9.15428;9.15428
536;async;100;0.00536814;0.000866535;0.0216534
536;inner;100;0.638655;0.632573;0.647143
536;wait;100;3.11681e-05;1.5525e-05;9.1824e-05
536;boundary;100;0.00433343;0.00262284;0.00620818
536;calc iter;100;0.648389;0.640248;0.662267
536;calc total;1;64.9686;64.9686;64.9686
536;total;1;80.0743;80.0743;80.0743
626;initialize;1;9.33046;9.33046;9.33046
626;async;100;0.00883482;0.000674732;0.0480594
626;inner;100;0.633323;0.620612;0.647824
626;wait;100;4.04833e-05;2.1076e-05;0.00010966
626;boundary;100;0.00649359;0.00254791;0.00841271
626;calc iter;100;0.648694;0.638357;0.686153
626;calc total;1;64.9686;64.9686;64.9686
626;total;1;80.2488;80.2488;80.2488
578;initialize;1;8.73073;8.73073;8.73073
578;async;100;0.00790803;0.000900592;0.0208368
578;inner;100;0.634493;0.625778;0.644974
578;wait;100;5.00112e-05;2.675e-05;8.6937e-05
578;boundary;100;0.00640174;0.00296264;0.00843736
578;calc iter;100;0.648855;0.64371;0.66295
578;calc total;1;64.9686;64.9686;64.9686
578;total;1;79.6482;79.6482;79.6482
555;initialize;1;9.20369;9.20369;9.20369
555;async;100;0.0125261;0.0013217;0.029378
555;inner;100;0.629868;0.624218;0.647186
555;wait;100;3.97373e-05;1.8785e-05;0.00012592
555;boundary;100;0.00623238;0.00303089;0.00906154
555;calc iter;100;0.648669;0.635783;0.6602
555;calc total;1;64.9686;64.9686;64.9686
555;total;1;80.122;80.122;80.122
537;initialize;1;9.1542;9.1542;9.1542
537;async;100;0.00589918;0.00133567;0.0215313
537;inner;100;0.637938;0.632826;0.645487
537;wait;100;2.93329e-05;1.5414e-05;0.000226817
537;boundary;100;0.00451388;0.00270473;0.00701424
537;calc iter;100;0.648382;0.641498;0.661009
537;calc total;1;64.9686;64.9686;64.9686
537;total;1;80.0743;80.0743;80.0743
627;initialize;1;9.33042;9.33042;9.33042
627;async;100;0.0133403;0.000848712;0.0380317
627;inner;100;0.629055;0.618062;0.643576
627;wait;100;4.21573e-05;2.2489e-05;0.000143555
627;boundary;100;0.00623589;0.00380625;0.00842183
627;calc iter;100;0.648675;0.627383;0.675698
627;calc total;1;64.9686;64.9686;64.9686
627;total;1;80.2488;80.2488;80.2488
579;initialize;1;8.73073;8.73073;8.73073
579;async;100;0.00700524;0.000917037;0.0205213
579;inner;100;0.635168;0.624503;0.652366
579;wait;100;4.33174e-05;2.1125e-05;9.1981e-05
579;boundary;100;0.00660964;0.00283323;0.00853246
579;calc iter;100;0.648828;0.636034;0.664939
579;calc total;1;64.9686;64.9686;64.9686
579;total;1;79.6482;79.6482;79.6482
556;initialize;1;9.19547;9.19547;9.19547
556;async;100;0.0125876;0.00142425;0.0263073
556;inner;100;0.63028;0.624793;0.646528
556;wait;100;3.84386e-05;1.7926e-05;0.000125479
556;boundary;100;0.00581175;0.002177;0.00724213
556;calc iter;100;0.648719;0.635736;0.658816
556;calc total;1;64.9686;64.9686;64.9686
556;total;1;80.1138;80.1138;80.1138
538;initialize;1;9.15425;9.15425;9.15425
538;async;100;0.00563899;0.000825715;0.0237585
538;inner;100;0.637895;0.630017;0.646895
538;wait;100;3.42846e-05;1.5489e-05;9.8124e-05
538;boundary;100;0.00479807;0.00216489;0.00752091
538;calc iter;100;0.648368;0.640152;0.664606
538;calc total;1;64.9686;64.9686;64.9686
538;total;1;80.0743;80.0743;80.0743
628;initialize;1;9.3304;9.3304;9.3304
628;async;100;0.0168424;0.00128114;0.0439901
628;inner;100;0.626977;0.617482;0.648633
628;wait;100;3.31581e-05;1.8357e-05;0.000254215
628;boundary;100;0.00484552;0.00262729;0.00819447
628;calc iter;100;0.6487;0.628456;0.66756
628;calc total;1;64.9686;64.9686;64.9686
628;total;1;80.2488;80.2488;80.2488
580;initialize;1;8.73075;8.73075;8.73075
580;async;100;0.0147541;0.00132148;0.0414039
580;inner;100;0.627139;0.613358;0.635038
580;wait;100;4.2266e-05;2.2468e-05;0.00025107
580;boundary;100;0.00680113;0.00374011;0.00841977
580;calc iter;100;0.648738;0.63917;0.676375
580;calc total;1;64.9686;64.9686;64.9686
580;total;1;79.6482;79.6482;79.6482
557;initialize;1;9.21135;9.21135;9.21135
557;async;100;0.0146913;0.00137829;0.030279
557;inner;100;0.627698;0.622198;0.642998
557;wait;100;4.20479e-05;2.1337e-05;0.000175255
557;boundary;100;0.00620412;0.00373148;0.00778121
557;calc iter;100;0.648638;0.637343;0.6602
557;calc total;1;64.9686;64.9686;64.9686
557;total;1;80.1297;80.1297;80.1297
539;initialize;1;9.15428;9.15428;9.15428
539;async;100;0.00636768;0.000769161;0.0213878
539;inner;100;0.636787;0.627803;0.646323
539;wait;100;3.67233e-05;1.3885e-05;0.000121846
539;boundary;100;0.00513392;0.00214175;0.0080318
539;calc iter;100;0.648327;0.637145;0.662159
539;calc total;1;64.9686;64.9686;64.9686
539;total;1;80.0743;80.0743;80.0743
629;initialize;1;9.33044;9.33044;9.33044
629;async;100;0.0171521;0.00130106;0.0461108
629;inner;100;0.627729;0.619354;0.643223
629;wait;100;2.59439e-05;1.4975e-05;0.000240904
629;boundary;100;0.00383369;0.00211369;0.00679525
629;calc iter;100;0.648742;0.635896;0.672146
629;calc total;1;64.9686;64.9686;64.9686
629;total;1;80.2488;80.2488;80.2488
581;initialize;1;8.73069;8.73069;8.73069
581;async;100;0.0122665;0.00132912;0.0443592
581;inner;100;0.630287;0.617546;0.639091
581;wait;100;4.30421e-05;2.3682e-05;0.000251621
581;boundary;100;0.00614537;0.00420629;0.00838647
581;calc iter;100;0.648744;0.6426;0.666349
581;calc total;1;64.9686;64.9686;64.9686
581;total;1;79.6482;79.6482;79.6482
558;initialize;1;9.2017;9.2017;9.2017
558;async;100;0.012764;0.000883413;0.0245465
558;inner;100;0.629573;0.624321;0.646303
558;wait;100;4.3137e-05;2.4114e-05;0.000218631
558;boundary;100;0.00616618;0.00394186;0.00787466
558;calc iter;100;0.648548;0.642789;0.656898
558;calc total;1;64.9686;64.9686;64.9686
558;total;1;80.1201;80.1201;80.1201
540;initialize;1;9.15425;9.15425;9.15425
540;async;100;0.00897329;0.000830962;0.0488312
540;inner;100;0.633241;0.619429;0.650106
540;wait;100;4.20225e-05;2.5199e-05;0.000126364
540;boundary;100;0.00612546;0.00336121;0.00842407
540;calc iter;100;0.648384;0.631348;0.672958
540;calc total;1;64.9686;64.9686;64.9686
540;total;1;80.0743;80.0743;80.0743
582;initialize;1;8.73071;8.73071;8.73071
582;async;100;0.0113965;0.00125606;0.0486362
582;inner;100;0.632171;0.615557;0.642918
582;wait;100;4.06569e-05;1.6676e-05;0.000120635
582;boundary;100;0.0052179;0.00339985;0.0081009
582;calc iter;100;0.648827;0.631407;0.671394
582;calc total;1;64.9686;64.9686;64.9686
582;total;1;79.6482;79.6482;79.6482
559;initialize;1;9.21134;9.21134;9.21134
559;async;100;0.0146444;0.00131967;0.0312292
559;inner;100;0.626916;0.616066;0.642508
559;wait;100;4.85707e-05;2.8431e-05;0.000213302
559;boundary;100;0.00684671;0.0055117;0.00848379
559;calc iter;100;0.648458;0.630689;0.663921
559;calc total;1;64.9686;64.9686;64.9686
559;total;1;80.1296;80.1296;80.1296
541;initialize;1;9.15423;9.15423;9.15423
541;async;100;0.0124407;0.00133025;0.0986426
541;inner;100;0.628798;0.600409;0.645561
541;wait;100;4.84936e-05;2.4522e-05;0.000188388
541;boundary;100;0.00714664;0.00330733;0.00845722
541;calc iter;100;0.648436;0.62032;0.717994
541;calc total;1;64.9686;64.9686;64.9686
541;total;1;80.0743;80.0743;80.0743
583;initialize;1;8.73073;8.73073;8.73073
583;async;100;0.0115568;0.00130979;0.0403715
583;inner;100;0.631775;0.620392;0.643946
583;wait;100;3.65845e-05;1.9269e-05;0.000114298
583;boundary;100;0.00549746;0.00226093;0.00713405
583;calc iter;100;0.648868;0.64259;0.66519
583;calc total;1;64.9686;64.9686;64.9686
583;total;1;79.6482;79.6482;79.6482
560;initialize;1;9.19954;9.19954;9.19954
560;async;100;0.00901688;0.000848793;0.0269156
560;inner;100;0.633721;0.627352;0.648352
560;wait;100;4.25203e-05;2.3737e-05;8.6333e-05
560;boundary;100;0.00579025;0.00305168;0.00823233
560;calc iter;100;0.648572;0.639841;0.660942
560;calc total;1;64.9686;64.9686;64.9686
560;total;1;80.1178;80.1178;80.1178
542;initialize;1;9.15423;9.15423;9.15423
542;async;100;0.0129371;0.00132517;0.0745685
542;inner;100;0.627905;0.599341;0.646853
542;wait;100;4.34536e-05;2.6283e-05;0.000123533
542;boundary;100;0.00764001;0.00405356;0.00845499
542;calc iter;100;0.648527;0.619361;0.712276
542;calc total;1;64.9686;64.9686;64.9686
542;total;1;80.0743;80.0743;80.0743
584;initialize;1;8.73073;8.73073;8.73073
584;async;100;0.00953278;0.00128082;0.0335001
584;inner;100;0.633934;0.625576;0.645303
584;wait;100;3.82015e-05;1.6817e-05;0.000154216
584;boundary;100;0.00530776;0.0034244;0.00747579
584;calc iter;100;0.648815;0.637355;0.673283
584;calc total;1;64.9686;64.9686;64.9686
584;total;1;79.6482;79.6482;79.6482
561;initialize;1;9.19828;9.19828;9.19828
561;async;100;0.0129392;0.00132116;0.0329664
561;inner;100;0.628058;0.619382;0.643647
561;wait;100;5.21634e-05;2.8751e-05;0.000173868
561;boundary;100;0.00745845;0.00412549;0.00860077
561;calc iter;100;0.64851;0.639387;0.669022
561;calc total;1;64.9686;64.9686;64.9686
561;total;1;80.1166;80.1166;80.1166
543;initialize;1;9.15426;9.15426;9.15426
543;async;100;0.00786489;0.00121584;0.033702
543;inner;100;0.633627;0.610338;0.650631
543;wait;100;4.27473e-05;2.2366e-05;9.1155e-05
543;boundary;100;0.00705566;0.00335447;0.00843974
543;calc iter;100;0.648592;0.636266;0.664373
543;calc total;1;64.9686;64.9686;64.9686
543;total;1;80.0743;80.0743;80.0743
585;initialize;1;8.7308;8.7308;8.7308
585;async;100;0.0083445;0.00138621;0.0276669
585;inner;100;0.635189;0.62489;0.644719
585;wait;100;3.36965e-05;1.7121e-05;0.00010425
585;boundary;100;0.00520267;0.00300151;0.00711093
585;calc iter;100;0.648772;0.635463;0.668694
585;calc total;1;64.9686;64.9686;64.9686
585;total;1;79.6482;79.6482;79.6482
562;initialize;1;9.20934;9.20934;9.20934
562;async;100;0.00919158;0.00145782;0.0371525
562;inner;100;0.632495;0.625312;0.649127
562;wait;100;4.91084e-05;2.1651e-05;7.8656e-05
562;boundary;100;0.00684925;0.00336605;0.00846
562;calc iter;100;0.648587;0.641694;0.67736
562;calc total;1;64.9686;64.9686;64.9686
562;total;1;80.1276;80.1276;80.1276
544;initialize;1;9.15422;9.15422;9.15422
544;async;100;0.0152073;0.00113479;0.0315583
544;inner;100;0.628383;0.606085;0.646328
544;wait;100;3.54141e-05;1.9739e-05;0.000174244
544;boundary;100;0.00514388;0.00230881;0.00696452
544;calc iter;100;0.648772;0.636016;0.663298
544;calc total;1;64.9686;64.9686;64.9686
544;total;1;80.0743;80.0743;80.0743
630;initialize;1;9.33038;9.33038;9.33038
630;async;100;0.0122805;0.000972203;0.0375099
630;inner;100;0.632461;0.623523;0.645029
630;wait;100;2.81381e-05;1.5489e-05;0.000124387
630;boundary;100;0.0039542;0.0023089;0.0064671
630;calc iter;100;0.648725;0.635229;0.668788
630;calc total;1;64.9686;64.9686;64.9686
630;total;1;80.2488;80.2488;80.2488
586;initialize;1;8.73074;8.73074;8.73074
586;async;100;0.00677492;0.00099737;0.0326263
586;inner;100;0.636704;0.627165;0.645522
586;wait;100;3.48331e-05;1.7359e-05;9.2322e-05
586;boundary;100;0.00528206;0.00254049;0.00750617
586;calc iter;100;0.648797;0.641751;0.664106
586;calc total;1;64.9686;64.9686;64.9686
586;total;1;79.6482;79.6482;79.6482
563;initialize;1;9.21132;9.21132;9.21132
563;async;100;0.00943856;0.00131186;0.0330787
563;inner;100;0.63287;0.627254;0.647717
563;wait;100;4.33964e-05;2.136e-05;9.5766e-05
563;boundary;100;0.00619897;0.00327945;0.00818604
563;calc iter;100;0.648553;0.638952;0.667289
563;calc total;1;64.9686;64.9686;64.9686
563;total;1;80.1297;80.1297;80.1297
545;initialize;1;9.15424;9.15424;9.15424
545;async;100;0.0148292;0.00134398;0.0387308
545;inner;100;0.627824;0.605735;0.644328
545;wait;100;4.05005e-05;2.2423e-05;0.000187226
545;boundary;100;0.00603047;0.00308353;0.00836241
545;calc iter;100;0.648727;0.639935;0.661895
545;calc total;1;64.9686;64.9686;64.9686
545;total;1;80.0743;80.0743;80.0743
587;initialize;1;8.73077;8.73077;8.73077
587;async;100;0.0088168;0.00135201;0.0167864
587;inner;100;0.634545;0.626304;0.657939
587;wait;100;3.7972e-05;1.6364e-05;0.000103905
587;boundary;100;0.00544112;0.0033177;0.00781054
587;calc iter;100;0.648843;0.632566;0.667305
587;calc total;1;64.9686;64.9686;64.9686
587;total;1;79.6482;79.6482;79.6482
564;initialize;1;9.20286;9.20286;9.20286
564;async;100;0.0174227;0.00142825;0.0386121
564;inner;100;0.625517;0.616603;0.641255
564;wait;100;4.15344e-05;1.5363e-05;9.835e-05
564;boundary;100;0.0055026;0.00212469;0.00752303
564;calc iter;100;0.648485;0.633619;0.672547
564;calc total;1;64.9686;64.9686;64.9686
564;total;1;80.1211;80.1211;80.1211
546;initialize;1;9.15423;9.15423;9.15423
546;async;100;0.0140633;0.00109565;0.0375796
546;inner;100;0.62896;0.605241;0.646675
546;wait;100;3.60083e-05;2.2529e-05;0.000169566
546;boundary;100;0.00564279;0.00399367;0.00785773
546;calc iter;100;0.648704;0.631119;0.662883
546;calc total;1;64.9686;64.9686;64.9686
546;total;1;80.0743;80.0743;80.0743
588;initialize;1;8.73073;8.73073;8.73073
588;async;100;0.00332792;0.000561621;0.0248292
588;inner;100;0.638759;0.628452;0.648882
588;wait;100;4.46404e-05;1.6437e-05;0.000177703
588;boundary;100;0.00668831;0.00215132;0.00784393
588;calc iter;100;0.648822;0.638325;0.661001
588;calc total;1;64.9686;64.9686;64.9686
588;total;1;79.6482;79.6482;79.6482
565;initialize;1;9.21131;9.21131;9.21131
565;async;100;0.0198498;0.00134556;0.0391351
565;inner;100;0.623169;0.607612;0.637219
565;wait;100;3.68572e-05;1.9092e-05;0.000190808
565;boundary;100;0.00542484;0.00246071;0.00806886
565;calc iter;100;0.648482;0.61956;0.670361
565;calc total;1;64.9686;64.9686;64.9686
565;total;1;80.1296;80.1296;80.1296
547;initialize;1;9.15424;9.15424;9.15424
547;async;100;0.013346;0.00134077;0.0335664
547;inner;100;0.629284;0.617835;0.646415
547;wait;100;4.28684e-05;2.5748e-05;0.000135599
547;boundary;100;0.00601971;0.00332898;0.00787859
547;calc iter;100;0.648695;0.635095;0.669333
547;calc total;1;64.9686;64.9686;64.9686
547;total;1;80.0743;80.0743;80.0743
589;initialize;1;8.73074;8.73074;8.73074
589;async;100;0.0122048;0.00134339;0.029246
589;inner;100;0.630785;0.624971;0.642554
589;wait;100;3.30106e-05;1.7136e-05;0.000106613
589;boundary;100;0.00572626;0.00217214;0.0080635
589;calc iter;100;0.648752;0.642361;0.65657
589;calc total;1;64.9686;64.9686;64.9686
589;total;1;79.6482;79.6482;79.6482
566;initialize;1;9.20623;9.20623;9.20623
566;async;100;0.019444;0.00134073;0.0528825
566;inner;100;0.623222;0.608878;0.63765
566;wait;100;3.89208e-05;1.648e-05;0.000125756
566;boundary;100;0.00578347;0.0027536;0.00860525
566;calc iter;100;0.64849;0.634638;0.687891
566;calc total;1;64.9686;64.9686;64.9686
566;total;1;80.1245;80.1245;80.1245
548;initialize;1;9.15426;9.15426;9.15426
548;async;100;0.00766089;0.00134882;0.0323855
548;inner;100;0.634637;0.61905;0.65207
548;wait;100;4.18625e-05;2.5699e-05;0.000134579
548;boundary;100;0.00636171;0.00383619;0.00772265
548;calc iter;100;0.648704;0.641836;0.658733
548;calc total;1;64.9686;64.9686;64.9686
548;total;1;80.0743;80.0743;80.0743
590;initialize;1;8.73073;8.73073;8.73073
590;async;100;0.0115809;0.00135424;0.0220063
590;inner;100;0.631843;0.6246;0.640945
590;wait;100;3.63934e-05;2.1268e-05;0.000150082
590;boundary;100;0.00522332;0.00300387;0.00778827
590;calc iter;100;0.648686;0.638162;0.660742
590;calc total;1;64.9686;64.9686;64.9686
590;total;1;79.6482;79.6482;79.6482
567;initialize;1;9.19339;9.19339;9.19339
567;async;100;0.0205933;0.00139503;0.0430468
567;inner;100;0.621982;0.606388;0.636629
567;wait;100;4.57409e-05;1.6576e-05;0.000235643
567;boundary;100;0.0058597;0.00260952;0.00850973
567;calc iter;100;0.648482;0.634539;0.670613
567;calc total;1;64.9686;64.9686;64.9686
567;total;1;80.1117;80.1117;80.1117
549;initialize;1;9.15422;9.15422;9.15422
549;async;100;0.0139674;0.00135885;0.0570036
549;inner;100;0.628339;0.601394;0.647532
549;wait;100;4.6228e-05;2.197e-05;0.000100223
549;boundary;100;0.00637148;0.00312006;0.00749932
549;calc iter;100;0.648726;0.638238;0.664923
549;calc total;1;64.9686;64.9686;64.9686
549;total;1;80.0743;80.0743;80.0743
591;initialize;1;8.73076;8.73076;8.73076
591;async;100;0.0105098;0.00132978;0.0284575
591;inner;100;0.632175;0.625448;0.641817
591;wait;100;4.19091e-05;2.2091e-05;0.000130874
591;boundary;100;0.00585714;0.0034787;0.00857053
591;calc iter;100;0.648586;0.636246;0.6641
591;calc total;1;64.9686;64.9686;64.9686
591;total;1;79.6482;79.6482;79.6482
568;initialize;1;9.19221;9.19221;9.19221
568;async;100;0.0213299;0.00133666;0.0638967
568;inner;100;0.621162;0.60261;0.635448
568;wait;100;3.89096e-05;2.2521e-05;0.000167098
550;initialize;1;9.15424;9.15424;9.15424
550;async;100;0.0131588;0.00111096;0.0192267
550;inner;100;0.628662;0.614512;0.677752
550;wait;100;4.9487e-05;2.3501e-05;0.000111456
550;boundary;100;0.00691615;0.00217018;0.0108434
550;calc iter;100;0.648789;0.624452;0.687937
550;calc total;1;64.9686;64.9686;64.9686
550;total;1;80.0743;80.0743;80.0743
592;initialize;1;8.73057;8.73057;8.73057
592;async;100;0.0101161;0.00134468;0.0389123
592;inner;100;0.633221;0.622096;0.642065
592;wait;100;3.57415e-05;1.5951e-05;0.000122508
592;boundary;100;0.00528686;0.0029012;0.00831704
592;calc iter;100;0.648662;0.637868;0.664941
592;calc total;1;64.9686;64.9686;64.9686
592;total;1;79.6481;79.6481;79.6481
568;boundary;100;0.00589713;0.00371182;0.00856252
568;calc iter;100;0.64843;0.622335;0.683329
568;calc total;1;64.9686;64.9686;64.9686
568;total;1;80.1105;80.1105;80.1105
551;initialize;1;9.15423;9.15423;9.15423
551;async;100;0.0170492;0.00133502;0.0661198
551;inner;100;0.62461;0.599865;0.647148
551;wait;100;4.86761e-05;2.0279e-05;0.000103982
551;boundary;100;0.0071195;0.00215736;0.00801161
551;calc iter;100;0.64883;0.63337;0.672856
551;calc total;1;64.9686;64.9686;64.9686
551;total;1;80.0743;80.0743;80.0743
593;initialize;1;8.73074;8.73074;8.73074
593;async;100;0.0109735;0.0013384;0.0362481
593;inner;100;0.630398;0.622364;0.641815
593;wait;100;5.38156e-05;2.9682e-05;0.000128538
593;boundary;100;0.00719898;0.00367181;0.00855218
593;calc iter;100;0.648626;0.635613;0.670546
593;calc total;1;64.9686;64.9686;64.9686
593;total;1;79.6482;79.6482;79.6482
569;initialize;1;9.21132;9.21132;9.21132
569;async;100;0.0212936;0.00134066;0.0474017
569;inner;100;0.621099;0.605185;0.635259
569;wait;100;4.21519e-05;2.1144e-05;0.000264863
569;boundary;100;0.00585006;0.00291644;0.00847932
569;calc iter;100;0.648287;0.634035;0.670543
569;calc total;1;64.9686;64.9686;64.9686
569;total;1;80.1296;80.1296;80.1296
594;initialize;1;8.7307;8.7307;8.7307
594;async;100;0.0125243;0.00131077;0.0453436
594;inner;100;0.628941;0.616929;0.640528
594;wait;100;4.54818e-05;1.748e-05;0.000246136
594;boundary;100;0.00712817;0.00333819;0.00851953
594;calc iter;100;0.648641;0.638623;0.684161
594;calc total;1;64.9686;64.9686;64.9686
594;total;1;79.6482;79.6482;79.6482
570;initialize;1;9.20532;9.20532;9.20532
570;async;100;0.0227647;0.0013537;0.0493946
570;inner;100;0.620048;0.604085;0.643195
570;wait;100;3.7393e-05;1.81e-05;0.000283803
570;boundary;100;0.00534475;0.00320714;0.00846628
570;calc iter;100;0.648197;0.61785;0.66642
570;calc total;1;64.9686;64.9686;64.9686
570;total;1;80.1236;80.1236;80.1236
595;initialize;1;8.73074;8.73074;8.73074
595;async;100;0.0112063;0.00130481;0.0352073
595;inner;100;0.630903;0.621514;0.640835
595;wait;100;4.68249e-05;2.9626e-05;0.000152574
595;boundary;100;0.00647573;0.00372842;0.00792454
595;calc iter;100;0.648634;0.632716;0.672335
595;calc total;1;64.9686;64.9686;64.9686
595;total;1;79.6482;79.6482;79.6482
571;initialize;1;9.21134;9.21134;9.21134
571;async;100;0.0219252;0.00137058;0.043044
571;inner;100;0.622736;0.608732;0.636748
571;wait;100;3.19198e-05;1.5713e-05;0.000143431
571;boundary;100;0.0037292;0.00210789;0.00836797
571;calc iter;100;0.648424;0.637436;0.6581
571;calc total;1;64.9686;64.9686;64.9686
571;total;1;80.1296;80.1296;80.1296
596;initialize;1;8.72839;8.72839;8.72839
596;async;100;0.00965062;0.00127649;0.0321019
596;inner;100;0.634276;0.626055;0.64278
596;wait;100;3.6184e-05;1.7897e-05;0.000210717
596;boundary;100;0.00469775;0.0026107;0.00734218
596;calc iter;100;0.648663;0.635421;0.665557
596;calc total;1;64.9686;64.9686;64.9686
596;total;1;79.6458;79.6458;79.6458
572;initialize;1;9.20779;9.20779;9.20779
572;async;100;0.0199089;0.00116813;0.0511845
572;inner;100;0.625495;0.611912;0.641273
572;wait;100;2.65726e-05;1.3995e-05;0.000103585
572;boundary;100;0.00306442;0.00211526;0.00598127
572;calc iter;100;0.648496;0.6174;0.67523
572;calc total;1;64.9686;64.9686;64.9686
572;total;1;80.1261;80.1261;80.1261
597;initialize;1;8.7307;8.7307;8.7307
597;async;100;0.00955729;0.00095131;0.0349676
597;inner;100;0.634855;0.627298;0.643507
597;wait;100;2.72641e-05;1.351e-05;8.9618e-05
597;boundary;100;0.00425065;0.0025123;0.00598495
597;calc iter;100;0.648692;0.637565;0.668286
597;calc total;1;64.9686;64.9686;64.9686
597;total;1;79.6482;79.6482;79.6482
573;initialize;1;9.21135;9.21135;9.21135
573;async;100;0.0193742;0.00136318;0.0406868
573;inner;100;0.626245;0.613394;0.656697
573;wait;100;2.44294e-05;1.4207e-05;0.000165796
573;boundary;100;0.00291156;0.00211743;0.00706916
573;calc iter;100;0.648557;0.620321;0.704523
573;calc total;1;64.9686;64.9686;64.9686
573;total;1;80.1296;80.1296;80.1296
574;initialize;1;9.21132;9.21132;9.21132
574;async;100;0.0218084;0.00138502;0.0746049
574;inner;100;0.623814;0.611674;0.638693
574;wait;100;2.70787e-05;1.4584e-05;0.000160481
574;boundary;100;0.00293042;0.00215357;0.00620611
574;calc iter;100;0.648581;0.63382;0.690728
574;calc total;1;64.9686;64.9686;64.9686
574;total;1;80.1296;80.1296;80.1296
575;initialize;1;9.19713;9.19713;9.19713
575;async;100;0.0225256;0.00138027;0.0367262
575;inner;100;0.623009;0.607935;0.638027
575;wait;100;2.46433e-05;1.431e-05;0.000110164
575;boundary;100;0.00306455;0.00212505;0.00563305
575;calc iter;100;0.648625;0.643317;0.660377
575;calc total;1;64.9686;64.9686;64.9686
575;total;1;80.1154;80.1154;80.1154
631;initialize;1;9.33044;9.33044;9.33044
631;async;100;0.0104789;0.00127526;0.0362939
631;inner;100;0.633708;0.625787;0.646114
631;wait;100;3.06873e-05;1.5946e-05;8.6435e-05
631;boundary;100;0.00449103;0.00245037;0.00971239
631;calc iter;100;0.64871;0.638615;0.665277
631;calc total;1;64.9686;64.9686;64.9686
631;total;1;80.2488;80.2488;80.2488
600;initialize;1;9.22156;9.22156;9.22156
600;async;100;0.00789889;0.00119165;0.036724
600;inner;100;0.633794;0.620456;0.64802
600;wait;100;5.20384e-05;2.0033e-05;8.0309e-05
600;boundary;100;0.0068798;0.00306509;0.00847052
600;calc iter;100;0.648627;0.633751;0.677372
600;calc total;1;64.9686;64.9686;64.9686
600;total;1;80.1417;80.1417;80.1417
632;initialize;1;9.33048;9.33048;9.33048
632;async;100;0.00832372;0.000732284;0.0319602
632;inner;100;0.635723;0.628818;0.648612
632;wait;100;3.2604e-05;1.7476e-05;7.6212e-05
632;boundary;100;0.00461792;0.00271226;0.00702819
632;calc iter;100;0.648698;0.641477;0.669933
632;calc total;1;64.9686;64.9686;64.9686
632;total;1;80.2489;80.2489;80.2489
601;initialize;1;9.22752;9.22752;9.22752
601;async;100;0.00927112;0.00111284;0.0276508
601;inner;100;0.632348;0.625162;0.659663
601;wait;100;4.67352e-05;2.9577e-05;0.000209511
601;boundary;100;0.00689048;0.00401636;0.00847671
601;calc iter;100;0.648559;0.639104;0.668936
601;calc total;1;64.9686;64.9686;64.9686
601;total;1;80.1477;80.1477;80.1477
633;initialize;1;9.33044;9.33044;9.33044
633;async;100;0.0114873;0.00126835;0.0239253
633;inner;100;0.631199;0.622661;0.643708
633;wait;100;4.92359e-05;2.436e-05;0.000134855
633;boundary;100;0.00592489;0.0034565;0.00810868
633;calc iter;100;0.648663;0.639561;0.661434
633;calc total;1;64.9686;64.9686;64.9686
633;total;1;80.2488;80.2488;80.2488
602;initialize;1;9.22753;9.22753;9.22753
602;async;100;0.00848072;0.00105808;0.0259198
602;inner;100;0.633931;0.627033;0.646088
602;wait;100;4.42731e-05;2.0672e-05;0.000151588
602;boundary;100;0.00611651;0.00366337;0.00822438
602;calc iter;100;0.648574;0.641024;0.667302
602;calc total;1;64.9686;64.9686;64.9686
602;total;1;80.1476;80.1476;80.1476
634;initialize;1;9.33043;9.33043;9.33043
634;async;100;0.0119164;0.000814622;0.0276197
634;inner;100;0.63219;0.623741;0.64589
634;wait;100;3.17066e-05;1.6848e-05;0.000104408
634;boundary;100;0.0045521;0.00309182;0.00844624
634;calc iter;100;0.648691;0.639993;0.662569
634;calc total;1;64.9686;64.9686;64.9686
634;total;1;80.2489;80.2489;80.2489
603;initialize;1;9.22756;9.22756;9.22756
603;async;100;0.00826899;0.000839597;0.025992
603;inner;100;0.635157;0.628856;0.647513
603;wait;100;3.5115e-05;1.903e-05;9.8644e-05
603;boundary;100;0.00517205;0.00317771;0.00741547
603;calc iter;100;0.648635;0.640355;0.66558
603;calc total;1;64.9686;64.9686;64.9686
603;total;1;80.1476;80.1476;80.1476
635;initialize;1;9.33047;9.33047;9.33047
635;async;100;0.0153811;0.00137462;0.0307331
635;inner;100;0.628469;0.619998;0.652592
635;wait;100;3.2788e-05;1.4089e-05;0.000123569
635;boundary;100;0.00485955;0.00213513;0.00779782
635;calc iter;100;0.648744;0.634418;0.664546
635;calc total;1;64.9686;64.9686;64.9686
635;total;1;80.2488;80.2488;80.2488
604;initialize;1;9.22341;9.22341;9.22341
604;async;100;0.0143128;0.0013825;0.0307188
604;inner;100;0.629236;0.621526;0.654188
604;wait;100;3.24054e-05;1.8365e-05;0.000140245
604;boundary;100;0.00513024;0.00320339;0.00757712
604;calc iter;100;0.648714;0.628559;0.666238
604;calc total;1;64.9686;64.9686;64.9686
604;total;1;80.1435;80.1435;80.1435
605;initialize;1;9.22754;9.22754;9.22754
605;async;100;0.0116582;0.00120621;0.0318098
605;inner;100;0.632029;0.623254;0.642856
605;wait;100;3.46808e-05;1.8316e-05;0.000214705
605;boundary;100;0.0050288;0.00343321;0.00753754
605;calc iter;100;0.648753;0.636739;0.667748
605;calc total;1;64.9686;64.9686;64.9686
605;total;1;80.1477;80.1477;80.1477
606;initialize;1;9.21972;9.21972;9.21972
606;async;100;0.0124516;0.0014011;0.02909
606;inner;100;0.631083;0.61982;0.641543
606;wait;100;3.67111e-05;1.9405e-05;0.000209215
606;boundary;100;0.0052179;0.00319368;0.00758888
606;calc iter;100;0.648791;0.640386;0.664151
606;calc total;1;64.9686;64.9686;64.9686
606;total;1;80.1398;80.1398;80.1398
607;initialize;1;9.21935;9.21935;9.21935
607;async;100;0.00921192;0.000959823;0.0214556
607;inner;100;0.634243;0.626136;0.64646
607;wait;100;3.81606e-05;2.2186e-05;9.5727e-05
607;boundary;100;0.00534191;0.00217324;0.00690736
607;calc iter;100;0.648837;0.641862;0.658583
607;calc total;1;64.9686;64.9686;64.9686
607;total;1;80.1395;80.1395;80.1395
608;initialize;1;9.22748;9.22748;9.22748
608;async;100;0.0033478;0.00139992;0.00873907
608;inner;100;0.639703;0.630337;0.650616
608;wait;100;4.46818e-05;2.3283e-05;0.00011587
608;boundary;100;0.00580872;0.00212404;0.00802198
608;calc iter;100;0.648906;0.635967;0.657375
608;calc total;1;64.9686;64.9686;64.9686
608;total;1;80.1476;80.1476;80.1476
609;initialize;1;9.22753;9.22753;9.22753
609;async;100;0.00981139;0.00141085;0.0193858
609;inner;100;0.633467;0.626007;0.646113
609;wait;100;3.53943e-05;1.5271e-05;0.000152729
609;boundary;100;0.00552896;0.00216834;0.00719921
609;calc iter;100;0.648845;0.638806;0.654478
609;calc total;1;64.9686;64.9686;64.9686
609;total;1;80.1477;80.1477;80.1477
610;initialize;1;9.22758;9.22758;9.22758
610;async;100;0.00702382;0.000860674;0.0172643
610;inner;100;0.636011;0.627498;0.647443
610;wait;100;3.57665e-05;1.7058e-05;9.7135e-05
610;boundary;100;0.00574171;0.00294257;0.00692837
610;calc iter;100;0.648814;0.642062;0.656959
610;calc total;1;64.9686;64.9686;64.9686
610;total;1;80.1477;80.1477;80.1477
636;initialize;1;9.33042;9.33042;9.33042
636;async;100;0.00506939;0.00138452;0.0331574
636;inner;100;0.63713;0.628211;0.649685
636;wait;100;5.13324e-05;1.9453e-05;0.000121393
636;boundary;100;0.00653915;0.0032293;0.00776179
636;calc iter;100;0.648792;0.639572;0.66812
636;calc total;1;64.9686;64.9686;64.9686
636;total;1;80.2488;80.2488;80.2488
611;initialize;1;9.22759;9.22759;9.22759
611;async;100;0.008867;0.001208;0.0179563
611;inner;100;0.632799;0.623824;0.646452
611;wait;100;4.60838e-05;2.2334e-05;0.000100575
611;boundary;100;0.00703485;0.00350605;0.00841074
611;calc iter;100;0.648749;0.640279;0.656584
611;calc total;1;64.9686;64.9686;64.9686
611;total;1;80.1477;80.1477;80.1477
637;initialize;1;9.33042;9.33042;9.33042
637;async;100;0.00828377;0.00126622;0.0258041
637;inner;100;0.63415;0.624368;0.659574
637;wait;100;4.06543e-05;1.7659e-05;9.3455e-05
637;boundary;100;0.00633766;0.00242634;0.00776413
637;calc iter;100;0.648815;0.634686;0.669939
637;calc total;1;64.9686;64.9686;64.9686
637;total;1;80.2488;80.2488;80.2488
612;initialize;1;9.2182;9.2182;9.2182
612;async;100;0.0139793;0.00142989;0.0298642
612;inner;100;0.628984;0.620233;0.639832
612;wait;100;4.99318e-05;1.7663e-05;0.000139745
612;boundary;100;0.00568097;0.00210525;0.00854819
612;calc iter;100;0.648696;0.632562;0.669806
612;calc total;1;64.9686;64.9686;64.9686
612;total;1;80.1383;80.1383;80.1383
613;initialize;1;9.22759;9.22759;9.22759
613;async;100;0.0192639;0.00136569;0.042686
613;inner;100;0.622682;0.608865;0.634959
613;wait;100;4.94175e-05;2.3126e-05;0.00018812
613;boundary;100;0.00655606;0.00271372;0.00859847
613;calc iter;100;0.648554;0.638295;0.663937
613;calc total;1;64.9686;64.9686;64.9686
613;total;1;80.1477;80.1477;80.1477
614;initialize;1;9.2276;9.2276;9.2276
614;async;100;0.0195162;0.00135717;0.0535162
614;inner;100;0.624847;0.60754;0.635019
614;wait;100;3.78851e-05;1.8404e-05;0.000129839
614;boundary;100;0.00425937;0.0021124;0.00731385
614;calc iter;100;0.648662;0.637707;0.6644
614;calc total;1;64.9686;64.9686;64.9686
614;total;1;80.1477;80.1477;80.1477
615;initialize;1;9.22762;9.22762;9.22762
615;async;100;0.0221539;0.00139175;0.0403062
615;inner;100;0.623547;0.616657;0.633993
615;wait;100;2.57873e-05;1.4737e-05;0.000176358
615;boundary;100;0.00296449;0.00212203;0.00676509
615;calc iter;100;0.648693;0.635944;0.661273
615;calc total;1;64.9686;64.9686;64.9686
615;total;1;80.1477;80.1477;80.1477
616;initialize;1;9.22757;9.22757;9.22757
616;async;100;0.0175312;0.00139596;0.0540146
616;inner;100;0.627733;0.61134;0.63685
616;wait;100;2.91857e-05;1.5736e-05;0.000138237
616;boundary;100;0.00337703;0.00211311;0.00787435
616;calc iter;100;0.648672;0.632472;0.690352
616;calc total;1;64.9686;64.9686;64.9686
616;total;1;80.1477;80.1477;80.1477
617;initialize;1;9.22758;9.22758;9.22758
617;async;100;0.015298;0.00133879;0.0571608
617;inner;100;0.629252;0.609616;0.63846
617;wait;100;3.04754e-05;1.6236e-05;0.000181607
617;boundary;100;0.0040413;0.00239092;0.00832402
617;calc iter;100;0.648623;0.632248;0.694897
617;calc total;1;64.9686;64.9686;64.9686
617;total;1;80.1477;80.1477;80.1477
618;initialize;1;9.22756;9.22756;9.22756
618;async;100;0.0202746;0.00097837;0.0480535
618;inner;100;0.62225;0.612799;0.631909
618;wait;100;4.28965e-05;1.8389e-05;0.000164266
618;boundary;100;0.00598847;0.00298879;0.00839846
618;calc iter;100;0.648558;0.621757;0.667408
618;calc total;1;64.9686;64.9686;64.9686
618;total;1;80.1477;80.1477;80.1477
619;initialize;1;9.22564;9.22564;9.22564
619;async;100;0.0212985;0.00136859;0.0477855
619;inner;100;0.622264;0.612335;0.629461
619;wait;100;3.73427e-05;1.6674e-05;0.000287584
619;boundary;100;0.00503645;0.00214821;0.00827048
619;calc iter;100;0.648638;0.637771;0.663166
619;calc total;1;64.9686;64.9686;64.9686
619;total;1;80.1457;80.1457;80.1457
620;initialize;1;9.22754;9.22754;9.22754
620;async;100;0.0196782;0.0014248;0.0415756
620;inner;100;0.62585;0.611335;0.636784
620;wait;100;3.03811e-05;1.9535e-05;0.000175168
620;boundary;100;0.00314667;0.00212125;0.00546056
620;calc iter;100;0.648706;0.639069;0.657669
620;calc total;1;64.9686;64.9686;64.9686
620;total;1;80.1476;80.1476;80.1476
621;initialize;1;9.22752;9.22752;9.22752
621;async;100;0.020377;0.00138891;0.0344714
621;inner;100;0.624424;0.616757;0.633893
621;wait;100;3.15842e-05;1.5804e-05;0.000232037
621;boundary;100;0.00386197;0.0021385;0.00757411
621;calc iter;100;0.648696;0.633704;0.666281
621;calc total;1;64.9686;64.9686;64.9686
621;total;1;80.1476;80.1476;80.1476
622;initialize;1;9.22755;9.22755;9.22755
622;async;100;0.0210738;0.00133558;0.0393137
622;inner;100;0.623192;0.610298;0.63146
622;wait;100;3.40699e-05;1.6317e-05;0.000283755
622;boundary;100;0.0044166;0.00211503;0.00797448
622;calc iter;100;0.648718;0.629058;0.662166
622;calc total;1;64.9686;64.9686;64.9686
622;total;1;80.1476;80.1476;80.1476
623;initialize;1;9.22754;9.22754;9.22754
623;async;100;0.0208158;0.00141947;0.0542301
623;inner;100;0.621951;0.608082;0.635464
623;wait;100;4.08389e-05;1.6464e-05;0.000146849
623;boundary;100;0.00586672;0.00237612;0.00872392
623;calc iter;100;0.648676;0.62746;0.672789
623;calc total;1;64.9686;64.9686;64.9686
623;total;1;80.1476;80.1476;80.1476
638;initialize;1;9.33044;9.33044;9.33044
648;initialize;1;9.13239;9.13239;9.13239
648;async;100;0.0125418;0.00128664;0.0528178
648;inner;100;0.630939;0.617172;0.647763
648;wait;100;3.72945e-05;1.6611e-05;6.9636e-05
648;boundary;100;0.00505258;0.00234966;0.00855676
648;calc iter;100;0.648572;0.631749;0.691204
648;calc total;1;64.9686;64.9686;64.9686
648;total;1;80.0524;80.0524;80.0524
649;initialize;1;9.14749;9.14749;9.14749
649;async;100;0.0171622;0.00129788;0.0636836
649;inner;100;0.62542;0.608762;0.641265
649;wait;100;4.26421e-05;1.7617e-05;0.000234091
649;boundary;100;0.0059027;0.00313151;0.0084609
649;calc iter;100;0.64853;0.630584;0.689712
649;calc total;1;64.9686;64.9686;64.9686
649;total;1;80.0675;80.0675;80.0675
650;initialize;1;9.12176;9.12176;9.12176
650;async;100;0.0153714;0.00130197;0.0525185
650;inner;100;0.628475;0.613174;0.642462
650;wait;100;4.31223e-05;2.4911e-05;0.000150624
650;boundary;100;0.00479498;0.00344153;0.00735051
650;calc iter;100;0.648686;0.628747;0.670377
650;calc total;1;64.9686;64.9686;64.9686
650;total;1;80.0418;80.0418;80.0418
651;initialize;1;9.13474;9.13474;9.13474
651;async;100;0.01656;0.00130376;0.0694541
651;inner;100;0.628139;0.606209;0.643282
651;wait;100;3.00639e-05;1.6259e-05;9.9413e-05
651;boundary;100;0.00404068;0.00250329;0.00610959
651;calc iter;100;0.648771;0.640656;0.679507
651;calc total;1;64.9686;64.9686;64.9686
651;total;1;80.0547;80.0547;80.0547
652;initialize;1;9.13113;9.13113;9.13113
652;async;100;0.0180952;0.00129817;0.0683474
652;inner;100;0.626029;0.599935;0.638868
652;wait;100;3.36887e-05;1.9635e-05;0.000181552
652;boundary;100;0.00462506;0.00296027;0.00664288
652;calc iter;100;0.648784;0.630658;0.673984
652;calc total;1;64.9686;64.9686;64.9686
652;total;1;80.0511;80.0511;80.0511
653;initialize;1;9.13683;9.13683;9.13683
653;async;100;0.0180488;0.00130783;0.0385122
653;inner;100;0.626683;0.611956;0.641877
653;wait;100;2.7748e-05;1.6162e-05;0.00012768
653;boundary;100;0.00409022;0.00212676;0.00558793
653;calc iter;100;0.648851;0.637665;0.656721
653;calc total;1;64.9686;64.9686;64.9686
653;total;1;80.0565;80.0565;80.0565
654;initialize;1;9.13775;9.13775;9.13775
654;async;100;0.0233251;0.00130159;0.0369929
654;inner;100;0.6216;0.608832;0.637259
654;wait;100;3.10418e-05;1.7505e-05;0.000273025
654;boundary;100;0.00392176;0.00209143;0.00651835
654;calc iter;100;0.648879;0.618677;0.667357
654;calc total;1;64.9686;64.9686;64.9686
654;total;1;80.0578;80.0578;80.0578
655;initialize;1;9.13001;9.13001;9.13001
655;async;100;0.0188472;0.00109003;0.0466921
655;inner;100;0.625251;0.611466;0.639317
655;wait;100;3.53644e-05;1.8646e-05;0.000173812
655;boundary;100;0.00467735;0.00226764;0.0068045
655;calc iter;100;0.648813;0.620358;0.680046
655;calc total;1;64.9686;64.9686;64.9686
655;total;1;80.05;80.05;80.05
656;initialize;1;9.145;9.145;9.145
656;async;100;0.0146877;0.00122129;0.0347987
656;inner;100;0.628099;0.617725;0.644669
656;wait;100;4.5678e-05;2.0151e-05;0.000156496
656;boundary;100;0.00593335;0.00294027;0.00839647
656;calc iter;100;0.648767;0.625959;0.660117
656;calc total;1;64.9686;64.9686;64.9686
656;total;1;80.065;80.065;80.065
657;initialize;1;9.14748;9.14748;9.14748
657;async;100;0.0172734;0.00131963;0.0422845
657;inner;100;0.6242;0.610708;0.644062
657;wait;100;5.06304e-05;2.819e-05;0.000114069
657;boundary;100;0.00713214;0.00314838;0.00855148
657;calc iter;100;0.648659;0.62358;0.672419
657;calc total;1;64.9686;64.9686;64.9686
657;total;1;80.0675;80.0675;80.0675
658;initialize;1;9.13872;9.13872;9.13872
658;async;100;0.015731;0.0013414;0.0511779
658;inner;100;0.625887;0.603455;0.644471
658;wait;100;5.21539e-05;2.6324e-05;8.8602e-05
658;boundary;100;0.00695607;0.00300662;0.00869931
658;calc iter;100;0.648628;0.633407;0.686171
658;calc total;1;64.9686;64.9686;64.9686
658;total;1;80.0587;80.0587;80.0587
659;initialize;1;9.14239;9.14239;9.14239
659;async;100;0.0160765;0.0013351;0.0506423
659;inner;100;0.627776;0.612211;0.6426
659;wait;100;3.70106e-05;1.7527e-05;0.000116279
659;boundary;100;0.00480832;0.00219208;0.00771023
659;calc iter;100;0.648699;0.635586;0.680894
659;calc total;1;64.9686;64.9686;64.9686
659;total;1;80.0624;80.0624;80.0624
660;initialize;1;9.12487;9.12487;9.12487
660;async;100;0.0101007;0.00109314;0.0425693
660;inner;100;0.633302;0.62476;0.64483
660;wait;100;3.151e-05;1.8065e-05;0.000125969
660;boundary;100;0.00533725;0.00309068;0.00778254
660;calc iter;100;0.648773;0.635921;0.675114
660;calc total;1;64.9686;64.9686;64.9686
660;total;1;80.0448;80.0448;80.0448
661;initialize;1;9.14078;9.14078;9.14078
661;async;100;0.01194;0.00135902;0.0450006
661;inner;100;0.631989;0.624687;0.644361
661;wait;100;2.98425e-05;1.6063e-05;0.000161826
661;boundary;100;0.00486639;0.00214581;0.00778524
661;calc iter;100;0.648827;0.636142;0.676857
661;calc total;1;64.9686;64.9686;64.9686
661;total;1;80.0608;80.0608;80.0608
662;initialize;1;9.14747;9.14747;9.14747
662;async;100;0.0109867;0.00134234;0.0402256
662;inner;100;0.632321;0.623392;0.643263
662;wait;100;3.34312e-05;2.0037e-05;0.000139612
662;boundary;100;0.00542478;0.00319879;0.00703606
662;calc iter;100;0.648768;0.636859;0.672382
662;calc total;1;64.9686;64.9686;64.9686
662;total;1;80.0675;80.0675;80.0675
663;initialize;1;9.1475;9.1475;9.1475
663;async;100;0.00786252;0.00102741;0.0334652
663;inner;100;0.63468;0.627141;0.646319
663;wait;100;3.58799e-05;1.9418e-05;0.000104963
663;boundary;100;0.0061312;0.00363718;0.00746003
663;calc iter;100;0.648711;0.639819;0.670499
663;calc total;1;64.9686;64.9686;64.9686
663;total;1;80.0675;80.0675;80.0675
664;initialize;1;9.14706;9.14706;9.14706
664;async;100;0.00553708;0.000805476;0.0290778
664;inner;100;0.636652;0.629201;0.649139
664;wait;100;3.78025e-05;1.9243e-05;8.1701e-05
664;boundary;100;0.00644591;0.00298933;0.00794015
664;calc iter;100;0.648674;0.641275;0.668039
664;calc total;1;64.9686;64.9686;64.9686
664;total;1;80.067;80.067;80.067
665;initialize;1;9.11739;9.11739;9.11739
665;async;100;0.0130764;0.00131451;0.0379287
665;inner;100;0.627691;0.620329;0.641538
665;wait;100;4.6394e-05;3.1358e-05;0.000166147
665;boundary;100;0.00774647;0.00547646;0.008443
665;calc iter;100;0.648562;0.636758;0.673515
665;calc total;1;64.9686;64.9686;64.9686
665;total;1;80.0374;80.0374;80.0374
666;initialize;1;9.14748;9.14748;9.14748
666;async;100;0.0133613;0.00131975;0.0317368
666;inner;100;0.627774;0.616793;0.638562
666;wait;100;4.41435e-05;2.4374e-05;0.000280794
666;boundary;100;0.00729061;0.00547839;0.00852681
666;calc iter;100;0.648472;0.636789;0.665938
666;calc total;1;64.9686;64.9686;64.9686
666;total;1;80.0675;80.0675;80.0675
720;initialize;1;9.12884;9.12884;9.12884
720;async;100;0.0136834;0.00127424;0.0417569
720;inner;100;0.628869;0.614209;0.643999
720;wait;100;4.43575e-05;2.658e-05;0.000103408
720;boundary;100;0.00613179;0.00353888;0.00771048
720;calc iter;100;0.64873;0.631102;0.670294
720;calc total;1;64.9686;64.9686;64.9686
720;total;1;80.0497;80.0497;80.0497
667;initialize;1;9.12885;9.12885;9.12885
667;async;100;0.0118288;0.00131274;0.0305336
667;inner;100;0.631228;0.620107;0.642755
667;wait;100;3.51062e-05;1.9936e-05;0.000192928
667;boundary;100;0.00548772;0.0034521;0.00775226
667;calc iter;100;0.648582;0.640211;0.663178
667;calc total;1;64.9686;64.9686;64.9686
667;total;1;80.0489;80.0489;80.0489
638;async;100;0.00616953;0.00135972;0.0341588
638;inner;100;0.636375;0.62756;0.648796
638;wait;100;4.07628e-05;2.0576e-05;7.6706e-05
638;boundary;100;0.00626004;0.00215597;0.00752172
638;calc iter;100;0.648848;0.63716;0.668652
638;calc total;1;64.9686;64.9686;64.9686
638;total;1;80.2488;80.2488;80.2488
672;initialize;1;9.14093;9.14093;9.14093
672;async;100;0.0108578;0.00102866;0.0372921
672;inner;100;0.632044;0.619758;0.64548
672;wait;100;3.91124e-05;1.5765e-05;0.000126247
672;boundary;100;0.00577714;0.00235307;0.00730378
672;calc iter;100;0.64872;0.634819;0.665208
672;calc total;1;64.9686;64.9686;64.9686
672;total;1;80.0612;80.0612;80.0612
696;initialize;1;9.23097;9.23097;9.23097
744;initialize;1;9.27473;9.27473;9.27473
744;async;100;0.00842676;0.00112523;0.0707669
744;inner;100;0.633495;0.604028;0.645322
744;wait;100;4.24598e-05;1.6887e-05;0.000109437
744;boundary;100;0.00657383;0.00296893;0.00850273
744;calc iter;100;0.64854;0.632022;0.700651
744;calc total;1;64.9686;64.9686;64.9686
744;total;1;80.1922;80.1922;80.1922
721;initialize;1;9.12442;9.12442;9.12442
721;async;100;0.0151527;0.00134792;0.0677363
721;inner;100;0.626969;0.611988;0.643614
721;wait;100;4.05933e-05;2.6391e-05;0.000103854
721;boundary;100;0.00656832;0.00364955;0.00768114
721;calc iter;100;0.648733;0.634361;0.689559
721;calc total;1;64.9686;64.9686;64.9686
721;total;1;80.0452;80.0452;80.0452
668;initialize;1;9.11895;9.11895;9.11895
668;async;100;0.00608552;0.000912897;0.0234076
668;inner;100;0.637462;0.628259;0.648546
668;wait;100;3.42656e-05;1.958e-05;8.993e-05
668;boundary;100;0.00515921;0.0030855;0.00701143
668;calc iter;100;0.648743;0.642874;0.661891
668;calc total;1;64.9686;64.9686;64.9686
668;total;1;80.0389;80.0389;80.0389
639;initialize;1;9.33041;9.33041;9.33041
639;async;100;0.0120319;0.0013509;0.0285085
639;inner;100;0.6304;0.618038;0.645133
639;wait;100;3.62818e-05;1.6467e-05;0.000137665
639;boundary;100;0.00637149;0.00214425;0.00801941
639;calc iter;100;0.648841;0.633615;0.664362
639;calc total;1;64.9686;64.9686;64.9686
639;total;1;80.2488;80.2488;80.2488
673;initialize;1;9.12873;9.12873;9.12873
673;async;100;0.00939762;0.00102215;0.0326401
673;inner;100;0.63284;0.623893;0.645445
673;wait;100;4.68512e-05;2.1677e-05;0.000114084
673;boundary;100;0.00638765;0.00330301;0.0082911
673;calc iter;100;0.648675;0.638795;0.665286
673;calc total;1;64.9686;64.9686;64.9686
673;total;1;80.049;80.049;80.049
745;initialize;1;9.2762;9.2762;9.2762
745;async;100;0.00760258;0.00153797;0.0623841
745;inner;100;0.634556;0.611154;0.645204
745;wait;100;4.35997e-05;1.6405e-05;0.000134906
745;boundary;100;0.00638809;0.00337067;0.00802135
745;calc iter;100;0.648592;0.628752;0.68524
745;calc total;1;64.9686;64.9686;64.9686
745;total;1;80.1937;80.1937;80.1937
722;initialize;1;9.14411;9.14411;9.14411
722;async;100;0.0152151;0.00131076;0.0704344
722;inner;100;0.627425;0.608992;0.64158
722;wait;100;4.58067e-05;2.8545e-05;0.000186956
722;boundary;100;0.00606583;0.00349927;0.00727064
722;calc iter;100;0.648753;0.631237;0.68608
722;calc total;1;64.9686;64.9686;64.9686
722;total;1;80.065;80.065;80.065
669;initialize;1;9.14749;9.14749;9.14749
669;async;100;0.00927187;0.0013376;0.0307989
669;inner;100;0.634564;0.623822;0.646133
669;wait;100;3.12315e-05;1.775e-05;0.000144149
669;boundary;100;0.00488075;0.00351127;0.00718967
669;calc iter;100;0.648749;0.639213;0.665791
669;calc total;1;64.9686;64.9686;64.9686
669;total;1;80.0675;80.0675;80.0675
640;initialize;1;9.33039;9.33039;9.33039
640;async;100;0.0148628;0.00137125;0.0303014
640;inner;100;0.628699;0.616639;0.643279
640;wait;100;3.34383e-05;1.9061e-05;0.000255129
640;boundary;100;0.00520867;0.00263219;0.00681758
640;calc iter;100;0.648806;0.628833;0.66561
640;calc total;1;64.9686;64.9686;64.9686
640;total;1;80.2488;80.2488;80.2488
674;initialize;1;9.12905;9.12905;9.12905
674;async;100;0.00919603;0.00108234;0.0262312
674;inner;100;0.632521;0.624682;0.644825
674;wait;100;4.86293e-05;2.6557e-05;0.000155705
674;boundary;100;0.00683615;0.00402319;0.00839234
674;calc iter;100;0.648603;0.64066;0.661714
746;initialize;1;9.27625;9.27625;9.27625
746;async;100;0.00683531;0.00134485;0.0542971
746;inner;100;0.636216;0.612737;0.646553
746;wait;100;3.85215e-05;1.9661e-05;9.4864e-05
746;boundary;100;0.00553848;0.00300018;0.00743761
746;calc iter;100;0.64863;0.635211;0.672973
746;calc total;1;64.9686;64.9686;64.9686
746;total;1;80.1937;80.1937;80.1937
723;initialize;1;9.1441;9.1441;9.1441
723;async;100;0.0146581;0.00183219;0.0712079
723;inner;100;0.628412;0.609747;0.643756
723;wait;100;3.81408e-05;1.9962e-05;9.9062e-05
723;boundary;100;0.00569286;0.00282817;0.00694611
723;calc iter;100;0.648804;0.628461;0.691836
723;calc total;1;64.9686;64.9686;64.9686
723;total;1;80.065;80.065;80.065
670;initialize;1;9.12604;9.12604;9.12604
670;async;100;0.00488157;0.000918661;0.0182435
670;inner;100;0.639415;0.630532;0.649663
670;wait;100;2.79944e-05;1.6142e-05;7.7763e-05
670;boundary;100;0.00449637;0.00217072;0.00716098
670;calc iter;100;0.648823;0.643829;0.659362
670;calc total;1;64.9686;64.9686;64.9686
670;total;1;80.046;80.046;80.046
641;initialize;1;9.33041;9.33041;9.33041
641;async;100;0.0145744;0.00133629;0.0351326
641;inner;100;0.628169;0.618162;0.639396
641;wait;100;3.94331e-05;1.5733e-05;0.000176896
641;boundary;100;0.00596879;0.00240082;0.00748531
641;calc iter;100;0.648754;0.639185;0.659328
641;calc total;1;64.9686;64.9686;64.9686
641;total;1;80.2488;80.2488;80.2488
674;calc total;1;64.9686;64.9686;64.9686
674;total;1;80.0493;80.0493;80.0493
747;initialize;1;9.27616;9.27616;9.27616
747;async;100;0.00503747;0.000733753;0.0406329
747;inner;100;0.638572;0.612541;0.647612
747;wait;100;3.94528e-05;2.124e-05;8.1627e-05
747;boundary;100;0.00501967;0.00265441;0.00667183
747;calc iter;100;0.64867;0.641716;0.669071
747;calc total;1;64.9686;64.9686;64.9686
747;total;1;80.1937;80.1937;80.1937
724;initialize;1;9.12605;9.12605;9.12605
724;async;100;0.011308;0.0013141;0.0744406
724;inner;100;0.630956;0.614093;0.645384
724;wait;100;4.10321e-05;1.6749e-05;0.00014556
724;boundary;100;0.00657641;0.00213801;0.00716666
724;calc iter;100;0.648883;0.624634;0.698983
724;calc total;1;64.9686;64.9686;64.9686
724;total;1;80.0469;80.0469;80.0469
671;initialize;1;9.1234;9.1234;9.1234
671;async;100;0.00614265;0.00132827;0.020202
671;inner;100;0.637586;0.629406;0.648072
671;wait;100;3.01419e-05;1.5218e-05;0.000116702
671;boundary;100;0.00506904;0.00214404;0.00714574
671;calc iter;100;0.648829;0.640688;0.657304
671;calc total;1;64.9686;64.9686;64.9686
671;total;1;80.0434;80.0434;80.0434
642;initialize;1;9.33043;9.33043;9.33043
642;async;100;0.0154725;0.00133099;0.0286766
642;inner;100;0.626269;0.618481;0.6388
642;wait;100;4.53636e-05;2.5894e-05;0.000284635
642;boundary;100;0.00689701;0.00432333;0.00844524
642;calc iter;100;0.648686;0.640173;0.658485
642;calc total;1;64.9686;64.9686;64.9686
642;total;1;80.2488;80.2488;80.2488
675;initialize;1;9.13015;9.13015;9.13015
675;async;100;0.00884542;0.00107589;0.0260313
675;inner;100;0.632928;0.622491;0.644847
675;wait;100;4.58455e-05;2.6301e-05;0.000159648
675;boundary;100;0.00674493;0.0041174;0.00830659
675;calc iter;100;0.648566;0.639119;0.661355
675;calc total;1;64.9686;64.9686;64.9686
675;total;1;80.0504;80.0504;80.0504
748;initialize;1;9.27613;9.27613;9.27613
748;async;100;0.00903485;0.00127964;0.0465104
748;inner;100;0.633995;0.608757;0.643264
748;wait;100;3.80342e-05;2.0262e-05;0.000158744
748;boundary;100;0.0056286;0.00378678;0.00803465
748;calc iter;100;0.648698;0.622038;0.675918
748;calc total;1;64.9686;64.9686;64.9686
748;total;1;80.1936;80.1936;80.1936
725;initialize;1;9.14009;9.14009;9.14009
725;async;100;0.00406615;0.00129755;0.0426785
725;inner;100;0.638222;0.623945;0.653957
725;wait;100;4.43304e-05;1.6266e-05;0.000221427
725;boundary;100;0.00659693;0.00211596;0.00715869
725;calc iter;100;0.648931;0.632375;0.676029
725;calc total;1;64.9686;64.9686;64.9686
725;total;1;80.0609;80.0609;80.0609
643;initialize;1;9.33037;9.33037;9.33037
643;async;100;0.0136112;0.0013209;0.0272819
643;inner;100;0.627798;0.618916;0.640569
643;wait;100;4.63954e-05;2.6092e-05;0.000227919
643;boundary;100;0.00718922;0.00474486;0.00842224
643;calc iter;100;0.648648;0.640932;0.657599
643;calc total;1;64.9686;64.9686;64.9686
643;total;1;80.2488;80.2488;80.2488
676;initialize;1;9.13598;9.13598;9.13598
676;async;100;0.01007;0.00132884;0.0463276
676;inner;100;0.631834;0.615375;0.643056
676;wait;100;4.3458e-05;1.7508e-05;0.000178974
676;boundary;100;0.00653049;0.00307663;0.00839914
676;calc iter;100;0.648479;0.631677;0.680776
676;calc total;1;64.9686;64.9686;64.9686
676;total;1;80.0562;80.0562;80.0562
749;initialize;1;9.27618;9.27618;9.27618
749;async;100;0.0113744;0.00131998;0.0379462
749;inner;100;0.631548;0.607745;0.640176
749;wait;100;4.09687e-05;1.8967e-05;0.000234424
749;boundary;100;0.00577803;0.00348987;0.00836296
749;calc iter;100;0.648743;0.641817;0.65634
749;calc total;1;64.9686;64.9686;64.9686
749;total;1;80.1937;80.1937;80.1937
726;initialize;1;9.14369;9.14369;9.14369
726;async;100;0.0191298;0.00137691;0.0580583
726;inner;100;0.623866;0.606529;0.637654
726;wait;100;4.14291e-05;1.8844e-05;0.000280965
726;boundary;100;0.00577677;0.00233955;0.0070718
726;calc iter;100;0.648816;0.637612;0.671286
726;calc total;1;64.9686;64.9686;64.9686
726;total;1;80.0645;80.0645;80.0645
644;initialize;1;9.33042;9.33042;9.33042
644;async;100;0.00863501;0.000765439;0.0421753
644;inner;100;0.63323;0.618499;0.649903
644;wait;100;5.49438e-05;3.7196e-05;0.000144131
644;boundary;100;0.00670849;0.00343449;0.00842008
644;calc iter;100;0.648631;0.635027;0.677566
644;calc total;1;64.9686;64.9686;64.9686
644;total;1;80.2488;80.2488;80.2488
677;initialize;1;9.13021;9.13021;9.13021
677;async;100;0.0079284;0.000723742;0.0286484
677;inner;100;0.634314;0.622463;0.646526
677;wait;100;4.47182e-05;1.849e-05;9.5895e-05
677;boundary;100;0.00612243;0.00287498;0.00832595
677;calc iter;100;0.648412;0.640998;0.665221
677;calc total;1;64.9686;64.9686;64.9686
677;total;1;80.0505;80.0505;80.0505
750;initialize;1;9.27613;9.27613;9.27613
750;async;100;0.0110126;0.00129333;0.0524871
750;inner;100;0.632294;0.610227;0.641713
750;wait;100;3.84322e-05;1.7187e-05;0.000238667
750;boundary;100;0.00543495;0.00317582;0.00748613
750;calc iter;100;0.648782;0.62678;0.673677
750;calc total;1;64.9686;64.9686;64.9686
750;total;1;80.1937;80.1937;80.1937
727;initialize;1;9.1359;9.1359;9.1359
727;async;100;0.015315;0.00129245;0.0454856
727;inner;100;0.627285;0.611571;0.641572
727;wait;100;4.27133e-05;2.2946e-05;0.00020913
727;boundary;100;0.00608599;0.00403944;0.00777736
727;calc iter;100;0.64873;0.641583;0.66621
727;calc total;1;64.9686;64.9686;64.9686
727;total;1;80.0567;80.0567;80.0567
645;initialize;1;9.33046;9.33046;9.33046
645;async;100;0.00811665;0.00132603;0.033212
645;inner;100;0.634412;0.620791;0.646763
645;wait;100;4.79962e-05;2.6287e-05;0.000101779
645;boundary;100;0.00596775;0.00335;0.00864665
645;calc iter;100;0.648546;0.63258;0.665442
645;calc total;1;64.9686;64.9686;64.9686
645;total;1;80.2488;80.2488;80.2488
678;initialize;1;9.12929;9.12929;9.12929
678;async;100;0.0102934;0.00129999;0.0304431
678;inner;100;0.632492;0.623347;0.644164
678;wait;100;3.84765e-05;1.5469e-05;0.000226045
678;boundary;100;0.00565949;0.00285476;0.00719805
678;calc iter;100;0.648485;0.640292;0.660094
678;calc total;1;64.9686;64.9686;64.9686
678;total;1;80.0495;80.0495;80.0495
751;initialize;1;9.27622;9.27622;9.27622
751;async;100;0.00995748;0.00135416;0.0468958
751;inner;100;0.633392;0.609386;0.642715
751;wait;100;4.1184e-05;1.8717e-05;0.000151716
751;boundary;100;0.00536843;0.00349428;0.00788257
751;calc iter;100;0.648761;0.625127;0.679845
751;calc total;1;64.9686;64.9686;64.9686
751;total;1;80.1937;80.1937;80.1937
728;initialize;1;9.12157;9.12157;9.12157
728;async;100;0.0143095;0.00124426;0.0473327
728;inner;100;0.62744;0.61252;0.644457
728;wait;100;4.67532e-05;3.2012e-05;9.6648e-05
728;boundary;100;0.00682358;0.00334956;0.00787854
728;calc iter;100;0.648622;0.637637;0.671161
728;calc total;1;64.9686;64.9686;64.9686
728;total;1;80.0424;80.0424;80.0424
646;initialize;1;9.3304;9.3304;9.3304
646;async;100;0.00544817;0.0010824;0.0265318
646;inner;100;0.637831;0.626353;0.648465
646;wait;100;3.68375e-05;2.0079e-05;9.7223e-05
646;boundary;100;0.00527863;0.00265544;0.00774861
646;calc iter;100;0.648596;0.637662;0.661578
646;calc total;1;64.9686;64.9686;64.9686
646;total;1;80.2488;80.2488;80.2488
679;initialize;1;9.14094;9.14094;9.14094
679;async;100;0.0127108;0.00134525;0.0520659
679;inner;100;0.629987;0.619173;0.640979
679;wait;100;3.9488e-05;2.1466e-05;0.000245364
679;boundary;100;0.00582249;0.00380403;0.00768002
679;calc iter;100;0.648562;0.640344;0.6778
679;calc total;1;64.9686;64.9686;64.9686
679;total;1;80.0612;80.0612;80.0612
752;initialize;1;9.27619;9.27619;9.27619
752;async;100;0.00727127;0.000798434;0.0633296
752;inner;100;0.636157;0.60801;0.645394
752;wait;100;4.07537e-05;1.897e-05;8.9461e-05
752;boundary;100;0.0053224;0.00293603;0.00778706
752;calc iter;100;0.648793;0.626127;0.696794
752;calc total;1;64.9686;64.9686;64.9686
752;total;1;80.1937;80.1937;80.1937
729;initialize;1;9.13915;9.13915;9.13915
729;async;100;0.0165189;0.00133178;0.0472301
729;inner;100;0.624649;0.609685;0.642877
729;wait;100;5.09146e-05;3.4985e-05;0.000216017
729;boundary;100;0.00727331;0.00395447;0.00818694
729;calc iter;100;0.648494;0.635473;0.671439
729;calc total;1;64.9686;64.9686;64.9686
729;total;1;80.06;80.06;80.06
647;initialize;1;9.33043;9.33043;9.33043
647;async;100;0.0114771;0.00136761;0.0353824
647;inner;100;0.631196;0.620057;0.64356
647;wait;100;4.11485e-05;2.2092e-05;0.000134993
647;boundary;100;0.00586013;0.00433657;0.00795197
647;calc iter;100;0.648577;0.635781;0.669026
647;calc total;1;64.9686;64.9686;64.9686
647;total;1;80.2488;80.2488;80.2488
680;initialize;1;9.12877;9.12877;9.12877
680;async;100;0.00511897;0.000759125;0.0503015
680;inner;100;0.637402;0.624469;0.649165
680;wait;100;4.27131e-05;2.038e-05;0.000103017
680;boundary;100;0.00608949;0.00288475;0.00746757
680;calc iter;100;0.648655;0.637336;0.681257
680;calc total;1;64.9686;64.9686;64.9686
680;total;1;80.049;80.049;80.049
753;initialize;1;9.27614;9.27614;9.27614
753;async;100;0.00841548;0.00136935;0.07728
753;inner;100;0.634887;0.611778;0.643557
753;wait;100;4.03129e-05;1.8908e-05;0.000117448
753;boundary;100;0.00546494;0.00231741;0.00760768
753;calc iter;100;0.64881;0.624133;0.699097
753;calc total;1;64.9686;64.9686;64.9686
753;total;1;80.1937;80.1937;80.1937
730;initialize;1;9.11858;9.11858;9.11858
730;async;100;0.0150041;0.00136285;0.0439978
730;inner;100;0.625282;0.60789;0.643574
730;wait;100;5.67388e-05;3.9702e-05;0.000117067
730;boundary;100;0.00804466;0.00363185;0.00855333
730;calc iter;100;0.64839;0.630265;0.669707
730;calc total;1;64.9686;64.9686;64.9686
730;total;1;80.0394;80.0394;80.0394
681;initialize;1;9.13006;9.13006;9.13006
681;async;100;0.0091201;0.00136535;0.0562594
681;inner;100;0.633491;0.619513;0.647126
681;wait;100;4.58305e-05;1.9657e-05;9.6544e-05
681;boundary;100;0.00603313;0.00273739;0.00757092
681;calc iter;100;0.648693;0.63453;0.684538
681;calc total;1;64.9686;64.9686;64.9686
681;total;1;80.0503;80.0503;80.0503
754;initialize;1;9.27622;9.27622;9.27622
754;async;100;0.00887684;0.00180451;0.0913998
754;inner;100;0.634658;0.599665;0.644745
754;wait;100;3.20556e-05;1.5306e-05;0.000109614
754;boundary;100;0.005259;0.00217439;0.00743319
754;calc iter;100;0.648828;0.634594;0.696005
754;calc total;1;64.9686;64.9686;64.9686
754;total;1;80.1937;80.1937;80.1937
731;initialize;1;9.14415;9.14415;9.14415
731;async;100;0.0135277;0.000911678;0.0415335
731;inner;100;0.627346;0.614631;0.644892
731;wait;100;4.95122e-05;2.3654e-05;8.85e-05
731;boundary;100;0.00740604;0.00326867;0.00850398
731;calc iter;100;0.648332;0.63229;0.67224
682;initialize;1;9.14094;9.14094;9.14094
682;async;100;0.00923146;0.00142219;0.0582204
682;inner;100;0.633265;0.618698;0.645775
682;wait;100;3.76855e-05;1.5339e-05;9.3078e-05
682;boundary;100;0.00621785;0.00217356;0.0078256
682;calc iter;100;0.648754;0.634342;0.688966
682;calc total;1;64.9686;64.9686;64.9686
682;total;1;80.0612;80.0612;80.0612
755;initialize;1;9.27619;9.27619;9.27619
755;async;100;0.00711952;0.0022952;0.0933608
755;inner;100;0.636144;0.600086;0.647736
755;wait;100;3.32834e-05;1.5451e-05;9.1944e-05
755;boundary;100;0.0055557;0.00214438;0.00794269
755;calc iter;100;0.648855;0.618685;0.716512
731;calc total;1;64.9686;64.9686;64.9686
731;total;1;80.065;80.065;80.065
683;initialize;1;9.13942;9.13942;9.13942
683;async;100;0.0057343;0.000702173;0.0521491
683;inner;100;0.636718;0.62357;0.649554
683;wait;100;3.69794e-05;1.6516e-05;7.8901e-05
683;boundary;100;0.0063222;0.00216535;0.00782395
683;calc iter;100;0.648813;0.633622;0.687537
683;calc total;1;64.9686;64.9686;64.9686
683;total;1;80.0597;80.0597;80.0597
755;calc total;1;64.9686;64.9686;64.9686
755;total;1;80.1937;80.1937;80.1937
732;initialize;1;9.13093;9.13093;9.13093
732;async;100;0.0090412;0.00141851;0.0430869
732;inner;100;0.63384;0.613223;0.643475
732;wait;100;4.71002e-05;2.507e-05;0.000138002
732;boundary;100;0.00540326;0.00380364;0.008573
732;calc iter;100;0.648334;0.628032;0.680186
732;calc total;1;64.9686;64.9686;64.9686
732;total;1;80.0517;80.0517;80.0517
684;initialize;1;9.12877;9.12877;9.12877
684;async;100;0.00991459;0.00135436;0.0220287
684;inner;100;0.633088;0.61086;0.670909
684;wait;100;4.06991e-05;2.0352e-05;0.000111647
684;boundary;100;0.00591639;0.00329559;0.00776248
684;calc iter;100;0.648962;0.620701;0.692828
684;calc total;1;64.9686;64.9686;64.9686
684;total;1;80.049;80.049;80.049
756;initialize;1;9.27617;9.27617;9.27617
756;async;100;0.0097612;0.00134299;0.0279946
756;inner;100;0.631789;0.602655;0.695692
756;wait;100;4.75257e-05;1.6799e-05;9.1179e-05
756;boundary;100;0.00708218;0.0021434;0.00860483
756;calc iter;100;0.648682;0.612949;0.732372
756;calc total;1;64.9686;64.9686;64.9686
756;total;1;80.1937;80.1937;80.1937
733;initialize;1;9.13308;9.13308;9.13308
733;async;100;0.00759686;0.000857356;0.0514296
733;inner;100;0.635469;0.615162;0.64533
733;wait;100;3.45479e-05;1.9939e-05;8.561e-05
733;boundary;100;0.00530899;0.00337981;0.00729216
733;calc iter;100;0.648411;0.627641;0.67974
733;calc total;1;64.9686;64.9686;64.9686
733;total;1;80.0539;80.0539;80.0539
685;initialize;1;9.13749;9.13749;9.13749
685;async;100;0.011011;0.00144578;0.0372582
685;inner;100;0.632597;0.611949;0.647226
685;wait;100;3.51248e-05;1.8957e-05;0.000103991
685;boundary;100;0.00537504;0.00212833;0.0120431
685;calc iter;100;0.64902;0.634735;0.655267
685;calc total;1;64.9686;64.9686;64.9686
685;total;1;80.0578;80.0578;80.0578
734;initialize;1;9.12302;9.12302;9.12302
734;async;100;0.00999546;0.00120717;0.0659898
734;inner;100;0.633418;0.605093;0.643009
734;wait;100;3.74836e-05;2.3674e-05;0.000172996
734;boundary;100;0.00501895;0.00331887;0.00659073
734;calc iter;100;0.648472;0.631909;0.677088
734;calc total;1;64.9686;64.9686;64.9686
734;total;1;80.0438;80.0438;80.0438
686;initialize;1;9.12882;9.12882;9.12882
686;async;100;0.00289897;0.00129294;0.0173797
686;inner;100;0.640433;0.629223;0.652945
686;wait;100;4.1201e-05;1.8266e-05;0.000126229
686;boundary;100;0.00570776;0.00214906;0.00714531
686;calc iter;100;0.649083;0.637672;0.660154
686;calc total;1;64.9686;64.9686;64.9686
686;total;1;80.0491;80.0491;80.0491
735;initialize;1;9.11635;9.11635;9.11635
735;async;100;0.00856908;0.00115056;0.0758892
735;inner;100;0.633627;0.600402;0.64523
735;wait;100;4.07175e-05;2.4168e-05;0.000114592
735;boundary;100;0.0062209;0.00337735;0.00767725
735;calc iter;100;0.64846;0.632736;0.687863
735;calc total;1;64.9686;64.9686;64.9686
735;total;1;80.0372;80.0372;80.0372
687;initialize;1;9.14096;9.14096;9.14096
687;async;100;0.0120442;0.00138889;0.027968
687;inner;100;0.631591;0.618156;0.645333
687;wait;100;3.71386e-05;1.7983e-05;0.000173175
687;boundary;100;0.00532729;0.00236614;0.00679184
687;calc iter;100;0.649002;0.639454;0.658966
687;calc total;1;64.9686;64.9686;64.9686
687;total;1;80.0612;80.0612;80.0612
736;initialize;1;9.14137;9.14137;9.14137
736;async;100;0.0120246;0.00139074;0.0306574
736;inner;100;0.628749;0.596085;0.717918
736;wait;100;5.73185e-05;2.7478e-05;0.000254186
736;boundary;100;0.00759654;0.00489396;0.00856044
736;calc iter;100;0.648431;0.606288;0.727903
736;calc total;1;64.9686;64.9686;64.9686
736;total;1;80.0622;80.0622;80.0622
688;initialize;1;9.12881;9.12881;9.12881
688;async;100;0.0143777;0.00133503;0.0308768
688;inner;100;0.628086;0.618884;0.641289
688;wait;100;4.20488e-05;2.4178e-05;0.000184201
688;boundary;100;0.00641332;0.00404206;0.00837465
688;calc iter;100;0.648921;0.640797;0.660599
688;calc total;1;64.9686;64.9686;64.9686
688;total;1;80.0491;80.0491;80.0491
737;initialize;1;9.13413;9.13413;9.13413
737;async;100;0.0136884;0.00134816;0.0976508
737;inner;100;0.627508;0.595021;0.638354
737;wait;100;4.73126e-05;2.9624e-05;0.000229484
737;boundary;100;0.00716609;0.00488899;0.00840821
737;calc iter;100;0.648412;0.608319;0.710628
737;calc total;1;64.9686;64.9686;64.9686
737;total;1;80.055;80.055;80.055
689;initialize;1;9.13312;9.13312;9.13312
689;async;100;0.0114423;0.000959522;0.0293053
689;inner;100;0.630234;0.621108;0.645863
689;wait;100;4.76444e-05;3.0493e-05;0.00016474
689;boundary;100;0.00709676;0.00361749;0.00844456
689;calc iter;100;0.648822;0.639498;0.667298
689;calc total;1;64.9686;64.9686;64.9686
689;total;1;80.0534;80.0534;80.0534
738;initialize;1;9.14408;9.14408;9.14408
738;async;100;0.00600448;0.000659243;0.0825681
738;inner;100;0.636474;0.605388;0.647186
738;wait;100;3.88617e-05;2.1888e-05;9.9817e-05
738;boundary;100;0.00589843;0.00259512;0.00776983
738;calc iter;100;0.648418;0.625628;0.699222
738;calc total;1;64.9686;64.9686;64.9686
738;total;1;80.0649;80.0649;80.0649
690;initialize;1;9.1305;9.1305;9.1305
690;async;100;0.0153617;0.00134956;0.0489361
690;inner;100;0.625901;0.610822;0.642473
690;wait;100;4.6463e-05;2.9823e-05;0.000263762
690;boundary;100;0.00741572;0.00477882;0.00845596
690;calc iter;100;0.648727;0.632257;0.685625
690;calc total;1;64.9686;64.9686;64.9686
690;total;1;80.0508;80.0508;80.0508
739;initialize;1;9.12036;9.12036;9.12036
739;async;100;0.0125998;0.00135606;0.0833529
739;inner;100;0.63041;0.60533;0.644098
739;wait;100;3.52551e-05;2.0804e-05;0.000153752
739;boundary;100;0.00540225;0.00326615;0.00827663
739;calc iter;100;0.64845;0.629558;0.693313
739;calc total;1;64.9686;64.9686;64.9686
739;total;1;80.0412;80.0412;80.0412
691;initialize;1;9.13386;9.13386;9.13386
691;async;100;0.0125741;0.00139211;0.0474229
691;inner;100;0.63031;0.619373;0.644399
691;wait;100;4.84769e-05;2.6432e-05;0.000206453
691;boundary;100;0.00587432;0.00397652;0.00766616
691;calc iter;100;0.648809;0.632427;0.681715
691;calc total;1;64.9686;64.9686;64.9686
691;total;1;80.0541;80.0541;80.0541
740;initialize;1;9.13837;9.13837;9.13837
740;async;100;0.0094626;0.00135768;0.0447302
740;inner;100;0.632954;0.611224;0.643337
740;wait;100;4.09427e-05;2.1534e-05;0.000138863
740;boundary;100;0.00604617;0.00289397;0.00824615
740;calc iter;100;0.648506;0.630087;0.67437
740;calc total;1;64.9686;64.9686;64.9686
740;total;1;80.0592;80.0592;80.0592
692;initialize;1;9.12876;9.12876;9.12876
692;async;100;0.0105842;0.00137864;0.0478211
692;inner;100;0.633134;0.620859;0.660024
692;wait;100;3.49191e-05;1.9892e-05;0.000127607
692;boundary;100;0.00516004;0.00362344;0.00706061
692;calc iter;100;0.648915;0.632674;0.676753
692;calc total;1;64.9686;64.9686;64.9686
692;total;1;80.049;80.049;80.049
741;initialize;1;9.1441;9.1441;9.1441
741;async;100;0.0104405;0.00138531;0.0556921
741;inner;100;0.631943;0.607196;0.644712
741;wait;100;4.37683e-05;1.8262e-05;0.000119071
741;boundary;100;0.00611128;0.00218764;0.00841729
741;calc iter;100;0.648541;0.631814;0.691773
741;calc total;1;64.9686;64.9686;64.9686
741;total;1;80.0649;80.0649;80.0649
693;initialize;1;9.12875;9.12875;9.12875
693;async;100;0.00936897;0.0013137;0.0402631
693;inner;100;0.633989;0.623239;0.6644
693;wait;100;3.74698e-05;2.0474e-05;0.000118103
693;boundary;100;0.00558909;0.00285728;0.00705037
693;calc iter;100;0.648987;0.631332;0.684099
693;calc total;1;64.9686;64.9686;64.9686
693;total;1;80.049;80.049;80.049
742;initialize;1;9.14408;9.14408;9.14408
742;async;100;0.00465474;0.00142153;0.053733
742;inner;100;0.637568;0.618247;0.648124
742;wait;100;4.71478e-05;2.1601e-05;0.000127842
742;boundary;100;0.00631251;0.0021417;0.00724586
742;calc iter;100;0.648584;0.627301;0.689996
742;calc total;1;64.9686;64.9686;64.9686
742;total;1;80.0649;80.0649;80.0649
694;initialize;1;9.12888;9.12888;9.12888
694;async;100;0.00989229;0.00139447;0.0539299
694;inner;100;0.633816;0.622165;0.647411
694;wait;100;3.87995e-05;2.3429e-05;9.0121e-05
694;boundary;100;0.00516261;0.00333291;0.00688815
694;calc iter;100;0.648911;0.637125;0.681574
694;calc total;1;64.9686;64.9686;64.9686
694;total;1;80.0491;80.0491;80.0491
743;initialize;1;9.14412;9.14412;9.14412
743;async;100;0.00895308;0.00139154;0.0630977
743;inner;100;0.63344;0.615079;0.645272
743;wait;100;3.76064e-05;2.4242e-05;8.9415e-05
743;boundary;100;0.006104;0.00222006;0.0071829
743;calc iter;100;0.648537;0.628239;0.685976
743;calc total;1;64.9686;64.9686;64.9686
743;total;1;80.0649;80.0649;80.0649
695;initialize;1;9.14097;9.14097;9.14097
695;async;100;0.0115387;0.00143363;0.0565398
695;inner;100;0.631149;0.617042;0.645445
695;wait;100;3.97444e-05;2.2504e-05;0.000132148
695;boundary;100;0.00606393;0.00378258;0.00821803
695;calc iter;100;0.648794;0.632533;0.692583
695;calc total;1;64.9686;64.9686;64.9686
695;total;1;80.0612;80.0612;80.0612
696;async;100;0.0227547;0.00138127;0.0498527
696;inner;100;0.622301;0.608823;0.638601
696;wait;100;2.54841e-05;1.4596e-05;7.924e-05
696;boundary;100;0.00347577;0.00216723;0.00473213
696;calc iter;100;0.648558;0.639267;0.664715
696;calc total;1;64.9686;64.9686;64.9686
696;total;1;80.1511;80.1511;80.1511
697;initialize;1;9.23099;9.23099;9.23099
697;async;100;0.0236674;0.00139356;0.0494542
697;inner;100;0.61857;0.60425;0.6371
697;wait;100;4.83081e-05;1.9838e-05;0.000196461
697;boundary;100;0.00604338;0.00301852;0.00800399
697;calc iter;100;0.648331;0.635767;0.674674
697;calc total;1;64.9686;64.9686;64.9686
697;total;1;80.1511;80.1511;80.1511
698;initialize;1;9.23095;9.23095;9.23095
698;async;100;0.0249647;0.00142964;0.0489562
698;inner;100;0.617164;0.602555;0.635966
698;wait;100;4.81598e-05;2.7398e-05;0.00019071
698;boundary;100;0.00595687;0.00377154;0.00871385
698;calc iter;100;0.648136;0.625095;0.66811
698;calc total;1;64.9686;64.9686;64.9686
698;total;1;80.151;80.151;80.151
699;initialize;1;9.23101;9.23101;9.23101
699;async;100;0.0242304;0.00135556;0.0440623
699;inner;100;0.619571;0.605189;0.637455
699;wait;100;3.56117e-05;1.829e-05;0.000120178
699;boundary;100;0.00443222;0.00221624;0.0080374
699;calc iter;100;0.648271;0.633392;0.661899
699;calc total;1;64.9686;64.9686;64.9686
699;total;1;80.151;80.151;80.151
700;initialize;1;9.23109;9.23109;9.23109
700;async;100;0.0283794;0.00137667;0.0446555
700;inner;100;0.616261;0.605121;0.632621
700;wait;100;2.82767e-05;1.5004e-05;0.000221884
700;boundary;100;0.00376681;0.00233478;0.00712164
700;calc iter;100;0.648437;0.638515;0.65985
700;calc total;1;64.9686;64.9686;64.9686
700;total;1;80.1511;80.1511;80.1511
701;initialize;1;9.23097;9.23097;9.23097
701;async;100;0.0259072;0.00134723;0.0447976
701;inner;100;0.618677;0.605563;0.635641
701;wait;100;3.15628e-05;1.5449e-05;0.000213564
701;boundary;100;0.00386626;0.00264169;0.00625409
701;calc iter;100;0.648484;0.637214;0.658408
701;calc total;1;64.9686;64.9686;64.9686
701;total;1;80.1511;80.1511;80.1511
702;initialize;1;9.23095;9.23095;9.23095
702;async;100;0.0240323;0.00156153;0.0409065
702;inner;100;0.621657;0.609318;0.639077
702;wait;100;2.22617e-05;1.4932e-05;9.2443e-05
702;boundary;100;0.00286913;0.00208716;0.0039612
702;calc iter;100;0.648582;0.641593;0.654334
702;calc total;1;64.9686;64.9686;64.9686
702;total;1;80.151;80.151;80.151
703;initialize;1;9.231;9.231;9.231
703;async;100;0.0280484;0.00136126;0.0484724
703;inner;100;0.616594;0.60228;0.631742
703;wait;100;2.96418e-05;1.506e-05;0.000263114
703;boundary;100;0.00387118;0.00228961;0.00651954
703;calc iter;100;0.648545;0.639196;0.665125
703;calc total;1;64.9686;64.9686;64.9686
703;total;1;80.1511;80.1511;80.1511
704;initialize;1;9.23101;9.23101;9.23101
704;async;100;0.025614;0.00142194;0.1036
704;inner;100;0.616934;0.584425;0.635582
704;wait;100;4.74194e-05;1.9134e-05;0.000194852
704;boundary;100;0.00594176;0.00253405;0.00776123
704;calc iter;100;0.648539;0.620156;0.700351
704;calc total;1;64.9686;64.9686;64.9686
704;total;1;80.1511;80.1511;80.1511
705;initialize;1;9.23096;9.23096;9.23096
705;async;100;0.0213259;0.0014207;0.0724778
705;inner;100;0.621037;0.604313;0.64151
705;wait;100;4.6582e-05;1.8802e-05;0.000103658
705;boundary;100;0.00610161;0.00211068;0.00830527
705;calc iter;100;0.648513;0.630456;0.679745
705;calc total;1;64.9686;64.9686;64.9686
705;total;1;80.1511;80.1511;80.1511
706;initialize;1;9.23096;9.23096;9.23096
706;async;100;0.0261247;0.00140375;0.0738419
706;inner;100;0.61527;0.595085;0.637578
706;wait;100;5.34739e-05;2.4732e-05;0.000121592
706;boundary;100;0.00696213;0.00304038;0.00867928
706;calc iter;100;0.648412;0.633764;0.695948
706;calc total;1;64.9686;64.9686;64.9686
706;total;1;80.151;80.151;80.151
707;initialize;1;9.231;9.231;9.231
707;async;100;0.0247148;0.00141335;0.0548632
707;inner;100;0.617798;0.591815;0.638027
707;wait;100;4.07596e-05;1.7203e-05;8.6189e-05
707;boundary;100;0.00575804;0.00229202;0.0086092
707;calc iter;100;0.648314;0.627268;0.676714
707;calc total;1;64.9686;64.9686;64.9686
707;total;1;80.1511;80.1511;80.1511
708;initialize;1;9.23101;9.23101;9.23101
708;async;100;0.00812479;0.000703625;0.0382831
708;inner;100;0.633282;0.613425;0.64924
708;wait;100;4.71831e-05;1.9527e-05;8.9136e-05
708;boundary;100;0.00695492;0.00302845;0.00851208
708;calc iter;100;0.648411;0.624915;0.679282
708;calc total;1;64.9686;64.9686;64.9686
708;total;1;80.1511;80.1511;80.1511
709;initialize;1;9.231;9.231;9.231
709;async;100;0.00854878;0.00112876;0.0410907
709;inner;100;0.633631;0.620597;0.648178
709;wait;100;4.12019e-05;1.8409e-05;0.000102184
709;boundary;100;0.00624849;0.00286758;0.00942153
709;calc iter;100;0.648471;0.641478;0.677923
709;calc total;1;64.9686;64.9686;64.9686
709;total;1;80.151;80.151;80.151
710;initialize;1;9.23095;9.23095;9.23095
710;async;100;0.00660667;0.00103992;0.0377893
710;inner;100;0.636465;0.618158;0.650256
710;wait;100;3.71122e-05;1.7824e-05;8.8731e-05
710;boundary;100;0.00545168;0.00276867;0.00788305
710;calc iter;100;0.648562;0.638761;0.680148
710;calc total;1;64.9686;64.9686;64.9686
710;total;1;80.151;80.151;80.151
711;initialize;1;9.23099;9.23099;9.23099
711;async;100;0.00976307;0.00141491;0.0510661
711;inner;100;0.632761;0.612916;0.646785
711;wait;100;3.83872e-05;1.5909e-05;0.000135257
711;boundary;100;0.00588537;0.00299032;0.00786183
711;calc iter;100;0.648449;0.636962;0.685725
711;calc total;1;64.9686;64.9686;64.9686
711;total;1;80.151;80.151;80.151
712;initialize;1;9.231;9.231;9.231
712;async;100;0.0106634;0.00108752;0.0502324
712;inner;100;0.632479;0.611845;0.648288
712;wait;100;3.50205e-05;1.6615e-05;0.00010396
712;boundary;100;0.00535027;0.00331391;0.00782313
712;calc iter;100;0.64853;0.633304;0.683211
712;calc total;1;64.9686;64.9686;64.9686
712;total;1;80.1511;80.1511;80.1511
713;initialize;1;9.23094;9.23094;9.23094
713;async;100;0.0114587;0.00136776;0.0519487
713;inner;100;0.631424;0.618644;0.64631
713;wait;100;3.47085e-05;1.7168e-05;0.000130339
713;boundary;100;0.0056277;0.00337282;0.00771452
713;calc iter;100;0.648547;0.636104;0.680869
713;calc total;1;64.9686;64.9686;64.9686
713;total;1;80.151;80.151;80.151
714;initialize;1;9.23099;9.23099;9.23099
714;async;100;0.00792841;0.000633385;0.0555063
714;inner;100;0.635527;0.614569;0.649629
714;wait;100;3.67121e-05;1.7218e-05;8.7682e-05
714;boundary;100;0.00517052;0.00287872;0.00741151
714;calc iter;100;0.648664;0.636784;0.69578
714;calc total;1;64.9686;64.9686;64.9686
714;total;1;80.1511;80.1511;80.1511
715;initialize;1;9.23098;9.23098;9.23098
715;async;100;0.0138676;0.00139644;0.0548399
715;inner;100;0.628962;0.618202;0.640985
715;wait;100;4.06597e-05;2.0391e-05;0.00019699
715;boundary;100;0.00580975;0.00334786;0.00853147
715;calc iter;100;0.648682;0.634454;0.686695
715;calc total;1;64.9686;64.9686;64.9686
715;total;1;80.1511;80.1511;80.1511
716;initialize;1;9.23098;9.23098;9.23098
716;async;100;0.00904736;0.000790897;0.0263397
716;inner;100;0.63339;0.616936;0.659913
716;wait;100;4.22693e-05;1.9048e-05;0.000102198
716;boundary;100;0.00626838;0.0029476;0.00794724
716;calc iter;100;0.64875;0.626284;0.684887
716;calc total;1;64.9686;64.9686;64.9686
716;total;1;80.1511;80.1511;80.1511
717;initialize;1;9.23099;9.23099;9.23099
717;async;100;0.0108628;0.00132264;0.0451228
717;inner;100;0.631835;0.611647;0.647463
717;wait;100;3.8773e-05;1.6117e-05;0.000151025
717;boundary;100;0.0060532;0.00216708;0.00771618
717;calc iter;100;0.648792;0.634927;0.667894
717;calc total;1;64.9686;64.9686;64.9686
717;total;1;80.151;80.151;80.151
718;initialize;1;9.23096;9.23096;9.23096
718;async;100;0.013789;0.00143295;0.039413
718;inner;100;0.629468;0.610514;0.646164
718;wait;100;3.83248e-05;1.7104e-05;0.000174375
718;boundary;100;0.00553322;0.00215538;0.00701279
718;calc iter;100;0.648831;0.634772;0.669577
718;calc total;1;64.9686;64.9686;64.9686
718;total;1;80.151;80.151;80.151
719;initialize;1;9.23097;9.23097;9.23097
719;async;100;0.0103206;0.000892303;0.0283663
719;inner;100;0.632156;0.612447;0.647681
719;wait;100;4.15611e-05;1.8119e-05;0.000116469
719;boundary;100;0.00624862;0.00234334;0.00785295
719;calc iter;100;0.648769;0.630669;0.663252
719;calc total;1;64.9686;64.9686;64.9686
719;total;1;80.1511;80.1511;80.1511
757;initialize;1;9.27618;9.27618;9.27618
757;async;100;0.0164233;0.00134569;0.0907825
757;inner;100;0.625194;0.599142;0.646563
757;wait;100;3.9041e-05;1.5667e-05;0.000131386
757;boundary;100;0.00703434;0.0021406;0.00787172
757;calc iter;100;0.648693;0.61838;0.699374
757;calc total;1;64.9686;64.9686;64.9686
757;total;1;80.1936;80.1936;80.1936
758;initialize;1;9.27617;9.27617;9.27617
758;async;100;0.0108935;0.0011678;0.0689464
758;inner;100;0.630348;0.608942;0.646399
758;wait;100;4.37228e-05;1.9971e-05;0.000104744
758;boundary;100;0.00735604;0.00234851;0.00785514
758;calc iter;100;0.648644;0.624855;0.68495
758;calc total;1;64.9686;64.9686;64.9686
758;total;1;80.1936;80.1936;80.1936
759;initialize;1;9.27617;9.27617;9.27617
759;async;100;0.0149026;0.00154655;0.0682282
759;inner;100;0.626276;0.608642;0.644407
759;wait;100;4.12995e-05;2.4793e-05;0.000116661
759;boundary;100;0.00733258;0.00295665;0.00789514
759;calc iter;100;0.648555;0.626808;0.685139
759;calc total;1;64.9686;64.9686;64.9686
759;total;1;80.1936;80.1936;80.1936
760;initialize;1;9.27618;9.27618;9.27618
760;async;100;0.0151788;0.000937346;0.0573894
760;inner;100;0.627486;0.611055;0.644224
760;wait;100;3.71453e-05;1.8982e-05;0.000188194
760;boundary;100;0.00578633;0.00324339;0.00777321
760;calc iter;100;0.648491;0.635016;0.675341
760;calc total;1;64.9686;64.9686;64.9686
760;total;1;80.1937;80.1937;80.1937
761;initialize;1;9.27617;9.27617;9.27617
761;async;100;0.0122444;0.000970117;0.0543778
761;inner;100;0.630225;0.609684;0.643543
761;wait;100;4.17011e-05;2.3302e-05;0.000189386
761;boundary;100;0.00591574;0.00374637;0.00827703
761;calc iter;100;0.648429;0.632011;0.676395
761;calc total;1;64.9686;64.9686;64.9686
761;total;1;80.1936;80.1936;80.1936
792;initialize;1;8.86052;8.86052;8.86052
792;async;100;0.0226853;0.00158588;0.0770963
792;inner;100;0.621689;0.596313;0.641833
768;initialize;1;8.74586;8.74586;8.74586
768;async;100;0.0284174;0.0014295;0.103621
768;inner;100;0.611904;0.586989;0.636099
768;wait;100;5.87789e-05;2.6105e-05;0.000174038
768;boundary;100;0.00785799;0.00366335;0.00865302
768;calc iter;100;0.648241;0.599684;0.715277
768;calc total;1;64.9686;64.9686;64.9686
768;total;1;79.6659;79.6659;79.6659
816;initialize;1;8.93775;8.93775;8.93775
816;async;100;0.0267716;0.00128907;0.0958169
816;inner;100;0.61651;0.581384;0.635014
816;wait;100;4.09906e-05;1.6856e-05;0.000137353
816;boundary;100;0.00503751;0.00221215;0.00730551
816;calc iter;100;0.648361;0.630001;0.696146
816;calc total;1;64.9686;64.9686;64.9686
816;total;1;79.8516;79.8516;79.8516
840;initialize;1;8.8269;8.8269;8.8269
840;async;100;0.0103515;0.00132293;0.0320287
840;inner;100;0.630953;0.617005;0.642008
840;wait;100;5.27151e-05;2.4545e-05;0.000162784
840;boundary;100;0.00680557;0.00351983;0.0085574
840;calc iter;100;0.648164;0.636699;0.671067
840;calc total;1;64.9686;64.9686;64.9686
840;total;1;79.7385;79.7385;79.7385
762;initialize;1;9.27612;9.27612;9.27612
762;async;100;0.0152062;0.00130095;0.0553304
762;inner;100;0.625581;0.60009;0.642441
762;wait;100;4.58805e-05;2.6917e-05;0.000213755
762;boundary;100;0.00753808;0.00465183;0.00847902
762;calc iter;100;0.648374;0.629727;0.679629
762;calc total;1;64.9686;64.9686;64.9686
762;total;1;80.1936;80.1936;80.1936
598;initialize;1;8.73073;8.73073;8.73073
598;async;100;0.0108847;0.00130586;0.0330546
598;inner;100;0.633228;0.62722;0.64123
598;wait;100;3.06216e-05;1.7641e-05;0.00015909
598;boundary;100;0.00453062;0.00275186;0.00700957
598;calc iter;100;0.648676;0.639817;0.671471
598;calc total;1;64.9686;64.9686;64.9686
598;total;1;79.6482;79.6482;79.6482
769;initialize;1;8.74043;8.74043;8.74043
769;async;100;0.0294735;0.0014236;0.0914885
769;inner;100;0.610909;0.585249;0.635767
769;wait;100;5.08866e-05;2.4245e-05;0.000265194
769;boundary;100;0.00771612;0.00461408;0.0086961
769;calc iter;100;0.648152;0.617923;0.694606
769;calc total;1;64.9686;64.9686;64.9686
769;total;1;79.6605;79.6605;79.6605
817;initialize;1;8.93785;8.93785;8.93785
817;async;100;0.0298319;0.00132504;0.0831104
817;inner;100;0.612523;0.58482;0.633411
817;wait;100;4.42324e-05;2.0678e-05;0.000134092
817;boundary;100;0.00594604;0.00311069;0.00797421
817;calc iter;100;0.648347;0.627492;0.681169
817;calc total;1;64.9686;64.9686;64.9686
817;total;1;79.8516;79.8516;79.8516
841;initialize;1;8.82697;8.82697;8.82697
841;async;100;0.00863109;0.00134733;0.027942
841;inner;100;0.633159;0.619844;0.643317
841;wait;100;5.14176e-05;2.4499e-05;0.000116238
841;boundary;100;0.00635739;0.00314484;0.00800836
841;calc iter;100;0.648201;0.631428;0.663458
841;calc total;1;64.9686;64.9686;64.9686
841;total;1;79.7385;79.7385;79.7385
763;initialize;1;9.27614;9.27614;9.27614
763;async;100;0.0112657;0.00130522;0.0536315
763;inner;100;0.629989;0.612836;0.643937
763;wait;100;4.43771e-05;2.6243e-05;0.000133019
763;boundary;100;0.00700197;0.00411833;0.00836703
763;calc iter;100;0.648304;0.633134;0.68689
763;calc total;1;64.9686;64.9686;64.9686
763;total;1;80.1936;80.1936;80.1936
599;initialize;1;8.73073;8.73073;8.73073
599;async;100;0.0089579;0.000849534;0.025152
599;inner;100;0.635154;0.628909;0.643553
599;wait;100;3.0062e-05;1.5492e-05;8.7813e-05
599;boundary;100;0.00453145;0.00265546;0.00693697
599;calc iter;100;0.648675;0.639696;0.663109
599;calc total;1;64.9686;64.9686;64.9686
599;total;1;79.6482;79.6482;79.6482
770;initialize;1;8.72656;8.72656;8.72656
770;async;100;0.0240389;0.00139834;0.0753656
770;inner;100;0.617596;0.596076;0.638195
770;wait;100;4.44312e-05;2.9736e-05;0.000106633
770;boundary;100;0.00653968;0.00345906;0.00780437
770;calc iter;100;0.648221;0.634003;0.678743
770;calc total;1;64.9686;64.9686;64.9686
770;total;1;79.6466;79.6466;79.6466
818;initialize;1;8.93776;8.93776;8.93776
818;async;100;0.0287863;0.00137837;0.0744016
818;inner;100;0.614387;0.585958;0.633767
818;wait;100;3.9577e-05;2.0775e-05;0.000115604
818;boundary;100;0.00514368;0.00227099;0.00835981
818;calc iter;100;0.648358;0.632617;0.665738
818;calc total;1;64.9686;64.9686;64.9686
818;total;1;79.8516;79.8516;79.8516
842;initialize;1;8.82696;8.82696;8.82696
842;async;100;0.0101002;0.00144323;0.0367322
842;inner;100;0.63201;0.618146;0.642732
842;wait;100;4.62907e-05;2.4052e-05;0.000173058
842;boundary;100;0.00604432;0.00365541;0.00767979
842;calc iter;100;0.648203;0.638411;0.66645
842;calc total;1;64.9686;64.9686;64.9686
842;total;1;79.7385;79.7385;79.7385
764;initialize;1;9.27344;9.27344;9.27344
764;async;100;0.010343;0.00129059;0.0699954
764;inner;100;0.632493;0.614347;0.646719
764;wait;100;3.84468e-05;2.0903e-05;8.3305e-05
764;boundary;100;0.00534568;0.00319024;0.00842912
764;calc iter;100;0.648221;0.629429;0.693143
764;calc total;1;64.9686;64.9686;64.9686
764;total;1;80.1909;80.1909;80.1909
819;initialize;1;8.93777;8.93777;8.93777
819;async;100;0.0287536;0.00130898;0.0717528
819;inner;100;0.616248;0.582617;0.636411
819;wait;100;3.05752e-05;2.1541e-05;0.000107057
819;boundary;100;0.00336742;0.00209608;0.00630126
819;calc iter;100;0.648401;0.631628;0.662735
819;calc total;1;64.9686;64.9686;64.9686
819;total;1;79.8516;79.8516;79.8516
843;initialize;1;8.82695;8.82695;8.82695
843;async;100;0.00890035;0.00141956;0.0497154
843;inner;100;0.634261;0.62187;0.643089
843;wait;100;3.70692e-05;1.6943e-05;0.000114054
843;boundary;100;0.00500627;0.00298984;0.00757667
843;calc iter;100;0.648207;0.639635;0.678174
843;calc total;1;64.9686;64.9686;64.9686
843;total;1;79.7385;79.7385;79.7385
765;initialize;1;9.27616;9.27616;9.27616
765;async;100;0.00955498;0.00131512;0.0771951
765;inner;100;0.63342;0.613363;0.659624
765;wait;100;4.11546e-05;1.9575e-05;0.00010958
765;boundary;100;0.00531578;0.00351628;0.0077256
765;calc iter;100;0.648334;0.632413;0.697737
765;calc total;1;64.9686;64.9686;64.9686
765;total;1;80.1937;80.1937;80.1937
820;initialize;1;8.93779;8.93779;8.93779
820;async;100;0.0331411;0.00137345;0.0985255
820;inner;100;0.611159;0.571603;0.629352
820;wait;100;3.48116e-05;1.7287e-05;0.000264083
820;boundary;100;0.00401668;0.00250273;0.00700072
820;calc iter;100;0.648353;0.620627;0.686332
820;calc total;1;64.9686;64.9686;64.9686
820;total;1;79.8516;79.8516;79.8516
844;initialize;1;8.82691;8.82691;8.82691
844;async;100;0.00922683;0.00088868;0.0457032
844;inner;100;0.634275;0.614319;0.643673
844;wait;100;3.78755e-05;1.6557e-05;9.4697e-05
844;boundary;100;0.00470905;0.00248285;0.00809239
844;calc iter;100;0.64825;0.639692;0.665458
844;calc total;1;64.9686;64.9686;64.9686
844;total;1;79.7385;79.7385;79.7385
766;initialize;1;9.27618;9.27618;9.27618
766;async;100;0.00970528;0.00116403;0.0943313
766;inner;100;0.633644;0.613184;0.646408
766;wait;100;3.91065e-05;2.2154e-05;0.000102065
766;boundary;100;0.00496695;0.00322127;0.00699271
766;calc iter;100;0.648357;0.627696;0.71455
766;calc total;1;64.9686;64.9686;64.9686
766;total;1;80.1936;80.1936;80.1936
821;initialize;1;8.93788;8.93788;8.93788
821;async;100;0.0336438;0.00136539;0.0892461
821;inner;100;0.610933;0.580111;0.63007
821;wait;100;2.86575e-05;1.4459e-05;0.000194306
821;boundary;100;0.00373113;0.00215746;0.00654602
821;calc iter;100;0.648338;0.614913;0.675965
821;calc total;1;64.9686;64.9686;64.9686
821;total;1;79.8516;79.8516;79.8516
845;initialize;1;8.82694;8.82694;8.82694
845;async;100;0.00933625;0.000982458;0.0676142
845;inner;100;0.633704;0.6143;0.642281
845;wait;100;4.19242e-05;2.1179e-05;0.000134285
845;boundary;100;0.00523006;0.00308879;0.00821403
845;calc iter;100;0.648314;0.623189;0.688886
845;calc total;1;64.9686;64.9686;64.9686
845;total;1;79.7385;79.7385;79.7385
767;initialize;1;9.27618;9.27618;9.27618
767;async;100;0.00949174;0.00116974;0.114731
767;inner;100;0.632812;0.605133;0.645373
822;initialize;1;8.93785;8.93785;8.93785
822;async;100;0.0272458;0.00130525;0.0861939
822;inner;100;0.617337;0.591021;0.636414
822;wait;100;3.11404e-05;1.6116e-05;0.000105412
822;boundary;100;0.0036901;0.00212768;0.00713905
822;calc iter;100;0.648306;0.612659;0.683393
822;calc total;1;64.9686;64.9686;64.9686
822;total;1;79.8516;79.8516;79.8516
846;initialize;1;8.82694;8.82694;8.82694
846;async;100;0.0126;0.00155299;0.0534483
846;inner;100;0.630612;0.610755;0.639749
846;wait;100;4.0002e-05;1.921e-05;0.000180297
846;boundary;100;0.00506178;0.00294389;0.00828024
846;calc iter;100;0.648315;0.629553;0.670308
846;calc total;1;64.9686;64.9686;64.9686
846;total;1;79.7385;79.7385;79.7385
767;wait;100;4.18089e-05;2.1877e-05;0.000105694
767;boundary;100;0.00600002;0.00350091;0.00823135
767;calc iter;100;0.648347;0.623771;0.726965
767;calc total;1;64.9686;64.9686;64.9686
767;total;1;80.1936;80.1936;80.1936
823;initialize;1;8.93776;8.93776;8.93776
823;async;100;0.0278108;0.00134164;0.0934694
823;inner;100;0.614738;0.586018;0.633424
823;wait;100;4.21683e-05;2.123e-05;0.0001246
823;boundary;100;0.00565085;0.00335349;0.00780275
823;calc iter;100;0.648244;0.601032;0.692742
823;calc total;1;64.9686;64.9686;64.9686
823;total;1;79.8516;79.8516;79.8516
847;initialize;1;8.82695;8.82695;8.82695
847;async;100;0.0132332;0.00133955;0.0468762
847;inner;100;0.630376;0.618108;0.639054
847;wait;100;3.78132e-05;1.5243e-05;0.0002889
847;boundary;100;0.00470493;0.00212694;0.0079446
847;calc iter;100;0.648354;0.636272;0.671892
847;calc total;1;64.9686;64.9686;64.9686
847;total;1;79.7385;79.7385;79.7385
824;initialize;1;8.93785;8.93785;8.93785
824;async;100;0.0288681;0.00157955;0.0737927
824;inner;100;0.613263;0.579621;0.639846
824;wait;100;4.52642e-05;2.0069e-05;8.2675e-05
824;boundary;100;0.00588192;0.00217663;0.00715909
824;calc iter;100;0.64806;0.629309;0.672199
824;calc total;1;64.9686;64.9686;64.9686
824;total;1;79.8516;79.8516;79.8516
848;initialize;1;8.82692;8.82692;8.82692
848;async;100;0.00725942;0.000808197;0.027118
848;inner;100;0.635906;0.625716;0.645723
848;wait;100;4.2068e-05;1.858e-05;9.7914e-05
848;boundary;100;0.00514208;0.00216875;0.00710668
848;calc iter;100;0.648351;0.638667;0.663502
848;calc total;1;64.9686;64.9686;64.9686
848;total;1;79.7385;79.7385;79.7385
825;initialize;1;8.93781;8.93781;8.93781
825;async;100;0.0358775;0.00137001;0.100305
825;inner;100;0.604174;0.572026;0.63562
825;wait;100;5.97218e-05;4.0084e-05;0.000189275
825;boundary;100;0.007696;0.00351344;0.00843551
825;calc iter;100;0.64781;0.614581;0.687678
825;calc total;1;64.9686;64.9686;64.9686
825;total;1;79.8516;79.8516;79.8516
849;initialize;1;8.82692;8.82692;8.82692
849;async;100;0.00802511;0.00139749;0.0291208
849;inner;100;0.634603;0.615419;0.64437
849;wait;100;4.00118e-05;1.6811e-05;8.6337e-05
849;boundary;100;0.00566365;0.0025172;0.00837635
849;calc iter;100;0.648334;0.63266;0.666398
849;calc total;1;64.9686;64.9686;64.9686
849;total;1;79.7385;79.7385;79.7385
826;initialize;1;8.93782;8.93782;8.93782
826;async;100;0.038315;0.00130465;0.102643
826;inner;100;0.601142;0.567264;0.633197
826;wait;100;5.90445e-05;3.528e-05;0.000249923
826;boundary;100;0.00818777;0.0044496;0.00891259
826;calc iter;100;0.647706;0.620113;0.691003
826;calc total;1;64.9686;64.9686;64.9686
826;total;1;79.8517;79.8517;79.8517
850;initialize;1;8.82694;8.82694;8.82694
850;async;100;0.0100195;0.00141493;0.0308879
850;inner;100;0.632726;0.621609;0.643446
850;wait;100;4.42115e-05;2.0934e-05;0.000131522
850;boundary;100;0.00553355;0.00256341;0.00777626
850;calc iter;100;0.648325;0.638567;0.666723
850;calc total;1;64.9686;64.9686;64.9686
850;total;1;79.7385;79.7385;79.7385
827;initialize;1;8.93782;8.93782;8.93782
827;async;100;0.0260283;0.001373;0.0808173
827;inner;100;0.615241;0.582141;0.640271
827;wait;100;4.80555e-05;1.7733e-05;7.1966e-05
827;boundary;100;0.00643702;0.00211682;0.00805408
827;calc iter;100;0.647757;0.630183;0.677187
827;calc total;1;64.9686;64.9686;64.9686
827;total;1;79.8516;79.8516;79.8516
851;initialize;1;8.82693;8.82693;8.82693
851;async;100;0.00792414;0.00115861;0.0304037
851;inner;100;0.634942;0.61922;0.644375
851;wait;100;3.84876e-05;1.6667e-05;7.9696e-05
851;boundary;100;0.00545512;0.0021458;0.00776204
851;calc iter;100;0.648361;0.640958;0.663858
851;calc total;1;64.9686;64.9686;64.9686
851;total;1;79.7385;79.7385;79.7385
828;initialize;1;8.93784;8.93784;8.93784
828;async;100;0.00763;0.000771504;0.027727
828;inner;100;0.634396;0.624427;0.644713
828;wait;100;4.82278e-05;2.3624e-05;0.000129672
828;boundary;100;0.0058764;0.00310836;0.00822994
828;calc iter;100;0.647953;0.635584;0.670994
828;calc total;1;64.9686;64.9686;64.9686
828;total;1;79.8516;79.8516;79.8516
852;initialize;1;8.82697;8.82697;8.82697
852;async;100;0.0134843;0.00149273;0.0619907
852;inner;100;0.62768;0.612286;0.642672
852;wait;100;4.40362e-05;2.3137e-05;0.000129766
852;boundary;100;0.00690223;0.00215614;0.00778352
852;calc iter;100;0.648113;0.63;0.69031
852;calc total;1;64.9686;64.9686;64.9686
852;total;1;79.7385;79.7385;79.7385
829;initialize;1;8.93781;8.93781;8.93781
829;async;100;0.00837922;0.00135913;0.0321438
829;inner;100;0.633051;0.623216;0.643247
829;wait;100;4.39568e-05;2.0956e-05;9.2019e-05
829;boundary;100;0.00647379;0.00356341;0.00776916
853;initialize;1;8.82695;8.82695;8.82695
853;async;100;0.00538496;0.00143499;0.0277012
853;inner;100;0.636264;0.619927;0.647737
853;wait;100;3.93637e-05;1.8768e-05;0.000122923
853;boundary;100;0.00644823;0.00212006;0.00717251
853;calc iter;100;0.648138;0.627823;0.672343
853;calc total;1;64.9686;64.9686;64.9686
853;total;1;79.7385;79.7385;79.7385
829;calc iter;100;0.64795;0.633636;0.668157
829;calc total;1;64.9686;64.9686;64.9686
829;total;1;79.8516;79.8516;79.8516
854;initialize;1;8.82691;8.82691;8.82691
854;async;100;0.00810721;0.00148075;0.0325247
854;inner;100;0.633398;0.619561;0.645504
854;wait;100;4.46064e-05;2.61e-05;0.000123754
854;boundary;100;0.00654317;0.00235085;0.00726169
854;calc iter;100;0.648095;0.635988;0.664901
854;calc total;1;64.9686;64.9686;64.9686
854;total;1;79.7385;79.7385;79.7385
830;initialize;1;8.9378;8.9378;8.9378
830;async;100;0.0104415;0.00133855;0.0362791
830;inner;100;0.631008;0.622935;0.655822
830;wait;100;4.4914e-05;2.5669e-05;0.000132912
830;boundary;100;0.00646077;0.00371663;0.00777464
830;calc iter;100;0.647957;0.63515;0.66677
830;calc total;1;64.9686;64.9686;64.9686
830;total;1;79.8516;79.8516;79.8516
855;initialize;1;8.82692;8.82692;8.82692
855;async;100;0.0135215;0.001396;0.0336692
855;inner;100;0.627705;0.613953;0.641236
855;wait;100;4.04045e-05;2.0263e-05;0.00014427
855;boundary;100;0.00676392;0.00293928;0.00787725
855;calc iter;100;0.648033;0.630347;0.664052
855;calc total;1;64.9686;64.9686;64.9686
855;total;1;79.7385;79.7385;79.7385
831;initialize;1;8.93778;8.93778;8.93778
831;async;100;0.0109558;0.0014062;0.0462646
831;inner;100;0.63003;0.619694;0.641967
831;wait;100;4.25432e-05;1.7837e-05;0.000132125
831;boundary;100;0.00694452;0.00338078;0.00836197
831;calc iter;100;0.647975;0.631551;0.674985
831;calc total;1;64.9686;64.9686;64.9686
831;total;1;79.8516;79.8516;79.8516
856;initialize;1;8.82693;8.82693;8.82693
856;async;100;0.0126626;0.00139511;0.0350174
856;inner;100;0.629383;0.616697;0.641449
856;wait;100;3.41475e-05;2.0028e-05;0.000131313
856;boundary;100;0.0057902;0.00352362;0.00783318
856;calc iter;100;0.647873;0.636889;0.66348
856;calc total;1;64.9686;64.9686;64.9686
856;total;1;79.7385;79.7385;79.7385
832;initialize;1;8.93776;8.93776;8.93776
832;async;100;0.0103863;0.00137191;0.0742336
832;inner;100;0.631248;0.622384;0.641862
832;wait;100;3.77915e-05;2.2584e-05;0.000140012
832;boundary;100;0.00618095;0.00400973;0.00830613
832;calc iter;100;0.647855;0.632905;0.709213
832;calc total;1;64.9686;64.9686;64.9686
832;total;1;79.8516;79.8516;79.8516
857;initialize;1;8.82694;8.82694;8.82694
857;async;100;0.0141211;0.00138558;0.0457898
857;inner;100;0.627057;0.61087;0.639778
857;wait;100;4.36835e-05;2.2563e-05;0.000227509
857;boundary;100;0.00652231;0.00461882;0.0115586
857;calc iter;100;0.647746;0.632176;0.67624
833;initialize;1;8.93783;8.93783;8.93783
833;async;100;0.0127306;0.00133285;0.0266613
833;inner;100;0.629199;0.617893;0.688192
833;wait;100;4.2338e-05;2.2631e-05;0.00021434
833;boundary;100;0.00582326;0.003675;0.00826418
833;calc iter;100;0.647796;0.628728;0.703767
833;calc total;1;64.9686;64.9686;64.9686
833;total;1;79.8516;79.8516;79.8516
857;calc total;1;64.9686;64.9686;64.9686
857;total;1;79.7385;79.7385;79.7385
771;initialize;1;8.74588;8.74588;8.74588
771;async;100;0.0219599;0.00139369;0.0671058
771;inner;100;0.620068;0.594511;0.639606
771;wait;100;4.02343e-05;2.3894e-05;8.9225e-05
771;boundary;100;0.00619463;0.0032706;0.00848792
771;calc iter;100;0.648264;0.620191;0.678252
771;calc total;1;64.9686;64.9686;64.9686
771;total;1;79.6659;79.6659;79.6659
834;initialize;1;8.93785;8.93785;8.93785
834;async;100;0.0046362;0.000918295;0.0423289
834;inner;100;0.63755;0.628325;0.64627
834;wait;100;4.21863e-05;2.6329e-05;9.4118e-05
834;boundary;100;0.00566569;0.00276064;0.00714314
834;calc iter;100;0.647896;0.63701;0.693
834;calc total;1;64.9686;64.9686;64.9686
834;total;1;79.8516;79.8516;79.8516
858;initialize;1;8.82692;8.82692;8.82692
858;async;100;0.00995441;0.000849131;0.0427002
858;inner;100;0.631227;0.613882;0.66108
858;wait;100;4.29302e-05;2.139e-05;0.000122071
858;boundary;100;0.0065755;0.00323046;0.00848515
858;calc iter;100;0.647802;0.630962;0.673834
858;calc total;1;64.9686;64.9686;64.9686
858;total;1;79.7385;79.7385;79.7385
772;initialize;1;8.74587;8.74587;8.74587
772;async;100;0.0260478;0.00138864;0.0663236
772;inner;100;0.617593;0.591444;0.635938
772;wait;100;3.19712e-05;1.4732e-05;0.00015378
772;boundary;100;0.00465492;0.0021768;0.00844043
772;calc iter;100;0.648329;0.621595;0.683475
772;calc total;1;64.9686;64.9686;64.9686
772;total;1;79.6659;79.6659;79.6659
835;initialize;1;8.93782;8.93782;8.93782
835;async;100;0.0135529;0.00132786;0.0561722
835;inner;100;0.628933;0.619915;0.639348
835;wait;100;3.43533e-05;1.95e-05;0.000191201
835;boundary;100;0.00546497;0.00275973;0.00732061
835;calc iter;100;0.647987;0.639199;0.68245
835;calc total;1;64.9686;64.9686;64.9686
835;total;1;79.8516;79.8516;79.8516
859;initialize;1;8.82694;8.82694;8.82694
859;async;100;0.014223;0.00147596;0.0353468
859;inner;100;0.626731;0.61464;0.64104
859;wait;100;4.27902e-05;2.0345e-05;0.000185619
859;boundary;100;0.00674769;0.00322225;0.00852714
859;calc iter;100;0.647747;0.629301;0.672903
859;calc total;1;64.9686;64.9686;64.9686
859;total;1;79.7385;79.7385;79.7385
773;initialize;1;8.74587;8.74587;8.74587
773;async;100;0.0238868;0.00140238;0.100154
773;inner;100;0.619382;0.580922;0.636667
773;wait;100;3.73209e-05;1.8562e-05;0.000135595
773;boundary;100;0.00507266;0.00313365;0.00848763
773;calc iter;100;0.648381;0.613735;0.712916
773;calc total;1;64.9686;64.9686;64.9686
773;total;1;79.6659;79.6659;79.6659
836;initialize;1;8.93787;8.93787;8.93787
836;async;100;0.00510835;0.0013924;0.0433184
836;inner;100;0.636333;0.630537;0.646685
836;wait;100;4.2172e-05;1.8863e-05;0.00013635
836;boundary;100;0.00659549;0.00219308;0.00720759
836;calc iter;100;0.648081;0.639429;0.679463
836;calc total;1;64.9686;64.9686;64.9686
836;total;1;79.8516;79.8516;79.8516
774;initialize;1;8.74587;8.74587;8.74587
774;async;100;0.0230092;0.00141771;0.089327
774;inner;100;0.621639;0.591917;0.638901
774;wait;100;2.402e-05;1.4802e-05;0.00010893
774;boundary;100;0.00377214;0.00214256;0.00797291
774;calc iter;100;0.648445;0.627052;0.703459
774;calc total;1;64.9686;64.9686;64.9686
774;total;1;79.6659;79.6659;79.6659
837;initialize;1;8.93783;8.93783;8.93783
837;async;100;0.0125244;0.00138899;0.047308
837;inner;100;0.629941;0.623627;0.641823
837;wait;100;3.32981e-05;1.8558e-05;0.000152892
837;boundary;100;0.00556272;0.00274489;0.00772982
837;calc iter;100;0.648064;0.639329;0.678524
837;calc total;1;64.9686;64.9686;64.9686
837;total;1;79.8516;79.8516;79.8516
792;wait;100;3.22432e-05;1.6389e-05;6.9251e-05
792;boundary;100;0.00392309;0.00211682;0.00794754
792;calc iter;100;0.648331;0.626245;0.682093
792;calc total;1;64.9686;64.9686;64.9686
792;total;1;79.7761;79.7761;79.7761
775;initialize;1;8.74587;8.74587;8.74587
775;async;100;0.0224224;0.00139781;0.0887982
775;inner;100;0.621308;0.589736;0.637809
775;wait;100;3.13637e-05;1.6178e-05;0.000174733
775;boundary;100;0.00462074;0.00313973;0.00740044
775;calc iter;100;0.648384;0.622989;0.694467
775;calc total;1;64.9686;64.9686;64.9686
775;total;1;79.6659;79.6659;79.6659
838;initialize;1;8.93783;8.93783;8.93783
838;async;100;0.0121571;0.001374;0.0366086
838;inner;100;0.62997;0.620677;0.639776
838;wait;100;3.44959e-05;1.8197e-05;0.000140214
838;boundary;100;0.00593175;0.00213472;0.00831147
838;calc iter;100;0.648095;0.630251;0.66598
838;calc total;1;64.9686;64.9686;64.9686
838;total;1;79.8516;79.8516;79.8516
793;initialize;1;8.86051;8.86051;8.86051
793;async;100;0.0240685;0.00137275;0.0821096
793;inner;100;0.620011;0.586861;0.636226
793;wait;100;3.2249e-05;1.6207e-05;9.0914e-05
793;boundary;100;0.0041005;0.00213315;0.00852625
793;calc iter;100;0.648214;0.619889;0.680898
793;calc total;1;64.9686;64.9686;64.9686
793;total;1;79.7761;79.7761;79.7761
776;initialize;1;8.74588;8.74588;8.74588
776;async;100;0.0187986;0.00144375;0.0856623
776;inner;100;0.625666;0.597699;0.640727
776;wait;100;2.88832e-05;1.7352e-05;0.000100277
776;boundary;100;0.00389508;0.00274243;0.00600766
776;calc iter;100;0.64839;0.62558;0.689402
776;calc total;1;64.9686;64.9686;64.9686
776;total;1;79.6659;79.6659;79.6659
839;initialize;1;8.93779;8.93779;8.93779
839;async;100;0.0117805;0.00136995;0.0323064
839;inner;100;0.630594;0.62065;0.642402
839;wait;100;3.45095e-05;1.9237e-05;0.000110945
839;boundary;100;0.00566482;0.00225804;0.0081025
839;calc iter;100;0.648076;0.635791;0.67121
839;calc total;1;64.9686;64.9686;64.9686
839;total;1;79.8516;79.8516;79.8516
794;initialize;1;8.86053;8.86053;8.86053
794;async;100;0.0234406;0.00133632;0.0960783
794;inner;100;0.617984;0.574045;0.636235
794;wait;100;4.47341e-05;1.5702e-05;9.4513e-05
794;boundary;100;0.00666728;0.00232614;0.00866336
794;calc iter;100;0.648139;0.622307;0.701079
794;calc total;1;64.9686;64.9686;64.9686
794;total;1;79.7761;79.7761;79.7761
777;initialize;1;8.74593;8.74593;8.74593
777;async;100;0.0227173;0.0014049;0.0709692
777;inner;100;0.62112;0.594822;0.636847
777;wait;100;3.91972e-05;1.9047e-05;0.000170068
777;boundary;100;0.00451767;0.00289013;0.00658628
777;calc iter;100;0.648396;0.625113;0.674046
777;calc total;1;64.9686;64.9686;64.9686
777;total;1;79.6659;79.6659;79.6659
795;initialize;1;8.86054;8.86054;8.86054
795;async;100;0.0218968;0.00140918;0.0948718
795;inner;100;0.620772;0.579974;0.635553
795;wait;100;4.05912e-05;1.8956e-05;0.000111541
795;boundary;100;0.00537918;0.00323574;0.00777994
795;calc iter;100;0.64809;0.625489;0.699787
795;calc total;1;64.9686;64.9686;64.9686
795;total;1;79.7761;79.7761;79.7761
778;initialize;1;8.74592;8.74592;8.74592
778;async;100;0.0200645;0.00152362;0.0486997
778;inner;100;0.624682;0.598437;0.642635
778;wait;100;3.14517e-05;1.7433e-05;9.346e-05
778;boundary;100;0.00368554;0.00215271;0.0071439
778;calc iter;100;0.648465;0.631143;0.665884
778;calc total;1;64.9686;64.9686;64.9686
778;total;1;79.6659;79.6659;79.6659
796;initialize;1;8.86052;8.86052;8.86052
796;async;100;0.0237628;0.00137838;0.0991646
796;inner;100;0.620216;0.587544;0.634923
796;wait;100;3.0131e-05;1.6937e-05;0.000147473
796;boundary;100;0.00398703;0.00270554;0.00644308
796;calc iter;100;0.647997;0.620763;0.696521
796;calc total;1;64.9686;64.9686;64.9686
796;total;1;79.7761;79.7761;79.7761
779;initialize;1;8.74281;8.74281;8.74281
779;async;100;0.0239164;0.00140457;0.0520904
779;inner;100;0.62037;0.595317;0.639057
779;wait;100;2.82097e-05;1.4333e-05;9.1984e-05
779;boundary;100;0.00412079;0.00223737;0.00714451
779;calc iter;100;0.648437;0.635962;0.663752
779;calc total;1;64.9686;64.9686;64.9686
779;total;1;79.6628;79.6628;79.6628
797;initialize;1;8.86054;8.86054;8.86054
797;async;100;0.0254263;0.00134341;0.0985337
797;inner;100;0.617727;0.580781;0.631245
797;wait;100;3.84252e-05;1.5803e-05;0.000277632
797;boundary;100;0.00485194;0.00242329;0.00840179
797;calc iter;100;0.648045;0.625551;0.69291
797;calc total;1;64.9686;64.9686;64.9686
797;total;1;79.7761;79.7761;79.7761
780;initialize;1;8.74591;8.74591;8.74591
780;async;100;0.0143921;0.00141953;0.0466331
780;inner;100;0.627945;0.609107;0.64072
780;wait;100;4.63604e-05;2.2341e-05;0.000103987
780;boundary;100;0.00612839;0.00357027;0.00853979
780;calc iter;100;0.648514;0.624077;0.661925
780;calc total;1;64.9686;64.9686;64.9686
780;total;1;79.6659;79.6659;79.6659
798;initialize;1;8.86054;8.86054;8.86054
798;async;100;0.0243317;0.0012782;0.106216
798;inner;100;0.619766;0.576215;0.635159
798;wait;100;3.2164e-05;1.7505e-05;0.000129268
798;boundary;100;0.00398358;0.00249568;0.00745036
798;calc iter;100;0.648115;0.624582;0.696005
798;calc total;1;64.9686;64.9686;64.9686
798;total;1;79.7761;79.7761;79.7761
781;initialize;1;8.74587;8.74587;8.74587
781;async;100;0.010794;0.000633959;0.0356026
781;inner;100;0.633182;0.615788;0.644024
781;wait;100;3.3667e-05;1.597e-05;9.9908e-05
781;boundary;100;0.00466521;0.00227058;0.00833961
781;calc iter;100;0.648676;0.62742;0.661001
781;calc total;1;64.9686;64.9686;64.9686
781;total;1;79.6659;79.6659;79.6659
799;initialize;1;8.86057;8.86057;8.86057
799;async;100;0.0241903;0.00140319;0.103569
799;inner;100;0.618743;0.571168;0.633537
799;wait;100;3.87294e-05;1.5771e-05;0.000238124
799;boundary;100;0.00513326;0.00255472;0.00786847
799;calc iter;100;0.648107;0.626901;0.696878
799;calc total;1;64.9686;64.9686;64.9686
799;total;1;79.7761;79.7761;79.7761
782;initialize;1;8.74587;8.74587;8.74587
782;async;100;0.0155698;0.00142485;0.0405677
782;inner;100;0.628342;0.611376;0.640524
782;wait;100;3.3286e-05;1.7387e-05;0.000117698
782;boundary;100;0.00474357;0.00264239;0.00761192
782;calc iter;100;0.648691;0.63283;0.668068
782;calc total;1;64.9686;64.9686;64.9686
782;total;1;79.6659;79.6659;79.6659
800;initialize;1;8.86058;8.86058;8.86058
800;async;100;0.0250786;0.0013117;0.077517
800;inner;100;0.616175;0.580533;0.636034
800;wait;100;4.43865e-05;1.8385e-05;0.000179291
800;boundary;100;0.00668686;0.00331785;0.00867631
800;calc iter;100;0.647987;0.610197;0.69215
800;calc total;1;64.9686;64.9686;64.9686
800;total;1;79.7761;79.7761;79.7761
783;initialize;1;8.74568;8.74568;8.74568
783;async;100;0.0118465;0.00143159;0.055033
783;inner;100;0.632147;0.612846;0.642238
783;wait;100;3.4557e-05;1.943e-05;9.0059e-05
783;boundary;100;0.00468079;0.00260302;0.00778606
783;calc iter;100;0.64871;0.63282;0.682947
783;calc total;1;64.9686;64.9686;64.9686
783;total;1;79.6657;79.6657;79.6657
801;initialize;1;8.86054;8.86054;8.86054
801;async;100;0.0202895;0.00142513;0.0832525
801;inner;100;0.622593;0.597846;0.639078
801;wait;100;3.80026e-05;1.6655e-05;0.000135166
801;boundary;100;0.00501016;0.00233522;0.00855695
801;calc iter;100;0.647932;0.619494;0.700175
801;calc total;1;64.9686;64.9686;64.9686
801;total;1;79.7761;79.7761;79.7761
784;initialize;1;8.7459;8.7459;8.7459
784;async;100;0.0144111;0.00139614;0.0675423
784;inner;100;0.628432;0.605249;0.638502
784;wait;100;4.35022e-05;2.1429e-05;0.000145288
784;boundary;100;0.00583529;0.00359613;0.00848666
784;calc iter;100;0.648723;0.618659;0.686239
784;calc total;1;64.9686;64.9686;64.9686
784;total;1;79.6659;79.6659;79.6659
802;initialize;1;8.86056;8.86056;8.86056
802;async;100;0.0261093;0.00141935;0.0721084
802;inner;100;0.617566;0.592095;0.634599
802;wait;100;3.86917e-05;1.8453e-05;0.000237936
802;boundary;100;0.00424875;0.00217031;0.00817961
802;calc iter;100;0.647964;0.629149;0.685993
802;calc total;1;64.9686;64.9686;64.9686
802;total;1;79.7761;79.7761;79.7761
785;initialize;1;8.73303;8.73303;8.73303
785;async;100;0.016031;0.00141403;0.0531934
785;inner;100;0.626687;0.608342;0.638122
785;wait;100;4.02671e-05;1.8491e-05;0.000195394
785;boundary;100;0.00597583;0.00312068;0.00848756
785;calc iter;100;0.648735;0.633332;0.674299
785;calc total;1;64.9686;64.9686;64.9686
785;total;1;79.653;79.653;79.653
803;initialize;1;8.86053;8.86053;8.86053
803;async;100;0.0288119;0.00138566;0.0650526
803;inner;100;0.614091;0.591405;0.635593
803;wait;100;3.57245e-05;1.5073e-05;0.000102882
803;boundary;100;0.00509877;0.00215573;0.00858019
803;calc iter;100;0.648039;0.627293;0.672616
803;calc total;1;64.9686;64.9686;64.9686
803;total;1;79.7761;79.7761;79.7761
786;initialize;1;8.74588;8.74588;8.74588
786;async;100;0.0172087;0.00141063;0.0597945
786;inner;100;0.626326;0.602105;0.636339
786;wait;100;3.3748e-05;1.8236e-05;0.000190679
786;boundary;100;0.00518141;0.00238866;0.00789906
786;calc iter;100;0.648751;0.642463;0.667166
786;calc total;1;64.9686;64.9686;64.9686
786;total;1;79.6659;79.6659;79.6659
804;initialize;1;8.86058;8.86058;8.86058
804;async;100;0.00742991;0.00143809;0.0394437
804;inner;100;0.634392;0.615937;0.646491
804;wait;100;3.92399e-05;1.7621e-05;0.000182474
804;boundary;100;0.00639116;0.00326648;0.00850962
804;calc iter;100;0.648255;0.633932;0.675696
804;calc total;1;64.9686;64.9686;64.9686
804;total;1;79.7761;79.7761;79.7761
787;initialize;1;8.7264;8.7264;8.7264
787;async;100;0.0154178;0.00141075;0.0557003
787;inner;100;0.629696;0.605231;0.65635
787;wait;100;2.76416e-05;1.5143e-05;0.000150069
787;boundary;100;0.00364693;0.00210006;0.00719081
787;calc iter;100;0.64879;0.617184;0.672085
787;calc total;1;64.9686;64.9686;64.9686
787;total;1;79.6464;79.6464;79.6464
805;initialize;1;8.86054;8.86054;8.86054
805;async;100;0.018002;0.00138085;0.060998
805;inner;100;0.623576;0.602869;0.640725
805;wait;100;3.79068e-05;1.8996e-05;0.000118519
805;boundary;100;0.00663797;0.00217126;0.00851814
805;calc iter;100;0.648256;0.629089;0.68824
805;calc total;1;64.9686;64.9686;64.9686
805;total;1;79.7761;79.7761;79.7761
788;initialize;1;8.74591;8.74591;8.74591
788;async;100;0.0160628;0.00143746;0.102857
788;inner;100;0.629343;0.598512;0.641536
788;wait;100;2.71608e-05;1.4962e-05;0.000114375
788;boundary;100;0.00332752;0.00213977;0.00701922
788;calc iter;100;0.648762;0.613757;0.708443
788;calc total;1;64.9686;64.9686;64.9686
788;total;1;79.6659;79.6659;79.6659
806;initialize;1;8.86055;8.86055;8.86055
806;async;100;0.0166647;0.0014031;0.0577437
806;inner;100;0.626774;0.607268;0.640934
806;wait;100;3.03777e-05;1.5633e-05;0.000109289
806;boundary;100;0.00484241;0.0022038;0.00866406
806;calc iter;100;0.648313;0.629913;0.677526
806;calc total;1;64.9686;64.9686;64.9686
806;total;1;79.7761;79.7761;79.7761
789;initialize;1;8.74591;8.74591;8.74591
789;async;100;0.0174594;0.00142232;0.0763785
789;inner;100;0.627907;0.603867;0.640153
789;wait;100;2.74247e-05;1.5205e-05;0.000145243
789;boundary;100;0.00335891;0.00215521;0.00709116
789;calc iter;100;0.648754;0.619286;0.691299
789;calc total;1;64.9686;64.9686;64.9686
789;total;1;79.6659;79.6659;79.6659
807;initialize;1;8.86053;8.86053;8.86053
807;async;100;0.0146302;0.00139248;0.0589016
807;inner;100;0.627359;0.611808;0.640686
807;wait;100;3.6437e-05;1.6608e-05;0.000125163
807;boundary;100;0.00624913;0.00298154;0.00853701
807;calc iter;100;0.648277;0.629977;0.679381
807;calc total;1;64.9686;64.9686;64.9686
807;total;1;79.7761;79.7761;79.7761
790;initialize;1;8.74588;8.74588;8.74588
790;async;100;0.0152702;0.00142377;0.0707488
790;inner;100;0.628458;0.606241;0.63904
790;wait;100;3.78229e-05;1.6807e-05;0.000139759
790;boundary;100;0.00490507;0.00237815;0.00793219
790;calc iter;100;0.648673;0.622733;0.683786
790;calc total;1;64.9686;64.9686;64.9686
790;total;1;79.6659;79.6659;79.6659
808;initialize;1;8.86053;8.86053;8.86053
808;async;100;0.0154485;0.00130295;0.05255
808;inner;100;0.627203;0.612242;0.639465
808;wait;100;3.54046e-05;1.775e-05;0.000150407
808;boundary;100;0.00558988;0.00281809;0.00825353
808;calc iter;100;0.648278;0.628373;0.67033
808;calc total;1;64.9686;64.9686;64.9686
808;total;1;79.7761;79.7761;79.7761
791;initialize;1;8.74589;8.74589;8.74589
791;async;100;0.00972651;0.00119922;0.0644939
791;inner;100;0.632342;0.60506;0.64401
791;wait;100;4.60659e-05;1.8895e-05;9.9907e-05
791;boundary;100;0.00646563;0.00215749;0.00854366
791;calc iter;100;0.648582;0.615459;0.694654
791;calc total;1;64.9686;64.9686;64.9686
791;total;1;79.6659;79.6659;79.6659
809;initialize;1;8.86054;8.86054;8.86054
809;async;100;0.012553;0.00131624;0.0297885
809;inner;100;0.630667;0.615547;0.642204
809;wait;100;3.07065e-05;1.7165e-05;7.7261e-05
809;boundary;100;0.00503992;0.00237791;0.00796537
809;calc iter;100;0.648292;0.635094;0.663026
809;calc total;1;64.9686;64.9686;64.9686
809;total;1;79.7761;79.7761;79.7761
810;initialize;1;8.86054;8.86054;8.86054
810;async;100;0.0161155;0.00132001;0.0332631
810;inner;100;0.627434;0.612003;0.639158
810;wait;100;3.45428e-05;1.7343e-05;0.000199046
810;boundary;100;0.00473719;0.00303074;0.00770374
810;calc iter;100;0.648323;0.634775;0.664291
810;calc total;1;64.9686;64.9686;64.9686
810;total;1;79.7761;79.7761;79.7761
811;initialize;1;8.86057;8.86057;8.86057
811;async;100;0.0166156;0.00133509;0.0482396
811;inner;100;0.626774;0.611784;0.64039
811;wait;100;3.85636e-05;2.2967e-05;0.000174385
811;boundary;100;0.00488807;0.00312853;0.00832876
811;calc iter;100;0.648317;0.630187;0.681769
811;calc total;1;64.9686;64.9686;64.9686
811;total;1;79.7761;79.7761;79.7761
812;initialize;1;8.86059;8.86059;8.86059
812;async;100;0.0139444;0.00139661;0.0527475
812;inner;100;0.629534;0.611453;0.642804
812;wait;100;3.40425e-05;1.7949e-05;8.5254e-05
812;boundary;100;0.00482321;0.00252026;0.00854905
812;calc iter;100;0.648338;0.635151;0.669981
812;calc total;1;64.9686;64.9686;64.9686
812;total;1;79.7761;79.7761;79.7761
813;initialize;1;8.86054;8.86054;8.86054
813;async;100;0.0169537;0.00133033;0.0328848
813;inner;100;0.626055;0.607844;0.669426
813;wait;100;3.4226e-05;1.4889e-05;0.000102803
813;boundary;100;0.00536084;0.00229664;0.00859015
813;calc iter;100;0.648405;0.617509;0.702938
813;calc total;1;64.9686;64.9686;64.9686
813;total;1;79.7761;79.7761;79.7761
814;initialize;1;8.86058;8.86058;8.86058
814;async;100;0.0154665;0.00121323;0.0632421
814;inner;100;0.627816;0.609172;0.641699
814;wait;100;3.38218e-05;1.5178e-05;9.4083e-05
814;boundary;100;0.00511837;0.00216145;0.00840584
814;calc iter;100;0.648436;0.625981;0.681453
814;calc total;1;64.9686;64.9686;64.9686
814;total;1;79.7761;79.7761;79.7761
815;initialize;1;8.86054;8.86054;8.86054
815;async;100;0.0170791;0.00141029;0.0423605
815;inner;100;0.626543;0.611186;0.640781
815;wait;100;3.38037e-05;1.6238e-05;0.000114787
815;boundary;100;0.00479912;0.00214717;0.00820143
815;calc iter;100;0.648457;0.634127;0.669072
815;calc total;1;64.9686;64.9686;64.9686
815;total;1;79.7761;79.7761;79.7761
860;initialize;1;8.8269;8.8269;8.8269
860;async;100;0.0115791;0.00146355;0.0332643
860;inner;100;0.630302;0.617355;0.644262
860;wait;100;4.05889e-05;2.0786e-05;0.000128705
860;boundary;100;0.00592039;0.0043581;0.0082247
860;calc iter;100;0.647844;0.626281;0.664558
860;calc total;1;64.9686;64.9686;64.9686
860;total;1;79.7385;79.7385;79.7385
861;initialize;1;8.82694;8.82694;8.82694
861;async;100;0.0107809;0.00137798;0.0329192
861;inner;100;0.630343;0.617493;0.640516
861;wait;100;4.38778e-05;2.9307e-05;0.000180626
861;boundary;100;0.00667203;0.0048963;0.00822719
861;calc iter;100;0.647842;0.636079;0.664061
861;calc total;1;64.9686;64.9686;64.9686
861;total;1;79.7385;79.7385;79.7385
862;initialize;1;8.8269;8.8269;8.8269
862;async;100;0.0055076;0.000627725;0.0275947
862;inner;100;0.636672;0.623655;0.646982
862;wait;100;4.10352e-05;2.9032e-05;9.1e-05
862;boundary;100;0.00566458;0.0023114;0.0077354
862;calc iter;100;0.647887;0.636802;0.66361
862;calc total;1;64.9686;64.9686;64.9686
862;total;1;79.7385;79.7385;79.7385
863;initialize;1;8.82692;8.82692;8.82692
863;async;100;0.00972681;0.00136432;0.0307282
863;inner;100;0.632192;0.618432;0.655152
863;wait;100;4.1683e-05;2.4742e-05;0.000100692
863;boundary;100;0.00590947;0.00387848;0.00785673
863;calc iter;100;0.647871;0.635581;0.676003
863;calc total;1;64.9686;64.9686;64.9686
863;total;1;79.7385;79.7385;79.7385
888;initialize;1;8.8003;8.8003;8.8003
888;async;100;0.00483484;0.000927068;0.0422209
888;inner;100;0.638056;0.626541;0.647755
888;wait;100;3.28392e-05;1.5798e-05;8.5475e-05
888;boundary;100;0.00483396;0.0030581;0.00749366
888;calc iter;100;0.64776;0.634907;0.674371
888;calc total;1;64.9686;64.9686;64.9686
888;total;1;79.7189;79.7189;79.7189
864;initialize;1;9.06169;9.06169;9.06169
864;async;100;0.00572065;0.000855513;0.058186
864;inner;100;0.636028;0.625115;0.64463
864;wait;100;3.86355e-05;1.8937e-05;7.4128e-05
864;boundary;100;0.00592253;0.00304093;0.00814201
864;calc iter;100;0.647712;0.636469;0.689738
864;calc total;1;64.9686;64.9686;64.9686
864;total;1;79.9819;79.9819;79.9819
889;initialize;1;8.80027;8.80027;8.80027
889;async;100;0.00902916;0.00138816;0.0477318
889;inner;100;0.63311;0.618504;0.644121
889;wait;100;4.29286e-05;2.3259e-05;0.000119315
889;boundary;100;0.00552597;0.00321107;0.00839178
889;calc iter;100;0.64771;0.633049;0.677562
889;calc total;1;64.9686;64.9686;64.9686
889;total;1;79.7189;79.7189;79.7189
865;initialize;1;9.06173;9.06173;9.06173
865;async;100;0.0093999;0.00136056;0.057703
865;inner;100;0.632668;0.618114;0.640497
865;wait;100;3.50967e-05;1.8727e-05;0.000181795
865;boundary;100;0.00562967;0.0034194;0.00792968
865;calc iter;100;0.647735;0.631752;0.683046
865;calc total;1;64.9686;64.9686;64.9686
865;total;1;79.9819;79.9819;79.9819
890;initialize;1;8.80036;8.80036;8.80036
890;async;100;0.0122073;0.00132764;0.0327059
890;inner;100;0.629437;0.614392;0.641679
890;wait;100;4.1304e-05;1.7564e-05;0.000177829
890;boundary;100;0.00610067;0.00219749;0.00852076
890;calc iter;100;0.647789;0.626116;0.670962
890;calc total;1;64.9686;64.9686;64.9686
890;total;1;79.719;79.719;79.719
866;initialize;1;9.06174;9.06174;9.06174
866;async;100;0.00790875;0.0014903;0.0453682
866;inner;100;0.634865;0.621466;0.642847
866;wait;100;3.2735e-05;1.8015e-05;0.000177055
866;boundary;100;0.00499305;0.00322375;0.00705927
866;calc iter;100;0.647801;0.637857;0.673942
866;calc total;1;64.9686;64.9686;64.9686
866;total;1;79.9819;79.9819;79.9819
891;initialize;1;8.80042;8.80042;8.80042
891;async;100;0.00545724;0.0016869;0.0274399
891;inner;100;0.63608;0.625995;0.648403
891;wait;100;4.74201e-05;2.0608e-05;0.000124133
891;boundary;100;0.00620512;0.00216672;0.00848445
891;calc iter;100;0.647792;0.636272;0.671002
891;calc total;1;64.9686;64.9686;64.9686
891;total;1;79.719;79.719;79.719
867;initialize;1;9.06173;9.06173;9.06173
867;async;100;0.00849852;0.000914791;0.0435887
867;inner;100;0.634216;0.623857;0.643206
867;wait;100;3.24234e-05;1.7228e-05;0.0001088
867;boundary;100;0.00506668;0.00342984;0.00731913
867;calc iter;100;0.647815;0.637018;0.672215
867;calc total;1;64.9686;64.9686;64.9686
867;total;1;79.9819;79.9819;79.9819
892;initialize;1;8.80039;8.80039;8.80039
892;async;100;0.00804218;0.0013981;0.0293808
892;inner;100;0.634197;0.621708;0.645262
892;wait;100;3.66459e-05;1.7593e-05;0.000125763
892;boundary;100;0.005498;0.00296772;0.00834786
892;calc iter;100;0.647775;0.631786;0.667941
892;calc total;1;64.9686;64.9686;64.9686
892;total;1;79.719;79.719;79.719
868;initialize;1;9.06169;9.06169;9.06169
868;async;100;0.0138302;0.00126958;0.0484272
868;inner;100;0.628752;0.622612;0.63907
868;wait;100;3.37049e-05;1.683e-05;0.000180754
868;boundary;100;0.00532211;0.00334092;0.00695393
868;calc iter;100;0.64794;0.637168;0.676457
868;calc total;1;64.9686;64.9686;64.9686
868;total;1;79.9819;79.9819;79.9819
893;initialize;1;8.80031;8.80031;8.80031
893;async;100;0.0114551;0.0013549;0.0409068
893;inner;100;0.630108;0.613577;0.643337
893;wait;100;4.61688e-05;2.5313e-05;0.000166079
893;boundary;100;0.00615753;0.0037506;0.00849429
893;calc iter;100;0.647769;0.632902;0.674358
893;calc total;1;64.9686;64.9686;64.9686
893;total;1;79.7189;79.7189;79.7189
869;initialize;1;9.06174;9.06174;9.06174
869;async;100;0.0155946;0.00130263;0.0617771
869;inner;100;0.626268;0.608317;0.632867
869;wait;100;4.07545e-05;1.9456e-05;0.000251293
869;boundary;100;0.00598381;0.00319419;0.00837185
869;calc iter;100;0.647889;0.634587;0.685542
869;calc total;1;64.9686;64.9686;64.9686
869;total;1;79.9819;79.9819;79.9819
894;initialize;1;8.80039;8.80039;8.80039
894;async;100;0.0106491;0.0013756;0.0371956
894;inner;100;0.630817;0.617724;0.642002
894;wait;100;4.53183e-05;1.9275e-05;0.000178558
894;boundary;100;0.00626126;0.00324247;0.00853788
894;calc iter;100;0.647775;0.639079;0.669709
894;calc total;1;64.9686;64.9686;64.9686
894;total;1;79.719;79.719;79.719
870;initialize;1;9.0617;9.0617;9.0617
870;async;100;0.0116353;0.00137071;0.0411395
870;inner;100;0.629963;0.614914;0.639058
870;wait;100;3.98887e-05;2.1289e-05;0.000132812
870;boundary;100;0.00632811;0.003563;0.00839301
870;calc iter;100;0.647968;0.627223;0.672072
870;calc total;1;64.9686;64.9686;64.9686
870;total;1;79.9819;79.9819;79.9819
871;initialize;1;9.06171;9.06171;9.06171
871;async;100;0.00706058;0.000761332;0.0272148
871;inner;100;0.634238;0.623487;0.644573
871;wait;100;5.26353e-05;2.3239e-05;8.5032e-05
871;boundary;100;0.00662456;0.00314574;0.00854373
871;calc iter;100;0.647977;0.636567;0.666364
871;calc total;1;64.9686;64.9686;64.9686
871;total;1;79.9819;79.9819;79.9819
872;initialize;1;9.0617;9.0617;9.0617
872;async;100;0.00747396;0.00128334;0.035292
872;inner;100;0.634555;0.622673;0.643802
872;wait;100;4.47369e-05;2.2069e-05;0.000111478
872;boundary;100;0.00593017;0.00291513;0.00784894
872;calc iter;100;0.648005;0.638376;0.667298
872;calc total;1;64.9686;64.9686;64.9686
872;total;1;79.9819;79.9819;79.9819
895;initialize;1;8.80034;8.80034;8.80034
895;async;100;0.00828317;0.000845822;0.03762
895;inner;100;0.634438;0.621318;0.645408
895;wait;100;3.69436e-05;1.8356e-05;9.8003e-05
895;boundary;100;0.00502356;0.00237581;0.00769585
895;calc iter;100;0.647783;0.638718;0.669168
895;calc total;1;64.9686;64.9686;64.9686
895;total;1;79.7189;79.7189;79.7189
873;initialize;1;9.0617;9.0617;9.0617
873;async;100;0.00606957;0.000716259;0.0330589
873;inner;100;0.63668;0.626274;0.645204
873;wait;100;3.55656e-05;1.6682e-05;7.6659e-05
873;boundary;100;0.0052352;0.00231521;0.00742657
873;calc iter;100;0.648022;0.639236;0.666361
873;calc total;1;64.9686;64.9686;64.9686
873;total;1;79.9818;79.9818;79.9818
896;initialize;1;8.80032;8.80032;8.80032
896;async;100;0.0116619;0.00133952;0.0642241
896;inner;100;0.62944;0.617103;0.638779
896;wait;100;5.18903e-05;3.1677e-05;0.000282028
896;boundary;100;0.00655944;0.00454229;0.00832978
896;calc iter;100;0.647715;0.641935;0.68748
896;calc total;1;64.9686;64.9686;64.9686
896;total;1;79.7189;79.7189;79.7189
874;initialize;1;9.0617;9.0617;9.0617
874;async;100;0.0071948;0.00134408;0.0322631
874;inner;100;0.635692;0.626613;0.644281
874;wait;100;3.65925e-05;1.9338e-05;0.000106348
874;boundary;100;0.00510865;0.00216663;0.00773149
874;calc iter;100;0.648034;0.641861;0.664992
874;calc total;1;64.9686;64.9686;64.9686
874;total;1;79.9819;79.9819;79.9819
875;initialize;1;9.06173;9.06173;9.06173
875;async;100;0.00533459;0.00138706;0.037628
875;inner;100;0.637534;0.627828;0.646586
875;wait;100;3.02111e-05;1.5459e-05;8.1998e-05
875;boundary;100;0.00513966;0.00214897;0.00818477
875;calc iter;100;0.64804;0.642957;0.669755
875;calc total;1;64.9686;64.9686;64.9686
875;total;1;79.9819;79.9819;79.9819
876;initialize;1;9.06172;9.06172;9.06172
876;async;100;0.0197848;0.00150446;0.0357738
876;inner;100;0.623679;0.611304;0.635413
876;wait;100;4.34338e-05;1.6637e-05;0.000107339
876;boundary;100;0.00453069;0.00212096;0.00852781
876;calc iter;100;0.648039;0.640304;0.658911
876;calc total;1;64.9686;64.9686;64.9686
876;total;1;79.9819;79.9819;79.9819
877;initialize;1;9.0617;9.0617;9.0617
877;async;100;0.0209496;0.00136886;0.0715049
877;inner;100;0.622141;0.605137;0.634558
877;wait;100;3.48449e-05;1.5989e-05;0.000199086
877;boundary;100;0.00498373;0.00246884;0.00847939
877;calc iter;100;0.648111;0.626061;0.682958
877;calc total;1;64.9686;64.9686;64.9686
877;total;1;79.9818;79.9818;79.9818
878;initialize;1;9.06171;9.06171;9.06171
878;async;100;0.0177044;0.0013497;0.0435394
878;inner;100;0.627279;0.614041;0.638344
878;wait;100;2.75668e-05;1.6191e-05;0.000150629
878;boundary;100;0.00310889;0.00212361;0.00589194
878;calc iter;100;0.648122;0.639652;0.663165
878;calc total;1;64.9686;64.9686;64.9686
878;total;1;79.9819;79.9819;79.9819
879;initialize;1;9.06167;9.06167;9.06167
879;async;100;0.0233914;0.00148446;0.0371116
879;inner;100;0.622041;0.611653;0.635287
879;wait;100;2.27719e-05;1.5661e-05;0.000154615
879;boundary;100;0.00266081;0.00211454;0.00539905
879;calc iter;100;0.648118;0.637578;0.659242
879;calc total;1;64.9686;64.9686;64.9686
879;total;1;79.9819;79.9819;79.9819
880;initialize;1;9.06168;9.06168;9.06168
880;async;100;0.0214375;0.00168967;0.0468012
880;inner;100;0.620276;0.609337;0.633937
880;wait;100;4.50015e-05;2.454e-05;0.000190373
880;boundary;100;0.00634469;0.00338976;0.0085097
880;calc iter;100;0.648105;0.636418;0.663926
880;calc total;1;64.9686;64.9686;64.9686
880;total;1;79.9819;79.9819;79.9819
881;initialize;1;9.06168;9.06168;9.06168
881;async;100;0.0194076;0.00132658;0.0543909
881;inner;100;0.622009;0.601195;0.635376
881;wait;100;4.12426e-05;1.8322e-05;0.000102783
881;boundary;100;0.00664082;0.00329813;0.00849674
881;calc iter;100;0.648101;0.629501;0.675621
881;calc total;1;64.9686;64.9686;64.9686
881;total;1;79.9818;79.9818;79.9818
882;initialize;1;9.06171;9.06171;9.06171
882;async;100;0.0168408;0.00135524;0.0484258
882;inner;100;0.626234;0.611988;0.63681
882;wait;100;3.54114e-05;1.6705e-05;0.000139021
882;boundary;100;0.0050064;0.00225413;0.00788625
882;calc iter;100;0.648118;0.640221;0.675258
882;calc total;1;64.9686;64.9686;64.9686
882;total;1;79.9819;79.9819;79.9819
883;initialize;1;9.06168;9.06168;9.06168
883;async;100;0.0207217;0.00134384;0.0461456
883;inner;100;0.623322;0.611721;0.633626
883;wait;100;3.2159e-05;1.7779e-05;0.000211774
883;boundary;100;0.00403746;0.00216758;0.00696055
883;calc iter;100;0.648115;0.639271;0.661017
883;calc total;1;64.9686;64.9686;64.9686
883;total;1;79.9819;79.9819;79.9819
884;initialize;1;9.06172;9.06172;9.06172
884;async;100;0.0197613;0.00136634;0.0525525
884;inner;100;0.623858;0.608629;0.634756
884;wait;100;3.55819e-05;1.5306e-05;0.000119877
884;boundary;100;0.00424231;0.00215317;0.00788974
884;calc iter;100;0.647899;0.632305;0.669055
884;calc total;1;64.9686;64.9686;64.9686
884;total;1;79.9819;79.9819;79.9819
885;initialize;1;9.06173;9.06173;9.06173
885;async;100;0.0226111;0.00136325;0.055441
885;inner;100;0.622545;0.614508;0.634987
885;wait;100;2.46009e-05;1.4267e-05;0.000107006
885;boundary;100;0.0029396;0.00210173;0.00722334
885;calc iter;100;0.648122;0.628794;0.673725
885;calc total;1;64.9686;64.9686;64.9686
885;total;1;79.9819;79.9819;79.9819
886;initialize;1;9.06171;9.06171;9.06171
886;async;100;0.0225075;0.00146602;0.052136
886;inner;100;0.621253;0.603014;0.659277
886;wait;100;3.49093e-05;1.7626e-05;0.000281807
886;boundary;100;0.0041864;0.00226023;0.00797232
886;calc iter;100;0.647983;0.618237;0.67764
886;calc total;1;64.9686;64.9686;64.9686
886;total;1;79.9819;79.9819;79.9819
887;initialize;1;9.06168;9.06168;9.06168
887;async;100;0.022876;0.00123331;0.0609167
887;inner;100;0.618084;0.596305;0.631263
887;wait;100;4.58874e-05;2.2796e-05;0.000257547
887;boundary;100;0.00666508;0.00253174;0.00864108
887;calc iter;100;0.647673;0.620672;0.677412
887;calc total;1;64.9686;64.9686;64.9686
887;total;1;79.9818;79.9818;79.9818
912;initialize;1;8.90298;8.90298;8.90298
912;async;100;0.0295315;0.00137108;0.0475433
912;inner;100;0.614087;0.59719;0.640378
912;wait;100;2.75225e-05;1.4363e-05;6.1822e-05
912;boundary;100;0.00420822;0.00211627;0.00651742
912;calc iter;100;0.647856;0.639809;0.654013
912;calc total;1;64.9686;64.9686;64.9686
912;total;1;79.8206;79.8206;79.8206
960;initialize;1;8.86584;8.86584;8.86584
960;async;100;0.0111618;0.00137305;0.026013
960;inner;100;0.631261;0.615682;0.643375
960;wait;100;3.7532e-05;2.045e-05;8.1273e-05
960;boundary;100;0.00531461;0.00333053;0.00812271
960;calc iter;100;0.647777;0.630307;0.663143
960;calc total;1;64.9686;64.9686;64.9686
960;total;1;79.7781;79.7781;79.7781
897;initialize;1;8.80029;8.80029;8.80029
897;async;100;0.00707696;0.000935388;0.049658
897;inner;100;0.635963;0.622774;0.646242
897;wait;100;3.6676e-05;1.9919e-05;8.7883e-05
897;boundary;100;0.00467707;0.00300874;0.0070093
897;calc iter;100;0.647755;0.631269;0.696373
897;calc total;1;64.9686;64.9686;64.9686
897;total;1;79.7189;79.7189;79.7189
936;initialize;1;9.08536;9.08536;9.08536
936;async;100;0.0401566;0.00140403;0.0779945
936;inner;100;0.599317;0.589083;0.638695
936;wait;100;5.62824e-05;2.3439e-05;0.000174955
936;boundary;100;0.00803438;0.00308241;0.00872991
936;calc iter;100;0.647567;0.614134;0.692691
936;calc total;1;64.9686;64.9686;64.9686
936;total;1;80.0034;80.0034;80.0034
913;initialize;1;8.90297;8.90297;8.90297
913;async;100;0.0286455;0.00133102;0.0474403
913;inner;100;0.615321;0.597922;0.636991
913;wait;100;3.08796e-05;1.6076e-05;9.2553e-05
913;boundary;100;0.00379738;0.002139;0.00604496
913;calc iter;100;0.647797;0.640427;0.654708
913;calc total;1;64.9686;64.9686;64.9686
913;total;1;79.8206;79.8206;79.8206
961;initialize;1;8.86582;8.86582;8.86582
961;async;100;0.00939108;0.0014018;0.0405557
961;inner;100;0.632794;0.618861;0.643774
961;wait;100;4.22245e-05;2.1787e-05;9.6451e-05
961;boundary;100;0.00550921;0.00316217;0.00779241
961;calc iter;100;0.647739;0.630402;0.676665
961;calc total;1;64.9686;64.9686;64.9686
961;total;1;79.7781;79.7781;79.7781
898;initialize;1;8.8003;8.8003;8.8003
898;async;100;0.0118392;0.0013402;0.0310467
898;inner;100;0.631439;0.614518;0.664956
898;wait;100;3.21941e-05;1.779e-05;0.000138547
898;boundary;100;0.00446459;0.00310009;0.00705416
898;calc iter;100;0.647777;0.637281;0.686698
898;calc total;1;64.9686;64.9686;64.9686
898;total;1;79.7189;79.7189;79.7189
937;initialize;1;9.08531;9.08531;9.08531
937;async;100;0.0350795;0.00136116;0.0798544
937;inner;100;0.605424;0.596207;0.641221
937;wait;100;5.12856e-05;2.3576e-05;0.000125493
937;boundary;100;0.00739309;0.00321686;0.00866131
937;calc iter;100;0.64795;0.633597;0.698458
937;calc total;1;64.9686;64.9686;64.9686
937;total;1;80.0033;80.0033;80.0033
914;initialize;1;8.90295;8.90295;8.90295
914;async;100;0.0255159;0.00134083;0.048179
914;inner;100;0.617738;0.600599;0.635543
914;wait;100;3.13208e-05;1.6683e-05;0.000134886
914;boundary;100;0.00445308;0.00239851;0.00770432
914;calc iter;100;0.64774;0.639401;0.661629
914;calc total;1;64.9686;64.9686;64.9686
914;total;1;79.8206;79.8206;79.8206
962;initialize;1;8.86584;8.86584;8.86584
962;async;100;0.00993233;0.00138177;0.0354744
962;inner;100;0.631681;0.616209;0.642782
962;wait;100;4.99355e-05;2.6396e-05;0.000132811
962;boundary;100;0.00605569;0.00354661;0.00833715
962;calc iter;100;0.647721;0.638687;0.66618
962;calc total;1;64.9686;64.9686;64.9686
962;total;1;79.7781;79.7781;79.7781
899;initialize;1;8.80031;8.80031;8.80031
899;async;100;0.0110711;0.00110391;0.0431785
899;inner;100;0.632095;0.616914;0.643398
899;wait;100;3.3094e-05;1.7663e-05;0.000175467
899;boundary;100;0.00453351;0.00299514;0.00701023
899;calc iter;100;0.647735;0.634735;0.667089
899;calc total;1;64.9686;64.9686;64.9686
899;total;1;79.7189;79.7189;79.7189
938;initialize;1;9.08534;9.08534;9.08534
938;async;100;0.0320551;0.00135727;0.0831602
938;inner;100;0.609348;0.601231;0.641318
938;wait;100;4.4495e-05;2.9428e-05;9.8238e-05
938;boundary;100;0.00648996;0.00317741;0.00733975
938;calc iter;100;0.647939;0.628372;0.707252
938;calc total;1;64.9686;64.9686;64.9686
938;total;1;80.0033;80.0033;80.0033
915;initialize;1;8.90302;8.90302;8.90302
915;async;100;0.0243008;0.00137114;0.049842
915;inner;100;0.619048;0.601854;0.634907
915;wait;100;3.17105e-05;1.7673e-05;0.00013392
915;boundary;100;0.00434866;0.00257156;0.00770124
915;calc iter;100;0.64773;0.639659;0.660106
915;calc total;1;64.9686;64.9686;64.9686
915;total;1;79.8206;79.8206;79.8206
963;initialize;1;8.86588;8.86588;8.86588
963;async;100;0.00544384;0.00154183;0.0256825
963;inner;100;0.636836;0.623161;0.648026
963;wait;100;4.79742e-05;2.2104e-05;0.000137391
963;boundary;100;0.00544852;0.00365225;0.00714915
963;calc iter;100;0.647778;0.630326;0.662817
963;calc total;1;64.9686;64.9686;64.9686
963;total;1;79.7781;79.7781;79.7781
900;initialize;1;8.80023;8.80023;8.80023
900;async;100;0.0134543;0.0014229;0.0363334
900;inner;100;0.628754;0.614536;0.6414
900;wait;100;4.0014e-05;1.9946e-05;0.000161057
900;boundary;100;0.00544273;0.00358361;0.00788758
900;calc iter;100;0.647693;0.638925;0.665057
900;calc total;1;64.9686;64.9686;64.9686
900;total;1;79.7188;79.7188;79.7188
939;initialize;1;9.08534;9.08534;9.08534
939;async;100;0.03042;0.00139492;0.062715
939;inner;100;0.612222;0.604627;0.642443
939;wait;100;3.7536e-05;1.9865e-05;8.0828e-05
939;boundary;100;0.00534452;0.00269808;0.0069689
939;calc iter;100;0.648026;0.627269;0.678371
939;calc total;1;64.9686;64.9686;64.9686
939;total;1;80.0033;80.0033;80.0033
916;initialize;1;8.90298;8.90298;8.90298
916;async;100;0.0274489;0.00136419;0.0577281
916;inner;100;0.615754;0.596964;0.630757
916;wait;100;3.31354e-05;1.6358e-05;0.000239426
916;boundary;100;0.00441566;0.00300482;0.00620019
916;calc iter;100;0.647653;0.636059;0.666665
916;calc total;1;64.9686;64.9686;64.9686
916;total;1;79.8206;79.8206;79.8206
964;initialize;1;8.86583;8.86583;8.86583
964;async;100;0.0152748;0.00139065;0.0600744
964;inner;100;0.625313;0.609577;0.64538
964;wait;100;4.7689e-05;2.6787e-05;0.000249636
964;boundary;100;0.006991;0.00424836;0.00836081
964;calc iter;100;0.647629;0.628498;0.68563
964;calc total;1;64.9686;64.9686;64.9686
964;total;1;79.7781;79.7781;79.7781
901;initialize;1;8.80026;8.80026;8.80026
901;async;100;0.0106691;0.00080773;0.0338461
901;inner;100;0.630809;0.607959;0.644191
901;wait;100;4.20427e-05;2.3451e-05;0.000103267
901;boundary;100;0.00611475;0.00334597;0.00850032
901;calc iter;100;0.647637;0.624412;0.665448
901;calc total;1;64.9686;64.9686;64.9686
901;total;1;79.7188;79.7188;79.7188
940;initialize;1;9.08531;9.08531;9.08531
940;async;100;0.0337077;0.00133731;0.0443234
940;inner;100;0.609714;0.603929;0.637561
940;wait;100;3.44089e-05;1.9551e-05;0.000185984
940;boundary;100;0.0046376;0.00321856;0.0062549
940;calc iter;100;0.648095;0.64008;0.661388
940;calc total;1;64.9686;64.9686;64.9686
940;total;1;80.0033;80.0033;80.0033
917;initialize;1;8.90295;8.90295;8.90295
917;async;100;0.0277601;0.00133121;0.0642964
917;inner;100;0.616038;0.599005;0.632624
917;wait;100;3.28404e-05;1.6411e-05;0.000240525
917;boundary;100;0.0038782;0.00271041;0.00791276
917;calc iter;100;0.647711;0.633437;0.667772
917;calc total;1;64.9686;64.9686;64.9686
917;total;1;79.8206;79.8206;79.8206
965;initialize;1;8.86599;8.86599;8.86599
965;async;100;0.0173059;0.00134411;0.0597797
965;inner;100;0.622869;0.605514;0.637023
965;wait;100;6.38766e-05;2.4089e-05;0.000194759
965;boundary;100;0.00740589;0.00436027;0.00848224
965;calc iter;100;0.647647;0.629437;0.681982
965;calc total;1;64.9686;64.9686;64.9686
965;total;1;79.7781;79.7781;79.7781
902;initialize;1;8.80027;8.80027;8.80027
902;async;100;0.0122685;0.000957436;0.0387226
902;inner;100;0.628646;0.618474;0.643345
902;wait;100;4.7553e-05;2.573e-05;0.00011729
902;boundary;100;0.00681946;0.00368863;0.00849073
902;calc iter;100;0.647784;0.630053;0.669824
902;calc total;1;64.9686;64.9686;64.9686
902;total;1;79.7188;79.7188;79.7188
941;initialize;1;9.08537;9.08537;9.08537
941;async;100;0.0345321;0.00146911;0.0426059
941;inner;100;0.609262;0.601976;0.640154
941;wait;100;3.55284e-05;1.95e-05;0.000123225
941;boundary;100;0.00437252;0.00252204;0.00511596
941;calc iter;100;0.648204;0.641243;0.656294
941;calc total;1;64.9686;64.9686;64.9686
941;total;1;80.0033;80.0033;80.0033
918;initialize;1;8.90299;8.90299;8.90299
918;async;100;0.027576;0.00133233;0.0711829
918;inner;100;0.614563;0.591829;0.629852
918;wait;100;4.17995e-05;1.9925e-05;0.000287834
918;boundary;100;0.00540436;0.00360299;0.00840115
918;calc iter;100;0.647587;0.625768;0.672095
918;calc total;1;64.9686;64.9686;64.9686
918;total;1;79.8206;79.8206;79.8206
966;initialize;1;8.86584;8.86584;8.86584
966;async;100;0.017275;0.00136528;0.0472824
966;inner;100;0.624023;0.605553;0.637809
966;wait;100;4.7726e-05;2.2364e-05;0.000217919
966;boundary;100;0.00636065;0.00393755;0.00832587
966;calc iter;100;0.647708;0.638166;0.668427
966;calc total;1;64.9686;64.9686;64.9686
966;total;1;79.7781;79.7781;79.7781
903;initialize;1;8.80028;8.80028;8.80028
903;async;100;0.0111616;0.0013646;0.0493679
903;inner;100;0.629422;0.618653;0.643673
903;wait;100;4.24297e-05;1.8741e-05;9.4606e-05
903;boundary;100;0.0071964;0.00327562;0.00854772
903;calc iter;100;0.647824;0.6262;0.676214
903;calc total;1;64.9686;64.9686;64.9686
903;total;1;79.7188;79.7188;79.7188
942;initialize;1;9.08532;9.08532;9.08532
942;async;100;0.0402152;0.0013327;0.0482047
942;inner;100;0.603942;0.596837;0.635439
942;wait;100;3.09043e-05;1.6119e-05;0.000176076
942;boundary;100;0.00402597;0.00215326;0.0064693
942;calc iter;100;0.648216;0.632981;0.674939
942;calc total;1;64.9686;64.9686;64.9686
942;total;1;80.0033;80.0033;80.0033
919;initialize;1;8.90297;8.90297;8.90297
919;async;100;0.0216142;0.00107722;0.0630303
919;inner;100;0.619474;0.596908;0.636683
919;wait;100;4.75342e-05;2.2786e-05;9.1146e-05
919;boundary;100;0.00604138;0.00331233;0.00852062
919;calc iter;100;0.647178;0.624998;0.671746
919;calc total;1;64.9686;64.9686;64.9686
919;total;1;79.8206;79.8206;79.8206
967;initialize;1;8.86589;8.86589;8.86589
967;async;100;0.0143115;0.00136101;0.0458303
967;inner;100;0.626972;0.608716;0.640822
967;wait;100;5.80472e-05;2.6153e-05;0.000230922
967;boundary;100;0.00652301;0.00329866;0.00843391
967;calc iter;100;0.647867;0.629834;0.677285
967;calc total;1;64.9686;64.9686;64.9686
967;total;1;79.7782;79.7782;79.7782
904;initialize;1;8.80024;8.80024;8.80024
904;async;100;0.00740292;0.000790176;0.0422241
904;inner;100;0.634982;0.621788;0.645908
904;wait;100;3.50741e-05;1.8299e-05;9.6979e-05
904;boundary;100;0.00548437;0.00307368;0.00713447
904;calc iter;100;0.647906;0.634528;0.678607
904;calc total;1;64.9686;64.9686;64.9686
904;total;1;79.7188;79.7188;79.7188
943;initialize;1;9.08537;9.08537;9.08537
943;async;100;0.0406286;0.001333;0.0479712
943;inner;100;0.603121;0.595961;0.639824
943;wait;100;3.78135e-05;2.0932e-05;0.00013712
943;boundary;100;0.00450771;0.00209466;0.0058687
943;calc iter;100;0.648297;0.62902;0.66144
943;calc total;1;64.9686;64.9686;64.9686
943;total;1;80.0034;80.0034;80.0034
920;initialize;1;8.90298;8.90298;8.90298
920;async;100;0.0236613;0.00141161;0.0696456
920;inner;100;0.619277;0.597491;0.635664
920;wait;100;3.75343e-05;1.8916e-05;0.0001094
920;boundary;100;0.00435988;0.00214068;0.00791581
920;calc iter;100;0.647337;0.632129;0.681015
920;calc total;1;64.9686;64.9686;64.9686
920;total;1;79.8206;79.8206;79.8206
968;initialize;1;8.86589;8.86589;8.86589
968;async;100;0.0143223;0.00141797;0.0624752
968;inner;100;0.627022;0.610834;0.642875
968;wait;100;5.85349e-05;2.7879e-05;0.000113167
968;boundary;100;0.00655734;0.00275554;0.0083174
968;calc iter;100;0.647963;0.635111;0.682985
968;calc total;1;64.9686;64.9686;64.9686
968;total;1;79.7782;79.7782;79.7782
905;initialize;1;8.80018;8.80018;8.80018
905;async;100;0.00891254;0.00106564;0.0560074
905;inner;100;0.633677;0.615047;0.644918
905;wait;100;3.69796e-05;1.9888e-05;0.00010016
905;boundary;100;0.00528106;0.00310634;0.00776611
944;initialize;1;9.08537;9.08537;9.08537
944;async;100;0.033019;0.000833333;0.0389949
944;inner;100;0.610991;0.60587;0.642121
944;wait;100;3.55908e-05;1.8365e-05;0.000152988
944;boundary;100;0.00416484;0.00223824;0.00510032
944;calc iter;100;0.648212;0.641252;0.65401
944;calc total;1;64.9686;64.9686;64.9686
944;total;1;80.0033;80.0033;80.0033
921;initialize;1;8.90294;8.90294;8.90294
921;async;100;0.0250546;0.00137701;0.0737851
921;inner;100;0.616113;0.591318;0.635896
921;wait;100;4.23049e-05;1.9833e-05;0.000103422
921;boundary;100;0.00608733;0.00333843;0.00852671
921;calc iter;100;0.647299;0.62671;0.687451
921;calc total;1;64.9686;64.9686;64.9686
921;total;1;79.8206;79.8206;79.8206
969;initialize;1;8.86586;8.86586;8.86586
969;async;100;0.0125723;0.000969087;0.0726733
969;inner;100;0.628604;0.610641;0.643897
969;wait;100;4.92005e-05;1.8755e-05;8.6576e-05
969;boundary;100;0.00674702;0.00236733;0.00787858
969;calc iter;100;0.647975;0.624964;0.691059
969;calc total;1;64.9686;64.9686;64.9686
969;total;1;79.7781;79.7781;79.7781
905;calc iter;100;0.647909;0.630249;0.690514
905;calc total;1;64.9686;64.9686;64.9686
905;total;1;79.7188;79.7188;79.7188
945;initialize;1;9.08533;9.08533;9.08533
945;async;100;0.0318085;0.00134526;0.042983
945;inner;100;0.611925;0.606511;0.641606
945;wait;100;3.6088e-05;1.8911e-05;8.7624e-05
945;boundary;100;0.00441619;0.00292038;0.00561231
945;calc iter;100;0.648187;0.640791;0.658075
945;calc total;1;64.9686;64.9686;64.9686
945;total;1;80.0033;80.0033;80.0033
922;initialize;1;8.90299;8.90299;8.90299
922;async;100;0.0288003;0.00132533;0.0696006
922;inner;100;0.612075;0.582324;0.634696
922;wait;100;4.09009e-05;1.6593e-05;0.000156058
922;boundary;100;0.00642503;0.00239211;0.00863031
922;calc iter;100;0.647343;0.606947;0.672418
922;calc total;1;64.9686;64.9686;64.9686
922;total;1;79.8206;79.8206;79.8206
970;initialize;1;8.86581;8.86581;8.86581
970;async;100;0.0144234;0.00134799;0.0477047
970;inner;100;0.626464;0.612426;0.671147
970;wait;100;5.34213e-05;2.5602e-05;0.000135839
970;boundary;100;0.00704654;0.00219529;0.00812087
970;calc iter;100;0.64799;0.627981;0.695467
970;calc total;1;64.9686;64.9686;64.9686
970;total;1;79.7781;79.7781;79.7781
906;initialize;1;8.8002;8.8002;8.8002
906;async;100;0.012373;0.0012753;0.0597885
906;inner;100;0.629738;0.619337;0.640958
906;wait;100;4.13003e-05;1.9907e-05;0.000203895
906;boundary;100;0.00580384;0.00335678;0.00838272
906;calc iter;100;0.647958;0.632704;0.684623
906;calc total;1;64.9686;64.9686;64.9686
906;total;1;79.7188;79.7188;79.7188
946;initialize;1;9.08534;9.08534;9.08534
946;async;100;0.0301655;0.00140613;0.0488188
946;inner;100;0.61261;0.603881;0.642161
946;wait;100;3.71488e-05;2.273e-05;7.5925e-05
946;boundary;100;0.00524056;0.00281695;0.00775649
946;calc iter;100;0.648055;0.635481;0.662898
946;calc total;1;64.9686;64.9686;64.9686
946;total;1;80.0033;80.0033;80.0033
971;initialize;1;8.86581;8.86581;8.86581
971;async;100;0.0141287;0.00113642;0.0247372
971;inner;100;0.626703;0.611059;0.652786
971;wait;100;5.94237e-05;2.7082e-05;0.000180732
971;boundary;100;0.00716104;0.002135;0.00815228
971;calc iter;100;0.648055;0.624315;0.673025
971;calc total;1;64.9686;64.9686;64.9686
971;total;1;79.7781;79.7781;79.7781
907;initialize;1;8.80022;8.80022;8.80022
907;async;100;0.0153303;0.00131225;0.0365462
907;inner;100;0.627671;0.616942;0.640182
907;wait;100;3.41498e-05;1.7799e-05;0.000164444
907;boundary;100;0.00490858;0.00345267;0.00776246
907;calc iter;100;0.647946;0.63248;0.666763
907;calc total;1;64.9686;64.9686;64.9686
907;total;1;79.7188;79.7188;79.7188
947;initialize;1;9.08537;9.08537;9.08537
947;async;100;0.0359241;0.001381;0.0550486
947;inner;100;0.60502;0.59283;0.636769
947;wait;100;4.39685e-05;2.8888e-05;0.000196914
947;boundary;100;0.00693332;0.00411583;0.00855866
947;calc iter;100;0.647923;0.631529;0.665314
947;calc total;1;64.9686;64.9686;64.9686
947;total;1;80.0033;80.0033;80.0033
972;initialize;1;8.86585;8.86585;8.86585
972;async;100;0.0173372;0.00142643;0.0230751
972;inner;100;0.623526;0.616479;0.641541
972;wait;100;6.37131e-05;2.8527e-05;0.000191446
972;boundary;100;0.0073322;0.00379405;0.00778206
972;calc iter;100;0.648261;0.637094;0.657664
972;calc total;1;64.9686;64.9686;64.9686
972;total;1;79.7781;79.7781;79.7781
908;initialize;1;8.80026;8.80026;8.80026
908;async;100;0.00836997;0.00139591;0.0235817
908;inner;100;0.633889;0.626347;0.646337
908;wait;100;3.35667e-05;1.7285e-05;9.2254e-05
908;boundary;100;0.00572393;0.00237764;0.00757919
908;calc iter;100;0.648018;0.640259;0.654915
908;calc total;1;64.9686;64.9686;64.9686
908;total;1;79.7188;79.7188;79.7188
948;initialize;1;9.08541;9.08541;9.08541
948;async;100;0.0177302;0.000740502;0.0426303
948;inner;100;0.624461;0.604929;0.645058
948;wait;100;3.80688e-05;1.6501e-05;8.6932e-05
948;boundary;100;0.00566351;0.00210993;0.00799685
948;calc iter;100;0.647895;0.634781;0.66686
948;calc total;1;64.9686;64.9686;64.9686
948;total;1;80.0034;80.0034;80.0034
973;initialize;1;8.86588;8.86588;8.86588
973;async;100;0.0156752;0.00139204;0.0215125
973;inner;100;0.626209;0.616561;0.642566
973;wait;100;3.87534e-05;1.6975e-05;0.000201105
973;boundary;100;0.00639211;0.00251697;0.00679736
973;calc iter;100;0.648317;0.628682;0.659345
973;calc total;1;64.9686;64.9686;64.9686
973;total;1;79.7781;79.7781;79.7781
909;initialize;1;8.80027;8.80027;8.80027
909;async;100;0.0161679;0.00140744;0.0306167
909;inner;100;0.625706;0.618714;0.639872
909;wait;100;3.61432e-05;1.9596e-05;0.00026921
909;boundary;100;0.00609051;0.00284461;0.00769657
909;calc iter;100;0.648002;0.641666;0.661631
909;calc total;1;64.9686;64.9686;64.9686
909;total;1;79.7188;79.7188;79.7188
949;initialize;1;9.08537;9.08537;9.08537
949;async;100;0.0248178;0.000512362;0.0448084
949;inner;100;0.618357;0.604926;0.643535
949;wait;100;3.3096e-05;1.664e-05;0.000180251
949;boundary;100;0.00447935;0.00213288;0.00796918
949;calc iter;100;0.647689;0.634067;0.661877
949;calc total;1;64.9686;64.9686;64.9686
949;total;1;80.0034;80.0034;80.0034
974;initialize;1;8.86586;8.86586;8.86586
974;async;100;0.0146555;0.00137562;0.0190508
974;inner;100;0.626754;0.613555;0.643523
974;wait;100;4.34242e-05;1.9468e-05;0.000146893
974;boundary;100;0.00690852;0.00216357;0.0072559
974;calc iter;100;0.648364;0.626499;0.661187
974;calc total;1;64.9686;64.9686;64.9686
974;total;1;79.7781;79.7781;79.7781
910;initialize;1;8.80022;8.80022;8.80022
910;async;100;0.0141067;0.00128833;0.0421723
910;inner;100;0.627219;0.617579;0.641548
910;wait;100;3.94934e-05;1.6435e-05;0.000140393
910;boundary;100;0.0066752;0.00216146;0.00782644
910;calc iter;100;0.648043;0.640039;0.665159
910;calc total;1;64.9686;64.9686;64.9686
910;total;1;79.7188;79.7188;79.7188
950;initialize;1;9.08541;9.08541;9.08541
950;async;100;0.0224685;0.00135793;0.0360958
950;inner;100;0.619411;0.609436;0.639277
950;wait;100;4.71493e-05;2.0574e-05;0.00019586
950;boundary;100;0.00565217;0.00225895;0.00843406
950;calc iter;100;0.64758;0.629262;0.659683
950;calc total;1;64.9686;64.9686;64.9686
950;total;1;80.0033;80.0033;80.0033
975;initialize;1;8.86584;8.86584;8.86584
975;async;100;0.0103844;0.00135654;0.0150091
975;inner;100;0.631073;0.615174;0.647232
911;initialize;1;8.80024;8.80024;8.80024
911;async;100;0.0160193;0.000917141;0.0378187
911;inner;100;0.625334;0.616757;0.642639
911;wait;100;3.76993e-05;1.6164e-05;0.000156562
911;boundary;100;0.00668275;0.00214595;0.00781882
911;calc iter;100;0.648076;0.627547;0.662068
911;calc total;1;64.9686;64.9686;64.9686
911;total;1;79.7188;79.7188;79.7188
951;initialize;1;9.0854;9.0854;9.0854
951;async;100;0.0217509;0.00136167;0.0382999
951;inner;100;0.618034;0.60764;0.637225
951;wait;100;5.76333e-05;2.5416e-05;0.000140902
951;boundary;100;0.00762218;0.00352339;0.00860272
951;calc iter;100;0.647467;0.632231;0.666675
951;calc total;1;64.9686;64.9686;64.9686
951;total;1;80.0034;80.0034;80.0034
975;wait;100;4.88005e-05;2.4774e-05;0.00015458
975;boundary;100;0.00694179;0.00214966;0.00722318
975;calc iter;100;0.64845;0.627643;0.664385
975;calc total;1;64.9686;64.9686;64.9686
975;total;1;79.7781;79.7781;79.7781
952;initialize;1;9.08535;9.08535;9.08535
952;async;100;0.0168967;0.00134263;0.0492417
952;inner;100;0.626212;0.611298;0.636794
952;wait;100;3.44834e-05;1.9011e-05;0.000160821
952;boundary;100;0.00455292;0.00245929;0.00817268
952;calc iter;100;0.647698;0.633529;0.66849
952;calc total;1;64.9686;64.9686;64.9686
952;total;1;80.0033;80.0033;80.0033
976;initialize;1;8.86582;8.86582;8.86582
976;async;100;0.0217133;0.00136705;0.0267213
976;inner;100;0.620087;0.609847;0.636873
976;wait;100;4.48635e-05;1.9196e-05;0.000263764
976;boundary;100;0.00646584;0.00243794;0.00715787
976;calc iter;100;0.648313;0.629873;0.657591
976;calc total;1;64.9686;64.9686;64.9686
976;total;1;79.7781;79.7781;79.7781
953;initialize;1;9.08537;9.08537;9.08537
953;async;100;0.019095;0.00134873;0.0510846
953;inner;100;0.622924;0.605821;0.635859
953;wait;100;3.97402e-05;2.3472e-05;0.000123352
953;boundary;100;0.0056356;0.00289215;0.00849029
953;calc iter;100;0.647696;0.631223;0.676635
953;calc total;1;64.9686;64.9686;64.9686
953;total;1;80.0034;80.0034;80.0034
954;initialize;1;9.0854;9.0854;9.0854
954;async;100;0.0157034;0.00133876;0.0493067
954;inner;100;0.628143;0.614673;0.645607
954;wait;100;3.20758e-05;1.7365e-05;0.0001569
954;boundary;100;0.0038382;0.00214442;0.00684825
954;calc iter;100;0.647718;0.635955;0.667436
954;calc total;1;64.9686;64.9686;64.9686
954;total;1;80.0034;80.0034;80.0034
955;initialize;1;9.08538;9.08538;9.08538
955;async;100;0.0216107;0.00135013;0.0892766
955;inner;100;0.619865;0.58787;0.633332
955;wait;100;4.71867e-05;2.1931e-05;0.000266044
955;boundary;100;0.00614373;0.00298397;0.00845381
955;calc iter;100;0.647669;0.610074;0.710627
955;calc total;1;64.9686;64.9686;64.9686
955;total;1;80.0033;80.0033;80.0033
956;initialize;1;9.08537;9.08537;9.08537
956;async;100;0.0180918;0.00133847;0.0745652
956;inner;100;0.625371;0.598776;0.637168
956;wait;100;3.25173e-05;1.6201e-05;0.000108068
956;boundary;100;0.00419656;0.00256363;0.00779965
956;calc iter;100;0.647694;0.622958;0.702832
956;calc total;1;64.9686;64.9686;64.9686
956;total;1;80.0034;80.0034;80.0034
957;initialize;1;9.08539;9.08539;9.08539
957;async;100;0.0192007;0.00134258;0.0514526
957;inner;100;0.625312;0.612093;0.638012
957;wait;100;2.86545e-05;1.6781e-05;0.000102866
957;boundary;100;0.00318242;0.00214462;0.00762627
957;calc iter;100;0.647725;0.636219;0.666349
957;calc total;1;64.9686;64.9686;64.9686
957;total;1;80.0033;80.0033;80.0033
958;initialize;1;9.08541;9.08541;9.08541
958;async;100;0.020995;0.00135342;0.0508877
958;inner;100;0.622885;0.608462;0.639487
958;wait;100;3.30928e-05;1.5404e-05;0.000253549
958;boundary;100;0.00380084;0.00215526;0.00838938
958;calc iter;100;0.647715;0.623892;0.674358
958;calc total;1;64.9686;64.9686;64.9686
958;total;1;80.0034;80.0034;80.0034
959;initialize;1;9.0854;9.0854;9.0854
959;async;100;0.0140177;0.00137758;0.0354178
959;inner;100;0.630683;0.618851;0.643077
959;wait;100;2.92653e-05;1.8227e-05;7.6421e-05
959;boundary;100;0.00301589;0.00212195;0.00720113
959;calc iter;100;0.647748;0.632341;0.667204
959;calc total;1;64.9686;64.9686;64.9686
959;total;1;80.0034;80.0034;80.0034
923;initialize;1;8.90307;8.90307;8.90307
923;async;100;0.0223286;0.00158294;0.0461064
923;inner;100;0.619605;0.602887;0.63928
923;wait;100;4.32017e-05;1.6119e-05;8.8469e-05
923;boundary;100;0.00552376;0.0021456;0.00833223
923;calc iter;100;0.647502;0.633571;0.6667
923;calc total;1;64.9686;64.9686;64.9686
923;total;1;79.8206;79.8206;79.8206
924;initialize;1;8.90302;8.90302;8.90302
924;async;100;0.0177275;0.00133821;0.0395929
924;inner;100;0.624473;0.610029;0.639276
924;wait;100;4.25754e-05;1.4949e-05;8.6268e-05
924;boundary;100;0.0053984;0.0021639;0.00858504
924;calc iter;100;0.647643;0.628802;0.675639
924;calc total;1;64.9686;64.9686;64.9686
924;total;1;79.8206;79.8206;79.8206
925;initialize;1;8.90304;8.90304;8.90304
925;async;100;0.0173123;0.000512792;0.0447382
925;inner;100;0.623898;0.609895;0.648466
925;wait;100;4.62801e-05;1.8461e-05;8.8154e-05
925;boundary;100;0.00638892;0.00220095;0.00859759
925;calc iter;100;0.647647;0.624807;0.672543
925;calc total;1;64.9686;64.9686;64.9686
925;total;1;79.8206;79.8206;79.8206
926;initialize;1;8.90304;8.90304;8.90304
926;async;100;0.0176722;0.00135131;0.0469908
926;inner;100;0.62357;0.612349;0.63777
926;wait;100;4.23586e-05;1.8211e-05;9.5944e-05
926;boundary;100;0.00636108;0.0022131;0.00865982
926;calc iter;100;0.647647;0.638298;0.665716
926;calc total;1;64.9686;64.9686;64.9686
926;total;1;79.8206;79.8206;79.8206
927;initialize;1;8.90307;8.90307;8.90307
927;async;100;0.0178806;0.00135562;0.0562757
927;inner;100;0.625204;0.61098;0.636787
927;wait;100;3.09891e-05;1.5731e-05;0.000105489
927;boundary;100;0.00453188;0.00218495;0.00754146
927;calc iter;100;0.647649;0.634024;0.673363
927;calc total;1;64.9686;64.9686;64.9686
927;total;1;79.8207;79.8207;79.8207
928;initialize;1;8.90301;8.90301;8.90301
928;async;100;0.0198833;0.00132901;0.0733759
928;inner;100;0.622953;0.604609;0.633708
928;wait;100;3.51182e-05;1.4267e-05;0.000258185
928;boundary;100;0.00471268;0.00237149;0.00854742
928;calc iter;100;0.647586;0.618342;0.689412
928;calc total;1;64.9686;64.9686;64.9686
928;total;1;79.8207;79.8207;79.8207
929;initialize;1;8.90302;8.90302;8.90302
929;async;100;0.018492;0.00131462;0.076016
929;inner;100;0.626064;0.606259;0.637469
929;wait;100;2.41842e-05;1.4869e-05;0.000104185
929;boundary;100;0.00305286;0.00217118;0.00665169
929;calc iter;100;0.647634;0.633005;0.687618
929;calc total;1;64.9686;64.9686;64.9686
929;total;1;79.8206;79.8206;79.8206
930;initialize;1;8.903;8.903;8.903
930;async;100;0.0205048;0.00130677;0.0591126
930;inner;100;0.623601;0.600477;0.634564
930;wait;100;2.63067e-05;1.3808e-05;0.000226956
930;boundary;100;0.00348899;0.00210594;0.00547828
930;calc iter;100;0.647623;0.639705;0.664494
930;calc total;1;64.9686;64.9686;64.9686
930;total;1;79.8206;79.8206;79.8206
931;initialize;1;8.90307;8.90307;8.90307
931;async;100;0.0209184;0.0013397;0.048356
931;inner;100;0.623392;0.612496;0.63557
931;wait;100;2.37208e-05;1.5474e-05;0.000144052
931;boundary;100;0.00327848;0.00208241;0.00653313
931;calc iter;100;0.647614;0.634157;0.6653
931;calc total;1;64.9686;64.9686;64.9686
931;total;1;79.8206;79.8206;79.8206
932;initialize;1;8.90304;8.90304;8.90304
932;async;100;0.0205942;0.00136015;0.0520707
932;inner;100;0.623256;0.605815;0.636685
932;wait;100;2.62325e-05;1.5644e-05;0.000131932
932;boundary;100;0.00355162;0.00214883;0.00840476
932;calc iter;100;0.64743;0.637401;0.677719
932;calc total;1;64.9686;64.9686;64.9686
932;total;1;79.8206;79.8206;79.8206
933;initialize;1;8.90303;8.90303;8.90303
933;async;100;0.0179303;0.00134358;0.060419
933;inner;100;0.62437;0.601258;0.636023
933;wait;100;3.44688e-05;1.6125e-05;0.000125383
933;boundary;100;0.00513899;0.00259825;0.00851007
933;calc iter;100;0.647475;0.629565;0.689956
933;calc total;1;64.9686;64.9686;64.9686
933;total;1;79.8206;79.8206;79.8206
934;initialize;1;8.90305;8.90305;8.90305
934;async;100;0.0205201;0.00138381;0.0684736
934;inner;100;0.620168;0.599869;0.639073
934;wait;100;4.93644e-05;2.0893e-05;0.000146098
934;boundary;100;0.00681859;0.0022413;0.00865609
934;calc iter;100;0.647558;0.623851;0.673164
934;calc total;1;64.9686;64.9686;64.9686
934;total;1;79.8207;79.8207;79.8207
935;initialize;1;8.90306;8.90306;8.90306
935;async;100;0.0160839;0.00136761;0.0465486
935;inner;100;0.627177;0.60332;0.677411
935;wait;100;3.27885e-05;1.5797e-05;9.0328e-05
935;boundary;100;0.00435095;0.00210634;0.0087393
935;calc iter;100;0.647647;0.611632;0.697054
935;calc total;1;64.9686;64.9686;64.9686
935;total;1;79.8206;79.8206;79.8206
984;initialize;1;9.1481;9.1481;9.1481
984;async;100;0.00309618;0.000974435;0.0166905
984;inner;100;0.638397;0.632206;0.651728
984;wait;100;5.61096e-05;2.6293e-05;8.6553e-05
984;boundary;100;0.00628811;0.00305454;0.00808723
984;calc iter;100;0.647839;0.638303;0.673723
984;calc total;1;64.9686;64.9686;64.9686
984;total;1;80.0668;80.0668;80.0668
985;initialize;1;9.14815;9.14815;9.14815
985;async;100;0.00412574;0.00105821;0.0334209
985;inner;100;0.637322;0.627276;0.661067
985;wait;100;5.84195e-05;2.4385e-05;0.000137635
985;boundary;100;0.00633217;0.00275266;0.00754036
985;calc iter;100;0.64784;0.633516;0.667278
985;calc total;1;64.9686;64.9686;64.9686
985;total;1;80.0669;80.0669;80.0669
977;initialize;1;8.86589;8.86589;8.86589
977;async;100;0.0111367;0.000714397;0.0187937
977;inner;100;0.630408;0.623373;0.646301
977;wait;100;4.31894e-05;2.2189e-05;8.5204e-05
977;boundary;100;0.0067028;0.00263866;0.00726724
977;calc iter;100;0.648293;0.631301;0.659494
977;calc total;1;64.9686;64.9686;64.9686
977;total;1;79.7782;79.7782;79.7782
986;initialize;1;9.14808;9.14808;9.14808
986;async;100;0.00332339;0.000652811;0.0302683
986;inner;100;0.638532;0.627277;0.653543
986;wait;100;4.87914e-05;2.5243e-05;8.6539e-05
986;boundary;100;0.00592881;0.00277346;0.00715024
986;calc iter;100;0.647835;0.638757;0.670973
986;calc total;1;64.9686;64.9686;64.9686
986;total;1;80.0668;80.0668;80.0668
1008;initialize;1;9.15799;9.15799;9.15799
1008;async;100;0.0417823;0.0014438;0.0571548
1008;inner;100;0.599019;0.586987;0.639767
1008;wait;100;5.048e-05;1.8995e-05;6.9936e-05
1008;boundary;100;0.00740328;0.00210733;0.0080178
1008;calc iter;100;0.648257;0.630811;0.659313
1008;calc total;1;64.9686;64.9686;64.9686
1008;total;1;80.0753;80.0753;80.0753
1056;initialize;1;9.28758;9.28758;9.28758
1056;async;100;0.0130465;0.00136452;0.0588424
1056;inner;100;0.628573;0.609315;0.644468
1056;wait;100;4.41193e-05;2.4614e-05;0.000117917
1056;boundary;100;0.00633618;0.00426276;0.0084362
1056;calc iter;100;0.648002;0.631358;0.679011
1056;calc total;1;64.9686;64.9686;64.9686
1056;total;1;80.2077;80.2077;80.2077
1032;initialize;1;8.89014;8.89014;8.89014
1032;async;100;0.0173564;0.000785057;0.0311315
1032;inner;100;0.622986;0.615986;0.645943
1032;wait;100;5.02606e-05;3.1836e-05;0.000141675
1032;boundary;100;0.00785169;0.00315955;0.00861866
1032;calc iter;100;0.648246;0.639518;0.671753
1032;calc total;1;64.9686;64.9686;64.9686
1032;total;1;79.8108;79.8108;79.8108
978;initialize;1;8.8659;8.8659;8.8659
978;async;100;0.0182513;0.00140131;0.0282693
978;inner;100;0.622738;0.617496;0.643624
978;wait;100;4.10869e-05;2.4774e-05;0.000121388
978;boundary;100;0.00717657;0.00370887;0.00761539
978;calc iter;100;0.648209;0.639413;0.660927
978;calc total;1;64.9686;64.9686;64.9686
978;total;1;79.7782;79.7782;79.7782
987;initialize;1;9.14816;9.14816;9.14816
987;async;100;0.00455337;0.00115992;0.0479917
987;inner;100;0.637177;0.615838;0.652137
987;wait;100;5.46569e-05;2.7787e-05;0.000167918
987;boundary;100;0.00605225;0.00308879;0.0075428
987;calc iter;100;0.647839;0.62628;0.685608
987;calc total;1;64.9686;64.9686;64.9686
987;total;1;80.0669;80.0669;80.0669
1009;initialize;1;9.15799;9.15799;9.15799
1009;async;100;0.0370383;0.00136435;0.0473261
1009;inner;100;0.604916;0.593829;0.639635
1009;wait;100;3.96135e-05;1.4895e-05;9.2928e-05
1009;boundary;100;0.00610535;0.00213796;0.0077586
1009;calc iter;100;0.648102;0.638858;0.65924
1009;calc total;1;64.9686;64.9686;64.9686
1009;total;1;80.0753;80.0753;80.0753
1057;initialize;1;9.28764;9.28764;9.28764
1057;async;100;0.00955109;0.000723091;0.0581669
1057;inner;100;0.631679;0.611884;0.647142
1057;wait;100;4.56896e-05;2.5031e-05;0.000102253
1057;boundary;100;0.0066375;0.00316781;0.00842922
1057;calc iter;100;0.647915;0.626774;0.682391
1057;calc total;1;64.9686;64.9686;64.9686
1057;total;1;80.2077;80.2077;80.2077
1033;initialize;1;8.89015;8.89015;8.89015
1033;async;100;0.017564;0.00140567;0.0359919
1033;inner;100;0.62384;0.615634;0.643643
1033;wait;100;4.72443e-05;2.38e-05;0.000153076
1033;boundary;100;0.0068535;0.00372803;0.00797966
1033;calc iter;100;0.648306;0.640301;0.66693
1033;calc total;1;64.9686;64.9686;64.9686
1033;total;1;79.8107;79.8107;79.8107
979;initialize;1;8.86586;8.86586;8.86586
979;async;100;0.0151776;0.000815447;0.0240479
979;inner;100;0.625587;0.621462;0.64482
979;wait;100;5.18572e-05;2.8952e-05;0.000101386
979;boundary;100;0.0073078;0.0031773;0.00782059
979;calc iter;100;0.648128;0.640529;0.65885
979;calc total;1;64.9686;64.9686;64.9686
979;total;1;79.7782;79.7782;79.7782
988;initialize;1;9.14823;9.14823;9.14823
988;async;100;0.00758202;0.000938591;0.0538274
988;inner;100;0.634919;0.613708;0.644619
988;wait;100;4.19278e-05;2.3094e-05;0.000150386
988;boundary;100;0.00529343;0.00301702;0.00642374
988;calc iter;100;0.647838;0.629014;0.689065
988;calc total;1;64.9686;64.9686;64.9686
988;total;1;80.0669;80.0669;80.0669
1010;initialize;1;9.15797;9.15797;9.15797
1010;async;100;0.0352931;0.00134629;0.0489221
1010;inner;100;0.608355;0.597518;0.638308
1010;wait;100;3.11895e-05;1.5441e-05;0.00012875
1010;boundary;100;0.0043079;0.00225972;0.00653941
1010;calc iter;100;0.64799;0.642351;0.656137
1010;calc total;1;64.9686;64.9686;64.9686
1010;total;1;80.0753;80.0753;80.0753
1058;initialize;1;9.28763;9.28763;9.28763
1058;async;100;0.0144549;0.00135568;0.0827611
1058;inner;100;0.626774;0.607195;0.64256
1058;wait;100;4.44393e-05;2.1805e-05;0.000153244
1058;boundary;100;0.00660867;0.00306342;0.00872866
1058;calc iter;100;0.647884;0.626551;0.698838
1058;calc total;1;64.9686;64.9686;64.9686
1058;total;1;80.2077;80.2077;80.2077
1034;initialize;1;8.89016;8.89016;8.89016
1034;async;100;0.0156939;0.000967348;0.0343432
1034;inner;100;0.625704;0.61805;0.647361
1034;wait;100;4.92557e-05;2.2542e-05;8.7399e-05
1034;boundary;100;0.0068521;0.00289347;0.00856309
1034;calc iter;100;0.648302;0.637849;0.674838
1034;calc total;1;64.9686;64.9686;64.9686
1034;total;1;79.8108;79.8108;79.8108
980;initialize;1;8.86586;8.86586;8.86586
980;async;100;0.0142709;0.000750775;0.0236829
980;inner;100;0.626457;0.622535;0.645029
980;wait;100;5.90451e-05;3.2973e-05;9.1078e-05
980;boundary;100;0.00726663;0.00312998;0.00792695
980;calc iter;100;0.648057;0.638224;0.659742
980;calc total;1;64.9686;64.9686;64.9686
980;total;1;79.7782;79.7782;79.7782
989;initialize;1;9.14813;9.14813;9.14813
989;async;100;0.00405016;0.000705287;0.0595552
989;inner;100;0.638845;0.610771;0.648091
989;wait;100;3.98527e-05;1.9645e-05;8.2689e-05
989;boundary;100;0.00494587;0.00211172;0.00660716
989;calc iter;100;0.647882;0.639331;0.675886
989;calc total;1;64.9686;64.9686;64.9686
989;total;1;80.0668;80.0668;80.0668
1011;initialize;1;9.15801;9.15801;9.15801
1011;async;100;0.0323747;0.00132916;0.04978
1011;inner;100;0.612126;0.601839;0.639415
1011;wait;100;2.6953e-05;1.7515e-05;0.000108498
1011;boundary;100;0.00344145;0.00233646;0.00556523
1011;calc iter;100;0.647971;0.639821;0.658681
1011;calc total;1;64.9686;64.9686;64.9686
1011;total;1;80.0753;80.0753;80.0753
1059;initialize;1;9.2876;9.2876;9.2876
1059;async;100;0.0063143;0.00133064;0.0722052
1059;inner;100;0.635691;0.618067;0.649764
1059;wait;100;4.53252e-05;2.544e-05;0.000150383
1059;boundary;100;0.0059539;0.00407097;0.00820966
1059;calc iter;100;0.648006;0.627539;0.702132
1059;calc total;1;64.9686;64.9686;64.9686
1059;total;1;80.2077;80.2077;80.2077
1035;initialize;1;8.89018;8.89018;8.89018
1035;async;100;0.0139514;0.000705629;0.0223684
1035;inner;100;0.628226;0.622034;0.646593
1035;wait;100;4.50984e-05;2.6727e-05;8.2949e-05
1035;boundary;100;0.00606861;0.00296291;0.00781868
1035;calc iter;100;0.648293;0.642052;0.658003
1035;calc total;1;64.9686;64.9686;64.9686
1035;total;1;79.8108;79.8108;79.8108
981;initialize;1;8.86582;8.86582;8.86582
981;async;100;0.0168326;0.00110565;0.0268054
981;inner;100;0.623632;0.619348;0.643903
981;wait;100;4.9037e-05;3.1024e-05;0.000128985
981;boundary;100;0.00743865;0.00360183;0.00842234
981;calc iter;100;0.647955;0.63585;0.658075
981;calc total;1;64.9686;64.9686;64.9686
981;total;1;79.7781;79.7781;79.7781
990;initialize;1;9.14811;9.14811;9.14811
990;async;100;0.0064609;0.00115677;0.0554469
990;inner;100;0.636589;0.613932;0.645715
990;wait;100;3.0768e-05;1.5774e-05;0.00012416
990;boundary;100;0.00477831;0.00218009;0.00655504
990;calc iter;100;0.647861;0.624287;0.675829
990;calc total;1;64.9686;64.9686;64.9686
990;total;1;80.0668;80.0668;80.0668
1012;initialize;1;9.15797;9.15797;9.15797
1012;async;100;0.0328105;0.00132824;0.0472271
1012;inner;100;0.610787;0.60051;0.630073
1012;wait;100;3.66625e-05;1.7997e-05;0.00026981
1012;boundary;100;0.00421058;0.00325206;0.00775295
1012;calc iter;100;0.647846;0.637508;0.656648
1012;calc total;1;64.9686;64.9686;64.9686
1012;total;1;80.0753;80.0753;80.0753
1060;initialize;1;9.28759;9.28759;9.28759
1060;async;100;0.012806;0.00152676;0.0759252
1060;inner;100;0.629767;0.617013;0.644947
1060;wait;100;3.86212e-05;2.1731e-05;0.000108061
1060;boundary;100;0.00543784;0.00322345;0.00780227
1060;calc iter;100;0.648052;0.629037;0.699167
1060;calc total;1;64.9686;64.9686;64.9686
1060;total;1;80.2077;80.2077;80.2077
1036;initialize;1;8.89013;8.89013;8.89013
1036;async;100;0.0192707;0.00135112;0.0290688
1036;inner;100;0.623318;0.618252;0.641295
1036;wait;100;4.36123e-05;2.4285e-05;0.000203857
1036;boundary;100;0.00560653;0.00357985;0.00751042
1036;calc iter;100;0.64824;0.643279;0.653912
1036;calc total;1;64.9686;64.9686;64.9686
1036;total;1;79.8108;79.8108;79.8108
982;initialize;1;8.86586;8.86586;8.86586
982;async;100;0.0141805;0.000818818;0.0214988
982;inner;100;0.625848;0.62241;0.644337
982;wait;100;5.44285e-05;2.9536e-05;0.000102556
982;boundary;100;0.0076672;0.00340351;0.00838581
982;calc iter;100;0.647752;0.639902;0.654427
982;calc total;1;64.9686;64.9686;64.9686
982;total;1;79.7781;79.7781;79.7781
991;initialize;1;9.14822;9.14822;9.14822
991;async;100;0.00721393;0.00131036;0.0375695
991;inner;100;0.635409;0.620011;0.643209
991;wait;100;3.94261e-05;2.1062e-05;0.000221152
991;boundary;100;0.00518382;0.00310852;0.00752217
991;calc iter;100;0.647848;0.638366;0.665059
991;calc total;1;64.9686;64.9686;64.9686
991;total;1;80.0669;80.0669;80.0669
1013;initialize;1;9.15803;9.15803;9.15803
1013;async;100;0.0288064;0.00133759;0.0502907
1013;inner;100;0.614431;0.603301;0.635272
1013;wait;100;4.17192e-05;2.2945e-05;0.000195855
1013;boundary;100;0.00455938;0.00327786;0.00705805
1061;initialize;1;9.28762;9.28762;9.28762
1061;async;100;0.0137519;0.00132903;0.0803503
1061;inner;100;0.628236;0.612934;0.643023
1061;wait;100;4.52321e-05;2.6782e-05;0.000172944
1061;boundary;100;0.00600345;0.00420644;0.00836713
1061;calc iter;100;0.648038;0.628058;0.700155
1061;calc total;1;64.9686;64.9686;64.9686
1061;total;1;80.2077;80.2077;80.2077
1037;initialize;1;8.89016;8.89016;8.89016
1037;async;100;0.0216971;0.0014126;0.0289262
1037;inner;100;0.620842;0.615769;0.640063
1037;wait;100;4.38345e-05;2.2983e-05;0.000197701
1037;boundary;100;0.00574463;0.00308589;0.00745056
1037;calc iter;100;0.64833;0.644038;0.652467
1037;calc total;1;64.9686;64.9686;64.9686
1037;total;1;79.8108;79.8108;79.8108
983;initialize;1;8.86592;8.86592;8.86592
983;async;100;0.0222369;0.00141107;0.0276833
983;inner;100;0.617518;0.614305;0.637463
983;wait;100;6.77019e-05;4.2268e-05;0.00015802
983;boundary;100;0.00782523;0.00488831;0.00894961
983;calc iter;100;0.64765;0.636772;0.659458
983;calc total;1;64.9686;64.9686;64.9686
983;total;1;79.7782;79.7782;79.7782
992;initialize;1;9.14811;9.14811;9.14811
992;async;100;0.00451123;0.00106115;0.0258097
992;inner;100;0.637638;0.623;0.647112
992;wait;100;4.21309e-05;1.8755e-05;0.000106052
992;boundary;100;0.00566089;0.00263098;0.00856695
992;calc iter;100;0.647855;0.642924;0.665164
992;calc total;1;64.9686;64.9686;64.9686
992;total;1;80.0668;80.0668;80.0668
1013;calc iter;100;0.64784;0.638147;0.658131
1013;calc total;1;64.9686;64.9686;64.9686
1013;total;1;80.0754;80.0754;80.0754
1062;initialize;1;9.28758;9.28758;9.28758
1062;async;100;0.0106283;0.000662846;0.077086
1062;inner;100;0.63163;0.616511;0.647735
1062;wait;100;4.32133e-05;2.5455e-05;9.9851e-05
1062;boundary;100;0.0058045;0.00299594;0.00826153
1062;calc iter;100;0.648108;0.628187;0.70075
1062;calc total;1;64.9686;64.9686;64.9686
1062;total;1;80.2077;80.2077;80.2077
1038;initialize;1;8.89015;8.89015;8.89015
1038;async;100;0.0184679;0.00136074;0.0262624
1038;inner;100;0.623622;0.617258;0.645072
1038;wait;100;4.2273e-05;1.7762e-05;0.000118623
1038;boundary;100;0.00627843;0.00213008;0.00699706
1038;calc iter;100;0.648413;0.641503;0.652639
1038;calc total;1;64.9686;64.9686;64.9686
1038;total;1;79.8108;79.8108;79.8108
993;initialize;1;9.14816;9.14816;9.14816
993;async;100;0.00582014;0.000829227;0.0321495
993;inner;100;0.636332;0.615383;0.646713
993;wait;100;4.59207e-05;2.0711e-05;8.8258e-05
993;boundary;100;0.00565006;0.0032218;0.00844453
993;calc iter;100;0.647849;0.628161;0.667613
993;calc total;1;64.9686;64.9686;64.9686
993;total;1;80.0668;80.0668;80.0668
1014;initialize;1;9.158;9.158;9.158
1014;async;100;0.0290371;0.00134638;0.0476142
1014;inner;100;0.61272;0.603829;0.635459
1014;wait;100;5.1498e-05;2.5328e-05;0.000171014
1014;boundary;100;0.00600853;0.0035101;0.00842166
1014;calc iter;100;0.64782;0.634896;0.66121
1014;calc total;1;64.9686;64.9686;64.9686
1014;total;1;80.0754;80.0754;80.0754
1063;initialize;1;9.28761;9.28761;9.28761
1063;async;100;0.014888;0.00132331;0.0712519
1063;inner;100;0.627081;0.607994;0.642332
1063;wait;100;4.86825e-05;2.2729e-05;0.000192682
1063;boundary;100;0.00608029;0.00351153;0.00867833
1063;calc iter;100;0.6481;0.629994;0.686171
1063;calc total;1;64.9686;64.9686;64.9686
1063;total;1;80.2077;80.2077;80.2077
1039;initialize;1;8.89015;8.89015;8.89015
1039;async;100;0.021594;0.00135226;0.028684
1039;inner;100;0.620334;0.614384;0.644654
1039;wait;100;4.78869e-05;1.6956e-05;0.000151036
1039;boundary;100;0.00649662;0.00213019;0.00738833
1039;calc iter;100;0.648475;0.640276;0.654801
1039;calc total;1;64.9686;64.9686;64.9686
1039;total;1;79.8107;79.8107;79.8107
994;initialize;1;9.14822;9.14822;9.14822
994;async;100;0.00548201;0.000884575;0.0378869
994;inner;100;0.636444;0.622433;0.646478
994;wait;100;4.3035e-05;2.1831e-05;0.000105582
994;boundary;100;0.00581938;0.00332588;0.00839337
994;calc iter;100;0.64779;0.634046;0.675566
994;calc total;1;64.9686;64.9686;64.9686
994;total;1;80.0669;80.0669;80.0669
1015;initialize;1;9.15797;9.15797;9.15797
1015;async;100;0.0273317;0.00135116;0.0506028
1015;inner;100;0.613982;0.605515;0.636745
1015;wait;100;4.81275e-05;2.6078e-05;0.000182204
1015;boundary;100;0.00646821;0.00397785;0.00852054
1015;calc iter;100;0.647832;0.638481;0.667765
1015;calc total;1;64.9686;64.9686;64.9686
1015;total;1;80.0753;80.0753;80.0753
1064;initialize;1;9.28762;9.28762;9.28762
1064;async;100;0.0146084;0.00134469;0.0603233
1064;inner;100;0.627223;0.612828;0.64389
1064;wait;100;4.45204e-05;2.1022e-05;0.000206447
1064;boundary;100;0.00630412;0.00291762;0.00827881
1064;calc iter;100;0.648182;0.632276;0.679871
1064;calc total;1;64.9686;64.9686;64.9686
1064;total;1;80.2077;80.2077;80.2077
1040;initialize;1;8.89014;8.89014;8.89014
1040;async;100;0.019391;0.00138015;0.0283792
1040;inner;100;0.623055;0.617412;0.643635
1040;wait;100;4.49432e-05;1.7292e-05;0.000183359
1040;boundary;100;0.0058985;0.00231001;0.00690299
1040;calc iter;100;0.648391;0.6402;0.652754
1040;calc total;1;64.9686;64.9686;64.9686
1040;total;1;79.8107;79.8107;79.8107
995;initialize;1;9.14818;9.14818;9.14818
995;async;100;0.00685224;0.00134728;0.0485264
995;inner;100;0.635391;0.614121;0.644367
995;wait;100;3.5384e-05;1.9769e-05;0.000197234
995;boundary;100;0.00553148;0.00333242;0.00840611
995;calc iter;100;0.647812;0.627229;0.678525
995;calc total;1;64.9686;64.9686;64.9686
995;total;1;80.0669;80.0669;80.0669
1016;initialize;1;9.15793;9.15793;9.15793
1016;async;100;0.0256482;0.00135802;0.0512668
1016;inner;100;0.615736;0.596272;0.640508
1016;wait;100;4.60744e-05;2.0462e-05;8.5195e-05
1016;boundary;100;0.00639185;0.00257994;0.00863225
1016;calc iter;100;0.647824;0.632493;0.668974
1016;calc total;1;64.9686;64.9686;64.9686
1016;total;1;80.0753;80.0753;80.0753
1065;initialize;1;9.28763;9.28763;9.28763
1065;async;100;0.00850524;0.000801735;0.0500835
1065;inner;100;0.633668;0.621679;0.654722
1065;wait;100;3.88779e-05;1.7101e-05;8.4538e-05
1065;boundary;100;0.00605483;0.0021343;0.007408
1065;calc iter;100;0.648268;0.630691;0.676187
1065;calc total;1;64.9686;64.9686;64.9686
1065;total;1;80.2077;80.2077;80.2077
1041;initialize;1;8.8901;8.8901;8.8901
1041;async;100;0.0151301;0.00131042;0.0223118
1041;inner;100;0.627766;0.623239;0.646281
1041;wait;100;3.94689e-05;1.9381e-05;9.4934e-05
1041;boundary;100;0.00540577;0.00296743;0.00690305
1041;calc iter;100;0.648343;0.643565;0.651795
1041;calc total;1;64.9686;64.9686;64.9686
1041;total;1;79.8107;79.8107;79.8107
996;initialize;1;9.1481;9.1481;9.1481
996;async;100;0.0135475;0.00136973;0.0642297
996;inner;100;0.62706;0.616402;0.645861
996;wait;100;5.61221e-05;2.6744e-05;0.00011535
996;boundary;100;0.00708037;0.00378948;0.0099351
996;calc iter;100;0.647747;0.632707;0.700466
996;calc total;1;64.9686;64.9686;64.9686
996;total;1;80.0668;80.0668;80.0668
1017;initialize;1;9.15798;9.15798;9.15798
1017;async;100;0.0236477;0.00133371;0.0511123
1017;inner;100;0.61861;0.600289;0.641329
1017;wait;100;4.46708e-05;2.2188e-05;9.0743e-05
1017;boundary;100;0.0055382;0.00240418;0.00854306
1017;calc iter;100;0.647842;0.625534;0.670571
1017;calc total;1;64.9686;64.9686;64.9686
1017;total;1;80.0753;80.0753;80.0753
1066;initialize;1;9.28762;9.28762;9.28762
1066;async;100;0.013284;0.00135152;0.0472947
1066;inner;100;0.628577;0.616454;0.644784
1066;wait;100;4.71122e-05;1.7899e-05;0.000155353
1066;boundary;100;0.00632085;0.00221681;0.00753637
1066;calc iter;100;0.648231;0.630425;0.672632
1066;calc total;1;64.9686;64.9686;64.9686
1066;total;1;80.2077;80.2077;80.2077
1042;initialize;1;8.89018;8.89018;8.89018
1042;async;100;0.0162329;0.00143097;0.0232154
1042;inner;100;0.626041;0.620185;0.645498
1042;wait;100;4.57348e-05;2.8219e-05;0.000112302
1042;boundary;100;0.00595901;0.00334657;0.0079458
1042;calc iter;100;0.64828;0.643762;0.653056
1042;calc total;1;64.9686;64.9686;64.9686
1042;total;1;79.8108;79.8108;79.8108
997;initialize;1;9.14811;9.14811;9.14811
997;async;100;0.0128658;0.0013931;0.0591703
997;inner;100;0.627546;0.618997;0.646749
997;wait;100;4.74977e-05;2.4582e-05;9.2763e-05
997;boundary;100;0.00731323;0.00346165;0.00841289
997;calc iter;100;0.647775;0.63718;0.694475
997;calc total;1;64.9686;64.9686;64.9686
997;total;1;80.0668;80.0668;80.0668
1018;initialize;1;9.15825;9.15825;9.15825
1018;async;100;0.0255906;0.00136486;0.0505506
1018;inner;100;0.616334;0.602984;0.637729
1018;wait;100;4.71457e-05;2.2093e-05;0.000145737
1018;boundary;100;0.00586244;0.00339686;0.00858854
1018;calc iter;100;0.647837;0.634186;0.667402
1018;calc total;1;64.9686;64.9686;64.9686
1018;total;1;80.0754;80.0754;80.0754
1067;initialize;1;9.28764;9.28764;9.28764
1067;async;100;0.0124594;0.00130774;0.0369962
1067;inner;100;0.629343;0.617182;0.645897
1067;wait;100;3.79367e-05;1.5729e-05;9.9689e-05
1067;boundary;100;0.00639114;0.00221198;0.00780695
1067;calc iter;100;0.648234;0.636474;0.669227
1067;calc total;1;64.9686;64.9686;64.9686
1067;total;1;80.2077;80.2077;80.2077
1043;initialize;1;8.89019;8.89019;8.89019
1043;async;100;0.0157483;0.000795675;0.0221201
1043;inner;100;0.626528;0.621687;0.645812
1043;wait;100;4.39791e-05;2.1625e-05;0.000104773
1043;boundary;100;0.00589512;0.00321063;0.00833983
1043;calc iter;100;0.648218;0.640275;0.655761
1043;calc total;1;64.9686;64.9686;64.9686
1043;total;1;79.8108;79.8108;79.8108
998;initialize;1;9.14816;9.14816;9.14816
998;async;100;0.0112164;0.000985223;0.0578022
998;inner;100;0.629662;0.624547;0.648037
998;wait;100;5.45562e-05;2.5485e-05;0.000110508
998;boundary;100;0.00701281;0.00327729;0.0084164
998;calc iter;100;0.647948;0.633543;0.688061
998;calc total;1;64.9686;64.9686;64.9686
998;total;1;80.0669;80.0669;80.0669
1019;initialize;1;9.15808;9.15808;9.15808
1019;async;100;0.025046;0.00133986;0.0515619
1019;inner;100;0.617665;0.60381;0.638968
1019;wait;100;4.07342e-05;2.253e-05;0.000149496
1019;boundary;100;0.00508618;0.00338156;0.00818728
1019;calc iter;100;0.647839;0.631326;0.669175
1019;calc total;1;64.9686;64.9686;64.9686
1019;total;1;80.0754;80.0754;80.0754
1068;initialize;1;9.28757;9.28757;9.28757
1068;async;100;0.00774278;0.000899139;0.0146324
1068;inner;100;0.634398;0.629695;0.646714
1068;wait;100;4.87216e-05;2.9051e-05;0.000133077
1068;boundary;100;0.00607884;0.00341678;0.00771302
1068;calc iter;100;0.64827;0.641062;0.654311
1068;calc total;1;64.9686;64.9686;64.9686
1068;total;1;80.2076;80.2076;80.2076
1044;initialize;1;8.89012;8.89012;8.89012
1044;async;100;0.026386;0.0013727;0.0430109
1044;inner;100;0.618766;0.604311;0.639932
1044;wait;100;2.67342e-05;1.5436e-05;0.000144219
1044;boundary;100;0.00289;0.00211576;0.00655734
1044;calc iter;100;0.648071;0.634682;0.662855
1044;calc total;1;64.9686;64.9686;64.9686
1044;total;1;79.8107;79.8107;79.8107
999;initialize;1;9.14816;9.14816;9.14816
999;async;100;0.0100045;0.00133923;0.0319225
999;inner;100;0.63138;0.625433;0.649201
999;wait;100;4.39651e-05;2.2273e-05;9.7079e-05
999;boundary;100;0.00660797;0.00406546;0.00836597
999;calc iter;100;0.648039;0.639298;0.667577
999;calc total;1;64.9686;64.9686;64.9686
999;total;1;80.0669;80.0669;80.0669
1020;initialize;1;9.158;9.158;9.158
1020;async;100;0.0184715;0.00134305;0.0560229
1020;inner;100;0.623166;0.607018;0.638232
1020;wait;100;4.08915e-05;1.901e-05;0.000138425
1020;boundary;100;0.00619932;0.00350863;0.00835903
1020;calc iter;100;0.64788;0.625613;0.673381
1020;calc total;1;64.9686;64.9686;64.9686
1020;total;1;80.0753;80.0753;80.0753
1069;initialize;1;9.28758;9.28758;9.28758
1069;async;100;0.00844187;0.00112995;0.0131378
1069;inner;100;0.634469;0.629468;0.646659
1069;wait;100;4.09493e-05;2.0918e-05;0.000141677
1069;boundary;100;0.00534482;0.00288456;0.00674285
1069;calc iter;100;0.648298;0.640996;0.653694
1069;calc total;1;64.9686;64.9686;64.9686
1069;total;1;80.2076;80.2076;80.2076
1045;initialize;1;8.8901;8.8901;8.8901
1045;async;100;0.0220336;0.00136183;0.037389
1045;inner;100;0.623312;0.607222;0.640433
1045;wait;100;2.35895e-05;1.5673e-05;0.000102527
1045;boundary;100;0.00265602;0.00213223;0.00661948
1045;calc iter;100;0.648027;0.634528;0.660381
1045;calc total;1;64.9686;64.9686;64.9686
1045;total;1;79.8107;79.8107;79.8107
1000;initialize;1;9.14812;9.14812;9.14812
1000;async;100;0.0159473;0.0013187;0.0399434
1000;inner;100;0.625376;0.620915;0.64594
1000;wait;100;4.10323e-05;2.556e-05;0.000103254
1000;boundary;100;0.00672538;0.00378387;0.00836906
1000;calc iter;100;0.648092;0.637325;0.671206
1000;calc total;1;64.9686;64.9686;64.9686
1000;total;1;80.0668;80.0668;80.0668
1021;initialize;1;9.15795;9.15795;9.15795
1021;async;100;0.0181645;0.00135899;0.0649369
1021;inner;100;0.623784;0.605587;0.637495
1021;wait;100;3.74382e-05;2.2688e-05;0.000204434
1021;boundary;100;0.00588612;0.00332468;0.00841443
1021;calc iter;100;0.647874;0.620243;0.707478
1021;calc total;1;64.9686;64.9686;64.9686
1021;total;1;80.0753;80.0753;80.0753
1070;initialize;1;9.28757;9.28757;9.28757
1070;async;100;0.00889663;0.000857789;0.0138143
1070;inner;100;0.633971;0.629392;0.647416
1070;wait;100;3.201e-05;1.9322e-05;0.000101698
1070;boundary;100;0.00543198;0.00216482;0.00659745
1070;calc iter;100;0.648333;0.641527;0.65308
1070;calc total;1;64.9686;64.9686;64.9686
1070;total;1;80.2076;80.2076;80.2076
1046;initialize;1;8.89013;8.89013;8.89013
1046;async;100;0.0205358;0.00136739;0.0385493
1046;inner;100;0.624644;0.608316;0.639697
1046;wait;100;2.66799e-05;1.7021e-05;0.000171335
1046;boundary;100;0.00278822;0.00218914;0.00555485
1046;calc iter;100;0.647997;0.633952;0.660928
1046;calc total;1;64.9686;64.9686;64.9686
1046;total;1;79.8107;79.8107;79.8107
1001;initialize;1;9.14823;9.14823;9.14823
1001;async;100;0.0166363;0.00132215;0.0393101
1001;inner;100;0.624269;0.619577;0.64373
1001;wait;100;4.70572e-05;1.9351e-05;0.000142859
1001;boundary;100;0.00715729;0.00353104;0.00836052
1001;calc iter;100;0.648112;0.639702;0.67153
1001;calc total;1;64.9686;64.9686;64.9686
1001;total;1;80.0669;80.0669;80.0669
1022;initialize;1;9.15793;9.15793;9.15793
1022;async;100;0.0109913;0.00135062;0.0416682
1022;inner;100;0.633615;0.615526;0.673583
1022;wait;100;2.29712e-05;1.3957e-05;9.1784e-05
1022;boundary;100;0.00330278;0.00209951;0.00710359
1022;calc iter;100;0.647934;0.626406;0.692389
1022;calc total;1;64.9686;64.9686;64.9686
1022;total;1;80.0753;80.0753;80.0753
1071;initialize;1;9.28761;9.28761;9.28761
1071;async;100;0.0118118;0.00128933;0.01669
1071;inner;100;0.63029;0.624354;0.647091
1071;wait;100;3.90341e-05;1.8897e-05;0.000109499
1071;boundary;100;0.00621553;0.00211704;0.00708455
1071;calc iter;100;0.648358;0.638967;0.652439
1071;calc total;1;64.9686;64.9686;64.9686
1071;total;1;80.2077;80.2077;80.2077
1047;initialize;1;8.89011;8.89011;8.89011
1047;async;100;0.0184188;0.00140193;0.0380994
1047;inner;100;0.625528;0.607838;0.63849
1047;wait;100;3.0817e-05;1.6503e-05;0.00014252
1047;boundary;100;0.00402402;0.00214147;0.00671342
1047;calc iter;100;0.648003;0.641633;0.663187
1047;calc total;1;64.9686;64.9686;64.9686
1047;total;1;79.8107;79.8107;79.8107
1002;initialize;1;9.14816;9.14816;9.14816
1002;async;100;0.0184582;0.00132986;0.0563347
1002;inner;100;0.622477;0.619288;0.642415
1002;wait;100;4.62735e-05;2.5419e-05;0.000265402
1002;boundary;100;0.00712054;0.00369472;0.00841044
1002;calc iter;100;0.648104;0.635289;0.684106
1002;calc total;1;64.9686;64.9686;64.9686
1002;total;1;80.0669;80.0669;80.0669
1023;initialize;1;9.15802;9.15802;9.15802
1023;async;100;0.0164633;0.00136432;0.0503083
1023;inner;100;0.627906;0.609927;0.641732
1023;wait;100;2.39877e-05;1.3338e-05;0.000102413
1023;boundary;100;0.0034987;0.00210902;0.00660077
1023;calc iter;100;0.647893;0.627401;0.665923
1023;calc total;1;64.9686;64.9686;64.9686
1023;total;1;80.0753;80.0753;80.0753
1072;initialize;1;9.28761;9.28761;9.28761
1072;async;100;0.00949174;0.00100627;0.014574
1072;inner;100;0.633661;0.627911;0.647994
1072;wait;100;3.70359e-05;1.733e-05;8.3173e-05
1072;boundary;100;0.00512302;0.00231069;0.00651091
1072;calc iter;100;0.648315;0.641954;0.652697
1072;calc total;1;64.9686;64.9686;64.9686
1072;total;1;80.2076;80.2076;80.2076
1048;initialize;1;8.89012;8.89012;8.89012
1048;async;100;0.0216716;0.0013242;0.0502918
1048;inner;100;0.618232;0.601981;0.638189
1048;wait;100;5.76552e-05;3.4914e-05;0.0002588
1048;boundary;100;0.00799242;0.00435675;0.0086357
1048;calc iter;100;0.647956;0.63438;0.683069
1048;calc total;1;64.9686;64.9686;64.9686
1048;total;1;79.8107;79.8107;79.8107
1003;initialize;1;9.14821;9.14821;9.14821
1003;async;100;0.0209609;0.00132803;0.0366888
1003;inner;100;0.61994;0.616094;0.640466
1003;wait;100;4.88318e-05;2.2046e-05;0.0002603
1003;boundary;100;0.00715697;0.00356309;0.00790174
1003;calc iter;100;0.648109;0.629315;0.664452
1003;calc total;1;64.9686;64.9686;64.9686
1003;total;1;80.0669;80.0669;80.0669
1024;initialize;1;9.15796;9.15796;9.15796
1024;async;100;0.0160904;0.00136283;0.0673296
1024;inner;100;0.62864;0.604632;0.641822
1024;wait;100;2.5951e-05;1.4377e-05;7.7502e-05
1024;boundary;100;0.0031394;0.00210849;0.00785536
1024;calc iter;100;0.647897;0.632395;0.684883
1024;calc total;1;64.9686;64.9686;64.9686
1024;total;1;80.0753;80.0753;80.0753
1049;initialize;1;8.8901;8.8901;8.8901
1049;async;100;0.0180286;0.00134192;0.0925896
1049;inner;100;0.622936;0.592064;0.638994
1049;wait;100;5.38342e-05;2.855e-05;0.000172204
1049;boundary;100;0.00698657;0.00401515;0.00852532
1049;calc iter;100;0.648007;0.615174;0.723302
1049;calc total;1;64.9686;64.9686;64.9686
1049;total;1;79.8107;79.8107;79.8107
1004;initialize;1;9.14816;9.14816;9.14816
1004;async;100;0.0172127;0.00136402;0.0227342
1004;inner;100;0.623761;0.617483;0.645498
1004;wait;100;5.0109e-05;1.905e-05;0.000182537
1004;boundary;100;0.00717301;0.00284346;0.00784278
1004;calc iter;100;0.648199;0.637622;0.653389
1004;calc total;1;64.9686;64.9686;64.9686
1004;total;1;80.0668;80.0668;80.0668
1025;initialize;1;9.15801;9.15801;9.15801
1025;async;100;0.0211911;0.00134819;0.0672242
1025;inner;100;0.620937;0.588563;0.636517
1025;wait;100;3.58392e-05;1.76e-05;0.00023204
1025;boundary;100;0.00560593;0.00318472;0.00848968
1025;calc iter;100;0.647771;0.625748;0.678418
1025;calc total;1;64.9686;64.9686;64.9686
1025;total;1;80.0753;80.0753;80.0753
1050;initialize;1;8.89016;8.89016;8.89016
1050;async;100;0.0187045;0.00142089;0.0655795
1050;inner;100;0.622623;0.605347;0.636832
1050;wait;100;5.26055e-05;2.8388e-05;0.000278009
1050;boundary;100;0.00660895;0.00353756;0.00851724
1050;calc iter;100;0.647991;0.631979;0.681032
1050;calc total;1;64.9686;64.9686;64.9686
1050;total;1;79.8107;79.8107;79.8107
1005;initialize;1;9.14818;9.14818;9.14818
1005;async;100;0.0134658;0.000991423;0.0166037
1005;inner;100;0.627237;0.615256;0.646673
1005;wait;100;5.31886e-05;1.9293e-05;0.000103753
1005;boundary;100;0.00752416;0.00233924;0.00865372
1005;calc iter;100;0.648283;0.632083;0.654844
1005;calc total;1;64.9686;64.9686;64.9686
1005;total;1;80.0669;80.0669;80.0669
1026;initialize;1;9.15792;9.15792;9.15792
1026;async;100;0.0209963;0.00135502;0.0644643
1026;inner;100;0.621065;0.591154;0.637684
1026;wait;100;4.27208e-05;1.6176e-05;0.000138239
1026;boundary;100;0.00557737;0.00239371;0.008466
1026;calc iter;100;0.647683;0.617104;0.678997
1026;calc total;1;64.9686;64.9686;64.9686
1026;total;1;80.0753;80.0753;80.0753
1051;initialize;1;8.89011;8.89011;8.89011
1051;async;100;0.0195942;0.00133611;0.0460969
1051;inner;100;0.624129;0.607669;0.63472
1051;wait;100;3.77675e-05;1.9894e-05;0.000282892
1051;boundary;100;0.00425289;0.00321984;0.00744095
1051;calc iter;100;0.648016;0.629598;0.668285
1051;calc total;1;64.9686;64.9686;64.9686
1051;total;1;79.8107;79.8107;79.8107
1006;initialize;1;9.14817;9.14817;9.14817
1006;async;100;0.01868;0.00131956;0.0221548
1006;inner;100;0.622071;0.605465;0.643551
1006;wait;100;4.70643e-05;1.9303e-05;0.000172155
1006;boundary;100;0.00755249;0.00219872;0.00792247
1006;calc iter;100;0.648353;0.627918;0.655867
1006;calc total;1;64.9686;64.9686;64.9686
1006;total;1;80.0669;80.0669;80.0669
1027;initialize;1;9.15792;9.15792;9.15792
1027;async;100;0.0231;0.00136422;0.0963195
1027;inner;100;0.620568;0.597671;0.632812
1027;wait;100;3.16743e-05;1.3504e-05;0.00028336
1027;boundary;100;0.0041508;0.00208048;0.00851539
1027;calc iter;100;0.647852;0.630654;0.700646
1052;initialize;1;8.89015;8.89015;8.89015
1052;async;100;0.0156568;0.00103145;0.0338586
1052;inner;100;0.628359;0.61185;0.657715
1052;wait;100;3.02143e-05;1.9752e-05;9.7777e-05
1052;boundary;100;0.00397205;0.00316303;0.00623434
1052;calc iter;100;0.64802;0.627067;0.672397
1052;calc total;1;64.9686;64.9686;64.9686
1052;total;1;79.8107;79.8107;79.8107
1007;initialize;1;9.1482;9.1482;9.1482
1007;async;100;0.00334211;0.00133841;0.00357118
1007;inner;100;0.637372;0.616149;0.654043
1007;wait;100;6.22267e-05;1.8666e-05;0.000192634
1007;boundary;100;0.00768184;0.00218276;0.00790397
1007;calc iter;100;0.648461;0.621601;0.662788
1007;calc total;1;64.9686;64.9686;64.9686
1007;total;1;80.0669;80.0669;80.0669
1027;calc total;1;64.9686;64.9686;64.9686
1027;total;1;80.0753;80.0753;80.0753
1053;initialize;1;8.89017;8.89017;8.89017
1053;async;100;0.0168163;0.00135757;0.0427847
1053;inner;100;0.626704;0.611283;0.640762
1053;wait;100;3.86677e-05;2.0353e-05;0.00010018
1053;boundary;100;0.00445555;0.00260901;0.00626086
1053;calc iter;100;0.648015;0.627264;0.666574
1053;calc total;1;64.9686;64.9686;64.9686
1053;total;1;79.8108;79.8108;79.8108
1054;initialize;1;8.89011;8.89011;8.89011
1054;async;100;0.0133766;0.0010213;0.0471179
1054;inner;100;0.631003;0.615976;0.644522
1054;wait;100;2.82746e-05;1.754e-05;0.000102896
1054;boundary;100;0.00362412;0.00217247;0.00628266
1054;calc iter;100;0.648033;0.630027;0.672351
1054;calc total;1;64.9686;64.9686;64.9686
1054;total;1;79.8107;79.8107;79.8107
1055;initialize;1;8.89011;8.89011;8.89011
1055;async;100;0.0142218;0.00138804;0.0698964
1055;inner;100;0.629498;0.601176;0.642252
1055;wait;100;3.67851e-05;1.8125e-05;0.000136812
1055;boundary;100;0.00425836;0.00239836;0.00784275
1055;calc iter;100;0.648016;0.63124;0.703825
1055;calc total;1;64.9686;64.9686;64.9686
1055;total;1;79.8107;79.8107;79.8107
1028;initialize;1;9.15796;9.15796;9.15796
1028;async;100;0.0212796;0.00135795;0.0864817
1028;inner;100;0.622029;0.592668;0.634733
1028;wait;100;3.41347e-05;1.9267e-05;0.000268959
1028;boundary;100;0.00454437;0.00242168;0.00854284
1028;calc iter;100;0.647888;0.631758;0.683839
1028;calc total;1;64.9686;64.9686;64.9686
1028;total;1;80.0753;80.0753;80.0753
1029;initialize;1;9.15794;9.15794;9.15794
1029;async;100;0.0181357;0.00134479;0.0816118
1029;inner;100;0.625182;0.595995;0.638408
1029;wait;100;2.89384e-05;1.5784e-05;0.000111955
1029;boundary;100;0.00455427;0.00264606;0.00735153
1029;calc iter;100;0.647903;0.621162;0.689011
1029;calc total;1;64.9686;64.9686;64.9686
1029;total;1;80.0753;80.0753;80.0753
1030;initialize;1;9.15796;9.15796;9.15796
1030;async;100;0.0219369;0.00137035;0.085149
1030;inner;100;0.621399;0.587706;0.649092
1030;wait;100;3.43489e-05;1.4947e-05;0.00010911
1030;boundary;100;0.00456013;0.00211852;0.00787896
1030;calc iter;100;0.647932;0.616938;0.693399
1030;calc total;1;64.9686;64.9686;64.9686
1030;total;1;80.0753;80.0753;80.0753
1031;initialize;1;9.15797;9.15797;9.15797
1031;async;100;0.0213694;0.00137992;0.0634967
1031;inner;100;0.622281;0.589727;0.638903
1031;wait;100;3.10114e-05;1.4203e-05;9.991e-05
1031;boundary;100;0.00432279;0.00210888;0.00871752
1031;calc iter;100;0.648006;0.634024;0.667027
1031;calc total;1;64.9686;64.9686;64.9686
1031;total;1;80.0753;80.0753;80.0753
1073;initialize;1;9.28758;9.28758;9.28758
1073;async;100;0.00876525;0.001366;0.01331
1073;inner;100;0.633713;0.629332;0.646081
1073;wait;100;4.51403e-05;2.5496e-05;0.000149132
1073;boundary;100;0.00574295;0.00328011;0.00705645
1073;calc iter;100;0.648268;0.64223;0.653688
1073;calc total;1;64.9686;64.9686;64.9686
1073;total;1;80.2076;80.2076;80.2076
1074;initialize;1;9.28757;9.28757;9.28757
1074;async;100;0.0093979;0.00132552;0.0140077
1074;inner;100;0.632465;0.628152;0.645576
1074;wait;100;4.31384e-05;2.1931e-05;0.00020588
1074;boundary;100;0.00634507;0.00324601;0.00736456
1074;calc iter;100;0.648253;0.643828;0.656284
1074;calc total;1;64.9686;64.9686;64.9686
1074;total;1;80.2077;80.2077;80.2077
1075;initialize;1;9.28772;9.28772;9.28772
1075;async;100;0.010947;0.00132077;0.0194872
1075;inner;100;0.63148;0.628241;0.642033
1075;wait;100;3.98121e-05;1.7909e-05;0.000290635
1075;boundary;100;0.00580286;0.00363365;0.00708139
1075;calc iter;100;0.648271;0.641286;0.655039
1075;calc total;1;64.9686;64.9686;64.9686
1075;total;1;80.2076;80.2076;80.2076
1076;initialize;1;9.28756;9.28756;9.28756
1076;async;100;0.00979773;0.00138046;0.0151873
1076;inner;100;0.631583;0.62794;0.644477
1076;wait;100;4.23839e-05;2.4502e-05;0.000189
1076;boundary;100;0.00679702;0.00366245;0.00764365
1076;calc iter;100;0.648221;0.642961;0.654645
1076;calc total;1;64.9686;64.9686;64.9686
1076;total;1;80.2076;80.2076;80.2076
1077;initialize;1;9.2876;9.2876;9.2876
1077;async;100;0.00936057;0.00109939;0.0192132
1077;inner;100;0.631508;0.627058;0.647214
1077;wait;100;4.45031e-05;2.824e-05;0.000105298
1077;boundary;100;0.00723182;0.00321601;0.00832131
1077;calc iter;100;0.648147;0.641358;0.659857
1077;calc total;1;64.9686;64.9686;64.9686
1077;total;1;80.2077;80.2077;80.2077
1078;initialize;1;9.28762;9.28762;9.28762
1078;async;100;0.00922023;0.00105208;0.0230675
1078;inner;100;0.631372;0.627805;0.647771
1078;wait;100;4.24847e-05;2.6643e-05;8.2695e-05
1078;boundary;100;0.00741678;0.00307085;0.00829412
1078;calc iter;100;0.648054;0.642116;0.661235
1078;calc total;1;64.9686;64.9686;64.9686
1078;total;1;80.2077;80.2077;80.2077
1079;initialize;1;9.28759;9.28759;9.28759
1079;async;100;0.00898391;0.000932843;0.0230856
1079;inner;100;0.631023;0.627623;0.648349
1079;wait;100;4.98691e-05;2.9792e-05;8.3174e-05
1079;boundary;100;0.00800624;0.00291585;0.00855153
1079;calc iter;100;0.648065;0.643519;0.662257
1079;calc total;1;64.9686;64.9686;64.9686
1079;total;1;80.2076;80.2076;80.2076
1080;initialize;1;9.11032;9.11032;9.11032
1080;async;100;0.016802;0.00130103;0.0440931
1080;inner;100;0.624227;0.612956;0.640281
1080;wait;100;4.34926e-05;1.6635e-05;8.1927e-05
1080;boundary;100;0.00697788;0.00262409;0.00853911
1080;calc iter;100;0.648053;0.63615;0.673474
1080;calc total;1;64.9686;64.9686;64.9686
1080;total;1;80.028;80.028;80.028
1081;initialize;1;9.10002;9.10002;9.10002
1081;async;100;0.0156011;0.00166078;0.0691563
1081;inner;100;0.626706;0.605283;0.641607
1081;wait;100;4.68007e-05;2.2427e-05;0.000152249
1081;boundary;100;0.00573751;0.00252555;0.00822153
1081;calc iter;100;0.648093;0.623668;0.695949
1081;calc total;1;64.9686;64.9686;64.9686
1081;total;1;80.0177;80.0177;80.0177
1082;initialize;1;9.09924;9.09924;9.09924
1082;async;100;0.0186124;0.0013323;0.0686086
1082;inner;100;0.625316;0.608603;0.637531
1082;wait;100;3.26861e-05;1.6827e-05;0.000143003
1082;boundary;100;0.00415357;0.00263155;0.00732204
1082;calc iter;100;0.648116;0.639351;0.680125
1082;calc total;1;64.9686;64.9686;64.9686
1082;total;1;80.0169;80.0169;80.0169
1083;initialize;1;9.09996;9.09996;9.09996
1083;async;100;0.0191736;0.00133185;0.0625159
1083;inner;100;0.62625;0.599265;0.640595
1083;wait;100;2.39106e-05;1.5314e-05;9.2489e-05
1083;boundary;100;0.00270753;0.00212001;0.00540799
1083;calc iter;100;0.648156;0.640083;0.665678
1083;calc total;1;64.9686;64.9686;64.9686
1083;total;1;80.0176;80.0176;80.0176
1084;initialize;1;9.09897;9.09897;9.09897
1084;async;100;0.0215165;0.00131433;0.0448812
1084;inner;100;0.623441;0.602026;0.637317
1084;wait;100;2.63408e-05;1.5879e-05;0.000190507
1084;boundary;100;0.00313778;0.00232558;0.00641818
1084;calc iter;100;0.648123;0.634233;0.66183
1084;calc total;1;64.9686;64.9686;64.9686
1084;total;1;80.0167;80.0167;80.0167
1085;initialize;1;9.09896;9.09896;9.09896
1085;async;100;0.0215571;0.00131464;0.05203
1085;inner;100;0.623198;0.603398;0.635907
1085;wait;100;2.73162e-05;1.4992e-05;0.000276872
1085;boundary;100;0.00334322;0.00219407;0.00688196
1085;calc iter;100;0.648127;0.6294;0.658875
1085;calc total;1;64.9686;64.9686;64.9686
1085;total;1;80.0167;80.0167;80.0167
1086;initialize;1;9.09997;9.09997;9.09997
1086;async;100;0.0193164;0.00132071;0.0544075
1086;inner;100;0.624343;0.609727;0.63632
1086;wait;100;3.49329e-05;1.9208e-05;0.000173824
1086;boundary;100;0.004415;0.00300135;0.00733247
1086;calc iter;100;0.648111;0.638336;0.669398
1086;calc total;1;64.9686;64.9686;64.9686
1086;total;1;80.0177;80.0177;80.0177
1087;initialize;1;9.11308;9.11308;9.11308
1087;async;100;0.0183423;0.00131161;0.0557845
1087;inner;100;0.624612;0.606345;0.637331
1087;wait;100;4.60226e-05;2.2924e-05;0.000186255
1087;boundary;100;0.00508347;0.0037344;0.00731304
1087;calc iter;100;0.648086;0.625884;0.67964
1087;calc total;1;64.9686;64.9686;64.9686
1087;total;1;80.0308;80.0308;80.0308
1088;initialize;1;9.09902;9.09902;9.09902
1088;async;100;0.0139297;0.00120287;0.0491703
1088;inner;100;0.63078;0.613924;0.64369
1088;wait;100;3.03848e-05;1.6021e-05;8.3561e-05
1088;boundary;100;0.00337171;0.00216954;0.00577489
1088;calc iter;100;0.648113;0.632567;0.677594
1088;calc total;1;64.9686;64.9686;64.9686
1088;total;1;80.0167;80.0167;80.0167
1089;initialize;1;9.10455;9.10455;9.10455
1089;async;100;0.0209994;0.00134651;0.0762906
1089;inner;100;0.619724;0.58956;0.638057
1089;wait;100;5.37798e-05;2.0279e-05;0.000150693
1089;boundary;100;0.00714171;0.0026844;0.00862501
1089;calc iter;100;0.647921;0.61216;0.694051
1089;calc total;1;64.9686;64.9686;64.9686
1089;total;1;80.0222;80.0222;80.0222
1104;initialize;1;9.02605;9.02605;9.02605
1104;async;100;0.0107352;0.00133794;0.0189921
1104;inner;100;0.6319;0.627031;0.646543
1104;wait;100;3.98486e-05;1.5471e-05;0.000170635
1104;boundary;100;0.00559448;0.00277512;0.00662226
1104;calc iter;100;0.648271;0.640155;0.655965
1104;calc total;1;64.9686;64.9686;64.9686
1104;total;1;79.9442;79.9442;79.9442
1128;initialize;1;9.02911;9.02911;9.02911
1128;async;100;0.00971722;0.000830274;0.0835392
1128;inner;100;0.632943;0.611469;0.660309
1128;wait;100;4.0864e-05;1.7734e-05;0.000159008
1128;boundary;100;0.0056898;0.00306097;0.00847743
1128;calc iter;100;0.648393;0.631759;0.70275
1128;calc total;1;64.9686;64.9686;64.9686
1128;total;1;79.9492;79.9492;79.9492
1152;initialize;1;9.07633;9.07633;9.07633
1152;async;100;0.0153109;0.00132896;0.0533002
1152;inner;100;0.62531;0.611132;0.643166
1152;wait;100;5.37605e-05;2.7401e-05;8.9868e-05
1152;boundary;100;0.00741995;0.00372136;0.00857013
1152;calc iter;100;0.648097;0.636428;0.673912
1152;calc total;1;64.9686;64.9686;64.9686
1152;total;1;79.9966;79.9966;79.9966
1090;initialize;1;9.11307;9.11307;9.11307
1090;async;100;0.016478;0.00132252;0.0613131
1090;inner;100;0.624875;0.601586;0.642503
1090;wait;100;4.33059e-05;1.5003e-05;9.5776e-05
1090;boundary;100;0.0064708;0.00215318;0.00858221
1090;calc iter;100;0.647869;0.62427;0.680162
1090;calc total;1;64.9686;64.9686;64.9686
1090;total;1;80.0308;80.0308;80.0308
1105;initialize;1;9.02065;9.02065;9.02065
1105;async;100;0.00905777;0.00154986;0.0131302
1105;inner;100;0.633164;0.629384;0.649552
1105;wait;100;3.88334e-05;1.8072e-05;0.000121769
1105;boundary;100;0.00601325;0.00302748;0.0070413
1105;calc iter;100;0.648276;0.643769;0.655499
1105;calc total;1;64.9686;64.9686;64.9686
1105;total;1;79.9388;79.9388;79.9388
1129;initialize;1;9.03774;9.03774;9.03774
1129;async;100;0.0112217;0.00135702;0.0603264
1129;inner;100;0.631243;0.615935;0.644958
1129;wait;100;3.98547e-05;1.9559e-05;9.981e-05
1129;boundary;100;0.0059453;0.00228348;0.00800383
1129;calc iter;100;0.648452;0.636681;0.683339
1129;calc total;1;64.9686;64.9686;64.9686
1129;total;1;79.9578;79.9578;79.9578
1153;initialize;1;9.07637;9.07637;9.07637
1153;async;100;0.0101111;0.000569687;0.0348991
1153;inner;100;0.630785;0.6179;0.647223
1153;wait;100;4.49866e-05;1.66e-05;7.6846e-05
1153;boundary;100;0.00721198;0.00218893;0.00861866
1153;calc iter;100;0.648156;0.638558;0.664362
1153;calc total;1;64.9686;64.9686;64.9686
1153;total;1;79.9966;79.9966;79.9966
1091;initialize;1;9.10696;9.10696;9.10696
1091;async;100;0.0189623;0.00133724;0.0804817
1091;inner;100;0.624365;0.605969;0.639607
1091;wait;100;3.83736e-05;1.6095e-05;0.000190968
1091;boundary;100;0.00470221;0.00211884;0.00822224
1091;calc iter;100;0.648069;0.628742;0.689575
1091;calc total;1;64.9686;64.9686;64.9686
1091;total;1;80.0247;80.0247;80.0247
1106;initialize;1;9.02611;9.02611;9.02611
1106;async;100;0.00726977;0.00144808;0.0130662
1106;inner;100;0.635438;0.63011;0.650201
1106;wait;100;3.96676e-05;1.6801e-05;0.000145066
1106;boundary;100;0.00555303;0.00217581;0.00656613
1106;calc iter;100;0.648303;0.642687;0.655979
1106;calc total;1;64.9686;64.9686;64.9686
1106;total;1;79.9443;79.9443;79.9443
1130;initialize;1;9.00329;9.00329;9.00329
1130;async;100;0.00386961;0.000810763;0.0369612
1130;inner;100;0.638434;0.630153;0.649495
1130;wait;100;3.86441e-05;1.8117e-05;0.000103381
1130;boundary;100;0.00618049;0.00217285;0.00775363
1130;calc iter;100;0.648525;0.63571;0.676546
1130;calc total;1;64.9686;64.9686;64.9686
1130;total;1;79.9233;79.9233;79.9233
1154;initialize;1;9.07632;9.07632;9.07632
1154;async;100;0.0171855;0.00134884;0.0411996
1154;inner;100;0.623557;0.610706;0.640743
1154;wait;100;4.81838e-05;2.502e-05;0.00022862
1154;boundary;100;0.00730209;0.0047965;0.00843391
1154;calc iter;100;0.648095;0.633208;0.665648
1154;calc total;1;64.9686;64.9686;64.9686
1154;total;1;79.9966;79.9966;79.9966
1092;initialize;1;9.09908;9.09908;9.09908
1092;async;100;0.0166415;0.0012984;0.0890132
1092;inner;100;0.624745;0.59985;0.644367
1092;wait;100;5.30788e-05;1.9049e-05;0.000108803
1092;boundary;100;0.00670751;0.00272997;0.00844844
1092;calc iter;100;0.648149;0.63155;0.71274
1092;calc total;1;64.9686;64.9686;64.9686
1092;total;1;80.0167;80.0167;80.0167
1107;initialize;1;9.02606;9.02606;9.02606
1107;async;100;0.00295968;0.00125511;0.00511583
1107;inner;100;0.639599;0.634696;0.653655
1107;wait;100;3.96671e-05;1.7109e-05;0.000153653
1107;boundary;100;0.00573302;0.00213458;0.00717337
1107;calc iter;100;0.648333;0.642623;0.661602
1107;calc total;1;64.9686;64.9686;64.9686
1107;total;1;79.9442;79.9442;79.9442
1131;initialize;1;8.99502;8.99502;8.99502
1131;async;100;0.00730451;0.00137221;0.0406426
1131;inner;100;0.635518;0.624478;0.64788
1131;wait;100;3.46881e-05;1.6244e-05;8.6462e-05
1131;boundary;100;0.00560947;0.00215161;0.00709408
1131;calc iter;100;0.648468;0.635842;0.681789
1131;calc total;1;64.9686;64.9686;64.9686
1131;total;1;79.915;79.915;79.915
1155;initialize;1;9.07638;9.07638;9.07638
1155;async;100;0.0133374;0.00075723;0.0399779
1155;inner;100;0.627762;0.614133;0.644369
1155;wait;100;4.12936e-05;3.2293e-05;9.2345e-05
1155;boundary;100;0.00712577;0.00323978;0.00819784
1155;calc iter;100;0.648269;0.634633;0.667594
1155;calc total;1;64.9686;64.9686;64.9686
1155;total;1;79.9966;79.9966;79.9966
1093;initialize;1;9.11306;9.11306;9.11306
1093;async;100;0.0165222;0.00138722;0.0845287
1093;inner;100;0.624426;0.606501;0.643886
1093;wait;100;5.18805e-05;2.8816e-05;0.000127127
1093;boundary;100;0.00717123;0.00388243;0.00837123
1093;calc iter;100;0.648173;0.627562;0.697552
1093;calc total;1;64.9686;64.9686;64.9686
1093;total;1;80.0308;80.0308;80.0308
1108;initialize;1;9.02618;9.02618;9.02618
1108;async;100;0.00884887;0.00135894;0.019396
1108;inner;100;0.633745;0.629009;0.648701
1108;wait;100;4.02878e-05;2.2047e-05;0.000114619
1108;boundary;100;0.00565086;0.00251024;0.0063659
1108;calc iter;100;0.648287;0.642759;0.655913
1108;calc total;1;64.9686;64.9686;64.9686
1108;total;1;79.9443;79.9443;79.9443
1132;initialize;1;8.99283;8.99283;8.99283
1132;async;100;0.0118985;0.00138492;0.022961
1132;inner;100;0.631195;0.622095;0.642581
1132;wait;100;3.9882e-05;1.9081e-05;0.000147333
1132;boundary;100;0.00526247;0.00293214;0.00742337
1132;calc iter;100;0.648398;0.638667;0.658726
1132;calc total;1;64.9686;64.9686;64.9686
1132;total;1;79.9128;79.9128;79.9128
1156;initialize;1;9.07639;9.07639;9.07639
1156;async;100;0.014935;0.00130659;0.0469401
1156;inner;100;0.626911;0.610613;0.638214
1156;wait;100;4.41144e-05;2.2082e-05;0.000173976
1156;boundary;100;0.00648434;0.0036086;0.00784523
1156;calc iter;100;0.648376;0.628951;0.677652
1156;calc total;1;64.9686;64.9686;64.9686
1156;total;1;79.9966;79.9966;79.9966
1094;initialize;1;9.10232;9.10232;9.10232
1094;async;100;0.0132887;0.00134186;0.0302348
1094;inner;100;0.628611;0.608729;0.696037
1094;wait;100;3.93952e-05;2.3786e-05;8.0607e-05
1094;boundary;100;0.0062916;0.002778;0.0118481
1094;calc iter;100;0.648233;0.618211;0.709851
1094;calc total;1;64.9686;64.9686;64.9686
1094;total;1;80.02;80.02;80.02
1109;initialize;1;9.02611;9.02611;9.02611
1109;async;100;0.0148333;0.00136193;0.0273097
1109;inner;100;0.62731;0.622704;0.639957
1109;wait;100;3.88825e-05;2.2808e-05;0.000178739
1109;boundary;100;0.00600427;0.00458397;0.00845836
1109;calc iter;100;0.648189;0.643871;0.655936
1109;calc total;1;64.9686;64.9686;64.9686
1109;total;1;79.9443;79.9443;79.9443
1133;initialize;1;9.01222;9.01222;9.01222
1133;async;100;0.014484;0.00136503;0.0353744
1133;inner;100;0.628321;0.618443;0.640166
1133;wait;100;3.63398e-05;1.7248e-05;0.000267809
1133;boundary;100;0.00544265;0.003481;0.00805179
1133;calc iter;100;0.648285;0.639883;0.657733
1133;calc total;1;64.9686;64.9686;64.9686
1133;total;1;79.9323;79.9323;79.9323
1157;initialize;1;9.07633;9.07633;9.07633
1157;async;100;0.0138475;0.00133457;0.0400908
1157;inner;100;0.629022;0.612852;0.639249
1157;wait;100;4.71994e-05;1.979e-05;0.000246609
1157;boundary;100;0.00547673;0.00296433;0.00766353
1157;calc iter;100;0.648395;0.633933;0.66613
1157;calc total;1;64.9686;64.9686;64.9686
1157;total;1;79.9966;79.9966;79.9966
1095;initialize;1;9.099;9.099;9.099
1095;async;100;0.0136452;0.000569744;0.0998623
1095;inner;100;0.627834;0.607123;0.646337
1095;wait;100;4.04812e-05;2.0736e-05;8.6314e-05
1095;boundary;100;0.00670471;0.00280261;0.00857011
1095;calc iter;100;0.648226;0.627978;0.714095
1110;initialize;1;9.02604;9.02604;9.02604
1110;async;100;0.00798375;0.000992939;0.0231304
1110;inner;100;0.633886;0.629085;0.64841
1110;wait;100;4.97008e-05;3.2989e-05;0.000123519
1110;boundary;100;0.00620989;0.00352711;0.00807339
1110;calc iter;100;0.648132;0.64415;0.666513
1110;calc total;1;64.9686;64.9686;64.9686
1110;total;1;79.9442;79.9442;79.9442
1134;initialize;1;8.98912;8.98912;8.98912
1134;async;100;0.0113258;0.00131468;0.0477301
1134;inner;100;0.632196;0.616993;0.645313
1134;wait;100;3.09297e-05;1.7613e-05;9.8668e-05
1134;boundary;100;0.00479636;0.00301124;0.00687039
1134;calc iter;100;0.648351;0.64304;0.674799
1134;calc total;1;64.9686;64.9686;64.9686
1134;total;1;79.9092;79.9092;79.9092
1158;initialize;1;9.07632;9.07632;9.07632
1158;async;100;0.0124874;0.00154451;0.0544647
1158;inner;100;0.632006;0.611156;0.64447
1158;wait;100;3.33502e-05;1.7262e-05;0.000150883
1158;boundary;100;0.00390481;0.00211956;0.00706797
1158;calc iter;100;0.648434;0.634678;0.672513
1158;calc total;1;64.9686;64.9686;64.9686
1158;total;1;79.9965;79.9965;79.9965
1095;calc total;1;64.9686;64.9686;64.9686
1095;total;1;80.0167;80.0167;80.0167
1111;initialize;1;9.01808;9.01808;9.01808
1111;async;100;0.00985692;0.0012975;0.0309274
1111;inner;100;0.631106;0.62582;0.647154
1111;wait;100;4.85988e-05;3.0331e-05;0.000131009
1111;boundary;100;0.00710232;0.00407037;0.00815707
1111;calc iter;100;0.648117;0.63837;0.668468
1111;calc total;1;64.9686;64.9686;64.9686
1111;total;1;79.9362;79.9362;79.9362
1135;initialize;1;9.02673;9.02673;9.02673
1135;async;100;0.0130582;0.00133431;0.0410127
1135;inner;100;0.629808;0.620453;0.642426
1135;wait;100;3.50654e-05;1.784e-05;0.000242164
1135;boundary;100;0.00535225;0.00344572;0.00746239
1135;calc iter;100;0.648256;0.641228;0.665165
1135;calc total;1;64.9686;64.9686;64.9686
1135;total;1;79.9468;79.9468;79.9468
1159;initialize;1;9.07635;9.07635;9.07635
1159;async;100;0.0162436;0.00135128;0.0754112
1159;inner;100;0.627292;0.603092;0.63781
1159;wait;100;3.63368e-05;1.9472e-05;0.000291186
1159;boundary;100;0.00481432;0.00321815;0.00702888
1159;calc iter;100;0.648388;0.627823;0.69109
1159;calc total;1;64.9686;64.9686;64.9686
1159;total;1;79.9966;79.9966;79.9966
1096;initialize;1;9.10002;9.10002;9.10002
1096;async;100;0.0176968;0.00136059;0.0863279
1096;inner;100;0.624946;0.610387;0.640931
1096;wait;100;3.85763e-05;1.9077e-05;0.000219342
1096;boundary;100;0.00561036;0.0033535;0.00786007
1096;calc iter;100;0.648293;0.63097;0.704083
1096;calc total;1;64.9686;64.9686;64.9686
1096;total;1;80.0177;80.0177;80.0177
1112;initialize;1;9.02616;9.02616;9.02616
1112;async;100;0.0101343;0.00104649;0.0474616
1112;inner;100;0.630133;0.622728;0.647666
1112;wait;100;5.62074e-05;3.6607e-05;0.000113338
1112;boundary;100;0.00783105;0.00389783;0.0084607
1112;calc iter;100;0.648157;0.636116;0.688199
1112;calc total;1;64.9686;64.9686;64.9686
1112;total;1;79.9443;79.9443;79.9443
1136;initialize;1;9.0377;9.0377;9.0377
1136;async;100;0.00966695;0.00135124;0.0363854
1136;inner;100;0.632346;0.614251;0.64457
1136;wait;100;4.6517e-05;2.2611e-05;0.000121909
1136;boundary;100;0.00613361;0.00369614;0.00849454
1136;calc iter;100;0.648195;0.629029;0.668706
1136;calc total;1;64.9686;64.9686;64.9686
1136;total;1;79.9578;79.9578;79.9578
1160;initialize;1;9.07634;9.07634;9.07634
1160;async;100;0.00946004;0.000598647;0.0572651
1160;inner;100;0.634332;0.612774;0.646514
1160;wait;100;4.05911e-05;2.3475e-05;8.7493e-05
1160;boundary;100;0.00454906;0.00237105;0.00681088
1160;calc iter;100;0.648384;0.6309;0.676696
1160;calc total;1;64.9686;64.9686;64.9686
1160;total;1;79.9966;79.9966;79.9966
1097;initialize;1;9.1087;9.1087;9.1087
1097;async;100;0.0146678;0.00132865;0.0559606
1097;inner;100;0.628933;0.619543;0.643592
1097;wait;100;3.45436e-05;1.8141e-05;0.000143261
1097;boundary;100;0.00474667;0.0021436;0.00708126
1097;calc iter;100;0.648383;0.640467;0.684936
1097;calc total;1;64.9686;64.9686;64.9686
1097;total;1;80.0264;80.0264;80.0264
1113;initialize;1;9.02608;9.02608;9.02608
1113;async;100;0.0102241;0.0014142;0.0508163
1113;inner;100;0.630958;0.624647;0.646596
1113;wait;100;4.86777e-05;2.1456e-05;0.000143001
1113;boundary;100;0.00698006;0.00437476;0.00788855
1113;calc iter;100;0.648213;0.6353;0.684171
1113;calc total;1;64.9686;64.9686;64.9686
1113;total;1;79.9442;79.9442;79.9442
1137;initialize;1;9.01926;9.01926;9.01926
1137;async;100;0.0112154;0.00132514;0.0303959
1137;inner;100;0.630057;0.616759;0.64344
1137;wait;100;4.85709e-05;2.1001e-05;0.000154091
1137;boundary;100;0.00684341;0.00394699;0.00852897
1137;calc iter;100;0.648166;0.641559;0.665058
1137;calc total;1;64.9686;64.9686;64.9686
1137;total;1;79.9393;79.9393;79.9393
1161;initialize;1;9.07633;9.07633;9.07633
1161;async;100;0.0103705;0.00131937;0.0490742
1161;inner;100;0.632835;0.616363;0.643949
1161;wait;100;3.49226e-05;1.8023e-05;0.000108194
1161;boundary;100;0.00514976;0.00318069;0.00739919
1161;calc iter;100;0.648391;0.635243;0.672952
1161;calc total;1;64.9686;64.9686;64.9686
1161;total;1;79.9966;79.9966;79.9966
1098;initialize;1;9.09904;9.09904;9.09904
1098;async;100;0.0206015;0.00138285;0.0518999
1098;inner;100;0.623254;0.613333;0.639622
1098;wait;100;3.3111e-05;1.8326e-05;0.000198007
1098;boundary;100;0.00450545;0.00209232;0.00751996
1098;calc iter;100;0.648396;0.640281;0.680316
1098;calc total;1;64.9686;64.9686;64.9686
1098;total;1;80.0167;80.0167;80.0167
1114;initialize;1;9.02606;9.02606;9.02606
1114;async;100;0.00943094;0.0014151;0.0526722
1114;inner;100;0.632835;0.625052;0.647605
1114;wait;100;3.70048e-05;2.1145e-05;0.00011565
1114;boundary;100;0.00595164;0.00388107;0.0081805
1114;calc iter;100;0.648256;0.639623;0.683033
1114;calc total;1;64.9686;64.9686;64.9686
1114;total;1;79.9443;79.9443;79.9443
1138;initialize;1;9.03773;9.03773;9.03773
1138;async;100;0.0109502;0.00130259;0.0230544
1138;inner;100;0.631528;0.618311;0.644348
1138;wait;100;3.70379e-05;1.7787e-05;0.000152056
1138;boundary;100;0.00569681;0.00330799;0.00853512
1138;calc iter;100;0.648213;0.634369;0.653342
1138;calc total;1;64.9686;64.9686;64.9686
1138;total;1;79.9578;79.9578;79.9578
1162;initialize;1;9.07634;9.07634;9.07634
1162;async;100;0.0135837;0.00131332;0.0421124
1162;inner;100;0.630269;0.615803;0.642415
1162;wait;100;3.36902e-05;1.5495e-05;0.00019172
1162;boundary;100;0.0045383;0.0021432;0.00746304
1162;calc iter;100;0.648426;0.629758;0.663838
1162;calc total;1;64.9686;64.9686;64.9686
1162;total;1;79.9965;79.9965;79.9965
1099;initialize;1;9.09947;9.09947;9.09947
1099;async;100;0.0168913;0.00132163;0.0552598
1099;inner;100;0.627144;0.617543;0.644154
1099;wait;100;2.98348e-05;1.7377e-05;0.000120835
1099;boundary;100;0.00432013;0.0021226;0.00842359
1099;calc iter;100;0.648387;0.638218;0.691135
1099;calc total;1;64.9686;64.9686;64.9686
1099;total;1;80.0172;80.0172;80.0172
1115;initialize;1;9.02614;9.02614;9.02614
1115;async;100;0.00904513;0.00149153;0.0540389
1115;inner;100;0.633514;0.624276;0.648895
1115;wait;100;3.59825e-05;2.163e-05;9.0492e-05
1115;boundary;100;0.00568642;0.00293399;0.00776313
1115;calc iter;100;0.648283;0.63533;0.686129
1115;calc total;1;64.9686;64.9686;64.9686
1115;total;1;79.9443;79.9443;79.9443
1139;initialize;1;9.03777;9.03777;9.03777
1139;async;100;0.00915681;0.000843692;0.0216512
1139;inner;100;0.634236;0.623876;0.646042
1139;wait;100;3.1453e-05;1.9814e-05;8.4443e-05
1139;boundary;100;0.00484494;0.00325625;0.00762489
1139;calc iter;100;0.648271;0.639262;0.658657
1139;calc total;1;64.9686;64.9686;64.9686
1139;total;1;79.9578;79.9578;79.9578
1163;initialize;1;9.07631;9.07631;9.07631
1163;async;100;0.0125844;0.00133956;0.0404323
1163;inner;100;0.631001;0.615546;0.642781
1163;wait;100;3.15576e-05;1.6166e-05;0.000121016
1163;boundary;100;0.00478224;0.00269958;0.00721909
1163;calc iter;100;0.648401;0.629529;0.671369
1163;calc total;1;64.9686;64.9686;64.9686
1163;total;1;79.9965;79.9965;79.9965
1100;initialize;1;9.09901;9.09901;9.09901
1100;async;100;0.0150273;0.00142245;0.0244006
1100;inner;100;0.628161;0.617491;0.645611
1100;wait;100;3.79789e-05;2.0815e-05;0.000145478
1100;boundary;100;0.00509641;0.00296073;0.00853584
1100;calc iter;100;0.648324;0.632761;0.662262
1100;calc total;1;64.9686;64.9686;64.9686
1100;total;1;80.0167;80.0167;80.0167
1116;initialize;1;9.02358;9.02358;9.02358
1116;async;100;0.0156505;0.0013925;0.0695167
1116;inner;100;0.628658;0.593808;0.645228
1116;wait;100;2.93993e-05;1.6605e-05;0.000184084
1116;boundary;100;0.00395036;0.00233312;0.0070483
1116;calc iter;100;0.64829;0.633924;0.668739
1116;calc total;1;64.9686;64.9686;64.9686
1116;total;1;79.9417;79.9417;79.9417
1140;initialize;1;8.99399;8.99399;8.99399
1140;async;100;0.00805955;0.0013444;0.0186987
1140;inner;100;0.63497;0.619462;0.65887
1140;wait;100;4.43134e-05;2.248e-05;0.000117999
1140;boundary;100;0.00513136;0.00347934;0.00697365
1140;calc iter;100;0.648207;0.626069;0.672592
1140;calc total;1;64.9686;64.9686;64.9686
1164;initialize;1;9.07636;9.07636;9.07636
1164;async;100;0.0126258;0.00137266;0.048083
1164;inner;100;0.630307;0.615696;0.645109
1164;wait;100;4.18152e-05;1.731e-05;0.000144779
1164;boundary;100;0.00530737;0.00224617;0.00784755
1164;calc iter;100;0.648284;0.631853;0.68011
1164;calc total;1;64.9686;64.9686;64.9686
1164;total;1;79.9966;79.9966;79.9966
1101;initialize;1;9.11247;9.11247;9.11247
1101;async;100;0.0164555;0.00134783;0.0315344
1101;inner;100;0.626412;0.611545;0.643017
1101;wait;100;3.45054e-05;1.759e-05;0.000174251
1101;boundary;100;0.00532;0.00320559;0.00756354
1101;calc iter;100;0.648224;0.637563;0.659165
1101;calc total;1;64.9686;64.9686;64.9686
1101;total;1;80.0301;80.0301;80.0301
1117;initialize;1;9.02602;9.02602;9.02602
1117;async;100;0.0196253;0.00144035;0.0616219
1117;inner;100;0.624741;0.598673;0.643107
1117;wait;100;2.85396e-05;1.5162e-05;0.000220086
1117;boundary;100;0.00389626;0.00224791;0.00597705
1117;calc iter;100;0.648293;0.627203;0.674579
1117;calc total;1;64.9686;64.9686;64.9686
1117;total;1;79.9442;79.9442;79.9442
1140;total;1;79.914;79.914;79.914
1165;initialize;1;9.07634;9.07634;9.07634
1165;async;100;0.0127555;0.00133564;0.045858
1165;inner;100;0.629708;0.613741;0.643911
1165;wait;100;3.30176e-05;1.7578e-05;0.000137757
1165;boundary;100;0.00577829;0.00239823;0.00703902
1165;calc iter;100;0.648277;0.63676;0.666692
1165;calc total;1;64.9686;64.9686;64.9686
1165;total;1;79.9965;79.9965;79.9965
1102;initialize;1;9.09896;9.09896;9.09896
1102;async;100;0.0174005;0.0013328;0.0353255
1102;inner;100;0.625633;0.615635;0.643975
1102;wait;100;3.42627e-05;1.7777e-05;0.000115722
1102;boundary;100;0.00518887;0.00286894;0.00672157
1102;calc iter;100;0.648258;0.635756;0.65504
1102;calc total;1;64.9686;64.9686;64.9686
1102;total;1;80.0167;80.0167;80.0167
1118;initialize;1;9.01941;9.01941;9.01941
1118;async;100;0.0159579;0.00145826;0.0483275
1118;inner;100;0.627536;0.600149;0.643822
1118;wait;100;3.18734e-05;1.8059e-05;0.000101912
1118;boundary;100;0.00472544;0.00252667;0.00668168
1118;calc iter;100;0.648253;0.628861;0.668899
1118;calc total;1;64.9686;64.9686;64.9686
1118;total;1;79.9376;79.9376;79.9376
1141;initialize;1;9.03774;9.03774;9.03774
1141;async;100;0.00421223;0.000694479;0.035382
1141;inner;100;0.638535;0.62275;0.648406
1141;wait;100;4.09416e-05;2.2008e-05;9.5354e-05
1141;boundary;100;0.00537278;0.00263782;0.00826165
1141;calc iter;100;0.648162;0.639096;0.661527
1141;calc total;1;64.9686;64.9686;64.9686
1141;total;1;79.9578;79.9578;79.9578
1166;initialize;1;9.07639;9.07639;9.07639
1166;async;100;0.00314074;0.0013611;0.00735293
1166;inner;100;0.638518;0.629013;0.673026
1166;wait;100;4.21089e-05;1.7115e-05;0.000193062
1166;boundary;100;0.00661807;0.00212095;0.00761651
1166;calc iter;100;0.64832;0.633988;0.683353
1103;initialize;1;9.11308;9.11308;9.11308
1103;async;100;0.0157868;0.00134491;0.0246869
1103;inner;100;0.627845;0.620386;0.6466
1103;wait;100;3.12618e-05;1.6126e-05;8.0351e-05
1103;boundary;100;0.00465483;0.00256192;0.00710857
1103;calc iter;100;0.64832;0.641298;0.654616
1103;calc total;1;64.9686;64.9686;64.9686
1103;total;1;80.0308;80.0308;80.0308
1119;initialize;1;9.02599;9.02599;9.02599
1119;async;100;0.0129903;0.00141713;0.0506372
1119;inner;100;0.630098;0.606067;0.64606
1119;wait;100;3.33173e-05;1.8954e-05;0.000130305
1119;boundary;100;0.00510457;0.00271187;0.00712951
1119;calc iter;100;0.648228;0.61932;0.669871
1119;calc total;1;64.9686;64.9686;64.9686
1119;total;1;79.9442;79.9442;79.9442
1142;initialize;1;9.02195;9.02195;9.02195
1142;async;100;0.00574477;0.00132372;0.0307304
1142;inner;100;0.636209;0.622891;0.647712
1142;wait;100;4.27192e-05;2.2524e-05;8.391e-05
1142;boundary;100;0.00611208;0.00303124;0.00841362
1142;calc iter;100;0.648111;0.637787;0.666916
1142;calc total;1;64.9686;64.9686;64.9686
1142;total;1;79.942;79.942;79.942
1166;calc total;1;64.9686;64.9686;64.9686
1166;total;1;79.9966;79.9966;79.9966
1120;initialize;1;9.02598;9.02598;9.02598
1120;async;100;0.0194365;0.00140372;0.0565499
1120;inner;100;0.62294;0.598743;0.639723
1120;wait;100;4.0498e-05;2.2737e-05;0.000261666
1120;boundary;100;0.00572993;0.00324267;0.00711857
1120;calc iter;100;0.648148;0.629907;0.670508
1120;calc total;1;64.9686;64.9686;64.9686
1120;total;1;79.9441;79.9441;79.9441
1143;initialize;1;9.03773;9.03773;9.03773
1143;async;100;0.00656331;0.000944715;0.0387694
1143;inner;100;0.634561;0.625001;0.663147
1143;wait;100;4.61242e-05;2.7028e-05;0.000147001
1143;boundary;100;0.00692602;0.00321914;0.00846317
1143;calc iter;100;0.648099;0.635382;0.678307
1143;calc total;1;64.9686;64.9686;64.9686
1143;total;1;79.9578;79.9578;79.9578
1167;initialize;1;9.07635;9.07635;9.07635
1167;async;100;0.0112924;0.0013429;0.0516188
1167;inner;100;0.631178;0.608562;0.645149
1167;wait;100;3.54992e-05;2.1233e-05;0.000131688
1167;boundary;100;0.00575792;0.00270763;0.00690275
1167;calc iter;100;0.648266;0.636071;0.667066
1167;calc total;1;64.9686;64.9686;64.9686
1167;total;1;79.9965;79.9965;79.9965
1121;initialize;1;9.02235;9.02235;9.02235
1121;async;100;0.0209561;0.00136497;0.0579199
1121;inner;100;0.619266;0.593629;0.640219
1121;wait;100;5.15435e-05;2.9954e-05;0.000145567
1121;boundary;100;0.00766529;0.00490998;0.00860391
1121;calc iter;100;0.647941;0.619023;0.676952
1121;calc total;1;64.9686;64.9686;64.9686
1121;total;1;79.9405;79.9405;79.9405
1144;initialize;1;9.03774;9.03774;9.03774
1144;async;100;0.0124915;0.00134399;0.0656904
1144;inner;100;0.627624;0.615523;0.665045
1144;wait;100;4.892e-05;2.7e-05;0.000263815
1144;boundary;100;0.00796616;0.00317448;0.00868723
1144;calc iter;100;0.648133;0.633209;0.697617
1144;calc total;1;64.9686;64.9686;64.9686
1144;total;1;79.9578;79.9578;79.9578
1168;initialize;1;9.07637;9.07637;9.07637
1168;async;100;0.0106866;0.00131866;0.0448453
1168;inner;100;0.632597;0.614462;0.64518
1168;wait;100;3.19953e-05;1.8338e-05;0.000124939
1168;boundary;100;0.00489635;0.00312806;0.00762518
1168;calc iter;100;0.648214;0.623614;0.676418
1168;calc total;1;64.9686;64.9686;64.9686
1168;total;1;79.9966;79.9966;79.9966
1122;initialize;1;9.02596;9.02596;9.02596
1122;async;100;0.0242155;0.00137248;0.0541827
1122;inner;100;0.615636;0.59334;0.637783
1122;wait;100;5.34964e-05;3.8069e-05;0.000275984
1122;boundary;100;0.00808855;0.00597139;0.00863781
1122;calc iter;100;0.647996;0.629808;0.669638
1122;calc total;1;64.9686;64.9686;64.9686
1122;total;1;79.9442;79.9442;79.9442
1145;initialize;1;9.0175;9.0175;9.0175
1145;async;100;0.00985797;0.0013323;0.0613764
1145;inner;100;0.631253;0.61823;0.643355
1145;wait;100;4.97539e-05;3.0098e-05;0.000221106
1145;boundary;100;0.00704205;0.00439184;0.00809694
1145;calc iter;100;0.648204;0.630963;0.693896
1145;calc total;1;64.9686;64.9686;64.9686
1145;total;1;79.9375;79.9375;79.9375
[truncated: 2,713,274 more chars]
