# Supplementary material for: A Halo abstraction for distributed n-dimensional structured grids within the C++ PGAS library DASH
Source: PeerJ Comput Sci. 2023 Feb 3;9:e1203. doi: 10.7717/peerj-cs.1203 (PMC10280232; doi:10.7717/peerj-cs.1203)
Supplement: Supplemental Information 2 [file peerj-cs-09-1203-s002.gz › raw_haswell/res_2d/weak/plain/heat2d_n4_c24_110000_21918177.out]

DASH
InitEnergy=25.00000
EndEnergy=25.00000
DiffEnergy=-0.00000
Matrixspec: 110000 x 110000
Iterations: 100
# unit_id;function_name;num_calls;avg_runtime;min_runtime;max_runtime
0;initialize;1;3.30834;3.30834;3.30834
0;async;100;0.02320;0.00206;0.03727
0;inner;100;0.61876;0.60620;0.64246
0;wait;100;0.00005;0.00002;0.00009
0;boundary;100;0.00668;0.00275;0.00855
0;calc iter;100;0.64868;0.64386;0.65611
0;calc total;1;65.01440;65.01440;65.01440
0;total;1;72.71697;72.71697;72.71697
24;initialize;1;3.17237;3.17237;3.17237
24;async;100;0.0200546;0.00135634;0.0253073
24;inner;100;0.621249;0.617763;0.646953
24;wait;100;5.61898e-05;2.9175e-05;7.6382e-05
24;boundary;100;0.00810586;0.00332111;0.00843595
24;calc iter;100;0.649468;0.640037;0.65449
24;calc total;1;65.0144;65.0144;65.0144
24;total;1;72.5805;72.5805;72.5805
72;initialize;1;3.1411;3.1411;3.1411
72;async;100;0.00334447;0.000799783;0.0094295
72;inner;100;0.639167;0.633623;0.650163
72;wait;100;4.21395e-05;1.9729e-05;0.000111029
72;boundary;100;0.00586333;0.00299165;0.00753136
72;calc iter;100;0.648419;0.645571;0.655836
72;calc total;1;65.0144;65.0144;65.0144
72;total;1;72.5496;72.5496;72.5496
48;initialize;1;3.07304;3.07304;3.07304
48;async;100;0.0324427;0.00132976;0.0435729
48;inner;100;0.611318;0.604745;0.641279
48;wait;100;3.19641e-05;2.0717e-05;8.0054e-05
48;boundary;100;0.00539046;0.00324091;0.00770888
48;calc iter;100;0.649185;0.640934;0.654085
48;calc total;1;65.0144;65.0144;65.0144
48;total;1;72.4811;72.4811;72.4811
25;initialize;1;3.1724;3.1724;3.1724
25;async;100;0.0155244;0.000883721;0.0195915
25;inner;100;0.62758;0.624141;0.648038
25;wait;100;4.60782e-05;3.2543e-05;9.1714e-05
25;boundary;100;0.00648428;0.00304592;0.00693804
25;calc iter;100;0.649637;0.64183;0.652879
25;calc total;1;65.0144;65.0144;65.0144
25;total;1;72.5805;72.5805;72.5805
73;initialize;1;3.14114;3.14114;3.14114
73;async;100;0.00938593;0.00153632;0.0127776
73;inner;100;0.63441;0.631196;0.646975
73;wait;100;2.95018e-05;1.6217e-05;8.5987e-05
73;boundary;100;0.00466091;0.00297342;0.00576351
73;calc iter;100;0.648488;0.645835;0.652689
73;calc total;1;65.0144;65.0144;65.0144
73;total;1;72.5495;72.5495;72.5495
49;initialize;1;3.07308;3.07308;3.07308
49;async;100;0.0309855;0.00133297;0.0402843
49;inner;100;0.612629;0.606076;0.641518
49;wait;100;3.30279e-05;1.9551e-05;9.224e-05
49;boundary;100;0.00553346;0.00312319;0.00807875
49;calc iter;100;0.649183;0.638201;0.653057
49;calc total;1;65.0144;65.0144;65.0144
49;total;1;72.4811;72.4811;72.4811
26;initialize;1;3.17241;3.17241;3.17241
26;async;100;0.0190304;0.00133248;0.0222627
26;inner;100;0.625392;0.622736;0.644997
26;wait;100;4.65689e-05;2.8152e-05;0.000166882
26;boundary;100;0.00528834;0.00411014;0.00629435
26;calc iter;100;0.649759;0.643474;0.651565
26;calc total;1;65.0144;65.0144;65.0144
26;total;1;72.5805;72.5805;72.5805
74;initialize;1;3.14113;3.14113;3.14113
74;async;100;0.00827238;0.00135352;0.0122831
74;inner;100;0.635735;0.633144;0.646139
74;wait;100;3.36772e-05;2.0805e-05;8.472e-05
74;boundary;100;0.00448996;0.0033438;0.00532681
74;calc iter;100;0.648533;0.645512;0.651375
74;calc total;1;65.0144;65.0144;65.0144
74;total;1;72.5495;72.5495;72.5495
50;initialize;1;3.06959;3.06959;3.06959
50;async;100;0.0295711;0.000930601;0.0366607
50;inner;100;0.615584;0.609194;0.642293
50;wait;100;3.34855e-05;1.7184e-05;8.1113e-05
50;boundary;100;0.0041721;0.0029673;0.00568208
50;calc iter;100;0.649362;0.639965;0.652889
50;calc total;1;65.0144;65.0144;65.0144
50;total;1;72.4776;72.4776;72.4776
27;initialize;1;3.17239;3.17239;3.17239
27;async;100;0.0188674;0.00132356;0.0230825
27;inner;100;0.625546;0.620871;0.644961
27;wait;100;4.58338e-05;2.4986e-05;0.000145457
27;boundary;100;0.00541428;0.00314536;0.00603888
27;calc iter;100;0.649875;0.64201;0.654668
27;calc total;1;65.0144;65.0144;65.0144
27;total;1;72.5805;72.5805;72.5805
75;initialize;1;3.1411;3.1411;3.1411
75;async;100;0.0113994;0.00131449;0.0162764
75;inner;100;0.631794;0.628364;0.642959
75;wait;100;3.90443e-05;1.6506e-05;0.000126584
75;boundary;100;0.00530571;0.00302575;0.00689053
75;calc iter;100;0.64854;0.644333;0.65265
75;calc total;1;65.0144;65.0144;65.0144
75;total;1;72.5495;72.5495;72.5495
51;initialize;1;3.07313;3.07313;3.07313
51;async;100;0.0357782;0.00133366;0.0426897
51;inner;100;0.610091;0.603558;0.640513
51;wait;100;3.10426e-05;1.9623e-05;0.000129082
51;boundary;100;0.00355035;0.00215403;0.00552919
51;calc iter;100;0.649452;0.641256;0.651841
51;calc total;1;65.0144;65.0144;65.0144
51;total;1;72.4811;72.4811;72.4811
28;initialize;1;3.1724;3.1724;3.1724
28;async;100;0.026427;0.00131026;0.0312795
28;inner;100;0.617702;0.611193;0.640282
28;wait;100;3.7807e-05;1.7705e-05;0.000246264
28;boundary;100;0.00579645;0.00214528;0.00669717
28;calc iter;100;0.649966;0.640581;0.657235
28;calc total;1;65.0144;65.0144;65.0144
28;total;1;72.5805;72.5805;72.5805
76;initialize;1;3.14109;3.14109;3.14109
76;async;100;0.013799;0.00132398;0.0208501
76;inner;100;0.628435;0.623567;0.641153
76;wait;100;4.24267e-05;1.9552e-05;0.000150792
76;boundary;100;0.00629473;0.00234075;0.00803513
76;calc iter;100;0.648573;0.641204;0.652063
76;calc total;1;65.0144;65.0144;65.0144
76;total;1;72.5496;72.5496;72.5496
52;initialize;1;3.068;3.068;3.068
52;async;100;0.0435895;0.00133732;0.0512067
52;inner;100;0.601466;0.594029;0.637407
52;wait;100;3.3589e-05;2.0379e-05;0.000141468
52;boundary;100;0.00443015;0.0021141;0.00526437
52;calc iter;100;0.649521;0.642874;0.652618
52;calc total;1;65.0144;65.0144;65.0144
52;total;1;72.476;72.476;72.476
29;initialize;1;3.17239;3.17239;3.17239
29;async;100;0.0130739;0.00134683;0.0166352
29;inner;100;0.631808;0.626569;0.649718
29;wait;100;3.89858e-05;2.1463e-05;7.642e-05
29;boundary;100;0.00496799;0.00249893;0.00559407
29;calc iter;100;0.649891;0.642382;0.654504
29;calc total;1;65.0144;65.0144;65.0144
29;total;1;72.5805;72.5805;72.5805
77;initialize;1;3.14107;3.14107;3.14107
77;async;100;0.0156038;0.00133348;0.0204918
77;inner;100;0.625201;0.622159;0.640694
77;wait;100;4.98152e-05;2.7764e-05;0.000182209
77;boundary;100;0.00763397;0.00484215;0.00845965
77;calc iter;100;0.648491;0.638894;0.653114
77;calc total;1;65.0144;65.0144;65.0144
77;total;1;72.5495;72.5495;72.5495
53;initialize;1;3.06881;3.06881;3.06881
53;async;100;0.0365759;0.00135634;0.0431164
53;inner;100;0.60888;0.602891;0.637083
53;wait;100;2.79999e-05;1.4677e-05;0.000220358
53;boundary;100;0.00392176;0.00229209;0.00782487
53;calc iter;100;0.649407;0.638859;0.652309
53;calc total;1;65.0144;65.0144;65.0144
53;total;1;72.4768;72.4768;72.4768
30;initialize;1;3.1724;3.1724;3.1724
30;async;100;0.0207482;0.00135069;0.0252599
30;inner;100;0.623944;0.621539;0.644006
30;wait;100;3.54278e-05;2.0079e-05;0.00014897
30;boundary;100;0.00505281;0.00399905;0.00552294
30;calc iter;100;0.649782;0.645237;0.651949
30;calc total;1;65.0144;65.0144;65.0144
30;total;1;72.5805;72.5805;72.5805
78;initialize;1;3.14112;3.14112;3.14112
78;async;100;0.0160291;0.00128789;0.0213919
78;inner;100;0.626129;0.623228;0.63555
78;wait;100;4.03918e-05;2.4173e-05;0.000264204
78;boundary;100;0.00626036;0.00501896;0.00842187
78;calc iter;100;0.648461;0.640526;0.653624
78;calc total;1;65.0144;65.0144;65.0144
78;total;1;72.5496;72.5496;72.5496
54;initialize;1;3.07304;3.07304;3.07304
54;async;100;0.0361903;0.00137323;0.0442697
54;inner;100;0.609048;0.603214;0.636213
54;wait;100;3.23911e-05;1.6849e-05;0.000195445
54;boundary;100;0.00411365;0.0029058;0.00594044
54;calc iter;100;0.649386;0.643726;0.652418
54;calc total;1;65.0144;65.0144;65.0144
54;total;1;72.4811;72.4811;72.4811
31;initialize;1;3.17237;3.17237;3.17237
31;async;100;0.020161;0.00132933;0.0242047
31;inner;100;0.622695;0.619955;0.643182
31;wait;100;4.76551e-05;2.9882e-05;0.000189957
31;boundary;100;0.00670273;0.00508469;0.00718705
31;calc iter;100;0.649608;0.643678;0.652878
31;calc total;1;65.0144;65.0144;65.0144
31;total;1;72.5805;72.5805;72.5805
79;initialize;1;3.14111;3.14111;3.14111
79;async;100;0.0144698;0.00136328;0.022822
79;inner;100;0.628828;0.62018;0.641865
79;wait;100;3.09618e-05;1.7102e-05;0.000162448
79;boundary;100;0.00498573;0.00306485;0.00862088
79;calc iter;100;0.648316;0.644898;0.653984
79;calc total;1;65.0144;65.0144;65.0144
79;total;1;72.5495;72.5495;72.5495
55;initialize;1;3.07308;3.07308;3.07308
55;async;100;0.0315974;0.00134273;0.0396737
55;inner;100;0.612695;0.60704;0.638018
55;wait;100;3.42145e-05;1.8118e-05;0.000136049
55;boundary;100;0.00499293;0.00322233;0.00551903
55;calc iter;100;0.649321;0.641754;0.652592
55;calc total;1;65.0144;65.0144;65.0144
55;total;1;72.4811;72.4811;72.4811
32;initialize;1;3.16834;3.16834;3.16834
32;async;100;0.0186734;0.00137616;0.0232767
32;inner;100;0.624216;0.621197;0.644829
32;wait;100;4.52376e-05;2.6202e-05;0.000157112
32;boundary;100;0.00667698;0.00416441;0.00707261
32;calc iter;100;0.649613;0.641155;0.653867
32;calc total;1;65.0144;65.0144;65.0144
32;total;1;72.5764;72.5764;72.5764
80;initialize;1;3.14111;3.14111;3.14111
80;async;100;0.0134442;0.00128974;0.0174069
80;inner;100;0.630132;0.625459;0.640021
80;wait;100;3.57202e-05;2.096e-05;0.000176098
80;boundary;100;0.00482049;0.00331625;0.00738374
80;calc iter;100;0.648434;0.645284;0.652017
80;calc total;1;65.0144;65.0144;65.0144
80;total;1;72.5495;72.5495;72.5495
56;initialize;1;3.07306;3.07306;3.07306
56;async;100;0.0351386;0.000693161;0.0499013
56;inner;100;0.606482;0.595681;0.642093
56;wait;100;4.61372e-05;1.9028e-05;8.8639e-05
56;boundary;100;0.00710271;0.00289564;0.00822688
56;calc iter;100;0.648771;0.642519;0.655229
56;calc total;1;65.0144;65.0144;65.0144
56;total;1;72.4811;72.4811;72.4811
33;initialize;1;3.17233;3.17233;3.17233
33;async;100;0.018705;0.00132083;0.0217726
33;inner;100;0.625801;0.623488;0.646247
33;wait;100;3.71462e-05;2.1239e-05;0.000127031
33;boundary;100;0.00520905;0.00358631;0.00645746
33;calc iter;100;0.649754;0.642691;0.652198
33;calc total;1;65.0144;65.0144;65.0144
33;total;1;72.5805;72.5805;72.5805
81;initialize;1;3.14113;3.14113;3.14113
81;async;100;0.0113734;0.0013383;0.0174768
81;inner;100;0.631853;0.627896;0.643253
81;wait;100;3.11431e-05;1.731e-05;0.000123226
81;boundary;100;0.00530082;0.00280076;0.00711359
81;calc iter;100;0.648559;0.645394;0.65188
81;calc total;1;65.0144;65.0144;65.0144
81;total;1;72.5496;72.5496;72.5496
57;initialize;1;3.07309;3.07309;3.07309
57;async;100;0.0374457;0.00136425;0.0508646
57;inner;100;0.603261;0.593537;0.640746
57;wait;100;4.75892e-05;3.0628e-05;0.000126226
57;boundary;100;0.00799904;0.00344998;0.00862869
57;calc iter;100;0.648755;0.64007;0.654708
57;calc total;1;65.0144;65.0144;65.0144
57;total;1;72.4811;72.4811;72.4811
34;initialize;1;3.1724;3.1724;3.1724
34;async;100;0.0179569;0.000710456;0.0217259
34;inner;100;0.626722;0.622322;0.647538
34;wait;100;3.75162e-05;1.9421e-05;9.6569e-05
34;boundary;100;0.00516775;0.00270773;0.00556786
34;calc iter;100;0.649886;0.643736;0.65291
34;calc total;1;65.0144;65.0144;65.0144
34;total;1;72.5805;72.5805;72.5805
82;initialize;1;3.14111;3.14111;3.14111
82;async;100;0.00866151;0.00134136;0.0151489
82;inner;100;0.63522;0.630647;0.645726
82;wait;100;2.81634e-05;1.6048e-05;0.000110052
82;boundary;100;0.00471865;0.00217188;0.00585355
82;calc iter;100;0.64863;0.644671;0.651187
82;calc total;1;65.0144;65.0144;65.0144
82;total;1;72.5495;72.5495;72.5495
58;initialize;1;3.07305;3.07305;3.07305
58;async;100;0.0344666;0.00068568;0.0438033
58;inner;100;0.607324;0.599797;0.642192
58;wait;100;4.38451e-05;3.2935e-05;0.000102
58;boundary;100;0.00718284;0.00281568;0.00839359
58;calc iter;100;0.64902;0.637107;0.653995
58;calc total;1;65.0144;65.0144;65.0144
58;total;1;72.4811;72.4811;72.4811
35;initialize;1;3.17242;3.17242;3.17242
35;async;100;0.0221402;0.0013737;0.026916
35;inner;100;0.622246;0.614166;0.646353
35;wait;100;3.24881e-05;1.6093e-05;0.000106049
35;boundary;100;0.00557455;0.00216508;0.00587292
35;calc iter;100;0.649996;0.638716;0.658081
35;calc total;1;65.0144;65.0144;65.0144
35;total;1;72.5805;72.5805;72.5805
83;initialize;1;3.14112;3.14112;3.14112
83;async;100;0.00913612;0.00107717;0.0187274
83;inner;100;0.634071;0.625789;0.646201
83;wait;100;3.29848e-05;1.6264e-05;8.1834e-05
83;boundary;100;0.00541305;0.00213647;0.00724134
83;calc iter;100;0.648655;0.64281;0.651973
83;calc total;1;65.0144;65.0144;65.0144
83;total;1;72.5495;72.5495;72.5495
59;initialize;1;3.07304;3.07304;3.07304
59;async;100;0.0315732;0.00138801;0.039625
59;inner;100;0.612054;0.604701;0.639798
59;wait;100;3.42785e-05;2.2377e-05;0.000149149
59;boundary;100;0.00548015;0.00392725;0.00791689
59;calc iter;100;0.649143;0.637699;0.65224
59;calc total;1;65.0144;65.0144;65.0144
59;total;1;72.4811;72.4811;72.4811
36;initialize;1;3.17241;3.17241;3.17241
36;async;100;0.00348712;0.00137268;0.00370577
36;inner;100;0.639631;0.628945;0.657909
36;wait;100;4.36832e-05;1.7255e-05;0.000199241
84;initialize;1;3.1411;3.1411;3.1411
84;async;100;0.0100677;0.00133681;0.0186765
84;inner;100;0.634628;0.627551;0.648037
84;wait;100;3.44022e-05;1.9339e-05;0.00011975
84;boundary;100;0.00402352;0.00286433;0.00704255
84;calc iter;100;0.648755;0.641609;0.65516
84;calc total;1;65.0144;65.0144;65.0144
84;total;1;72.5495;72.5495;72.5495
60;initialize;1;3.07074;3.07074;3.07074
60;async;100;0.0380928;0.00120081;0.0551302
60;inner;100;0.606947;0.589359;0.640065
60;wait;100;4.02619e-05;1.8085e-05;0.000173094
60;boundary;100;0.00392547;0.00210104;0.00599907
60;calc iter;100;0.649008;0.638785;0.651655
60;calc total;1;65.0144;65.0144;65.0144
60;total;1;72.4787;72.4787;72.4787
36;boundary;100;0.00697998;0.00213896;0.00721371
36;calc iter;100;0.650143;0.634666;0.666001
36;calc total;1;65.0144;65.0144;65.0144
36;total;1;72.5805;72.5805;72.5805
85;initialize;1;3.13437;3.13437;3.13437
85;async;100;0.0162368;0.00131234;0.0303576
85;inner;100;0.626213;0.619489;0.643498
85;wait;100;4.57575e-05;2.2906e-05;8.945e-05
85;boundary;100;0.00616051;0.00284023;0.00868312
85;calc iter;100;0.648657;0.640329;0.661535
85;calc total;1;65.0144;65.0144;65.0144
61;initialize;1;3.06744;3.06744;3.06744
61;async;100;0.0357096;0.00131552;0.0522011
61;inner;100;0.609137;0.594478;0.637758
61;wait;100;2.98651e-05;1.5177e-05;0.000199714
61;boundary;100;0.00405085;0.00219038;0.00858865
61;calc iter;100;0.648929;0.630201;0.652592
61;calc total;1;65.0144;65.0144;65.0144
61;total;1;72.4754;72.4754;72.4754
37;initialize;1;3.17244;3.17244;3.17244
37;async;100;0.0238563;0.00137912;0.0279545
37;inner;100;0.620575;0.614769;0.643972
37;wait;100;3.41927e-05;1.873e-05;0.000104054
37;boundary;100;0.00551551;0.0021697;0.0057003
37;calc iter;100;0.649983;0.641219;0.654715
37;calc total;1;65.0144;65.0144;65.0144
37;total;1;72.5805;72.5805;72.5805
85;total;1;72.5428;72.5428;72.5428
62;initialize;1;3.07308;3.07308;3.07308
62;async;100;0.0334955;0.00109208;0.0491356
62;inner;100;0.611343;0.596764;0.640288
62;wait;100;3.14148e-05;1.7551e-05;8.6058e-05
62;boundary;100;0.00405625;0.00219299;0.00844282
62;calc iter;100;0.648928;0.639002;0.651285
62;calc total;1;65.0144;65.0144;65.0144
62;total;1;72.4811;72.4811;72.4811
38;initialize;1;3.17236;3.17236;3.17236
38;async;100;0.00882187;0.00138775;0.0122274
38;inner;100;0.635822;0.632118;0.652973
38;wait;100;3.1726e-05;2.0476e-05;0.000134433
38;boundary;100;0.00525911;0.00296802;0.00555615
38;calc iter;100;0.649936;0.643906;0.659376
38;calc total;1;65.0144;65.0144;65.0144
38;total;1;72.5805;72.5805;72.5805
86;initialize;1;3.13131;3.13131;3.13131
86;async;100;0.0156632;0.00136733;0.0266222
86;inner;100;0.627357;0.618432;0.654838
86;wait;100;4.17749e-05;1.8319e-05;0.000158621
86;boundary;100;0.00555406;0.00264399;0.00773499
86;calc iter;100;0.648618;0.636609;0.669762
86;calc total;1;65.0144;65.0144;65.0144
86;total;1;72.5397;72.5397;72.5397
63;initialize;1;3.0731;3.0731;3.0731
63;async;100;0.0290168;0.00135677;0.0451545
63;inner;100;0.615433;0.602711;0.641104
63;wait;100;3.53543e-05;1.7542e-05;8.2038e-05
63;boundary;100;0.00442774;0.00271236;0.00790173
63;calc iter;100;0.648915;0.639183;0.652424
63;calc total;1;65.0144;65.0144;65.0144
63;total;1;72.4811;72.4811;72.4811
39;initialize;1;3.17006;3.17006;3.17006
39;async;100;0.0207871;0.00134554;0.0242239
39;inner;100;0.623098;0.620479;0.641691
39;wait;100;3.66235e-05;2.1793e-05;0.000140525
39;boundary;100;0.00585865;0.00428506;0.00621703
39;calc iter;100;0.649782;0.645594;0.651857
39;calc total;1;65.0144;65.0144;65.0144
39;total;1;72.5782;72.5782;72.5782
87;initialize;1;3.13317;3.13317;3.13317
87;async;100;0.0186938;0.00130762;0.0328845
87;inner;100;0.624195;0.609988;0.643133
87;wait;100;4.00595e-05;1.4741e-05;0.000107947
87;boundary;100;0.0054397;0.00221445;0.00867274
87;calc iter;100;0.64837;0.644254;0.65517
87;calc total;1;65.0144;65.0144;65.0144
87;total;1;72.5416;72.5416;72.5416
64;initialize;1;3.0731;3.0731;3.0731
64;async;100;0.0307602;0.00136441;0.0477032
64;inner;100;0.612746;0.596634;0.641019
64;wait;100;3.76102e-05;1.5402e-05;8.6656e-05
64;boundary;100;0.004759;0.00218279;0.00805486
64;calc iter;100;0.648305;0.644354;0.655314
64;calc total;1;65.0144;65.0144;65.0144
40;initialize;1;3.17242;3.17242;3.17242
40;async;100;0.0157292;0.00134855;0.0214199
40;inner;100;0.626313;0.622954;0.648356
40;wait;100;4.26677e-05;3.0121e-05;9.6547e-05
40;boundary;100;0.00745684;0.00331846;0.00782855
40;calc iter;100;0.649544;0.642662;0.653981
40;calc total;1;65.0144;65.0144;65.0144
40;total;1;72.5805;72.5805;72.5805
88;initialize;1;3.14109;3.14109;3.14109
88;async;100;0.0174481;0.000988708;0.0302792
88;inner;100;0.625621;0.612884;0.643462
88;wait;100;3.75938e-05;1.4502e-05;9.7924e-05
88;boundary;100;0.00538541;0.00227285;0.00807314
88;calc iter;100;0.648494;0.64395;0.655259
88;calc total;1;65.0144;65.0144;65.0144
88;total;1;72.5495;72.5495;72.5495
64;total;1;72.4811;72.4811;72.4811
41;initialize;1;3.17238;3.17238;3.17238
41;async;100;0.0264773;0.00134139;0.0301402
41;inner;100;0.615146;0.61244;0.639046
41;wait;100;5.5313e-05;3.7377e-05;0.000268504
41;boundary;100;0.00783397;0.00633523;0.0082177
41;calc iter;100;0.649515;0.64053;0.652658
41;calc total;1;65.0144;65.0144;65.0144
41;total;1;72.5805;72.5805;72.5805
89;initialize;1;3.13669;3.13669;3.13669
89;async;100;0.0189713;0.00204455;0.0275453
89;inner;100;0.624942;0.618057;0.638174
89;wait;100;3.48985e-05;1.757e-05;0.000157872
89;boundary;100;0.00477535;0.00322419;0.00766292
89;calc iter;100;0.648725;0.643909;0.65367
89;calc total;1;65.0144;65.0144;65.0144
89;total;1;72.5451;72.5451;72.5451
65;initialize;1;3.0731;3.0731;3.0731
65;async;100;0.0373565;0.00137802;0.0612729
65;inner;100;0.605166;0.58408;0.634007
65;wait;100;4.04786e-05;1.4716e-05;0.000273929
65;boundary;100;0.00565811;0.00215342;0.0086436
65;calc iter;100;0.648223;0.642074;0.658138
65;calc total;1;65.0144;65.0144;65.0144
65;total;1;72.4811;72.4811;72.4811
42;initialize;1;3.17239;3.17239;3.17239
42;async;100;0.0215107;0.00138959;0.0253279
42;inner;100;0.621563;0.618247;0.642406
42;wait;100;3.87437e-05;3.0814e-05;0.000193892
42;boundary;100;0.00660143;0.00463898;0.00775569
42;calc iter;100;0.649716;0.640645;0.654006
42;calc total;1;65.0144;65.0144;65.0144
42;total;1;72.5805;72.5805;72.5805
90;initialize;1;3.14011;3.14011;3.14011
90;async;100;0.0173809;0.00132897;0.0273842
90;inner;100;0.626752;0.619437;0.639736
90;wait;100;3.57376e-05;2.0443e-05;0.000154478
90;boundary;100;0.00459374;0.00322735;0.00741085
90;calc iter;100;0.648764;0.643412;0.65229
90;calc total;1;65.0144;65.0144;65.0144
90;total;1;72.5485;72.5485;72.5485
66;initialize;1;3.07289;3.07289;3.07289
66;async;100;0.0302732;0.00132382;0.0452718
66;inner;100;0.613437;0.603246;0.638855
66;wait;100;3.85281e-05;1.7422e-05;0.000201874
66;boundary;100;0.00486841;0.0025544;0.00860153
66;calc iter;100;0.648619;0.641406;0.654159
66;calc total;1;65.0144;65.0144;65.0144
66;total;1;72.4809;72.4809;72.4809
43;initialize;1;3.17238;3.17238;3.17238
43;async;100;0.0210192;0.00136668;0.024935
43;inner;100;0.623559;0.621135;0.642554
43;wait;100;3.43627e-05;1.9962e-05;0.000133641
43;boundary;100;0.00523964;0.00311758;0.00653762
43;calc iter;100;0.649854;0.640114;0.655745
43;calc total;1;65.0144;65.0144;65.0144
43;total;1;72.5805;72.5805;72.5805
91;initialize;1;3.13257;3.13257;3.13257
91;async;100;0.0197875;0.00133643;0.0301596
91;inner;100;0.624676;0.616666;0.638607
91;wait;100;3.70311e-05;1.4581e-05;0.00027063
91;boundary;100;0.00432064;0.00237422;0.00826505
91;calc iter;100;0.648823;0.642593;0.653398
91;calc total;1;65.0144;65.0144;65.0144
91;total;1;72.541;72.541;72.541
67;initialize;1;3.07309;3.07309;3.07309
67;async;100;0.0320776;0.00131902;0.0463076
67;inner;100;0.61192;0.601183;0.635791
67;wait;100;3.52483e-05;1.8688e-05;0.000262884
67;boundary;100;0.00466743;0.00321992;0.00814621
67;calc iter;100;0.648702;0.64099;0.651466
67;calc total;1;65.0144;65.0144;65.0144
67;total;1;72.4811;72.4811;72.4811
44;initialize;1;3.17233;3.17233;3.17233
44;async;100;0.0234039;0.00133865;0.0274693
44;inner;100;0.620958;0.615472;0.643939
44;wait;100;3.95181e-05;2.1305e-05;0.00015667
44;boundary;100;0.00557132;0.00222219;0.00586602
44;calc iter;100;0.649974;0.641585;0.654207
44;calc total;1;65.0144;65.0144;65.0144
44;total;1;72.5805;72.5805;72.5805
92;initialize;1;3.14113;3.14113;3.14113
92;async;100;0.0180523;0.00130535;0.030124
92;inner;100;0.626429;0.617198;0.642781
92;wait;100;3.38855e-05;1.5917e-05;0.000164926
92;boundary;100;0.00436523;0.00212323;0.00739013
92;calc iter;100;0.648882;0.643083;0.654822
92;calc total;1;65.0144;65.0144;65.0144
92;total;1;72.5495;72.5495;72.5495
68;initialize;1;3.07309;3.07309;3.07309
68;async;100;0.0282235;0.0013465;0.0409024
68;inner;100;0.615796;0.605744;0.639818
68;wait;100;3.96258e-05;1.9263e-05;0.00017253
68;boundary;100;0.00459987;0.00257666;0.0077415
68;calc iter;100;0.64866;0.641109;0.652452
68;calc total;1;65.0144;65.0144;65.0144
68;total;1;72.4811;72.4811;72.4811
45;initialize;1;3.16864;3.16864;3.16864
45;async;100;0.0215983;0.00132993;0.026804
45;inner;100;0.622511;0.620093;0.641374
45;wait;100;3.87313e-05;2.4302e-05;0.000262203
45;boundary;100;0.00567243;0.00367584;0.00703127
45;calc iter;100;0.649822;0.639317;0.653072
93;initialize;1;3.13206;3.13206;3.13206
93;async;100;0.0189506;0.00138513;0.0298371
93;inner;100;0.624875;0.617312;0.641883
93;wait;100;4.2231e-05;1.7012e-05;0.000155799
93;boundary;100;0.00497352;0.00214658;0.00862151
93;calc iter;100;0.648843;0.641148;0.669825
93;calc total;1;65.0144;65.0144;65.0144
93;total;1;72.5405;72.5405;72.5405
69;initialize;1;3.07037;3.07037;3.07037
69;async;100;0.0293555;0.00135393;0.0424343
69;inner;100;0.612857;0.603563;0.639869
69;wait;100;4.88895e-05;2.6739e-05;0.00015601
69;boundary;100;0.00630049;0.00317852;0.00858233
69;calc iter;100;0.648564;0.639119;0.653538
69;calc total;1;65.0144;65.0144;65.0144
69;total;1;72.4784;72.4784;72.4784
45;calc total;1;65.0144;65.0144;65.0144
45;total;1;72.5767;72.5767;72.5767
94;initialize;1;3.13172;3.13172;3.13172
94;async;100;0.01457;0.000585866;0.0259901
94;inner;100;0.629479;0.622756;0.64563
94;wait;100;4.09464e-05;1.6183e-05;0.000120315
94;boundary;100;0.00472947;0.00226726;0.00830577
94;calc iter;100;0.648821;0.642209;0.666803
94;calc total;1;65.0144;65.0144;65.0144
94;total;1;72.5401;72.5401;72.5401
70;initialize;1;3.0731;3.0731;3.0731
70;async;100;0.0296104;0.00137072;0.0419376
70;inner;100;0.613117;0.601806;0.637164
70;wait;100;4.07672e-05;1.8096e-05;0.000178178
70;boundary;100;0.00578748;0.00352885;0.00796371
70;calc iter;100;0.648558;0.639133;0.651301
70;calc total;1;65.0144;65.0144;65.0144
70;total;1;72.4811;72.4811;72.4811
1;initialize;1;3.30835;3.30835;3.30835
1;async;100;0.0167788;0.00234555;0.0255893
1;inner;100;0.626469;0.618668;0.643837
1;wait;100;4.1463e-05;1.9449e-05;9.5796e-05
1;boundary;100;0.00567065;0.00269331;0.00725881
1;calc iter;100;0.648962;0.643931;0.652429
1;calc total;1;65.0144;65.0144;65.0144
1;total;1;72.717;72.717;72.717
2;initialize;1;3.30839;3.30839;3.30839
2;async;100;0.0204369;0.00130428;0.027687
2;inner;100;0.622956;0.616756;0.639846
2;wait;100;4.35296e-05;1.9634e-05;0.000190822
2;boundary;100;0.00555658;0.00364094;0.00667837
2;calc iter;100;0.648995;0.644918;0.652293
2;calc total;1;65.0144;65.0144;65.0144
2;total;1;72.717;72.717;72.717
3;initialize;1;3.30838;3.30838;3.30838
3;async;100;0.0170273;0.00101632;0.0236933
3;inner;100;0.62779;0.622086;0.644939
3;wait;100;3.55243e-05;1.881e-05;8.1864e-05
3;boundary;100;0.00423902;0.00281241;0.00527495
3;calc iter;100;0.649093;0.644029;0.651914
3;calc total;1;65.0144;65.0144;65.0144
3;total;1;72.717;72.717;72.717
4;initialize;1;3.30557;3.30557;3.30557
4;async;100;0.0226229;0.00129599;0.0309435
4;inner;100;0.622928;0.615852;0.640915
4;wait;100;2.764e-05;1.7849e-05;0.000176125
4;boundary;100;0.00356445;0.00233635;0.00733564
4;calc iter;100;0.649145;0.643591;0.65224
4;calc total;1;65.0144;65.0144;65.0144
4;total;1;72.7142;72.7142;72.7142
5;initialize;1;3.30834;3.30834;3.30834
5;async;100;0.0215614;0.00128901;0.030157
5;inner;100;0.622426;0.616887;0.638355
5;wait;100;4.05273e-05;2.5777e-05;0.000241271
5;boundary;100;0.00508062;0.00326962;0.00841711
5;calc iter;100;0.64911;0.642612;0.652171
5;calc total;1;65.0144;65.0144;65.0144
5;total;1;72.717;72.717;72.717
6;initialize;1;3.30839;3.30839;3.30839
6;async;100;0.0202892;0.00130411;0.0290353
6;inner;100;0.622765;0.618007;0.639937
6;wait;100;4.1328e-05;2.8389e-05;0.000140822
6;boundary;100;0.0059387;0.00448035;0.00852984
6;calc iter;100;0.649035;0.641682;0.652854
6;calc total;1;65.0144;65.0144;65.0144
6;total;1;72.717;72.717;72.717
7;initialize;1;3.30248;3.30248;3.30248
7;async;100;0.0237261;0.00138419;0.0357734
7;inner;100;0.617678;0.609234;0.64132
7;wait;100;4.71253e-05;1.6196e-05;0.000129608
7;boundary;100;0.00728737;0.00361921;0.00852732
7;calc iter;100;0.64874;0.641415;0.660117
7;calc total;1;65.0144;65.0144;65.0144
7;total;1;72.7111;72.7111;72.7111
8;initialize;1;3.30285;3.30285;3.30285
8;async;100;0.0189611;0.00127853;0.029502
8;inner;100;0.623511;0.616461;0.641635
8;wait;100;4.57215e-05;2.5393e-05;0.000117621
8;boundary;100;0.00644007;0.00364152;0.00774361
8;calc iter;100;0.64896;0.644338;0.655833
8;calc total;1;65.0144;65.0144;65.0144
8;total;1;72.7115;72.7115;72.7115
9;initialize;1;3.30835;3.30835;3.30835
9;async;100;0.0179033;0.00130783;0.0259346
9;inner;100;0.627663;0.621484;0.643706
9;wait;100;2.89714e-05;1.7367e-05;8.4283e-05
9;boundary;100;0.00355281;0.00232119;0.00534894
9;calc iter;100;0.649149;0.643961;0.651808
9;calc total;1;65.0144;65.0144;65.0144
9;total;1;72.717;72.717;72.717
10;initialize;1;3.30839;3.30839;3.30839
10;async;100;0.0203346;0.00120218;0.0283288
10;inner;100;0.62504;0.618122;0.642537
10;wait;100;3.10655e-05;1.8597e-05;0.000130673
10;boundary;100;0.00379535;0.00216951;0.00536035
10;calc iter;100;0.649203;0.644512;0.651677
10;calc total;1;65.0144;65.0144;65.0144
10;total;1;72.717;72.717;72.717
11;initialize;1;3.30314;3.30314;3.30314
11;async;100;0.0246549;0.0012825;0.0335956
11;inner;100;0.620389;0.61294;0.643172
11;wait;100;3.17042e-05;2.0281e-05;9.8471e-05
11;boundary;100;0.00417685;0.00216616;0.00650103
11;calc iter;100;0.649254;0.644579;0.652041
11;calc total;1;65.0144;65.0144;65.0144
11;total;1;72.7118;72.7118;72.7118
12;initialize;1;3.3083;3.3083;3.3083
12;async;100;0.0280485;0.00127379;0.0321744
12;inner;100;0.617055;0.612867;0.640418
12;wait;100;3.56894e-05;1.7101e-05;0.000144296
12;boundary;100;0.00428619;0.00303458;0.00653329
12;calc iter;100;0.649427;0.642738;0.652096
12;calc total;1;65.0144;65.0144;65.0144
12;total;1;72.7169;72.7169;72.7169
13;initialize;1;3.30834;3.30834;3.30834
13;async;100;0.0282452;0.00138964;0.0335828
13;inner;100;0.615781;0.611714;0.639294
13;wait;100;3.53051e-05;2.2933e-05;0.000178787
13;boundary;100;0.00532716;0.004397;0.00680243
13;calc iter;100;0.64939;0.642325;0.653564
13;calc total;1;65.0144;65.0144;65.0144
13;total;1;72.7169;72.7169;72.7169
14;initialize;1;3.30832;3.30832;3.30832
14;async;100;0.0247669;0.00050939;0.0321074
14;inner;100;0.617557;0.612789;0.644756
14;wait;100;3.85043e-05;2.9794e-05;8.1162e-05
14;boundary;100;0.00691429;0.0022042;0.00723839
14;calc iter;100;0.649279;0.641676;0.653618
14;calc total;1;65.0144;65.0144;65.0144
14;total;1;72.7169;72.7169;72.7169
15;initialize;1;3.30456;3.30456;3.30456
15;async;100;0.0364113;0.00135869;0.0453204
15;inner;100;0.604207;0.598394;0.64146
15;wait;100;4.86538e-05;3.7284e-05;9.0354e-05
15;boundary;100;0.00835997;0.003591;0.00864415
15;calc iter;100;0.649029;0.641045;0.655494
15;calc total;1;65.0144;65.0144;65.0144
15;total;1;72.7131;72.7131;72.7131
16;initialize;1;3.30197;3.30197;3.30197
16;async;100;0.0323646;0.00133704;0.0414788
16;inner;100;0.609075;0.602869;0.640337
16;wait;100;4.48155e-05;3.1002e-05;0.000129204
16;boundary;100;0.00767444;0.00354445;0.00808251
16;calc iter;100;0.649161;0.638734;0.656648
16;calc total;1;65.0144;65.0144;65.0144
16;total;1;72.7106;72.7106;72.7106
17;initialize;1;3.30406;3.30406;3.30406
17;async;100;0.0280911;0.00132748;0.0341932
17;inner;100;0.616006;0.611644;0.640187
17;wait;100;4.18524e-05;2.2656e-05;0.000155586
17;boundary;100;0.00524932;0.00343499;0.00646872
17;calc iter;100;0.64939;0.639714;0.652973
17;calc total;1;65.0144;65.0144;65.0144
17;total;1;72.7126;72.7126;72.7126
18;initialize;1;3.30519;3.30519;3.30519
18;async;100;0.0308821;0.00128415;0.0358705
18;inner;100;0.614574;0.611217;0.637348
18;wait;100;3.45462e-05;2.1644e-05;0.000280956
18;boundary;100;0.00396833;0.00320054;0.00629161
18;calc iter;100;0.64946;0.643243;0.652344
18;calc total;1;65.0144;65.0144;65.0144
18;total;1;72.7138;72.7138;72.7138
19;initialize;1;3.30834;3.30834;3.30834
19;async;100;0.0352338;0.00126352;0.0405559
19;inner;100;0.610455;0.605908;0.639025
19;wait;100;3.26351e-05;1.7682e-05;0.000213265
19;boundary;100;0.00385403;0.002284;0.00493041
19;calc iter;100;0.649577;0.643396;0.652079
19;calc total;1;65.0144;65.0144;65.0144
19;total;1;72.7169;72.7169;72.7169
20;initialize;1;3.30833;3.30833;3.30833
20;async;100;0.036331;0.00125614;0.0412456
20;inner;100;0.608931;0.604072;0.641541
20;wait;100;3.054e-05;1.4825e-05;0.000108615
20;boundary;100;0.00437276;0.00213438;0.00478677
20;calc iter;100;0.649667;0.644418;0.65243
20;calc total;1;65.0144;65.0144;65.0144
20;total;1;72.7169;72.7169;72.7169
21;initialize;1;3.30366;3.30366;3.30366
21;async;100;0.0323606;0.00135024;0.0380202
21;inner;100;0.61373;0.609025;0.642377
21;wait;100;3.12638e-05;1.7774e-05;0.000105136
21;boundary;100;0.0035014;0.0021692;0.00468553
21;calc iter;100;0.649625;0.645504;0.652215
21;calc total;1;65.0144;65.0144;65.0144
21;total;1;72.7122;72.7122;72.7122
22;initialize;1;3.30571;3.30571;3.30571
22;async;100;0.0302563;0.0013442;0.0363171
22;inner;100;0.615518;0.611249;0.640482
22;wait;100;3.34881e-05;1.9971e-05;0.000117066
22;boundary;100;0.00369718;0.00238041;0.00422111
22;calc iter;100;0.649506;0.644385;0.65202
22;calc total;1;65.0144;65.0144;65.0144
22;total;1;72.7143;72.7143;72.7143
23;initialize;1;3.30833;3.30833;3.30833
23;async;100;0.0243187;0.00136647;0.0308902
23;inner;100;0.620152;0.615778;0.644285
23;wait;100;3.25082e-05;2.254e-05;0.000102951
23;boundary;100;0.00489604;0.0023492;0.00595923
23;calc iter;100;0.6494;0.642778;0.653367
23;calc total;1;65.0144;65.0144;65.0144
23;total;1;72.7169;72.7169;72.7169
46;initialize;1;3.17244;3.17244;3.17244
46;async;100;0.0175598;0.00138343;0.0209403
46;inner;100;0.626577;0.623914;0.64559
46;wait;100;3.54465e-05;2.0774e-05;0.000144951
46;boundary;100;0.00562607;0.00374061;0.00618322
46;calc iter;100;0.649799;0.646195;0.652242
46;calc total;1;65.0144;65.0144;65.0144
46;total;1;72.5805;72.5805;72.5805
47;initialize;1;3.17241;3.17241;3.17241
47;async;100;0.0133892;0.00110758;0.0177916
47;inner;100;0.629585;0.626548;0.648886
47;wait;100;4.10167e-05;2.7377e-05;9.9815e-05
47;boundary;100;0.00667298;0.00351274;0.00701925
47;calc iter;100;0.64969;0.642665;0.653844
47;calc total;1;65.0144;65.0144;65.0144
47;total;1;72.5805;72.5805;72.5805
71;initialize;1;3.07311;3.07311;3.07311
71;async;100;0.0307554;0.00132723;0.0445116
71;inner;100;0.612757;0.600574;0.63741
71;wait;100;3.7375e-05;1.4955e-05;0.000136758
71;boundary;100;0.00498329;0.00222582;0.00774627
71;calc iter;100;0.648535;0.641425;0.653221
71;calc total;1;65.0144;65.0144;65.0144
71;total;1;72.4811;72.4811;72.4811
95;initialize;1;3.13395;3.13395;3.13395
95;async;100;0.0137669;0.00109043;0.0236425
95;inner;100;0.629443;0.62141;0.644103
95;wait;100;4.48837e-05;2.0592e-05;9.9496e-05
95;boundary;100;0.00538218;0.00282834;0.00747249
95;calc iter;100;0.648638;0.641878;0.65791
95;calc total;1;65.0144;65.0144;65.0144
95;total;1;72.5423;72.5423;72.5423
DASH
InitEnergy=25.00000
EndEnergy=25.00000
DiffEnergy=-0.00000
Matrixspec: 110000 x 110000
Iterations: 100
# unit_id;function_name;num_calls;avg_runtime;min_runtime;max_runtime
0;initialize;1;2.58322;2.58322;2.58322
0;async;100;0.01556;0.00121;0.02045
0;inner;100;0.62819;0.62384;0.64285
0;wait;100;0.00003;0.00002;0.00011
0;boundary;100;0.00433;0.00306;0.00506
0;calc iter;100;0.64812;0.64383;0.65056
0;calc total;1;64.86949;64.86949;64.86949
0;total;1;70.80179;70.80179;70.80179
24;initialize;1;2.57201;2.57201;2.57201
24;async;100;0.00321857;0.00128394;0.00336567
24;inner;100;0.640207;0.638591;0.648237
24;wait;100;3.6333e-05;2.0396e-05;6.2575e-05
24;boundary;100;0.00523057;0.00214207;0.00593766
24;calc iter;100;0.648694;0.646521;0.652221
24;calc total;1;64.8695;64.8695;64.8695
24;total;1;70.7906;70.7906;70.7906
25;initialize;1;2.56943;2.56943;2.56943
25;async;100;0.00454675;0.00137309;0.00655711
25;inner;100;0.639613;0.637542;0.647313
25;wait;100;2.88655e-05;1.6001e-05;9.9416e-05
25;boundary;100;0.00448035;0.00217937;0.00509592
25;calc iter;100;0.648671;0.644784;0.651959
25;calc total;1;64.8695;64.8695;64.8695
25;total;1;70.7879;70.7879;70.7879
72;initialize;1;2.58159;2.58159;2.58159
72;async;100;0.0133819;0.00132389;0.0178041
72;inner;100;0.630179;0.628077;0.6408
72;wait;100;3.10151e-05;1.9935e-05;0.000154732
72;boundary;100;0.00448378;0.00231857;0.00666258
72;calc iter;100;0.648077;0.645987;0.65188
72;calc total;1;64.8695;64.8695;64.8695
72;total;1;70.7977;70.7977;70.7977
48;initialize;1;2.57037;2.57037;2.57037
48;async;100;0.0160883;0.00129149;0.0180719
48;inner;100;0.629491;0.627919;0.642168
48;wait;100;2.34753e-05;1.4649e-05;7.6105e-05
48;boundary;100;0.00283031;0.00226094;0.00355774
48;calc iter;100;0.648435;0.645812;0.650959
48;calc total;1;64.8695;64.8695;64.8695
48;total;1;70.789;70.789;70.789
26;initialize;1;2.57036;2.57036;2.57036
26;async;100;0.00525298;0.00130049;0.00788124
26;inner;100;0.639049;0.636876;0.646363
26;wait;100;3.05684e-05;2.0574e-05;0.000109311
26;boundary;100;0.00431876;0.00291119;0.00492505
26;calc iter;100;0.648653;0.646549;0.651071
26;calc total;1;64.8695;64.8695;64.8695
26;total;1;70.7889;70.7889;70.7889
49;initialize;1;2.57031;2.57031;2.57031
49;async;100;0.0105987;0.000752755;0.0143762
49;inner;100;0.635018;0.633376;0.647156
49;wait;100;2.48774e-05;1.6502e-05;8.4872e-05
49;boundary;100;0.00281092;0.00213751;0.0034058
49;calc iter;100;0.648454;0.643651;0.651629
49;calc total;1;64.8695;64.8695;64.8695
49;total;1;70.7889;70.7889;70.7889
27;initialize;1;2.56778;2.56778;2.56778
27;async;100;0.00540399;0.000945309;0.00796549
27;inner;100;0.638044;0.635774;0.6443
27;wait;100;4.17316e-05;3.1163e-05;0.000118782
27;boundary;100;0.00513775;0.0038699;0.00615316
27;calc iter;100;0.648629;0.64596;0.650621
27;calc total;1;64.8695;64.8695;64.8695
27;total;1;70.7863;70.7863;70.7863
50;initialize;1;2.57035;2.57035;2.57035
50;async;100;0.0125336;0.00188685;0.0186781
50;inner;100;0.632431;0.627184;0.644645
50;wait;100;3.06598e-05;1.6397e-05;0.000107527
50;boundary;100;0.00344332;0.00220058;0.00553708
50;calc iter;100;0.64844;0.640791;0.663262
50;calc total;1;64.8695;64.8695;64.8695
50;total;1;70.789;70.789;70.789
28;initialize;1;2.57307;2.57307;2.57307
28;async;100;0.00754522;0.00128331;0.0113927
28;inner;100;0.633534;0.630795;0.642681
28;wait;100;5.57683e-05;3.2033e-05;0.0002279
28;boundary;100;0.0074286;0.00494695;0.00803605
28;calc iter;100;0.648566;0.645019;0.652126
28;calc total;1;64.8695;64.8695;64.8695
28;total;1;70.7916;70.7916;70.7916
51;initialize;1;2.57033;2.57033;2.57033
51;async;100;0.0147122;0.00136902;0.0180344
51;inner;100;0.629026;0.626836;0.641535
51;wait;100;3.47645e-05;2.2085e-05;9.6863e-05
51;boundary;100;0.00461062;0.00343975;0.00530573
51;calc iter;100;0.648385;0.642576;0.652418
51;calc total;1;64.8695;64.8695;64.8695
51;total;1;70.789;70.789;70.789
29;initialize;1;2.57313;2.57313;2.57313
29;async;100;0.0087845;0.00129581;0.0145574
29;inner;100;0.632549;0.630066;0.640898
29;wait;100;5.15066e-05;3.05e-05;0.000257798
29;boundary;100;0.00716858;0.00508784;0.00779643
29;calc iter;100;0.648556;0.645914;0.65386
29;calc total;1;64.8695;64.8695;64.8695
29;total;1;70.7916;70.7916;70.7916
52;initialize;1;2.5704;2.5704;2.5704
52;async;100;0.0178372;0.00130966;0.0210597
52;inner;100;0.626045;0.624637;0.635385
52;wait;100;3.33677e-05;2.2247e-05;0.000263039
52;boundary;100;0.00447703;0.00377077;0.00673743
52;calc iter;100;0.648394;0.643699;0.65063
52;calc total;1;64.8695;64.8695;64.8695
52;total;1;70.789;70.789;70.789
30;initialize;1;2.57303;2.57303;2.57303
30;async;100;0.00663515;0.00128836;0.0101591
30;inner;100;0.637294;0.634476;0.643394
30;wait;100;3.36931e-05;2.1945e-05;0.00018043
30;boundary;100;0.00465807;0.00417401;0.00540611
30;calc iter;100;0.648622;0.646704;0.65025
30;calc total;1;64.8695;64.8695;64.8695
30;total;1;70.7916;70.7916;70.7916
53;initialize;1;2.57041;2.57041;2.57041
53;async;100;0.0170127;0.00133369;0.0196543
53;inner;100;0.627756;0.625644;0.639873
53;wait;100;2.85279e-05;1.5686e-05;0.000176226
53;boundary;100;0.00361036;0.00310528;0.00433606
53;calc iter;100;0.648409;0.643515;0.651697
53;calc total;1;64.8695;64.8695;64.8695
53;total;1;70.789;70.789;70.789
31;initialize;1;2.57308;2.57308;2.57308
31;async;100;0.00835633;0.00129215;0.0111323
31;inner;100;0.635922;0.633612;0.64421
31;wait;100;3.10361e-05;2.0237e-05;0.000137786
31;boundary;100;0.00434056;0.00293728;0.00501028
31;calc iter;100;0.648652;0.646224;0.651105
31;calc total;1;64.8695;64.8695;64.8695
31;total;1;70.7916;70.7916;70.7916
54;initialize;1;2.56857;2.56857;2.56857
54;async;100;0.0164462;0.0013058;0.0191871
54;inner;100;0.628732;0.62598;0.641067
54;wait;100;2.75287e-05;1.5261e-05;0.000134314
54;boundary;100;0.0032163;0.00275223;0.0038091
54;calc iter;100;0.648423;0.643455;0.651971
54;calc total;1;64.8695;64.8695;64.8695
54;total;1;70.7872;70.7872;70.7872
32;initialize;1;2.56969;2.56969;2.56969
32;async;100;0.00422635;0.000906894;0.00640538
32;inner;100;0.640028;0.637728;0.647094
32;wait;100;2.50042e-05;1.5167e-05;9.3484e-05
32;boundary;100;0.00437943;0.00246755;0.00505359
32;calc iter;100;0.64866;0.647059;0.651474
32;calc total;1;64.8695;64.8695;64.8695
32;total;1;70.7882;70.7882;70.7882
55;initialize;1;2.57023;2.57023;2.57023
55;async;100;0.0198091;0.00131363;0.0229623
55;inner;100;0.624795;0.621161;0.635576
55;wait;100;2.97293e-05;1.727e-05;0.000154941
55;boundary;100;0.00377508;0.00329982;0.00668314
55;calc iter;100;0.648411;0.643731;0.651698
55;calc total;1;64.8695;64.8695;64.8695
55;total;1;70.7888;70.7888;70.7888
33;initialize;1;2.57273;2.57273;2.57273
33;async;100;0.00627772;0.0013056;0.00921538
33;inner;100;0.637828;0.635621;0.64467
33;wait;100;2.70686e-05;1.8828e-05;0.000100727
33;boundary;100;0.00450509;0.00382593;0.00495622
33;calc iter;100;0.648639;0.646454;0.650432
33;calc total;1;64.8695;64.8695;64.8695
33;total;1;70.7912;70.7912;70.7912
56;initialize;1;2.57032;2.57032;2.57032
56;async;100;0.0168755;0.00124709;0.0213375
56;inner;100;0.624585;0.622139;0.640283
56;wait;100;4.24542e-05;2.9517e-05;0.000125549
56;boundary;100;0.0067648;0.00416302;0.00791844
56;calc iter;100;0.648269;0.639545;0.659081
56;calc total;1;64.8695;64.8695;64.8695
56;total;1;70.7889;70.7889;70.7889
34;initialize;1;2.57106;2.57106;2.57106
34;async;100;0.00498194;0.00105871;0.00786745
34;inner;100;0.638203;0.635699;0.645003
34;wait;100;3.99126e-05;2.4605e-05;0.000122131
34;boundary;100;0.00539458;0.0037999;0.00633129
34;calc iter;100;0.648621;0.64674;0.650473
34;calc total;1;64.8695;64.8695;64.8695
34;total;1;70.7895;70.7895;70.7895
57;initialize;1;2.57009;2.57009;2.57009
57;async;100;0.018014;0.00133073;0.0230017
57;inner;100;0.623489;0.620793;0.638393
57;wait;100;3.95912e-05;2.6612e-05;0.000178092
57;boundary;100;0.00673;0.00405361;0.00741753
57;calc iter;100;0.648275;0.641419;0.652834
57;calc total;1;64.8695;64.8695;64.8695
57;total;1;70.7887;70.7887;70.7887
35;initialize;1;2.57304;2.57304;2.57304
35;async;100;0.00477671;0.0013432;0.00790675
35;inner;100;0.636909;0.63477;0.645442
35;wait;100;4.84589e-05;2.7988e-05;0.000135508
35;boundary;100;0.00685518;0.00365293;0.00755116
35;calc iter;100;0.648591;0.646648;0.651685
35;calc total;1;64.8695;64.8695;64.8695
35;total;1;70.7916;70.7916;70.7916
58;initialize;1;2.5703;2.5703;2.5703
58;async;100;0.0170764;0.00138715;0.0366502
58;inner;100;0.62403;0.617911;0.641385
58;wait;100;4.40281e-05;3.0368e-05;0.00010274
58;boundary;100;0.00711961;0.00366483;0.00846601
58;calc iter;100;0.648272;0.636733;0.672486
58;calc total;1;64.8695;64.8695;64.8695
58;total;1;70.7889;70.7889;70.7889
36;initialize;1;2.57309;2.57309;2.57309
59;initialize;1;2.57037;2.57037;2.57037
59;async;100;0.0162519;0.000862686;0.0210709
59;inner;100;0.624112;0.620676;0.642793
59;wait;100;4.53058e-05;3.5126e-05;0.000103488
59;boundary;100;0.00779931;0.00327899;0.00857463
59;calc iter;100;0.64821;0.641251;0.653251
59;calc total;1;64.8695;64.8695;64.8695
59;total;1;70.789;70.789;70.789
36;async;100;0.00354213;0.000977027;0.00704098
36;inner;100;0.640638;0.638755;0.646326
36;wait;100;3.76134e-05;1.8626e-05;0.000136628
36;boundary;100;0.00435629;0.00336689;0.0057512
36;calc iter;100;0.648576;0.645743;0.651344
36;calc total;1;64.8695;64.8695;64.8695
36;total;1;70.7916;70.7916;70.7916
60;initialize;1;2.57026;2.57026;2.57026
60;async;100;0.0189327;0.00131439;0.0272385
60;inner;100;0.62531;0.620539;0.641043
60;wait;100;3.51369e-05;1.5485e-05;0.000150322
60;boundary;100;0.00385191;0.00216158;0.0074773
60;calc iter;100;0.648131;0.639977;0.65649
60;calc total;1;64.8695;64.8695;64.8695
60;total;1;70.7888;70.7888;70.7888
37;initialize;1;2.57311;2.57311;2.57311
37;async;100;0.00296407;0.000864923;0.00601119
37;inner;100;0.642253;0.640965;0.648268
37;wait;100;2.09037e-05;1.4968e-05;8.8167e-05
37;boundary;100;0.00336188;0.00287204;0.00393044
37;calc iter;100;0.648601;0.646648;0.652687
37;calc total;1;64.8695;64.8695;64.8695
37;total;1;70.7916;70.7916;70.7916
61;initialize;1;2.56916;2.56916;2.56916
61;async;100;0.021824;0.00134761;0.0296891
61;inner;100;0.622123;0.616466;0.648182
61;wait;100;3.71789e-05;1.8999e-05;0.000170232
61;boundary;100;0.00414537;0.0022758;0.00793843
61;calc iter;100;0.648131;0.628626;0.67393
61;calc total;1;64.8695;64.8695;64.8695
61;total;1;70.7877;70.7877;70.7877
38;initialize;1;2.57315;2.57315;2.57315
38;async;100;0.00435881;0.00135126;0.00672127
38;inner;100;0.640828;0.639352;0.647077
38;wait;100;1.9233e-05;1.4654e-05;9.5692e-05
38;boundary;100;0.00340754;0.00215405;0.0041249
38;calc iter;100;0.648615;0.646335;0.651748
38;calc total;1;64.8695;64.8695;64.8695
38;total;1;70.7916;70.7916;70.7916
62;initialize;1;2.57026;2.57026;2.57026
62;async;100;0.0198248;0.00135154;0.0270738
62;inner;100;0.624847;0.619182;0.64007
62;wait;100;2.75224e-05;1.6483e-05;0.000102714
62;boundary;100;0.00346117;0.00211216;0.00678544
62;calc iter;100;0.648162;0.639727;0.653519
62;calc total;1;64.8695;64.8695;64.8695
62;total;1;70.7888;70.7888;70.7888
39;initialize;1;2.56718;2.56718;2.56718
39;async;100;0.00634744;0.00131746;0.00836981
39;inner;100;0.638404;0.636775;0.645677
39;wait;100;2.03718e-05;1.479e-05;0.000163701
39;boundary;100;0.00384034;0.00217653;0.00472562
39;calc iter;100;0.648614;0.64549;0.651024
39;calc total;1;64.8695;64.8695;64.8695
39;total;1;70.7857;70.7857;70.7857
63;initialize;1;2.57043;2.57043;2.57043
63;async;100;0.0200126;0.00133724;0.0274974
63;inner;100;0.624351;0.618764;0.639494
63;wait;100;3.00313e-05;1.5313e-05;0.00018625
63;boundary;100;0.00375345;0.00213987;0.00710866
63;calc iter;100;0.648148;0.638812;0.65187
63;calc total;1;64.8695;64.8695;64.8695
63;total;1;70.789;70.789;70.789
40;initialize;1;2.57309;2.57309;2.57309
40;async;100;0.00721211;0.00133915;0.00918743
40;inner;100;0.637889;0.636357;0.644409
40;wait;100;2.38039e-05;1.6544e-05;0.000142391
40;boundary;100;0.00347017;0.00315988;0.00453851
40;calc iter;100;0.648597;0.647355;0.650431
40;calc total;1;64.8695;64.8695;64.8695
40;total;1;70.7916;70.7916;70.7916
64;initialize;1;2.57032;2.57032;2.57032
64;async;100;0.0219127;0.0013742;0.0274729
64;inner;100;0.622758;0.618966;0.636161
64;wait;100;2.96441e-05;1.7443e-05;0.000127567
64;boundary;100;0.00332753;0.00214019;0.00490526
64;calc iter;100;0.64803;0.642524;0.651246
64;calc total;1;64.8695;64.8695;64.8695
64;total;1;70.7889;70.7889;70.7889
41;initialize;1;2.57309;2.57309;2.57309
41;async;100;0.00730933;0.00132445;0.0102821
41;inner;100;0.634672;0.632088;0.639008
41;wait;100;4.40748e-05;2.8628e-05;0.000277463
41;boundary;100;0.00654491;0.00533338;0.00775759
41;calc iter;100;0.648572;0.644859;0.651989
41;calc total;1;64.8695;64.8695;64.8695
41;total;1;70.7916;70.7916;70.7916
65;initialize;1;2.56893;2.56893;2.56893
65;async;100;0.0264988;0.0013226;0.0333315
65;inner;100;0.618589;0.61264;0.632833
65;wait;100;2.94479e-05;1.4978e-05;0.000298276
65;boundary;100;0.00289605;0.00207805;0.00661646
42;initialize;1;2.57314;2.57314;2.57314
42;async;100;0.00533674;0.00132128;0.00827681
42;inner;100;0.636326;0.633786;0.642656
42;wait;100;4.38218e-05;3.0731e-05;0.000232507
42;boundary;100;0.00686637;0.00512258;0.00797279
42;calc iter;100;0.648574;0.644933;0.651452
42;calc total;1;64.8695;64.8695;64.8695
42;total;1;70.7916;70.7916;70.7916
65;calc iter;100;0.648015;0.640583;0.655656
65;calc total;1;64.8695;64.8695;64.8695
65;total;1;70.7875;70.7875;70.7875
43;initialize;1;2.57315;2.57315;2.57315
43;async;100;0.00498968;0.000787509;0.00717313
43;inner;100;0.636127;0.63344;0.643899
43;wait;100;5.28559e-05;3.3223e-05;0.000196596
43;boundary;100;0.00738384;0.00416817;0.0082946
43;calc iter;100;0.648555;0.645235;0.651484
43;calc total;1;64.8695;64.8695;64.8695
43;total;1;70.7916;70.7916;70.7916
66;initialize;1;2.56763;2.56763;2.56763
66;async;100;0.0236704;0.00132664;0.0299617
66;inner;100;0.620741;0.616491;0.633679
66;wait;100;3.43276e-05;1.6093e-05;0.000250557
66;boundary;100;0.00357527;0.00212165;0.00627935
66;calc iter;100;0.648023;0.641539;0.65192
66;calc total;1;64.8695;64.8695;64.8695
66;total;1;70.7862;70.7862;70.7862
44;initialize;1;2.57309;2.57309;2.57309
44;async;100;0.00255629;0.000854171;0.00474525
44;inner;100;0.640293;0.638005;0.64731
44;wait;100;3.86049e-05;2.1047e-05;8.8898e-05
44;boundary;100;0.00567927;0.00320211;0.0066595
44;calc iter;100;0.648568;0.646341;0.651949
44;calc total;1;64.8695;64.8695;64.8695
44;total;1;70.7916;70.7916;70.7916
67;initialize;1;2.57044;2.57044;2.57044
67;async;100;0.0206411;0.00130024;0.0262811
67;inner;100;0.622328;0.616738;0.6361
67;wait;100;3.6166e-05;1.6302e-05;0.00016368
67;boundary;100;0.00493048;0.00293919;0.00699671
67;calc iter;100;0.647937;0.64249;0.65134
67;calc total;1;64.8695;64.8695;64.8695
67;total;1;70.789;70.789;70.789
45;initialize;1;2.57309;2.57309;2.57309
45;async;100;0.0025794;0.00107054;0.0046458
45;inner;100;0.641568;0.639391;0.647112
45;wait;100;3.21406e-05;1.7418e-05;9.3362e-05
45;boundary;100;0.00439793;0.00318662;0.00548687
45;calc iter;100;0.648578;0.646757;0.65177
45;calc total;1;64.8695;64.8695;64.8695
45;total;1;70.7916;70.7916;70.7916
68;initialize;1;2.57042;2.57042;2.57042
68;async;100;0.0170269;0.00131163;0.0224552
68;inner;100;0.624773;0.619272;0.640414
68;wait;100;4.61305e-05;2.3358e-05;8.8294e-05
68;boundary;100;0.00608603;0.00250695;0.00782218
68;calc iter;100;0.647934;0.640413;0.655161
68;calc total;1;64.8695;64.8695;64.8695
68;total;1;70.789;70.789;70.789
46;initialize;1;2.57315;2.57315;2.57315
46;async;100;0.00320222;0.00134609;0.00543248
46;inner;100;0.641344;0.640202;0.646518
46;wait;100;2.87062e-05;1.5146e-05;0.000114057
46;boundary;100;0.00401928;0.00317965;0.00518993
46;calc iter;100;0.648595;0.646761;0.65145
46;calc total;1;64.8695;64.8695;64.8695
46;total;1;70.7916;70.7916;70.7916
69;initialize;1;2.56802;2.56802;2.56802
69;async;100;0.020763;0.000758538;0.049345
69;inner;100;0.619306;0.615215;0.638778
69;wait;100;5.44521e-05;2.4417e-05;0.000114149
69;boundary;100;0.00779078;0.00281025;0.00865654
69;calc iter;100;0.647916;0.630159;0.677191
69;calc total;1;64.8695;64.8695;64.8695
69;total;1;70.7866;70.7866;70.7866
47;initialize;1;2.56876;2.56876;2.56876
47;async;100;0.00265304;0.000946803;0.00469467
47;inner;100;0.642529;0.640765;0.648929
47;wait;100;2.0948e-05;1.5557e-05;8.3592e-05
47;boundary;100;0.00340288;0.00231207;0.0039061
47;calc iter;100;0.648607;0.646975;0.653297
47;calc total;1;64.8695;64.8695;64.8695
47;total;1;70.7872;70.7872;70.7872
70;initialize;1;2.57038;2.57038;2.57038
70;async;100;0.0166747;0.00134992;0.022087
70;inner;100;0.625535;0.621328;0.640299
70;wait;100;3.75616e-05;2.1425e-05;8.5637e-05
70;boundary;100;0.00573281;0.00265464;0.00799862
70;calc iter;100;0.647982;0.642268;0.654906
70;calc total;1;64.8695;64.8695;64.8695
70;total;1;70.789;70.789;70.789
71;initialize;1;2.57042;2.57042;2.57042
71;async;100;0.0193794;0.00132787;0.0252519
71;inner;100;0.623175;0.616353;0.638011
71;wait;100;3.99791e-05;1.8412e-05;0.000226762
71;boundary;100;0.00533049;0.00287137;0.00791094
71;calc iter;100;0.647927;0.642659;0.651166
71;calc total;1;64.8695;64.8695;64.8695
71;total;1;70.789;70.789;70.789
73;initialize;1;2.5758;2.5758;2.5758
73;async;100;0.00322071;0.00154349;0.00353191
73;inner;100;0.638646;0.636411;0.65151
73;wait;100;3.83625e-05;1.5501e-05;0.000135704
73;boundary;100;0.00623147;0.00212768;0.00644813
73;calc iter;100;0.648138;0.641781;0.658874
73;calc total;1;64.8695;64.8695;64.8695
73;total;1;70.792;70.792;70.792
74;initialize;1;2.579;2.579;2.579
74;async;100;0.0102843;0.00130524;0.0133545
74;inner;100;0.63348;0.631176;0.644375
74;wait;100;2.70583e-05;1.6671e-05;0.000143386
74;boundary;100;0.0042862;0.00228879;0.00463728
74;calc iter;100;0.648079;0.645306;0.652003
74;calc total;1;64.8695;64.8695;64.8695
74;total;1;70.7952;70.7952;70.7952
75;initialize;1;2.58161;2.58161;2.58161
75;async;100;0.00752729;0.00132483;0.0112646
75;inner;100;0.635355;0.633242;0.64623
75;wait;100;3.95412e-05;2.7411e-05;0.000108643
75;boundary;100;0.00510751;0.00369446;0.00552356
75;calc iter;100;0.64803;0.644994;0.65136
75;calc total;1;64.8695;64.8695;64.8695
75;total;1;70.7978;70.7978;70.7978
76;initialize;1;2.58162;2.58162;2.58162
76;async;100;0.0095126;0.00129422;0.0133021
76;inner;100;0.63127;0.628805;0.644853
76;wait;100;4.77892e-05;2.6706e-05;0.000172765
76;boundary;100;0.00712762;0.0043639;0.00765745
76;calc iter;100;0.64796;0.641707;0.651646
76;calc total;1;64.8695;64.8695;64.8695
76;total;1;70.7977;70.7977;70.7977
77;initialize;1;2.58164;2.58164;2.58164
77;async;100;0.00891757;0.000933587;0.0135694
77;inner;100;0.630704;0.627876;0.646171
77;wait;100;4.85745e-05;3.8413e-05;0.000144999
77;boundary;100;0.00821338;0.00371527;0.00850582
77;calc iter;100;0.647886;0.639769;0.653029
77;calc total;1;64.8695;64.8695;64.8695
77;total;1;70.7978;70.7978;70.7978
78;initialize;1;2.58101;2.58101;2.58101
78;async;100;0.0102915;0.00135462;0.0149633
78;inner;100;0.630373;0.627999;0.643866
78;wait;100;5.23051e-05;3.2683e-05;0.000233562
78;boundary;100;0.00724786;0.0048162;0.00763093
78;calc iter;100;0.647967;0.642634;0.651402
78;calc total;1;64.8695;64.8695;64.8695
78;total;1;70.7971;70.7971;70.7971
79;initialize;1;2.58164;2.58164;2.58164
79;async;100;0.0076848;0.000945268;0.0108842
79;inner;100;0.634815;0.63333;0.646059
79;wait;100;4.01354e-05;2.5202e-05;0.000168948
79;boundary;100;0.00548937;0.00371361;0.0061185
79;calc iter;100;0.648031;0.645;0.651226
79;calc total;1;64.8695;64.8695;64.8695
79;total;1;70.7978;70.7978;70.7978
80;initialize;1;2.58162;2.58162;2.58162
80;async;100;0.00630422;0.00134429;0.00953469
80;inner;100;0.637162;0.635635;0.648364
80;wait;100;3.00945e-05;2.0211e-05;7.7279e-05
80;boundary;100;0.00455803;0.00338162;0.00493934
80;calc iter;100;0.648056;0.64519;0.65317
80;calc total;1;64.8695;64.8695;64.8695
80;total;1;70.7977;70.7977;70.7977
81;initialize;1;2.58161;2.58161;2.58161
81;async;100;0.00886694;0.00127978;0.0133661
81;inner;100;0.634894;0.632607;0.646104
81;wait;100;2.46604e-05;1.6634e-05;0.000128289
81;boundary;100;0.00429368;0.00223186;0.0045335
81;calc iter;100;0.648081;0.644841;0.651528
81;calc total;1;64.8695;64.8695;64.8695
81;total;1;70.7978;70.7978;70.7978
82;initialize;1;2.57752;2.57752;2.57752
82;async;100;0.00569766;0.00139515;0.00964703
82;inner;100;0.637697;0.63582;0.648216
82;wait;100;3.08375e-05;2.0856e-05;0.000109197
82;boundary;100;0.00462252;0.00333707;0.00498805
82;calc iter;100;0.64805;0.644869;0.65306
82;calc total;1;64.8695;64.8695;64.8695
82;total;1;70.7937;70.7937;70.7937
83;initialize;1;2.57949;2.57949;2.57949
83;async;100;0.00697334;0.00130135;0.0108762
83;inner;100;0.63451;0.632591;0.646989
83;wait;100;4.01426e-05;2.7751e-05;0.000100099
83;boundary;100;0.00646741;0.00348796;0.00688894
83;calc iter;100;0.647993;0.643824;0.651881
83;calc total;1;64.8695;64.8695;64.8695
83;total;1;70.7956;70.7956;70.7956
84;initialize;1;2.58084;2.58084;2.58084
84;async;100;0.00925015;0.00131265;0.0121662
84;inner;100;0.63532;0.633538;0.647142
84;wait;100;3.3604e-05;1.8809e-05;9.7953e-05
84;boundary;100;0.00330014;0.00237059;0.0065669
84;calc iter;100;0.647905;0.642524;0.650974
84;calc total;1;64.8695;64.8695;64.8695
84;total;1;70.797;70.797;70.797
85;initialize;1;2.57452;2.57452;2.57452
85;async;100;0.0125019;0.00134913;0.0154588
85;inner;100;0.62875;0.625657;0.641601
85;wait;100;5.84618e-05;4.0534e-05;0.000130245
85;boundary;100;0.00644674;0.00423844;0.00773558
85;calc iter;100;0.647759;0.642396;0.650467
85;calc total;1;64.8695;64.8695;64.8695
85;total;1;70.7906;70.7906;70.7906
86;initialize;1;2.58164;2.58164;2.58164
86;async;100;0.0125023;0.00133852;0.0168539
86;inner;100;0.629707;0.62738;0.642963
86;wait;100;4.10287e-05;2.3785e-05;0.000105513
86;boundary;100;0.00556148;0.00375078;0.0064253
86;calc iter;100;0.647813;0.64206;0.652342
86;calc total;1;64.8695;64.8695;64.8695
86;total;1;70.7978;70.7978;70.7978
87;initialize;1;2.58164;2.58164;2.58164
87;async;100;0.0158804;0.00132774;0.0185978
87;inner;100;0.628857;0.627064;0.64139
87;wait;100;2.41766e-05;1.5471e-05;0.000152202
87;boundary;100;0.00315169;0.00268725;0.00440238
87;calc iter;100;0.647915;0.645307;0.651069
87;calc total;1;64.8695;64.8695;64.8695
87;total;1;70.7977;70.7977;70.7977
88;initialize;1;2.58164;2.58164;2.58164
88;async;100;0.0167507;0.00133256;0.0203509
88;inner;100;0.627594;0.624625;0.640493
88;wait;100;2.96516e-05;1.6308e-05;0.000258157
88;boundary;100;0.00355768;0.00212793;0.00476097
88;calc iter;100;0.647934;0.646241;0.649363
88;calc total;1;64.8695;64.8695;64.8695
88;total;1;70.7978;70.7978;70.7978
89;initialize;1;2.58164;2.58164;2.58164
89;async;100;0.0184573;0.00132339;0.0209707
89;inner;100;0.62619;0.623988;0.640879
89;wait;100;2.81062e-05;1.6796e-05;0.000151566
89;boundary;100;0.00323933;0.00254476;0.00609214
89;calc iter;100;0.647916;0.643241;0.649137
89;calc total;1;64.8695;64.8695;64.8695
89;total;1;70.7978;70.7978;70.7978
90;initialize;1;2.57938;2.57938;2.57938
90;async;100;0.0137638;0.00134324;0.0161553
90;inner;100;0.630812;0.628807;0.64269
90;wait;100;2.46165e-05;1.6477e-05;0.000120791
90;boundary;100;0.00330598;0.0028919;0.00621957
90;calc iter;100;0.647907;0.64253;0.650552
90;calc total;1;64.8695;64.8695;64.8695
90;total;1;70.7955;70.7955;70.7955
91;initialize;1;2.58163;2.58163;2.58163
91;async;100;0.0172281;0.00131596;0.0211224
91;inner;100;0.625053;0.621727;0.638473
91;wait;100;4.15011e-05;2.1681e-05;0.000275081
91;boundary;100;0.00555897;0.0044339;0.0077978
91;calc iter;100;0.647883;0.643258;0.651919
91;calc total;1;64.8695;64.8695;64.8695
91;total;1;70.7978;70.7978;70.7978
1;initialize;1;2.58238;2.58238;2.58238
1;async;100;0.0137206;0.000786318;0.0184367
1;inner;100;0.629797;0.625576;0.643153
1;wait;100;3.60837e-05;1.6298e-05;0.000103289
1;boundary;100;0.00447587;0.00225975;0.00519945
1;calc iter;100;0.648031;0.64398;0.650776
1;calc total;1;64.8695;64.8695;64.8695
1;total;1;70.8009;70.8009;70.8009
2;initialize;1;2.58303;2.58303;2.58303
2;async;100;0.0163609;0.00134793;0.0207725
2;inner;100;0.626851;0.622752;0.640072
2;wait;100;3.26817e-05;2.0561e-05;0.000185671
2;boundary;100;0.00477834;0.00313858;0.00590297
2;calc iter;100;0.648024;0.644247;0.649686
2;calc total;1;64.8695;64.8695;64.8695
2;total;1;70.8015;70.8015;70.8015
3;initialize;1;2.57949;2.57949;2.57949
3;async;100;0.0111115;0.000643839;0.0161029
3;inner;100;0.632225;0.629126;0.64531
3;wait;100;3.95163e-05;2.1643e-05;7.6983e-05
3;boundary;100;0.00469337;0.00282741;0.00641857
3;calc iter;100;0.648071;0.643926;0.651242
3;calc total;1;64.8695;64.8695;64.8695
3;total;1;70.798;70.798;70.798
4;initialize;1;2.58332;2.58332;2.58332
4;async;100;0.0144192;0.00130051;0.0216758
4;inner;100;0.626549;0.621065;0.644422
4;wait;100;5.09013e-05;2.1459e-05;8.4986e-05
4;boundary;100;0.00686807;0.00254221;0.00801046
4;calc iter;100;0.647889;0.641655;0.652714
4;calc total;1;64.8695;64.8695;64.8695
4;total;1;70.8018;70.8018;70.8018
5;initialize;1;2.57558;2.57558;2.57558
5;async;100;0.0211106;0.0013628;0.0288789
5;inner;100;0.618609;0.612602;0.638226
5;wait;100;5.50138e-05;3.4218e-05;0.000171057
5;boundary;100;0.00804627;0.00545214;0.00852061
5;calc iter;100;0.647824;0.642742;0.6525
5;calc total;1;64.8695;64.8695;64.8695
5;total;1;70.7941;70.7941;70.7941
6;initialize;1;2.58317;2.58317;2.58317
6;async;100;0.0190622;0.00133352;0.0254116
6;inner;100;0.622175;0.617733;0.638387
6;wait;100;4.49597e-05;1.741e-05;0.000131961
6;boundary;100;0.00663442;0.00308259;0.0078851
6;calc iter;100;0.647918;0.641156;0.652443
6;calc total;1;64.8695;64.8695;64.8695
6;total;1;70.8017;70.8017;70.8017
7;initialize;1;2.57673;2.57673;2.57673
7;async;100;0.0187924;0.00133599;0.0234755
7;inner;100;0.623954;0.620137;0.63672
7;wait;100;3.5863e-05;1.6506e-05;0.00019409
7;boundary;100;0.00521055;0.00227496;0.00670302
7;calc iter;100;0.647995;0.644461;0.650562
7;calc total;1;64.8695;64.8695;64.8695
7;total;1;70.7953;70.7953;70.7953
8;initialize;1;2.58242;2.58242;2.58242
8;async;100;0.0155322;0.000655431;0.0204363
8;inner;100;0.627887;0.621418;0.64418
8;wait;100;3.51623e-05;1.7258e-05;9.2709e-05
8;boundary;100;0.0047731;0.00214487;0.00556479
8;calc iter;100;0.64823;0.641594;0.649918
8;calc total;1;64.8695;64.8695;64.8695
8;total;1;70.801;70.801;70.801
9;initialize;1;2.58173;2.58173;2.58173
9;async;100;0.0194219;0.00134157;0.0251814
9;inner;100;0.624587;0.619017;0.638815
9;wait;100;3.23216e-05;1.7684e-05;0.000130284
9;boundary;100;0.00411828;0.00229075;0.00832742
9;calc iter;100;0.648162;0.643069;0.650302
9;calc total;1;64.8695;64.8695;64.8695
9;total;1;70.8002;70.8002;70.8002
10;initialize;1;2.5833;2.5833;2.5833
10;async;100;0.0172973;0.000793141;0.023281
10;inner;100;0.626814;0.621322;0.641624
10;wait;100;3.11644e-05;1.8437e-05;0.000121542
10;boundary;100;0.00402657;0.00220772;0.00779887
10;calc iter;100;0.648171;0.643493;0.651291
10;calc total;1;64.8695;64.8695;64.8695
10;total;1;70.8018;70.8018;70.8018
11;initialize;1;2.58335;2.58335;2.58335
11;async;100;0.0176585;0.00136981;0.0226929
11;inner;100;0.6263;0.621562;0.640552
11;wait;100;3.60457e-05;2.4135e-05;0.000118577
11;boundary;100;0.00416426;0.00235518;0.00767714
11;calc iter;100;0.64816;0.643153;0.650835
11;calc total;1;64.8695;64.8695;64.8695
11;total;1;70.8019;70.8019;70.8019
12;initialize;1;2.58326;2.58326;2.58326
12;async;100;0.0296357;0.00138097;0.0375651
12;inner;100;0.610464;0.605497;0.638214
12;wait;100;5.1299e-05;3.1829e-05;0.000197496
12;boundary;100;0.00790346;0.00336027;0.00838015
12;calc iter;100;0.648057;0.64041;0.653506
12;calc total;1;64.8695;64.8695;64.8695
12;total;1;70.8018;70.8018;70.8018
13;initialize;1;2.5799;2.5799;2.5799
13;async;100;0.0303806;0.00138259;0.0397863
13;inner;100;0.609644;0.605033;0.636372
13;wait;100;4.60301e-05;3.1679e-05;0.000274612
13;boundary;100;0.00794567;0.00429144;0.00855796
13;calc iter;100;0.648018;0.637883;0.654376
13;calc total;1;64.8695;64.8695;64.8695
13;total;1;70.7984;70.7984;70.7984
14;initialize;1;2.58327;2.58327;2.58327
14;async;100;0.0280314;0.00135059;0.0327837
14;inner;100;0.612821;0.609397;0.638407
14;wait;100;4.08879e-05;3.0262e-05;0.000162426
14;boundary;100;0.00721521;0.00331465;0.00790801
14;calc iter;100;0.648111;0.640126;0.651558
14;calc total;1;64.8695;64.8695;64.8695
14;total;1;70.8018;70.8018;70.8018
15;initialize;1;2.58326;2.58326;2.58326
15;async;100;0.0221955;0.0013867;0.0262877
15;inner;100;0.619768;0.616639;0.641441
15;wait;100;3.68514e-05;2.3926e-05;0.000130221
15;boundary;100;0.00619527;0.00224328;0.00645391
15;calc iter;100;0.648197;0.643075;0.651833
15;calc total;1;64.8695;64.8695;64.8695
15;total;1;70.8018;70.8018;70.8018
16;initialize;1;2.5774;2.5774;2.5774
16;async;100;0.0275402;0.00132069;0.0305781
16;inner;100;0.617658;0.615519;0.638181
16;wait;100;3.0997e-05;1.9035e-05;0.000122354
16;boundary;100;0.0032191;0.00208778;0.00336475
16;calc iter;100;0.648449;0.642991;0.650363
16;calc total;1;64.8695;64.8695;64.8695
16;total;1;70.7959;70.7959;70.7959
17;initialize;1;2.58324;2.58324;2.58324
17;async;100;0.0305228;0.00130604;0.0344441
17;inner;100;0.614372;0.611025;0.632166
17;wait;100;2.91842e-05;1.6501e-05;0.000285235
17;boundary;100;0.00347195;0.00236963;0.00689582
17;calc iter;100;0.648398;0.640656;0.649958
17;calc total;1;64.8695;64.8695;64.8695
17;total;1;70.8018;70.8018;70.8018
18;initialize;1;2.58326;2.58326;2.58326
18;async;100;0.026771;0.00131079;0.0311736
18;inner;100;0.617978;0.615182;0.636648
18;wait;100;2.47685e-05;1.5652e-05;0.000146921
18;boundary;100;0.00362157;0.00241823;0.00418743
18;calc iter;100;0.648397;0.642295;0.65007
18;calc total;1;64.8695;64.8695;64.8695
18;total;1;70.8018;70.8018;70.8018
19;initialize;1;2.58326;2.58326;2.58326
19;async;100;0.0236481;0.00136487;0.0273736
19;inner;100;0.620784;0.618095;0.638685
19;wait;100;2.75771e-05;1.6748e-05;9.2418e-05
19;boundary;100;0.00392562;0.002704;0.00482102
19;calc iter;100;0.648386;0.643366;0.650544
19;calc total;1;64.8695;64.8695;64.8695
19;total;1;70.8018;70.8018;70.8018
20;initialize;1;2.57884;2.57884;2.57884
20;async;100;0.0238638;0.00135676;0.0300455
20;inner;100;0.619674;0.616364;0.637836
20;wait;100;3.50096e-05;2.0725e-05;0.000225735
20;boundary;100;0.00477052;0.00315714;0.00544036
20;calc iter;100;0.648344;0.64293;0.65189
20;calc total;1;64.8695;64.8695;64.8695
20;total;1;70.7974;70.7974;70.7974
21;initialize;1;2.58326;2.58326;2.58326
21;async;100;0.0229817;0.00137335;0.030415
21;inner;100;0.620781;0.618114;0.638687
21;wait;100;3.01076e-05;1.8597e-05;0.000105301
21;boundary;100;0.00454726;0.00309661;0.00492282
21;calc iter;100;0.648341;0.643391;0.653854
21;calc total;1;64.8695;64.8695;64.8695
21;total;1;70.8018;70.8018;70.8018
22;initialize;1;2.57833;2.57833;2.57833
22;async;100;0.0243687;0.00131543;0.0279084
22;inner;100;0.620169;0.61727;0.637905
22;wait;100;2.84715e-05;1.682e-05;0.000196566
22;boundary;100;0.0038131;0.00318777;0.00450563
22;calc iter;100;0.648381;0.642923;0.650287
22;calc total;1;64.8695;64.8695;64.8695
22;total;1;70.7968;70.7968;70.7968
23;initialize;1;2.58322;2.58322;2.58322
23;async;100;0.0256617;0.00133093;0.0292791
23;inner;100;0.619438;0.616523;0.639433
23;wait;100;2.76171e-05;1.466e-05;8.8034e-05
23;boundary;100;0.00328332;0.00215583;0.00353001
23;calc iter;100;0.648412;0.643936;0.649955
23;calc total;1;64.8695;64.8695;64.8695
23;total;1;70.8018;70.8018;70.8018
92;initialize;1;2.58162;2.58162;2.58162
92;async;100;0.0112321;0.00131042;0.0149848
92;inner;100;0.630286;0.627373;0.644265
92;wait;100;4.6496e-05;2.7501e-05;9.7588e-05
92;boundary;100;0.00620744;0.00341025;0.00756839
92;calc iter;100;0.647774;0.642928;0.650868
92;calc total;1;64.8695;64.8695;64.8695
92;total;1;70.7978;70.7978;70.7978
93;initialize;1;2.57666;2.57666;2.57666
93;async;100;0.0166608;0.0013093;0.022384
93;inner;100;0.622952;0.618534;0.642213
93;wait;100;4.97637e-05;2.7637e-05;0.000160145
93;boundary;100;0.00802629;0.00384479;0.00869901
93;calc iter;100;0.647691;0.641863;0.652311
93;calc total;1;64.8695;64.8695;64.8695
93;total;1;70.7928;70.7928;70.7928
94;initialize;1;2.57685;2.57685;2.57685
94;async;100;0.0125243;0.00135233;0.0150308
94;inner;100;0.628735;0.625541;0.643953
94;wait;100;4.57191e-05;1.775e-05;0.000143285
94;boundary;100;0.00653848;0.00292;0.00785979
94;calc iter;100;0.647845;0.644563;0.650927
94;calc total;1;64.8695;64.8695;64.8695
94;total;1;70.793;70.793;70.793
95;initialize;1;2.57485;2.57485;2.57485
95;async;100;0.00491218;0.000898639;0.0077214
95;inner;100;0.638583;0.637038;0.650027
95;wait;100;3.87648e-05;1.6193e-05;0.000113366
95;boundary;100;0.00439231;0.00218815;0.00640726
95;calc iter;100;0.647927;0.644667;0.657143
95;calc total;1;64.8695;64.8695;64.8695
95;total;1;70.791;70.791;70.791
DASH
InitEnergy=25.00000
EndEnergy=25.00000
DiffEnergy=-0.00000
Matrixspec: 110000 x 110000
Iterations: 100
# unit_id;function_name;num_calls;avg_runtime;min_runtime;max_runtime
0;initialize;1;2.62872;2.62872;2.62872
0;async;100;0.01116;0.00171;0.03293
0;inner;100;0.63159;0.62219;0.64249
0;wait;100;0.00004;0.00002;0.00013
0;boundary;100;0.00515;0.00330;0.00674
0;calc iter;100;0.64794;0.63254;0.66567
0;calc total;1;64.84793;64.84793;64.84793
0;total;1;70.77432;70.77432;70.77432
24;initialize;1;2.60348;2.60348;2.60348
24;async;100;0.00320829;0.000836174;0.0223046
24;inner;100;0.639204;0.625117;0.645725
24;wait;100;4.57229e-05;2.3809e-05;7.7169e-05
24;boundary;100;0.00590285;0.00323829;0.00780642
24;calc iter;100;0.648363;0.646011;0.652382
24;calc total;1;64.8479;64.8479;64.8479
24;total;1;70.7496;70.7496;70.7496
25;initialize;1;2.60665;2.60665;2.60665
25;async;100;0.00371117;0.000795702;0.0196237
25;inner;100;0.639756;0.621844;0.645681
25;wait;100;3.7068e-05;2.09e-05;8.7949e-05
25;boundary;100;0.00486897;0.00320488;0.00720752
25;calc iter;100;0.648375;0.634982;0.660024
25;calc total;1;64.8479;64.8479;64.8479
25;total;1;70.7527;70.7527;70.7527
26;initialize;1;2.60664;2.60664;2.60664
26;async;100;0.00602345;0.0013505;0.0374361
26;inner;100;0.638384;0.620364;0.644757
26;wait;100;2.75872e-05;1.5362e-05;0.000110544
26;boundary;100;0.00395265;0.00320792;0.00728547
26;calc iter;100;0.648389;0.629556;0.674239
26;calc total;1;64.8479;64.8479;64.8479
26;total;1;70.7527;70.7527;70.7527
27;initialize;1;2.60654;2.60654;2.60654
27;async;100;0.00416529;0.000832292;0.0450638
27;inner;100;0.640489;0.623632;0.646517
27;wait;100;2.24295e-05;1.5253e-05;9.5718e-05
27;boundary;100;0.00374937;0.00216865;0.00632837
27;calc iter;100;0.648427;0.639391;0.672511
27;calc total;1;64.8479;64.8479;64.8479
27;total;1;70.7526;70.7526;70.7526
28;initialize;1;2.60604;2.60604;2.60604
28;async;100;0.00788196;0.00131488;0.0447411
28;inner;100;0.637123;0.619485;0.642859
28;wait;100;2.52046e-05;1.4743e-05;0.000237809
28;boundary;100;0.00338281;0.00245897;0.00491072
28;calc iter;100;0.648415;0.640234;0.667979
28;calc total;1;64.8479;64.8479;64.8479
28;total;1;70.7522;70.7522;70.7522
29;initialize;1;2.60662;2.60662;2.60662
29;async;100;0.00626185;0.00130035;0.0441356
29;inner;100;0.636739;0.616488;0.641568
29;wait;100;4.20244e-05;2.3508e-05;0.000178513
29;boundary;100;0.00534235;0.00352897;0.00724717
29;calc iter;100;0.648386;0.635985;0.680153
29;calc total;1;64.8479;64.8479;64.8479
29;total;1;70.7527;70.7527;70.7527
30;initialize;1;2.60288;2.60288;2.60288
30;async;100;0.00606336;0.00129517;0.0515432
30;inner;100;0.635848;0.611145;0.643119
30;wait;100;5.23253e-05;3.2984e-05;0.000132404
30;boundary;100;0.00639034;0.00381569;0.00834875
30;calc iter;100;0.648355;0.626511;0.691313
30;calc total;1;64.8479;64.8479;64.8479
30;total;1;70.749;70.749;70.749
31;initialize;1;2.6066;2.6066;2.6066
31;async;100;0.00684318;0.00136673;0.032341
31;inner;100;0.633913;0.616951;0.641319
31;wait;100;6.03305e-05;3.3643e-05;0.000285339
31;boundary;100;0.00750259;0.00410975;0.00844094
31;calc iter;100;0.648321;0.641754;0.666364
31;calc total;1;64.8479;64.8479;64.8479
31;total;1;70.7527;70.7527;70.7527
32;initialize;1;2.60153;2.60153;2.60153
32;async;100;0.0054897;0.00130267;0.0308885
32;inner;100;0.637609;0.620789;0.643169
32;wait;100;3.74861e-05;2.4978e-05;0.000127809
32;boundary;100;0.00524227;0.00358539;0.0064006
32;calc iter;100;0.64838;0.641396;0.660399
32;calc total;1;64.8479;64.8479;64.8479
32;total;1;70.7476;70.7476;70.7476
48;initialize;1;2.59618;2.59618;2.59618
48;async;100;0.013177;0.00135242;0.0394091
48;inner;100;0.631186;0.610419;0.642143
48;wait;100;2.83804e-05;1.5755e-05;0.000101941
48;boundary;100;0.00389739;0.00251354;0.00449868
48;calc iter;100;0.64829;0.643212;0.656539
48;calc total;1;64.8479;64.8479;64.8479
48;total;1;70.7422;70.7422;70.7422
33;initialize;1;2.6035;2.6035;2.6035
33;async;100;0.00478045;0.00131341;0.0189428
33;inner;100;0.639848;0.625441;0.645667
33;wait;100;3.11684e-05;1.7286e-05;0.000117407
33;boundary;100;0.00374343;0.00260559;0.00520758
33;calc iter;100;0.648404;0.643661;0.655181
33;calc total;1;64.8479;64.8479;64.8479
33;total;1;70.7496;70.7496;70.7496
49;initialize;1;2.59389;2.59389;2.59389
49;async;100;0.0130292;0.00131681;0.0282974
49;inner;100;0.631929;0.618103;0.643575
49;wait;100;2.98513e-05;1.9721e-05;0.000102402
49;boundary;100;0.00332224;0.00245851;0.0046216
49;calc iter;100;0.648311;0.644172;0.658441
49;calc total;1;64.8479;64.8479;64.8479
49;total;1;70.7399;70.7399;70.7399
34;initialize;1;2.60664;2.60664;2.60664
34;async;100;0.00640571;0.00131302;0.0367426
34;inner;100;0.638521;0.621389;0.644604
34;wait;100;2.67707e-05;1.5754e-05;0.000197957
34;boundary;100;0.00345632;0.00272104;0.00451047
34;calc iter;100;0.648411;0.635496;0.662497
34;calc total;1;64.8479;64.8479;64.8479
34;total;1;70.7527;70.7527;70.7527
50;initialize;1;2.59619;2.59619;2.59619
50;async;100;0.0104507;0.00099147;0.0389258
50;inner;100;0.634908;0.61905;0.646932
50;wait;100;2.4429e-05;1.5014e-05;0.000110993
50;boundary;100;0.00294224;0.00217879;0.0040465
50;calc iter;100;0.648327;0.63261;0.6612
50;calc total;1;64.8479;64.8479;64.8479
50;total;1;70.7422;70.7422;70.7422
35;initialize;1;2.60181;2.60181;2.60181
35;async;100;0.00489071;0.00104904;0.0569739
35;inner;100;0.639483;0.618247;0.646979
35;wait;100;2.06228e-05;1.3417e-05;7.5952e-05
35;boundary;100;0.00403565;0.00215;0.0057623
35;calc iter;100;0.648431;0.630275;0.681018
35;calc total;1;64.8479;64.8479;64.8479
35;total;1;70.7479;70.7479;70.7479
51;initialize;1;2.59622;2.59622;2.59622
51;async;100;0.0144198;0.00132442;0.0685754
51;inner;100;0.630824;0.604636;0.643211
51;wait;100;2.47783e-05;1.514e-05;0.000151155
51;boundary;100;0.00304735;0.00231718;0.00470608
51;calc iter;100;0.648318;0.628463;0.677955
51;calc total;1;64.8479;64.8479;64.8479
51;total;1;70.7423;70.7423;70.7423
36;initialize;1;2.60662;2.60662;2.60662
36;async;100;0.00663974;0.00135272;0.0594587
36;inner;100;0.637698;0.615787;0.646144
36;wait;100;2.10631e-05;1.4889e-05;0.000174755
36;boundary;100;0.00409968;0.00221728;0.00601248
36;calc iter;100;0.648461;0.632324;0.690753
36;calc total;1;64.8479;64.8479;64.8479
36;total;1;70.7527;70.7527;70.7527
52;initialize;1;2.59164;2.59164;2.59164
52;async;100;0.0179666;0.00131769;0.0634012
52;inner;100;0.627281;0.612782;0.640264
52;wait;100;2.36148e-05;1.5065e-05;0.000140942
52;boundary;100;0.00305332;0.00211903;0.00657107
52;calc iter;100;0.648326;0.625389;0.679313
52;calc total;1;64.8479;64.8479;64.8479
52;total;1;70.7377;70.7377;70.7377
37;initialize;1;2.60134;2.60134;2.60134
37;async;100;0.00621081;0.00136502;0.0645112
37;inner;100;0.637343;0.612052;0.644873
37;wait;100;3.10278e-05;1.986e-05;0.000178663
37;boundary;100;0.00484963;0.00339607;0.00839143
37;calc iter;100;0.648436;0.624994;0.707526
37;calc total;1;64.8479;64.8479;64.8479
37;total;1;70.7474;70.7474;70.7474
53;initialize;1;2.59622;2.59622;2.59622
53;async;100;0.0151085;0.00133877;0.0902012
53;inner;100;0.629732;0.597897;0.641088
53;wait;100;2.49232e-05;1.4769e-05;0.000135151
53;boundary;100;0.00343921;0.00299466;0.00838673
53;calc iter;100;0.648306;0.610502;0.719866
53;calc total;1;64.8479;64.8479;64.8479
53;total;1;70.7423;70.7423;70.7423
38;initialize;1;2.60661;2.60661;2.60661
38;async;100;0.0044046;0.000995452;0.042197
38;inner;100;0.637526;0.612975;0.64622
38;wait;100;3.76656e-05;2.7733e-05;0.000120117
38;boundary;100;0.00644617;0.00357946;0.00849543
38;calc iter;100;0.648416;0.630126;0.686719
38;calc total;1;64.8479;64.8479;64.8479
38;total;1;70.7527;70.7527;70.7527
54;initialize;1;2.59211;2.59211;2.59211
54;async;100;0.0142077;0.0013327;0.0576742
54;inner;100;0.629745;0.601677;0.640143
54;wait;100;3.64003e-05;2.1971e-05;0.000191995
54;boundary;100;0.00429203;0.00348839;0.00858012
54;calc iter;100;0.648283;0.621588;0.685851
54;calc total;1;64.8479;64.8479;64.8479
54;total;1;70.7381;70.7381;70.7381
39;initialize;1;2.60664;2.60664;2.60664
39;async;100;0.00453064;0.000858298;0.0349542
39;inner;100;0.636503;0.616719;0.646537
39;wait;100;4.42214e-05;3.0822e-05;0.000105325
39;boundary;100;0.00730551;0.00344525;0.00809777
39;calc iter;100;0.648385;0.638066;0.667876
39;calc total;1;64.8479;64.8479;64.8479
39;total;1;70.7527;70.7527;70.7527
55;initialize;1;2.59622;2.59622;2.59622
55;async;100;0.0136126;0.00134187;0.0343599
55;inner;100;0.629359;0.615942;0.64056
55;wait;100;3.71066e-05;1.9865e-05;0.000154996
55;boundary;100;0.00525501;0.00306947;0.00643406
55;calc iter;100;0.648265;0.644346;0.659528
55;calc total;1;64.8479;64.8479;64.8479
55;total;1;70.7423;70.7423;70.7423
40;initialize;1;2.60664;2.60664;2.60664
40;async;100;0.003271;0.000706896;0.00579534
40;inner;100;0.639785;0.630196;0.657839
40;wait;100;3.48983e-05;1.7588e-05;8.6083e-05
40;boundary;100;0.0053299;0.00300095;0.0064985
40;calc iter;100;0.648422;0.635782;0.667221
40;calc total;1;64.8479;64.8479;64.8479
40;total;1;70.7527;70.7527;70.7527
56;initialize;1;2.59619;2.59619;2.59619
56;async;100;0.00747178;0.000514871;0.021011
56;inner;100;0.633956;0.621632;0.647838
56;wait;100;4.10221e-05;2.0749e-05;7.7907e-05
56;boundary;100;0.00675268;0.00224705;0.00755934
56;calc iter;100;0.648223;0.644454;0.652394
56;calc total;1;64.8479;64.8479;64.8479
56;total;1;70.7422;70.7422;70.7422
41;initialize;1;2.60662;2.60662;2.60662
41;async;100;0.00321951;0.000689817;0.0292739
41;inner;100;0.640965;0.618554;0.64812
41;wait;100;3.08475e-05;1.867e-05;8.0678e-05
41;boundary;100;0.00421607;0.0029878;0.00520739
41;calc iter;100;0.648433;0.644688;0.658425
41;calc total;1;64.8479;64.8479;64.8479
41;total;1;70.7527;70.7527;70.7527
57;initialize;1;2.59379;2.59379;2.59379
57;async;100;0.011058;0.00115163;0.0368765
57;inner;100;0.629914;0.619075;0.644693
57;wait;100;4.49463e-05;2.2067e-05;0.000101203
57;boundary;100;0.0071943;0.00312608;0.00853611
57;calc iter;100;0.648213;0.628811;0.664898
57;calc total;1;64.8479;64.8479;64.8479
57;total;1;70.7398;70.7398;70.7398
42;initialize;1;2.60493;2.60493;2.60493
42;async;100;0.00445983;0.000960883;0.0499538
42;inner;100;0.639985;0.613533;0.657843
42;wait;100;2.83911e-05;1.7179e-05;8.8993e-05
42;boundary;100;0.00396829;0.00311772;0.00584813
42;calc iter;100;0.648443;0.632668;0.667973
42;calc total;1;64.8479;64.8479;64.8479
42;total;1;70.751;70.751;70.751
58;initialize;1;2.59621;2.59621;2.59621
58;async;100;0.0116144;0.00132903;0.0413242
58;inner;100;0.630035;0.610156;0.64212
58;wait;100;3.94526e-05;2.865e-05;0.000151411
58;boundary;100;0.00654751;0.00420011;0.00716168
58;calc iter;100;0.648238;0.624453;0.672948
58;calc total;1;64.8479;64.8479;64.8479
58;total;1;70.7423;70.7423;70.7423
43;initialize;1;2.60666;2.60666;2.60666
43;async;100;0.0067504;0.000805148;0.0228383
43;inner;100;0.637711;0.612167;0.670971
43;wait;100;2.269e-05;1.6546e-05;0.000143052
43;boundary;100;0.003971;0.00226252;0.00696039
43;calc iter;100;0.648456;0.619633;0.700835
43;calc total;1;64.8479;64.8479;64.8479
43;total;1;70.7527;70.7527;70.7527
59;initialize;1;2.59161;2.59161;2.59161
59;async;100;0.011241;0.000887299;0.0536695
59;inner;100;0.630037;0.61749;0.643904
59;wait;100;3.9401e-05;2.2137e-05;8.5799e-05
59;boundary;100;0.00689541;0.00359311;0.00783646
59;calc iter;100;0.648215;0.629267;0.676459
59;calc total;1;64.8479;64.8479;64.8479
59;total;1;70.7377;70.7377;70.7377
44;initialize;1;2.60041;2.60041;2.60041
44;async;100;0.00350012;0.00130805;0.0663453
44;inner;100;0.639854;0.615291;0.64869
44;wait;100;2.86951e-05;1.9699e-05;8.5162e-05
44;boundary;100;0.00509473;0.00213117;0.00581227
44;calc iter;100;0.648479;0.633779;0.685579
44;calc total;1;64.8479;64.8479;64.8479
44;total;1;70.7465;70.7465;70.7465
60;initialize;1;2.59625;2.59625;2.59625
60;async;100;0.0241253;0.00135275;0.0502514
60;inner;100;0.621347;0.610273;0.640692
60;wait;100;2.74285e-05;1.6741e-05;0.000141854
60;boundary;100;0.00258501;0.00210406;0.00512154
60;calc iter;100;0.648086;0.626575;0.666233
60;calc total;1;64.8479;64.8479;64.8479
60;total;1;70.7423;70.7423;70.7423
45;initialize;1;2.60661;2.60661;2.60661
45;async;100;0.00663886;0.0013427;0.0652032
45;inner;100;0.637807;0.61248;0.646336
45;wait;100;2.51124e-05;1.7615e-05;0.000124181
45;boundary;100;0.00397867;0.00255371;0.00754304
45;calc iter;100;0.648451;0.62272;0.69893
45;calc total;1;64.8479;64.8479;64.8479
45;total;1;70.7527;70.7527;70.7527
61;initialize;1;2.59625;2.59625;2.59625
61;async;100;0.0226058;0.00132858;0.0758405
61;inner;100;0.622863;0.611874;0.640316
61;wait;100;2.5948e-05;1.6477e-05;0.000179249
61;boundary;100;0.00257997;0.00212879;0.00787307
61;calc iter;100;0.648076;0.623448;0.690018
61;calc total;1;64.8479;64.8479;64.8479
61;total;1;70.7423;70.7423;70.7423
62;initialize;1;2.59622;2.59622;2.59622
62;async;100;0.0210915;0.00112187;0.0483782
62;inner;100;0.624169;0.612505;0.641344
62;wait;100;3.00975e-05;1.8289e-05;9.0562e-05
62;boundary;100;0.00277875;0.00217819;0.00740675
62;calc iter;100;0.648071;0.626271;0.664083
62;calc total;1;64.8479;64.8479;64.8479
62;total;1;70.7422;70.7422;70.7422
63;initialize;1;2.59533;2.59533;2.59533
63;async;100;0.0218466;0.00136528;0.039391
63;inner;100;0.623121;0.609775;0.639806
63;wait;100;2.62139e-05;1.7161e-05;0.000139914
63;boundary;100;0.00304724;0.00219683;0.00494264
63;calc iter;100;0.648043;0.64222;0.653392
63;calc total;1;64.8479;64.8479;64.8479
63;total;1;70.7414;70.7414;70.7414
64;initialize;1;2.59625;2.59625;2.59625
64;async;100;0.0212094;0.00133793;0.058493
64;inner;100;0.622724;0.605996;0.637034
64;wait;100;3.95199e-05;1.9171e-05;0.000282306
64;boundary;100;0.00402338;0.00285046;0.00549562
64;calc iter;100;0.647998;0.624292;0.670014
64;calc total;1;64.8479;64.8479;64.8479
64;total;1;70.7423;70.7423;70.7423
65;initialize;1;2.59623;2.59623;2.59623
65;async;100;0.0202398;0.00132383;0.0441225
65;inner;100;0.623392;0.610663;0.671724
65;wait;100;4.42252e-05;1.9626e-05;0.000238539
65;boundary;100;0.00432184;0.00211089;0.0086086
65;calc iter;100;0.648;0.61829;0.702385
65;calc total;1;64.8479;64.8479;64.8479
65;total;1;70.7423;70.7423;70.7423
66;initialize;1;2.59626;2.59626;2.59626
66;async;100;0.0214205;0.00134779;0.0543179
66;inner;100;0.622901;0.607156;0.637565
66;wait;100;3.14312e-05;1.8822e-05;0.00017903
66;boundary;100;0.00366048;0.00283677;0.00560493
66;calc iter;100;0.648015;0.623593;0.667127
66;calc total;1;64.8479;64.8479;64.8479
66;total;1;70.7423;70.7423;70.7423
67;initialize;1;2.59615;2.59615;2.59615
67;async;100;0.0203253;0.00133993;0.0391501
67;inner;100;0.62365;0.613032;0.641302
67;wait;100;3.00044e-05;2.0146e-05;0.000141529
67;boundary;100;0.00400847;0.00300325;0.00591033
67;calc iter;100;0.648016;0.635786;0.6574
67;calc total;1;64.8479;64.8479;64.8479
67;total;1;70.7422;70.7422;70.7422
68;initialize;1;2.59623;2.59623;2.59623
68;async;100;0.0198334;0.00136373;0.0388624
68;inner;100;0.621514;0.606429;0.64125
68;wait;100;4.95067e-05;2.9291e-05;9.4697e-05
68;boundary;100;0.00649584;0.00270261;0.0078086
68;calc iter;100;0.647895;0.631966;0.658234
68;calc total;1;64.8479;64.8479;64.8479
68;total;1;70.7423;70.7423;70.7423
69;initialize;1;2.59625;2.59625;2.59625
69;async;100;0.0210586;0.00132828;0.0696412
69;inner;100;0.619863;0.598358;0.640292
69;wait;100;5.04949e-05;3.3737e-05;0.000118416
69;boundary;100;0.00688559;0.00343065;0.00863939
69;calc iter;100;0.64786;0.621529;0.682862
69;calc total;1;64.8479;64.8479;64.8479
69;total;1;70.7423;70.7423;70.7423
70;initialize;1;2.59219;2.59219;2.59219
70;async;100;0.0224257;0.00135928;0.0578295
70;inner;100;0.618073;0.597546;0.63926
70;wait;100;5.12717e-05;3.1898e-05;0.00015447
70;boundary;100;0.00729745;0.00398819;0.00836851
70;calc iter;100;0.647849;0.629848;0.673334
70;calc total;1;64.8479;64.8479;64.8479
70;total;1;70.7382;70.7382;70.7382
72;initialize;1;2.60448;2.60448;2.60448
72;async;100;0.0132506;0.00131612;0.0362115
72;inner;100;0.631139;0.617481;0.643903
72;wait;100;2.43473e-05;1.444e-05;0.000166993
72;boundary;100;0.00343871;0.00231889;0.00572875
72;calc iter;100;0.647854;0.640174;0.662945
72;calc total;1;64.8479;64.8479;64.8479
72;total;1;70.7505;70.7505;70.7505
73;initialize;1;2.60458;2.60458;2.60458
73;async;100;0.00754681;0.00149215;0.0661472
73;inner;100;0.635499;0.614952;0.646955
73;wait;100;2.4641e-05;1.4154e-05;8.6167e-05
73;boundary;100;0.00481585;0.00212985;0.00638686
73;calc iter;100;0.647889;0.633101;0.687503
73;calc total;1;64.8479;64.8479;64.8479
73;total;1;70.7506;70.7506;70.7506
74;initialize;1;2.60041;2.60041;2.60041
74;async;100;0.0127615;0.00138148;0.0466821
74;inner;100;0.631306;0.618904;0.644175
74;wait;100;2.14196e-05;1.3542e-05;9.6551e-05
74;boundary;100;0.00378942;0.00215206;0.00535192
74;calc iter;100;0.64788;0.633994;0.669888
74;calc total;1;64.8479;64.8479;64.8479
74;total;1;70.7464;70.7464;70.7464
75;initialize;1;2.60451;2.60451;2.60451
75;async;100;0.0137628;0.00128972;0.0294654
75;inner;100;0.630365;0.621603;0.643022
75;wait;100;2.52633e-05;1.4421e-05;0.000196644
75;boundary;100;0.00370824;0.00230331;0.00619184
75;calc iter;100;0.647863;0.643773;0.656449
75;calc total;1;64.8479;64.8479;64.8479
75;total;1;70.7505;70.7505;70.7505
76;initialize;1;2.60455;2.60455;2.60455
76;async;100;0.00836482;0.000905055;0.022999
76;inner;100;0.634178;0.620888;0.644536
76;wait;100;3.68646e-05;1.8544e-05;8.1566e-05
76;boundary;100;0.00523824;0.00318208;0.00724751
76;calc iter;100;0.64782;0.631364;0.661832
76;calc total;1;64.8479;64.8479;64.8479
76;total;1;70.7505;70.7505;70.7505
77;initialize;1;2.6046;2.6046;2.6046
77;async;100;0.0131795;0.00126803;0.0346992
77;inner;100;0.627146;0.609588;0.639112
77;wait;100;4.67516e-05;2.1504e-05;0.000261111
77;boundary;100;0.00738387;0.00422518;0.00850806
77;calc iter;100;0.647758;0.619015;0.668217
77;calc total;1;64.8479;64.8479;64.8479
77;total;1;70.7506;70.7506;70.7506
78;initialize;1;2.60475;2.60475;2.60475
78;async;100;0.0138849;0.0013008;0.0390349
78;inner;100;0.625826;0.611104;0.640654
78;wait;100;4.99393e-05;2.7994e-05;0.000177431
78;boundary;100;0.00794379;0.00391735;0.00852226
78;calc iter;100;0.647707;0.622568;0.682364
78;calc total;1;64.8479;64.8479;64.8479
78;total;1;70.7507;70.7507;70.7507
79;initialize;1;2.60273;2.60273;2.60273
79;async;100;0.00878375;0.000906504;0.0287875
79;inner;100;0.633587;0.62241;0.643952
79;wait;100;3.98836e-05;2.6224e-05;0.00011988
79;boundary;100;0.00538024;0.00332333;0.00642828
79;calc iter;100;0.647792;0.640769;0.656029
79;calc total;1;64.8479;64.8479;64.8479
79;total;1;70.7487;70.7487;70.7487
80;initialize;1;2.6045;2.6045;2.6045
80;async;100;0.00851084;0.000921594;0.0302525
80;inner;100;0.633745;0.623499;0.644248
80;wait;100;3.89182e-05;2.17e-05;0.000101342
80;boundary;100;0.00549412;0.0034526;0.00696722
80;calc iter;100;0.64779;0.639821;0.659539
80;calc total;1;64.8479;64.8479;64.8479
80;total;1;70.7505;70.7505;70.7505
81;initialize;1;2.60468;2.60468;2.60468
81;async;100;0.0102575;0.00132821;0.0587933
81;inner;100;0.633534;0.619698;0.643558
81;wait;100;2.64768e-05;1.8681e-05;0.000136331
81;boundary;100;0.00400491;0.00322471;0.00744911
81;calc iter;100;0.647825;0.636385;0.68298
81;calc total;1;64.8479;64.8479;64.8479
81;total;1;70.7507;70.7507;70.7507
82;initialize;1;2.60457;2.60457;2.60457
82;async;100;0.00671599;0.00132475;0.0386703
82;inner;100;0.637016;0.623104;0.646856
82;wait;100;2.59456e-05;1.7592e-05;9.1548e-05
82;boundary;100;0.00406798;0.00330572;0.0078976
82;calc iter;100;0.647827;0.632531;0.669853
82;calc total;1;64.8479;64.8479;64.8479
82;total;1;70.7505;70.7505;70.7505
83;initialize;1;2.60457;2.60457;2.60457
83;async;100;0.00919197;0.00134472;0.025192
83;inner;100;0.632959;0.617917;0.644241
83;wait;100;4.0906e-05;2.2985e-05;9.9961e-05
83;boundary;100;0.00560441;0.00346799;0.00835111
83;calc iter;100;0.647798;0.64126;0.662499
83;calc total;1;64.8479;64.8479;64.8479
83;total;1;70.7506;70.7506;70.7506
84;initialize;1;2.59979;2.59979;2.59979
84;async;100;0.02033;0.00135387;0.0314875
84;inner;100;0.621634;0.615528;0.641116
84;wait;100;5.33156e-05;1.8436e-05;0.000101335
84;boundary;100;0.00562241;0.0024919;0.0073173
84;calc iter;100;0.647642;0.633721;0.65997
84;calc total;1;64.8479;64.8479;64.8479
84;total;1;70.7458;70.7458;70.7458
85;initialize;1;2.60166;2.60166;2.60166
85;async;100;0.0223115;0.00131168;0.0395124
85;inner;100;0.617464;0.608525;0.640182
85;wait;100;6.27451e-05;4.2146e-05;0.000200399
85;boundary;100;0.0077306;0.00335398;0.00847877
85;calc iter;100;0.64757;0.621675;0.663801
85;calc total;1;64.8479;64.8479;64.8479
85;total;1;70.7476;70.7476;70.7476
86;initialize;1;2.60327;2.60327;2.60327
86;async;100;0.0238656;0.000987239;0.0497905
86;inner;100;0.615597;0.606941;0.640241
86;wait;100;5.87655e-05;2.2669e-05;0.00013401
86;boundary;100;0.00795277;0.00333675;0.00872032
86;calc iter;100;0.647477;0.622411;0.6782
86;calc total;1;64.8479;64.8479;64.8479
86;total;1;70.7492;70.7492;70.7492
87;initialize;1;2.60457;2.60457;2.60457
87;async;100;0.0178954;0.00131617;0.0305323
87;inner;100;0.624573;0.618589;0.641591
87;wait;100;3.66536e-05;1.7339e-05;0.000101596
87;boundary;100;0.00512684;0.00222053;0.00692102
87;calc iter;100;0.647633;0.63897;0.65483
87;calc total;1;64.8479;64.8479;64.8479
87;total;1;70.7505;70.7505;70.7505
88;initialize;1;2.60453;2.60453;2.60453
88;async;100;0.021202;0.00131125;0.0295936
88;inner;100;0.623016;0.61651;0.639899
88;wait;100;2.91525e-05;1.5298e-05;0.000167714
88;boundary;100;0.00349348;0.00297747;0.00453058
88;calc iter;100;0.647742;0.632091;0.654987
88;calc total;1;64.8479;64.8479;64.8479
88;total;1;70.7505;70.7505;70.7505
89;initialize;1;2.59842;2.59842;2.59842
89;async;100;0.0191472;0.00190818;0.0263988
89;inner;100;0.626066;0.616496;0.640407
89;wait;100;2.10722e-05;1.4339e-05;9.074e-05
89;boundary;100;0.00253912;0.00211104;0.00546076
89;calc iter;100;0.647774;0.642136;0.657507
89;calc total;1;64.8479;64.8479;64.8479
89;total;1;70.7444;70.7444;70.7444
90;initialize;1;2.60061;2.60061;2.60061
90;async;100;0.0223154;0.00133917;0.0299882
90;inner;100;0.622863;0.618573;0.639697
90;wait;100;2.52455e-05;1.4971e-05;0.000207638
90;boundary;100;0.00258203;0.00208847;0.00552422
90;calc iter;100;0.647787;0.631958;0.658093
90;calc total;1;64.8479;64.8479;64.8479
90;total;1;70.7466;70.7466;70.7466
91;initialize;1;2.60453;2.60453;2.60453
91;async;100;0.0235355;0.00130253;0.0352448
91;inner;100;0.620746;0.610715;0.637339
91;wait;100;3.07759e-05;1.7303e-05;0.000288729
91;boundary;100;0.00344002;0.00261588;0.00535274
91;calc iter;100;0.647754;0.641365;0.65448
91;calc total;1;64.8479;64.8479;64.8479
91;total;1;70.7505;70.7505;70.7505
1;initialize;1;2.62862;2.62862;2.62862
1;async;100;0.00924644;0.00108274;0.0223394
1;inner;100;0.633941;0.623669;0.644366
1;wait;100;3.83454e-05;1.8106e-05;0.000103325
1;boundary;100;0.00472891;0.0034553;0.00775973
1;calc iter;100;0.647957;0.632702;0.65624
1;calc total;1;64.8479;64.8479;64.8479
1;total;1;70.7742;70.7742;70.7742
2;initialize;1;2.62853;2.62853;2.62853
2;async;100;0.0116103;0.00137455;0.0204572
2;inner;100;0.632566;0.625984;0.643773
2;wait;100;2.81341e-05;1.6215e-05;0.000120338
2;boundary;100;0.0037779;0.00319309;0.00572825
2;calc iter;100;0.647984;0.634597;0.654647
2;calc total;1;64.8479;64.8479;64.8479
2;total;1;70.7741;70.7741;70.7741
3;initialize;1;2.62862;2.62862;2.62862
3;async;100;0.0103828;0.0011077;0.0234469
3;inner;100;0.633455;0.626115;0.643946
3;wait;100;3.48451e-05;2.1315e-05;8.7737e-05
3;boundary;100;0.00410037;0.0032018;0.00613076
3;calc iter;100;0.647975;0.639411;0.655781
3;calc total;1;64.8479;64.8479;64.8479
3;total;1;70.7742;70.7742;70.7742
4;initialize;1;2.62865;2.62865;2.62865
4;async;100;0.0107661;0.00100354;0.035308
4;inner;100;0.631782;0.618996;0.643015
4;wait;100;3.79695e-05;2.4194e-05;0.000129043
4;boundary;100;0.00535378;0.00349495;0.00663426
4;calc iter;100;0.647942;0.631531;0.667876
4;calc total;1;64.8479;64.8479;64.8479
4;total;1;70.7743;70.7743;70.7743
5;initialize;1;2.6286;2.6286;2.6286
5;async;100;0.0127025;0.00128883;0.0347673
5;inner;100;0.629037;0.622409;0.639321
5;wait;100;4.63854e-05;2.506e-05;0.000174996
5;boundary;100;0.00614777;0.00410811;0.00803613
5;calc iter;100;0.647936;0.634759;0.662302
5;calc total;1;64.8479;64.8479;64.8479
5;total;1;70.7742;70.7742;70.7742
6;initialize;1;2.62856;2.62856;2.62856
6;async;100;0.0126053;0.000951837;0.0338419
6;inner;100;0.627565;0.618282;0.641297
6;wait;100;5.93231e-05;3.9261e-05;0.000138524
6;boundary;100;0.00761914;0.00447379;0.00855027
6;calc iter;100;0.647851;0.63275;0.667306
6;calc total;1;64.8479;64.8479;64.8479
6;total;1;70.7742;70.7742;70.7742
7;initialize;1;2.62766;2.62766;2.62766
7;async;100;0.0146084;0.00136967;0.0410462
7;inner;100;0.625397;0.615425;0.640807
7;wait;100;4.8734e-05;3.0033e-05;0.000232114
7;boundary;100;0.00772994;0.00409959;0.00849544
7;calc iter;100;0.647786;0.630697;0.669163
7;calc total;1;64.8479;64.8479;64.8479
7;total;1;70.7733;70.7733;70.7733
8;initialize;1;2.62552;2.62552;2.62552
8;async;100;0.0128802;0.00109702;0.0317229
8;inner;100;0.631705;0.623292;0.643935
8;wait;100;2.71568e-05;1.7988e-05;9.8503e-05
8;boundary;100;0.00342489;0.00227479;0.00484
8;calc iter;100;0.648039;0.635176;0.662787
8;calc total;1;64.8479;64.8479;64.8479
8;total;1;70.7711;70.7711;70.7711
9;initialize;1;2.62557;2.62557;2.62557
9;async;100;0.0125291;0.00130251;0.0258887
9;inner;100;0.632059;0.624172;0.644005
9;wait;100;2.48829e-05;1.5805e-05;8.4031e-05
9;boundary;100;0.00342116;0.00223586;0.0055032
9;calc iter;100;0.648035;0.635431;0.65531
9;calc total;1;64.8479;64.8479;64.8479
9;total;1;70.7712;70.7712;70.7712
10;initialize;1;2.6286;2.6286;2.6286
10;async;100;0.0118829;0.00106967;0.024265
10;inner;100;0.631914;0.624791;0.644115
10;wait;100;2.58107e-05;1.6565e-05;7.8315e-05
10;boundary;100;0.00423764;0.00213173;0.00540988
10;calc iter;100;0.648062;0.638926;0.653819
10;calc total;1;64.8479;64.8479;64.8479
10;total;1;70.7742;70.7742;70.7742
11;initialize;1;2.6286;2.6286;2.6286
11;async;100;0.0157312;0.0013859;0.0286811
11;inner;100;0.628557;0.618925;0.641888
11;wait;100;3.10062e-05;2.0629e-05;0.000146342
11;boundary;100;0.00372699;0.00219435;0.00694143
11;calc iter;100;0.648048;0.635832;0.659838
11;calc total;1;64.8479;64.8479;64.8479
11;total;1;70.7742;70.7742;70.7742
12;initialize;1;2.62863;2.62863;2.62863
12;async;100;0.021083;0.00135583;0.064428
12;inner;100;0.620388;0.60105;0.638009
12;wait;100;4.87883e-05;2.6479e-05;0.000138251
12;boundary;100;0.00650906;0.00335979;0.00718852
12;calc iter;100;0.648031;0.626367;0.672256
12;calc total;1;64.8479;64.8479;64.8479
12;total;1;70.7742;70.7742;70.7742
13;initialize;1;2.6286;2.6286;2.6286
13;async;100;0.0168365;0.00105766;0.0426714
13;inner;100;0.624778;0.611256;0.641825
13;wait;100;3.84476e-05;2.6128e-05;0.000115527
13;boundary;100;0.00638146;0.00214507;0.00722622
13;calc iter;100;0.648036;0.629094;0.671016
13;calc total;1;64.8479;64.8479;64.8479
13;total;1;70.7742;70.7742;70.7742
14;initialize;1;2.62862;2.62862;2.62862
14;async;100;0.0223153;0.00131024;0.0537126
14;inner;100;0.617958;0.596014;0.638547
14;wait;100;4.14293e-05;3.1306e-05;9.2608e-05
14;boundary;100;0.00767236;0.0032507;0.00841291
14;calc iter;100;0.647989;0.616277;0.677435
14;calc total;1;64.8479;64.8479;64.8479
14;total;1;70.7742;70.7742;70.7742
15;initialize;1;2.62428;2.62428;2.62428
15;async;100;0.0222132;0.0013446;0.0527765
15;inner;100;0.617861;0.600203;0.639019
15;wait;100;4.87138e-05;3.3762e-05;0.000109222
15;boundary;100;0.00781059;0.0027997;0.0084738
15;calc iter;100;0.647936;0.631657;0.667778
15;calc total;1;64.8479;64.8479;64.8479
15;total;1;70.7698;70.7698;70.7698
16;initialize;1;2.62863;2.62863;2.62863
16;async;100;0.0215594;0.00133458;0.0435043
16;inner;100;0.622824;0.605815;0.636193
16;wait;100;3.2758e-05;1.6895e-05;0.000247902
16;boundary;100;0.00375667;0.00325219;0.00450881
16;calc iter;100;0.648174;0.631092;0.664915
16;calc total;1;64.8479;64.8479;64.8479
16;total;1;70.7742;70.7742;70.7742
17;initialize;1;2.62624;2.62624;2.62624
17;async;100;0.0234743;0.00134425;0.03853
17;inner;100;0.620553;0.603262;0.630769
17;wait;100;3.79037e-05;1.5854e-05;0.0002911
17;boundary;100;0.00409528;0.00340727;0.00744156
17;calc iter;100;0.648161;0.633897;0.658767
17;calc total;1;64.8479;64.8479;64.8479
17;total;1;70.7718;70.7718;70.7718
18;initialize;1;2.62864;2.62864;2.62864
18;async;100;0.0209494;0.00136354;0.0361102
18;inner;100;0.62403;0.608302;0.637707
18;wait;100;2.46141e-05;1.3876e-05;0.000121305
18;boundary;100;0.00319038;0.00227595;0.00455741
18;calc iter;100;0.648196;0.636346;0.659861
18;calc total;1;64.8479;64.8479;64.8479
18;total;1;70.7742;70.7742;70.7742
19;initialize;1;2.62863;2.62863;2.62863
19;async;100;0.0238745;0.00128385;0.0543463
19;inner;100;0.621218;0.599997;0.636981
19;wait;100;2.22247e-05;1.4392e-05;0.000127665
19;boundary;100;0.00308913;0.00216377;0.00471693
19;calc iter;100;0.648205;0.635815;0.661385
19;calc total;1;64.8479;64.8479;64.8479
19;total;1;70.7742;70.7742;70.7742
20;initialize;1;2.62664;2.62664;2.62664
20;async;100;0.0199819;0.00135075;0.0286081
20;inner;100;0.625069;0.601619;0.668582
20;wait;100;2.18656e-05;1.3954e-05;9.977e-05
20;boundary;100;0.00315012;0.00213623;0.00716369
20;calc iter;100;0.648225;0.608529;0.677862
20;calc total;1;64.8479;64.8479;64.8479
20;total;1;70.7722;70.7722;70.7722
21;initialize;1;2.62815;2.62815;2.62815
21;async;100;0.020714;0.00134865;0.0658859
21;inner;100;0.624003;0.599937;0.637335
21;wait;100;2.33631e-05;1.4379e-05;0.000148268
21;boundary;100;0.00344677;0.00250209;0.0045128
21;calc iter;100;0.648189;0.626539;0.67037
21;calc total;1;64.8479;64.8479;64.8479
21;total;1;70.7737;70.7737;70.7737
22;initialize;1;2.62863;2.62863;2.62863
22;async;100;0.0202845;0.00129346;0.0555969
22;inner;100;0.624179;0.606027;0.636853
22;wait;100;2.61095e-05;1.5198e-05;0.000171463
22;boundary;100;0.00368807;0.00278985;0.00774727
22;calc iter;100;0.648179;0.623953;0.679337
22;calc total;1;64.8479;64.8479;64.8479
22;total;1;70.7742;70.7742;70.7742
23;initialize;1;2.62862;2.62862;2.62862
23;async;100;0.0210838;0.00135928;0.0468118
23;inner;100;0.622466;0.604603;0.634865
23;wait;100;3.6063e-05;2.0834e-05;0.000292287
23;boundary;100;0.00456079;0.00313423;0.00693031
23;calc iter;100;0.648148;0.637966;0.668989
23;calc total;1;64.8479;64.8479;64.8479
23;total;1;70.7742;70.7742;70.7742
46;initialize;1;2.59967;2.59967;2.59967
46;async;100;0.00481144;0.000760039;0.0364683
46;inner;100;0.638517;0.615956;0.64623
46;wait;100;3.53183e-05;2.386e-05;0.000119468
46;boundary;100;0.00505987;0.00356534;0.00701186
46;calc iter;100;0.648424;0.635218;0.66927
46;calc total;1;64.8479;64.8479;64.8479
46;total;1;70.7458;70.7458;70.7458
47;initialize;1;2.60662;2.60662;2.60662
47;async;100;0.00418727;0.00085073;0.0367663
47;inner;100;0.637798;0.616416;0.646853
47;wait;100;4.78545e-05;2.6954e-05;9.1098e-05
47;boundary;100;0.00636704;0.00313325;0.00737284
47;calc iter;100;0.648402;0.645106;0.658208
47;calc total;1;64.8479;64.8479;64.8479
47;total;1;70.7527;70.7527;70.7527
71;initialize;1;2.59051;2.59051;2.59051
71;async;100;0.0210072;0.00133408;0.0565464
71;inner;100;0.619714;0.60329;0.642106
71;wait;100;5.83389e-05;2.5085e-05;0.000109307
71;boundary;100;0.00704994;0.00271195;0.00863763
71;calc iter;100;0.647831;0.619129;0.680494
71;calc total;1;64.8479;64.8479;64.8479
71;total;1;70.7365;70.7365;70.7365
92;initialize;1;2.59954;2.59954;2.59954
92;async;100;0.020143;0.00134845;0.0387722
92;inner;100;0.624126;0.606187;0.640393
92;wait;100;2.79471e-05;1.5436e-05;0.000122142
92;boundary;100;0.00345583;0.00221717;0.00531084
92;calc iter;100;0.647754;0.637449;0.658247
92;calc total;1;64.8479;64.8479;64.8479
92;total;1;70.7455;70.7455;70.7455
93;initialize;1;2.60204;2.60204;2.60204
93;async;100;0.0194813;0.00131903;0.0390277
93;inner;100;0.624504;0.615067;0.641013
93;wait;100;2.82845e-05;1.5175e-05;8.599e-05
93;boundary;100;0.0037387;0.00222189;0.00616692
93;calc iter;100;0.647754;0.633774;0.65634
93;calc total;1;64.8479;64.8479;64.8479
93;total;1;70.748;70.748;70.748
94;initialize;1;2.59712;2.59712;2.59712
94;async;100;0.0197636;0.00138634;0.0439057
94;inner;100;0.622913;0.611467;0.640341
94;wait;100;3.76062e-05;2.2983e-05;0.000131815
94;boundary;100;0.00495631;0.00327762;0.00836341
94;calc iter;100;0.647672;0.626119;0.672449
94;calc total;1;64.8479;64.8479;64.8479
94;total;1;70.7431;70.7431;70.7431
95;initialize;1;2.60456;2.60456;2.60456
95;async;100;0.0192096;0.00137995;0.0342482
95;inner;100;0.623093;0.611098;0.640477
95;wait;100;4.32752e-05;2.1488e-05;0.00010438
95;boundary;100;0.00532171;0.00323276;0.00844125
95;calc iter;100;0.64767;0.62697;0.664022
95;calc total;1;64.8479;64.8479;64.8479
95;total;1;70.7505;70.7505;70.7505
MPI
Running Jacobi on 96 processors with (12, 8) elements.
Array Dimensions: 109992 110000
Block Dimensions: 9166 13750
== Energy Conservation Check ==
initial Energy:               25.000
  final Energy:               25.000
    Difference:               -0.000
== Time Statistics ==
Completed 100 iterations.
# unit_id;function_name;num_calls;avg_runtime;min_runtime;max_runtime
24;calc total;1;65.0959;65.0959;65.0959
24;calc update async;100;0.000138609;3.3324e-05;0.004196
24;calc inner;100;0.638006;0.636411;0.644743
24;calc wait;100;0.00681727;0.00264985;0.00906705
24;calc bound;100;0.00598321;0.00160009;0.00642285
24;calc iter;100;0.650951;0.642059;0.657026
24;total;1;69.2212;69.2212;69.2212
25;calc total;1;65.0965;65.0965;65.0965
25;calc update async;100;0.000109654;3.2582e-05;0.00594735
25;calc inner;100;0.638064;0.636427;0.644948
25;calc wait;100;0.00646943;0.00171226;0.00704715
25;calc bound;100;0.00629511;0.00157752;0.00665607
25;calc iter;100;0.650958;0.640601;0.659202
25;total;1;69.2216;69.2216;69.2216
26;calc total;1;65.0948;65.0948;65.0948
26;calc update async;100;0.000149652;6.563e-05;0.00567263
26;calc inner;100;0.634032;0.631574;0.641645
26;calc wait;100;0.011007;0.0043792;0.0140883
26;calc bound;100;0.00575173;0.00159368;0.00610258
26;calc iter;100;0.650944;0.644207;0.657581
26;total;1;69.2222;69.2222;69.2222
27;calc total;1;65.0965;65.0965;65.0965
27;calc update async;100;0.000123893;5.138e-05;0.00581858
27;calc inner;100;0.635901;0.632851;0.641581
27;calc wait;100;0.0109835;0.00258738;0.0140707
27;calc bound;100;0.00388613;0.0016102;0.00454731
27;calc iter;100;0.650897;0.647423;0.653904
27;total;1;69.2183;69.2183;69.2183
28;calc total;1;65.0972;65.0972;65.0972
28;calc update async;100;0.000107132;3.7028e-05;0.00551791
28;calc inner;100;0.635404;0.632398;0.641541
28;calc wait;100;0.0119256;0.00326092;0.016303
28;calc bound;100;0.00337672;0.00271152;0.00373802
28;calc iter;100;0.65085;0.645989;0.654531
28;total;1;69.2097;69.2097;69.2097
29;calc total;1;65.0963;65.0963;65.0963
29;calc update async;100;0.000107077;4.1016e-05;0.00576783
29;calc inner;100;0.633991;0.631013;0.642422
29;calc wait;100;0.0126665;0.00251611;0.0174085
29;calc bound;100;0.003504;0.00263484;0.00414472
29;calc iter;100;0.650821;0.647149;0.65364
29;total;1;69.2074;69.2074;69.2074
30;calc total;1;65.097;65.097;65.097
30;calc update async;100;0.000109077;1.211e-05;0.0057593
30;calc inner;100;0.636265;0.633745;0.64242
30;calc wait;100;0.011269;0.00226954;0.0145257
30;calc bound;100;0.00322997;0.0021092;0.00365637
30;calc iter;100;0.650875;0.648226;0.653955
30;total;1;69.2118;69.2118;69.2118
31;calc total;1;65.0959;65.0959;65.0959
31;calc update async;100;0.000143125;6.8486e-05;0.00582258
31;calc inner;100;0.635466;0.63306;0.64126
31;calc wait;100;0.0101271;0.00283268;0.0130937
31;calc bound;100;0.00518824;0.00154691;0.00550679
31;calc iter;100;0.650928;0.64527;0.654255
31;total;1;69.2158;69.2158;69.2158
32;calc total;1;65.0946;65.0946;65.0946
32;calc update async;100;2.38927e-05;1.4438e-05;0.000294386
32;calc inner;100;0.63775;0.635228;0.643286
32;calc wait;100;0.00416919;0.00175747;0.00799906
32;calc bound;100;0.00356995;0.002876;0.00404082
32;calc iter;100;0.65089;0.647518;0.652771
32;total;1;69.2193;69.2193;69.2193
33;calc total;1;65.0947;65.0947;65.0947
33;calc update async;100;2.48678e-05;1.6542e-05;0.000212811
33;calc inner;100;0.637384;0.634616;0.642585
33;calc wait;100;0.00238681;0.00194903;0.00647366
33;calc bound;100;0.00343723;0.00213393;0.00397799
33;calc iter;100;0.650907;0.647394;0.654336
33;total;1;69.2173;69.2173;69.2173
34;calc total;1;65.0949;65.0949;65.0949
34;calc update async;100;1.63167e-05;1.0019e-05;0.000238059
34;calc inner;100;0.637567;0.634872;0.643811
34;calc wait;100;0.00865025;0.00228537;0.0113895
34;calc bound;100;0.0036494;0.00280664;0.00414864
34;calc iter;100;0.650853;0.64774;0.652758
34;total;1;69.2188;69.2188;69.2188
72;calc total;1;65.0952;65.0952;65.0952
72;calc update async;100;0.000101827;1.3434e-05;0.00531951
72;calc inner;100;0.632208;0.628479;0.639466
72;calc wait;100;0.0115275;0.00348303;0.0230183
72;calc bound;100;0.00439124;0.00247863;0.00638529
72;calc iter;100;0.649959;0.640599;0.660655
72;total;1;69.208;69.208;69.208
35;calc total;1;65.0953;65.0953;65.0953
35;calc update async;100;1.85416e-05;1.0555e-05;0.000227322
35;calc inner;100;0.63778;0.634726;0.643089
35;calc wait;100;0.00723081;0.00393515;0.011184
35;calc bound;100;0.00352767;0.00269301;0.00397766
35;calc iter;100;0.650897;0.647897;0.654035
35;total;1;69.2191;69.2191;69.2191
48;calc total;1;65.0943;65.0943;65.0943
48;calc update async;100;8.11724e-05;1.2499e-05;0.00578482
48;calc inner;100;0.623439;0.621309;0.634698
48;calc wait;100;0.00848545;0.00188539;0.0134319
48;calc bound;100;0.00366092;0.00210029;0.00394454
48;calc iter;100;0.650779;0.644797;0.656316
48;total;1;69.1996;69.1996;69.1996
73;calc total;1;65.0963;65.0963;65.0963
73;calc update async;100;9.17139e-05;1.2737e-05;0.00589832
73;calc inner;100;0.633665;0.62947;0.642363
73;calc wait;100;0.0111223;0.00177825;0.0183737
73;calc bound;100;0.00466627;0.00244093;0.00687045
73;calc iter;100;0.649922;0.64349;0.662822
73;total;1;69.2257;69.2257;69.2257
36;calc total;1;65.0949;65.0949;65.0949
36;calc update async;100;2.23504e-05;1.2159e-05;0.000235522
36;calc inner;100;0.640736;0.639414;0.644939
36;calc wait;100;0.00307184;0.00159735;0.00550223
36;calc bound;100;0.00331889;0.00281311;0.00376618
36;calc iter;100;0.65092;0.649514;0.653015
36;total;1;69.222;69.222;69.222
49;calc total;1;65.096;65.096;65.096
49;calc update async;100;8.00068e-05;1.1751e-05;0.0055905
49;calc inner;100;0.623031;0.620825;0.634853
49;calc wait;100;0.0127124;0.00245212;0.0184286
49;calc bound;100;0.00337828;0.00175209;0.0038463
49;calc iter;100;0.650803;0.646839;0.653862
49;total;1;69.2023;69.2023;69.2023
74;calc total;1;65.0981;65.0981;65.0981
74;calc update async;100;9.41394e-05;1.6581e-05;0.00449594
74;calc inner;100;0.632395;0.629105;0.640945
74;calc wait;100;0.00589648;0.00225382;0.00990634
74;calc bound;100;0.004625;0.00159311;0.00659102
74;calc iter;100;0.650074;0.64347;0.659576
74;total;1;69.2201;69.2201;69.2201
37;calc total;1;65.0946;65.0946;65.0946
37;calc update async;100;2.09073e-05;1.2579e-05;0.000302581
37;calc inner;100;0.640589;0.639154;0.645124
37;calc wait;100;0.00608189;0.00231921;0.0113847
37;calc bound;100;0.00353899;0.00199278;0.00424743
37;calc iter;100;0.650902;0.646112;0.655703
37;total;1;69.2211;69.2211;69.2211
50;calc total;1;65.0969;65.0969;65.0969
50;calc update async;100;8.36804e-05;1.6903e-05;0.00558206
50;calc inner;100;0.626765;0.624141;0.637963
50;calc wait;100;0.0052118;0.00191809;0.00868783
50;calc bound;100;0.00306226;0.00157014;0.00355434
50;calc iter;100;0.650864;0.645347;0.653264
50;total;1;69.2074;69.2074;69.2074
75;calc total;1;65.0978;65.0978;65.0978
75;calc update async;100;8.52054e-05;2.0301e-05;0.00443667
75;calc inner;100;0.632884;0.629106;0.641289
75;calc wait;100;0.00542587;0.00145528;0.0116738
75;calc bound;100;0.00402349;0.00158452;0.00537505
75;calc iter;100;0.650102;0.644414;0.654311
75;total;1;69.2259;69.2259;69.2259
38;calc total;1;65.0946;65.0946;65.0946
38;calc update async;100;1.68386e-05;9.56e-06;0.000276719
38;calc inner;100;0.640811;0.639215;0.644459
38;calc wait;100;0.00660821;0.00200162;0.00999879
38;calc bound;100;0.00337023;0.00267712;0.00371623
38;calc iter;100;0.650867;0.647882;0.653789
38;total;1;69.225;69.225;69.225
51;calc total;1;65.0966;65.0966;65.0966
51;calc update async;100;9.42353e-05;1.8813e-05;0.00566707
51;calc inner;100;0.62374;0.62172;0.636047
51;calc wait;100;0.00512975;0.00161966;0.00900433
51;calc bound;100;0.00291341;0.00157379;0.00374302
51;calc iter;100;0.650912;0.646919;0.655292
51;total;1;69.2076;69.2076;69.2076
76;calc total;1;65.0981;65.0981;65.0981
76;calc update async;100;9.27198e-05;1.6407e-05;0.00494963
76;calc inner;100;0.63133;0.626205;0.639774
76;calc wait;100;0.00517135;0.00169549;0.0160796
76;calc bound;100;0.0035135;0.00156521;0.00406671
76;calc iter;100;0.650137;0.643579;0.653118
76;total;1;69.2148;69.2148;69.2148
39;calc total;1;65.0944;65.0944;65.0944
39;calc update async;100;1.66388e-05;9.478e-06;0.000279011
39;calc inner;100;0.640825;0.639247;0.645759
39;calc wait;100;0.0062529;0.0021342;0.00894644
39;calc bound;100;0.00336482;0.00268494;0.00367462
39;calc iter;100;0.650857;0.64894;0.652363
39;total;1;69.2238;69.2238;69.2238
52;calc total;1;65.0973;65.0973;65.0973
52;calc update async;100;0.000102929;3.6285e-05;0.00559506
52;calc inner;100;0.620563;0.618627;0.634342
52;calc wait;100;0.00196606;0.00152025;0.00539156
52;calc bound;100;0.00259653;0.0015165;0.00332083
52;calc iter;100;0.650956;0.646654;0.654851
52;total;1;69.2027;69.2027;69.2027
77;calc total;1;65.0978;65.0978;65.0978
77;calc update async;100;7.86814e-05;1.2473e-05;0.0045013
77;calc inner;100;0.63067;0.626462;0.638542
77;calc wait;100;0.00732181;0.00295644;0.0175145
77;calc bound;100;0.00349967;0.00158735;0.00422256
77;calc iter;100;0.650104;0.644307;0.65533
77;total;1;69.2165;69.2165;69.2165
40;calc total;1;65.0945;65.0945;65.0945
40;calc update async;100;0.000105471;4.527e-05;0.00515598
40;calc inner;100;0.639013;0.636876;0.644363
40;calc wait;100;0.00841454;0.00259576;0.014104
40;calc bound;100;0.00334451;0.00274856;0.00386842
40;calc iter;100;0.65088;0.647037;0.654501
40;total;1;69.2234;69.2234;69.2234
53;calc total;1;65.0965;65.0965;65.0965
53;calc update async;100;0.000103105;2.6032e-05;0.00571707
53;calc inner;100;0.621895;0.618985;0.63454
53;calc wait;100;0.006266;0.00231978;0.00864757
53;calc bound;100;0.00279716;0.00154369;0.00347824
53;calc iter;100;0.65093;0.64737;0.655263
53;total;1;69.1974;69.1974;69.1974
78;calc total;1;65.0981;65.0981;65.0981
78;calc update async;100;8.15651e-05;1.2024e-05;0.0049564
78;calc inner;100;0.631741;0.627185;0.639907
78;calc wait;100;0.00651888;0.00209248;0.0140568
78;calc bound;100;0.00347271;0.00155366;0.00427391
78;calc iter;100;0.650098;0.644015;0.653203
78;total;1;69.2202;69.2202;69.2202
41;calc total;1;65.0948;65.0948;65.0948
41;calc update async;100;0.000106901;4.4079e-05;0.00506355
41;calc inner;100;0.638855;0.636992;0.642833
41;calc wait;100;0.00856326;0.00293818;0.0107693
41;calc bound;100;0.0033483;0.00275159;0.00368357
41;calc iter;100;0.650875;0.649085;0.653364
41;total;1;69.2232;69.2232;69.2232
54;calc total;1;65.0965;65.0965;65.0965
54;calc update async;100;9.00116e-05;1.7251e-05;0.00570733
54;calc inner;100;0.622142;0.620046;0.633831
54;calc wait;100;0.00716507;0.00323644;0.010603
54;calc bound;100;0.00303815;0.00156488;0.00361892
54;calc iter;100;0.650896;0.648939;0.653147
54;total;1;69.1947;69.1947;69.1947
79;calc total;1;65.0978;65.0978;65.0978
79;calc update async;100;8.60752e-05;1.2527e-05;0.00473012
79;calc inner;100;0.632789;0.628883;0.640678
79;calc wait;100;0.00788871;0.00296899;0.0118464
79;calc bound;100;0.00381493;0.00170754;0.00480963
79;calc iter;100;0.650044;0.644773;0.656208
79;total;1;69.2229;69.2229;69.2229
42;calc total;1;65.0943;65.0943;65.0943
42;calc update async;100;0.000127688;6.0761e-05;0.00526657
42;calc inner;100;0.639151;0.637843;0.643793
42;calc wait;100;0.00744785;0.0022498;0.00945979
42;calc bound;100;0.0041755;0.00161727;0.00481658
42;calc iter;100;0.650905;0.646396;0.653275
42;total;1;69.2138;69.2138;69.2138
55;calc total;1;65.0963;65.0963;65.0963
55;calc update async;100;8.55821e-05;1.7147e-05;0.00568877
55;calc inner;100;0.622388;0.620183;0.633794
55;calc wait;100;0.00727292;0.0015592;0.0102643
55;calc bound;100;0.00338974;0.00181824;0.0038073
55;calc iter;100;0.650853;0.647665;0.653777
55;total;1;69.2058;69.2058;69.2058
80;calc total;1;65.0969;65.0969;65.0969
80;calc update async;100;2.55283e-05;1.2868e-05;0.000171347
80;calc inner;100;0.631096;0.625023;0.64067
80;calc wait;100;0.0115031;0.00261093;0.0255453
80;calc bound;100;0.00470139;0.0027754;0.00614255
80;calc iter;100;0.64973;0.641888;0.660368
80;total;1;69.224;69.224;69.224
43;calc total;1;65.0964;65.0964;65.0964
43;calc update async;100;0.000135466;8.1941e-05;0.00402126
43;calc inner;100;0.639529;0.638329;0.643373
43;calc wait;100;0.0057734;0.00197739;0.00768174
43;calc bound;100;0.00551632;0.00156511;0.00604994
43;calc iter;100;0.650957;0.644922;0.657565
43;total;1;69.2191;69.2191;69.2191
56;calc total;1;65.0959;65.0959;65.0959
56;calc update async;100;2.67737e-05;1.1157e-05;0.000261704
56;calc inner;100;0.620111;0.617581;0.635382
56;calc wait;100;0.0116304;0.00467371;0.0180302
56;calc bound;100;0.00570258;0.00281294;0.00630387
56;calc iter;100;0.650512;0.641602;0.657151
56;total;1;69.2054;69.2054;69.2054
81;calc total;1;65.0974;65.0974;65.0974
81;calc update async;100;2.72022e-05;1.7062e-05;0.000202562
81;calc inner;100;0.630624;0.62467;0.640368
81;calc wait;100;0.0110784;0.00160436;0.0204788
81;calc bound;100;0.00451757;0.00289048;0.00579536
81;calc iter;100;0.649741;0.64447;0.654341
81;total;1;69.2146;69.2146;69.2146
57;calc total;1;65.0965;65.0965;65.0965
57;calc update async;100;2.51747e-05;1.0508e-05;0.000279942
57;calc inner;100;0.61953;0.616756;0.634371
57;calc wait;100;0.0154744;0.00282845;0.0217747
57;calc bound;100;0.005261;0.00229258;0.00565239
57;calc iter;100;0.65053;0.640386;0.654024
57;total;1;69.2027;69.2027;69.2027
82;calc total;1;65.0979;65.0979;65.0979
82;calc update async;100;2.22556e-05;1.1151e-05;0.000281488
82;calc inner;100;0.631741;0.626926;0.640092
82;calc wait;100;0.00754833;0.00415058;0.0114976
82;calc bound;100;0.00449876;0.00281819;0.00540059
82;calc iter;100;0.649831;0.643882;0.655621
58;calc total;1;65.0948;65.0948;65.0948
58;calc update async;100;2.19231e-05;1.1913e-05;0.000304104
58;calc inner;100;0.621458;0.619159;0.635236
58;calc wait;100;0.00770151;0.00427046;0.0174667
58;calc bound;100;0.00500595;0.00219758;0.0054529
58;calc iter;100;0.650588;0.642009;0.653628
58;total;1;69.2027;69.2027;69.2027
82;total;1;69.2245;69.2245;69.2245
59;calc total;1;65.0965;65.0965;65.0965
59;calc update async;100;2.21905e-05;1.2639e-05;0.000269009
59;calc inner;100;0.621659;0.619973;0.634376
59;calc wait;100;0.0072488;0.00619063;0.0157416
59;calc bound;100;0.0048463;0.00277618;0.00569709
59;calc iter;100;0.650656;0.642817;0.65423
59;total;1;69.2067;69.2067;69.2067
83;calc total;1;65.0978;65.0978;65.0978
83;calc update async;100;2.24247e-05;1.18e-05;0.000332275
83;calc inner;100;0.632008;0.627729;0.640146
83;calc wait;100;0.00754966;0.00293212;0.0133271
83;calc bound;100;0.00433685;0.00298103;0.00531538
83;calc iter;100;0.649892;0.644167;0.654698
83;total;1;69.2243;69.2243;69.2243
60;calc total;1;65.0972;65.0972;65.0972
60;calc update async;100;4.40251e-05;2.0962e-05;0.00034815
60;calc inner;100;0.621314;0.618406;0.636322
60;calc wait;100;0.00568012;0.00184163;0.00668341
60;calc bound;100;0.00468072;0.00157342;0.00536654
60;calc iter;100;0.650686;0.641754;0.653157
60;total;1;69.2121;69.2121;69.2121
84;calc total;1;65.0979;65.0979;65.0979
84;calc update async;100;3.44516e-05;1.1775e-05;0.000279326
84;calc inner;100;0.631617;0.626226;0.64266
84;calc wait;100;0.00620353;0.00223336;0.014228
84;calc bound;100;0.00503876;0.00155873;0.0067887
84;calc iter;100;0.64989;0.64131;0.654927
84;total;1;69.2234;69.2234;69.2234
61;calc total;1;65.0963;65.0963;65.0963
61;calc update async;100;3.50915e-05;1.5516e-05;0.000277435
61;calc inner;100;0.621263;0.618476;0.636208
61;calc wait;100;0.0094525;0.00392913;0.016064
61;calc bound;100;0.00471501;0.00159694;0.00622984
61;calc iter;100;0.650643;0.640936;0.655128
61;total;1;69.2089;69.2089;69.2089
85;calc total;1;65.0978;65.0978;65.0978
85;calc update async;100;3.17855e-05;1.2067e-05;0.000331266
85;calc inner;100;0.6315;0.625818;0.640752
85;calc wait;100;0.00702881;0.00162825;0.0133257
85;calc bound;100;0.00448116;0.00158627;0.00561899
85;calc iter;100;0.649877;0.641075;0.654302
85;total;1;69.2265;69.2265;69.2265
62;calc total;1;65.097;65.097;65.097
62;calc update async;100;3.11849e-05;1.4411e-05;0.000280747
62;calc inner;100;0.623126;0.62059;0.636969
62;calc wait;100;0.00680328;0.00352585;0.00946067
62;calc bound;100;0.00492894;0.00157236;0.00534432
62;calc iter;100;0.650612;0.641946;0.65294
62;total;1;69.2118;69.2118;69.2118
86;calc total;1;65.0978;65.0978;65.0978
86;calc update async;100;3.2947e-05;1.3664e-05;0.000280822
86;calc inner;100;0.633767;0.628162;0.642251
86;calc wait;100;0.00550039;0.00161784;0.00902312
86;calc bound;100;0.00454422;0.00160095;0.00591348
86;calc iter;100;0.649857;0.643468;0.654267
86;total;1;69.2236;69.2236;69.2236
63;calc total;1;65.0959;65.0959;65.0959
63;calc update async;100;2.68091e-05;1.7752e-05;0.000286244
63;calc inner;100;0.622474;0.619874;0.636118
63;calc wait;100;0.00799048;0.00223043;0.011378
87;calc total;1;65.0978;65.0978;65.0978
87;calc update async;100;3.17764e-05;1.4216e-05;0.000319232
87;calc inner;100;0.631715;0.627003;0.641218
87;calc wait;100;0.00852023;0.0036422;0.0135175
87;calc bound;100;0.00541872;0.00160958;0.00728547
87;calc iter;100;0.649833;0.644392;0.656645
87;total;1;69.2218;69.2218;69.2218
63;calc bound;100;0.00479788;0.00160272;0.00541638
63;calc iter;100;0.650567;0.640696;0.654178
63;total;1;69.2129;69.2129;69.2129
88;calc total;1;65.0973;65.0973;65.0973
88;calc update async;100;9.91622e-05;4.0312e-05;0.00453446
88;calc inner;100;0.629328;0.622424;0.639627
88;calc wait;100;0.0140046;0.00211595;0.028976
88;calc bound;100;0.00351467;0.00267644;0.00549732
88;calc iter;100;0.649537;0.641229;0.660336
88;total;1;69.2224;69.2224;69.2224
64;calc total;1;65.0946;65.0946;65.0946
64;calc update async;100;9.79277e-05;4.1429e-05;0.00437093
64;calc inner;100;0.62041;0.616363;0.635478
64;calc wait;100;0.0156178;0.00189268;0.0262394
64;calc bound;100;0.00393878;0.00253805;0.00591782
64;calc iter;100;0.650164;0.633241;0.660831
64;total;1;69.208;69.208;69.208
89;calc total;1;65.0978;65.0978;65.0978
89;calc update async;100;0.000106042;4.2597e-05;0.0041743
89;calc inner;100;0.62914;0.622643;0.639688
89;calc wait;100;0.0122997;0.00156532;0.0233187
89;calc bound;100;0.00377519;0.00250926;0.00709199
89;calc iter;100;0.6495;0.642323;0.671621
89;total;1;69.2135;69.2135;69.2135
65;calc total;1;65.0946;65.0946;65.0946
65;calc update async;100;9.82154e-05;4.1694e-05;0.0043065
65;calc inner;100;0.619988;0.616051;0.634007
65;calc wait;100;0.0171957;0.00160274;0.0246447
65;calc bound;100;0.00387086;0.00325645;0.00718735
65;calc iter;100;0.650203;0.633165;0.668361
65;total;1;69.2076;69.2076;69.2076
90;calc total;1;65.0981;65.0981;65.0981
90;calc update async;100;0.000103841;4.2066e-05;0.00431635
90;calc inner;100;0.631132;0.625592;0.640362
90;calc wait;100;0.00522079;0.00168121;0.0193704
90;calc bound;100;0.00358305;0.00242639;0.00646271
90;calc iter;100;0.649609;0.640799;0.660504
90;total;1;69.2118;69.2118;69.2118
66;calc total;1;65.0949;65.0949;65.0949
66;calc update async;100;9.95236e-05;4.6631e-05;0.00421503
66;calc inner;100;0.623667;0.620665;0.636698
66;calc wait;100;0.00585064;0.001581;0.0212378
66;calc bound;100;0.00333718;0.00256434;0.00588051
66;calc iter;100;0.650325;0.634439;0.660867
66;total;1;69.2111;69.2111;69.2111
67;calc total;1;65.0953;65.0953;65.0953
67;calc update async;100;0.000105669;4.6333e-05;0.00408266
67;calc inner;100;0.622847;0.620395;0.634201
67;calc wait;100;0.00554417;0.00212918;0.015214
67;calc bound;100;0.00313163;0.00279236;0.00611107
67;calc iter;100;0.650341;0.636387;0.65493
67;total;1;69.2024;69.2024;69.2024
68;calc total;1;65.095;65.095;65.095
68;calc update async;100;0.000114399;4.0664e-05;0.0042085
68;calc inner;100;0.624265;0.621657;0.635365
68;calc wait;100;0.00238;0.00164402;0.0112963
68;calc bound;100;0.00282274;0.00248328;0.0046894
68;calc iter;100;0.650368;0.636607;0.653864
68;total;1;69.2009;69.2009;69.2009
69;calc total;1;65.0947;65.0947;65.0947
69;calc update async;100;0.000107809;4.849e-05;0.00437547
69;calc inner;100;0.624128;0.622046;0.636392
69;calc wait;100;0.00529461;0.00194855;0.012406
69;calc bound;100;0.00287091;0.0026197;0.00432359
69;calc iter;100;0.650335;0.638517;0.655179
69;total;1;69.2093;69.2093;69.2093
70;calc total;1;65.0945;65.0945;65.0945
70;calc update async;100;9.97624e-05;4.1529e-05;0.00445336
70;calc inner;100;0.624256;0.621505;0.6362
70;calc wait;100;0.00573799;0.00267921;0.0199509
70;calc bound;100;0.00313436;0.00266957;0.00360791
70;calc iter;100;0.650312;0.639226;0.653293
70;total;1;69.2106;69.2106;69.2106
71;calc total;1;65.0944;65.0944;65.0944
71;calc update async;100;0.000100169;4.3785e-05;0.00466428
71;calc inner;100;0.623867;0.62161;0.637542
71;calc wait;100;0.00875994;0.00174201;0.0195702
71;calc bound;100;0.00332485;0.00237184;0.00475781
71;calc iter;100;0.650281;0.63661;0.655727
71;total;1;69.2076;69.2076;69.2076
0;calc total;1;65.0955;65.0955;65.0955
0;calc update async;100;0.000150065;5.3462e-05;0.00529892
0;calc inner;100;0.636205;0.634087;0.642351
0;calc wait;100;0.00877716;0.00373303;0.0112714
0;calc bound;100;0.00559373;0.00158542;0.00605601
0;calc iter;100;0.65073;0.644753;0.656478
0;total;1;69.2422;69.2422;69.2422
1;calc total;1;65.0947;65.0947;65.0947
1;calc update async;100;0.000101148;3.6894e-05;0.0050703
1;calc inner;100;0.637199;0.635864;0.644109
1;calc wait;100;0.00674189;0.00145422;0.00720767
1;calc bound;100;0.0066652;0.00156135;0.00691815
1;calc iter;100;0.650726;0.639453;0.661362
1;total;1;69.2438;69.2438;69.2438
2;calc total;1;65.0949;65.0949;65.0949
2;calc update async;100;0.000158456;4.4678e-05;0.00539079
2;calc inner;100;0.635341;0.633076;0.641929
2;calc wait;100;0.00885992;0.00315847;0.0115276
2;calc bound;100;0.00636242;0.00157066;0.00665648
2;calc iter;100;0.650727;0.640795;0.659995
2;total;1;69.244;69.244;69.244
3;calc total;1;65.0956;65.0956;65.0956
3;calc update async;100;0.000138573;6.2036e-05;0.00480134
3;calc inner;100;0.637098;0.634736;0.642819
3;calc wait;100;0.00837353;0.00251287;0.0117111
3;calc bound;100;0.00509697;0.00158288;0.00563786
3;calc iter;100;0.650711;0.64445;0.655901
3;total;1;69.2354;69.2354;69.2354
4;calc total;1;65.0953;65.0953;65.0953
4;calc update async;100;0.000110258;2.3408e-05;0.00451602
4;calc inner;100;0.638285;0.636543;0.641722
4;calc wait;100;0.0085461;0.00185283;0.0120361
4;calc bound;100;0.0037229;0.00171509;0.00441173
4;calc iter;100;0.650667;0.644658;0.654583
4;total;1;69.2337;69.2337;69.2337
5;calc total;1;65.0952;65.0952;65.0952
5;calc update async;100;9.85806e-05;2.1714e-05;0.00449641
5;calc inner;100;0.634753;0.632117;0.640373
5;calc wait;100;0.0125889;0.00329893;0.0173374
5;calc bound;100;0.0032119;0.00260903;0.00352751
5;calc iter;100;0.650654;0.645101;0.654712
5;total;1;69.2441;69.2441;69.2441
6;calc total;1;65.0949;65.0949;65.0949
6;calc update async;100;0.000103242;2.5858e-05;0.00473645
6;calc inner;100;0.634576;0.632295;0.64091
6;calc wait;100;0.012706;0.00236396;0.0160432
6;calc bound;100;0.0032461;0.00259573;0.00351687
6;calc iter;100;0.650636;0.64673;0.653082
6;total;1;69.2409;69.2409;69.2409
7;calc total;1;65.0947;65.0947;65.0947
7;calc update async;100;0.000118985;3.5442e-05;0.00481453
7;calc inner;100;0.635776;0.633687;0.640829
7;calc wait;100;0.0108721;0.00309339;0.0135633
7;calc bound;100;0.0039092;0.00160698;0.00425875
7;calc iter;100;0.650679;0.646951;0.652979
7;total;1;69.2389;69.2389;69.2389
8;calc total;1;65.0945;65.0945;65.0945
8;calc update async;100;2.27142e-05;1.2948e-05;0.000184278
8;calc inner;100;0.637987;0.635424;0.642674
8;calc wait;100;0.00649663;0.00378604;0.00996313
8;calc bound;100;0.00331944;0.00289498;0.00370717
8;calc iter;100;0.650651;0.647909;0.652609
8;total;1;69.2473;69.2473;69.2473
9;calc total;1;65.0948;65.0948;65.0948
9;calc update async;100;2.46237e-05;1.5301e-05;0.00022527
9;calc inner;100;0.637199;0.635531;0.641765
9;calc wait;100;0.00212178;0.00161629;0.00521922
9;calc bound;100;0.00315471;0.00285537;0.00362935
9;calc iter;100;0.650698;0.649366;0.652593
9;total;1;69.2442;69.2442;69.2442
10;calc total;1;65.0943;65.0943;65.0943
10;calc update async;100;2.20184e-05;1.3962e-05;0.000180426
10;calc inner;100;0.637268;0.634875;0.642147
10;calc wait;100;0.00935491;0.0029146;0.0128371
10;calc bound;100;0.00367785;0.0018909;0.00393976
10;calc iter;100;0.650673;0.647721;0.653396
10;total;1;69.2464;69.2464;69.2464
11;calc total;1;65.0964;65.0964;65.0964
11;calc update async;100;1.99704e-05;1.2413e-05;0.000226728
11;calc inner;100;0.63719;0.634869;0.641249
11;calc wait;100;0.00893486;0.00319005;0.012431
11;calc bound;100;0.00332464;0.00308068;0.00352526
11;calc iter;100;0.650652;0.647675;0.652861
11;total;1;69.245;69.245;69.245
12;calc total;1;65.097;65.097;65.097
12;calc update async;100;3.42679e-05;2.1913e-05;0.000265228
12;calc inner;100;0.626595;0.624606;0.636352
12;calc wait;100;0.0181599;0.0074344;0.0231279
12;calc bound;100;0.00570568;0.00154146;0.00701988
12;calc iter;100;0.650619;0.641923;0.656561
12;total;1;69.2431;69.2431;69.2431
13;calc total;1;65.0962;65.0962;65.0962
13;calc update async;100;2.25471e-05;1.1972e-05;0.000176862
13;calc inner;100;0.62707;0.624807;0.635843
13;calc wait;100;0.013746;0.00466086;0.0184769
13;calc bound;100;0.00267161;0.0015606;0.0034008
13;calc iter;100;0.650539;0.644494;0.656135
13;total;1;69.2531;69.2531;69.2531
14;calc total;1;65.0969;65.0969;65.0969
14;calc update async;100;2.22176e-05;1.171e-05;0.000296742
14;calc inner;100;0.626867;0.624708;0.635537
14;calc wait;100;0.0174499;0.0053945;0.021271
14;calc bound;100;0.00257263;0.00157336;0.00347219
14;calc iter;100;0.650529;0.644566;0.65402
14;total;1;69.2544;69.2544;69.2544
15;calc total;1;65.0952;65.0952;65.0952
15;calc update async;100;3.68128e-05;2.5378e-05;0.000267297
15;calc inner;100;0.625704;0.623641;0.637631
15;calc wait;100;0.0184952;0.00722241;0.0215928
15;calc bound;100;0.00630744;0.0015571;0.00784506
15;calc iter;100;0.650594;0.643252;0.653626
15;total;1;69.2516;69.2516;69.2516
16;calc total;1;65.0942;65.0942;65.0942
16;calc update async;100;0.000128017;4.9876e-05;0.00628036
16;calc inner;100;0.625992;0.623672;0.633544
16;calc wait;100;0.00567764;0.00183789;0.0121968
16;calc bound;100;0.00310075;0.0021152;0.00604338
16;calc iter;100;0.650546;0.637016;0.654249
16;total;1;69.2429;69.2429;69.2429
17;calc total;1;65.096;65.096;65.096
17;calc update async;100;0.000133569;7.3194e-05;0.00448845
17;calc inner;100;0.625184;0.622936;0.635181
17;calc wait;100;0.00194767;0.00151516;0.0190727
17;calc bound;100;0.0028158;0.0017779;0.00710468
17;calc iter;100;0.650591;0.636021;0.665852
17;total;1;69.2435;69.2435;69.2435
18;calc total;1;65.0969;65.0969;65.0969
18;calc update async;100;0.000114084;6.084e-05;0.0039285
18;calc inner;100;0.625499;0.623034;0.634957
18;calc wait;100;0.0043224;0.00206812;0.0138143
18;calc bound;100;0.00292517;0.00183424;0.00574449
18;calc iter;100;0.650595;0.638908;0.653658
18;total;1;69.2486;69.2486;69.2486
19;calc total;1;65.0966;65.0966;65.0966
19;calc update async;100;9.24981e-05;4.4684e-05;0.00400491
19;calc inner;100;0.625715;0.623357;0.634644
19;calc wait;100;0.0078033;0.00230127;0.0137842
19;calc bound;100;0.00297321;0.00195816;0.00426246
19;calc iter;100;0.650555;0.638648;0.654251
19;total;1;69.2517;69.2517;69.2517
20;calc total;1;65.0973;65.0973;65.0973
20;calc update async;100;8.69482e-05;3.7477e-05;0.00399154
20;calc inner;100;0.626264;0.624117;0.637122
20;calc wait;100;0.017004;0.00505339;0.0223041
20;calc bound;100;0.00333672;0.00187043;0.00376567
20;calc iter;100;0.650421;0.64163;0.654848
20;total;1;69.2523;69.2523;69.2523
21;calc total;1;65.0965;65.0965;65.0965
21;calc update async;100;0.000100442;4.5067e-05;0.00410167
21;calc inner;100;0.623247;0.620524;0.637692
21;calc wait;100;0.019229;0.00184881;0.0242941
21;calc bound;100;0.00467664;0.00221353;0.00514539
21;calc iter;100;0.650308;0.637836;0.656516
21;total;1;69.2492;69.2492;69.2492
22;calc total;1;65.0965;65.0965;65.0965
22;calc update async;100;0.000103098;4.5367e-05;0.00402105
22;calc inner;100;0.622422;0.61977;0.636071
22;calc wait;100;0.0212184;0.00336317;0.0264095
22;calc bound;100;0.00488269;0.00208412;0.00523327
22;calc iter;100;0.650263;0.638692;0.654175
22;total;1;69.2516;69.2516;69.2516
23;calc total;1;65.0964;65.0964;65.0964
23;calc update async;100;8.84094e-05;3.6663e-05;0.00424476
23;calc inner;100;0.625985;0.623475;0.636573
23;calc wait;100;0.0174795;0.00200135;0.0213774
23;calc bound;100;0.00323229;0.00201457;0.00404051
23;calc iter;100;0.650414;0.638697;0.653355
23;total;1;69.2405;69.2405;69.2405
44;calc total;1;65.097;65.097;65.097
44;calc update async;100;0.000144356;9.1406e-05;0.00408771
44;calc inner;100;0.639781;0.638315;0.646932
44;calc wait;100;0.00481171;0.00140753;0.0063022
44;calc bound;100;0.00622852;0.00157347;0.00674553
44;calc iter;100;0.650969;0.641893;0.657279
44;total;1;69.2199;69.2199;69.2199
45;calc total;1;65.0962;65.0962;65.0962
45;calc update async;100;0.000142828;8.7804e-05;0.00417981
45;calc inner;100;0.639857;0.638481;0.644833
45;calc wait;100;0.00528207;0.00209192;0.00678026
45;calc bound;100;0.00567246;0.00156411;0.00605922
45;calc iter;100;0.650957;0.643195;0.654432
45;total;1;69.2177;69.2177;69.2177
46;calc total;1;65.0969;65.0969;65.0969
46;calc update async;100;0.000126601;7.4428e-05;0.00405962
46;calc inner;100;0.640344;0.639116;0.645459
46;calc wait;100;0.00579183;0.0024798;0.00852722
46;calc bound;100;0.00468496;0.00158555;0.00532911
46;calc iter;100;0.65095;0.645703;0.654946
46;total;1;69.2137;69.2137;69.2137
47;calc total;1;65.0952;65.0952;65.0952
47;calc update async;100;0.000114476;4.3986e-05;0.00492736
47;calc inner;100;0.640881;0.639754;0.645354
47;calc wait;100;0.0062193;0.00178357;0.0105333
47;calc bound;100;0.00369336;0.00192668;0.00420486
47;calc iter;100;0.65091;0.64709;0.654924
47;total;1;69.2235;69.2235;69.2235
91;calc total;1;65.0978;65.0978;65.0978
91;calc update async;100;0.000100159;3.8303e-05;0.00424776
91;calc inner;100;0.631543;0.627262;0.639498
91;calc wait;100;0.00524978;0.00166237;0.0232442
91;calc bound;100;0.00354243;0.0025138;0.00585367
91;calc iter;100;0.649648;0.640762;0.662576
91;total;1;69.2187;69.2187;69.2187
92;calc total;1;65.0981;65.0981;65.0981
92;calc update async;100;9.44e-05;3.825e-05;0.00430743
92;calc inner;100;0.633064;0.6286;0.642288
92;calc wait;100;0.00406735;0.00187146;0.0180463
92;calc bound;100;0.00356464;0.00251612;0.00481816
92;calc iter;100;0.649644;0.642131;0.657727
92;total;1;69.2193;69.2193;69.2193
93;calc total;1;65.0978;65.0978;65.0978
93;calc update async;100;9.52269e-05;4.0222e-05;0.00433325
93;calc inner;100;0.632487;0.628678;0.64105
93;calc wait;100;0.00647888;0.00202898;0.0137864
93;calc bound;100;0.00352897;0.00251876;0.00426577
93;calc iter;100;0.649639;0.642517;0.655467
93;total;1;69.2174;69.2174;69.2174
94;calc total;1;65.0981;65.0981;65.0981
94;calc update async;100;9.82838e-05;3.8128e-05;0.00432262
94;calc inner;100;0.63288;0.628798;0.641232
94;calc wait;100;0.00456325;0.00199159;0.0103879
94;calc bound;100;0.00359906;0.00299865;0.00583533
94;calc iter;100;0.649648;0.643999;0.659816
94;total;1;69.2217;69.2217;69.2217
95;calc total;1;65.0978;65.0978;65.0978
95;calc update async;100;9.26785e-05;3.8379e-05;0.00431914
95;calc inner;100;0.633441;0.628525;0.641316
95;calc wait;100;0.00668889;0.00202469;0.0118557
95;calc bound;100;0.00359453;0.00286354;0.00462776
95;calc iter;100;0.649623;0.644668;0.656935
95;total;1;69.22;69.22;69.22
MPI
Running Jacobi on 96 processors with (12, 8) elements.
Array Dimensions: 109992 110000
Block Dimensions: 9166 13750
== Energy Conservation Check ==
initial Energy:               25.000
  final Energy:               25.000
    Difference:               -0.000
== Time Statistics ==
Completed 100 iterations.
# unit_id;function_name;num_calls;avg_runtime;min_runtime;max_runtime
48;calc total;1;65.1659;65.1659;65.1659
48;calc update async;100;0.000105496;1.2742e-05;0.00819652
48;calc inner;100;0.626908;0.621965;0.636524
48;calc wait;100;0.00682819;0.00198824;0.0108131
48;calc bound;100;0.00303017;0.00156268;0.00422539
48;calc iter;100;0.65134;0.645048;0.655737
48;total;1;69.2667;69.2667;69.2667
49;calc total;1;65.1628;65.1628;65.1628
49;calc update async;100;8.88995e-05;1.3272e-05;0.00504209
49;calc inner;100;0.625585;0.620472;0.634177
49;calc wait;100;0.0062474;0.00140398;0.0175732
49;calc bound;100;0.00303242;0.00155657;0.00479816
49;calc iter;100;0.651365;0.64238;0.657822
49;total;1;69.2675;69.2675;69.2675
24;calc total;1;65.1656;65.1656;65.1656
24;calc update async;100;0.000140103;8.2697e-05;0.00343194
24;calc inner;100;0.636431;0.634471;0.640129
24;calc wait;100;0.00951863;0.00531967;0.0139904
24;calc bound;100;0.00555742;0.00157447;0.00599683
24;calc iter;100;0.651651;0.645331;0.662526
24;total;1;69.2656;69.2656;69.2656
72;calc total;1;65.1654;65.1654;65.1654
50;calc total;1;65.1571;65.1571;65.1571
50;calc update async;100;0.000114754;1.741e-05;0.00752209
50;calc inner;100;0.629115;0.622814;0.63502
50;calc wait;100;0.00369589;0.00151242;0.0106952
50;calc bound;100;0.00282512;0.00155559;0.00451631
50;calc iter;100;0.651305;0.646123;0.65536
50;total;1;69.2739;69.2739;69.2739
25;calc total;1;65.1586;65.1586;65.1586
25;calc update async;100;0.000105071;3.5657e-05;0.00569843
25;calc inner;100;0.638327;0.636584;0.642258
25;calc wait;100;0.00662848;0.0014439;0.00711043
25;calc bound;100;0.00650872;0.00155235;0.00680605
25;calc iter;100;0.651585;0.640003;0.659671
25;total;1;69.2621;69.2621;69.2621
51;calc total;1;65.1623;65.1623;65.1623
51;calc update async;100;7.94735e-05;1.5672e-05;0.00460915
51;calc inner;100;0.626677;0.621692;0.633959
51;calc wait;100;0.00781719;0.00297005;0.0127922
51;calc bound;100;0.00285895;0.00156354;0.00374078
51;calc iter;100;0.65131;0.643301;0.65573
51;total;1;69.276;69.276;69.276
26;calc total;1;65.1586;65.1586;65.1586
26;calc update async;100;0.000160529;8.5677e-05;0.00589683
26;calc inner;100;0.636842;0.633807;0.640292
26;calc wait;100;0.00830943;0.00362122;0.0112392
26;calc bound;100;0.00626731;0.00157795;0.00648278
26;calc iter;100;0.651584;0.641539;0.657486
26;total;1;69.2718;69.2718;69.2718
52;calc total;1;65.1626;65.1626;65.1626
52;calc update async;100;8.51267e-05;1.4549e-05;0.0048907
52;calc inner;100;0.62482;0.619127;0.632838
52;calc wait;100;0.00288512;0.00152322;0.0116401
52;calc bound;100;0.00262877;0.0015925;0.00329384
52;calc iter;100;0.651317;0.647434;0.655826
52;total;1;69.2756;69.2756;69.2756
27;calc total;1;65.1643;65.1643;65.1643
27;calc update async;100;0.000139522;7.4752e-05;0.00432984
27;calc inner;100;0.638533;0.636021;0.641662
27;calc wait;100;0.00785276;0.00448999;0.0113124
27;calc bound;100;0.00509461;0.00157235;0.00546505
27;calc iter;100;0.651624;0.646577;0.656476
27;total;1;69.2711;69.2711;69.2711
53;calc total;1;65.1592;65.1592;65.1592
53;calc update async;100;9.14772e-05;1.5084e-05;0.00560715
53;calc inner;100;0.624989;0.619777;0.63203
53;calc wait;100;0.00577779;0.00174071;0.00820535
53;calc bound;100;0.0028043;0.0016561;0.00319562
53;calc iter;100;0.651254;0.646429;0.658346
53;total;1;69.271;69.271;69.271
28;calc total;1;65.1614;65.1614;65.1614
28;calc update async;100;0.000111845;2.3647e-05;0.00481341
28;calc inner;100;0.638492;0.635673;0.641313
28;calc wait;100;0.00915047;0.00170933;0.013569
28;calc bound;100;0.00378909;0.00175209;0.00471936
28;calc iter;100;0.651546;0.645896;0.656335
28;total;1;69.2591;69.2591;69.2591
54;calc total;1;65.1586;65.1586;65.1586
54;calc update async;100;8.74174e-05;1.3589e-05;0.00578067
54;calc inner;100;0.626554;0.62104;0.633499
54;calc wait;100;0.00481436;0.00163611;0.00806985
54;calc bound;100;0.00291277;0.00243963;0.00337815
54;calc iter;100;0.651221;0.646701;0.655922
54;total;1;69.2597;69.2597;69.2597
29;calc total;1;65.1562;65.1562;65.1562
29;calc update async;100;0.00012117;1.0133e-05;0.00658703
29;calc inner;100;0.63609;0.633461;0.639628
29;calc wait;100;0.0119424;0.00181463;0.0182442
29;calc bound;100;0.00328159;0.00310289;0.00376547
29;calc iter;100;0.651441;0.645849;0.656152
29;total;1;69.2601;69.2601;69.2601
55;calc total;1;65.1621;65.1621;65.1621
55;calc update async;100;6.88808e-05;1.4126e-05;0.00435952
55;calc inner;100;0.625192;0.619954;0.632818
55;calc wait;100;0.00729443;0.00168191;0.0121276
55;calc bound;100;0.00296665;0.00180385;0.00349412
55;calc iter;100;0.651288;0.646837;0.65603
55;total;1;69.2672;69.2672;69.2672
30;calc total;1;65.1591;65.1591;65.1591
30;calc update async;100;0.000111786;1.5558e-05;0.00562529
30;calc inner;100;0.635671;0.633123;0.64025
30;calc wait;100;0.0123616;0.00255707;0.015899
30;calc bound;100;0.00331034;0.00290812;0.00435875
30;calc iter;100;0.651467;0.645111;0.653959
30;total;1;69.2662;69.2662;69.2662
56;calc total;1;65.1655;65.1655;65.1655
56;calc update async;100;2.28382e-05;1.2522e-05;0.00030101
56;calc inner;100;0.623921;0.61962;0.632152
56;calc wait;100;0.0100781;0.00617871;0.0208659
56;calc bound;100;0.00534491;0.00254641;0.00587757
56;calc iter;100;0.65109;0.641731;0.657457
56;total;1;69.2754;69.2754;69.2754
31;calc total;1;65.1633;65.1633;65.1633
31;calc update async;100;0.000111062;5.6665e-05;0.00434107
31;calc inner;100;0.637231;0.634667;0.64004
31;calc wait;100;0.0104574;0.00637391;0.0135572
31;calc bound;100;0.00377034;0.00164305;0.00429966
31;calc iter;100;0.651572;0.647145;0.654467
31;total;1;69.2654;69.2654;69.2654
57;calc total;1;65.1553;65.1553;65.1553
57;calc update async;100;2.40939e-05;1.2668e-05;0.000299245
57;calc inner;100;0.623719;0.616639;0.633433
57;calc wait;100;0.0105332;0.00192934;0.0218852
57;calc bound;100;0.00514857;0.00226584;0.00575072
57;calc iter;100;0.651043;0.637931;0.659474
57;total;1;69.276;69.276;69.276
32;calc total;1;65.1648;65.1648;65.1648
32;calc update async;100;2.14851e-05;9.616e-06;0.00029017
32;calc inner;100;0.635713;0.633478;0.638624
32;calc wait;100;0.0108142;0.00797105;0.0134997
32;calc bound;100;0.00338297;0.00293531;0.00358767
32;calc iter;100;0.651561;0.649187;0.65362
32;total;1;69.2669;69.2669;69.2669
72;calc update async;100;7.28246e-05;1.1924e-05;0.0034944
72;calc inner;100;0.634813;0.631276;0.638935
72;calc wait;100;0.00776261;0.0016757;0.0134688
72;calc bound;100;0.00355966;0.0015788;0.00587642
72;calc iter;100;0.650573;0.643581;0.658405
72;total;1;69.2662;69.2662;69.2662
58;calc total;1;65.1572;65.1572;65.1572
58;calc update async;100;2.74048e-05;1.2626e-05;0.000375943
58;calc inner;100;0.624647;0.617993;0.633972
58;calc wait;100;0.00712676;0.00253196;0.0127359
58;calc bound;100;0.00489627;0.00283847;0.00546715
58;calc iter;100;0.651079;0.638539;0.655784
58;total;1;69.2758;69.2758;69.2758
33;calc total;1;65.1633;65.1633;65.1633
33;calc update async;100;2.85913e-05;1.3925e-05;0.000235028
33;calc inner;100;0.638451;0.635144;0.641976
33;calc wait;100;0.00199962;0.00150955;0.00781672
33;calc bound;100;0.00317221;0.00268353;0.00341023
33;calc iter;100;0.651602;0.650336;0.653187
33;total;1;69.2694;69.2694;69.2694
73;calc total;1;65.158;65.158;65.158
73;calc update async;100;9.55469e-05;1.4983e-05;0.00548278
73;calc inner;100;0.63527;0.632012;0.638977
73;calc wait;100;0.00522397;0.00154303;0.0152341
73;calc bound;100;0.00391932;0.00158779;0.00693946
73;calc iter;100;0.650566;0.641381;0.65631
73;total;1;69.2676;69.2676;69.2676
59;calc total;1;65.1643;65.1643;65.1643
59;calc update async;100;2.061e-05;1.1762e-05;0.00026461
59;calc inner;100;0.623803;0.618976;0.631946
59;calc wait;100;0.0114464;0.00631557;0.0217841
59;calc bound;100;0.0050633;0.00264161;0.00554899
59;calc iter;100;0.651095;0.641142;0.654609
59;total;1;69.2726;69.2726;69.2726
34;calc total;1;65.1581;65.1581;65.1581
34;calc update async;100;2.34902e-05;1.1427e-05;0.000300815
34;calc inner;100;0.638769;0.636545;0.642079
34;calc wait;100;0.0085697;0.00251733;0.0113358
34;calc bound;100;0.00373954;0.00185593;0.00402809
34;calc iter;100;0.651527;0.648227;0.654559
34;total;1;69.2679;69.2679;69.2679
74;calc total;1;65.1579;65.1579;65.1579
74;calc update async;100;0.000103316;1.8905e-05;0.0055354
74;calc inner;100;0.634417;0.630617;0.639096
74;calc wait;100;0.00340998;0.00173957;0.0083682
74;calc bound;100;0.00370904;0.00159172;0.00662992
74;calc iter;100;0.650587;0.643432;0.657545
74;total;1;69.27;69.27;69.27
60;calc total;1;65.1613;65.1613;65.1613
60;calc update async;100;4.10156e-05;1.4377e-05;0.00020834
60;calc inner;100;0.625026;0.620011;0.635735
60;calc wait;100;0.00564428;0.00267961;0.0100345
60;calc bound;100;0.00442947;0.00156857;0.00543829
60;calc iter;100;0.651066;0.640252;0.653471
60;total;1;69.2804;69.2804;69.2804
35;calc total;1;65.1617;65.1617;65.1617
35;calc update async;100;1.89377e-05;9.82e-06;0.000205898
35;calc inner;100;0.638603;0.636021;0.641903
35;calc wait;100;0.00827329;0.00503421;0.0117012
35;calc bound;100;0.00337106;0.00281483;0.00363446
35;calc iter;100;0.651519;0.648166;0.655098
35;total;1;69.2705;69.2705;69.2705
75;calc total;1;65.1647;65.1647;65.1647
75;calc update async;100;8.12613e-05;1.321e-05;0.00410917
75;calc inner;100;0.634343;0.630296;0.638462
75;calc wait;100;0.00741411;0.00222044;0.0142892
75;calc bound;100;0.00364154;0.00158617;0.00601276
75;calc iter;100;0.650596;0.64392;0.65615
75;total;1;69.2726;69.2726;69.2726
61;calc total;1;65.156;65.156;65.156
61;calc update async;100;3.4593e-05;2.2772e-05;0.00038717
61;calc inner;100;0.625046;0.619565;0.635607
61;calc wait;100;0.00744826;0.00156152;0.0167754
61;calc bound;100;0.00415815;0.00156207;0.00525878
61;calc iter;100;0.650979;0.640423;0.655056
61;total;1;69.2819;69.2819;69.2819
36;calc total;1;65.1622;65.1622;65.1622
36;calc update async;100;2.99694e-05;1.0824e-05;0.000295129
36;calc inner;100;0.640319;0.63785;0.644537
36;calc wait;100;0.00509518;0.00204864;0.00894699
36;calc bound;100;0.0051413;0.00153691;0.0070718
36;calc iter;100;0.651449;0.645683;0.65533
36;total;1;69.2744;69.2744;69.2744
76;calc total;1;65.1621;65.1621;65.1621
76;calc update async;100;8.24526e-05;1.8385e-05;0.00422221
76;calc inner;100;0.633072;0.627578;0.642912
76;calc wait;100;0.00432116;0.00145256;0.0146758
76;calc bound;100;0.00304266;0.00182979;0.00477108
76;calc iter;100;0.650587;0.642288;0.654069
76;total;1;69.2676;69.2676;69.2676
62;calc total;1;65.1584;65.1584;65.1584
62;calc update async;100;2.94211e-05;1.6634e-05;0.000246318
62;calc inner;100;0.625731;0.620494;0.636301
62;calc wait;100;0.00495136;0.0013399;0.0141589
62;calc bound;100;0.00378021;0.00156657;0.00607275
37;calc total;1;65.1589;65.1589;65.1589
37;calc update async;100;2.83933e-05;1.0365e-05;0.000315241
37;calc inner;100;0.640686;0.638508;0.644691
37;calc wait;100;0.00617519;0.00182327;0.0108112
37;calc bound;100;0.00408684;0.00155661;0.006224
37;calc iter;100;0.651387;0.646512;0.655951
37;total;1;69.2741;69.2741;69.2741
77;calc total;1;65.1555;65.1555;65.1555
77;calc update async;100;8.81861e-05;1.0985e-05;0.00613848
77;calc inner;100;0.632575;0.628087;0.637758
77;calc wait;100;0.00677029;0.00237304;0.0207563
77;calc bound;100;0.00304575;0.00188501;0.00408135
77;calc iter;100;0.650514;0.643264;0.654447
77;total;1;69.2758;69.2758;69.2758
62;calc iter;100;0.651001;0.640208;0.654979
62;total;1;69.2764;69.2764;69.2764
38;calc total;1;65.1586;65.1586;65.1586
38;calc update async;100;2.16422e-05;9.049e-06;0.000381397
38;calc inner;100;0.641161;0.639715;0.644247
38;calc wait;100;0.00680166;0.00195896;0.0105749
38;calc bound;100;0.00331952;0.0016677;0.00414337
38;calc iter;100;0.651358;0.646213;0.656312
38;total;1;69.2692;69.2692;69.2692
78;calc total;1;65.1563;65.1563;65.1563
78;calc update async;100;8.92031e-05;1.2448e-05;0.00632675
78;calc inner;100;0.633204;0.628774;0.637743
78;calc wait;100;0.00590421;0.00176631;0.014375
78;calc bound;100;0.00306368;0.00196618;0.00474379
78;calc iter;100;0.650516;0.640723;0.657499
78;total;1;69.2672;69.2672;69.2672
63;calc total;1;65.1632;65.1632;65.1632
63;calc update async;100;2.89013e-05;1.2361e-05;0.000227184
63;calc inner;100;0.625662;0.621021;0.634636
63;calc wait;100;0.00735979;0.00312057;0.0147955
63;calc bound;100;0.00424499;0.0015785;0.0053883
63;calc iter;100;0.651043;0.641155;0.656035
63;total;1;69.2822;69.2822;69.2822
39;calc total;1;65.1599;65.1599;65.1599
39;calc update async;100;2.25703e-05;9.299e-06;0.000275234
39;calc inner;100;0.640845;0.638868;0.644645
39;calc wait;100;0.00609477;0.00300059;0.00973673
39;calc bound;100;0.00381058;0.00155601;0.00517579
39;calc iter;100;0.65143;0.649201;0.654084
39;total;1;69.2689;69.2689;69.2689
79;calc total;1;65.1628;65.1628;65.1628
79;calc update async;100;7.25237e-05;1.3183e-05;0.00427705
79;calc inner;100;0.634484;0.630341;0.639571
79;calc wait;100;0.00530588;0.0014549;0.0121556
79;calc bound;100;0.00312941;0.00167218;0.00434207
79;calc iter;100;0.650564;0.644797;0.655884
79;total;1;69.2717;69.2717;69.2717
64;calc total;1;65.1648;65.1648;65.1648
64;calc update async;100;0.000119578;4.1342e-05;0.00696447
64;calc inner;100;0.625012;0.619134;0.634835
64;calc wait;100;0.0093986;0.00243614;0.0190857
64;calc bound;100;0.00343352;0.00241318;0.00439234
64;calc iter;100;0.650826;0.638288;0.660913
64;total;1;69.2812;69.2812;69.2812
40;calc total;1;65.1649;65.1649;65.1649
40;calc update async;100;8.66383e-05;4.2722e-05;0.00333884
40;calc inner;100;0.639531;0.637783;0.643691
40;calc wait;100;0.00852524;0.00390374;0.0137086
40;calc bound;100;0.00324629;0.00212766;0.00418995
40;calc iter;100;0.651411;0.647483;0.65637
40;total;1;69.2675;69.2675;69.2675
80;calc total;1;65.1661;65.1661;65.1661
80;calc update async;100;2.33307e-05;1.0937e-05;0.000307495
80;calc inner;100;0.632567;0.627054;0.638643
80;calc wait;100;0.00950353;0.00429079;0.0352834
80;calc bound;100;0.00464674;0.00184914;0.00567501
80;calc iter;100;0.650433;0.644802;0.665514
80;total;1;69.2631;69.2631;69.2631
65;calc total;1;65.1632;65.1632;65.1632
65;calc update async;100;0.000113904;4.0226e-05;0.00533025
65;calc inner;100;0.624581;0.616826;0.634196
65;calc wait;100;0.00910841;0.00182259;0.0238235
65;calc bound;100;0.00333011;0.00269858;0.00687365
65;calc iter;100;0.65086;0.635665;0.66388
65;total;1;69.2744;69.2744;69.2744
41;calc total;1;65.158;65.158;65.158
41;calc update async;100;0.000130302;4.5897e-05;0.004864
41;calc inner;100;0.639016;0.636102;0.642862
41;calc wait;100;0.0038829;0.00150766;0.0136129
41;calc bound;100;0.0030742;0.0017377;0.00399372
41;calc iter;100;0.651427;0.648123;0.653703
41;total;1;69.269;69.269;69.269
81;calc total;1;65.1632;65.1632;65.1632
81;calc update async;100;2.08186e-05;1.1476e-05;0.000235087
81;calc inner;100;0.633166;0.625634;0.640585
81;calc wait;100;0.00686181;0.00181794;0.0345389
81;calc bound;100;0.00427339;0.00206793;0.00570236
81;calc iter;100;0.650456;0.638115;0.669858
81;total;1;69.271;69.271;69.271
66;calc total;1;65.1581;65.1581;65.1581
66;calc update async;100;0.00011881;3.9955e-05;0.00549503
66;calc inner;100;0.625425;0.620883;0.632963
66;calc wait;100;0.00409154;0.00168415;0.0129304
66;calc bound;100;0.00300999;0.00245249;0.00516508
66;calc iter;100;0.650837;0.634992;0.657653
66;total;1;69.2711;69.2711;69.2711
42;calc total;1;65.1579;65.1579;65.1579
42;calc update async;100;0.000122243;4.5741e-05;0.00497077
42;calc inner;100;0.639376;0.637507;0.643321
42;calc wait;100;0.0051321;0.00191606;0.0109154
42;calc bound;100;0.00339151;0.00176779;0.00446812
42;calc iter;100;0.651407;0.644532;0.653882
42;total;1;69.275;69.275;69.275
82;calc total;1;65.157;65.157;65.157
82;calc update async;100;2.267e-05;1.0949e-05;0.000250187
82;calc inner;100;0.634165;0.628454;0.662439
82;calc wait;100;0.00609212;0.00155514;0.0117396
82;calc bound;100;0.00412208;0.0021055;0.00596957
82;calc iter;100;0.650396;0.636714;0.672074
82;total;1;69.2779;69.2779;69.2779
67;calc total;1;65.1617;65.1617;65.1617
67;calc update async;100;9.43964e-05;3.8174e-05;0.00403834
67;calc inner;100;0.625698;0.621594;0.634756
67;calc wait;100;0.00866938;0.00376645;0.0170768
67;calc bound;100;0.00298072;0.00261139;0.00426802
67;calc iter;100;0.650837;0.640042;0.65692
67;total;1;69.2798;69.2798;69.2798
43;calc total;1;65.1646;65.1646;65.1646
43;calc update async;100;9.99255e-05;4.5426e-05;0.00334832
43;calc inner;100;0.639317;0.637539;0.642813
43;calc wait;100;0.00712089;0.0032417;0.011482
43;calc bound;100;0.00391474;0.00192053;0.00599657
43;calc iter;100;0.651426;0.646909;0.656026
43;total;1;69.2767;69.2767;69.2767
83;calc total;1;65.1629;65.1629;65.1629
83;calc update async;100;2.14557e-05;1.1423e-05;0.000250204
83;calc inner;100;0.63318;0.628688;0.638768
83;calc wait;100;0.00990581;0.00195831;0.0336176
83;calc bound;100;0.00425183;0.00211487;0.00556824
83;calc iter;100;0.650398;0.638055;0.670233
83;total;1;69.2735;69.2735;69.2735
68;calc total;1;65.1622;65.1622;65.1622
68;calc update async;100;0.000104053;4.1291e-05;0.0045523
68;calc inner;100;0.627658;0.623052;0.636733
68;calc wait;100;0.00353672;0.00161465;0.0132314
68;calc bound;100;0.00313693;0.00243066;0.00515983
68;calc iter;100;0.650824;0.6402;0.653242
68;total;1;69.2796;69.2796;69.2796
84;calc total;1;65.1631;65.1631;65.1631
84;calc update async;100;3.64669e-05;1.3396e-05;0.000371419
84;calc inner;100;0.633109;0.623488;0.638413
84;calc wait;100;0.00623792;0.00151877;0.0325693
84;calc bound;100;0.00467496;0.00157886;0.00727666
84;calc iter;100;0.650428;0.64081;0.673274
84;total;1;69.2759;69.2759;69.2759
69;calc total;1;65.1589;65.1589;65.1589
69;calc update async;100;0.000108045;4.1439e-05;0.00511225
69;calc inner;100;0.626948;0.62296;0.635038
69;calc wait;100;0.00664624;0.00155007;0.0112686
69;calc bound;100;0.0032776;0.00235165;0.00676456
69;calc iter;100;0.650769;0.637357;0.658036
69;total;1;69.2697;69.2697;69.2697
85;calc total;1;65.1592;65.1592;65.1592
85;calc update async;100;3.12428e-05;1.2389e-05;0.000347474
85;calc inner;100;0.633392;0.626688;0.638767
85;calc wait;100;0.00654615;0.0018;0.0238159
85;calc bound;100;0.00393858;0.00159748;0.00656144
85;calc iter;100;0.650371;0.643426;0.656304
85;total;1;69.2662;69.2662;69.2662
70;calc total;1;65.1586;65.1586;65.1586
70;calc update async;100;0.000106059;4.0211e-05;0.00507739
70;calc inner;100;0.626394;0.622834;0.634156
70;calc wait;100;0.00645893;0.00179473;0.0122755
70;calc bound;100;0.00356098;0.00286457;0.00564574
70;calc iter;100;0.650745;0.638057;0.655862
70;total;1;69.2678;69.2678;69.2678
86;calc total;1;65.1585;65.1585;65.1585
86;calc update async;100;2.77854e-05;1.1494e-05;0.000263356
86;calc inner;100;0.633974;0.627474;0.64873
86;calc wait;100;0.00501616;0.00155107;0.0108134
86;calc bound;100;0.0035897;0.00160131;0.00548026
86;calc iter;100;0.650323;0.641576;0.660313
86;total;1;69.2695;69.2695;69.2695
71;calc total;1;65.1599;65.1599;65.1599
71;calc update async;100;9.43031e-05;3.9878e-05;0.00441968
71;calc inner;100;0.6269;0.62268;0.635351
71;calc wait;100;0.00699125;0.00207467;0.0129938
71;calc bound;100;0.00356815;0.00244718;0.00569096
71;calc iter;100;0.65076;0.639144;0.655254
87;calc total;1;65.1627;65.1627;65.1627
87;calc update async;100;3.13795e-05;1.2953e-05;0.000219693
87;calc inner;100;0.633733;0.627329;0.645582
87;calc wait;100;0.00507973;0.00148302;0.0243752
87;calc bound;100;0.00417176;0.00158174;0.00684056
87;calc iter;100;0.650432;0.642786;0.65786
87;total;1;69.2786;69.2786;69.2786
71;total;1;69.2783;69.2783;69.2783
88;calc total;1;65.1656;65.1656;65.1656
88;calc update async;100;8.19245e-05;3.7593e-05;0.0033963
88;calc inner;100;0.632158;0.623568;0.637374
88;calc wait;100;0.0091447;0.0032189;0.0373264
88;calc bound;100;0.00336035;0.00270293;0.00513543
88;calc iter;100;0.650278;0.642802;0.67294
88;total;1;69.2763;69.2763;69.2763
89;calc total;1;65.1553;65.1553;65.1553
89;calc update async;100;6.28555e-05;4.2519e-05;0.000353974
89;calc inner;100;0.632406;0.624671;0.637412
89;calc wait;100;0.0059304;0.00161579;0.0275129
89;calc bound;100;0.00318949;0.0026309;0.00565648
89;calc iter;100;0.650186;0.640024;0.673647
89;total;1;69.274;69.274;69.274
90;calc total;1;65.1572;65.1572;65.1572
90;calc update async;100;0.000119615;4.2854e-05;0.00537084
90;calc inner;100;0.632723;0.62503;0.638676
90;calc wait;100;0.00337913;0.00168411;0.0117911
90;calc bound;100;0.00313452;0.00250201;0.00709526
90;calc iter;100;0.65021;0.639638;0.667864
90;total;1;69.2699;69.2699;69.2699
91;calc total;1;65.1648;65.1648;65.1648
91;calc update async;100;9.23722e-05;3.8729e-05;0.00350898
91;calc inner;100;0.632649;0.625197;0.638115
91;calc wait;100;0.0078423;0.00237152;0.0291339
91;calc bound;100;0.00336449;0.00208325;0.00630428
91;calc iter;100;0.65025;0.640896;0.672896
91;total;1;69.2732;69.2732;69.2732
92;calc total;1;65.1613;65.1613;65.1613
92;calc update async;100;9.45722e-05;3.775e-05;0.00392712
92;calc inner;100;0.63428;0.627007;0.639433
92;calc wait;100;0.00496268;0.00159903;0.0295325
92;calc bound;100;0.00363792;0.00208634;0.00643768
92;calc iter;100;0.650216;0.64246;0.663374
92;total;1;69.2763;69.2763;69.2763
93;calc total;1;65.1561;65.1561;65.1561
93;calc update async;100;0.00010985;3.8096e-05;0.00586441
93;calc inner;100;0.633514;0.624873;0.639135
93;calc wait;100;0.00708411;0.00154088;0.0300744
93;calc bound;100;0.00364072;0.00226618;0.00595177
93;calc iter;100;0.650125;0.642496;0.663516
93;total;1;69.2624;69.2624;69.2624
94;calc total;1;65.1584;65.1584;65.1584
94;calc update async;100;0.000102798;3.8339e-05;0.005072
94;calc inner;100;0.633808;0.626743;0.639733
94;calc wait;100;0.00616728;0.00184234;0.0152958
94;calc bound;100;0.00372926;0.00223286;0.00575127
94;calc iter;100;0.650152;0.642425;0.666856
94;total;1;69.2758;69.2758;69.2758
95;calc total;1;65.164;65.164;65.164
95;calc update async;100;8.40296e-05;3.7537e-05;0.00363121
95;calc inner;100;0.634167;0.626791;0.638736
95;calc wait;100;0.00573095;0.00174321;0.0262182
95;calc bound;100;0.00357288;0.00265353;0.00452166
95;calc iter;100;0.650241;0.639249;0.667655
95;total;1;69.2749;69.2749;69.2749
0;calc total;1;65.1665;65.1665;65.1665
0;calc update async;100;0.000135436;8.466e-05;0.00393441
0;calc inner;100;0.634482;0.632121;0.64064
0;calc wait;100;0.0101306;0.00646812;0.0127806
0;calc bound;100;0.00576604;0.00159082;0.00612473
0;calc iter;100;0.650519;0.643508;0.658039
0;total;1;69.2798;69.2798;69.2798
1;calc total;1;65.1641;65.1641;65.1641
1;calc update async;100;9.52825e-05;3.7291e-05;0.0044203
1;calc inner;100;0.636822;0.634972;0.644648
1;calc wait;100;0.00691598;0.00145546;0.00751879
1;calc bound;100;0.00665051;0.00156569;0.00696019
1;calc iter;100;0.650499;0.638195;0.660776
1;total;1;69.2848;69.2848;69.2848
2;calc total;1;65.1585;65.1585;65.1585
2;calc update async;100;0.000166748;5.1523e-05;0.00642819
2;calc inner;100;0.633484;0.631103;0.639573
2;calc wait;100;0.0104479;0.00220274;0.0136127
2;calc bound;100;0.00633514;0.00158416;0.00656555
2;calc iter;100;0.650441;0.639584;0.653197
2;total;1;69.27;69.27;69.27
3;calc total;1;65.1628;65.1628;65.1628
3;calc update async;100;0.00013099;3.3819e-05;0.00425925
3;calc inner;100;0.635638;0.633406;0.641712
3;calc wait;100;0.00975765;0.00309975;0.0128227
3;calc bound;100;0.00492929;0.00161183;0.00538461
3;calc iter;100;0.65046;0.645549;0.655828
3;total;1;69.2855;69.2855;69.2855
4;calc total;1;65.1639;65.1639;65.1639
4;calc update async;100;0.000105394;1.6506e-05;0.0042672
4;calc inner;100;0.635623;0.633853;0.640225
4;calc wait;100;0.0110347;0.00406531;0.013907
4;calc bound;100;0.00364897;0.00195119;0.00392015
4;calc iter;100;0.650415;0.64606;0.653577
4;total;1;69.2861;69.2861;69.2861
5;calc total;1;65.1597;65.1597;65.1597
5;calc update async;100;0.000114603;1.9174e-05;0.00597767
5;calc inner;100;0.633154;0.630165;0.639092
5;calc wait;100;0.0138012;0.00215308;0.0181247
5;calc bound;100;0.00325726;0.00275025;0.00373615
5;calc iter;100;0.65033;0.644815;0.652421
5;total;1;69.2772;69.2772;69.2772
6;calc total;1;65.1595;65.1595;65.1595
6;calc update async;100;0.000113384;2.109e-05;0.00591987
6;calc inner;100;0.633504;0.630717;0.639228
6;calc wait;100;0.0134289;0.00227699;0.0179808
6;calc bound;100;0.00327309;0.00281404;0.00346403
6;calc iter;100;0.650322;0.644662;0.65275
6;total;1;69.2696;69.2696;69.2696
7;calc total;1;65.1637;65.1637;65.1637
7;calc update async;100;0.000113709;3.356e-05;0.00436308
7;calc inner;100;0.63413;0.632149;0.638358
7;calc wait;100;0.0122088;0.00550318;0.0155716
7;calc bound;100;0.00398247;0.00157971;0.00424364
7;calc iter;100;0.650438;0.646339;0.657522
7;total;1;69.2854;69.2854;69.2854
8;calc total;1;65.1649;65.1649;65.1649
8;calc update async;100;2.47478e-05;1.5653e-05;0.000231642
8;calc inner;100;0.636306;0.633774;0.640701
8;calc wait;100;0.00759726;0.00403823;0.0101716
8;calc bound;100;0.00343612;0.00286048;0.00381521
8;calc iter;100;0.650424;0.647843;0.652082
8;total;1;69.2838;69.2838;69.2838
9;calc total;1;65.1586;65.1586;65.1586
9;calc update async;100;2.77571e-05;1.8912e-05;0.000252253
9;calc inner;100;0.635357;0.632899;0.640507
9;calc wait;100;0.00211124;0.001576;0.00621433
9;calc bound;100;0.00330249;0.00265461;0.00380565
9;calc iter;100;0.650414;0.646638;0.652912
9;total;1;69.2859;69.2859;69.2859
10;calc total;1;65.1585;65.1585;65.1585
10;calc update async;100;2.62756e-05;1.3494e-05;0.000448046
10;calc inner;100;0.63614;0.633583;0.640752
10;calc wait;100;0.0103314;0.0023245;0.0136239
10;calc bound;100;0.00374197;0.00201818;0.00407444
10;calc iter;100;0.650381;0.645046;0.65361
10;total;1;69.2827;69.2827;69.2827
11;calc total;1;65.1645;65.1645;65.1645
11;calc update async;100;2.15014e-05;1.2981e-05;0.000279667
11;calc inner;100;0.632715;0.630607;0.637934
11;calc wait;100;0.0131755;0.00399252;0.0173264
11;calc bound;100;0.00335392;0.00280819;0.00368255
11;calc iter;100;0.650389;0.645179;0.653583
11;total;1;69.2805;69.2805;69.2805
12;calc total;1;65.1621;65.1621;65.1621
12;calc update async;100;2.84492e-05;1.7388e-05;0.000210269
12;calc inner;100;0.62603;0.622995;0.634767
12;calc wait;100;0.0194174;0.00221263;0.0235319
12;calc bound;100;0.00423214;0.00155818;0.00628686
12;calc iter;100;0.650301;0.637944;0.658344
12;total;1;69.2842;69.2842;69.2842
13;calc total;1;65.1564;65.1564;65.1564
13;calc update async;100;2.26791e-05;1.1402e-05;0.000362939
13;calc inner;100;0.625835;0.622752;0.634884
13;calc wait;100;0.0125885;0.00198997;0.0169177
13;calc bound;100;0.00302725;0.00166223;0.00345424
13;calc iter;100;0.650144;0.642808;0.654385
13;total;1;69.28;69.28;69.28
14;calc total;1;65.1572;65.1572;65.1572
14;calc update async;100;2.53864e-05;9.463e-06;0.000605516
14;calc inner;100;0.626543;0.622628;0.636514
14;calc wait;100;0.0171719;0.00237514;0.0220688
14;calc bound;100;0.00240026;0.00155921;0.00329447
14;calc iter;100;0.650137;0.641283;0.653694
14;total;1;69.2886;69.2886;69.2886
15;calc total;1;65.1634;65.1634;65.1634
15;calc update async;100;3.57546e-05;2.617e-05;0.00024365
15;calc inner;100;0.624368;0.621512;0.634828
15;calc wait;100;0.0194216;0.00867687;0.0236643
15;calc bound;100;0.00648576;0.00157079;0.00726284
15;calc iter;100;0.650323;0.642197;0.654765
15;total;1;69.2897;69.2897;69.2897
16;calc total;1;65.1659;65.1659;65.1659
16;calc update async;100;9.4286e-05;4.1706e-05;0.00334504
16;calc inner;100;0.624738;0.62153;0.633745
16;calc wait;100;0.00626835;0.00344086;0.0152909
16;calc bound;100;0.00308493;0.00187397;0.00327175
16;calc iter;100;0.650309;0.645858;0.653162
16;total;1;69.2795;69.2795;69.2795
17;calc total;1;65.1628;65.1628;65.1628
17;calc update async;100;0.000124752;6.1553e-05;0.00363898
17;calc inner;100;0.623371;0.619637;0.63319
17;calc wait;100;0.00184978;0.00147449;0.0156203
17;calc bound;100;0.00281159;0.00170715;0.00557051
17;calc iter;100;0.650327;0.634358;0.658024
17;total;1;69.2808;69.2808;69.2808
18;calc total;1;65.1584;65.1584;65.1584
18;calc update async;100;0.000128078;5.4058e-05;0.00502074
18;calc inner;100;0.624268;0.620844;0.632956
18;calc wait;100;0.00452153;0.00191176;0.00975628
18;calc bound;100;0.00293936;0.00172913;0.00546951
18;calc iter;100;0.650259;0.637285;0.653061
18;total;1;69.2792;69.2792;69.2792
19;calc total;1;65.1624;65.1624;65.1624
19;calc update async;100;8.85487e-05;4.2167e-05;0.00364382
19;calc inner;100;0.624782;0.621503;0.633831
19;calc wait;100;0.0112422;0.00542958;0.0158184
19;calc bound;100;0.00305378;0.001591;0.00327579
19;calc iter;100;0.650224;0.640689;0.654827
19;total;1;69.2896;69.2896;69.2896
20;calc total;1;65.1626;65.1626;65.1626
20;calc update async;100;8.84085e-05;3.7594e-05;0.00373167
20;calc inner;100;0.624693;0.62122;0.635247
20;calc wait;100;0.0188264;0.0029178;0.024369
20;calc bound;100;0.00372251;0.00161057;0.00523925
20;calc iter;100;0.650066;0.638248;0.654131
20;total;1;69.2864;69.2864;69.2864
21;calc total;1;65.1598;65.1598;65.1598
21;calc update async;100;0.000107927;3.983e-05;0.00473278
21;calc inner;100;0.622078;0.61785;0.634639
21;calc wait;100;0.0179677;0.00160875;0.0234621
21;calc bound;100;0.00502405;0.0023165;0.00703567
21;calc iter;100;0.64996;0.637776;0.660726
21;total;1;69.2894;69.2894;69.2894
22;calc total;1;65.1593;65.1593;65.1593
22;calc update async;100;0.000112003;4.1213e-05;0.00489124
22;calc inner;100;0.62208;0.618324;0.634479
22;calc wait;100;0.0208997;0.00190102;0.0277596
22;calc bound;100;0.00476723;0.00274066;0.00639621
22;calc iter;100;0.649949;0.638005;0.653601
22;total;1;69.2917;69.2917;69.2917
23;calc total;1;65.1622;65.1622;65.1622
23;calc update async;100;8.61782e-05;3.9974e-05;0.00366537
23;calc inner;100;0.625231;0.621936;0.635349
23;calc wait;100;0.0178081;0.00210793;0.0223035
23;calc bound;100;0.003144;0.00178955;0.00446413
23;calc iter;100;0.650129;0.638387;0.653835
23;total;1;69.2894;69.2894;69.2894
44;calc total;1;65.1621;65.1621;65.1621
44;calc update async;100;0.000106179;4.2011e-05;0.003672
44;calc inner;100;0.640764;0.637911;0.644786
44;calc wait;100;0.00445097;0.0015122;0.0101424
44;calc bound;100;0.0042247;0.00243059;0.00661699
44;calc iter;100;0.651391;0.646996;0.66353
44;total;1;69.2739;69.2739;69.2739
45;calc total;1;65.1555;65.1555;65.1555
45;calc update async;100;0.000126458;3.9618e-05;0.00585659
45;calc inner;100;0.640069;0.638032;0.644329
45;calc wait;100;0.00682253;0.00159282;0.0111778
45;calc bound;100;0.0041559;0.00259721;0.00654954
45;calc iter;100;0.6513;0.646594;0.661229
45;total;1;69.2693;69.2693;69.2693
46;calc total;1;65.1564;65.1564;65.1564
46;calc update async;100;0.000123984;4.0545e-05;0.00569301
46;calc inner;100;0.639646;0.637266;0.644206
46;calc wait;100;0.00749224;0.00238114;0.0112044
46;calc bound;100;0.00402313;0.00252562;0.00614908
46;calc iter;100;0.651291;0.647477;0.65952
46;total;1;69.2774;69.2774;69.2774
47;calc total;1;65.1628;65.1628;65.1628
47;calc update async;100;9.34339e-05;4.0934e-05;0.00358259
47;calc inner;100;0.640843;0.638454;0.645455
47;calc wait;100;0.00625629;0.00181634;0.0102052
47;calc bound;100;0.00362182;0.00274028;0.00495546
47;calc iter;100;0.651368;0.646517;0.657914
47;total;1;69.2728;69.2728;69.2728
MPI
Running Jacobi on 96 processors with (12, 8) elements.
Array Dimensions: 109992 110000
Block Dimensions: 9166 13750
== Energy Conservation Check ==
initial Energy:               25.000
  final Energy:               25.000
    Difference:               -0.000
== Time Statistics ==
Completed 100 iterations.
# unit_id;function_name;num_calls;avg_runtime;min_runtime;max_runtime
24;calc total;1;65.1798;65.1798;65.1798
24;calc update async;100;0.000143564;3.3683e-05;0.00402622
24;calc inner;100;0.637939;0.632491;0.64454
24;calc wait;100;0.00782826;0.00295822;0.0129276
24;calc bound;100;0.00587906;0.0016193;0.00632583
24;calc iter;100;0.651794;0.643182;0.657204
24;total;1;69.2932;69.2932;69.2932
25;calc total;1;65.1795;65.1795;65.1795
25;calc update async;100;9.54007e-05;2.3128e-05;0.00488693
25;calc inner;100;0.639305;0.637001;0.6451
25;calc wait;100;0.00621426;0.00171254;0.00706801
25;calc bound;100;0.00616275;0.00161104;0.00718702
25;calc iter;100;0.651793;0.641833;0.657502
25;total;1;69.3015;69.3015;69.3015
26;calc total;1;65.1776;65.1776;65.1776
26;calc update async;100;0.000157649;7.2542e-05;0.00646391
26;calc inner;100;0.636231;0.630001;0.641456
26;calc wait;100;0.00953822;0.00204991;0.0183853
26;calc bound;100;0.00584449;0.00158119;0.00612959
26;calc iter;100;0.651775;0.645076;0.656902
26;total;1;69.3028;69.3028;69.3028
27;calc total;1;65.1794;65.1794;65.1794
27;calc update async;100;0.000123897;2.8099e-05;0.00469951
27;calc inner;100;0.638176;0.636058;0.656295
27;calc wait;100;0.00889468;0.00174099;0.0125384
27;calc bound;100;0.00454012;0.00162794;0.00665943
27;calc iter;100;0.651738;0.647423;0.668544
27;total;1;69.2965;69.2965;69.2965
28;calc total;1;65.1798;65.1798;65.1798
28;calc update async;100;0.000111725;2.4404e-05;0.00497261
28;calc inner;100;0.636423;0.630262;0.642032
28;calc wait;100;0.0116027;0.00361192;0.0370095
28;calc bound;100;0.00354849;0.00229066;0.00653255
28;calc iter;100;0.651689;0.646127;0.676508
28;total;1;69.3046;69.3046;69.3046
29;calc total;1;65.1794;65.1794;65.1794
29;calc update async;100;0.000108517;3.1174e-05;0.00468013
29;calc inner;100;0.634342;0.624264;0.649451
29;calc wait;100;0.0133101;0.00290823;0.0422414
29;calc bound;100;0.003736;0.00309312;0.00600687
29;calc iter;100;0.651632;0.644487;0.670011
29;total;1;69.3058;69.3058;69.3058
30;calc total;1;65.1797;65.1797;65.1797
30;calc update async;100;0.000112256;2.5912e-05;0.00572333
30;calc inner;100;0.636059;0.630455;0.64499
30;calc wait;100;0.0120932;0.00298501;0.0259333
30;calc bound;100;0.00341714;0.00253579;0.00453605
30;calc iter;100;0.651686;0.644861;0.663672
30;total;1;69.3052;69.3052;69.3052
31;calc total;1;65.181;65.181;65.181
31;calc update async;100;0.000127953;5.1976e-05;0.00443934
31;calc inner;100;0.636187;0.629581;0.641979
31;calc wait;100;0.0109777;0.00583044;0.0218466
31;calc bound;100;0.00447443;0.00155199;0.00542781
31;calc iter;100;0.65177;0.646525;0.658397
31;total;1;69.2948;69.2948;69.2948
72;calc total;1;65.1787;65.1787;65.1787
72;calc update async;100;0.000106015;2.141e-05;0.00498906
72;calc inner;100;0.63338;0.628827;0.638231
72;calc wait;100;0.00639305;0.00134029;0.0152965
72;calc bound;100;0.00403518;0.00156849;0.00619908
72;calc iter;100;0.650718;0.641339;0.661994
72;total;1;69.3199;69.3199;69.3199
48;calc total;1;65.1828;65.1828;65.1828
48;calc update async;100;9.11374e-05;1.2737e-05;0.00564047
48;calc inner;100;0.628141;0.618226;0.637697
48;calc wait;100;0.00270876;0.00134244;0.0118322
48;calc bound;100;0.0026278;0.00157695;0.00361996
48;calc iter;100;0.651512;0.635735;0.683579
48;total;1;69.3098;69.3098;69.3098
32;calc total;1;65.182;65.182;65.182
32;calc update async;100;2.69605e-05;1.2797e-05;0.000309156
32;calc inner;100;0.637832;0.629037;0.642622
32;calc wait;100;0.0059189;0.0028749;0.0141914
32;calc bound;100;0.00367777;0.00287955;0.00503364
32;calc iter;100;0.651754;0.646321;0.657597
32;total;1;69.3036;69.3036;69.3036
73;calc total;1;65.1804;65.1804;65.1804
73;calc update async;100;9.08667e-05;1.9726e-05;0.00499044
73;calc inner;100;0.635963;0.633043;0.645165
73;calc wait;100;0.00429791;0.00131457;0.0096309
73;calc bound;100;0.00428049;0.00155493;0.00695959
73;calc iter;100;0.650728;0.642872;0.659964
73;total;1;69.321;69.321;69.321
49;calc total;1;65.1812;65.1812;65.1812
49;calc update async;100;9.48645e-05;1.7532e-05;0.00542505
49;calc inner;100;0.627373;0.619531;0.635932
49;calc wait;100;0.00543208;0.00145611;0.0306362
49;calc bound;100;0.00284454;0.0015499;0.00467292
49;calc iter;100;0.651507;0.645092;0.670747
49;total;1;69.3163;69.3163;69.3163
33;calc total;1;65.1816;65.1816;65.1816
33;calc update async;100;2.7992e-05;1.2233e-05;0.000239798
33;calc inner;100;0.637381;0.632751;0.642151
33;calc wait;100;0.00308355;0.00199877;0.00902837
33;calc bound;100;0.0034939;0.00259045;0.00462339
33;calc iter;100;0.651782;0.647866;0.655473
33;total;1;69.302;69.302;69.302
74;calc total;1;65.177;65.177;65.177
74;calc update async;100;0.000128427;2.7345e-05;0.00689429
74;calc inner;100;0.632358;0.628986;0.636963
74;calc wait;100;0.00578359;0.0019063;0.01432
74;calc bound;100;0.00422133;0.00157292;0.00661844
74;calc iter;100;0.650735;0.645766;0.656279
74;total;1;69.3048;69.3048;69.3048
50;calc total;1;65.1816;65.1816;65.1816
50;calc update async;100;9.22191e-05;1.4034e-05;0.00568111
50;calc inner;100;0.631991;0.620659;0.638207
50;calc wait;100;0.00237834;0.00149981;0.00536331
50;calc bound;100;0.00267588;0.00156294;0.00586696
50;calc iter;100;0.651493;0.639902;0.664767
50;total;1;69.3163;69.3163;69.3163
34;calc total;1;65.1815;65.1815;65.1815
34;calc update async;100;2.16001e-05;1.242e-05;0.000269175
34;calc inner;100;0.638068;0.633736;0.64283
34;calc wait;100;0.00735644;0.00379839;0.0158914
34;calc bound;100;0.00364367;0.00292413;0.00397142
34;calc iter;100;0.651731;0.646205;0.655851
34;total;1;69.3041;69.3041;69.3041
75;calc total;1;65.18;65.18;65.18
75;calc update async;100;9.0428e-05;1.2735e-05;0.00495006
75;calc inner;100;0.634034;0.630544;0.639494
75;calc wait;100;0.00956287;0.00496873;0.0159079
75;calc bound;100;0.00359205;0.0015989;0.00568889
75;calc iter;100;0.65069;0.644256;0.657867
75;total;1;69.3212;69.3212;69.3212
51;calc total;1;65.1807;65.1807;65.1807
51;calc update async;100;7.8259e-05;1.3035e-05;0.00522805
51;calc inner;100;0.628173;0.618933;0.637495
51;calc wait;100;0.0100655;0.00248202;0.0319544
51;calc bound;100;0.00289119;0.00156301;0.00582266
51;calc iter;100;0.651431;0.643556;0.664926
51;total;1;69.3045;69.3045;69.3045
35;calc total;1;65.1815;65.1815;65.1815
35;calc update async;100;2.35425e-05;1.1847e-05;0.000278074
35;calc inner;100;0.637256;0.630953;0.642546
35;calc wait;100;0.0101545;0.00255632;0.0206245
35;calc bound;100;0.00350006;0.00292384;0.00389931
35;calc iter;100;0.651669;0.648808;0.672077
35;total;1;69.3032;69.3032;69.3032
76;calc total;1;65.1815;65.1815;65.1815
76;calc update async;100;8.19806e-05;1.4493e-05;0.00492243
76;calc inner;100;0.632812;0.62928;0.637098
76;calc wait;100;0.00654202;0.00160162;0.0181633
76;calc bound;100;0.00309922;0.00203378;0.00419907
76;calc iter;100;0.650715;0.644182;0.660875
76;total;1;69.3125;69.3125;69.3125
52;calc total;1;65.1814;65.1814;65.1814
52;calc update async;100;8.32923e-05;1.2334e-05;0.00558692
52;calc inner;100;0.627008;0.618776;0.635324
52;calc wait;100;0.00456258;0.00151715;0.0280195
52;calc bound;100;0.00286123;0.00202038;0.00362119
52;calc iter;100;0.651424;0.644014;0.671545
52;total;1;69.3177;69.3177;69.3177
36;calc total;1;65.1806;65.1806;65.1806
36;calc update async;100;2.66172e-05;1.2951e-05;0.000209253
36;calc inner;100;0.640483;0.629948;0.645449
36;calc wait;100;0.00686144;0.00205422;0.0270643
36;calc bound;100;0.00404128;0.00157245;0.00708708
36;calc iter;100;0.651582;0.647163;0.671619
36;total;1;69.2999;69.2999;69.2999
77;calc total;1;65.1803;65.1803;65.1803
77;calc update async;100;7.80291e-05;1.3099e-05;0.00480813
77;calc inner;100;0.631571;0.623856;0.636722
77;calc wait;100;0.00880599;0.00154563;0.0209094
77;calc bound;100;0.00306886;0.0024093;0.00386741
77;calc iter;100;0.650619;0.630633;0.669699
77;total;1;69.3191;69.3191;69.3191
53;calc total;1;65.1812;65.1812;65.1812
53;calc update async;100;8.49035e-05;1.437e-05;0.00538692
53;calc inner;100;0.626483;0.618957;0.634644
53;calc wait;100;0.00616894;0.00177788;0.0221305
53;calc bound;100;0.0028979;0.00258228;0.0034289
53;calc iter;100;0.651388;0.640532;0.669073
53;total;1;69.3076;69.3076;69.3076
37;calc total;1;65.1799;65.1799;65.1799
37;calc update async;100;2.43795e-05;9.858e-06;0.000206238
37;calc inner;100;0.640432;0.633626;0.646317
37;calc wait;100;0.00724989;0.00168696;0.022011
37;calc bound;100;0.00364012;0.00159427;0.00660907
37;calc iter;100;0.651539;0.644889;0.665391
37;total;1;69.3094;69.3094;69.3094
78;calc total;1;65.1813;65.1813;65.1813
78;calc update async;100;7.7264e-05;1.309e-05;0.00489021
78;calc inner;100;0.632781;0.630304;0.637428
78;calc wait;100;0.00854808;0.00174666;0.0195264
78;calc bound;100;0.00294307;0.00177476;0.0034889
78;calc iter;100;0.650653;0.64347;0.660065
78;total;1;69.3168;69.3168;69.3168
54;calc total;1;65.1813;65.1813;65.1813
54;calc update async;100;8.2469e-05;1.6161e-05;0.00559632
54;calc inner;100;0.626487;0.615244;0.634493
54;calc wait;100;0.00590536;0.00154864;0.0410283
54;calc bound;100;0.00282637;0.00195417;0.00359601
54;calc iter;100;0.651436;0.637973;0.681023
54;total;1;69.3033;69.3033;69.3033
38;calc total;1;65.1799;65.1799;65.1799
38;calc update async;100;3.47748e-05;1.1709e-05;0.000253099
38;calc inner;100;0.640257;0.634085;0.652753
38;calc wait;100;0.00624788;0.00169689;0.0219941
38;calc bound;100;0.0049735;0.00154681;0.00663523
38;calc iter;100;0.651588;0.643099;0.659637
38;total;1;69.3036;69.3036;69.3036
79;calc total;1;65.1836;65.1836;65.1836
79;calc update async;100;8.12602e-05;1.3471e-05;0.00410351
79;calc inner;100;0.633782;0.629325;0.637331
79;calc wait;100;0.0068732;0.00159916;0.0139986
79;calc bound;100;0.0031471;0.00156277;0.0043514
79;calc iter;100;0.650748;0.642395;0.662451
79;total;1;69.3235;69.3235;69.3235
55;calc total;1;65.18;65.18;65.18
55;calc update async;100;7.93781e-05;1.558e-05;0.00478861
55;calc inner;100;0.626481;0.618922;0.634978
55;calc wait;100;0.0048526;0.00143288;0.035249
55;calc bound;100;0.00290902;0.0015659;0.0035999
55;calc iter;100;0.651473;0.639531;0.676947
55;total;1;69.3078;69.3078;69.3078
39;calc total;1;65.1794;65.1794;65.1794
39;calc update async;100;3.34583e-05;1.2974e-05;0.000202551
39;calc inner;100;0.638655;0.631612;0.646792
39;calc wait;100;0.00674854;0.00170353;0.0162024
39;calc bound;100;0.00613859;0.00158398;0.00726067
39;calc iter;100;0.651647;0.640643;0.657239
39;total;1;69.3012;69.3012;69.3012
80;calc total;1;65.1847;65.1847;65.1847
80;calc update async;100;2.38833e-05;1.175e-05;0.00031112
80;calc inner;100;0.633202;0.628564;0.637355
80;calc wait;100;0.00769941;0.00390355;0.0217005
80;calc bound;100;0.0041566;0.00283747;0.00565971
80;calc iter;100;0.650604;0.643584;0.659261
80;total;1;69.3228;69.3228;69.3228
56;calc total;1;65.1797;65.1797;65.1797
56;calc update async;100;2.34149e-05;1.2417e-05;0.000207365
56;calc inner;100;0.626736;0.620835;0.636069
56;calc wait;100;0.00693824;0.00410755;0.013077
56;calc bound;100;0.00531563;0.00283344;0.00596096
56;calc iter;100;0.65123;0.638473;0.674695
56;total;1;69.3168;69.3168;69.3168
40;calc total;1;65.1788;65.1788;65.1788
40;calc update async;100;0.000116501;4.2225e-05;0.00518994
40;calc inner;100;0.639829;0.632552;0.661704
40;calc wait;100;0.00464309;0.00143019;0.00998426
40;calc bound;100;0.00328614;0.00181143;0.0046835
40;calc iter;100;0.651583;0.642887;0.669378
40;total;1;69.308;69.308;69.308
81;calc total;1;65.1821;65.1821;65.1821
81;calc update async;100;2.23513e-05;1.1757e-05;0.000229637
81;calc inner;100;0.633189;0.629901;0.638786
81;calc wait;100;0.00431206;0.00146362;0.0176393
81;calc bound;100;0.00391143;0.00238581;0.00536845
81;calc iter;100;0.650606;0.642464;0.661767
81;total;1;69.3227;69.3227;69.3227
57;calc total;1;65.1795;65.1795;65.1795
57;calc update async;100;2.01887e-05;1.1468e-05;0.000249049
57;calc inner;100;0.625554;0.616535;0.634376
57;calc wait;100;0.0105107;0.0032443;0.0332466
57;calc bound;100;0.00493702;0.0024695;0.00564669
57;calc iter;100;0.651242;0.640437;0.666814
57;total;1;69.3141;69.3141;69.3141
41;calc total;1;65.1805;65.1805;65.1805
41;calc update async;100;0.000125481;4.6257e-05;0.00424303
41;calc inner;100;0.638848;0.629679;0.643514
41;calc wait;100;0.00336527;0.00156297;0.0310873
41;calc bound;100;0.00319638;0.00166184;0.00596242
41;calc iter;100;0.651626;0.639591;0.66681
41;total;1;69.308;69.308;69.308
82;calc total;1;65.1829;65.1829;65.1829
82;calc update async;100;2.11137e-05;1.1523e-05;0.000268894
82;calc inner;100;0.633041;0.62791;0.638547
82;calc wait;100;0.0102453;0.00322648;0.0185784
82;calc bound;100;0.00368111;0.00232224;0.00541338
82;calc iter;100;0.650598;0.644559;0.655396
82;total;1;69.3253;69.3253;69.3253
58;calc total;1;65.1729;65.1729;65.1729
58;calc update async;100;2.37134e-05;1.2137e-05;0.00044054
58;calc inner;100;0.626391;0.620194;0.635326
58;calc wait;100;0.00612514;0.00155685;0.0073297
58;calc bound;100;0.00483128;0.0022311;0.00557291
58;calc iter;100;0.651197;0.639605;0.660509
58;total;1;69.3103;69.3103;69.3103
42;calc total;1;65.1771;65.1771;65.1771
42;calc update async;100;0.000120363;4.03e-05;0.00596914
42;calc inner;100;0.639916;0.631106;0.65492
42;calc wait;100;0.00525657;0.00176562;0.0092668
42;calc bound;100;0.0033502;0.00172214;0.00627717
42;calc iter;100;0.651553;0.640451;0.665909
42;total;1;69.3019;69.3019;69.3019
83;calc total;1;65.1813;65.1813;65.1813
83;calc update async;100;2.11455e-05;1.1012e-05;0.000241689
83;calc inner;100;0.631573;0.625465;0.638383
83;calc wait;100;0.0126396;0.00421655;0.0186645
83;calc bound;100;0.00428243;0.00317525;0.00566851
83;calc iter;100;0.650494;0.645075;0.656915
83;total;1;69.3213;69.3213;69.3213
59;calc total;1;65.1793;65.1793;65.1793
59;calc update async;100;2.19738e-05;1.2366e-05;0.000202467
59;calc inner;100;0.624239;0.617956;0.636488
59;calc wait;100;0.0154216;0.00256872;0.0297615
59;calc bound;100;0.00507683;0.00230137;0.00576782
59;calc iter;100;0.651196;0.640213;0.663821
59;total;1;69.309;69.309;69.309
43;calc total;1;65.1801;65.1801;65.1801
43;calc update async;100;0.000103828;4.271e-05;0.00449752
43;calc inner;100;0.639347;0.630368;0.644514
43;calc wait;100;0.00846225;0.00167052;0.0294049
43;calc bound;100;0.00335501;0.00211959;0.00597151
43;calc iter;100;0.651523;0.641539;0.665846
43;total;1;69.2975;69.2975;69.2975
84;calc total;1;65.1825;65.1825;65.1825
84;calc update async;100;3.55772e-05;1.2275e-05;0.000320221
84;calc inner;100;0.633457;0.62759;0.638715
84;calc wait;100;0.00686682;0.00158183;0.0150245
84;calc bound;100;0.00391984;0.00155356;0.00617493
84;calc iter;100;0.650519;0.641266;0.660031
84;total;1;69.3287;69.3287;69.3287
60;calc total;1;65.1797;65.1797;65.1797
60;calc update async;100;3.64107e-05;1.2432e-05;0.000284689
60;calc inner;100;0.626207;0.614898;0.636235
60;calc wait;100;0.00637116;0.00148394;0.0317698
60;calc bound;100;0.00388093;0.00155977;0.00606751
60;calc iter;100;0.651151;0.642178;0.676515
60;total;1;69.3216;69.3216;69.3216
44;calc total;1;65.1816;65.1816;65.1816
44;calc update async;100;9.51923e-05;4.0632e-05;0.00394001
44;calc inner;100;0.640358;0.632437;0.658411
44;calc wait;100;0.00667382;0.00162368;0.030935
44;calc bound;100;0.00356783;0.00261168;0.00500169
44;calc iter;100;0.651501;0.644;0.668479
44;total;1;69.308;69.308;69.308
85;calc total;1;65.1821;65.1821;65.1821
85;calc update async;100;2.64845e-05;1.0397e-05;0.000277533
85;calc inner;100;0.633906;0.625836;0.639164
61;calc total;1;65.1792;65.1792;65.1792
61;calc update async;100;2.97075e-05;1.6044e-05;0.000250048
61;calc inner;100;0.625716;0.617719;0.635541
61;calc wait;100;0.0066835;0.00174877;0.0249975
61;calc bound;100;0.00325955;0.00155106;0.00547204
61;calc iter;100;0.651108;0.634443;0.672209
61;total;1;69.3247;69.3247;69.3247
45;calc total;1;65.1804;65.1804;65.1804
45;calc update async;100;9.99391e-05;4.2037e-05;0.0043845
45;calc inner;100;0.639464;0.630505;0.645643
45;calc wait;100;0.00779082;0.00176441;0.024821
45;calc bound;100;0.00371933;0.00277395;0.00651017
45;calc iter;100;0.651485;0.644704;0.66771
45;total;1;69.3022;69.3022;69.3022
85;calc wait;100;0.00652706;0.00182368;0.0132883
85;calc bound;100;0.00304987;0.0015528;0.00500084
85;calc iter;100;0.650414;0.636593;0.664139
85;total;1;69.3195;69.3195;69.3195
62;calc total;1;65.1796;65.1796;65.1796
62;calc update async;100;3.06051e-05;1.0253e-05;0.000283786
62;calc inner;100;0.625982;0.616829;0.636151
62;calc wait;100;0.00554729;0.00155688;0.0359735
62;calc bound;100;0.00357293;0.001574;0.00546622
62;calc iter;100;0.651153;0.634806;0.687343
62;total;1;69.3254;69.3254;69.3254
46;calc total;1;65.1814;65.1814;65.1814
46;calc update async;100;9.56441e-05;4.1274e-05;0.00398103
46;calc inner;100;0.640171;0.628687;0.645928
46;calc wait;100;0.0071045;0.00174819;0.0396438
46;calc bound;100;0.00332337;0.0025301;0.00543433
86;calc total;1;65.1822;65.1822;65.1822
86;calc update async;100;2.91163e-05;1.0156e-05;0.000287939
86;calc inner;100;0.633827;0.626245;0.639575
86;calc wait;100;0.00672791;0.00158846;0.0236668
86;calc bound;100;0.00330427;0.00153188;0.00713345
86;calc iter;100;0.650479;0.639646;0.661026
86;total;1;69.3254;69.3254;69.3254
63;calc total;1;65.181;65.181;65.181
63;calc update async;100;3.76098e-05;1.8229e-05;0.00030113
63;calc inner;100;0.625165;0.615859;0.635518
63;calc wait;100;0.00790894;0.00225993;0.0271803
63;calc bound;100;0.00451443;0.00155665;0.00623305
63;calc iter;100;0.651213;0.636219;0.675214
63;total;1;69.3176;69.3176;69.3176
46;calc iter;100;0.65152;0.64266;0.671851
46;total;1;69.2914;69.2914;69.2914
87;calc total;1;65.1808;65.1808;65.1808
87;calc update async;100;3.75524e-05;1.1226e-05;0.000231625
87;calc inner;100;0.632998;0.628341;0.63933
87;calc wait;100;0.00765358;0.00258412;0.0158458
87;calc bound;100;0.00488593;0.00155219;0.00706198
87;calc iter;100;0.650526;0.643045;0.658648
87;total;1;69.3242;69.3242;69.3242
64;calc total;1;65.182;65.182;65.182
64;calc update async;100;9.41454e-05;4.0972e-05;0.00378126
64;calc inner;100;0.625874;0.616432;0.634562
64;calc wait;100;0.00429755;0.00152896;0.0160722
64;calc bound;100;0.00309159;0.00262411;0.00476233
64;calc iter;100;0.651022;0.634606;0.672752
64;total;1;69.3149;69.3149;69.3149
47;calc total;1;65.1828;65.1828;65.1828
47;calc update async;100;8.90836e-05;4.1367e-05;0.00347246
47;calc inner;100;0.640959;0.6319;0.645366
47;calc wait;100;0.00407889;0.0018446;0.0399395
47;calc bound;100;0.00319154;0.00202284;0.00412513
47;calc iter;100;0.651586;0.641852;0.676024
47;total;1;69.3058;69.3058;69.3058
88;calc total;1;65.1806;65.1806;65.1806
88;calc update async;100;9.44148e-05;4.1904e-05;0.00419248
88;calc inner;100;0.632882;0.628127;0.639726
88;calc wait;100;0.00557634;0.00154059;0.0152695
88;calc bound;100;0.003126;0.00242094;0.00444555
88;calc iter;100;0.650382;0.640727;0.661996
88;total;1;69.3175;69.3175;69.3175
65;calc total;1;65.1817;65.1817;65.1817
65;calc update async;100;9.22282e-05;3.9343e-05;0.0038455
65;calc inner;100;0.625499;0.617568;0.634497
65;calc wait;100;0.0075442;0.00235687;0.0273419
65;calc bound;100;0.00300629;0.00274136;0.00442641
65;calc iter;100;0.651022;0.637509;0.668902
65;total;1;69.3124;69.3124;69.3124
89;calc total;1;65.1801;65.1801;65.1801
89;calc update async;100;0.000114493;4.7906e-05;0.00430847
89;calc inner;100;0.632385;0.628489;0.63735
89;calc wait;100;0.00297145;0.00154322;0.0120847
89;calc bound;100;0.00300566;0.00222394;0.00685202
89;calc iter;100;0.650407;0.641344;0.661549
89;total;1;69.327;69.327;69.327
66;calc total;1;65.1815;65.1815;65.1815
66;calc update async;100;0.000106818;4.0571e-05;0.00396939
66;calc inner;100;0.625502;0.617005;0.633872
66;calc wait;100;0.00266312;0.00151981;0.0108722
66;calc bound;100;0.00286813;0.00237815;0.00475439
66;calc iter;100;0.651044;0.636798;0.657742
66;total;1;69.3229;69.3229;69.3229
90;calc total;1;65.1729;65.1729;65.1729
90;calc update async;100;7.30911e-05;4.6649e-05;0.000660848
90;calc inner;100;0.632875;0.629669;0.63704
90;calc wait;100;0.00400238;0.00176518;0.0138471
90;calc bound;100;0.00313456;0.00245628;0.00624365
90;calc iter;100;0.6503;0.642698;0.655686
90;total;1;69.3167;69.3167;69.3167
67;calc total;1;65.1814;65.1814;65.1814
67;calc update async;100;8.96137e-05;3.8752e-05;0.00397505
67;calc inner;100;0.625445;0.617354;0.634525
67;calc wait;100;0.0114486;0.0023414;0.0267964
67;calc bound;100;0.00305527;0.00264405;0.00439866
67;calc iter;100;0.650939;0.63658;0.667144
67;total;1;69.3128;69.3128;69.3128
91;calc total;1;65.1797;65.1797;65.1797
91;calc update async;100;9.53493e-05;3.7698e-05;0.004481
91;calc inner;100;0.632207;0.624832;0.63825
91;calc wait;100;0.0107608;0.00156079;0.0224371
91;calc bound;100;0.00327084;0.00255915;0.00666655
91;calc iter;100;0.650336;0.639313;0.659395
91;total;1;69.3175;69.3175;69.3175
68;calc total;1;65.1806;65.1806;65.1806
68;calc update async;100;9.5895e-05;3.9324e-05;0.00464243
68;calc inner;100;0.627166;0.615913;0.635955
68;calc wait;100;0.00624067;0.00191266;0.0321637
68;calc bound;100;0.00351127;0.0019678;0.00559642
68;calc iter;100;0.650918;0.638276;0.666931
68;total;1;69.3152;69.3152;69.3152
92;calc total;1;65.1803;65.1803;65.1803
92;calc update async;100;9.27898e-05;3.8065e-05;0.00428793
92;calc inner;100;0.634184;0.629872;0.639448
92;calc wait;100;0.00621236;0.00156896;0.0148616
92;calc bound;100;0.00373496;0.00249142;0.00595724
92;calc iter;100;0.65028;0.641777;0.656029
92;total;1;69.3199;69.3199;69.3199
69;calc total;1;65.1799;65.1799;65.1799
69;calc update async;100;0.000105089;3.7633e-05;0.00514904
69;calc inner;100;0.626538;0.613394;0.65689
69;calc wait;100;0.00894251;0.00146377;0.0288532
69;calc bound;100;0.00375222;0.00181025;0.00642237
69;calc iter;100;0.65085;0.634674;0.672494
69;total;1;69.3155;69.3155;69.3155
93;calc total;1;65.1797;65.1797;65.1797
93;calc update async;100;9.67022e-05;3.8741e-05;0.00451413
93;calc inner;100;0.632756;0.628551;0.639662
93;calc wait;100;0.00953226;0.00162205;0.0188675
93;calc bound;100;0.00387967;0.00246723;0.00534144
93;calc iter;100;0.650229;0.63976;0.661171
93;total;1;69.3241;69.3241;69.3241
70;calc total;1;65.1799;65.1799;65.1799
70;calc update async;100;0.000100763;3.9051e-05;0.00517957
70;calc inner;100;0.626457;0.608683;0.635229
70;calc wait;100;0.00754202;0.00207605;0.0445618
70;calc bound;100;0.00365528;0.00186935;0.00623165
70;calc iter;100;0.650893;0.633444;0.677942
70;total;1;69.323;69.323;69.323
94;calc total;1;65.1801;65.1801;65.1801
94;calc update async;100;9.26118e-05;3.9216e-05;0.00433458
94;calc inner;100;0.633209;0.629515;0.639377
94;calc wait;100;0.00798149;0.00204605;0.0150032
94;calc bound;100;0.00383108;0.00236315;0.00574242
94;calc iter;100;0.650265;0.644108;0.656988
94;total;1;69.3209;69.3209;69.3209
71;calc total;1;65.1793;65.1793;65.1793
71;calc update async;100;0.000103081;3.8767e-05;0.00531243
71;calc inner;100;0.62797;0.618356;0.63913
71;calc wait;100;0.00566673;0.00158545;0.0232197
71;calc bound;100;0.00330277;0.00232476;0.00558791
71;calc iter;100;0.650933;0.636934;0.664896
71;total;1;69.315;69.315;69.315
95;calc total;1;65.1818;65.1818;65.1818
95;calc update async;100;8.84533e-05;3.7325e-05;0.00389896
95;calc inner;100;0.633999;0.62832;0.639285
95;calc wait;100;0.0062571;0.00176032;0.0138001
95;calc bound;100;0.00334078;0.00284776;0.00561893
95;calc iter;100;0.650335;0.641994;0.656548
95;total;1;69.3148;69.3148;69.3148
0;calc total;1;65.1842;65.1842;65.1842
0;calc update async;100;0.000130136;2.7903e-05;0.00405562
0;calc inner;100;0.636451;0.632772;0.64249
0;calc wait;100;0.00773467;0.00462476;0.0122764
0;calc bound;100;0.00568396;0.00157773;0.00642652
0;calc iter;100;0.650201;0.64555;0.655241
0;total;1;69.3199;69.3199;69.3199
1;calc total;1;65.1831;65.1831;65.1831
1;calc update async;100;9.2102e-05;3.2575e-05;0.00445611
1;calc inner;100;0.637124;0.634057;0.64483
1;calc wait;100;0.00636623;0.00144016;0.00738661
1;calc bound;100;0.00643345;0.00156917;0.00687684
1;calc iter;100;0.65022;0.644932;0.656688
1;total;1;69.3179;69.3179;69.3179
2;calc total;1;65.1831;65.1831;65.1831
2;calc update async;100;0.000137528;3.5009e-05;0.00442818
2;calc inner;100;0.635653;0.632779;0.643088
2;calc wait;100;0.00808816;0.00402668;0.0128787
2;calc bound;100;0.00616465;0.00157265;0.00663413
2;calc iter;100;0.650222;0.645249;0.657272
2;total;1;69.3206;69.3206;69.3206
3;calc total;1;65.183;65.183;65.183
3;calc update async;100;0.000124721;1.9021e-05;0.00499274
3;calc inner;100;0.637039;0.634561;0.643167
3;calc wait;100;0.00815409;0.00218038;0.0148313
3;calc bound;100;0.00475444;0.00157934;0.00584453
3;calc iter;100;0.650146;0.646494;0.659445
3;total;1;69.3202;69.3202;69.3202
4;calc total;1;65.1828;65.1828;65.1828
4;calc update async;100;9.68414e-05;1.6869e-05;0.00423784
4;calc inner;100;0.637264;0.63382;0.643522
4;calc wait;100;0.0088964;0.00223181;0.016703
4;calc bound;100;0.0035176;0.00236016;0.00449019
4;calc iter;100;0.650148;0.646217;0.658048
4;total;1;69.3216;69.3216;69.3216
5;calc total;1;65.183;65.183;65.183
5;calc update async;100;8.94297e-05;1.3781e-05;0.0043241
5;calc inner;100;0.634148;0.630392;0.641352
5;calc wait;100;0.0124289;0.00325805;0.0214162
5;calc bound;100;0.00326462;0.00275094;0.00407746
5;calc iter;100;0.650101;0.64586;0.656806
5;total;1;69.3153;69.3153;69.3153
6;calc total;1;65.1827;65.1827;65.1827
6;calc update async;100;9.33916e-05;1.5487e-05;0.00444205
6;calc inner;100;0.63561;0.63244;0.642825
6;calc wait;100;0.010834;0.00200182;0.0150923
6;calc bound;100;0.00328185;0.00210337;0.00401673
6;calc iter;100;0.65012;0.646625;0.654645
6;total;1;69.3099;69.3099;69.3099
7;calc total;1;65.182;65.182;65.182
7;calc update async;100;0.000113962;1.8458e-05;0.00477788
7;calc inner;100;0.635705;0.632278;0.641382
7;calc wait;100;0.00992553;0.00210115;0.0142032
7;calc bound;100;0.00409174;0.00156531;0.00492315
7;calc iter;100;0.650161;0.647697;0.653445
7;total;1;69.3219;69.3219;69.3219
8;calc total;1;65.1793;65.1793;65.1793
8;calc update async;100;2.32685e-05;1.3032e-05;0.000163414
8;calc inner;100;0.638927;0.636371;0.643755
8;calc wait;100;0.00470329;0.00200178;0.00986518
8;calc bound;100;0.00337705;0.00266156;0.00429769
8;calc iter;100;0.650026;0.64733;0.652532
8;total;1;69.3219;69.3219;69.3219
9;calc total;1;65.1815;65.1815;65.1815
9;calc update async;100;2.51918e-05;1.3754e-05;0.000287468
9;calc inner;100;0.637302;0.63467;0.641385
9;calc wait;100;0.0026011;0.00151541;0.0131084
9;calc bound;100;0.00322226;0.00274286;0.00442901
9;calc iter;100;0.650087;0.64562;0.652447
9;total;1;69.3112;69.3112;69.3112
10;calc total;1;65.1776;65.1776;65.1776
10;calc update async;100;2.08669e-05;1.2288e-05;0.00021536
10;calc inner;100;0.637333;0.634231;0.648411
10;calc wait;100;0.00764598;0.00181555;0.012786
10;calc bound;100;0.00361894;0.00278171;0.00443422
10;calc iter;100;0.650027;0.643864;0.656262
10;total;1;69.3225;69.3225;69.3225
11;calc total;1;65.1808;65.1808;65.1808
11;calc update async;100;2.12503e-05;1.261e-05;0.000264752
11;calc inner;100;0.637305;0.634387;0.64265
11;calc wait;100;0.00865625;0.00205578;0.0221355
11;calc bound;100;0.00335522;0.00289622;0.00426813
11;calc iter;100;0.64999;0.644169;0.661623
11;total;1;69.3219;69.3219;69.3219
12;calc total;1;65.1824;65.1824;65.1824
12;calc update async;100;3.57792e-05;2.0019e-05;0.000293822
12;calc inner;100;0.626454;0.620515;0.636511
12;calc wait;100;0.0180068;0.00436524;0.0322162
12;calc bound;100;0.00533218;0.00155602;0.00721357
12;calc iter;100;0.649983;0.64187;0.665263
12;total;1;69.3262;69.3262;69.3262
13;calc total;1;65.1813;65.1813;65.1813
13;calc update async;100;2.15828e-05;1.1217e-05;0.000216398
13;calc inner;100;0.626675;0.623056;0.636084
13;calc wait;100;0.0143837;0.00421978;0.0275987
13;calc bound;100;0.00257624;0.00155557;0.00390206
13;calc iter;100;0.64992;0.640957;0.656138
13;total;1;69.3249;69.3249;69.3249
14;calc total;1;65.1822;65.1822;65.1822
14;calc update async;100;2.15487e-05;1.0466e-05;0.000275637
14;calc inner;100;0.627243;0.623337;0.636695
14;calc wait;100;0.0149615;0.00425195;0.0201695
14;calc bound;100;0.00245767;0.00155068;0.00318066
14;calc iter;100;0.649966;0.644215;0.655483
14;total;1;69.3182;69.3182;69.3182
15;calc total;1;65.1828;65.1828;65.1828
15;calc update async;100;3.76941e-05;1.9167e-05;0.000352772
15;calc inner;100;0.624769;0.621746;0.634743
15;calc wait;100;0.0184607;0.00657053;0.0241342
15;calc bound;100;0.00669676;0.00156571;0.00738244
15;calc iter;100;0.650008;0.644668;0.654354
15;total;1;69.3294;69.3294;69.3294
16;calc total;1;65.1828;65.1828;65.1828
16;calc update async;100;0.000106069;4.6681e-05;0.00378079
16;calc inner;100;0.626114;0.622294;0.634436
16;calc wait;100;0.0024156;0.00161443;0.0154056
16;calc bound;100;0.00289068;0.00170953;0.00481236
16;calc iter;100;0.649928;0.637976;0.65844
16;total;1;69.3197;69.3197;69.3197
17;calc total;1;65.1812;65.1812;65.1812
17;calc update async;100;0.00012366;4.6506e-05;0.00426923
17;calc inner;100;0.623098;0.619747;0.63199
17;calc wait;100;0.00334431;0.00170394;0.0148359
17;calc bound;100;0.00291623;0.00177811;0.00426772
17;calc iter;100;0.649937;0.63978;0.655966
17;total;1;69.3262;69.3262;69.3262
18;calc total;1;65.1816;65.1816;65.1816
18;calc update async;100;0.000109248;4.8868e-05;0.00426648
18;calc inner;100;0.625658;0.621888;0.634559
18;calc wait;100;0.00313597;0.00150903;0.0124147
18;calc bound;100;0.002813;0.00163806;0.00427547
18;calc iter;100;0.649927;0.637582;0.660603
18;total;1;69.3265;69.3265;69.3265
19;calc total;1;65.1807;65.1807;65.1807
19;calc update async;100;0.000105601;4.2966e-05;0.00490854
19;calc inner;100;0.625566;0.62226;0.633605
19;calc wait;100;0.00761337;0.00195799;0.0185998
19;calc bound;100;0.00295344;0.00173203;0.0045857
19;calc iter;100;0.649858;0.639041;0.662907
19;total;1;69.3295;69.3295;69.3295
20;calc total;1;65.1814;65.1814;65.1814
20;calc update async;100;9.21809e-05;3.6594e-05;0.00432703
20;calc inner;100;0.625582;0.62165;0.63621
20;calc wait;100;0.0175686;0.00507495;0.0313718
20;calc bound;100;0.00336138;0.00174197;0.00415567
20;calc iter;100;0.649768;0.641437;0.659996
20;total;1;69.3293;69.3293;69.3293
21;calc total;1;65.1812;65.1812;65.1812
21;calc update async;100;0.000106257;3.85e-05;0.00441337
21;calc inner;100;0.622782;0.618481;0.635755
21;calc wait;100;0.0199189;0.00162626;0.0343134
21;calc bound;100;0.0048727;0.00173691;0.00560695
21;calc iter;100;0.649679;0.6368;0.658693
21;total;1;69.3278;69.3278;69.3278
22;calc total;1;65.1813;65.1813;65.1813
22;calc update async;100;0.000106482;4.013e-05;0.00427674
22;calc inner;100;0.623907;0.619749;0.636028
22;calc wait;100;0.0183929;0.00189838;0.0253253
22;calc bound;100;0.00478395;0.00182336;0.00658249
22;calc iter;100;0.649705;0.637722;0.661103
22;total;1;69.3239;69.3239;69.3239
23;calc total;1;65.18;65.18;65.18
23;calc update async;100;0.000101829;3.7521e-05;0.00537826
23;calc inner;100;0.626032;0.622349;0.634966
23;calc wait;100;0.0166566;0.00151468;0.0237623
23;calc bound;100;0.00312933;0.00173389;0.00486161
23;calc iter;100;0.64976;0.636901;0.653425
23;total;1;69.319;69.319;69.319
