# Supplementary material for: A Halo abstraction for distributed n-dimensional structured grids within the C++ PGAS library DASH
Source: PeerJ Comput Sci. 2023 Feb 3;9:e1203. doi: 10.7717/peerj-cs.1203 (PMC10280232; doi:10.7717/peerj-cs.1203)
Supplement: Supplemental Information 2 [file peerj-cs-09-1203-s002.gz › raw_haswell/res_2d/weak/dash_heat2d_n2_c24_77781_21918176.out]

DASH
InitEnergy=25.00000
EndEnergy=25.00000
DiffEnergy=-0.00000
Matrixspec: 77781 x 77781
Iterations: 100
# unit_id;function_name;num_calls;avg_runtime;min_runtime;max_runtime
0;initialize;1;7.56305;7.56305;7.56305
0;async;100;0.01684;0.00144;0.02162
0;inner;100;0.62374;0.62117;0.64522
0;wait;100;0.00006;0.00004;0.00009
0;boundary;100;0.00828;0.00385;0.00890
0;calc iter;100;0.64892;0.64139;0.65387
0;calc total;1;64.93623;64.93623;64.93623
0;total;1;77.35706;77.35706;77.35706
24;initialize;1;7.3855;7.3855;7.3855
24;async;100;0.0210769;0.0010739;0.0266135
24;inner;100;0.622829;0.620304;0.64266
24;wait;100;3.6698e-05;2.3249e-05;0.000110851
24;boundary;100;0.00480463;0.00329788;0.00678593
24;calc iter;100;0.648749;0.642003;0.651994
24;calc total;1;64.9362;64.9362;64.9362
24;total;1;77.1813;77.1813;77.1813
25;initialize;1;7.38547;7.38547;7.38547
25;async;100;0.0225333;0.000809548;0.0279784
25;inner;100;0.622355;0.618503;0.643134
25;wait;100;2.94785e-05;2.0538e-05;9.3353e-05
25;boundary;100;0.00391944;0.00312994;0.00425384
25;calc iter;100;0.648839;0.644152;0.651243
25;calc total;1;64.9362;64.9362;64.9362
25;total;1;77.1812;77.1812;77.1812
26;initialize;1;7.3855;7.3855;7.3855
26;async;100;0.0270603;0.0014025;0.0310932
26;inner;100;0.618161;0.614198;0.642952
26;wait;100;2.56308e-05;1.6666e-05;9.3818e-05
26;boundary;100;0.00369974;0.00214093;0.004411
26;calc iter;100;0.648948;0.645288;0.650849
26;calc total;1;64.9362;64.9362;64.9362
26;total;1;77.1813;77.1813;77.1813
27;initialize;1;7.38551;7.38551;7.38551
27;async;100;0.0302139;0.0014947;0.0348913
27;inner;100;0.614398;0.610982;0.641666
27;wait;100;2.70114e-05;1.6818e-05;0.000117829
27;boundary;100;0.00432017;0.0021011;0.0049553
27;calc iter;100;0.648961;0.644093;0.650918
27;calc total;1;64.9362;64.9362;64.9362
27;total;1;77.1813;77.1813;77.1813
28;initialize;1;7.38552;7.38552;7.38552
28;async;100;0.0241226;0.00139841;0.0276689
28;inner;100;0.621099;0.618058;0.643632
28;wait;100;2.78676e-05;1.5755e-05;8.1516e-05
28;boundary;100;0.00368838;0.00218207;0.00431883
28;calc iter;100;0.648939;0.644013;0.650656
28;calc total;1;64.9362;64.9362;64.9362
28;total;1;77.1813;77.1813;77.1813
29;initialize;1;7.38544;7.38544;7.38544
29;async;100;0.0280079;0.00137339;0.0327642
29;inner;100;0.616824;0.613481;0.636771
29;wait;100;2.77837e-05;1.7213e-05;0.000297708
29;boundary;100;0.00398431;0.00316472;0.00658763
29;calc iter;100;0.648845;0.642628;0.651317
29;calc total;1;64.9362;64.9362;64.9362
29;total;1;77.1812;77.1812;77.1812
30;initialize;1;7.38542;7.38542;7.38542
30;async;100;0.0327673;0.00134757;0.0412008
30;inner;100;0.606848;0.601669;0.63814
30;wait;100;5.81825e-05;4.4888e-05;0.000255992
30;boundary;100;0.00872687;0.00582893;0.00893591
30;calc iter;100;0.648403;0.634773;0.65442
30;calc total;1;64.9362;64.9362;64.9362
30;total;1;77.1812;77.1812;77.1812
31;initialize;1;7.38548;7.38548;7.38548
31;async;100;0.0271693;0.00137639;0.0332112
31;inner;100;0.613491;0.609581;0.639227
31;wait;100;5.70327e-05;3.7859e-05;0.000234749
31;boundary;100;0.00785586;0.00512137;0.00818747
31;calc iter;100;0.648576;0.64184;0.652254
31;calc total;1;64.9362;64.9362;64.9362
31;total;1;77.1813;77.1813;77.1813
32;initialize;1;7.38552;7.38552;7.38552
32;async;100;0.0198498;0.000920228;0.0237771
32;inner;100;0.623994;0.620901;0.643851
32;wait;100;3.61113e-05;2.3079e-05;8.0054e-05
32;boundary;100;0.00488375;0.00294246;0.00547174
32;calc iter;100;0.648766;0.643439;0.651316
32;calc total;1;64.9362;64.9362;64.9362
32;total;1;77.1813;77.1813;77.1813
33;initialize;1;7.38546;7.38546;7.38546
33;async;100;0.0225734;0.0013813;0.0265554
33;inner;100;0.62138;0.618262;0.641721
33;wait;100;3.22858e-05;2.1434e-05;0.000172427
33;boundary;100;0.0047765;0.00360911;0.00532007
33;calc iter;100;0.648764;0.643764;0.651606
33;calc total;1;64.9362;64.9362;64.9362
33;total;1;77.1812;77.1812;77.1812
34;initialize;1;7.38547;7.38547;7.38547
34;async;100;0.0223413;0.00137911;0.0258921
34;inner;100;0.620529;0.617834;0.640309
34;wait;100;4.76764e-05;3.0938e-05;0.000241499
34;boundary;100;0.00580449;0.00414475;0.00639121
34;calc iter;100;0.648724;0.642628;0.650786
34;calc total;1;64.9362;64.9362;64.9362
34;total;1;77.1813;77.1813;77.1813
35;initialize;1;7.38549;7.38549;7.38549
35;async;100;0.0230367;0.000766975;0.0282556
35;inner;100;0.618242;0.614861;0.642024
35;wait;100;4.59861e-05;3.2198e-05;0.000122974
35;boundary;100;0.00728265;0.00364926;0.00761886
35;calc iter;100;0.648609;0.641061;0.652069
35;calc total;1;64.9362;64.9362;64.9362
35;total;1;77.1813;77.1813;77.1813
36;initialize;1;7.38551;7.38551;7.38551
36;async;100;0.0230723;0.00110714;0.0301518
36;inner;100;0.61697;0.613132;0.643282
36;wait;100;6.71696e-05;3.8977e-05;0.000118826
36;boundary;100;0.00842381;0.00381237;0.00883056
36;calc iter;100;0.648536;0.63952;0.654546
36;calc total;1;64.9362;64.9362;64.9362
36;total;1;77.1813;77.1813;77.1813
37;initialize;1;7.38546;7.38546;7.38546
37;async;100;0.0221339;0.00134171;0.0276927
37;inner;100;0.618815;0.614989;0.641311
37;wait;100;5.26546e-05;3.682e-05;0.000245814
37;boundary;100;0.00759997;0.00490179;0.00794001
37;calc iter;100;0.648604;0.640574;0.652865
37;calc total;1;64.9362;64.9362;64.9362
37;total;1;77.1812;77.1812;77.1812
38;initialize;1;7.38549;7.38549;7.38549
38;async;100;0.0191426;0.00138442;0.0237872
38;inner;100;0.623352;0.620257;0.642991
38;wait;100;4.50175e-05;3.0115e-05;0.000158634
38;boundary;100;0.0061282;0.0039569;0.00682141
38;calc iter;100;0.64867;0.640801;0.652053
38;calc total;1;64.9362;64.9362;64.9362
38;total;1;77.1813;77.1813;77.1813
39;initialize;1;7.38546;7.38546;7.38546
39;async;100;0.0195355;0.0013929;0.0241235
39;inner;100;0.624955;0.622094;0.643713
39;wait;100;3.03167e-05;1.9349e-05;9.7575e-05
39;boundary;100;0.00425115;0.00345513;0.00457731
39;calc iter;100;0.648773;0.64504;0.65231
39;calc total;1;64.9362;64.9362;64.9362
39;total;1;77.1812;77.1812;77.1812
40;initialize;1;7.38549;7.38549;7.38549
40;async;100;0.0183805;0.00136041;0.0234887
40;inner;100;0.624486;0.620841;0.64227
40;wait;100;3.82172e-05;2.4667e-05;0.000161576
40;boundary;100;0.00575872;0.00399698;0.00615457
40;calc iter;100;0.648665;0.644287;0.651391
40;calc total;1;64.9362;64.9362;64.9362
40;total;1;77.1812;77.1812;77.1812
41;initialize;1;7.38548;7.38548;7.38548
41;async;100;0.0207277;0.00138956;0.025875
41;inner;100;0.620442;0.617326;0.642195
41;wait;100;4.61926e-05;3.3011e-05;0.000207033
41;boundary;100;0.00738046;0.00428667;0.00809255
41;calc iter;100;0.648599;0.639694;0.651901
41;calc total;1;64.9362;64.9362;64.9362
41;total;1;77.1812;77.1812;77.1812
42;initialize;1;7.38549;7.38549;7.38549
42;async;100;0.0173787;0.00134899;0.0232143
42;inner;100;0.626623;0.623966;0.643298
42;wait;100;3.3493e-05;2.2845e-05;6.0061e-05
42;boundary;100;0.00469888;0.00386041;0.00664267
42;calc iter;100;0.648736;0.640828;0.652731
42;calc total;1;64.9362;64.9362;64.9362
42;total;1;77.1812;77.1812;77.1812
43;initialize;1;7.38548;7.38548;7.38548
43;async;100;0.0203673;0.00135419;0.0241369
43;inner;100;0.624695;0.622062;0.642557
43;wait;100;2.84345e-05;1.9416e-05;7.6945e-05
43;boundary;100;0.00373069;0.00307264;0.00459974
43;calc iter;100;0.648823;0.644437;0.650893
43;calc total;1;64.9362;64.9362;64.9362
43;total;1;77.1812;77.1812;77.1812
44;initialize;1;7.38547;7.38547;7.38547
44;async;100;0.0233943;0.00141046;0.0277415
44;inner;100;0.621816;0.618371;0.643661
44;wait;100;2.53094e-05;1.8409e-05;5.1845e-05
44;boundary;100;0.00360971;0.00220866;0.00417883
44;calc iter;100;0.648847;0.645096;0.650833
44;calc total;1;64.9362;64.9362;64.9362
44;total;1;77.1813;77.1813;77.1813
1;initialize;1;7.56398;7.56398;7.56398
1;async;100;0.010845;0.000986524;0.0150344
1;inner;100;0.631193;0.627564;0.648713
1;wait;100;5.8573e-05;2.339e-05;8.4141e-05
1;boundary;100;0.00692544;0.00273351;0.00751071
1;calc iter;100;0.649024;0.644271;0.653674
1;calc total;1;64.9362;64.9362;64.9362
1;total;1;77.3579;77.3579;77.3579
2;initialize;1;7.56315;7.56315;7.56315
2;async;100;0.0133305;0.00147971;0.0159447
2;inner;100;0.631154;0.628998;0.643803
2;wait;100;3.8431e-05;2.2141e-05;0.000162252
2;boundary;100;0.00457275;0.00403258;0.00522338
2;calc iter;100;0.649097;0.644714;0.651084
2;calc total;1;64.9362;64.9362;64.9362
2;total;1;77.3571;77.3571;77.3571
3;initialize;1;7.56372;7.56372;7.56372
3;async;100;0.0175371;0.0015509;0.0206763
3;inner;100;0.62754;0.625495;0.640787
3;wait;100;3.09295e-05;2.006e-05;0.000157825
3;boundary;100;0.00402054;0.00301649;0.00619218
3;calc iter;100;0.64913;0.647383;0.65091
3;calc total;1;64.9362;64.9362;64.9362
3;total;1;77.3577;77.3577;77.3577
4;initialize;1;7.56397;7.56397;7.56397
4;async;100;0.0139344;0.000913512;0.0165158
4;inner;100;0.628603;0.626308;0.644988
4;wait;100;4.67173e-05;3.2277e-05;0.000177822
4;boundary;100;0.00643542;0.00405285;0.00801986
4;calc iter;100;0.649021;0.643583;0.651398
4;calc total;1;64.9362;64.9362;64.9362
4;total;1;77.3579;77.3579;77.3579
5;initialize;1;7.56399;7.56399;7.56399
5;async;100;0.0151673;0.0014869;0.0185309
5;inner;100;0.626245;0.624205;0.642451
5;wait;100;5.62166e-05;3.6042e-05;0.000262675
5;boundary;100;0.00750718;0.00533779;0.00814235
5;calc iter;100;0.648978;0.642849;0.652166
5;calc total;1;64.9362;64.9362;64.9362
5;total;1;77.358;77.358;77.358
6;initialize;1;7.56375;7.56375;7.56375
6;async;100;0.0115912;0.00139352;0.0156467
6;inner;100;0.63192;0.630143;0.646468
6;wait;100;4.17239e-05;2.4865e-05;9.2967e-05
6;boundary;100;0.00550708;0.00349904;0.00730732
6;calc iter;100;0.649062;0.643412;0.652144
6;calc total;1;64.9362;64.9362;64.9362
6;total;1;77.3577;77.3577;77.3577
7;initialize;1;7.56312;7.56312;7.56312
7;async;100;0.0156566;0.00146766;0.0181574
7;inner;100;0.628935;0.6275;0.640413
7;wait;100;3.88035e-05;2.4224e-05;0.000258752
7;boundary;100;0.00447065;0.00375031;0.00647648
7;calc iter;100;0.649102;0.645353;0.650646
7;calc total;1;64.9362;64.9362;64.9362
7;total;1;77.3571;77.3571;77.3571
8;initialize;1;7.56312;7.56312;7.56312
8;async;100;0.0152233;0.00075738;0.0180715
8;inner;100;0.629575;0.627135;0.647315
8;wait;100;3.20292e-05;2.1111e-05;9.2879e-05
8;boundary;100;0.0043529;0.00213426;0.00501314
8;calc iter;100;0.649184;0.644765;0.652724
8;calc total;1;64.9362;64.9362;64.9362
8;total;1;77.3571;77.3571;77.3571
9;initialize;1;7.56299;7.56299;7.56299
9;async;100;0.0164599;0.00145842;0.0191557
9;inner;100;0.626824;0.624294;0.64627
9;wait;100;3.40194e-05;2.0595e-05;9.4344e-05
9;boundary;100;0.00591496;0.00205956;0.00654892
9;calc iter;100;0.649235;0.643102;0.656668
9;calc total;1;64.9362;64.9362;64.9362
9;total;1;77.3569;77.3569;77.3569
10;initialize;1;7.56705;7.56705;7.56705
10;async;100;0.014419;0.00137687;0.0171035
10;inner;100;0.630643;0.629057;0.64457
10;wait;100;2.98146e-05;2.0321e-05;0.000138283
10;boundary;100;0.00405135;0.0024651;0.00470924
10;calc iter;100;0.649145;0.646816;0.651197
10;calc total;1;64.9362;64.9362;64.9362
10;total;1;77.361;77.361;77.361
11;initialize;1;7.56348;7.56348;7.56348
11;async;100;0.0102844;0.000674432;0.0136641
11;inner;100;0.634641;0.632802;0.648184
11;wait;100;3.23985e-05;2.2825e-05;0.000100088
11;boundary;100;0.00414621;0.00291416;0.00460998
11;calc iter;100;0.649106;0.644881;0.652695
11;calc total;1;64.9362;64.9362;64.9362
11;total;1;77.3575;77.3575;77.3575
12;initialize;1;7.56705;7.56705;7.56705
12;async;100;0.0101654;0.000849158;0.0131672
12;inner;100;0.632315;0.630443;0.646585
12;wait;100;5.02273e-05;2.9929e-05;0.000167112
12;boundary;100;0.00664272;0.00336348;0.00723054
12;calc iter;100;0.649176;0.645002;0.652462
12;calc total;1;64.9362;64.9362;64.9362
12;total;1;77.361;77.361;77.361
13;initialize;1;7.56706;7.56706;7.56706
13;async;100;0.0118145;0.00131797;0.013634
13;inner;100;0.632847;0.631622;0.645259
13;wait;100;3.29278e-05;2.0203e-05;0.000147028
13;boundary;100;0.00454306;0.00345682;0.00603268
13;calc iter;100;0.64924;0.646154;0.650962
13;calc total;1;64.9362;64.9362;64.9362
13;total;1;77.361;77.361;77.361
14;initialize;1;7.56374;7.56374;7.56374
14;async;100;0.0122211;0.0014326;0.0146426
14;inner;100;0.632329;0.630458;0.64547
14;wait;100;3.18213e-05;1.8317e-05;0.000112566
14;boundary;100;0.00471866;0.00209509;0.00505816
14;calc iter;100;0.649303;0.644913;0.651615
14;calc total;1;64.9362;64.9362;64.9362
14;total;1;77.3577;77.3577;77.3577
15;initialize;1;7.56709;7.56709;7.56709
15;async;100;0.00330128;0.00136885;0.00355286
15;inner;100;0.639601;0.637427;0.649851
15;wait;100;4.28218e-05;2.0414e-05;0.000140161
15;boundary;100;0.00641435;0.00210987;0.00664849
15;calc iter;100;0.649362;0.642832;0.655771
15;calc total;1;64.9362;64.9362;64.9362
15;total;1;77.361;77.361;77.361
16;initialize;1;7.56275;7.56275;7.56275
16;async;100;0.0156255;0.00142006;0.0178813
16;inner;100;0.62906;0.627463;0.643398
16;wait;100;2.69731e-05;2.0099e-05;0.000217777
16;boundary;100;0.00454664;0.00275436;0.00488685
16;calc iter;100;0.649261;0.646536;0.652235
16;calc total;1;64.9362;64.9362;64.9362
16;total;1;77.3567;77.3567;77.3567
17;initialize;1;7.56476;7.56476;7.56476
17;async;100;0.00844817;0.00126908;0.0110598
17;inner;100;0.635129;0.633781;0.646874
17;wait;100;3.96878e-05;2.537e-05;0.000112796
17;boundary;100;0.00559147;0.00325836;0.00613363
17;calc iter;100;0.64921;0.645828;0.651697
17;calc total;1;64.9362;64.9362;64.9362
17;total;1;77.3587;77.3587;77.3587
18;initialize;1;7.56311;7.56311;7.56311
18;async;100;0.0182496;0.00143165;0.0225699
18;inner;100;0.622002;0.619126;0.639342
18;wait;100;5.15647e-05;3.8069e-05;0.000226976
18;boundary;100;0.00867193;0.00706324;0.0088617
18;calc iter;100;0.648978;0.642135;0.652416
18;calc total;1;64.9362;64.9362;64.9362
18;total;1;77.3571;77.3571;77.3571
19;initialize;1;7.56707;7.56707;7.56707
19;async;100;0.0185036;0.00146976;0.0210728
19;inner;100;0.622566;0.6204;0.635071
19;wait;100;4.84462e-05;3.6392e-05;0.000263504
19;boundary;100;0.00796671;0.00767251;0.00848826
19;calc iter;100;0.649087;0.64512;0.651802
19;calc total;1;64.9362;64.9362;64.9362
19;total;1;77.361;77.361;77.361
20;initialize;1;7.56311;7.56311;7.56311
20;async;100;0.00908508;0.000809589;0.0109026
20;inner;100;0.635636;0.634561;0.647033
20;wait;100;2.7218e-05;2.0671e-05;7.4347e-05
20;boundary;100;0.00449233;0.00327539;0.00479717
20;calc iter;100;0.649242;0.647134;0.651842
20;calc total;1;64.9362;64.9362;64.9362
20;total;1;77.3571;77.3571;77.3571
21;initialize;1;7.56317;7.56317;7.56317
21;async;100;0.0111164;0.00132477;0.0127708
21;inner;100;0.633418;0.631685;0.64633
21;wait;100;3.36106e-05;1.8754e-05;0.000106583
21;boundary;100;0.00471396;0.0023833;0.00502755
21;calc iter;100;0.649284;0.645597;0.6528
21;calc total;1;64.9362;64.9362;64.9362
21;total;1;77.3571;77.3571;77.3571
22;initialize;1;7.56707;7.56707;7.56707
22;async;100;0.0105402;0.0013295;0.0123346
22;inner;100;0.63328;0.631664;0.644352
22;wait;100;4.00184e-05;2.6957e-05;0.000147098
22;boundary;100;0.00535569;0.00434803;0.00578695
22;calc iter;100;0.649217;0.645736;0.650529
22;calc total;1;64.9362;64.9362;64.9362
22;total;1;77.361;77.361;77.361
23;initialize;1;7.56375;7.56375;7.56375
23;async;100;0.00703152;0.000720861;0.00967498
23;inner;100;0.635479;0.633473;0.648271
23;wait;100;3.97341e-05;2.4856e-05;9.0512e-05
23;boundary;100;0.00660639;0.00295662;0.00711143
23;calc iter;100;0.649158;0.644805;0.652746
23;calc total;1;64.9362;64.9362;64.9362
23;total;1;77.3577;77.3577;77.3577
45;initialize;1;7.38547;7.38547;7.38547
45;async;100;0.0181602;0.00136221;0.0227981
45;inner;100;0.626215;0.623107;0.648329
45;wait;100;3.26111e-05;1.7346e-05;4.9543e-05
45;boundary;100;0.00451221;0.00205887;0.0056713
45;calc iter;100;0.648922;0.644596;0.654415
45;calc total;1;64.9362;64.9362;64.9362
45;total;1;77.1812;77.1812;77.1812
46;initialize;1;7.38551;7.38551;7.38551
46;async;100;0.0177856;0.00136861;0.0215866
46;inner;100;0.627419;0.624639;0.645262
46;wait;100;2.4879e-05;1.763e-05;4.1667e-05
46;boundary;100;0.00362247;0.00215426;0.00450503
46;calc iter;100;0.648853;0.645413;0.650419
46;calc total;1;64.9362;64.9362;64.9362
46;total;1;77.1813;77.1813;77.1813
47;initialize;1;7.38547;7.38547;7.38547
47;async;100;0.0178718;0.00106045;0.022432
47;inner;100;0.6271;0.624112;0.645043
47;wait;100;3.30821e-05;2.2498e-05;0.000144606
47;boundary;100;0.00379485;0.00338453;0.0049085
47;calc iter;100;0.648802;0.6423;0.65111
47;calc total;1;64.9362;64.9362;64.9362
47;total;1;77.1812;77.1812;77.1812
DASH
InitEnergy=25.00000
EndEnergy=25.00000
DiffEnergy=-0.00000
Matrixspec: 77781 x 77781
Iterations: 100
# unit_id;function_name;num_calls;avg_runtime;min_runtime;max_runtime
0;initialize;1;6.70474;6.70474;6.70474
0;async;100;0.00623;0.00083;0.00922
0;inner;100;0.63571;0.63358;0.64660
0;wait;100;0.00005;0.00003;0.00008
0;boundary;100;0.00720;0.00349;0.00805
0;calc iter;100;0.64918;0.64592;0.65230
0;calc total;1;64.93228;64.93228;64.93228
0;total;1;75.14534;75.14534;75.14534
24;initialize;1;6.69003;6.69003;6.69003
24;async;100;0.0341322;0.00183101;0.0386519
24;inner;100;0.610738;0.608438;0.635814
24;wait;100;2.72348e-05;1.7768e-05;9.7779e-05
24;boundary;100;0.00379896;0.00318546;0.00412677
24;calc iter;100;0.648697;0.641226;0.652056
24;calc total;1;64.9323;64.9323;64.9323
24;total;1;75.1418;75.1418;75.1418
25;initialize;1;6.68209;6.68209;6.68209
25;async;100;0.0381604;0.00259294;0.0426312
25;inner;100;0.606685;0.603406;0.631512
25;wait;100;3.07055e-05;1.9966e-05;0.000186156
25;boundary;100;0.00384122;0.00336429;0.00514607
25;calc iter;100;0.648719;0.639441;0.651076
25;calc total;1;64.9323;64.9323;64.9323
25;total;1;75.1338;75.1338;75.1338
26;initialize;1;6.68587;6.68587;6.68587
26;async;100;0.0381914;0.00140615;0.0425405
26;inner;100;0.607075;0.603504;0.634274
26;wait;100;2.43868e-05;1.6463e-05;0.000132325
26;boundary;100;0.00347439;0.00208376;0.00422375
26;calc iter;100;0.648767;0.640039;0.65086
26;calc total;1;64.9323;64.9323;64.9323
26;total;1;75.1376;75.1376;75.1376
27;initialize;1;6.68355;6.68355;6.68355
27;async;100;0.0369936;0.00148462;0.0416864
27;inner;100;0.607974;0.603962;0.636059
27;wait;100;2.36976e-05;1.6227e-05;0.00011578
27;boundary;100;0.00379641;0.00203738;0.00419234
27;calc iter;100;0.648789;0.641171;0.650418
27;calc total;1;64.9323;64.9323;64.9323
27;total;1;75.1352;75.1352;75.1352
28;initialize;1;6.68822;6.68822;6.68822
28;async;100;0.038233;0.00140266;0.0426125
28;inner;100;0.60706;0.603531;0.632999
28;wait;100;2.34173e-05;1.5079e-05;0.000154481
28;boundary;100;0.00343693;0.00223995;0.00487812
28;calc iter;100;0.648755;0.639437;0.651187
28;calc total;1;64.9323;64.9323;64.9323
28;total;1;75.1399;75.1399;75.1399
29;initialize;1;6.69001;6.69001;6.69001
29;async;100;0.0337539;0.00135302;0.0371588
29;inner;100;0.611303;0.608702;0.63753
29;wait;100;2.43167e-05;1.6032e-05;0.000101496
29;boundary;100;0.00365057;0.00313985;0.00413259
29;calc iter;100;0.648733;0.642127;0.65075
29;calc total;1;64.9323;64.9323;64.9323
29;total;1;75.1418;75.1418;75.1418
30;initialize;1;6.69004;6.69004;6.69004
30;async;100;0.0381644;0.00136329;0.0464879
30;inner;100;0.601889;0.596134;0.631713
30;wait;100;6.22751e-05;3.7729e-05;0.000272467
30;boundary;100;0.00816363;0.00560107;0.00878311
30;calc iter;100;0.648282;0.634316;0.655438
30;calc total;1;64.9323;64.9323;64.9323
30;total;1;75.1418;75.1418;75.1418
31;initialize;1;6.68006;6.68006;6.68006
31;async;100;0.0344966;0.00141586;0.0405636
31;inner;100;0.606052;0.602071;0.635315
31;wait;100;5.59312e-05;3.5964e-05;0.000173913
31;boundary;100;0.00776758;0.00378821;0.0085821
31;calc iter;100;0.648374;0.635679;0.652747
31;calc total;1;64.9323;64.9323;64.9323
31;total;1;75.1318;75.1318;75.1318
32;initialize;1;6.68153;6.68153;6.68153
32;async;100;0.0333499;0.00142375;0.038297
32;inner;100;0.608907;0.606365;0.635297
32;wait;100;4.96876e-05;3.4444e-05;0.000145893
32;boundary;100;0.00611742;0.00380752;0.00733892
32;calc iter;100;0.648427;0.636378;0.652117
32;calc total;1;64.9323;64.9323;64.9323
32;total;1;75.1333;75.1333;75.1333
33;initialize;1;6.6824;6.6824;6.6824
33;async;100;0.0346554;0.00136046;0.0389419
33;inner;100;0.607818;0.605187;0.633735
33;wait;100;4.18798e-05;2.3934e-05;0.000180342
33;boundary;100;0.00593319;0.00451236;0.0077502
33;calc iter;100;0.648451;0.635701;0.651519
33;calc total;1;64.9323;64.9323;64.9323
33;total;1;75.1341;75.1341;75.1341
34;initialize;1;6.68867;6.68867;6.68867
34;async;100;0.0321939;0.0014169;0.0365435
34;inner;100;0.610106;0.607629;0.636737
34;wait;100;4.70425e-05;2.608e-05;0.00011397
34;boundary;100;0.00606768;0.00337995;0.006652
34;calc iter;100;0.648416;0.635353;0.651544
34;calc total;1;64.9323;64.9323;64.9323
34;total;1;75.1404;75.1404;75.1404
35;initialize;1;6.6901;6.6901;6.6901
35;async;100;0.0267057;0.000863491;0.0305925
35;inner;100;0.616732;0.614126;0.641763
35;wait;100;3.8945e-05;2.6423e-05;0.000113777
35;boundary;100;0.00498589;0.00320235;0.00548778
35;calc iter;100;0.648464;0.637977;0.651106
35;calc total;1;64.9323;64.9323;64.9323
35;total;1;75.1418;75.1418;75.1418
36;initialize;1;6.69009;6.69009;6.69009
36;async;100;0.0333066;0.0010581;0.0379329
36;inner;100;0.608051;0.604844;0.636459
36;wait;100;5.3579e-05;3.1741e-05;9.5528e-05
36;boundary;100;0.00708682;0.00342211;0.00795722
36;calc iter;100;0.6485;0.637129;0.651742
36;calc total;1;64.9323;64.9323;64.9323
36;total;1;75.1418;75.1418;75.1418
37;initialize;1;6.69011;6.69011;6.69011
37;async;100;0.0332898;0.000870724;0.0371104
37;inner;100;0.608268;0.605525;0.636367
37;wait;100;4.78252e-05;3.3547e-05;0.00015973
37;boundary;100;0.00690367;0.00347698;0.00786068
37;calc iter;100;0.648511;0.63628;0.651677
37;calc total;1;64.9323;64.9323;64.9323
37;total;1;75.1418;75.1418;75.1418
38;initialize;1;6.69011;6.69011;6.69011
38;async;100;0.0338911;0.00125244;0.0381733
38;inner;100;0.608549;0.605596;0.636373
38;wait;100;3.82856e-05;2.7228e-05;0.000162502
38;boundary;100;0.00606076;0.00345065;0.00726681
38;calc iter;100;0.648541;0.635539;0.65151
38;calc total;1;64.9323;64.9323;64.9323
38;total;1;75.1418;75.1418;75.1418
39;initialize;1;6.69008;6.69008;6.69008
39;async;100;0.0325434;0.000791205;0.0360336
39;inner;100;0.611042;0.60846;0.637194
39;wait;100;4.23296e-05;3.2162e-05;9.1265e-05
39;boundary;100;0.00495988;0.00322341;0.00576921
39;calc iter;100;0.64859;0.636693;0.651804
39;calc total;1;64.9323;64.9323;64.9323
39;total;1;75.1418;75.1418;75.1418
40;initialize;1;6.68497;6.68497;6.68497
40;async;100;0.0357898;0.0013577;0.0401758
40;inner;100;0.606383;0.604004;0.633761
40;wait;100;4.62201e-05;2.9795e-05;0.000185937
40;boundary;100;0.00630274;0.00486746;0.00676484
40;calc iter;100;0.648524;0.636731;0.651876
40;calc total;1;64.9323;64.9323;64.9323
40;total;1;75.1367;75.1367;75.1367
41;initialize;1;6.68709;6.68709;6.68709
41;async;100;0.0423316;0.00138497;0.0491354
41;inner;100;0.597275;0.592683;0.630108
41;wait;100;6.15939e-05;4.4006e-05;0.000290076
41;boundary;100;0.00866209;0.00571528;0.00895473
41;calc iter;100;0.648333;0.634603;0.653821
41;calc total;1;64.9323;64.9323;64.9323
41;total;1;75.1388;75.1388;75.1388
42;initialize;1;6.68992;6.68992;6.68992
42;async;100;0.0349584;0.00132527;0.0398199
42;inner;100;0.610288;0.607572;0.637128
42;wait;100;2.49885e-05;1.7408e-05;4.5087e-05
42;boundary;100;0.00356065;0.00232823;0.0039522
42;calc iter;100;0.648833;0.641751;0.651273
42;calc total;1;64.9323;64.9323;64.9323
42;total;1;75.1416;75.1416;75.1416
43;initialize;1;6.69015;6.69015;6.69015
43;async;100;0.0381124;0.00132938;0.0419321
43;inner;100;0.607124;0.604569;0.63304
43;wait;100;2.45737e-05;1.7587e-05;7.7503e-05
43;boundary;100;0.00357109;0.00318429;0.00536053
43;calc iter;100;0.648834;0.63981;0.651187
43;calc total;1;64.9323;64.9323;64.9323
43;total;1;75.1418;75.1418;75.1418
44;initialize;1;6.69015;6.69015;6.69015
44;async;100;0.0383523;0.00135261;0.0423145
44;inner;100;0.606971;0.603828;0.63643
44;wait;100;2.47723e-05;1.8007e-05;5.1117e-05
44;boundary;100;0.00351672;0.0022046;0.00387444
44;calc iter;100;0.648867;0.641306;0.650803
44;calc total;1;64.9323;64.9323;64.9323
44;total;1;75.1418;75.1418;75.1418
45;initialize;1;6.68697;6.68697;6.68697
45;async;100;0.0403875;0.0013866;0.0440718
45;inner;100;0.604906;0.601722;0.636221
45;wait;100;2.48293e-05;1.9101e-05;7.1512e-05
45;boundary;100;0.0035861;0.00203334;0.003806
45;calc iter;100;0.648906;0.641222;0.650841
45;calc total;1;64.9323;64.9323;64.9323
45;total;1;75.1387;75.1387;75.1387
46;initialize;1;6.68068;6.68068;6.68068
46;async;100;0.0336039;0.00134137;0.0379984
46;inner;100;0.61177;0.608974;0.639315
46;wait;100;2.5796e-05;1.778e-05;4.3513e-05
46;boundary;100;0.00347445;0.00209553;0.00373282
46;calc iter;100;0.648876;0.64216;0.65102
46;calc total;1;64.9323;64.9323;64.9323
46;total;1;75.1324;75.1324;75.1324
47;initialize;1;6.69008;6.69008;6.69008
47;async;100;0.0365831;0.00139972;0.0405608
47;inner;100;0.608189;0.605656;0.632525
47;wait;100;3.54825e-05;2.41e-05;0.00030308
47;boundary;100;0.00395904;0.00338202;0.00549454
47;calc iter;100;0.648769;0.639725;0.651412
47;calc total;1;64.9323;64.9323;64.9323
47;total;1;75.1418;75.1418;75.1418
1;initialize;1;6.70004;6.70004;6.70004
1;async;100;0.00669134;0.00106232;0.00959933
1;inner;100;0.636642;0.634299;0.645583
1;wait;100;4.39116e-05;2.7716e-05;0.000164703
1;boundary;100;0.00584749;0.0037728;0.00736923
1;calc iter;100;0.649226;0.645949;0.652461
1;calc total;1;64.9323;64.9323;64.9323
1;total;1;75.1406;75.1406;75.1406
2;initialize;1;6.70848;6.70848;6.70848
2;async;100;0.00784661;0.00155149;0.00990933
2;inner;100;0.637171;0.635264;0.646318
2;wait;100;2.80184e-05;1.8523e-05;0.000111108
2;boundary;100;0.00422068;0.00332599;0.00464819
2;calc iter;100;0.649268;0.646533;0.65159
2;calc total;1;64.9323;64.9323;64.9323
2;total;1;75.1491;75.1491;75.1491
3;initialize;1;6.70857;6.70857;6.70857
3;async;100;0.00661373;0.00148594;0.00804011
3;inner;100;0.638343;0.636869;0.646856
3;wait;100;2.58905e-05;1.6923e-05;9.0993e-05
3;boundary;100;0.00431553;0.00224653;0.00493502
3;calc iter;100;0.6493;0.645837;0.652879
3;calc total;1;64.9323;64.9323;64.9323
3;total;1;75.1491;75.1491;75.1491
4;initialize;1;6.70017;6.70017;6.70017
4;async;100;0.0101016;0.00138299;0.012365
4;inner;100;0.633536;0.631924;0.642042
4;wait;100;3.97204e-05;2.5804e-05;0.000153381
4;boundary;100;0.00555699;0.00457131;0.00634912
4;calc iter;100;0.649236;0.646445;0.652497
4;calc total;1;64.9323;64.9323;64.9323
4;total;1;75.1407;75.1407;75.1407
5;initialize;1;6.70334;6.70334;6.70334
5;async;100;0.0111592;0.00148487;0.014477
5;inner;100;0.629924;0.626895;0.64078
5;wait;100;5.24096e-05;3.5486e-05;0.000283523
5;boundary;100;0.00798714;0.00581276;0.00877418
5;calc iter;100;0.649125;0.643358;0.651828
5;calc total;1;64.9323;64.9323;64.9323
5;total;1;75.1439;75.1439;75.1439
6;initialize;1;6.70861;6.70861;6.70861
6;async;100;0.0103367;0.00133463;0.0123137
6;inner;100;0.631775;0.629767;0.642865
6;wait;100;5.53464e-05;2.7568e-05;0.000197427
6;boundary;100;0.00701983;0.00508029;0.0080587
6;calc iter;100;0.649189;0.643135;0.651652
6;calc total;1;64.9323;64.9323;64.9323
6;total;1;75.1491;75.1491;75.1491
7;initialize;1;6.70363;6.70363;6.70363
7;async;100;0.00852311;0.00135184;0.0103476
7;inner;100;0.63635;0.634641;0.644199
7;wait;100;3.60916e-05;2.374e-05;0.000114902
7;boundary;100;0.00434946;0.00363575;0.00490218
7;calc iter;100;0.649261;0.647108;0.651024
7;calc total;1;64.9323;64.9323;64.9323
7;total;1;75.1442;75.1442;75.1442
8;initialize;1;6.70854;6.70854;6.70854
8;async;100;0.00558512;0.0014518;0.00728052
8;inner;100;0.639329;0.637906;0.647517
8;wait;100;3.20144e-05;2.0586e-05;7.4649e-05
8;boundary;100;0.00435985;0.00212821;0.00491414
8;calc iter;100;0.649308;0.646577;0.652203
8;calc total;1;64.9323;64.9323;64.9323
8;total;1;75.1491;75.1491;75.1491
9;initialize;1;6.69911;6.69911;6.69911
9;async;100;0.00292347;0.0014182;0.00319242
9;inner;100;0.64162;0.639699;0.649835
9;wait;100;3.48197e-05;2.0688e-05;9.191e-05
9;boundary;100;0.00474134;0.00207244;0.00532674
9;calc iter;100;0.649322;0.644745;0.656351
9;calc total;1;64.9323;64.9323;64.9323
9;total;1;75.1397;75.1397;75.1397
10;initialize;1;6.70849;6.70849;6.70849
10;async;100;0.00944499;0.00141352;0.0108367
10;inner;100;0.635552;0.633762;0.641509
10;wait;100;2.8669e-05;1.8042e-05;0.000184442
10;boundary;100;0.004244;0.00329305;0.00582926
10;calc iter;100;0.649271;0.647585;0.651228
10;calc total;1;64.9323;64.9323;64.9323
10;total;1;75.1491;75.1491;75.1491
11;initialize;1;6.70854;6.70854;6.70854
11;async;100;0.00799178;0.00140426;0.00968162
11;inner;100;0.635917;0.63405;0.643925
11;wait;100;3.88728e-05;2.0324e-05;0.000192102
11;boundary;100;0.00527209;0.00370461;0.00644181
11;calc iter;100;0.649221;0.647454;0.650715
11;calc total;1;64.9323;64.9323;64.9323
11;total;1;75.1491;75.1491;75.1491
12;initialize;1;6.70734;6.70734;6.70734
12;async;100;0.00519109;0.00138064;0.0074508
12;inner;100;0.639311;0.636252;0.645856
12;wait;100;3.42945e-05;1.6398e-05;0.000128762
12;boundary;100;0.00463325;0.00336045;0.00649574
12;calc iter;100;0.649171;0.64661;0.651179
12;calc total;1;64.9323;64.9323;64.9323
12;total;1;75.1479;75.1479;75.1479
13;initialize;1;6.70257;6.70257;6.70257
13;async;100;0.00638369;0.00112204;0.0100079
13;inner;100;0.638558;0.636269;0.645163
13;wait;100;3.08761e-05;1.7237e-05;0.000136649
13;boundary;100;0.0042276;0.00332923;0.00641829
13;calc iter;100;0.649201;0.646991;0.652542
13;calc total;1;64.9323;64.9323;64.9323
13;total;1;75.1431;75.1431;75.1431
14;initialize;1;6.70853;6.70853;6.70853
14;async;100;0.00647877;0.00140515;0.00926372
14;inner;100;0.638464;0.635807;0.645821
14;wait;100;2.72893e-05;1.9452e-05;0.00013016
14;boundary;100;0.0042527;0.00210596;0.00526043
14;calc iter;100;0.649224;0.645172;0.651665
14;calc total;1;64.9323;64.9323;64.9323
14;total;1;75.1491;75.1491;75.1491
15;initialize;1;6.70639;6.70639;6.70639
15;async;100;0.00485956;0.00143832;0.00774628
15;inner;100;0.639502;0.636081;0.646568
15;wait;100;2.45858e-05;1.5916e-05;0.000103097
15;boundary;100;0.00487599;0.00207905;0.00617683
15;calc iter;100;0.649264;0.645361;0.652056
15;calc total;1;64.9323;64.9323;64.9323
15;total;1;75.1469;75.1469;75.1469
16;initialize;1;6.70853;6.70853;6.70853
16;async;100;0.00991523;0.00135859;0.012642
16;inner;100;0.635407;0.632792;0.639618
16;wait;100;2.66594e-05;1.7947e-05;0.000225108
16;boundary;100;0.00385198;0.00308652;0.00704778
16;calc iter;100;0.649203;0.647442;0.650511
16;calc total;1;64.9323;64.9323;64.9323
16;total;1;75.1491;75.1491;75.1491
17;initialize;1;6.69878;6.69878;6.69878
17;async;100;0.00301678;0.00116996;0.00465788
17;inner;100;0.641533;0.639235;0.647941
17;wait;100;3.21677e-05;1.6774e-05;9.7989e-05
17;boundary;100;0.00460499;0.00292881;0.0055904
17;calc iter;100;0.649188;0.647477;0.652321
17;calc total;1;64.9323;64.9323;64.9323
17;total;1;75.1393;75.1393;75.1393
18;initialize;1;6.70853;6.70853;6.70853
18;async;100;0.00948664;0.00140511;0.0135783
18;inner;100;0.631279;0.62714;0.64182
18;wait;100;5.3074e-05;3.8382e-05;0.00018775
18;boundary;100;0.00820228;0.0058664;0.00879102
18;calc iter;100;0.649024;0.64562;0.652012
18;calc total;1;64.9323;64.9323;64.9323
18;total;1;75.1491;75.1491;75.1491
19;initialize;1;6.70849;6.70849;6.70849
19;async;100;0.00533717;0.00142285;0.00871406
19;inner;100;0.637039;0.635008;0.64557
19;wait;100;5.32714e-05;3.529e-05;0.0001051
19;boundary;100;0.00672226;0.00357176;0.00815002
19;calc iter;100;0.649153;0.645659;0.651896
19;calc total;1;64.9323;64.9323;64.9323
19;total;1;75.1491;75.1491;75.1491
20;initialize;1;6.70701;6.70701;6.70701
20;async;100;0.00440907;0.000767584;0.00788682
20;inner;100;0.640499;0.638347;0.647094
20;wait;100;3.08815e-05;1.8804e-05;9.0856e-05
20;boundary;100;0.00426437;0.00301909;0.00647343
20;calc iter;100;0.649205;0.647408;0.652068
20;calc total;1;64.9323;64.9323;64.9323
20;total;1;75.1476;75.1476;75.1476
21;initialize;1;6.70577;6.70577;6.70577
21;async;100;0.00685754;0.00137643;0.00998579
21;inner;100;0.638196;0.635233;0.644759
21;wait;100;2.70114e-05;1.6992e-05;0.000127593
21;boundary;100;0.00412851;0.00280554;0.00587789
21;calc iter;100;0.64921;0.647539;0.650899
21;calc total;1;64.9323;64.9323;64.9323
21;total;1;75.1463;75.1463;75.1463
22;initialize;1;6.70816;6.70816;6.70816
22;async;100;0.00297159;0.000907796;0.00586598
22;inner;100;0.64172;0.639698;0.647781
22;wait;100;3.43735e-05;2.0408e-05;8.6035e-05
22;boundary;100;0.00445999;0.00295745;0.00564726
22;calc iter;100;0.649188;0.647662;0.652198
22;calc total;1;64.9323;64.9323;64.9323
22;total;1;75.1487;75.1487;75.1487
23;initialize;1;6.70853;6.70853;6.70853
23;async;100;0.00664211;0.00143649;0.0102412
23;inner;100;0.636165;0.632324;0.643852
23;wait;100;4.31188e-05;2.2861e-05;0.000240757
23;boundary;100;0.00626929;0.00370326;0.00810645
23;calc iter;100;0.649121;0.645949;0.651863
23;calc total;1;64.9323;64.9323;64.9323
23;total;1;75.1491;75.1491;75.1491
DASH
InitEnergy=25.00000
EndEnergy=25.00000
DiffEnergy=-0.00000
Matrixspec: 77781 x 77781
Iterations: 100
# unit_id;function_name;num_calls;avg_runtime;min_runtime;max_runtime
0;initialize;1;6.87384;6.87384;6.87384
0;async;100;0.00739;0.00134;0.02652
0;inner;100;0.63665;0.62000;0.64432
0;wait;100;0.00003;0.00002;0.00012
0;boundary;100;0.00465;0.00263;0.00878
0;calc iter;100;0.64872;0.63063;0.66162
0;calc total;1;64.88266;64.88266;64.88266
0;total;1;75.04126;75.04126;75.04126
24;initialize;1;6.84556;6.84556;6.84556
24;async;100;0.0362247;0.0013934;0.0558533
24;inner;100;0.608394;0.594593;0.637697
24;wait;100;2.77491e-05;1.8411e-05;0.000101709
24;boundary;100;0.00377228;0.00206639;0.00481783
24;calc iter;100;0.648421;0.639305;0.659139
24;calc total;1;64.8827;64.8827;64.8827
24;total;1;75.0147;75.0147;75.0147
25;initialize;1;6.84561;6.84561;6.84561
25;async;100;0.0323453;0.00159194;0.0558866
25;inner;100;0.612274;0.59862;0.6407
25;wait;100;2.71777e-05;1.6298e-05;0.000109976
25;boundary;100;0.00376079;0.00207212;0.00656953
25;calc iter;100;0.648409;0.626579;0.668777
25;calc total;1;64.8827;64.8827;64.8827
25;total;1;75.0147;75.0147;75.0147
26;initialize;1;6.84562;6.84562;6.84562
26;async;100;0.0331518;0.00140372;0.0557097
26;inner;100;0.611533;0.596718;0.638921
26;wait;100;2.64138e-05;1.7376e-05;8.3426e-05
26;boundary;100;0.00367223;0.00244185;0.0044845
26;calc iter;100;0.648385;0.637104;0.661527
26;calc total;1;64.8827;64.8827;64.8827
26;total;1;75.0147;75.0147;75.0147
27;initialize;1;6.83996;6.83996;6.83996
27;async;100;0.0324067;0.00153091;0.0753639
27;inner;100;0.612092;0.597277;0.638029
27;wait;100;3.03174e-05;1.9482e-05;9.3302e-05
27;boundary;100;0.00382953;0.00343876;0.00433583
27;calc iter;100;0.64836;0.632353;0.676289
27;calc total;1;64.8827;64.8827;64.8827
27;total;1;75.009;75.009;75.009
28;initialize;1;6.84339;6.84339;6.84339
28;async;100;0.032675;0.0014737;0.0916418
28;inner;100;0.611851;0.59847;0.638493
28;wait;100;2.69505e-05;1.7755e-05;0.000113429
28;boundary;100;0.00380435;0.00331061;0.00646833
28;calc iter;100;0.648359;0.627119;0.693851
28;calc total;1;64.8827;64.8827;64.8827
28;total;1;75.0125;75.0125;75.0125
29;initialize;1;6.84559;6.84559;6.84559
29;async;100;0.0366796;0.00151963;0.0745785
29;inner;100;0.607996;0.593198;0.634225
29;wait;100;2.83736e-05;1.8305e-05;0.000237866
29;boundary;100;0.00367294;0.00263985;0.00532521
29;calc iter;100;0.648379;0.634303;0.671306
29;calc total;1;64.8827;64.8827;64.8827
29;total;1;75.0146;75.0146;75.0146
30;initialize;1;6.84558;6.84558;6.84558
30;async;100;0.0328524;0.00139811;0.0484014
30;inner;100;0.609765;0.596173;0.636559
30;wait;100;3.99075e-05;2.4351e-05;0.000116463
30;boundary;100;0.00543257;0.00408513;0.00780508
30;calc iter;100;0.648092;0.636374;0.655165
30;calc total;1;64.8827;64.8827;64.8827
30;total;1;75.0147;75.0147;75.0147
31;initialize;1;6.84562;6.84562;6.84562
31;async;100;0.033235;0.00140889;0.0509131
31;inner;100;0.609204;0.595172;0.636025
31;wait;100;4.38643e-05;2.3618e-05;0.000177655
31;boundary;100;0.00558908;0.00400496;0.00814883
31;calc iter;100;0.648073;0.622706;0.660152
31;calc total;1;64.8827;64.8827;64.8827
31;total;1;75.0147;75.0147;75.0147
32;initialize;1;6.83817;6.83817;6.83817
32;async;100;0.0311602;0.0010498;0.0478254
32;inner;100;0.610908;0.597505;0.637769
32;wait;100;4.3279e-05;2.4524e-05;9.7329e-05
32;boundary;100;0.0059618;0.00357038;0.0075936
32;calc iter;100;0.648075;0.635767;0.656365
32;calc total;1;64.8827;64.8827;64.8827
32;total;1;75.0072;75.0072;75.0072
33;initialize;1;6.84559;6.84559;6.84559
33;async;100;0.0335009;0.00138729;0.063336
33;inner;100;0.606353;0.592711;0.636418
33;wait;100;5.61188e-05;2.9207e-05;0.000128535
33;boundary;100;0.00809754;0.00417685;0.00882191
33;calc iter;100;0.64801;0.633051;0.666555
33;calc total;1;64.8827;64.8827;64.8827
33;total;1;75.0147;75.0147;75.0147
34;initialize;1;6.8456;6.8456;6.8456
34;async;100;0.0326426;0.00100637;0.0843549
34;inner;100;0.607323;0.580576;0.637306
34;wait;100;5.59726e-05;3.0397e-05;0.000141182
34;boundary;100;0.00799301;0.00375362;0.00892111
34;calc iter;100;0.648017;0.624184;0.690221
34;calc total;1;64.8827;64.8827;64.8827
34;total;1;75.0146;75.0146;75.0146
35;initialize;1;6.84562;6.84562;6.84562
35;async;100;0.030978;0.00130438;0.0716061
35;inner;100;0.610516;0.591456;0.636
35;wait;100;5.26661e-05;3.1454e-05;0.000228705
35;boundary;100;0.00650906;0.00433319;0.00869567
35;calc iter;100;0.648058;0.618422;0.675249
35;calc total;1;64.8827;64.8827;64.8827
35;total;1;75.0147;75.0147;75.0147
36;initialize;1;6.84407;6.84407;6.84407
36;async;100;0.029132;0.000744529;0.0560127
36;inner;100;0.613301;0.592842;0.651293
36;wait;100;4.6468e-05;2.4997e-05;9.5409e-05
36;boundary;100;0.00562119;0.00250251;0.00854528
36;calc iter;100;0.648102;0.622835;0.682625
36;calc total;1;64.8827;64.8827;64.8827
36;total;1;75.0131;75.0131;75.0131
37;initialize;1;6.8387;6.8387;6.8387
37;async;100;0.0286529;0.00069687;0.051532
37;inner;100;0.614211;0.599654;0.641349
37;wait;100;3.99294e-05;2.7613e-05;9.6232e-05
37;boundary;100;0.00516667;0.00247399;0.007441
37;calc iter;100;0.648072;0.626726;0.675551
37;calc total;1;64.8827;64.8827;64.8827
37;total;1;75.0078;75.0078;75.0078
38;initialize;1;6.84322;6.84322;6.84322
38;async;100;0.033267;0.0013774;0.0492429
38;inner;100;0.608016;0.59696;0.637564
38;wait;100;4.88552e-05;3.3677e-05;0.000129852
38;boundary;100;0.00667949;0.00396036;0.00754611
38;calc iter;100;0.648013;0.634141;0.658743
38;calc total;1;64.8827;64.8827;64.8827
38;total;1;75.0123;75.0123;75.0123
39;initialize;1;6.84561;6.84561;6.84561
39;async;100;0.0345796;0.00136808;0.071485
39;inner;100;0.606317;0.595237;0.635277
39;wait;100;5.20135e-05;2.672e-05;0.00024895
39;boundary;100;0.00707442;0.00448355;0.00847327
39;calc iter;100;0.648025;0.631206;0.681231
39;calc total;1;64.8827;64.8827;64.8827
39;total;1;75.0147;75.0147;75.0147
40;initialize;1;6.8429;6.8429;6.8429
40;async;100;0.0371527;0.00141451;0.0722936
40;inner;100;0.60273;0.584922;0.633722
40;wait;100;5.90507e-05;3.8066e-05;0.000204601
40;boundary;100;0.00803749;0.00583455;0.0088605
40;calc iter;100;0.647982;0.630051;0.678242
40;calc total;1;64.8827;64.8827;64.8827
40;total;1;75.012;75.012;75.012
41;initialize;1;6.83988;6.83988;6.83988
41;async;100;0.0364108;0.00139579;0.0815266
41;inner;100;0.604225;0.578092;0.633142
41;wait;100;4.60104e-05;2.9286e-05;0.00030038
41;boundary;100;0.00734521;0.0060643;0.00893737
41;calc iter;100;0.64803;0.610903;0.678645
41;calc total;1;64.8827;64.8827;64.8827
41;total;1;75.0089;75.0089;75.0089
42;initialize;1;6.84567;6.84567;6.84567
42;async;100;0.0381572;0.00135322;0.0567277
42;inner;100;0.606843;0.597988;0.635515
42;wait;100;2.20341e-05;1.6711e-05;7.2314e-05
42;boundary;100;0.00332798;0.00231308;0.00485942
42;calc iter;100;0.648352;0.633947;0.658843
42;calc total;1;64.8827;64.8827;64.8827
42;total;1;75.0147;75.0147;75.0147
43;initialize;1;6.84214;6.84214;6.84214
43;async;100;0.0397524;0.00138271;0.0644389
43;inner;100;0.605183;0.593335;0.635789
43;wait;100;2.39041e-05;1.6618e-05;7.1709e-05
43;boundary;100;0.00338803;0.00249071;0.00473484
43;calc iter;100;0.64835;0.634026;0.66141
43;calc total;1;64.8827;64.8827;64.8827
43;total;1;75.0112;75.0112;75.0112
44;initialize;1;6.84512;6.84512;6.84512
44;async;100;0.0351655;0.00137304;0.0504299
44;inner;100;0.60984;0.595136;0.637318
44;wait;100;2.50197e-05;1.6708e-05;7.8465e-05
44;boundary;100;0.00330923;0.00254001;0.0045706
44;calc iter;100;0.648342;0.640818;0.660763
44;calc total;1;64.8827;64.8827;64.8827
44;total;1;75.0142;75.0142;75.0142
45;initialize;1;6.84445;6.84445;6.84445
45;async;100;0.0344784;0.00135609;0.0731526
45;inner;100;0.610434;0.594461;0.638653
45;wait;100;2.52899e-05;1.649e-05;4.6769e-05
45;boundary;100;0.0034047;0.00265826;0.00511712
45;calc iter;100;0.648343;0.629406;0.679499
45;calc total;1;64.8827;64.8827;64.8827
45;total;1;75.0135;75.0135;75.0135
46;initialize;1;6.8456;6.8456;6.8456
46;async;100;0.0336547;0.00138581;0.0627923
46;inner;100;0.611138;0.595605;0.638238
46;wait;100;2.45054e-05;1.7441e-05;5.3762e-05
46;boundary;100;0.00352529;0.00253428;0.00473743
46;calc iter;100;0.648344;0.639543;0.668976
46;calc total;1;64.8827;64.8827;64.8827
46;total;1;75.0146;75.0146;75.0146
47;initialize;1;6.84561;6.84561;6.84561
47;async;100;0.0335346;0.00147057;0.0652138
47;inner;100;0.611475;0.600027;0.638959
47;wait;100;2.68764e-05;1.6264e-05;0.000161892
47;boundary;100;0.00333133;0.00212971;0.00548376
47;calc iter;100;0.64837;0.627775;0.669666
47;calc total;1;64.8827;64.8827;64.8827
47;total;1;75.0147;75.0147;75.0147
1;initialize;1;6.86552;6.86552;6.86552
1;async;100;0.00365958;0.000796825;0.0260344
1;inner;100;0.640507;0.6252;0.66052
1;wait;100;3.03436e-05;1.9016e-05;7.9809e-05
1;boundary;100;0.00450373;0.00298857;0.00671865
1;calc iter;100;0.648702;0.631383;0.669375
1;calc total;1;64.8827;64.8827;64.8827
1;total;1;75.0329;75.0329;75.0329
2;initialize;1;6.87392;6.87392;6.87392
2;async;100;0.00945218;0.001479;0.0339115
2;inner;100;0.634149;0.622404;0.647616
2;wait;100;3.55606e-05;1.8054e-05;0.000170618
2;boundary;100;0.00503796;0.00359137;0.00803114
2;calc iter;100;0.648676;0.636304;0.662554
2;calc total;1;64.8827;64.8827;64.8827
2;total;1;75.0413;75.0413;75.0413
3;initialize;1;6.86619;6.86619;6.86619
3;async;100;0.00525408;0.00077763;0.0740442
3;inner;100;0.637494;0.616267;0.64554
3;wait;100;4.62779e-05;1.9898e-05;0.000129293
3;boundary;100;0.0058759;0.00349201;0.00846031
3;calc iter;100;0.648672;0.634115;0.695183
3;calc total;1;64.8827;64.8827;64.8827
3;total;1;75.0336;75.0336;75.0336
4;initialize;1;6.87389;6.87389;6.87389
4;async;100;0.00678188;0.00149459;0.0518425
4;inner;100;0.634763;0.612896;0.643958
4;wait;100;5.04297e-05;2.7117e-05;0.00017565
4;boundary;100;0.00704541;0.0040659;0.00872842
4;calc iter;100;0.648643;0.636353;0.683283
4;calc total;1;64.8827;64.8827;64.8827
4;total;1;75.0413;75.0413;75.0413
5;initialize;1;6.87394;6.87394;6.87394
5;async;100;0.00809512;0.00149915;0.0427852
5;inner;100;0.635333;0.613682;0.642729
5;wait;100;3.92521e-05;2.3112e-05;0.000218402
5;boundary;100;0.00521888;0.00375985;0.00872962
5;calc iter;100;0.648688;0.631094;0.679207
5;calc total;1;64.8827;64.8827;64.8827
5;total;1;75.0413;75.0413;75.0413
6;initialize;1;6.86706;6.86706;6.86706
6;async;100;0.0103427;0.00138786;0.0374603
6;inner;100;0.633855;0.619049;0.641854
6;wait;100;2.80644e-05;1.6836e-05;0.000195915
6;boundary;100;0.0045251;0.0020507;0.00723346
6;calc iter;100;0.648753;0.639255;0.668328
6;calc total;1;64.8827;64.8827;64.8827
6;total;1;75.0345;75.0345;75.0345
7;initialize;1;6.87395;6.87395;6.87395
7;async;100;0.010253;0.00138767;0.0498339
7;inner;100;0.634296;0.618604;0.640252
7;wait;100;3.37357e-05;2.1846e-05;0.000195655
7;boundary;100;0.00412964;0.00344902;0.00638575
7;calc iter;100;0.648714;0.632557;0.674896
7;calc total;1;64.8827;64.8827;64.8827
7;total;1;75.0413;75.0413;75.0413
8;initialize;1;6.87407;6.87407;6.87407
8;async;100;0.00404068;0.0011195;0.0557154
8;inner;100;0.640054;0.619107;0.647944
8;wait;100;3.68843e-05;1.7825e-05;7.5208e-05
8;boundary;100;0.00458732;0.00252624;0.00590697
8;calc iter;100;0.64872;0.640096;0.680004
8;calc total;1;64.8827;64.8827;64.8827
8;total;1;75.0414;75.0414;75.0414
9;initialize;1;6.86723;6.86723;6.86723
9;async;100;0.00400795;0.00142704;0.0262115
9;inner;100;0.638812;0.627401;0.683668
9;wait;100;4.13727e-05;1.6336e-05;0.000131354
9;boundary;100;0.00584496;0.00322281;0.0102563
9;calc iter;100;0.648708;0.634885;0.701345
9;calc total;1;64.8827;64.8827;64.8827
9;total;1;75.0346;75.0346;75.0346
10;initialize;1;6.87058;6.87058;6.87058
10;async;100;0.00735774;0.00137784;0.0570097
10;inner;100;0.635386;0.616212;0.644013
10;wait;100;4.12335e-05;2.3285e-05;0.000109966
10;boundary;100;0.00591194;0.00397662;0.00840997
10;calc iter;100;0.648698;0.641545;0.67841
10;calc total;1;64.8827;64.8827;64.8827
10;total;1;75.038;75.038;75.038
11;initialize;1;6.86754;6.86754;6.86754
11;async;100;0.00667636;0.000734942;0.0328027
11;inner;100;0.637538;0.622059;0.646189
11;wait;100;3.2699e-05;1.7489e-05;0.000107224
11;boundary;100;0.00448216;0.00235702;0.00758116
11;calc iter;100;0.648731;0.641345;0.66917
11;calc total;1;64.8827;64.8827;64.8827
11;total;1;75.0349;75.0349;75.0349
12;initialize;1;6.8684;6.8684;6.8684
12;async;100;0.00382189;0.0013747;0.0472818
12;inner;100;0.639259;0.618798;0.649516
12;wait;100;3.60632e-05;1.9238e-05;0.000127964
12;boundary;100;0.00570725;0.00206574;0.00677124
12;calc iter;100;0.648826;0.63499;0.67181
12;calc total;1;64.8827;64.8827;64.8827
12;total;1;75.0358;75.0358;75.0358
13;initialize;1;6.87329;6.87329;6.87329
13;async;100;0.00810568;0.00139236;0.0154392
13;inner;100;0.636507;0.615951;0.67292
13;wait;100;2.3426e-05;1.6644e-05;0.00012255
13;boundary;100;0.00414206;0.00228396;0.00705412
13;calc iter;100;0.64878;0.623841;0.682852
13;calc total;1;64.8827;64.8827;64.8827
13;total;1;75.0407;75.0407;75.0407
14;initialize;1;6.87391;6.87391;6.87391
14;async;100;0.00775547;0.00141595;0.0525691
14;inner;100;0.636158;0.616044;0.645861
14;wait;100;3.26596e-05;1.7099e-05;9.0139e-05
14;boundary;100;0.00479173;0.00318161;0.00594379
14;calc iter;100;0.64874;0.63106;0.673315
14;calc total;1;64.8827;64.8827;64.8827
14;total;1;75.0413;75.0413;75.0413
15;initialize;1;6.86464;6.86464;6.86464
15;async;100;0.00643285;0.000925122;0.0467616
15;inner;100;0.635774;0.621063;0.646331
15;wait;100;5.29925e-05;2.1931e-05;0.000101941
15;boundary;100;0.00644553;0.00318265;0.00747367
15;calc iter;100;0.648708;0.641017;0.676173
15;calc total;1;64.8827;64.8827;64.8827
15;total;1;75.032;75.032;75.032
16;initialize;1;6.87182;6.87182;6.87182
16;async;100;0.00684824;0.00117631;0.0478351
16;inner;100;0.636963;0.61815;0.645371
16;wait;100;4.01004e-05;2.4843e-05;0.000166721
16;boundary;100;0.00489493;0.00368885;0.0075174
16;calc iter;100;0.648748;0.630384;0.686652
16;calc total;1;64.8827;64.8827;64.8827
16;total;1;75.0392;75.0392;75.0392
17;initialize;1;6.87301;6.87301;6.87301
17;async;100;0.0109783;0.00141323;0.0491868
17;inner;100;0.633577;0.618018;0.641867
17;wait;100;2.91884e-05;1.9164e-05;0.000184213
17;boundary;100;0.00418701;0.00267714;0.00660701
17;calc iter;100;0.648773;0.641379;0.674393
17;calc total;1;64.8827;64.8827;64.8827
17;total;1;75.0404;75.0404;75.0404
18;initialize;1;6.87391;6.87391;6.87391
18;async;100;0.00627124;0.00136119;0.0429773
18;inner;100;0.638287;0.623677;0.647084
18;wait;100;2.23582e-05;1.6178e-05;7.9606e-05
18;boundary;100;0.0042005;0.00219414;0.00766132
18;calc iter;100;0.648783;0.63894;0.673002
18;calc total;1;64.8827;64.8827;64.8827
18;total;1;75.0413;75.0413;75.0413
19;initialize;1;6.86478;6.86478;6.86478
19;async;100;0.00640584;0.00140417;0.0511538
19;inner;100;0.637809;0.616774;0.646456
19;wait;100;2.81676e-05;1.914e-05;9.3666e-05
19;boundary;100;0.00451275;0.00350287;0.00807517
19;calc iter;100;0.648757;0.632246;0.67277
19;calc total;1;64.8827;64.8827;64.8827
19;total;1;75.0322;75.0322;75.0322
20;initialize;1;6.8718;6.8718;6.8718
20;async;100;0.00433243;0.000914128;0.0437567
20;inner;100;0.638904;0.623322;0.64768
20;wait;100;4.03909e-05;1.8224e-05;8.6403e-05
20;boundary;100;0.00545174;0.00320549;0.00787287
20;calc iter;100;0.648731;0.639925;0.674875
20;calc total;1;64.8827;64.8827;64.8827
20;total;1;75.0392;75.0392;75.0392
21;initialize;1;6.87392;6.87392;6.87392
21;async;100;0.00858469;0.00145312;0.0517241
21;inner;100;0.632106;0.614639;0.643765
21;wait;100;6.12579e-05;3.168e-05;0.000192206
21;boundary;100;0.00791018;0.00425431;0.00871956
21;calc iter;100;0.648664;0.637788;0.690416
21;calc total;1;64.8827;64.8827;64.8827
21;total;1;75.0413;75.0413;75.0413
22;initialize;1;6.87391;6.87391;6.87391
22;async;100;0.00959841;0.00140895;0.0555861
22;inner;100;0.631229;0.610949;0.639928
22;wait;100;5.21455e-05;3.6847e-05;0.000270347
22;boundary;100;0.00781228;0.00571266;0.00885993
22;calc iter;100;0.648694;0.632325;0.696815
22;calc total;1;64.8827;64.8827;64.8827
22;total;1;75.0413;75.0413;75.0413
23;initialize;1;6.86923;6.86923;6.86923
23;async;100;0.00759106;0.00146753;0.045611
23;inner;100;0.63634;0.620072;0.64535
23;wait;100;3.51337e-05;2.4017e-05;0.000158861
23;boundary;100;0.00478755;0.00388544;0.00856165
23;calc iter;100;0.648756;0.633424;0.684062
23;calc total;1;64.8827;64.8827;64.8827
23;total;1;75.0366;75.0366;75.0366
