# Supplementary material for: A Halo abstraction for distributed n-dimensional structured grids within the C++ PGAS library DASH
Source: PeerJ Comput Sci. 2023 Feb 3;9:e1203. doi: 10.7717/peerj-cs.1203 (PMC10280232; doi:10.7717/peerj-cs.1203)
Supplement: Supplemental Information 2 [file peerj-cs-09-1203-s002.gz › raw_haswell/res_2d/weak/dash_heat2d_n32_c24_311123_21918180.out]

DASH
InitEnergy=25.00000
EndEnergy=25.00000
DiffEnergy=-0.00000
Matrixspec: 311123 x 311123
Iterations: 100
# unit_id;function_name;num_calls;avg_runtime;min_runtime;max_runtime
0;initialize;1;6.22346;6.22346;6.22346
0;async;100;0.01033;0.00109;0.01674
0;inner;100;0.63094;0.62532;0.64279
0;wait;100;0.00005;0.00003;0.00010
0;boundary;100;0.00642;0.00374;0.00873
0;calc iter;100;0.64774;0.64271;0.65375
0;calc total;1;64.86989;64.86989;64.86989
0;total;1;77.03422;77.03422;77.03422
1;initialize;1;6.23727;6.23727;6.23727
1;async;100;0.0104304;0.00125398;0.0150877
1;inner;100;0.631679;0.62854;0.642515
1;wait;100;4.17532e-05;2.1073e-05;0.000130574
1;boundary;100;0.00559182;0.00381351;0.00752944
1;calc iter;100;0.647745;0.643495;0.650968
1;calc total;1;64.8699;64.8699;64.8699
1;total;1;77.048;77.048;77.048
2;initialize;1;6.2349;6.2349;6.2349
2;async;100;0.0119454;0.00147799;0.0170671
2;inner;100;0.630391;0.628183;0.641242
2;wait;100;3.44991e-05;2.1375e-05;0.000118184
2;boundary;100;0.00538057;0.00365585;0.00729436
2;calc iter;100;0.647753;0.643392;0.652821
2;calc total;1;64.8699;64.8699;64.8699
2;total;1;77.0456;77.0456;77.0456
3;initialize;1;6.23729;6.23729;6.23729
3;async;100;0.00991247;0.00113235;0.0154241
3;inner;100;0.630868;0.626949;0.642447
3;wait;100;4.31527e-05;2.5826e-05;9.0201e-05
3;boundary;100;0.00688781;0.00367777;0.0086948
3;calc iter;100;0.647713;0.642218;0.652532
3;calc total;1;64.8699;64.8699;64.8699
3;total;1;77.048;77.048;77.048
4;initialize;1;6.23726;6.23726;6.23726
4;async;100;0.0114653;0.00137162;0.0218166
4;inner;100;0.628858;0.620212;0.641377
4;wait;100;4.60499e-05;2.9951e-05;0.000106797
4;boundary;100;0.00717587;0.00423191;0.00885649
4;calc iter;100;0.647547;0.641238;0.656499
4;calc total;1;64.8699;64.8699;64.8699
4;total;1;77.048;77.048;77.048
5;initialize;1;6.23722;6.23722;6.23722
5;async;100;0.0134158;0.00134617;0.0186632
5;inner;100;0.627847;0.622832;0.639703
5;wait;100;4.17349e-05;2.4701e-05;0.000218975
5;boundary;100;0.00633047;0.00505493;0.00810425
5;calc iter;100;0.647637;0.642521;0.653476
5;calc total;1;64.8699;64.8699;64.8699
5;total;1;77.048;77.048;77.048
6;initialize;1;6.23726;6.23726;6.23726
6;async;100;0.0145074;0.00107281;0.0224317
6;inner;100;0.628016;0.624658;0.64075
6;wait;100;3.19521e-05;2.1358e-05;0.000180418
6;boundary;100;0.00514288;0.00413019;0.00804419
6;calc iter;100;0.6477;0.64269;0.651644
6;calc total;1;64.8699;64.8699;64.8699
6;total;1;77.048;77.048;77.048
7;initialize;1;6.22252;6.22252;6.22252
7;async;100;0.0208507;0.00143835;0.0272929
7;inner;100;0.62111;0.616148;0.634347
7;wait;100;3.62017e-05;2.1041e-05;0.000253176
7;boundary;100;0.00568372;0.00342965;0.00805206
7;calc iter;100;0.647682;0.641649;0.653866
7;calc total;1;64.8699;64.8699;64.8699
7;total;1;77.0332;77.0332;77.0332
8;initialize;1;6.22194;6.22194;6.22194
8;async;100;0.00790338;0.00148737;0.0168045
8;inner;100;0.632818;0.629368;0.646632
8;wait;100;5.07925e-05;2.3916e-05;0.000153755
8;boundary;100;0.00706184;0.00272541;0.00813099
8;calc iter;100;0.647836;0.643111;0.655118
8;calc total;1;64.8699;64.8699;64.8699
8;total;1;77.0326;77.0326;77.0326
9;initialize;1;6.23211;6.23211;6.23211
9;async;100;0.0107882;0.00157036;0.0175746
9;inner;100;0.63036;0.626259;0.645243
9;wait;100;4.13421e-05;2.1614e-05;9.9015e-05
9;boundary;100;0.00666678;0.0021144;0.00758864
9;calc iter;100;0.647859;0.641475;0.654132
9;calc total;1;64.8699;64.8699;64.8699
9;total;1;77.0428;77.0428;77.0428
10;initialize;1;6.22446;6.22446;6.22446
10;async;100;0.0130579;0.00188883;0.0179238
10;inner;100;0.628132;0.624514;0.643591
10;wait;100;5.11684e-05;2.0965e-05;0.000107158
10;boundary;100;0.0066234;0.00208121;0.00726226
10;calc iter;100;0.647867;0.639732;0.652264
10;calc total;1;64.8699;64.8699;64.8699
10;total;1;77.0352;77.0352;77.0352
11;initialize;1;6.22563;6.22563;6.22563
11;async;100;0.0191612;0.00142283;0.0253988
11;inner;100;0.622132;0.618894;0.637848
11;wait;100;4.15641e-05;1.835e-05;0.000172673
11;boundary;100;0.00650519;0.00255153;0.00723767
11;calc iter;100;0.647842;0.64232;0.653464
11;calc total;1;64.8699;64.8699;64.8699
11;total;1;77.0363;77.0363;77.0363
12;initialize;1;6.23334;6.23334;6.23334
12;async;100;0.0287097;0.0014129;0.0346171
12;inner;100;0.612592;0.608227;0.642556
12;wait;100;4.3178e-05;2.2692e-05;7.8094e-05
12;boundary;100;0.00619714;0.00208692;0.00746081
12;calc iter;100;0.647544;0.643257;0.65225
12;calc total;1;64.8699;64.8699;64.8699
12;total;1;77.044;77.044;77.044
13;initialize;1;6.22701;6.22701;6.22701
13;async;100;0.0352375;0.00132604;0.0405158
13;inner;100;0.606394;0.60264;0.637562
13;wait;100;3.40141e-05;1.672e-05;0.000242046
13;boundary;100;0.00579019;0.00209065;0.00765335
13;calc iter;100;0.647458;0.64263;0.651627
13;calc total;1;64.8699;64.8699;64.8699
13;total;1;77.0377;77.0377;77.0377
14;initialize;1;6.23725;6.23725;6.23725
14;async;100;0.0276428;0.00135877;0.0345238
14;inner;100;0.614917;0.610327;0.642579
14;wait;100;3.05361e-05;1.9585e-05;9.1881e-05
14;boundary;100;0.00478975;0.00264634;0.00685703
14;calc iter;100;0.647382;0.641639;0.651627
14;calc total;1;64.8699;64.8699;64.8699
14;total;1;77.048;77.048;77.048
15;initialize;1;6.23725;6.23725;6.23725
15;async;100;0.0307302;0.00138263;0.0382251
15;inner;100;0.612369;0.607238;0.63352
15;wait;100;3.00156e-05;1.5939e-05;0.000282981
15;boundary;100;0.00410797;0.00306265;0.00792882
15;calc iter;100;0.647239;0.639251;0.649765
15;calc total;1;64.8699;64.8699;64.8699
15;total;1;77.048;77.048;77.048
16;initialize;1;6.23724;6.23724;6.23724
16;async;100;0.0233162;0.00139908;0.0309452
16;inner;100;0.617374;0.610439;0.639639
16;wait;100;3.98971e-05;1.5609e-05;0.000226836
16;boundary;100;0.00636546;0.00354;0.00778598
16;calc iter;100;0.647098;0.640882;0.651755
16;calc total;1;64.8699;64.8699;64.8699
16;total;1;77.048;77.048;77.048
72;initialize;1;5.78207;5.78207;5.78207
72;async;100;0.0208522;0.00132643;0.0271544
72;inner;100;0.621416;0.614886;0.637631
72;wait;100;4.12159e-05;1.9625e-05;0.000146604
72;boundary;100;0.00573851;0.00301806;0.00717013
72;calc iter;100;0.64805;0.642369;0.651832
72;calc total;1;64.8698;64.8698;64.8698
72;total;1;76.5836;76.5836;76.5836
48;initialize;1;5.77315;5.77315;5.77315
48;async;100;0.00704426;0.00129316;0.0119824
48;inner;100;0.63422;0.630965;0.645228
48;wait;100;4.83386e-05;3.1154e-05;8.4453e-05
48;boundary;100;0.00666909;0.00378765;0.00842997
48;calc iter;100;0.647984;0.644266;0.653251
48;calc total;1;64.8699;64.8699;64.8699
48;total;1;76.5749;76.5749;76.5749
17;initialize;1;6.23724;6.23724;6.23724
17;async;100;0.0239434;0.00131899;0.0310324
17;inner;100;0.615181;0.609121;0.641405
17;wait;100;4.46452e-05;2.1305e-05;0.000103776
17;boundary;100;0.00788013;0.00320038;0.00868641
17;calc iter;100;0.647051;0.639817;0.653102
17;calc total;1;64.8699;64.8699;64.8699
17;total;1;77.048;77.048;77.048
24;initialize;1;5.88132;5.88132;5.88132
24;async;100;0.0170691;0.00136044;0.0250378
24;inner;100;0.623995;0.616939;0.642484
24;wait;100;4.45933e-05;2.648e-05;9.0289e-05
24;boundary;100;0.00673322;0.00365818;0.00883051
24;calc iter;100;0.647843;0.643504;0.652714
24;calc total;1;64.8699;64.8699;64.8699
73;initialize;1;5.78018;5.78018;5.78018
73;async;100;0.0217663;0.00144533;0.0274422
73;inner;100;0.621929;0.616803;0.638325
73;wait;100;3.24555e-05;1.712e-05;8.8813e-05
73;boundary;100;0.00435446;0.00208742;0.00588889
73;calc iter;100;0.648084;0.642908;0.650643
73;calc total;1;64.8698;64.8698;64.8698
73;total;1;76.5817;76.5817;76.5817
49;initialize;1;5.78276;5.78276;5.78276
49;async;100;0.00840653;0.00142943;0.0114263
49;inner;100;0.633432;0.631341;0.643938
49;wait;100;3.93876e-05;2.2449e-05;0.000110954
49;boundary;100;0.006116;0.00389783;0.00750724
49;calc iter;100;0.647996;0.644709;0.650675
49;calc total;1;64.8699;64.8699;64.8699
49;total;1;76.5844;76.5844;76.5844
18;initialize;1;6.23006;6.23006;6.23006
18;async;100;0.0302465;0.00140434;0.0396695
18;inner;100;0.608426;0.600523;0.635581
18;wait;100;6.02062e-05;3.8263e-05;0.000268595
18;boundary;100;0.00831504;0.00595201;0.00893182
18;calc iter;100;0.64705;0.640057;0.654271
18;calc total;1;64.8699;64.8699;64.8699
18;total;1;77.0408;77.0408;77.0408
74;initialize;1;5.78014;5.78014;5.78014
74;async;100;0.021794;0.00141787;0.029524
74;inner;100;0.620582;0.613737;0.636079
74;wait;100;4.36173e-05;2.0388e-05;0.000218729
74;boundary;100;0.00563449;0.00297614;0.00708474
74;calc iter;100;0.648056;0.641695;0.653255
74;calc total;1;64.8699;64.8699;64.8699
74;total;1;76.5816;76.5816;76.5816
50;initialize;1;5.77972;5.77972;5.77972
50;async;100;0.00754249;0.00144324;0.0139377
50;inner;100;0.633751;0.63083;0.644577
50;wait;100;4.28278e-05;2.5807e-05;0.000108063
50;boundary;100;0.00664677;0.0039061;0.0081161
50;calc iter;100;0.647985;0.643766;0.653811
50;calc total;1;64.8699;64.8699;64.8699
50;total;1;76.5814;76.5814;76.5814
19;initialize;1;6.231;6.231;6.231
19;async;100;0.0247789;0.0013499;0.0310261
19;inner;100;0.616361;0.611213;0.637948
19;wait;100;4.00775e-05;2.0546e-05;0.000158055
19;boundary;100;0.0060135;0.00358021;0.00683219
19;calc iter;100;0.647195;0.640535;0.652219
19;calc total;1;64.8699;64.8699;64.8699
19;total;1;77.0417;77.0417;77.0417
75;initialize;1;5.7829;5.7829;5.7829
75;async;100;0.0246083;0.00134324;0.0336583
75;inner;100;0.6156;0.606287;0.633853
75;wait;100;4.79743e-05;2.7705e-05;0.000273275
75;boundary;100;0.00774203;0.00507017;0.00885088
75;calc iter;100;0.648001;0.640431;0.652365
75;calc total;1;64.8698;64.8698;64.8698
75;total;1;76.5844;76.5844;76.5844
51;initialize;1;5.78279;5.78279;5.78279
51;async;100;0.00655431;0.00135911;0.0111785
51;inner;100;0.634012;0.6305;0.646437
51;wait;100;4.50087e-05;2.4805e-05;9.2178e-05
51;boundary;100;0.00732946;0.0035678;0.0086879
51;calc iter;100;0.647943;0.642895;0.651458
51;calc total;1;64.8699;64.8699;64.8699
51;total;1;76.5844;76.5844;76.5844
20;initialize;1;6.23728;6.23728;6.23728
20;async;100;0.0242421;0.00142054;0.0284385
20;inner;100;0.619374;0.616718;0.640873
20;wait;100;2.47657e-05;1.5152e-05;9.2175e-05
20;boundary;100;0.00367623;0.00324518;0.00461391
20;calc iter;100;0.647319;0.641698;0.650058
20;calc total;1;64.8699;64.8699;64.8699
20;total;1;77.048;77.048;77.048
76;initialize;1;5.79451;5.79451;5.79451
76;async;100;0.0254347;0.0013759;0.033637
76;inner;100;0.614397;0.607312;0.635102
76;wait;100;5.27431e-05;3.3664e-05;0.000188512
76;boundary;100;0.00803834;0.00450882;0.00880196
76;calc iter;100;0.647924;0.640577;0.654122
76;calc total;1;64.8698;64.8698;64.8698
76;total;1;76.596;76.596;76.596
52;initialize;1;5.78272;5.78272;5.78272
52;async;100;0.00900817;0.00133278;0.0143988
52;inner;100;0.632004;0.62827;0.64351
52;wait;100;4.71915e-05;3.1183e-05;0.000142822
52;boundary;100;0.00678669;0.0043791;0.00867741
52;calc iter;100;0.647848;0.643579;0.654084
52;calc total;1;64.8699;64.8699;64.8699
52;total;1;76.5844;76.5844;76.5844
21;initialize;1;6.23727;6.23727;6.23727
21;async;100;0.0254747;0.00141321;0.0304544
21;inner;100;0.618263;0.615459;0.640224
21;wait;100;2.11469e-05;1.4581e-05;0.00011403
21;boundary;100;0.0035704;0.003165;0.00435823
21;calc iter;100;0.647331;0.640837;0.650823
21;calc total;1;64.8699;64.8699;64.8699
21;total;1;77.048;77.048;77.048
77;initialize;1;5.78004;5.78004;5.78004
77;async;100;0.0241332;0.00139408;0.0395877
77;inner;100;0.617127;0.602004;0.63405
77;wait;100;5.0312e-05;2.5772e-05;0.000175607
77;boundary;100;0.00669954;0.00463428;0.00895962
77;calc iter;100;0.648012;0.640317;0.655493
77;calc total;1;64.8698;64.8698;64.8698
77;total;1;76.5815;76.5815;76.5815
53;initialize;1;5.78273;5.78273;5.78273
53;async;100;0.0128593;0.00133663;0.0188319
53;inner;100;0.628592;0.625563;0.640179
53;wait;100;3.85133e-05;2.2996e-05;0.000260609
53;boundary;100;0.00644196;0.00542936;0.00856957
53;calc iter;100;0.647934;0.643417;0.653606
53;calc total;1;64.8699;64.8699;64.8699
53;total;1;76.5844;76.5844;76.5844
22;initialize;1;6.23727;6.23727;6.23727
22;async;100;0.0230328;0.00133221;0.0281793
22;inner;100;0.62046;0.617142;0.640949
22;wait;100;2.61121e-05;1.6368e-05;9.7597e-05
22;boundary;100;0.00380241;0.00285143;0.00523215
22;calc iter;100;0.647323;0.640903;0.650848
22;calc total;1;64.8699;64.8699;64.8699
22;total;1;77.048;77.048;77.048
78;initialize;1;5.7802;5.7802;5.7802
78;async;100;0.0225021;0.00156881;0.0306039
78;inner;100;0.620629;0.613216;0.638396
78;wait;100;3.64278e-05;2.1441e-05;8.2403e-05
78;boundary;100;0.0049088;0.00302934;0.00769038
78;calc iter;100;0.648078;0.642294;0.65339
78;calc total;1;64.8698;64.8698;64.8698
78;total;1;76.5817;76.5817;76.5817
54;initialize;1;5.77591;5.77591;5.77591
54;async;100;0.0114985;0.00131983;0.0174175
54;inner;100;0.629284;0.626184;0.642799
54;wait;100;4.86589e-05;2.2745e-05;0.00025317
54;boundary;100;0.00714899;0.00454837;0.00806739
54;calc iter;100;0.647983;0.644072;0.653664
54;calc total;1;64.8699;64.8699;64.8699
54;total;1;76.5776;76.5776;76.5776
23;initialize;1;6.22826;6.22826;6.22826
23;async;100;0.02567;0.00142889;0.033852
23;inner;100;0.615712;0.609993;0.638255
23;wait;100;4.18093e-05;1.6755e-05;0.000169964
23;boundary;100;0.00598469;0.0024467;0.00783324
23;calc iter;100;0.647411;0.640481;0.654356
23;calc total;1;64.8699;64.8699;64.8699
23;total;1;77.039;77.039;77.039
79;initialize;1;5.78013;5.78013;5.78013
79;async;100;0.0234248;0.00139851;0.0300846
79;inner;100;0.621299;0.616492;0.63696
79;wait;100;2.98829e-05;1.4956e-05;0.000185508
79;boundary;100;0.00333043;0.00203757;0.00655002
79;calc iter;100;0.648086;0.642053;0.651493
79;calc total;1;64.8698;64.8698;64.8698
79;total;1;76.5816;76.5816;76.5816
55;initialize;1;5.77778;5.77778;5.77778
55;async;100;0.0103803;0.00139441;0.0151708
55;inner;100;0.630353;0.62793;0.643587
55;wait;100;4.54607e-05;2.075e-05;0.000145454
55;boundary;100;0.0072213;0.0036454;0.00792502
55;calc iter;100;0.648003;0.644418;0.653116
55;calc total;1;64.8699;64.8699;64.8699
55;total;1;76.5795;76.5795;76.5795
80;initialize;1;5.7804;5.7804;5.7804
80;async;100;0.0262948;0.00140271;0.031914
80;inner;100;0.618768;0.613674;0.634416
80;wait;100;2.34282e-05;1.3419e-05;0.000141861
80;boundary;100;0.00300602;0.00206361;0.00508426
80;calc iter;100;0.648094;0.640912;0.650576
80;calc total;1;64.8698;64.8698;64.8698
80;total;1;76.5819;76.5819;76.5819
56;initialize;1;5.77372;5.77372;5.77372
56;async;100;0.00872316;0.00138557;0.0131402
56;inner;100;0.631951;0.62927;0.644303
56;wait;100;4.38293e-05;2.1927e-05;9.6785e-05
56;boundary;100;0.00732854;0.00304064;0.00790093
56;calc iter;100;0.648048;0.644227;0.653057
56;calc total;1;64.8699;64.8699;64.8699
56;total;1;76.5754;76.5754;76.5754
81;initialize;1;5.7806;5.7806;5.7806
81;async;100;0.024789;0.0014276;0.0308859
81;inner;100;0.620487;0.614909;0.637626
81;wait;100;2.492e-05;1.3974e-05;0.000119616
81;boundary;100;0.0027911;0.00205944;0.00388647
81;calc iter;100;0.648094;0.642399;0.65047
81;calc total;1;64.8698;64.8698;64.8698
81;total;1;76.5821;76.5821;76.5821
57;initialize;1;5.7744;5.7744;5.7744
57;async;100;0.00675991;0.00164184;0.0106018
57;inner;100;0.634094;0.631251;0.647149
57;wait;100;4.95431e-05;1.9298e-05;9.5593e-05
57;boundary;100;0.00718063;0.00217396;0.0076652
57;calc iter;100;0.648086;0.642684;0.652939
57;calc total;1;64.8699;64.8699;64.8699
57;total;1;76.5761;76.5761;76.5761
82;initialize;1;5.79451;5.79451;5.79451
82;async;100;0.0252397;0.00135104;0.0325824
82;inner;100;0.619906;0.613759;0.637209
82;wait;100;2.5183e-05;1.4084e-05;0.000140049
82;boundary;100;0.00289733;0.0021139;0.00557678
82;calc iter;100;0.64807;0.642155;0.650711
82;calc total;1;64.8698;64.8698;64.8698
82;total;1;76.596;76.596;76.596
58;initialize;1;5.76967;5.76967;5.76967
58;async;100;0.009352;0.00143259;0.0130009
58;inner;100;0.631557;0.62848;0.645334
58;wait;100;4.37466e-05;1.8685e-05;9.7706e-05
58;boundary;100;0.00713687;0.00214285;0.00762513
58;calc iter;100;0.648092;0.640483;0.653444
58;calc total;1;64.8699;64.8699;64.8699
58;total;1;76.5713;76.5713;76.5713
83;initialize;1;5.79453;5.79453;5.79453
83;async;100;0.0319443;0.00141295;0.0397994
83;inner;100;0.611656;0.604315;0.637765
83;wait;100;3.69276e-05;1.6232e-05;8.9599e-05
83;boundary;100;0.00443014;0.00207381;0.00629011
83;calc iter;100;0.648069;0.642577;0.65295
83;calc total;1;64.8698;64.8698;64.8698
83;total;1;76.596;76.596;76.596
59;initialize;1;5.77663;5.77663;5.77663
59;async;100;0.00474238;0.00139588;0.0082378
59;inner;100;0.635794;0.632693;0.648898
59;wait;100;4.46929e-05;1.7808e-05;0.000115128
59;boundary;100;0.00753349;0.00209087;0.00802001
59;calc iter;100;0.648116;0.639467;0.655484
59;calc total;1;64.8699;64.8699;64.8699
59;total;1;76.5783;76.5783;76.5783
84;initialize;1;5.77995;5.77995;5.77995
84;async;100;0.0036139;0.0014123;0.0037453
84;inner;100;0.636342;0.622251;0.650744
84;wait;100;6.04896e-05;2.7506e-05;0.000186422
84;boundary;100;0.00790547;0.00208637;0.00816357
84;calc iter;100;0.647924;0.628032;0.660039
84;calc total;1;64.8698;64.8698;64.8698
84;total;1;76.5814;76.5814;76.5814
60;initialize;1;5.77133;5.77133;5.77133
60;async;100;0.0166575;0.0014252;0.0210834
60;inner;100;0.623677;0.606979;0.646301
60;wait;100;5.88203e-05;2.6915e-05;0.00011909
60;boundary;100;0.00743432;0.00210068;0.00784679
60;calc iter;100;0.64783;0.628569;0.656354
60;calc total;1;64.8699;64.8699;64.8699
60;total;1;76.573;76.573;76.573
85;initialize;1;5.77998;5.77998;5.77998
85;async;100;0.0150241;0.00137121;0.0166127
85;inner;100;0.624995;0.616737;0.642682
85;wait;100;4.45012e-05;2.1848e-05;0.00011014
85;boundary;100;0.00778464;0.00213699;0.0082382
85;calc iter;100;0.647851;0.633886;0.656643
85;calc total;1;64.8698;64.8698;64.8698
85;total;1;76.5815;76.5815;76.5815
61;initialize;1;5.78275;5.78275;5.78275
61;async;100;0.00636527;0.001412;0.0106053
61;inner;100;0.633791;0.619291;0.65157
61;wait;100;4.53741e-05;1.9257e-05;0.000147227
61;boundary;100;0.00757316;0.00213219;0.00784768
86;initialize;1;5.79452;5.79452;5.79452
86;async;100;0.00959563;0.00080485;0.0116281
86;inner;100;0.630473;0.625067;0.645657
86;wait;100;4.77982e-05;2.6714e-05;8.8988e-05
86;boundary;100;0.00768643;0.00265904;0.00805026
86;calc iter;100;0.647805;0.635571;0.652363
86;calc total;1;64.8698;64.8698;64.8698
86;total;1;76.596;76.596;76.596
61;calc iter;100;0.647777;0.629975;0.659484
61;calc total;1;64.8699;64.8699;64.8699
61;total;1;76.5844;76.5844;76.5844
87;initialize;1;5.78002;5.78002;5.78002
87;async;100;0.0150581;0.0013815;0.0179862
87;inner;100;0.625011;0.622374;0.641427
87;wait;100;4.60425e-05;2.1934e-05;0.000138655
87;boundary;100;0.00762733;0.00343315;0.00818569
87;calc iter;100;0.647744;0.642116;0.652119
87;calc total;1;64.8698;64.8698;64.8698
87;total;1;76.5815;76.5815;76.5815
62;initialize;1;5.77501;5.77501;5.77501
62;async;100;0.0175172;0.00139295;0.0209751
62;inner;100;0.622326;0.615835;0.64405
62;wait;100;4.81045e-05;2.1938e-05;0.000175268
62;boundary;100;0.0077868;0.00310335;0.00814948
62;calc iter;100;0.647681;0.638446;0.652018
62;calc total;1;64.8699;64.8699;64.8699
62;total;1;76.5767;76.5767;76.5767
88;initialize;1;5.77998;5.77998;5.77998
88;async;100;0.0153119;0.00125561;0.0194343
63;initialize;1;5.78275;5.78275;5.78275
63;async;100;0.0175447;0.00105452;0.0225774
63;inner;100;0.622409;0.618118;0.645539
63;wait;100;5.63804e-05;2.3905e-05;0.000167146
63;boundary;100;0.00758743;0.0036557;0.00816964
63;calc iter;100;0.6476;0.640977;0.651068
63;calc total;1;64.8699;64.8699;64.8699
63;total;1;76.5844;76.5844;76.5844
88;inner;100;0.624998;0.622313;0.640672
88;wait;100;4.06159e-05;2.018e-05;0.000137783
88;boundary;100;0.0072949;0.0043316;0.00808289
88;calc iter;100;0.647648;0.642729;0.651574
64;initialize;1;5.78048;5.78048;5.78048
64;async;100;0.0197782;0.00137669;0.025855
64;inner;100;0.620682;0.616391;0.644368
64;wait;100;4.48924e-05;2.405e-05;0.000146037
64;boundary;100;0.00699118;0.00454267;0.00809637
64;calc iter;100;0.647499;0.64305;0.65198
64;calc total;1;64.8699;64.8699;64.8699
64;total;1;76.5822;76.5822;76.5822
88;calc total;1;64.8698;64.8698;64.8698
88;total;1;76.5815;76.5815;76.5815
65;initialize;1;5.77851;5.77851;5.77851
65;async;100;0.0145141;0.000998109;0.0195732
65;inner;100;0.62698;0.622679;0.646014
65;wait;100;3.79174e-05;2.3304e-05;0.000113695
65;boundary;100;0.00589128;0.0036796;0.007118
65;calc iter;100;0.647425;0.644152;0.65122
65;calc total;1;64.8699;64.8699;64.8699
65;total;1;76.5802;76.5802;76.5802
89;initialize;1;5.78669;5.78669;5.78669
89;async;100;0.015439;0.00131813;0.0209214
89;inner;100;0.625727;0.622507;0.641029
89;wait;100;3.46524e-05;2.0972e-05;0.000146349
89;boundary;100;0.00633323;0.00475641;0.00845002
89;calc iter;100;0.647536;0.641266;0.651668
89;calc total;1;64.8698;64.8698;64.8698
89;total;1;76.5882;76.5882;76.5882
66;initialize;1;5.77255;5.77255;5.77255
66;async;100;0.0159337;0.00136543;0.0217147
66;inner;100;0.624664;0.618083;0.640974
66;wait;100;4.5025e-05;2.2959e-05;0.000239554
66;boundary;100;0.00660287;0.00443093;0.00854068
66;calc iter;100;0.647248;0.64362;0.651481
66;calc total;1;64.8699;64.8699;64.8699
66;total;1;76.5743;76.5743;76.5743
90;initialize;1;5.79452;5.79452;5.79452
90;async;100;0.0152095;0.00139929;0.0208055
90;inner;100;0.625318;0.620517;0.638778
90;wait;100;4.35965e-05;2.8824e-05;0.00018678
90;boundary;100;0.00682392;0.0056235;0.00848856
90;calc iter;100;0.647397;0.643171;0.651527
90;calc total;1;64.8699;64.8699;64.8699
90;total;1;76.596;76.596;76.596
67;initialize;1;5.77894;5.77894;5.77894
67;async;100;0.00909711;0.00136706;0.0155322
67;inner;100;0.630439;0.625629;0.648516
67;wait;100;4.61514e-05;2.0976e-05;0.000112921
67;boundary;100;0.00772443;0.00373963;0.00875671
67;calc iter;100;0.647309;0.642744;0.653737
67;calc total;1;64.8699;64.8699;64.8699
67;total;1;76.5806;76.5806;76.5806
91;initialize;1;5.78391;5.78391;5.78391
91;async;100;0.0155013;0.00139546;0.022746
91;inner;100;0.623714;0.620395;0.640418
91;wait;100;4.54685e-05;2.1746e-05;0.000212389
91;boundary;100;0.00815944;0.00387347;0.00891597
91;calc iter;100;0.647422;0.641687;0.654634
91;calc total;1;64.8698;64.8698;64.8698
91;total;1;76.5854;76.5854;76.5854
68;initialize;1;5.77717;5.77717;5.77717
68;async;100;0.014628;0.00143826;0.0239633
68;inner;100;0.625179;0.620134;0.643149
68;wait;100;5.05639e-05;2.4767e-05;0.000172916
68;boundary;100;0.00754733;0.00459093;0.00869447
68;calc iter;100;0.647407;0.638341;0.654142
68;calc total;1;64.8699;64.8699;64.8699
68;total;1;76.5788;76.5788;76.5788
24;total;1;76.692;76.692;76.692
92;initialize;1;5.77996;5.77996;5.77996
92;async;100;0.0112185;0.00143195;0.0176227
92;inner;100;0.628998;0.624764;0.643603
92;wait;100;5.0652e-05;3.0487e-05;9.242e-05
92;boundary;100;0.00730705;0.00374218;0.00839016
92;calc iter;100;0.647576;0.640279;0.653439
92;calc total;1;64.8699;64.8699;64.8699
92;total;1;76.5814;76.5814;76.5814
69;initialize;1;5.78279;5.78279;5.78279
69;async;100;0.0124224;0.00100344;0.0193258
69;inner;100;0.628641;0.62451;0.646561
69;wait;100;4.03637e-05;2.5676e-05;8.807e-05
69;boundary;100;0.00642741;0.00355765;0.00807172
69;calc iter;100;0.647534;0.643558;0.652659
69;calc total;1;64.8699;64.8699;64.8699
69;total;1;76.5844;76.5844;76.5844
25;initialize;1;5.88144;5.88144;5.88144
25;async;100;0.0168954;0.00142221;0.0218064
25;inner;100;0.625068;0.619498;0.643402
25;wait;100;3.85833e-05;2.3003e-05;9.05e-05
25;boundary;100;0.00585951;0.00339448;0.0077782
25;calc iter;100;0.647863;0.643343;0.651018
25;calc total;1;64.8699;64.8699;64.8699
25;total;1;76.6921;76.6921;76.6921
93;initialize;1;5.79449;5.79449;5.79449
93;async;100;0.0110205;0.00136008;0.0152514
93;inner;100;0.630154;0.627112;0.643146
93;wait;100;3.74681e-05;2.1357e-05;0.000104398
93;boundary;100;0.00643778;0.00388813;0.00757358
93;calc iter;100;0.647652;0.643407;0.652605
93;calc total;1;64.8698;64.8698;64.8698
93;total;1;76.596;76.596;76.596
70;initialize;1;5.77061;5.77061;5.77061
70;async;100;0.0125038;0.000996347;0.0199734
70;inner;100;0.628704;0.622315;0.646355
70;wait;100;4.13456e-05;1.9402e-05;8.8258e-05
70;boundary;100;0.00635139;0.00361991;0.00841467
70;calc iter;100;0.647602;0.642161;0.652231
70;calc total;1;64.8699;64.8699;64.8699
70;total;1;76.5723;76.5723;76.5723
26;initialize;1;5.88138;5.88138;5.88138
26;async;100;0.0121936;0.000816374;0.0201052
26;inner;100;0.63054;0.626108;0.646622
26;wait;100;3.20875e-05;1.8764e-05;7.4383e-05
26;boundary;100;0.00511838;0.00214693;0.00685585
26;calc iter;100;0.647885;0.643704;0.653678
26;calc total;1;64.8699;64.8699;64.8699
26;total;1;76.692;76.692;76.692
94;initialize;1;5.77993;5.77993;5.77993
94;async;100;0.0102758;0.00142057;0.014667
94;inner;100;0.63121;0.626377;0.645016
94;wait;100;3.97332e-05;2.4099e-05;0.000125822
94;boundary;100;0.00620974;0.00329175;0.00692101
94;calc iter;100;0.647737;0.643304;0.650914
94;calc total;1;64.8699;64.8699;64.8699
94;total;1;76.5814;76.5814;76.5814
71;initialize;1;5.76874;5.76874;5.76874
71;async;100;0.0153773;0.00109793;0.0222096
71;inner;100;0.626357;0.616529;0.645604
71;wait;100;4.47794e-05;2.4606e-05;0.000163504
71;boundary;100;0.00591799;0.0023785;0.00712291
71;calc iter;100;0.647699;0.638495;0.653143
71;calc total;1;64.8699;64.8699;64.8699
71;total;1;76.5704;76.5704;76.5704
27;initialize;1;5.88135;5.88135;5.88135
27;async;100;0.0180646;0.00137845;0.0239845
27;inner;100;0.622354;0.617657;0.641944
27;wait;100;4.59143e-05;2.4542e-05;0.000159249
27;boundary;100;0.00733577;0.00371046;0.00875771
27;calc iter;100;0.647802;0.641093;0.65198
27;calc total;1;64.8699;64.8699;64.8699
27;total;1;76.692;76.692;76.692
95;initialize;1;5.77997;5.77997;5.77997
95;async;100;0.0140076;0.00145798;0.0177756
95;inner;100;0.627907;0.620146;0.64236
95;wait;100;3.70518e-05;1.9713e-05;0.00017279
95;boundary;100;0.00585299;0.00271593;0.00726898
95;calc iter;100;0.647806;0.639647;0.650215
95;calc total;1;64.8698;64.8698;64.8698
95;total;1;76.5815;76.5815;76.5815
28;initialize;1;5.88133;5.88133;5.88133
28;async;100;0.0209085;0.00140343;0.028376
28;inner;100;0.619179;0.614958;0.637969
28;wait;100;5.0542e-05;2.9807e-05;0.000164259
28;boundary;100;0.00748109;0.00569574;0.00887795
28;calc iter;100;0.647621;0.642287;0.656204
28;calc total;1;64.8699;64.8699;64.8699
28;total;1;76.692;76.692;76.692
29;initialize;1;5.88141;5.88141;5.88141
29;async;100;0.0222714;0.00139295;0.0301907
29;inner;100;0.619135;0.615228;0.635551
29;wait;100;5.01118e-05;2.7437e-05;0.000212073
29;boundary;100;0.00628948;0.0048677;0.00864215
29;calc iter;100;0.647748;0.641022;0.653164
29;calc total;1;64.8699;64.8699;64.8699
29;total;1;76.6921;76.6921;76.6921
30;initialize;1;5.88138;5.88138;5.88138
30;async;100;0.0253606;0.00137393;0.0339056
30;inner;100;0.617702;0.613067;0.63486
30;wait;100;3.45527e-05;2.1413e-05;0.000242675
30;boundary;100;0.0047117;0.0039953;0.00808295
30;calc iter;100;0.647811;0.641709;0.652667
30;calc total;1;64.8699;64.8699;64.8699
30;total;1;76.692;76.692;76.692
31;initialize;1;5.88137;5.88137;5.88137
31;async;100;0.0261155;0.00136536;0.0339114
31;inner;100;0.617132;0.611958;0.637937
31;wait;100;2.8626e-05;1.7359e-05;0.000231392
31;boundary;100;0.00455158;0.00336782;0.00733666
31;calc iter;100;0.647829;0.64233;0.652883
31;calc total;1;64.8699;64.8699;64.8699
31;total;1;76.6921;76.6921;76.6921
32;initialize;1;5.88136;5.88136;5.88136
32;async;100;0.0226847;0.00138238;0.0292082
32;inner;100;0.619139;0.6149;0.641126
32;wait;100;3.94701e-05;1.974e-05;0.000149525
32;boundary;100;0.00603926;0.00314097;0.00737057
32;calc iter;100;0.647905;0.643069;0.655056
32;calc total;1;64.8699;64.8699;64.8699
32;total;1;76.6921;76.6921;76.6921
33;initialize;1;5.88136;5.88136;5.88136
33;async;100;0.0213343;0.00169548;0.0265341
33;inner;100;0.620342;0.615735;0.642301
33;wait;100;4.11614e-05;1.9763e-05;0.000101143
33;boundary;100;0.00624153;0.00229603;0.00750986
33;calc iter;100;0.647961;0.644047;0.651908
33;calc total;1;64.8699;64.8699;64.8699
33;total;1;76.692;76.692;76.692
34;initialize;1;5.88142;5.88142;5.88142
34;async;100;0.0171595;0.00135681;0.0233818
34;inner;100;0.624861;0.621368;0.646269
34;wait;100;4.45383e-05;2.1178e-05;9.2773e-05
34;boundary;100;0.00593962;0.00208717;0.00705054
34;calc iter;100;0.648007;0.644034;0.652354
34;calc total;1;64.8699;64.8699;64.8699
34;total;1;76.6921;76.6921;76.6921
35;initialize;1;5.88146;5.88146;5.88146
35;async;100;0.022071;0.00138681;0.027056
35;inner;100;0.619987;0.616687;0.642756
35;wait;100;3.78045e-05;1.8121e-05;0.000102862
35;boundary;100;0.00590681;0.00210998;0.00681866
35;calc iter;100;0.648004;0.642314;0.652749
35;calc total;1;64.8699;64.8699;64.8699
35;total;1;76.6921;76.6921;76.6921
36;initialize;1;5.88136;5.88136;5.88136
36;async;100;0.0186359;0.00141143;0.0254578
36;inner;100;0.621556;0.604699;0.645822
36;wait;100;4.11909e-05;2.2613e-05;8.5617e-05
36;boundary;100;0.00742923;0.00211099;0.00786689
36;calc iter;100;0.647665;0.631643;0.655954
36;calc total;1;64.8699;64.8699;64.8699
36;total;1;76.692;76.692;76.692
37;initialize;1;5.88132;5.88132;5.88132
37;async;100;0.0134296;0.00139949;0.018784
37;inner;100;0.626882;0.612316;0.64707
37;wait;100;3.98917e-05;1.8903e-05;0.000139287
37;boundary;100;0.0072982;0.00213605;0.00758838
37;calc iter;100;0.647652;0.633095;0.655555
37;calc total;1;64.8699;64.8699;64.8699
37;total;1;76.692;76.692;76.692
38;initialize;1;5.88141;5.88141;5.88141
38;async;100;0.0194779;0.00133469;0.0250471
38;inner;100;0.620335;0.614189;0.644704
38;wait;100;4.18218e-05;2.3594e-05;0.00012255
38;boundary;100;0.00765027;0.0029498;0.00808307
38;calc iter;100;0.647507;0.636405;0.653319
38;calc total;1;64.8698;64.8698;64.8698
38;total;1;76.6921;76.6921;76.6921
39;initialize;1;5.88136;5.88136;5.88136
39;async;100;0.0185008;0.000902016;0.0244625
39;inner;100;0.621472;0.617108;0.645034
39;wait;100;4.3517e-05;2.0202e-05;9.5424e-05
39;boundary;100;0.0074273;0.0035239;0.00805877
39;calc iter;100;0.647446;0.640436;0.652238
39;calc total;1;64.8699;64.8699;64.8699
39;total;1;76.692;76.692;76.692
40;initialize;1;5.88134;5.88134;5.88134
40;async;100;0.0198879;0.00133822;0.0262941
40;inner;100;0.621228;0.617996;0.644745
40;wait;100;3.60916e-05;2.3243e-05;0.000108554
40;boundary;100;0.00616858;0.0037196;0.00801795
40;calc iter;100;0.647323;0.642284;0.653151
40;calc total;1;64.8699;64.8699;64.8699
40;total;1;76.692;76.692;76.692
41;initialize;1;5.88139;5.88139;5.88139
41;async;100;0.0176209;0.00134559;0.0229893
41;inner;100;0.624295;0.619501;0.642073
41;wait;100;3.51895e-05;2.2587e-05;0.000180431
41;boundary;100;0.00530479;0.0041372;0.00733687
41;calc iter;100;0.647257;0.642265;0.650765
41;calc total;1;64.8699;64.8699;64.8699
41;total;1;76.692;76.692;76.692
42;initialize;1;5.88132;5.88132;5.88132
42;async;100;0.0170474;0.00134096;0.0253592
42;inner;100;0.622591;0.612919;0.640644
42;wait;100;4.75854e-05;2.7214e-05;0.000255768
42;boundary;100;0.00733621;0.0051482;0.00856679
42;calc iter;100;0.647024;0.642834;0.65281
42;calc total;1;64.8699;64.8699;64.8699
42;total;1;76.692;76.692;76.692
43;initialize;1;5.88137;5.88137;5.88137
43;async;100;0.0176103;0.00137208;0.0271292
43;inner;100;0.621469;0.613426;0.643002
43;wait;100;4.7106e-05;1.6838e-05;0.000177674
43;boundary;100;0.00796581;0.00343714;0.00885286
43;calc iter;100;0.647094;0.642315;0.655168
43;calc total;1;64.8699;64.8699;64.8699
43;total;1;76.692;76.692;76.692
44;initialize;1;5.88131;5.88131;5.88131
44;async;100;0.0144691;0.00141889;0.0230129
44;inner;100;0.625532;0.617976;0.644394
44;wait;100;5.12418e-05;3.1343e-05;0.000180248
44;boundary;100;0.00716571;0.00385472;0.00872165
44;calc iter;100;0.64722;0.641972;0.650907
44;calc total;1;64.8699;64.8699;64.8699
44;total;1;76.692;76.692;76.692
45;initialize;1;5.88134;5.88134;5.88134
45;async;100;0.012805;0.00101741;0.023332
45;inner;100;0.628537;0.621758;0.645839
45;wait;100;4.96023e-05;2.9673e-05;9.5334e-05
45;boundary;100;0.00595725;0.00333852;0.00734177
45;calc iter;100;0.647351;0.642317;0.651667
45;calc total;1;64.8699;64.8699;64.8699
45;total;1;76.692;76.692;76.692
46;initialize;1;5.88134;5.88134;5.88134
46;async;100;0.0129761;0.00126686;0.0237555
46;inner;100;0.628573;0.619872;0.646437
46;wait;100;4.23402e-05;2.4836e-05;8.5913e-05
46;boundary;100;0.00584986;0.00321797;0.00810984
46;calc iter;100;0.647444;0.641807;0.652244
46;calc total;1;64.8699;64.8699;64.8699
46;total;1;76.692;76.692;76.692
47;initialize;1;5.8814;5.8814;5.8814
47;async;100;0.0158336;0.00142515;0.0251169
47;inner;100;0.626246;0.612929;0.644867
47;wait;100;4.15273e-05;2.3679e-05;0.000144171
47;boundary;100;0.00541269;0.00243878;0.00695314
47;calc iter;100;0.647536;0.637404;0.650902
47;calc total;1;64.8699;64.8699;64.8699
47;total;1;76.692;76.692;76.692
144;initialize;1;5.98552;5.98552;5.98552
144;async;100;0.0251632;0.00143803;0.0317015
144;inner;100;0.619952;0.61478;0.637954
144;wait;100;2.37573e-05;1.5524e-05;8.8507e-05
144;boundary;100;0.00298289;0.0020381;0.00542122
144;calc iter;100;0.648123;0.642893;0.651947
144;calc total;1;64.8699;64.8699;64.8699
144;total;1;76.7963;76.7963;76.7963
168;initialize;1;5.99134;5.99134;5.99134
168;async;100;0.0220492;0.00146751;0.0297803
168;inner;100;0.618996;0.603911;0.642826
168;wait;100;4.74051e-05;1.8511e-05;0.00012149
168;boundary;100;0.00709928;0.00210991;0.00812138
168;calc iter;100;0.648195;0.629659;0.654148
168;calc total;1;64.8699;64.8699;64.8699
168;total;1;76.7999;76.7999;76.7999
96;initialize;1;5.97262;5.97262;5.97262
96;async;100;0.00766196;0.00139164;0.0120626
96;inner;100;0.63435;0.631246;0.644351
96;wait;100;4.90456e-05;2.5618e-05;0.000112043
96;boundary;100;0.00612133;0.00373277;0.00741469
96;calc iter;100;0.648185;0.645986;0.651891
96;calc total;1;64.8699;64.8699;64.8699
96;total;1;76.7812;76.7812;76.7812
120;initialize;1;5.99523;5.99523;5.99523
120;async;100;0.0112477;0.0014366;0.0154569
120;inner;100;0.629708;0.626704;0.637693
120;wait;100;4.25485e-05;2.1709e-05;0.0001884
120;boundary;100;0.0071276;0.00439813;0.00839446
120;calc iter;100;0.648128;0.644467;0.651886
120;calc total;1;64.8699;64.8699;64.8699
120;total;1;76.8059;76.8059;76.8059
145;initialize;1;5.98555;5.98555;5.98555
145;async;100;0.0253727;0.00146573;0.0322047
145;inner;100;0.6195;0.616101;0.635692
145;wait;100;2.15966e-05;1.5166e-05;0.00014083
145;boundary;100;0.00317452;0.00208163;0.00436612
145;calc iter;100;0.64807;0.641667;0.652111
145;calc total;1;64.8699;64.8699;64.8699
145;total;1;76.7962;76.7962;76.7962
169;initialize;1;5.9914;5.9914;5.9914
169;async;100;0.0185193;0.000926655;0.0302188
169;inner;100;0.622264;0.608203;0.644264
169;wait;100;4.56379e-05;1.7208e-05;8.4892e-05
169;boundary;100;0.00733585;0.00210394;0.00811959
169;calc iter;100;0.648167;0.634028;0.656083
169;calc total;1;64.8699;64.8699;64.8699
169;total;1;76.7999;76.7999;76.7999
97;initialize;1;5.97504;5.97504;5.97504
97;async;100;0.00284514;0.00137922;0.00631543
97;inner;100;0.640008;0.636495;0.650056
97;wait;100;3.5515e-05;1.899e-05;0.000102884
97;boundary;100;0.00533269;0.00213313;0.00605159
97;calc iter;100;0.648222;0.645354;0.65545
97;calc total;1;64.8699;64.8699;64.8699
97;total;1;76.7836;76.7836;76.7836
121;initialize;1;5.99526;5.99526;5.99526
121;async;100;0.00282446;0.00162943;0.00477488
121;inner;100;0.640018;0.63766;0.649471
121;wait;100;3.2072e-05;1.8597e-05;0.000126901
121;boundary;100;0.00531327;0.00233522;0.00703022
121;calc iter;100;0.648189;0.646099;0.656591
121;calc total;1;64.8699;64.8699;64.8699
121;total;1;76.8059;76.8059;76.8059
146;initialize;1;5.98555;5.98555;5.98555
146;async;100;0.0204682;0.00145375;0.027215
146;inner;100;0.622869;0.618691;0.638722
146;wait;100;3.78126e-05;2.0552e-05;8.2904e-05
146;boundary;100;0.00461471;0.0021038;0.00660285
146;calc iter;100;0.647991;0.64119;0.655175
146;calc total;1;64.8699;64.8699;64.8699
146;total;1;76.7962;76.7962;76.7962
170;initialize;1;5.9914;5.9914;5.9914
170;async;100;0.0211795;0.00140675;0.0395804
170;inner;100;0.61993;0.612905;0.642283
170;wait;100;3.59269e-05;1.9666e-05;0.000113723
170;boundary;100;0.00690505;0.0024077;0.00822528
170;calc iter;100;0.648053;0.638742;0.663464
170;calc total;1;64.8699;64.8699;64.8699
170;total;1;76.7999;76.7999;76.7999
98;initialize;1;5.96778;5.96778;5.96778
98;async;100;0.00511623;0.00133493;0.0081921
98;inner;100;0.637244;0.633925;0.647113
98;wait;100;3.94396e-05;2.6069e-05;9.9735e-05
98;boundary;100;0.00579449;0.00360355;0.00685556
98;calc iter;100;0.648195;0.645297;0.652153
98;calc total;1;64.8699;64.8699;64.8699
98;total;1;76.7763;76.7763;76.7763
122;initialize;1;5.99523;5.99523;5.99523
122;async;100;0.00489848;0.00135897;0.00961071
122;inner;100;0.637419;0.634879;0.646514
122;wait;100;3.51158e-05;2.3649e-05;0.000101764
122;boundary;100;0.00580443;0.00344413;0.00737265
122;calc iter;100;0.648159;0.645731;0.653531
122;calc total;1;64.8699;64.8699;64.8699
122;total;1;76.8059;76.8059;76.8059
147;initialize;1;5.98555;5.98555;5.98555
147;async;100;0.0237909;0.00143491;0.0333049
147;inner;100;0.616367;0.608465;0.636851
147;wait;100;5.17509e-05;2.569e-05;0.00013955
147;boundary;100;0.00762463;0.00381196;0.00883479
147;calc iter;100;0.647836;0.635208;0.658493
147;calc total;1;64.8699;64.8699;64.8699
147;total;1;76.7962;76.7962;76.7962
171;initialize;1;5.99135;5.99135;5.99135
171;async;100;0.0186459;0.000856859;0.0360936
171;inner;100;0.624186;0.617754;0.643984
171;wait;100;3.26997e-05;1.9859e-05;8.5898e-05
171;boundary;100;0.00512519;0.00309123;0.00811321
171;calc iter;100;0.647991;0.640943;0.659796
171;calc total;1;64.8699;64.8699;64.8699
171;total;1;76.7999;76.7999;76.7999
99;initialize;1;5.97669;5.97669;5.97669
99;async;100;0.00683235;0.000920669;0.0107816
99;inner;100;0.63391;0.630845;0.646482
99;wait;100;4.62152e-05;2.5024e-05;0.000151906
99;boundary;100;0.00735851;0.00381179;0.00850523
99;calc iter;100;0.648149;0.644459;0.651868
99;calc total;1;64.8699;64.8699;64.8699
99;total;1;76.7852;76.7852;76.7852
123;initialize;1;5.99523;5.99523;5.99523
123;async;100;0.0120392;0.00146393;0.0160363
123;inner;100;0.628112;0.624406;0.638485
123;wait;100;4.72996e-05;2.7114e-05;0.000154771
123;boundary;100;0.00786597;0.00531434;0.00881607
123;calc iter;100;0.648067;0.644704;0.650974
123;calc total;1;64.8699;64.8699;64.8699
123;total;1;76.8059;76.8059;76.8059
148;initialize;1;5.98555;5.98555;5.98555
148;async;100;0.0209001;0.00137195;0.0280587
148;inner;100;0.620007;0.6141;0.63844
148;wait;100;4.93487e-05;2.552e-05;9.1839e-05
148;boundary;100;0.00695704;0.00328884;0.00809268
148;calc iter;100;0.647915;0.643195;0.653115
148;calc total;1;64.8699;64.8699;64.8699
148;total;1;76.7962;76.7962;76.7962
172;initialize;1;5.99134;5.99134;5.99134
172;async;100;0.0185696;0.00138376;0.0363317
172;inner;100;0.62302;0.617977;0.638826
172;wait;100;4.31311e-05;2.3197e-05;0.000251916
172;boundary;100;0.00620772;0.00368195;0.00876635
172;calc iter;100;0.647842;0.640218;0.658327
172;calc total;1;64.8699;64.8699;64.8699
172;total;1;76.7999;76.7999;76.7999
100;initialize;1;5.97671;5.97671;5.97671
100;async;100;0.0103363;0.00136304;0.0146976
100;inner;100;0.629993;0.626384;0.642931
100;wait;100;4.82029e-05;2.9082e-05;0.000141072
100;boundary;100;0.00770903;0.00558211;0.00870693
100;calc iter;100;0.648089;0.644855;0.652534
100;calc total;1;64.8699;64.8699;64.8699
100;total;1;76.7852;76.7852;76.7852
124;initialize;1;5.99526;5.99526;5.99526
124;async;100;0.00427703;0.000779898;0.00820333
124;inner;100;0.637369;0.633793;0.647243
124;wait;100;4.45757e-05;2.682e-05;0.000109836
124;boundary;100;0.00640633;0.00313256;0.00826818
124;calc iter;100;0.648099;0.645386;0.651813
124;calc total;1;64.8699;64.8699;64.8699
124;total;1;76.8059;76.8059;76.8059
149;initialize;1;5.98556;5.98556;5.98556
149;async;100;0.0263017;0.00138794;0.0350854
149;inner;100;0.613673;0.606394;0.632771
149;wait;100;5.07634e-05;3.297e-05;0.00021969
149;boundary;100;0.00784435;0.00605864;0.00877861
149;calc iter;100;0.647871;0.64049;0.653329
149;calc total;1;64.8699;64.8699;64.8699
149;total;1;76.7963;76.7963;76.7963
101;initialize;1;5.97676;5.97676;5.97676
101;async;100;0.00936986;0.0012908;0.0155061
101;inner;100;0.632292;0.627198;0.6444
101;wait;100;3.95734e-05;2.3113e-05;0.000127593
101;boundary;100;0.00644879;0.00454966;0.00868852
101;calc iter;100;0.648152;0.643594;0.652842
101;calc total;1;64.8699;64.8699;64.8699
101;total;1;76.7853;76.7853;76.7853
125;initialize;1;5.99522;5.99522;5.99522
125;async;100;0.0066133;0.00104806;0.0108377
125;inner;100;0.635173;0.630301;0.646172
125;wait;100;3.9676e-05;2.2993e-05;0.00014153
125;boundary;100;0.00627067;0.00352359;0.00860297
125;calc iter;100;0.648098;0.644526;0.651935
125;calc total;1;64.8699;64.8699;64.8699
125;total;1;76.8059;76.8059;76.8059
150;initialize;1;5.98551;5.98551;5.98551
150;async;100;0.0219609;0.00139823;0.0345756
150;inner;100;0.619548;0.609691;0.637095
150;wait;100;4.76306e-05;2.7494e-05;0.000111701
150;boundary;100;0.00638794;0.00371766;0.00879622
150;calc iter;100;0.647946;0.641339;0.656837
150;calc total;1;64.8699;64.8699;64.8699
150;total;1;76.7962;76.7962;76.7962
102;initialize;1;5.97675;5.97675;5.97675
102;async;100;0.00965846;0.00131269;0.0177302
102;inner;100;0.632198;0.625966;0.642836
102;wait;100;4.16134e-05;1.8297e-05;0.000217283
102;boundary;100;0.0062942;0.00384054;0.00821154
102;calc iter;100;0.648195;0.642234;0.653787
102;calc total;1;64.8699;64.8699;64.8699
102;total;1;76.7853;76.7853;76.7853
126;initialize;1;5.99523;5.99523;5.99523
126;async;100;0.00859507;0.00137929;0.013009
126;inner;100;0.63349;0.6285;0.643936
126;wait;100;3.71469e-05;2.1293e-05;0.000167237
126;boundary;100;0.00601356;0.004515;0.0084904
126;calc iter;100;0.648138;0.641333;0.653841
126;calc total;1;64.8699;64.8699;64.8699
126;total;1;76.8059;76.8059;76.8059
151;initialize;1;5.98555;5.98555;5.98555
151;async;100;0.0231115;0.0014661;0.0333125
151;inner;100;0.619492;0.61188;0.635363
151;wait;100;3.68173e-05;2.2651e-05;0.000238154
151;boundary;100;0.00532508;0.00321661;0.00752068
151;calc iter;100;0.647967;0.641513;0.655464
151;calc total;1;64.8699;64.8699;64.8699
151;total;1;76.7962;76.7962;76.7962
103;initialize;1;5.97148;5.97148;5.97148
103;async;100;0.0063272;0.0013274;0.0127229
103;inner;100;0.635682;0.632278;0.646924
103;wait;100;4.02306e-05;1.9911e-05;0.000103478
103;boundary;100;0.00616342;0.00229395;0.0074099
103;calc iter;100;0.648215;0.643888;0.652858
103;calc total;1;64.8699;64.8699;64.8699
103;total;1;76.7801;76.7801;76.7801
127;initialize;1;5.99527;5.99527;5.99527
127;async;100;0.0133502;0.00142357;0.0193476
127;inner;100;0.628394;0.624913;0.636741
127;wait;100;3.69161e-05;2.0016e-05;0.000247828
127;boundary;100;0.00637852;0.00349135;0.00816189
127;calc iter;100;0.648162;0.643835;0.653416
127;calc total;1;64.8699;64.8699;64.8699
127;total;1;76.8059;76.8059;76.8059
152;initialize;1;5.98551;5.98551;5.98551
152;async;100;0.0232816;0.00146195;0.0278246
152;inner;100;0.621648;0.618776;0.637722
152;wait;100;2.48517e-05;1.4939e-05;0.000114472
152;boundary;100;0.00307444;0.00204584;0.00500425
152;calc iter;100;0.64803;0.642795;0.652101
152;calc total;1;64.8699;64.8699;64.8699
152;total;1;76.7962;76.7962;76.7962
104;initialize;1;5.9767;5.9767;5.9767
104;async;100;0.00466283;0.00141599;0.0101352
104;inner;100;0.63755;0.634831;0.648309
104;wait;100;3.71256e-05;2.0114e-05;8.4584e-05
104;boundary;100;0.0059766;0.00210326;0.00715764
104;calc iter;100;0.648229;0.644784;0.653048
104;calc total;1;64.8699;64.8699;64.8699
104;total;1;76.7852;76.7852;76.7852
128;initialize;1;5.99524;5.99524;5.99524
128;async;100;0.0036176;0.00117017;0.0106057
128;inner;100;0.638357;0.635259;0.647472
128;wait;100;3.7957e-05;2.1257e-05;8.3738e-05
128;boundary;100;0.00619925;0.0020655;0.00747865
128;calc iter;100;0.648214;0.643347;0.653118
128;calc total;1;64.8699;64.8699;64.8699
128;total;1;76.8059;76.8059;76.8059
153;initialize;1;5.98553;5.98553;5.98553
153;async;100;0.0228569;0.0014238;0.0272753
153;inner;100;0.621536;0.617627;0.636205
153;wait;100;2.50313e-05;1.4636e-05;0.000137462
153;boundary;100;0.00358096;0.00277737;0.00539303
153;calc iter;100;0.648;0.641888;0.650545
153;calc total;1;64.8699;64.8699;64.8699
153;total;1;76.7962;76.7962;76.7962
105;initialize;1;5.97678;5.97678;5.97678
105;async;100;0.00633267;0.00155396;0.0106299
105;inner;100;0.635814;0.633049;0.647983
105;wait;100;4.15854e-05;1.7498e-05;0.000127628
105;boundary;100;0.00602409;0.00247911;0.00696212
105;calc iter;100;0.648214;0.644291;0.653279
105;calc total;1;64.8699;64.8699;64.8699
105;total;1;76.7853;76.7853;76.7853
129;initialize;1;5.99525;5.99525;5.99525
129;async;100;0.00636306;0.00139553;0.0118269
129;inner;100;0.635623;0.633458;0.644752
129;wait;100;4.22777e-05;1.7638e-05;0.000132361
129;boundary;100;0.0061569;0.00222204;0.00732255
129;calc iter;100;0.648187;0.645146;0.652531
129;calc total;1;64.8699;64.8699;64.8699
129;total;1;76.8059;76.8059;76.8059
154;initialize;1;5.9856;5.9856;5.9856
154;async;100;0.0240665;0.00145332;0.0296125
154;inner;100;0.620655;0.615684;0.635659
154;wait;100;2.64149e-05;1.5376e-05;0.000147931
154;boundary;100;0.00325066;0.00231282;0.00541379
154;calc iter;100;0.648;0.641649;0.651302
154;calc total;1;64.8699;64.8699;64.8699
154;total;1;76.7962;76.7962;76.7962
106;initialize;1;5.96619;5.96619;5.96619
106;async;100;0.0105458;0.00134176;0.0160572
106;inner;100;0.631544;0.627661;0.641954
106;wait;100;3.68176e-05;1.9784e-05;0.000192029
106;boundary;100;0.00606204;0.00407838;0.00749538
106;calc iter;100;0.648191;0.645065;0.651943
106;calc total;1;64.8699;64.8699;64.8699
106;total;1;76.7747;76.7747;76.7747
130;initialize;1;5.99529;5.99529;5.99529
130;async;100;0.00378703;0.00105072;0.00867738
130;inner;100;0.638414;0.635691;0.648007
130;wait;100;3.422e-05;1.9811e-05;8.5371e-05
130;boundary;100;0.00594657;0.00229754;0.00683902
130;calc iter;100;0.648184;0.646284;0.652484
130;calc total;1;64.8699;64.8699;64.8699
130;total;1;76.8059;76.8059;76.8059
155;initialize;1;5.98556;5.98556;5.98556
155;async;100;0.0209119;0.00157913;0.0271897
155;inner;100;0.623891;0.619193;0.640597
155;wait;100;2.31502e-05;1.5846e-05;0.000119323
155;boundary;100;0.00315848;0.00217754;0.00499502
155;calc iter;100;0.647986;0.644524;0.650682
155;calc total;1;64.8699;64.8699;64.8699
155;total;1;76.7962;76.7962;76.7962
107;initialize;1;5.97672;5.97672;5.97672
107;async;100;0.00713478;0.00134717;0.0131768
107;inner;100;0.634393;0.630357;0.647194
107;wait;100;3.97665e-05;2.2751e-05;0.00010057
107;boundary;100;0.00658931;0.00355371;0.00802113
107;calc iter;100;0.648159;0.644138;0.653189
107;calc total;1;64.8699;64.8699;64.8699
107;total;1;76.7852;76.7852;76.7852
131;initialize;1;5.99524;5.99524;5.99524
131;async;100;0.00908663;0.00142325;0.0152817
131;inner;100;0.632874;0.628805;0.643904
131;wait;100;3.49592e-05;1.8736e-05;0.000158958
131;boundary;100;0.00614897;0.0041313;0.00736099
131;calc iter;100;0.648146;0.64513;0.652127
131;calc total;1;64.8699;64.8699;64.8699
131;total;1;76.8059;76.8059;76.8059
156;initialize;1;5.9855;5.9855;5.9855
156;async;100;0.0114029;0.00144229;0.0188299
156;inner;100;0.629832;0.621487;0.64638
156;wait;100;4.25017e-05;2.0305e-05;0.000106878
156;boundary;100;0.00649403;0.00349714;0.00705488
156;calc iter;100;0.647773;0.641593;0.65175
156;calc total;1;64.8699;64.8699;64.8699
156;total;1;76.7962;76.7962;76.7962
108;initialize;1;5.97671;5.97671;5.97671
108;async;100;0.0122133;0.00152162;0.0164444
108;inner;100;0.627727;0.613964;0.648295
108;wait;100;5.9743e-05;2.3327e-05;0.000159026
108;boundary;100;0.00784706;0.00209339;0.00818697
108;calc iter;100;0.64785;0.628936;0.656924
108;calc total;1;64.8699;64.8699;64.8699
108;total;1;76.7852;76.7852;76.7852
132;initialize;1;5.99528;5.99528;5.99528
132;async;100;0.0358771;0.00141452;0.0419294
132;inner;100;0.608359;0.60038;0.638517
132;wait;100;3.47405e-05;1.6529e-05;0.000165505
157;initialize;1;5.98557;5.98557;5.98557
157;async;100;0.0107309;0.00143101;0.018738
157;inner;100;0.630459;0.625774;0.647359
157;wait;100;3.94659e-05;2.1411e-05;8.6223e-05
157;boundary;100;0.00644898;0.0036643;0.00745157
157;calc iter;100;0.64768;0.642223;0.655832
157;calc total;1;64.8699;64.8699;64.8699
157;total;1;76.7963;76.7963;76.7963
109;initialize;1;5.96483;5.96483;5.96483
109;async;100;0.0193486;0.00140908;0.0229627
109;inner;100;0.621042;0.613993;0.643607
109;wait;100;4.10337e-05;1.9332e-05;0.000148524
109;boundary;100;0.00730639;0.00231266;0.00812861
109;calc iter;100;0.64774;0.636266;0.65411
109;calc total;1;64.8699;64.8699;64.8699
109;total;1;76.7734;76.7734;76.7734
132;boundary;100;0.00342744;0.00206936;0.00398086
132;calc iter;100;0.6477;0.642878;0.651663
132;calc total;1;64.8699;64.8699;64.8699
132;total;1;76.8059;76.8059;76.8059
158;initialize;1;5.98553;5.98553;5.98553
158;async;100;0.0135982;0.00145848;0.0292919
158;inner;100;0.626617;0.622338;0.645564
158;wait;100;4.43372e-05;2.9937e-05;0.000154675
158;boundary;100;0.00730981;0.00408612;0.00868602
158;calc iter;100;0.647572;0.640381;0.664388
158;calc total;1;64.8699;64.8699;64.8699
158;total;1;76.7962;76.7962;76.7962
110;initialize;1;5.97666;5.97666;5.97666
110;async;100;0.0182047;0.00172852;0.0218139
110;inner;100;0.622341;0.618387;0.643417
110;wait;100;3.92179e-05;2.109e-05;0.000121197
110;boundary;100;0.00708175;0.00345785;0.00798355
110;calc iter;100;0.647669;0.638487;0.650985
110;calc total;1;64.8699;64.8699;64.8699
110;total;1;76.7852;76.7852;76.7852
133;initialize;1;5.99526;5.99526;5.99526
133;async;100;0.0269328;0.0014337;0.0312178
133;inner;100;0.61673;0.610144;0.64166
133;wait;100;3.0484e-05;1.6232e-05;9.0095e-05
133;boundary;100;0.0038265;0.0024486;0.0056486
133;calc iter;100;0.647521;0.642233;0.651284
133;calc total;1;64.8699;64.8699;64.8699
133;total;1;76.8059;76.8059;76.8059
159;initialize;1;5.98552;5.98552;5.98552
159;async;100;0.0131777;0.00139215;0.0437658
159;inner;100;0.626124;0.621047;0.646135
159;wait;100;4.71678e-05;3.3441e-05;0.000106878
159;boundary;100;0.00805846;0.00386939;0.0087808
159;calc iter;100;0.647409;0.638896;0.675923
159;calc total;1;64.8699;64.8699;64.8699
159;total;1;76.7962;76.7962;76.7962
111;initialize;1;5.96346;5.96346;5.96346
111;async;100;0.0187978;0.00138574;0.0240789
111;inner;100;0.622736;0.618172;0.643675
111;wait;100;3.82678e-05;2.1735e-05;0.000108692
111;boundary;100;0.0059968;0.00348164;0.00714344
111;calc iter;100;0.647571;0.641555;0.652324
111;calc total;1;64.8699;64.8699;64.8699
111;total;1;76.772;76.772;76.772
134;initialize;1;5.99524;5.99524;5.99524
134;async;100;0.0278177;0.00144423;0.035135
134;inner;100;0.614562;0.606254;0.63805
134;wait;100;3.50926e-05;2.0199e-05;0.000187152
134;boundary;100;0.00498622;0.00406344;0.00612286
134;calc iter;100;0.647403;0.638855;0.651696
134;calc total;1;64.8699;64.8699;64.8699
134;total;1;76.8059;76.8059;76.8059
160;initialize;1;5.98554;5.98554;5.98554
160;async;100;0.0129987;0.00129685;0.0238535
160;inner;100;0.626649;0.622533;0.644265
160;wait;100;4.59862e-05;3.0984e-05;0.000120108
160;boundary;100;0.00770252;0.00467781;0.0086504
160;calc iter;100;0.647398;0.6356;0.656005
160;calc total;1;64.8699;64.8699;64.8699
160;total;1;76.7962;76.7962;76.7962
112;initialize;1;5.97667;5.97667;5.97667
112;async;100;0.0188408;0.00134008;0.0238278
112;inner;100;0.622489;0.618722;0.639083
112;wait;100;4.24475e-05;2.6421e-05;0.000275275
112;boundary;100;0.00608663;0.00516162;0.00789634
112;calc iter;100;0.647461;0.639614;0.650663
112;calc total;1;64.8699;64.8699;64.8699
112;total;1;76.7852;76.7852;76.7852
135;initialize;1;5.9953;5.9953;5.9953
135;async;100;0.0310166;0.0014371;0.0393068
135;inner;100;0.609342;0.600707;0.639078
135;wait;100;4.87965e-05;3.0535e-05;0.000120067
135;boundary;100;0.0068282;0.00359895;0.00760688
135;calc iter;100;0.647237;0.635651;0.653199
135;calc total;1;64.8699;64.8699;64.8699
135;total;1;76.8059;76.8059;76.8059
161;initialize;1;5.98556;5.98556;5.98556
161;async;100;0.0157129;0.00144967;0.0252566
161;inner;100;0.62512;0.621129;0.643257
161;wait;100;4.1341e-05;2.5929e-05;0.000153115
161;boundary;100;0.00664252;0.00511328;0.0076454
161;calc iter;100;0.647519;0.641466;0.657067
161;calc total;1;64.8699;64.8699;64.8699
161;total;1;76.7963;76.7963;76.7963
113;initialize;1;5.97673;5.97673;5.97673
113;async;100;0.0236433;0.00148462;0.0283995
113;inner;100;0.615956;0.612205;0.632282
113;wait;100;4.7853e-05;3.0896e-05;0.000275025
113;boundary;100;0.00764192;0.00690858;0.0088019
113;calc iter;100;0.647291;0.638029;0.652643
113;calc total;1;64.8699;64.8699;64.8699
113;total;1;76.7853;76.7853;76.7853
136;initialize;1;5.99526;5.99526;5.99526
136;async;100;0.0395701;0.00140676;0.0492973
136;inner;100;0.598999;0.590698;0.634419
136;wait;100;4.86185e-05;3.6816e-05;0.000167936
136;boundary;100;0.00839437;0.00604965;0.00892939
136;calc iter;100;0.647014;0.634522;0.661807
136;calc total;1;64.8699;64.8699;64.8699
136;total;1;76.8059;76.8059;76.8059
162;initialize;1;5.98553;5.98553;5.98553
162;async;100;0.0147563;0.00122845;0.0259379
162;inner;100;0.626194;0.622885;0.644089
162;wait;100;3.62678e-05;2.0321e-05;0.000158625
162;boundary;100;0.0066453;0.00470167;0.00733236
162;calc iter;100;0.647634;0.640102;0.658397
162;calc total;1;64.8699;64.8699;64.8699
162;total;1;76.7962;76.7962;76.7962
114;initialize;1;5.97674;5.97674;5.97674
114;async;100;0.020098;0.000994364;0.0258413
114;inner;100;0.618589;0.615652;0.641502
114;wait;100;5.26119e-05;3.7151e-05;0.00020136
114;boundary;100;0.0084493;0.00453817;0.00887659
114;calc iter;100;0.647192;0.640306;0.652967
114;calc total;1;64.8699;64.8699;64.8699
114;total;1;76.7852;76.7852;76.7852
137;initialize;1;5.99532;5.99532;5.99532
137;async;100;0.0389583;0.00140211;0.0537162
137;inner;100;0.599796;0.593347;0.633976
137;wait;100;4.94945e-05;3.2596e-05;0.000301681
137;boundary;100;0.00828602;0.00631143;0.00892003
137;calc iter;100;0.647092;0.635669;0.662302
137;calc total;1;64.8699;64.8699;64.8699
137;total;1;76.8059;76.8059;76.8059
163;initialize;1;5.98554;5.98554;5.98554
163;async;100;0.0140928;0.00141321;0.0251924
163;inner;100;0.626832;0.619971;0.642593
163;wait;100;3.51135e-05;2.2798e-05;0.000189453
163;boundary;100;0.00677244;0.00396484;0.00732835
163;calc iter;100;0.647734;0.634717;0.65945
163;calc total;1;64.8699;64.8699;64.8699
163;total;1;76.7962;76.7962;76.7962
115;initialize;1;5.97668;5.97668;5.97668
115;async;100;0.0183473;0.00137624;0.0262919
115;inner;100;0.621347;0.616092;0.640728
115;wait;100;4.97839e-05;3.1176e-05;0.000257592
115;boundary;100;0.00761383;0.00498262;0.00862358
115;calc iter;100;0.64736;0.638062;0.655072
115;calc total;1;64.8699;64.8699;64.8699
115;total;1;76.7852;76.7852;76.7852
138;initialize;1;5.99528;5.99528;5.99528
138;async;100;0.0305257;0.00139088;0.0460867
138;inner;100;0.610025;0.603448;0.638547
138;wait;100;4.71967e-05;3.0434e-05;0.000182734
138;boundary;100;0.00673219;0.00379011;0.00739245
138;calc iter;100;0.647331;0.637109;0.66287
138;calc total;1;64.8699;64.8699;64.8699
138;total;1;76.8059;76.8059;76.8059
164;initialize;1;5.98552;5.98552;5.98552
164;async;100;0.00946972;0.00142109;0.0203796
164;inner;100;0.631598;0.621467;0.649544
164;wait;100;4.06971e-05;2.0789e-05;0.000154147
164;boundary;100;0.00671658;0.00316191;0.00754889
164;calc iter;100;0.647827;0.636181;0.655825
164;calc total;1;64.8699;64.8699;64.8699
164;total;1;76.7962;76.7962;76.7962
116;initialize;1;5.96864;5.96864;5.96864
116;async;100;0.0148223;0.00141168;0.0205178
116;inner;100;0.62636;0.622525;0.644168
116;wait;100;3.95367e-05;2.6229e-05;9.3507e-05
116;boundary;100;0.00628901;0.00339488;0.00694878
116;calc iter;100;0.647513;0.639405;0.653329
116;calc total;1;64.8699;64.8699;64.8699
116;total;1;76.7772;76.7772;76.7772
139;initialize;1;5.99525;5.99525;5.99525
139;async;100;0.0307292;0.00141641;0.0455921
139;inner;100;0.611429;0.60443;0.63567
139;wait;100;3.76374e-05;1.956e-05;0.000241105
139;boundary;100;0.00523974;0.00439509;0.00669812
139;calc iter;100;0.647438;0.632638;0.660159
139;calc total;1;64.8699;64.8699;64.8699
139;total;1;76.8059;76.8059;76.8059
165;initialize;1;5.98556;5.98556;5.98556
165;async;100;0.00406958;0.00141821;0.0154983
165;inner;100;0.637171;0.624046;0.652444
165;wait;100;3.76993e-05;2.0294e-05;0.00014733
165;boundary;100;0.00658954;0.00217199;0.00725053
165;calc iter;100;0.647869;0.631711;0.660592
165;calc total;1;64.8699;64.8699;64.8699
165;total;1;76.7963;76.7963;76.7963
117;initialize;1;5.96724;5.96724;5.96724
117;async;100;0.0129059;0.00137076;0.0180371
117;inner;100;0.628858;0.621679;0.644666
117;wait;100;4.24349e-05;2.4625e-05;0.000104915
117;boundary;100;0.00582691;0.00342374;0.00687979
117;calc iter;100;0.647635;0.642604;0.651349
117;calc total;1;64.8699;64.8699;64.8699
117;total;1;76.7758;76.7758;76.7758
140;initialize;1;5.99529;5.99529;5.99529
140;async;100;0.0288643;0.00145887;0.0389548
140;inner;100;0.614395;0.606026;0.639109
140;wait;100;3.3835e-05;1.971e-05;9.5436e-05
140;boundary;100;0.00429507;0.00276758;0.00576479
140;calc iter;100;0.64759;0.640019;0.652747
140;calc total;1;64.8699;64.8699;64.8699
140;total;1;76.8059;76.8059;76.8059
166;initialize;1;5.98553;5.98553;5.98553
166;async;100;0.0132806;0.00140888;0.0242855
166;inner;100;0.628016;0.613624;0.646638
166;wait;100;3.80334e-05;1.894e-05;0.000112543
166;boundary;100;0.00652843;0.00219375;0.00717268
166;calc iter;100;0.647865;0.6341;0.654165
166;calc total;1;64.8699;64.8699;64.8699
166;total;1;76.7962;76.7962;76.7962
118;initialize;1;5.97671;5.97671;5.97671
118;async;100;0.0153948;0.00140354;0.0214632
118;inner;100;0.626348;0.6149;0.642957
118;wait;100;4.85611e-05;2.7972e-05;0.000169802
118;boundary;100;0.0059297;0.00307492;0.0070708
118;calc iter;100;0.647723;0.637572;0.650616
118;calc total;1;64.8699;64.8699;64.8699
118;total;1;76.7852;76.7852;76.7852
141;initialize;1;5.99525;5.99525;5.99525
141;async;100;0.0319603;0.00145565;0.0414177
141;inner;100;0.612022;0.602856;0.63884
141;wait;100;2.91379e-05;1.682e-05;0.000119224
141;boundary;100;0.00362373;0.00206875;0.00454569
141;calc iter;100;0.647637;0.643322;0.651552
141;calc total;1;64.8699;64.8699;64.8699
141;total;1;76.8059;76.8059;76.8059
167;initialize;1;5.98554;5.98554;5.98554
167;async;100;0.0167322;0.00148928;0.0269349
167;inner;100;0.624607;0.609564;0.641627
167;wait;100;3.45475e-05;1.6481e-05;0.000228425
167;boundary;100;0.00651227;0.00218502;0.00758472
167;calc iter;100;0.647888;0.630876;0.659153
167;calc total;1;64.8699;64.8699;64.8699
167;total;1;76.7963;76.7963;76.7963
119;initialize;1;5.97385;5.97385;5.97385
119;async;100;0.0167511;0.00138179;0.0212541
119;inner;100;0.625376;0.609409;0.644095
119;wait;100;4.32404e-05;2.3039e-05;0.000111274
119;boundary;100;0.00565062;0.00222239;0.0071077
119;calc iter;100;0.647822;0.630819;0.649842
119;calc total;1;64.8699;64.8699;64.8699
119;total;1;76.7824;76.7824;76.7824
142;initialize;1;5.9953;5.9953;5.9953
142;async;100;0.0268179;0.00138936;0.03462
142;inner;100;0.616645;0.606316;0.640565
142;wait;100;3.81886e-05;2.0568e-05;0.000148504
142;boundary;100;0.00414006;0.00225652;0.00491917
142;calc iter;100;0.647643;0.643493;0.651191
142;calc total;1;64.8699;64.8699;64.8699
142;total;1;76.8059;76.8059;76.8059
143;initialize;1;5.99529;5.99529;5.99529
143;async;100;0.0260553;0.00146057;0.0393917
143;inner;100;0.617333;0.603198;0.641132
143;wait;100;3.79499e-05;2.022e-05;0.000156154
143;boundary;100;0.00428224;0.00213902;0.00566636
143;calc iter;100;0.64771;0.641529;0.652287
143;calc total;1;64.8699;64.8699;64.8699
143;total;1;76.8059;76.8059;76.8059
173;initialize;1;5.99133;5.99133;5.99133
173;async;100;0.0209121;0.00132897;0.0384643
173;inner;100;0.618391;0.613517;0.639184
173;wait;100;5.43162e-05;3.7418e-05;0.000170129
173;boundary;100;0.00827596;0.00556933;0.0088858
173;calc iter;100;0.647636;0.635991;0.666801
173;calc total;1;64.8699;64.8699;64.8699
173;total;1;76.7999;76.7999;76.7999
174;initialize;1;5.99135;5.99135;5.99135
174;async;100;0.0218268;0.00131174;0.0313879
174;inner;100;0.61795;0.610775;0.637663
174;wait;100;4.8179e-05;1.9357e-05;0.000273453
174;boundary;100;0.00790138;0.00372819;0.00876332
174;calc iter;100;0.647728;0.631202;0.662297
174;calc total;1;64.8699;64.8699;64.8699
174;total;1;76.7999;76.7999;76.7999
175;initialize;1;5.99136;5.99136;5.99136
175;async;100;0.0142992;0.00132485;0.0251002
175;inner;100;0.627055;0.620049;0.643705
175;wait;100;4.48168e-05;2.2544e-05;0.00010937
175;boundary;100;0.00641967;0.0033877;0.00791091
175;calc iter;100;0.64782;0.641134;0.655436
175;calc total;1;64.8699;64.8699;64.8699
175;total;1;76.7999;76.7999;76.7999
176;initialize;1;5.99133;5.99133;5.99133
176;async;100;0.0110715;0.00167627;0.018294
176;inner;100;0.632086;0.627682;0.648324
176;wait;100;3.76717e-05;2.4047e-05;0.000219965
176;boundary;100;0.00471658;0.00351957;0.00760583
176;calc iter;100;0.647913;0.641914;0.657733
176;calc total;1;64.8699;64.8699;64.8699
176;total;1;76.7999;76.7999;76.7999
177;initialize;1;5.99132;5.99132;5.99132
177;async;100;0.0170792;0.00149391;0.0216684
177;inner;100;0.625256;0.621133;0.64189
177;wait;100;3.73121e-05;2.6316e-05;0.000150106
177;boundary;100;0.00544845;0.0039964;0.00630923
177;calc iter;100;0.647823;0.643093;0.651174
177;calc total;1;64.8699;64.8699;64.8699
177;total;1;76.7999;76.7999;76.7999
178;initialize;1;5.99137;5.99137;5.99137
178;async;100;0.0165494;0.00135721;0.0219049
178;inner;100;0.626167;0.621282;0.641409
178;wait;100;3.41262e-05;1.9481e-05;0.000217778
178;boundary;100;0.00508183;0.00394054;0.00664284
178;calc iter;100;0.647834;0.64051;0.651732
178;calc total;1;64.8699;64.8699;64.8699
178;total;1;76.7999;76.7999;76.7999
179;initialize;1;5.99133;5.99133;5.99133
179;async;100;0.0161711;0.00137457;0.0289524
179;inner;100;0.626555;0.618899;0.642649
179;wait;100;3.68644e-05;2.0721e-05;0.000112205
179;boundary;100;0.00507755;0.00378796;0.00637481
179;calc iter;100;0.647843;0.643136;0.653327
179;calc total;1;64.8699;64.8699;64.8699
179;total;1;76.7999;76.7999;76.7999
180;initialize;1;5.99138;5.99138;5.99138
180;async;100;0.0113434;0.00136227;0.019968
180;inner;100;0.629702;0.623411;0.653775
180;wait;100;5.0078e-05;2.9504e-05;0.000165291
180;boundary;100;0.00655579;0.00446874;0.00792648
180;calc iter;100;0.647654;0.640141;0.680436
180;calc total;1;64.8699;64.8699;64.8699
180;total;1;76.7999;76.7999;76.7999
181;initialize;1;5.9914;5.9914;5.9914
181;async;100;0.00950328;0.00138231;0.0426017
181;inner;100;0.630833;0.621575;0.646127
181;wait;100;4.25198e-05;2.2122e-05;8.8513e-05
181;boundary;100;0.00720817;0.00352612;0.00876481
181;calc iter;100;0.647589;0.641522;0.681553
181;calc total;1;64.8699;64.8699;64.8699
181;total;1;76.7999;76.7999;76.7999
182;initialize;1;5.99137;5.99137;5.99137
182;async;100;0.00807255;0.000955304;0.0456438
182;inner;100;0.631851;0.624251;0.645627
182;wait;100;4.35727e-05;2.9789e-05;0.00010333
182;boundary;100;0.00749929;0.00375234;0.00859088
182;calc iter;100;0.647469;0.635438;0.685757
182;calc total;1;64.8699;64.8699;64.8699
182;total;1;76.7999;76.7999;76.7999
183;initialize;1;5.99134;5.99134;5.99134
183;async;100;0.00919961;0.00100026;0.0294606
183;inner;100;0.630616;0.623404;0.645912
183;wait;100;4.30684e-05;2.5713e-05;0.000122242
183;boundary;100;0.00752682;0.00378979;0.00894717
183;calc iter;100;0.647388;0.636614;0.680444
183;calc total;1;64.8699;64.8699;64.8699
183;total;1;76.7999;76.7999;76.7999
184;initialize;1;5.99138;5.99138;5.99138
184;async;100;0.0139255;0.00138265;0.022815
184;inner;100;0.626563;0.62182;0.641976
184;wait;100;4.33766e-05;2.6158e-05;0.000201062
184;boundary;100;0.00694491;0.00556614;0.00854309
184;calc iter;100;0.647479;0.632193;0.660259
184;calc total;1;64.8699;64.8699;64.8699
184;total;1;76.7999;76.7999;76.7999
185;initialize;1;5.9914;5.9914;5.9914
185;async;100;0.0102227;0.000955369;0.0244822
185;inner;100;0.630425;0.620676;0.64463
185;wait;100;4.01414e-05;2.6213e-05;0.000119574
185;boundary;100;0.00690614;0.00411784;0.00810677
185;calc iter;100;0.647596;0.635289;0.657695
185;calc total;1;64.8699;64.8699;64.8699
185;total;1;76.7999;76.7999;76.7999
186;initialize;1;5.99137;5.99137;5.99137
186;async;100;0.0115348;0.00114287;0.026423
186;inner;100;0.629129;0.614791;0.643591
186;wait;100;4.05227e-05;2.1614e-05;0.00017577
186;boundary;100;0.00697966;0.00411244;0.00794342
186;calc iter;100;0.647686;0.640349;0.657844
186;calc total;1;64.8699;64.8699;64.8699
186;total;1;76.7999;76.7999;76.7999
187;initialize;1;5.9914;5.9914;5.9914
187;async;100;0.0121979;0.00134015;0.033525
187;inner;100;0.628299;0.614605;0.642881
187;wait;100;4.20752e-05;2.5465e-05;0.000202779
187;boundary;100;0.0072204;0.003404;0.007951
187;calc iter;100;0.647761;0.622398;0.668265
187;calc total;1;64.8699;64.8699;64.8699
187;total;1;76.7999;76.7999;76.7999
188;initialize;1;5.99139;5.99139;5.99139
188;async;100;0.00636615;0.00136198;0.0156527
188;inner;100;0.634572;0.618151;0.657258
188;wait;100;3.96103e-05;1.816e-05;0.000105758
188;boundary;100;0.00685188;0.00306874;0.0081118
188;calc iter;100;0.647832;0.631607;0.667077
188;calc total;1;64.8699;64.8699;64.8699
188;total;1;76.7999;76.7999;76.7999
189;initialize;1;5.99141;5.99141;5.99141
189;async;100;0.00670499;0.00135136;0.0133756
189;inner;100;0.634427;0.615985;0.64757
189;wait;100;4.39251e-05;2.2049e-05;0.000142568
189;boundary;100;0.00671239;0.00236474;0.00917262
189;calc iter;100;0.64789;0.631749;0.660215
189;calc total;1;64.8699;64.8699;64.8699
189;total;1;76.7999;76.7999;76.7999
190;initialize;1;5.9914;5.9914;5.9914
190;async;100;0.00813024;0.00139433;0.0293957
190;inner;100;0.632974;0.612949;0.647054
190;wait;100;3.92447e-05;1.5953e-05;0.000107319
190;boundary;100;0.0067751;0.0021042;0.00800535
190;calc iter;100;0.647921;0.62458;0.654725
190;calc total;1;64.8699;64.8699;64.8699
190;total;1;76.7999;76.7999;76.7999
191;initialize;1;5.99139;5.99139;5.99139
191;async;100;0.0133938;0.00138899;0.024976
191;inner;100;0.627488;0.602179;0.646792
191;wait;100;4.92664e-05;2.1254e-05;0.000152409
191;boundary;100;0.00704279;0.00218233;0.00810837
191;calc iter;100;0.647976;0.624018;0.663519
191;calc total;1;64.8699;64.8699;64.8699
191;total;1;76.7999;76.7999;76.7999
192;initialize;1;5.84277;5.84277;5.84277
192;async;100;0.0237409;0.00137112;0.0306288
192;inner;100;0.617269;0.590608;0.641285
192;wait;100;4.3539e-05;2.2649e-05;0.000130327
192;boundary;100;0.00718963;0.00212444;0.00797686
192;calc iter;100;0.648246;0.614567;0.654413
192;calc total;1;64.8699;64.8699;64.8699
192;total;1;76.6534;76.6534;76.6534
193;initialize;1;5.84274;5.84274;5.84274
193;async;100;0.0218448;0.00145102;0.035439
193;inner;100;0.618987;0.593978;0.640376
193;wait;100;4.63372e-05;1.7472e-05;0.000147722
193;boundary;100;0.00731048;0.00210243;0.00807269
193;calc iter;100;0.648191;0.615878;0.655451
193;calc total;1;64.8699;64.8699;64.8699
193;total;1;76.6534;76.6534;76.6534
194;initialize;1;5.84276;5.84276;5.84276
194;async;100;0.0214104;0.00142138;0.0394828
194;inner;100;0.619007;0.59931;0.642286
194;wait;100;4.47348e-05;2.0671e-05;0.000101771
194;boundary;100;0.00764984;0.0023855;0.008193
194;calc iter;100;0.648114;0.624829;0.661284
194;calc total;1;64.8699;64.8699;64.8699
194;total;1;76.6534;76.6534;76.6534
195;initialize;1;5.84273;5.84273;5.84273
195;async;100;0.0211231;0.00135451;0.0392477
195;inner;100;0.619055;0.606155;0.6418
195;wait;100;4.95089e-05;1.7985e-05;0.000130989
195;boundary;100;0.00779554;0.00314264;0.00881451
195;calc iter;100;0.648025;0.630507;0.660946
195;calc total;1;64.8699;64.8699;64.8699
195;total;1;76.6534;76.6534;76.6534
196;initialize;1;5.84272;5.84272;5.84272
196;async;100;0.0227895;0.0013875;0.0419655
196;inner;100;0.617607;0.609951;0.641716
196;wait;100;4.39911e-05;2.1094e-05;0.00013311
196;boundary;100;0.00746025;0.00346439;0.00867209
196;calc iter;100;0.647903;0.637568;0.663359
196;calc total;1;64.8699;64.8699;64.8699
196;total;1;76.6534;76.6534;76.6534
197;initialize;1;5.8428;5.8428;5.8428
197;async;100;0.0183515;0.000669618;0.0374025
197;inner;100;0.624554;0.615734;0.644209
197;wait;100;3.0186e-05;1.92e-05;0.000119928
197;boundary;100;0.00488254;0.00326376;0.00871027
197;calc iter;100;0.64782;0.639286;0.661194
197;calc total;1;64.8699;64.8699;64.8699
197;total;1;76.6534;76.6534;76.6534
198;initialize;1;5.84281;5.84281;5.84281
198;async;100;0.016504;0.00133939;0.0321638
198;inner;100;0.623871;0.618902;0.641353
198;wait;100;4.57552e-05;2.7133e-05;0.000133268
198;boundary;100;0.00724772;0.00395551;0.00875268
198;calc iter;100;0.64767;0.639646;0.656462
198;calc total;1;64.8699;64.8699;64.8699
198;total;1;76.6534;76.6534;76.6534
199;initialize;1;5.84275;5.84275;5.84275
199;async;100;0.0130568;0.00161534;0.0313665
199;inner;100;0.627338;0.616493;0.646509
199;wait;100;5.01267e-05;2.7862e-05;9.7545e-05
199;boundary;100;0.00724027;0.00283361;0.00893301
199;calc iter;100;0.647687;0.639248;0.663644
199;calc total;1;64.8699;64.8699;64.8699
199;total;1;76.6534;76.6534;76.6534
200;initialize;1;5.84272;5.84272;5.84272
200;async;100;0.017878;0.00143514;0.0244786
200;inner;100;0.624166;0.61895;0.640414
200;wait;100;4.23658e-05;2.184e-05;0.000134063
200;boundary;100;0.00562829;0.00333231;0.00754679
200;calc iter;100;0.647717;0.641967;0.652355
200;calc total;1;64.8699;64.8699;64.8699
200;total;1;76.6534;76.6534;76.6534
201;initialize;1;5.84277;5.84277;5.84277
201;async;100;0.015455;0.0014137;0.0223715
201;inner;100;0.62574;0.619759;0.642404
201;wait;100;4.60805e-05;2.2272e-05;9.9078e-05
201;boundary;100;0.00641668;0.00382062;0.00749993
201;calc iter;100;0.64766;0.64279;0.651528
201;calc total;1;64.8699;64.8699;64.8699
201;total;1;76.6534;76.6534;76.6534
202;initialize;1;5.84281;5.84281;5.84281
202;async;100;0.0165126;0.00135181;0.0227882
202;inner;100;0.62491;0.619058;0.640265
202;wait;100;4.16856e-05;2.4561e-05;0.000215907
202;boundary;100;0.00618633;0.00309051;0.00738146
202;calc iter;100;0.647652;0.641381;0.652356
202;calc total;1;64.8699;64.8699;64.8699
202;total;1;76.6535;76.6535;76.6535
203;initialize;1;5.84278;5.84278;5.84278
203;async;100;0.0138796;0.000682335;0.0227906
203;inner;100;0.628226;0.622538;0.644971
203;wait;100;3.69453e-05;2.5108e-05;8.7708e-05
203;boundary;100;0.00553684;0.00290794;0.00689249
203;calc iter;100;0.647681;0.642848;0.652963
203;calc total;1;64.8699;64.8699;64.8699
203;total;1;76.6534;76.6534;76.6534
204;initialize;1;5.84277;5.84277;5.84277
204;async;100;0.0330179;0.00142891;0.0740718
204;inner;100;0.60868;0.597557;0.636698
204;wait;100;4.59888e-05;2.4048e-05;0.000102514
204;boundary;100;0.005509;0.00303674;0.00803875
204;calc iter;100;0.647255;0.636921;0.684745
204;calc total;1;64.8699;64.8699;64.8699
204;total;1;76.6534;76.6534;76.6534
205;initialize;1;5.84278;5.84278;5.84278
205;async;100;0.0335783;0.0014105;0.0791038
205;inner;100;0.606552;0.594544;0.635415
205;wait;100;4.73037e-05;2.6353e-05;0.000118816
205;boundary;100;0.00696318;0.00334163;0.00894327
205;calc iter;100;0.647143;0.638036;0.700242
205;calc total;1;64.8699;64.8699;64.8699
205;total;1;76.6534;76.6534;76.6534
206;initialize;1;5.84275;5.84275;5.84275
206;async;100;0.0370084;0.00143053;0.0911667
206;inner;100;0.602105;0.585716;0.634826
206;wait;100;4.91792e-05;3.3792e-05;0.00013394
206;boundary;100;0.00783689;0.00377579;0.00886905
206;calc iter;100;0.647002;0.626885;0.709015
206;calc total;1;64.8699;64.8699;64.8699
206;total;1;76.6534;76.6534;76.6534
207;initialize;1;5.84277;5.84277;5.84277
207;async;100;0.0349222;0.00143952;0.0750965
207;inner;100;0.604513;0.589822;0.635841
207;wait;100;5.23437e-05;3.0968e-05;0.000117221
207;boundary;100;0.00743321;0.0033294;0.00885586
207;calc iter;100;0.646923;0.632792;0.685964
207;calc total;1;64.8699;64.8699;64.8699
207;total;1;76.6534;76.6534;76.6534
208;initialize;1;5.84275;5.84275;5.84275
208;async;100;0.0367905;0.00138621;0.0545708
208;inner;100;0.603115;0.591078;0.631516
208;wait;100;5.47757e-05;3.1199e-05;0.000274547
208;boundary;100;0.00705151;0.00488727;0.00897557
208;calc iter;100;0.647014;0.631688;0.667068
208;calc total;1;64.8699;64.8699;64.8699
208;total;1;76.6534;76.6534;76.6534
209;initialize;1;5.84207;5.84207;5.84207
209;async;100;0.0341943;0.00137635;0.0492413
209;inner;100;0.607744;0.595936;0.634241
209;wait;100;3.50485e-05;2.3302e-05;0.000179946
209;boundary;100;0.00519334;0.00413805;0.00664427
209;calc iter;100;0.647168;0.630745;0.669377
209;calc total;1;64.8699;64.8699;64.8699
209;total;1;76.6527;76.6527;76.6527
210;initialize;1;5.84273;5.84273;5.84273
210;async;100;0.0345999;0.00138297;0.0490143
210;inner;100;0.608539;0.595834;0.635019
210;wait;100;3.16778e-05;1.768e-05;0.00012253
210;boundary;100;0.00408112;0.00353799;0.00533596
210;calc iter;100;0.647253;0.640206;0.65542
210;calc total;1;64.8699;64.8699;64.8699
210;total;1;76.6534;76.6534;76.6534
211;initialize;1;5.84274;5.84274;5.84274
211;async;100;0.0408724;0.00136097;0.0642236
211;inner;100;0.602796;0.586984;0.63021
211;wait;100;3.0371e-05;1.7195e-05;0.000322418
211;boundary;100;0.00375516;0.0020653;0.00652791
211;calc iter;100;0.647455;0.631258;0.663822
211;calc total;1;64.8699;64.8699;64.8699
211;total;1;76.6534;76.6534;76.6534
216;initialize;1;6.01291;6.01291;6.01291
216;async;100;0.0158964;0.00135712;0.021936
216;inner;100;0.624581;0.583939;0.643419
216;wait;100;5.28995e-05;2.386e-05;8.6526e-05
216;boundary;100;0.00776572;0.00208228;0.00821481
216;calc iter;100;0.648299;0.601481;0.657139
216;calc total;1;64.8699;64.8699;64.8699
216;total;1;76.8155;76.8155;76.8155
264;initialize;1;6.0613;6.0613;6.0613
264;async;100;0.0217961;0.00145344;0.0265247
264;inner;100;0.61882;0.56476;0.645442
264;wait;100;5.13936e-05;2.2525e-05;0.000123121
264;boundary;100;0.00787291;0.00210399;0.00813334
264;calc iter;100;0.648543;0.590584;0.660983
264;calc total;1;64.8699;64.8699;64.8699
264;total;1;76.872;76.872;76.872
212;initialize;1;5.84274;5.84274;5.84274
212;async;100;0.039132;0.00138156;0.0599722
212;inner;100;0.604026;0.585569;0.635916
212;wait;100;2.94461e-05;1.7476e-05;0.000100947
212;boundary;100;0.00442565;0.00222901;0.00672038
212;calc iter;100;0.647614;0.634561;0.664282
212;calc total;1;64.8699;64.8699;64.8699
212;total;1;76.6534;76.6534;76.6534
240;initialize;1;5.97302;5.97302;5.97302
240;async;100;0.0213134;0.001422;0.0292469
240;inner;100;0.619194;0.568092;0.643916
240;wait;100;5.31883e-05;2.3482e-05;9.454e-05
240;boundary;100;0.00781142;0.0021127;0.00821737
240;calc iter;100;0.648375;0.597154;0.659238
240;calc total;1;64.8699;64.8699;64.8699
240;total;1;76.7837;76.7837;76.7837
217;initialize;1;6.01292;6.01292;6.01292
217;async;100;0.0133082;0.00155993;0.0248668
217;inner;100;0.627035;0.590837;0.646079
217;wait;100;4.42877e-05;2.0053e-05;7.9237e-05
217;boundary;100;0.00787926;0.00218936;0.00837432
217;calc iter;100;0.648269;0.607258;0.658965
217;calc total;1;64.8699;64.8699;64.8699
217;total;1;76.8155;76.8155;76.8155
265;initialize;1;6.06133;6.06133;6.06133
265;async;100;0.0198256;0.00125354;0.0255429
265;inner;100;0.620799;0.575321;0.645868
265;wait;100;4.45373e-05;2.0724e-05;8.8959e-05
265;boundary;100;0.00775749;0.00215834;0.00806209
265;calc iter;100;0.64843;0.597919;0.659101
265;calc total;1;64.8699;64.8699;64.8699
265;total;1;76.872;76.872;76.872
213;initialize;1;5.83867;5.83867;5.83867
213;async;100;0.0371115;0.00144637;0.0517344
213;inner;100;0.606087;0.587231;0.637319
213;wait;100;3.06348e-05;1.55e-05;0.000112648
213;boundary;100;0.00441224;0.00205309;0.00651004
213;calc iter;100;0.647643;0.637338;0.663471
213;calc total;1;64.8699;64.8699;64.8699
213;total;1;76.6493;76.6493;76.6493
241;initialize;1;5.97304;5.97304;5.97304
241;async;100;0.0183313;0.000979873;0.0274441
241;inner;100;0.622115;0.577087;0.646916
241;wait;100;5.34046e-05;2.0337e-05;7.8179e-05
241;boundary;100;0.00777556;0.00214447;0.00831462
241;calc iter;100;0.648278;0.597421;0.660413
241;calc total;1;64.8699;64.8699;64.8699
241;total;1;76.7837;76.7837;76.7837
218;initialize;1;6.01293;6.01293;6.01293
218;async;100;0.0137913;0.00137522;0.024921
218;inner;100;0.626601;0.595477;0.645366
218;wait;100;5.01496e-05;1.6469e-05;0.000113913
218;boundary;100;0.00774637;0.0023674;0.00825877
218;calc iter;100;0.648191;0.613102;0.659547
218;calc total;1;64.8699;64.8699;64.8699
218;total;1;76.8155;76.8155;76.8155
266;initialize;1;6.06133;6.06133;6.06133
266;async;100;0.0221866;0.00139458;0.0283171
266;inner;100;0.61826;0.580845;0.644229
266;wait;100;4.83619e-05;2.0774e-05;0.000189157
266;boundary;100;0.00780294;0.00241513;0.00813177
266;calc iter;100;0.648301;0.606714;0.658003
266;calc total;1;64.8699;64.8699;64.8699
266;total;1;76.8719;76.8719;76.8719
214;initialize;1;5.84058;5.84058;5.84058
214;async;100;0.0412174;0.00141909;0.0547964
214;inner;100;0.601775;0.581777;0.63415
214;wait;100;3.32935e-05;1.8766e-05;0.00023667
214;boundary;100;0.00464884;0.00209716;0.00658976
214;calc iter;100;0.647676;0.63794;0.656115
214;calc total;1;64.8699;64.8699;64.8699
214;total;1;76.6512;76.6512;76.6512
242;initialize;1;5.97307;5.97307;5.97307
242;async;100;0.0204156;0.00146642;0.0337858
242;inner;100;0.619944;0.582284;0.644095
242;wait;100;4.72053e-05;1.8985e-05;9.5831e-05
242;boundary;100;0.00775903;0.002429;0.00818209
242;calc iter;100;0.648168;0.612923;0.666029
242;calc total;1;64.8699;64.8699;64.8699
242;total;1;76.7836;76.7836;76.7836
219;initialize;1;6.01295;6.01295;6.01295
219;async;100;0.0148655;0.00140568;0.0261344
219;inner;100;0.625435;0.599444;0.644229
219;wait;100;6.19054e-05;2.5276e-05;0.000136201
219;boundary;100;0.00773917;0.00313549;0.00861477
219;calc iter;100;0.648104;0.620792;0.659972
219;calc total;1;64.8699;64.8699;64.8699
219;total;1;76.8155;76.8155;76.8155
267;initialize;1;6.06134;6.06134;6.06134
267;async;100;0.0151223;0.00143587;0.0222923
267;inner;100;0.625298;0.594936;0.647383
267;wait;100;5.07112e-05;2.0121e-05;0.00011161
267;boundary;100;0.00775854;0.00313322;0.00819081
267;calc iter;100;0.648233;0.617291;0.658956
267;calc total;1;64.8699;64.8699;64.8699
267;total;1;76.872;76.872;76.872
215;initialize;1;5.84272;5.84272;5.84272
215;async;100;0.046983;0.00139313;0.0630839
215;inner;100;0.595787;0.56906;0.636069
215;wait;100;3.53661e-05;1.7144e-05;0.000118941
215;boundary;100;0.00504006;0.00217767;0.00630114
215;calc iter;100;0.647847;0.63273;0.662357
215;calc total;1;64.8699;64.8699;64.8699
215;total;1;76.6534;76.6534;76.6534
243;initialize;1;5.97303;5.97303;5.97303
243;async;100;0.0154764;0.000745217;0.0334783
243;inner;100;0.624785;0.594867;0.646438
243;wait;100;5.12595e-05;2.2898e-05;9.3251e-05
243;boundary;100;0.00776055;0.00306994;0.00821238
243;calc iter;100;0.648076;0.616582;0.66811
243;calc total;1;64.8699;64.8699;64.8699
243;total;1;76.7837;76.7837;76.7837
220;initialize;1;6.01297;6.01297;6.01297
220;async;100;0.0184204;0.00138312;0.029023
220;inner;100;0.621705;0.603705;0.641695
220;wait;100;4.88456e-05;2.0154e-05;0.000126947
220;boundary;100;0.00780767;0.00341094;0.00859539
220;calc iter;100;0.647985;0.627893;0.65998
220;calc total;1;64.8699;64.8699;64.8699
220;total;1;76.8155;76.8155;76.8155
268;initialize;1;6.06127;6.06127;6.06127
268;async;100;0.0244841;0.00137118;0.0326042
268;inner;100;0.615829;0.595538;0.640631
268;wait;100;4.81268e-05;2.2076e-05;0.000188375
268;boundary;100;0.00770383;0.00344289;0.00859433
268;calc iter;100;0.648068;0.624752;0.657756
268;calc total;1;64.8699;64.8699;64.8699
268;total;1;76.8719;76.8719;76.8719
244;initialize;1;5.97302;5.97302;5.97302
244;async;100;0.0242222;0.00146096;0.0420156
244;inner;100;0.615887;0.595373;0.641141
244;wait;100;5.05238e-05;2.5818e-05;0.000177805
244;boundary;100;0.00775351;0.00337384;0.00845317
244;calc iter;100;0.647915;0.628377;0.669095
244;calc total;1;64.8699;64.8699;64.8699
244;total;1;76.7837;76.7837;76.7837
221;initialize;1;6.01298;6.01298;6.01298
221;async;100;0.0201617;0.00137069;0.0309953
221;inner;100;0.619874;0.60976;0.639454
221;wait;100;6.1476e-05;3.152e-05;0.00021741
221;boundary;100;0.00776183;0.00402913;0.00840668
221;calc iter;100;0.647862;0.634522;0.659255
221;calc total;1;64.8699;64.8699;64.8699
221;total;1;76.8155;76.8155;76.8155
269;initialize;1;6.06144;6.06144;6.06144
269;async;100;0.0221728;0.00100671;0.031803
269;inner;100;0.617941;0.605836;0.644297
269;wait;100;5.18909e-05;2.8287e-05;0.000145752
269;boundary;100;0.00777017;0.00391818;0.0086422
269;calc iter;100;0.647938;0.632943;0.65695
269;calc total;1;64.8699;64.8699;64.8699
269;total;1;76.872;76.872;76.872
245;initialize;1;5.97306;5.97306;5.97306
245;async;100;0.0219178;0.00144854;0.0417401
245;inner;100;0.617988;0.608894;0.639932
245;wait;100;4.59076e-05;2.3912e-05;0.000195292
245;boundary;100;0.00782477;0.00406259;0.00860927
245;calc iter;100;0.647779;0.633492;0.668044
245;calc total;1;64.8699;64.8699;64.8699
245;total;1;76.7836;76.7836;76.7836
222;initialize;1;6.01297;6.01297;6.01297
222;async;100;0.0254544;0.00139038;0.0364376
222;inner;100;0.615943;0.612146;0.633317
222;wait;100;3.91742e-05;2.2848e-05;0.000244083
222;boundary;100;0.00627272;0.00450333;0.00873655
222;calc iter;100;0.647711;0.638916;0.659451
222;calc total;1;64.8699;64.8699;64.8699
222;total;1;76.8155;76.8155;76.8155
270;initialize;1;6.06143;6.06143;6.06143
270;async;100;0.0233689;0.00139678;0.0328775
270;inner;100;0.617644;0.610834;0.641048
270;wait;100;5.01472e-05;3.111e-05;0.000157702
270;boundary;100;0.00671873;0.0031435;0.00825206
270;calc iter;100;0.647784;0.6419;0.656218
270;calc total;1;64.8699;64.8699;64.8699
270;total;1;76.872;76.872;76.872
246;initialize;1;5.9731;5.9731;5.9731
246;async;100;0.0242216;0.00139454;0.0426707
246;inner;100;0.61729;0.612566;0.638462
246;wait;100;4.06296e-05;2.1966e-05;0.000198539
246;boundary;100;0.00603619;0.00423838;0.00865522
246;calc iter;100;0.647591;0.632174;0.667886
246;calc total;1;64.8699;64.8699;64.8699
246;total;1;76.7837;76.7837;76.7837
223;initialize;1;6.01293;6.01293;6.01293
223;async;100;0.0155178;0.00139392;0.0298719
223;inner;100;0.624641;0.620494;0.640088
223;wait;100;4.36867e-05;2.4954e-05;0.000163644
223;boundary;100;0.0073698;0.00531253;0.00874284
223;calc iter;100;0.647574;0.637883;0.658374
223;calc total;1;64.8699;64.8699;64.8699
223;total;1;76.8155;76.8155;76.8155
271;initialize;1;6.06134;6.06134;6.06134
271;async;100;0.0124588;0.00159715;0.0275465
271;inner;100;0.628794;0.624239;0.650506
271;wait;100;4.56911e-05;2.4796e-05;0.000132396
271;boundary;100;0.00639911;0.00369705;0.00827571
271;calc iter;100;0.6477;0.640915;0.662566
271;calc total;1;64.8699;64.8699;64.8699
271;total;1;76.872;76.872;76.872
247;initialize;1;5.97302;5.97302;5.97302
247;async;100;0.0178974;0.00144484;0.0344704
247;inner;100;0.623003;0.618433;0.642002
247;wait;100;4.0647e-05;2.3797e-05;0.000120734
247;boundary;100;0.00656787;0.00322041;0.00872739
247;calc iter;100;0.647511;0.638338;0.662714
247;calc total;1;64.8699;64.8699;64.8699
247;total;1;76.7837;76.7837;76.7837
224;initialize;1;6.01295;6.01295;6.01295
224;async;100;0.0123737;0.00144029;0.0237215
224;inner;100;0.628199;0.625398;0.643017
224;wait;100;5.47311e-05;3.2234e-05;0.000181902
224;boundary;100;0.00695632;0.00416183;0.00854725
224;calc iter;100;0.647586;0.642524;0.657254
224;calc total;1;64.8699;64.8699;64.8699
224;total;1;76.8155;76.8155;76.8155
272;initialize;1;6.06134;6.06134;6.06134
272;async;100;0.0171656;0.00142896;0.0278
272;inner;100;0.624173;0.620777;0.645021
272;wait;100;4.95108e-05;3.0044e-05;0.000103385
272;boundary;100;0.00627618;0.00361249;0.0079668
272;calc iter;100;0.647666;0.640773;0.656861
272;calc total;1;64.8699;64.8699;64.8699
272;total;1;76.872;76.872;76.872
248;initialize;1;5.97304;5.97304;5.97304
248;async;100;0.0129342;0.000869289;0.0266236
248;inner;100;0.628284;0.624006;0.645716
248;wait;100;4.84607e-05;2.9519e-05;0.000133838
248;boundary;100;0.00627696;0.00326765;0.00852055
248;calc iter;100;0.647546;0.640745;0.661016
248;calc total;1;64.8699;64.8699;64.8699
248;total;1;76.7837;76.7837;76.7837
225;initialize;1;6.01296;6.01296;6.01296
225;async;100;0.00874158;0.00134363;0.0127832
225;inner;100;0.631895;0.629297;0.646039
225;wait;100;4.52057e-05;2.8741e-05;8.6637e-05
225;boundary;100;0.00689054;0.0035433;0.00799868
225;calc iter;100;0.647574;0.64332;0.653694
225;calc total;1;64.8699;64.8699;64.8699
225;total;1;76.8155;76.8155;76.8155
273;initialize;1;6.06136;6.06136;6.06136
273;async;100;0.0156226;0.000993706;0.0377349
273;inner;100;0.624853;0.620719;0.644773
273;wait;100;4.58253e-05;2.6724e-05;0.000109225
273;boundary;100;0.00703433;0.00368941;0.00765174
273;calc iter;100;0.647558;0.633613;0.664933
273;calc total;1;64.8699;64.8699;64.8699
273;total;1;76.872;76.872;76.872
249;initialize;1;5.973;5.973;5.973
249;async;100;0.0158082;0.00137197;0.0260357
249;inner;100;0.624256;0.620513;0.643695
249;wait;100;5.36353e-05;2.6688e-05;0.000146572
249;boundary;100;0.00730285;0.00409611;0.0087718
249;calc iter;100;0.647422;0.641397;0.6564
249;calc total;1;64.8699;64.8699;64.8699
249;total;1;76.7836;76.7836;76.7836
226;initialize;1;6.01295;6.01295;6.01295
226;async;100;0.00459458;0.0014019;0.00788811
226;inner;100;0.636978;0.634896;0.64928
226;wait;100;4.07739e-05;2.3524e-05;0.000126177
226;boundary;100;0.00600316;0.00535891;0.00695535
226;calc iter;100;0.647618;0.643039;0.656192
226;calc total;1;64.8699;64.8699;64.8699
226;total;1;76.8155;76.8155;76.8155
274;initialize;1;6.06139;6.06139;6.06139
274;async;100;0.018238;0.00136971;0.0454098
274;inner;100;0.621801;0.615838;0.642311
274;wait;100;4.97695e-05;2.9295e-05;0.000164948
274;boundary;100;0.00744888;0.00486958;0.00874937
274;calc iter;100;0.64754;0.637252;0.672407
274;calc total;1;64.8699;64.8699;64.8699
274;total;1;76.872;76.872;76.872
250;initialize;1;5.97308;5.97308;5.97308
250;async;100;0.0170356;0.00151218;0.0224625
250;inner;100;0.623535;0.617976;0.64172
250;wait;100;4.79501e-05;2.2166e-05;0.000157957
250;boundary;100;0.00679984;0.00369307;0.00806966
250;calc iter;100;0.647421;0.64212;0.651422
250;calc total;1;64.8699;64.8699;64.8699
250;total;1;76.7837;76.7837;76.7837
227;initialize;1;6.01298;6.01298;6.01298
227;async;100;0.0117821;0.00137813;0.0176199
227;inner;100;0.628847;0.62647;0.64142
227;wait;100;4.19651e-05;2.698e-05;0.000185266
227;boundary;100;0.00689647;0.0042996;0.00850735
227;calc iter;100;0.64757;0.643055;0.65306
227;calc total;1;64.8699;64.8699;64.8699
227;total;1;76.8155;76.8155;76.8155
275;initialize;1;6.0613;6.0613;6.0613
275;async;100;0.017266;0.0010328;0.0434336
275;inner;100;0.62178;0.616797;0.645399
275;wait;100;5.41773e-05;3.4353e-05;0.000102462
275;boundary;100;0.00824945;0.00352907;0.00890588
275;calc iter;100;0.647352;0.633272;0.673395
275;calc total;1;64.8699;64.8699;64.8699
275;total;1;76.8719;76.8719;76.8719
251;initialize;1;5.97309;5.97309;5.97309
251;async;100;0.0123182;0.000832011;0.0192552
251;inner;100;0.628097;0.62237;0.646344
251;wait;100;4.32203e-05;2.4521e-05;8.9274e-05
251;boundary;100;0.0069385;0.00309852;0.00862614
251;calc iter;100;0.647399;0.64051;0.653262
251;calc total;1;64.8699;64.8699;64.8699
251;total;1;76.7837;76.7837;76.7837
228;initialize;1;6.01296;6.01296;6.01296
228;async;100;0.0240232;0.00138902;0.034431
228;inner;100;0.617288;0.605987;0.640446
228;wait;100;5.33049e-05;2.7663e-05;0.000166786
228;boundary;100;0.00583581;0.00457418;0.00737442
228;calc iter;100;0.647203;0.642493;0.653518
228;calc total;1;64.8699;64.8699;64.8699
228;total;1;76.8155;76.8155;76.8155
276;initialize;1;6.06127;6.06127;6.06127
276;async;100;0.0232176;0.00140979;0.0521056
276;inner;100;0.61595;0.611207;0.640133
276;wait;100;7.17963e-05;4.425e-05;0.000176095
276;boundary;100;0.00782705;0.0052022;0.00893532
252;initialize;1;5.97304;5.97304;5.97304
252;async;100;0.0497156;0.00150436;0.062507
252;inner;100;0.590166;0.579529;0.640046
252;wait;100;5.80273e-05;2.5068e-05;0.000132959
252;boundary;100;0.00684665;0.00381373;0.00814268
252;calc iter;100;0.646789;0.638048;0.653201
252;calc total;1;64.8699;64.8699;64.8699
252;total;1;76.7837;76.7837;76.7837
229;initialize;1;6.01295;6.01295;6.01295
229;async;100;0.0214802;0.00139828;0.0382644
229;inner;100;0.618312;0.610016;0.640302
229;wait;100;4.6633e-05;2.5486e-05;0.000148786
229;boundary;100;0.00710317;0.00472173;0.00864514
229;calc iter;100;0.646944;0.638302;0.666514
229;calc total;1;64.8699;64.8699;64.8699
229;total;1;76.8155;76.8155;76.8155
276;calc iter;100;0.647068;0.631374;0.674407
276;calc total;1;64.8699;64.8699;64.8699
276;total;1;76.8719;76.8719;76.8719
253;initialize;1;5.97307;5.97307;5.97307
253;async;100;0.0570562;0.00144147;0.0777925
253;inner;100;0.581213;0.569076;0.635644
253;wait;100;5.04083e-05;3.3068e-05;0.000295235
253;boundary;100;0.00826985;0.00572723;0.00888007
253;calc iter;100;0.646592;0.63298;0.669362
253;calc total;1;64.8699;64.8699;64.8699
253;total;1;76.7836;76.7836;76.7836
230;initialize;1;6.01294;6.01294;6.01294
230;async;100;0.0203423;0.000869699;0.0422185
230;inner;100;0.618549;0.606506;0.64344
230;wait;100;5.5246e-05;3.1661e-05;0.000113678
230;boundary;100;0.00768074;0.00334212;0.00857364
230;calc iter;100;0.646629;0.636239;0.672531
230;calc total;1;64.8699;64.8699;64.8699
230;total;1;76.8155;76.8155;76.8155
277;initialize;1;6.06135;6.06135;6.06135
277;async;100;0.0210125;0.00138834;0.02832
277;inner;100;0.618186;0.615175;0.64318
277;wait;100;4.7567e-05;2.3981e-05;0.000166163
277;boundary;100;0.0079941;0.00407874;0.00878819
277;calc iter;100;0.647242;0.638061;0.654184
277;calc total;1;64.8699;64.8699;64.8699
277;total;1;76.872;76.872;76.872
254;initialize;1;5.97308;5.97308;5.97308
254;async;100;0.0492587;0.00147288;0.0711169
254;inner;100;0.58997;0.581716;0.641093
254;wait;100;5.09912e-05;2.9222e-05;0.000152983
254;boundary;100;0.00761395;0.00342157;0.00873832
254;calc iter;100;0.646896;0.635158;0.670833
254;calc total;1;64.8699;64.8699;64.8699
254;total;1;76.7837;76.7837;76.7837
231;initialize;1;6.01297;6.01297;6.01297
231;async;100;0.0219306;0.00142667;0.040799
231;inner;100;0.61727;0.608124;0.641412
231;wait;100;5.27212e-05;2.7945e-05;0.000166322
278;initialize;1;6.06129;6.06129;6.06129
278;async;100;0.0189965;0.00121647;0.0260064
278;inner;100;0.62137;0.618538;0.644841
278;wait;100;4.69886e-05;2.9966e-05;0.000110914
278;boundary;100;0.00701598;0.00388392;0.00871514
278;calc iter;100;0.647432;0.635168;0.653269
278;calc total;1;64.8699;64.8699;64.8699
278;total;1;76.8719;76.8719;76.8719
255;initialize;1;5.9731;5.9731;5.9731
255;async;100;0.0430862;0.00115055;0.0544284
255;inner;100;0.597292;0.588595;0.643983
231;boundary;100;0.00759044;0.00412945;0.00899284
231;calc iter;100;0.646847;0.636807;0.668096
231;calc total;1;64.8699;64.8699;64.8699
231;total;1;76.8155;76.8155;76.8155
279;initialize;1;6.06128;6.06128;6.06128
279;async;100;0.0254805;0.00136075;0.031982
279;inner;100;0.614554;0.609573;0.64157
279;wait;100;4.13926e-05;2.712e-05;0.000126825
279;boundary;100;0.007504;0.00457914;0.00866332
279;calc iter;100;0.647582;0.631554;0.652381
279;calc total;1;64.8699;64.8699;64.8699
279;total;1;76.8719;76.8719;76.8719
255;wait;100;4.57574e-05;3.0126e-05;0.000140784
255;boundary;100;0.00670554;0.00213777;0.0087094
255;calc iter;100;0.647131;0.635402;0.653311
255;calc total;1;64.8699;64.8699;64.8699
255;total;1;76.7837;76.7837;76.7837
232;initialize;1;6.01292;6.01292;6.01292
232;async;100;0.0188184;0.000808559;0.0310644
232;inner;100;0.621808;0.613287;0.643623
232;wait;100;4.42878e-05;2.4146e-05;8.5493e-05
232;boundary;100;0.0063441;0.00324649;0.00832177
232;calc iter;100;0.647017;0.637156;0.657262
232;calc total;1;64.8699;64.8699;64.8699
232;total;1;76.8155;76.8155;76.8155
280;initialize;1;6.06129;6.06129;6.06129
280;async;100;0.0278378;0.00138142;0.0334055
280;inner;100;0.61208;0.602302;0.639859
280;wait;100;4.71114e-05;3.131e-05;0.000231625
280;boundary;100;0.00780835;0.00522285;0.00860733
280;calc iter;100;0.647775;0.63801;0.65341
280;calc total;1;64.8699;64.8699;64.8699
280;total;1;76.8719;76.8719;76.8719
256;initialize;1;5.97307;5.97307;5.97307
256;async;100;0.0527477;0.00141932;0.0661757
256;inner;100;0.588433;0.57835;0.63865
256;wait;100;4.53784e-05;3.2915e-05;0.000135798
256;boundary;100;0.00604889;0.00438575;0.00825247
256;calc iter;100;0.647278;0.635293;0.65986
256;calc total;1;64.8699;64.8699;64.8699
256;total;1;76.7837;76.7837;76.7837
233;initialize;1;6.01292;6.01292;6.01292
233;async;100;0.0296648;0.00138276;0.0412914
233;inner;100;0.611653;0.600302;0.635963
233;wait;100;4.17197e-05;2.4553e-05;0.000159221
233;boundary;100;0.00586109;0.00442002;0.00770475
233;calc iter;100;0.647223;0.641268;0.653844
233;calc total;1;64.8699;64.8699;64.8699
233;total;1;76.8155;76.8155;76.8155
281;initialize;1;6.06131;6.06131;6.06131
281;async;100;0.0279;0.00131502;0.0338399
281;inner;100;0.612211;0.594858;0.641556
281;wait;100;4.51221e-05;3.0357e-05;0.000174776
281;boundary;100;0.00779803;0.00455197;0.00821183
281;calc iter;100;0.647957;0.629715;0.65264
281;calc total;1;64.8699;64.8699;64.8699
281;total;1;76.8719;76.8719;76.8719
257;initialize;1;5.97305;5.97305;5.97305
257;async;100;0.057958;0.00142683;0.0721694
257;inner;100;0.583389;0.57223;0.636619
257;wait;100;4.35895e-05;2.6041e-05;0.000270518
257;boundary;100;0.00607117;0.00467011;0.00868991
257;calc iter;100;0.647464;0.613535;0.687872
257;calc total;1;64.8699;64.8699;64.8699
257;total;1;76.7837;76.7837;76.7837
234;initialize;1;6.01295;6.01295;6.01295
234;async;100;0.0340602;0.00139858;0.0449802
234;inner;100;0.60609;0.586058;0.635777
234;wait;100;4.39062e-05;2.3662e-05;0.000261021
234;boundary;100;0.00724844;0.0034083;0.008086
234;calc iter;100;0.647445;0.630492;0.654658
234;calc total;1;64.8699;64.8699;64.8699
234;total;1;76.8155;76.8155;76.8155
258;initialize;1;5.97303;5.97303;5.97303
258;async;100;0.0587816;0.00141569;0.0703426
258;inner;100;0.581979;0.566454;0.637943
258;wait;100;3.9518e-05;2.2279e-05;0.00017416
258;boundary;100;0.00686235;0.00406766;0.00748899
258;calc iter;100;0.647664;0.637308;0.657001
258;calc total;1;64.8699;64.8699;64.8699
258;total;1;76.7836;76.7836;76.7836
235;initialize;1;6.01297;6.01297;6.01297
235;async;100;0.0142804;0.0013621;0.0232688
235;inner;100;0.62567;0.592559;0.648622
235;wait;100;5.03434e-05;2.0348e-05;0.000164555
235;boundary;100;0.00768516;0.00344317;0.00813458
235;calc iter;100;0.647688;0.617919;0.657478
235;calc total;1;64.8699;64.8699;64.8699
235;total;1;76.8155;76.8155;76.8155
259;initialize;1;5.97307;5.97307;5.97307
259;async;100;0.0565936;0.00145068;0.0677188
259;inner;100;0.584289;0.561866;0.63933
259;wait;100;4.26606e-05;2.2367e-05;0.00010517
259;boundary;100;0.0069147;0.00319572;0.00735422
259;calc iter;100;0.647842;0.628367;0.655106
259;calc total;1;64.8699;64.8699;64.8699
259;total;1;76.7836;76.7836;76.7836
236;initialize;1;6.01295;6.01295;6.01295
236;async;100;0.0180556;0.00139348;0.0253261
236;inner;100;0.622533;0.584832;0.644259
236;wait;100;5.40582e-05;1.8517e-05;0.000146992
236;boundary;100;0.00716354;0.00238192;0.0078945
236;calc iter;100;0.647809;0.611238;0.655938
236;calc total;1;64.8699;64.8699;64.8699
236;total;1;76.8155;76.8155;76.8155
260;initialize;1;5.97308;5.97308;5.97308
260;async;100;0.0496718;0.00146613;0.0605921
260;inner;100;0.5913;0.558286;0.642759
260;wait;100;4.3873e-05;1.7772e-05;0.000129571
260;boundary;100;0.00703489;0.00259484;0.00789377
260;calc iter;100;0.648053;0.614552;0.654493
260;calc total;1;64.8699;64.8699;64.8699
260;total;1;76.7836;76.7836;76.7836
237;initialize;1;6.01298;6.01298;6.01298
237;async;100;0.0245213;0.00137749;0.0326871
237;inner;100;0.615991;0.576657;0.641863
237;wait;100;5.07244e-05;1.8983e-05;0.000110135
237;boundary;100;0.00722304;0.00311145;0.00786252
237;calc iter;100;0.647788;0.607223;0.659348
237;calc total;1;64.8699;64.8699;64.8699
237;total;1;76.8155;76.8155;76.8155
261;initialize;1;5.97308;5.97308;5.97308
261;async;100;0.053965;0.00149663;0.0650026
261;inner;100;0.587299;0.552191;0.641122
261;wait;100;4.29543e-05;1.9003e-05;0.00015497
261;boundary;100;0.00678541;0.00231899;0.00746904
261;calc iter;100;0.648094;0.61352;0.658214
261;calc total;1;64.8699;64.8699;64.8699
261;total;1;76.7837;76.7837;76.7837
238;initialize;1;6.01296;6.01296;6.01296
238;async;100;0.028999;0.0013628;0.0370855
238;inner;100;0.611581;0.567691;0.638648
238;wait;100;5.84113e-05;2.6263e-05;0.000256244
238;boundary;100;0.00721119;0.00213218;0.0080453
238;calc iter;100;0.647852;0.604495;0.65647
238;calc total;1;64.8699;64.8699;64.8699
238;total;1;76.8155;76.8155;76.8155
262;initialize;1;5.97305;5.97305;5.97305
262;async;100;0.0582362;0.00148915;0.0677422
262;inner;100;0.583434;0.542173;0.63765
262;wait;100;4.60983e-05;2.0698e-05;0.000249317
262;boundary;100;0.00648895;0.00213431;0.00729921
262;calc iter;100;0.648208;0.608185;0.657592
262;calc total;1;64.8699;64.8699;64.8699
262;total;1;76.7837;76.7837;76.7837
239;initialize;1;6.01294;6.01294;6.01294
239;async;100;0.0247121;0.00144758;0.0323431
239;inner;100;0.615593;0.565011;0.642968
239;wait;100;6.08023e-05;1.8426e-05;0.000182584
239;boundary;100;0.00762193;0.00217527;0.00813787
239;calc iter;100;0.64799;0.599392;0.657516
239;calc total;1;64.8699;64.8699;64.8699
239;total;1;76.8155;76.8155;76.8155
263;initialize;1;5.97302;5.97302;5.97302
263;async;100;0.0602713;0.00149466;0.0690009
263;inner;100;0.581647;0.536977;0.639203
263;wait;100;3.82039e-05;1.7184e-05;0.000168878
263;boundary;100;0.00632422;0.00216755;0.00671215
263;calc iter;100;0.648283;0.606783;0.661775
263;calc total;1;64.8699;64.8699;64.8699
263;total;1;76.7836;76.7836;76.7836
282;initialize;1;6.06127;6.06127;6.06127
282;async;100;0.0251614;0.00124025;0.0304296
282;inner;100;0.61512;0.589472;0.641768
282;wait;100;4.75077e-05;2.2563e-05;0.000172447
282;boundary;100;0.00779251;0.00404481;0.0081191
282;calc iter;100;0.648124;0.619927;0.654782
282;calc total;1;64.8699;64.8699;64.8699
282;total;1;76.8719;76.8719;76.8719
283;initialize;1;6.0613;6.0613;6.0613
283;async;100;0.0298278;0.0013648;0.0344558
283;inner;100;0.61054;0.57728;0.638179
283;wait;100;4.56574e-05;2.2903e-05;0.000268117
283;boundary;100;0.00783041;0.00339066;0.00813213
283;calc iter;100;0.648246;0.609085;0.656667
283;calc total;1;64.8699;64.8699;64.8699
283;total;1;76.8719;76.8719;76.8719
284;initialize;1;6.06132;6.06132;6.06132
284;async;100;0.013384;0.00148556;0.0172752
284;inner;100;0.627225;0.583762;0.64829
284;wait;100;5.15434e-05;2.6457e-05;0.000139725
284;boundary;100;0.0077513;0.00269238;0.00804369
284;calc iter;100;0.648414;0.600884;0.658794
284;calc total;1;64.8699;64.8699;64.8699
284;total;1;76.872;76.872;76.872
285;initialize;1;6.06132;6.06132;6.06132
285;async;100;0.0256966;0.00140411;0.0301387
285;inner;100;0.614935;0.567626;0.641666
285;wait;100;4.02451e-05;1.9695e-05;0.000125787
285;boundary;100;0.00778888;0.00227696;0.00812802
285;calc iter;100;0.648464;0.59483;0.66307
285;calc total;1;64.8699;64.8699;64.8699
285;total;1;76.8719;76.8719;76.8719
286;initialize;1;6.06134;6.06134;6.06134
286;async;100;0.0149807;0.00143337;0.0182795
286;inner;100;0.625655;0.568763;0.647995
286;wait;100;4.64979e-05;1.9779e-05;0.000159686
286;boundary;100;0.0079152;0.00209185;0.0082104
286;calc iter;100;0.6486;0.587026;0.666748
286;calc total;1;64.8699;64.8699;64.8699
286;total;1;76.872;76.872;76.872
287;initialize;1;6.06128;6.06128;6.06128
287;async;100;0.00348256;0.0014697;0.00369689
287;inner;100;0.637189;0.578386;0.659735
287;wait;100;4.32894e-05;3.1271e-05;0.00022105
287;boundary;100;0.00798078;0.00221134;0.00821447
287;calc iter;100;0.648698;0.584117;0.66943
287;calc total;1;64.8699;64.8699;64.8699
287;total;1;76.8719;76.8719;76.8719
312;initialize;1;5.91944;5.91944;5.91944
312;async;100;0.0176742;0.00166814;0.031729
312;inner;100;0.622854;0.599472;0.644288
312;wait;100;4.767e-05;1.8675e-05;9.0609e-05
312;boundary;100;0.00780071;0.00212117;0.00816338
312;calc iter;100;0.648379;0.619291;0.658512
312;calc total;1;64.8699;64.8699;64.8699
312;total;1;76.7289;76.7289;76.7289
360;initialize;1;6.00653;6.00653;6.00653
360;async;100;0.0081902;0.00133453;0.0202727
360;inner;100;0.634825;0.627577;0.651849
360;wait;100;3.40076e-05;1.8651e-05;0.000142442
360;boundary;100;0.00516514;0.00319671;0.00668849
360;calc iter;100;0.648216;0.636511;0.667927
360;calc total;1;64.8699;64.8699;64.8699
360;total;1;76.8174;76.8174;76.8174
288;initialize;1;5.92392;5.92392;5.92392
288;async;100;0.0265326;0.00141554;0.0409418
288;inner;100;0.614123;0.577689;0.644018
288;wait;100;4.46079e-05;1.7407e-05;7.6491e-05
288;boundary;100;0.00773291;0.00212335;0.00814975
288;calc iter;100;0.648437;0.607401;0.659582
288;calc total;1;64.8699;64.8699;64.8699
288;total;1;76.7328;76.7328;76.7328
336;initialize;1;5.62016;5.62016;5.62016
336;async;100;0.0296963;0.00145163;0.0417914
336;inner;100;0.613112;0.607154;0.636637
336;wait;100;3.24129e-05;1.7314e-05;8.4857e-05
336;boundary;100;0.00543647;0.00207982;0.00785557
336;calc iter;100;0.64828;0.636278;0.658633
336;calc total;1;64.8699;64.8699;64.8699
336;total;1;76.422;76.422;76.422
313;initialize;1;5.9195;5.9195;5.9195
313;async;100;0.0174708;0.00137006;0.0256575
313;inner;100;0.623039;0.606194;0.645295
313;wait;100;4.73445e-05;1.8485e-05;8.5997e-05
313;boundary;100;0.00772751;0.00212876;0.00820859
313;calc iter;100;0.648288;0.625301;0.656585
313;calc total;1;64.8699;64.8699;64.8699
313;total;1;76.7289;76.7289;76.7289
361;initialize;1;6.00655;6.00655;6.00655
361;async;100;0.00580434;0.000800112;0.0219659
361;inner;100;0.636811;0.630862;0.647192
361;wait;100;3.99385e-05;2.0249e-05;0.000105053
361;boundary;100;0.00551539;0.00347612;0.00749703
361;calc iter;100;0.648172;0.641489;0.661662
361;calc total;1;64.8699;64.8699;64.8699
361;total;1;76.8174;76.8174;76.8174
289;initialize;1;5.92393;5.92393;5.92393
289;async;100;0.0273126;0.00147636;0.0368723
289;inner;100;0.613383;0.584797;0.642452
289;wait;100;4.83144e-05;2.0038e-05;0.000193088
289;boundary;100;0.00757432;0.00211814;0.00812157
289;calc iter;100;0.64832;0.614211;0.657824
289;calc total;1;64.8699;64.8699;64.8699
289;total;1;76.7328;76.7328;76.7328
337;initialize;1;5.62019;5.62019;5.62019
337;async;100;0.0292835;0.00149776;0.0369271
337;inner;100;0.615277;0.606759;0.644093
337;wait;100;2.57971e-05;1.4833e-05;0.000130621
337;boundary;100;0.00356499;0.0023934;0.00769609
337;calc iter;100;0.648153;0.624923;0.66439
337;calc total;1;64.8699;64.8699;64.8699
337;total;1;76.422;76.422;76.422
314;initialize;1;5.90566;5.90566;5.90566
314;async;100;0.023238;0.00157877;0.0308791
314;inner;100;0.617911;0.60857;0.640271
314;wait;100;4.30269e-05;1.5994e-05;0.000214837
314;boundary;100;0.0069663;0.00234963;0.00820958
314;calc iter;100;0.648161;0.6341;0.655012
314;calc total;1;64.8699;64.8699;64.8699
314;total;1;76.7151;76.7151;76.7151
362;initialize;1;6.00664;6.00664;6.00664
362;async;100;0.00696938;0.001137;0.0228304
362;inner;100;0.634651;0.630006;0.646066
362;wait;100;4.67293e-05;2.595e-05;0.000142839
362;boundary;100;0.00646865;0.0038496;0.00841166
362;calc iter;100;0.648138;0.637622;0.66317
362;calc total;1;64.8699;64.8699;64.8699
362;total;1;76.8175;76.8175;76.8175
290;initialize;1;5.92389;5.92389;5.92389
290;async;100;0.0253504;0.00139306;0.0410636
290;inner;100;0.615064;0.595352;0.643392
290;wait;100;4.47041e-05;1.7254e-05;0.00011317
290;boundary;100;0.00774996;0.00240106;0.00819677
290;calc iter;100;0.648212;0.626678;0.657527
290;calc total;1;64.8699;64.8699;64.8699
290;total;1;76.7327;76.7327;76.7327
338;initialize;1;5.6202;5.6202;5.6202
338;async;100;0.0237443;0.00133951;0.0425163
338;inner;100;0.618991;0.609899;0.633738
338;wait;100;3.5131e-05;1.8034e-05;0.000149895
338;boundary;100;0.00525896;0.00327646;0.00809756
338;calc iter;100;0.648031;0.628287;0.66451
338;calc total;1;64.8699;64.8699;64.8699
338;total;1;76.422;76.422;76.422
315;initialize;1;5.91956;5.91956;5.91956
315;async;100;0.0198606;0.00104051;0.0275697
315;inner;100;0.622678;0.617402;0.641298
315;wait;100;3.47758e-05;1.8272e-05;0.000110314
315;boundary;100;0.00546826;0.00293461;0.00782579
315;calc iter;100;0.648043;0.639701;0.653867
315;calc total;1;64.8699;64.8699;64.8699
315;total;1;76.7289;76.7289;76.7289
363;initialize;1;6.00662;6.00662;6.00662
363;async;100;0.00461421;0.000876505;0.020365
363;inner;100;0.63658;0.630784;0.6504
363;wait;100;4.69546e-05;2.7269e-05;9.074e-05
363;boundary;100;0.00685234;0.00328038;0.00829047
363;calc iter;100;0.648096;0.638965;0.664649
363;calc total;1;64.8699;64.8699;64.8699
363;total;1;76.8175;76.8175;76.8175
291;initialize;1;5.92389;5.92389;5.92389
291;async;100;0.0245073;0.00141055;0.0388613
291;inner;100;0.615853;0.602044;0.643359
291;wait;100;4.58162e-05;2.3193e-05;9.2352e-05
291;boundary;100;0.0077069;0.00312043;0.00819016
291;calc iter;100;0.648116;0.63114;0.657114
291;calc total;1;64.8699;64.8699;64.8699
291;total;1;76.7328;76.7328;76.7328
339;initialize;1;5.62021;5.62021;5.62021
339;async;100;0.0222811;0.00139447;0.0466927
339;inner;100;0.618537;0.606527;0.633726
339;wait;100;4.50831e-05;2.3738e-05;0.000120094
339;boundary;100;0.00699508;0.00351624;0.00844339
339;calc iter;100;0.64786;0.635203;0.675377
339;calc total;1;64.8699;64.8699;64.8699
339;total;1;76.422;76.422;76.422
316;initialize;1;5.91954;5.91954;5.91954
316;async;100;0.0189216;0.00133497;0.0323565
316;inner;100;0.623049;0.612507;0.636434
316;wait;100;4.07566e-05;1.9227e-05;0.000269148
316;boundary;100;0.00590393;0.00439527;0.00869897
316;calc iter;100;0.647917;0.636496;0.659558
316;calc total;1;64.8699;64.8699;64.8699
316;total;1;76.729;76.729;76.729
364;initialize;1;6.0066;6.0066;6.0066
364;async;100;0.0110721;0.0015978;0.021744
364;inner;100;0.628934;0.623828;0.643653
364;wait;100;5.20863e-05;3.3405e-05;0.000187384
364;boundary;100;0.00800045;0.00544481;0.00886222
364;calc iter;100;0.648061;0.639815;0.657952
364;calc total;1;64.8699;64.8699;64.8699
364;total;1;76.8175;76.8175;76.8175
292;initialize;1;5.92399;5.92399;5.92399
292;async;100;0.0307207;0.00146402;0.0400923
292;inner;100;0.611152;0.602524;0.638718
292;wait;100;3.49719e-05;1.8353e-05;0.000206441
292;boundary;100;0.00602345;0.0034524;0.00872977
292;calc iter;100;0.647933;0.640291;0.656273
292;calc total;1;64.8699;64.8699;64.8699
292;total;1;76.7328;76.7328;76.7328
340;initialize;1;5.62017;5.62017;5.62017
340;async;100;0.0280484;0.00135715;0.0510095
340;inner;100;0.6113;0.59843;0.632722
340;wait;100;5.26814e-05;3.4004e-05;0.000236562
340;boundary;100;0.008375;0.00478244;0.00884391
340;calc iter;100;0.647778;0.635634;0.668859
340;calc total;1;64.8699;64.8699;64.8699
340;total;1;76.422;76.422;76.422
317;initialize;1;5.91948;5.91948;5.91948
317;async;100;0.0171729;0.00130666;0.0540556
317;inner;100;0.622728;0.608902;0.641431
317;wait;100;4.58206e-05;3.379e-05;0.000124519
317;boundary;100;0.00786563;0.00426709;0.00875874
317;calc iter;100;0.647815;0.633512;0.682377
317;calc total;1;64.8699;64.8699;64.8699
317;total;1;76.7289;76.7289;76.7289
365;initialize;1;6.00659;6.00659;6.00659
365;async;100;0.0101992;0.00137737;0.0339716
365;inner;100;0.631602;0.626192;0.642844
365;wait;100;4.16101e-05;2.4517e-05;0.000191254
365;boundary;100;0.0063014;0.00422106;0.00824235
365;calc iter;100;0.648146;0.640612;0.667619
365;calc total;1;64.8699;64.8699;64.8699
365;total;1;76.8174;76.8174;76.8174
293;initialize;1;5.92388;5.92388;5.92388
293;async;100;0.0237469;0.00136431;0.0324477
293;inner;100;0.618688;0.611448;0.639946
293;wait;100;3.24426e-05;2.1052e-05;0.000178985
293;boundary;100;0.005353;0.00418862;0.00856686
293;calc iter;100;0.647823;0.635032;0.65531
293;calc total;1;64.8699;64.8699;64.8699
293;total;1;76.7328;76.7328;76.7328
341;initialize;1;5.62016;5.62016;5.62016
341;async;100;0.0202834;0.00144115;0.0531062
341;inner;100;0.62138;0.606082;0.636404
341;wait;100;4.14088e-05;2.6255e-05;0.000156476
341;boundary;100;0.00625759;0.00321023;0.00766934
341;calc iter;100;0.647964;0.634092;0.681302
341;calc total;1;64.8699;64.8699;64.8699
341;total;1;76.4219;76.4219;76.4219
318;initialize;1;5.91952;5.91952;5.91952
318;async;100;0.0143446;0.00175276;0.0435323
318;inner;100;0.627914;0.615048;0.642475
318;wait;100;3.90797e-05;2.3729e-05;9.2633e-05
318;boundary;100;0.00559632;0.00367104;0.00796711
318;calc iter;100;0.647896;0.631924;0.674906
318;calc total;1;64.8699;64.8699;64.8699
318;total;1;76.729;76.729;76.729
294;initialize;1;5.92392;5.92392;5.92392
294;async;100;0.0185399;0.00127774;0.0446662
294;inner;100;0.622713;0.607385;0.645506
294;wait;100;4.70988e-05;2.2296e-05;0.000114187
294;boundary;100;0.00642446;0.0029577;0.00892073
294;calc iter;100;0.647726;0.634098;0.674413
294;calc total;1;64.8699;64.8699;64.8699
294;total;1;76.7328;76.7328;76.7328
342;initialize;1;5.62018;5.62018;5.62018
342;async;100;0.0206415;0.00158783;0.0463388
342;inner;100;0.623364;0.61189;0.636582
342;wait;100;2.96308e-05;1.6368e-05;0.00011464
342;boundary;100;0.00399849;0.00239184;0.006394
342;calc iter;100;0.648035;0.635432;0.668375
342;calc total;1;64.8699;64.8699;64.8699
342;total;1;76.422;76.422;76.422
319;initialize;1;5.90643;5.90643;5.90643
319;async;100;0.0168258;0.00134726;0.0376813
319;inner;100;0.626057;0.619014;0.640976
319;wait;100;3.52798e-05;1.984e-05;0.000120635
319;boundary;100;0.00498104;0.00391856;0.00677924
319;calc iter;100;0.647901;0.636053;0.664935
319;calc total;1;64.8699;64.8699;64.8699
319;total;1;76.7159;76.7159;76.7159
366;initialize;1;6.00658;6.00658;6.00658
366;async;100;0.00580145;0.000782582;0.0309562
366;inner;100;0.637358;0.631205;0.648124
366;wait;100;3.4629e-05;1.826e-05;7.7347e-05
366;boundary;100;0.00501514;0.00312764;0.00672098
366;calc iter;100;0.648211;0.638745;0.668476
366;calc total;1;64.8699;64.8699;64.8699
366;total;1;76.8174;76.8174;76.8174
295;initialize;1;5.92391;5.92391;5.92391
295;async;100;0.0156468;0.00137802;0.0394878
295;inner;100;0.626252;0.616872;0.646243
295;wait;100;3.80276e-05;1.7347e-05;8.6169e-05
295;boundary;100;0.00581681;0.00280697;0.007712
295;calc iter;100;0.647755;0.632425;0.665763
295;calc total;1;64.8699;64.8699;64.8699
295;total;1;76.7327;76.7327;76.7327
343;initialize;1;5.62019;5.62019;5.62019
343;async;100;0.0221304;0.00133362;0.0524714
343;inner;100;0.622375;0.613331;0.634919
343;wait;100;3.07054e-05;1.4455e-05;0.000140031
343;boundary;100;0.00351588;0.00211582;0.00611438
343;calc iter;100;0.648053;0.634197;0.673719
343;calc total;1;64.8699;64.8699;64.8699
343;total;1;76.4219;76.4219;76.4219
320;initialize;1;5.91917;5.91917;5.91917
320;async;100;0.0194407;0.0017434;0.0334491
320;inner;100;0.623468;0.617017;0.642161
320;wait;100;3.2328e-05;1.8506e-05;0.000111095
320;boundary;100;0.00507599;0.00331206;0.00635152
320;calc iter;100;0.648019;0.641625;0.65775
320;calc total;1;64.8699;64.8699;64.8699
320;total;1;76.7286;76.7286;76.7286
367;initialize;1;6.00661;6.00661;6.00661
367;async;100;0.0125042;0.00155555;0.0391768
367;inner;100;0.630713;0.625067;0.654218
367;wait;100;3.4865e-05;1.693e-05;0.000177584
367;boundary;100;0.00497765;0.00220748;0.00719507
367;calc iter;100;0.648232;0.633637;0.672742
367;calc total;1;64.8699;64.8699;64.8699
367;total;1;76.8174;76.8174;76.8174
296;initialize;1;5.92393;5.92393;5.92393
296;async;100;0.0208547;0.00140941;0.0319921
296;inner;100;0.622374;0.615876;0.64332
296;wait;100;3.71558e-05;2.1941e-05;0.000108635
296;boundary;100;0.00457909;0.00355777;0.00637982
296;calc iter;100;0.647847;0.641207;0.655781
296;calc total;1;64.8699;64.8699;64.8699
296;total;1;76.7328;76.7328;76.7328
344;initialize;1;5.62013;5.62013;5.62013
344;async;100;0.0139671;0.00142525;0.0375173
344;inner;100;0.62996;0.620613;0.6461
344;wait;100;3.15362e-05;1.8245e-05;9.7731e-05
344;boundary;100;0.00425012;0.00210604;0.00731419
344;calc iter;100;0.64821;0.642761;0.661863
344;calc total;1;64.8699;64.8699;64.8699
344;total;1;76.4219;76.4219;76.4219
321;initialize;1;5.91501;5.91501;5.91501
321;async;100;0.015919;0.00131718;0.0488259
321;inner;100;0.62716;0.619469;0.641661
321;wait;100;3.18647e-05;2.0654e-05;0.000111082
321;boundary;100;0.00479821;0.00381873;0.00669435
321;calc iter;100;0.64791;0.632533;0.675423
321;calc total;1;64.8699;64.8699;64.8699
321;total;1;76.7245;76.7245;76.7245
368;initialize;1;6.00661;6.00661;6.00661
368;async;100;0.00380994;0.00139699;0.0339935
368;inner;100;0.637732;0.629841;0.64962
368;wait;100;4.62226e-05;2.2911e-05;0.000128266
368;boundary;100;0.00669521;0.00208892;0.00746478
368;calc iter;100;0.648285;0.641071;0.670434
368;calc total;1;64.8699;64.8699;64.8699
368;total;1;76.8175;76.8175;76.8175
297;initialize;1;5.92389;5.92389;5.92389
297;async;100;0.0189528;0.00139467;0.047965
297;inner;100;0.622373;0.614832;0.642839
297;wait;100;4.33107e-05;2.6609e-05;0.000116552
297;boundary;100;0.00635809;0.00384393;0.00776118
297;calc iter;100;0.647729;0.631541;0.669656
297;calc total;1;64.8699;64.8699;64.8699
297;total;1;76.7328;76.7328;76.7328
345;initialize;1;5.62022;5.62022;5.62022
345;async;100;0.0232774;0.00136907;0.0711824
345;inner;100;0.621458;0.609311;0.635389
345;wait;100;2.95667e-05;1.4897e-05;0.000119351
345;boundary;100;0.00329533;0.00226488;0.00669422
345;calc iter;100;0.648062;0.634908;0.686656
345;calc total;1;64.8699;64.8699;64.8699
345;total;1;76.422;76.422;76.422
322;initialize;1;5.91949;5.91949;5.91949
322;async;100;0.0119299;0.00146612;0.0505357
322;inner;100;0.630613;0.620311;0.646591
322;wait;100;4.10197e-05;2.2528e-05;0.000110746
322;boundary;100;0.00531463;0.00436815;0.00819929
322;calc iter;100;0.647901;0.638488;0.679551
322;calc total;1;64.8699;64.8699;64.8699
322;total;1;76.7289;76.7289;76.7289
369;initialize;1;6.00659;6.00659;6.00659
369;async;100;0.0084907;0.00156692;0.0220938
369;inner;100;0.63437;0.626474;0.663947
369;wait;100;2.95033e-05;1.5973e-05;0.00011542
369;boundary;100;0.00534829;0.00212457;0.00724048
369;calc iter;100;0.64824;0.636168;0.69335
369;calc total;1;64.8699;64.8699;64.8699
369;total;1;76.8174;76.8174;76.8174
298;initialize;1;5.92394;5.92394;5.92394
298;async;100;0.0195357;0.0013996;0.0586127
298;inner;100;0.621428;0.611554;0.642907
298;wait;100;4.4122e-05;2.2916e-05;0.000111302
298;boundary;100;0.00670756;0.00316854;0.00813598
298;calc iter;100;0.647717;0.635272;0.680346
298;calc total;1;64.8699;64.8699;64.8699
298;total;1;76.7328;76.7328;76.7328
346;initialize;1;5.62013;5.62013;5.62013
346;async;100;0.022872;0.00136056;0.0752941
346;inner;100;0.620471;0.606069;0.633368
346;wait;100;3.28164e-05;1.8862e-05;0.000167245
346;boundary;100;0.00462526;0.00349997;0.00828335
346;calc iter;100;0.648003;0.63604;0.688219
346;calc total;1;64.8699;64.8699;64.8699
346;total;1;76.4219;76.4219;76.4219
323;initialize;1;5.91954;5.91954;5.91954
323;async;100;0.016408;0.00131332;0.0703548
323;inner;100;0.623242;0.612583;0.640978
323;wait;100;5.78235e-05;3.126e-05;0.000132901
323;boundary;100;0.00801823;0.00373974;0.00876786
323;calc iter;100;0.647728;0.630673;0.698148
323;calc total;1;64.8699;64.8699;64.8699
323;total;1;76.7289;76.7289;76.7289
299;initialize;1;5.92386;5.92386;5.92386
299;async;100;0.0211958;0.00178613;0.0795491
299;inner;100;0.617974;0.608532;0.642306
299;wait;100;5.3703e-05;2.1944e-05;0.000130816
299;boundary;100;0.00830606;0.003933;0.00886251
299;calc iter;100;0.647531;0.628177;0.702511
299;calc total;1;64.8699;64.8699;64.8699
299;total;1;76.7327;76.7327;76.7327
347;initialize;1;5.6202;5.6202;5.6202
347;async;100;0.0265175;0.00148206;0.0836611
347;inner;100;0.614165;0.595637;0.626679
347;wait;100;4.85499e-05;2.3795e-05;0.000257425
347;boundary;100;0.0071683;0.00544226;0.00860871
347;calc iter;100;0.647901;0.627915;0.699027
347;calc total;1;64.8699;64.8699;64.8699
347;total;1;76.422;76.422;76.422
324;initialize;1;5.91949;5.91949;5.91949
324;async;100;0.0385756;0.00137871;0.0708523
324;inner;100;0.604441;0.587192;0.637874
324;wait;100;4.76445e-05;1.9353e-05;0.000115899
324;boundary;100;0.00426227;0.00306526;0.00612151
324;calc iter;100;0.647328;0.639479;0.669891
324;calc total;1;64.8699;64.8699;64.8699
324;total;1;76.7289;76.7289;76.7289
300;initialize;1;5.92395;5.92395;5.92395
300;async;100;0.0495488;0.00144383;0.0831351
300;inner;100;0.591233;0.577189;0.641057
300;wait;100;4.67481e-05;2.5677e-05;0.000157903
300;boundary;100;0.0060758;0.00227407;0.00754659
300;calc iter;100;0.646907;0.632189;0.669466
300;calc total;1;64.8699;64.8699;64.8699
300;total;1;76.7328;76.7328;76.7328
348;initialize;1;5.62012;5.62012;5.62012
348;async;100;0.0102424;0.00100902;0.0392373
348;inner;100;0.631206;0.615285;0.644514
348;wait;100;3.95809e-05;1.7912e-05;9.4039e-05
348;boundary;100;0.00621415;0.00239191;0.00733095
348;calc iter;100;0.647704;0.631484;0.673454
348;calc total;1;64.8699;64.8699;64.8699
348;total;1;76.4219;76.4219;76.4219
325;initialize;1;5.91948;5.91948;5.91948
325;async;100;0.0385017;0.00134899;0.0737449
325;inner;100;0.603383;0.588001;0.637949
325;wait;100;3.51842e-05;2.1601e-05;0.000110158
325;boundary;100;0.00525196;0.00343849;0.00697503
325;calc iter;100;0.647174;0.638451;0.670594
325;calc total;1;64.8699;64.8699;64.8699
325;total;1;76.7289;76.7289;76.7289
301;initialize;1;5.9239;5.9239;5.9239
301;async;100;0.0523522;0.00144754;0.090938
301;inner;100;0.586616;0.565443;0.639619
301;wait;100;4.67682e-05;2.4529e-05;9.6049e-05
301;boundary;100;0.00750028;0.00304038;0.00883252
301;calc iter;100;0.646518;0.630922;0.678528
301;calc total;1;64.8699;64.8699;64.8699
301;total;1;76.7328;76.7328;76.7328
349;initialize;1;5.62016;5.62016;5.62016
349;async;100;0.0121241;0.00142624;0.0412623
349;inner;100;0.62903;0.616445;0.641496
349;wait;100;3.94165e-05;2.3113e-05;0.000103131
349;boundary;100;0.0064081;0.00347886;0.00731262
349;calc iter;100;0.647604;0.639469;0.672245
349;calc total;1;64.8699;64.8699;64.8699
349;total;1;76.4219;76.4219;76.4219
326;initialize;1;5.91946;5.91946;5.91946
326;async;100;0.0381333;0.00142749;0.0754798
326;inner;100;0.603195;0.583807;0.637336
326;wait;100;4.52899e-05;2.1734e-05;0.000229694
326;boundary;100;0.00569389;0.00290436;0.00731403
326;calc iter;100;0.64707;0.636393;0.674867
326;calc total;1;64.8699;64.8699;64.8699
326;total;1;76.7289;76.7289;76.7289
302;initialize;1;5.92393;5.92393;5.92393
302;async;100;0.0555618;0.00142047;0.08265
302;inner;100;0.583361;0.567067;0.637029
302;wait;100;4.53577e-05;2.5879e-05;0.000128443
302;boundary;100;0.00778443;0.00402727;0.00891666
302;calc iter;100;0.646755;0.637066;0.665685
302;calc total;1;64.8699;64.8699;64.8699
302;total;1;76.7328;76.7328;76.7328
350;initialize;1;5.62016;5.62016;5.62016
350;async;100;0.00688565;0.00112313;0.0347354
350;inner;100;0.634205;0.625812;0.645452
350;wait;100;4.3299e-05;2.2812e-05;0.000109991
350;boundary;100;0.00639388;0.00280072;0.00728374
350;calc iter;100;0.64753;0.638693;0.672392
350;calc total;1;64.8699;64.8699;64.8699
350;total;1;76.4219;76.4219;76.4219
327;initialize;1;5.91946;5.91946;5.91946
327;async;100;0.0389501;0.00205596;0.0787783
327;inner;100;0.600687;0.581487;0.637337
327;wait;100;4.73548e-05;2.6138e-05;0.000120905
327;boundary;100;0.00721069;0.0034421;0.00835288
327;calc iter;100;0.646898;0.636022;0.680434
327;calc total;1;64.8699;64.8699;64.8699
327;total;1;76.7289;76.7289;76.7289
303;initialize;1;5.92393;5.92393;5.92393
303;async;100;0.0538373;0.00142863;0.0689826
303;inner;100;0.585459;0.573713;0.637135
303;wait;100;5.05326e-05;3.1966e-05;0.000160309
303;boundary;100;0.00759959;0.00397781;0.00893886
303;calc iter;100;0.646949;0.635309;0.654043
303;calc total;1;64.8699;64.8699;64.8699
303;total;1;76.7328;76.7328;76.7328
351;initialize;1;5.62016;5.62016;5.62016
351;async;100;0.01332;0.00146382;0.0416948
351;inner;100;0.626888;0.620355;0.641479
351;wait;100;4.68457e-05;2.6826e-05;0.000102799
351;boundary;100;0.00712476;0.00416996;0.00859306
351;calc iter;100;0.647382;0.637507;0.6741
351;calc total;1;64.8699;64.8699;64.8699
351;total;1;76.4219;76.4219;76.4219
328;initialize;1;5.91948;5.91948;5.91948
328;async;100;0.0514718;0.00137906;0.0974136
328;inner;100;0.586308;0.562818;0.633352
328;wait;100;5.25742e-05;3.7559e-05;0.000268428
328;boundary;100;0.00858497;0.00598381;0.00892542
328;calc iter;100;0.64642;0.633501;0.685763
328;calc total;1;64.8699;64.8699;64.8699
328;total;1;76.7289;76.7289;76.7289
304;initialize;1;5.92388;5.92388;5.92388
304;async;100;0.0570974;0.0013873;0.0725046
304;inner;100;0.583816;0.571592;0.635889
304;wait;100;4.10296e-05;2.6336e-05;0.000239193
304;boundary;100;0.00621754;0.00454677;0.00887016
304;calc iter;100;0.647174;0.629428;0.653567
304;calc total;1;64.8699;64.8699;64.8699
304;total;1;76.7327;76.7327;76.7327
352;initialize;1;5.62014;5.62014;5.62014
352;async;100;0.0232937;0.00139866;0.0523542
352;inner;100;0.615586;0.607084;0.629235
352;wait;100;4.96074e-05;3.5495e-05;0.000284778
352;boundary;100;0.00820031;0.00697793;0.00871505
352;calc iter;100;0.647132;0.637633;0.676052
352;calc total;1;64.8699;64.8699;64.8699
352;total;1;76.4219;76.4219;76.4219
329;initialize;1;5.91947;5.91947;5.91947
329;async;100;0.0453414;0.0013243;0.0833173
329;inner;100;0.59394;0.570197;0.634678
329;wait;100;4.69722e-05;2.5707e-05;0.000285444
329;boundary;100;0.00741718;0.00488242;0.00877253
329;calc iter;100;0.646748;0.634646;0.669879
329;calc total;1;64.8699;64.8699;64.8699
329;total;1;76.7289;76.7289;76.7289
305;initialize;1;5.92386;5.92386;5.92386
305;async;100;0.0620982;0.00141633;0.078208
305;inner;100;0.579919;0.565086;0.634904
305;wait;100;3.87985e-05;2.76e-05;0.000194368
305;boundary;100;0.00530212;0.00470262;0.00805461
305;calc iter;100;0.64736;0.631287;0.651901
305;calc total;1;64.8699;64.8699;64.8699
305;total;1;76.7327;76.7327;76.7327
353;initialize;1;5.62013;5.62013;5.62013
353;async;100;0.00932864;0.000744527;0.0258932
353;inner;100;0.630654;0.62243;0.644314
353;wait;100;4.98446e-05;2.4433e-05;0.000118255
353;boundary;100;0.00712233;0.00317182;0.00889195
353;calc iter;100;0.647157;0.64088;0.66209
330;initialize;1;5.91237;5.91237;5.91237
330;async;100;0.035357;0.00137225;0.0550457
330;inner;100;0.606109;0.586813;0.640895
330;wait;100;3.71689e-05;2.054e-05;9.1499e-05
330;boundary;100;0.00562924;0.00239878;0.00747925
330;calc iter;100;0.647134;0.639772;0.655286
330;calc total;1;64.8699;64.8699;64.8699
330;total;1;76.7218;76.7218;76.7218
306;initialize;1;5.92391;5.92391;5.92391
306;async;100;0.0647185;0.00138869;0.0793491
306;inner;100;0.577444;0.561525;0.634885
306;wait;100;4.16571e-05;2.5821e-05;0.000239121
306;boundary;100;0.00537306;0.00367574;0.00721459
306;calc iter;100;0.647579;0.633192;0.652164
306;calc total;1;64.8699;64.8699;64.8699
306;total;1;76.7328;76.7328;76.7328
353;calc total;1;64.8699;64.8699;64.8699
353;total;1;76.4219;76.4219;76.4219
331;initialize;1;5.90923;5.90923;5.90923
331;async;100;0.0415332;0.0014656;0.0603597
331;inner;100;0.601432;0.584378;0.634673
331;wait;100;3.13764e-05;1.639e-05;0.000158537
331;boundary;100;0.00431981;0.00329794;0.00662848
331;calc iter;100;0.647318;0.641482;0.653829
331;calc total;1;64.8699;64.8699;64.8699
331;total;1;76.7186;76.7186;76.7186
307;initialize;1;5.92395;5.92395;5.92395
307;async;100;0.0621912;0.00140093;0.0751337
307;inner;100;0.57882;0.558165;0.636809
307;wait;100;4.06565e-05;2.0212e-05;0.00020795
307;boundary;100;0.00671841;0.00344311;0.00739095
307;calc iter;100;0.647772;0.633561;0.653636
307;calc total;1;64.8699;64.8699;64.8699
307;total;1;76.7328;76.7328;76.7328
354;initialize;1;5.62015;5.62015;5.62015
354;async;100;0.0169044;0.00139475;0.0332473
354;inner;100;0.623722;0.616919;0.637659
354;wait;100;4.23589e-05;2.2511e-05;0.000188905
354;boundary;100;0.006623;0.00505605;0.00809846
354;calc iter;100;0.647294;0.64037;0.661632
354;calc total;1;64.8699;64.8699;64.8699
354;total;1;76.4219;76.4219;76.4219
332;initialize;1;5.90833;5.90833;5.90833
332;async;100;0.0420261;0.00133757;0.0594073
332;inner;100;0.60095;0.579557;0.638364
332;wait;100;3.73142e-05;1.5973e-05;9.057e-05
332;boundary;100;0.00458949;0.00238246;0.00669421
332;calc iter;100;0.647605;0.635216;0.661207
332;calc total;1;64.8699;64.8699;64.8699
332;total;1;76.7178;76.7178;76.7178
308;initialize;1;5.92397;5.92397;5.92397
308;async;100;0.0554285;0.00143334;0.0674707
308;inner;100;0.585485;0.556565;0.639339
308;wait;100;4.78312e-05;2.3742e-05;0.000130713
308;boundary;100;0.00703924;0.00315799;0.00778693
308;calc iter;100;0.648003;0.621899;0.655852
308;calc total;1;64.8699;64.8699;64.8699
308;total;1;76.7328;76.7328;76.7328
355;initialize;1;5.62015;5.62015;5.62015
355;async;100;0.0142595;0.00134746;0.0283376
355;inner;100;0.626494;0.619163;0.640457
355;wait;100;4.02588e-05;2.5421e-05;0.000187657
355;boundary;100;0.00666414;0.00461073;0.00729152
355;calc iter;100;0.64746;0.638699;0.65939
355;calc total;1;64.8699;64.8699;64.8699
355;total;1;76.4219;76.4219;76.4219
333;initialize;1;5.91058;5.91058;5.91058
333;async;100;0.0460428;0.00132837;0.0627668
333;inner;100;0.597162;0.575799;0.637659
333;wait;100;3.04291e-05;1.8005e-05;0.000126433
333;boundary;100;0.00437438;0.0020745;0.0065896
333;calc iter;100;0.647611;0.636476;0.655288
333;calc total;1;64.8699;64.8699;64.8699
333;total;1;76.72;76.72;76.72
309;initialize;1;5.92392;5.92392;5.92392
309;async;100;0.0596472;0.00140654;0.0713076
309;inner;100;0.581801;0.548458;0.637737
309;wait;100;5.27192e-05;2.6453e-05;0.000163876
309;boundary;100;0.0065208;0.00227676;0.00744872
309;calc iter;100;0.648024;0.619447;0.657229
309;calc total;1;64.8699;64.8699;64.8699
309;total;1;76.7328;76.7328;76.7328
356;initialize;1;5.62017;5.62017;5.62017
356;async;100;0.0132818;0.00153706;0.0308978
356;inner;100;0.627733;0.61704;0.641874
356;wait;100;3.96919e-05;2.2637e-05;9.3759e-05
356;boundary;100;0.00652129;0.00360732;0.00721343
356;calc iter;100;0.647577;0.639751;0.663598
356;calc total;1;64.8699;64.8699;64.8699
356;total;1;76.422;76.422;76.422
334;initialize;1;5.91353;5.91353;5.91353
334;async;100;0.0481913;0.00136532;0.0684994
334;inner;100;0.59408;0.568806;0.638188
334;wait;100;3.5447e-05;1.6684e-05;0.000102282
334;boundary;100;0.00542381;0.00211801;0.00716319
334;calc iter;100;0.647732;0.634876;0.658025
334;calc total;1;64.8699;64.8699;64.8699
334;total;1;76.7229;76.7229;76.7229
310;initialize;1;5.92396;5.92396;5.92396
310;async;100;0.062877;0.00147332;0.0737637
310;inner;100;0.578773;0.540501;0.638174
310;wait;100;4.59885e-05;2.2911e-05;0.000113545
310;boundary;100;0.00645909;0.00213011;0.00737936
310;calc iter;100;0.648157;0.613505;0.656507
310;calc total;1;64.8699;64.8699;64.8699
310;total;1;76.7328;76.7328;76.7328
357;initialize;1;5.62014;5.62014;5.62014
357;async;100;0.00610516;0.00140671;0.0232131
357;inner;100;0.634839;0.619356;0.646639
357;wait;100;4.19141e-05;2.509e-05;9.0098e-05
357;boundary;100;0.00670112;0.00303362;0.0073258
357;calc iter;100;0.647689;0.635128;0.660437
357;calc total;1;64.8699;64.8699;64.8699
357;total;1;76.4219;76.4219;76.4219
335;initialize;1;5.91697;5.91697;5.91697
335;async;100;0.0527038;0.00146537;0.0772919
335;inner;100;0.58932;0.559003;0.638027
335;wait;100;3.71002e-05;1.7906e-05;0.000129621
335;boundary;100;0.00577091;0.00215766;0.00661345
335;calc iter;100;0.647834;0.631346;0.660499
335;calc total;1;64.8699;64.8699;64.8699
335;total;1;76.7264;76.7264;76.7264
311;initialize;1;5.92388;5.92388;5.92388
311;async;100;0.0675405;0.00142524;0.0784405
311;inner;100;0.574649;0.533208;0.637539
311;wait;100;4.27568e-05;1.7607e-05;0.000156971
311;boundary;100;0.00597795;0.00218687;0.00664714
311;calc iter;100;0.648212;0.612846;0.655763
311;calc total;1;64.8699;64.8699;64.8699
311;total;1;76.7327;76.7327;76.7327
358;initialize;1;5.62018;5.62018;5.62018
358;async;100;0.0177095;0.00134014;0.031191
358;inner;100;0.623367;0.603636;0.63848
358;wait;100;3.7703e-05;1.9623e-05;0.00017503
358;boundary;100;0.00661781;0.00211897;0.0162452
358;calc iter;100;0.647734;0.629973;0.667343
358;calc total;1;64.8699;64.8699;64.8699
358;total;1;76.4219;76.4219;76.4219
359;initialize;1;5.62021;5.62021;5.62021
359;async;100;0.0158881;0.00109391;0.0312357
359;inner;100;0.624732;0.596365;0.641031
359;wait;100;4.00986e-05;1.9733e-05;0.000167612
359;boundary;100;0.00719918;0.00219872;0.00810409
359;calc iter;100;0.647862;0.622059;0.660115
359;calc total;1;64.8699;64.8699;64.8699
359;total;1;76.422;76.422;76.422
370;initialize;1;6.00657;6.00657;6.00657
370;async;100;0.00688537;0.000893169;0.0564268
370;inner;100;0.636207;0.627405;0.646598
370;wait;100;3.41771e-05;1.6815e-05;0.000110082
370;boundary;100;0.00506958;0.00364145;0.008451
370;calc iter;100;0.648198;0.640649;0.690276
370;calc total;1;64.8699;64.8699;64.8699
370;total;1;76.8174;76.8174;76.8174
432;initialize;1;5.7983;5.7983;5.7983
432;async;100;0.0135007;0.00141738;0.0252073
432;inner;100;0.627785;0.618384;0.639366
432;wait;100;4.65171e-05;2.2785e-05;0.000161715
432;boundary;100;0.00663707;0.00465351;0.0080216
432;calc iter;100;0.647972;0.640541;0.655403
432;calc total;1;64.8699;64.8699;64.8699
432;total;1;76.6092;76.6092;76.6092
384;initialize;1;6.12843;6.12843;6.12843
384;async;100;0.00778589;0.00144154;0.0285881
384;inner;100;0.635927;0.627994;0.644888
384;wait;100;2.78896e-05;1.4831e-05;9.7723e-05
384;boundary;100;0.0043914;0.0024551;0.00648859
384;calc iter;100;0.648134;0.637341;0.663068
384;calc total;1;64.8699;64.8699;64.8699
384;total;1;76.9311;76.9311;76.9311
408;initialize;1;5.96528;5.96528;5.96528
408;async;100;0.0145695;0.00156828;0.0252713
408;inner;100;0.629501;0.620561;0.641827
408;wait;100;3.47387e-05;1.8174e-05;8.2782e-05
408;boundary;100;0.00394549;0.00205654;0.00805005
408;calc iter;100;0.648052;0.638126;0.657279
408;calc total;1;64.8699;64.8699;64.8699
408;total;1;76.7753;76.7753;76.7753
371;initialize;1;6.0066;6.0066;6.0066
371;async;100;0.00706038;0.00105916;0.0501634
371;inner;100;0.635213;0.624113;0.645711
371;wait;100;3.92015e-05;1.9043e-05;0.000124831
371;boundary;100;0.00584677;0.00365324;0.00877332
371;calc iter;100;0.648161;0.63597;0.688954
371;calc total;1;64.8699;64.8699;64.8699
371;total;1;76.8175;76.8175;76.8175
433;initialize;1;5.79838;5.79838;5.79838
433;async;100;0.0081588;0.000849236;0.0192945
433;inner;100;0.634049;0.62375;0.646607
433;wait;100;3.7395e-05;2.5481e-05;8.2839e-05
433;boundary;100;0.0057869;0.00304227;0.00683983
433;calc iter;100;0.648034;0.641748;0.655433
433;calc total;1;64.8699;64.8699;64.8699
433;total;1;76.6092;76.6092;76.6092
385;initialize;1;6.1284;6.1284;6.1284
385;async;100;0.0071105;0.00112884;0.0223602
385;inner;100;0.635928;0.628834;0.646506
385;wait;100;3.56434e-05;1.8132e-05;0.000178808
385;boundary;100;0.00504656;0.00296955;0.00801772
385;calc iter;100;0.648122;0.640056;0.658298
385;calc total;1;64.8699;64.8699;64.8699
385;total;1;76.931;76.931;76.931
409;initialize;1;5.96537;5.96537;5.96537
409;async;100;0.0205571;0.00143177;0.0321744
409;inner;100;0.623018;0.613182;0.635436
409;wait;100;3.70213e-05;1.7373e-05;0.000134444
409;boundary;100;0.00436172;0.00221073;0.00778582
409;calc iter;100;0.647975;0.637775;0.656995
409;calc total;1;64.8699;64.8699;64.8699
409;total;1;76.7754;76.7754;76.7754
372;initialize;1;6.00661;6.00661;6.00661
372;async;100;0.0119068;0.00138121;0.0529578
372;inner;100;0.629587;0.60472;0.655397
372;wait;100;4.65329e-05;1.4522e-05;9.9263e-05
372;boundary;100;0.00621709;0.00211394;0.00771579
372;calc iter;100;0.64776;0.626375;0.678569
372;calc total;1;64.8699;64.8699;64.8699
372;total;1;76.8174;76.8174;76.8174
434;initialize;1;5.79836;5.79836;5.79836
434;async;100;0.0115415;0.00140841;0.0232935
434;inner;100;0.631039;0.619302;0.643513
434;wait;100;3.76515e-05;1.7745e-05;0.000126189
434;boundary;100;0.00545243;0.00243444;0.00657441
434;calc iter;100;0.648072;0.639632;0.656211
434;calc total;1;64.8699;64.8699;64.8699
434;total;1;76.6092;76.6092;76.6092
386;initialize;1;6.12847;6.12847;6.12847
386;async;100;0.00570339;0.00081226;0.0229617
386;inner;100;0.636659;0.629618;0.645361
386;wait;100;3.92877e-05;2.2409e-05;0.0001187
386;boundary;100;0.00567774;0.00320592;0.00777964
386;calc iter;100;0.648081;0.6382;0.662815
386;calc total;1;64.8699;64.8699;64.8699
386;total;1;76.9311;76.9311;76.9311
410;initialize;1;5.96536;5.96536;5.96536
410;async;100;0.0210195;0.00144829;0.0320196
410;inner;100;0.623961;0.613802;0.636364
410;wait;100;2.54036e-05;1.4427e-05;0.000122435
410;boundary;100;0.00299753;0.00206644;0.0048066
410;calc iter;100;0.648005;0.641626;0.654218
410;calc total;1;64.8699;64.8699;64.8699
410;total;1;76.7754;76.7754;76.7754
373;initialize;1;6.00661;6.00661;6.00661
373;async;100;0.0185961;0.00136625;0.0548834
373;inner;100;0.622741;0.607709;0.639577
373;wait;100;4.1577e-05;2.35e-05;0.000249659
373;boundary;100;0.00623773;0.00296759;0.0071592
373;calc iter;100;0.647618;0.632024;0.67815
373;calc total;1;64.8699;64.8699;64.8699
373;total;1;76.8175;76.8175;76.8175
435;initialize;1;5.79836;5.79836;5.79836
435;async;100;0.0108726;0.00138848;0.0209249
435;inner;100;0.631715;0.621143;0.64502
435;wait;100;3.29412e-05;1.7117e-05;9.8497e-05
435;boundary;100;0.00546508;0.00209653;0.00631786
435;calc iter;100;0.648088;0.640057;0.655498
435;calc total;1;64.8699;64.8699;64.8699
435;total;1;76.6092;76.6092;76.6092
387;initialize;1;6.12838;6.12838;6.12838
387;async;100;0.00582657;0.000868395;0.0283033
387;inner;100;0.636015;0.625522;0.646473
387;wait;100;4.25162e-05;1.9939e-05;7.7568e-05
387;boundary;100;0.00613005;0.00298154;0.00839777
387;calc iter;100;0.648016;0.636743;0.667167
387;calc total;1;64.8699;64.8699;64.8699
387;total;1;76.931;76.931;76.931
411;initialize;1;5.96534;5.96534;5.96534
411;async;100;0.0223352;0.00143754;0.0324229
411;inner;100;0.622515;0.612862;0.634983
411;wait;100;2.86656e-05;1.6454e-05;0.000221601
411;boundary;100;0.0031343;0.00214993;0.00566425
411;calc iter;100;0.648015;0.640982;0.656088
411;calc total;1;64.8699;64.8699;64.8699
411;total;1;76.7753;76.7753;76.7753
374;initialize;1;6.00659;6.00659;6.00659
374;async;100;0.0171354;0.00137086;0.0450458
374;inner;100;0.623741;0.613073;0.640251
374;wait;100;4.30812e-05;2.6565e-05;0.000164664
374;boundary;100;0.00656676;0.00401592;0.00757438
374;calc iter;100;0.647488;0.637092;0.671361
374;calc total;1;64.8699;64.8699;64.8699
374;total;1;76.8174;76.8174;76.8174
436;initialize;1;5.79834;5.79834;5.79834
436;async;100;0.0140506;0.00132195;0.0219749
436;inner;100;0.628133;0.619333;0.640824
436;wait;100;3.88597e-05;1.674e-05;0.000233217
436;boundary;100;0.00586208;0.00204382;0.00729974
436;calc iter;100;0.648086;0.641944;0.653435
436;calc total;1;64.8699;64.8699;64.8699
436;total;1;76.6092;76.6092;76.6092
388;initialize;1;6.12841;6.12841;6.12841
388;async;100;0.0109143;0.000800219;0.0298402
388;inner;100;0.629159;0.619782;0.639799
388;wait;100;4.83731e-05;2.0674e-05;0.000246265
388;boundary;100;0.0078461;0.00310206;0.00882224
388;calc iter;100;0.64797;0.636547;0.659445
388;calc total;1;64.8699;64.8699;64.8699
388;total;1;76.9311;76.9311;76.9311
412;initialize;1;5.96539;5.96539;5.96539
412;async;100;0.021001;0.00138815;0.0312805
412;inner;100;0.623618;0.614692;0.635928
412;wait;100;2.62118e-05;1.3846e-05;0.000176369
412;boundary;100;0.00338237;0.00201006;0.00671753
412;calc iter;100;0.648029;0.631513;0.661283
412;calc total;1;64.8699;64.8699;64.8699
412;total;1;76.7754;76.7754;76.7754
375;initialize;1;6.00664;6.00664;6.00664
375;async;100;0.017579;0.00143795;0.0457503
375;inner;100;0.622515;0.615815;0.640234
375;wait;100;4.79603e-05;3.2914e-05;0.000129463
375;boundary;100;0.0071699;0.00398918;0.00822117
375;calc iter;100;0.647315;0.637968;0.671491
375;calc total;1;64.8699;64.8699;64.8699
375;total;1;76.8174;76.8174;76.8174
437;initialize;1;5.79836;5.79836;5.79836
437;async;100;0.00971505;0.000864919;0.0208349
437;inner;100;0.632027;0.623781;0.644824
437;wait;100;3.53833e-05;2.0263e-05;9.8582e-05
437;boundary;100;0.006282;0.00291217;0.00799329
437;calc iter;100;0.648062;0.643672;0.655171
437;calc total;1;64.8699;64.8699;64.8699
437;total;1;76.6092;76.6092;76.6092
389;initialize;1;6.12845;6.12845;6.12845
389;async;100;0.0077434;0.00136568;0.0345235
389;inner;100;0.633583;0.625132;0.642652
389;wait;100;4.07728e-05;2.5071e-05;0.00014519
389;boundary;100;0.00670171;0.0045272;0.00828614
389;calc iter;100;0.648071;0.638136;0.671256
389;calc total;1;64.8699;64.8699;64.8699
389;total;1;76.931;76.931;76.931
413;initialize;1;5.96534;5.96534;5.96534
413;async;100;0.0207673;0.00139118;0.0312662
413;inner;100;0.621512;0.612038;0.633536
413;wait;100;4.09042e-05;1.7053e-05;0.000274055
413;boundary;100;0.00564682;0.00316787;0.00878369
413;calc iter;100;0.647968;0.640358;0.660163
413;calc total;1;64.8699;64.8699;64.8699
413;total;1;76.7754;76.7754;76.7754
376;initialize;1;6.00662;6.00662;6.00662
376;async;100;0.0203462;0.00138289;0.0456914
376;inner;100;0.61828;0.611117;0.638589
376;wait;100;5.06072e-05;3.7135e-05;0.00020868
376;boundary;100;0.00837558;0.00526716;0.00889534
376;calc iter;100;0.647055;0.636297;0.670319
376;calc total;1;64.8699;64.8699;64.8699
376;total;1;76.8175;76.8175;76.8175
438;initialize;1;5.79837;5.79837;5.79837
438;async;100;0.0117765;0.00135319;0.0213627
438;inner;100;0.629847;0.623541;0.643404
438;wait;100;4.37204e-05;2.492e-05;0.000200023
438;boundary;100;0.00633857;0.00382557;0.00785197
438;calc iter;100;0.648007;0.643822;0.651353
438;calc total;1;64.8699;64.8699;64.8699
438;total;1;76.6092;76.6092;76.6092
390;initialize;1;6.12845;6.12845;6.12845
390;async;100;0.00942698;0.0014074;0.0342197
390;inner;100;0.634128;0.624357;0.642319
390;wait;100;3.3229e-05;1.7197e-05;0.000235128
390;boundary;100;0.00453327;0.00335635;0.00653078
390;calc iter;100;0.648123;0.638269;0.66708
390;calc total;1;64.8699;64.8699;64.8699
390;total;1;76.931;76.931;76.931
414;initialize;1;5.96536;5.96536;5.96536
414;async;100;0.0158855;0.00139743;0.0380258
414;inner;100;0.627224;0.614426;0.638686
414;wait;100;3.722e-05;1.6711e-05;0.000137285
414;boundary;100;0.00487542;0.0030547;0.00865417
414;calc iter;100;0.648024;0.635304;0.67347
414;calc total;1;64.8699;64.8699;64.8699
414;total;1;76.7754;76.7754;76.7754
377;initialize;1;6.0066;6.0066;6.0066
377;async;100;0.0185994;0.00135345;0.038907
377;inner;100;0.620623;0.611135;0.640381
377;wait;100;4.59311e-05;2.7863e-05;0.000112373
377;boundary;100;0.00770682;0.00454811;0.00889189
377;calc iter;100;0.646978;0.638942;0.66448
377;calc total;1;64.8699;64.8699;64.8699
377;total;1;76.8174;76.8174;76.8174
439;initialize;1;5.79836;5.79836;5.79836
439;async;100;0.0122937;0.00132728;0.0201475
439;inner;100;0.628083;0.622405;0.64217
439;wait;100;4.45391e-05;2.5586e-05;0.00021009
439;boundary;100;0.00748947;0.00503981;0.00885718
439;calc iter;100;0.647913;0.642291;0.653779
439;calc total;1;64.8699;64.8699;64.8699
439;total;1;76.6092;76.6092;76.6092
391;initialize;1;6.12848;6.12848;6.12848
391;async;100;0.010405;0.000883866;0.0353361
391;inner;100;0.633479;0.626966;0.642484
391;wait;100;3.09296e-05;1.7097e-05;0.000145454
391;boundary;100;0.00422021;0.00250874;0.00617358
391;calc iter;100;0.648137;0.63708;0.668377
391;calc total;1;64.8699;64.8699;64.8699
391;total;1;76.9311;76.9311;76.9311
415;initialize;1;5.9653;5.9653;5.9653
415;async;100;0.019739;0.00138372;0.0535336
415;inner;100;0.622205;0.606708;0.635129
415;wait;100;4.44579e-05;2.3367e-05;0.00017138
415;boundary;100;0.00602788;0.00324712;0.0083379
415;calc iter;100;0.648018;0.628396;0.683571
415;calc total;1;64.8699;64.8699;64.8699
415;total;1;76.7753;76.7753;76.7753
378;initialize;1;6.00661;6.00661;6.00661
378;async;100;0.0167737;0.00134489;0.033369
378;inner;100;0.623629;0.614982;0.640856
378;wait;100;4.31636e-05;2.3785e-05;0.000117054
378;boundary;100;0.00672348;0.00439589;0.00748007
378;calc iter;100;0.647172;0.639667;0.659198
440;initialize;1;5.79834;5.79834;5.79834
440;async;100;0.00917809;0.00108961;0.0226149
440;inner;100;0.632187;0.626779;0.64543
440;wait;100;4.22668e-05;2.6226e-05;8.9676e-05
440;boundary;100;0.00656084;0.00354444;0.0086614
440;calc iter;100;0.647971;0.640545;0.659086
440;calc total;1;64.8699;64.8699;64.8699
440;total;1;76.6091;76.6091;76.6091
392;initialize;1;6.12835;6.12835;6.12835
392;async;100;0.0110124;0.00143366;0.0346207
392;inner;100;0.632056;0.624323;0.64442
392;wait;100;3.18398e-05;1.6756e-05;0.000105252
392;boundary;100;0.00508646;0.00206874;0.00730546
392;calc iter;100;0.648189;0.642572;0.664353
392;calc total;1;64.8699;64.8699;64.8699
392;total;1;76.931;76.931;76.931
416;initialize;1;5.96538;5.96538;5.96538
416;async;100;0.0189004;0.00109994;0.0415223
416;inner;100;0.625399;0.6156;0.65167
416;wait;100;2.88638e-05;1.4406e-05;9.4947e-05
416;boundary;100;0.00372461;0.00205486;0.00638262
416;calc iter;100;0.648055;0.631527;0.661271
416;calc total;1;64.8699;64.8699;64.8699
416;total;1;76.7754;76.7754;76.7754
378;calc total;1;64.8699;64.8699;64.8699
378;total;1;76.8174;76.8174;76.8174
441;initialize;1;5.79838;5.79838;5.79838
441;async;100;0.0104668;0.00140325;0.0309496
441;inner;100;0.630593;0.624639;0.644182
441;wait;100;4.11616e-05;1.6849e-05;0.000128119
441;boundary;100;0.00683253;0.00361318;0.00869862
441;calc iter;100;0.647935;0.638863;0.663959
441;calc total;1;64.8699;64.8699;64.8699
441;total;1;76.6092;76.6092;76.6092
393;initialize;1;6.12837;6.12837;6.12837
393;async;100;0.0106235;0.00136288;0.0547613
393;inner;100;0.633371;0.623361;0.642941
393;wait;100;2.37118e-05;1.5456e-05;0.000125936
393;boundary;100;0.00412351;0.00220073;0.00729144
393;calc iter;100;0.648144;0.634167;0.685455
393;calc total;1;64.8699;64.8699;64.8699
393;total;1;76.931;76.931;76.931
417;initialize;1;5.96528;5.96528;5.96528
417;async;100;0.0186179;0.00137999;0.0630834
417;inner;100;0.624105;0.613756;0.636944
417;wait;100;3.3938e-05;1.7808e-05;8.4742e-05
417;boundary;100;0.00527036;0.00276987;0.00810855
417;calc iter;100;0.648028;0.633312;0.680107
417;calc total;1;64.8699;64.8699;64.8699
417;total;1;76.7753;76.7753;76.7753
379;initialize;1;6.00659;6.00659;6.00659
379;async;100;0.0106914;0.000820185;0.0266968
379;inner;100;0.630205;0.622419;0.644648
379;wait;100;4.14396e-05;2.1774e-05;0.000124244
379;boundary;100;0.00646321;0.00290698;0.00736509
379;calc iter;100;0.647403;0.637644;0.659639
379;calc total;1;64.8699;64.8699;64.8699
379;total;1;76.8174;76.8174;76.8174
442;initialize;1;5.79837;5.79837;5.79837
442;async;100;0.00778951;0.0014298;0.0328262
442;inner;100;0.633229;0.625169;0.646384
442;wait;100;4.37097e-05;2.0645e-05;0.00011191
442;boundary;100;0.00688026;0.00302189;0.00874609
442;calc iter;100;0.647944;0.63793;0.668637
442;calc total;1;64.8699;64.8699;64.8699
442;total;1;76.6092;76.6092;76.6092
394;initialize;1;6.12843;6.12843;6.12843
394;async;100;0.00875107;0.00142054;0.0566223
394;inner;100;0.634907;0.622903;0.644148
394;wait;100;2.91981e-05;1.6542e-05;0.000133956
394;boundary;100;0.00444165;0.00328371;0.00830082
394;calc iter;100;0.64813;0.633946;0.686661
394;calc total;1;64.8699;64.8699;64.8699
394;total;1;76.931;76.931;76.931
418;initialize;1;5.96532;5.96532;5.96532
418;async;100;0.0195608;0.00141666;0.0725699
418;inner;100;0.622323;0.605414;0.636577
418;wait;100;4.48168e-05;1.5848e-05;0.000103584
418;boundary;100;0.00606493;0.0021805;0.00867001
418;calc iter;100;0.647996;0.626583;0.693538
418;calc total;1;64.8699;64.8699;64.8699
418;total;1;76.7753;76.7753;76.7753
380;initialize;1;6.00661;6.00661;6.00661
380;async;100;0.0146954;0.00137185;0.0338115
380;inner;100;0.626433;0.616354;0.642183
380;wait;100;3.84297e-05;2.2331e-05;0.000202432
380;boundary;100;0.00630148;0.00379929;0.00731248
380;calc iter;100;0.64747;0.637965;0.66011
380;calc total;1;64.8699;64.8699;64.8699
380;total;1;76.8174;76.8174;76.8174
395;initialize;1;6.12842;6.12842;6.12842
395;async;100;0.00744244;0.00102676;0.0569099
395;inner;100;0.634599;0.623286;0.644958
395;wait;100;3.70598e-05;1.779e-05;9.5866e-05
395;boundary;100;0.00598868;0.00309341;0.00869847
395;calc iter;100;0.648069;0.635427;0.69027
395;calc total;1;64.8699;64.8699;64.8699
395;total;1;76.931;76.931;76.931
419;initialize;1;5.96533;5.96533;5.96533
419;async;100;0.0202945;0.00139084;0.0815932
419;inner;100;0.620681;0.599797;0.636674
419;wait;100;5.10933e-05;1.6599e-05;9.1752e-05
419;boundary;100;0.00693101;0.00206523;0.00883926
419;calc iter;100;0.64796;0.628768;0.712569
419;calc total;1;64.8699;64.8699;64.8699
419;total;1;76.7753;76.7753;76.7753
381;initialize;1;6.00658;6.00658;6.00658
381;async;100;0.0122142;0.00136143;0.0328967
381;inner;100;0.628783;0.613856;0.643607
381;wait;100;4.09033e-05;2.1749e-05;0.000160328
381;boundary;100;0.00655136;0.00328354;0.00726716
381;calc iter;100;0.647592;0.635964;0.661347
381;calc total;1;64.8699;64.8699;64.8699
381;total;1;76.8174;76.8174;76.8174
396;initialize;1;6.1284;6.1284;6.1284
396;async;100;0.0108141;0.00150686;0.0474658
396;inner;100;0.630654;0.608181;0.646801
396;wait;100;4.87442e-05;2.1283e-05;9.6777e-05
396;boundary;100;0.00620112;0.00212212;0.00723667
396;calc iter;100;0.64772;0.627988;0.679466
396;calc total;1;64.8699;64.8699;64.8699
396;total;1;76.931;76.931;76.931
420;initialize;1;5.96529;5.96529;5.96529
420;async;100;0.0125963;0.00139741;0.0445416
420;inner;100;0.629147;0.604165;0.647132
420;wait;100;3.52408e-05;1.8382e-05;0.000145186
382;initialize;1;6.00659;6.00659;6.00659
382;async;100;0.00737866;0.0013524;0.0314899
382;inner;100;0.633737;0.61488;0.646907
382;wait;100;3.80772e-05;2.0637e-05;0.000130207
382;boundary;100;0.00655507;0.00244905;0.00739258
382;calc iter;100;0.647711;0.632209;0.667273
382;calc total;1;64.8699;64.8699;64.8699
382;total;1;76.8174;76.8174;76.8174
397;initialize;1;6.12842;6.12842;6.12842
397;async;100;0.0145673;0.00140186;0.0509852
397;inner;100;0.626707;0.612353;0.643538
397;wait;100;4.09823e-05;1.989e-05;0.000163462
397;boundary;100;0.00629203;0.00313262;0.00709328
397;calc iter;100;0.64761;0.634948;0.679946
397;calc total;1;64.8699;64.8699;64.8699
397;total;1;76.931;76.931;76.931
420;boundary;100;0.00579282;0.00213713;0.00713993
420;calc iter;100;0.647573;0.629271;0.675433
420;calc total;1;64.8699;64.8699;64.8699
420;total;1;76.7753;76.7753;76.7753
383;initialize;1;6.00663;6.00663;6.00663
383;async;100;0.0206031;0.00142693;0.045536
383;inner;100;0.620878;0.59594;0.637679
383;wait;100;4.57865e-05;2.6136e-05;0.000309698
383;boundary;100;0.00622384;0.00221275;0.0080409
383;calc iter;100;0.647753;0.624634;0.668883
383;calc total;1;64.8699;64.8699;64.8699
383;total;1;76.8174;76.8174;76.8174
398;initialize;1;6.12847;6.12847;6.12847
398;async;100;0.0098422;0.00148467;0.0446288
398;inner;100;0.631308;0.619896;0.646298
398;wait;100;4.03278e-05;2.2816e-05;8.9112e-05
398;boundary;100;0.00632359;0.00347204;0.00731049
398;calc iter;100;0.647516;0.63788;0.677778
398;calc total;1;64.8699;64.8699;64.8699
398;total;1;76.9311;76.9311;76.9311
421;initialize;1;5.96531;5.96531;5.96531
421;async;100;0.0107313;0.00140247;0.042738
421;inner;100;0.630722;0.614178;0.647005
421;wait;100;4.02213e-05;2.1608e-05;0.000124356
421;boundary;100;0.00596667;0.00259687;0.00678601
421;calc iter;100;0.647463;0.638108;0.676735
421;calc total;1;64.8699;64.8699;64.8699
421;total;1;76.7753;76.7753;76.7753
399;initialize;1;6.1284;6.1284;6.1284
399;async;100;0.0104391;0.00135656;0.0457296
422;initialize;1;5.96531;5.96531;5.96531
422;async;100;0.0120098;0.00138889;0.0440897
422;inner;100;0.629097;0.617299;0.645137
422;wait;100;3.66128e-05;2.3434e-05;9.7338e-05
422;boundary;100;0.0061654;0.00352947;0.00692543
422;calc iter;100;0.647311;0.634728;0.674895
422;calc total;1;64.8698;64.8698;64.8698
422;total;1;76.7753;76.7753;76.7753
399;inner;100;0.630272;0.622541;0.646281
399;wait;100;4.80919e-05;2.9308e-05;0.000126935
399;boundary;100;0.00662264;0.00347227;0.00732919
399;calc iter;100;0.647384;0.637143;0.677123
399;calc total;1;64.8699;64.8699;64.8699
399;total;1;76.931;76.931;76.931
423;initialize;1;5.96529;5.96529;5.96529
423;async;100;0.0124887;0.0014141;0.0440332
423;inner;100;0.628415;0.62024;0.645118
423;wait;100;4.24873e-05;2.6596e-05;0.000108667
423;boundary;100;0.00625274;0.00354479;0.00740241
423;calc iter;100;0.647201;0.635372;0.671677
423;calc total;1;64.8699;64.8699;64.8699
423;total;1;76.7753;76.7753;76.7753
400;initialize;1;6.12838;6.12838;6.12838
400;async;100;0.0161223;0.00135768;0.0532185
400;inner;100;0.623226;0.615163;0.641295
400;wait;100;4.96132e-05;3.05e-05;0.000158432
400;boundary;100;0.00779792;0.00577712;0.00878677
400;calc iter;100;0.647199;0.635762;0.681672
400;calc total;1;64.8699;64.8699;64.8699
400;total;1;76.931;76.931;76.931
424;initialize;1;5.9653;5.9653;5.9653
424;async;100;0.0173232;0.00136865;0.0495456
424;inner;100;0.621764;0.612491;0.643617
424;wait;100;4.56744e-05;3.401e-05;0.00010522
424;boundary;100;0.00782373;0.00398541;0.00879852
424;calc iter;100;0.646959;0.635346;0.674477
424;calc total;1;64.8699;64.8699;64.8699
424;total;1;76.7753;76.7753;76.7753
401;initialize;1;6.12839;6.12839;6.12839
401;async;100;0.0173657;0.00144453;0.036765
401;inner;100;0.621118;0.611876;0.640753
401;wait;100;5.44308e-05;3.7402e-05;0.000158261
401;boundary;100;0.00838867;0.00599932;0.00879222
401;calc iter;100;0.646929;0.635354;0.667011
401;calc total;1;64.8699;64.8699;64.8699
401;total;1;76.931;76.931;76.931
425;initialize;1;5.96531;5.96531;5.96531
425;async;100;0.0163446;0.000992251;0.0296748
425;inner;100;0.622068;0.611961;0.643568
425;wait;100;5.02004e-05;3.7993e-05;0.000100955
425;boundary;100;0.0083411;0.00395337;0.00882494
425;calc iter;100;0.646806;0.639768;0.65525
425;calc total;1;64.8699;64.8699;64.8699
425;total;1;76.7753;76.7753;76.7753
402;initialize;1;6.12846;6.12846;6.12846
402;async;100;0.0167188;0.00146896;0.0341957
402;inner;100;0.623258;0.614517;0.640484
402;wait;100;4.50023e-05;2.781e-05;0.000225008
402;boundary;100;0.00714634;0.00539787;0.00819116
402;calc iter;100;0.64717;0.638506;0.658677
402;calc total;1;64.8699;64.8699;64.8699
402;total;1;76.9311;76.9311;76.9311
426;initialize;1;5.96533;5.96533;5.96533
426;async;100;0.0150054;0.00137437;0.0266164
426;inner;100;0.624758;0.616846;0.641076
426;wait;100;4.39362e-05;2.908e-05;0.000207891
426;boundary;100;0.00722783;0.00516351;0.00802424
426;calc iter;100;0.647038;0.642985;0.653289
426;calc total;1;64.8699;64.8699;64.8699
426;total;1;76.7753;76.7753;76.7753
403;initialize;1;6.12839;6.12839;6.12839
403;async;100;0.0143523;0.0013595;0.0306277
403;inner;100;0.626271;0.618132;0.642745
403;wait;100;4.11756e-05;2.6308e-05;0.000175309
403;boundary;100;0.00670088;0.00494486;0.007442
403;calc iter;100;0.647367;0.636274;0.65916
403;calc total;1;64.8699;64.8699;64.8699
403;total;1;76.931;76.931;76.931
427;initialize;1;5.96535;5.96535;5.96535
427;async;100;0.0153802;0.00136138;0.0310378
427;inner;100;0.625343;0.616053;0.64168
427;wait;100;3.82447e-05;2.2887e-05;0.00016928
427;boundary;100;0.00639573;0.00483636;0.00717284
427;calc iter;100;0.647159;0.634647;0.658339
427;calc total;1;64.8699;64.8699;64.8699
427;total;1;76.7753;76.7753;76.7753
404;initialize;1;6.12845;6.12845;6.12845
404;async;100;0.0129713;0.00142411;0.0298084
404;inner;100;0.627821;0.617441;0.643566
404;wait;100;4.98049e-05;2.8551e-05;0.000114764
404;boundary;100;0.00663219;0.00457393;0.00761236
404;calc iter;100;0.647477;0.635693;0.661847
404;calc total;1;64.8699;64.8699;64.8699
404;total;1;76.9311;76.9311;76.9311
428;initialize;1;5.96532;5.96532;5.96532
428;async;100;0.0143584;0.00106067;0.0320217
428;inner;100;0.626945;0.616209;0.6433
428;wait;100;4.1412e-05;2.1966e-05;0.000114729
428;boundary;100;0.00595064;0.0040549;0.00728436
428;calc iter;100;0.647298;0.636509;0.662567
428;calc total;1;64.8699;64.8699;64.8699
428;total;1;76.7753;76.7753;76.7753
405;initialize;1;6.12844;6.12844;6.12844
405;async;100;0.0088485;0.0013969;0.0247918
405;inner;100;0.632239;0.617522;0.646598
405;wait;100;4.57984e-05;2.4182e-05;8.8971e-05
405;boundary;100;0.00644926;0.0034701;0.00749879
405;calc iter;100;0.647585;0.635916;0.660776
405;calc total;1;64.8699;64.8699;64.8699
405;total;1;76.931;76.931;76.931
429;initialize;1;5.96528;5.96528;5.96528
429;async;100;0.0141445;0.00144394;0.0282261
429;inner;100;0.627262;0.612996;0.642742
429;wait;100;3.79948e-05;2.0524e-05;0.000150687
429;boundary;100;0.00594432;0.00345974;0.00739937
429;calc iter;100;0.647391;0.635228;0.659835
429;calc total;1;64.8699;64.8699;64.8699
429;total;1;76.7753;76.7753;76.7753
406;initialize;1;6.12841;6.12841;6.12841
406;async;100;0.010088;0.0015188;0.0295278
406;inner;100;0.63108;0.613173;0.647446
406;wait;100;4.29644e-05;2.5913e-05;9.3498e-05
406;boundary;100;0.00645233;0.00242158;0.00788104
406;calc iter;100;0.647666;0.632269;0.664856
406;calc total;1;64.8699;64.8699;64.8699
406;total;1;76.931;76.931;76.931
430;initialize;1;5.96529;5.96529;5.96529
430;async;100;0.01569;0.00141036;0.0352392
430;inner;100;0.625867;0.608229;0.643199
430;wait;100;3.93482e-05;2.1021e-05;0.000122438
430;boundary;100;0.00585685;0.00288715;0.0071626
430;calc iter;100;0.647455;0.633649;0.663815
430;calc total;1;64.8699;64.8699;64.8699
430;total;1;76.7753;76.7753;76.7753
407;initialize;1;6.12837;6.12837;6.12837
407;async;100;0.0137158;0.0014797;0.0326494
407;inner;100;0.627528;0.602924;0.645255
407;wait;100;3.97598e-05;2.0168e-05;0.000150026
407;boundary;100;0.00646659;0.00217854;0.0080141
407;calc iter;100;0.647753;0.62735;0.665324
407;calc total;1;64.8699;64.8699;64.8699
407;total;1;76.931;76.931;76.931
431;initialize;1;5.96531;5.96531;5.96531
431;async;100;0.0178428;0.00142249;0.0356834
431;inner;100;0.623859;0.597175;0.641813
431;wait;100;3.61858e-05;1.6934e-05;0.000171488
431;boundary;100;0.00584628;0.0022201;0.00800152
431;calc iter;100;0.647586;0.628216;0.662614
431;calc total;1;64.8699;64.8699;64.8699
431;total;1;76.7753;76.7753;76.7753
443;initialize;1;5.79838;5.79838;5.79838
443;async;100;0.00807259;0.001574;0.0475537
443;inner;100;0.632467;0.623847;0.64768
443;wait;100;4.49749e-05;2.0095e-05;9.0654e-05
443;boundary;100;0.00733183;0.00394692;0.0088166
443;calc iter;100;0.647919;0.639537;0.681531
443;calc total;1;64.8699;64.8699;64.8699
443;total;1;76.6092;76.6092;76.6092
444;initialize;1;5.79833;5.79833;5.79833
444;async;100;0.0312322;0.00144366;0.0599476
444;inner;100;0.612397;0.604669;0.634573
444;wait;100;3.81818e-05;1.6007e-05;0.000267486
444;boundary;100;0.00384434;0.00205374;0.0057869
444;calc iter;100;0.647514;0.640715;0.668934
444;calc total;1;64.8699;64.8699;64.8699
444;total;1;76.6091;76.6091;76.6091
445;initialize;1;5.79836;5.79836;5.79836
445;async;100;0.02528;0.00142082;0.0554143
445;inner;100;0.617573;0.605773;0.638311
445;wait;100;3.83349e-05;1.635e-05;0.000168531
445;boundary;100;0.00449109;0.00206758;0.0070412
445;calc iter;100;0.647385;0.639426;0.670116
445;calc total;1;64.8699;64.8699;64.8699
445;total;1;76.6091;76.6091;76.6091
446;initialize;1;5.79835;5.79835;5.79835
446;async;100;0.0290523;0.00135242;0.0547679
446;inner;100;0.61205;0.593449;0.633532
446;wait;100;4.45374e-05;1.7232e-05;0.000276675
446;boundary;100;0.00610979;0.00260327;0.00886896
446;calc iter;100;0.647259;0.639025;0.666699
446;calc total;1;64.8699;64.8699;64.8699
446;total;1;76.6091;76.6091;76.6091
447;initialize;1;5.79836;5.79836;5.79836
447;async;100;0.0252226;0.00136542;0.0404059
447;inner;100;0.615972;0.603103;0.638799
447;wait;100;4.44261e-05;1.6861e-05;8.4054e-05
447;boundary;100;0.00598306;0.00243485;0.00836231
447;calc iter;100;0.647223;0.640815;0.655851
447;calc total;1;64.8699;64.8699;64.8699
447;total;1;76.6091;76.6091;76.6091
448;initialize;1;5.79835;5.79835;5.79835
448;async;100;0.0315685;0.00137975;0.046929
448;inner;100;0.607826;0.592591;0.631354
448;wait;100;4.95148e-05;2.3383e-05;0.000298838
448;boundary;100;0.00743883;0.00343379;0.00900115
448;calc iter;100;0.646885;0.63925;0.653084
448;calc total;1;64.8699;64.8699;64.8699
448;total;1;76.6091;76.6091;76.6091
449;initialize;1;5.79834;5.79834;5.79834
449;async;100;0.0316906;0.00141359;0.0435733
449;inner;100;0.608266;0.5985;0.629511
449;wait;100;4.59075e-05;2.5841e-05;0.000292851
449;boundary;100;0.0070734;0.00501595;0.00879608
449;calc iter;100;0.647078;0.638382;0.653637
449;calc total;1;64.8699;64.8699;64.8699
449;total;1;76.6091;76.6091;76.6091
450;initialize;1;5.79838;5.79838;5.79838
450;async;100;0.0279915;0.00136502;0.039839
450;inner;100;0.613596;0.605625;0.634993
450;wait;100;3.94187e-05;2.1426e-05;0.000168591
450;boundary;100;0.00562986;0.00366049;0.00858811
450;calc iter;100;0.647259;0.640869;0.656762
450;calc total;1;64.8699;64.8699;64.8699
450;total;1;76.6092;76.6092;76.6092
451;initialize;1;5.79836;5.79836;5.79836
451;async;100;0.0247517;0.00137104;0.0367901
451;inner;100;0.618097;0.608627;0.638707
451;wait;100;3.84036e-05;2.4212e-05;8.7373e-05
451;boundary;100;0.00449572;0.00260599;0.00869735
451;calc iter;100;0.647385;0.642774;0.654206
451;calc total;1;64.8699;64.8699;64.8699
451;total;1;76.6091;76.6091;76.6091
452;initialize;1;5.79835;5.79835;5.79835
452;async;100;0.0286112;0.00139843;0.0419475
452;inner;100;0.614365;0.604075;0.637332
452;wait;100;3.14879e-05;1.7913e-05;0.00011037
452;boundary;100;0.0044054;0.00253711;0.00742164
452;calc iter;100;0.647415;0.642164;0.65375
452;calc total;1;64.8699;64.8699;64.8699
452;total;1;76.6091;76.6091;76.6091
453;initialize;1;5.79834;5.79834;5.79834
453;async;100;0.0266562;0.00137757;0.0384274
453;inner;100;0.616685;0.605953;0.636904
453;wait;100;3.03876e-05;1.5447e-05;0.00011134
453;boundary;100;0.00410754;0.00258633;0.00579062
453;calc iter;100;0.647481;0.641905;0.651129
453;calc total;1;64.8699;64.8699;64.8699
453;total;1;76.6091;76.6091;76.6091
454;initialize;1;5.79835;5.79835;5.79835
454;async;100;0.0312397;0.00138274;0.0430681
454;inner;100;0.612145;0.599459;0.635278
454;wait;100;3.71686e-05;1.7323e-05;0.000175149
454;boundary;100;0.00409056;0.00214147;0.0057613
454;calc iter;100;0.647514;0.641041;0.651828
454;calc total;1;64.8699;64.8699;64.8699
454;total;1;76.6091;76.6091;76.6091
455;initialize;1;5.79836;5.79836;5.79836
455;async;100;0.0322399;0.00143757;0.0445502
455;inner;100;0.611054;0.598708;0.636347
455;wait;100;3.68921e-05;2.1273e-05;0.000256073
455;boundary;100;0.00425091;0.00216265;0.00684622
455;calc iter;100;0.647584;0.641735;0.65228
455;calc total;1;64.8699;64.8699;64.8699
455;total;1;76.6091;76.6091;76.6091
456;initialize;1;5.96051;5.96051;5.96051
456;async;100;0.00864538;0.00141106;0.0151514
456;inner;100;0.632246;0.629399;0.645094
456;wait;100;4.92631e-05;2.9382e-05;8.6345e-05
456;boundary;100;0.00706423;0.00393285;0.0078404
456;calc iter;100;0.648007;0.642393;0.653868
456;calc total;1;64.8699;64.8699;64.8699
456;total;1;76.7631;76.7631;76.7631
457;initialize;1;5.96053;5.96053;5.96053
457;async;100;0.00934369;0.00140926;0.0151917
457;inner;100;0.632447;0.627205;0.643861
457;wait;100;4.37122e-05;2.2008e-05;0.000217285
457;boundary;100;0.00621616;0.00344138;0.00690951
457;calc iter;100;0.648052;0.641339;0.652895
457;calc total;1;64.8699;64.8699;64.8699
457;total;1;76.763;76.763;76.763
458;initialize;1;5.96055;5.96055;5.96055
458;async;100;0.00420394;0.00114104;0.00872384
458;inner;100;0.637831;0.630756;0.648218
458;wait;100;3.99325e-05;1.9036e-05;8.1593e-05
458;boundary;100;0.00602961;0.00222945;0.00691318
458;calc iter;100;0.648107;0.638686;0.652783
458;calc total;1;64.8699;64.8699;64.8699
458;total;1;76.7631;76.7631;76.7631
459;initialize;1;5.96049;5.96049;5.96049
459;async;100;0.00626384;0.00135549;0.0114469
459;inner;100;0.635825;0.627783;0.647361
459;wait;100;4.27368e-05;1.7779e-05;0.000109169
459;boundary;100;0.00598133;0.00215134;0.00678786
459;calc iter;100;0.648116;0.636754;0.652149
459;calc total;1;64.8699;64.8699;64.8699
459;total;1;76.763;76.763;76.763
460;initialize;1;5.96055;5.96055;5.96055
460;async;100;0.0103514;0.00139379;0.0164133
460;inner;100;0.631469;0.621944;0.644324
460;wait;100;3.66974e-05;1.6173e-05;0.000119424
460;boundary;100;0.00627749;0.00202956;0.00738231
460;calc iter;100;0.648136;0.635301;0.653139
460;calc total;1;64.8699;64.8699;64.8699
460;total;1;76.763;76.763;76.763
461;initialize;1;5.96056;5.96056;5.96056
461;async;100;0.0129564;0.00137634;0.0171139
461;inner;100;0.628329;0.624266;0.640767
461;wait;100;4.33797e-05;1.9145e-05;0.000267176
461;boundary;100;0.00674153;0.00298707;0.00790293
461;calc iter;100;0.648072;0.639604;0.65095
461;calc total;1;64.8699;64.8699;64.8699
461;total;1;76.7631;76.7631;76.7631
462;initialize;1;5.9606;5.9606;5.9606
462;async;100;0.00836024;0.000952304;0.0125399
462;inner;100;0.632611;0.628807;0.647749
462;wait;100;4.75305e-05;2.7921e-05;0.00010253
462;boundary;100;0.00701792;0.00311555;0.0082017
462;calc iter;100;0.648039;0.64128;0.652654
462;calc total;1;64.8699;64.8699;64.8699
462;total;1;76.7631;76.7631;76.7631
463;initialize;1;5.96049;5.96049;5.96049
463;async;100;0.0114289;0.00142132;0.0153719
463;inner;100;0.629284;0.626727;0.644691
463;wait;100;3.64294e-05;2.4592e-05;0.000106626
463;boundary;100;0.00722455;0.00403639;0.00865373
463;calc iter;100;0.647976;0.642459;0.651644
463;calc total;1;64.8699;64.8699;64.8699
463;total;1;76.763;76.763;76.763
464;initialize;1;5.96048;5.96048;5.96048
464;async;100;0.00924104;0.00085189;0.0140712
464;inner;100;0.631256;0.626828;0.645949
464;wait;100;5.18012e-05;3.493e-05;0.000138885
464;boundary;100;0.00733077;0.00364949;0.00876424
464;calc iter;100;0.647882;0.64308;0.651775
464;calc total;1;64.8699;64.8699;64.8699
464;total;1;76.763;76.763;76.763
465;initialize;1;5.96052;5.96052;5.96052
465;async;100;0.00923472;0.00134783;0.01478
465;inner;100;0.631105;0.627015;0.644752
465;wait;100;4.56212e-05;2.9926e-05;0.000115115
465;boundary;100;0.00746292;0.00402096;0.00867512
465;calc iter;100;0.64785;0.643708;0.652068
465;calc total;1;64.8699;64.8699;64.8699
465;total;1;76.7631;76.7631;76.7631
466;initialize;1;5.96048;5.96048;5.96048
466;async;100;0.0104146;0.00131942;0.0150234
466;inner;100;0.629923;0.626009;0.643912
466;wait;100;4.99665e-05;2.4366e-05;0.000221679
466;boundary;100;0.00744224;0.00442277;0.00854975
466;calc iter;100;0.647832;0.643144;0.652238
466;calc total;1;64.8699;64.8699;64.8699
466;total;1;76.763;76.763;76.763
467;initialize;1;5.9605;5.9605;5.9605
467;async;100;0.00949208;0.00133653;0.0198521
467;inner;100;0.630726;0.628358;0.644421
467;wait;100;4.61931e-05;2.0792e-05;0.000112856
467;boundary;100;0.00754903;0.00367602;0.00877009
467;calc iter;100;0.647816;0.642141;0.659836
467;calc total;1;64.8699;64.8699;64.8699
467;total;1;76.763;76.763;76.763
468;initialize;1;5.96049;5.96049;5.96049
468;async;100;0.00560874;0.00140591;0.0187456
468;inner;100;0.635398;0.629631;0.649455
468;wait;100;5.28918e-05;2.8011e-05;8.7543e-05
468;boundary;100;0.00660738;0.00310648;0.0080589
468;calc iter;100;0.647669;0.639523;0.657663
468;calc total;1;64.8699;64.8699;64.8699
468;total;1;76.763;76.763;76.763
469;initialize;1;5.9605;5.9605;5.9605
469;async;100;0.00950181;0.00150364;0.022472
469;inner;100;0.631607;0.627897;0.647294
469;wait;100;4.27646e-05;2.2831e-05;0.000119687
469;boundary;100;0.00645793;0.00379121;0.00745655
469;calc iter;100;0.647612;0.643235;0.656906
469;calc total;1;64.8699;64.8699;64.8699
469;total;1;76.763;76.763;76.763
470;initialize;1;5.96054;5.96054;5.96054
470;async;100;0.00607479;0.0013904;0.0178973
470;inner;100;0.634656;0.630438;0.6493
470;wait;100;4.36307e-05;2.2064e-05;8.2888e-05
470;boundary;100;0.00678126;0.00317164;0.00848362
470;calc iter;100;0.647558;0.643791;0.657393
470;calc total;1;64.8699;64.8699;64.8699
470;total;1;76.763;76.763;76.763
471;initialize;1;5.96055;5.96055;5.96055
471;async;100;0.00662544;0.00117729;0.0148331
471;inner;100;0.633719;0.629463;0.648961
471;wait;100;4.21624e-05;2.2792e-05;9.2149e-05
471;boundary;100;0.00709543;0.00326797;0.00841016
471;calc iter;100;0.647485;0.643311;0.654079
471;calc total;1;64.8699;64.8699;64.8699
471;total;1;76.7631;76.7631;76.7631
528;initialize;1;5.74523;5.74523;5.74523
528;async;100;0.0128964;0.00132988;0.020271
528;inner;100;0.627596;0.62287;0.641991
528;wait;100;4.12109e-05;1.7547e-05;9.8092e-05
528;boundary;100;0.00688171;0.00381013;0.00795571
528;calc iter;100;0.647417;0.642246;0.651512
528;calc total;1;64.8699;64.8699;64.8699
528;total;1;76.5473;76.5473;76.5473
480;initialize;1;5.9586;5.9586;5.9586
480;async;100;0.0119106;0.00203462;0.0174532
480;inner;100;0.629061;0.62572;0.641952
480;wait;100;4.49705e-05;2.4058e-05;8.3666e-05
480;boundary;100;0.00687935;0.00364316;0.00784492
480;calc iter;100;0.647898;0.643005;0.65289
480;calc total;1;64.8699;64.8699;64.8699
480;total;1;76.7603;76.7603;76.7603
552;initialize;1;5.97534;5.97534;5.97534
552;async;100;0.0379644;0.00131054;0.0456439
552;inner;100;0.603879;0.594964;0.638234
552;wait;100;2.85718e-05;1.4642e-05;8.4544e-05
552;boundary;100;0.00539474;0.00213117;0.00669321
552;calc iter;100;0.647269;0.643338;0.650669
552;calc total;1;64.8699;64.8699;64.8699
552;total;1;76.7843;76.7843;76.7843
504;initialize;1;6.07376;6.07376;6.07376
504;async;100;0.0310089;0.00142337;0.0417205
504;inner;100;0.611356;0.605117;0.637927
504;wait;100;3.6782e-05;2.1365e-05;0.000152823
504;boundary;100;0.00519448;0.00338988;0.0065548
504;calc iter;100;0.647598;0.642642;0.653151
504;calc total;1;64.8698;64.8698;64.8698
504;total;1;76.8849;76.8849;76.8849
472;initialize;1;5.96047;5.96047;5.96047
472;async;100;0.0109875;0.00134664;0.0195232
472;inner;100;0.629091;0.623174;0.645766
472;wait;100;4.86721e-05;2.3525e-05;0.000173407
472;boundary;100;0.00723447;0.0045309;0.00871523
472;calc iter;100;0.647364;0.641817;0.653075
472;calc total;1;64.8699;64.8699;64.8699
472;total;1;76.763;76.763;76.763
529;initialize;1;5.74526;5.74526;5.74526
529;async;100;0.0103576;0.00134383;0.0167283
529;inner;100;0.631271;0.624488;0.644887
529;wait;100;3.33768e-05;2.0794e-05;0.000111663
529;boundary;100;0.0058245;0.00335018;0.00738156
529;calc iter;100;0.647489;0.640793;0.65268
529;calc total;1;64.8699;64.8699;64.8699
529;total;1;76.5473;76.5473;76.5473
481;initialize;1;5.95867;5.95867;5.95867
481;async;100;0.00733737;0.000824222;0.0133584
481;inner;100;0.634844;0.62845;0.64724
481;wait;100;3.49772e-05;1.801e-05;0.000101285
481;boundary;100;0.0057382;0.00227923;0.00647876
481;calc iter;100;0.647956;0.639583;0.652265
481;calc total;1;64.8699;64.8699;64.8699
481;total;1;76.7603;76.7603;76.7603
553;initialize;1;5.97536;5.97536;5.97536
553;async;100;0.0399162;0.00170685;0.0484921
553;inner;100;0.602567;0.593462;0.641288
553;wait;100;3.64545e-05;2.0533e-05;0.000108643
553;boundary;100;0.00482924;0.00208525;0.00640969
553;calc iter;100;0.647351;0.642847;0.653907
553;calc total;1;64.8699;64.8699;64.8699
553;total;1;76.7843;76.7843;76.7843
505;initialize;1;6.07377;6.07377;6.07377
505;async;100;0.0331522;0.00138301;0.04144
505;inner;100;0.61028;0.604061;0.635796
505;wait;100;2.83713e-05;1.7697e-05;0.000118057
505;boundary;100;0.00423337;0.00323775;0.00531975
505;calc iter;100;0.647696;0.641657;0.651544
505;calc total;1;64.8699;64.8699;64.8699
505;total;1;76.8849;76.8849;76.8849
473;initialize;1;5.9605;5.9605;5.9605
473;async;100;0.0106577;0.00120912;0.0166177
473;inner;100;0.629823;0.625836;0.645844
473;wait;100;4.73326e-05;2.8402e-05;0.00013008
473;boundary;100;0.00692628;0.00467748;0.00858822
473;calc iter;100;0.647456;0.642659;0.652013
473;calc total;1;64.8699;64.8699;64.8699
473;total;1;76.763;76.763;76.763
530;initialize;1;5.74522;5.74522;5.74522
530;async;100;0.0121746;0.00139331;0.0198349
530;inner;100;0.629219;0.621341;0.641607
530;wait;100;3.9897e-05;2.1706e-05;0.000153445
530;boundary;100;0.00606671;0.00315432;0.00688021
530;calc iter;100;0.647502;0.640264;0.65174
530;calc total;1;64.8699;64.8699;64.8699
530;total;1;76.5473;76.5473;76.5473
482;initialize;1;5.95864;5.95864;5.95864
482;async;100;0.0159042;0.00133809;0.0202344
482;inner;100;0.625979;0.620202;0.640007
482;wait;100;4.06573e-05;1.8827e-05;0.000199148
482;boundary;100;0.00604352;0.00289286;0.00686055
482;calc iter;100;0.64797;0.640362;0.650643
482;calc total;1;64.8699;64.8699;64.8699
482;total;1;76.7603;76.7603;76.7603
554;initialize;1;5.9753;5.9753;5.9753
554;async;100;0.0378484;0.00140945;0.0465231
554;inner;100;0.604015;0.595422;0.638352
554;wait;100;3.32947e-05;1.7305e-05;9.825e-05
554;boundary;100;0.00537245;0.00213137;0.00667344
554;calc iter;100;0.647271;0.643495;0.651239
554;calc total;1;64.8699;64.8699;64.8699
554;total;1;76.7843;76.7843;76.7843
474;initialize;1;5.96054;5.96054;5.96054
474;async;100;0.00980759;0.000950033;0.0155017
474;inner;100;0.630679;0.626866;0.646525
474;wait;100;4.21532e-05;2.6957e-05;0.000140487
474;boundary;100;0.00700462;0.00429218;0.00843203
474;calc iter;100;0.647536;0.642982;0.653839
474;calc total;1;64.8699;64.8699;64.8699
474;total;1;76.7631;76.7631;76.7631
531;initialize;1;5.74528;5.74528;5.74528
531;async;100;0.0137851;0.00128476;0.0233455
531;inner;100;0.627719;0.617007;0.641692
531;wait;100;4.77096e-05;2.3161e-05;0.000140618
531;boundary;100;0.00599492;0.00212903;0.00764475
531;calc iter;100;0.647549;0.638159;0.652894
531;calc total;1;64.8699;64.8699;64.8699
531;total;1;76.5473;76.5473;76.5473
483;initialize;1;5.95864;5.95864;5.95864
483;async;100;0.0171257;0.00134441;0.0214481
483;inner;100;0.624601;0.614299;0.638579
483;wait;100;4.49396e-05;2.0932e-05;0.000161829
483;boundary;100;0.00628755;0.00214793;0.00718279
483;calc iter;100;0.648061;0.635436;0.652628
483;calc total;1;64.8699;64.8699;64.8699
483;total;1;76.7603;76.7603;76.7603
555;initialize;1;5.97535;5.97535;5.97535
555;async;100;0.0427134;0.00147182;0.0506264
555;inner;100;0.599229;0.591553;0.630809
555;wait;100;2.98958e-05;1.7173e-05;0.000256832
555;boundary;100;0.00526426;0.00328691;0.00712471
555;calc iter;100;0.647238;0.639665;0.652532
555;calc total;1;64.8699;64.8699;64.8699
555;total;1;76.7843;76.7843;76.7843
475;initialize;1;5.9605;5.9605;5.9605
475;async;100;0.0110696;0.00136589;0.0174829
475;inner;100;0.629405;0.62458;0.645836
475;wait;100;4.09583e-05;2.2343e-05;0.000130645
475;boundary;100;0.0070654;0.00471815;0.00873289
475;calc iter;100;0.647583;0.643252;0.652954
475;calc total;1;64.8699;64.8699;64.8699
475;total;1;76.763;76.763;76.763
532;initialize;1;5.74526;5.74526;5.74526
532;async;100;0.0146273;0.000958574;0.024583
532;inner;100;0.627261;0.614805;0.642524
532;wait;100;4.1056e-05;2.0081e-05;0.000109255
532;boundary;100;0.005664;0.00206789;0.00742056
532;calc iter;100;0.647596;0.636933;0.653316
532;calc total;1;64.8699;64.8699;64.8699
532;total;1;76.5473;76.5473;76.5473
484;initialize;1;5.95865;5.95865;5.95865
484;async;100;0.00318386;0.0013256;0.00347797
484;inner;100;0.63836;0.626289;0.647945
484;wait;100;3.78839e-05;1.8122e-05;9.8592e-05
484;boundary;100;0.00659721;0.00208371;0.00731897
484;calc iter;100;0.648181;0.631693;0.655163
484;calc total;1;64.8699;64.8699;64.8699
484;total;1;76.7602;76.7602;76.7602
556;initialize;1;5.9753;5.9753;5.9753
556;async;100;0.0409664;0.00131934;0.0507184
556;inner;100;0.601547;0.593337;0.636885
556;wait;100;3.10402e-05;1.7889e-05;0.000145917
556;boundary;100;0.00472744;0.0021666;0.00690217
556;calc iter;100;0.647274;0.637071;0.653893
556;calc total;1;64.8699;64.8699;64.8699
556;total;1;76.7843;76.7843;76.7843
476;initialize;1;5.96049;5.96049;5.96049
476;async;100;0.00738229;0.00107232;0.0136104
476;inner;100;0.633384;0.62876;0.648808
476;wait;100;4.75076e-05;2.6049e-05;8.999e-05
476;boundary;100;0.00682901;0.00329801;0.00800272
476;calc iter;100;0.647645;0.641719;0.653614
476;calc total;1;64.8699;64.8699;64.8699
476;total;1;76.763;76.763;76.763
533;initialize;1;5.74523;5.74523;5.74523
533;async;100;0.014676;0.00138614;0.0237191
533;inner;100;0.626062;0.61817;0.639083
533;wait;100;3.89535e-05;1.6626e-05;0.000181004
533;boundary;100;0.00674363;0.00233902;0.00800719
533;calc iter;100;0.647522;0.639988;0.652139
533;calc total;1;64.8699;64.8699;64.8699
533;total;1;76.5473;76.5473;76.5473
485;initialize;1;5.95869;5.95869;5.95869
485;async;100;0.0185942;0.0013546;0.0234133
485;inner;100;0.623094;0.614439;0.637955
485;wait;100;4.49197e-05;1.7532e-05;0.000254261
485;boundary;100;0.00631115;0.00220663;0.00761495
485;calc iter;100;0.648046;0.635098;0.652535
485;calc total;1;64.8699;64.8699;64.8699
485;total;1;76.7603;76.7603;76.7603
557;initialize;1;5.97534;5.97534;5.97534
557;async;100;0.0400727;0.00132844;0.0501735
557;inner;100;0.602626;0.594428;0.63385
557;wait;100;3.35642e-05;2.03e-05;0.00025342
557;boundary;100;0.00447485;0.00387195;0.0077879
557;calc iter;100;0.647209;0.635046;0.651607
557;calc total;1;64.8699;64.8699;64.8699
557;total;1;76.7843;76.7843;76.7843
477;initialize;1;5.96052;5.96052;5.96052
477;async;100;0.00880621;0.00103229;0.0140191
477;inner;100;0.632121;0.624956;0.648405
477;wait;100;4.20916e-05;2.4821e-05;9.8916e-05
477;boundary;100;0.00672174;0.00239867;0.00784889
477;calc iter;100;0.647693;0.640287;0.653357
477;calc total;1;64.8699;64.8699;64.8699
477;total;1;76.763;76.763;76.763
534;initialize;1;5.74529;5.74529;5.74529
534;async;100;0.0162625;0.00102134;0.0274866
534;inner;100;0.624002;0.616251;0.640601
534;wait;100;3.99815e-05;1.9911e-05;0.000196121
534;boundary;100;0.00712509;0.00409717;0.00860605
534;calc iter;100;0.647432;0.640435;0.653146
534;calc total;1;64.8699;64.8699;64.8699
534;total;1;76.5473;76.5473;76.5473
486;initialize;1;5.95866;5.95866;5.95866
486;async;100;0.0202054;0.00130816;0.0236304
486;inner;100;0.620888;0.617598;0.634162
486;wait;100;4.37442e-05;2.0315e-05;0.000269415
486;boundary;100;0.00679008;0.00373699;0.00791174
486;calc iter;100;0.647929;0.643001;0.651731
486;calc total;1;64.8699;64.8699;64.8699
486;total;1;76.7603;76.7603;76.7603
558;initialize;1;5.9753;5.9753;5.9753
558;async;100;0.0398117;0.00136684;0.0494897
558;inner;100;0.601863;0.595591;0.631817
558;wait;100;3.9207e-05;2.2117e-05;0.000225083
558;boundary;100;0.00537108;0.00471678;0.00882083
558;calc iter;100;0.647086;0.6334;0.655336
558;calc total;1;64.8699;64.8699;64.8699
558;total;1;76.7843;76.7843;76.7843
478;initialize;1;5.96054;5.96054;5.96054
478;async;100;0.0100109;0.0013909;0.0151343
478;inner;100;0.63075;0.620881;0.646754
478;wait;100;3.77457e-05;1.9692e-05;0.000117084
478;boundary;100;0.00694068;0.00213739;0.00800174
478;calc iter;100;0.647742;0.635428;0.653454
478;calc total;1;64.8699;64.8699;64.8699
478;total;1;76.763;76.763;76.763
535;initialize;1;5.74527;5.74527;5.74527
535;async;100;0.0238848;0.00147894;0.0312107
535;inner;100;0.616139;0.610719;0.628589
535;wait;100;4.03031e-05;2.289e-05;0.000258391
535;boundary;100;0.0071781;0.0058695;0.00879822
535;calc iter;100;0.647244;0.639097;0.651376
535;calc total;1;64.8699;64.8699;64.8699
535;total;1;76.5473;76.5473;76.5473
487;initialize;1;5.95865;5.95865;5.95865
487;async;100;0.0133372;0.00133652;0.0185088
487;inner;100;0.627771;0.62448;0.64271
487;wait;100;3.98296e-05;2.4444e-05;8.8571e-05
487;boundary;100;0.00668576;0.0036569;0.00788442
487;calc iter;100;0.647836;0.642666;0.651143
487;calc total;1;64.8699;64.8699;64.8699
487;total;1;76.7603;76.7603;76.7603
559;initialize;1;5.97536;5.97536;5.97536
559;async;100;0.0376723;0.00135603;0.0451691
559;inner;100;0.60177;0.594541;0.636027
559;wait;100;4.73997e-05;2.8233e-05;0.000150276
559;boundary;100;0.00735143;0.00461267;0.00887548
559;calc iter;100;0.646843;0.634106;0.654421
559;calc total;1;64.8699;64.8699;64.8699
559;total;1;76.7843;76.7843;76.7843
479;initialize;1;5.96051;5.96051;5.96051
479;async;100;0.00953469;0.00101519;0.01442
479;inner;100;0.631044;0.617017;0.648219
479;wait;100;4.11724e-05;1.8326e-05;0.000138151
479;boundary;100;0.00718225;0.00220272;0.00811883
479;calc iter;100;0.647805;0.632784;0.653309
479;calc total;1;64.8699;64.8699;64.8699
479;total;1;76.763;76.763;76.763
536;initialize;1;5.74524;5.74524;5.74524
536;async;100;0.013478;0.00121217;0.0231696
536;inner;100;0.62708;0.621041;0.643422
536;wait;100;4.6282e-05;2.6959e-05;0.000119793
536;boundary;100;0.00664871;0.00338759;0.0086846
536;calc iter;100;0.647256;0.642719;0.654313
536;calc total;1;64.8699;64.8699;64.8699
536;total;1;76.5473;76.5473;76.5473
488;initialize;1;5.95867;5.95867;5.95867
488;async;100;0.0142921;0.00161271;0.0215663
488;inner;100;0.626165;0.620149;0.642222
488;wait;100;4.45338e-05;2.9185e-05;0.000106564
488;boundary;100;0.00724732;0.00373885;0.00874166
488;calc iter;100;0.647752;0.640148;0.65461
488;calc total;1;64.8699;64.8699;64.8699
488;total;1;76.7603;76.7603;76.7603
560;initialize;1;5.97533;5.97533;5.97533
560;async;100;0.0309856;0.00135489;0.0397248
560;inner;100;0.609498;0.600623;0.64218
560;wait;100;5.25775e-05;2.3101e-05;0.000173699
560;boundary;100;0.00640353;0.00211497;0.00875102
560;calc iter;100;0.646942;0.638902;0.653063
560;calc total;1;64.8699;64.8699;64.8699
560;total;1;76.7843;76.7843;76.7843
537;initialize;1;5.74524;5.74524;5.74524
537;async;100;0.013356;0.00144525;0.0244559
537;inner;100;0.626788;0.620481;0.642508
537;wait;100;4.24489e-05;2.33e-05;8.6427e-05
537;boundary;100;0.00700415;0.0035886;0.00875342
537;calc iter;100;0.647192;0.642783;0.654473
537;calc total;1;64.8699;64.8699;64.8699
537;total;1;76.5473;76.5473;76.5473
489;initialize;1;5.95868;5.95868;5.95868
489;async;100;0.0132418;0.0011734;0.0195594
489;inner;100;0.62697;0.623133;0.642151
489;wait;100;5.50793e-05;3.9349e-05;0.000124471
489;boundary;100;0.00743758;0.0038962;0.00874279
489;calc iter;100;0.647707;0.641886;0.653176
489;calc total;1;64.8699;64.8699;64.8699
489;total;1;76.7603;76.7603;76.7603
561;initialize;1;5.97536;5.97536;5.97536
561;async;100;0.037403;0.00145153;0.0654731
561;inner;100;0.601462;0.587204;0.63719
561;wait;100;4.71722e-05;2.4303e-05;0.000117738
561;boundary;100;0.00792691;0.00400737;0.00898488
561;calc iter;100;0.646841;0.640005;0.670903
561;calc total;1;64.8699;64.8699;64.8699
561;total;1;76.7843;76.7843;76.7843
538;initialize;1;5.74525;5.74525;5.74525
538;async;100;0.0105447;0.00158643;0.0222398
538;inner;100;0.629621;0.621538;0.64531
538;wait;100;4.78828e-05;2.9211e-05;0.000124864
538;boundary;100;0.00699767;0.00421428;0.0087678
538;calc iter;100;0.647213;0.638724;0.654546
538;calc total;1;64.8699;64.8699;64.8699
538;total;1;76.5473;76.5473;76.5473
490;initialize;1;5.95867;5.95867;5.95867
490;async;100;0.01263;0.00135316;0.0197238
490;inner;100;0.627605;0.623358;0.642039
490;wait;100;4.64768e-05;2.7797e-05;0.00016898
490;boundary;100;0.00739719;0.00390223;0.00877821
490;calc iter;100;0.647681;0.643021;0.652233
490;calc total;1;64.8699;64.8699;64.8699
490;total;1;76.7603;76.7603;76.7603
562;initialize;1;5.97536;5.97536;5.97536
562;async;100;0.0362059;0.00134358;0.0581929
562;inner;100;0.60358;0.593437;0.637723
562;wait;100;4.26746e-05;1.5614e-05;0.000120586
562;boundary;100;0.00699542;0.00336365;0.00822795
562;calc iter;100;0.646827;0.641935;0.663713
562;calc total;1;64.8699;64.8699;64.8699
562;total;1;76.7843;76.7843;76.7843
539;initialize;1;5.74528;5.74528;5.74528
539;async;100;0.012964;0.00152631;0.0307068
539;inner;100;0.62708;0.618698;0.642103
539;wait;100;4.6074e-05;2.4019e-05;0.000103546
539;boundary;100;0.00714733;0.00370872;0.00888571
539;calc iter;100;0.64724;0.638583;0.66413
539;calc total;1;64.8699;64.8699;64.8699
539;total;1;76.5473;76.5473;76.5473
491;initialize;1;5.95869;5.95869;5.95869
491;async;100;0.0125477;0.00126808;0.0244495
491;inner;100;0.627641;0.621515;0.64382
491;wait;100;4.75025e-05;2.1774e-05;0.000107756
491;boundary;100;0.00745832;0.00352136;0.00880715
491;calc iter;100;0.647697;0.641502;0.660801
491;calc total;1;64.8699;64.8699;64.8699
491;total;1;76.7603;76.7603;76.7603
563;initialize;1;5.97541;5.97541;5.97541
563;async;100;0.0324785;0.00133731;0.0499585
563;inner;100;0.608914;0.602364;0.639885
563;wait;100;3.71023e-05;1.9564e-05;0.000103767
563;boundary;100;0.00549288;0.00315825;0.00715992
563;calc iter;100;0.646924;0.64121;0.662125
563;calc total;1;64.8699;64.8699;64.8699
563;total;1;76.7843;76.7843;76.7843
540;initialize;1;5.74532;5.74532;5.74532
540;async;100;0.0232848;0.00138872;0.0366823
540;inner;100;0.619329;0.613469;0.634155
540;wait;100;4.14042e-05;1.621e-05;0.000164619
540;boundary;100;0.0044254;0.00224567;0.00787815
540;calc iter;100;0.647082;0.639666;0.662464
540;calc total;1;64.8699;64.8699;64.8699
540;total;1;76.5474;76.5474;76.5474
492;initialize;1;5.95864;5.95864;5.95864
492;async;100;0.0123664;0.00146082;0.0245992
492;inner;100;0.629857;0.623242;0.644927
492;wait;100;3.56559e-05;1.7341e-05;9.3895e-05
492;boundary;100;0.00527258;0.00263281;0.00733748
492;calc iter;100;0.647534;0.642642;0.657469
492;calc total;1;64.8699;64.8699;64.8699
492;total;1;76.7603;76.7603;76.7603
564;initialize;1;5.9753;5.9753;5.9753
564;async;100;0.0252833;0.00139535;0.0475066
564;inner;100;0.614177;0.604497;0.636674
564;wait;100;5.00986e-05;2.0489e-05;0.000151107
564;boundary;100;0.00750457;0.00346503;0.00899182
564;calc iter;100;0.647017;0.634584;0.677629
564;calc total;1;64.8699;64.8699;64.8699
564;total;1;76.7843;76.7843;76.7843
541;initialize;1;5.74529;5.74529;5.74529
541;async;100;0.0253887;0.00140007;0.0528285
541;inner;100;0.61578;0.606154;0.631112
541;wait;100;4.08962e-05;2.1434e-05;0.000215888
541;boundary;100;0.00579168;0.002819;0.00838642
541;calc iter;100;0.647003;0.637821;0.678899
541;calc total;1;64.8699;64.8699;64.8699
541;total;1;76.5473;76.5473;76.5473
493;initialize;1;5.95863;5.95863;5.95863
493;async;100;0.0132559;0.00204012;0.0249717
493;inner;100;0.628241;0.624488;0.641885
493;wait;100;3.60696e-05;1.9285e-05;0.000117426
493;boundary;100;0.00591013;0.00390182;0.00748581
493;calc iter;100;0.647445;0.642772;0.655588
493;calc total;1;64.8699;64.8699;64.8699
493;total;1;76.7602;76.7602;76.7602
565;initialize;1;5.97533;5.97533;5.97533
565;async;100;0.0211922;0.00146453;0.0447573
565;inner;100;0.619569;0.60752;0.639458
565;wait;100;4.15085e-05;1.8571e-05;0.000129851
565;boundary;100;0.00625291;0.00249517;0.00839784
542;initialize;1;5.74528;5.74528;5.74528
542;async;100;0.018905;0.00143989;0.0291497
542;inner;100;0.62392;0.617295;0.63827
542;wait;100;3.0517e-05;1.5819e-05;0.000120298
542;boundary;100;0.00408253;0.00221351;0.00595699
542;calc iter;100;0.64694;0.641649;0.656969
542;calc total;1;64.8699;64.8699;64.8699
542;total;1;76.5473;76.5473;76.5473
494;initialize;1;5.95861;5.95861;5.95861
494;async;100;0.00930701;0.0013493;0.0225571
494;inner;100;0.63202;0.627045;0.64475
494;wait;100;4.19873e-05;2.1129e-05;9.8246e-05
494;boundary;100;0.00603957;0.00303503;0.0078864
494;calc iter;100;0.64741;0.642993;0.656901
494;calc total;1;64.8699;64.8699;64.8699
494;total;1;76.7602;76.7602;76.7602
565;calc iter;100;0.647057;0.638793;0.676967
565;calc total;1;64.8699;64.8699;64.8699
565;total;1;76.7842;76.7842;76.7842
543;initialize;1;5.74527;5.74527;5.74527
543;async;100;0.0222325;0.00147266;0.0375001
543;inner;100;0.618704;0.608945;0.634485
543;wait;100;3.90375e-05;1.4681e-05;0.000109891
543;boundary;100;0.00576276;0.00290949;0.0080551
543;calc iter;100;0.646741;0.639715;0.661749
543;calc total;1;64.8699;64.8699;64.8699
543;total;1;76.5474;76.5474;76.5474
495;initialize;1;5.95863;5.95863;5.95863
495;async;100;0.0140392;0.00137951;0.0249573
495;inner;100;0.626089;0.618424;0.640793
495;wait;100;4.67358e-05;1.9977e-05;0.000186728
495;boundary;100;0.00712899;0.0042342;0.00879792
495;calc iter;100;0.647306;0.642365;0.654308
495;calc total;1;64.8699;64.8699;64.8699
495;total;1;76.7602;76.7602;76.7602
566;initialize;1;5.97531;5.97531;5.97531
566;async;100;0.01907;0.00134998;0.0342621
566;inner;100;0.623439;0.615543;0.640312
566;wait;100;2.83577e-05;1.5965e-05;7.7738e-05
566;boundary;100;0.00454636;0.00203485;0.00724036
566;calc iter;100;0.647086;0.639897;0.660155
566;calc total;1;64.8699;64.8699;64.8699
566;total;1;76.7842;76.7842;76.7842
544;initialize;1;5.74529;5.74529;5.74529
544;async;100;0.0296317;0.00137307;0.0464716
544;inner;100;0.609057;0.600604;0.626914
544;wait;100;5.02671e-05;3.0841e-05;0.00028793
544;boundary;100;0.00796324;0.0058354;0.00883347
544;calc iter;100;0.646704;0.63567;0.666996
544;calc total;1;64.8699;64.8699;64.8699
544;total;1;76.5473;76.5473;76.5473
496;initialize;1;5.95864;5.95864;5.95864
496;async;100;0.0162637;0.00135384;0.0276601
496;inner;100;0.623405;0.613981;0.636652
496;wait;100;4.87543e-05;2.4261e-05;0.000275417
496;boundary;100;0.00734196;0.00394499;0.00872832
496;calc iter;100;0.647061;0.639521;0.655807
545;initialize;1;5.74531;5.74531;5.74531
545;async;100;0.0266668;0.0014501;0.0404823
545;inner;100;0.612563;0.603246;0.630238
545;wait;100;4.96935e-05;2.9974e-05;0.000153604
545;boundary;100;0.00749803;0.00543806;0.0088954
545;calc iter;100;0.646779;0.636937;0.656771
545;calc total;1;64.8699;64.8699;64.8699
545;total;1;76.5473;76.5473;76.5473
496;calc total;1;64.8699;64.8699;64.8699
496;total;1;76.7603;76.7603;76.7603
546;initialize;1;5.74529;5.74529;5.74529
546;async;100;0.0259502;0.00137739;0.0384188
546;inner;100;0.614992;0.606677;0.629886
546;wait;100;4.00212e-05;2.0026e-05;0.000240817
546;boundary;100;0.00595844;0.00420005;0.00874903
546;calc iter;100;0.646942;0.637104;0.659174
546;calc total;1;64.8699;64.8699;64.8699
546;total;1;76.5473;76.5473;76.5473
497;initialize;1;5.95865;5.95865;5.95865
497;async;100;0.0162204;0.00178885;0.0244379
497;inner;100;0.624157;0.617739;0.639994
497;wait;100;4.10567e-05;2.6589e-05;0.000150505
497;boundary;100;0.00680561;0.0050063;0.0086212
497;calc iter;100;0.647226;0.642081;0.653055
497;calc total;1;64.8699;64.8699;64.8699
497;total;1;76.7603;76.7603;76.7603
547;initialize;1;5.74526;5.74526;5.74526
547;async;100;0.0175134;0.000869122;0.0274107
547;inner;100;0.625356;0.618461;0.63988
547;wait;100;2.83344e-05;1.7434e-05;8.495e-05
547;boundary;100;0.00413682;0.00205493;0.0070239
547;calc iter;100;0.647036;0.638557;0.65624
547;calc total;1;64.8699;64.8699;64.8699
547;total;1;76.5474;76.5474;76.5474
498;initialize;1;5.95866;5.95866;5.95866
498;async;100;0.0131286;0.000682689;0.021284
498;inner;100;0.628142;0.622697;0.643335
498;wait;100;4.07016e-05;2.5154e-05;0.00011694
498;boundary;100;0.00606931;0.0036494;0.00811618
498;calc iter;100;0.647383;0.641962;0.656106
498;calc total;1;64.8699;64.8699;64.8699
498;total;1;76.7603;76.7603;76.7603
548;initialize;1;5.7453;5.7453;5.7453
548;async;100;0.0211105;0.00140492;0.0361587
548;inner;100;0.622451;0.612274;0.638177
548;wait;100;3.20252e-05;1.7147e-05;0.0001902
548;boundary;100;0.0035447;0.00204989;0.00575058
548;calc iter;100;0.64714;0.642004;0.655278
548;calc total;1;64.8699;64.8699;64.8699
548;total;1;76.5474;76.5474;76.5474
499;initialize;1;5.95866;5.95866;5.95866
499;async;100;0.0156992;0.00138601;0.0233986
499;inner;100;0.625379;0.619033;0.641902
499;wait;100;4.16244e-05;2.0603e-05;0.000222241
499;boundary;100;0.00630349;0.00428052;0.00841588
499;calc iter;100;0.647426;0.643249;0.654376
499;calc total;1;64.8699;64.8699;64.8699
499;total;1;76.7603;76.7603;76.7603
549;initialize;1;5.7453;5.7453;5.7453
549;async;100;0.0270624;0.00142782;0.0396477
549;inner;100;0.615856;0.606032;0.631489
549;wait;100;2.99173e-05;1.8143e-05;0.000161537
549;boundary;100;0.00413467;0.00307423;0.0067228
549;calc iter;100;0.647084;0.637972;0.652642
549;calc total;1;64.8699;64.8699;64.8699
549;total;1;76.5474;76.5474;76.5474
500;initialize;1;5.95864;5.95864;5.95864
500;async;100;0.0126768;0.00173648;0.0203762
500;inner;100;0.628494;0.621891;0.643703
500;wait;100;4.81438e-05;2.8277e-05;9.896e-05
500;boundary;100;0.00628134;0.00337395;0.00782372
500;calc iter;100;0.647502;0.642659;0.656099
500;calc total;1;64.8699;64.8699;64.8699
500;total;1;76.7602;76.7602;76.7602
550;initialize;1;5.74526;5.74526;5.74526
550;async;100;0.0273021;0.00135485;0.0405024
550;inner;100;0.615941;0.60366;0.633447
550;wait;100;3.12812e-05;1.7065e-05;0.000203784
550;boundary;100;0.00384055;0.00211568;0.00576754
550;calc iter;100;0.647117;0.639288;0.652175
550;calc total;1;64.8699;64.8699;64.8699
550;total;1;76.5473;76.5473;76.5473
501;initialize;1;5.95859;5.95859;5.95859
501;async;100;0.0142014;0.00209795;0.0216445
501;inner;100;0.627021;0.620086;0.643031
501;wait;100;3.78846e-05;1.7612e-05;0.000105036
501;boundary;100;0.00627387;0.00282927;0.00767828
501;calc iter;100;0.647536;0.642533;0.653366
501;calc total;1;64.8699;64.8699;64.8699
501;total;1;76.7602;76.7602;76.7602
551;initialize;1;5.74532;5.74532;5.74532
551;async;100;0.0297251;0.00148446;0.0401943
551;inner;100;0.613855;0.602056;0.634236
551;wait;100;2.70812e-05;1.4853e-05;0.000142565
551;boundary;100;0.00351849;0.00215563;0.0057611
551;calc iter;100;0.647127;0.639801;0.652652
551;calc total;1;64.8699;64.8699;64.8699
551;total;1;76.5474;76.5474;76.5474
502;initialize;1;5.95865;5.95865;5.95865
502;async;100;0.00943779;0.00146188;0.0161301
502;inner;100;0.632115;0.621571;0.645907
502;wait;100;4.09329e-05;1.7524e-05;0.000101607
502;boundary;100;0.00602913;0.00211193;0.00749781
502;calc iter;100;0.647625;0.639832;0.654379
502;calc total;1;64.8699;64.8699;64.8699
502;total;1;76.7603;76.7603;76.7603
503;initialize;1;5.95863;5.95863;5.95863
503;async;100;0.0178878;0.00164751;0.0252484
503;inner;100;0.623515;0.61231;0.640473
503;wait;100;4.1007e-05;2.0689e-05;0.000167636
503;boundary;100;0.00617635;0.00219506;0.00748411
503;calc iter;100;0.647623;0.637825;0.651439
503;calc total;1;64.8699;64.8699;64.8699
503;total;1;76.7603;76.7603;76.7603
506;initialize;1;6.07376;6.07376;6.07376
506;async;100;0.0309506;0.00140305;0.0382741
506;inner;100;0.612361;0.606232;0.638626
506;wait;100;3.09782e-05;1.7641e-05;9.5799e-05
506;boundary;100;0.00437372;0.00312484;0.00572425
506;calc iter;100;0.647718;0.642347;0.651651
506;calc total;1;64.8699;64.8699;64.8699
506;total;1;76.8849;76.8849;76.8849
507;initialize;1;6.07382;6.07382;6.07382
507;async;100;0.0323451;0.0014379;0.0392087
507;inner;100;0.611326;0.605353;0.63864
507;wait;100;2.92239e-05;1.5521e-05;7.7094e-05
507;boundary;100;0.00410137;0.00214797;0.0050431
507;calc iter;100;0.647804;0.643095;0.650394
507;calc total;1;64.8699;64.8699;64.8699
507;total;1;76.8849;76.8849;76.8849
508;initialize;1;6.07376;6.07376;6.07376
508;async;100;0.0409338;0.00144042;0.0485599
508;inner;100;0.60299;0.595934;0.635329
508;wait;100;2.62583e-05;1.4601e-05;0.000131861
508;boundary;100;0.00390856;0.00203679;0.00473875
508;calc iter;100;0.64786;0.641431;0.651888
508;calc total;1;64.8699;64.8699;64.8699
508;total;1;76.8849;76.8849;76.8849
509;initialize;1;6.0738;6.0738;6.0738
509;async;100;0.03517;0.00139277;0.0416068
509;inner;100;0.60773;0.601934;0.634918
509;wait;100;3.53986e-05;1.7001e-05;0.000234792
509;boundary;100;0.00482366;0.00226978;0.0069235
509;calc iter;100;0.647761;0.641281;0.652065
509;calc total;1;64.8698;64.8698;64.8698
509;total;1;76.8849;76.8849;76.8849
510;initialize;1;6.07374;6.07374;6.07374
510;async;100;0.0343706;0.00139545;0.0442309
510;inner;100;0.608241;0.599847;0.635081
510;wait;100;2.8893e-05;1.7049e-05;0.000136017
510;boundary;100;0.00498716;0.00382945;0.00859196
510;calc iter;100;0.647629;0.640336;0.652855
510;calc total;1;64.8699;64.8699;64.8699
510;total;1;76.8849;76.8849;76.8849
511;initialize;1;6.07376;6.07376;6.07376
511;async;100;0.0357404;0.00137712;0.0450485
511;inner;100;0.605662;0.597927;0.633712
511;wait;100;3.8562e-05;2.2701e-05;0.000268445
511;boundary;100;0.00605;0.00537003;0.00887856
511;calc iter;100;0.647493;0.638793;0.652194
511;calc total;1;64.8698;64.8698;64.8698
511;total;1;76.8849;76.8849;76.8849
512;initialize;1;6.07376;6.07376;6.07376
512;async;100;0.0332196;0.00146694;0.0448313
512;inner;100;0.607344;0.600168;0.637496
512;wait;100;4.34567e-05;2.847e-05;9.6444e-05
512;boundary;100;0.00680807;0.00354759;0.00890361
512;calc iter;100;0.647417;0.641696;0.65533
512;calc total;1;64.8699;64.8699;64.8699
512;total;1;76.8848;76.8848;76.8848
513;initialize;1;6.07378;6.07378;6.07378
513;async;100;0.0339397;0.00135888;0.0459068
513;inner;100;0.606075;0.598086;0.637172
513;wait;100;4.85181e-05;2.7631e-05;0.00010952
513;boundary;100;0.00731388;0.00368759;0.00883218
513;calc iter;100;0.647379;0.640259;0.654867
513;calc total;1;64.8699;64.8699;64.8699
513;total;1;76.8848;76.8848;76.8848
514;initialize;1;6.07374;6.07374;6.07374
514;async;100;0.0346246;0.00136702;0.0466815
514;inner;100;0.605306;0.593954;0.636977
514;wait;100;4.38644e-05;1.5427e-05;0.000195565
514;boundary;100;0.00738179;0.0020914;0.00895588
514;calc iter;100;0.647359;0.640462;0.65328
514;calc total;1;64.8699;64.8699;64.8699
514;total;1;76.8849;76.8849;76.8849
515;initialize;1;6.07374;6.07374;6.07374
515;async;100;0.0320063;0.00162325;0.0517881
515;inner;100;0.608342;0.595939;0.639798
515;wait;100;5.08687e-05;1.8e-05;0.000102914
515;boundary;100;0.00701205;0.00227014;0.00906623
515;calc iter;100;0.647413;0.638824;0.663716
515;calc total;1;64.8699;64.8699;64.8699
515;total;1;76.8848;76.8848;76.8848
516;initialize;1;6.07382;6.07382;6.07382
516;async;100;0.0201033;0.00147023;0.0338802
516;inner;100;0.622374;0.616796;0.639513
516;wait;100;3.94565e-05;1.9321e-05;0.00015827
516;boundary;100;0.00478321;0.00267715;0.00689472
516;calc iter;100;0.647302;0.641423;0.656134
516;calc total;1;64.8699;64.8699;64.8699
516;total;1;76.8849;76.8849;76.8849
517;initialize;1;6.07383;6.07383;6.07383
517;async;100;0.0154593;0.00146096;0.0275688
517;inner;100;0.626486;0.619881;0.641962
517;wait;100;3.12967e-05;1.6336e-05;8.8295e-05
517;boundary;100;0.00526828;0.00309782;0.00698208
517;calc iter;100;0.647247;0.642325;0.655299
517;calc total;1;64.8699;64.8699;64.8699
517;total;1;76.8849;76.8849;76.8849
518;initialize;1;6.0738;6.0738;6.0738
518;async;100;0.0174594;0.00145198;0.031714
518;inner;100;0.623996;0.61731;0.641189
518;wait;100;3.54726e-05;1.5537e-05;9.4123e-05
518;boundary;100;0.00571726;0.00287251;0.00773856
518;calc iter;100;0.64721;0.642822;0.655828
518;calc total;1;64.8699;64.8699;64.8699
518;total;1;76.8849;76.8849;76.8849
519;initialize;1;6.07382;6.07382;6.07382
519;async;100;0.0175667;0.00106721;0.0361098
519;inner;100;0.622582;0.608803;0.640909
519;wait;100;4.38533e-05;1.9652e-05;0.000114418
519;boundary;100;0.00683205;0.00328664;0.00878532
519;calc iter;100;0.647026;0.640857;0.656949
519;calc total;1;64.8699;64.8699;64.8699
519;total;1;76.8849;76.8849;76.8849
520;initialize;1;6.07379;6.07379;6.07379
520;async;100;0.0224038;0.0013424;0.041201
520;inner;100;0.616737;0.604737;0.637682
520;wait;100;4.91721e-05;2.2332e-05;0.000180364
520;boundary;100;0.00757983;0.00354761;0.0089011
520;calc iter;100;0.646772;0.637378;0.655779
520;calc total;1;64.8699;64.8699;64.8699
520;total;1;76.8848;76.8848;76.8848
521;initialize;1;6.07378;6.07378;6.07378
521;async;100;0.0201015;0.00142145;0.0324535
521;inner;100;0.619852;0.610651;0.637777
521;wait;100;4.14459e-05;2.898e-05;0.000132043
521;boundary;100;0.00693615;0.00493965;0.00878922
521;calc iter;100;0.646933;0.637763;0.65569
521;calc total;1;64.8699;64.8699;64.8699
521;total;1;76.8849;76.8849;76.8849
522;initialize;1;6.07381;6.07381;6.07381
522;async;100;0.0203825;0.00137594;0.0311129
522;inner;100;0.621015;0.614822;0.638001
522;wait;100;4.97553e-05;2.8461e-05;0.000133754
522;boundary;100;0.0056927;0.00392522;0.00837873
522;calc iter;100;0.647142;0.640707;0.655586
522;calc total;1;64.8699;64.8699;64.8699
522;total;1;76.8849;76.8849;76.8849
523;initialize;1;6.07382;6.07382;6.07382
523;async;100;0.0214405;0.00145623;0.0332174
523;inner;100;0.620299;0.613728;0.637413
523;wait;100;3.72807e-05;1.869e-05;0.000174401
523;boundary;100;0.00542434;0.00333791;0.00874586
523;calc iter;100;0.647203;0.641493;0.657022
523;calc total;1;64.8699;64.8699;64.8699
523;total;1;76.8849;76.8849;76.8849
524;initialize;1;6.07377;6.07377;6.07377
524;async;100;0.0155;0.00124911;0.0264475
524;inner;100;0.626563;0.61876;0.643815
524;wait;100;3.24296e-05;1.5986e-05;0.000102811
524;boundary;100;0.00522451;0.00211256;0.00739444
524;calc iter;100;0.647322;0.638942;0.656737
524;calc total;1;64.8699;64.8699;64.8699
524;total;1;76.8848;76.8848;76.8848
525;initialize;1;6.0738;6.0738;6.0738
525;async;100;0.0194566;0.00134734;0.0285152
525;inner;100;0.622354;0.614583;0.640206
525;wait;100;3.62878e-05;2.0481e-05;0.000107848
525;boundary;100;0.00547237;0.00269188;0.00749655
525;calc iter;100;0.647321;0.640358;0.652919
525;calc total;1;64.8699;64.8699;64.8699
525;total;1;76.8848;76.8848;76.8848
526;initialize;1;6.07381;6.07381;6.07381
526;async;100;0.0232476;0.00142785;0.034718
526;inner;100;0.619119;0.608695;0.641047
526;wait;100;2.905e-05;1.6466e-05;0.000100183
526;boundary;100;0.00496806;0.00213336;0.00676117
526;calc iter;100;0.647365;0.63971;0.652078
526;calc total;1;64.8699;64.8699;64.8699
526;total;1;76.8849;76.8849;76.8849
527;initialize;1;6.07379;6.07379;6.07379
527;async;100;0.0220374;0.0014859;0.0341809
527;inner;100;0.620048;0.609638;0.639542
527;wait;100;3.80919e-05;2.0699e-05;0.000155818
527;boundary;100;0.005261;0.00218477;0.00674227
527;calc iter;100;0.647386;0.639028;0.652123
527;calc total;1;64.8699;64.8699;64.8699
527;total;1;76.8849;76.8849;76.8849
576;initialize;1;5.94176;5.94176;5.94176
576;async;100;0.0124084;0.00139891;0.0173797
576;inner;100;0.627621;0.609128;0.645667
576;wait;100;4.85507e-05;2.0876e-05;0.00013702
576;boundary;100;0.00731206;0.00218471;0.00760005
576;calc iter;100;0.647392;0.626507;0.657035
576;calc total;1;64.8699;64.8699;64.8699
576;total;1;76.7526;76.7526;76.7526
567;initialize;1;5.97534;5.97534;5.97534
567;async;100;0.0238247;0.00146806;0.0466688
567;inner;100;0.616808;0.607542;0.634354
567;wait;100;4.4539e-05;1.9669e-05;0.000141546
567;boundary;100;0.00633639;0.00358331;0.00875427
567;calc iter;100;0.647016;0.634612;0.666717
567;calc total;1;64.8699;64.8699;64.8699
567;total;1;76.7843;76.7843;76.7843
577;initialize;1;5.94182;5.94182;5.94182
577;async;100;0.00335129;0.00171445;0.00354158
577;inner;100;0.636808;0.618754;0.652526
577;wait;100;5.02096e-05;1.8986e-05;0.000201
577;boundary;100;0.00727592;0.00207424;0.00748516
577;calc iter;100;0.647488;0.624135;0.661763
577;calc total;1;64.8699;64.8699;64.8699
577;total;1;76.7526;76.7526;76.7526
568;initialize;1;5.97534;5.97534;5.97534
568;async;100;0.0238644;0.00140281;0.0449288
568;inner;100;0.61656;0.609662;0.635778
568;wait;100;3.83837e-05;1.8105e-05;0.000117255
568;boundary;100;0.00657429;0.00364265;0.0087497
568;calc iter;100;0.64704;0.63947;0.664518
568;calc total;1;64.8699;64.8699;64.8699
568;total;1;76.7843;76.7843;76.7843
578;initialize;1;5.94176;5.94176;5.94176
578;async;100;0.0119432;0.00144841;0.0173709
578;inner;100;0.627987;0.609976;0.644709
578;wait;100;4.72448e-05;2.1812e-05;0.000198276
578;boundary;100;0.00740463;0.00223969;0.0076935
578;calc iter;100;0.647385;0.626671;0.656125
578;calc total;1;64.8699;64.8699;64.8699
578;total;1;76.7526;76.7526;76.7526
569;initialize;1;5.97532;5.97532;5.97532
569;async;100;0.0242588;0.00137734;0.0438046
569;inner;100;0.615936;0.608497;0.635428
569;wait;100;5.16498e-05;2.7547e-05;0.000179465
569;boundary;100;0.00682145;0.00423043;0.00889777
569;calc iter;100;0.64707;0.63503;0.661438
569;calc total;1;64.8699;64.8699;64.8699
569;total;1;76.7843;76.7843;76.7843
579;initialize;1;5.94182;5.94182;5.94182
579;async;100;0.0125251;0.00106315;0.0170987
579;inner;100;0.626917;0.614826;0.646067
579;wait;100;4.60896e-05;1.8021e-05;9.5455e-05
579;boundary;100;0.00782155;0.00293893;0.00815271
579;calc iter;100;0.647312;0.633754;0.654259
579;calc total;1;64.8699;64.8699;64.8699
579;total;1;76.7526;76.7526;76.7526
570;initialize;1;5.97537;5.97537;5.97537
570;async;100;0.0258024;0.0014192;0.0405953
570;inner;100;0.616971;0.611031;0.634263
570;wait;100;3.31836e-05;1.9277e-05;0.000186044
570;boundary;100;0.00441002;0.00345815;0.00748144
570;calc iter;100;0.647218;0.639935;0.655599
570;calc total;1;64.8699;64.8699;64.8699
570;total;1;76.7843;76.7843;76.7843
571;initialize;1;5.97533;5.97533;5.97533
571;async;100;0.0321023;0.00143162;0.0417356
571;inner;100;0.611048;0.605276;0.624717
571;wait;100;2.95056e-05;1.6334e-05;0.000276002
571;boundary;100;0.00404444;0.00332286;0.00892689
571;calc iter;100;0.647226;0.635353;0.652126
571;calc total;1;64.8699;64.8699;64.8699
571;total;1;76.7843;76.7843;76.7843
572;initialize;1;5.97534;5.97534;5.97534
572;async;100;0.0267136;0.00134492;0.0354302
572;inner;100;0.61739;0.611747;0.637183
572;wait;100;2.08832e-05;1.3512e-05;9.3127e-05
572;boundary;100;0.00319022;0.00204805;0.00586279
572;calc iter;100;0.647316;0.640786;0.653075
572;calc total;1;64.8699;64.8699;64.8699
572;total;1;76.7843;76.7843;76.7843
573;initialize;1;5.97534;5.97534;5.97534
573;async;100;0.0254465;0.00139482;0.0312265
573;inner;100;0.618643;0.613241;0.638165
573;wait;100;2.31555e-05;1.5036e-05;0.000103551
573;boundary;100;0.00320929;0.00202804;0.00535107
573;calc iter;100;0.647323;0.641377;0.651786
573;calc total;1;64.8699;64.8699;64.8699
573;total;1;76.7843;76.7843;76.7843
580;initialize;1;5.94184;5.94184;5.94184
580;async;100;0.0143973;0.0010677;0.0194791
580;inner;100;0.625434;0.619733;0.645302
580;wait;100;4.25693e-05;2.1333e-05;0.000149209
580;boundary;100;0.00734729;0.00338128;0.00805696
580;calc iter;100;0.647224;0.639409;0.653095
580;calc total;1;64.8699;64.8699;64.8699
580;total;1;76.7526;76.7526;76.7526
574;initialize;1;5.97533;5.97533;5.97533
574;async;100;0.0278656;0.00139906;0.035277
574;inner;100;0.616104;0.610369;0.636939
574;wait;100;2.68471e-05;1.6909e-05;9.3074e-05
574;boundary;100;0.00329802;0.0021196;0.00606422
574;calc iter;100;0.647296;0.64006;0.652731
574;calc total;1;64.8699;64.8699;64.8699
574;total;1;76.7843;76.7843;76.7843
581;initialize;1;5.94182;5.94182;5.94182
581;async;100;0.015424;0.00141795;0.0220432
581;inner;100;0.624252;0.620642;0.642567
581;wait;100;4.68334e-05;3.1512e-05;0.000193708
581;boundary;100;0.0073997;0.00441452;0.00810055
581;calc iter;100;0.647125;0.64107;0.652694
581;calc total;1;64.8699;64.8699;64.8699
581;total;1;76.7526;76.7526;76.7526
575;initialize;1;5.97534;5.97534;5.97534
575;async;100;0.0318998;0.00135157;0.042666
575;inner;100;0.611697;0.603092;0.63454
575;wait;100;2.83894e-05;1.5677e-05;0.000163822
575;boundary;100;0.00365817;0.00243422;0.00570255
575;calc iter;100;0.647286;0.64072;0.652065
575;calc total;1;64.8699;64.8699;64.8699
575;total;1;76.7843;76.7843;76.7843
582;initialize;1;5.94176;5.94176;5.94176
582;async;100;0.0116453;0.00104086;0.017571
582;inner;100;0.628515;0.624608;0.645904
582;wait;100;4.51934e-05;3.083e-05;9.8418e-05
582;boundary;100;0.00684725;0.00345506;0.00807468
582;calc iter;100;0.647055;0.639816;0.651074
582;calc total;1;64.8699;64.8699;64.8699
582;total;1;76.7526;76.7526;76.7526
583;initialize;1;5.94185;5.94185;5.94185
583;async;100;0.0149963;0.0013901;0.0217894
583;inner;100;0.624657;0.620045;0.641249
583;wait;100;4.4588e-05;2.5337e-05;0.000202963
583;boundary;100;0.00719639;0.00522698;0.00877869
583;calc iter;100;0.646897;0.639178;0.652088
583;calc total;1;64.8699;64.8699;64.8699
583;total;1;76.7526;76.7526;76.7526
584;initialize;1;5.94179;5.94179;5.94179
584;async;100;0.0109531;0.00105957;0.0279425
584;inner;100;0.628523;0.623328;0.646134
584;wait;100;5.42175e-05;3.3062e-05;9.3385e-05
584;boundary;100;0.00738018;0.00344701;0.00885746
584;calc iter;100;0.646913;0.638661;0.663088
584;calc total;1;64.8699;64.8699;64.8699
584;total;1;76.7526;76.7526;76.7526
585;initialize;1;5.94188;5.94188;5.94188
585;async;100;0.0130301;0.00118268;0.0278474
585;inner;100;0.625809;0.622177;0.645329
585;wait;100;5.69577e-05;3.7194e-05;0.000158689
585;boundary;100;0.00808045;0.00364325;0.00889368
585;calc iter;100;0.646979;0.640151;0.661705
585;calc total;1;64.8699;64.8699;64.8699
585;total;1;76.7526;76.7526;76.7526
586;initialize;1;5.94179;5.94179;5.94179
586;async;100;0.0108384;0.00134416;0.0262122
586;inner;100;0.629228;0.626442;0.645866
586;wait;100;4.45248e-05;2.2653e-05;0.000107129
586;boundary;100;0.0069506;0.00350448;0.00832165
586;calc iter;100;0.647064;0.642179;0.660657
586;calc total;1;64.8699;64.8699;64.8699
586;total;1;76.7526;76.7526;76.7526
587;initialize;1;5.94182;5.94182;5.94182
587;async;100;0.0113178;0.00111974;0.0273019
587;inner;100;0.62922;0.62606;0.646217
587;wait;100;4.37083e-05;2.6154e-05;8.3719e-05
587;boundary;100;0.00654878;0.00340846;0.0073029
587;calc iter;100;0.647132;0.642224;0.660875
587;calc total;1;64.8699;64.8699;64.8699
587;total;1;76.7526;76.7526;76.7526
588;initialize;1;5.94181;5.94181;5.94181
588;async;100;0.0128314;0.00134711;0.0308113
588;inner;100;0.627164;0.61895;0.645793
588;wait;100;4.6413e-05;2.1892e-05;0.000110861
588;boundary;100;0.00720632;0.00313888;0.00896084
588;calc iter;100;0.64725;0.638806;0.66836
588;calc total;1;64.8699;64.8699;64.8699
588;total;1;76.7526;76.7526;76.7526
589;initialize;1;5.94183;5.94183;5.94183
589;async;100;0.0153029;0.0014579;0.0341233
589;inner;100;0.625111;0.614961;0.642926
589;wait;100;5.29364e-05;2.6232e-05;0.000122092
589;boundary;100;0.00678415;0.00354564;0.00837436
589;calc iter;100;0.647253;0.642369;0.668953
589;calc total;1;64.8699;64.8699;64.8699
589;total;1;76.7526;76.7526;76.7526
590;initialize;1;5.94185;5.94185;5.94185
590;async;100;0.0109998;0.00140904;0.0327478
590;inner;100;0.630772;0.621473;0.646619
590;wait;100;3.62561e-05;2.126e-05;8.3327e-05
590;boundary;100;0.00546398;0.00328301;0.0076897
590;calc iter;100;0.647274;0.640646;0.664643
590;calc total;1;64.8699;64.8699;64.8699
590;total;1;76.7526;76.7526;76.7526
591;initialize;1;5.94178;5.94178;5.94178
591;async;100;0.0143589;0.00141373;0.0350654
591;inner;100;0.62692;0.621124;0.64349
591;wait;100;3.94603e-05;2.6074e-05;9.1842e-05
591;boundary;100;0.00593139;0.00369173;0.00817161
591;calc iter;100;0.647252;0.639205;0.662354
591;calc total;1;64.8699;64.8699;64.8699
591;total;1;76.7526;76.7526;76.7526
592;initialize;1;5.94178;5.94178;5.94178
592;async;100;0.0135503;0.000922157;0.0330647
592;inner;100;0.627487;0.622167;0.643484
592;wait;100;3.84383e-05;2.593e-05;0.000128344
592;boundary;100;0.00620703;0.00388179;0.00849229
592;calc iter;100;0.647284;0.64243;0.663471
592;calc total;1;64.8699;64.8699;64.8699
592;total;1;76.7526;76.7526;76.7526
593;initialize;1;5.94178;5.94178;5.94178
593;async;100;0.019403;0.00151377;0.0401239
593;inner;100;0.62132;0.615231;0.638176
593;wait;100;4.30189e-05;2.5682e-05;0.000269587
593;boundary;100;0.00654209;0.00484047;0.00880456
593;calc iter;100;0.64731;0.638953;0.664627
593;calc total;1;64.8699;64.8699;64.8699
593;total;1;76.7526;76.7526;76.7526
594;initialize;1;5.94185;5.94185;5.94185
594;async;100;0.0177322;0.00142747;0.0305022
594;inner;100;0.62441;0.620223;0.642182
594;wait;100;3.4186e-05;2.0967e-05;0.000169262
594;boundary;100;0.00526059;0.00370779;0.00760169
594;calc iter;100;0.647439;0.641129;0.658393
594;calc total;1;64.8699;64.8699;64.8699
594;total;1;76.7526;76.7526;76.7526
595;initialize;1;5.94185;5.94185;5.94185
595;async;100;0.0163399;0.00132841;0.0249597
595;inner;100;0.625036;0.62048;0.643469
595;wait;100;3.95261e-05;2.2255e-05;0.000145481
595;boundary;100;0.00608247;0.0030665;0.00751129
595;calc iter;100;0.6475;0.640536;0.652621
595;calc total;1;64.8699;64.8699;64.8699
595;total;1;76.7526;76.7526;76.7526
596;initialize;1;5.94178;5.94178;5.94178
596;async;100;0.0183589;0.00155066;0.0260411
596;inner;100;0.623702;0.616445;0.640459
596;wait;100;3.91788e-05;1.7234e-05;0.000255187
596;boundary;100;0.00541935;0.00209456;0.0066107
596;calc iter;100;0.647521;0.638189;0.654544
596;calc total;1;64.8699;64.8699;64.8699
596;total;1;76.7526;76.7526;76.7526
597;initialize;1;5.94186;5.94186;5.94186
597;async;100;0.0191107;0.00143327;0.0250744
597;inner;100;0.622766;0.615356;0.641622
597;wait;100;4.0561e-05;1.747e-05;0.000167561
597;boundary;100;0.00559504;0.00211857;0.00734364
597;calc iter;100;0.647515;0.63772;0.651695
597;calc total;1;64.8699;64.8699;64.8699
597;total;1;76.7526;76.7526;76.7526
598;initialize;1;5.94179;5.94179;5.94179
598;async;100;0.0167876;0.00138577;0.0236438
598;inner;100;0.624917;0.619554;0.642734
598;wait;100;4.10237e-05;2.0563e-05;0.000130238
598;boundary;100;0.00575934;0.00252904;0.00695069
598;calc iter;100;0.647507;0.639168;0.651706
598;calc total;1;64.8699;64.8699;64.8699
598;total;1;76.7526;76.7526;76.7526
648;initialize;1;5.87629;5.87629;5.87629
648;async;100;0.00941898;0.00139001;0.0225603
648;inner;100;0.631014;0.622077;0.646178
648;wait;100;3.81011e-05;1.7705e-05;7.3624e-05
648;boundary;100;0.00702378;0.00267818;0.0076453
648;calc iter;100;0.647496;0.633518;0.657904
648;calc total;1;64.8699;64.8699;64.8699
648;total;1;76.6849;76.6849;76.6849
600;initialize;1;5.92583;5.92583;5.92583
600;async;100;0.0117337;0.0013505;0.015043
600;inner;100;0.62841;0.616233;0.643995
600;wait;100;5.12159e-05;1.6606e-05;0.000172541
600;boundary;100;0.00718207;0.00215883;0.00758991
600;calc iter;100;0.64738;0.632644;0.655764
600;calc total;1;64.8699;64.8699;64.8699
600;total;1;76.7366;76.7366;76.7366
599;initialize;1;5.94178;5.94178;5.94178
599;async;100;0.0125303;0.00141249;0.020195
599;inner;100;0.629131;0.62071;0.646358
599;wait;100;3.86678e-05;1.9711e-05;0.000104513
624;initialize;1;5.92863;5.92863;5.92863
624;async;100;0.0257903;0.00131546;0.0390503
624;inner;100;0.616341;0.608102;0.641204
624;wait;100;3.74872e-05;1.9525e-05;0.000103646
624;boundary;100;0.00519175;0.00211112;0.00664176
624;calc iter;100;0.647363;0.640067;0.656185
624;calc total;1;64.8699;64.8699;64.8699
624;total;1;76.7393;76.7393;76.7393
672;initialize;1;5.93716;5.93716;5.93716
672;async;100;0.00846688;0.001366;0.0194425
672;inner;100;0.632194;0.621869;0.64146
672;wait;100;3.99647e-05;2.1256e-05;0.000175265
672;boundary;100;0.00681497;0.00310408;0.00802248
672;calc iter;100;0.647517;0.634842;0.655736
672;calc total;1;64.8699;64.8699;64.8699
672;total;1;76.7478;76.7478;76.7478
649;initialize;1;5.87631;5.87631;5.87631
649;async;100;0.00971103;0.00144767;0.0242165
649;inner;100;0.630962;0.617866;0.6456
649;wait;100;3.91698e-05;1.6687e-05;0.000125107
649;boundary;100;0.00683623;0.00233405;0.00720169
649;calc iter;100;0.647551;0.633031;0.657614
649;calc total;1;64.8699;64.8699;64.8699
649;total;1;76.6849;76.6849;76.6849
601;initialize;1;5.92579;5.92579;5.92579
601;async;100;0.0109197;0.00161529;0.0135299
601;inner;100;0.629355;0.616377;0.646989
601;wait;100;4.62794e-05;2.2728e-05;0.00014148
601;boundary;100;0.00710891;0.00207034;0.00742467
601;calc iter;100;0.647432;0.629625;0.656148
601;calc total;1;64.8699;64.8699;64.8699
601;total;1;76.7365;76.7365;76.7365
625;initialize;1;5.92869;5.92869;5.92869
625;async;100;0.0303968;0.00162547;0.0434333
625;inner;100;0.612075;0.601723;0.636979
625;wait;100;3.65461e-05;1.7947e-05;0.000190592
625;boundary;100;0.0048345;0.00234907;0.00674502
625;calc iter;100;0.647344;0.63594;0.655334
625;calc total;1;64.8699;64.8699;64.8699
625;total;1;76.7393;76.7393;76.7393
673;initialize;1;5.93726;5.93726;5.93726
673;async;100;0.00395147;0.00155243;0.0163609
673;inner;100;0.637322;0.627249;0.647845
673;wait;100;3.61741e-05;1.6852e-05;9.065e-05
673;boundary;100;0.00625071;0.00209106;0.00733563
673;calc iter;100;0.647562;0.632317;0.655289
673;calc total;1;64.8699;64.8699;64.8699
673;total;1;76.7478;76.7478;76.7478
650;initialize;1;5.8763;5.8763;5.8763
650;async;100;0.00371164;0.00187684;0.0185266
650;inner;100;0.637368;0.622583;0.652143
650;wait;100;4.63274e-05;1.9505e-05;0.000173029
650;boundary;100;0.00646793;0.00208428;0.00735524
650;calc iter;100;0.647596;0.627961;0.663513
650;calc total;1;64.8699;64.8699;64.8699
650;total;1;76.6849;76.6849;76.6849
602;initialize;1;5.92584;5.92584;5.92584
602;async;100;0.00906762;0.00135369;0.0122844
602;inner;100;0.63115;0.619658;0.646035
602;wait;100;3.71697e-05;1.7036e-05;7.7507e-05
602;boundary;100;0.00711293;0.00220004;0.0075509
602;calc iter;100;0.64737;0.633406;0.656088
602;calc total;1;64.8699;64.8699;64.8699
602;total;1;76.7365;76.7365;76.7365
626;initialize;1;5.92866;5.92866;5.92866
626;async;100;0.0294201;0.00144739;0.0443646
626;inner;100;0.61306;0.603287;0.637286
626;wait;100;3.10932e-05;1.745e-05;9.4978e-05
626;boundary;100;0.00488877;0.00206314;0.00645597
626;calc iter;100;0.647402;0.639739;0.657701
626;calc total;1;64.8699;64.8699;64.8699
626;total;1;76.7393;76.7393;76.7393
674;initialize;1;5.9372;5.9372;5.9372
674;async;100;0.0069145;0.00139447;0.0198814
674;inner;100;0.634449;0.622036;0.643998
674;wait;100;3.75598e-05;1.7991e-05;0.000114101
674;boundary;100;0.00615552;0.00210436;0.00706976
674;calc iter;100;0.647558;0.633338;0.657569
674;calc total;1;64.8699;64.8699;64.8699
674;total;1;76.7478;76.7478;76.7478
651;initialize;1;5.8763;5.8763;5.8763
651;async;100;0.00432314;0.00143617;0.00943909
651;inner;100;0.636978;0.62406;0.654693
651;wait;100;3.95843e-05;1.5479e-05;0.000139137
651;boundary;100;0.00625066;0.00208747;0.00733361
651;calc iter;100;0.647593;0.633275;0.66546
651;calc total;1;64.8699;64.8699;64.8699
651;total;1;76.6848;76.6848;76.6848
603;initialize;1;5.9259;5.9259;5.9259
603;async;100;0.00914381;0.000940272;0.0129972
603;inner;100;0.630592;0.623477;0.645684
603;wait;100;4.56231e-05;2.1235e-05;8.882e-05
603;boundary;100;0.00753551;0.00313765;0.00817388
603;calc iter;100;0.647319;0.635477;0.654106
603;calc total;1;64.8699;64.8699;64.8699
603;total;1;76.7365;76.7365;76.7365
627;initialize;1;5.9287;5.9287;5.9287
627;async;100;0.0301244;0.00133966;0.0503943
627;inner;100;0.612238;0.602239;0.636034
627;wait;100;3.36402e-05;1.7808e-05;0.000121705
627;boundary;100;0.00495662;0.00226433;0.00689703
627;calc iter;100;0.647355;0.639588;0.658257
627;calc total;1;64.8699;64.8699;64.8699
627;total;1;76.7393;76.7393;76.7393
675;initialize;1;5.93718;5.93718;5.93718
675;async;100;0.00461106;0.0014109;0.0243773
675;inner;100;0.636726;0.62622;0.646019
675;wait;100;3.6652e-05;1.8833e-05;0.000117069
675;boundary;100;0.00617018;0.00228967;0.00730049
675;calc iter;100;0.647546;0.633592;0.663224
675;calc total;1;64.8699;64.8699;64.8699
675;total;1;76.7477;76.7477;76.7477
652;initialize;1;5.87628;5.87628;5.87628
652;async;100;0.0144367;0.00137856;0.0390276
652;inner;100;0.626183;0.617337;0.641783
652;wait;100;4.61892e-05;2.2603e-05;0.000175795
652;boundary;100;0.00681302;0.00317617;0.00746006
652;calc iter;100;0.647481;0.63338;0.666184
652;calc total;1;64.8699;64.8699;64.8699
652;total;1;76.6849;76.6849;76.6849
604;initialize;1;5.92587;5.92587;5.92587
604;async;100;0.0120835;0.00118794;0.017201
604;inner;100;0.627816;0.623835;0.64465
604;wait;100;4.20646e-05;2.47e-05;9.3614e-05
604;boundary;100;0.00730811;0.00330557;0.00808935
604;calc iter;100;0.647251;0.641206;0.654013
604;calc total;1;64.8699;64.8699;64.8699
604;total;1;76.7366;76.7366;76.7366
628;initialize;1;5.92865;5.92865;5.92865
628;async;100;0.0322065;0.00133558;0.0556324
628;inner;100;0.611171;0.60103;0.630336
628;wait;100;3.07123e-05;1.9658e-05;0.000250927
628;boundary;100;0.00381983;0.00334554;0.00696674
628;calc iter;100;0.64723;0.634424;0.663395
628;calc total;1;64.8699;64.8699;64.8699
628;total;1;76.7393;76.7393;76.7393
676;initialize;1;5.93719;5.93719;5.93719
676;async;100;0.00885034;0.00138616;0.0275742
676;inner;100;0.631458;0.622773;0.640159
676;wait;100;4.0832e-05;1.8387e-05;0.000246596
676;boundary;100;0.00713451;0.00340222;0.00798727
676;calc iter;100;0.647486;0.637253;0.6616
676;calc total;1;64.8699;64.8699;64.8699
676;total;1;76.7477;76.7477;76.7477
653;initialize;1;5.8763;5.8763;5.8763
653;async;100;0.014187;0.001379;0.0390403
653;inner;100;0.627706;0.621758;0.642788
653;wait;100;3.80944e-05;2.0335e-05;0.000119458
653;boundary;100;0.00546146;0.00391877;0.00800452
653;calc iter;100;0.647394;0.630165;0.670959
653;calc total;1;64.8699;64.8699;64.8699
653;total;1;76.6849;76.6849;76.6849
605;initialize;1;5.92585;5.92585;5.92585
605;async;100;0.0137094;0.00147455;0.0193004
605;inner;100;0.62652;0.622384;0.641792
605;wait;100;5.37781e-05;3.0514e-05;0.000210123
605;boundary;100;0.00688167;0.00479909;0.0079655
605;calc iter;100;0.647167;0.641613;0.65112
605;calc total;1;64.8699;64.8699;64.8699
605;total;1;76.7365;76.7365;76.7365
629;initialize;1;5.92865;5.92865;5.92865
629;async;100;0.0273117;0.00132336;0.0567534
629;inner;100;0.615158;0.605118;0.633439
629;wait;100;3.6738e-05;2.3148e-05;0.000251196
629;boundary;100;0.00463757;0.00369436;0.00703794
629;calc iter;100;0.647146;0.629991;0.667872
629;calc total;1;64.8699;64.8699;64.8699
629;total;1;76.7393;76.7393;76.7393
677;initialize;1;5.93717;5.93717;5.93717
677;async;100;0.00946868;0.00138906;0.0272116
677;inner;100;0.63125;0.625942;0.64057
677;wait;100;3.66006e-05;2.3557e-05;0.000176922
677;boundary;100;0.00667418;0.00419932;0.00828588
677;calc iter;100;0.647431;0.640186;0.661977
677;calc total;1;64.8699;64.8699;64.8699
677;total;1;76.7477;76.7477;76.7477
654;initialize;1;5.87631;5.87631;5.87631
654;async;100;0.0113182;0.000992805;0.0348824
654;inner;100;0.630343;0.623334;0.645229
654;wait;100;3.6867e-05;2.3196e-05;0.000134917
654;boundary;100;0.0056159;0.00376958;0.00716458
654;calc iter;100;0.647316;0.641851;0.665397
654;calc total;1;64.8699;64.8699;64.8699
654;total;1;76.6849;76.6849;76.6849
606;initialize;1;5.92585;5.92585;5.92585
606;async;100;0.0116044;0.00119423;0.0170784
606;inner;100;0.628768;0.625195;0.644147
606;wait;100;4.42863e-05;3.0344e-05;0.000135771
606;boundary;100;0.00667757;0.00381345;0.00807144
606;calc iter;100;0.647097;0.640804;0.650446
606;calc total;1;64.8699;64.8699;64.8699
606;total;1;76.7365;76.7365;76.7365
599;boundary;100;0.00580325;0.00270953;0.00816013
599;calc iter;100;0.647505;0.639903;0.655922
599;calc total;1;64.8699;64.8699;64.8699
599;total;1;76.7526;76.7526;76.7526
630;initialize;1;5.92869;5.92869;5.92869
630;async;100;0.0234377;0.00135198;0.0502511
630;inner;100;0.618449;0.609553;0.6376
630;wait;100;4.47201e-05;2.6472e-05;0.000113629
630;boundary;100;0.0051388;0.00326795;0.00633756
630;calc iter;100;0.647071;0.639677;0.665664
630;calc total;1;64.8699;64.8699;64.8699
630;total;1;76.7393;76.7393;76.7393
678;initialize;1;5.93725;5.93725;5.93725
678;async;100;0.00582026;0.00104646;0.0247025
678;inner;100;0.635219;0.629906;0.644226
678;wait;100;3.59532e-05;2.162e-05;0.000111937
678;boundary;100;0.0063386;0.00394203;0.00788857
678;calc iter;100;0.647415;0.640863;0.663572
678;calc total;1;64.8698;64.8698;64.8698
678;total;1;76.7478;76.7478;76.7478
655;initialize;1;5.87632;5.87632;5.87632
655;async;100;0.0123584;0.00140812;0.0264575
655;inner;100;0.628327;0.622904;0.642088
655;wait;100;4.6519e-05;2.4628e-05;0.000156688
655;boundary;100;0.00653169;0.0045484;0.00763264
655;calc iter;100;0.647265;0.640213;0.657616
655;calc total;1;64.8699;64.8699;64.8699
655;total;1;76.6849;76.6849;76.6849
607;initialize;1;5.92585;5.92585;5.92585
607;async;100;0.0123784;0.00133978;0.0179315
607;inner;100;0.627069;0.622985;0.640854
607;wait;100;4.95794e-05;2.9958e-05;0.000257062
607;boundary;100;0.00743597;0.00503717;0.00881259
607;calc iter;100;0.646935;0.640362;0.651632
607;calc total;1;64.8699;64.8699;64.8699
607;total;1;76.7365;76.7365;76.7365
631;initialize;1;5.92873;5.92873;5.92873
631;async;100;0.0271479;0.00135593;0.0468939
631;inner;100;0.612855;0.602784;0.634226
631;wait;100;4.70118e-05;2.6992e-05;0.000185867
631;boundary;100;0.00693523;0.00470953;0.00783444
631;calc iter;100;0.646987;0.637635;0.656116
631;calc total;1;64.8699;64.8699;64.8699
631;total;1;76.7393;76.7393;76.7393
679;initialize;1;5.93723;5.93723;5.93723
679;async;100;0.00624136;0.00138841;0.0258284
679;inner;100;0.634577;0.630225;0.644541
679;wait;100;4.48131e-05;2.9406e-05;0.00010261
679;boundary;100;0.00650184;0.00385529;0.0076277
679;calc iter;100;0.647367;0.642879;0.662273
679;calc total;1;64.8699;64.8699;64.8699
679;total;1;76.7478;76.7478;76.7478
608;initialize;1;5.92586;5.92586;5.92586
608;async;100;0.00872281;0.00089985;0.0251487
608;inner;100;0.63102;0.626271;0.645519
608;wait;100;5.53225e-05;3.1719e-05;9.4561e-05
608;boundary;100;0.00722875;0.00331552;0.00868466
608;calc iter;100;0.647029;0.640336;0.662588
608;calc total;1;64.8699;64.8699;64.8699
608;total;1;76.7365;76.7365;76.7365
632;initialize;1;5.92867;5.92867;5.92867
632;async;100;0.0223436;0.00135862;0.039901
632;inner;100;0.619915;0.608688;0.639152
632;wait;100;3.56058e-05;1.9394e-05;0.000140658
632;boundary;100;0.00474826;0.00259453;0.00726874
632;calc iter;100;0.647045;0.641255;0.663308
632;calc total;1;64.8699;64.8699;64.8699
632;total;1;76.7393;76.7393;76.7393
680;initialize;1;5.93723;5.93723;5.93723
680;async;100;0.00314705;0.000855976;0.0205084
680;inner;100;0.63786;0.633325;0.646303
680;wait;100;3.76318e-05;2.4306e-05;0.000101888
680;boundary;100;0.00628745;0.003201;0.00785753
680;calc iter;100;0.647333;0.64276;0.662554
680;calc total;1;64.8699;64.8699;64.8699
680;total;1;76.7477;76.7477;76.7477
609;initialize;1;5.92578;5.92578;5.92578
609;async;100;0.010875;0.0012643;0.0267459
609;inner;100;0.628375;0.62466;0.644381
609;wait;100;4.85288e-05;2.8591e-05;0.000146879
609;boundary;100;0.00778159;0.00373732;0.00880922
609;calc iter;100;0.647082;0.641612;0.661654
609;calc total;1;64.8699;64.8699;64.8699
609;total;1;76.7365;76.7365;76.7365
633;initialize;1;5.92867;5.92867;5.92867
633;async;100;0.0259268;0.00136916;0.0452888
633;inner;100;0.613899;0.600112;0.635394
633;wait;100;5.24911e-05;3.2647e-05;0.000168052
633;boundary;100;0.0070485;0.00415367;0.0087306
633;calc iter;100;0.646929;0.633718;0.660301
633;calc total;1;64.8699;64.8699;64.8699
633;total;1;76.7393;76.7393;76.7393
681;initialize;1;5.9372;5.9372;5.9372
681;async;100;0.00722218;0.00140323;0.0266338
681;inner;100;0.632721;0.626708;0.642314
681;wait;100;4.45123e-05;3.2791e-05;0.000194369
681;boundary;100;0.00729207;0.00485434;0.00873031
681;calc iter;100;0.647282;0.641889;0.667113
681;calc total;1;64.8699;64.8699;64.8699
681;total;1;76.7477;76.7477;76.7477
610;initialize;1;5.92587;5.92587;5.92587
610;async;100;0.0118442;0.00138958;0.0272305
610;inner;100;0.628345;0.624939;0.642145
610;wait;100;4.46859e-05;2.9512e-05;0.000137552
610;boundary;100;0.00691145;0.00482966;0.00819989
610;calc iter;100;0.647148;0.64178;0.661056
610;calc total;1;64.8699;64.8699;64.8699
610;total;1;76.7366;76.7366;76.7366
634;initialize;1;5.92864;5.92864;5.92864
634;async;100;0.0330689;0.00137043;0.064881
634;inner;100;0.605249;0.591217;0.627865
634;wait;100;5.52189e-05;3.5501e-05;0.000273682
634;boundary;100;0.00846431;0.00744672;0.00883279
634;calc iter;100;0.64684;0.63715;0.673069
634;calc total;1;64.8699;64.8699;64.8699
634;total;1;76.7393;76.7393;76.7393
682;initialize;1;5.93718;5.93718;5.93718
682;async;100;0.00606792;0.00137164;0.02218
682;inner;100;0.633514;0.628835;0.643757
682;wait;100;4.60472e-05;2.8532e-05;0.000137148
682;boundary;100;0.00761316;0.00414704;0.00853353
682;calc iter;100;0.647244;0.640975;0.661683
682;calc total;1;64.8699;64.8699;64.8699
682;total;1;76.7477;76.7477;76.7477
611;initialize;1;5.92585;5.92585;5.92585
611;async;100;0.0119179;0.0014252;0.0257375
611;inner;100;0.62891;0.624979;0.644148
611;wait;100;3.43512e-05;2.0525e-05;0.000112077
611;boundary;100;0.00634471;0.00381711;0.00725035
611;calc iter;100;0.647209;0.640629;0.660679
611;calc total;1;64.8699;64.8699;64.8699
611;total;1;76.7365;76.7365;76.7365
635;initialize;1;5.92864;5.92864;5.92864
635;async;100;0.0275966;0.00136352;0.0633605
635;inner;100;0.61265;0.602871;0.634605
635;wait;100;4.31167e-05;2.3676e-05;0.00013415
635;boundary;100;0.00670168;0.00425056;0.00822608
635;calc iter;100;0.646994;0.629058;0.676393
635;calc total;1;64.8699;64.8699;64.8699
635;total;1;76.7393;76.7393;76.7393
683;initialize;1;5.93721;5.93721;5.93721
683;async;100;0.00321086;0.000922397;0.0206421
683;inner;100;0.636812;0.631781;0.646486
683;wait;100;4.81838e-05;2.673e-05;7.8581e-05
683;boundary;100;0.0072002;0.00312268;0.00858287
683;calc iter;100;0.647273;0.642757;0.661223
683;calc total;1;64.8699;64.8699;64.8699
683;total;1;76.7477;76.7477;76.7477
612;initialize;1;5.92581;5.92581;5.92581
612;async;100;0.00748928;0.00131105;0.0220926
612;inner;100;0.632167;0.6276;0.644902
612;wait;100;4.59238e-05;2.7195e-05;0.000126153
612;boundary;100;0.00764265;0.00381625;0.0089825
612;calc iter;100;0.647347;0.642595;0.663496
612;calc total;1;64.8699;64.8699;64.8699
612;total;1;76.7365;76.7365;76.7365
636;initialize;1;5.92871;5.92871;5.92871
636;async;100;0.00774275;0.000974302;0.0326836
636;inner;100;0.631564;0.624888;0.645376
636;wait;100;5.75928e-05;2.8766e-05;0.000155425
636;boundary;100;0.00789963;0.00381943;0.00874441
636;calc iter;100;0.647267;0.640709;0.676256
636;calc total;1;64.8699;64.8699;64.8699
636;total;1;76.7393;76.7393;76.7393
684;initialize;1;5.93725;5.93725;5.93725
684;async;100;0.00921379;0.00114061;0.0200856
684;inner;100;0.631917;0.626095;0.645842
684;wait;100;4.91703e-05;2.9042e-05;9.1908e-05
684;boundary;100;0.00602363;0.00328312;0.00871322
684;calc iter;100;0.647205;0.643863;0.664178
684;calc total;1;64.8699;64.8699;64.8699
684;total;1;76.7477;76.7477;76.7477
613;initialize;1;5.92589;5.92589;5.92589
613;async;100;0.00384595;0.00139264;0.0204816
613;inner;100;0.636937;0.633386;0.647896
613;wait;100;3.88424e-05;2.2396e-05;8.0214e-05
613;boundary;100;0.00655839;0.00361262;0.00817216
613;calc iter;100;0.647383;0.643463;0.66432
613;calc total;1;64.8699;64.8699;64.8699
613;total;1;76.7365;76.7365;76.7365
637;initialize;1;5.92866;5.92866;5.92866
637;async;100;0.00913297;0.00134831;0.0338718
637;inner;100;0.630617;0.621628;0.644223
637;wait;100;4.64701e-05;2.3304e-05;0.000163955
637;boundary;100;0.00749579;0.00443534;0.00831035
637;calc iter;100;0.647295;0.637347;0.674265
637;calc total;1;64.8699;64.8699;64.8699
637;total;1;76.7393;76.7393;76.7393
685;initialize;1;5.93716;5.93716;5.93716
685;async;100;0.0129028;0.00142085;0.0373807
685;inner;100;0.626345;0.615873;0.643757
685;wait;100;4.64839e-05;2.93e-05;0.000159228
685;boundary;100;0.00780565;0.00392143;0.00893787
685;calc iter;100;0.647102;0.639479;0.677325
614;initialize;1;5.92586;5.92586;5.92586
614;async;100;0.00596732;0.00135283;0.0228747
614;inner;100;0.634814;0.631601;0.645506
614;wait;100;3.78817e-05;2.2249e-05;0.000105047
614;boundary;100;0.00652663;0.00359883;0.00788867
614;calc iter;100;0.647347;0.642401;0.664514
614;calc total;1;64.8699;64.8699;64.8699
614;total;1;76.7365;76.7365;76.7365
638;initialize;1;5.92867;5.92867;5.92867
638;async;100;0.00940336;0.0013522;0.0320531
638;inner;100;0.630593;0.625996;0.642028
638;wait;100;4.58927e-05;2.9353e-05;0.000187681
638;boundary;100;0.0072489;0.00495084;0.00814165
638;calc iter;100;0.647293;0.637613;0.670959
638;calc total;1;64.8699;64.8699;64.8699
638;total;1;76.7393;76.7393;76.7393
685;calc total;1;64.8699;64.8699;64.8699
685;total;1;76.7477;76.7477;76.7477
615;initialize;1;5.92585;5.92585;5.92585
615;async;100;0.00638743;0.0013775;0.0260355
615;inner;100;0.634629;0.630941;0.644941
615;wait;100;3.68928e-05;2.5327e-05;0.00010993
615;boundary;100;0.00631731;0.00377258;0.00779202
615;calc iter;100;0.647373;0.640886;0.664482
615;calc total;1;64.8699;64.8699;64.8699
615;total;1;76.7365;76.7365;76.7365
639;initialize;1;5.92865;5.92865;5.92865
639;async;100;0.00578887;0.000961102;0.030507
639;inner;100;0.634815;0.626529;0.645895
639;wait;100;4.61593e-05;2.2662e-05;8.8671e-05
639;boundary;100;0.00668797;0.00368686;0.00799466
639;calc iter;100;0.64734;0.635859;0.667861
639;calc total;1;64.8699;64.8699;64.8699
639;total;1;76.7393;76.7393;76.7393
686;initialize;1;5.93726;5.93726;5.93726
686;async;100;0.0126483;0.0013532;0.0349149
686;inner;100;0.626716;0.618444;0.643605
686;wait;100;4.50259e-05;2.6514e-05;0.000179791
686;boundary;100;0.00769449;0.00394799;0.00851439
686;calc iter;100;0.647106;0.6386;0.669568
686;calc total;1;64.8699;64.8699;64.8699
686;total;1;76.7478;76.7478;76.7478
616;initialize;1;5.92581;5.92581;5.92581
616;async;100;0.0108316;0.00153019;0.0263888
616;inner;100;0.62974;0.625407;0.641962
616;wait;100;4.38013e-05;2.8153e-05;0.000152287
616;boundary;100;0.00678382;0.00508688;0.00864192
616;calc iter;100;0.647401;0.64193;0.663239
616;calc total;1;64.8699;64.8699;64.8699
616;total;1;76.7365;76.7365;76.7365
640;initialize;1;5.92865;5.92865;5.92865
640;async;100;0.00901035;0.00134163;0.0215858
640;inner;100;0.631566;0.623531;0.644524
640;wait;100;4.34364e-05;2.8058e-05;0.000115713
640;boundary;100;0.00677914;0.00429796;0.00783833
640;calc iter;100;0.647402;0.641697;0.66146
640;calc total;1;64.8699;64.8699;64.8699
640;total;1;76.7393;76.7393;76.7393
687;initialize;1;5.93721;5.93721;5.93721
687;async;100;0.00932289;0.00124389;0.0333531
687;inner;100;0.632072;0.625239;0.644947
687;wait;100;4.50253e-05;2.4444e-05;0.000119884
687;boundary;100;0.00577809;0.00228986;0.00713522
687;calc iter;100;0.64722;0.639401;0.666383
687;calc total;1;64.8699;64.8699;64.8699
687;total;1;76.7478;76.7478;76.7478
617;initialize;1;5.92585;5.92585;5.92585
617;async;100;0.0155946;0.00139849;0.0352357
617;inner;100;0.625004;0.621361;0.635522
617;wait;100;4.20912e-05;2.5548e-05;0.000260511
617;boundary;100;0.00681753;0.00487565;0.00873591
617;calc iter;100;0.647461;0.640444;0.666962
617;calc total;1;64.8699;64.8699;64.8699
617;total;1;76.7365;76.7365;76.7365
641;initialize;1;5.92868;5.92868;5.92868
641;async;100;0.0118373;0.00134675;0.0170525
641;inner;100;0.628317;0.622939;0.65213
641;wait;100;4.41599e-05;2.7844e-05;0.000190041
641;boundary;100;0.00726637;0.00489116;0.0084436
641;calc iter;100;0.647467;0.638043;0.664877
641;calc total;1;64.8699;64.8699;64.8699
641;total;1;76.7393;76.7393;76.7393
688;initialize;1;5.93716;5.93716;5.93716
688;async;100;0.00891457;0.000657156;0.0348866
688;inner;100;0.631962;0.625679;0.645713
688;wait;100;4.14607e-05;2.0281e-05;8.6837e-05
688;boundary;100;0.00627051;0.00323294;0.00762572
688;calc iter;100;0.64719;0.641503;0.671299
688;calc total;1;64.8698;64.8698;64.8698
688;total;1;76.7477;76.7477;76.7477
618;initialize;1;5.92582;5.92582;5.92582
618;async;100;0.0108264;0.00154242;0.0213281
618;inner;100;0.629597;0.624757;0.64137
618;wait;100;4.04051e-05;2.3813e-05;0.000220454
618;boundary;100;0.00708444;0.00384387;0.0081745
618;calc iter;100;0.64755;0.638686;0.657521
618;calc total;1;64.8699;64.8699;64.8699
618;total;1;76.7365;76.7365;76.7365
642;initialize;1;5.92868;5.92868;5.92868
642;async;100;0.0103166;0.0013608;0.028825
642;inner;100;0.629924;0.620543;0.643394
642;wait;100;4.74759e-05;2.1894e-05;0.000198048
642;boundary;100;0.00724749;0.00407915;0.00796029
642;calc iter;100;0.647537;0.638058;0.66014
642;calc total;1;64.8699;64.8699;64.8699
642;total;1;76.7393;76.7393;76.7393
619;initialize;1;5.92584;5.92584;5.92584
619;async;100;0.00882554;0.00145331;0.0222288
619;inner;100;0.63218;0.624285;0.643002
619;wait;100;3.92884e-05;1.7823e-05;0.000153564
619;boundary;100;0.00655725;0.00260644;0.00807172
619;calc iter;100;0.647605;0.636593;0.655425
619;calc total;1;64.8699;64.8699;64.8699
619;total;1;76.7365;76.7365;76.7365
643;initialize;1;5.92869;5.92869;5.92869
643;async;100;0.00725362;0.0013343;0.0166913
643;inner;100;0.633889;0.621911;0.645665
643;wait;100;3.91495e-05;2.1033e-05;0.000102532
643;boundary;100;0.00641958;0.00308804;0.00727808
643;calc iter;100;0.647603;0.633791;0.66155
643;calc total;1;64.8699;64.8699;64.8699
643;total;1;76.7393;76.7393;76.7393
620;initialize;1;5.92584;5.92584;5.92584
620;async;100;0.00559733;0.00170891;0.0151074
620;inner;100;0.636115;0.626012;0.646799
620;wait;100;3.91308e-05;2.3418e-05;8.7197e-05
620;boundary;100;0.00588101;0.00209925;0.00668597
620;calc iter;100;0.647634;0.632807;0.654748
620;calc total;1;64.8699;64.8699;64.8699
620;total;1;76.7365;76.7365;76.7365
644;initialize;1;5.92866;5.92866;5.92866
644;async;100;0.00449962;0.00137762;0.00723107
644;inner;100;0.637308;0.623247;0.64794
644;wait;100;3.64083e-05;2.0871e-05;0.000109295
644;boundary;100;0.00579091;0.00213814;0.00727726
644;calc iter;100;0.647637;0.631355;0.659167
644;calc total;1;64.8699;64.8699;64.8699
644;total;1;76.7393;76.7393;76.7393
621;initialize;1;5.92587;5.92587;5.92587
621;async;100;0.00776716;0.00136329;0.016585
621;inner;100;0.634035;0.623129;0.647016
621;wait;100;3.78177e-05;1.8462e-05;0.000104868
621;boundary;100;0.00579289;0.00207736;0.0066119
621;calc iter;100;0.647635;0.632539;0.653434
621;calc total;1;64.8699;64.8699;64.8699
621;total;1;76.7365;76.7365;76.7365
645;initialize;1;5.92871;5.92871;5.92871
645;async;100;0.00330346;0.00137828;0.0176459
645;inner;100;0.638462;0.625563;0.648863
645;wait;100;3.56584e-05;1.7883e-05;0.000102185
645;boundary;100;0.00585681;0.00204781;0.00659688
645;calc iter;100;0.64766;0.630887;0.660337
645;calc total;1;64.8699;64.8699;64.8699
645;total;1;76.7393;76.7393;76.7393
622;initialize;1;5.92588;5.92588;5.92588
622;async;100;0.00731203;0.00157072;0.0103188
622;inner;100;0.634182;0.624849;0.644655
622;wait;100;4.13358e-05;1.811e-05;0.000109724
622;boundary;100;0.00607093;0.00273472;0.00715053
622;calc iter;100;0.647608;0.634908;0.650752
622;calc total;1;64.8699;64.8699;64.8699
622;total;1;76.7365;76.7365;76.7365
646;initialize;1;5.92866;5.92866;5.92866
646;async;100;0.00486066;0.00140472;0.0164422
646;inner;100;0.636785;0.623445;0.647504
646;wait;100;4.29938e-05;2.1562e-05;0.000117989
646;boundary;100;0.00593296;0.0022886;0.00717713
646;calc iter;100;0.647624;0.632048;0.654133
646;calc total;1;64.8699;64.8699;64.8699
646;total;1;76.7393;76.7393;76.7393
623;initialize;1;5.92588;5.92588;5.92588
623;async;100;0.00958595;0.00156144;0.0146465
623;inner;100;0.631114;0.625725;0.642867
623;wait;100;4.19112e-05;2.3212e-05;0.000197875
623;boundary;100;0.00682087;0.00360039;0.00760575
623;calc iter;100;0.647565;0.638486;0.65202
623;calc total;1;64.8699;64.8699;64.8699
623;total;1;76.7365;76.7365;76.7365
647;initialize;1;5.92869;5.92869;5.92869
647;async;100;0.00739016;0.00139916;0.0148959
647;inner;100;0.63318;0.622867;0.645674
647;wait;100;4.47245e-05;2.4264e-05;0.000125304
647;boundary;100;0.00696304;0.00341976;0.00782148
647;calc iter;100;0.64758;0.635538;0.654279
647;calc total;1;64.8699;64.8699;64.8699
647;total;1;76.7393;76.7393;76.7393
689;initialize;1;5.9372;5.9372;5.9372
689;async;100;0.0140621;0.00141168;0.0365638
689;inner;100;0.627291;0.62295;0.6428
689;wait;100;3.94931e-05;2.4263e-05;0.000180432
689;boundary;100;0.00585232;0.00435271;0.00840994
689;calc iter;100;0.647247;0.640956;0.667703
689;calc total;1;64.8699;64.8699;64.8699
689;total;1;76.7477;76.7477;76.7477
690;initialize;1;5.93723;5.93723;5.93723
690;async;100;0.0137376;0.00135009;0.0310528
690;inner;100;0.627325;0.621698;0.64026
690;wait;100;4.34538e-05;1.9938e-05;0.00019263
690;boundary;100;0.00620033;0.00375261;0.00787362
690;calc iter;100;0.647308;0.642403;0.660317
690;calc total;1;64.8699;64.8699;64.8699
690;total;1;76.7477;76.7477;76.7477
691;initialize;1;5.93719;5.93719;5.93719
691;async;100;0.0118193;0.00141477;0.0233697
691;inner;100;0.62976;0.622035;0.643847
691;wait;100;3.40424e-05;2.0597e-05;0.000106706
691;boundary;100;0.00578552;0.0032589;0.00732637
691;calc iter;100;0.6474;0.637986;0.652161
691;calc total;1;64.8699;64.8699;64.8699
691;total;1;76.7477;76.7477;76.7477
692;initialize;1;5.93721;5.93721;5.93721
692;async;100;0.00562998;0.00142467;0.0156443
692;inner;100;0.636186;0.627316;0.648666
692;wait;100;3.84478e-05;1.7924e-05;0.000136298
692;boundary;100;0.0056259;0.00208278;0.00725082
692;calc iter;100;0.647482;0.636021;0.656301
692;calc total;1;64.8699;64.8699;64.8699
692;total;1;76.7478;76.7478;76.7478
693;initialize;1;5.93727;5.93727;5.93727
693;async;100;0.0160091;0.00146356;0.0246746
693;inner;100;0.625496;0.616436;0.639135
693;wait;100;3.90369e-05;1.834e-05;0.000280114
693;boundary;100;0.00586278;0.00292442;0.00721001
656;initialize;1;5.87624;5.87624;5.87624
656;async;100;0.00899418;0.00105058;0.022297
656;inner;100;0.632931;0.626791;0.645601
656;wait;100;4.38033e-05;2.7562e-05;9.0273e-05
656;boundary;100;0.00531365;0.00358958;0.00818607
656;calc iter;100;0.647284;0.643944;0.660231
656;calc total;1;64.8699;64.8699;64.8699
656;total;1;76.6848;76.6848;76.6848
693;calc iter;100;0.647409;0.636157;0.651347
693;calc total;1;64.8698;64.8698;64.8698
693;total;1;76.7478;76.7478;76.7478
657;initialize;1;5.87632;5.87632;5.87632
657;async;100;0.0105168;0.0014295;0.0201012
657;inner;100;0.629536;0.624321;0.642731
657;wait;100;5.30768e-05;3.2368e-05;0.00015307
657;boundary;100;0.00707579;0.00466389;0.00871885
657;calc iter;100;0.647183;0.635846;0.656788
657;calc total;1;64.8699;64.8699;64.8699
657;total;1;76.6849;76.6849;76.6849
696;initialize;1;5.91143;5.91143;5.91143
696;async;100;0.0193229;0.00147548;0.0320938
696;inner;100;0.624099;0.615882;0.636981
696;wait;100;2.97567e-05;1.6854e-05;0.000128539
696;boundary;100;0.0039695;0.00263992;0.00737853
696;calc iter;100;0.647423;0.642765;0.655941
696;calc total;1;64.8699;64.8699;64.8699
696;total;1;76.7163;76.7163;76.7163
658;initialize;1;5.8763;5.8763;5.8763
658;async;100;0.0113835;0.00143399;0.03307
658;inner;100;0.628055;0.621068;0.641746
658;wait;100;5.99303e-05;4.1997e-05;0.000157691
658;boundary;100;0.00766466;0.00525251;0.00847224
658;calc iter;100;0.647165;0.64037;0.666698
658;calc total;1;64.8699;64.8699;64.8699
658;total;1;76.6849;76.6849;76.6849
697;initialize;1;5.91143;5.91143;5.91143
697;async;100;0.0195749;0.00135963;0.0315245
697;inner;100;0.623693;0.615767;0.641314
697;wait;100;2.49205e-05;1.471e-05;0.000140967
697;boundary;100;0.00417546;0.00213153;0.006059
697;calc iter;100;0.64747;0.640395;0.65348
697;calc total;1;64.8699;64.8699;64.8699
697;total;1;76.7163;76.7163;76.7163
659;initialize;1;5.87632;5.87632;5.87632
659;async;100;0.011304;0.00140478;0.0377044
659;inner;100;0.628544;0.619992;0.642657
659;wait;100;4.32059e-05;2.7743e-05;0.000141819
659;boundary;100;0.00729815;0.00468797;0.0132431
659;calc iter;100;0.647192;0.630573;0.669586
659;calc total;1;64.8699;64.8699;64.8699
659;total;1;76.6849;76.6849;76.6849
660;initialize;1;5.87622;5.87622;5.87622
660;async;100;0.0102385;0.00145531;0.0377716
660;inner;100;0.629048;0.617224;0.643204
660;wait;100;4.8594e-05;3.2527e-05;0.000144903
660;boundary;100;0.00781446;0.00389537;0.00889084
660;calc iter;100;0.647152;0.637537;0.68056
660;calc total;1;64.8699;64.8699;64.8699
660;total;1;76.6848;76.6848;76.6848
694;initialize;1;5.93722;5.93722;5.93722
694;async;100;0.011382;0.00119479;0.0182664
694;inner;100;0.630295;0.620912;0.644829
694;wait;100;4.56783e-05;2.3193e-05;0.000118692
694;boundary;100;0.00569637;0.00218614;0.00695511
694;calc iter;100;0.647421;0.635146;0.651816
694;calc total;1;64.8699;64.8699;64.8699
694;total;1;76.7478;76.7478;76.7478
661;initialize;1;5.87623;5.87623;5.87623
661;async;100;0.00803134;0.000826872;0.0418886
661;inner;100;0.632017;0.620831;0.645588
661;wait;100;4.9598e-05;2.405e-05;0.000189515
661;boundary;100;0.00708747;0.00308221;0.00864372
661;calc iter;100;0.647187;0.636396;0.683584
661;calc total;1;64.8699;64.8699;64.8699
661;total;1;76.6848;76.6848;76.6848
695;initialize;1;5.9372;5.9372;5.9372
695;async;100;0.0106278;0.000981841;0.0193958
695;inner;100;0.63093;0.621739;0.645128
695;wait;100;4.34587e-05;1.8639e-05;0.000109661
695;boundary;100;0.00583293;0.00220138;0.00694915
695;calc iter;100;0.647436;0.635175;0.653639
695;calc total;1;64.8698;64.8698;64.8698
695;total;1;76.7477;76.7477;76.7477
662;initialize;1;5.87624;5.87624;5.87624
662;async;100;0.0116033;0.00137589;0.0425193
662;inner;100;0.628095;0.620914;0.648562
662;wait;100;4.8041e-05;2.2709e-05;0.000160209
662;boundary;100;0.00737408;0.00330207;0.00865668
662;calc iter;100;0.647122;0.633877;0.672934
662;calc total;1;64.8699;64.8699;64.8699
662;total;1;76.6848;76.6848;76.6848
663;initialize;1;5.87624;5.87624;5.87624
663;async;100;0.00888768;0.00115849;0.0355658
663;inner;100;0.63209;0.62425;0.663604
663;wait;100;3.74954e-05;2.4561e-05;8.6033e-05
663;boundary;100;0.00623146;0.00328407;0.00810076
663;calc iter;100;0.647248;0.635217;0.671843
663;calc total;1;64.8699;64.8699;64.8699
663;total;1;76.6848;76.6848;76.6848
664;initialize;1;5.87624;5.87624;5.87624
664;async;100;0.0132672;0.00133826;0.0398048
664;inner;100;0.627384;0.618847;0.641646
664;wait;100;4.2931e-05;2.2312e-05;0.000281961
664;boundary;100;0.0065355;0.00347742;0.00853034
664;calc iter;100;0.647232;0.640599;0.670338
664;calc total;1;64.8699;64.8699;64.8699
664;total;1;76.6848;76.6848;76.6848
665;initialize;1;5.87625;5.87625;5.87625
665;async;100;0.0111975;0.000890994;0.0315045
665;inner;100;0.629343;0.623181;0.644376
665;wait;100;3.59467e-05;2.3586e-05;9.9567e-05
665;boundary;100;0.00675382;0.00338272;0.00794649
665;calc iter;100;0.647333;0.639734;0.665232
665;calc total;1;64.8699;64.8699;64.8699
665;total;1;76.6848;76.6848;76.6848
666;initialize;1;5.87623;5.87623;5.87623
666;async;100;0.0110459;0.00137284;0.0251831
666;inner;100;0.629326;0.620101;0.64212
666;wait;100;3.90428e-05;2.2298e-05;0.000159431
666;boundary;100;0.00699201;0.00406467;0.00803841
666;calc iter;100;0.647406;0.640327;0.658361
666;calc total;1;64.8699;64.8699;64.8699
666;total;1;76.6848;76.6848;76.6848
667;initialize;1;5.87623;5.87623;5.87623
667;async;100;0.0103591;0.00135924;0.0269241
667;inner;100;0.630816;0.619507;0.644266
667;wait;100;3.96091e-05;2.0757e-05;0.000113876
667;boundary;100;0.00627486;0.00308054;0.00750787
667;calc iter;100;0.647492;0.635354;0.656543
667;calc total;1;64.8699;64.8699;64.8699
667;total;1;76.6848;76.6848;76.6848
668;initialize;1;5.87621;5.87621;5.87621
668;async;100;0.0114732;0.00139371;0.024024
668;inner;100;0.630467;0.616069;0.643779
668;wait;100;3.65007e-05;1.9089e-05;0.00012344
668;boundary;100;0.00552822;0.00218945;0.00686475
668;calc iter;100;0.647507;0.631902;0.656762
668;calc total;1;64.8699;64.8699;64.8699
668;total;1;76.6848;76.6848;76.6848
669;initialize;1;5.87626;5.87626;5.87626
669;async;100;0.0109292;0.00144063;0.02444
669;inner;100;0.631093;0.615998;0.644521
669;wait;100;3.50753e-05;2.0648e-05;9.6277e-05
669;boundary;100;0.00547318;0.00206756;0.00659778
669;calc iter;100;0.647532;0.631737;0.656451
669;calc total;1;64.8699;64.8699;64.8699
669;total;1;76.6848;76.6848;76.6848
670;initialize;1;5.87627;5.87627;5.87627
670;async;100;0.00951176;0.00142048;0.0193906
670;inner;100;0.632407;0.618743;0.645048
670;wait;100;3.3546e-05;1.61e-05;8.8591e-05
670;boundary;100;0.00555882;0.0021596;0.00651741
670;calc iter;100;0.647513;0.632391;0.653428
670;calc total;1;64.8699;64.8699;64.8699
670;total;1;76.6848;76.6848;76.6848
671;initialize;1;5.87623;5.87623;5.87623
671;async;100;0.0113716;0.00148727;0.0213028
671;inner;100;0.629274;0.619792;0.643354
671;wait;100;4.03389e-05;2.2266e-05;0.000154508
671;boundary;100;0.00676991;0.00343623;0.00770526
671;calc iter;100;0.647458;0.63821;0.656025
671;calc total;1;64.8699;64.8699;64.8699
671;total;1;76.6848;76.6848;76.6848
698;initialize;1;5.91148;5.91148;5.91148
698;async;100;0.0126846;0.00138941;0.0238694
698;inner;100;0.629886;0.623511;0.645333
698;wait;100;2.73749e-05;1.652e-05;7.4821e-05
698;boundary;100;0.00491011;0.00207647;0.00639108
698;calc iter;100;0.647509;0.641021;0.653074
698;calc total;1;64.8699;64.8699;64.8699
698;total;1;76.7163;76.7163;76.7163
699;initialize;1;5.91146;5.91146;5.91146
699;async;100;0.0226816;0.00146488;0.0375163
699;inner;100;0.620713;0.611506;0.634645
699;wait;100;2.9011e-05;1.5462e-05;0.000167971
699;boundary;100;0.00400085;0.00262949;0.00696334
699;calc iter;100;0.647426;0.641328;0.654798
699;calc total;1;64.8699;64.8699;64.8699
699;total;1;76.7163;76.7163;76.7163
700;initialize;1;5.91149;5.91149;5.91149
700;async;100;0.0205601;0.00138301;0.0378801
700;inner;100;0.622556;0.614802;0.634654
700;wait;100;3.22594e-05;1.7284e-05;0.000249358
700;boundary;100;0.00422974;0.00325292;0.00863858
700;calc iter;100;0.647379;0.640987;0.659107
700;calc total;1;64.8699;64.8699;64.8699
700;total;1;76.7163;76.7163;76.7163
701;initialize;1;5.91144;5.91144;5.91144
701;async;100;0.0145046;0.00135033;0.0358698
701;inner;100;0.628413;0.619741;0.641484
701;wait;100;3.16382e-05;1.7436e-05;0.000108057
701;boundary;100;0.0043978;0.00359016;0.00825887
701;calc iter;100;0.647349;0.63758;0.66241
701;calc total;1;64.8699;64.8699;64.8699
701;total;1;76.7163;76.7163;76.7163
702;initialize;1;5.91148;5.91148;5.91148
702;async;100;0.0137257;0.00140223;0.0377486
702;inner;100;0.628348;0.619634;0.642347
702;wait;100;3.66532e-05;2.3112e-05;0.000107926
702;boundary;100;0.0051994;0.00332359;0.00663513
702;calc iter;100;0.647311;0.639399;0.665751
702;calc total;1;64.8699;64.8699;64.8699
702;total;1;76.7163;76.7163;76.7163
703;initialize;1;5.91151;5.91151;5.91151
703;async;100;0.0164585;0.00139359;0.0397472
703;inner;100;0.623833;0.615132;0.637747
703;wait;100;5.14287e-05;3.0023e-05;0.000185883
703;boundary;100;0.00682519;0.00524163;0.0086297
703;calc iter;100;0.64717;0.64003;0.666073
703;calc total;1;64.8699;64.8699;64.8699
703;total;1;76.7163;76.7163;76.7163
704;initialize;1;5.91151;5.91151;5.91151
704;async;100;0.0152174;0.00137559;0.0374231
704;inner;100;0.62629;0.616664;0.639692
704;wait;100;4.07059e-05;2.1064e-05;0.000150923
704;boundary;100;0.0057371;0.00384122;0.00839871
704;calc iter;100;0.647287;0.640371;0.667987
704;calc total;1;64.8699;64.8699;64.8699
704;total;1;76.7163;76.7163;76.7163
705;initialize;1;5.91144;5.91144;5.91144
705;async;100;0.0126885;0.0014252;0.0242
705;inner;100;0.627973;0.618452;0.642493
705;wait;100;5.07799e-05;2.1396e-05;8.5959e-05
705;boundary;100;0.00660363;0.00326306;0.00885218
705;calc iter;100;0.647318;0.638427;0.654985
705;calc total;1;64.8699;64.8699;64.8699
705;total;1;76.7163;76.7163;76.7163
706;initialize;1;5.9115;5.9115;5.9115
706;async;100;0.0127386;0.00103903;0.0276405
706;inner;100;0.627249;0.617914;0.644767
706;wait;100;4.93312e-05;2.143e-05;0.000100457
706;boundary;100;0.00728121;0.00219158;0.00878844
706;calc iter;100;0.64732;0.638582;0.661183
706;calc total;1;64.8699;64.8699;64.8699
706;total;1;76.7163;76.7163;76.7163
707;initialize;1;5.91148;5.91148;5.91148
707;async;100;0.0146462;0.00140924;0.0288974
707;inner;100;0.625536;0.613693;0.641678
707;wait;100;5.39827e-05;2.625e-05;0.000101866
707;boundary;100;0.00705982;0.00353314;0.00878004
707;calc iter;100;0.647297;0.643454;0.65603
707;calc total;1;64.8699;64.8699;64.8699
707;total;1;76.7163;76.7163;76.7163
708;initialize;1;5.91142;5.91142;5.91142
708;async;100;0.0224057;0.00145704;0.0341556
708;inner;100;0.617615;0.607956;0.639957
708;wait;100;6.43828e-05;2.0846e-05;0.000131654
708;boundary;100;0.00700911;0.00318371;0.00880836
708;calc iter;100;0.647096;0.642118;0.652743
708;calc total;1;64.8699;64.8699;64.8699
708;total;1;76.7163;76.7163;76.7163
709;initialize;1;5.91145;5.91145;5.91145
709;async;100;0.0192279;0.00135272;0.0284664
709;inner;100;0.620639;0.61332;0.643797
709;wait;100;5.8795e-05;2.0169e-05;9.3263e-05
709;boundary;100;0.00722748;0.00254979;0.00851796
709;calc iter;100;0.647155;0.641657;0.656924
709;calc total;1;64.8699;64.8699;64.8699
709;total;1;76.7163;76.7163;76.7163
710;initialize;1;5.91142;5.91142;5.91142
710;async;100;0.0216835;0.00137722;0.0301575
710;inner;100;0.618384;0.612878;0.639685
710;wait;100;6.02112e-05;3.5921e-05;0.000151757
710;boundary;100;0.00709715;0.00447093;0.00862376
710;calc iter;100;0.647227;0.642746;0.654898
710;calc total;1;64.8699;64.8699;64.8699
710;total;1;76.7163;76.7163;76.7163
711;initialize;1;5.91145;5.91145;5.91145
711;async;100;0.0188373;0.00143459;0.0273526
711;inner;100;0.622739;0.617134;0.642719
711;wait;100;4.32779e-05;2.4349e-05;9.7913e-05
711;boundary;100;0.00567604;0.00305278;0.00723334
711;calc iter;100;0.647298;0.643013;0.653432
711;calc total;1;64.8699;64.8699;64.8699
711;total;1;76.7163;76.7163;76.7163
712;initialize;1;5.91143;5.91143;5.91143
712;async;100;0.0253558;0.00136361;0.0323138
712;inner;100;0.614912;0.609826;0.636762
712;wait;100;5.55657e-05;2.7272e-05;0.000265557
712;boundary;100;0.00694066;0.00575816;0.00874543
712;calc iter;100;0.647266;0.642567;0.652079
712;calc total;1;64.8699;64.8699;64.8699
712;total;1;76.7163;76.7163;76.7163
713;initialize;1;5.91142;5.91142;5.91142
713;async;100;0.020882;0.00138005;0.0282763
713;inner;100;0.62191;0.616162;0.641157
713;wait;100;3.27577e-05;1.9867e-05;0.000104015
713;boundary;100;0.00456738;0.00382959;0.00773441
713;calc iter;100;0.647394;0.641798;0.650461
713;calc total;1;64.8699;64.8699;64.8699
713;total;1;76.7163;76.7163;76.7163
714;initialize;1;5.9114;5.9114;5.9114
714;async;100;0.0254465;0.00134641;0.0310592
714;inner;100;0.617256;0.611977;0.635279
714;wait;100;2.78928e-05;1.8321e-05;0.000183125
714;boundary;100;0.00467765;0.00416322;0.00845419
714;calc iter;100;0.647409;0.641616;0.650879
714;calc total;1;64.8699;64.8699;64.8699
714;total;1;76.7163;76.7163;76.7163
715;initialize;1;5.91143;5.91143;5.91143
715;async;100;0.0241328;0.00136759;0.0292765
715;inner;100;0.619172;0.613374;0.63876
715;wait;100;3.10479e-05;1.7044e-05;0.000230256
715;boundary;100;0.00415001;0.00317502;0.00625059
715;calc iter;100;0.647488;0.643023;0.649943
715;calc total;1;64.8699;64.8699;64.8699
715;total;1;76.7163;76.7163;76.7163
720;initialize;1;6.11904;6.11904;6.11904
720;async;100;0.0275646;0.00138149;0.0341797
720;inner;100;0.615099;0.61135;0.637998
720;wait;100;3.07e-05;1.5297e-05;8.6563e-05
720;boundary;100;0.0048093;0.0020952;0.00755147
720;calc iter;100;0.647505;0.64225;0.65097
716;initialize;1;5.91143;5.91143;5.91143
716;async;100;0.0215038;0.00143471;0.0255142
716;inner;100;0.621711;0.614866;0.642644
716;wait;100;4.07052e-05;1.6889e-05;0.000109824
716;boundary;100;0.00431822;0.00215012;0.00519089
716;calc iter;100;0.647575;0.642416;0.649947
716;calc total;1;64.8699;64.8699;64.8699
716;total;1;76.7163;76.7163;76.7163
744;initialize;1;5.9781;5.9781;5.9781
744;async;100;0.0298691;0.0013832;0.0372773
744;inner;100;0.612965;0.607863;0.631359
744;wait;100;3.75737e-05;2.3026e-05;0.000102983
744;boundary;100;0.00464626;0.00344375;0.00753686
744;calc iter;100;0.647519;0.63967;0.651036
744;calc total;1;64.8699;64.8699;64.8699
744;total;1;76.7797;76.7797;76.7797
717;initialize;1;5.91144;5.91144;5.91144
717;async;100;0.0230126;0.00146262;0.028301
717;inner;100;0.620374;0.613284;0.640936
717;wait;100;3.29394e-05;1.7414e-05;0.000166261
717;boundary;100;0.00417154;0.00204028;0.00502432
717;calc iter;100;0.647593;0.641745;0.650577
717;calc total;1;64.8699;64.8699;64.8699
717;total;1;76.7163;76.7163;76.7163
745;initialize;1;5.97816;5.97816;5.97816
745;async;100;0.0264153;0.00133772;0.0338067
745;inner;100;0.615175;0.609581;0.637147
745;wait;100;4.27844e-05;2.2561e-05;6.5552e-05
745;boundary;100;0.00590851;0.00364543;0.00825842
745;calc iter;100;0.647543;0.641247;0.654843
745;calc total;1;64.8699;64.8699;64.8699
745;total;1;76.7797;76.7797;76.7797
718;initialize;1;5.91145;5.91145;5.91145
718;async;100;0.0261483;0.00146176;0.0314327
718;inner;100;0.617142;0.610187;0.639234
718;wait;100;3.19781e-05;1.8216e-05;0.000150838
718;boundary;100;0.00420183;0.00240345;0.00552758
718;calc iter;100;0.647526;0.642098;0.650583
718;calc total;1;64.8699;64.8699;64.8699
718;total;1;76.7163;76.7163;76.7163
746;initialize;1;5.9781;5.9781;5.9781
746;async;100;0.0253504;0.0013477;0.0306297
746;inner;100;0.617094;0.611876;0.637879
746;wait;100;3.31181e-05;1.914e-05;5.7242e-05
746;boundary;100;0.00506732;0.00340488;0.00689557
746;calc iter;100;0.647547;0.641396;0.65293
746;calc total;1;64.8699;64.8699;64.8699
746;total;1;76.7797;76.7797;76.7797
719;initialize;1;5.91144;5.91144;5.91144
719;async;100;0.0192701;0.00150341;0.0244118
719;inner;100;0.623956;0.618185;0.643585
719;wait;100;2.83165e-05;1.4513e-05;0.000113856
719;boundary;100;0.00428384;0.00243551;0.00564032
719;calc iter;100;0.64754;0.642352;0.651564
719;calc total;1;64.8699;64.8699;64.8699
719;total;1;76.7162;76.7162;76.7162
747;initialize;1;5.97814;5.97814;5.97814
747;async;100;0.0252919;0.00138956;0.0336522
747;inner;100;0.615679;0.608783;0.637036
747;wait;100;4.93928e-05;2.7971e-05;6.8638e-05
747;boundary;100;0.00649196;0.00353198;0.00845256
747;calc iter;100;0.647514;0.641327;0.654289
747;calc total;1;64.8699;64.8699;64.8699
747;total;1;76.7797;76.7797;76.7797
748;initialize;1;5.97809;5.97809;5.97809
748;async;100;0.0289235;0.00146632;0.0406194
748;inner;100;0.610509;0.603916;0.633253
748;wait;100;5.09771e-05;3.3155e-05;7.5898e-05
748;boundary;100;0.00781123;0.00525371;0.00885876
748;calc iter;100;0.647297;0.635218;0.661599
748;calc total;1;64.8699;64.8699;64.8699
748;total;1;76.7797;76.7797;76.7797
749;initialize;1;5.97812;5.97812;5.97812
749;async;100;0.0291728;0.001355;0.0379563
749;inner;100;0.610815;0.604534;0.631607
749;wait;100;4.80266e-05;3.0431e-05;8.3677e-05
749;boundary;100;0.00735835;0.00558695;0.00851626
749;calc iter;100;0.647396;0.639737;0.65587
749;calc total;1;64.8699;64.8699;64.8699
749;total;1;76.7797;76.7797;76.7797
750;initialize;1;5.97814;5.97814;5.97814
750;async;100;0.0269925;0.00134129;0.0344702
750;inner;100;0.615363;0.609848;0.635525
750;wait;100;3.58962e-05;2.4024e-05;9.4323e-05
750;boundary;100;0.00511044;0.00383823;0.00673803
750;calc iter;100;0.647504;0.640734;0.651968
750;calc total;1;64.8699;64.8699;64.8699
750;total;1;76.7797;76.7797;76.7797
751;initialize;1;5.97815;5.97815;5.97815
751;async;100;0.0255107;0.00137713;0.0345244
751;inner;100;0.618348;0.61348;0.638758
751;wait;100;3.02117e-05;1.6728e-05;5.8666e-05
751;boundary;100;0.00361589;0.00260735;0.00562918
751;calc iter;100;0.647507;0.639349;0.653506
751;calc total;1;64.8699;64.8699;64.8699
751;total;1;76.7797;76.7797;76.7797
752;initialize;1;5.97812;5.97812;5.97812
752;async;100;0.0296911;0.00142246;0.0357301
752;inner;100;0.614026;0.608198;0.638731
752;wait;100;2.57392e-05;1.5136e-05;4.2932e-05
752;boundary;100;0.0038745;0.00205137;0.00613847
752;calc iter;100;0.647618;0.64318;0.653532
752;calc total;1;64.8699;64.8699;64.8699
752;total;1;76.7797;76.7797;76.7797
753;initialize;1;5.97813;5.97813;5.97813
753;async;100;0.0296493;0.00157437;0.0363202
753;inner;100;0.614086;0.60823;0.639764
753;wait;100;2.68344e-05;1.5242e-05;4.8871e-05
753;boundary;100;0.00392757;0.00204265;0.00539588
753;calc iter;100;0.647691;0.644028;0.653456
753;calc total;1;64.8699;64.8699;64.8699
753;total;1;76.7797;76.7797;76.7797
754;initialize;1;5.97814;5.97814;5.97814
754;async;100;0.0343092;0.00138828;0.0409556
754;inner;100;0.60931;0.602863;0.638177
754;wait;100;2.69738e-05;1.5867e-05;4.6363e-05
754;boundary;100;0.00402375;0.00206329;0.00528222
754;calc iter;100;0.647671;0.641684;0.651647
754;calc total;1;64.8699;64.8699;64.8699
754;total;1;76.7797;76.7797;76.7797
755;initialize;1;5.97818;5.97818;5.97818
755;async;100;0.0324915;0.00144659;0.0397244
755;inner;100;0.611044;0.604218;0.636113
755;wait;100;2.45043e-05;1.4437e-05;6.1556e-05
755;boundary;100;0.00407436;0.00232853;0.0058387
755;calc iter;100;0.647636;0.640307;0.652523
755;calc total;1;64.8699;64.8699;64.8699
755;total;1;76.7797;76.7797;76.7797
756;initialize;1;5.97815;5.97815;5.97815
756;async;100;0.0225283;0.00148272;0.030675
756;inner;100;0.621185;0.616579;0.635608
756;wait;100;3.18284e-05;1.6516e-05;5.5542e-05
756;boundary;100;0.00364392;0.00219807;0.00489421
756;calc iter;100;0.64739;0.64105;0.653455
756;calc total;1;64.8699;64.8699;64.8699
756;total;1;76.7797;76.7797;76.7797
757;initialize;1;5.97817;5.97817;5.97817
757;async;100;0.0239719;0.00146573;0.0309508
757;inner;100;0.618215;0.610859;0.633105
757;wait;100;3.32098e-05;1.9048e-05;6.1112e-05
757;boundary;100;0.00500992;0.0035543;0.00736955
757;calc iter;100;0.647231;0.639483;0.653158
757;calc total;1;64.8699;64.8699;64.8699
757;total;1;76.7797;76.7797;76.7797
758;initialize;1;5.97816;5.97816;5.97816
758;async;100;0.0227848;0.00140429;0.0330919
758;inner;100;0.617285;0.607191;0.63639
758;wait;100;3.8172e-05;2.4506e-05;5.4007e-05
758;boundary;100;0.00705646;0.0036411;0.00868279
758;calc iter;100;0.647167;0.640102;0.654311
758;calc total;1;64.8699;64.8699;64.8699
758;total;1;76.7797;76.7797;76.7797
759;initialize;1;5.97816;5.97816;5.97816
759;async;100;0.018676;0.00141225;0.0264496
759;inner;100;0.622066;0.616761;0.638772
759;wait;100;4.37119e-05;2.1208e-05;5.9604e-05
759;boundary;100;0.00649602;0.00217515;0.00814678
759;calc iter;100;0.647283;0.64257;0.654167
759;calc total;1;64.8699;64.8699;64.8699
759;total;1;76.7797;76.7797;76.7797
760;initialize;1;5.97816;5.97816;5.97816
760;async;100;0.0281529;0.00139346;0.0353411
760;inner;100;0.610716;0.605798;0.630652
760;wait;100;4.50993e-05;3.1523e-05;7.8937e-05
760;boundary;100;0.0083104;0.00605019;0.00882299
760;calc iter;100;0.647227;0.638176;0.654863
760;calc total;1;64.8699;64.8699;64.8699
760;total;1;76.7797;76.7797;76.7797
761;initialize;1;5.97815;5.97815;5.97815
761;async;100;0.0271605;0.00137039;0.0330155
761;inner;100;0.613413;0.610121;0.627424
761;wait;100;3.85928e-05;2.6587e-05;0.000111943
761;boundary;100;0.00670505;0.00507461;0.00867245
761;calc iter;100;0.647319;0.636204;0.652295
761;calc total;1;64.8699;64.8699;64.8699
761;total;1;76.7797;76.7797;76.7797
762;initialize;1;5.97816;5.97816;5.97816
762;async;100;0.0260958;0.00137331;0.0336582
762;inner;100;0.615732;0.611572;0.630202
762;wait;100;3.57565e-05;1.977e-05;0.000110229
762;boundary;100;0.00551741;0.00413536;0.00866321
762;calc iter;100;0.647382;0.637931;0.653759
762;calc total;1;64.8699;64.8699;64.8699
762;total;1;76.7797;76.7797;76.7797
763;initialize;1;5.97816;5.97816;5.97816
763;async;100;0.0254064;0.00136303;0.0319496
763;inner;100;0.61854;0.613134;0.633023
763;wait;100;2.48838e-05;1.5309e-05;7.1975e-05
763;boundary;100;0.00348736;0.00300378;0.00603154
763;calc iter;100;0.64746;0.639398;0.650541
763;calc total;1;64.8699;64.8699;64.8699
763;total;1;76.7797;76.7797;76.7797
764;initialize;1;5.97814;5.97814;5.97814
764;async;100;0.0223549;0.00154441;0.028369
764;inner;100;0.621942;0.615381;0.639262
764;wait;100;2.35346e-05;1.6421e-05;3.6629e-05
764;boundary;100;0.00323825;0.00211627;0.00410241
764;calc iter;100;0.64756;0.642995;0.649932
764;calc total;1;64.8699;64.8699;64.8699
764;total;1;76.7797;76.7797;76.7797
765;initialize;1;5.97814;5.97814;5.97814
765;async;100;0.0238031;0.00144221;0.0305253
765;inner;100;0.620706;0.614223;0.639613
765;wait;100;2.48214e-05;1.6085e-05;3.6735e-05
765;boundary;100;0.00304502;0.00203581;0.00417887
765;calc iter;100;0.647581;0.643182;0.650922
765;calc total;1;64.8699;64.8699;64.8699
765;total;1;76.7797;76.7797;76.7797
720;calc total;1;64.8699;64.8699;64.8699
720;total;1;76.9296;76.9296;76.9296
766;initialize;1;5.97816;5.97816;5.97816
766;async;100;0.0235444;0.00145947;0.0299569
766;inner;100;0.620577;0.614349;0.635618
766;wait;100;2.79213e-05;1.633e-05;5.9019e-05
766;boundary;100;0.00340108;0.00221598;0.00430071
766;calc iter;100;0.647552;0.641065;0.650708
766;calc total;1;64.8699;64.8699;64.8699
766;total;1;76.7797;76.7797;76.7797
721;initialize;1;6.11914;6.11914;6.11914
721;async;100;0.0209045;0.00135349;0.0289322
721;inner;100;0.62297;0.61838;0.635656
721;wait;100;3.05488e-05;1.5875e-05;0.000134146
721;boundary;100;0.00346378;0.0021488;0.00613386
721;calc iter;100;0.64737;0.640727;0.654431
721;calc total;1;64.8699;64.8699;64.8699
721;total;1;76.9296;76.9296;76.9296
767;initialize;1;5.97815;5.97815;5.97815
767;async;100;0.0264077;0.00143016;0.0334699
767;inner;100;0.617409;0.61104;0.632541
767;wait;100;2.98649e-05;1.7907e-05;0.000259516
767;boundary;100;0.00361355;0.00300165;0.00561635
767;calc iter;100;0.647461;0.639314;0.651315
767;calc total;1;64.8699;64.8699;64.8699
767;total;1;76.7797;76.7797;76.7797
722;initialize;1;6.11914;6.11914;6.11914
722;async;100;0.0207857;0.00133184;0.027995
722;inner;100;0.623735;0.616915;0.638583
722;wait;100;2.38312e-05;1.5078e-05;9.0901e-05
722;boundary;100;0.00284434;0.00210168;0.00433408
722;calc iter;100;0.64739;0.642073;0.650075
722;calc total;1;64.8699;64.8699;64.8699
722;total;1;76.9296;76.9296;76.9296
723;initialize;1;6.11915;6.11915;6.11915
723;async;100;0.020552;0.00140805;0.0280694
723;inner;100;0.622294;0.616337;0.635456
723;wait;100;3.33655e-05;1.7577e-05;0.000162772
723;boundary;100;0.00445646;0.00305064;0.00707323
723;calc iter;100;0.647337;0.636695;0.654086
723;calc total;1;64.8699;64.8699;64.8699
723;total;1;76.9296;76.9296;76.9296
724;initialize;1;6.11913;6.11913;6.11913
724;async;100;0.0205864;0.00133325;0.0383505
724;inner;100;0.620323;0.606792;0.634842
724;wait;100;4.18246e-05;2.2227e-05;0.000232899
724;boundary;100;0.00610973;0.00400279;0.00888602
724;calc iter;100;0.647063;0.63709;0.66118
724;calc total;1;64.8699;64.8699;64.8699
724;total;1;76.9296;76.9296;76.9296
725;initialize;1;6.11907;6.11907;6.11907
725;async;100;0.0218854;0.00139994;0.0468333
725;inner;100;0.618496;0.608005;0.633061
725;wait;100;5.11651e-05;2.718e-05;0.000246102
725;boundary;100;0.00677461;0.00481229;0.0089765
725;calc iter;100;0.647209;0.630996;0.670001
725;calc total;1;64.8699;64.8699;64.8699
725;total;1;76.9295;76.9295;76.9295
726;initialize;1;6.1191;6.1191;6.1191
726;async;100;0.0195942;0.00160127;0.0476054
726;inner;100;0.6209;0.606794;0.638518
726;wait;100;4.56454e-05;2.3617e-05;8.4048e-05
726;boundary;100;0.00679171;0.00287287;0.00857267
726;calc iter;100;0.647334;0.635729;0.673065
726;calc total;1;64.8699;64.8699;64.8699
726;total;1;76.9296;76.9296;76.9296
727;initialize;1;6.1191;6.1191;6.1191
727;async;100;0.0215634;0.00136862;0.0321764
727;inner;100;0.617905;0.608542;0.635182
727;wait;100;5.45286e-05;3.3313e-05;0.000154495
727;boundary;100;0.00781849;0.00434382;0.00883568
727;calc iter;100;0.647343;0.638621;0.655785
727;calc total;1;64.8699;64.8699;64.8699
727;total;1;76.9296;76.9296;76.9296
728;initialize;1;6.11909;6.11909;6.11909
728;async;100;0.0176295;0.00134025;0.0259559
728;inner;100;0.625181;0.619294;0.637732
728;wait;100;3.56681e-05;1.5434e-05;0.000130542
728;boundary;100;0.00458125;0.00281225;0.0076822
728;calc iter;100;0.647429;0.639981;0.650952
728;calc total;1;64.8699;64.8699;64.8699
728;total;1;76.9296;76.9296;76.9296
729;initialize;1;6.11917;6.11917;6.11917
729;async;100;0.0188482;0.00133975;0.0271952
729;inner;100;0.624649;0.620134;0.636604
729;wait;100;3.03001e-05;1.5132e-05;0.00015764
729;boundary;100;0.00393239;0.00209156;0.00590101
729;calc iter;100;0.647461;0.641127;0.651708
729;calc total;1;64.8699;64.8699;64.8699
729;total;1;76.9296;76.9296;76.9296
730;initialize;1;6.11905;6.11905;6.11905
730;async;100;0.0205198;0.00138598;0.0282542
730;inner;100;0.622596;0.617526;0.635038
730;wait;100;4.2254e-05;1.8632e-05;0.000168419
730;boundary;100;0.00428063;0.00273941;0.00724205
730;calc iter;100;0.64744;0.641037;0.650994
730;calc total;1;64.8699;64.8699;64.8699
730;total;1;76.9296;76.9296;76.9296
731;initialize;1;6.11913;6.11913;6.11913
731;async;100;0.0210248;0.00137553;0.0295279
731;inner;100;0.623221;0.617185;0.637309
731;wait;100;2.73741e-05;1.5271e-05;0.000117558
731;boundary;100;0.0031568;0.00212005;0.00464984
731;calc iter;100;0.647431;0.642221;0.650997
731;calc total;1;64.8699;64.8699;64.8699
731;total;1;76.9296;76.9296;76.9296
732;initialize;1;6.11912;6.11912;6.11912
732;async;100;0.00383831;0.00137918;0.00895446
732;inner;100;0.636547;0.632927;0.648139
732;wait;100;4.16051e-05;1.9671e-05;0.000116825
732;boundary;100;0.00694887;0.00304184;0.00822351
732;calc iter;100;0.647378;0.644471;0.652648
732;calc total;1;64.8699;64.8699;64.8699
732;total;1;76.9296;76.9296;76.9296
733;initialize;1;6.1191;6.1191;6.1191
733;async;100;0.00844144;0.00135959;0.0138569
733;inner;100;0.631171;0.628336;0.643383
733;wait;100;4.19854e-05;2.5318e-05;0.000131625
733;boundary;100;0.0077326;0.00482002;0.00860886
733;calc iter;100;0.647389;0.644183;0.653803
733;calc total;1;64.8699;64.8699;64.8699
733;total;1;76.9296;76.9296;76.9296
734;initialize;1;6.11907;6.11907;6.11907
734;async;100;0.00604002;0.00136496;0.010941
734;inner;100;0.634252;0.63121;0.645495
734;wait;100;4.37357e-05;3.1673e-05;0.000126261
734;boundary;100;0.00712813;0.00404782;0.00825881
734;calc iter;100;0.647466;0.644352;0.652691
734;calc total;1;64.8699;64.8699;64.8699
734;total;1;76.9296;76.9296;76.9296
735;initialize;1;6.11912;6.11912;6.11912
735;async;100;0.00432925;0.000900353;0.0095056
735;inner;100;0.636546;0.634328;0.647569
735;wait;100;4.03544e-05;2.4574e-05;0.000121748
735;boundary;100;0.00658971;0.0031723;0.00749927
735;calc iter;100;0.647507;0.645015;0.652233
735;calc total;1;64.8699;64.8699;64.8699
735;total;1;76.9296;76.9296;76.9296
736;initialize;1;6.11913;6.11913;6.11913
736;async;100;0.0103004;0.00137209;0.014321
736;inner;100;0.630394;0.627163;0.643017
736;wait;100;3.90325e-05;2.6614e-05;0.000207491
736;boundary;100;0.00677434;0.00524729;0.00857954
736;calc iter;100;0.647509;0.644619;0.65151
736;calc total;1;64.8699;64.8699;64.8699
736;total;1;76.9296;76.9296;76.9296
737;initialize;1;6.11909;6.11909;6.11909
737;async;100;0.00744454;0.000896978;0.0115863
737;inner;100;0.633044;0.629205;0.645155
737;wait;100;3.75884e-05;2.2309e-05;0.000173223
737;boundary;100;0.00705366;0.00412646;0.00803392
737;calc iter;100;0.647582;0.643598;0.650853
737;calc total;1;64.8699;64.8699;64.8699
737;total;1;76.9296;76.9296;76.9296
738;initialize;1;6.11909;6.11909;6.11909
738;async;100;0.0113619;0.00140461;0.0152177
738;inner;100;0.6289;0.624148;0.640921
738;wait;100;4.27093e-05;2.5467e-05;0.00021515
738;boundary;100;0.00729584;0.00406456;0.00814211
738;calc iter;100;0.647603;0.638763;0.651602
738;calc total;1;64.8699;64.8699;64.8699
738;total;1;76.9296;76.9296;76.9296
739;initialize;1;6.11909;6.11909;6.11909
739;async;100;0.00918256;0.00143188;0.0120479
739;inner;100;0.631453;0.623393;0.64186
739;wait;100;3.92885e-05;1.8961e-05;0.000190044
739;boundary;100;0.00699404;0.00323924;0.00746905
739;calc iter;100;0.647671;0.637911;0.650978
739;calc total;1;64.8699;64.8699;64.8699
739;total;1;76.9296;76.9296;76.9296
740;initialize;1;6.11911;6.11911;6.11911
740;async;100;0.00645324;0.00139111;0.00820503
740;inner;100;0.635219;0.624067;0.646265
740;wait;100;3.70441e-05;2.2511e-05;0.000114645
740;boundary;100;0.00598954;0.00213264;0.00641236
740;calc iter;100;0.647701;0.632478;0.651437
740;calc total;1;64.8699;64.8699;64.8699
740;total;1;76.9296;76.9296;76.9296
741;initialize;1;6.11908;6.11908;6.11908
741;async;100;0.00328088;0.00136185;0.00350708
741;inner;100;0.638194;0.627803;0.64829
741;wait;100;3.46218e-05;1.6988e-05;0.000106045
741;boundary;100;0.0062268;0.00207671;0.00663854
741;calc iter;100;0.647738;0.633198;0.652806
741;calc total;1;64.8699;64.8699;64.8699
741;total;1;76.9296;76.9296;76.9296
742;initialize;1;6.11906;6.11906;6.11906
742;async;100;0.00525635;0.00136707;0.00709614
742;inner;100;0.636345;0.626123;0.647428
742;wait;100;4.81904e-05;1.6975e-05;0.00015874
742;boundary;100;0.00605342;0.0021518;0.00651884
742;calc iter;100;0.647705;0.633303;0.652128
742;calc total;1;64.8699;64.8699;64.8699
742;total;1;76.9295;76.9295;76.9295
743;initialize;1;6.11911;6.11911;6.11911
743;async;100;0.00721386;0.00145878;0.010748
743;inner;100;0.633448;0.625307;0.645482
743;wait;100;3.93901e-05;1.9438e-05;0.000152792
743;boundary;100;0.00696769;0.0032282;0.00745704
743;calc iter;100;0.647671;0.63671;0.651466
743;calc total;1;64.8699;64.8699;64.8699
743;total;1;76.9296;76.9296;76.9296
DASH
InitEnergy=25.00000
EndEnergy=25.00000
DiffEnergy=-0.00000
Matrixspec: 311123 x 311123
Iterations: 100
# unit_id;function_name;num_calls;avg_runtime;min_runtime;max_runtime
0;initialize;1;5.70745;5.70745;5.70745
0;async;100;0.02275;0.00132;0.05134
0;inner;100;0.61868;0.59879;0.63484
0;wait;100;0.00005;0.00002;0.00018
0;boundary;100;0.00591;0.00229;0.00886
0;calc iter;100;0.64739;0.63086;0.67276
0;calc total;1;64.95901;64.95901;64.95901
0;total;1;74.77233;74.77233;74.77233
1;initialize;1;5.71342;5.71342;5.71342
1;async;100;0.0189254;0.00144817;0.0479301
1;inner;100;0.623378;0.603766;0.638441
1;wait;100;4.0901e-05;1.6511e-05;0.000140096
1;boundary;100;0.00505845;0.00224554;0.00879179
1;calc iter;100;0.647405;0.631618;0.672203
1;calc total;1;64.959;64.959;64.959
1;total;1;74.7782;74.7782;74.7782
2;initialize;1;5.70809;5.70809;5.70809
2;async;100;0.01893;0.00144393;0.0496648
2;inner;100;0.624058;0.610131;0.638458
2;wait;100;3.58827e-05;1.4927e-05;0.000119844
2;boundary;100;0.00439472;0.00224912;0.00869898
2;calc iter;100;0.64742;0.62459;0.673826
2;calc total;1;64.959;64.959;64.959
2;total;1;74.7729;74.7729;74.7729
3;initialize;1;5.70809;5.70809;5.70809
3;async;100;0.0198376;0.00118002;0.0975384
3;inner;100;0.623348;0.603879;0.638617
3;wait;100;3.48534e-05;1.8895e-05;0.000146377
3;boundary;100;0.00422108;0.00265242;0.00837604
3;calc iter;100;0.647443;0.620865;0.720637
3;calc total;1;64.959;64.959;64.959
3;total;1;74.7729;74.7729;74.7729
4;initialize;1;5.71332;5.71332;5.71332
4;async;100;0.0185037;0.000861128;0.0797508
4;inner;100;0.622353;0.598835;0.638811
4;wait;100;4.43114e-05;2.5112e-05;9.817e-05
4;boundary;100;0.00648112;0.00373741;0.00869699
4;calc iter;100;0.647384;0.63295;0.707024
4;calc total;1;64.959;64.959;64.959
4;total;1;74.7782;74.7782;74.7782
5;initialize;1;5.71336;5.71336;5.71336
5;async;100;0.0218936;0.00114309;0.06392
5;inner;100;0.617834;0.597511;0.636494
5;wait;100;5.71991e-05;3.0494e-05;0.000160165
5;boundary;100;0.00748834;0.00389195;0.00891189
5;calc iter;100;0.647275;0.60701;0.687196
5;calc total;1;64.959;64.959;64.959
5;total;1;74.7782;74.7782;74.7782
6;initialize;1;5.70809;5.70809;5.70809
6;async;100;0.0222308;0.00135011;0.062392
6;inner;100;0.618153;0.61007;0.634905
6;wait;100;4.56556e-05;2.4173e-05;0.000197096
6;boundary;100;0.0069255;0.00387949;0.00874009
6;calc iter;100;0.647357;0.62779;0.680039
6;calc total;1;64.959;64.959;64.959
6;total;1;74.7729;74.7729;74.7729
7;initialize;1;5.70742;5.70742;5.70742
7;async;100;0.0217522;0.00134288;0.0680054
7;inner;100;0.619479;0.607866;0.635308
7;wait;100;4.78128e-05;2.3964e-05;0.000143002
7;boundary;100;0.00608071;0.00340344;0.00798298
7;calc iter;100;0.647362;0.632272;0.683813
7;calc total;1;64.959;64.959;64.959
7;total;1;74.7722;74.7722;74.7722
8;initialize;1;5.7075;5.7075;5.7075
8;async;100;0.0176127;0.000895437;0.0681586
8;inner;100;0.626016;0.605922;0.640789
8;wait;100;2.80542e-05;1.8541e-05;8.0409e-05
8;boundary;100;0.00379742;0.00261508;0.0061255
8;calc iter;100;0.647456;0.629761;0.688316
8;calc total;1;64.959;64.959;64.959
8;total;1;74.7723;74.7723;74.7723
9;initialize;1;5.70806;5.70806;5.70806
9;async;100;0.0185099;0.00198296;0.0582306
9;inner;100;0.625432;0.605117;0.640029
9;wait;100;2.88626e-05;1.6178e-05;0.000130198
9;boundary;100;0.00347953;0.00217465;0.0070446
9;calc iter;100;0.647451;0.630568;0.67046
9;calc total;1;64.959;64.959;64.959
9;total;1;74.7729;74.7729;74.7729
10;initialize;1;5.71335;5.71335;5.71335
10;async;100;0.0223331;0.00145454;0.0593892
10;inner;100;0.62131;0.599618;0.638674
10;wait;100;3.00411e-05;1.6956e-05;0.000107309
10;boundary;100;0.00380904;0.00210675;0.0075534
10;calc iter;100;0.647484;0.631501;0.666425
10;calc total;1;64.959;64.959;64.959
10;total;1;74.7782;74.7782;74.7782
11;initialize;1;5.7076;5.7076;5.7076
11;async;100;0.0231987;0.00213396;0.05333
11;inner;100;0.620955;0.603091;0.640439
11;wait;100;2.91006e-05;1.7518e-05;9.5742e-05
11;boundary;100;0.00340656;0.00208511;0.00807745
11;calc iter;100;0.647591;0.629579;0.671614
11;calc total;1;64.959;64.959;64.959
11;total;1;74.7724;74.7724;74.7724
12;initialize;1;5.70742;5.70742;5.70742
12;async;100;0.0383396;0.00141467;0.091408
12;inner;100;0.602951;0.589368;0.643057
12;wait;100;4.49642e-05;2.0495e-05;8.8316e-05
12;boundary;100;0.00647671;0.0021591;0.00812227
12;calc iter;100;0.647814;0.629153;0.704455
12;calc total;1;64.959;64.959;64.959
12;total;1;74.7722;74.7722;74.7722
13;initialize;1;5.70747;5.70747;5.70747
13;async;100;0.0450899;0.00146212;0.0596284
13;inner;100;0.59651;0.584877;0.636995
13;wait;100;3.874e-05;2.7892e-05;0.00017108
13;boundary;100;0.00632799;0.00476008;0.00851007
13;calc iter;100;0.647968;0.639221;0.660648
13;calc total;1;64.959;64.959;64.959
13;total;1;74.7723;74.7723;74.7723
72;initialize;1;5.51932;5.51932;5.51932
72;async;100;0.0371846;0.00140869;0.0624067
72;inner;100;0.604944;0.589967;0.640168
72;wait;100;3.99286e-05;1.579e-05;8.8748e-05
72;boundary;100;0.00561632;0.00211985;0.0088189
72;calc iter;100;0.647787;0.625628;0.669591
72;calc total;1;64.959;64.959;64.959
72;total;1;74.5824;74.5824;74.5824
48;initialize;1;5.48113;5.48113;5.48113
48;async;100;0.012594;0.00141583;0.0398502
48;inner;100;0.628472;0.60269;0.64947
48;wait;100;4.34404e-05;2.3817e-05;0.000130517
48;boundary;100;0.0065901;0.00242342;0.00832641
48;calc iter;100;0.647702;0.630702;0.672086
48;calc total;1;64.959;64.959;64.959
48;total;1;74.546;74.546;74.546
24;initialize;1;5.50611;5.50611;5.50611
24;async;100;0.0228001;0.0013867;0.0492744
24;inner;100;0.619866;0.599524;0.64183
24;wait;100;3.29948e-05;1.6666e-05;8.525e-05
24;boundary;100;0.00474524;0.00236606;0.00765663
24;calc iter;100;0.647446;0.630159;0.669265
24;calc total;1;64.959;64.959;64.959
24;total;1;74.5709;74.5709;74.5709
96;initialize;1;5.55926;5.55926;5.55926
96;async;100;0.0107188;0.00142507;0.0582825
96;inner;100;0.629951;0.620575;0.649455
96;wait;100;4.8515e-05;2.7759e-05;7.7542e-05
96;boundary;100;0.00714183;0.00306579;0.00881205
96;calc iter;100;0.647863;0.636889;0.684789
96;calc total;1;64.959;64.959;64.959
96;total;1;74.6241;74.6241;74.6241
14;initialize;1;5.70752;5.70752;5.70752
14;async;100;0.0411996;0.00132301;0.0580026
14;inner;100;0.602003;0.590449;0.63921
14;wait;100;3.65747e-05;2.1122e-05;9.9573e-05
14;boundary;100;0.00498264;0.00336169;0.00758397
14;calc iter;100;0.648224;0.626915;0.67573
14;calc total;1;64.959;64.959;64.959
14;total;1;74.7723;74.7723;74.7723
73;initialize;1;5.52;5.52;5.52
49;initialize;1;5.48132;5.48132;5.48132
49;async;100;0.0135891;0.00137983;0.0394619
49;inner;100;0.627444;0.610404;0.650151
49;wait;100;4.00385e-05;2.0606e-05;0.00014408
49;boundary;100;0.00647501;0.00356915;0.00845565
49;calc iter;100;0.64755;0.635742;0.66649
49;calc total;1;64.959;64.959;64.959
49;total;1;74.5461;74.5461;74.5461
25;initialize;1;5.50614;5.50614;5.50614
25;async;100;0.0225893;0.0014741;0.0431447
25;inner;100;0.619348;0.606366;0.639886
25;wait;100;3.61798e-05;1.5402e-05;0.000144776
25;boundary;100;0.00529986;0.00242539;0.00896183
25;calc iter;100;0.647275;0.634532;0.663237
25;calc total;1;64.959;64.959;64.959
25;total;1;74.5709;74.5709;74.5709
97;initialize;1;5.56099;5.56099;5.56099
97;async;100;0.0104303;0.00135339;0.0455356
97;inner;100;0.629861;0.617411;0.647036
97;wait;100;5.55398e-05;3.1414e-05;0.000155755
97;boundary;100;0.00741918;0.00381245;0.00885263
97;calc iter;100;0.647768;0.638752;0.680047
97;calc total;1;64.959;64.959;64.959
97;total;1;74.6258;74.6258;74.6258
15;initialize;1;5.708;5.708;5.708
15;async;100;0.0411676;0.00142266;0.0563447
15;inner;100;0.602484;0.587429;0.641833
15;wait;100;3.35653e-05;1.8674e-05;9.6144e-05
15;boundary;100;0.00472975;0.00217577;0.00601947
15;calc iter;100;0.648417;0.637318;0.659111
15;calc total;1;64.959;64.959;64.959
15;total;1;74.7728;74.7728;74.7728
73;async;100;0.0354878;0.00144767;0.074067
73;inner;100;0.605221;0.58866;0.641504
73;wait;100;4.55222e-05;1.7924e-05;8.0578e-05
73;boundary;100;0.00671894;0.00207885;0.00881273
73;calc iter;100;0.647475;0.631918;0.686171
50;initialize;1;5.4819;5.4819;5.4819
50;async;100;0.0125837;0.00140545;0.0370163
50;inner;100;0.628004;0.613021;0.643486
50;wait;100;5.30816e-05;2.5741e-05;0.00024315
50;boundary;100;0.00674828;0.00396278;0.00874482
50;calc iter;100;0.647392;0.632045;0.668503
50;calc total;1;64.959;64.959;64.959
50;total;1;74.5467;74.5467;74.5467
26;initialize;1;5.50634;5.50634;5.50634
26;async;100;0.0207467;0.00138942;0.0472096
26;inner;100;0.621001;0.602797;0.642187
26;wait;100;3.55124e-05;1.5123e-05;8.0285e-05
26;boundary;100;0.00532729;0.00257165;0.00888295
26;calc iter;100;0.647112;0.61348;0.684459
26;calc total;1;64.959;64.959;64.959
26;total;1;74.5711;74.5711;74.5711
98;initialize;1;5.5611;5.5611;5.5611
98;async;100;0.0090623;0.00135127;0.0177504
98;inner;100;0.631201;0.621305;0.648099
98;wait;100;4.76489e-05;2.4617e-05;0.000103146
98;boundary;100;0.00737421;0.00339749;0.00879073
98;calc iter;100;0.647687;0.642087;0.654909
98;calc total;1;64.959;64.959;64.959
98;total;1;74.6258;74.6258;74.6258
16;initialize;1;5.71334;5.71334;5.71334
16;async;100;0.0477005;0.00143699;0.0600434
16;inner;100;0.595209;0.580622;0.632548
16;wait;100;3.65673e-05;1.8839e-05;0.000283119
16;boundary;100;0.00541474;0.00311337;0.007757
16;calc iter;100;0.648363;0.638511;0.660803
16;calc total;1;64.959;64.959;64.959
16;total;1;74.7782;74.7782;74.7782
73;calc total;1;64.959;64.959;64.959
73;total;1;74.583;74.583;74.583
51;initialize;1;5.48146;5.48146;5.48146
51;async;100;0.0137103;0.00140069;0.0458843
51;inner;100;0.626161;0.613522;0.645884
51;wait;100;5.26159e-05;2.0379e-05;0.000102179
51;boundary;100;0.00725804;0.00426371;0.00885144
51;calc iter;100;0.647184;0.638847;0.674799
51;calc total;1;64.959;64.959;64.959
51;total;1;74.5463;74.5463;74.5463
27;initialize;1;5.50663;5.50663;5.50663
27;async;100;0.023873;0.00141451;0.0605828
27;inner;100;0.617347;0.598117;0.638404
27;wait;100;3.69256e-05;1.9178e-05;0.000111394
27;boundary;100;0.00583402;0.00320789;0.00882909
27;calc iter;100;0.647092;0.636984;0.678889
27;calc total;1;64.959;64.959;64.959
27;total;1;74.5715;74.5715;74.5715
99;initialize;1;5.561;5.561;5.561
99;async;100;0.011862;0.00114063;0.0211427
99;inner;100;0.628225;0.620472;0.647206
99;wait;100;4.87367e-05;3.2306e-05;0.00010706
99;boundary;100;0.00743661;0.00373795;0.00889932
99;calc iter;100;0.647574;0.64218;0.65405
99;calc total;1;64.959;64.959;64.959
99;total;1;74.6258;74.6258;74.6258
17;initialize;1;5.71333;5.71333;5.71333
17;async;100;0.0545267;0.00142436;0.0686059
17;inner;100;0.589218;0.572326;0.633955
17;wait;100;3.28939e-05;1.4884e-05;0.000256724
17;boundary;100;0.00468329;0.00203278;0.0087639
17;calc iter;100;0.648463;0.636365;0.663429
17;calc total;1;64.959;64.959;64.959
17;total;1;74.7782;74.7782;74.7782
74;initialize;1;5.51946;5.51946;5.51946
74;async;100;0.0391245;0.00145757;0.0544351
74;inner;100;0.600681;0.586858;0.637796
74;wait;100;5.04746e-05;2.6385e-05;0.000160649
74;boundary;100;0.0074634;0.00383651;0.00872572
74;calc iter;100;0.647322;0.635511;0.658579
74;calc total;1;64.959;64.959;64.959
74;total;1;74.5825;74.5825;74.5825
52;initialize;1;5.48046;5.48046;5.48046
52;async;100;0.0150813;0.00138237;0.0294039
52;inner;100;0.625147;0.614198;0.649874
52;wait;100;5.09266e-05;2.9879e-05;0.00020886
52;boundary;100;0.00683523;0.00429428;0.00848664
52;calc iter;100;0.647117;0.636544;0.68441
52;calc total;1;64.959;64.959;64.959
52;total;1;74.5453;74.5453;74.5453
28;initialize;1;5.50629;5.50629;5.50629
28;async;100;0.0264878;0.00145254;0.0759272
28;inner;100;0.613519;0.599536;0.635207
28;wait;100;4.35664e-05;2.736e-05;0.000186818
28;boundary;100;0.00691101;0.0051534;0.00874228
28;calc iter;100;0.646963;0.636234;0.701322
28;calc total;1;64.959;64.959;64.959
28;total;1;74.5711;74.5711;74.5711
100;initialize;1;5.56108;5.56108;5.56108
100;async;100;0.0110118;0.000854951;0.02068
100;inner;100;0.629775;0.621996;0.647906
100;wait;100;4.28984e-05;2.4418e-05;0.000111546
100;boundary;100;0.00683658;0.00342512;0.00805388
100;calc iter;100;0.647668;0.642321;0.654985
18;initialize;1;5.70743;5.70743;5.70743
18;async;100;0.0439128;0.001315;0.0544919
18;inner;100;0.599715;0.585193;0.638311
18;wait;100;3.05761e-05;1.6868e-05;0.000121756
18;boundary;100;0.00476343;0.00210855;0.00728117
18;calc iter;100;0.648424;0.634074;0.664524
18;calc total;1;64.959;64.959;64.959
18;total;1;74.7723;74.7723;74.7723
75;initialize;1;5.51924;5.51924;5.51924
75;async;100;0.037992;0.00146567;0.0539554
75;inner;100;0.60194;0.591886;0.637857
75;wait;100;4.54544e-05;3.0081e-05;0.000117596
75;boundary;100;0.007172;0.0040109;0.00886185
75;calc iter;100;0.647152;0.612103;0.664419
75;calc total;1;64.959;64.959;64.959
75;total;1;74.5823;74.5823;74.5823
53;initialize;1;5.48063;5.48063;5.48063
53;async;100;0.014201;0.00149321;0.0279174
53;inner;100;0.625458;0.613974;0.643206
53;wait;100;4.44924e-05;2.6959e-05;0.000220757
53;boundary;100;0.00736552;0.00516689;0.00865862
53;calc iter;100;0.647071;0.630459;0.673573
53;calc total;1;64.959;64.959;64.959
53;total;1;74.5454;74.5454;74.5454
29;initialize;1;5.50731;5.50731;5.50731
29;async;100;0.0301042;0.00137337;0.0625319
29;inner;100;0.609237;0.589933;0.634601
29;wait;100;4.98075e-05;2.5792e-05;0.000196173
29;boundary;100;0.00730974;0.00414803;0.00897114
29;calc iter;100;0.646702;0.632973;0.679385
29;calc total;1;64.959;64.959;64.959
29;total;1;74.5721;74.5721;74.5721
100;calc total;1;64.959;64.959;64.959
100;total;1;74.6258;74.6258;74.6258
19;initialize;1;5.70736;5.70736;5.70736
19;async;100;0.0425517;0.00136933;0.0619052
19;inner;100;0.600664;0.589315;0.637905
19;wait;100;3.12867e-05;1.5062e-05;0.000186623
19;boundary;100;0.00495127;0.00238157;0.00638672
19;calc iter;100;0.6482;0.62361;0.667159
19;calc total;1;64.959;64.959;64.959
19;total;1;74.7722;74.7722;74.7722
76;initialize;1;5.51949;5.51949;5.51949
76;async;100;0.0341167;0.00143474;0.0505418
76;inner;100;0.607661;0.597958;0.640798
76;wait;100;4.29551e-05;1.9612e-05;8.6866e-05
76;boundary;100;0.00553787;0.0027612;0.00803193
76;calc iter;100;0.647361;0.632951;0.658205
76;calc total;1;64.959;64.959;64.959
76;total;1;74.5826;74.5826;74.5826
54;initialize;1;5.48057;5.48057;5.48057
54;async;100;0.0167115;0.0014148;0.028471
54;inner;100;0.623756;0.614612;0.636934
54;wait;100;4.4223e-05;2.1925e-05;0.000249039
54;boundary;100;0.0066899;0.00513644;0.00851319
54;calc iter;100;0.647204;0.624233;0.662069
54;calc total;1;64.959;64.959;64.959
54;total;1;74.5454;74.5454;74.5454
30;initialize;1;5.50742;5.50742;5.50742
30;async;100;0.0278616;0.00141643;0.0494716
30;inner;100;0.612447;0.599339;0.645717
30;wait;100;4.6816e-05;1.8879e-05;0.000223648
30;boundary;100;0.00660109;0.00405589;0.00857391
30;calc iter;100;0.646958;0.619896;0.683559
30;calc total;1;64.959;64.959;64.959
30;total;1;74.5722;74.5722;74.5722
101;initialize;1;5.561;5.561;5.561
101;async;100;0.0199333;0.00139738;0.0307957
101;inner;100;0.620794;0.614057;0.638355
101;wait;100;4.61718e-05;2.6624e-05;0.000219812
101;boundary;100;0.00689524;0.00554409;0.00868742
101;calc iter;100;0.64767;0.642077;0.653453
101;calc total;1;64.959;64.959;64.959
101;total;1;74.6258;74.6258;74.6258
20;initialize;1;5.70747;5.70747;5.70747
20;async;100;0.0444693;0.00134743;0.0716443
20;inner;100;0.597662;0.58794;0.63622
20;wait;100;3.74916e-05;1.9834e-05;0.000229362
20;boundary;100;0.00584406;0.00258818;0.00770957
20;calc iter;100;0.648015;0.622945;0.674552
20;calc total;1;64.959;64.959;64.959
20;total;1;74.7723;74.7723;74.7723
77;initialize;1;5.51999;5.51999;5.51999
77;async;100;0.0398282;0.00138879;0.0497642
77;inner;100;0.600945;0.593236;0.635533
77;wait;100;5.22826e-05;2.6335e-05;0.000224589
77;boundary;100;0.00644346;0.00494477;0.00896759
77;calc iter;100;0.647271;0.62819;0.672256
77;calc total;1;64.959;64.959;64.959
77;total;1;74.583;74.583;74.583
55;initialize;1;5.48049;5.48049;5.48049
55;async;100;0.0166664;0.00143179;0.0318864
55;inner;100;0.62403;0.613162;0.637684
55;wait;100;4.50731e-05;2.4274e-05;0.000157653
55;boundary;100;0.00663209;0.00475958;0.00828515
55;calc iter;100;0.647376;0.635002;0.658155
55;calc total;1;64.959;64.959;64.959
55;total;1;74.5453;74.5453;74.5453
31;initialize;1;5.50736;5.50736;5.50736
31;async;100;0.0248184;0.00140569;0.0371837
31;inner;100;0.616349;0.606595;0.637776
31;wait;100;3.91874e-05;1.9803e-05;0.000208836
31;boundary;100;0.00586126;0.00301446;0.00733823
31;calc iter;100;0.64707;0.637769;0.666612
31;calc total;1;64.959;64.959;64.959
31;total;1;74.5722;74.5722;74.5722
102;initialize;1;5.56108;5.56108;5.56108
102;async;100;0.0165024;0.00105514;0.0252701
102;inner;100;0.623953;0.616239;0.644225
102;wait;100;4.34111e-05;2.642e-05;0.000159161
102;boundary;100;0.00729921;0.00487081;0.00809272
102;calc iter;100;0.647801;0.642761;0.651299
102;calc total;1;64.959;64.959;64.959
102;total;1;74.6258;74.6258;74.6258
21;initialize;1;5.70825;5.70825;5.70825
21;async;100;0.0429738;0.00136799;0.071723
21;inner;100;0.597809;0.585825;0.639743
21;wait;100;4.30055e-05;2.4956e-05;9.9642e-05
21;boundary;100;0.00703572;0.00336589;0.00820566
21;calc iter;100;0.647864;0.628121;0.673611
21;calc total;1;64.959;64.959;64.959
21;total;1;74.7731;74.7731;74.7731
78;initialize;1;5.51929;5.51929;5.51929
78;async;100;0.0398147;0.00162545;0.0531493
78;inner;100;0.602954;0.592189;0.636552
78;wait;100;4.16989e-05;2.2096e-05;0.000250028
78;boundary;100;0.0046407;0.00402011;0.00827331
78;calc iter;100;0.647453;0.640572;0.653582
78;calc total;1;64.959;64.959;64.959
78;total;1;74.5823;74.5823;74.5823
56;initialize;1;5.4812;5.4812;5.4812
56;async;100;0.0144021;0.00144445;0.0257392
56;inner;100;0.626374;0.610536;0.641872
56;wait;100;4.01151e-05;2.1798e-05;0.000130533
56;boundary;100;0.00672114;0.00375923;0.00814147
56;calc iter;100;0.64754;0.637714;0.656537
56;calc total;1;64.959;64.959;64.959
56;total;1;74.546;74.546;74.546
32;initialize;1;5.50727;5.50727;5.50727
32;async;100;0.0272619;0.00143634;0.0431349
32;inner;100;0.615081;0.602221;0.638132
32;wait;100;3.18049e-05;1.7593e-05;0.00013279
32;boundary;100;0.00487847;0.00312628;0.00716265
32;calc iter;100;0.647255;0.638286;0.655703
32;calc total;1;64.959;64.959;64.959
32;total;1;74.5721;74.5721;74.5721
103;initialize;1;5.56098;5.56098;5.56098
103;async;100;0.0177841;0.00135313;0.0249345
103;inner;100;0.622422;0.615252;0.641164
103;wait;100;4.63084e-05;2.4834e-05;0.000146108
103;boundary;100;0.00763062;0.00343335;0.00806555
103;calc iter;100;0.647885;0.636222;0.657156
103;calc total;1;64.959;64.959;64.959
103;total;1;74.6257;74.6257;74.6257
22;initialize;1;5.70748;5.70748;5.70748
22;async;100;0.0478975;0.00144142;0.087333
22;inner;100;0.59166;0.57807;0.64102
22;wait;100;4.71038e-05;2.1315e-05;0.00010569
22;boundary;100;0.00791381;0.00304646;0.00894365
22;calc iter;100;0.64752;0.612907;0.704956
22;calc total;1;64.959;64.959;64.959
22;total;1;74.7723;74.7723;74.7723
79;initialize;1;5.51993;5.51993;5.51993
79;async;100;0.0414581;0.0014146;0.0602058
79;inner;100;0.601795;0.591143;0.634634
79;wait;100;3.56483e-05;1.7912e-05;0.00025321
79;boundary;100;0.00426105;0.00341355;0.00699223
79;calc iter;100;0.647552;0.637746;0.65744
79;calc total;1;64.959;64.959;64.959
79;total;1;74.583;74.583;74.583
57;initialize;1;5.48152;5.48152;5.48152
57;async;100;0.0111516;0.00161341;0.0240182
57;inner;100;0.629897;0.604951;0.642508
57;wait;100;4.4917e-05;2.3426e-05;0.000107218
57;boundary;100;0.00659341;0.00306074;0.00776111
57;calc iter;100;0.647689;0.632055;0.659635
57;calc total;1;64.959;64.959;64.959
57;total;1;74.5463;74.5463;74.5463
33;initialize;1;5.50622;5.50622;5.50622
33;async;100;0.0268938;0.00164739;0.0441268
33;inner;100;0.615887;0.597977;0.640009
33;wait;100;3.13194e-05;1.8429e-05;9.3689e-05
33;boundary;100;0.00459372;0.00287701;0.00737421
33;calc iter;100;0.647408;0.638779;0.662093
33;calc total;1;64.959;64.959;64.959
33;total;1;74.571;74.571;74.571
104;initialize;1;5.56103;5.56103;5.56103
104;async;100;0.00989155;0.00141807;0.0174568
104;inner;100;0.630457;0.6221;0.648838
104;wait;100;4.58573e-05;2.2857e-05;8.5451e-05
104;boundary;100;0.00758783;0.00301312;0.00812534
104;calc iter;100;0.647984;0.635275;0.653445
104;calc total;1;64.959;64.959;64.959
104;total;1;74.6258;74.6258;74.6258
23;initialize;1;5.70745;5.70745;5.70745
23;async;100;0.0505429;0.00143407;0.0773042
23;inner;100;0.588277;0.571488;0.639006
23;wait;100;5.14136e-05;2.088e-05;0.000131866
23;boundary;100;0.00824683;0.00344602;0.0108081
23;calc iter;100;0.647121;0.614719;0.689455
23;calc total;1;64.959;64.959;64.959
23;total;1;74.7723;74.7723;74.7723
80;initialize;1;5.51923;5.51923;5.51923
80;async;100;0.0408895;0.00144899;0.0531197
80;inner;100;0.601395;0.591473;0.638095
80;wait;100;4.34189e-05;1.7054e-05;0.000129099
80;boundary;100;0.0053647;0.00289009;0.00714192
80;calc iter;100;0.647695;0.641615;0.653528
80;calc total;1;64.959;64.959;64.959
80;total;1;74.5823;74.5823;74.5823
58;initialize;1;5.4816;5.4816;5.4816
58;async;100;0.0166596;0.00145316;0.0306331
58;inner;100;0.624359;0.591263;0.639941
58;wait;100;4.11016e-05;2.1132e-05;0.000179763
58;boundary;100;0.00675607;0.00215873;0.00778929
58;calc iter;100;0.647818;0.624078;0.661505
58;calc total;1;64.959;64.959;64.959
58;total;1;74.5464;74.5464;74.5464
34;initialize;1;5.50643;5.50643;5.50643
34;async;100;0.0254528;0.00143993;0.0436764
34;inner;100;0.617116;0.592575;0.642121
34;wait;100;3.74875e-05;1.805e-05;0.00011163
34;boundary;100;0.00494744;0.00213784;0.00700699
34;calc iter;100;0.647556;0.6355;0.66466
34;calc total;1;64.959;64.959;64.959
34;total;1;74.5712;74.5712;74.5712
105;initialize;1;5.56098;5.56098;5.56098
105;async;100;0.00865028;0.00163705;0.0164786
105;inner;100;0.632129;0.620379;0.649812
105;wait;100;4.45521e-05;1.8273e-05;8.8811e-05
105;boundary;100;0.00717182;0.00246536;0.0077604
105;calc iter;100;0.647998;0.633419;0.655326
105;calc total;1;64.959;64.959;64.959
105;total;1;74.6258;74.6258;74.6258
81;initialize;1;5.5193;5.5193;5.5193
81;async;100;0.0393845;0.00145925;0.0511202
81;inner;100;0.603377;0.59373;0.639521
81;wait;100;3.59769e-05;1.4414e-05;0.000133957
81;boundary;100;0.00493702;0.00209589;0.00636181
81;calc iter;100;0.647736;0.641439;0.655125
81;calc total;1;64.959;64.959;64.959
81;total;1;74.5824;74.5824;74.5824
59;initialize;1;5.48186;5.48186;5.48186
59;async;100;0.0148485;0.00145021;0.0295744
59;inner;100;0.626119;0.582552;0.642519
59;wait;100;4.85963e-05;2.0845e-05;0.000114653
59;boundary;100;0.00693763;0.00211256;0.00817433
59;calc iter;100;0.647956;0.610764;0.661573
59;calc total;1;64.959;64.959;64.959
59;total;1;74.5467;74.5467;74.5467
35;initialize;1;5.50622;5.50622;5.50622
35;async;100;0.0319909;0.00146453;0.0522866
35;inner;100;0.610122;0.578183;0.638879
35;wait;100;3.671e-05;2e-05;0.000143297
35;boundary;100;0.00553443;0.00210312;0.00741037
35;calc iter;100;0.647686;0.630805;0.665178
35;calc total;1;64.959;64.959;64.959
35;total;1;74.571;74.571;74.571
106;initialize;1;5.561;5.561;5.561
106;async;100;0.0145495;0.00139461;0.0235809
106;inner;100;0.626534;0.613877;0.645011
106;wait;100;4.25033e-05;1.7542e-05;0.000152639
106;boundary;100;0.00688733;0.00215114;0.00742197
106;calc iter;100;0.648016;0.632094;0.65246
106;calc total;1;64.959;64.959;64.959
106;total;1;74.6258;74.6258;74.6258
82;initialize;1;5.51996;5.51996;5.51996
82;async;100;0.0424328;0.00144375;0.0542217
82;inner;100;0.600265;0.590245;0.638529
82;wait;100;3.97013e-05;1.8366e-05;0.00015862
82;boundary;100;0.00499672;0.00242707;0.0058773
82;calc iter;100;0.647737;0.641881;0.656826
82;calc total;1;64.959;64.959;64.959
82;total;1;74.583;74.583;74.583
60;initialize;1;5.48124;5.48124;5.48124
60;async;100;0.0255984;0.00109064;0.0342113
60;inner;100;0.61516;0.609453;0.643909
60;wait;100;5.41049e-05;3.0905e-05;0.000204485
60;boundary;100;0.00774211;0.00369952;0.00961645
60;calc iter;100;0.648558;0.638013;0.654048
60;calc total;1;64.959;64.959;64.959
60;total;1;74.5461;74.5461;74.5461
36;initialize;1;5.50739;5.50739;5.50739
36;async;100;0.0297973;0.00107011;0.0409106
36;inner;100;0.610778;0.60337;0.644024
36;wait;100;5.92744e-05;3.2645e-05;0.00010483
36;boundary;100;0.00759039;0.00331752;0.00847991
36;calc iter;100;0.648228;0.63902;0.654496
36;calc total;1;64.959;64.959;64.959
36;total;1;74.5722;74.5722;74.5722
61;initialize;1;5.48155;5.48155;5.48155
61;async;100;0.0244672;0.00144214;0.0332054
61;inner;100;0.617665;0.611484;0.642023
61;wait;100;4.20057e-05;2.4468e-05;0.000205528
61;boundary;100;0.00657912;0.00451487;0.00816591
61;calc iter;100;0.648756;0.639813;0.653638
61;calc total;1;64.959;64.959;64.959
61;total;1;74.5464;74.5464;74.5464
37;initialize;1;5.50741;5.50741;5.50741
37;async;100;0.0311158;0.00142001;0.0412867
37;inner;100;0.610496;0.603212;0.640706
37;wait;100;4.42813e-05;2.4417e-05;0.000162144
37;boundary;100;0.00678786;0.00510976;0.00814034
37;calc iter;100;0.648446;0.640325;0.654076
37;calc total;1;64.959;64.959;64.959
37;total;1;74.5722;74.5722;74.5722
62;initialize;1;5.48194;5.48194;5.48194
62;async;100;0.0240396;0.00141441;0.0316551
62;inner;100;0.618317;0.607255;0.643441
62;wait;100;4.50966e-05;2.6946e-05;0.00011442
62;boundary;100;0.00652574;0.00347816;0.00721087
62;calc iter;100;0.648929;0.636728;0.65401
62;calc total;1;64.959;64.959;64.959
62;total;1;74.5467;74.5467;74.5467
38;initialize;1;5.50727;5.50727;5.50727
38;async;100;0.0294367;0.00147942;0.0383399
38;inner;100;0.612652;0.60034;0.643548
38;wait;100;4.32791e-05;2.4805e-05;0.000122749
38;boundary;100;0.00649467;0.0035184;0.00730615
38;calc iter;100;0.648629;0.637222;0.654334
38;calc total;1;64.959;64.959;64.959
38;total;1;74.5721;74.5721;74.5721
63;initialize;1;5.48058;5.48058;5.48058
63;async;100;0.0142066;0.00143109;0.0223588
63;inner;100;0.628152;0.610942;0.649464
63;wait;100;4.10864e-05;1.9238e-05;0.000118896
63;boundary;100;0.00668655;0.00259275;0.00726104
63;calc iter;100;0.649088;0.629334;0.655996
63;calc total;1;64.959;64.959;64.959
63;total;1;74.5454;74.5454;74.5454
39;initialize;1;5.50726;5.50726;5.50726
39;async;100;0.0275941;0.00142455;0.0365574
39;inner;100;0.614871;0.595587;0.644932
39;wait;100;4.79175e-05;2.0572e-05;8.6222e-05
39;boundary;100;0.00628854;0.00254225;0.00725933
39;calc iter;100;0.648803;0.630966;0.655786
39;calc total;1;64.959;64.959;64.959
39;total;1;74.5721;74.5721;74.5721
64;initialize;1;5.48195;5.48195;5.48195
64;async;100;0.0343977;0.00142161;0.0400751
64;inner;100;0.608286;0.588176;0.632094
64;wait;100;4.55072e-05;2.1056e-05;0.000258067
64;boundary;100;0.00635198;0.00271955;0.00835803
64;calc iter;100;0.649083;0.626645;0.657903
64;calc total;1;64.959;64.959;64.959
64;total;1;74.5467;74.5467;74.5467
40;initialize;1;5.50623;5.50623;5.50623
40;async;100;0.029535;0.00142931;0.0393968
40;inner;100;0.613017;0.593757;0.642978
40;wait;100;4.48383e-05;2.7445e-05;0.000144273
40;boundary;100;0.00620653;0.0023603;0.00685694
40;calc iter;100;0.648806;0.630796;0.659573
40;calc total;1;64.959;64.959;64.959
40;total;1;74.571;74.571;74.571
65;initialize;1;5.48061;5.48061;5.48061
65;async;100;0.0352213;0.00140067;0.0422366
65;inner;100;0.606879;0.576507;0.637286
65;wait;100;4.75732e-05;1.7852e-05;0.000176559
65;boundary;100;0.0071283;0.00204654;0.00732515
65;calc iter;100;0.649279;0.614765;0.663699
65;calc total;1;64.959;64.959;64.959
65;total;1;74.5454;74.5454;74.5454
41;initialize;1;5.5062;5.5062;5.5062
41;async;100;0.041706;0.00146294;0.0540648
41;inner;100;0.600787;0.575795;0.634448
41;wait;100;4.97031e-05;2.2468e-05;0.000264667
41;boundary;100;0.00639707;0.00204756;0.00848558
41;calc iter;100;0.648943;0.625172;0.662526
41;calc total;1;64.959;64.959;64.959
66;initialize;1;5.48157;5.48157;5.48157
66;async;100;0.0285364;0.00144188;0.0349186
66;inner;100;0.614288;0.59362;0.660149
66;wait;100;4.27828e-05;2.1917e-05;0.000194005
66;boundary;100;0.00623461;0.00208501;0.0072086
66;calc iter;100;0.649105;0.626291;0.671022
66;calc total;1;64.959;64.959;64.959
66;total;1;74.5464;74.5464;74.5464
41;total;1;74.571;74.571;74.571
67;initialize;1;5.48176;5.48176;5.48176
67;async;100;0.028785;0.00139716;0.0488154
67;inner;100;0.613549;0.601343;0.640292
67;wait;100;4.18877e-05;2.2119e-05;0.000173445
67;boundary;100;0.00652993;0.00377969;0.00821252
67;calc iter;100;0.648908;0.62835;0.668756
67;calc total;1;64.959;64.959;64.959
67;total;1;74.5466;74.5466;74.5466
42;initialize;1;5.5074;5.5074;5.5074
42;async;100;0.030688;0.00143041;0.040109
42;inner;100;0.61213;0.592211;0.641338
42;wait;100;4.45013e-05;1.7981e-05;0.000153042
42;boundary;100;0.00595083;0.00213075;0.00727555
42;calc iter;100;0.648816;0.628976;0.667643
42;calc total;1;64.959;64.959;64.959
42;total;1;74.5722;74.5722;74.5722
68;initialize;1;5.48046;5.48046;5.48046
68;async;100;0.0265074;0.0014516;0.053463
68;inner;100;0.615837;0.609613;0.64358
68;wait;100;4.84028e-05;2.8537e-05;0.000110232
68;boundary;100;0.00637144;0.00380863;0.0069871
68;calc iter;100;0.648767;0.62647;0.673059
68;calc total;1;64.959;64.959;64.959
68;total;1;74.5453;74.5453;74.5453
43;initialize;1;5.50618;5.50618;5.50618
43;async;100;0.0304261;0.0014418;0.0494074
43;inner;100;0.611646;0.601052;0.641571
43;wait;100;5.35235e-05;2.4814e-05;0.000137822
43;boundary;100;0.00649069;0.00366732;0.00729465
43;calc iter;100;0.648619;0.625202;0.666821
43;calc total;1;64.959;64.959;64.959
43;total;1;74.571;74.571;74.571
69;initialize;1;5.48046;5.48046;5.48046
69;async;100;0.0264395;0.00143325;0.0528958
69;inner;100;0.614754;0.609429;0.642974
69;wait;100;5.01062e-05;2.6431e-05;0.000175809
69;boundary;100;0.00735272;0.0040268;0.00861173
69;calc iter;100;0.648598;0.627931;0.672143
69;calc total;1;64.959;64.959;64.959
69;total;1;74.5453;74.5453;74.5453
44;initialize;1;5.50734;5.50734;5.50734
44;async;100;0.0283597;0.00127482;0.0567878
44;inner;100;0.613841;0.605484;0.645469
44;wait;100;4.40544e-05;2.8761e-05;7.9227e-05
44;boundary;100;0.00622937;0.00305368;0.00668568
44;calc iter;100;0.648476;0.626535;0.672777
44;calc total;1;64.959;64.959;64.959
44;total;1;74.5721;74.5721;74.5721
70;initialize;1;5.48116;5.48116;5.48116
70;async;100;0.0232714;0.00112842;0.0516673
70;inner;100;0.617199;0.611477;0.645493
70;wait;100;4.61901e-05;3.0588e-05;0.000143408
70;boundary;100;0.00786617;0.00340449;0.00874148
70;calc iter;100;0.648385;0.625621;0.674669
70;calc total;1;64.959;64.959;64.959
70;total;1;74.546;74.546;74.546
45;initialize;1;5.50741;5.50741;5.50741
45;async;100;0.0292101;0.00146989;0.0579607
45;inner;100;0.611806;0.605719;0.643992
45;wait;100;5.08723e-05;3.1945e-05;0.000108487
45;boundary;100;0.00722563;0.00330363;0.00856964
45;calc iter;100;0.648295;0.626974;0.67287
45;calc total;1;64.959;64.959;64.959
45;total;1;74.5722;74.5722;74.5722
71;initialize;1;5.48193;5.48193;5.48193
71;async;100;0.0271324;0.00147641;0.0576068
71;inner;100;0.612705;0.60634;0.643953
71;wait;100;4.43302e-05;2.3304e-05;0.000108011
71;boundary;100;0.00824031;0.0036956;0.00885381
71;calc iter;100;0.648125;0.624147;0.675347
71;calc total;1;64.959;64.959;64.959
71;total;1;74.5467;74.5467;74.5467
46;initialize;1;5.50738;5.50738;5.50738
46;async;100;0.0312008;0.00116329;0.0638309
46;inner;100;0.608992;0.601056;0.644346
46;wait;100;4.73104e-05;3.0514e-05;8.1912e-05
46;boundary;100;0.00782289;0.00322526;0.0087866
46;calc iter;100;0.648066;0.62194;0.677387
46;calc total;1;64.959;64.959;64.959
46;total;1;74.5722;74.5722;74.5722
47;initialize;1;5.50736;5.50736;5.50736
47;async;100;0.0324399;0.00107155;0.0671296
47;inner;100;0.607112;0.597995;0.644302
47;wait;100;4.83596e-05;2.4213e-05;0.000106944
47;boundary;100;0.00815283;0.0032379;0.00887312
47;calc iter;100;0.647755;0.623863;0.676288
47;calc total;1;64.959;64.959;64.959
47;total;1;74.5722;74.5722;74.5722
107;initialize;1;5.56102;5.56102;5.56102
107;async;100;0.0186588;0.00135895;0.0275235
107;inner;100;0.622491;0.608878;0.640937
107;wait;100;4.1414e-05;2.0298e-05;0.000247329
107;boundary;100;0.00686062;0.00210053;0.00755942
107;calc iter;100;0.648054;0.63068;0.65386
107;calc total;1;64.959;64.959;64.959
107;total;1;74.6258;74.6258;74.6258
108;initialize;1;5.5594;5.5594;5.5594
108;async;100;0.0235795;0.00145739;0.0393957
108;inner;100;0.617759;0.602306;0.644899
108;wait;100;5.67685e-05;2.8896e-05;0.00011988
108;boundary;100;0.00700099;0.00353105;0.00831237
108;calc iter;100;0.648398;0.636134;0.658884
108;calc total;1;64.959;64.959;64.959
108;total;1;74.6242;74.6242;74.6242
109;initialize;1;5.55965;5.55965;5.55965
109;async;100;0.0227126;0.000993655;0.037203
109;inner;100;0.618728;0.603943;0.646121
109;wait;100;5.11537e-05;2.7882e-05;0.000144145
109;boundary;100;0.00711595;0.0033155;0.00801065
109;calc iter;100;0.64861;0.633742;0.658471
109;calc total;1;64.959;64.959;64.959
109;total;1;74.6244;74.6244;74.6244
110;initialize;1;5.55934;5.55934;5.55934
110;async;100;0.0222164;0.000984766;0.0365114
110;inner;100;0.61984;0.602955;0.64625
110;wait;100;4.11318e-05;2.6902e-05;8.9249e-05
110;boundary;100;0.00669234;0.00334122;0.00765755
110;calc iter;100;0.648792;0.634482;0.656763
110;calc total;1;64.959;64.959;64.959
110;total;1;74.6241;74.6241;74.6241
111;initialize;1;5.55933;5.55933;5.55933
111;async;100;0.0264265;0.0014414;0.0398036
111;inner;100;0.615904;0.598773;0.643779
111;wait;100;3.98174e-05;2.2602e-05;0.000158429
111;boundary;100;0.00656941;0.00317042;0.00744634
111;calc iter;100;0.648942;0.632978;0.657255
111;calc total;1;64.959;64.959;64.959
111;total;1;74.6241;74.6241;74.6241
112;initialize;1;5.55928;5.55928;5.55928
112;async;100;0.0279579;0.00111213;0.0400957
112;inner;100;0.614322;0.590538;0.643071
112;wait;100;4.79472e-05;2.2059e-05;0.000160865
112;boundary;100;0.00674063;0.00209199;0.00740455
112;calc iter;100;0.64907;0.622937;0.658249
112;calc total;1;64.959;64.959;64.959
112;total;1;74.6241;74.6241;74.6241
113;initialize;1;5.55972;5.55972;5.55972
113;async;100;0.0333623;0.00137415;0.0477143
113;inner;100;0.608716;0.57508;0.642831
113;wait;100;5.53537e-05;2.2959e-05;0.000226965
113;boundary;100;0.00709686;0.00204688;0.00739681
113;calc iter;100;0.649233;0.61252;0.663047
113;calc total;1;64.959;64.959;64.959
113;total;1;74.6245;74.6245;74.6245
83;initialize;1;5.51919;5.51919;5.51919
83;async;100;0.0455514;0.00138175;0.0558127
83;inner;100;0.597693;0.583019;0.637003
83;wait;100;3.79977e-05;1.5675e-05;0.000164595
83;boundary;100;0.00465684;0.00209044;0.00565502
83;calc iter;100;0.647941;0.639966;0.655709
83;calc total;1;64.959;64.959;64.959
83;total;1;74.5823;74.5823;74.5823
114;initialize;1;5.56096;5.56096;5.56096
114;async;100;0.030356;0.00119077;0.0618271
114;inner;100;0.61187;0.589019;0.641693
114;wait;100;4.34096e-05;1.6343e-05;0.000167798
114;boundary;100;0.00676534;0.00231811;0.00726042
114;calc iter;100;0.649037;0.624869;0.667383
114;calc total;1;64.959;64.959;64.959
114;total;1;74.6257;74.6257;74.6257
120;initialize;1;5.48365;5.48365;5.48365
120;async;100;0.0115149;0.00136717;0.0352387
120;inner;100;0.628262;0.624138;0.646021
120;wait;100;5.01169e-05;3.0549e-05;0.000117682
120;boundary;100;0.00794658;0.00417258;0.00879634
120;calc iter;100;0.647776;0.640555;0.671344
120;calc total;1;64.959;64.959;64.959
120;total;1;74.5485;74.5485;74.5485
84;initialize;1;5.51998;5.51998;5.51998
84;async;100;0.0316487;0.00147801;0.0428078
84;inner;100;0.609444;0.604107;0.641895
84;wait;100;4.14742e-05;2.9649e-05;0.000131898
84;boundary;100;0.00740524;0.00418036;0.00811941
84;calc iter;100;0.648542;0.638124;0.6572
84;calc total;1;64.959;64.959;64.959
84;total;1;74.583;74.583;74.583
115;initialize;1;5.55932;5.55932;5.55932
115;async;100;0.0263679;0.00110724;0.0343397
115;inner;100;0.615708;0.601542;0.680776
115;wait;100;4.37571e-05;2.5527e-05;0.000166993
115;boundary;100;0.00673134;0.0034615;0.00828036
121;initialize;1;5.48369;5.48369;5.48369
121;async;100;0.00970601;0.00166027;0.0184071
121;inner;100;0.630075;0.625412;0.646947
121;wait;100;5.56471e-05;2.8985e-05;0.000115639
121;boundary;100;0.00785525;0.00387155;0.00881311
121;calc iter;100;0.647695;0.641146;0.654804
121;calc total;1;64.959;64.959;64.959
121;total;1;74.5485;74.5485;74.5485
85;initialize;1;5.51994;5.51994;5.51994
85;async;100;0.0281547;0.00151988;0.0389164
85;inner;100;0.613819;0.609261;0.641297
85;wait;100;4.25431e-05;2.8911e-05;0.000102188
85;boundary;100;0.00681581;0.00435359;0.00813383
85;calc iter;100;0.648834;0.638723;0.656727
85;calc total;1;64.959;64.959;64.959
85;total;1;74.583;74.583;74.583
115;calc iter;100;0.648853;0.611004;0.693121
115;calc total;1;64.959;64.959;64.959
115;total;1;74.6241;74.6241;74.6241
86;initialize;1;5.51994;5.51994;5.51994
86;async;100;0.0298428;0.00148947;0.0340476
86;inner;100;0.612533;0.603277;0.641716
86;wait;100;3.91939e-05;2.0876e-05;0.000120268
86;boundary;100;0.0066088;0.00404657;0.00740208
86;calc iter;100;0.649026;0.63828;0.65582
86;calc total;1;64.959;64.959;64.959
86;total;1;74.583;74.583;74.583
87;initialize;1;5.51994;5.51994;5.51994
87;async;100;0.0245203;0.00157966;0.0281054
87;inner;100;0.61764;0.600953;0.645046
87;wait;100;4.25086e-05;1.9323e-05;0.000117281
87;boundary;100;0.00700518;0.00266576;0.00732419
87;calc iter;100;0.64921;0.628836;0.656688
87;calc total;1;64.959;64.959;64.959
87;total;1;74.583;74.583;74.583
88;initialize;1;5.51996;5.51996;5.51996
88;async;100;0.0349055;0.00141902;0.0375724
88;inner;100;0.607764;0.582194;0.637153
88;wait;100;4.91472e-05;3.1507e-05;0.000171361
88;boundary;100;0.00661536;0.00211703;0.00688131
88;calc iter;100;0.649336;0.619367;0.663544
88;calc total;1;64.959;64.959;64.959
88;total;1;74.583;74.583;74.583
89;initialize;1;5.52002;5.52002;5.52002
89;async;100;0.00328707;0.00147107;0.0035309
89;inner;100;0.639082;0.607463;0.66335
89;wait;100;4.78669e-05;1.9404e-05;0.000215461
89;boundary;100;0.00717007;0.00207254;0.00740129
89;calc iter;100;0.649589;0.612838;0.672189
89;calc total;1;64.959;64.959;64.959
89;total;1;74.5831;74.5831;74.5831
90;initialize;1;5.51996;5.51996;5.51996
90;async;100;0.0352133;0.00145906;0.0385482
90;inner;100;0.607317;0.58267;0.638558
90;wait;100;4.6357e-05;2.0005e-05;0.00020397
90;boundary;100;0.00674755;0.00230217;0.00696338
90;calc iter;100;0.649327;0.621195;0.660235
90;calc total;1;64.959;64.959;64.959
90;total;1;74.583;74.583;74.583
91;initialize;1;5.51999;5.51999;5.51999
91;async;100;0.0316816;0.00140801;0.0528832
91;inner;100;0.610542;0.597377;0.640612
91;wait;100;4.35189e-05;2.5719e-05;0.00013654
91;boundary;100;0.00686677;0.00324815;0.00724032
91;calc iter;100;0.649136;0.628038;0.668224
91;calc total;1;64.959;64.959;64.959
91;total;1;74.583;74.583;74.583
92;initialize;1;5.51949;5.51949;5.51949
92;async;100;0.021604;0.00108362;0.0452075
92;inner;100;0.620627;0.612635;0.647284
92;wait;100;4.25303e-05;2.0841e-05;8.4409e-05
92;boundary;100;0.00671341;0.00215992;0.00733985
92;calc iter;100;0.648989;0.627234;0.670721
92;calc total;1;64.959;64.959;64.959
92;total;1;74.5825;74.5825;74.5825
93;initialize;1;5.51992;5.51992;5.51992
93;async;100;0.0206512;0.000680519;0.0455664
93;inner;100;0.621565;0.616978;0.647747
93;wait;100;4.08172e-05;2.629e-05;7.9008e-05
93;boundary;100;0.00657898;0.0022424;0.00732928
93;calc iter;100;0.648838;0.627958;0.670922
93;calc total;1;64.959;64.959;64.959
93;total;1;74.583;74.583;74.583
94;initialize;1;5.52004;5.52004;5.52004
94;async;100;0.0314143;0.00144366;0.0569124
94;inner;100;0.609644;0.605222;0.641317
94;wait;100;4.1755e-05;2.9322e-05;0.000135055
94;boundary;100;0.00745161;0.00440876;0.00864759
94;calc iter;100;0.648554;0.629268;0.671666
94;calc total;1;64.959;64.959;64.959
94;total;1;74.5831;74.5831;74.5831
95;initialize;1;5.51996;5.51996;5.51996
95;async;100;0.0326237;0.001566;0.0587861
95;inner;100;0.607141;0.602116;0.639917
95;wait;100;5.52989e-05;3.5111e-05;0.000229321
95;boundary;100;0.00839075;0.00494173;0.00882105
95;calc iter;100;0.648214;0.625447;0.674972
95;calc total;1;64.959;64.959;64.959
95;total;1;74.583;74.583;74.583
192;initialize;1;5.47284;5.47284;5.47284
192;async;100;0.019986;0.00134903;0.0523435
192;inner;100;0.623218;0.603145;0.642619
192;wait;100;2.71819e-05;1.6411e-05;9.5549e-05
192;boundary;100;0.00423578;0.00222764;0.00805937
192;calc iter;100;0.647469;0.637802;0.672945
192;calc total;1;64.959;64.959;64.959
192;total;1;74.5377;74.5377;74.5377
168;initialize;1;5.53466;5.53466;5.53466
168;async;100;0.0344647;0.00134829;0.057683
168;inner;100;0.608835;0.594915;0.632677
168;wait;100;3.64399e-05;1.7517e-05;0.000160165
168;boundary;100;0.00428467;0.00241591;0.00587181
168;calc iter;100;0.647622;0.6362;0.663156
168;calc total;1;64.959;64.959;64.959
168;total;1;74.5995;74.5995;74.5995
116;initialize;1;5.55929;5.55929;5.55929
116;async;100;0.0297253;0.00147286;0.0873273
116;inner;100;0.611714;0.599137;0.637597
116;wait;100;4.22972e-05;3.0544e-05;0.000274986
116;boundary;100;0.00721999;0.00484823;0.00880919
116;calc iter;100;0.648704;0.618278;0.693181
116;calc total;1;64.959;64.959;64.959
116;total;1;74.6241;74.6241;74.6241
144;initialize;1;5.475;5.475;5.475
144;async;100;0.0171515;0.00134711;0.047527
144;inner;100;0.623799;0.616015;0.644757
144;wait;100;4.08852e-05;2.3031e-05;0.000100717
144;boundary;100;0.00673147;0.0035098;0.00871856
144;calc iter;100;0.647725;0.636515;0.670492
144;calc total;1;64.959;64.959;64.959
144;total;1;74.5303;74.5303;74.5303
122;initialize;1;5.48251;5.48251;5.48251
122;async;100;0.00907924;0.00126069;0.0160389
122;inner;100;0.631113;0.627857;0.648195
122;wait;100;4.49917e-05;2.1541e-05;9.6783e-05
122;boundary;100;0.00739168;0.00347527;0.00861998
122;calc iter;100;0.647631;0.643285;0.653927
122;calc total;1;64.959;64.959;64.959
122;total;1;74.5473;74.5473;74.5473
193;initialize;1;5.47349;5.47349;5.47349
193;async;100;0.0181165;0.00139808;0.0493076
193;inner;100;0.625242;0.60724;0.642731
193;wait;100;2.68701e-05;1.5025e-05;0.000103308
193;boundary;100;0.00405952;0.00268036;0.00650493
193;calc iter;100;0.647446;0.637632;0.667524
193;calc total;1;64.959;64.959;64.959
193;total;1;74.5384;74.5384;74.5384
169;initialize;1;5.53671;5.53671;5.53671
169;async;100;0.0287258;0.00130352;0.0574081
169;inner;100;0.613736;0.603654;0.637619
169;wait;100;3.2493e-05;1.8507e-05;9.2821e-05
169;boundary;100;0.00480118;0.00288708;0.00650209
169;calc iter;100;0.647297;0.641729;0.667733
169;calc total;1;64.959;64.959;64.959
169;total;1;74.6015;74.6015;74.6015
117;initialize;1;5.56019;5.56019;5.56019
117;async;100;0.0270469;0.00143723;0.0864021
117;inner;100;0.614014;0.59968;0.643239
117;wait;100;4.47431e-05;3.2144e-05;0.000125631
117;boundary;100;0.00744864;0.00385412;0.0087206
117;calc iter;100;0.648556;0.620616;0.702853
117;calc total;1;64.959;64.959;64.959
117;total;1;74.625;74.625;74.625
145;initialize;1;5.47505;5.47505;5.47505
145;async;100;0.0168929;0.00139314;0.0445453
145;inner;100;0.622965;0.61139;0.64544
145;wait;100;4.80927e-05;2.224e-05;8.445e-05
145;boundary;100;0.00767136;0.00327368;0.00886608
145;calc iter;100;0.64758;0.636428;0.674483
145;calc total;1;64.959;64.959;64.959
145;total;1;74.5303;74.5303;74.5303
123;initialize;1;5.48371;5.48371;5.48371
123;async;100;0.0110228;0.00142789;0.0175022
123;inner;100;0.629234;0.625873;0.646627
123;wait;100;4.79799e-05;2.4746e-05;0.00011534
123;boundary;100;0.00738271;0.00386506;0.00808697
123;calc iter;100;0.647689;0.642773;0.653379
123;calc total;1;64.959;64.959;64.959
123;total;1;74.5485;74.5485;74.5485
194;initialize;1;5.47289;5.47289;5.47289
194;async;100;0.01631;0.00154156;0.0409654
194;inner;100;0.626691;0.609014;0.642958
194;wait;100;2.64404e-05;1.6437e-05;8.8109e-05
194;boundary;100;0.00438279;0.00296461;0.0068764
194;calc iter;100;0.647411;0.637848;0.661815
194;calc total;1;64.959;64.959;64.959
194;total;1;74.5377;74.5377;74.5377
170;initialize;1;5.53468;5.53468;5.53468
170;async;100;0.0292408;0.00144871;0.0558138
170;inner;100;0.611288;0.594727;0.636486
170;wait;100;4.62826e-05;2.6396e-05;0.000104544
170;boundary;100;0.00645256;0.00354668;0.00888824
170;calc iter;100;0.64703;0.639162;0.667179
170;calc total;1;64.959;64.959;64.959
170;total;1;74.5995;74.5995;74.5995
118;initialize;1;5.5595;5.5595;5.5595
118;async;100;0.0237989;0.00136722;0.0867639
118;inner;100;0.616679;0.597805;0.646878
118;wait;100;4.65944e-05;2.9892e-05;8.6568e-05
118;boundary;100;0.00780977;0.00341639;0.00880209
118;calc iter;100;0.648336;0.627911;0.708002
118;calc total;1;64.959;64.959;64.959
118;total;1;74.6243;74.6243;74.6243
146;initialize;1;5.47793;5.47793;5.47793
146;async;100;0.0160761;0.00150019;0.0283303
146;inner;100;0.623919;0.615262;0.645062
146;wait;100;5.19828e-05;2.3661e-05;9.0952e-05
146;boundary;100;0.00740758;0.00332173;0.00873731
146;calc iter;100;0.647457;0.641047;0.657066
146;calc total;1;64.959;64.959;64.959
146;total;1;74.5331;74.5331;74.5331
124;initialize;1;5.48257;5.48257;5.48257
124;async;100;0.0116846;0.00126249;0.0187079
124;inner;100;0.628563;0.625408;0.646098
124;wait;100;4.82214e-05;2.8596e-05;0.000134056
124;boundary;100;0.00746868;0.00407922;0.00829465
124;calc iter;100;0.647766;0.642032;0.653563
124;calc total;1;64.959;64.959;64.959
124;total;1;74.5474;74.5474;74.5474
195;initialize;1;5.47355;5.47355;5.47355
195;async;100;0.0151983;0.00142894;0.0402929
195;inner;100;0.62767;0.611098;0.643624
195;wait;100;2.7272e-05;1.4858e-05;8.1343e-05
195;boundary;100;0.00449162;0.00266272;0.00646642
195;calc iter;100;0.647388;0.63029;0.660673
195;calc total;1;64.959;64.959;64.959
195;total;1;74.5384;74.5384;74.5384
171;initialize;1;5.53664;5.53664;5.53664
171;async;100;0.0302412;0.00144301;0.0556445
171;inner;100;0.609877;0.591946;0.636491
171;wait;100;5.00541e-05;2.788e-05;0.000100727
171;boundary;100;0.00695726;0.0034785;0.00890098
171;calc iter;100;0.647128;0.619974;0.665537
171;calc total;1;64.959;64.959;64.959
171;total;1;74.6014;74.6014;74.6014
119;initialize;1;5.55927;5.55927;5.55927
119;async;100;0.0281065;0.00140333;0.0941716
119;inner;100;0.611588;0.591843;0.644337
119;wait;100;5.34327e-05;3.4008e-05;0.000122689
119;boundary;100;0.00830776;0.00354574;0.00993484
119;calc iter;100;0.648058;0.608583;0.71824
119;calc total;1;64.959;64.959;64.959
119;total;1;74.6241;74.6241;74.6241
147;initialize;1;5.47506;5.47506;5.47506
147;async;100;0.0164045;0.00139853;0.0278041
147;inner;100;0.624231;0.616352;0.644617
147;wait;100;4.31147e-05;2.658e-05;0.000138968
147;boundary;100;0.00684131;0.00350929;0.00800497
147;calc iter;100;0.647522;0.642239;0.654408
147;calc total;1;64.959;64.959;64.959
147;total;1;74.5303;74.5303;74.5303
125;initialize;1;5.4826;5.4826;5.4826
125;async;100;0.0156537;0.00134839;0.0224383
125;inner;100;0.624488;0.621443;0.642323
125;wait;100;4.67105e-05;2.9116e-05;0.000174971
125;boundary;100;0.00762638;0.00485788;0.0085083
196;initialize;1;5.47356;5.47356;5.47356
196;async;100;0.0173126;0.00136475;0.0424362
196;inner;100;0.624003;0.608632;0.63932
196;wait;100;4.32107e-05;2.4261e-05;0.000189378
196;boundary;100;0.00595682;0.00358673;0.00872416
196;calc iter;100;0.647318;0.62861;0.66073
196;calc total;1;64.959;64.959;64.959
196;total;1;74.5384;74.5384;74.5384
172;initialize;1;5.53667;5.53667;5.53667
172;async;100;0.0345325;0.00131076;0.0517754
172;inner;100;0.604474;0.592305;0.632019
172;wait;100;5.14687e-05;3.2595e-05;0.000261734
172;boundary;100;0.00811875;0.00528133;0.00890032
172;calc iter;100;0.647179;0.633468;0.657848
172;calc total;1;64.959;64.959;64.959
172;total;1;74.6015;74.6015;74.6015
148;initialize;1;5.47517;5.47517;5.47517
148;async;100;0.0175813;0.0013629;0.0279225
148;inner;100;0.623756;0.617243;0.643668
148;wait;100;4.15941e-05;2.8308e-05;0.000165258
148;boundary;100;0.00619962;0.00403018;0.00828077
148;calc iter;100;0.64758;0.64237;0.653593
148;calc total;1;64.959;64.959;64.959
148;total;1;74.5304;74.5304;74.5304
125;calc iter;100;0.647816;0.642876;0.652637
125;calc total;1;64.959;64.959;64.959
125;total;1;74.5474;74.5474;74.5474
197;initialize;1;5.47354;5.47354;5.47354
197;async;100;0.0187951;0.00143121;0.0548091
197;inner;100;0.621394;0.605304;0.639915
197;wait;100;4.62052e-05;2.5161e-05;0.000172981
197;boundary;100;0.00702124;0.00412379;0.00865997
197;calc iter;100;0.647258;0.630493;0.674838
197;calc total;1;64.959;64.959;64.959
197;total;1;74.5384;74.5384;74.5384
173;initialize;1;5.5367;5.5367;5.5367
173;async;100;0.0312824;0.00130967;0.044472
173;inner;100;0.608701;0.599753;0.636265
173;wait;100;4.57324e-05;3.0129e-05;0.00018534
173;boundary;100;0.00722077;0.00384838;0.00861997
173;calc iter;100;0.647252;0.639601;0.655376
173;calc total;1;64.959;64.959;64.959
173;total;1;74.6015;74.6015;74.6015
149;initialize;1;5.47504;5.47504;5.47504
149;async;100;0.0206689;0.00122685;0.0322545
149;inner;100;0.620756;0.61343;0.642764
149;wait;100;4.51436e-05;2.5874e-05;0.000218999
149;boundary;100;0.00617215;0.00454712;0.00851359
149;calc iter;100;0.647644;0.641372;0.653718
149;calc total;1;64.959;64.959;64.959
149;total;1;74.5303;74.5303;74.5303
198;initialize;1;5.47352;5.47352;5.47352
198;async;100;0.0184458;0.00144363;0.0445778
198;inner;100;0.620798;0.60223;0.641051
198;wait;100;4.99491e-05;3.0099e-05;0.000222211
198;boundary;100;0.00804148;0.00417897;0.00881347
198;calc iter;100;0.647337;0.633764;0.668802
198;calc total;1;64.959;64.959;64.959
198;total;1;74.5384;74.5384;74.5384
174;initialize;1;5.53467;5.53467;5.53467
174;async;100;0.0320511;0.0013819;0.0437797
174;inner;100;0.609528;0.601423;0.634813
174;wait;100;4.14892e-05;2.2379e-05;0.000163783
174;boundary;100;0.00572751;0.00448091;0.00842472
174;calc iter;100;0.64735;0.640567;0.654821
174;calc total;1;64.959;64.959;64.959
174;total;1;74.5995;74.5995;74.5995
216;initialize;1;5.49399;5.49399;5.49399
216;async;100;0.00362235;0.00163842;0.0160959
216;inner;100;0.636832;0.627562;0.666686
216;wait;100;4.39418e-05;1.7242e-05;9.6705e-05
216;boundary;100;0.00706235;0.00233527;0.00824887
216;calc iter;100;0.647563;0.638533;0.678622
216;calc total;1;64.959;64.959;64.959
216;total;1;74.5594;74.5594;74.5594
150;initialize;1;5.47733;5.47733;5.47733
150;async;100;0.0225056;0.00136476;0.0305451
150;inner;100;0.618568;0.611567;0.640878
150;wait;100;4.41133e-05;2.5294e-05;0.000243518
150;boundary;100;0.00660149;0.00420647;0.008102
150;calc iter;100;0.647721;0.642773;0.652614
150;calc total;1;64.959;64.959;64.959
150;total;1;74.5325;74.5325;74.5325
199;initialize;1;5.47289;5.47289;5.47289
199;async;100;0.0157772;0.00153248;0.036523
199;inner;100;0.62442;0.606985;0.643088
199;wait;100;4.66082e-05;2.7435e-05;0.000107773
199;boundary;100;0.00715259;0.00329705;0.0089118
199;calc iter;100;0.647398;0.637105;0.65853
199;calc total;1;64.959;64.959;64.959
199;total;1;74.5377;74.5377;74.5377
175;initialize;1;5.53669;5.53669;5.53669
175;async;100;0.0332402;0.00129421;0.0443255
175;inner;100;0.610026;0.600156;0.634444
175;wait;100;3.42898e-05;2.0935e-05;0.000133777
175;boundary;100;0.00413577;0.00335959;0.00683044
175;calc iter;100;0.647438;0.640597;0.653353
175;calc total;1;64.959;64.959;64.959
175;total;1;74.6015;74.6015;74.6015
217;initialize;1;5.49395;5.49395;5.49395
217;async;100;0.00556078;0.00170119;0.0375955
217;inner;100;0.634971;0.616513;0.645322
217;wait;100;4.47254e-05;2.0651e-05;0.000102328
217;boundary;100;0.0069678;0.00343879;0.00793955
217;calc iter;100;0.647547;0.636968;0.6623
217;calc total;1;64.959;64.959;64.959
217;total;1;74.5593;74.5593;74.5593
151;initialize;1;5.47587;5.47587;5.47587
151;async;100;0.0236193;0.00140441;0.033847
151;inner;100;0.617114;0.610308;0.639749
151;wait;100;4.58571e-05;2.6631e-05;0.000261514
151;boundary;100;0.00701173;0.00331961;0.00785649
151;calc iter;100;0.647793;0.641506;0.652782
151;calc total;1;64.959;64.959;64.959
151;total;1;74.5311;74.5311;74.5311
126;initialize;1;5.48312;5.48312;5.48312
126;async;100;0.0159702;0.00138216;0.0199744
126;inner;100;0.624073;0.620503;0.639988
126;wait;100;4.80488e-05;2.4723e-05;0.000192169
126;boundary;100;0.00780055;0.00404412;0.00808784
126;calc iter;100;0.647894;0.640727;0.652367
126;calc total;1;64.959;64.959;64.959
126;total;1;74.5479;74.5479;74.5479
200;initialize;1;5.47285;5.47285;5.47285
200;async;100;0.015333;0.00138129;0.0357067
200;inner;100;0.627138;0.612026;0.642028
200;wait;100;3.8962e-05;2.2499e-05;0.000129915
200;boundary;100;0.00494322;0.00341587;0.0070201
200;calc iter;100;0.647455;0.636612;0.656772
200;calc total;1;64.959;64.959;64.959
200;total;1;74.5377;74.5377;74.5377
176;initialize;1;5.53505;5.53505;5.53505
176;async;100;0.027696;0.00171449;0.0383722
176;inner;100;0.61533;0.60587;0.6404
176;wait;100;3.39279e-05;1.7155e-05;0.000104639
176;boundary;100;0.00455144;0.00207542;0.00598848
176;calc iter;100;0.647613;0.640273;0.653121
176;calc total;1;64.959;64.959;64.959
176;total;1;74.5999;74.5999;74.5999
218;initialize;1;5.49395;5.49395;5.49395
218;async;100;0.00889316;0.00135702;0.0303382
218;inner;100;0.632079;0.611816;0.64438
218;wait;100;3.84607e-05;1.8759e-05;0.000161973
218;boundary;100;0.00650275;0.00387767;0.0080246
218;calc iter;100;0.647515;0.638019;0.661725
218;calc total;1;64.959;64.959;64.959
218;total;1;74.5593;74.5593;74.5593
152;initialize;1;5.47499;5.47499;5.47499
152;async;100;0.0181301;0.00140142;0.0263574
152;inner;100;0.62253;0.615105;0.645108
152;wait;100;4.91634e-05;2.0336e-05;0.000101917
152;boundary;100;0.00717177;0.00307837;0.00780955
152;calc iter;100;0.647883;0.636026;0.653352
152;calc total;1;64.959;64.959;64.959
152;total;1;74.5302;74.5302;74.5302
127;initialize;1;5.48368;5.48368;5.48368
127;async;100;0.0119985;0.00135184;0.0188948
127;inner;100;0.62814;0.619982;0.64672
127;wait;100;4.79791e-05;2.8268e-05;9.3502e-05
127;boundary;100;0.00777758;0.00337144;0.00807582
127;calc iter;100;0.647966;0.634985;0.653601
127;calc total;1;64.959;64.959;64.959
127;total;1;74.5485;74.5485;74.5485
201;initialize;1;5.4736;5.4736;5.4736
201;async;100;0.0151221;0.00141964;0.034905
201;inner;100;0.627068;0.612327;0.64257
201;wait;100;3.47556e-05;1.802e-05;0.000106457
201;boundary;100;0.00525082;0.00235416;0.00728893
201;calc iter;100;0.647477;0.630295;0.658665
201;calc total;1;64.959;64.959;64.959
201;total;1;74.5385;74.5385;74.5385
177;initialize;1;5.53672;5.53672;5.53672
177;async;100;0.0321322;0.00143462;0.0419809
177;inner;100;0.610858;0.602831;0.639446
177;wait;100;3.05816e-05;1.6114e-05;9.9194e-05
177;boundary;100;0.00458964;0.00243867;0.00608633
177;calc iter;100;0.647612;0.639761;0.652618
177;calc total;1;64.959;64.959;64.959
177;total;1;74.6015;74.6015;74.6015
219;initialize;1;5.49269;5.49269;5.49269
219;async;100;0.00514603;0.00136453;0.0225895
219;inner;100;0.635955;0.6205;0.646538
219;wait;100;3.79294e-05;1.8863e-05;7.9535e-05
219;boundary;100;0.00636097;0.00302777;0.00793259
219;calc iter;100;0.647502;0.636724;0.662798
219;calc total;1;64.959;64.959;64.959
219;total;1;74.5581;74.5581;74.5581
153;initialize;1;5.47789;5.47789;5.47789
153;async;100;0.0178082;0.00143265;0.0242903
153;inner;100;0.622909;0.613834;0.645291
153;wait;100;4.32497e-05;1.7715e-05;9.032e-05
153;boundary;100;0.00713602;0.00238382;0.00749446
153;calc iter;100;0.647899;0.634728;0.653538
153;calc total;1;64.959;64.959;64.959
153;total;1;74.5331;74.5331;74.5331
128;initialize;1;5.48369;5.48369;5.48369
128;async;100;0.00632954;0.00139067;0.0111218
128;inner;100;0.634255;0.623097;0.649774
128;wait;100;4.10447e-05;1.9423e-05;0.000100883
128;boundary;100;0.00740077;0.00284389;0.00783797
128;calc iter;100;0.648029;0.632848;0.655007
128;calc total;1;64.959;64.959;64.959
128;total;1;74.5485;74.5485;74.5485
202;initialize;1;5.47354;5.47354;5.47354
202;async;100;0.0142886;0.00136956;0.046306
202;inner;100;0.628415;0.612668;0.641491
202;wait;100;3.70352e-05;1.8025e-05;0.000148524
202;boundary;100;0.00484167;0.0021302;0.00765469
202;calc iter;100;0.647585;0.636359;0.66472
202;calc total;1;64.959;64.959;64.959
202;total;1;74.5384;74.5384;74.5384
178;initialize;1;5.5354;5.5354;5.5354
178;async;100;0.0383449;0.00139736;0.0480595
178;inner;100;0.604604;0.596686;0.633947
178;wait;100;3.3067e-05;1.8439e-05;0.000229177
178;boundary;100;0.00464863;0.00209209;0.00658569
178;calc iter;100;0.647633;0.640444;0.652623
178;calc total;1;64.959;64.959;64.959
178;total;1;74.6002;74.6002;74.6002
154;initialize;1;5.4779;5.4779;5.4779
154;async;100;0.0177202;0.00140891;0.0238618
154;inner;100;0.623454;0.611616;0.645661
154;wait;100;3.74996e-05;2.0956e-05;8.3327e-05
154;boundary;100;0.00674868;0.00216655;0.00730563
154;calc iter;100;0.647963;0.631832;0.655465
154;calc total;1;64.959;64.959;64.959
154;total;1;74.5331;74.5331;74.5331
129;initialize;1;5.48251;5.48251;5.48251
129;async;100;0.0124364;0.00145808;0.0162633
129;inner;100;0.628283;0.615397;0.645371
129;wait;100;4.18404e-05;1.6544e-05;0.000177389
129;boundary;100;0.00727253;0.00266841;0.00763145
129;calc iter;100;0.648036;0.629984;0.653997
129;calc total;1;64.959;64.959;64.959
129;total;1;74.5473;74.5473;74.5473
203;initialize;1;5.47349;5.47349;5.47349
203;async;100;0.019204;0.00139869;0.0668096
203;inner;100;0.623772;0.604758;0.643693
203;wait;100;3.00003e-05;1.7221e-05;7.4567e-05
203;boundary;100;0.00466763;0.00209863;0.00819226
203;calc iter;100;0.647675;0.634468;0.679777
203;calc total;1;64.959;64.959;64.959
203;total;1;74.5384;74.5384;74.5384
179;initialize;1;5.53465;5.53465;5.53465
179;async;100;0.0417992;0.00137276;0.0826027
179;inner;100;0.601161;0.579603;0.636927
179;wait;100;3.67589e-05;1.7877e-05;9.2416e-05
179;boundary;100;0.00484552;0.00209413;0.00713775
179;calc iter;100;0.647845;0.63849;0.668442
179;calc total;1;64.959;64.959;64.959
179;total;1;74.5995;74.5995;74.5995
155;initialize;1;5.475;5.475;5.475
155;async;100;0.0177075;0.00163815;0.0269906
155;inner;100;0.623496;0.609189;0.645947
155;wait;100;4.46786e-05;2.2183e-05;8.055e-05
155;boundary;100;0.00675946;0.00211682;0.008023
155;calc iter;100;0.64801;0.629974;0.654453
155;calc total;1;64.959;64.959;64.959
155;total;1;74.5303;74.5303;74.5303
130;initialize;1;5.48248;5.48248;5.48248
130;async;100;0.0109695;0.00134586;0.0134207
130;inner;100;0.629376;0.613644;0.646667
130;wait;100;4.4213e-05;2.4925e-05;0.000109905
130;boundary;100;0.00769612;0.0021286;0.00801646
130;calc iter;100;0.648088;0.626417;0.65618
130;calc total;1;64.959;64.959;64.959
130;total;1;74.5473;74.5473;74.5473
204;initialize;1;5.47356;5.47356;5.47356
204;async;100;0.0381357;0.00146408;0.105094
204;inner;100;0.603112;0.592939;0.635399
204;wait;100;5.27472e-05;2.6764e-05;0.000132038
204;boundary;100;0.00670255;0.00397085;0.00764697
204;calc iter;100;0.648005;0.633116;0.711548
204;calc total;1;64.959;64.959;64.959
204;total;1;74.5384;74.5384;74.5384
180;initialize;1;5.53666;5.53666;5.53666
180;async;100;0.0170544;0.00132724;0.0809118
180;inner;100;0.624062;0.611795;0.642741
180;wait;100;4.59712e-05;3.0914e-05;0.00010405
180;boundary;100;0.00728767;0.00425039;0.00824337
180;calc iter;100;0.648453;0.640635;0.710936
180;calc total;1;64.959;64.959;64.959
180;total;1;74.6014;74.6014;74.6014
156;initialize;1;5.47553;5.47553;5.47553
156;async;100;0.0195152;0.00142998;0.0487742
156;inner;100;0.622183;0.61447;0.644377
156;wait;100;5.27661e-05;2.8867e-05;0.000131652
156;boundary;100;0.00649443;0.0034226;0.00772402
156;calc iter;100;0.648248;0.624037;0.680322
156;calc total;1;64.959;64.959;64.959
156;total;1;74.5307;74.5307;74.5307
131;initialize;1;5.48265;5.48265;5.48265
131;async;100;0.00343845;0.00148513;0.0036669
131;inner;100;0.636985;0.617928;0.652001
131;wait;100;4.4425e-05;2.0364e-05;0.000125832
131;boundary;100;0.00766126;0.00209969;0.00792553
131;calc iter;100;0.648131;0.62346;0.659823
131;calc total;1;64.959;64.959;64.959
131;total;1;74.5474;74.5474;74.5474
205;initialize;1;5.47357;5.47357;5.47357
205;async;100;0.0334827;0.00138311;0.0743154
205;inner;100;0.609453;0.595027;0.638587
205;wait;100;3.59374e-05;2.1798e-05;0.000147995
205;boundary;100;0.00525063;0.00269125;0.00670127
205;calc iter;100;0.648224;0.635508;0.672719
205;calc total;1;64.959;64.959;64.959
205;total;1;74.5384;74.5384;74.5384
181;initialize;1;5.53525;5.53525;5.53525
181;async;100;0.0179076;0.00141188;0.0794366
181;inner;100;0.624154;0.612991;0.642072
181;wait;100;4.63397e-05;2.8635e-05;0.000158151
181;boundary;100;0.00645826;0.0044154;0.00754563
181;calc iter;100;0.648569;0.641591;0.699449
181;calc total;1;64.959;64.959;64.959
181;total;1;74.6;74.6;74.6
157;initialize;1;5.47509;5.47509;5.47509
157;async;100;0.0162342;0.000829839;0.0535028
157;inner;100;0.625459;0.614735;0.670813
157;wait;100;4.07887e-05;2.4665e-05;8.3341e-05
157;boundary;100;0.00667037;0.00313976;0.00773864
157;calc iter;100;0.648406;0.623446;0.69764
157;calc total;1;64.959;64.959;64.959
157;total;1;74.5303;74.5303;74.5303
132;initialize;1;5.48287;5.48287;5.48287
132;async;100;0.0443874;0.00144262;0.0613003
132;inner;100;0.598014;0.585786;0.639524
132;wait;100;4.45753e-05;1.805e-05;9.6721e-05
132;boundary;100;0.00540589;0.00207064;0.00791623
132;calc iter;100;0.647853;0.633257;0.660576
132;calc total;1;64.959;64.959;64.959
132;total;1;74.5476;74.5476;74.5476
206;initialize;1;5.47352;5.47352;5.47352
206;async;100;0.0382674;0.00147752;0.0667825
206;inner;100;0.60564;0.582321;0.640317
206;wait;100;3.28399e-05;1.7839e-05;0.000141257
206;boundary;100;0.00438273;0.00329431;0.00529383
206;calc iter;100;0.648324;0.634887;0.687636
206;calc total;1;64.959;64.959;64.959
206;total;1;74.5384;74.5384;74.5384
182;initialize;1;5.53489;5.53489;5.53489
182;async;100;0.0106068;0.00145891;0.0186014
182;inner;100;0.631684;0.621607;0.685789
182;wait;100;4.51752e-05;1.7718e-05;0.000103491
182;boundary;100;0.00634395;0.00299646;0.00692765
182;calc iter;100;0.648682;0.631864;0.711228
182;calc total;1;64.959;64.959;64.959
182;total;1;74.5997;74.5997;74.5997
158;initialize;1;5.47557;5.47557;5.47557
158;async;100;0.0192333;0.00148378;0.0878349
158;inner;100;0.622907;0.597426;0.651963
158;wait;100;4.04586e-05;1.9936e-05;0.000178824
158;boundary;100;0.00631958;0.0035939;0.00753186
158;calc iter;100;0.648503;0.628995;0.691066
158;calc total;1;64.959;64.959;64.959
158;total;1;74.5308;74.5308;74.5308
133;initialize;1;5.48289;5.48289;5.48289
133;async;100;0.047669;0.0014585;0.0991584
133;inner;100;0.594156;0.580795;0.636664
133;wait;100;4.10306e-05;2.7796e-05;0.000240869
133;boundary;100;0.00621694;0.00370446;0.00725866
133;calc iter;100;0.648085;0.614926;0.700075
133;calc total;1;64.959;64.959;64.959
133;total;1;74.5476;74.5476;74.5476
207;initialize;1;5.47361;5.47361;5.47361
207;async;100;0.0393245;0.00144575;0.0845583
207;inner;100;0.605005;0.59005;0.636267
207;wait;100;3.36815e-05;1.781e-05;0.000162683
207;boundary;100;0.00403794;0.00312586;0.00565761
207;calc iter;100;0.648403;0.636015;0.678228
207;calc total;1;64.959;64.959;64.959
207;total;1;74.5384;74.5384;74.5384
183;initialize;1;5.53465;5.53465;5.53465
183;async;100;0.0129441;0.00146477;0.0659972
183;inner;100;0.629234;0.618627;0.64576
183;wait;100;4.06852e-05;2.2245e-05;8.9495e-05
183;boundary;100;0.00650933;0.00257534;0.00695688
183;calc iter;100;0.648731;0.630709;0.691248
183;calc total;1;64.959;64.959;64.959
183;total;1;74.5994;74.5994;74.5994
159;initialize;1;5.4779;5.4779;5.4779
159;async;100;0.0185475;0.000908976;0.0746501
159;inner;100;0.623955;0.611051;0.645261
159;wait;100;3.89016e-05;2.1865e-05;0.000119642
159;boundary;100;0.00603333;0.0031452;0.00715654
159;calc iter;100;0.648577;0.62308;0.703951
159;calc total;1;64.959;64.959;64.959
159;total;1;74.5331;74.5331;74.5331
134;initialize;1;5.48339;5.48339;5.48339
134;async;100;0.0452072;0.00106397;0.0783307
134;inner;100;0.59762;0.586993;0.647952
134;wait;100;3.93603e-05;2.5751e-05;0.000215926
134;boundary;100;0.00542702;0.00342109;0.00807022
134;calc iter;100;0.648295;0.59742;0.689667
134;calc total;1;64.959;64.959;64.959
134;total;1;74.5482;74.5482;74.5482
208;initialize;1;5.47318;5.47318;5.47318
208;async;100;0.0420992;0.00145436;0.0695737
208;inner;100;0.602236;0.595602;0.632643
208;wait;100;3.41031e-05;1.5851e-05;0.000280038
208;boundary;100;0.00407338;0.00210198;0.00620868
208;calc iter;100;0.648445;0.637139;0.673294
208;calc total;1;64.959;64.959;64.959
208;total;1;74.538;74.538;74.538
184;initialize;1;5.53467;5.53467;5.53467
184;async;100;0.0210904;0.00142582;0.0410699
184;inner;100;0.621411;0.609339;0.639329
184;wait;100;4.14063e-05;1.8392e-05;0.000210814
184;boundary;100;0.00624952;0.00211412;0.00724321
184;calc iter;100;0.648794;0.632963;0.670003
184;calc total;1;64.959;64.959;64.959
184;total;1;74.5995;74.5995;74.5995
160;initialize;1;5.47567;5.47567;5.47567
160;async;100;0.0232884;0.00136291;0.050486
160;inner;100;0.619866;0.608618;0.642968
160;wait;100;3.35206e-05;1.8334e-05;0.000146727
160;boundary;100;0.00541119;0.00209873;0.00747134
160;calc iter;100;0.648601;0.634148;0.675839
160;calc total;1;64.959;64.959;64.959
160;total;1;74.5308;74.5308;74.5308
135;initialize;1;5.48345;5.48345;5.48345
135;async;100;0.0469365;0.00146518;0.0738908
135;inner;100;0.596452;0.583132;0.636838
135;wait;100;3.90538e-05;2.1886e-05;0.000142912
135;boundary;100;0.00504706;0.00318006;0.00757604
135;calc iter;100;0.648476;0.63865;0.680878
135;calc total;1;64.959;64.959;64.959
135;total;1;74.5482;74.5482;74.5482
209;initialize;1;5.47318;5.47318;5.47318
209;async;100;0.0474684;0.001468;0.0538341
209;inner;100;0.597038;0.58929;0.637312
209;wait;100;3.03629e-05;1.7136e-05;0.000114951
209;boundary;100;0.00402302;0.00203162;0.00621348
209;calc iter;100;0.648562;0.641818;0.657043
209;calc total;1;64.959;64.959;64.959
209;total;1;74.538;74.538;74.538
185;initialize;1;5.53664;5.53664;5.53664
185;async;100;0.00331101;0.00141868;0.00773585
185;inner;100;0.638549;0.625353;0.652223
185;wait;100;4.44676e-05;1.7751e-05;0.000210825
185;boundary;100;0.00704787;0.00205673;0.00768439
185;calc iter;100;0.648954;0.630717;0.660968
185;calc total;1;64.959;64.959;64.959
185;total;1;74.6014;74.6014;74.6014
161;initialize;1;5.47503;5.47503;5.47503
161;async;100;0.0259048;0.00137631;0.0341922
161;inner;100;0.616412;0.600806;0.644775
161;wait;100;4.20553e-05;1.7408e-05;0.000115369
161;boundary;100;0.00634663;0.00201195;0.0072226
161;calc iter;100;0.648708;0.630827;0.657773
161;calc total;1;64.959;64.959;64.959
161;total;1;74.5303;74.5303;74.5303
136;initialize;1;5.48254;5.48254;5.48254
136;async;100;0.0492594;0.00140575;0.0599138
136;inner;100;0.594871;0.57805;0.639059
136;wait;100;3.27663e-05;1.9049e-05;0.000103527
136;boundary;100;0.004478;0.00204852;0.00601029
136;calc iter;100;0.648643;0.637477;0.661423
136;calc total;1;64.959;64.959;64.959
136;total;1;74.5473;74.5473;74.5473
210;initialize;1;5.47357;5.47357;5.47357
210;async;100;0.0414811;0.00153583;0.0513102
210;inner;100;0.602915;0.596284;0.637186
210;wait;100;3.17519e-05;1.7121e-05;0.00016755
210;boundary;100;0.0040186;0.00210482;0.00666112
210;calc iter;100;0.648448;0.633424;0.659543
210;calc total;1;64.959;64.959;64.959
210;total;1;74.5384;74.5384;74.5384
186;initialize;1;5.53667;5.53667;5.53667
186;async;100;0.0192586;0.0014073;0.0224117
186;inner;100;0.623224;0.610578;0.642244
186;wait;100;4.39443e-05;1.9216e-05;0.000112241
186;boundary;100;0.00626206;0.00210193;0.00799358
186;calc iter;100;0.64879;0.63192;0.657525
186;calc total;1;64.959;64.959;64.959
186;total;1;74.6015;74.6015;74.6015
162;initialize;1;5.47569;5.47569;5.47569
162;async;100;0.0232512;0.00135555;0.0319238
162;inner;100;0.619887;0.608742;0.641474
162;wait;100;3.89935e-05;2.1671e-05;0.000200054
162;boundary;100;0.00542002;0.00210184;0.00799098
162;calc iter;100;0.648599;0.634663;0.661347
162;calc total;1;64.959;64.959;64.959
162;total;1;74.5309;74.5309;74.5309
137;initialize;1;5.48331;5.48331;5.48331
137;async;100;0.0600435;0.00137669;0.0708902
137;inner;100;0.584018;0.562844;0.637074
137;wait;100;4.00435e-05;2.2967e-05;0.000167962
137;boundary;100;0.00465453;0.0020445;0.00645565
137;calc iter;100;0.648758;0.635664;0.662828
137;calc total;1;64.959;64.959;64.959
137;total;1;74.5481;74.5481;74.5481
211;initialize;1;5.47358;5.47358;5.47358
211;async;100;0.0378044;0.00150445;0.0613556
211;inner;100;0.605859;0.594956;0.635009
211;wait;100;3.65517e-05;2.0709e-05;0.000181486
211;boundary;100;0.0046259;0.00355535;0.00877782
211;calc iter;100;0.648328;0.636897;0.662679
211;calc total;1;64.959;64.959;64.959
211;total;1;74.5384;74.5384;74.5384
187;initialize;1;5.53667;5.53667;5.53667
187;async;100;0.0212076;0.00140062;0.0370315
187;inner;100;0.620818;0.610181;0.637469
187;wait;100;4.29345e-05;2.1389e-05;0.000186542
187;boundary;100;0.00659289;0.00370238;0.00801396
187;calc iter;100;0.648664;0.636095;0.662188
187;calc total;1;64.959;64.959;64.959
187;total;1;74.6014;74.6014;74.6014
163;initialize;1;5.47532;5.47532;5.47532
163;async;100;0.0197372;0.00136631;0.0484811
163;inner;100;0.622188;0.609095;0.645607
163;wait;100;3.65383e-05;2.1514e-05;8.7772e-05
163;boundary;100;0.00653572;0.00329428;0.0079544
163;calc iter;100;0.6485;0.633632;0.674679
163;calc total;1;64.959;64.959;64.959
163;total;1;74.5305;74.5305;74.5305
138;initialize;1;5.48255;5.48255;5.48255
138;async;100;0.0515268;0.00138229;0.0714955
138;inner;100;0.592301;0.575686;0.634919
138;wait;100;3.8279e-05;1.9253e-05;0.000308547
138;boundary;100;0.00470137;0.00229071;0.00774166
138;calc iter;100;0.648569;0.634004;0.673814
138;calc total;1;64.959;64.959;64.959
138;total;1;74.5473;74.5473;74.5473
212;initialize;1;5.4731;5.4731;5.4731
212;async;100;0.0383236;0.00158341;0.082712
212;inner;100;0.604083;0.581768;0.638361
212;wait;100;3.89722e-05;1.992e-05;0.000293876
212;boundary;100;0.0057404;0.00365752;0.00741196
212;calc iter;100;0.648188;0.602542;0.683918
212;calc total;1;64.959;64.959;64.959
212;total;1;74.5379;74.5379;74.5379
188;initialize;1;5.53462;5.53462;5.53462
188;async;100;0.0138279;0.00142725;0.0340023
188;inner;100;0.628251;0.616242;0.644369
188;wait;100;3.97683e-05;2.4906e-05;0.000120505
188;boundary;100;0.00646804;0.00374507;0.00813451
188;calc iter;100;0.648589;0.636577;0.671951
188;calc total;1;64.959;64.959;64.959
188;total;1;74.5994;74.5994;74.5994
164;initialize;1;5.47511;5.47511;5.47511
164;async;100;0.0170842;0.00141678;0.0564874
164;inner;100;0.624166;0.608752;0.64745
164;wait;100;4.30954e-05;2.145e-05;0.00010226
164;boundary;100;0.00713674;0.00315107;0.00881459
164;calc iter;100;0.648432;0.623879;0.686217
164;calc total;1;64.959;64.959;64.959
164;total;1;74.5303;74.5303;74.5303
139;initialize;1;5.4837;5.4837;5.4837
139;async;100;0.042508;0.00142031;0.094199
139;inner;100;0.600801;0.574396;0.639427
139;wait;100;3.64598e-05;1.6573e-05;0.000101454
139;boundary;100;0.00508619;0.00300885;0.00701934
139;calc iter;100;0.648433;0.622649;0.693302
139;calc total;1;64.959;64.959;64.959
139;total;1;74.5485;74.5485;74.5485
213;initialize;1;5.47326;5.47326;5.47326
213;async;100;0.0367787;0.00149126;0.0708511
213;inner;100;0.60433;0.580241;0.638739
213;wait;100;4.19837e-05;2.6766e-05;0.000118511
213;boundary;100;0.00688536;0.00255103;0.0088035
213;calc iter;100;0.648038;0.601607;0.67772
213;calc total;1;64.959;64.959;64.959
213;total;1;74.5381;74.5381;74.5381
189;initialize;1;5.53465;5.53465;5.53465
189;async;100;0.0178453;0.00144224;0.0375487
189;inner;100;0.623021;0.611475;0.643189
189;wait;100;4.46548e-05;2.7872e-05;9.3288e-05
189;boundary;100;0.00753095;0.00411348;0.00821823
189;calc iter;100;0.648444;0.63585;0.671574
189;calc total;1;64.959;64.959;64.959
189;total;1;74.5994;74.5994;74.5994
165;initialize;1;5.47564;5.47564;5.47564
165;async;100;0.0239758;0.00140457;0.0526242
165;inner;100;0.616659;0.602003;0.642834
165;wait;100;4.61873e-05;2.9955e-05;0.000173328
165;boundary;100;0.00753859;0.00433766;0.00813238
165;calc iter;100;0.648222;0.635464;0.67962
165;calc total;1;64.959;64.959;64.959
165;total;1;74.5308;74.5308;74.5308
140;initialize;1;5.48253;5.48253;5.48253
140;async;100;0.0458524;0.00142226;0.0973137
140;inner;100;0.596344;0.583175;0.638921
140;wait;100;4.12249e-05;2.6337e-05;0.000114923
140;boundary;100;0.00598076;0.00290691;0.00725767
140;calc iter;100;0.64822;0.626333;0.702223
140;calc total;1;64.959;64.959;64.959
140;total;1;74.5473;74.5473;74.5473
214;initialize;1;5.47316;5.47316;5.47316
214;async;100;0.0445799;0.00148921;0.0731245
214;inner;100;0.595236;0.581257;0.633863
214;wait;100;4.59614e-05;3.1449e-05;0.00018026
214;boundary;100;0.00796621;0.00378923;0.00888212
214;calc iter;100;0.64783;0.606442;0.678516
214;calc total;1;64.959;64.959;64.959
214;total;1;74.538;74.538;74.538
190;initialize;1;5.53488;5.53488;5.53488
190;async;100;0.0129334;0.00103857;0.0298184
190;inner;100;0.627702;0.616982;0.645514
190;wait;100;4.50797e-05;3.1842e-05;0.000118535
190;boundary;100;0.00764863;0.00325382;0.00815359
190;calc iter;100;0.648331;0.627028;0.669179
190;calc total;1;64.959;64.959;64.959
190;total;1;74.5997;74.5997;74.5997
166;initialize;1;5.47793;5.47793;5.47793
166;async;100;0.0193092;0.000724993;0.0375177
166;inner;100;0.620971;0.613656;0.64671
166;wait;100;5.39665e-05;3.6834e-05;8.4089e-05
166;boundary;100;0.00781068;0.00305261;0.00867302
166;calc iter;100;0.648148;0.625946;0.67607
166;calc total;1;64.959;64.959;64.959
166;total;1;74.5331;74.5331;74.5331
141;initialize;1;5.48368;5.48368;5.48368
141;async;100;0.0467989;0.00141184;0.120177
141;inner;100;0.594133;0.574508;0.640095
141;wait;100;4.317e-05;2.6891e-05;0.000104828
141;boundary;100;0.00707384;0.00318123;0.00834456
141;calc iter;100;0.648051;0.612788;0.739312
141;calc total;1;64.959;64.959;64.959
141;total;1;74.5485;74.5485;74.5485
215;initialize;1;5.47301;5.47301;5.47301
215;async;100;0.0470486;0.00143977;0.0807376
215;inner;100;0.592687;0.579546;0.634746
215;wait;100;5.27608e-05;2.6117e-05;0.000183781
215;boundary;100;0.00773252;0.00355714;0.00898537
215;calc iter;100;0.647523;0.611426;0.682358
215;calc total;1;64.959;64.959;64.959
215;total;1;74.5379;74.5379;74.5379
191;initialize;1;5.53468;5.53468;5.53468
191;async;100;0.0209434;0.00144726;0.0380465
191;inner;100;0.618602;0.609286;0.641242
191;wait;100;5.2352e-05;3.5832e-05;0.000170389
191;boundary;100;0.00852691;0.00477295;0.0088079
191;calc iter;100;0.648127;0.629598;0.670964
191;calc total;1;64.959;64.959;64.959
191;total;1;74.5995;74.5995;74.5995
167;initialize;1;5.47551;5.47551;5.47551
167;async;100;0.0221396;0.00147347;0.0592394
167;inner;100;0.617129;0.607481;0.645417
167;wait;100;5.50956e-05;3.7162e-05;0.000112495
167;boundary;100;0.00857084;0.00335393;0.00896516
167;calc iter;100;0.647897;0.633283;0.682626
167;calc total;1;64.959;64.959;64.959
167;total;1;74.5308;74.5308;74.5308
142;initialize;1;5.48256;5.48256;5.48256
142;async;100;0.0492245;0.00145216;0.0884023
142;inner;100;0.590687;0.578739;0.641653
142;wait;100;5.34649e-05;2.424e-05;0.000159099
142;boundary;100;0.00785488;0.00233527;0.00887445
142;calc iter;100;0.647822;0.622175;0.701588
142;calc total;1;64.959;64.959;64.959
142;total;1;74.5473;74.5473;74.5473
143;initialize;1;5.48296;5.48296;5.48296
143;async;100;0.0616305;0.00142699;0.108137
143;inner;100;0.577154;0.562923;0.635758
143;wait;100;6.14444e-05;3.9067e-05;0.000246139
143;boundary;100;0.00845502;0.00427237;0.00898207
143;calc iter;100;0.647303;0.629199;0.68451
143;calc total;1;64.959;64.959;64.959
143;total;1;74.5477;74.5477;74.5477
220;initialize;1;5.49396;5.49396;5.49396
220;async;100;0.00958206;0.00136167;0.0274295
220;inner;100;0.631495;0.614985;0.642798
220;wait;100;4.74122e-05;2.2387e-05;0.000164511
220;boundary;100;0.0063085;0.00428879;0.00827318
220;calc iter;100;0.647435;0.631544;0.66036
220;calc total;1;64.959;64.959;64.959
220;total;1;74.5593;74.5593;74.5593
221;initialize;1;5.49284;5.49284;5.49284
221;async;100;0.00611818;0.000790828;0.0340842
221;inner;100;0.63496;0.618114;0.645783
221;wait;100;4.54308e-05;2.3612e-05;0.000100157
221;boundary;100;0.00631093;0.00327148;0.00809136
221;calc iter;100;0.647437;0.630621;0.674007
221;calc total;1;64.959;64.959;64.959
221;total;1;74.5582;74.5582;74.5582
222;initialize;1;5.49397;5.49397;5.49397
222;async;100;0.0088848;0.00135526;0.0254632
222;inner;100;0.631384;0.623589;0.656914
222;wait;100;5.47682e-05;2.4753e-05;0.000131437
222;boundary;100;0.00713554;0.00470754;0.0088207
222;calc iter;100;0.647461;0.638792;0.668372
222;calc total;1;64.959;64.959;64.959
222;total;1;74.5594;74.5594;74.5594
223;initialize;1;5.49299;5.49299;5.49299
223;async;100;0.00859891;0.00135281;0.0533984
223;inner;100;0.631718;0.608644;0.641605
223;wait;100;4.20453e-05;2.4295e-05;0.000149022
223;boundary;100;0.00713561;0.0042679;0.00878363
223;calc iter;100;0.647496;0.626581;0.690225
223;calc total;1;64.959;64.959;64.959
223;total;1;74.5583;74.5583;74.5583
224;initialize;1;5.49406;5.49406;5.49406
224;async;100;0.00444835;0.00087489;0.0474397
224;inner;100;0.637088;0.618823;0.646152
224;wait;100;3.90818e-05;1.9143e-05;9.1026e-05
224;boundary;100;0.0059647;0.0031328;0.00816559
224;calc iter;100;0.647542;0.637828;0.670751
224;calc total;1;64.959;64.959;64.959
224;total;1;74.5593;74.5593;74.5593
225;initialize;1;5.49406;5.49406;5.49406
225;async;100;0.00533699;0.000803521;0.024731
225;inner;100;0.636125;0.618516;0.66789
225;wait;100;4.1944e-05;2.0593e-05;0.000120442
225;boundary;100;0.00605399;0.00253709;0.00827265
225;calc iter;100;0.647559;0.627444;0.679471
225;calc total;1;64.959;64.959;64.959
225;total;1;74.5594;74.5594;74.5594
226;initialize;1;5.49399;5.49399;5.49399
226;async;100;0.0124794;0.00136628;0.0435102
226;inner;100;0.628409;0.61404;0.637345
226;wait;100;4.04728e-05;1.6884e-05;0.000243113
226;boundary;100;0.00663344;0.00228241;0.0087065
226;calc iter;100;0.647565;0.636257;0.668091
226;calc total;1;64.959;64.959;64.959
226;total;1;74.5593;74.5593;74.5593
227;initialize;1;5.49398;5.49398;5.49398
227;async;100;0.00794924;0.000859027;0.0427004
227;inner;100;0.633394;0.617201;0.644721
227;wait;100;3.84429e-05;1.6344e-05;0.000120722
227;boundary;100;0.00627225;0.00210541;0.00844908
227;calc iter;100;0.647656;0.635916;0.676736
227;calc total;1;64.959;64.959;64.959
227;total;1;74.5594;74.5594;74.5594
228;initialize;1;5.49412;5.49412;5.49412
228;async;100;0.0224943;0.00142134;0.0637213
228;inner;100;0.618114;0.599613;0.641261
228;wait;100;5.43798e-05;2.2832e-05;0.000150276
228;boundary;100;0.00701378;0.00329396;0.0086352
228;calc iter;100;0.647678;0.634178;0.685187
228;calc total;1;64.959;64.959;64.959
228;total;1;74.5595;74.5595;74.5595
229;initialize;1;5.49402;5.49402;5.49402
229;async;100;0.0219099;0.00142717;0.0546491
229;inner;100;0.620372;0.6096;0.638749
229;wait;100;4.42524e-05;2.2672e-05;0.000240008
229;boundary;100;0.00556923;0.00406462;0.00667486
229;calc iter;100;0.647897;0.638861;0.672045
229;calc total;1;64.959;64.959;64.959
229;total;1;74.5594;74.5594;74.5594
230;initialize;1;5.49396;5.49396;5.49396
230;async;100;0.0220162;0.00141827;0.0624442
230;inner;100;0.620988;0.601727;0.640364
230;wait;100;4.16692e-05;1.9234e-05;0.000138815
230;boundary;100;0.00494705;0.00324396;0.0062389
230;calc iter;100;0.647995;0.6412;0.673925
230;calc total;1;64.959;64.959;64.959
230;total;1;74.5593;74.5593;74.5593
231;initialize;1;5.49282;5.49282;5.49282
231;async;100;0.0191888;0.00114576;0.0543386
231;inner;100;0.623904;0.60925;0.642441
231;wait;100;3.77226e-05;1.8894e-05;9.0438e-05
231;boundary;100;0.00493798;0.00311565;0.00631578
231;calc iter;100;0.64807;0.636634;0.674925
231;calc total;1;64.959;64.959;64.959
231;total;1;74.5582;74.5582;74.5582
232;initialize;1;5.49341;5.49341;5.49341
232;async;100;0.0200467;0.001055;0.051504
232;inner;100;0.623645;0.608163;0.642859
232;wait;100;3.63062e-05;1.7136e-05;0.000112842
232;boundary;100;0.0043887;0.00204077;0.0065955
232;calc iter;100;0.648118;0.638155;0.678736
232;calc total;1;64.959;64.959;64.959
232;total;1;74.5588;74.5588;74.5588
233;initialize;1;5.49284;5.49284;5.49284
233;async;100;0.0298996;0.00134312;0.0401046
233;inner;100;0.613969;0.59604;0.63793
233;wait;100;3.68651e-05;1.7545e-05;0.000211719
233;boundary;100;0.0042133;0.00205272;0.00671226
233;calc iter;100;0.64812;0.637048;0.661707
233;calc total;1;64.959;64.959;64.959
233;total;1;74.5582;74.5582;74.5582
234;initialize;1;5.49328;5.49328;5.49328
234;async;100;0.0235485;0.000980767;0.0399318
234;inner;100;0.619572;0.604066;0.639049
234;wait;100;4.14445e-05;2.0919e-05;0.000177502
234;boundary;100;0.00492116;0.00230471;0.0081364
234;calc iter;100;0.648085;0.628595;0.664828
234;calc total;1;64.959;64.959;64.959
234;total;1;74.5586;74.5586;74.5586
264;initialize;1;5.62037;5.62037;5.62037
264;async;100;0.0123411;0.00139492;0.0925005
264;inner;100;0.629575;0.613321;0.647158
264;wait;100;3.36982e-05;2.1001e-05;8.9884e-05
264;boundary;100;0.0055283;0.00366982;0.00804794
264;calc iter;100;0.64748;0.629856;0.713809
264;calc total;1;64.959;64.959;64.959
264;total;1;74.6853;74.6853;74.6853
288;initialize;1;5.48216;5.48216;5.48216
288;async;100;0.0271543;0.00140707;0.105953
288;inner;100;0.615735;0.587633;0.637704
288;wait;100;3.30471e-05;1.5249e-05;9.6299e-05
288;boundary;100;0.00458578;0.002057;0.00892138
288;calc iter;100;0.64751;0.631692;0.698551
288;calc total;1;64.959;64.959;64.959
288;total;1;74.5471;74.5471;74.5471
235;initialize;1;5.49394;5.49394;5.49394
235;async;100;0.0274481;0.00195456;0.0531858
235;inner;100;0.614171;0.598867;0.632114
235;wait;100;5.14906e-05;2.5424e-05;0.000286917
235;boundary;100;0.00627658;0.0039752;0.00900067
235;calc iter;100;0.647949;0.632984;0.662003
235;calc total;1;64.959;64.959;64.959
235;total;1;74.5593;74.5593;74.5593
240;initialize;1;5.51994;5.51994;5.51994
240;async;100;0.0260633;0.00141821;0.0971556
240;inner;100;0.617548;0.585095;0.639385
240;wait;100;2.55669e-05;1.4852e-05;0.000140546
240;boundary;100;0.00374948;0.00205812;0.00801064
240;calc iter;100;0.647388;0.613016;0.69031
240;calc total;1;64.959;64.959;64.959
240;total;1;74.5846;74.5846;74.5846
265;initialize;1;5.62198;5.62198;5.62198
265;async;100;0.0152585;0.00141222;0.0935572
265;inner;100;0.626787;0.608579;0.64326
265;wait;100;4.13418e-05;2.2821e-05;0.000198082
265;boundary;100;0.00536758;0.00344017;0.00801095
265;calc iter;100;0.647456;0.630169;0.710202
265;calc total;1;64.959;64.959;64.959
265;total;1;74.6868;74.6868;74.6868
289;initialize;1;5.48131;5.48131;5.48131
289;async;100;0.0273498;0.00145645;0.10557
289;inner;100;0.614824;0.587194;0.635826
289;wait;100;3.96962e-05;1.9551e-05;0.000158289
289;boundary;100;0.00529982;0.00319828;0.00762832
289;calc iter;100;0.647515;0.626119;0.69934
289;calc total;1;64.959;64.959;64.959
289;total;1;74.5462;74.5462;74.5462
236;initialize;1;5.49409;5.49409;5.49409
236;async;100;0.0246973;0.000916615;0.0818247
236;inner;100;0.616201;0.592508;0.63926
236;wait;100;5.75022e-05;2.7655e-05;0.00013438
236;boundary;100;0.00688342;0.00341453;0.00882581
236;calc iter;100;0.647841;0.610213;0.700927
236;calc total;1;64.959;64.959;64.959
236;total;1;74.5594;74.5594;74.5594
241;initialize;1;5.5197;5.5197;5.5197
241;async;100;0.0227699;0.00160852;0.0680145
241;inner;100;0.620878;0.600468;0.641085
241;wait;100;2.87138e-05;1.6657e-05;0.000121714
241;boundary;100;0.00370704;0.00208117;0.00702736
241;calc iter;100;0.647385;0.633402;0.680765
241;calc total;1;64.959;64.959;64.959
241;total;1;74.5843;74.5843;74.5843
266;initialize;1;5.62044;5.62044;5.62044
266;async;100;0.0122109;0.00139404;0.065586
266;inner;100;0.629801;0.616265;0.645928
266;wait;100;3.69754e-05;2.2657e-05;9.721e-05
266;boundary;100;0.00542997;0.00330346;0.0073226
266;calc iter;100;0.647481;0.625741;0.68922
266;calc total;1;64.959;64.959;64.959
266;total;1;74.6853;74.6853;74.6853
290;initialize;1;5.48221;5.48221;5.48221
290;async;100;0.0246469;0.00144358;0.0923295
290;inner;100;0.617811;0.591817;0.64468
290;wait;100;3.7363e-05;1.9767e-05;8.2237e-05
290;boundary;100;0.00503259;0.00278649;0.00655554
290;calc iter;100;0.647529;0.622372;0.698499
290;calc total;1;64.959;64.959;64.959
290;total;1;74.5471;74.5471;74.5471
237;initialize;1;5.49403;5.49403;5.49403
237;async;100;0.0198719;0.00103278;0.060191
237;inner;100;0.620992;0.607659;0.642548
237;wait;100;5.02224e-05;1.8726e-05;0.000117874
237;boundary;100;0.00683627;0.00313937;0.0089496
237;calc iter;100;0.647752;0.626863;0.683688
237;calc total;1;64.959;64.959;64.959
237;total;1;74.5594;74.5594;74.5594
242;initialize;1;5.51971;5.51971;5.51971
242;async;100;0.0217403;0.00148245;0.0486918
242;inner;100;0.621491;0.605854;0.665679
242;wait;100;2.83871e-05;1.5991e-05;0.000124137
242;boundary;100;0.00408226;0.00267164;0.00677197
242;calc iter;100;0.647344;0.615245;0.697721
242;calc total;1;64.959;64.959;64.959
242;total;1;74.5844;74.5844;74.5844
267;initialize;1;5.62176;5.62176;5.62176
267;async;100;0.0125304;0.00138242;0.0504478
267;inner;100;0.629326;0.617188;0.645181
267;wait;100;4.10115e-05;2.0584e-05;0.000104882
267;boundary;100;0.00558212;0.00348456;0.00720565
267;calc iter;100;0.647482;0.625544;0.679486
267;calc total;1;64.959;64.959;64.959
267;total;1;74.6866;74.6866;74.6866
291;initialize;1;5.48222;5.48222;5.48222
291;async;100;0.0248573;0.00151888;0.0764003
238;initialize;1;5.49397;5.49397;5.49397
238;async;100;0.0240713;0.0013833;0.0719931
238;inner;100;0.616598;0.601295;0.641406
238;wait;100;5.72619e-05;2.0793e-05;0.000157675
238;boundary;100;0.00671584;0.00306425;0.00897418
238;calc iter;100;0.647444;0.620808;0.683791
238;calc total;1;64.959;64.959;64.959
238;total;1;74.5593;74.5593;74.5593
243;initialize;1;5.51992;5.51992;5.51992
243;async;100;0.0207827;0.00142742;0.0629017
243;inner;100;0.622459;0.604993;0.642224
243;wait;100;2.77094e-05;1.5676e-05;0.000104966
243;boundary;100;0.00405091;0.00291197;0.00664695
243;calc iter;100;0.647322;0.617263;0.673369
243;calc total;1;64.959;64.959;64.959
243;total;1;74.5846;74.5846;74.5846
268;initialize;1;5.62179;5.62179;5.62179
268;async;100;0.0165816;0.00137797;0.0616711
268;inner;100;0.623564;0.609444;0.639618
268;wait;100;4.94325e-05;2.7475e-05;0.000214781
268;boundary;100;0.00723062;0.0058512;0.00862737
268;calc iter;100;0.647428;0.622833;0.678037
268;calc total;1;64.959;64.959;64.959
268;total;1;74.6867;74.6867;74.6867
291;inner;100;0.617119;0.591439;0.637785
291;wait;100;3.78137e-05;2.0765e-05;0.00010027
291;boundary;100;0.00551225;0.00324147;0.00735707
291;calc iter;100;0.647529;0.621558;0.691963
291;calc total;1;64.959;64.959;64.959
291;total;1;74.5471;74.5471;74.5471
239;initialize;1;5.49274;5.49274;5.49274
239;async;100;0.024456;0.00137177;0.0901857
239;inner;100;0.616887;0.58934;0.639873
239;wait;100;3.97286e-05;1.6578e-05;0.000160268
239;boundary;100;0.00587363;0.00323402;0.00893202
239;calc iter;100;0.647258;0.615861;0.687608
239;calc total;1;64.959;64.959;64.959
239;total;1;74.5581;74.5581;74.5581
244;initialize;1;5.51992;5.51992;5.51992
244;async;100;0.0207824;0.00139758;0.0464936
244;inner;100;0.621249;0.604194;0.64131
244;wait;100;3.7343e-05;1.9385e-05;0.00012495
244;boundary;100;0.00519067;0.00354916;0.00882781
244;calc iter;100;0.647261;0.627722;0.660822
244;calc total;1;64.959;64.959;64.959
244;total;1;74.5846;74.5846;74.5846
269;initialize;1;5.62364;5.62364;5.62364
269;async;100;0.0165574;0.00104276;0.0502927
269;inner;100;0.62275;0.60709;0.642017
269;wait;100;5.22625e-05;3.5723e-05;0.000160555
269;boundary;100;0.00805508;0.00474997;0.00879407
269;calc iter;100;0.647417;0.633718;0.671929
269;calc total;1;64.959;64.959;64.959
269;total;1;74.6885;74.6885;74.6885
292;initialize;1;5.48224;5.48224;5.48224
292;async;100;0.0332025;0.00143917;0.076363
292;inner;100;0.606313;0.57866;0.63513
292;wait;100;5.83942e-05;3.5601e-05;0.000168396
292;boundary;100;0.00792003;0.00463076;0.0088537
292;calc iter;100;0.647497;0.614728;0.692432
292;calc total;1;64.959;64.959;64.959
292;total;1;74.5471;74.5471;74.5471
245;initialize;1;5.51988;5.51988;5.51988
245;async;100;0.0247047;0.00145;0.0643586
245;inner;100;0.615732;0.598097;0.636296
245;wait;100;4.15503e-05;2.4306e-05;0.000162455
245;boundary;100;0.00675086;0.00487393;0.00866123
245;calc iter;100;0.647231;0.629119;0.681887
245;calc total;1;64.959;64.959;64.959
245;total;1;74.5845;74.5845;74.5845
270;initialize;1;5.62177;5.62177;5.62177
270;async;100;0.0170698;0.0014438;0.041557
270;inner;100;0.622614;0.60928;0.641451
270;wait;100;5.55269e-05;3.7702e-05;0.000178514
270;boundary;100;0.00772007;0.00508074;0.00876559
270;calc iter;100;0.647462;0.635202;0.670851
270;calc total;1;64.959;64.959;64.959
270;total;1;74.6866;74.6866;74.6866
293;initialize;1;5.48221;5.48221;5.48221
293;async;100;0.0317651;0.00140457;0.0797592
293;inner;100;0.607993;0.582168;0.634679
293;wait;100;5.34063e-05;3.3452e-05;0.000259497
293;boundary;100;0.00767606;0.00489479;0.0088323
293;calc iter;100;0.647489;0.621731;0.689336
293;calc total;1;64.959;64.959;64.959
293;total;1;74.5471;74.5471;74.5471
246;initialize;1;5.51984;5.51984;5.51984
246;async;100;0.0229136;0.00141836;0.0531624
246;inner;100;0.616872;0.600163;0.64236
246;wait;100;4.97925e-05;3.4645e-05;0.000104158
246;boundary;100;0.00744084;0.00307255;0.00861637
246;calc iter;100;0.647278;0.638778;0.669106
246;calc total;1;64.959;64.959;64.959
246;total;1;74.5845;74.5845;74.5845
271;initialize;1;5.62366;5.62366;5.62366
271;async;100;0.0132457;0.00106928;0.0443553
271;inner;100;0.628038;0.614792;0.643355
271;wait;100;4.53058e-05;1.8292e-05;0.000113163
271;boundary;100;0.00620201;0.00343015;0.00807123
271;calc iter;100;0.647533;0.638021;0.673182
271;calc total;1;64.959;64.959;64.959
271;total;1;74.6885;74.6885;74.6885
294;initialize;1;5.48223;5.48223;5.48223
294;async;100;0.026497;0.00163216;0.0710553
294;inner;100;0.615768;0.590686;0.636563
294;wait;100;3.94701e-05;2.0008e-05;0.000127781
294;boundary;100;0.00525255;0.00322242;0.00745687
294;calc iter;100;0.647559;0.635038;0.678677
294;calc total;1;64.959;64.959;64.959
294;total;1;74.5471;74.5471;74.5471
247;initialize;1;5.51987;5.51987;5.51987
247;async;100;0.0274537;0.00140923;0.0765023
247;inner;100;0.611807;0.592831;0.633535
247;wait;100;4.62228e-05;2.8086e-05;0.000201015
247;boundary;100;0.00799271;0.00599116;0.00879443
247;calc iter;100;0.647302;0.633371;0.693959
247;calc total;1;64.959;64.959;64.959
247;total;1;74.5845;74.5845;74.5845
312;initialize;1;5.59205;5.59205;5.59205
312;async;100;0.0189842;0.00128805;0.0788802
312;inner;100;0.621814;0.60693;0.640724
312;wait;100;4.73364e-05;2.4958e-05;0.000182186
312;boundary;100;0.0068363;0.00401449;0.00893827
312;calc iter;100;0.647684;0.629715;0.69524
312;calc total;1;64.959;64.959;64.959
312;total;1;74.6568;74.6568;74.6568
272;initialize;1;5.62172;5.62172;5.62172
272;async;100;0.0164792;0.00141252;0.0525393
272;inner;100;0.625672;0.612757;0.642147
272;wait;100;3.72019e-05;1.7819e-05;0.000128179
272;boundary;100;0.00539816;0.00309116;0.0078398
272;calc iter;100;0.647589;0.636773;0.676846
272;calc total;1;64.959;64.959;64.959
272;total;1;74.6866;74.6866;74.6866
295;initialize;1;5.48224;5.48224;5.48224
295;async;100;0.0281413;0.00138337;0.078293
295;inner;100;0.614945;0.591258;0.635984
295;wait;100;3.23025e-05;1.7267e-05;0.000136811
295;boundary;100;0.00449638;0.00332169;0.00825876
295;calc iter;100;0.647617;0.635362;0.677557
295;calc total;1;64.959;64.959;64.959
295;total;1;74.5471;74.5471;74.5471
248;initialize;1;5.51965;5.51965;5.51965
248;async;100;0.021168;0.00145205;0.051032
248;inner;100;0.620135;0.602997;0.63961
248;wait;100;3.96374e-05;2.0193e-05;0.000128152
248;boundary;100;0.00609515;0.00301448;0.00821073
248;calc iter;100;0.64744;0.631818;0.668902
248;calc total;1;64.959;64.959;64.959
248;total;1;74.5843;74.5843;74.5843
313;initialize;1;5.59208;5.59208;5.59208
313;async;100;0.0172645;0.00141753;0.0768946
313;inner;100;0.624138;0.607426;0.641976
313;wait;100;4.31505e-05;2.085e-05;0.000209885
313;boundary;100;0.00626225;0.00360071;0.00882673
313;calc iter;100;0.64771;0.626815;0.694191
313;calc total;1;64.959;64.959;64.959
313;total;1;74.6568;74.6568;74.6568
273;initialize;1;5.62195;5.62195;5.62195
273;async;100;0.0152946;0.00140955;0.0523689
273;inner;100;0.626008;0.615568;0.646116
273;wait;100;4.42312e-05;2.1445e-05;8.4998e-05
273;boundary;100;0.00633086;0.00235798;0.0081565
273;calc iter;100;0.64768;0.634662;0.674826
273;calc total;1;64.959;64.959;64.959
273;total;1;74.6868;74.6868;74.6868
296;initialize;1;5.48217;5.48217;5.48217
296;async;100;0.0307629;0.00144828;0.0827143
296;inner;100;0.613038;0.586252;0.637043
296;wait;100;2.4532e-05;1.5183e-05;0.000133126
296;boundary;100;0.00386532;0.00263828;0.00758531
296;calc iter;100;0.647692;0.631304;0.675368
296;calc total;1;64.959;64.959;64.959
296;total;1;74.5471;74.5471;74.5471
249;initialize;1;5.51977;5.51977;5.51977
249;async;100;0.0191888;0.00144175;0.0467211
249;inner;100;0.623698;0.613923;0.642827
249;wait;100;3.18442e-05;1.5667e-05;8.405e-05
249;boundary;100;0.00461468;0.00232709;0.00671937
249;calc iter;100;0.647534;0.629092;0.665667
249;calc total;1;64.959;64.959;64.959
249;total;1;74.5844;74.5844;74.5844
314;initialize;1;5.592;5.592;5.592
314;async;100;0.0169125;0.00101198;0.0823709
314;inner;100;0.624429;0.606616;0.643987
314;wait;100;4.09359e-05;2.2552e-05;7.8766e-05
314;boundary;100;0.00632251;0.00316675;0.00880512
314;calc iter;100;0.647706;0.621604;0.700941
314;calc total;1;64.959;64.959;64.959
314;total;1;74.6567;74.6567;74.6567
274;initialize;1;5.6236;5.6236;5.6236
274;async;100;0.0171807;0.00143873;0.0559691
274;inner;100;0.62354;0.612147;0.644437
274;wait;100;4.13716e-05;1.4968e-05;0.000112329
274;boundary;100;0.00695352;0.00210935;0.00817296
274;calc iter;100;0.647718;0.629099;0.675378
274;calc total;1;64.959;64.959;64.959
274;total;1;74.6885;74.6885;74.6885
297;initialize;1;5.48216;5.48216;5.48216
297;async;100;0.0299561;0.00152409;0.0733078
297;inner;100;0.613637;0.591455;0.639322
297;wait;100;2.62979e-05;1.3307e-05;8.7693e-05
297;boundary;100;0.00411018;0.00204423;0.00730711
297;calc iter;100;0.647732;0.634721;0.674665
297;calc total;1;64.959;64.959;64.959
297;total;1;74.547;74.547;74.547
250;initialize;1;5.51996;5.51996;5.51996
250;async;100;0.0248745;0.00146374;0.056742
250;inner;100;0.617965;0.602857;0.637027
250;wait;100;3.19193e-05;1.72e-05;0.000170988
250;boundary;100;0.0046929;0.00217014;0.00742196
250;calc iter;100;0.647566;0.628021;0.67265
250;calc total;1;64.959;64.959;64.959
250;total;1;74.5846;74.5846;74.5846
315;initialize;1;5.59205;5.59205;5.59205
315;async;100;0.0179545;0.00105467;0.0629154
315;inner;100;0.623387;0.604485;0.644029
315;wait;100;4.27087e-05;2.3663e-05;0.000114565
315;boundary;100;0.00631212;0.00317367;0.00881106
315;calc iter;100;0.647699;0.632647;0.688895
315;calc total;1;64.959;64.959;64.959
315;total;1;74.6567;74.6567;74.6567
275;initialize;1;5.62228;5.62228;5.62228
275;async;100;0.0203712;0.00119914;0.0638291
275;inner;100;0.6199;0.608118;0.643607
275;wait;100;5.31966e-05;1.6833e-05;0.000110625
275;boundary;100;0.00745079;0.00208577;0.00817707
275;calc iter;100;0.647778;0.627758;0.679288
275;calc total;1;64.959;64.959;64.959
275;total;1;74.6872;74.6872;74.6872
298;initialize;1;5.48218;5.48218;5.48218
298;async;100;0.0345942;0.00153097;0.0763804
298;inner;100;0.608597;0.588391;0.635457
298;wait;100;2.90625e-05;1.3789e-05;0.000145733
298;boundary;100;0.00446921;0.00207692;0.00733754
298;calc iter;100;0.647692;0.636679;0.677192
298;calc total;1;64.959;64.959;64.959
298;total;1;74.5471;74.5471;74.5471
251;initialize;1;5.51977;5.51977;5.51977
251;async;100;0.021077;0.00144423;0.0656139
251;inner;100;0.621829;0.610593;0.643482
251;wait;100;2.66483e-05;1.4863e-05;7.6277e-05
251;boundary;100;0.00474277;0.00209684;0.00808031
251;calc iter;100;0.647677;0.632432;0.685884
251;calc total;1;64.959;64.959;64.959
251;total;1;74.5844;74.5844;74.5844
316;initialize;1;5.59208;5.59208;5.59208
316;async;100;0.0175661;0.00121325;0.0649922
316;inner;100;0.623792;0.607963;0.643181
316;wait;100;3.96478e-05;2.0398e-05;9.5374e-05
316;boundary;100;0.00627531;0.00315584;0.00873152
316;calc iter;100;0.647675;0.633573;0.689937
316;calc total;1;64.959;64.959;64.959
316;total;1;74.6568;74.6568;74.6568
276;initialize;1;5.62221;5.62221;5.62221
276;async;100;0.0138953;0.00141947;0.0174188
276;inner;100;0.626804;0.60491;0.661136
276;wait;100;4.43268e-05;2.0555e-05;0.000249608
276;boundary;100;0.0071073;0.00317626;0.00773409
276;calc iter;100;0.647853;0.621241;0.684094
276;calc total;1;64.959;64.959;64.959
276;total;1;74.6871;74.6871;74.6871
299;initialize;1;5.48217;5.48217;5.48217
299;async;100;0.0340178;0.00149069;0.0732831
299;inner;100;0.608979;0.584488;0.638318
299;wait;100;3.28443e-05;1.5239e-05;9.0807e-05
299;boundary;100;0.00467835;0.00206328;0.00710521
299;calc iter;100;0.64771;0.630109;0.664913
299;calc total;1;64.959;64.959;64.959
299;total;1;74.547;74.547;74.547
252;initialize;1;5.51995;5.51995;5.51995
252;async;100;0.0356928;0.00148107;0.09044
252;inner;100;0.606726;0.586555;0.638296
252;wait;100;4.19551e-05;1.9365e-05;0.000213128
252;boundary;100;0.00525977;0.00346136;0.00818529
252;calc iter;100;0.647723;0.633411;0.68188
252;calc total;1;64.959;64.959;64.959
252;total;1;74.5846;74.5846;74.5846
317;initialize;1;5.59212;5.59212;5.59212
317;async;100;0.0234012;0.00137829;0.0627304
317;inner;100;0.618535;0.603755;0.636694
317;wait;100;4.33636e-05;2.1593e-05;0.000258246
317;boundary;100;0.00571493;0.00281539;0.00813106
317;calc iter;100;0.647697;0.63443;0.676402
317;calc total;1;64.959;64.959;64.959
317;total;1;74.6568;74.6568;74.6568
277;initialize;1;5.62181;5.62181;5.62181
277;async;100;0.00877114;0.00141909;0.0316145
277;inner;100;0.6329;0.605435;0.64713
277;wait;100;3.82217e-05;1.8162e-05;0.000117318
277;boundary;100;0.00620753;0.00214246;0.00686181
277;calc iter;100;0.647919;0.617509;0.661802
277;calc total;1;64.959;64.959;64.959
277;total;1;74.6867;74.6867;74.6867
300;initialize;1;5.48124;5.48124;5.48124
300;async;100;0.0324707;0.00142348;0.0775179
300;inner;100;0.608903;0.592357;0.639635
300;wait;100;3.83958e-05;1.6772e-05;0.000165008
300;boundary;100;0.00618192;0.00314649;0.00745855
300;calc iter;100;0.647596;0.631914;0.679338
300;calc total;1;64.959;64.959;64.959
300;total;1;74.5461;74.5461;74.5461
253;initialize;1;5.51977;5.51977;5.51977
253;async;100;0.0376619;0.0014333;0.0603873
253;inner;100;0.605623;0.587152;0.638973
253;wait;100;3.6143e-05;2.1224e-05;9.9286e-05
253;boundary;100;0.00447002;0.00252506;0.0059267
253;calc iter;100;0.647793;0.632755;0.669938
253;calc total;1;64.959;64.959;64.959
253;total;1;74.5844;74.5844;74.5844
318;initialize;1;5.59201;5.59201;5.59201
318;async;100;0.0181611;0.000892678;0.0521286
318;inner;100;0.624144;0.611167;0.643515
318;wait;100;3.16805e-05;1.5163e-05;8.9554e-05
318;boundary;100;0.00541439;0.00302857;0.00794004
318;calc iter;100;0.647753;0.639813;0.669408
318;calc total;1;64.959;64.959;64.959
318;total;1;74.6567;74.6567;74.6567
278;initialize;1;5.62363;5.62363;5.62363
278;async;100;0.00336523;0.0014326;0.0203566
278;inner;100;0.638083;0.610948;0.649109
278;wait;100;3.86284e-05;1.7067e-05;9.8265e-05
278;boundary;100;0.00648442;0.00205637;0.00708057
278;calc iter;100;0.647973;0.616357;0.658587
278;calc total;1;64.959;64.959;64.959
278;total;1;74.6885;74.6885;74.6885
301;initialize;1;5.48216;5.48216;5.48216
301;async;100;0.0349099;0.00147401;0.0551781
301;inner;100;0.607546;0.588184;0.638547
301;wait;100;3.38118e-05;1.7645e-05;0.000119391
301;boundary;100;0.00515575;0.00211161;0.00631887
301;calc iter;100;0.647647;0.631998;0.656251
301;calc total;1;64.959;64.959;64.959
301;total;1;74.547;74.547;74.547
254;initialize;1;5.51986;5.51986;5.51986
254;async;100;0.0384177;0.00148413;0.0511866
254;inner;100;0.605499;0.586277;0.639953
254;wait;100;3.10424e-05;1.5784e-05;9.4112e-05
254;boundary;100;0.00388981;0.00204007;0.00511009
254;calc iter;100;0.64784;0.633366;0.656372
254;calc total;1;64.959;64.959;64.959
254;total;1;74.5845;74.5845;74.5845
319;initialize;1;5.59215;5.59215;5.59215
319;async;100;0.0218172;0.00109233;0.0583715
319;inner;100;0.620507;0.605385;0.642736
319;wait;100;3.5398e-05;1.7758e-05;0.000146749
319;boundary;100;0.00545255;0.00328709;0.00742488
319;calc iter;100;0.647814;0.632428;0.674658
319;calc total;1;64.959;64.959;64.959
319;total;1;74.6568;74.6568;74.6568
279;initialize;1;5.62362;5.62362;5.62362
279;async;100;0.00936103;0.00142738;0.0270463
279;inner;100;0.632118;0.605994;0.647319
279;wait;100;4.30056e-05;1.8972e-05;8.9188e-05
279;boundary;100;0.0063841;0.00222876;0.00717303
279;calc iter;100;0.647908;0.618304;0.659265
279;calc total;1;64.959;64.959;64.959
279;total;1;74.6885;74.6885;74.6885
302;initialize;1;5.48218;5.48218;5.48218
302;async;100;0.0336452;0.00148341;0.0464379
302;inner;100;0.609448;0.588374;0.641684
302;wait;100;3.02119e-05;1.4975e-05;7.8102e-05
302;boundary;100;0.00459009;0.00206508;0.00637222
302;calc iter;100;0.647715;0.631801;0.655674
302;calc total;1;64.959;64.959;64.959
302;total;1;74.547;74.547;74.547
255;initialize;1;5.51991;5.51991;5.51991
255;async;100;0.0342956;0.00145931;0.0467624
255;inner;100;0.609218;0.590005;0.640277
255;wait;100;3.18234e-05;1.5715e-05;8.971e-05
255;boundary;100;0.00425743;0.00218299;0.00634965
255;calc iter;100;0.647804;0.632857;0.657667
255;calc total;1;64.959;64.959;64.959
255;total;1;74.5845;74.5845;74.5845
320;initialize;1;5.59208;5.59208;5.59208
320;async;100;0.022909;0.00139391;0.0695212
320;inner;100;0.618569;0.603453;0.642459
320;wait;100;3.44356e-05;1.71e-05;0.000126869
320;boundary;100;0.00634176;0.00224555;0.00814611
320;calc iter;100;0.647857;0.628041;0.683989
320;calc total;1;64.959;64.959;64.959
320;total;1;74.6568;74.6568;74.6568
280;initialize;1;5.62034;5.62034;5.62034
280;async;100;0.0121527;0.00140471;0.0298918
280;inner;100;0.628523;0.606391;0.643997
280;wait;100;4.71632e-05;2.273e-05;0.00011905
280;boundary;100;0.00711154;0.00331273;0.00809746
280;calc iter;100;0.647837;0.622333;0.659395
280;calc total;1;64.959;64.959;64.959
280;total;1;74.6852;74.6852;74.6852
303;initialize;1;5.48215;5.48215;5.48215
303;async;100;0.0350868;0.00149204;0.0537736
303;inner;100;0.607079;0.588273;0.638481
303;wait;100;3.38468e-05;1.6592e-05;0.000149302
303;boundary;100;0.00543067;0.00235157;0.00640794
303;calc iter;100;0.647632;0.632982;0.662307
303;calc total;1;64.959;64.959;64.959
303;total;1;74.547;74.547;74.547
256;initialize;1;5.51776;5.51776;5.51776
256;async;100;0.0378215;0.00141174;0.0520622
256;inner;100;0.604777;0.587902;0.635542
256;wait;100;4.19596e-05;1.8411e-05;0.000255966
256;boundary;100;0.00510805;0.00246041;0.00686329
256;calc iter;100;0.64775;0.628502;0.662827
256;calc total;1;64.959;64.959;64.959
256;total;1;74.5824;74.5824;74.5824
321;initialize;1;5.59206;5.59206;5.59206
321;async;100;0.0216907;0.00141817;0.0677129
321;inner;100;0.619247;0.604263;0.643014
321;wait;100;4.06736e-05;1.6533e-05;0.000103823
321;boundary;100;0.00690835;0.00206073;0.00812474
321;calc iter;100;0.647889;0.627096;0.680147
321;calc total;1;64.959;64.959;64.959
321;total;1;74.6567;74.6567;74.6567
281;initialize;1;5.62363;5.62363;5.62363
281;async;100;0.0184861;0.00142432;0.0373227
281;inner;100;0.621587;0.606814;0.638836
281;wait;100;4.72534e-05;2.5088e-05;0.000251014
281;boundary;100;0.00761497;0.0040631;0.00876099
281;calc iter;100;0.647738;0.631717;0.664208
281;calc total;1;64.959;64.959;64.959
281;total;1;74.6885;74.6885;74.6885
304;initialize;1;5.48128;5.48128;5.48128
304;async;100;0.0350714;0.00141912;0.0590257
304;inner;100;0.606123;0.590524;0.637744
304;wait;100;3.96996e-05;1.8289e-05;0.000134673
304;boundary;100;0.00631793;0.00343975;0.00769746
304;calc iter;100;0.647554;0.63848;0.669905
304;calc total;1;64.959;64.959;64.959
304;total;1;74.5461;74.5461;74.5461
257;initialize;1;5.51995;5.51995;5.51995
257;async;100;0.0330314;0.00139473;0.0478135
257;inner;100;0.610009;0.593094;0.638538
257;wait;100;3.70166e-05;1.6658e-05;0.00010907
257;boundary;100;0.00472901;0.00201604;0.00783305
257;calc iter;100;0.647808;0.637086;0.671317
257;calc total;1;64.959;64.959;64.959
257;total;1;74.5846;74.5846;74.5846
322;initialize;1;5.59214;5.59214;5.59214
322;async;100;0.0200945;0.00129551;0.0612776
322;inner;100;0.621167;0.604841;0.6433
322;wait;100;4.55523e-05;1.6896e-05;8.5807e-05
322;boundary;100;0.00655709;0.00216682;0.00816149
322;calc iter;100;0.647867;0.62737;0.67721
322;calc total;1;64.959;64.959;64.959
322;total;1;74.6568;74.6568;74.6568
282;initialize;1;5.62033;5.62033;5.62033
282;async;100;0.0220526;0.00139732;0.0765242
282;inner;100;0.617743;0.610079;0.631954
282;wait;100;4.83547e-05;2.2296e-05;0.000270069
282;boundary;100;0.00773183;0.00474452;0.00872665
282;calc iter;100;0.647579;0.623664;0.710098
282;calc total;1;64.959;64.959;64.959
282;total;1;74.6852;74.6852;74.6852
305;initialize;1;5.48218;5.48218;5.48218
305;async;100;0.0348519;0.00143231;0.0593392
305;inner;100;0.606388;0.593614;0.64059
305;wait;100;3.84158e-05;2.0625e-05;0.000107331
305;boundary;100;0.00612712;0.00334256;0.00863603
305;calc iter;100;0.647407;0.635552;0.672819
305;calc total;1;64.959;64.959;64.959
305;total;1;74.547;74.547;74.547
258;initialize;1;5.51974;5.51974;5.51974
258;async;100;0.0380183;0.00140134;0.0609538
258;inner;100;0.603764;0.585342;0.636308
258;wait;100;3.9653e-05;2.0794e-05;0.0001951
258;boundary;100;0.00591154;0.00354275;0.00883875
258;calc iter;100;0.647736;0.61901;0.68672
258;calc total;1;64.959;64.959;64.959
258;total;1;74.5843;74.5843;74.5843
323;initialize;1;5.59144;5.59144;5.59144
323;async;100;0.0240568;0.0014294;0.0631343
323;inner;100;0.617163;0.600586;0.641067
323;wait;100;4.11437e-05;1.6441e-05;0.000168649
323;boundary;100;0.00656752;0.00317238;0.00807729
323;calc iter;100;0.647831;0.629752;0.674897
323;calc total;1;64.959;64.959;64.959
323;total;1;74.6561;74.6561;74.6561
283;initialize;1;5.62034;5.62034;5.62034
283;async;100;0.0135753;0.00142083;0.0959045
283;inner;100;0.626876;0.616357;0.642144
283;wait;100;3.86857e-05;2.0155e-05;0.000122452
283;boundary;100;0.00699263;0.00377989;0.00875629
283;calc iter;100;0.647485;0.629888;0.7257
283;calc total;1;64.959;64.959;64.959
283;total;1;74.6852;74.6852;74.6852
306;initialize;1;5.48129;5.48129;5.48129
306;async;100;0.0378132;0.00146995;0.109171
306;inner;100;0.6031;0.5912;0.637417
306;wait;100;4.30557e-05;2.1689e-05;0.000204793
306;boundary;100;0.00623481;0.00474616;0.00887049
306;calc iter;100;0.647193;0.618198;0.73572
306;calc total;1;64.959;64.959;64.959
306;total;1;74.5461;74.5461;74.5461
259;initialize;1;5.51982;5.51982;5.51982
259;async;100;0.0404276;0.00139118;0.109542
259;inner;100;0.599974;0.578769;0.633102
259;wait;100;4.51636e-05;2.7731e-05;0.000269485
259;boundary;100;0.00707615;0.00543601;0.0088597
259;calc iter;100;0.647525;0.628486;0.73887
259;calc total;1;64.959;64.959;64.959
259;total;1;74.5845;74.5845;74.5845
324;initialize;1;5.59159;5.59159;5.59159
324;async;100;0.0435402;0.0014436;0.0873427
324;inner;100;0.598527;0.576562;0.636852
324;wait;100;4.20691e-05;1.6217e-05;0.000175476
324;boundary;100;0.00534866;0.00204495;0.00715821
324;calc iter;100;0.64746;0.597601;0.678446
324;calc total;1;64.959;64.959;64.959
324;total;1;74.6563;74.6563;74.6563
284;initialize;1;5.62172;5.62172;5.62172
284;async;100;0.00944643;0.0014908;0.0921586
284;inner;100;0.631289;0.619143;0.645097
284;wait;100;4.33568e-05;2.1164e-05;0.000130023
284;boundary;100;0.00662564;0.00387459;0.00863551
284;calc iter;100;0.647406;0.637063;0.721265
284;calc total;1;64.959;64.959;64.959
284;total;1;74.6866;74.6866;74.6866
307;initialize;1;5.4822;5.4822;5.4822
307;async;100;0.0322218;0.00141308;0.112402
307;inner;100;0.608842;0.591768;0.640123
307;wait;100;4.16695e-05;1.7519e-05;0.000110928
307;boundary;100;0.00598606;0.00352659;0.00880703
307;calc iter;100;0.647093;0.62276;0.734176
307;calc total;1;64.959;64.959;64.959
307;total;1;74.547;74.547;74.547
260;initialize;1;5.51768;5.51768;5.51768
260;async;100;0.0364729;0.00147417;0.101786
260;inner;100;0.604625;0.580739;0.638732
260;wait;100;4.93496e-05;1.9838e-05;0.000102441
260;boundary;100;0.00627893;0.00214089;0.00869549
260;calc iter;100;0.647428;0.607641;0.718849
260;calc total;1;64.959;64.959;64.959
260;total;1;74.5823;74.5823;74.5823
325;initialize;1;5.59207;5.59207;5.59207
325;async;100;0.039965;0.00143765;0.070984
325;inner;100;0.602046;0.577136;0.640202
325;wait;100;3.49407e-05;1.7664e-05;0.000147677
325;boundary;100;0.00536704;0.00209593;0.0075687
325;calc iter;100;0.647415;0.587993;0.701231
325;calc total;1;64.959;64.959;64.959
325;total;1;74.6568;74.6568;74.6568
285;initialize;1;5.62362;5.62362;5.62362
285;async;100;0.00593439;0.00120349;0.0908478
285;inner;100;0.634812;0.62497;0.647611
285;wait;100;3.78832e-05;2.2939e-05;7.9076e-05
285;boundary;100;0.00655961;0.00324038;0.00821409
285;calc iter;100;0.647346;0.636493;0.722814
285;calc total;1;64.959;64.959;64.959
285;total;1;74.6885;74.6885;74.6885
308;initialize;1;5.48124;5.48124;5.48124
308;async;100;0.0312944;0.00142542;0.118765
308;inner;100;0.60979;0.591214;0.640188
308;wait;100;4.15924e-05;1.8296e-05;9.7437e-05
308;boundary;100;0.00586835;0.00216242;0.00872264
308;calc iter;100;0.646996;0.63236;0.730369
308;calc total;1;64.959;64.959;64.959
308;total;1;74.5461;74.5461;74.5461
261;initialize;1;5.51997;5.51997;5.51997
261;async;100;0.0390152;0.00148172;0.103579
261;inner;100;0.601782;0.571176;0.636296
261;wait;100;4.2653e-05;1.5712e-05;0.000135053
261;boundary;100;0.00641648;0.00204801;0.00897008
261;calc iter;100;0.647259;0.614629;0.712275
261;calc total;1;64.959;64.959;64.959
261;total;1;74.5846;74.5846;74.5846
326;initialize;1;5.59168;5.59168;5.59168
326;async;100;0.0363737;0.00144965;0.063563
326;inner;100;0.606087;0.581802;0.639563
326;wait;100;3.6676e-05;1.8375e-05;0.000146643
326;boundary;100;0.00495687;0.00210727;0.00736976
326;calc iter;100;0.647456;0.60532;0.67234
326;calc total;1;64.959;64.959;64.959
326;total;1;74.6564;74.6564;74.6564
286;initialize;1;5.62362;5.62362;5.62362
286;async;100;0.012564;0.00141981;0.10706
286;inner;100;0.627354;0.616536;0.654535
286;wait;100;5.08188e-05;1.8345e-05;0.000174231
286;boundary;100;0.00728376;0.00391512;0.00965608
286;calc iter;100;0.647255;0.628379;0.731155
286;calc total;1;64.959;64.959;64.959
286;total;1;74.6885;74.6885;74.6885
309;initialize;1;5.48219;5.48219;5.48219
309;async;100;0.033697;0.00148492;0.117056
309;inner;100;0.606937;0.593362;0.636307
309;wait;100;3.96909e-05;1.45e-05;0.000193324
309;boundary;100;0.00622298;0.0021244;0.00832183
309;calc iter;100;0.646899;0.633658;0.717543
309;calc total;1;64.959;64.959;64.959
309;total;1;74.547;74.547;74.547
262;initialize;1;5.51973;5.51973;5.51973
262;async;100;0.0385479;0.00146466;0.162822
262;inner;100;0.601375;0.57368;0.636955
262;wait;100;4.56829e-05;2.0468e-05;0.000125713
262;boundary;100;0.00697899;0.003229;0.00899855
262;calc iter;100;0.64695;0.611218;0.742417
262;calc total;1;64.959;64.959;64.959
262;total;1;74.5844;74.5844;74.5844
327;initialize;1;5.59203;5.59203;5.59203
327;async;100;0.0371198;0.00144569;0.0619485
327;inner;100;0.605509;0.579687;0.638282
327;wait;100;3.54267e-05;1.9313e-05;9.1979e-05
327;boundary;100;0.00471843;0.00312253;0.00803826
327;calc iter;100;0.647385;0.631725;0.666454
327;calc total;1;64.959;64.959;64.959
327;total;1;74.6567;74.6567;74.6567
287;initialize;1;5.62184;5.62184;5.62184
287;async;100;0.0129913;0.0014463;0.12597
287;inner;100;0.627185;0.614225;0.649872
287;wait;100;4.33249e-05;2.4882e-05;0.000138927
287;boundary;100;0.00713893;0.00429131;0.0088146
287;calc iter;100;0.647361;0.627909;0.74818
287;calc total;1;64.959;64.959;64.959
287;total;1;74.6867;74.6867;74.6867
263;initialize;1;5.51765;5.51765;5.51765
263;async;100;0.0400274;0.00149792;0.246915
263;inner;100;0.600245;0.548818;0.63636
263;wait;100;4.47502e-05;2.383e-05;0.00014475
263;boundary;100;0.0065723;0.00332154;0.00884674
263;calc iter;100;0.646892;0.583196;0.804043
263;calc total;1;64.959;64.959;64.959
263;total;1;74.5823;74.5823;74.5823
328;initialize;1;5.59206;5.59206;5.59206
328;async;100;0.0382061;0.00143443;0.0623438
328;inner;100;0.604035;0.58157;0.632646
328;wait;100;3.77286e-05;2.0012e-05;0.000270825
328;boundary;100;0.00497219;0.00323806;0.00812811
328;calc iter;100;0.647252;0.637593;0.667137
328;calc total;1;64.959;64.959;64.959
328;total;1;74.6568;74.6568;74.6568
329;initialize;1;5.59205;5.59205;5.59205
329;async;100;0.0368923;0.00138136;0.059862
329;inner;100;0.603851;0.584722;0.633161
329;wait;100;4.85445e-05;2.5802e-05;0.00016906
329;boundary;100;0.00626604;0.00381427;0.00898162
329;calc iter;100;0.64706;0.637308;0.673904
329;calc total;1;64.959;64.959;64.959
329;total;1;74.6568;74.6568;74.6568
310;initialize;1;5.48219;5.48219;5.48219
310;async;100;0.032014;0.00150336;0.120333
310;inner;100;0.607694;0.588117;0.640795
310;wait;100;5.08686e-05;2.3387e-05;8.9645e-05
310;boundary;100;0.00710304;0.00307851;0.00975421
310;calc iter;100;0.646864;0.627584;0.719862
310;calc total;1;64.959;64.959;64.959
310;total;1;74.547;74.547;74.547
311;initialize;1;5.48216;5.48216;5.48216
311;async;100;0.0309348;0.00149813;0.13549
311;inner;100;0.609621;0.591885;0.641273
311;wait;100;4.26511e-05;1.9349e-05;0.000103535
311;boundary;100;0.00656245;0.00311566;0.00893098
311;calc iter;100;0.647163;0.629433;0.7349
311;calc total;1;64.959;64.959;64.959
311;total;1;74.547;74.547;74.547
330;initialize;1;5.59209;5.59209;5.59209
330;async;100;0.0376378;0.00139913;0.0842512
330;inner;100;0.602088;0.584319;0.633233
330;wait;100;4.97618e-05;2.1569e-05;0.000175174
330;boundary;100;0.00692994;0.00451518;0.00894091
330;calc iter;100;0.646707;0.639103;0.68586
330;calc total;1;64.959;64.959;64.959
330;total;1;74.6568;74.6568;74.6568
336;initialize;1;5.11719;5.11719;5.11719
336;async;100;0.0127026;0.00137097;0.065019
336;inner;100;0.628519;0.616252;0.641518
336;wait;100;4.58344e-05;2.5342e-05;0.000173724
336;boundary;100;0.00651439;0.00328995;0.00872316
336;calc iter;100;0.647784;0.629166;0.69032
336;calc total;1;64.959;64.959;64.959
336;total;1;74.1822;74.1822;74.1822
331;initialize;1;5.59206;5.59206;5.59206
331;async;100;0.0375091;0.00145828;0.107526
331;inner;100;0.603662;0.581506;0.633509
331;wait;100;3.5781e-05;1.5261e-05;0.000134923
331;boundary;100;0.00564866;0.00221221;0.00882222
331;calc iter;100;0.646857;0.638985;0.693973
331;calc total;1;64.959;64.959;64.959
331;total;1;74.6567;74.6567;74.6567
337;initialize;1;5.11832;5.11832;5.11832
337;async;100;0.0108499;0.00142973;0.058865
337;inner;100;0.630503;0.617642;0.642972
337;wait;100;3.97314e-05;2.0246e-05;9.8961e-05
337;boundary;100;0.00641365;0.00354618;0.00845374
337;calc iter;100;0.647808;0.629546;0.685372
337;calc total;1;64.959;64.959;64.959
337;total;1;74.1833;74.1833;74.1833
332;initialize;1;5.59208;5.59208;5.59208
332;async;100;0.0333767;0.00142293;0.0877639
332;inner;100;0.60808;0.587522;0.637565
332;wait;100;4.02791e-05;2.1318e-05;0.000107352
332;boundary;100;0.0054551;0.00337676;0.00778748
332;calc iter;100;0.646954;0.629735;0.691071
332;calc total;1;64.959;64.959;64.959
332;total;1;74.6568;74.6568;74.6568
338;initialize;1;5.11968;5.11968;5.11968
338;async;100;0.0116155;0.00144447;0.0708657
338;inner;100;0.629353;0.614121;0.642509
338;wait;100;4.02189e-05;2.3637e-05;0.00010707
338;boundary;100;0.00678363;0.00374807;0.00865701
338;calc iter;100;0.647795;0.632743;0.699757
338;calc total;1;64.959;64.959;64.959
338;total;1;74.1846;74.1846;74.1846
333;initialize;1;5.58941;5.58941;5.58941
333;async;100;0.0322936;0.00141666;0.109993
333;inner;100;0.609127;0.579353;0.637589
333;wait;100;4.38252e-05;1.7502e-05;0.000100724
333;boundary;100;0.00569729;0.00280601;0.00873507
333;calc iter;100;0.647163;0.608086;0.717173
333;calc total;1;64.959;64.959;64.959
333;total;1;74.6541;74.6541;74.6541
339;initialize;1;5.11946;5.11946;5.11946
339;async;100;0.0128679;0.00143335;0.0950552
339;inner;100;0.628519;0.611838;0.642173
339;wait;100;4.12465e-05;2.5334e-05;0.000109462
339;boundary;100;0.006374;0.00386899;0.00881036
339;calc iter;100;0.647804;0.629044;0.727592
339;calc total;1;64.959;64.959;64.959
339;total;1;74.1844;74.1844;74.1844
334;initialize;1;5.59205;5.59205;5.59205
334;async;100;0.0338185;0.00138702;0.0875706
334;inner;100;0.607178;0.582141;0.637099
334;wait;100;4.8079e-05;2.3672e-05;0.000137122
334;boundary;100;0.00621104;0.00318543;0.00883607
334;calc iter;100;0.647258;0.639499;0.691312
340;initialize;1;5.11952;5.11952;5.11952
340;async;100;0.0156397;0.00136714;0.0557639
340;inner;100;0.625017;0.614583;0.63806
340;wait;100;4.59083e-05;2.2027e-05;0.000184352
340;boundary;100;0.00708375;0.00336024;0.00876286
340;calc iter;100;0.647788;0.635037;0.680936
340;calc total;1;64.959;64.959;64.959
340;total;1;74.1845;74.1845;74.1845
334;calc total;1;64.959;64.959;64.959
334;total;1;74.6567;74.6567;74.6567
341;initialize;1;5.11789;5.11789;5.11789
341;async;100;0.0100252;0.00136829;0.0463551
341;inner;100;0.631692;0.621091;0.643889
341;wait;100;3.83968e-05;1.9137e-05;0.000106086
341;boundary;100;0.00607135;0.0031884;0.00804542
341;calc iter;100;0.647829;0.635402;0.676662
341;calc total;1;64.959;64.959;64.959
341;total;1;74.1829;74.1829;74.1829
335;initialize;1;5.59152;5.59152;5.59152
335;async;100;0.0358148;0.00143103;0.145515
335;inner;100;0.605362;0.578738;0.638046
335;wait;100;4.1379e-05;1.6807e-05;0.000133333
335;boundary;100;0.00613234;0.00216512;0.00883692
335;calc iter;100;0.647352;0.626861;0.743362
335;calc total;1;64.959;64.959;64.959
335;total;1;74.6562;74.6562;74.6562
342;initialize;1;5.11964;5.11964;5.11964
342;async;100;0.0127106;0.00166365;0.0492041
342;inner;100;0.629032;0.617923;0.641293
342;wait;100;4.23296e-05;2.1336e-05;0.000154862
342;boundary;100;0.00608136;0.00321709;0.00821648
342;calc iter;100;0.647868;0.635231;0.674037
342;calc total;1;64.959;64.959;64.959
342;total;1;74.1846;74.1846;74.1846
343;initialize;1;5.11948;5.11948;5.11948
343;async;100;0.0185602;0.00141695;0.0593591
343;inner;100;0.622923;0.610878;0.637981
343;wait;100;3.99481e-05;2.0018e-05;0.000208564
343;boundary;100;0.00638317;0.00328058;0.00801268
343;calc iter;100;0.647909;0.631363;0.677424
343;calc total;1;64.959;64.959;64.959
343;total;1;74.1845;74.1845;74.1845
360;initialize;1;5.55918;5.55918;5.55918
360;async;100;0.0128985;0.00111038;0.0676247
360;inner;100;0.628126;0.614543;0.658509
360;wait;100;4.52249e-05;2.2899e-05;0.000160991
360;boundary;100;0.00676424;0.00480358;0.0087291
360;calc iter;100;0.647837;0.625961;0.691089
360;calc total;1;64.959;64.959;64.959
360;total;1;74.6242;74.6242;74.6242
344;initialize;1;5.11952;5.11952;5.11952
344;async;100;0.0124086;0.000824101;0.0534098
344;inner;100;0.628106;0.617734;0.643778
344;wait;100;4.11692e-05;2.0833e-05;9.4746e-05
344;boundary;100;0.00740539;0.00216728;0.00808361
344;calc iter;100;0.647963;0.630949;0.679785
344;calc total;1;64.959;64.959;64.959
344;total;1;74.1845;74.1845;74.1845
361;initialize;1;5.55841;5.55841;5.55841
361;async;100;0.0116962;0.00126241;0.0585569
361;inner;100;0.629393;0.616577;0.643629
361;wait;100;4.19264e-05;2.2781e-05;0.000130581
361;boundary;100;0.0067155;0.00482891;0.00863256
361;calc iter;100;0.647849;0.630837;0.685042
361;calc total;1;64.959;64.959;64.959
361;total;1;74.6233;74.6233;74.6233
345;initialize;1;5.11949;5.11949;5.11949
345;async;100;0.00911626;0.00093306;0.0484158
345;inner;100;0.631557;0.620602;0.64521
345;wait;100;5.03715e-05;1.7688e-05;8.6595e-05
345;boundary;100;0.00726165;0.00206837;0.00810668
345;calc iter;100;0.647987;0.630226;0.680397
345;calc total;1;64.959;64.959;64.959
345;total;1;74.1844;74.1844;74.1844
362;initialize;1;5.56113;5.56113;5.56113
362;async;100;0.0131339;0.00138969;0.0686899
362;inner;100;0.627931;0.611326;0.644249
362;wait;100;4.28991e-05;2.4354e-05;0.000155043
362;boundary;100;0.00671203;0.00483458;0.00873031
362;calc iter;100;0.647822;0.634063;0.69825
362;calc total;1;64.959;64.959;64.959
362;total;1;74.6261;74.6261;74.6261
346;initialize;1;5.11948;5.11948;5.11948
346;async;100;0.0116629;0.000823031;0.0506284
346;inner;100;0.629141;0.614995;0.644117
346;wait;100;4.79366e-05;1.9436e-05;8.2338e-05
346;boundary;100;0.00710063;0.0022201;0.00810642
346;calc iter;100;0.647955;0.629333;0.679478
346;calc total;1;64.959;64.959;64.959
346;total;1;74.1844;74.1844;74.1844
363;initialize;1;5.56112;5.56112;5.56112
363;async;100;0.0115942;0.0014341;0.0813617
363;inner;100;0.630008;0.61563;0.646268
363;wait;100;4.10437e-05;2.3514e-05;0.000160632
363;boundary;100;0.00620841;0.0037314;0.00849531
363;calc iter;100;0.647854;0.631223;0.718218
363;calc total;1;64.959;64.959;64.959
363;total;1;74.6261;74.6261;74.6261
347;initialize;1;5.11935;5.11935;5.11935
347;async;100;0.0167784;0.00140977;0.0530122
347;inner;100;0.623834;0.60867;0.641635
347;wait;100;4.17589e-05;2.2581e-05;0.000121912
347;boundary;100;0.0072707;0.00300242;0.0080952
347;calc iter;100;0.647927;0.629739;0.67629
347;calc total;1;64.959;64.959;64.959
347;total;1;74.1843;74.1843;74.1843
364;initialize;1;5.55853;5.55853;5.55853
364;async;100;0.0088679;0.00141442;0.0487989
364;inner;100;0.632149;0.622263;0.649179
364;wait;100;4.51362e-05;2.1707e-05;8.5643e-05
364;boundary;100;0.00679333;0.0034867;0.00865663
364;calc iter;100;0.647857;0.633965;0.681458
364;calc total;1;64.959;64.959;64.959
364;total;1;74.6235;74.6235;74.6235
348;initialize;1;5.11953;5.11953;5.11953
348;async;100;0.024444;0.00145028;0.0585026
348;inner;100;0.615497;0.59373;0.634852
348;wait;100;5.96584e-05;2.2877e-05;0.00026754
348;boundary;100;0.0076798;0.00211585;0.0081624
348;calc iter;100;0.647683;0.627821;0.676934
348;calc total;1;64.959;64.959;64.959
348;total;1;74.1845;74.1845;74.1845
365;initialize;1;5.56115;5.56115;5.56115
365;async;100;0.00858736;0.00143718;0.0461668
365;inner;100;0.633109;0.622364;0.648243
365;wait;100;3.77939e-05;2.252e-05;8.8212e-05
365;boundary;100;0.00612848;0.00332814;0.00846553
365;calc iter;100;0.647864;0.632568;0.678586
365;calc total;1;64.959;64.959;64.959
365;total;1;74.6261;74.6261;74.6261
349;initialize;1;5.11955;5.11955;5.11955
349;async;100;0.0127824;0.00140891;0.0346896
349;inner;100;0.627195;0.60697;0.64332
349;wait;100;4.82246e-05;2.2109e-05;0.000123932
349;boundary;100;0.00762135;0.00212136;0.00818444
349;calc iter;100;0.64765;0.628634;0.669611
349;calc total;1;64.959;64.959;64.959
349;total;1;74.1845;74.1845;74.1845
366;initialize;1;5.56111;5.56111;5.56111
366;async;100;0.0165022;0.00136856;0.0562106
366;inner;100;0.625221;0.611808;0.643178
366;wait;100;4.08922e-05;2.1153e-05;0.000192808
366;boundary;100;0.00612458;0.00393758;0.0080032
366;calc iter;100;0.64789;0.632323;0.67793
366;calc total;1;64.959;64.959;64.959
366;total;1;74.6261;74.6261;74.6261
350;initialize;1;5.11426;5.11426;5.11426
350;async;100;0.0166148;0.00142304;0.0377691
350;inner;100;0.623373;0.615896;0.640396
350;wait;100;4.4199e-05;1.9094e-05;0.000206839
350;boundary;100;0.00750764;0.00309574;0.00885237
350;calc iter;100;0.647542;0.628528;0.665276
350;calc total;1;64.959;64.959;64.959
350;total;1;74.1792;74.1792;74.1792
351;initialize;1;5.11816;5.11816;5.11816
351;async;100;0.0154481;0.00138766;0.0370715
351;inner;100;0.624695;0.605997;0.64184
351;wait;100;4.20999e-05;2.3319e-05;0.000153134
351;boundary;100;0.00727575;0.00388754;0.00813983
351;calc iter;100;0.647464;0.635612;0.666885
351;calc total;1;64.959;64.959;64.959
351;total;1;74.1831;74.1831;74.1831
352;initialize;1;5.11947;5.11947;5.11947
352;async;100;0.0184485;0.00139215;0.0411397
352;inner;100;0.622113;0.606462;0.639274
352;wait;100;3.88217e-05;2.1466e-05;0.000153998
352;boundary;100;0.00673229;0.00421656;0.00806984
352;calc iter;100;0.647334;0.634464;0.66768
352;calc total;1;64.959;64.959;64.959
352;total;1;74.1845;74.1845;74.1845
353;initialize;1;5.11681;5.11681;5.11681
353;async;100;0.01694;0.00122426;0.0383589
353;inner;100;0.623124;0.60759;0.639023
353;wait;100;4.72868e-05;2.3886e-05;0.000222736
353;boundary;100;0.00702476;0.00494289;0.0085117
353;calc iter;100;0.647139;0.63225;0.664309
353;calc total;1;64.959;64.959;64.959
353;total;1;74.1818;74.1818;74.1818
354;initialize;1;5.11958;5.11958;5.11958
354;async;100;0.0182362;0.00137306;0.0662531
354;inner;100;0.621571;0.608858;0.637048
354;wait;100;4.61609e-05;2.4914e-05;0.000266349
354;boundary;100;0.00723662;0.00407448;0.00871207
354;calc iter;100;0.647092;0.638066;0.681467
354;calc total;1;64.959;64.959;64.959
354;total;1;74.1845;74.1845;74.1845
355;initialize;1;5.11955;5.11955;5.11955
355;async;100;0.00461965;0.00138392;0.0162024
355;inner;100;0.63582;0.62568;0.682307
355;wait;100;3.99603e-05;2.0678e-05;7.7742e-05
355;boundary;100;0.00680797;0.0037424;0.00847544
355;calc iter;100;0.64729;0.634324;0.700585
355;calc total;1;64.959;64.959;64.959
355;total;1;74.1845;74.1845;74.1845
356;initialize;1;5.1139;5.1139;5.1139
356;async;100;0.0127561;0.00141425;0.0663681
356;inner;100;0.627843;0.615359;0.65287
356;wait;100;4.25051e-05;2.2454e-05;9.7748e-05
356;boundary;100;0.00671952;0.00376409;0.00856914
356;calc iter;100;0.647363;0.626112;0.687897
356;calc total;1;64.959;64.959;64.959
356;total;1;74.1788;74.1788;74.1788
357;initialize;1;5.11505;5.11505;5.11505
357;async;100;0.0118564;0.00137285;0.0694452
357;inner;100;0.628707;0.609829;0.643659
357;wait;100;4.46999e-05;2.8237e-05;9.4157e-05
357;boundary;100;0.00683029;0.00365768;0.0083268
357;calc iter;100;0.647441;0.620594;0.69861
357;calc total;1;64.959;64.959;64.959
357;total;1;74.18;74.18;74.18
358;initialize;1;5.1195;5.1195;5.1195
358;async;100;0.0133064;0.00144523;0.050332
358;inner;100;0.62697;0.606846;0.64252
358;wait;100;4.36959e-05;2.4313e-05;0.000121261
358;boundary;100;0.0071842;0.00340801;0.00879753
358;calc iter;100;0.647507;0.628883;0.679657
358;calc total;1;64.959;64.959;64.959
367;initialize;1;5.55839;5.55839;5.55839
367;async;100;0.0117388;0.00105809;0.0548475
367;inner;100;0.62949;0.61554;0.647725
367;wait;100;4.69811e-05;2.1691e-05;8.5313e-05
367;boundary;100;0.0066608;0.00319514;0.00818916
367;calc iter;100;0.647939;0.628592;0.679157
367;calc total;1;64.959;64.959;64.959
367;total;1;74.6234;74.6234;74.6234
368;initialize;1;5.55896;5.55896;5.55896
368;async;100;0.0114673;0.00147255;0.054898
368;inner;100;0.629275;0.616099;0.646616
368;wait;100;4.69993e-05;2.2077e-05;9.4686e-05
368;boundary;100;0.00715513;0.00249805;0.00817666
368;calc iter;100;0.647947;0.629518;0.681922
368;calc total;1;64.959;64.959;64.959
368;total;1;74.6239;74.6239;74.6239
369;initialize;1;5.56115;5.56115;5.56115
369;async;100;0.0158233;0.00138133;0.0593054
369;inner;100;0.624526;0.612225;0.64245
369;wait;100;5.11807e-05;2.2444e-05;0.000190232
369;boundary;100;0.00754996;0.00225547;0.00820718
369;calc iter;100;0.647953;0.625607;0.684134
369;calc total;1;64.959;64.959;64.959
369;total;1;74.6261;74.6261;74.6261
370;initialize;1;5.55987;5.55987;5.55987
370;async;100;0.013879;0.00118234;0.0551612
370;inner;100;0.62634;0.613786;0.647392
370;wait;100;5.63277e-05;2.1578e-05;0.000123463
370;boundary;100;0.00767358;0.00226673;0.0082074
370;calc iter;100;0.647951;0.628576;0.681904
370;calc total;1;64.959;64.959;64.959
370;total;1;74.6248;74.6248;74.6248
371;initialize;1;5.55842;5.55842;5.55842
371;async;100;0.0150688;0.00139456;0.0218995
371;inner;100;0.62512;0.612205;0.646633
371;wait;100;4.71192e-05;1.9921e-05;0.000111097
371;boundary;100;0.00772933;0.00211617;0.00819356
371;calc iter;100;0.647968;0.629937;0.670776
371;calc total;1;64.959;64.959;64.959
371;total;1;74.6234;74.6234;74.6234
372;initialize;1;5.55844;5.55844;5.55844
372;async;100;0.00400874;0.00142445;0.0302141
372;inner;100;0.635784;0.611656;0.650976
372;wait;100;5.87623e-05;2.4673e-05;0.000189141
372;boundary;100;0.00794123;0.00210715;0.00821548
372;calc iter;100;0.647796;0.617431;0.668702
372;calc total;1;64.959;64.959;64.959
372;total;1;74.6234;74.6234;74.6234
408;initialize;1;5.50852;5.50852;5.50852
408;async;100;0.0136815;0.00160017;0.0723207
408;inner;100;0.628069;0.605158;0.643382
408;wait;100;4.48291e-05;1.8329e-05;7.661e-05
408;boundary;100;0.00617153;0.00213321;0.00896449
408;calc iter;100;0.647969;0.632225;0.69898
408;calc total;1;64.959;64.959;64.959
408;total;1;74.5732;74.5732;74.5732
384;initialize;1;5.63399;5.63399;5.63399
384;async;100;0.0144557;0.0012095;0.0771169
384;inner;100;0.62818;0.605862;0.650823
384;wait;100;3.93998e-05;1.6674e-05;7.8466e-05
384;boundary;100;0.00521538;0.00251013;0.00881108
384;calc iter;100;0.647892;0.630826;0.695284
384;calc total;1;64.959;64.959;64.959
384;total;1;74.6973;74.6973;74.6973
432;initialize;1;5.5225;5.5225;5.5225
432;async;100;0.00810512;0.00144453;0.0726588
432;inner;100;0.632932;0.620042;0.643407
432;wait;100;4.32384e-05;1.5845e-05;0.00012931
432;boundary;100;0.00696449;0.0035266;0.00942658
432;calc iter;100;0.648047;0.631747;0.701345
432;calc total;1;64.959;64.959;64.959
432;total;1;74.5874;74.5874;74.5874
373;initialize;1;5.55853;5.55853;5.55853
373;async;100;0.0207243;0.00146305;0.0455202
373;inner;100;0.619072;0.60338;0.641854
373;wait;100;4.52026e-05;2.1798e-05;0.000126352
373;boundary;100;0.00784996;0.00211639;0.00830998
373;calc iter;100;0.647694;0.626412;0.663138
373;calc total;1;64.959;64.959;64.959
373;total;1;74.6234;74.6234;74.6234
409;initialize;1;5.50576;5.50576;5.50576
409;async;100;0.0146967;0.00145641;0.0827416
409;inner;100;0.627714;0.605214;0.643284
409;wait;100;3.56393e-05;1.4704e-05;9.3377e-05
409;boundary;100;0.00553417;0.00214767;0.00838418
409;calc iter;100;0.647982;0.636631;0.695451
409;calc total;1;64.959;64.959;64.959
409;total;1;74.5704;74.5704;74.5704
385;initialize;1;5.63403;5.63403;5.63403
385;async;100;0.0181628;0.001391;0.0884377
385;inner;100;0.623885;0.601711;0.639166
385;wait;100;4.78875e-05;2.0274e-05;0.000242195
385;boundary;100;0.00577817;0.00314725;0.00835142
385;calc iter;100;0.647875;0.635129;0.696063
385;calc total;1;64.959;64.959;64.959
385;total;1;74.6972;74.6972;74.6972
433;initialize;1;5.52255;5.52255;5.52255
433;async;100;0.00482784;0.00095718;0.0693587
433;inner;100;0.636952;0.624141;0.659567
433;wait;100;4.69074e-05;2.2483e-05;8.9442e-05
433;boundary;100;0.00626045;0.00331317;0.00840867
433;calc iter;100;0.648089;0.634371;0.701736
433;calc total;1;64.959;64.959;64.959
433;total;1;74.5874;74.5874;74.5874
374;initialize;1;5.55844;5.55844;5.55844
374;async;100;0.0172892;0.00136575;0.0430045
374;inner;100;0.622561;0.611893;0.643863
374;wait;100;4.56074e-05;1.8267e-05;8.9712e-05
374;boundary;100;0.00770508;0.00242718;0.00826292
374;calc iter;100;0.647603;0.632775;0.664308
374;calc total;1;64.959;64.959;64.959
374;total;1;74.6234;74.6234;74.6234
410;initialize;1;5.50928;5.50928;5.50928
410;async;100;0.0141508;0.00145866;0.0843047
410;inner;100;0.627862;0.608079;0.642564
410;wait;100;3.98109e-05;1.7778e-05;9.8169e-05
410;boundary;100;0.00591839;0.00269272;0.00798459
410;calc iter;100;0.647973;0.635364;0.699649
410;calc total;1;64.959;64.959;64.959
410;total;1;74.5739;74.5739;74.5739
386;initialize;1;5.63396;5.63396;5.63396
386;async;100;0.0158387;0.00163437;0.0901082
386;inner;100;0.626627;0.60401;0.643328
386;wait;100;4.29678e-05;2.1296e-05;9.8399e-05
386;boundary;100;0.00536852;0.00320042;0.00820364
386;calc iter;100;0.647878;0.632104;0.702283
386;calc total;1;64.959;64.959;64.959
386;total;1;74.6972;74.6972;74.6972
434;initialize;1;5.52258;5.52258;5.52258
434;async;100;0.00630699;0.00139111;0.0700673
434;inner;100;0.635243;0.622305;0.652334
434;wait;100;4.51422e-05;1.6994e-05;0.00018682
434;boundary;100;0.00644299;0.00347667;0.00794505
434;calc iter;100;0.64804;0.634849;0.699496
434;calc total;1;64.959;64.959;64.959
434;total;1;74.5874;74.5874;74.5874
375;initialize;1;5.55842;5.55842;5.55842
375;async;100;0.0161548;0.00141169;0.0414523
375;inner;100;0.623872;0.613873;0.643391
375;wait;100;4.3247e-05;2.4695e-05;0.000158061
375;boundary;100;0.00745068;0.00341944;0.00811235
375;calc iter;100;0.647523;0.634362;0.664906
375;calc total;1;64.959;64.959;64.959
375;total;1;74.6233;74.6233;74.6233
411;initialize;1;5.50923;5.50923;5.50923
411;async;100;0.0131398;0.00139147;0.0801178
411;inner;100;0.629393;0.609521;0.644089
411;wait;100;3.81268e-05;1.8594e-05;8.486e-05
411;boundary;100;0.00540629;0.00290321;0.00783972
411;calc iter;100;0.647978;0.62851;0.699634
411;calc total;1;64.959;64.959;64.959
411;total;1;74.5739;74.5739;74.5739
387;initialize;1;5.63404;5.63404;5.63404
387;async;100;0.0169007;0.00142591;0.0927427
387;inner;100;0.625594;0.597438;0.642886
387;wait;100;4.28932e-05;2.526e-05;0.000105562
387;boundary;100;0.00534527;0.00307991;0.00862961
387;calc iter;100;0.647885;0.62257;0.711821
387;calc total;1;64.959;64.959;64.959
387;total;1;74.6973;74.6973;74.6973
435;initialize;1;5.52249;5.52249;5.52249
435;async;100;0.00646115;0.00115887;0.068596
435;inner;100;0.635221;0.62353;0.645753
435;wait;100;4.7474e-05;2.3767e-05;0.000116744
435;boundary;100;0.0063381;0.00374679;0.00819534
435;calc iter;100;0.648069;0.635463;0.699444
435;calc total;1;64.959;64.959;64.959
435;total;1;74.5873;74.5873;74.5873
376;initialize;1;5.55842;5.55842;5.55842
376;async;100;0.0183101;0.0014549;0.0416943
376;inner;100;0.622292;0.613364;0.641509
376;wait;100;4.44224e-05;2.1709e-05;0.000127426
376;boundary;100;0.00678825;0.00317618;0.00806369
376;calc iter;100;0.647437;0.632668;0.664362
376;calc total;1;64.959;64.959;64.959
376;total;1;74.6233;74.6233;74.6233
412;initialize;1;5.506;5.506;5.506
412;async;100;0.0174308;0.00143127;0.0847453
412;inner;100;0.623331;0.602799;0.639108
412;wait;100;4.49357e-05;2.4619e-05;0.00019619
412;boundary;100;0.00709232;0.00460306;0.00890128
412;calc iter;100;0.647901;0.625212;0.698597
412;calc total;1;64.959;64.959;64.959
412;total;1;74.5707;74.5707;74.5707
388;initialize;1;5.63405;5.63405;5.63405
388;async;100;0.0213974;0.00143651;0.0978731
388;inner;100;0.618923;0.592116;0.639512
388;wait;100;4.60707e-05;2.5384e-05;0.000143424
388;boundary;100;0.00742828;0.00346298;0.00884756
388;calc iter;100;0.647796;0.623329;0.718524
388;calc total;1;64.959;64.959;64.959
388;total;1;74.6973;74.6973;74.6973
436;initialize;1;5.52145;5.52145;5.52145
436;async;100;0.00968089;0.0013816;0.0718466
436;inner;100;0.631604;0.61882;0.642342
436;wait;100;4.61325e-05;2.3862e-05;0.000266986
436;boundary;100;0.0067076;0.00434661;0.00869456
436;calc iter;100;0.64804;0.635056;0.70073
436;calc total;1;64.959;64.959;64.959
436;total;1;74.5863;74.5863;74.5863
377;initialize;1;5.55842;5.55842;5.55842
377;async;100;0.0203213;0.00140006;0.0409512
377;inner;100;0.620329;0.610049;0.637171
377;wait;100;4.51121e-05;2.7719e-05;0.000299749
377;boundary;100;0.00657048;0.00443569;0.00797021
377;calc iter;100;0.647268;0.636128;0.664768
377;calc total;1;64.959;64.959;64.959
377;total;1;74.6234;74.6234;74.6234
413;initialize;1;5.50567;5.50567;5.50567
413;async;100;0.0177705;0.00147722;0.0995688
413;inner;100;0.624349;0.602312;0.637609
413;wait;100;4.22064e-05;1.9099e-05;0.000249587
413;boundary;100;0.005788;0.00335556;0.0087748
413;calc iter;100;0.647952;0.631032;0.715454
413;calc total;1;64.959;64.959;64.959
413;total;1;74.5703;74.5703;74.5703
389;initialize;1;5.63405;5.63405;5.63405
389;async;100;0.0208757;0.00140458;0.0775811
389;inner;100;0.620562;0.592721;0.639242
389;wait;100;4.12372e-05;2.2126e-05;0.000165992
389;boundary;100;0.00633954;0.00328103;0.00878905
389;calc iter;100;0.64782;0.62776;0.684369
389;calc total;1;64.959;64.959;64.959
389;total;1;74.6973;74.6973;74.6973
437;initialize;1;5.52255;5.52255;5.52255
437;async;100;0.00996735;0.00139726;0.0790946
437;inner;100;0.631836;0.618434;0.643681
437;wait;100;4.07367e-05;1.9859e-05;0.0001362
437;boundary;100;0.00621605;0.00348109;0.00878965
437;calc iter;100;0.648062;0.637137;0.71102
437;calc total;1;64.959;64.959;64.959
437;total;1;74.5874;74.5874;74.5874
378;initialize;1;5.55847;5.55847;5.55847
378;async;100;0.0163244;0.00143958;0.0318374
378;inner;100;0.623576;0.616392;0.641149
378;wait;100;4.34546e-05;2.9743e-05;0.000139485
378;boundary;100;0.00715801;0.00417005;0.00882847
378;calc iter;100;0.647104;0.639765;0.661731
378;calc total;1;64.959;64.959;64.959
378;total;1;74.6234;74.6234;74.6234
414;initialize;1;5.50927;5.50927;5.50927
414;async;100;0.017699;0.00142305;0.0751404
414;inner;100;0.62606;0.608674;0.64065
414;wait;100;3.03041e-05;1.5571e-05;0.000161059
414;boundary;100;0.00420886;0.00202958;0.00808826
414;calc iter;100;0.648;0.633262;0.694137
414;calc total;1;64.959;64.959;64.959
414;total;1;74.5739;74.5739;74.5739
390;initialize;1;5.63404;5.63404;5.63404
390;async;100;0.0184162;0.00142152;0.0677399
390;inner;100;0.624854;0.600421;0.641393
390;wait;100;3.04611e-05;1.8282e-05;0.000152627
390;boundary;100;0.00458789;0.00319798;0.0087314
390;calc iter;100;0.64789;0.630493;0.674724
390;calc total;1;64.959;64.959;64.959
390;total;1;74.6973;74.6973;74.6973
438;initialize;1;5.52257;5.52257;5.52257
438;async;100;0.00671229;0.000802223;0.0558419
438;inner;100;0.635332;0.625233;0.646919
438;wait;100;3.74266e-05;1.753e-05;9.7925e-05
438;boundary;100;0.0060215;0.00345642;0.00818261
438;calc iter;100;0.648106;0.637828;0.692361
438;calc total;1;64.959;64.959;64.959
438;total;1;74.5874;74.5874;74.5874
379;initialize;1;5.5584;5.5584;5.5584
379;async;100;0.0177551;0.00137795;0.0736622
379;inner;100;0.622207;0.613565;0.640568
379;wait;100;4.56496e-05;2.2483e-05;0.000261757
379;boundary;100;0.00708487;0.00367162;0.00876187
379;calc iter;100;0.647095;0.633005;0.694211
379;calc total;1;64.959;64.959;64.959
379;total;1;74.6233;74.6233;74.6233
415;initialize;1;5.50854;5.50854;5.50854
415;async;100;0.0167961;0.00144249;0.0768569
[truncated: 390,048 more chars]
