# Supplementary material for: A Halo abstraction for distributed n-dimensional structured grids within the C++ PGAS library DASH
Source: PeerJ Comput Sci. 2023 Feb 3;9:e1203. doi: 10.7717/peerj-cs.1203 (PMC10280232; doi:10.7717/peerj-cs.1203)
Supplement: Supplemental Information 2 [file peerj-cs-09-1203-s002.gz › raw_haswell/res_2d/weak/dash_heat2d_n8_c24_155563_21918178.out]

DASH
InitEnergy=25.00000
EndEnergy=25.00000
DiffEnergy=-0.00000
Matrixspec: 155563 x 155563
Iterations: 100
# unit_id;function_name;num_calls;avg_runtime;min_runtime;max_runtime
0;initialize;1;3.55090;3.55090;3.55090
0;async;100;0.01136;0.00140;0.03859
0;inner;100;0.63219;0.61798;0.64511
0;wait;100;0.00003;0.00002;0.00008
0;boundary;100;0.00443;0.00213;0.00667
0;calc iter;100;0.64801;0.63614;0.66328
0;calc total;1;64.82882;64.82882;64.82882
0;total;1;73.96113;73.96113;73.96113
24;initialize;1;3.36597;3.36597;3.36597
24;async;100;0.00832393;0.000980477;0.012935
24;inner;100;0.634751;0.613546;0.679797
24;wait;100;3.08512e-05;1.5789e-05;7.3863e-05
24;boundary;100;0.00491375;0.00346648;0.00689871
24;calc iter;100;0.648022;0.623346;0.689442
24;calc total;1;64.8288;64.8288;64.8288
24;total;1;73.7762;73.7762;73.7762
25;initialize;1;3.36603;3.36603;3.36603
25;async;100;0.0101511;0.00139285;0.0634359
25;inner;100;0.632488;0.610131;0.642821
25;wait;100;3.106e-05;1.8645e-05;0.000139587
25;boundary;100;0.00531886;0.00373676;0.00644334
25;calc iter;100;0.647991;0.635079;0.679754
25;calc total;1;64.8288;64.8288;64.8288
25;total;1;73.7762;73.7762;73.7762
26;initialize;1;3.36599;3.36599;3.36599
26;async;100;0.00934208;0.00134551;0.0165904
26;inner;100;0.633225;0.623741;0.654981
26;wait;100;3.64001e-05;1.9639e-05;0.000155756
26;boundary;100;0.00543337;0.00257571;0.00697371
26;calc iter;100;0.648038;0.637021;0.666818
26;calc total;1;64.8288;64.8288;64.8288
26;total;1;73.7762;73.7762;73.7762
48;initialize;1;3.36812;3.36812;3.36812
48;async;100;0.0163532;0.00146676;0.0364666
48;inner;100;0.627203;0.61609;0.636951
48;wait;100;3.27481e-05;1.6648e-05;8.7994e-05
48;boundary;100;0.00441752;0.00316894;0.00590031
48;calc iter;100;0.648008;0.637866;0.661538
48;calc total;1;64.8288;64.8288;64.8288
48;total;1;73.7782;73.7782;73.7782
27;initialize;1;3.366;3.366;3.366
27;async;100;0.006016;0.00142153;0.0285661
27;inner;100;0.637186;0.623802;0.647385
27;wait;100;2.9901e-05;1.8326e-05;0.000111864
27;boundary;100;0.00484717;0.00208738;0.00690963
27;calc iter;100;0.648081;0.641528;0.663368
27;calc total;1;64.8288;64.8288;64.8288
27;total;1;73.7762;73.7762;73.7762
28;initialize;1;3.36598;3.36598;3.36598
28;async;100;0.0127861;0.00202491;0.0308258
28;inner;100;0.628804;0.61618;0.640091
28;wait;100;3.87582e-05;2.31e-05;0.00014003
28;boundary;100;0.00638337;0.00365774;0.00850304
28;calc iter;100;0.648014;0.640783;0.66123
28;calc total;1;64.8288;64.8288;64.8288
28;total;1;73.7762;73.7762;73.7762
29;initialize;1;3.366;3.366;3.366
29;async;100;0.00880058;0.00091967;0.0212446
29;inner;100;0.631431;0.616891;0.643888
29;wait;100;5.63419e-05;2.8818e-05;0.00011474
29;boundary;100;0.00767075;0.00381391;0.00887793
29;calc iter;100;0.647961;0.634699;0.660512
29;calc total;1;64.8288;64.8288;64.8288
29;total;1;73.7762;73.7762;73.7762
30;initialize;1;3.36607;3.36607;3.36607
30;async;100;0.00911869;0.00135341;0.0301412
30;inner;100;0.631511;0.62153;0.642789
30;wait;100;4.49081e-05;2.9449e-05;0.000111054
30;boundary;100;0.00722671;0.00403444;0.00844125
30;calc iter;100;0.647903;0.635269;0.664899
30;calc total;1;64.8288;64.8288;64.8288
30;total;1;73.7763;73.7763;73.7763
31;initialize;1;3.36599;3.36599;3.36599
31;async;100;0.0121289;0.00162031;0.032895
31;inner;100;0.628956;0.618108;0.640122
31;wait;100;4.67201e-05;2.659e-05;0.00017872
31;boundary;100;0.00676247;0.00472334;0.00859286
31;calc iter;100;0.647896;0.641223;0.661737
31;calc total;1;64.8288;64.8288;64.8288
31;total;1;73.7762;73.7762;73.7762
32;initialize;1;3.36595;3.36595;3.36595
32;async;100;0.00982423;0.00132028;0.052485
32;inner;100;0.632578;0.617252;0.642737
32;wait;100;3.36051e-05;1.9994e-05;0.000148974
32;boundary;100;0.00553351;0.00394546;0.0078399
32;calc iter;100;0.647971;0.635099;0.682361
32;calc total;1;64.8288;64.8288;64.8288
32;total;1;73.7762;73.7762;73.7762
33;initialize;1;3.36603;3.36603;3.36603
33;async;100;0.0113273;0.00139341;0.0551625
33;inner;100;0.631698;0.618567;0.644337
33;wait;100;2.8594e-05;1.6313e-05;0.000130178
33;boundary;100;0.00495856;0.00340607;0.00814504
33;calc iter;100;0.648015;0.63685;0.688773
33;calc total;1;64.8288;64.8288;64.8288
33;total;1;73.7763;73.7763;73.7763
34;initialize;1;3.36596;3.36596;3.36596
34;async;100;0.00407915;0.0013958;0.0444271
34;inner;100;0.638318;0.626686;0.647812
34;wait;100;3.15854e-05;1.7703e-05;0.000112813
34;boundary;100;0.00562964;0.00211421;0.00726379
34;calc iter;100;0.64806;0.640458;0.682767
34;calc total;1;64.8288;64.8288;64.8288
34;total;1;73.7762;73.7762;73.7762
35;initialize;1;3.36603;3.36603;3.36603
35;async;100;0.0122451;0.0013551;0.0653365
35;inner;100;0.630834;0.610242;0.642136
35;wait;100;2.68715e-05;1.525e-05;0.00014914
35;boundary;100;0.0049321;0.0026538;0.00648824
35;calc iter;100;0.64804;0.635571;0.68175
35;calc total;1;64.8288;64.8288;64.8288
35;total;1;73.7763;73.7763;73.7763
36;initialize;1;3.36603;3.36603;3.36603
36;async;100;0.00891302;0.000967631;0.0522571
36;inner;100;0.63417;0.61783;0.642923
36;wait;100;3.13196e-05;1.6161e-05;0.000118154
36;boundary;100;0.00484787;0.00344018;0.00788947
36;calc iter;100;0.647963;0.628711;0.677472
36;calc total;1;64.8288;64.8288;64.8288
36;total;1;73.7763;73.7763;73.7763
37;initialize;1;3.36607;3.36607;3.36607
37;async;100;0.00857984;0.00140079;0.0322473
37;inner;100;0.634435;0.619593;0.641645
37;wait;100;3.60584e-05;1.9119e-05;0.000207885
37;boundary;100;0.00495305;0.00322027;0.00640023
37;calc iter;100;0.648006;0.635906;0.657882
37;calc total;1;64.8288;64.8288;64.8288
37;total;1;73.7763;73.7763;73.7763
38;initialize;1;3.36606;3.36606;3.36606
38;async;100;0.00948216;0.00137724;0.0233416
38;inner;100;0.63414;0.62182;0.643218
38;wait;100;3.2358e-05;1.8876e-05;0.000108962
38;boundary;100;0.00437869;0.00212674;0.00644063
38;calc iter;100;0.648035;0.639088;0.656857
38;calc total;1;64.8288;64.8288;64.8288
38;total;1;73.7763;73.7763;73.7763
39;initialize;1;3.36608;3.36608;3.36608
39;async;100;0.00634053;0.00143259;0.0211176
39;inner;100;0.637003;0.62848;0.644811
39;wait;100;2.98135e-05;1.5984e-05;8.8979e-05
39;boundary;100;0.00469041;0.0020738;0.00716859
39;calc iter;100;0.648065;0.636511;0.658616
39;calc total;1;64.8288;64.8288;64.8288
39;total;1;73.7763;73.7763;73.7763
40;initialize;1;3.36602;3.36602;3.36602
40;async;100;0.00946755;0.00136636;0.0252881
40;inner;100;0.633851;0.624327;0.64016
40;wait;100;2.95893e-05;1.5328e-05;0.000141396
40;boundary;100;0.00467483;0.00219677;0.00735062
40;calc iter;100;0.648025;0.635647;0.659573
40;calc total;1;64.8288;64.8288;64.8288
40;total;1;73.7762;73.7762;73.7762
41;initialize;1;3.36598;3.36598;3.36598
41;async;100;0.0107753;0.00140777;0.0382982
41;inner;100;0.629857;0.619715;0.638613
41;wait;100;4.45078e-05;2.2701e-05;0.000262921
41;boundary;100;0.00730222;0.00430224;0.00878432
41;calc iter;100;0.647981;0.633265;0.6692
41;calc total;1;64.8288;64.8288;64.8288
41;total;1;73.7762;73.7762;73.7762
42;initialize;1;3.36608;3.36608;3.36608
42;async;100;0.00643945;0.000835782;0.0264551
42;inner;100;0.634044;0.62426;0.644939
42;wait;100;3.99671e-05;2.3261e-05;7.6528e-05
42;boundary;100;0.00740549;0.00293063;0.00863339
42;calc iter;100;0.647931;0.637476;0.663884
42;calc total;1;64.8288;64.8288;64.8288
42;total;1;73.7763;73.7763;73.7763
43;initialize;1;3.36605;3.36605;3.36605
43;async;100;0.010753;0.00141722;0.0414077
43;inner;100;0.629585;0.61804;0.639543
43;wait;100;4.91683e-05;2.6215e-05;0.000247089
43;boundary;100;0.00751552;0.00484848;0.00876614
43;calc iter;100;0.647904;0.634725;0.67363
43;calc total;1;64.8288;64.8288;64.8288
43;total;1;73.7763;73.7763;73.7763
44;initialize;1;3.36599;3.36599;3.36599
44;async;100;0.00643663;0.000921986;0.036875
44;inner;100;0.63637;0.625374;0.643609
44;wait;100;3.2568e-05;1.8389e-05;9.0675e-05
44;boundary;100;0.00512948;0.00344869;0.0076201
44;calc iter;100;0.64797;0.635547;0.674415
44;calc total;1;64.8288;64.8288;64.8288
44;total;1;73.7762;73.7762;73.7762
45;initialize;1;3.36607;3.36607;3.36607
45;async;100;0.00730313;0.00080245;0.0295829
45;inner;100;0.63598;0.625514;0.644663
45;wait;100;2.8249e-05;1.6987e-05;0.00010173
45;boundary;100;0.00465997;0.00303985;0.00687932
45;calc iter;100;0.647972;0.63703;0.660234
45;calc total;1;64.8288;64.8288;64.8288
45;total;1;73.7763;73.7763;73.7763
46;initialize;1;3.36601;3.36601;3.36601
46;async;100;0.0109697;0.00137364;0.0453146
46;inner;100;0.632639;0.623085;0.64354
46;wait;100;2.68499e-05;1.59e-05;0.000100264
46;boundary;100;0.00436113;0.00236926;0.00694225
46;calc iter;100;0.647998;0.635667;0.675838
46;calc total;1;64.8288;64.8288;64.8288
46;total;1;73.7762;73.7762;73.7762
47;initialize;1;3.36608;3.36608;3.36608
47;async;100;0.00919701;0.00104056;0.0442959
47;inner;100;0.634367;0.619382;0.642486
47;wait;100;2.7102e-05;1.6735e-05;0.000160938
47;boundary;100;0.00438532;0.00343194;0.00609454
47;calc iter;100;0.647978;0.635456;0.669448
47;calc total;1;64.8288;64.8288;64.8288
47;total;1;73.7763;73.7763;73.7763
49;initialize;1;3.3682;3.3682;3.3682
49;async;100;0.0142958;0.00157512;0.0405197
49;inner;100;0.630978;0.617568;0.641258
49;wait;100;2.28196e-05;1.4788e-05;7.4584e-05
49;boundary;100;0.0027603;0.00209187;0.00618831
49;calc iter;100;0.648059;0.629646;0.663641
49;calc total;1;64.8288;64.8288;64.8288
49;total;1;73.7782;73.7782;73.7782
50;initialize;1;3.36819;3.36819;3.36819
50;async;100;0.0222051;0.00146005;0.0335393
50;inner;100;0.623556;0.616394;0.636352
50;wait;100;2.04231e-05;1.4387e-05;0.000111672
50;boundary;100;0.00230192;0.00208627;0.0050579
50;calc iter;100;0.648085;0.639759;0.65933
50;calc total;1;64.8288;64.8288;64.8288
50;total;1;73.7782;73.7782;73.7782
51;initialize;1;3.36818;3.36818;3.36818
51;async;100;0.0234127;0.00147041;0.0368131
51;inner;100;0.62221;0.616193;0.639206
51;wait;100;2.03245e-05;1.4042e-05;0.000139909
51;boundary;100;0.0024981;0.00203809;0.00586093
51;calc iter;100;0.648143;0.639408;0.656459
51;calc total;1;64.8288;64.8288;64.8288
51;total;1;73.7782;73.7782;73.7782
52;initialize;1;3.36817;3.36817;3.36817
52;async;100;0.0191461;0.00139075;0.0321452
52;inner;100;0.625607;0.617695;0.636758
52;wait;100;2.73567e-05;1.4651e-05;0.00016749
52;boundary;100;0.00326855;0.00253264;0.00606041
52;calc iter;100;0.648051;0.629215;0.659778
52;calc total;1;64.8288;64.8288;64.8288
52;total;1;73.7782;73.7782;73.7782
53;initialize;1;3.36818;3.36818;3.36818
53;async;100;0.017468;0.00143279;0.0392193
53;inner;100;0.624458;0.611811;0.635691
53;wait;100;5.10003e-05;2.9879e-05;0.000222077
53;boundary;100;0.00601892;0.00429253;0.00817463
53;calc iter;100;0.647997;0.633093;0.667263
53;calc total;1;64.8288;64.8288;64.8288
53;total;1;73.7782;73.7782;73.7782
54;initialize;1;3.36816;3.36816;3.36816
54;async;100;0.0208909;0.00141529;0.0399726
54;inner;100;0.618888;0.607419;0.633773
54;wait;100;5.81068e-05;2.999e-05;0.000156263
54;boundary;100;0.00802952;0.00527238;0.00877392
54;calc iter;100;0.647868;0.630867;0.66228
54;calc total;1;64.8288;64.8288;64.8288
54;total;1;73.7782;73.7782;73.7782
55;initialize;1;3.36817;3.36817;3.36817
55;async;100;0.020853;0.00141098;0.0558166
55;inner;100;0.618874;0.604692;0.633288
55;wait;100;5.40059e-05;3.2905e-05;0.000183065
55;boundary;100;0.00810873;0.00551946;0.00872219
55;calc iter;100;0.647892;0.635071;0.681917
55;calc total;1;64.8288;64.8288;64.8288
55;total;1;73.7782;73.7782;73.7782
56;initialize;1;3.36816;3.36816;3.36816
56;async;100;0.0178234;0.00140462;0.0535937
56;inner;100;0.625067;0.615499;0.633197
56;wait;100;4.33755e-05;1.9319e-05;0.00024991
56;boundary;100;0.00505121;0.00331987;0.00658502
56;calc iter;100;0.647986;0.639424;0.672727
56;calc total;1;64.8288;64.8288;64.8288
56;total;1;73.7782;73.7782;73.7782
57;initialize;1;3.36817;3.36817;3.36817
57;async;100;0.0172963;0.00145645;0.0612735
57;inner;100;0.626104;0.604967;0.636029
57;wait;100;3.42911e-05;1.6738e-05;0.000119722
57;boundary;100;0.00456172;0.00241976;0.00587023
57;calc iter;100;0.647998;0.639188;0.668679
57;calc total;1;64.8288;64.8288;64.8288
57;total;1;73.7782;73.7782;73.7782
58;initialize;1;3.36817;3.36817;3.36817
58;async;100;0.0163931;0.00143545;0.0498327
58;inner;100;0.627537;0.617395;0.637172
58;wait;100;2.86091e-05;1.456e-05;9.6527e-05
58;boundary;100;0.00405364;0.00254234;0.00611062
58;calc iter;100;0.648014;0.638722;0.67199
58;calc total;1;64.8288;64.8288;64.8288
58;total;1;73.7782;73.7782;73.7782
59;initialize;1;3.36819;3.36819;3.36819
59;async;100;0.0132488;0.00141873;0.0378448
59;inner;100;0.630759;0.620989;0.640868
59;wait;100;2.75674e-05;1.5608e-05;0.000113767
59;boundary;100;0.00397171;0.00216634;0.00570038
59;calc iter;100;0.648008;0.638227;0.664426
59;calc total;1;64.8288;64.8288;64.8288
59;total;1;73.7782;73.7782;73.7782
60;initialize;1;3.36817;3.36817;3.36817
60;async;100;0.00560445;0.00127753;0.0330864
60;inner;100;0.638029;0.625521;0.645827
60;wait;100;3.83214e-05;2.2421e-05;8.9685e-05
60;boundary;100;0.00448385;0.00243693;0.00642863
60;calc iter;100;0.648157;0.636033;0.662963
60;calc total;1;64.8288;64.8288;64.8288
60;total;1;73.7782;73.7782;73.7782
61;initialize;1;3.3682;3.3682;3.3682
61;async;100;0.0118453;0.00142514;0.0182997
61;inner;100;0.632588;0.624593;0.654066
61;wait;100;2.70096e-05;1.7766e-05;0.000185808
61;boundary;100;0.00372472;0.00304811;0.00869823
61;calc iter;100;0.648187;0.632482;0.672711
61;calc total;1;64.8288;64.8288;64.8288
61;total;1;73.7782;73.7782;73.7782
72;initialize;1;3.36089;3.36089;3.36089
72;async;100;0.00415038;0.000989481;0.0236905
72;inner;100;0.638675;0.630022;0.646931
72;wait;100;4.18721e-05;2.4803e-05;6.9122e-05
72;boundary;100;0.00532887;0.00328931;0.00667977
72;calc iter;100;0.648197;0.64205;0.659606
72;calc total;1;64.8288;64.8288;64.8288
72;total;1;73.7711;73.7711;73.7711
62;initialize;1;3.36819;3.36819;3.36819
62;async;100;0.00990762;0.00146316;0.0243723
62;inner;100;0.632438;0.623779;0.64439
62;wait;100;3.36478e-05;1.7758e-05;0.000120055
62;boundary;100;0.00586486;0.0021328;0.00712624
62;calc iter;100;0.648247;0.641032;0.658135
62;calc total;1;64.8288;64.8288;64.8288
62;total;1;73.7782;73.7782;73.7782
63;initialize;1;3.36817;3.36817;3.36817
63;async;100;0.00326932;0.00144588;0.00497454
63;inner;100;0.638233;0.635297;0.648291
63;wait;100;4.3726e-05;2.042e-05;0.000139373
63;boundary;100;0.00673926;0.00215627;0.0071647
63;calc iter;100;0.648288;0.640881;0.655279
63;calc total;1;64.8288;64.8288;64.8288
63;total;1;73.7782;73.7782;73.7782
64;initialize;1;3.36818;3.36818;3.36818
64;async;100;0.0142854;0.00142426;0.0241351
64;inner;100;0.630106;0.622668;0.639769
64;wait;100;2.59663e-05;1.6972e-05;0.000170136
64;boundary;100;0.00378982;0.00226956;0.00586848
64;calc iter;100;0.648209;0.629667;0.660172
64;calc total;1;64.8288;64.8288;64.8288
64;total;1;73.7782;73.7782;73.7782
65;initialize;1;3.36819;3.36819;3.36819
65;async;100;0.00878617;0.00141103;0.0249472
65;inner;100;0.633668;0.624594;0.646072
65;wait;100;3.81328e-05;1.9624e-05;0.000110832
65;boundary;100;0.00565045;0.00420526;0.00826414
65;calc iter;100;0.648144;0.634944;0.659998
65;calc total;1;64.8288;64.8288;64.8288
65;total;1;73.7782;73.7782;73.7782
66;initialize;1;3.36818;3.36818;3.36818
66;async;100;0.0105215;0.00144691;0.0215466
66;inner;100;0.629632;0.619459;0.641634
66;wait;100;4.13862e-05;3.2073e-05;0.000157409
66;boundary;100;0.0078732;0.00457325;0.00862304
66;calc iter;100;0.64807;0.639297;0.65726
66;calc total;1;64.8288;64.8288;64.8288
66;total;1;73.7782;73.7782;73.7782
67;initialize;1;3.36817;3.36817;3.36817
67;async;100;0.012184;0.00141754;0.0383912
67;inner;100;0.627772;0.617688;0.637655
67;wait;100;4.4048e-05;2.3685e-05;0.000182808
67;boundary;100;0.0080558;0.0050453;0.00862538
67;calc iter;100;0.648058;0.641979;0.671292
67;calc total;1;64.8288;64.8288;64.8288
67;total;1;73.7782;73.7782;73.7782
68;initialize;1;3.3682;3.3682;3.3682
68;async;100;0.0066889;0.00128491;0.0461456
68;inner;100;0.637204;0.625125;0.645748
68;wait;100;3.1155e-05;1.953e-05;0.000117783
68;boundary;100;0.00423531;0.00300998;0.00664453
68;calc iter;100;0.64816;0.639087;0.675742
68;calc total;1;64.8288;64.8288;64.8288
68;total;1;73.7782;73.7782;73.7782
69;initialize;1;3.36822;3.36822;3.36822
69;async;100;0.00975607;0.00142917;0.0149569
69;inner;100;0.634034;0.62091;0.667805
69;wait;100;2.71477e-05;1.8337e-05;0.000100292
69;boundary;100;0.00435047;0.00330802;0.00722757
69;calc iter;100;0.648169;0.629218;0.687411
69;calc total;1;64.8288;64.8288;64.8288
69;total;1;73.7783;73.7783;73.7783
70;initialize;1;3.3682;3.3682;3.3682
70;async;100;0.00918289;0.0014536;0.0464314
70;inner;100;0.634337;0.622522;0.641955
70;wait;100;3.21573e-05;1.838e-05;0.000121662
70;boundary;100;0.00462746;0.00341361;0.00616338
70;calc iter;100;0.648181;0.637794;0.674005
70;calc total;1;64.8288;64.8288;64.8288
70;total;1;73.7782;73.7782;73.7782
71;initialize;1;3.3682;3.3682;3.3682
71;async;100;0.00784834;0.00145866;0.032993
71;inner;100;0.634113;0.624688;0.643329
71;wait;100;3.77456e-05;2.2848e-05;0.000130856
71;boundary;100;0.00613559;0.00392293;0.00700332
71;calc iter;100;0.648136;0.641108;0.665239
71;calc total;1;64.8288;64.8288;64.8288
71;total;1;73.7782;73.7782;73.7782
96;initialize;1;3.3267;3.3267;3.3267
96;async;100;0.013924;0.00138082;0.0449135
96;inner;100;0.630626;0.613402;0.639075
96;wait;100;2.87301e-05;1.4689e-05;9.2361e-05
96;boundary;100;0.00348601;0.00209664;0.00504683
96;calc iter;100;0.648066;0.639024;0.665038
96;calc total;1;64.8288;64.8288;64.8288
96;total;1;73.737;73.737;73.737
73;initialize;1;3.36099;3.36099;3.36099
73;async;100;0.00593569;0.00142658;0.0253744
73;inner;100;0.637914;0.627745;0.645217
73;wait;100;2.78001e-05;1.6355e-05;0.000138257
73;boundary;100;0.00434022;0.00340385;0.007302
73;calc iter;100;0.648218;0.638846;0.661875
73;calc total;1;64.8288;64.8288;64.8288
73;total;1;73.7711;73.7711;73.7711
144;initialize;1;3.37131;3.37131;3.37131
144;async;100;0.0185559;0.0014699;0.049516
144;inner;100;0.624581;0.60965;0.635344
144;wait;100;3.34137e-05;1.6325e-05;0.000233702
144;boundary;100;0.00470957;0.00310479;0.00870252
144;calc iter;100;0.647881;0.629839;0.679634
144;calc total;1;64.8288;64.8288;64.8288
144;total;1;73.7735;73.7735;73.7735
97;initialize;1;3.32678;3.32678;3.32678
97;async;100;0.0150651;0.00139901;0.0427468
97;inner;100;0.628301;0.613103;0.637024
97;wait;100;3.25279e-05;1.4574e-05;0.000115197
97;boundary;100;0.0046411;0.00220722;0.00725574
97;calc iter;100;0.648042;0.641059;0.659827
97;calc total;1;64.8288;64.8288;64.8288
97;total;1;73.737;73.737;73.737
74;initialize;1;3.36094;3.36094;3.36094
74;async;100;0.00393624;0.000974403;0.0116091
74;inner;100;0.640305;0.632253;0.647267
74;wait;100;2.17352e-05;1.431e-05;7.7043e-05
74;boundary;100;0.00397787;0.00219972;0.00649917
74;calc iter;100;0.648242;0.645268;0.652508
74;calc total;1;64.8288;64.8288;64.8288
74;total;1;73.7711;73.7711;73.7711
145;initialize;1;3.37163;3.37163;3.37163
145;async;100;0.0182305;0.0014301;0.0549239
145;inner;100;0.62611;0.608305;0.641112
145;wait;100;2.58903e-05;1.6224e-05;9.4096e-05
145;boundary;100;0.003565;0.00258722;0.00884161
145;calc iter;100;0.647933;0.638089;0.684944
145;calc total;1;64.8288;64.8288;64.8288
145;total;1;73.7737;73.7737;73.7737
98;initialize;1;3.32676;3.32676;3.32676
98;async;100;0.0141803;0.00141186;0.0388896
98;inner;100;0.628329;0.614612;0.636167
98;wait;100;3.48129e-05;2.3618e-05;0.000142163
98;boundary;100;0.00550209;0.00419862;0.00824211
98;calc iter;100;0.648047;0.630898;0.658782
98;calc total;1;64.8288;64.8288;64.8288
98;total;1;73.737;73.737;73.737
75;initialize;1;3.361;3.361;3.361
75;async;100;0.00837874;0.00139182;0.0156198
75;inner;100;0.635814;0.630183;0.644327
75;wait;100;2.21367e-05;1.5084e-05;0.00012572
75;boundary;100;0.00403814;0.00209095;0.00620567
75;calc iter;100;0.648254;0.644106;0.651553
75;calc total;1;64.8288;64.8288;64.8288
75;total;1;73.7711;73.7711;73.7711
146;initialize;1;3.37198;3.37198;3.37198
146;async;100;0.0153414;0.00138801;0.0478353
146;inner;100;0.628715;0.61635;0.641579
146;wait;100;3.36856e-05;1.9599e-05;9.3172e-05
146;boundary;100;0.00382513;0.00234833;0.00816774
146;calc iter;100;0.647917;0.636139;0.674718
146;calc total;1;64.8288;64.8288;64.8288
146;total;1;73.7741;73.7741;73.7741
99;initialize;1;3.32677;3.32677;3.32677
99;async;100;0.0135249;0.00202833;0.0299016
99;inner;100;0.630266;0.612965;0.637718
99;wait;100;3.12786e-05;1.8861e-05;0.000103988
99;boundary;100;0.00424738;0.00305057;0.00777295
99;calc iter;100;0.648071;0.623978;0.663704
99;calc total;1;64.8288;64.8288;64.8288
99;total;1;73.737;73.737;73.737
76;initialize;1;3.36094;3.36094;3.36094
76;async;100;0.00614451;0.000894522;0.0110669
76;inner;100;0.637716;0.630032;0.6456
76;wait;100;3.15005e-05;1.8236e-05;0.000103362
76;boundary;100;0.00432893;0.00333544;0.00735907
76;calc iter;100;0.648222;0.644085;0.652236
76;calc total;1;64.8288;64.8288;64.8288
76;total;1;73.7711;73.7711;73.7711
147;initialize;1;3.37156;3.37156;3.37156
147;async;100;0.0136425;0.000768906;0.0472213
147;inner;100;0.6297;0.61819;0.641335
147;wait;100;2.61817e-05;1.5674e-05;9.3536e-05
147;boundary;100;0.00451339;0.00311841;0.00870266
147;calc iter;100;0.647884;0.634798;0.670933
147;calc total;1;64.8288;64.8288;64.8288
147;total;1;73.7737;73.7737;73.7737
100;initialize;1;3.32675;3.32675;3.32675
100;async;100;0.0135171;0.0015469;0.0309626
100;inner;100;0.628469;0.612181;0.638059
100;wait;100;4.74219e-05;2.1977e-05;0.000193677
100;boundary;100;0.00600533;0.00293704;0.00881234
100;calc iter;100;0.648041;0.631255;0.662224
100;calc total;1;64.8288;64.8288;64.8288
77;initialize;1;3.36095;3.36095;3.36095
77;async;100;0.00836906;0.00139151;0.0174269
77;inner;100;0.632176;0.62304;0.641282
77;wait;100;4.7455e-05;3.0442e-05;0.000259419
77;boundary;100;0.007562;0.00586759;0.0085605
77;calc iter;100;0.648157;0.643422;0.658143
77;calc total;1;64.8288;64.8288;64.8288
77;total;1;73.7711;73.7711;73.7711
148;initialize;1;3.37232;3.37232;3.37232
148;async;100;0.0125376;0.000772753;0.0593224
148;inner;100;0.629295;0.614204;0.653382
148;wait;100;3.87632e-05;2.4651e-05;9.6007e-05
148;boundary;100;0.00595225;0.00312405;0.00868198
148;calc iter;100;0.647825;0.631787;0.679381
148;calc total;1;64.8288;64.8288;64.8288
148;total;1;73.7745;73.7745;73.7745
100;total;1;73.737;73.737;73.737
78;initialize;1;3.36094;3.36094;3.36094
78;async;100;0.00499678;0.000788227;0.0232437
78;inner;100;0.636207;0.624421;0.64647
78;wait;100;4.79574e-05;2.3289e-05;8.5262e-05
78;boundary;100;0.00688603;0.00322777;0.00867858
78;calc iter;100;0.64814;0.635562;0.66432
78;calc total;1;64.8288;64.8288;64.8288
78;total;1;73.7711;73.7711;73.7711
149;initialize;1;3.37155;3.37155;3.37155
149;async;100;0.019038;0.00142621;0.0639893
149;inner;100;0.621177;0.609203;0.639283
149;wait;100;5.06343e-05;2.7366e-05;0.000225443
149;boundary;100;0.00759514;0.00421574;0.00858076
149;calc iter;100;0.647862;0.629408;0.678985
149;calc total;1;64.8288;64.8288;64.8288
149;total;1;73.7737;73.7737;73.7737
101;initialize;1;3.32671;3.32671;3.32671
101;async;100;0.0184149;0.00133469;0.0533964
101;inner;100;0.62102;0.602474;0.634033
101;wait;100;5.41362e-05;3.794e-05;0.00027792
101;boundary;100;0.00846879;0.00570153;0.00891798
101;calc iter;100;0.64796;0.628143;0.679462
101;calc total;1;64.8288;64.8288;64.8288
101;total;1;73.737;73.737;73.737
79;initialize;1;3.36099;3.36099;3.36099
79;async;100;0.00717021;0.0013634;0.03591
79;inner;100;0.634495;0.62109;0.643181
79;wait;100;4.01997e-05;2.1418e-05;0.000155629
79;boundary;100;0.00645448;0.00411021;0.00856849
79;calc iter;100;0.648161;0.634133;0.670049
79;calc total;1;64.8288;64.8288;64.8288
79;total;1;73.7711;73.7711;73.7711
150;initialize;1;3.37157;3.37157;3.37157
150;async;100;0.0220437;0.00144639;0.0927918
150;inner;100;0.617882;0.608031;0.64025
150;wait;100;4.8016e-05;2.1968e-05;0.000234311
150;boundary;100;0.00795886;0.00385632;0.00899607
150;calc iter;100;0.647935;0.617636;0.714844
150;calc total;1;64.8288;64.8288;64.8288
150;total;1;73.7737;73.7737;73.7737
102;initialize;1;3.32675;3.32675;3.32675
102;async;100;0.0141894;0.000736723;0.0602765
102;inner;100;0.62769;0.610095;0.635876
102;wait;100;4.44676e-05;2.1201e-05;0.00015523
102;boundary;100;0.00610722;0.00341707;0.0079679
102;calc iter;100;0.648033;0.629111;0.680965
102;calc total;1;64.8288;64.8288;64.8288
102;total;1;73.737;73.737;73.737
80;initialize;1;3.36093;3.36093;3.36093
80;async;100;0.00661626;0.000991782;0.0333025
80;inner;100;0.637283;0.627233;0.645832
80;wait;100;3.1511e-05;1.6308e-05;0.00013405
80;boundary;100;0.0042886;0.00321145;0.00738377
80;calc iter;100;0.648221;0.636851;0.667206
80;calc total;1;64.8288;64.8288;64.8288
80;total;1;73.7711;73.7711;73.7711
151;initialize;1;3.3721;3.3721;3.3721
151;async;100;0.0165919;0.00138962;0.0734243
151;inner;100;0.62486;0.607804;0.640174
151;wait;100;4.71456e-05;1.7386e-05;0.000153244
151;boundary;100;0.00647906;0.0020995;0.00808661
151;calc iter;100;0.64798;0.632513;0.687601
151;calc total;1;64.8288;64.8288;64.8288
151;total;1;73.7742;73.7742;73.7742
103;initialize;1;3.32674;3.32674;3.32674
103;async;100;0.0160417;0.00133738;0.0660226
103;inner;100;0.626808;0.600226;0.635489
103;wait;100;3.65515e-05;2.0311e-05;0.000240975
103;boundary;100;0.00516148;0.00344755;0.00874666
103;calc iter;100;0.64805;0.627538;0.693056
103;calc total;1;64.8288;64.8288;64.8288
103;total;1;73.737;73.737;73.737
81;initialize;1;3.361;3.361;3.361
81;async;100;0.00614338;0.000982677;0.0331951
81;inner;100;0.638369;0.629004;0.645896
81;wait;100;2.22985e-05;1.3747e-05;8.5658e-05
81;boundary;100;0.0037015;0.00240793;0.00624216
81;calc iter;100;0.648238;0.637565;0.667868
81;calc total;1;64.8288;64.8288;64.8288
81;total;1;73.7711;73.7711;73.7711
152;initialize;1;3.37162;3.37162;3.37162
152;async;100;0.0103376;0.00148215;0.074075
152;inner;100;0.632852;0.614441;0.644688
152;wait;100;3.72192e-05;1.9268e-05;9.3403e-05
152;boundary;100;0.00482852;0.00207213;0.00596789
152;calc iter;100;0.648057;0.634249;0.69421
152;calc total;1;64.8288;64.8288;64.8288
152;total;1;73.7737;73.7737;73.7737
104;initialize;1;3.32671;3.32671;3.32671
104;async;100;0.0145964;0.00134734;0.0508696
104;inner;100;0.63049;0.615268;0.638733
104;wait;100;2.50333e-05;1.5077e-05;9.7165e-05
104;boundary;100;0.00299083;0.00209311;0.00719149
104;calc iter;100;0.648104;0.636463;0.673357
104;calc total;1;64.8288;64.8288;64.8288
104;total;1;73.737;73.737;73.737
82;initialize;1;3.36097;3.36097;3.36097
82;async;100;0.00903233;0.00137669;0.0333888
82;inner;100;0.635406;0.625097;0.643141
82;wait;100;2.44147e-05;1.6037e-05;0.00016757
82;boundary;100;0.00377829;0.00221702;0.00694553
82;calc iter;100;0.648243;0.644251;0.664346
82;calc total;1;64.8288;64.8288;64.8288
82;total;1;73.7711;73.7711;73.7711
153;initialize;1;3.37192;3.37192;3.37192
153;async;100;0.0148052;0.00139739;0.0788912
153;inner;100;0.627586;0.611062;0.640738
153;wait;100;3.5423e-05;1.4114e-05;0.000124158
153;boundary;100;0.00555385;0.00211823;0.00864775
153;calc iter;100;0.647983;0.631084;0.69732
153;calc total;1;64.8288;64.8288;64.8288
153;total;1;73.7741;73.7741;73.7741
105;initialize;1;3.32677;3.32677;3.32677
105;async;100;0.0148716;0.00134176;0.0466759
105;inner;100;0.630916;0.615143;0.639661
105;wait;100;2.35668e-05;1.4966e-05;0.000115649
105;boundary;100;0.00231307;0.00206921;0.00514899
105;calc iter;100;0.648125;0.641007;0.665217
105;calc total;1;64.8288;64.8288;64.8288
105;total;1;73.737;73.737;73.737
83;initialize;1;3.36092;3.36092;3.36092
83;async;100;0.00601619;0.00142261;0.0360781
83;inner;100;0.636592;0.623424;0.643732
83;wait;100;3.59364e-05;1.7859e-05;0.000163245
83;boundary;100;0.00556047;0.00401266;0.00661876
83;calc iter;100;0.648206;0.640739;0.668071
83;calc total;1;64.8288;64.8288;64.8288
83;total;1;73.771;73.771;73.771
154;initialize;1;3.37236;3.37236;3.37236
154;async;100;0.0144713;0.00146592;0.0545461
154;inner;100;0.628857;0.617716;0.640443
154;wait;100;3.68752e-05;2.272e-05;0.000113137
154;boundary;100;0.00459582;0.00301294;0.00735222
154;calc iter;100;0.647962;0.63997;0.676556
154;calc total;1;64.8288;64.8288;64.8288
154;total;1;73.7745;73.7745;73.7745
106;initialize;1;3.32677;3.32677;3.32677
106;async;100;0.0161333;0.00136731;0.0467827
106;inner;100;0.629759;0.611582;0.640214
106;wait;100;2.16997e-05;1.6589e-05;9.6099e-05
106;boundary;100;0.00222906;0.0020488;0.00478173
106;calc iter;100;0.648144;0.64278;0.665855
106;calc total;1;64.8288;64.8288;64.8288
106;total;1;73.737;73.737;73.737
84;initialize;1;3.36098;3.36098;3.36098
84;async;100;0.0046581;0.00140835;0.0404854
84;inner;100;0.638123;0.626298;0.652245
84;wait;100;4.60876e-05;2.3792e-05;0.000134779
84;boundary;100;0.00537307;0.00373168;0.00716055
84;calc iter;100;0.648202;0.638428;0.673993
84;calc total;1;64.8288;64.8288;64.8288
84;total;1;73.7711;73.7711;73.7711
155;initialize;1;3.3721;3.3721;3.3721
155;async;100;0.0149371;0.00146218;0.0519249
155;inner;100;0.628752;0.614691;0.640382
155;wait;100;2.7274e-05;1.6725e-05;0.000137961
155;boundary;100;0.00422987;0.00342275;0.00745267
155;calc iter;100;0.647947;0.633453;0.680758
155;calc total;1;64.8288;64.8288;64.8288
155;total;1;73.7742;73.7742;73.7742
107;initialize;1;3.32676;3.32676;3.32676
107;async;100;0.0142183;0.00143303;0.0348171
107;inner;100;0.629969;0.610529;0.645073
107;wait;100;2.92163e-05;1.6569e-05;0.000191548
107;boundary;100;0.00386481;0.00321103;0.00662868
107;calc iter;100;0.648083;0.632135;0.665236
107;calc total;1;64.8288;64.8288;64.8288
107;total;1;73.737;73.737;73.737
85;initialize;1;3.36096;3.36096;3.36096
85;async;100;0.00345645;0.000913888;0.0268868
85;inner;100;0.639108;0.629825;0.645994
85;wait;100;3.93153e-05;2.1938e-05;8.6716e-05
85;boundary;100;0.00558377;0.0034843;0.00727208
85;calc iter;100;0.648189;0.638444;0.66507
85;calc total;1;64.8288;64.8288;64.8288
85;total;1;73.7711;73.7711;73.7711
156;initialize;1;3.37158;3.37158;3.37158
156;async;100;0.00897533;0.00149267;0.0386873
156;inner;100;0.634675;0.620761;0.645818
156;wait;100;3.20366e-05;1.7152e-05;8.4643e-05
156;boundary;100;0.00413105;0.00328347;0.00627185
156;calc iter;100;0.647816;0.637304;0.663312
156;calc total;1;64.8288;64.8288;64.8288
156;total;1;73.7737;73.7737;73.7737
108;initialize;1;3.32676;3.32676;3.32676
108;async;100;0.00421245;0.00138622;0.0155775
108;inner;100;0.638928;0.633389;0.648212
108;wait;100;2.55578e-05;1.6899e-05;8.5266e-05
108;boundary;100;0.00489339;0.00333378;0.00617672
108;calc iter;100;0.648062;0.642977;0.653544
108;calc total;1;64.8288;64.8288;64.8288
108;total;1;73.737;73.737;73.737
86;initialize;1;3.36093;3.36093;3.36093
86;async;100;0.00636518;0.00141073;0.0212366
86;inner;100;0.636354;0.626753;0.643
86;wait;100;3.86663e-05;2.2264e-05;0.000248999
86;boundary;100;0.00542968;0.00416668;0.00790948
86;calc iter;100;0.648189;0.639851;0.655547
86;calc total;1;64.8288;64.8288;64.8288
86;total;1;73.7711;73.7711;73.7711
157;initialize;1;3.37236;3.37236;3.37236
157;async;100;0.0119767;0.00140148;0.0377198
157;inner;100;0.631975;0.62098;0.644392
157;wait;100;2.7666e-05;1.6044e-05;0.000104486
157;boundary;100;0.00385786;0.00312329;0.00720228
157;calc iter;100;0.647839;0.630896;0.670324
157;calc total;1;64.8288;64.8288;64.8288
157;total;1;73.7745;73.7745;73.7745
109;initialize;1;3.32676;3.32676;3.32676
109;async;100;0.00667766;0.00139086;0.0171704
109;inner;100;0.63638;0.630473;0.646504
109;wait;100;2.98012e-05;1.6411e-05;8.7788e-05
109;boundary;100;0.00494396;0.00336246;0.00683284
109;calc iter;100;0.648033;0.641197;0.655357
87;initialize;1;3.36095;3.36095;3.36095
87;async;100;0.00473667;0.00111781;0.0110345
87;inner;100;0.639061;0.628577;0.648842
87;wait;100;3.10748e-05;2.0296e-05;0.000114134
87;boundary;100;0.00438645;0.00355665;0.007343
87;calc iter;100;0.648216;0.636551;0.657331
87;calc total;1;64.8288;64.8288;64.8288
87;total;1;73.7711;73.7711;73.7711
158;initialize;1;3.37241;3.37241;3.37241
158;async;100;0.0112639;0.00137572;0.0343438
158;inner;100;0.632271;0.618012;0.659305
158;wait;100;3.0396e-05;1.8932e-05;0.000101347
158;boundary;100;0.00426883;0.00280103;0.0087896
158;calc iter;100;0.647835;0.628723;0.673633
158;calc total;1;64.8288;64.8288;64.8288
158;total;1;73.7745;73.7745;73.7745
109;calc total;1;64.8288;64.8288;64.8288
109;total;1;73.737;73.737;73.737
88;initialize;1;3.36091;3.36091;3.36091
88;async;100;0.00491058;0.000957506;0.0125643
88;inner;100;0.637032;0.628038;0.645186
88;wait;100;4.12891e-05;2.5856e-05;0.000108862
88;boundary;100;0.00618323;0.00361534;0.00858384
88;calc iter;100;0.648169;0.639896;0.659378
88;calc total;1;64.8288;64.8288;64.8288
88;total;1;73.771;73.771;73.771
159;initialize;1;3.37159;3.37159;3.37159
159;async;100;0.0100219;0.000715267;0.0450857
159;inner;100;0.63328;0.617315;0.646019
159;wait;100;3.01365e-05;1.8098e-05;9.785e-05
159;boundary;100;0.00447378;0.00321084;0.00870629
159;calc iter;100;0.647807;0.627376;0.684075
159;calc total;1;64.8288;64.8288;64.8288
159;total;1;73.7737;73.7737;73.7737
110;initialize;1;3.32677;3.32677;3.32677
110;async;100;0.0083885;0.00208381;0.0195342
110;inner;100;0.634112;0.627798;0.642598
110;wait;100;3.17754e-05;1.8405e-05;0.000133577
110;boundary;100;0.00547826;0.00423366;0.00867434
110;calc iter;100;0.648012;0.638464;0.652416
110;calc total;1;64.8288;64.8288;64.8288
110;total;1;73.737;73.737;73.737
89;initialize;1;3.36093;3.36093;3.36093
89;async;100;0.00665063;0.00141063;0.0280108
89;inner;100;0.633496;0.624006;0.643213
89;wait;100;4.8751e-05;3.1024e-05;0.000175939
89;boundary;100;0.00792909;0.00450959;0.00874788
89;calc iter;100;0.648126;0.640968;0.668287
89;calc total;1;64.8288;64.8288;64.8288
89;total;1;73.771;73.771;73.771
160;initialize;1;3.37237;3.37237;3.37237
160;async;100;0.0107109;0.000919885;0.0466798
160;inner;100;0.630773;0.618877;0.643075
160;wait;100;3.92896e-05;2.139e-05;0.000140119
160;boundary;100;0.00618369;0.00308646;0.00890538
160;calc iter;100;0.647709;0.627502;0.678383
160;calc total;1;64.8288;64.8288;64.8288
160;total;1;73.7745;73.7745;73.7745
111;initialize;1;3.32678;3.32678;3.32678
111;async;100;0.00603582;0.000998821;0.0247905
111;inner;100;0.6369;0.626083;0.645482
111;wait;100;3.11342e-05;1.9617e-05;0.000113548
111;boundary;100;0.00508144;0.00336429;0.00876278
111;calc iter;100;0.64805;0.636787;0.665856
111;calc total;1;64.8288;64.8288;64.8288
111;total;1;73.737;73.737;73.737
90;initialize;1;3.36093;3.36093;3.36093
90;async;100;0.00529335;0.00115478;0.0315243
90;inner;100;0.636984;0.620907;0.643759
90;wait;100;4.28976e-05;2.2888e-05;0.000125473
90;boundary;100;0.00584155;0.00418218;0.00854924
90;calc iter;100;0.648164;0.631096;0.671359
90;calc total;1;64.8288;64.8288;64.8288
90;total;1;73.771;73.771;73.771
161;initialize;1;3.37157;3.37157;3.37157
161;async;100;0.0119693;0.000725821;0.0440542
161;inner;100;0.628564;0.619692;0.644063
161;wait;100;4.49319e-05;2.3891e-05;0.000126879
161;boundary;100;0.00722527;0.00370808;0.00854242
161;calc iter;100;0.647805;0.633762;0.673461
161;calc total;1;64.8288;64.8288;64.8288
161;total;1;73.7737;73.7737;73.7737
112;initialize;1;3.32675;3.32675;3.32675
112;async;100;0.00693964;0.00140895;0.0275821
112;inner;100;0.634549;0.628732;0.644248
112;wait;100;4.17146e-05;2.7773e-05;0.000121072
112;boundary;100;0.0064773;0.00370798;0.00798282
112;calc iter;100;0.64801;0.638528;0.6631
112;calc total;1;64.8288;64.8288;64.8288
112;total;1;73.737;73.737;73.737
91;initialize;1;3.36091;3.36091;3.36091
91;async;100;0.0059343;0.000700042;0.0357068
113;initialize;1;3.32673;3.32673;3.32673
113;async;100;0.00752464;0.00131459;0.049997
113;inner;100;0.632835;0.623751;0.643019
113;wait;100;4.74948e-05;2.5991e-05;0.000216613
113;boundary;100;0.00758328;0.0037143;0.00871384
113;calc iter;100;0.647992;0.638014;0.683367
113;calc total;1;64.8288;64.8288;64.8288
113;total;1;73.737;73.737;73.737
91;inner;100;0.637884;0.623772;0.646615
91;wait;100;3.2102e-05;1.8958e-05;0.000126039
91;boundary;100;0.00436973;0.00319453;0.00852892
91;calc iter;100;0.648222;0.634558;0.674283
91;calc total;1;64.8288;64.8288;64.8288
114;initialize;1;3.32676;3.32676;3.32676
114;async;100;0.00773806;0.00099464;0.0582556
114;inner;100;0.633115;0.621314;0.64401
114;wait;100;4.57242e-05;2.3243e-05;0.000147087
114;boundary;100;0.00714575;0.00425668;0.00874347
114;calc iter;100;0.648047;0.636604;0.686766
114;calc total;1;64.8288;64.8288;64.8288
114;total;1;73.737;73.737;73.737
91;total;1;73.771;73.771;73.771
115;initialize;1;3.32488;3.32488;3.32488
115;async;100;0.00911274;0.00136344;0.0591771
115;inner;100;0.63243;0.622035;0.640424
115;wait;100;4.05684e-05;1.8918e-05;0.000181488
115;boundary;100;0.00648478;0.00278878;0.00830441
115;calc iter;100;0.64807;0.635902;0.68925
115;calc total;1;64.8288;64.8288;64.8288
115;total;1;73.7351;73.7351;73.7351
92;initialize;1;3.3609;3.3609;3.3609
92;async;100;0.00496679;0.00142648;0.0344757
92;inner;100;0.638844;0.625664;0.645608
92;wait;100;2.52286e-05;1.5959e-05;8.9697e-05
92;boundary;100;0.00440665;0.00255474;0.00758061
92;calc iter;100;0.648244;0.639048;0.672825
92;calc total;1;64.8288;64.8288;64.8288
92;total;1;73.771;73.771;73.771
116;initialize;1;3.32679;3.32679;3.32679
116;async;100;0.00450769;0.00139832;0.0494384
116;inner;100;0.638481;0.628856;0.647175
116;wait;100;3.27854e-05;1.9571e-05;8.644e-05
116;boundary;100;0.00509206;0.00208783;0.00863525
116;calc iter;100;0.648115;0.641081;0.687471
116;calc total;1;64.8288;64.8288;64.8288
116;total;1;73.737;73.737;73.737
93;initialize;1;3.36096;3.36096;3.36096
93;async;100;0.00492245;0.00144077;0.0340049
93;inner;100;0.638586;0.629787;0.646408
93;wait;100;2.3439e-05;1.4877e-05;0.000101548
93;boundary;100;0.0047286;0.00210776;0.00655855
93;calc iter;100;0.648262;0.643394;0.672099
93;calc total;1;64.8288;64.8288;64.8288
93;total;1;73.7711;73.7711;73.7711
117;initialize;1;3.32677;3.32677;3.32677
117;async;100;0.00590693;0.00139221;0.0230746
117;inner;100;0.637423;0.628789;0.645444
117;wait;100;2.83284e-05;1.7494e-05;0.000105686
117;boundary;100;0.00472431;0.00212421;0.0064821
117;calc iter;100;0.648084;0.640878;0.663385
117;calc total;1;64.8288;64.8288;64.8288
117;total;1;73.737;73.737;73.737
94;initialize;1;3.36094;3.36094;3.36094
94;async;100;0.0034898;0.00138086;0.0321318
94;inner;100;0.639589;0.629807;0.648781
94;wait;100;2.77299e-05;1.922e-05;0.000136097
94;boundary;100;0.00517092;0.00208778;0.00697066
94;calc iter;100;0.64828;0.642746;0.668964
94;calc total;1;64.8288;64.8288;64.8288
94;total;1;73.7711;73.7711;73.7711
118;initialize;1;3.32677;3.32677;3.32677
118;async;100;0.00736666;0.00138007;0.0203021
118;inner;100;0.636103;0.628588;0.644463
118;wait;100;2.97215e-05;1.9425e-05;0.000118559
118;boundary;100;0.00456752;0.0029485;0.00615778
118;calc iter;100;0.648069;0.64111;0.654073
118;calc total;1;64.8288;64.8288;64.8288
118;total;1;73.737;73.737;73.737
95;initialize;1;3.36096;3.36096;3.36096
95;async;100;0.00720407;0.00140076;0.0155957
95;inner;100;0.636714;0.628104;0.663859
95;wait;100;3.15401e-05;2.0158e-05;0.00019244
95;boundary;100;0.00428319;0.00300256;0.0119244
95;calc iter;100;0.648235;0.637349;0.68163
95;calc total;1;64.8288;64.8288;64.8288
95;total;1;73.7711;73.7711;73.7711
119;initialize;1;3.32678;3.32678;3.32678
119;async;100;0.00631241;0.00137548;0.0239025
119;inner;100;0.637082;0.626919;0.644724
119;wait;100;2.59375e-05;1.6767e-05;0.000119703
119;boundary;100;0.00463118;0.00333517;0.00625193
119;calc iter;100;0.648054;0.638878;0.657102
119;calc total;1;64.8288;64.8288;64.8288
119;total;1;73.737;73.737;73.737
120;initialize;1;3.35837;3.35837;3.35837
120;async;100;0.00546192;0.00141267;0.0201932
120;inner;100;0.637245;0.628955;0.645875
120;wait;100;3.06233e-05;1.7058e-05;9.4953e-05
120;boundary;100;0.00527921;0.00346614;0.0071694
120;calc iter;100;0.648019;0.639285;0.656011
120;calc total;1;64.8288;64.8288;64.8288
120;total;1;73.7683;73.7683;73.7683
121;initialize;1;3.35844;3.35844;3.35844
121;async;100;0.00578621;0.00140426;0.0216623
121;inner;100;0.636461;0.625663;0.647445
121;wait;100;3.20222e-05;1.7007e-05;8.1852e-05
121;boundary;100;0.00574583;0.00325632;0.00798451
121;calc iter;100;0.648027;0.639106;0.661341
121;calc total;1;64.8288;64.8288;64.8288
121;total;1;73.7683;73.7683;73.7683
122;initialize;1;3.35843;3.35843;3.35843
122;async;100;0.0066912;0.00141721;0.0249263
122;inner;100;0.635973;0.625185;0.645785
122;wait;100;3.08204e-05;1.7124e-05;0.000155906
122;boundary;100;0.00528805;0.00346093;0.00858906
122;calc iter;100;0.647985;0.636635;0.664783
122;calc total;1;64.8288;64.8288;64.8288
122;total;1;73.7683;73.7683;73.7683
123;initialize;1;3.35845;3.35845;3.35845
123;async;100;0.00464705;0.00125982;0.0218065
123;inner;100;0.63802;0.628116;0.646498
123;wait;100;3.26062e-05;1.8302e-05;8.3279e-05
123;boundary;100;0.00530152;0.00329571;0.00804191
123;calc iter;100;0.648003;0.639825;0.659519
123;calc total;1;64.8288;64.8288;64.8288
123;total;1;73.7683;73.7683;73.7683
124;initialize;1;3.35838;3.35838;3.35838
124;async;100;0.00606892;0.00144995;0.0436472
124;inner;100;0.635813;0.624895;0.644699
124;wait;100;3.98065e-05;2.2701e-05;0.000130948
124;boundary;100;0.00605691;0.00402166;0.00765941
124;calc iter;100;0.64798;0.639139;0.674251
124;calc total;1;64.8288;64.8288;64.8288
124;total;1;73.7683;73.7683;73.7683
125;initialize;1;3.35843;3.35843;3.35843
125;async;100;0.00773664;0.00100159;0.0583406
125;inner;100;0.632904;0.617852;0.644187
125;wait;100;4.3542e-05;2.1432e-05;0.000181507
125;boundary;100;0.00734011;0.0043898;0.00876517
125;calc iter;100;0.648026;0.631789;0.682809
125;calc total;1;64.8288;64.8288;64.8288
125;total;1;73.7683;73.7683;73.7683
126;initialize;1;3.35839;3.35839;3.35839
126;async;100;0.00829144;0.00140678;0.0676036
126;inner;100;0.632148;0.618066;0.643298
126;wait;100;4.63293e-05;2.0843e-05;0.000207394
126;boundary;100;0.007567;0.00331316;0.00871359
126;calc iter;100;0.648055;0.627784;0.6939
126;calc total;1;64.8288;64.8288;64.8288
126;total;1;73.7683;73.7683;73.7683
127;initialize;1;3.35838;3.35838;3.35838
127;async;100;0.00637487;0.00118234;0.0650365
127;inner;100;0.635189;0.617365;0.644799
127;wait;100;3.86018e-05;1.8444e-05;0.000147297
127;boundary;100;0.00648039;0.00211953;0.0076144
127;calc iter;100;0.648085;0.636666;0.689581
127;calc total;1;64.8288;64.8288;64.8288
127;total;1;73.7682;73.7682;73.7682
128;initialize;1;3.35841;3.35841;3.35841
128;async;100;0.0060649;0.00146781;0.0677282
128;inner;100;0.636451;0.623593;0.645871
128;wait;100;3.19767e-05;1.4401e-05;0.000105593
128;boundary;100;0.00556313;0.00206603;0.00785218
128;calc iter;100;0.648113;0.633782;0.698184
128;calc total;1;64.8288;64.8288;64.8288
128;total;1;73.7683;73.7683;73.7683
129;initialize;1;3.35842;3.35842;3.35842
129;async;100;0.00525897;0.00108656;0.0566307
129;inner;100;0.637558;0.622538;0.646141
129;wait;100;3.54492e-05;1.8749e-05;9.5639e-05
129;boundary;100;0.00523517;0.00214843;0.00863135
129;calc iter;100;0.648089;0.637222;0.693902
129;calc total;1;64.8288;64.8288;64.8288
129;total;1;73.7683;73.7683;73.7683
130;initialize;1;3.3584;3.3584;3.3584
130;async;100;0.00584449;0.00143688;0.0296713
130;inner;100;0.637128;0.627839;0.646068
130;wait;100;3.00121e-05;1.6349e-05;9.8473e-05
130;boundary;100;0.00506018;0.0032267;0.00719911
130;calc iter;100;0.648064;0.636941;0.668397
130;calc total;1;64.8288;64.8288;64.8288
130;total;1;73.7682;73.7682;73.7682
131;initialize;1;3.35843;3.35843;3.35843
131;async;100;0.00606185;0.00145878;0.023678
131;inner;100;0.63696;0.625174;0.646253
131;wait;100;3.1349e-05;1.4652e-05;0.000104005
131;boundary;100;0.00498196;0.00329801;0.00744046
131;calc iter;100;0.648037;0.641671;0.664724
131;calc total;1;64.8288;64.8288;64.8288
131;total;1;73.7682;73.7682;73.7682
132;initialize;1;3.3584;3.3584;3.3584
132;async;100;0.00908238;0.00140638;0.0284065
132;inner;100;0.63341;0.623356;0.644188
132;wait;100;3.58945e-05;1.9432e-05;0.000156074
132;boundary;100;0.00549144;0.00389327;0.00876725
132;calc iter;100;0.648021;0.630855;0.668444
132;calc total;1;64.8288;64.8288;64.8288
132;total;1;73.7683;73.7683;73.7683
133;initialize;1;3.35837;3.35837;3.35837
133;async;100;0.00360502;0.00141889;0.0301739
133;inner;100;0.638081;0.629177;0.649935
133;wait;100;3.67594e-05;1.9115e-05;0.000137951
133;boundary;100;0.00632333;0.00314577;0.00879807
133;calc iter;100;0.648048;0.639692;0.674609
133;calc total;1;64.8288;64.8288;64.8288
133;total;1;73.7682;73.7682;73.7682
134;initialize;1;3.3584;3.3584;3.3584
134;async;100;0.00631307;0.00139857;0.0341182
134;inner;100;0.636044;0.626382;0.646975
134;wait;100;3.33327e-05;2.0541e-05;0.000107879
134;boundary;100;0.00563247;0.00367963;0.00760838
134;calc iter;100;0.648025;0.638744;0.672421
134;calc total;1;64.8288;64.8288;64.8288
134;total;1;73.7682;73.7682;73.7682
135;initialize;1;3.35838;3.35838;3.35838
135;async;100;0.00654015;0.00111866;0.0391623
135;inner;100;0.635697;0.62568;0.646475
135;wait;100;4.01792e-05;2.5667e-05;0.000129932
135;boundary;100;0.00569811;0.00380113;0.00844595
135;calc iter;100;0.647977;0.639818;0.672056
135;calc total;1;64.8288;64.8288;64.8288
135;total;1;73.7682;73.7682;73.7682
136;initialize;1;3.35842;3.35842;3.35842
136;async;100;0.00917014;0.0013883;0.0646297
136;inner;100;0.632424;0.617497;0.643734
136;wait;100;3.79542e-05;2.2082e-05;0.000141306
136;boundary;100;0.00629095;0.00502769;0.00875029
136;calc iter;100;0.647925;0.632593;0.694375
136;calc total;1;64.8288;64.8288;64.8288
136;total;1;73.7682;73.7682;73.7682
137;initialize;1;3.3584;3.3584;3.3584
137;async;100;0.012541;0.00139461;0.0950862
137;inner;100;0.627717;0.612124;0.640423
137;wait;100;5.34564e-05;3.1024e-05;0.000174596
137;boundary;100;0.00769957;0.00536586;0.00871938
137;calc iter;100;0.648013;0.630934;0.713776
137;calc total;1;64.8288;64.8288;64.8288
137;total;1;73.7682;73.7682;73.7682
138;initialize;1;3.35843;3.35843;3.35843
138;async;100;0.0115398;0.00137812;0.023376
138;inner;100;0.628535;0.612532;0.693103
138;wait;100;4.85126e-05;2.0955e-05;0.000259059
138;boundary;100;0.00793235;0.00362137;0.0087728
138;calc iter;100;0.648058;0.622261;0.723606
138;calc total;1;64.8288;64.8288;64.8288
138;total;1;73.7683;73.7683;73.7683
139;initialize;1;3.35841;3.35841;3.35841
139;async;100;0.00908737;0.00137221;0.0701256
139;inner;100;0.632099;0.622073;0.652207
139;wait;100;4.38065e-05;1.6427e-05;0.000229645
139;boundary;100;0.00686102;0.002102;0.00761569
139;calc iter;100;0.648093;0.631832;0.710852
139;calc total;1;64.8288;64.8288;64.8288
139;total;1;73.7682;73.7682;73.7682
140;initialize;1;3.3584;3.3584;3.3584
140;async;100;0.00474304;0.00143002;0.0725763
140;inner;100;0.637543;0.628042;0.648335
140;wait;100;4.35909e-05;2.1277e-05;8.2588e-05
140;boundary;100;0.00579845;0.0020704;0.00697839
140;calc iter;100;0.64813;0.637867;0.707542
140;calc total;1;64.8288;64.8288;64.8288
140;total;1;73.7682;73.7682;73.7682
141;initialize;1;3.3584;3.3584;3.3584
141;async;100;0.00816305;0.00139902;0.0683862
141;inner;100;0.633988;0.622854;0.644817
141;wait;100;3.70839e-05;1.6682e-05;0.000132859
141;boundary;100;0.00589545;0.00231327;0.00875392
141;calc iter;100;0.648086;0.642006;0.698638
141;calc total;1;64.8288;64.8288;64.8288
141;total;1;73.7682;73.7682;73.7682
142;initialize;1;3.35841;3.35841;3.35841
142;async;100;0.00577819;0.00144487;0.0500311
142;inner;100;0.636596;0.626896;0.648041
142;wait;100;3.4383e-05;1.7468e-05;0.000102718
142;boundary;100;0.00566486;0.0029786;0.00706714
142;calc iter;100;0.648075;0.640237;0.68759
142;calc total;1;64.8288;64.8288;64.8288
142;total;1;73.7682;73.7682;73.7682
143;initialize;1;3.35838;3.35838;3.35838
143;async;100;0.00589394;0.00141174;0.0329716
143;inner;100;0.636836;0.625848;0.647202
143;wait;100;3.34999e-05;2.0781e-05;0.000110286
143;boundary;100;0.00529059;0.00310026;0.00742098
143;calc iter;100;0.648055;0.640482;0.674102
143;calc total;1;64.8288;64.8288;64.8288
143;total;1;73.7682;73.7682;73.7682
168;initialize;1;3.34004;3.34004;3.34004
168;async;100;0.00875801;0.00138794;0.0550069
168;inner;100;0.635194;0.621653;0.645107
168;wait;100;2.92476e-05;2.2285e-05;7.3166e-05
168;boundary;100;0.00383807;0.00250705;0.00566587
168;calc iter;100;0.647821;0.634776;0.682168
168;calc total;1;64.8288;64.8288;64.8288
168;total;1;73.7501;73.7501;73.7501
162;initialize;1;3.37159;3.37159;3.37159
162;async;100;0.0171327;0.00137827;0.0883862
162;inner;100;0.622645;0.614445;0.639923
162;wait;100;4.98502e-05;1.9179e-05;0.00020622
162;boundary;100;0.00798873;0.00327759;0.00900757
162;calc iter;100;0.647819;0.622265;0.707808
162;calc total;1;64.8288;64.8288;64.8288
162;total;1;73.7737;73.7737;73.7737
169;initialize;1;3.3401;3.3401;3.3401
169;async;100;0.00923253;0.00106762;0.044326
169;inner;100;0.633772;0.6238;0.644116
169;wait;100;3.27032e-05;1.9113e-05;9.1763e-05
169;boundary;100;0.00475504;0.00316168;0.00666303
169;calc iter;100;0.647794;0.638531;0.672718
169;calc total;1;64.8288;64.8288;64.8288
169;total;1;73.7502;73.7502;73.7502
163;initialize;1;3.37237;3.37237;3.37237
163;async;100;0.0138927;0.00138598;0.0550517
163;inner;100;0.627325;0.61173;0.641852
163;wait;100;4.4086e-05;1.7161e-05;0.000202766
163;boundary;100;0.00659577;0.00257771;0.00872742
163;calc iter;100;0.647859;0.636261;0.669847
163;calc total;1;64.8288;64.8288;64.8288
163;total;1;73.7745;73.7745;73.7745
170;initialize;1;3.34007;3.34007;3.34007
170;async;100;0.00928711;0.00153283;0.0421956
170;inner;100;0.6329;0.621905;0.642986
170;wait;100;3.63569e-05;1.5898e-05;0.000155387
170;boundary;100;0.00554842;0.00235642;0.00721729
170;calc iter;100;0.647773;0.63356;0.674929
170;calc total;1;64.8288;64.8288;64.8288
170;total;1;73.7501;73.7501;73.7501
164;initialize;1;3.37238;3.37238;3.37238
164;async;100;0.0109679;0.000994459;0.0684634
164;inner;100;0.631757;0.618977;0.644426
164;wait;100;3.86044e-05;1.7703e-05;9.8791e-05
164;boundary;100;0.00516497;0.00207984;0.00653848
164;calc iter;100;0.64793;0.626939;0.693293
164;calc total;1;64.8288;64.8288;64.8288
164;total;1;73.7745;73.7745;73.7745
171;initialize;1;3.34008;3.34008;3.34008
171;async;100;0.00768328;0.00115994;0.0391284
171;inner;100;0.634995;0.623881;0.643251
171;wait;100;3.17024e-05;1.5563e-05;0.000109968
171;boundary;100;0.00509738;0.00281865;0.00809021
171;calc iter;100;0.647809;0.632522;0.679745
171;calc total;1;64.8288;64.8288;64.8288
171;total;1;73.7501;73.7501;73.7501
165;initialize;1;3.37218;3.37218;3.37218
165;async;100;0.0114457;0.00136878;0.043946
165;inner;100;0.630499;0.619188;0.642477
165;wait;100;3.9602e-05;1.7152e-05;0.000165272
165;boundary;100;0.00587776;0.00254603;0.00811682
165;calc iter;100;0.647864;0.629401;0.675381
165;calc total;1;64.8288;64.8288;64.8288
165;total;1;73.7743;73.7743;73.7743
172;initialize;1;3.34008;3.34008;3.34008
172;async;100;0.0117962;0.00141695;0.0467296
172;inner;100;0.628482;0.617545;0.639535
172;wait;100;4.67582e-05;1.9646e-05;0.000180659
172;boundary;100;0.0073269;0.00372162;0.00877793
172;calc iter;100;0.647654;0.629752;0.683198
172;calc total;1;64.8288;64.8288;64.8288
172;total;1;73.7501;73.7501;73.7501
166;initialize;1;3.37168;3.37168;3.37168
166;async;100;0.00717113;0.0014289;0.0431993
166;inner;100;0.636896;0.623316;0.647932
166;wait;100;2.61314e-05;1.6427e-05;0.000113475
166;boundary;100;0.00379197;0.00209629;0.00629665
166;calc iter;100;0.647887;0.640274;0.669541
166;calc total;1;64.8288;64.8288;64.8288
166;total;1;73.7738;73.7738;73.7738
173;initialize;1;3.33944;3.33944;3.33944
173;async;100;0.0131023;0.00144486;0.0451405
173;inner;100;0.62641;0.616904;0.6387
173;wait;100;5.12884e-05;1.8515e-05;0.000188031
173;boundary;100;0.00809967;0.00225107;0.00881349
173;calc iter;100;0.647665;0.629281;0.676086
173;calc total;1;64.8288;64.8288;64.8288
173;total;1;73.7495;73.7495;73.7495
167;initialize;1;3.37178;3.37178;3.37178
167;async;100;0.011312;0.00146202;0.0552446
167;inner;100;0.631955;0.617757;0.644052
167;wait;100;3.18622e-05;1.7538e-05;0.000153303
167;boundary;100;0.00454659;0.0033742;0.00640596
167;calc iter;100;0.647848;0.626317;0.680345
167;calc total;1;64.8288;64.8288;64.8288
167;total;1;73.7739;73.7739;73.7739
174;initialize;1;3.34005;3.34005;3.34005
174;async;100;0.0118875;0.00117387;0.0534434
174;inner;100;0.628376;0.621991;0.638525
174;wait;100;4.70945e-05;2.8944e-05;0.000246111
174;boundary;100;0.00741813;0.00501031;0.00884996
174;calc iter;100;0.647731;0.632223;0.680672
174;calc total;1;64.8288;64.8288;64.8288
174;total;1;73.7501;73.7501;73.7501
175;initialize;1;3.34006;3.34006;3.34006
175;async;100;0.00587657;0.000813187;0.0369386
175;inner;100;0.63659;0.625687;0.643631
175;wait;100;3.51858e-05;1.7544e-05;0.000184324
175;boundary;100;0.00530101;0.00322996;0.00739121
175;calc iter;100;0.647804;0.634101;0.672571
175;calc total;1;64.8288;64.8288;64.8288
175;total;1;73.7501;73.7501;73.7501
176;initialize;1;3.34012;3.34012;3.34012
176;async;100;0.00703299;0.000829145;0.0277673
176;inner;100;0.636571;0.627133;0.644546
176;wait;100;3.19951e-05;1.9301e-05;8.7395e-05
176;boundary;100;0.00421679;0.00209161;0.00700076
176;calc iter;100;0.647855;0.642112;0.66138
176;calc total;1;64.8288;64.8288;64.8288
176;total;1;73.7502;73.7502;73.7502
177;initialize;1;3.33865;3.33865;3.33865
177;async;100;0.00865521;0.00142705;0.0516326
177;inner;100;0.634612;0.62351;0.641878
177;wait;100;3.00795e-05;1.7704e-05;0.000139154
177;boundary;100;0.00450195;0.00348572;0.00756154
177;calc iter;100;0.647801;0.637774;0.679362
177;calc total;1;64.8288;64.8288;64.8288
177;total;1;73.7487;73.7487;73.7487
1;initialize;1;3.55095;3.55095;3.55095
1;async;100;0.0105926;0.00146309;0.0379742
1;inner;100;0.632809;0.62168;0.643255
1;wait;100;2.95089e-05;1.7613e-05;0.000162011
1;boundary;100;0.00454035;0.00337389;0.00646006
1;calc iter;100;0.647973;0.635848;0.666978
1;calc total;1;64.8288;64.8288;64.8288
1;total;1;73.9611;73.9611;73.9611
178;initialize;1;3.34009;3.34009;3.34009
178;async;100;0.0092602;0.00141112;0.0579576
178;inner;100;0.634542;0.621016;0.641846
178;wait;100;2.54438e-05;1.5774e-05;0.00017887
178;boundary;100;0.00398731;0.00304819;0.00598871
178;calc iter;100;0.647817;0.632515;0.684198
178;calc total;1;64.8288;64.8288;64.8288
178;total;1;73.7501;73.7501;73.7501
2;initialize;1;3.55092;3.55092;3.55092
2;async;100;0.0102485;0.00138129;0.0347495
2;inner;100;0.632129;0.621454;0.644434
2;wait;100;3.62764e-05;2.045e-05;0.000181273
2;boundary;100;0.00552256;0.00352973;0.0072893
2;calc iter;100;0.647938;0.633192;0.668449
2;calc total;1;64.8288;64.8288;64.8288
2;total;1;73.9611;73.9611;73.9611
179;initialize;1;3.34013;3.34013;3.34013
179;async;100;0.010996;0.00139854;0.067389
179;inner;100;0.632867;0.62116;0.642358
179;wait;100;2.53241e-05;1.5325e-05;0.00013803
179;boundary;100;0.00394096;0.00226148;0.00713206
179;calc iter;100;0.647831;0.62972;0.696352
179;calc total;1;64.8288;64.8288;64.8288
179;total;1;73.7502;73.7502;73.7502
3;initialize;1;3.54825;3.54825;3.54825
3;async;100;0.00896254;0.00171542;0.0414617
3;inner;100;0.633582;0.6189;0.645653
3;wait;100;3.5832e-05;1.8361e-05;9.7415e-05
3;boundary;100;0.00540238;0.00297598;0.00728659
3;calc iter;100;0.647985;0.628462;0.673298
3;calc total;1;64.8288;64.8288;64.8288
3;total;1;73.9584;73.9584;73.9584
180;initialize;1;3.34012;3.34012;3.34012
180;async;100;0.0155345;0.00144884;0.0597385
180;inner;100;0.628718;0.619383;0.641581
180;wait;100;2.62624e-05;1.4796e-05;5.2302e-05
180;boundary;100;0.00360506;0.0022522;0.00618244
180;calc iter;100;0.647885;0.636083;0.685303
180;calc total;1;64.8288;64.8288;64.8288
180;total;1;73.7501;73.7501;73.7501
4;initialize;1;3.55094;3.55094;3.55094
4;async;100;0.0144196;0.00145989;0.0475709
4;inner;100;0.625909;0.609622;0.640959
4;wait;100;5.01589e-05;2.5958e-05;0.000200542
4;boundary;100;0.00754919;0.00498448;0.00878507
4;calc iter;100;0.647931;0.632754;0.673587
4;calc total;1;64.8288;64.8288;64.8288
4;total;1;73.9611;73.9611;73.9611
181;initialize;1;3.34007;3.34007;3.34007
181;async;100;0.014485;0.00141831;0.0496247
181;inner;100;0.628948;0.621933;0.639618
181;wait;100;2.5124e-05;1.6818e-05;4.9031e-05
181;boundary;100;0.00440417;0.0033443;0.00643001
181;calc iter;100;0.647864;0.635667;0.679354
181;calc total;1;64.8288;64.8288;64.8288
181;total;1;73.7501;73.7501;73.7501
5;initialize;1;3.54199;3.54199;3.54199
5;async;100;0.0102269;0.000919708;0.0438962
5;inner;100;0.629715;0.619564;0.644254
5;wait;100;4.74159e-05;3.0689e-05;0.000107711
5;boundary;100;0.00786569;0.00359695;0.0088783
5;calc iter;100;0.647857;0.632616;0.675939
5;calc total;1;64.8288;64.8288;64.8288
5;total;1;73.9521;73.9521;73.9521
182;initialize;1;3.34004;3.34004;3.34004
182;async;100;0.0122693;0.000786524;0.0442746
182;inner;100;0.630449;0.622997;0.673278
182;wait;100;3.06372e-05;1.7596e-05;0.000113832
182;boundary;100;0.00508901;0.00290361;0.00737631
182;calc iter;100;0.64784;0.633762;0.682176
182;calc total;1;64.8288;64.8288;64.8288
182;total;1;73.7501;73.7501;73.7501
6;initialize;1;3.55094;3.55094;3.55094
6;async;100;0.0127923;0.0014248;0.0408015
6;inner;100;0.627576;0.614335;0.641092
6;wait;100;5.85029e-05;2.9752e-05;0.000164578
6;boundary;100;0.00741854;0.00516357;0.00876789
6;calc iter;100;0.647847;0.624885;0.669366
6;calc total;1;64.8288;64.8288;64.8288
6;total;1;73.9611;73.9611;73.9611
183;initialize;1;3.34007;3.34007;3.34007
183;async;100;0.0136774;0.00141345;0.040197
183;inner;100;0.628985;0.622226;0.639448
183;wait;100;3.23746e-05;1.9537e-05;6.242e-05
183;boundary;100;0.00518281;0.00260838;0.00684464
183;calc iter;100;0.647879;0.633017;0.671466
183;calc total;1;64.8288;64.8288;64.8288
183;total;1;73.7501;73.7501;73.7501
7;initialize;1;3.55098;3.55098;3.55098
7;async;100;0.0119534;0.00140484;0.0330073
7;inner;100;0.630027;0.621116;0.640249
7;wait;100;3.87165e-05;2.3436e-05;0.000261004
7;boundary;100;0.00589348;0.00420802;0.00808253
7;calc iter;100;0.647915;0.635402;0.665535
7;calc total;1;64.8288;64.8288;64.8288
7;total;1;73.9611;73.9611;73.9611
184;initialize;1;3.34008;3.34008;3.34008
184;async;100;0.0170653;0.00136643;0.0418286
184;inner;100;0.62307;0.61588;0.636864
184;wait;100;4.22058e-05;2.25e-05;0.000109827
184;boundary;100;0.00761941;0.00439084;0.00881496
184;calc iter;100;0.6478;0.628854;0.666337
184;calc total;1;64.8288;64.8288;64.8288
184;total;1;73.7501;73.7501;73.7501
8;initialize;1;3.55098;3.55098;3.55098
8;async;100;0.00955374;0.000919384;0.0444687
8;inner;100;0.633549;0.623247;0.644666
8;wait;100;3.28233e-05;1.914e-05;9.6641e-05
8;boundary;100;0.00481293;0.00345855;0.00787324
8;calc iter;100;0.64795;0.636034;0.67244
8;calc total;1;64.8288;64.8288;64.8288
8;total;1;73.9611;73.9611;73.9611
185;initialize;1;3.34004;3.34004;3.34004
185;async;100;0.0167301;0.00138105;0.0465427
185;inner;100;0.623175;0.61348;0.650755
185;wait;100;4.39629e-05;2.2967e-05;6.3329e-05
185;boundary;100;0.00771784;0.00402347;0.00875787
185;calc iter;100;0.647669;0.631805;0.674989
185;calc total;1;64.8288;64.8288;64.8288
185;total;1;73.7501;73.7501;73.7501
9;initialize;1;3.54044;3.54044;3.54044
9;async;100;0.011931;0.00141216;0.0307509
9;inner;100;0.631483;0.622338;0.641937
9;wait;100;3.02684e-05;1.7155e-05;0.000144944
9;boundary;100;0.00452032;0.0034424;0.00640161
9;calc iter;100;0.647966;0.641399;0.66153
9;calc total;1;64.8288;64.8288;64.8288
9;total;1;73.9506;73.9506;73.9506
186;initialize;1;3.34008;3.34008;3.34008
186;async;100;0.0168961;0.00138423;0.0445977
186;inner;100;0.623203;0.613533;0.635323
186;wait;100;4.12993e-05;2.2951e-05;0.000126843
186;boundary;100;0.00756625;0.00531085;0.00880208
186;calc iter;100;0.647709;0.634043;0.673936
186;calc total;1;64.8288;64.8288;64.8288
186;total;1;73.7501;73.7501;73.7501
10;initialize;1;3.55094;3.55094;3.55094
10;async;100;0.0131726;0.00144679;0.0409946
10;inner;100;0.630418;0.619701;0.644006
10;wait;100;3.61594e-05;2.2164e-05;0.00013469
10;boundary;100;0.00436751;0.00231474;0.00675616
10;calc iter;100;0.647996;0.637405;0.668998
10;calc total;1;64.8288;64.8288;64.8288
10;total;1;73.9611;73.9611;73.9611
187;initialize;1;3.34007;3.34007;3.34007
187;async;100;0.0147819;0.00142193;0.0410243
187;inner;100;0.627067;0.616826;0.63555
187;wait;100;3.35907e-05;2.2332e-05;7.8581e-05
187;boundary;100;0.0059298;0.00382577;0.00864636
187;calc iter;100;0.647815;0.629286;0.670155
187;calc total;1;64.8288;64.8288;64.8288
187;total;1;73.7501;73.7501;73.7501
11;initialize;1;3.55095;3.55095;3.55095
11;async;100;0.00866406;0.00147429;0.0413332
11;inner;100;0.633579;0.622609;0.646507
11;wait;100;3.32009e-05;1.7149e-05;9.817e-05
11;boundary;100;0.00577577;0.00216454;0.00707608
11;calc iter;100;0.648054;0.635409;0.671426
11;calc total;1;64.8288;64.8288;64.8288
11;total;1;73.9611;73.9611;73.9611
188;initialize;1;3.34008;3.34008;3.34008
188;async;100;0.0127834;0.00146891;0.0407841
188;inner;100;0.630635;0.621464;0.641493
188;wait;100;3.24437e-05;2.158e-05;6.2292e-05
188;boundary;100;0.00441768;0.00248722;0.00780453
188;calc iter;100;0.64787;0.630952;0.673091
188;calc total;1;64.8288;64.8288;64.8288
188;total;1;73.7501;73.7501;73.7501
12;initialize;1;3.55097;3.55097;3.55097
12;async;100;0.00632655;0.00144957;0.0396339
12;inner;100;0.636002;0.625309;0.643557
12;wait;100;3.31682e-05;1.6912e-05;0.000120692
12;boundary;100;0.00570719;0.00220535;0.00781254
12;calc iter;100;0.648071;0.635088;0.672595
12;calc total;1;64.8288;64.8288;64.8288
12;total;1;73.9611;73.9611;73.9611
189;initialize;1;3.34008;3.34008;3.34008
189;async;100;0.0132901;0.00141176;0.0530726
189;inner;100;0.630309;0.622872;0.639829
189;wait;100;2.37812e-05;1.6663e-05;5.7229e-05
189;boundary;100;0.00424459;0.00330274;0.00738622
189;calc iter;100;0.647869;0.633236;0.683212
189;calc total;1;64.8288;64.8288;64.8288
189;total;1;73.7501;73.7501;73.7501
13;initialize;1;3.54781;3.54781;3.54781
13;async;100;0.00751187;0.00124457;0.0459707
13;inner;100;0.635007;0.622075;0.64252
13;wait;100;3.08894e-05;1.6698e-05;0.00015673
13;boundary;100;0.00548537;0.00407596;0.00703625
13;calc iter;100;0.648037;0.637938;0.675841
13;calc total;1;64.8288;64.8288;64.8288
13;total;1;73.958;73.958;73.958
190;initialize;1;3.34004;3.34004;3.34004
190;async;100;0.0155954;0.00143595;0.0639374
190;inner;100;0.62854;0.618649;0.637243
190;wait;100;2.72459e-05;1.633e-05;6.0218e-05
190;boundary;100;0.00371666;0.0024362;0.00599676
190;calc iter;100;0.647881;0.633331;0.688631
190;calc total;1;64.8288;64.8288;64.8288
190;total;1;73.7501;73.7501;73.7501
14;initialize;1;3.55097;3.55097;3.55097
14;async;100;0.00799709;0.00137915;0.0306606
14;inner;100;0.634086;0.622675;0.64183
14;wait;100;3.20187e-05;2.0887e-05;0.000130501
14;boundary;100;0.0058999;0.00419113;0.00708475
14;calc iter;100;0.648017;0.638396;0.664753
14;calc total;1;64.8288;64.8288;64.8288
14;total;1;73.9611;73.9611;73.9611
15;initialize;1;3.55097;3.55097;3.55097
15;async;100;0.00725006;0.00142483;0.0385966
15;inner;100;0.634793;0.61808;0.644257
15;wait;100;3.40456e-05;1.887e-05;8.9146e-05
15;boundary;100;0.00598231;0.00299893;0.00760098
15;calc iter;100;0.648061;0.634317;0.672482
15;calc total;1;64.8288;64.8288;64.8288
15;total;1;73.9611;73.9611;73.9611
16;initialize;1;3.55093;3.55093;3.55093
16;async;100;0.00679094;0.000869085;0.0323595
16;inner;100;0.63413;0.614798;0.643943
16;wait;100;3.76966e-05;2.1655e-05;0.000104163
16;boundary;100;0.00706098;0.00350348;0.00857333
16;calc iter;100;0.648022;0.636644;0.672378
16;calc total;1;64.8288;64.8288;64.8288
16;total;1;73.9611;73.9611;73.9611
17;initialize;1;3.54758;3.54758;3.54758
17;async;100;0.0111609;0.0013679;0.0384308
17;inner;100;0.628486;0.615845;0.638371
17;wait;100;4.97224e-05;3.5603e-05;0.000279862
17;boundary;100;0.00823221;0.00589704;0.00875027
17;calc iter;100;0.647931;0.632885;0.675083
17;calc total;1;64.8288;64.8288;64.8288
17;total;1;73.9578;73.9578;73.9578
18;initialize;1;3.55092;3.55092;3.55092
18;async;100;0.00893248;0.00137045;0.0348506
18;inner;100;0.631842;0.617786;0.644177
18;wait;100;4.48921e-05;3.0924e-05;0.000173725
18;boundary;100;0.00711487;0.00466029;0.00848416
18;calc iter;100;0.647936;0.627438;0.66651
18;calc total;1;64.8288;64.8288;64.8288
18;total;1;73.9611;73.9611;73.9611
19;initialize;1;3.55093;3.55093;3.55093
19;async;100;0.00527753;0.000816403;0.0265396
19;inner;100;0.636839;0.627531;0.649808
19;wait;100;3.07397e-05;2.0372e-05;8.0099e-05
19;boundary;100;0.00584052;0.00326863;0.00733328
19;calc iter;100;0.64799;0.637775;0.662987
19;calc total;1;64.8288;64.8288;64.8288
19;total;1;73.9611;73.9611;73.9611
20;initialize;1;3.54598;3.54598;3.54598
20;async;100;0.00669053;0.00161089;0.0262789
20;inner;100;0.635673;0.626186;0.659345
20;wait;100;3.70463e-05;2.3618e-05;0.000122911
20;boundary;100;0.00560955;0.00394688;0.00705038
20;calc iter;100;0.648012;0.633728;0.682478
20;calc total;1;64.8288;64.8288;64.8288
20;total;1;73.9561;73.9561;73.9561
21;initialize;1;3.54855;3.54855;3.54855
21;async;100;0.00853012;0.00142118;0.0388369
21;inner;100;0.633972;0.622639;0.641382
21;wait;100;3.02189e-05;1.7383e-05;0.000136794
21;boundary;100;0.0055134;0.00349979;0.00650275
21;calc iter;100;0.648048;0.636243;0.669537
21;calc total;1;64.8288;64.8288;64.8288
21;total;1;73.9587;73.9587;73.9587
22;initialize;1;3.54693;3.54693;3.54693
22;async;100;0.00781591;0.00143441;0.0454317
22;inner;100;0.634493;0.623543;0.644484
22;wait;100;3.22895e-05;1.8196e-05;8.7252e-05
22;boundary;100;0.00572864;0.00217835;0.00729373
22;calc iter;100;0.648072;0.634769;0.678835
22;calc total;1;64.8288;64.8288;64.8288
22;total;1;73.9571;73.9571;73.9571
23;initialize;1;3.55095;3.55095;3.55095
23;async;100;0.0037806;0.00150315;0.0395918
23;inner;100;0.638135;0.627977;0.646623
23;wait;100;3.94506e-05;2.0457e-05;0.000119349
23;boundary;100;0.0061478;0.00217552;0.00697395
23;calc iter;100;0.648105;0.639777;0.67517
23;calc total;1;64.8288;64.8288;64.8288
23;total;1;73.9611;73.9611;73.9611
191;initialize;1;3.34007;3.34007;3.34007
191;async;100;0.0197692;0.00149373;0.026756
191;inner;100;0.624567;0.617321;0.673242
191;wait;100;2.83158e-05;1.5075e-05;0.000282421
191;boundary;100;0.00356126;0.00215557;0.00730778
191;calc iter;100;0.647928;0.626903;0.703425
191;calc total;1;64.8288;64.8288;64.8288
191;total;1;73.7501;73.7501;73.7501
DASH
InitEnergy=25.00000
EndEnergy=25.00000
DiffEnergy=-0.00000
Matrixspec: 155563 x 155563
Iterations: 100
# unit_id;function_name;num_calls;avg_runtime;min_runtime;max_runtime
0;initialize;1;2.95277;2.95277;2.95277
0;async;100;0.00675;0.00083;0.00942
0;inner;100;0.63646;0.63401;0.64412
0;wait;100;0.00003;0.00002;0.00009
0;boundary;100;0.00414;0.00213;0.00623
0;calc iter;100;0.64738;0.64403;0.64989
0;calc total;1;64.81250;64.81250;64.81250
0;total;1;71.46472;71.46472;71.46472
48;initialize;1;2.93821;2.93821;2.93821
48;async;100;0.0206008;0.00136479;0.0311407
48;inner;100;0.624261;0.618315;0.636774
48;wait;100;1.98954e-05;1.3187e-05;0.000122991
48;boundary;100;0.00267806;0.00203871;0.00410322
48;calc iter;100;0.647561;0.642368;0.652897
48;calc total;1;64.8125;64.8125;64.8125
48;total;1;71.4502;71.4502;71.4502
24;initialize;1;2.92222;2.92222;2.92222
24;async;100;0.00663858;0.00133626;0.0110896
24;inner;100;0.635615;0.632212;0.64311
24;wait;100;3.57344e-05;2.1915e-05;0.000121465
24;boundary;100;0.00508275;0.00375029;0.00796467
24;calc iter;100;0.647373;0.643751;0.651505
24;calc total;1;64.8125;64.8125;64.8125
24;total;1;71.4297;71.4297;71.4297
72;initialize;1;2.91275;2.91275;2.91275
72;async;100;0.00610511;0.00168202;0.0165294
72;inner;100;0.636004;0.632552;0.647505
72;wait;100;3.26798e-05;1.8694e-05;0.000105203
72;boundary;100;0.00565655;0.00206839;0.00724445
72;calc iter;100;0.647801;0.638025;0.658653
72;calc total;1;64.8125;64.8125;64.8125
72;total;1;71.4245;71.4245;71.4245
96;initialize;1;2.90725;2.90725;2.90725
96;async;100;0.0242736;0.00145623;0.0285679
96;inner;100;0.621259;0.617492;0.6379
96;wait;100;2.4949e-05;1.546e-05;8.1476e-05
96;boundary;100;0.00236486;0.00204752;0.0033685
96;calc iter;100;0.647924;0.642794;0.653276
96;calc total;1;64.8125;64.8125;64.8125
96;total;1;71.4193;71.4193;71.4193
49;initialize;1;2.93824;2.93824;2.93824
49;async;100;0.0189636;0.00167482;0.0248957
49;inner;100;0.625479;0.621575;0.639051
49;wait;100;2.33398e-05;1.4767e-05;8.5488e-05
49;boundary;100;0.00306991;0.00211731;0.00432228
49;calc iter;100;0.647538;0.643405;0.651586
49;calc total;1;64.8125;64.8125;64.8125
49;total;1;71.4502;71.4502;71.4502
25;initialize;1;2.92217;2.92217;2.92217
25;async;100;0.00547196;0.000880204;0.00877851
25;inner;100;0.635883;0.632595;0.64423
25;wait;100;4.2072e-05;2.4758e-05;0.000102146
25;boundary;100;0.00597746;0.00328659;0.00805334
25;calc iter;100;0.647376;0.64321;0.650468
25;calc total;1;64.8125;64.8125;64.8125
25;total;1;71.4297;71.4297;71.4297
73;initialize;1;2.91279;2.91279;2.91279
73;async;100;0.00543275;0.00139331;0.0116555
73;inner;100;0.637451;0.632942;0.645902
73;wait;100;3.02373e-05;1.6578e-05;8.2411e-05
73;boundary;100;0.00487191;0.00210403;0.00627798
73;calc iter;100;0.647788;0.643833;0.653353
73;calc total;1;64.8125;64.8125;64.8125
73;total;1;71.4245;71.4245;71.4245
97;initialize;1;2.90726;2.90726;2.90726
97;async;100;0.0205573;0.00142948;0.0262024
97;inner;100;0.624661;0.621442;0.637242
97;wait;100;2.18077e-05;1.4357e-05;0.000112152
97;boundary;100;0.00264108;0.0020913;0.0039114
97;calc iter;100;0.647883;0.64238;0.652585
97;calc total;1;64.8125;64.8125;64.8125
97;total;1;71.4193;71.4193;71.4193
50;initialize;1;2.93826;2.93826;2.93826
50;async;100;0.0174715;0.00139148;0.0220448
50;inner;100;0.626961;0.623225;0.638788
50;wait;100;2.12726e-05;1.3936e-05;9.7806e-05
50;boundary;100;0.00305761;0.0021367;0.0050218
50;calc iter;100;0.647513;0.642552;0.651999
50;calc total;1;64.8125;64.8125;64.8125
50;total;1;71.4502;71.4502;71.4502
26;initialize;1;2.92255;2.92255;2.92255
26;async;100;0.00485121;0.0013155;0.00834798
26;inner;100;0.636131;0.633835;0.643561
26;wait;100;4.48247e-05;2.4457e-05;9.959e-05
26;boundary;100;0.00634516;0.00356267;0.00775782
26;calc iter;100;0.647375;0.645068;0.650621
26;calc total;1;64.8125;64.8125;64.8125
26;total;1;71.4301;71.4301;71.4301
74;initialize;1;2.91281;2.91281;2.91281
74;async;100;0.00513705;0.00140018;0.0113539
74;inner;100;0.637846;0.635169;0.646895
74;wait;100;2.76438e-05;1.6437e-05;8.627e-05
74;boundary;100;0.00473613;0.00302456;0.00596265
74;calc iter;100;0.647748;0.643982;0.653585
74;calc total;1;64.8125;64.8125;64.8125
74;total;1;71.4245;71.4245;71.4245
98;initialize;1;2.90735;2.90735;2.90735
98;async;100;0.0203245;0.00144791;0.0241172
98;inner;100;0.624762;0.621513;0.637684
98;wait;100;2.39849e-05;1.4849e-05;0.000100101
98;boundary;100;0.00274234;0.00205117;0.00368058
98;calc iter;100;0.647855;0.642655;0.652636
98;calc total;1;64.8125;64.8125;64.8125
98;total;1;71.4194;71.4194;71.4194
51;initialize;1;2.93516;2.93516;2.93516
51;async;100;0.019073;0.00139071;0.0248869
51;inner;100;0.62329;0.619411;0.636986
51;wait;100;3.48634e-05;2.1933e-05;0.00013028
51;boundary;100;0.0050716;0.00372147;0.00647232
51;calc iter;100;0.647471;0.641617;0.65302
51;calc total;1;64.8125;64.8125;64.8125
51;total;1;71.4471;71.4471;71.4471
27;initialize;1;2.92223;2.92223;2.92223
27;async;100;0.00375319;0.00139343;0.0069693
27;inner;100;0.638106;0.636118;0.64442
27;wait;100;3.35718e-05;2.1471e-05;8.2236e-05
27;boundary;100;0.0054742;0.00324234;0.0064925
27;calc iter;100;0.647368;0.645615;0.651896
27;calc total;1;64.8125;64.8125;64.8125
27;total;1;71.4297;71.4297;71.4297
75;initialize;1;2.91278;2.91278;2.91278
75;async;100;0.00721179;0.00144088;0.0124993
75;inner;100;0.635709;0.63298;0.64494
75;wait;100;2.72992e-05;1.4996e-05;9.9754e-05
75;boundary;100;0.004742;0.00251978;0.00583157
75;calc iter;100;0.647691;0.64522;0.650902
75;calc total;1;64.8125;64.8125;64.8125
75;total;1;71.4245;71.4245;71.4245
99;initialize;1;2.90727;2.90727;2.90727
99;async;100;0.0181576;0.00141521;0.0233321
99;inner;100;0.624873;0.621751;0.648474
99;wait;100;3.8967e-05;1.7417e-05;0.000250201
99;boundary;100;0.0047399;0.00238673;0.00690655
99;calc iter;100;0.647811;0.6352;0.661468
99;calc total;1;64.8125;64.8125;64.8125
99;total;1;71.4193;71.4193;71.4193
52;initialize;1;2.93818;2.93818;2.93818
52;async;100;0.0203722;0.00138589;0.0279676
52;inner;100;0.619834;0.611237;0.637015
52;wait;100;5.54709e-05;3.7983e-05;0.000114482
52;boundary;100;0.00715314;0.00397334;0.00871191
52;calc iter;100;0.647418;0.640585;0.653977
52;calc total;1;64.8125;64.8125;64.8125
52;total;1;71.4502;71.4502;71.4502
28;initialize;1;2.92222;2.92222;2.92222
28;async;100;0.00935938;0.0013437;0.0143898
28;inner;100;0.62957;0.626935;0.638346
28;wait;100;5.17603e-05;3.1149e-05;0.000257861
28;boundary;100;0.00825352;0.00447861;0.0088174
28;calc iter;100;0.647237;0.643733;0.651227
76;initialize;1;2.9135;2.9135;2.9135
76;async;100;0.00658833;0.00109892;0.0107033
76;inner;100;0.634983;0.632527;0.645503
76;wait;100;4.30989e-05;2.6216e-05;9.1547e-05
76;boundary;100;0.00605471;0.00341045;0.00743275
76;calc iter;100;0.64767;0.645035;0.651489
76;calc total;1;64.8125;64.8125;64.8125
76;total;1;71.4252;71.4252;71.4252
100;initialize;1;2.90739;2.90739;2.90739
100;async;100;0.0178006;0.00163549;0.0245286
100;inner;100;0.623533;0.619025;0.638571
100;wait;100;4.25686e-05;2.6909e-05;9.7527e-05
100;boundary;100;0.00641537;0.00308703;0.008755
100;calc iter;100;0.647793;0.641157;0.657665
100;calc total;1;64.8125;64.8125;64.8125
100;total;1;71.4193;71.4193;71.4193
53;initialize;1;2.93822;2.93822;2.93822
53;async;100;0.0218447;0.00137131;0.0305497
53;inner;100;0.617697;0.612518;0.636615
53;wait;100;5.75026e-05;3.1766e-05;0.000178509
53;boundary;100;0.00777899;0.00416506;0.00876524
53;calc iter;100;0.64738;0.636497;0.656239
53;calc total;1;64.8125;64.8125;64.8125
53;total;1;71.4502;71.4502;71.4502
28;calc total;1;64.8125;64.8125;64.8125
28;total;1;71.4297;71.4297;71.4297
77;initialize;1;2.9135;2.9135;2.9135
77;async;100;0.00851449;0.00143515;0.0149116
77;inner;100;0.631689;0.627603;0.642761
77;wait;100;4.46414e-05;2.3979e-05;0.000139168
77;boundary;100;0.00738245;0.00442297;0.00843256
77;calc iter;100;0.647632;0.642726;0.653244
77;calc total;1;64.8125;64.8125;64.8125
77;total;1;71.4252;71.4252;71.4252
101;initialize;1;2.90712;2.90712;2.90712
101;async;100;0.0235068;0.00143471;0.0300259
101;inner;100;0.61569;0.61024;0.633885
101;wait;100;6.76474e-05;4.4189e-05;0.000286466
101;boundary;100;0.00842592;0.00526003;0.00905434
101;calc iter;100;0.647692;0.638443;0.661265
101;calc total;1;64.8125;64.8125;64.8125
101;total;1;71.4192;71.4192;71.4192
54;initialize;1;2.9382;2.9382;2.9382
54;async;100;0.0226825;0.00139776;0.0342242
54;inner;100;0.616946;0.61158;0.635511
54;wait;100;5.21181e-05;3.4228e-05;0.000252518
54;boundary;100;0.00768026;0.00478427;0.00877697
54;calc iter;100;0.647363;0.636757;0.659914
54;calc total;1;64.8125;64.8125;64.8125
54;total;1;71.4502;71.4502;71.4502
29;initialize;1;2.9224;2.9224;2.9224
29;async;100;0.00498972;0.00136862;0.00843248
29;inner;100;0.636234;0.633681;0.645363
29;wait;100;4.73437e-05;2.5748e-05;9.5618e-05
29;boundary;100;0.00606283;0.00363298;0.00779478
29;calc iter;100;0.647335;0.644436;0.65074
29;calc total;1;64.8125;64.8125;64.8125
29;total;1;71.4299;71.4299;71.4299
78;initialize;1;2.9128;2.9128;2.9128
78;async;100;0.00723853;0.000958357;0.0173956
78;inner;100;0.633194;0.62844;0.644172
78;wait;100;4.84205e-05;2.3881e-05;0.000123303
78;boundary;100;0.00714044;0.00365078;0.00839184
78;calc iter;100;0.647623;0.640723;0.655718
78;calc total;1;64.8125;64.8125;64.8125
78;total;1;71.4245;71.4245;71.4245
102;initialize;1;2.90728;2.90728;2.90728
102;async;100;0.0196154;0.00141763;0.0268665
102;inner;100;0.620258;0.614697;0.636913
102;wait;100;5.46205e-05;2.3732e-05;0.000145648
102;boundary;100;0.00770578;0.00208842;0.00871547
102;calc iter;100;0.647636;0.641221;0.654548
55;initialize;1;2.93823;2.93823;2.93823
55;async;100;0.0189648;0.00140433;0.0266129
55;inner;100;0.621634;0.615608;0.637437
55;wait;100;5.0019e-05;3.3758e-05;0.000111145
55;boundary;100;0.0067235;0.00370114;0.00794105
55;calc iter;100;0.647374;0.640304;0.654928
55;calc total;1;64.8125;64.8125;64.8125
55;total;1;71.4502;71.4502;71.4502
30;initialize;1;2.92227;2.92227;2.92227
30;async;100;0.00740071;0.00131532;0.010093
30;inner;100;0.635064;0.633281;0.642654
30;wait;100;3.53464e-05;2.1078e-05;0.000152547
30;boundary;100;0.0048538;0.00380275;0.00678717
30;calc iter;100;0.647355;0.644174;0.649493
30;calc total;1;64.8125;64.8125;64.8125
30;total;1;71.4298;71.4298;71.4298
79;initialize;1;2.91333;2.91333;2.91333
79;async;100;0.0106312;0.00140301;0.0160669
79;inner;100;0.629317;0.625989;0.637665
79;wait;100;4.91326e-05;3.1035e-05;0.000256542
79;boundary;100;0.0076034;0.00665774;0.0087724
79;calc iter;100;0.647603;0.642571;0.652988
79;calc total;1;64.8125;64.8125;64.8125
79;total;1;71.4251;71.4251;71.4251
102;calc total;1;64.8125;64.8125;64.8125
102;total;1;71.4193;71.4193;71.4193
56;initialize;1;2.93821;2.93821;2.93821
56;async;100;0.0192354;0.00143527;0.0246591
56;inner;100;0.624082;0.62057;0.638382
56;wait;100;2.80516e-05;1.2511e-05;9.1788e-05
56;boundary;100;0.00411573;0.00214968;0.00582987
56;calc iter;100;0.647463;0.642441;0.652234
56;calc total;1;64.8125;64.8125;64.8125
56;total;1;71.4502;71.4502;71.4502
31;initialize;1;2.92244;2.92244;2.92244
31;async;100;0.0104727;0.00133461;0.0127962
31;inner;100;0.631664;0.62916;0.640766
31;wait;100;2.88576e-05;1.8637e-05;0.000177142
31;boundary;100;0.00523006;0.00262485;0.00665049
31;calc iter;100;0.647397;0.644191;0.651474
31;calc total;1;64.8125;64.8125;64.8125
31;total;1;71.4299;71.4299;71.4299
80;initialize;1;2.91278;2.91278;2.91278
80;async;100;0.00767482;0.00142223;0.0123941
80;inner;100;0.634416;0.63241;0.643754
80;wait;100;4.23913e-05;2.6602e-05;0.00014671
80;boundary;100;0.0055268;0.00413942;0.00713189
80;calc iter;100;0.647662;0.644361;0.652225
80;calc total;1;64.8125;64.8125;64.8125
80;total;1;71.4245;71.4245;71.4245
103;initialize;1;2.90733;2.90733;2.90733
103;async;100;0.0191777;0.00142089;0.0233243
103;inner;100;0.622471;0.618503;0.634263
103;wait;100;4.50348e-05;2.5805e-05;0.000157092
103;boundary;100;0.00607279;0.00304;0.00729248
103;calc iter;100;0.647768;0.64099;0.651336
103;calc total;1;64.8125;64.8125;64.8125
103;total;1;71.4193;71.4193;71.4193
57;initialize;1;2.93824;2.93824;2.93824
57;async;100;0.0217461;0.00138785;0.027357
57;inner;100;0.622687;0.617502;0.637591
57;wait;100;2.12691e-05;1.3274e-05;0.000105766
57;boundary;100;0.00302886;0.00205296;0.00444806
57;calc iter;100;0.647485;0.642803;0.652093
57;calc total;1;64.8125;64.8125;64.8125
57;total;1;71.4502;71.4502;71.4502
32;initialize;1;2.92221;2.92221;2.92221
32;async;100;0.00435837;0.000882349;0.00845286
32;inner;100;0.636972;0.635089;0.644222
32;wait;100;3.0833e-05;1.3939e-05;8.6348e-05
32;boundary;100;0.00607348;0.00206896;0.00673763
32;calc iter;100;0.647436;0.642615;0.651794
32;calc total;1;64.8125;64.8125;64.8125
32;total;1;71.4297;71.4297;71.4297
81;initialize;1;2.91272;2.91272;2.91272
81;async;100;0.00696052;0.000947153;0.0111916
81;inner;100;0.635867;0.633426;0.64468
81;wait;100;3.00756e-05;1.8095e-05;0.00010888
81;boundary;100;0.0048284;0.00371259;0.00584841
81;calc iter;100;0.647687;0.644362;0.651581
81;calc total;1;64.8125;64.8125;64.8125
81;total;1;71.4245;71.4245;71.4245
104;initialize;1;2.90746;2.90746;2.90746
104;async;100;0.0183357;0.00144826;0.0230486
104;inner;100;0.624256;0.620701;0.63594
104;wait;100;4.25926e-05;2.1821e-05;0.000169276
104;boundary;100;0.00516271;0.00315246;0.00631209
104;calc iter;100;0.647799;0.641732;0.653021
104;calc total;1;64.8125;64.8125;64.8125
104;total;1;71.4194;71.4194;71.4194
58;initialize;1;2.9382;2.9382;2.9382
58;async;100;0.0193616;0.00138368;0.0246834
58;inner;100;0.624692;0.621463;0.638278
58;wait;100;2.73069e-05;1.7292e-05;0.000113746
58;boundary;100;0.00341065;0.00216623;0.00433572
58;calc iter;100;0.647493;0.643206;0.651745
58;calc total;1;64.8125;64.8125;64.8125
58;total;1;71.4502;71.4502;71.4502
33;initialize;1;2.92254;2.92254;2.92254
33;async;100;0.00851583;0.00132525;0.0116413
33;inner;100;0.632609;0.631065;0.643709
33;wait;100;3.25108e-05;1.7868e-05;9.8697e-05
33;boundary;100;0.00626402;0.00208956;0.00676459
33;calc iter;100;0.647424;0.642925;0.65277
33;calc total;1;64.8125;64.8125;64.8125
33;total;1;71.4301;71.4301;71.4301
82;initialize;1;2.9135;2.9135;2.9135
82;async;100;0.00802659;0.00141204;0.0142781
82;inner;100;0.634785;0.631797;0.642571
82;wait;100;2.90703e-05;1.7006e-05;0.000229734
82;boundary;100;0.00486605;0.00353085;0.00634138
82;calc iter;100;0.647708;0.643277;0.652379
82;calc total;1;64.8125;64.8125;64.8125
82;total;1;71.4252;71.4252;71.4252
105;initialize;1;2.90742;2.90742;2.90742
105;async;100;0.0168254;0.00144056;0.0204271
105;inner;100;0.626576;0.623835;0.637951
105;wait;100;3.61582e-05;2.069e-05;0.000125561
105;boundary;100;0.00439313;0.00331959;0.00537298
105;calc iter;100;0.647832;0.642797;0.650728
105;calc total;1;64.8125;64.8125;64.8125
105;total;1;71.4194;71.4194;71.4194
59;initialize;1;2.93823;2.93823;2.93823
59;async;100;0.0188017;0.0014257;0.0268897
59;inner;100;0.625537;0.620955;0.639877
59;wait;100;2.5554e-05;1.4682e-05;0.000100134
59;boundary;100;0.00315902;0.00225351;0.00467052
59;calc iter;100;0.647524;0.642967;0.653629
59;calc total;1;64.8125;64.8125;64.8125
59;total;1;71.4502;71.4502;71.4502
34;initialize;1;2.92218;2.92218;2.92218
34;async;100;0.00768741;0.00141403;0.0101143
34;inner;100;0.63405;0.632234;0.642977
34;wait;100;3.21558e-05;1.8824e-05;0.000116232
34;boundary;100;0.00562051;0.0028893;0.00659043
34;calc iter;100;0.647392;0.644035;0.649913
34;calc total;1;64.8125;64.8125;64.8125
34;total;1;71.4297;71.4297;71.4297
83;initialize;1;2.91278;2.91278;2.91278
83;async;100;0.00945449;0.00142871;0.0154373
83;inner;100;0.63351;0.629212;0.644444
83;wait;100;3.26854e-05;1.9237e-05;0.000129409
83;boundary;100;0.00477225;0.00244409;0.00619778
83;calc iter;100;0.647771;0.644308;0.654276
83;calc total;1;64.8125;64.8125;64.8125
83;total;1;71.4246;71.4246;71.4246
106;initialize;1;2.90723;2.90723;2.90723
106;async;100;0.0171088;0.00141185;0.0212788
106;inner;100;0.62749;0.623454;0.63971
106;wait;100;3.31939e-05;1.8052e-05;0.000118887
106;boundary;100;0.00322578;0.00241969;0.00430054
106;calc iter;100;0.64786;0.643855;0.651075
106;calc total;1;64.8125;64.8125;64.8125
106;total;1;71.4192;71.4192;71.4192
60;initialize;1;2.93281;2.93281;2.93281
60;async;100;0.0120148;0.00146306;0.0203556
60;inner;100;0.631172;0.626114;0.644702
60;wait;100;3.2952e-05;1.8257e-05;9.4296e-05
60;boundary;100;0.00451413;0.00207888;0.00688063
60;calc iter;100;0.647736;0.641629;0.655712
60;calc total;1;64.8125;64.8125;64.8125
60;total;1;71.4447;71.4447;71.4447
35;initialize;1;2.92225;2.92225;2.92225
35;async;100;0.00751239;0.00136062;0.0109284
35;inner;100;0.635039;0.633098;0.641852
35;wait;100;2.90391e-05;1.7401e-05;0.000180532
35;boundary;100;0.00479047;0.00411204;0.00642247
35;calc iter;100;0.647373;0.64486;0.651436
35;calc total;1;64.8125;64.8125;64.8125
35;total;1;71.4297;71.4297;71.4297
84;initialize;1;2.91282;2.91282;2.91282
84;async;100;0.00577903;0.00138815;0.0133689
84;inner;100;0.636578;0.634021;0.646379
84;wait;100;3.37211e-05;1.9283e-05;8.9034e-05
84;boundary;100;0.0054412;0.00206795;0.00700788
107;initialize;1;2.90724;2.90724;2.90724
107;async;100;0.0222502;0.00144679;0.02643
107;inner;100;0.622791;0.618834;0.636187
107;wait;100;2.42613e-05;1.4539e-05;0.00015787
107;boundary;100;0.00280376;0.00235296;0.00462822
107;calc iter;100;0.64787;0.641854;0.653511
107;calc total;1;64.8125;64.8125;64.8125
107;total;1;71.4193;71.4193;71.4193
61;initialize;1;2.93615;2.93615;2.93615
61;async;100;0.0109531;0.0013995;0.0176616
61;inner;100;0.632524;0.6282;0.644583
61;wait;100;2.71368e-05;1.6307e-05;9.8125e-05
61;boundary;100;0.00418915;0.00213112;0.00560489
61;calc iter;100;0.647695;0.643726;0.653873
61;calc total;1;64.8125;64.8125;64.8125
61;total;1;71.4481;71.4481;71.4481
36;initialize;1;2.92228;2.92228;2.92228
36;async;100;0.00898195;0.00115158;0.0148775
36;inner;100;0.63366;0.631132;0.64207
36;wait;100;3.46529e-05;1.7904e-05;0.000122076
36;boundary;100;0.00475803;0.0022908;0.00578116
36;calc iter;100;0.647436;0.643871;0.65286
36;calc total;1;64.8125;64.8125;64.8125
36;total;1;71.4298;71.4298;71.4298
84;calc iter;100;0.647834;0.643535;0.65729
84;calc total;1;64.8125;64.8125;64.8125
84;total;1;71.4246;71.4246;71.4246
108;initialize;1;2.90716;2.90716;2.90716
108;async;100;0.00418002;0.00142863;0.00798946
108;inner;100;0.637238;0.633833;0.64911
108;wait;100;3.93745e-05;1.8089e-05;0.000104814
108;boundary;100;0.00662543;0.00206544;0.00721021
108;calc iter;100;0.648085;0.641365;0.654063
108;calc total;1;64.8125;64.8125;64.8125
108;total;1;71.4192;71.4192;71.4192
62;initialize;1;2.93774;2.93774;2.93774
62;async;100;0.00943178;0.00143047;0.0148372
62;inner;100;0.633847;0.630286;0.644709
62;wait;100;2.71404e-05;1.5396e-05;8.5399e-05
62;boundary;100;0.0043662;0.00231786;0.00581849
62;calc iter;100;0.647673;0.642847;0.650647
62;calc total;1;64.8125;64.8125;64.8125
62;total;1;71.4497;71.4497;71.4497
37;initialize;1;2.92234;2.92234;2.92234
37;async;100;0.00943729;0.00135308;0.013582
37;inner;100;0.632093;0.628359;0.642407
37;wait;100;3.57352e-05;1.9099e-05;0.00010576
37;boundary;100;0.00585619;0.00353313;0.00839942
37;calc iter;100;0.647423;0.64356;0.651064
37;calc total;1;64.8125;64.8125;64.8125
85;initialize;1;2.91283;2.91283;2.91283
85;async;100;0.00722717;0.00135585;0.0122432
85;inner;100;0.635858;0.633083;0.64513
85;wait;100;2.61381e-05;1.6709e-05;0.000109187
85;boundary;100;0.00467171;0.00276006;0.00626564
85;calc iter;100;0.647785;0.642974;0.652738
85;calc total;1;64.8125;64.8125;64.8125
85;total;1;71.4245;71.4245;71.4245
109;initialize;1;2.90729;2.90729;2.90729
109;async;100;0.00996279;0.00146661;0.0124523
109;inner;100;0.633015;0.631291;0.645651
109;wait;100;2.83786e-05;1.6621e-05;9.8915e-05
109;boundary;100;0.00502348;0.00264234;0.00603992
109;calc iter;100;0.648031;0.644952;0.656487
109;calc total;1;64.8125;64.8125;64.8125
109;total;1;71.4193;71.4193;71.4193
63;initialize;1;2.9328;2.9328;2.9328
63;async;100;0.00767;0.00143827;0.0130574
63;inner;100;0.635234;0.632665;0.644068
63;wait;100;3.04073e-05;1.9259e-05;0.000108191
63;boundary;100;0.00469459;0.00306533;0.00621879
63;calc iter;100;0.647631;0.644068;0.65169
63;calc total;1;64.8125;64.8125;64.8125
63;total;1;71.4447;71.4447;71.4447
37;total;1;71.4298;71.4298;71.4298
86;initialize;1;2.91277;2.91277;2.91277
86;async;100;0.00653254;0.000921397;0.0105526
86;inner;100;0.636536;0.634208;0.644199
86;wait;100;2.7862e-05;1.8248e-05;0.000155142
86;boundary;100;0.00468624;0.00286179;0.00594565
86;calc iter;100;0.647785;0.64496;0.653458
86;calc total;1;64.8125;64.8125;64.8125
86;total;1;71.4245;71.4245;71.4245
110;initialize;1;2.90731;2.90731;2.90731
110;async;100;0.00369111;0.00143335;0.00724727
110;inner;100;0.639251;0.6374;0.650075
110;wait;100;3.22695e-05;1.773e-05;9.988e-05
110;boundary;100;0.00505607;0.00249265;0.00582631
110;calc iter;100;0.648032;0.645328;0.655693
110;calc total;1;64.8125;64.8125;64.8125
110;total;1;71.4193;71.4193;71.4193
64;initialize;1;2.93823;2.93823;2.93823
64;async;100;0.0130142;0.00141969;0.0173788
64;inner;100;0.627772;0.625785;0.636502
64;wait;100;4.23746e-05;2.6934e-05;0.000244139
64;boundary;100;0.00674183;0.00617101;0.00814692
64;calc iter;100;0.647572;0.643804;0.650951
64;calc total;1;64.8125;64.8125;64.8125
64;total;1;71.4502;71.4502;71.4502
38;initialize;1;2.92229;2.92229;2.92229
38;async;100;0.00926266;0.00143823;0.0136842
38;inner;100;0.632247;0.629114;0.641518
38;wait;100;4.71069e-05;2.2072e-05;0.000250718
38;boundary;100;0.00585656;0.00386987;0.00788284
38;calc iter;100;0.647415;0.643676;0.650968
38;calc total;1;64.8125;64.8125;64.8125
38;total;1;71.4298;71.4298;71.4298
87;initialize;1;2.91274;2.91274;2.91274
87;async;100;0.00567668;0.000814685;0.0167237
87;inner;100;0.636811;0.634257;0.645185
87;wait;100;3.07998e-05;1.9187e-05;9.3895e-05
87;boundary;100;0.00524367;0.00332808;0.00660772
87;calc iter;100;0.647764;0.644964;0.654374
87;calc total;1;64.8125;64.8125;64.8125
87;total;1;71.4245;71.4245;71.4245
65;initialize;1;2.93281;2.93281;2.93281
65;async;100;0.0113703;0.00138574;0.018975
65;inner;100;0.628781;0.623602;0.640117
65;wait;100;4.33661e-05;2.5352e-05;0.000173836
65;boundary;100;0.00733493;0.00515034;0.00880537
65;calc iter;100;0.647532;0.6389;0.654352
65;calc total;1;64.8125;64.8125;64.8125
65;total;1;71.4448;71.4448;71.4448
39;initialize;1;2.9217;2.9217;2.9217
39;async;100;0.00880261;0.00140408;0.0132576
39;inner;100;0.633068;0.631053;0.642549
39;wait;100;3.87024e-05;2.4304e-05;0.000109196
39;boundary;100;0.00548798;0.00350239;0.0067718
39;calc iter;100;0.647399;0.643672;0.651798
39;calc total;1;64.8125;64.8125;64.8125
39;total;1;71.4292;71.4292;71.4292
88;initialize;1;2.91284;2.91284;2.91284
88;async;100;0.00692808;0.00139543;0.0134685
88;inner;100;0.634213;0.630896;0.641666
88;wait;100;4.1797e-05;2.7151e-05;0.000277811
88;boundary;100;0.00655666;0.00420169;0.00863355
88;calc iter;100;0.647741;0.645079;0.655495
88;calc total;1;64.8125;64.8125;64.8125
88;total;1;71.4246;71.4246;71.4246
66;initialize;1;2.93628;2.93628;2.93628
66;async;100;0.0109585;0.0014141;0.0205229
66;inner;100;0.629486;0.624859;0.641515
66;wait;100;4.00693e-05;2.688e-05;0.000177292
66;boundary;100;0.00704117;0.00484205;0.0085329
66;calc iter;100;0.647527;0.639949;0.655816
66;calc total;1;64.8125;64.8125;64.8125
66;total;1;71.4482;71.4482;71.4482
40;initialize;1;2.92222;2.92222;2.92222
40;async;100;0.0116229;0.00140804;0.0167118
40;inner;100;0.627396;0.623721;0.640247
40;wait;100;5.13457e-05;3.5949e-05;0.000242579
40;boundary;100;0.00828277;0.00467739;0.00882272
40;calc iter;100;0.647355;0.641899;0.654836
40;calc total;1;64.8125;64.8125;64.8125
40;total;1;71.4297;71.4297;71.4297
89;initialize;1;2.91277;2.91277;2.91277
89;async;100;0.00495541;0.000854496;0.011471
89;inner;100;0.635351;0.631334;0.646349
89;wait;100;4.05912e-05;2.0232e-05;8.5114e-05
89;boundary;100;0.0073075;0.00313262;0.00856381
89;calc iter;100;0.647657;0.643457;0.653242
89;calc total;1;64.8125;64.8125;64.8125
89;total;1;71.4245;71.4245;71.4245
67;initialize;1;2.93821;2.93821;2.93821
67;async;100;0.0116772;0.00141262;0.0182398
67;inner;100;0.628321;0.625034;0.640281
67;wait;100;4.70208e-05;3.0536e-05;0.000141061
67;boundary;100;0.00745346;0.00559252;0.00880616
67;calc iter;100;0.647501;0.642514;0.655352
67;calc total;1;64.8125;64.8125;64.8125
67;total;1;71.4502;71.4502;71.4502
41;initialize;1;2.92223;2.92223;2.92223
41;async;100;0.00957384;0.00136173;0.0142439
41;inner;100;0.630955;0.625886;0.642767
41;wait;100;3.95766e-05;2.4993e-05;9.5446e-05
41;boundary;100;0.00668247;0.00342583;0.00870787
41;calc iter;100;0.647253;0.643656;0.650484
41;calc total;1;64.8125;64.8125;64.8125
41;total;1;71.4297;71.4297;71.4297
90;initialize;1;2.91276;2.91276;2.91276
90;async;100;0.0058454;0.00137607;0.0134758
90;inner;100;0.634491;0.630023;0.644394
90;wait;100;5.1049e-05;2.2008e-05;0.000137287
90;boundary;100;0.00726022;0.00315419;0.00855361
90;calc iter;100;0.64765;0.644175;0.654769
90;calc total;1;64.8125;64.8125;64.8125
90;total;1;71.4245;71.4245;71.4245
68;initialize;1;2.93572;2.93572;2.93572
68;async;100;0.00874206;0.00138528;0.0149926
68;inner;100;0.6333;0.630934;0.643171
68;wait;100;3.45042e-05;2.2655e-05;0.000168574
68;boundary;100;0.005531;0.00396089;0.00651091
68;calc iter;100;0.647608;0.643901;0.652904
68;calc total;1;64.8125;64.8125;64.8125
68;total;1;71.4477;71.4477;71.4477
42;initialize;1;2.9222;2.9222;2.9222
42;async;100;0.00906467;0.00117126;0.0117413
42;inner;100;0.632721;0.630241;0.643513
42;wait;100;3.83599e-05;2.3259e-05;8.4916e-05
42;boundary;100;0.0054793;0.00333416;0.00775653
42;calc iter;100;0.647305;0.64353;0.650184
42;calc total;1;64.8125;64.8125;64.8125
42;total;1;71.4297;71.4297;71.4297
91;initialize;1;2.91281;2.91281;2.91281
91;async;100;0.00684829;0.00138735;0.0126884
91;inner;100;0.634167;0.631286;0.643368
91;wait;100;4.44376e-05;2.7025e-05;0.000146697
91;boundary;100;0.0066355;0.00434914;0.00768854
91;calc iter;100;0.647698;0.644831;0.652162
91;calc total;1;64.8125;64.8125;64.8125
91;total;1;71.4245;71.4245;71.4245
69;initialize;1;2.93826;2.93826;2.93826
69;async;100;0.00794164;0.001283;0.0128866
69;inner;100;0.634917;0.632225;0.643931
69;wait;100;2.79704e-05;1.6642e-05;0.000138328
69;boundary;100;0.00474659;0.00344354;0.00588958
69;calc iter;100;0.647635;0.644248;0.651937
69;calc total;1;64.8125;64.8125;64.8125
69;total;1;71.4502;71.4502;71.4502
43;initialize;1;2.92233;2.92233;2.92233
43;async;100;0.0150328;0.00139218;0.0180914
43;inner;100;0.627881;0.624839;0.637128
43;wait;100;3.10542e-05;1.7312e-05;0.000257708
43;boundary;100;0.00441347;0.00335604;0.00659899
43;calc iter;100;0.647359;0.643671;0.650309
43;calc total;1;64.8125;64.8125;64.8125
43;total;1;71.4298;71.4298;71.4298
92;initialize;1;2.91282;2.91282;2.91282
92;async;100;0.00523011;0.000789042;0.0104752
92;inner;100;0.637079;0.634925;0.645804
92;wait;100;3.53962e-05;2.305e-05;8.6107e-05
92;boundary;100;0.00541359;0.00325934;0.00652864
92;calc iter;100;0.647759;0.64448;0.652871
92;calc total;1;64.8125;64.8125;64.8125
92;total;1;71.4245;71.4245;71.4245
70;initialize;1;2.93823;2.93823;2.93823
70;async;100;0.0069952;0.000888865;0.012938
70;inner;100;0.636089;0.632243;0.645797
70;wait;100;2.76154e-05;1.8241e-05;8.26e-05
70;boundary;100;0.00454856;0.00296169;0.00586074
70;calc iter;100;0.647662;0.644093;0.654275
70;calc total;1;64.8125;64.8125;64.8125
70;total;1;71.4502;71.4502;71.4502
44;initialize;1;2.92222;2.92222;2.92222
44;async;100;0.0109346;0.00138677;0.0137822
44;inner;100;0.630544;0.628059;0.642866
44;wait;100;3.23195e-05;1.585e-05;9.2004e-05
44;boundary;100;0.00592734;0.00219029;0.00684706
44;calc iter;100;0.64744;0.644469;0.653815
44;calc total;1;64.8125;64.8125;64.8125
44;total;1;71.4297;71.4297;71.4297
93;initialize;1;2.91282;2.91282;2.91282
93;async;100;0.00622354;0.00118352;0.00997444
93;inner;100;0.636382;0.634668;0.644749
93;wait;100;2.92416e-05;1.6755e-05;0.000117075
93;boundary;100;0.00512948;0.00365531;0.00604258
93;calc iter;100;0.647765;0.645435;0.652307
93;calc total;1;64.8125;64.8125;64.8125
93;total;1;71.4245;71.4245;71.4245
45;initialize;1;2.92232;2.92232;2.92232
45;async;100;0.00329621;0.00136388;0.00358648
45;inner;100;0.637175;0.634783;0.648087
45;wait;100;3.55334e-05;1.7542e-05;0.000149598
45;boundary;100;0.00697563;0.002095;0.0072952
45;calc iter;100;0.647485;0.644972;0.656805
45;calc total;1;64.8125;64.8125;64.8125
45;total;1;71.4298;71.4298;71.4298
94;initialize;1;2.91282;2.91282;2.91282
94;async;100;0.00730156;0.00144985;0.0127405
94;inner;100;0.635648;0.633696;0.643108
94;wait;100;3.53999e-05;2.4211e-05;0.000174748
94;boundary;100;0.00479275;0.00320344;0.00578922
94;calc iter;100;0.647779;0.644341;0.652689
94;calc total;1;64.8125;64.8125;64.8125
94;total;1;71.4245;71.4245;71.4245
46;initialize;1;2.92223;2.92223;2.92223
46;async;100;0.0101008;0.00144736;0.0128205
46;inner;100;0.631402;0.62888;0.641984
46;wait;100;3.48458e-05;1.9901e-05;0.000116848
46;boundary;100;0.0058935;0.00253661;0.00681448
46;calc iter;100;0.647433;0.645318;0.652021
46;calc total;1;64.8125;64.8125;64.8125
46;total;1;71.4297;71.4297;71.4297
95;initialize;1;2.91278;2.91278;2.91278
95;async;100;0.00645298;0.00125737;0.0117388
95;inner;100;0.636453;0.633628;0.645646
95;wait;100;2.69507e-05;1.6905e-05;0.000108229
95;boundary;100;0.00486827;0.002208;0.00631177
95;calc iter;100;0.647803;0.64348;0.653458
95;calc total;1;64.8125;64.8125;64.8125
95;total;1;71.4245;71.4245;71.4245
144;initialize;1;2.93077;2.93077;2.93077
144;async;100;0.0234555;0.00139447;0.0272289
144;inner;100;0.620068;0.616001;0.637727
144;wait;100;3.04624e-05;1.5897e-05;0.000241082
144;boundary;100;0.00437647;0.00208303;0.00683503
144;calc iter;100;0.647932;0.643358;0.650842
144;calc total;1;64.8125;64.8125;64.8125
144;total;1;71.4419;71.4419;71.4419
120;initialize;1;2.92364;2.92364;2.92364
120;async;100;0.00860438;0.00145842;0.0116182
120;inner;100;0.633523;0.630481;0.644775
120;wait;100;3.53366e-05;2.0996e-05;8.6894e-05
120;boundary;100;0.00594315;0.00209376;0.00661456
120;calc iter;100;0.648108;0.641344;0.652135
120;calc total;1;64.8125;64.8125;64.8125
120;total;1;71.4357;71.4357;71.4357
168;initialize;1;2.92826;2.92826;2.92826
168;async;100;0.00943096;0.00134404;0.0151243
168;inner;100;0.633632;0.627153;0.646937
168;wait;100;3.09591e-05;1.7726e-05;8.9343e-05
168;boundary;100;0.00450509;0.00206863;0.0073943
168;calc iter;100;0.647601;0.640216;0.651567
168;calc total;1;64.8125;64.8125;64.8125
168;total;1;71.4405;71.4405;71.4405
111;initialize;1;2.90724;2.90724;2.90724
111;async;100;0.00871629;0.00145361;0.0124441
145;initialize;1;2.93717;2.93717;2.93717
145;async;100;0.016508;0.00139767;0.0198239
145;inner;100;0.626503;0.623261;0.642446
145;wait;100;3.68546e-05;2.1071e-05;0.000216834
145;boundary;100;0.00484326;0.00238318;0.00586226
145;calc iter;100;0.647893;0.642757;0.651289
145;calc total;1;64.8125;64.8125;64.8125
145;total;1;71.4483;71.4483;71.4483
121;initialize;1;2.92375;2.92375;2.92375
121;async;100;0.00521388;0.000799112;0.00866429
121;inner;100;0.637187;0.634219;0.646259
121;wait;100;3.72912e-05;2.0546e-05;8.6841e-05
121;boundary;100;0.00564663;0.00235839;0.00642447
121;calc iter;100;0.648087;0.642572;0.651458
121;calc total;1;64.8125;64.8125;64.8125
121;total;1;71.4357;71.4357;71.4357
169;initialize;1;2.92827;2.92827;2.92827
169;async;100;0.0107119;0.00136585;0.0146766
169;inner;100;0.631235;0.626227;0.643827
169;wait;100;3.66327e-05;1.6939e-05;0.000145799
169;boundary;100;0.00557834;0.00323972;0.00864948
169;calc iter;100;0.647564;0.641877;0.649865
169;calc total;1;64.8125;64.8125;64.8125
169;total;1;71.4405;71.4405;71.4405
111;inner;100;0.634031;0.628509;0.645484
111;wait;100;2.98342e-05;1.7989e-05;0.000115774
111;boundary;100;0.0051763;0.00353127;0.00792562
111;calc iter;100;0.647955;0.644113;0.653977
146;initialize;1;2.93715;2.93715;2.93715
146;async;100;0.0157081;0.00139856;0.0201668
146;inner;100;0.627076;0.624428;0.642529
146;wait;100;3.24382e-05;1.6775e-05;0.000130882
146;boundary;100;0.00504894;0.00305309;0.00590848
146;calc iter;100;0.647868;0.643977;0.651696
146;calc total;1;64.8125;64.8125;64.8125
146;total;1;71.4483;71.4483;71.4483
122;initialize;1;2.92372;2.92372;2.92372
122;async;100;0.00732461;0.00147127;0.0102312
122;inner;100;0.635174;0.633171;0.644156
122;wait;100;3.36115e-05;1.9735e-05;0.000138481
122;boundary;100;0.00551777;0.0035026;0.00636713
122;calc iter;100;0.648052;0.64485;0.651146
122;calc total;1;64.8125;64.8125;64.8125
122;total;1;71.4357;71.4357;71.4357
170;initialize;1;2.92821;2.92821;2.92821
170;async;100;0.00852051;0.000999289;0.0133075
170;inner;100;0.633479;0.628684;0.64514
170;wait;100;3.7998e-05;1.9657e-05;0.000106942
170;boundary;100;0.0055339;0.00297502;0.00772935
170;calc iter;100;0.647573;0.64275;0.650556
170;calc total;1;64.8125;64.8125;64.8125
170;total;1;71.4404;71.4404;71.4404
111;calc total;1;64.8125;64.8125;64.8125
111;total;1;71.4192;71.4192;71.4192
147;initialize;1;2.93715;2.93715;2.93715
147;async;100;0.0155021;0.00138216;0.0208751
147;inner;100;0.626509;0.623684;0.641092
147;wait;100;3.34528e-05;2.3233e-05;0.000150524
147;boundary;100;0.00575232;0.00344951;0.00621641
147;calc iter;100;0.647798;0.644668;0.651034
147;calc total;1;64.8125;64.8125;64.8125
147;total;1;71.4483;71.4483;71.4483
123;initialize;1;2.92372;2.92372;2.92372
123;async;100;0.00642427;0.00141606;0.00989089
123;inner;100;0.635842;0.633899;0.644549
123;wait;100;3.82066e-05;2.6142e-05;0.000112892
123;boundary;100;0.00571601;0.00399543;0.00708338
123;calc iter;100;0.648023;0.645913;0.650161
123;calc total;1;64.8125;64.8125;64.8125
123;total;1;71.4357;71.4357;71.4357
171;initialize;1;2.92816;2.92816;2.92816
171;async;100;0.00993227;0.00119462;0.0177935
171;inner;100;0.631215;0.626399;0.643385
171;wait;100;4.18948e-05;2.5642e-05;0.000186195
171;boundary;100;0.00633271;0.00441952;0.00813304
171;calc iter;100;0.647524;0.643506;0.65305
171;calc total;1;64.8125;64.8125;64.8125
171;total;1;71.4403;71.4403;71.4403
112;initialize;1;2.90735;2.90735;2.90735
112;async;100;0.00825727;0.00140411;0.0115616
112;inner;100;0.632849;0.627744;0.644233
112;wait;100;4.36514e-05;2.8843e-05;0.000126796
112;boundary;100;0.00679425;0.00458329;0.00841875
112;calc iter;100;0.647946;0.644901;0.653294
112;calc total;1;64.8125;64.8125;64.8125
112;total;1;71.4193;71.4193;71.4193
148;initialize;1;2.93708;2.93708;2.93708
148;async;100;0.0152446;0.0014516;0.0230377
148;inner;100;0.62559;0.621635;0.643248
148;wait;100;4.69307e-05;2.6994e-05;0.000105576
148;boundary;100;0.00686456;0.00363061;0.0077358
148;calc iter;100;0.647748;0.643884;0.652438
148;calc total;1;64.8125;64.8125;64.8125
148;total;1;71.4482;71.4482;71.4482
124;initialize;1;2.92367;2.92367;2.92367
124;async;100;0.00360807;0.000752608;0.00712134
124;inner;100;0.638156;0.63509;0.647251
124;wait;100;4.24337e-05;2.863e-05;9.3121e-05
124;boundary;100;0.00620269;0.00300216;0.00748585
124;calc iter;100;0.648011;0.645684;0.652035
124;calc total;1;64.8125;64.8125;64.8125
124;total;1;71.4357;71.4357;71.4357
172;initialize;1;2.92823;2.92823;2.92823
172;async;100;0.0112766;0.00102272;0.0194465
172;inner;100;0.628962;0.623447;0.64389
172;wait;100;5.12126e-05;3.1119e-05;0.00016281
172;boundary;100;0.00709589;0.00415467;0.00812983
172;calc iter;100;0.647387;0.642999;0.654596
172;calc total;1;64.8125;64.8125;64.8125
172;total;1;71.4404;71.4404;71.4404
113;initialize;1;2.90737;2.90737;2.90737
113;async;100;0.0110784;0.000823134;0.0154264
113;inner;100;0.628643;0.625545;0.643956
113;wait;100;4.86355e-05;3.6223e-05;0.000145077
113;boundary;100;0.00812283;0.00372148;0.00871305
113;calc iter;100;0.647895;0.639893;0.659359
113;calc total;1;64.8125;64.8125;64.8125
113;total;1;71.4194;71.4194;71.4194
149;initialize;1;2.93716;2.93716;2.93716
149;async;100;0.0186543;0.00138101;0.0258529
149;inner;100;0.620763;0.618208;0.640634
149;wait;100;5.39601e-05;3.7081e-05;0.000254453
149;boundary;100;0.00817488;0.00498048;0.00876286
149;calc iter;100;0.647648;0.64322;0.656282
149;calc total;1;64.8125;64.8125;64.8125
149;total;1;71.4483;71.4483;71.4483
125;initialize;1;2.92369;2.92369;2.92369
125;async;100;0.00484543;0.00139713;0.00863832
125;inner;100;0.635753;0.633586;0.645639
125;wait;100;4.69056e-05;3.3178e-05;0.000118082
125;boundary;100;0.00733476;0.00353794;0.00842169
173;initialize;1;2.92812;2.92812;2.92812
173;async;100;0.0116911;0.00142121;0.0199046
173;inner;100;0.627962;0.621659;0.642604
173;wait;100;5.37466e-05;2.4657e-05;0.000239063
173;boundary;100;0.00752848;0.00351955;0.00879421
173;calc iter;100;0.647238;0.642911;0.652116
173;calc total;1;64.8125;64.8125;64.8125
173;total;1;71.4403;71.4403;71.4403
114;initialize;1;2.90729;2.90729;2.90729
114;async;100;0.00924677;0.00140892;0.0134794
114;inner;100;0.630716;0.627397;0.648859
114;wait;100;4.40962e-05;3.1444e-05;0.000127882
114;boundary;100;0.00784319;0.0034541;0.00850472
114;calc iter;100;0.647852;0.641585;0.660771
114;calc total;1;64.8125;64.8125;64.8125
114;total;1;71.4193;71.4193;71.4193
150;initialize;1;2.93722;2.93722;2.93722
150;async;100;0.0187744;0.00138687;0.0246455
150;inner;100;0.620327;0.615286;0.643077
150;wait;100;5.28256e-05;3.2865e-05;0.000125031
150;boundary;100;0.00838079;0.0037467;0.00887936
150;calc iter;100;0.647537;0.640363;0.655141
150;calc total;1;64.8125;64.8125;64.8125
150;total;1;71.4484;71.4484;71.4484
125;calc iter;100;0.647982;0.645297;0.651923
125;calc total;1;64.8125;64.8125;64.8125
125;total;1;71.4357;71.4357;71.4357
174;initialize;1;2.92826;2.92826;2.92826
174;async;100;0.0114395;0.00134514;0.0204486
174;inner;100;0.628907;0.622898;0.644345
174;wait;100;4.94213e-05;1.8746e-05;0.000118193
174;boundary;100;0.0069376;0.00350237;0.00817575
174;calc iter;100;0.647336;0.642929;0.65297
174;calc total;1;64.8125;64.8125;64.8125
174;total;1;71.4404;71.4404;71.4404
115;initialize;1;2.90728;2.90728;2.90728
115;async;100;0.00402043;0.000811837;0.00710159
115;inner;100;0.638178;0.636047;0.647992
115;wait;100;3.50413e-05;1.8877e-05;0.000118067
115;boundary;100;0.00570286;0.00329758;0.0070618
115;calc iter;100;0.647937;0.645997;0.652923
115;calc total;1;64.8125;64.8125;64.8125
115;total;1;71.4193;71.4193;71.4193
151;initialize;1;2.93721;2.93721;2.93721
151;async;100;0.0107577;0.000615327;0.0156275
151;inner;100;0.630605;0.627164;0.647184
151;wait;100;4.73625e-05;2.7814e-05;9.4214e-05
151;boundary;100;0.00632586;0.00238021;0.00731386
151;calc iter;100;0.647738;0.64352;0.651012
151;calc total;1;64.8125;64.8125;64.8125
151;total;1;71.4483;71.4483;71.4483
126;initialize;1;2.92365;2.92365;2.92365
126;async;100;0.00839576;0.00140117;0.0118712
126;inner;100;0.631358;0.628839;0.642256
126;wait;100;5.27928e-05;3.3e-05;0.000173493
126;boundary;100;0.00808462;0.00509344;0.00869387
126;calc iter;100;0.647893;0.642943;0.652957
126;calc total;1;64.8125;64.8125;64.8125
126;total;1;71.4356;71.4356;71.4356
175;initialize;1;2.92814;2.92814;2.92814
175;async;100;0.00695223;0.000981527;0.0157606
175;inner;100;0.634106;0.629034;0.646693
175;wait;100;4.0228e-05;1.7593e-05;9.1702e-05
175;boundary;100;0.00635225;0.00333316;0.00735705
175;calc iter;100;0.647452;0.644164;0.653414
175;calc total;1;64.8125;64.8125;64.8125
175;total;1;71.4403;71.4403;71.4403
116;initialize;1;2.90722;2.90722;2.90722
116;async;100;0.00850105;0.00146431;0.0115195
116;inner;100;0.634258;0.632321;0.643674
116;wait;100;3.63391e-05;1.9595e-05;0.000210727
116;boundary;100;0.00516745;0.00360166;0.00603881
116;calc iter;100;0.647965;0.645844;0.650428
116;calc total;1;64.8125;64.8125;64.8125
116;total;1;71.4192;71.4192;71.4192
152;initialize;1;2.93718;2.93718;2.93718
152;async;100;0.0135373;0.00140273;0.01865
152;inner;100;0.628563;0.624367;0.643892
152;wait;100;3.78419e-05;2.3965e-05;9.9403e-05
152;boundary;100;0.0056331;0.0034773;0.00630205
152;calc iter;100;0.647773;0.645096;0.65136
152;calc total;1;64.8125;64.8125;64.8125
152;total;1;71.4483;71.4483;71.4483
127;initialize;1;2.92358;2.92358;2.92358
127;async;100;0.00917185;0.0013908;0.0121304
127;inner;100;0.631965;0.629241;0.640605
127;wait;100;4.39363e-05;2.7664e-05;0.000266657
127;boundary;100;0.00677642;0.00452145;0.00783413
127;calc iter;100;0.647958;0.645883;0.650119
127;calc total;1;64.8125;64.8125;64.8125
127;total;1;71.4355;71.4355;71.4355
176;initialize;1;2.92826;2.92826;2.92826
176;async;100;0.00861986;0.00138874;0.0149553
176;inner;100;0.633099;0.628843;0.64501
176;wait;100;3.48377e-05;1.5823e-05;0.000124548
176;boundary;100;0.00574722;0.00349345;0.00683399
176;calc iter;100;0.647503;0.643679;0.651213
176;calc total;1;64.8125;64.8125;64.8125
176;total;1;71.4405;71.4405;71.4405
117;initialize;1;2.9074;2.9074;2.9074
117;async;100;0.00688575;0.00139515;0.00935737
117;inner;100;0.635861;0.633135;0.644946
117;wait;100;3.09891e-05;1.9428e-05;0.000131259
117;boundary;100;0.00520478;0.00424747;0.00681833
117;calc iter;100;0.647984;0.644788;0.650722
117;calc total;1;64.8125;64.8125;64.8125
117;total;1;71.4194;71.4194;71.4194
153;initialize;1;2.9373;2.9373;2.9373
153;async;100;0.013443;0.00135394;0.0185363
153;inner;100;0.629047;0.6261;0.644434
153;wait;100;3.25878e-05;2.2165e-05;7.8133e-05
153;boundary;100;0.00531389;0.0031178;0.00636705
153;calc iter;100;0.647838;0.644448;0.651521
153;calc total;1;64.8125;64.8125;64.8125
153;total;1;71.4485;71.4485;71.4485
128;initialize;1;2.92358;2.92358;2.92358
128;async;100;0.00263384;0.00140823;0.00479747
128;inner;100;0.640086;0.638382;0.648349
128;wait;100;2.99014e-05;1.682e-05;8.9407e-05
128;boundary;100;0.00527286;0.0028129;0.00610556
128;calc iter;100;0.648025;0.646173;0.652662
128;calc total;1;64.8125;64.8125;64.8125
128;total;1;71.4356;71.4356;71.4356
177;initialize;1;2.92824;2.92824;2.92824
177;async;100;0.00821611;0.001192;0.0124619
177;inner;100;0.634178;0.628746;0.645057
177;wait;100;3.28803e-05;1.7357e-05;0.000104016
177;boundary;100;0.00513462;0.00329476;0.00651904
177;calc iter;100;0.647563;0.642137;0.651248
177;calc total;1;64.8125;64.8125;64.8125
177;total;1;71.4404;71.4404;71.4404
154;initialize;1;2.93716;2.93716;2.93716
154;async;100;0.0147743;0.00140893;0.0194046
154;inner;100;0.627941;0.625307;0.643528
154;wait;100;3.40316e-05;2.1466e-05;0.000106491
154;boundary;100;0.00511179;0.00336515;0.00593683
154;calc iter;100;0.647863;0.642873;0.651737
154;calc total;1;64.8125;64.8125;64.8125
154;total;1;71.4483;71.4483;71.4483
129;initialize;1;2.92376;2.92376;2.92376
129;async;100;0.00779885;0.00142329;0.011482
129;inner;100;0.634851;0.632567;0.643516
129;wait;100;3.47983e-05;2.2787e-05;0.000148296
129;boundary;100;0.00534976;0.00404134;0.00581697
129;calc iter;100;0.648036;0.645833;0.650892
129;calc total;1;64.8125;64.8125;64.8125
129;total;1;71.4357;71.4357;71.4357
178;initialize;1;2.9282;2.9282;2.9282
178;async;100;0.00838949;0.0010121;0.0136853
178;inner;100;0.634091;0.628896;0.645482
178;wait;100;3.40115e-05;1.7835e-05;0.000115603
178;boundary;100;0.00505804;0.00292352;0.00611817
178;calc iter;100;0.647574;0.641906;0.650962
178;calc total;1;64.8125;64.8125;64.8125
178;total;1;71.4404;71.4404;71.4404
155;initialize;1;2.92949;2.92949;2.92949
155;async;100;0.0176158;0.00142127;0.0208787
155;inner;100;0.625941;0.621636;0.644387
155;wait;100;3.05446e-05;1.5354e-05;9.7947e-05
155;boundary;100;0.00433071;0.00219427;0.0051788
155;calc iter;100;0.64792;0.643137;0.651076
155;calc total;1;64.8125;64.8125;64.8125
155;total;1;71.4406;71.4406;71.4406
130;initialize;1;2.9237;2.9237;2.9237
130;async;100;0.0084153;0.00153977;0.0114118
130;inner;100;0.633852;0.631767;0.642555
130;wait;100;3.42813e-05;1.98e-05;0.000161457
130;boundary;100;0.00576659;0.00313132;0.0071256
130;calc iter;100;0.64807;0.643635;0.65129
130;calc total;1;64.8125;64.8125;64.8125
130;total;1;71.4357;71.4357;71.4357
179;initialize;1;2.92827;2.92827;2.92827
179;async;100;0.00909878;0.00135695;0.0139903
179;inner;100;0.63395;0.627561;0.645506
179;wait;100;2.87364e-05;1.5537e-05;0.000105388
179;boundary;100;0.00451702;0.00218267;0.00589571
179;calc iter;100;0.647597;0.641184;0.650435
179;calc total;1;64.8125;64.8125;64.8125
179;total;1;71.4404;71.4404;71.4404
156;initialize;1;2.93716;2.93716;2.93716
156;async;100;0.0174121;0.0014162;0.0240917
156;inner;100;0.62662;0.621409;0.645138
156;wait;100;2.55626e-05;1.6425e-05;8.6696e-05
156;boundary;100;0.00367927;0.00205769;0.00456201
156;calc iter;100;0.647738;0.643046;0.650811
156;calc total;1;64.8125;64.8125;64.8125
156;total;1;71.4483;71.4483;71.4483
131;initialize;1;2.92374;2.92374;2.92374
131;async;100;0.00587634;0.00153754;0.00862856
131;inner;100;0.636605;0.635078;0.645232
131;wait;100;3.18584e-05;1.9394e-05;0.000123302
131;boundary;100;0.00558797;0.00217552;0.00625656
131;calc iter;100;0.648103;0.641275;0.651174
131;calc total;1;64.8125;64.8125;64.8125
131;total;1;71.4357;71.4357;71.4357
180;initialize;1;2.92817;2.92817;2.92817
180;async;100;0.0110438;0.00145636;0.0183222
180;inner;100;0.632339;0.622539;0.642557
180;wait;100;2.87108e-05;1.518e-05;5.482e-05
180;boundary;100;0.00403356;0.00216029;0.00778151
180;calc iter;100;0.647446;0.642901;0.650016
180;calc total;1;64.8125;64.8125;64.8125
180;total;1;71.4403;71.4403;71.4403
157;initialize;1;2.93722;2.93722;2.93722
157;async;100;0.0171959;0.00142526;0.022086
157;inner;100;0.625968;0.621656;0.643145
157;wait;100;2.82506e-05;1.7407e-05;0.000163882
157;boundary;100;0.00451703;0.00258846;0.0062512
157;calc iter;100;0.647711;0.643373;0.650468
157;calc total;1;64.8125;64.8125;64.8125
157;total;1;71.4483;71.4483;71.4483
132;initialize;1;2.92388;2.92388;2.92388
132;async;100;0.00330655;0.0014987;0.00340901
132;inner;100;0.637957;0.632097;0.649685
132;wait;100;4.53701e-05;1.7671e-05;0.000109046
132;boundary;100;0.00681333;0.00205151;0.00728615
132;calc iter;100;0.648124;0.637436;0.65522
132;calc total;1;64.8125;64.8125;64.8125
132;total;1;71.4358;71.4358;71.4358
181;initialize;1;2.92813;2.92813;2.92813
181;async;100;0.0106018;0.00140948;0.0175889
181;inner;100;0.631379;0.623683;0.641426
181;wait;100;3.31397e-05;1.8489e-05;5.6005e-05
181;boundary;100;0.00540176;0.00340041;0.00821908
181;calc iter;100;0.647417;0.643128;0.652886
181;calc total;1;64.8125;64.8125;64.8125
181;total;1;71.4403;71.4403;71.4403
158;initialize;1;2.93719;2.93719;2.93719
158;async;100;0.0154263;0.00148081;0.0212004
158;inner;100;0.627568;0.622966;0.644406
158;wait;100;3.20136e-05;2.0649e-05;0.000101587
158;boundary;100;0.00467068;0.00322732;0.00617593
158;calc iter;100;0.647699;0.644311;0.650904
158;calc total;1;64.8125;64.8125;64.8125
158;total;1;71.4483;71.4483;71.4483
133;initialize;1;2.92361;2.92361;2.92361
133;async;100;0.0122883;0.00137893;0.0151301
133;inner;100;0.629571;0.626125;0.643584
133;wait;100;3.59603e-05;1.9478e-05;0.000136844
133;boundary;100;0.00615331;0.00237027;0.00681109
133;calc iter;100;0.648051;0.6415;0.65038
133;calc total;1;64.8125;64.8125;64.8125
133;total;1;71.4356;71.4356;71.4356
182;initialize;1;2.92774;2.92774;2.92774
182;async;100;0.00990013;0.00140468;0.0169971
182;inner;100;0.632599;0.624148;0.64259
182;wait;100;3.06456e-05;1.8256e-05;5.7257e-05
182;boundary;100;0.00488953;0.00329389;0.00671034
182;calc iter;100;0.64742;0.643379;0.650134
182;calc total;1;64.8125;64.8125;64.8125
182;total;1;71.4399;71.4399;71.4399
159;initialize;1;2.93717;2.93717;2.93717
159;async;100;0.0122123;0.00052659;0.0187094
159;inner;100;0.629176;0.625008;0.646777
159;wait;100;3.71856e-05;2.4097e-05;9.4957e-05
159;boundary;100;0.00623304;0.00220953;0.00800996
159;calc iter;100;0.64766;0.643716;0.651284
159;calc total;1;64.8125;64.8125;64.8125
159;total;1;71.4483;71.4483;71.4483
134;initialize;1;2.92367;2.92367;2.92367
134;async;100;0.00599735;0.00140179;0.00851989
134;inner;100;0.636053;0.633968;0.649104
134;wait;100;3.36808e-05;2.1928e-05;9.2172e-05
134;boundary;100;0.00594032;0.00329009;0.00649396
134;calc iter;100;0.648026;0.643553;0.654221
134;calc total;1;64.8125;64.8125;64.8125
134;total;1;71.4356;71.4356;71.4356
183;initialize;1;2.92831;2.92831;2.92831
183;async;100;0.00942968;0.00191499;0.0179518
183;inner;100;0.633067;0.624827;0.642316
183;wait;100;2.79874e-05;1.3845e-05;4.3602e-05
183;boundary;100;0.00482183;0.00211029;0.00650594
183;calc iter;100;0.647348;0.64392;0.652462
183;calc total;1;64.8125;64.8125;64.8125
183;total;1;71.4404;71.4404;71.4404
160;initialize;1;2.93718;2.93718;2.93718
160;async;100;0.0188625;0.00138983;0.026599
160;inner;100;0.621502;0.616269;0.642682
160;wait;100;5.06329e-05;2.7757e-05;0.000157446
160;boundary;100;0.00711477;0.00447387;0.00878181
160;calc iter;100;0.647532;0.642333;0.653058
160;calc total;1;64.8125;64.8125;64.8125
160;total;1;71.4483;71.4483;71.4483
135;initialize;1;2.92373;2.92373;2.92373
135;async;100;0.0107179;0.00146803;0.0139614
135;inner;100;0.631618;0.629302;0.645128
135;wait;100;3.94857e-05;2.6164e-05;0.000118616
135;boundary;100;0.00558438;0.00427636;0.00650506
135;calc iter;100;0.647961;0.645635;0.650993
135;calc total;1;64.8125;64.8125;64.8125
135;total;1;71.4357;71.4357;71.4357
184;initialize;1;2.92826;2.92826;2.92826
184;async;100;0.0110274;0.00139781;0.0224477
184;inner;100;0.628956;0.620592;0.641834
184;wait;100;4.44639e-05;2.7225e-05;6.7854e-05
184;boundary;100;0.00717635;0.00376855;0.00844518
184;calc iter;100;0.647205;0.642728;0.652517
184;calc total;1;64.8125;64.8125;64.8125
184;total;1;71.4404;71.4404;71.4404
161;initialize;1;2.9356;2.9356;2.9356
161;async;100;0.0210812;0.00137717;0.0297033
161;inner;100;0.618267;0.61259;0.639372
161;wait;100;4.73338e-05;2.5347e-05;0.000256441
161;boundary;100;0.00795307;0.0052848;0.00881681
161;calc iter;100;0.647352;0.642292;0.652736
161;calc total;1;64.8125;64.8125;64.8125
161;total;1;71.4467;71.4467;71.4467
136;initialize;1;2.92373;2.92373;2.92373
136;async;100;0.0106345;0.00120634;0.0140634
136;inner;100;0.630812;0.628561;0.645245
136;wait;100;4.44945e-05;2.987e-05;0.000151885
136;boundary;100;0.00642089;0.00421411;0.00730414
136;calc iter;100;0.647913;0.644236;0.651964
136;calc total;1;64.8125;64.8125;64.8125
136;total;1;71.4357;71.4357;71.4357
185;initialize;1;2.92831;2.92831;2.92831
185;async;100;0.0130065;0.00138917;0.0259958
185;inner;100;0.626664;0.615095;0.637867
185;wait;100;4.58829e-05;2.925e-05;0.000113054
185;boundary;100;0.00733131;0.0051883;0.00867822
185;calc iter;100;0.64705;0.64348;0.651059
185;calc total;1;64.8125;64.8125;64.8125
185;total;1;71.4404;71.4404;71.4404
162;initialize;1;2.93643;2.93643;2.93643
162;async;100;0.0186946;0.00116589;0.0279834
162;inner;100;0.621044;0.613581;0.644314
162;wait;100;4.53401e-05;1.6881e-05;0.000175609
162;boundary;100;0.00752466;0.0027349;0.00881315
162;calc iter;100;0.647311;0.64184;0.653255
162;calc total;1;64.8125;64.8125;64.8125
162;total;1;71.4476;71.4476;71.4476
137;initialize;1;2.92374;2.92374;2.92374
137;async;100;0.0129964;0.00148062;0.0175672
137;inner;100;0.627413;0.624856;0.641921
137;wait;100;4.91695e-05;3.1657e-05;0.000266735
137;boundary;100;0.00739462;0.00576271;0.00831584
137;calc iter;100;0.647855;0.643606;0.654598
137;calc total;1;64.8125;64.8125;64.8125
137;total;1;71.4357;71.4357;71.4357
186;initialize;1;2.92587;2.92587;2.92587
186;async;100;0.0120338;0.00138915;0.0229099
186;inner;100;0.628715;0.616929;0.640585
186;wait;100;4.33323e-05;2.1494e-05;0.000101338
186;boundary;100;0.00632303;0.00339625;0.00824402
186;calc iter;100;0.647117;0.642443;0.651687
186;calc total;1;64.8125;64.8125;64.8125
186;total;1;71.438;71.438;71.438
163;initialize;1;2.93716;2.93716;2.93716
163;async;100;0.0183475;0.00139373;0.0260532
163;inner;100;0.623126;0.617628;0.642694
163;wait;100;3.62881e-05;1.4864e-05;0.000147224
163;boundary;100;0.00599792;0.00255771;0.00705828
163;calc iter;100;0.64751;0.642772;0.652927
163;calc total;1;64.8125;64.8125;64.8125
163;total;1;71.4483;71.4483;71.4483
138;initialize;1;2.92358;2.92358;2.92358
138;async;100;0.0143108;0.00138859;0.0202844
138;inner;100;0.62518;0.622092;0.64313
138;wait;100;4.65856e-05;3.1653e-05;0.000178795
138;boundary;100;0.00822207;0.00517781;0.0086713
138;calc iter;100;0.647762;0.642996;0.653491
138;calc total;1;64.8125;64.8125;64.8125
138;total;1;71.4356;71.4356;71.4356
187;initialize;1;2.92576;2.92576;2.92576
187;async;100;0.0135787;0.00141408;0.0235341
187;inner;100;0.628117;0.618902;0.636828
187;wait;100;3.3979e-05;1.6055e-05;0.000109708
187;boundary;100;0.00550438;0.00215247;0.00691025
187;calc iter;100;0.647236;0.643529;0.652129
187;calc total;1;64.8125;64.8125;64.8125
187;total;1;71.4379;71.4379;71.4379
164;initialize;1;2.9328;2.9328;2.9328
164;async;100;0.0157247;0.00143215;0.0225756
164;inner;100;0.626067;0.620252;0.644441
164;wait;100;4.00444e-05;1.845e-05;0.000110549
164;boundary;100;0.00577849;0.00259303;0.00694166
164;calc iter;100;0.647612;0.643572;0.653196
164;calc total;1;64.8125;64.8125;64.8125
164;total;1;71.4439;71.4439;71.4439
139;initialize;1;2.92386;2.92386;2.92386
139;async;100;0.0110141;0.0013827;0.0141591
139;inner;100;0.630073;0.627816;0.644123
139;wait;100;4.38585e-05;2.7142e-05;0.000149297
139;boundary;100;0.00672051;0.00466102;0.00723549
139;calc iter;100;0.647854;0.645108;0.650368
139;calc total;1;64.8125;64.8125;64.8125
139;total;1;71.4358;71.4358;71.4358
188;initialize;1;2.92818;2.92818;2.92818
188;async;100;0.0124222;0.00141487;0.0200117
188;inner;100;0.630803;0.622514;0.64107
188;wait;100;2.55997e-05;1.4014e-05;6.3295e-05
188;boundary;100;0.00406543;0.00228143;0.00603822
188;calc iter;100;0.647318;0.643731;0.651749
188;calc total;1;64.8125;64.8125;64.8125
188;total;1;71.4403;71.4403;71.4403
140;initialize;1;2.92172;2.92172;2.92172
140;async;100;0.0104773;0.0015311;0.0136938
140;inner;100;0.631742;0.629564;0.645909
140;wait;100;3.58211e-05;2.1083e-05;0.000100255
140;boundary;100;0.00567248;0.00397495;0.00652499
140;calc iter;100;0.64793;0.645626;0.651518
140;calc total;1;64.8125;64.8125;64.8125
140;total;1;71.4337;71.4337;71.4337
141;initialize;1;2.92381;2.92381;2.92381
141;async;100;0.00789329;0.00147246;0.0113446
141;inner;100;0.634323;0.632025;0.648024
141;wait;100;3.93439e-05;2.5464e-05;9.4105e-05
141;boundary;100;0.00571934;0.00352433;0.00667568
141;calc iter;100;0.647977;0.645018;0.653117
141;calc total;1;64.8125;64.8125;64.8125
141;total;1;71.4358;71.4358;71.4358
1;initialize;1;2.95291;2.95291;2.95291
1;async;100;0.00771521;0.00142504;0.0106509
1;inner;100;0.633648;0.630643;0.641085
1;wait;100;4.19409e-05;2.5193e-05;0.000151213
1;boundary;100;0.00595081;0.00382039;0.00816681
1;calc iter;100;0.647358;0.644746;0.650575
1;calc total;1;64.8125;64.8125;64.8125
1;total;1;71.4648;71.4648;71.4648
2;initialize;1;2.95287;2.95287;2.95287
2;async;100;0.0071544;0.00167845;0.009715
2;inner;100;0.63403;0.631363;0.642594
2;wait;100;4.11087e-05;1.7905e-05;9.8605e-05
2;boundary;100;0.00613577;0.00260571;0.00769407
2;calc iter;100;0.647362;0.644624;0.649615
2;calc total;1;64.8125;64.8125;64.8125
2;total;1;71.4648;71.4648;71.4648
3;initialize;1;2.95288;2.95288;2.95288
3;async;100;0.00438337;0.00120954;0.00698647
3;inner;100;0.637943;0.635401;0.64522
3;wait;100;3.53393e-05;1.8271e-05;8.4752e-05
3;boundary;100;0.0049721;0.00316109;0.00627196
3;calc iter;100;0.647335;0.643827;0.652369
3;calc total;1;64.8125;64.8125;64.8125
3;total;1;71.4648;71.4648;71.4648
4;initialize;1;2.9528;2.9528;2.9528
4;async;100;0.00797844;0.00142764;0.0119731
4;inner;100;0.631683;0.628514;0.642702
4;wait;100;5.58749e-05;1.9196e-05;0.000109665
4;boundary;100;0.00756991;0.00315491;0.00886467
4;calc iter;100;0.64729;0.644006;0.650894
4;calc total;1;64.8125;64.8125;64.8125
4;total;1;71.4648;71.4648;71.4648
5;initialize;1;2.95281;2.95281;2.95281
5;async;100;0.00574462;0.000774341;0.00880811
5;inner;100;0.635037;0.631417;0.644185
5;wait;100;4.68953e-05;2.8362e-05;9.125e-05
5;boundary;100;0.00641624;0.0032612;0.00787728
5;calc iter;100;0.647247;0.643902;0.65062
5;calc total;1;64.8125;64.8125;64.8125
5;total;1;71.4647;71.4647;71.4647
6;initialize;1;2.95295;2.95295;2.95295
6;async;100;0.00879471;0.0014127;0.0142958
6;inner;100;0.632335;0.626727;0.639347
6;wait;100;4.67743e-05;2.314e-05;0.000287651
6;boundary;100;0.00604957;0.0041068;0.00876429
6;calc iter;100;0.647227;0.64318;0.654242
6;calc total;1;64.8125;64.8125;64.8125
6;total;1;71.4649;71.4649;71.4649
7;initialize;1;2.95282;2.95282;2.95282
7;async;100;0.0089522;0.00140205;0.0118197
7;inner;100;0.633822;0.630986;0.640529
7;wait;100;3.53531e-05;1.6312e-05;0.000265144
7;boundary;100;0.00448939;0.0032982;0.0077241
7;calc iter;100;0.647301;0.643926;0.651004
7;calc total;1;64.8125;64.8125;64.8125
7;total;1;71.4647;71.4647;71.4647
8;initialize;1;2.95289;2.95289;2.95289
8;async;100;0.00865249;0.00140386;0.0120395
8;inner;100;0.634734;0.632564;0.642505
8;wait;100;2.34065e-05;1.577e-05;0.000121115
8;boundary;100;0.00395802;0.00268728;0.00546035
8;calc iter;100;0.64737;0.643678;0.651019
8;calc total;1;64.8125;64.8125;64.8125
8;total;1;71.4648;71.4648;71.4648
9;initialize;1;2.9528;2.9528;2.9528
9;async;100;0.00986874;0.00141411;0.0123777
9;inner;100;0.63355;0.6315;0.641647
9;wait;100;2.54533e-05;1.584e-05;0.000136403
9;boundary;100;0.00392616;0.00243912;0.00495085
9;calc iter;100;0.647372;0.644477;0.650074
9;calc total;1;64.8125;64.8125;64.8125
9;total;1;71.4647;71.4647;71.4647
10;initialize;1;2.95284;2.95284;2.95284
10;async;100;0.00925559;0.00142036;0.0118072
10;inner;100;0.633832;0.631518;0.642743
10;wait;100;2.86074e-05;1.4949e-05;0.000101919
10;boundary;100;0.00424605;0.00316324;0.00540513
10;calc iter;100;0.647364;0.645031;0.650702
10;calc total;1;64.8125;64.8125;64.8125
10;total;1;71.4648;71.4648;71.4648
11;initialize;1;2.9528;2.9528;2.9528
11;async;100;0.0088157;0.00144242;0.0117087
11;inner;100;0.6345;0.631807;0.641637
11;wait;100;2.74375e-05;1.5771e-05;0.000142861
11;boundary;100;0.00403396;0.00222254;0.00647857
11;calc iter;100;0.647378;0.643532;0.649584
11;calc total;1;64.8125;64.8125;64.8125
11;total;1;71.4647;71.4647;71.4647
12;initialize;1;2.95282;2.95282;2.95282
12;async;100;0.00406451;0.000996746;0.00891289
12;inner;100;0.637986;0.636409;0.643185
12;wait;100;3.49299e-05;1.7809e-05;0.000113013
12;boundary;100;0.0052604;0.00370398;0.00669139
12;calc iter;100;0.647347;0.644628;0.65167
12;calc total;1;64.8125;64.8125;64.8125
12;total;1;71.4647;71.4647;71.4647
13;initialize;1;2.95286;2.95286;2.95286
13;async;100;0.00531674;0.00138503;0.00904583
13;inner;100;0.636249;0.634665;0.642894
13;wait;100;3.41026e-05;2.1917e-05;0.000131601
13;boundary;100;0.00572104;0.0038562;0.00764682
13;calc iter;100;0.647323;0.645048;0.650507
13;calc total;1;64.8125;64.8125;64.8125
13;total;1;71.4647;71.4647;71.4647
14;initialize;1;2.9529;2.9529;2.9529
14;async;100;0.004864;0.00143383;0.00781697
14;inner;100;0.636042;0.634511;0.643308
14;wait;100;3.99835e-05;1.8071e-05;9.5539e-05
14;boundary;100;0.00638505;0.00346253;0.00751873
14;calc iter;100;0.647333;0.644925;0.649596
14;calc total;1;64.8125;64.8125;64.8125
14;total;1;71.4648;71.4648;71.4648
15;initialize;1;2.95285;2.95285;2.95285
15;async;100;0.0022696;0.00134212;0.00532394
15;inner;100;0.639488;0.637662;0.645751
15;wait;100;3.80778e-05;2.1052e-05;8.6868e-05
15;boundary;100;0.00554466;0.00312403;0.00656613
15;calc iter;100;0.647342;0.64567;0.650371
15;calc total;1;64.8125;64.8125;64.8125
15;total;1;71.4647;71.4647;71.4647
16;initialize;1;2.95337;2.95337;2.95337
16;async;100;0.00743727;0.00138528;0.010432
16;inner;100;0.631767;0.629203;0.640979
16;wait;100;4.35429e-05;2.1511e-05;0.000178552
16;boundary;100;0.00800284;0.00424077;0.00876678
16;calc iter;100;0.647253;0.645308;0.65045
16;calc total;1;64.8125;64.8125;64.8125
16;total;1;71.4653;71.4653;71.4653
17;initialize;1;2.95309;2.95309;2.95309
17;async;100;0.00641725;0.00139713;0.00928873
17;inner;100;0.634342;0.632345;0.643064
17;wait;100;4.1575e-05;2.7481e-05;0.000112264
17;boundary;100;0.00647818;0.00346614;0.00799201
17;calc iter;100;0.64728;0.644557;0.650591
17;calc total;1;64.8125;64.8125;64.8125
17;total;1;71.465;71.465;71.465
18;initialize;1;2.95281;2.95281;2.95281
18;async;100;0.00613983;0.000989598;0.0100622
18;inner;100;0.636031;0.632624;0.642663
18;wait;100;3.41247e-05;1.9968e-05;0.000147183
18;boundary;100;0.00513029;0.00389488;0.00784737
18;calc iter;100;0.647337;0.642729;0.651923
18;calc total;1;64.8125;64.8125;64.8125
18;total;1;71.4647;71.4647;71.4647
19;initialize;1;2.95305;2.95305;2.95305
19;async;100;0.00637702;0.00143656;0.010282
19;inner;100;0.635735;0.633749;0.642373
19;wait;100;2.69651e-05;1.696e-05;0.000209986
19;boundary;100;0.00524181;0.00294132;0.00659585
19;calc iter;100;0.647382;0.645177;0.650592
19;calc total;1;64.8125;64.8125;64.8125
19;total;1;71.4649;71.4649;71.4649
20;initialize;1;2.95285;2.95285;2.95285
20;async;100;0.00534928;0.000815689;0.00845554
20;inner;100;0.636698;0.634239;0.644432
20;wait;100;2.72689e-05;1.426e-05;9.6983e-05
20;boundary;100;0.00532951;0.00207241;0.00606646
20;calc iter;100;0.647405;0.643023;0.651033
20;calc total;1;64.8125;64.8125;64.8125
20;total;1;71.4648;71.4648;71.4648
21;initialize;1;2.95286;2.95286;2.95286
21;async;100;0.00612764;0.00142341;0.00990181
21;inner;100;0.635775;0.633476;0.643304
21;wait;100;2.95383e-05;1.5793e-05;0.000101427
21;boundary;100;0.00545832;0.00219311;0.00646217
21;calc iter;100;0.647393;0.639984;0.65003
21;calc total;1;64.8125;64.8125;64.8125
21;total;1;71.4647;71.4647;71.4647
22;initialize;1;2.95284;2.95284;2.95284
22;async;100;0.0034055;0.0013974;0.00686047
22;inner;100;0.638277;0.636572;0.645411
22;wait;100;3.41211e-05;2.0672e-05;0.000108527
22;boundary;100;0.00567747;0.00213557;0.00652494
22;calc iter;100;0.647396;0.645354;0.650596
22;calc total;1;64.8125;64.8125;64.8125
22;total;1;71.4647;71.4647;71.4647
23;initialize;1;2.95285;2.95285;2.95285
23;async;100;0.00686919;0.00144688;0.0100491
23;inner;100;0.635291;0.633735;0.641345
23;wait;100;2.73601e-05;1.6565e-05;0.000198318
23;boundary;100;0.00515831;0.00402279;0.00652421
23;calc iter;100;0.647347;0.645343;0.649477
23;calc total;1;64.8125;64.8125;64.8125
23;total;1;71.4647;71.4647;71.4647
47;initialize;1;2.92235;2.92235;2.92235
47;async;100;0.012301;0.00106929;0.0159936
47;inner;100;0.630616;0.627559;0.642251
47;wait;100;2.6087e-05;1.6505e-05;0.000145314
47;boundary;100;0.00446908;0.00340625;0.00583862
47;calc iter;100;0.647414;0.642966;0.650184
47;calc total;1;64.8125;64.8125;64.8125
47;total;1;71.4298;71.4298;71.4298
71;initialize;1;2.93821;2.93821;2.93821
71;async;100;0.00835145;0.00118771;0.0152808
71;inner;100;0.635085;0.631484;0.644998
71;wait;100;2.92522e-05;1.9309e-05;9.6822e-05
71;boundary;100;0.00422787;0.0022403;0.0056392
71;calc iter;100;0.647695;0.642703;0.657553
71;calc total;1;64.8125;64.8125;64.8125
71;total;1;71.4502;71.4502;71.4502
118;initialize;1;2.90725;2.90725;2.90725
118;async;100;0.00856775;0.00101058;0.0119435
118;inner;100;0.63396;0.632317;0.646129
118;wait;100;3.02779e-05;2.0822e-05;9.5329e-05
118;boundary;100;0.0054579;0.00333734;0.00667739
118;calc iter;100;0.648018;0.644483;0.651512
118;calc total;1;64.8125;64.8125;64.8125
118;total;1;71.4192;71.4192;71.4192
119;initialize;1;2.90729;2.90729;2.90729
119;async;100;0.0102999;0.00145219;0.015418
119;inner;100;0.632456;0.630029;0.645295
119;wait;100;2.68229e-05;1.6629e-05;0.000145933
119;boundary;100;0.00525913;0.00224644;0.00626246
119;calc iter;100;0.648044;0.645002;0.653411
119;calc total;1;64.8125;64.8125;64.8125
119;total;1;71.4193;71.4193;71.4193
142;initialize;1;2.92358;2.92358;2.92358
142;async;100;0.0124565;0.00138665;0.0159595
142;inner;100;0.629557;0.626832;0.6445
142;wait;100;3.6325e-05;2.0936e-05;0.000117742
142;boundary;100;0.0059643;0.00331642;0.00651429
142;calc iter;100;0.648017;0.644686;0.650559
142;calc total;1;64.8125;64.8125;64.8125
142;total;1;71.4355;71.4355;71.4355
143;initialize;1;2.92241;2.92241;2.92241
143;async;100;0.00932007;0.00151085;0.0124795
143;inner;100;0.63195;0.627603;0.647337
143;wait;100;3.56845e-05;1.8031e-05;0.000157787
143;boundary;100;0.00677277;0.00226493;0.00712626
143;calc iter;100;0.648081;0.640026;0.652621
143;calc total;1;64.8125;64.8125;64.8125
143;total;1;71.4344;71.4344;71.4344
165;initialize;1;2.93721;2.93721;2.93721
165;async;100;0.0128994;0.000841513;0.0192425
165;inner;100;0.630031;0.625989;0.645561
165;wait;100;3.52173e-05;1.8561e-05;8.6121e-05
165;boundary;100;0.00471715;0.00321029;0.00587468
165;calc iter;100;0.647685;0.644228;0.650269
165;calc total;1;64.8125;64.8125;64.8125
165;total;1;71.4483;71.4483;71.4483
166;initialize;1;2.93719;2.93719;2.93719
166;async;100;0.0156425;0.00138642;0.0215358
166;inner;100;0.627375;0.622876;0.644362
166;wait;100;3.16979e-05;2.1112e-05;0.000111257
166;boundary;100;0.00464741;0.00328802;0.00661029
166;calc iter;100;0.647699;0.643238;0.651252
166;calc total;1;64.8125;64.8125;64.8125
166;total;1;71.4483;71.4483;71.4483
167;initialize;1;2.93719;2.93719;2.93719
167;async;100;0.0177047;0.00141906;0.0245339
167;inner;100;0.626231;0.620915;0.64499
167;wait;100;2.56174e-05;1.6904e-05;0.000113597
167;boundary;100;0.00376556;0.00218903;0.00460293
167;calc iter;100;0.647729;0.643054;0.650759
167;calc total;1;64.8125;64.8125;64.8125
167;total;1;71.4483;71.4483;71.4483
189;initialize;1;2.92559;2.92559;2.92559
189;async;100;0.00879823;0.00140287;0.0137922
189;inner;100;0.635158;0.628304;0.644738
189;wait;100;2.09164e-05;1.3563e-05;4.5201e-05
189;boundary;100;0.00346831;0.00212252;0.00480723
189;calc iter;100;0.647447;0.642272;0.651038
189;calc total;1;64.8125;64.8125;64.8125
189;total;1;71.4378;71.4378;71.4378
190;initialize;1;2.92717;2.92717;2.92717
190;async;100;0.0122559;0.00139356;0.0177923
190;inner;100;0.631503;0.623688;0.640622
190;wait;100;2.76501e-05;1.8716e-05;7.2601e-05
190;boundary;100;0.00363615;0.00216905;0.00562457
190;calc iter;100;0.647424;0.644197;0.650325
190;calc total;1;64.8125;64.8125;64.8125
190;total;1;71.4393;71.4393;71.4393
191;initialize;1;2.92775;2.92775;2.92775
191;async;100;0.00857756;0.00144434;0.0157828
191;inner;100;0.635357;0.626136;0.644512
191;wait;100;2.50947e-05;1.4464e-05;0.000144789
191;boundary;100;0.00350716;0.00216967;0.0067438
191;calc iter;100;0.647469;0.643118;0.650899
191;calc total;1;64.8125;64.8125;64.8125
191;total;1;71.4399;71.4399;71.4399
DASH
InitEnergy=25.00000
EndEnergy=25.00000
DiffEnergy=-0.00000
Matrixspec: 155563 x 155563
Iterations: 100
# unit_id;function_name;num_calls;avg_runtime;min_runtime;max_runtime
0;initialize;1;2.92082;2.92082;2.92082
0;async;100;0.01989;0.00099;0.02986
0;inner;100;0.62231;0.61324;0.64340
0;wait;100;0.00004;0.00002;0.00012
0;boundary;100;0.00600;0.00218;0.00729
0;calc iter;100;0.64824;0.63158;0.66292
0;calc total;1;64.85848;64.85848;64.85848
0;total;1;71.09058;71.09058;71.09058
24;initialize;1;2.89683;2.89683;2.89683
24;async;100;0.0220733;0.00139817;0.0241565
24;inner;100;0.62004;0.603174;0.64412
24;wait;100;3.68725e-05;1.6412e-05;0.000112784
24;boundary;100;0.00626502;0.00208924;0.00656812
24;calc iter;100;0.648417;0.627244;0.657371
24;calc total;1;64.8585;64.8585;64.8585
24;total;1;71.0666;71.0666;71.0666
25;initialize;1;2.89676;2.89676;2.89676
25;async;100;0.00330639;0.00143706;0.00358947
25;inner;100;0.638021;0.6198;0.653528
25;wait;100;4.88136e-05;1.9651e-05;0.000221687
25;boundary;100;0.0072053;0.00209376;0.00747357
25;calc iter;100;0.648584;0.62525;0.662476
25;calc total;1;64.8585;64.8585;64.8585
25;total;1;71.0665;71.0665;71.0665
26;initialize;1;2.89683;2.89683;2.89683
26;async;100;0.0215366;0.00142401;0.0248833
26;inner;100;0.620485;0.604204;0.642579
26;wait;100;4.87304e-05;2.3207e-05;0.000128451
26;boundary;100;0.00633783;0.00211098;0.00657792
26;calc iter;100;0.648411;0.628116;0.656979
26;calc total;1;64.8585;64.8585;64.8585
26;total;1;71.0665;71.0665;71.0665
27;initialize;1;2.89678;2.89678;2.89678
27;async;100;0.0186198;0.000998238;0.039346
27;inner;100;0.623218;0.611949;0.644856
27;wait;100;4.48304e-05;2.3057e-05;0.000124499
27;boundary;100;0.006412;0.00326092;0.00677551
27;calc iter;100;0.648297;0.632523;0.666718
27;calc total;1;64.8585;64.8585;64.8585
27;total;1;71.0665;71.0665;71.0665
28;initialize;1;2.89416;2.89416;2.89416
28;async;100;0.0228257;0.00140046;0.0438122
28;inner;100;0.618357;0.614079;0.639087
28;wait;100;4.73924e-05;2.4686e-05;0.000248936
28;boundary;100;0.00690057;0.00479821;0.0076252
28;calc iter;100;0.648132;0.635213;0.66711
28;calc total;1;64.8585;64.8585;64.8585
28;total;1;71.0639;71.0639;71.0639
29;initialize;1;2.89682;2.89682;2.89682
29;async;100;0.0199782;0.00111107;0.0466737
29;inner;100;0.621342;0.617689;0.642656
29;wait;100;4.47633e-05;2.6996e-05;0.000124475
29;boundary;100;0.00662601;0.00426205;0.00821432
29;calc iter;100;0.647993;0.637695;0.673479
29;calc total;1;64.8585;64.8585;64.8585
29;total;1;71.0665;71.0665;71.0665
30;initialize;1;2.89152;2.89152;2.89152
30;async;100;0.0242101;0.00140136;0.0539457
30;inner;100;0.61538;0.61203;0.639778
30;wait;100;5.15982e-05;3.2559e-05;0.000154661
30;boundary;100;0.00808951;0.00590073;0.00868694
30;calc iter;100;0.647734;0.63555;0.677359
30;calc total;1;64.8585;64.8585;64.8585
30;total;1;71.0612;71.0612;71.0612
31;initialize;1;2.89679;2.89679;2.89679
31;async;100;0.0191441;0.00140713;0.0481141
31;inner;100;0.620407;0.616778;0.64515
31;wait;100;4.90226e-05;3.4426e-05;8.8943e-05
31;boundary;100;0.00814916;0.00335391;0.008764
31;calc iter;100;0.647751;0.635016;0.679922
31;calc total;1;64.8585;64.8585;64.8585
31;total;1;71.0665;71.0665;71.0665
32;initialize;1;2.89683;2.89683;2.89683
32;async;100;0.0171885;0.00141653;0.0225481
32;inner;100;0.623834;0.62086;0.645811
32;wait;100;4.43663e-05;2.7929e-05;8.5554e-05
32;boundary;100;0.0068615;0.00323091;0.00844243
32;calc iter;100;0.64793;0.639702;0.651821
32;calc total;1;64.8585;64.8585;64.8585
32;total;1;71.0666;71.0666;71.0666
33;initialize;1;2.89674;2.89674;2.89674
33;async;100;0.0219446;0.00140267;0.0275329
33;inner;100;0.619436;0.616316;0.642161
33;wait;100;3.93237e-05;2.799e-05;0.00020304
33;boundary;100;0.00661915;0.00450598;0.00716157
33;calc iter;100;0.648041;0.639392;0.652603
33;calc total;1;64.8585;64.8585;64.8585
33;total;1;71.0665;71.0665;71.0665
34;initialize;1;2.89442;2.89442;2.89442
34;async;100;0.0195706;0.00141631;0.0244715
34;inner;100;0.621829;0.617126;0.643936
34;wait;100;4.02436e-05;2.6115e-05;0.000114322
34;boundary;100;0.0067462;0.00375551;0.00721571
34;calc iter;100;0.648188;0.641032;0.653489
34;calc total;1;64.8585;64.8585;64.8585
34;total;1;71.0641;71.0641;71.0641
35;initialize;1;2.89681;2.89681;2.89681
35;async;100;0.0210245;0.00144594;0.0251815
35;inner;100;0.620818;0.609537;0.643086
35;wait;100;4.07508e-05;1.9165e-05;0.000137804
35;boundary;100;0.00641781;0.00315732;0.00721557
35;calc iter;100;0.648303;0.635648;0.654984
35;calc total;1;64.8585;64.8585;64.8585
35;total;1;71.0665;71.0665;71.0665
36;initialize;1;2.8968;2.8968;2.8968
36;async;100;0.0237861;0.00146872;0.0294681
36;inner;100;0.617847;0.601004;0.645919
36;wait;100;5.11361e-05;2.6616e-05;9.6191e-05
36;boundary;100;0.00648963;0.00213039;0.00691375
36;calc iter;100;0.648177;0.630675;0.654675
36;calc total;1;64.8585;64.8585;64.8585
36;total;1;71.0665;71.0665;71.0665
37;initialize;1;2.89681;2.89681;2.89681
37;async;100;0.0279392;0.00142563;0.032575
37;inner;100;0.613243;0.591797;0.643507
37;wait;100;3.96157e-05;1.8098e-05;9.4144e-05
37;boundary;100;0.00704719;0.0020781;0.00740117
37;calc iter;100;0.648271;0.624435;0.656984
37;calc total;1;64.8585;64.8585;64.8585
37;total;1;71.0665;71.0665;71.0665
38;initialize;1;2.89678;2.89678;2.89678
38;async;100;0.0256601;0.00102984;0.0301519
38;inner;100;0.615842;0.599847;0.643565
38;wait;100;4.17123e-05;2.0801e-05;0.000107707
38;boundary;100;0.00660436;0.00214627;0.00700689
38;calc iter;100;0.64815;0.631593;0.653888
38;calc total;1;64.8585;64.8585;64.8585
38;total;1;71.0665;71.0665;71.0665
39;initialize;1;2.89674;2.89674;2.89674
39;async;100;0.0232238;0.00128955;0.0365856
39;inner;100;0.618265;0.607589;0.643824
39;wait;100;3.70278e-05;1.7145e-05;9.531e-05
39;boundary;100;0.00651109;0.00331389;0.00688679
39;calc iter;100;0.648039;0.634088;0.663513
39;calc total;1;64.8585;64.8585;64.8585
39;total;1;71.0665;71.0665;71.0665
40;initialize;1;2.89678;2.89678;2.89678
40;async;100;0.0254585;0.00142227;0.0366674
40;inner;100;0.616151;0.610594;0.640621
40;wait;100;4.49463e-05;2.8407e-05;0.000237359
40;boundary;100;0.00620981;0.00483914;0.00753228
40;calc iter;100;0.647867;0.633741;0.6639
40;calc total;1;64.8585;64.8585;64.8585
40;total;1;71.0665;71.0665;71.0665
96;initialize;1;2.88882;2.88882;2.88882
96;async;100;0.0210975;0.00137463;0.0264876
96;inner;100;0.623734;0.618758;0.638601
96;wait;100;2.17787e-05;1.4136e-05;8.5638e-05
96;boundary;100;0.0031832;0.00209893;0.00362606
96;calc iter;100;0.648038;0.643433;0.652249
96;calc total;1;64.8585;64.8585;64.8585
96;total;1;71.0586;71.0586;71.0586
48;initialize;1;2.90854;2.90854;2.90854
48;async;100;0.0321553;0.00139637;0.0421436
48;inner;100;0.612256;0.600604;0.638761
48;wait;100;2.59087e-05;1.5673e-05;8.4744e-05
48;boundary;100;0.00345964;0.00212878;0.0046084
48;calc iter;100;0.647899;0.643597;0.6511
48;calc total;1;64.8585;64.8585;64.8585
48;total;1;71.0776;71.0776;71.0776
72;initialize;1;2.88994;2.88994;2.88994
72;async;100;0.00302006;0.00158692;0.00728968
72;inner;100;0.63914;0.636555;0.649338
72;wait;100;3.7415e-05;2.1183e-05;9.3403e-05
72;boundary;100;0.00569964;0.00428468;0.00645091
72;calc iter;100;0.647899;0.64594;0.655542
72;calc total;1;64.8585;64.8585;64.8585
72;total;1;71.0595;71.0595;71.0595
41;initialize;1;2.89679;2.89679;2.89679
41;async;100;0.0243193;0.00145172;0.0379442
41;inner;100;0.616492;0.611875;0.639395
41;wait;100;4.65617e-05;3.0981e-05;0.00015167
41;boundary;100;0.00683295;0.00556624;0.00838443
41;calc iter;100;0.647693;0.636552;0.665103
41;calc total;1;64.8585;64.8585;64.8585
41;total;1;71.0665;71.0665;71.0665
120;initialize;1;2.89344;2.89344;2.89344
120;async;100;0.00610281;0.00144351;0.00786159
120;inner;100;0.636532;0.634364;0.647923
120;wait;100;3.36154e-05;2.0922e-05;6.597e-05
120;boundary;100;0.00560529;0.00215116;0.00609093
120;calc iter;100;0.648276;0.641993;0.652687
120;calc total;1;64.8585;64.8585;64.8585
120;total;1;71.0635;71.0635;71.0635
97;initialize;1;2.89024;2.89024;2.89024
97;async;100;0.0201529;0.00138795;0.0254526
97;inner;100;0.624101;0.619829;0.639319
97;wait;100;3.00436e-05;1.6025e-05;7.9964e-05
97;boundary;100;0.00372335;0.00278721;0.00501208
97;calc iter;100;0.648009;0.643903;0.65168
97;calc total;1;64.8585;64.8585;64.8585
97;total;1;71.06;71.06;71.06
49;initialize;1;2.90944;2.90944;2.90944
49;async;100;0.0419143;0.0016215;0.0541224
49;inner;100;0.602498;0.590325;0.630456
49;wait;100;2.66131e-05;1.6494e-05;0.000270526
49;boundary;100;0.00351084;0.00204162;0.00798329
49;calc iter;100;0.647951;0.640334;0.651261
49;calc total;1;64.8585;64.8585;64.8585
49;total;1;71.0785;71.0785;71.0785
73;initialize;1;2.89156;2.89156;2.89156
73;async;100;0.00801721;0.00141775;0.0107078
73;inner;100;0.633648;0.631468;0.644444
73;wait;100;3.85144e-05;2.3109e-05;0.000183561
73;boundary;100;0.0061316;0.00397441;0.00671046
73;calc iter;100;0.647838;0.64545;0.650617
73;calc total;1;64.8585;64.8585;64.8585
73;total;1;71.0611;71.0611;71.0611
42;initialize;1;2.89679;2.89679;2.89679
42;async;100;0.025876;0.00141277;0.03751
42;inner;100;0.613172;0.608626;0.639126
42;wait;100;5.98906e-05;3.8995e-05;0.000192755
42;boundary;100;0.00835008;0.00571226;0.00882285
42;calc iter;100;0.64746;0.635401;0.665176
42;calc total;1;64.8585;64.8585;64.8585
42;total;1;71.0665;71.0665;71.0665
121;initialize;1;2.89349;2.89349;2.89349
121;async;100;0.00689205;0.00139875;0.00926855
121;inner;100;0.63537;0.632867;0.646562
121;wait;100;3.62898e-05;2.1062e-05;0.000138989
121;boundary;100;0.00594373;0.00343573;0.00642708
121;calc iter;100;0.648244;0.644135;0.651824
121;calc total;1;64.8585;64.8585;64.8585
121;total;1;71.0635;71.0635;71.0635
98;initialize;1;2.8901;2.8901;2.8901
98;async;100;0.0190442;0.00139817;0.0252205
98;inner;100;0.623914;0.62027;0.639269
98;wait;100;3.23287e-05;1.9933e-05;0.000101632
98;boundary;100;0.00497417;0.00314675;0.00648399
98;calc iter;100;0.647966;0.643904;0.652423
98;calc total;1;64.8585;64.8585;64.8585
98;total;1;71.0599;71.0599;71.0599
50;initialize;1;2.90926;2.90926;2.90926
50;async;100;0.0313691;0.00141802;0.0417099
50;inner;100;0.613021;0.602635;0.638736
50;wait;100;2.31798e-05;1.4767e-05;0.000144496
50;boundary;100;0.00346973;0.00229831;0.00512266
50;calc iter;100;0.647885;0.642115;0.650753
50;calc total;1;64.8585;64.8585;64.8585
50;total;1;71.0783;71.0783;71.0783
74;initialize;1;2.89171;2.89171;2.89171
74;async;100;0.00622017;0.000982506;0.0113444
74;inner;100;0.634605;0.632177;0.646218
74;wait;100;4.38347e-05;2.875e-05;0.000105149
74;boundary;100;0.00694483;0.00379161;0.00785445
74;calc iter;100;0.647816;0.645075;0.651718
74;calc total;1;64.8585;64.8585;64.8585
74;total;1;71.0613;71.0613;71.0613
43;initialize;1;2.89679;2.89679;2.89679
43;async;100;0.0239793;0.00143761;0.0325805
43;inner;100;0.615496;0.608794;0.642546
43;wait;100;5.14796e-05;3.3956e-05;0.000124703
43;boundary;100;0.00790966;0.00379653;0.00868868
43;calc iter;100;0.647438;0.639543;0.656625
43;calc total;1;64.8585;64.8585;64.8585
43;total;1;71.0665;71.0665;71.0665
122;initialize;1;2.8907;2.8907;2.8907
122;async;100;0.00698263;0.00107549;0.00952406
122;inner;100;0.634977;0.632848;0.646886
122;wait;100;3.25523e-05;2.0522e-05;0.000103906
122;boundary;100;0.00620994;0.0035625;0.00673587
122;calc iter;100;0.648204;0.645639;0.652017
122;calc total;1;64.8585;64.8585;64.8585
122;total;1;71.0607;71.0607;71.0607
99;initialize;1;2.89014;2.89014;2.89014
99;async;100;0.0187428;0.00142068;0.0247513
99;inner;100;0.62347;0.619462;0.638813
99;wait;100;4.78833e-05;2.0741e-05;9.9413e-05
99;boundary;100;0.00568097;0.00251639;0.00732289
99;calc iter;100;0.647944;0.643566;0.655372
99;calc total;1;64.8585;64.8585;64.8585
99;total;1;71.06;71.06;71.06
51;initialize;1;2.90947;2.90947;2.90947
51;async;100;0.0273706;0.00140966;0.0390196
51;inner;100;0.616023;0.606612;0.638114
51;wait;100;3.29547e-05;1.6581e-05;0.000141698
51;boundary;100;0.00435195;0.00303011;0.00679987
51;calc iter;100;0.64778;0.637743;0.659156
51;calc total;1;64.8585;64.8585;64.8585
51;total;1;71.0785;71.0785;71.0785
75;initialize;1;2.89155;2.89155;2.89155
75;async;100;0.00751761;0.0010487;0.0118966
75;inner;100;0.63223;0.629404;0.645966
75;wait;100;5.26846e-05;3.646e-05;0.000108589
75;boundary;100;0.00797818;0.00388887;0.00872189
75;calc iter;100;0.647781;0.644013;0.651673
75;calc total;1;64.8585;64.8585;64.8585
75;total;1;71.0611;71.0611;71.0611
44;initialize;1;2.8968;2.8968;2.8968
44;async;100;0.0229289;0.00144819;0.0298647
44;inner;100;0.617841;0.612331;0.642729
44;wait;100;4.48326e-05;2.5925e-05;0.000126725
44;boundary;100;0.00681354;0.00372782;0.0074419
44;calc iter;100;0.647631;0.639477;0.653092
44;calc total;1;64.8585;64.8585;64.8585
44;total;1;71.0665;71.0665;71.0665
123;initialize;1;2.89171;2.89171;2.89171
123;async;100;0.00832137;0.000985191;0.0115268
123;inner;100;0.633675;0.631157;0.647344
123;wait;100;4.20844e-05;2.5783e-05;9.0472e-05
123;boundary;100;0.00609753;0.00343596;0.00841066
123;calc iter;100;0.648138;0.644266;0.652359
123;calc total;1;64.8585;64.8585;64.8585
123;total;1;71.0617;71.0617;71.0617
100;initialize;1;2.89027;2.89027;2.89027
100;async;100;0.0224362;0.00157577;0.0422863
100;inner;100;0.617418;0.612543;0.635863
100;wait;100;4.82053e-05;3.155e-05;0.000167101
100;boundary;100;0.00784641;0.00466878;0.0086393
100;calc iter;100;0.647751;0.64109;0.675209
100;calc total;1;64.8585;64.8585;64.8585
100;total;1;71.0601;71.0601;71.0601
52;initialize;1;2.9094;2.9094;2.9094
52;async;100;0.0292406;0.0013959;0.0374116
52;inner;100;0.610574;0.605738;0.637646
52;wait;100;6.02497e-05;3.6384e-05;0.000226852
52;boundary;100;0.00766098;0.00406805;0.00878339
52;calc iter;100;0.647538;0.63299;0.664989
52;calc total;1;64.8585;64.8585;64.8585
52;total;1;71.0784;71.0784;71.0784
76;initialize;1;2.89151;2.89151;2.89151
76;async;100;0.00715163;0.000969339;0.0107871
76;inner;100;0.633382;0.630571;0.646426
76;wait;100;4.27941e-05;3.121e-05;9.3082e-05
76;boundary;100;0.00724555;0.0037033;0.00843209
76;calc iter;100;0.647824;0.643704;0.651619
76;calc total;1;64.8585;64.8585;64.8585
76;total;1;71.0611;71.0611;71.0611
45;initialize;1;2.89679;2.89679;2.89679
45;async;100;0.0218597;0.00142875;0.0300639
45;inner;100;0.619682;0.614561;0.643361
45;wait;100;3.23285e-05;2.4382e-05;0.000104003
45;boundary;100;0.00623332;0.00346485;0.00704179
45;calc iter;100;0.647809;0.640495;0.652369
45;calc total;1;64.8585;64.8585;64.8585
45;total;1;71.0665;71.0665;71.0665
124;initialize;1;2.89349;2.89349;2.89349
124;async;100;0.00679275;0.00110264;0.0203259
124;inner;100;0.633639;0.630335;0.646037
124;wait;100;5.31342e-05;3.7104e-05;0.000205423
124;boundary;100;0.0076007;0.00388817;0.00895082
124;calc iter;100;0.648087;0.644437;0.662868
124;calc total;1;64.8585;64.8585;64.8585
124;total;1;71.0635;71.0635;71.0635
101;initialize;1;2.88949;2.88949;2.88949
101;async;100;0.02503;0.00141702;0.0423772
101;inner;100;0.614721;0.606394;0.635483
101;wait;100;5.69055e-05;3.797e-05;0.000263351
101;boundary;100;0.00796613;0.00488703;0.00882618
101;calc iter;100;0.647776;0.638906;0.674202
101;calc total;1;64.8585;64.8585;64.8585
101;total;1;71.0593;71.0593;71.0593
53;initialize;1;2.90932;2.90932;2.90932
53;async;100;0.033721;0.00138224;0.0511087
53;inner;100;0.605106;0.591171;0.633246
53;wait;100;6.28565e-05;3.9596e-05;0.000247102
53;boundary;100;0.00842132;0.00657652;0.00894027
53;calc iter;100;0.647313;0.638412;0.655849
53;calc total;1;64.8585;64.8585;64.8585
53;total;1;71.0783;71.0783;71.0783
77;initialize;1;2.89163;2.89163;2.89163
77;async;100;0.00985264;0.00136322;0.0139456
77;inner;100;0.631387;0.629279;0.642405
77;wait;100;4.54403e-05;2.9197e-05;0.000188839
77;boundary;100;0.00654038;0.00579661;0.00832472
77;calc iter;100;0.647828;0.644686;0.651485
77;calc total;1;64.8585;64.8585;64.8585
77;total;1;71.0612;71.0612;71.0612
46;initialize;1;2.89678;2.89678;2.89678
46;async;100;0.0210865;0.00145398;0.0294292
46;inner;100;0.620537;0.61312;0.645172
46;wait;100;3.44176e-05;2.3935e-05;9.3524e-05
46;boundary;100;0.00629065;0.00317192;0.00709256
46;calc iter;100;0.64795;0.639372;0.653125
46;calc total;1;64.8585;64.8585;64.8585
46;total;1;71.0665;71.0665;71.0665
125;initialize;1;2.89345;2.89345;2.89345
125;async;100;0.00852336;0.00138646;0.0284451
125;inner;100;0.631528;0.628721;0.644565
125;wait;100;5.05356e-05;2.7772e-05;0.000160939
125;boundary;100;0.00798215;0.00463074;0.00871871
125;calc iter;100;0.648087;0.642438;0.669755
125;calc total;1;64.8585;64.8585;64.8585
125;total;1;71.0635;71.0635;71.0635
102;initialize;1;2.89028;2.89028;2.89028
102;async;100;0.0215225;0.00139191;0.0331182
102;inner;100;0.619448;0.613401;0.636767
102;wait;100;5.07654e-05;2.6581e-05;0.000178787
102;boundary;100;0.00681303;0.0041926;0.00758775
102;calc iter;100;0.647836;0.639954;0.664285
102;calc total;1;64.8585;64.8585;64.8585
102;total;1;71.06;71.06;71.06
54;initialize;1;2.90943;2.90943;2.90943
54;async;100;0.0292711;0.00138106;0.0457474
54;inner;100;0.610686;0.598836;0.635697
54;wait;100;5.15715e-05;3.3459e-05;0.000237534
54;boundary;100;0.00738898;0.00522335;0.00815504
54;calc iter;100;0.6474;0.641049;0.655792
54;calc total;1;64.8585;64.8585;64.8585
54;total;1;71.0785;71.0785;71.0785
78;initialize;1;2.89159;2.89159;2.89159
78;async;100;0.00672494;0.00100473;0.0127795
78;inner;100;0.635322;0.632141;0.64559
78;wait;100;3.74826e-05;2.2275e-05;0.000140391
78;boundary;100;0.00581385;0.00403405;0.00717422
78;calc iter;100;0.6479;0.643748;0.651486
78;calc total;1;64.8585;64.8585;64.8585
78;total;1;71.0611;71.0611;71.0611
47;initialize;1;2.89362;2.89362;2.89362
47;async;100;0.0240438;0.00146393;0.0301034
47;inner;100;0.617419;0.60703;0.642486
47;wait;100;3.84991e-05;1.9336e-05;0.000163151
47;boundary;100;0.00654604;0.0032257;0.00723096
47;calc iter;100;0.64805;0.635199;0.652987
47;calc total;1;64.8585;64.8585;64.8585
47;total;1;71.0633;71.0633;71.0633
126;initialize;1;2.89348;2.89348;2.89348
126;async;100;0.00604853;0.000913187;0.0268728
126;inner;100;0.635633;0.633694;0.647304
126;wait;100;4.24643e-05;1.9396e-05;9.9039e-05
126;boundary;100;0.00641016;0.0033915;0.00715825
126;calc iter;100;0.648136;0.644096;0.666668
126;calc total;1;64.8585;64.8585;64.8585
126;total;1;71.0635;71.0635;71.0635
103;initialize;1;2.89015;2.89015;2.89015
103;async;100;0.0197562;0.00140658;0.0262865
103;inner;100;0.622739;0.616647;0.637514
103;wait;100;3.674e-05;1.6802e-05;0.000179139
103;boundary;100;0.00536387;0.00300396;0.00810144
103;calc iter;100;0.647897;0.642884;0.652777
103;calc total;1;64.8585;64.8585;64.8585
103;total;1;71.06;71.06;71.06
55;initialize;1;2.90362;2.90362;2.90362
55;async;100;0.0231506;0.00137783;0.0340125
55;inner;100;0.618633;0.609073;0.64091
55;wait;100;3.93721e-05;2.2417e-05;0.000108652
55;boundary;100;0.00573773;0.00264288;0.00666898
55;calc iter;100;0.647562;0.641953;0.654093
55;calc total;1;64.8585;64.8585;64.8585
55;total;1;71.0727;71.0727;71.0727
79;initialize;1;2.89159;2.89159;2.89159
79;async;100;0.00916366;0.00140052;0.0140731
79;inner;100;0.633113;0.629678;0.643535
79;wait;100;3.98805e-05;2.0652e-05;0.00020434
79;boundary;100;0.00563382;0.00317345;0.00652716
79;calc iter;100;0.647952;0.64464;0.651664
79;calc total;1;64.8585;64.8585;64.8585
79;total;1;71.0612;71.0612;71.0612
127;initialize;1;2.89049;2.89049;2.89049
127;async;100;0.0113351;0.00140073;0.0153112
127;inner;100;0.630869;0.628815;0.642088
127;wait;100;3.54562e-05;2.3871e-05;0.000203225
127;boundary;100;0.00592456;0.00525726;0.00767775
127;calc iter;100;0.648166;0.644437;0.6549
127;calc total;1;64.8585;64.8585;64.8585
127;total;1;71.0605;71.0605;71.0605
104;initialize;1;2.89018;2.89018;2.89018
104;async;100;0.0194425;0.00139586;0.0235217
104;inner;100;0.625234;0.621682;0.63933
104;wait;100;2.88444e-05;1.4735e-05;7.679e-05
104;boundary;100;0.00330429;0.00213404;0.00441464
104;calc iter;100;0.648011;0.643908;0.650446
104;calc total;1;64.8585;64.8585;64.8585
104;total;1;71.06;71.06;71.06
56;initialize;1;2.90942;2.90942;2.90942
56;async;100;0.0238894;0.00140503;0.0352493
56;inner;100;0.620205;0.612526;0.641003
56;wait;100;2.70693e-05;1.4299e-05;9.2135e-05
56;boundary;100;0.00355022;0.00205602;0.00441964
56;calc iter;100;0.647673;0.643743;0.652406
56;calc total;1;64.8585;64.8585;64.8585
56;total;1;71.0785;71.0785;71.0785
80;initialize;1;2.89157;2.89157;2.89157
80;async;100;0.00592757;0.00140417;0.00997251
80;inner;100;0.636244;0.631418;0.647504
80;wait;100;3.27058e-05;1.9987e-05;9.9033e-05
80;boundary;100;0.00578574;0.00209107;0.00642227
80;calc iter;100;0.647992;0.639843;0.652419
80;calc total;1;64.8585;64.8585;64.8585
80;total;1;71.0611;71.0611;71.0611
128;initialize;1;2.89342;2.89342;2.89342
128;async;100;0.00767733;0.00142869;0.00995888
128;inner;100;0.634388;0.632255;0.646996
128;wait;100;3.42202e-05;2.2105e-05;9.5653e-05
128;boundary;100;0.00612693;0.00351435;0.00667861
128;calc iter;100;0.648229;0.644551;0.652036
128;calc total;1;64.8585;64.8585;64.8585
128;total;1;71.0634;71.0634;71.0634
105;initialize;1;2.89017;2.89017;2.89017
105;async;100;0.0232115;0.00142292;0.0268545
105;inner;100;0.621686;0.61837;0.637534
105;wait;100;2.43401e-05;1.4411e-05;0.000123639
105;boundary;100;0.00309164;0.00212471;0.00411621
105;calc iter;100;0.648015;0.642903;0.651562
105;calc total;1;64.8585;64.8585;64.8585
105;total;1;71.06;71.06;71.06
57;initialize;1;2.90941;2.90941;2.90941
57;async;100;0.0239424;0.00140276;0.0342335
57;inner;100;0.618915;0.609597;0.640016
57;wait;100;3.58976e-05;2.0293e-05;0.000137118
57;boundary;100;0.00469501;0.00307026;0.0058542
57;calc iter;100;0.64759;0.642935;0.652532
57;calc total;1;64.8585;64.8585;64.8585
57;total;1;71.0785;71.0785;71.0785
81;initialize;1;2.89157;2.89157;2.89157
81;async;100;0.0102711;0.00141391;0.0140758
81;inner;100;0.631859;0.626685;0.644942
81;wait;100;3.11085e-05;1.6473e-05;0.000121825
81;boundary;100;0.00582836;0.00208066;0.00650304
81;calc iter;100;0.647992;0.63907;0.650845
81;calc total;1;64.8585;64.8585;64.8585
81;total;1;71.0611;71.0611;71.0611
129;initialize;1;2.89342;2.89342;2.89342
129;async;100;0.00574948;0.00136489;0.00866628
129;inner;100;0.636783;0.634091;0.646372
129;wait;100;3.45373e-05;2.2985e-05;0.000180531
129;boundary;100;0.00569375;0.0024365;0.00623829
129;calc iter;100;0.648263;0.643297;0.651736
129;calc total;1;64.8585;64.8585;64.8585
129;total;1;71.0634;71.0634;71.0634
106;initialize;1;2.89017;2.89017;2.89017
106;async;100;0.0233458;0.00140653;0.0283914
106;inner;100;0.621227;0.616339;0.636371
106;wait;100;2.73028e-05;1.4215e-05;0.000163358
106;boundary;100;0.00342128;0.00244822;0.00519837
106;calc iter;100;0.648023;0.642401;0.652404
106;calc total;1;64.8585;64.8585;64.8585
106;total;1;71.0599;71.0599;71.0599
58;initialize;1;2.90624;2.90624;2.90624
58;async;100;0.0251538;0.00141258;0.0387552
58;inner;100;0.617576;0.608616;0.63861
58;wait;100;3.58052e-05;2.241e-05;0.000121164
58;boundary;100;0.00491901;0.00348314;0.00569035
58;calc iter;100;0.647686;0.643657;0.651838
58;calc total;1;64.8585;64.8585;64.8585
58;total;1;71.0753;71.0753;71.0753
82;initialize;1;2.89153;2.89153;2.89153
82;async;100;0.00495577;0.00144248;0.00848013
82;inner;100;0.637358;0.633624;0.648382
82;wait;100;2.91851e-05;1.7229e-05;9.042e-05
82;boundary;100;0.00563154;0.00232477;0.00657854
82;calc iter;100;0.647976;0.642089;0.653355
82;calc total;1;64.8585;64.8585;64.8585
82;total;1;71.0611;71.0611;71.0611
130;initialize;1;2.89343;2.89343;2.89343
130;async;100;0.0074977;0.00137008;0.00913565
130;inner;100;0.635094;0.6317;0.647439
130;wait;100;3.67454e-05;2.2454e-05;8.8602e-05
130;boundary;100;0.00563675;0.00231591;0.00608926
130;calc iter;100;0.648267;0.640624;0.652847
130;calc total;1;64.8585;64.8585;64.8585
130;total;1;71.0634;71.0634;71.0634
107;initialize;1;2.88921;2.88921;2.88921
107;async;100;0.024267;0.00145696;0.0297324
107;inner;100;0.620866;0.615884;0.63822
107;wait;100;2.18269e-05;1.3826e-05;0.000145502
107;boundary;100;0.00289795;0.0021515;0.00391245
107;calc iter;100;0.648054;0.643309;0.654569
107;calc total;1;64.8585;64.8585;64.8585
107;total;1;71.059;71.059;71.059
59;initialize;1;2.90943;2.90943;2.90943
59;async;100;0.025775;0.00141739;0.0401312
59;inner;100;0.618246;0.607642;0.63881
59;wait;100;2.72064e-05;1.4385e-05;0.00010685
59;boundary;100;0.00375691;0.00309806;0.00492779
59;calc iter;100;0.647806;0.643914;0.651647
59;calc total;1;64.8585;64.8585;64.8585
59;total;1;71.0785;71.0785;71.0785
83;initialize;1;2.89134;2.89134;2.89134
83;async;100;0.00781872;0.00148403;0.0123528
83;inner;100;0.6344;0.631559;0.646602
83;wait;100;3.6217e-05;2.3869e-05;0.000108915
83;boundary;100;0.00567056;0.00355112;0.00637212
83;calc iter;100;0.647927;0.645889;0.651876
83;calc total;1;64.8585;64.8585;64.8585
83;total;1;71.0609;71.0609;71.0609
131;initialize;1;2.89345;2.89345;2.89345
131;async;100;0.00326744;0.00144409;0.00340119
131;inner;100;0.638743;0.635249;0.649441
131;wait;100;3.51882e-05;1.7909e-05;0.000120444
131;boundary;100;0.00625356;0.00216761;0.00676831
131;calc iter;100;0.648302;0.640737;0.655102
131;calc total;1;64.8585;64.8585;64.8585
131;total;1;71.0634;71.0634;71.0634
108;initialize;1;2.89006;2.89006;2.89006
108;async;100;0.0111073;0.00140098;0.014679
108;inner;100;0.6318;0.629361;0.645815
108;wait;100;4.19856e-05;2.1398e-05;0.000116387
108;boundary;100;0.00525178;0.0023145;0.00591171
108;calc iter;100;0.648203;0.642898;0.654717
108;calc total;1;64.8585;64.8585;64.8585
108;total;1;71.0599;71.0599;71.0599
60;initialize;1;2.90946;2.90946;2.90946
60;async;100;0.0111714;0.00142989;0.0137304
60;inner;100;0.632157;0.630454;0.64429
60;wait;100;3.2655e-05;1.8218e-05;9.133e-05
60;boundary;100;0.00445874;0.0026407;0.00521533
60;calc iter;100;0.647822;0.645688;0.649947
60;calc total;1;64.8585;64.8585;64.8585
60;total;1;71.0785;71.0785;71.0785
84;initialize;1;2.89162;2.89162;2.89162
84;async;100;0.0095223;0.00143368;0.0125848
84;inner;100;0.632982;0.630819;0.642875
84;wait;100;3.42648e-05;1.8998e-05;0.000120544
84;boundary;100;0.0054104;0.00354028;0.00605064
84;calc iter;100;0.647951;0.643022;0.653154
84;calc total;1;64.8585;64.8585;64.8585
84;total;1;71.0611;71.0611;71.0611
132;initialize;1;2.89347;2.89347;2.89347
132;async;100;0.00701139;0.00147919;0.0107175
132;inner;100;0.635756;0.630853;0.647467
132;wait;100;3.39396e-05;1.9275e-05;9.5028e-05
132;boundary;100;0.00539599;0.0021438;0.00626898
132;calc iter;100;0.648199;0.638015;0.655394
132;calc total;1;64.8585;64.8585;64.8585
132;total;1;71.0634;71.0634;71.0634
109;initialize;1;2.89021;2.89021;2.89021
109;async;100;0.0085943;0.000866066;0.0120414
109;inner;100;0.634033;0.631741;0.647225
109;wait;100;2.82177e-05;1.9097e-05;9.4262e-05
109;boundary;100;0.00553057;0.00323548;0.00640224
109;calc iter;100;0.648188;0.645729;0.652777
109;calc total;1;64.8585;64.8585;64.8585
109;total;1;71.06;71.06;71.06
61;initialize;1;2.90941;2.90941;2.90941
61;async;100;0.0116683;0.00141246;0.0165394
61;inner;100;0.630807;0.628718;0.644794
61;wait;100;3.30382e-05;1.8722e-05;0.000111218
61;boundary;100;0.00532706;0.00351033;0.00608994
61;calc iter;100;0.647837;0.642549;0.651595
61;calc total;1;64.8585;64.8585;64.8585
61;total;1;71.0784;71.0784;71.0784
85;initialize;1;2.89156;2.89156;2.89156
85;async;100;0.00983594;0.0014499;0.0139739
85;inner;100;0.631445;0.628354;0.641615
85;wait;100;4.15155e-05;2.3761e-05;0.000148317
85;boundary;100;0.00659871;0.00477334;0.00764247
85;calc iter;100;0.647923;0.644713;0.653216
85;calc total;1;64.8585;64.8585;64.8585
85;total;1;71.0611;71.0611;71.0611
133;initialize;1;2.89349;2.89349;2.89349
133;async;100;0.00933635;0.00141696;0.0188537
133;inner;100;0.633113;0.630026;0.6447
133;wait;100;3.77312e-05;2.328e-05;0.000137195
133;boundary;100;0.00566376;0.00370927;0.00627699
133;calc iter;100;0.648152;0.643519;0.655768
133;calc total;1;64.8585;64.8585;64.8585
110;initialize;1;2.89012;2.89012;2.89012
110;async;100;0.0105862;0.00140236;0.0150552
110;inner;100;0.63194;0.62941;0.645656
110;wait;100;3.1188e-05;2.23e-05;0.000135879
110;boundary;100;0.00557097;0.00376457;0.00624868
110;calc iter;100;0.64813;0.645143;0.651207
110;calc total;1;64.8585;64.8585;64.8585
110;total;1;71.0599;71.0599;71.0599
62;initialize;1;2.90945;2.90945;2.90945
62;async;100;0.0119015;0.00140431;0.0164411
62;inner;100;0.629253;0.626804;0.642273
62;wait;100;3.99822e-05;2.5271e-05;0.000135864
62;boundary;100;0.00658547;0.00450906;0.00740564
62;calc iter;100;0.647781;0.644457;0.651715
62;calc total;1;64.8585;64.8585;64.8585
62;total;1;71.0784;71.0784;71.0784
86;initialize;1;2.8916;2.8916;2.8916
86;async;100;0.00906123;0.00138093;0.0130408
86;inner;100;0.631136;0.628294;0.641314
86;wait;100;5.20757e-05;3.409e-05;0.000303486
86;boundary;100;0.00765605;0.00484245;0.00851913
86;calc iter;100;0.647907;0.644557;0.652543
86;calc total;1;64.8585;64.8585;64.8585
86;total;1;71.0612;71.0612;71.0612
133;total;1;71.0635;71.0635;71.0635
111;initialize;1;2.89027;2.89027;2.89027
111;async;100;0.00725255;0.000672693;0.0117445
111;inner;100;0.635107;0.632006;0.647982
111;wait;100;3.06558e-05;2.122e-05;7.9941e-05
111;boundary;100;0.00570803;0.00294166;0.00672477
111;calc iter;100;0.6481;0.645526;0.653356
111;calc total;1;64.8585;64.8585;64.8585
111;total;1;71.06;71.06;71.06
63;initialize;1;2.90443;2.90443;2.90443
63;async;100;0.0126991;0.00140281;0.0186078
63;inner;100;0.626855;0.62339;0.643832
63;wait;100;4.86654e-05;2.7778e-05;0.000104751
63;boundary;100;0.00805702;0.00378143;0.00877636
63;calc iter;100;0.647662;0.642656;0.652649
63;calc total;1;64.8585;64.8585;64.8585
63;total;1;71.0734;71.0734;71.0734
87;initialize;1;2.89159;2.89159;2.89159
87;async;100;0.00873361;0.00142804;0.0137492
87;inner;100;0.631146;0.628974;0.642692
87;wait;100;4.6886e-05;3.0011e-05;0.000146323
87;boundary;100;0.00791802;0.00423675;0.00872029
87;calc iter;100;0.647847;0.642977;0.654662
87;calc total;1;64.8585;64.8585;64.8585
87;total;1;71.0611;71.0611;71.0611
134;initialize;1;2.89347;2.89347;2.89347
134;async;100;0.00751387;0.000927483;0.0140673
134;inner;100;0.634686;0.62879;0.646851
134;wait;100;3.84833e-05;2.2976e-05;8.8722e-05
134;boundary;100;0.00587749;0.00347219;0.00729747
134;calc iter;100;0.648117;0.645817;0.652389
134;calc total;1;64.8585;64.8585;64.8585
134;total;1;71.0634;71.0634;71.0634
112;initialize;1;2.89004;2.89004;2.89004
112;async;100;0.0134297;0.00140459;0.030393
112;inner;100;0.626692;0.621357;0.644059
112;wait;100;4.86997e-05;3.3861e-05;0.000196771
112;boundary;100;0.00781667;0.0046722;0.00863985
112;calc iter;100;0.647989;0.642678;0.669334
112;calc total;1;64.8585;64.8585;64.8585
112;total;1;71.0598;71.0598;71.0598
64;initialize;1;2.90546;2.90546;2.90546
64;async;100;0.0131659;0.00142965;0.0175358
64;inner;100;0.627007;0.624152;0.642976
64;wait;100;4.32824e-05;2.9797e-05;0.00014098
64;boundary;100;0.00748153;0.00405966;0.00843387
64;calc iter;100;0.6477;0.641341;0.651071
64;calc total;1;64.8585;64.8585;64.8585
64;total;1;71.0745;71.0745;71.0745
88;initialize;1;2.89162;2.89162;2.89162
88;async;100;0.00722665;0.00139952;0.0109242
88;inner;100;0.633968;0.632312;0.64395
88;wait;100;3.96096e-05;2.8989e-05;0.000105947
88;boundary;100;0.00663525;0.00384231;0.00796495
88;calc iter;100;0.647871;0.644726;0.650504
88;calc total;1;64.8585;64.8585;64.8585
88;total;1;71.0611;71.0611;71.0611
135;initialize;1;2.89344;2.89344;2.89344
135;async;100;0.00640338;0.0009091;0.0139449
135;inner;100;0.635665;0.62754;0.646713
135;wait;100;4.24412e-05;2.299e-05;0.000122696
135;boundary;100;0.00596162;0.0035265;0.00883617
135;calc iter;100;0.648074;0.640015;0.65666
135;calc total;1;64.8585;64.8585;64.8585
135;total;1;71.0634;71.0634;71.0634
113;initialize;1;2.89021;2.89021;2.89021
113;async;100;0.0105306;0.000906989;0.0326167
113;inner;100;0.629712;0.62615;0.64563
113;wait;100;5.09357e-05;2.5478e-05;0.000159367
113;boundary;100;0.00771838;0.00379263;0.00845115
113;calc iter;100;0.648014;0.642711;0.67256
113;calc total;1;64.8585;64.8585;64.8585
113;total;1;71.06;71.06;71.06
65;initialize;1;2.90773;2.90773;2.90773
65;async;100;0.0135297;0.00138001;0.0180934
65;inner;100;0.627229;0.623741;0.638351
65;wait;100;4.21235e-05;2.6219e-05;0.000182088
65;boundary;100;0.00691498;0.00600028;0.00849148
65;calc iter;100;0.647717;0.642814;0.652262
65;calc total;1;64.8585;64.8585;64.8585
65;total;1;71.0767;71.0767;71.0767
89;initialize;1;2.89005;2.89005;2.89005
89;async;100;0.00503019;0.000626101;0.00821134
89;inner;100;0.6374;0.635528;0.646034
114;initialize;1;2.89004;2.89004;2.89004
114;async;100;0.0124985;0.00141719;0.0317913
114;inner;100;0.628404;0.625318;0.643093
114;wait;100;4.56507e-05;2.4939e-05;0.000210675
114;boundary;100;0.00710577;0.00365569;0.00779839
114;calc iter;100;0.648056;0.643001;0.666533
114;calc total;1;64.8585;64.8585;64.8585
114;total;1;71.0598;71.0598;71.0598
66;initialize;1;2.90814;2.90814;2.90814
66;async;100;0.0126532;0.00137032;0.0186373
66;inner;100;0.629855;0.627298;0.641988
66;wait;100;3.19494e-05;1.6276e-05;0.000184032
66;boundary;100;0.00525071;0.0041786;0.00722685
66;calc iter;100;0.647792;0.643376;0.652755
89;wait;100;3.09821e-05;2.2418e-05;8.1479e-05
89;boundary;100;0.00546921;0.00295343;0.00625582
89;calc iter;100;0.647932;0.645311;0.650656
89;calc total;1;64.8585;64.8585;64.8585
89;total;1;71.0596;71.0596;71.0596
115;initialize;1;2.89007;2.89007;2.89007
115;async;100;0.0132828;0.00141647;0.0197501
115;inner;100;0.628164;0.62554;0.641058
115;wait;100;4.27606e-05;2.9268e-05;0.000216465
115;boundary;100;0.00658324;0.00585915;0.00808812
115;calc iter;100;0.648074;0.644374;0.656811
115;calc total;1;64.8585;64.8585;64.8585
115;total;1;71.0599;71.0599;71.0599
66;calc total;1;64.8585;64.8585;64.8585
66;total;1;71.0771;71.0771;71.0771
90;initialize;1;2.89157;2.89157;2.89157
90;async;100;0.0106648;0.00138846;0.0147074
90;inner;100;0.631892;0.629668;0.641573
90;wait;100;3.3329e-05;2.0281e-05;0.000156582
90;boundary;100;0.00536024;0.00399154;0.00687263
90;calc iter;100;0.647952;0.644996;0.651801
90;calc total;1;64.8585;64.8585;64.8585
90;total;1;71.0611;71.0611;71.0611
116;initialize;1;2.89011;2.89011;2.89011
116;async;100;0.0102945;0.00143346;0.0138005
116;inner;100;0.632193;0.62914;0.646266
116;wait;100;3.32442e-05;2.3252e-05;0.000103412
116;boundary;100;0.00563681;0.00354012;0.00665282
116;calc iter;100;0.64816;0.6451;0.651345
116;calc total;1;64.8585;64.8585;64.8585
116;total;1;71.0599;71.0599;71.0599
67;initialize;1;2.90943;2.90943;2.90943
67;async;100;0.013542;0.00138141;0.018114
67;inner;100;0.629772;0.627606;0.643259
67;wait;100;2.74127e-05;1.6821e-05;0.000120029
67;boundary;100;0.00450419;0.00342106;0.00565022
67;calc iter;100;0.647848;0.64455;0.651012
67;calc total;1;64.8585;64.8585;64.8585
67;total;1;71.0784;71.0784;71.0784
91;initialize;1;2.89165;2.89165;2.89165
91;async;100;0.00926983;0.00145641;0.0127968
91;inner;100;0.632638;0.630417;0.643021
91;wait;100;3.95223e-05;2.1935e-05;0.000116501
91;boundary;100;0.0060553;0.0029089;0.00678172
91;calc iter;100;0.648004;0.644226;0.651989
91;calc total;1;64.8585;64.8585;64.8585
91;total;1;71.0612;71.0612;71.0612
117;initialize;1;2.89003;2.89003;2.89003
117;async;100;0.0110314;0.00142773;0.0141972
117;inner;100;0.631563;0.628862;0.645631
117;wait;100;3.12862e-05;1.9466e-05;0.000121868
117;boundary;100;0.00556249;0.00320706;0.00642748
117;calc iter;100;0.64819;0.644708;0.651848
117;calc total;1;64.8585;64.8585;64.8585
117;total;1;71.0598;71.0598;71.0598
68;initialize;1;2.90943;2.90943;2.90943
68;async;100;0.0100079;0.00142484;0.0158136
68;inner;100;0.633808;0.629978;0.648729
68;wait;100;2.56288e-05;1.6889e-05;0.000109823
68;boundary;100;0.00410147;0.00209539;0.00594814
68;calc iter;100;0.647944;0.644298;0.652834
68;calc total;1;64.8585;64.8585;64.8585
68;total;1;71.0784;71.0784;71.0784
92;initialize;1;2.89163;2.89163;2.89163
92;async;100;0.00759008;0.00143332;0.00946302
92;inner;100;0.634118;0.63208;0.645438
92;wait;100;3.59752e-05;1.7347e-05;9.9932e-05
92;boundary;100;0.00629969;0.00209864;0.0067856
92;calc iter;100;0.648046;0.6418;0.650248
92;calc total;1;64.8585;64.8585;64.8585
92;total;1;71.0612;71.0612;71.0612
118;initialize;1;2.89026;2.89026;2.89026
118;async;100;0.0104894;0.00120682;0.0143467
118;inner;100;0.632544;0.630047;0.647223
118;wait;100;2.89666e-05;1.8183e-05;8.3176e-05
118;boundary;100;0.00515046;0.00212539;0.00595665
118;calc iter;100;0.648215;0.644328;0.653945
118;calc total;1;64.8585;64.8585;64.8585
118;total;1;71.0601;71.0601;71.0601
69;initialize;1;2.90946;2.90946;2.90946
69;async;100;0.0153673;0.00140108;0.020635
69;inner;100;0.628406;0.62497;0.64332
69;wait;100;2.41699e-05;1.645e-05;0.000109134
69;boundary;100;0.00410457;0.00210575;0.00475504
69;calc iter;100;0.647904;0.645414;0.650534
69;calc total;1;64.8585;64.8585;64.8585
69;total;1;71.0785;71.0785;71.0785
93;initialize;1;2.89069;2.89069;2.89069
93;async;100;0.00326339;0.000686703;0.00343108
93;inner;100;0.638109;0.634864;0.647493
93;wait;100;4.45183e-05;1.5537e-05;0.000106414
93;boundary;100;0.00665507;0.00206843;0.00703841
93;calc iter;100;0.648074;0.64038;0.651915
93;calc total;1;64.8585;64.8585;64.8585
93;total;1;71.0602;71.0602;71.0602
70;initialize;1;2.90947;2.90947;2.90947
70;async;100;0.0133669;0.00139835;0.0175348
70;inner;100;0.630397;0.627897;0.64414
70;wait;100;2.56324e-05;1.6537e-05;9.4158e-05
70;boundary;100;0.00409766;0.00234963;0.00477803
70;calc iter;100;0.647889;0.64514;0.650333
70;calc total;1;64.8585;64.8585;64.8585
70;total;1;71.0785;71.0785;71.0785
94;initialize;1;2.89163;2.89163;2.89163
94;async;100;0.0103272;0.00146602;0.0117234
94;inner;100;0.631592;0.629592;0.641922
94;wait;100;3.9781e-05;2.2177e-05;0.000131862
94;boundary;100;0.00605536;0.0024197;0.00658018
94;calc iter;100;0.648016;0.643454;0.650565
94;calc total;1;64.8585;64.8585;64.8585
94;total;1;71.0612;71.0612;71.0612
71;initialize;1;2.9094;2.9094;2.9094
71;async;100;0.00857372;0.00142757;0.0114941
71;inner;100;0.635034;0.632696;0.646112
71;wait;100;2.85745e-05;1.7381e-05;0.00012045
71;boundary;100;0.00422101;0.00312797;0.00487148
71;calc iter;100;0.647859;0.64542;0.650789
71;calc total;1;64.8585;64.8585;64.8585
71;total;1;71.0784;71.0784;71.0784
136;initialize;1;2.89351;2.89351;2.89351
136;async;100;0.00936964;0.00138212;0.032772
136;inner;100;0.63118;0.621979;0.643917
136;wait;100;5.14606e-05;3.2144e-05;0.000230797
136;boundary;100;0.00739031;0.00417962;0.00871677
136;calc iter;100;0.647994;0.644106;0.674198
136;calc total;1;64.8585;64.8585;64.8585
136;total;1;71.0635;71.0635;71.0635
137;initialize;1;2.89149;2.89149;2.89149
137;async;100;0.0105886;0.00100438;0.0463391
137;inner;100;0.629108;0.619175;0.644199
137;wait;100;5.21834e-05;2.1831e-05;0.000173676
137;boundary;100;0.00822013;0.00357339;0.00883453
137;calc iter;100;0.647971;0.639784;0.682261
137;calc total;1;64.8585;64.8585;64.8585
137;total;1;71.0615;71.0615;71.0615
138;initialize;1;2.89349;2.89349;2.89349
138;async;100;0.0091328;0.00142596;0.0183353
138;inner;100;0.631709;0.626419;0.662066
138;wait;100;4.57831e-05;2.0948e-05;0.000205374
138;boundary;100;0.00715469;0.00354991;0.00814793
138;calc iter;100;0.648045;0.638577;0.68018
138;calc total;1;64.8585;64.8585;64.8585
138;total;1;71.0635;71.0635;71.0635
139;initialize;1;2.89353;2.89353;2.89353
139;async;100;0.0103384;0.00140365;0.0347762
139;inner;100;0.631689;0.626782;0.641447
139;wait;100;3.85491e-05;2.5084e-05;0.000272667
139;boundary;100;0.00603;0.00374165;0.00719398
139;calc iter;100;0.648098;0.636331;0.670954
139;calc total;1;64.8585;64.8585;64.8585
139;total;1;71.0635;71.0635;71.0635
140;initialize;1;2.89351;2.89351;2.89351
140;async;100;0.00577836;0.00147414;0.020308
140;inner;100;0.636723;0.631257;0.647845
140;wait;100;3.54627e-05;2.1954e-05;8.2104e-05
140;boundary;100;0.00562495;0.00323293;0.00666245
140;calc iter;100;0.648164;0.644977;0.656778
140;calc total;1;64.8585;64.8585;64.8585
140;total;1;71.0635;71.0635;71.0635
141;initialize;1;2.89317;2.89317;2.89317
141;async;100;0.0083676;0.00145587;0.0122967
141;inner;100;0.634307;0.628422;0.645364
141;wait;100;4.00658e-05;2.0826e-05;0.000158148
141;boundary;100;0.00546385;0.00312682;0.00606181
141;calc iter;100;0.64818;0.636234;0.657484
141;calc total;1;64.8585;64.8585;64.8585
141;total;1;71.0631;71.0631;71.0631
142;initialize;1;2.89346;2.89346;2.89346
142;async;100;0.00876432;0.00148474;0.0160914
142;inner;100;0.633997;0.62923;0.646721
142;wait;100;3.71983e-05;2.1025e-05;0.000102352
142;boundary;100;0.00539426;0.00220482;0.00668396
142;calc iter;100;0.648195;0.642013;0.653745
144;initialize;1;2.90551;2.90551;2.90551
144;async;100;0.00957566;0.00146842;0.0171233
144;inner;100;0.634407;0.630246;0.64491
144;wait;100;2.84778e-05;1.8752e-05;0.000101716
144;boundary;100;0.00408735;0.00228551;0.00512188
144;calc iter;100;0.6481;0.643049;0.651877
144;calc total;1;64.8585;64.8585;64.8585
144;total;1;71.0754;71.0754;71.0754
168;initialize;1;2.91018;2.91018;2.91018
168;async;100;0.00983103;0.00136072;0.0149115
168;inner;100;0.634198;0.630282;0.644127
168;wait;100;2.79107e-05;1.6836e-05;0.000184655
168;boundary;100;0.00399242;0.00222501;0.00589718
168;calc iter;100;0.648051;0.640766;0.652902
168;calc total;1;64.8585;64.8585;64.8585
168;total;1;71.08;71.08;71.08
145;initialize;1;2.9056;2.9056;2.9056
145;async;100;0.00651616;0.000957183;0.0136578
145;inner;100;0.636715;0.633656;0.645529
145;wait;100;3.19257e-05;2.142e-05;8.6861e-05
145;boundary;100;0.00480267;0.00308442;0.00562276
145;calc iter;100;0.648068;0.644912;0.65403
145;calc total;1;64.8585;64.8585;64.8585
145;total;1;71.0755;71.0755;71.0755
169;initialize;1;2.91024;2.91024;2.91024
169;async;100;0.0109625;0.00100127;0.0171537
169;inner;100;0.633026;0.62981;0.645459
169;wait;100;2.77437e-05;1.6228e-05;0.000128647
169;boundary;100;0.004054;0.00207991;0.00612928
169;calc iter;100;0.648072;0.642401;0.652571
169;calc total;1;64.8585;64.8585;64.8585
169;total;1;71.08;71.08;71.08
146;initialize;1;2.90089;2.90089;2.90089
146;async;100;0.00605173;0.000857948;0.0103573
146;inner;100;0.637141;0.63352;0.646461
146;wait;100;3.09416e-05;1.8133e-05;7.7207e-05
146;boundary;100;0.00481156;0.0030809;0.00685902
146;calc iter;100;0.648036;0.645047;0.651131
146;calc total;1;64.8585;64.8585;64.8585
146;total;1;71.0707;71.0707;71.0707
170;initialize;1;2.91028;2.91028;2.91028
170;async;100;0.00836208;0.000972038;0.0158522
170;inner;100;0.635671;0.63043;0.645623
170;wait;100;2.72398e-05;1.726e-05;0.000103426
170;boundary;100;0.0039916;0.00218053;0.0065012
170;calc iter;100;0.648053;0.641426;0.654034
170;calc total;1;64.8585;64.8585;64.8585
170;total;1;71.0801;71.0801;71.0801
147;initialize;1;2.90555;2.90555;2.90555
147;async;100;0.00822727;0.000925602;0.0140101
147;inner;100;0.635071;0.630996;0.644626
147;wait;100;3.16552e-05;1.7032e-05;0.000196273
147;boundary;100;0.00465603;0.0030853;0.00772679
147;calc iter;100;0.647987;0.643294;0.651104
147;calc total;1;64.8585;64.8585;64.8585
147;total;1;71.0754;71.0754;71.0754
171;initialize;1;2.91001;2.91001;2.91001
171;async;100;0.0077256;0.00139967;0.0155726
171;inner;100;0.636179;0.630297;0.645835
171;wait;100;2.70947e-05;1.5681e-05;8.5733e-05
171;boundary;100;0.00410991;0.00231331;0.0073034
171;calc iter;100;0.648043;0.641656;0.654426
171;calc total;1;64.8585;64.8585;64.8585
171;total;1;71.0798;71.0798;71.0798
148;initialize;1;2.90564;2.90564;2.90564
148;async;100;0.00540192;0.000960587;0.0109348
148;inner;100;0.63671;0.632096;0.644973
148;wait;100;4.28056e-05;2.3196e-05;0.000107767
148;boundary;100;0.00581531;0.00353916;0.00862977
148;calc iter;100;0.647971;0.644358;0.654806
148;calc total;1;64.8585;64.8585;64.8585
148;total;1;71.0755;71.0755;71.0755
172;initialize;1;2.9102;2.9102;2.9102
172;async;100;0.00969568;0.00144616;0.0196079
172;inner;100;0.632717;0.626923;0.640613
172;wait;100;3.85387e-05;1.8271e-05;0.000239573
172;boundary;100;0.00553026;0.00366051;0.00768435
172;calc iter;100;0.647983;0.640631;0.653447
172;calc total;1;64.8585;64.8585;64.8585
172;total;1;71.08;71.08;71.08
149;initialize;1;2.90554;2.90554;2.90554
149;async;100;0.0117917;0.00149941;0.0303092
149;inner;100;0.627743;0.623809;0.638886
149;wait;100;5.57441e-05;2.4986e-05;0.000277937
149;boundary;100;0.00829307;0.00405158;0.00874057
149;calc iter;100;0.647886;0.642186;0.669509
149;calc total;1;64.8585;64.8585;64.8585
149;total;1;71.0754;71.0754;71.0754
173;initialize;1;2.91022;2.91022;2.91022
173;async;100;0.00732566;0.00096338;0.0154792
173;inner;100;0.633651;0.628458;0.645308
173;wait;100;4.69647e-05;2.6372e-05;0.000171535
173;boundary;100;0.006867;0.00372266;0.00866708
173;calc iter;100;0.647892;0.643733;0.657982
173;calc total;1;64.8585;64.8585;64.8585
173;total;1;71.0799;71.0799;71.0799
150;initialize;1;2.90571;2.90571;2.90571
150;async;100;0.00858311;0.00148068;0.0328287
150;inner;100;0.631692;0.628275;0.643568
150;wait;100;5.66387e-05;2.1333e-05;0.000160859
150;boundary;100;0.00762931;0.00288586;0.00849011
150;calc iter;100;0.647963;0.643266;0.665727
150;calc total;1;64.8585;64.8585;64.8585
150;total;1;71.0756;71.0756;71.0756
174;initialize;1;2.91023;2.91023;2.91023
174;async;100;0.00853872;0.00137214;0.019824
174;inner;100;0.631846;0.626934;0.644607
174;wait;100;5.05059e-05;2.2744e-05;0.000146773
174;boundary;100;0.00749823;0.00361932;0.00893584
174;calc iter;100;0.647935;0.643283;0.659557
174;calc total;1;64.8585;64.8585;64.8585
174;total;1;71.08;71.08;71.08
151;initialize;1;2.90568;2.90568;2.90568
151;async;100;0.00551225;0.000671518;0.0200523
151;inner;100;0.636622;0.633992;0.646244
151;wait;100;4.41284e-05;1.7054e-05;8.9063e-05
151;boundary;100;0.00586966;0.00307279;0.00783362
151;calc iter;100;0.64805;0.644543;0.663151
151;calc total;1;64.8585;64.8585;64.8585
151;total;1;71.0755;71.0755;71.0755
175;initialize;1;2.91026;2.91026;2.91026
175;async;100;0.0039541;0.000617545;0.0191161
175;inner;100;0.637946;0.63214;0.647022
175;wait;100;4.66812e-05;1.664e-05;0.000132393
175;boundary;100;0.0060457;0.00257682;0.00884406
175;calc iter;100;0.647994;0.643298;0.666341
175;calc total;1;64.8585;64.8585;64.8585
175;total;1;71.08;71.08;71.08
152;initialize;1;2.90565;2.90565;2.90565
152;async;100;0.00595232;0.00149156;0.0125444
152;inner;100;0.637506;0.633776;0.645096
152;wait;100;2.83595e-05;1.6717e-05;0.000100169
152;boundary;100;0.00459623;0.00303309;0.00637579
152;calc iter;100;0.648084;0.644115;0.654771
152;calc total;1;64.8585;64.8585;64.8585
152;total;1;71.0755;71.0755;71.0755
176;initialize;1;2.91018;2.91018;2.91018
176;async;100;0.00570752;0.00142858;0.0133742
176;inner;100;0.636631;0.632711;0.647225
176;wait;100;4.50325e-05;2.4743e-05;8.5989e-05
176;boundary;100;0.00561363;0.0030264;0.00736447
176;calc iter;100;0.647999;0.643242;0.656131
176;calc total;1;64.8585;64.8585;64.8585
176;total;1;71.0799;71.0799;71.0799
153;initialize;1;2.90558;2.90558;2.90558
153;async;100;0.00754118;0.00116057;0.0172824
153;inner;100;0.636033;0.632619;0.645851
153;wait;100;3.19123e-05;2.0092e-05;0.000113743
153;boundary;100;0.00448283;0.00294818;0.00626143
153;calc iter;100;0.648091;0.641849;0.653917
153;calc total;1;64.8585;64.8585;64.8585
153;total;1;71.0754;71.0754;71.0754
177;initialize;1;2.91024;2.91024;2.91024
177;async;100;0.0056468;0.000804332;0.0123018
177;inner;100;0.637323;0.632768;0.647333
177;wait;100;3.64739e-05;2.4017e-05;8.3233e-05
177;boundary;100;0.00500031;0.00300647;0.00726524
177;calc iter;100;0.648008;0.643968;0.655534
177;calc total;1;64.8585;64.8585;64.8585
177;total;1;71.08;71.08;71.08
154;initialize;1;2.90563;2.90563;2.90563
154;async;100;0.00834886;0.00144905;0.0128443
154;inner;100;0.635679;0.632302;0.644896
154;wait;100;2.55242e-05;1.6274e-05;0.000125175
154;boundary;100;0.00404557;0.00223121;0.00527976
154;calc iter;100;0.6481;0.64496;0.652956
154;calc total;1;64.8585;64.8585;64.8585
154;total;1;71.0755;71.0755;71.0755
178;initialize;1;2.91018;2.91018;2.91018
178;async;100;0.00718042;0.00138827;0.0103948
178;inner;100;0.636262;0.6333;0.64582
178;wait;100;3.52133e-05;2.0358e-05;0.000107416
178;boundary;100;0.00453101;0.00345103;0.00762366
178;calc iter;100;0.64801;0.643702;0.656523
178;calc total;1;64.8585;64.8585;64.8585
178;total;1;71.0799;71.0799;71.0799
155;initialize;1;2.90284;2.90284;2.90284
155;async;100;0.0113467;0.00150214;0.0155876
155;inner;100;0.632511;0.628469;0.643612
155;wait;100;2.83361e-05;1.6117e-05;0.000162022
155;boundary;100;0.00423435;0.0021692;0.0057223
155;calc iter;100;0.648122;0.644082;0.653964
155;calc total;1;64.8585;64.8585;64.8585
155;total;1;71.0727;71.0727;71.0727
179;initialize;1;2.9103;2.9103;2.9103
179;async;100;0.00806963;0.00134729;0.0115326
179;inner;100;0.635892;0.633447;0.645571
179;wait;100;2.70545e-05;1.6496e-05;0.000128056
179;boundary;100;0.00403506;0.00286632;0.00564735
179;calc iter;100;0.648025;0.644051;0.655788
179;calc total;1;64.8585;64.8585;64.8585
179;total;1;71.08;71.08;71.08
156;initialize;1;2.90553;2.90553;2.90553
156;async;100;0.00400731;0.000804226;0.0108219
156;inner;100;0.639712;0.63675;0.647298
156;wait;100;3.31002e-05;1.9076e-05;8.9391e-05
180;initialize;1;2.90822;2.90822;2.90822
180;async;100;0.0181836;0.00139372;0.0265671
180;inner;100;0.624151;0.615958;0.643993
180;wait;100;3.33672e-05;1.7426e-05;6.6554e-05
180;boundary;100;0.00571415;0.00218528;0.00663352
180;calc iter;100;0.648084;0.634457;0.657799
180;calc total;1;64.8585;64.8585;64.8585
180;total;1;71.0779;71.0779;71.0779
156;boundary;100;0.00432454;0.00225773;0.00578402
156;calc iter;100;0.648078;0.645215;0.652845
156;calc total;1;64.8585;64.8585;64.8585
156;total;1;71.0754;71.0754;71.0754
181;initialize;1;2.91021;2.91021;2.91021
181;async;100;0.0207501;0.00136823;0.0269719
181;inner;100;0.621545;0.612784;0.643392
181;wait;100;3.54952e-05;1.5881e-05;4.8907e-05
181;boundary;100;0.00578767;0.00205691;0.00712403
181;calc iter;100;0.64812;0.639431;0.654811
157;initialize;1;2.905;2.905;2.905
157;async;100;0.00510414;0.00107308;0.0129056
157;inner;100;0.638331;0.634612;0.646327
157;wait;100;2.82367e-05;1.8522e-05;0.000136793
157;boundary;100;0.00460332;0.00340212;0.00559294
157;calc iter;100;0.648068;0.645265;0.653143
157;calc total;1;64.8585;64.8585;64.8585
157;total;1;71.0749;71.0749;71.0749
181;calc total;1;64.8585;64.8585;64.8585
181;total;1;71.0799;71.0799;71.0799
158;initialize;1;2.90562;2.90562;2.90562
158;async;100;0.00552366;0.00148761;0.0134294
158;inner;100;0.638052;0.632909;0.645381
158;wait;100;2.80973e-05;1.7385e-05;0.000137518
158;boundary;100;0.00445454;0.00236489;0.00661723
158;calc iter;100;0.64806;0.646087;0.652992
158;calc total;1;64.8585;64.8585;64.8585
158;total;1;71.0755;71.0755;71.0755
182;initialize;1;2.91021;2.91021;2.91021
182;async;100;0.018133;0.00141554;0.0261849
182;inner;100;0.624318;0.616977;0.642994
182;wait;100;2.79944e-05;1.4922e-05;5.5795e-05
182;boundary;100;0.00560748;0.00213738;0.0067304
182;calc iter;100;0.648088;0.638035;0.662838
182;calc total;1;64.8585;64.8585;64.8585
182;total;1;71.0799;71.0799;71.0799
159;initialize;1;2.90555;2.90555;2.90555
159;async;100;0.00280011;0.000539185;0.0102278
159;inner;100;0.64047;0.635158;0.648056
159;wait;100;2.41552e-05;1.6536e-05;8.2377e-05
159;boundary;100;0.0047707;0.00210571;0.00731331
159;calc iter;100;0.648067;0.645667;0.652742
159;calc total;1;64.8585;64.8585;64.8585
159;total;1;71.0754;71.0754;71.0754
183;initialize;1;2.90937;2.90937;2.90937
183;async;100;0.0174743;0.00145148;0.0356838
183;inner;100;0.62502;0.618066;0.643284
183;wait;100;2.93491e-05;1.7173e-05;5.6839e-05
183;boundary;100;0.00554325;0.0025694;0.00702187
183;calc iter;100;0.648068;0.639378;0.668564
183;calc total;1;64.8585;64.8585;64.8585
183;total;1;71.0791;71.0791;71.0791
160;initialize;1;2.9055;2.9055;2.9055
160;async;100;0.00681372;0.0014384;0.0155642
160;inner;100;0.636393;0.631475;0.643862
160;wait;100;2.88983e-05;1.8279e-05;0.000156185
160;boundary;100;0.00479894;0.00362815;0.00668837
160;calc iter;100;0.648035;0.64631;0.653112
160;calc total;1;64.8585;64.8585;64.8585
160;total;1;71.0753;71.0753;71.0753
184;initialize;1;2.91018;2.91018;2.91018
184;async;100;0.018629;0.00138737;0.0298348
184;inner;100;0.624733;0.619038;0.640289
184;wait;100;3.10547e-05;1.8587e-05;0.000115603
184;boundary;100;0.00450179;0.00276484;0.00809762
184;calc iter;100;0.647896;0.639166;0.660832
184;calc total;1;64.8585;64.8585;64.8585
184;total;1;71.0799;71.0799;71.0799
161;initialize;1;2.90561;2.90561;2.90561
161;async;100;0.0066246;0.00140694;0.012761
161;inner;100;0.634558;0.632066;0.641397
161;wait;100;4.97821e-05;2.4566e-05;0.000274109
161;boundary;100;0.00675319;0.00435052;0.00856556
161;calc iter;100;0.647988;0.645764;0.653445
161;calc total;1;64.8585;64.8585;64.8585
161;total;1;71.0755;71.0755;71.0755
185;initialize;1;2.91021;2.91021;2.91021
185;async;100;0.0162409;0.00139914;0.0271962
185;inner;100;0.624274;0.617206;0.641651
185;wait;100;4.92683e-05;2.6218e-05;8.3586e-05
185;boundary;100;0.00715386;0.0041393;0.00869192
185;calc iter;100;0.64772;0.640207;0.660902
185;calc total;1;64.8585;64.8585;64.8585
185;total;1;71.0799;71.0799;71.0799
162;initialize;1;2.90555;2.90555;2.90555
162;async;100;0.00352465;0.000754415;0.0165474
162;inner;100;0.637676;0.634178;0.647667
162;wait;100;4.40021e-05;2.1156e-05;8.2582e-05
162;boundary;100;0.00678913;0.00253534;0.00798505
162;calc iter;100;0.648035;0.645539;0.658868
162;calc total;1;64.8585;64.8585;64.8585
162;total;1;71.0754;71.0754;71.0754
186;initialize;1;2.91019;2.91019;2.91019
186;async;100;0.0134039;0.00136524;0.0279975
186;inner;100;0.627457;0.619662;0.644598
186;wait;100;4.84946e-05;2.4667e-05;6.8111e-05
186;boundary;100;0.00686479;0.00301957;0.00872879
186;calc iter;100;0.647776;0.641766;0.660927
186;calc total;1;64.8585;64.8585;64.8585
186;total;1;71.0799;71.0799;71.0799
1;initialize;1;2.92068;2.92068;2.92068
1;async;100;0.0239251;0.00147545;0.0274086
1;inner;100;0.618599;0.606024;0.642114
1;wait;100;4.44213e-05;2.0182e-05;0.000100601
1;boundary;100;0.00572732;0.00208692;0.0070969
1;calc iter;100;0.648298;0.635296;0.658443
1;calc total;1;64.8585;64.8585;64.8585
1;total;1;71.0904;71.0904;71.0904
2;initialize;1;2.92072;2.92072;2.92072
2;async;100;0.0209256;0.00153075;0.033237
2;inner;100;0.621596;0.612589;0.642535
2;wait;100;4.20341e-05;1.9885e-05;8.2879e-05
2;boundary;100;0.00565384;0.00220111;0.00683618
2;calc iter;100;0.64822;0.635198;0.663456
2;calc total;1;64.8585;64.8585;64.8585
2;total;1;71.0904;71.0904;71.0904
3;initialize;1;2.9208;2.9208;2.9208
3;async;100;0.0117397;0.0016242;0.0337641
3;inner;100;0.630536;0.621887;0.649225
3;wait;100;4.28707e-05;2.1215e-05;0.000221728
3;boundary;100;0.00588669;0.00310619;0.00727737
3;calc iter;100;0.648207;0.637606;0.672673
3;calc total;1;64.8585;64.8585;64.8585
3;total;1;71.0905;71.0905;71.0905
4;initialize;1;2.92086;2.92086;2.92086
4;async;100;0.0218326;0.00152321;0.0428764
4;inner;100;0.620226;0.617773;0.641684
4;wait;100;4.24466e-05;2.9727e-05;0.000148104
4;boundary;100;0.00596422;0.00340801;0.0066636
4;calc iter;100;0.648068;0.639474;0.669234
4;calc total;1;64.8585;64.8585;64.8585
4;total;1;71.0906;71.0906;71.0906
5;initialize;1;2.92089;2.92089;2.92089
5;async;100;0.0205043;0.00102528;0.038984
5;inner;100;0.621001;0.617507;0.642107
5;wait;100;4.35446e-05;2.727e-05;0.000182428
5;boundary;100;0.00633793;0.00350139;0.00701837
5;calc iter;100;0.647889;0.638935;0.666964
5;calc total;1;64.8585;64.8585;64.8585
5;total;1;71.0906;71.0906;71.0906
6;initialize;1;2.92094;2.92094;2.92094
6;async;100;0.023066;0.00146316;0.0360994
6;inner;100;0.616435;0.611121;0.64028
6;wait;100;5.42943e-05;3.457e-05;0.000139498
6;boundary;100;0.00814145;0.00434054;0.00881583
6;calc iter;100;0.647699;0.640358;0.66376
6;calc total;1;64.8585;64.8585;64.8585
6;total;1;71.0906;71.0906;71.0906
7;initialize;1;2.92063;2.92063;2.92063
7;async;100;0.0209737;0.00141614;0.028457
7;inner;100;0.618841;0.615533;0.639453
7;wait;100;5.48262e-05;3.328e-05;0.000264113
7;boundary;100;0.00788728;0.00412262;0.00869107
7;calc iter;100;0.647759;0.636442;0.659227
7;calc total;1;64.8585;64.8585;64.8585
7;total;1;71.0903;71.0903;71.0903
8;initialize;1;2.92081;2.92081;2.92081
8;async;100;0.0200201;0.00154501;0.0264468
8;inner;100;0.621038;0.618039;0.641902
8;wait;100;4.47967e-05;2.7509e-05;0.000115267
8;boundary;100;0.00678077;0.00354053;0.00886761
8;calc iter;100;0.647886;0.641208;0.653411
8;calc total;1;64.8585;64.8585;64.8585
8;total;1;71.0905;71.0905;71.0905
9;initialize;1;2.92064;2.92064;2.92064
9;async;100;0.0216231;0.00138823;0.0288687
9;inner;100;0.620171;0.617669;0.640722
9;wait;100;4.073e-05;2.8173e-05;0.000136919
9;boundary;100;0.00613737;0.00420514;0.00810832
9;calc iter;100;0.647975;0.640913;0.657024
9;calc total;1;64.8585;64.8585;64.8585
9;total;1;71.0903;71.0903;71.0903
10;initialize;1;2.92085;2.92085;2.92085
10;async;100;0.0208534;0.00120047;0.0261701
10;inner;100;0.621192;0.618189;0.642472
10;wait;100;3.97262e-05;2.5494e-05;8.9168e-05
10;boundary;100;0.00598535;0.00344104;0.00680103
10;calc iter;100;0.648073;0.636594;0.656191
10;calc total;1;64.8585;64.8585;64.8585
10;total;1;71.0905;71.0905;71.0905
11;initialize;1;2.92085;2.92085;2.92085
11;async;100;0.0218713;0.00153775;0.028014
11;inner;100;0.61962;0.614072;0.640123
11;wait;100;4.00173e-05;2.1691e-05;0.000174835
11;boundary;100;0.00661783;0.00347926;0.00725069
11;calc iter;100;0.648151;0.631789;0.656169
11;calc total;1;64.8585;64.8585;64.8585
11;total;1;71.0905;71.0905;71.0905
12;initialize;1;2.92078;2.92078;2.92078
12;async;100;0.0141315;0.00144252;0.0279726
12;inner;100;0.627699;0.616106;0.643685
12;wait;100;4.3943e-05;2.3089e-05;0.000103769
12;boundary;100;0.00652327;0.00214401;0.00734259
12;calc iter;100;0.6484;0.632427;0.664257
12;calc total;1;64.8585;64.8585;64.8585
12;total;1;71.0905;71.0905;71.0905
13;initialize;1;2.92077;2.92077;2.92077
13;async;100;0.018422;0.00137746;0.0252412
13;inner;100;0.622896;0.60838;0.642289
13;wait;100;4.81781e-05;2.3405e-05;0.000130185
13;boundary;100;0.00710068;0.00206986;0.00739588
13;calc iter;100;0.648469;0.628527;0.660081
13;calc total;1;64.8585;64.8585;64.8585
13;total;1;71.0905;71.0905;71.0905
14;initialize;1;2.92069;2.92069;2.92069
14;async;100;0.0133073;0.000814399;0.0406426
14;inner;100;0.628476;0.616983;0.647935
14;wait;100;4.01554e-05;2.2109e-05;8.5776e-05
14;boundary;100;0.0065668;0.00218462;0.00722125
14;calc iter;100;0.648392;0.635079;0.669254
14;calc total;1;64.8585;64.8585;64.8585
14;total;1;71.0904;71.0904;71.0904
15;initialize;1;2.9212;2.9212;2.9212
15;async;100;0.012987;0.00140764;0.0376235
15;inner;100;0.628593;0.621862;0.658476
15;wait;100;3.94512e-05;2.3486e-05;8.0452e-05
15;boundary;100;0.00668683;0.00315677;0.00709415
15;calc iter;100;0.648308;0.632816;0.684295
15;calc total;1;64.8585;64.8585;64.8585
15;total;1;71.0909;71.0909;71.0909
16;initialize;1;2.92077;2.92077;2.92077
16;async;100;0.0174978;0.00136388;0.0559248
16;inner;100;0.62396;0.619746;0.640274
16;wait;100;3.6162e-05;2.3998e-05;0.000141916
16;boundary;100;0.00670927;0.00432893;0.00715101
16;calc iter;100;0.648205;0.635667;0.68157
16;calc total;1;64.8585;64.8585;64.8585
16;total;1;71.0905;71.0905;71.0905
17;initialize;1;2.92086;2.92086;2.92086
17;async;100;0.0179586;0.00133207;0.0482147
17;inner;100;0.62346;0.616213;0.63959
17;wait;100;4.1439e-05;2.5881e-05;0.000189046
17;boundary;100;0.00662339;0.00541421;0.00834237
17;calc iter;100;0.648085;0.63673;0.674818
17;calc total;1;64.8585;64.8585;64.8585
17;total;1;71.0905;71.0905;71.0905
18;initialize;1;2.92072;2.92072;2.92072
18;async;100;0.017313;0.00145534;0.0457153
18;inner;100;0.622391;0.614849;0.640005
18;wait;100;5.33311e-05;3.3976e-05;0.000162843
18;boundary;100;0.00814014;0.00512252;0.0090523
18;calc iter;100;0.647899;0.636012;0.675904
18;calc total;1;64.8585;64.8585;64.8585
18;total;1;71.0904;71.0904;71.0904
19;initialize;1;2.92069;2.92069;2.92069
19;async;100;0.0146471;0.00141837;0.0445981
19;inner;100;0.625326;0.618786;0.643433
19;wait;100;4.21298e-05;2.4786e-05;0.000111832
19;boundary;100;0.0079311;0.00329891;0.00861289
19;calc iter;100;0.647949;0.634968;0.678768
19;calc total;1;64.8585;64.8585;64.8585
19;total;1;71.0904;71.0904;71.0904
20;initialize;1;2.92078;2.92078;2.92078
20;async;100;0.0142699;0.00146732;0.0327274
20;inner;100;0.627054;0.618671;0.644042
20;wait;100;4.15372e-05;2.4907e-05;8.2374e-05
20;boundary;100;0.0067029;0.00313294;0.00862213
20;calc iter;100;0.64807;0.634916;0.669153
20;calc total;1;64.8585;64.8585;64.8585
20;total;1;71.0905;71.0905;71.0905
21;initialize;1;2.92074;2.92074;2.92074
21;async;100;0.0143552;0.00127936;0.0242474
21;inner;100;0.626631;0.618788;0.642763
21;wait;100;4.39495e-05;2.6144e-05;0.000110036
21;boundary;100;0.00712791;0.00372239;0.00804655
21;calc iter;100;0.648161;0.63637;0.659145
21;calc total;1;64.8585;64.8585;64.8585
21;total;1;71.0904;71.0904;71.0904
22;initialize;1;2.92082;2.92082;2.92082
22;async;100;0.0162588;0.00142404;0.0304303
22;inner;100;0.62502;0.617491;0.641484
22;wait;100;3.9543e-05;2.7588e-05;0.000196708
22;boundary;100;0.00691188;0.00417675;0.00732696
22;calc iter;100;0.648232;0.63541;0.658334
22;calc total;1;64.8585;64.8585;64.8585
22;total;1;71.0905;71.0905;71.0905
23;initialize;1;2.92084;2.92084;2.92084
23;async;100;0.0140588;0.00134272;0.0236668
23;inner;100;0.627612;0.619934;0.643541
23;wait;100;4.20247e-05;2.2534e-05;0.000124209
23;boundary;100;0.0066042;0.00322617;0.00730732
23;calc iter;100;0.648318;0.629301;0.659368
23;calc total;1;64.8585;64.8585;64.8585
23;total;1;71.0905;71.0905;71.0905
95;initialize;1;2.89154;2.89154;2.89154
95;async;100;0.0086427;0.00143713;0.0111163
95;inner;100;0.633673;0.631983;0.644841
95;wait;100;3.57625e-05;2.409e-05;0.000138581
95;boundary;100;0.0056206;0.00349877;0.00648754
95;calc iter;100;0.647974;0.645432;0.650539
95;calc total;1;64.8585;64.8585;64.8585
95;total;1;71.0611;71.0611;71.0611
119;initialize;1;2.89014;2.89014;2.89014
119;async;100;0.011538;0.00147663;0.0163646
119;inner;100;0.631463;0.628848;0.647381
119;wait;100;2.95032e-05;1.7091e-05;9.7844e-05
119;boundary;100;0.00520524;0.00216512;0.00652486
119;calc iter;100;0.648237;0.642975;0.653201
119;calc total;1;64.8585;64.8585;64.8585
119;total;1;71.0599;71.0599;71.0599
142;calc total;1;64.8585;64.8585;64.8585
142;total;1;71.0634;71.0634;71.0634
143;initialize;1;2.89351;2.89351;2.89351
143;async;100;0.00639131;0.00151206;0.0119284
143;inner;100;0.635752;0.630023;0.649052
143;wait;100;3.47442e-05;1.925e-05;0.000116839
143;boundary;100;0.00605517;0.00218458;0.00681361
143;calc iter;100;0.648235;0.642031;0.654689
143;calc total;1;64.8585;64.8585;64.8585
143;total;1;71.0635;71.0635;71.0635
163;initialize;1;2.90184;2.90184;2.90184
163;async;100;0.0052852;0.00107935;0.0197537
163;inner;100;0.635696;0.631127;0.64328
163;wait;100;4.08926e-05;1.8846e-05;0.00023484
163;boundary;100;0.00702125;0.00319878;0.00862254
163;calc iter;100;0.648045;0.643212;0.663194
163;calc total;1;64.8585;64.8585;64.8585
163;total;1;71.0717;71.0717;71.0717
164;initialize;1;2.90556;2.90556;2.90556
164;async;100;0.00503989;0.000894147;0.0120858
164;inner;100;0.636886;0.633209;0.644696
164;wait;100;4.16559e-05;2.271e-05;0.000191287
164;boundary;100;0.00609678;0.00351751;0.00748691
164;calc iter;100;0.648066;0.644267;0.655148
164;calc total;1;64.8585;64.8585;64.8585
164;total;1;71.0754;71.0754;71.0754
165;initialize;1;2.90552;2.90552;2.90552
165;async;100;0.00520381;0.000753471;0.0114343
165;inner;100;0.637282;0.633127;0.645955
165;wait;100;3.59204e-05;2.1905e-05;0.000121377
165;boundary;100;0.00554018;0.00357236;0.00722539
165;calc iter;100;0.648064;0.644907;0.653237
165;calc total;1;64.8585;64.8585;64.8585
165;total;1;71.0754;71.0754;71.0754
166;initialize;1;2.90273;2.90273;2.90273
166;async;100;0.00566562;0.00111292;0.00985381
166;inner;100;0.63781;0.635141;0.646492
166;wait;100;3.01847e-05;1.9248e-05;0.000101767
166;boundary;100;0.00456743;0.0027136;0.00603081
166;calc iter;100;0.648075;0.645424;0.651895
166;calc total;1;64.8585;64.8585;64.8585
166;total;1;71.0726;71.0726;71.0726
167;initialize;1;2.90553;2.90553;2.90553
167;async;100;0.00402336;0.000836069;0.00856052
167;inner;100;0.639678;0.637389;0.647061
167;wait;100;2.37947e-05;1.5194e-05;0.000112966
167;boundary;100;0.00436453;0.00219319;0.00611094
167;calc iter;100;0.648092;0.644818;0.654929
167;calc total;1;64.8585;64.8585;64.8585
167;total;1;71.0754;71.0754;71.0754
187;initialize;1;2.91014;2.91014;2.91014
187;async;100;0.0163157;0.00140394;0.0388258
187;inner;100;0.624794;0.61877;0.642
187;wait;100;3.97895e-05;2.4925e-05;6.5746e-05
187;boundary;100;0.0066202;0.00395785;0.00877452
187;calc iter;100;0.647771;0.637297;0.670801
187;calc total;1;64.8585;64.8585;64.8585
187;total;1;71.0798;71.0798;71.0798
188;initialize;1;2.9102;2.9102;2.9102
188;async;100;0.0155666;0.00138415;0.0265309
188;inner;100;0.626002;0.62113;0.642158
188;wait;100;4.02811e-05;2.6473e-05;6.0505e-05
188;boundary;100;0.00617839;0.00362853;0.00785042
188;calc iter;100;0.64779;0.64228;0.657304
188;calc total;1;64.8585;64.8585;64.8585
188;total;1;71.0799;71.0799;71.0799
189;initialize;1;2.9102;2.9102;2.9102
189;async;100;0.015075;0.00136507;0.0233894
189;inner;100;0.627019;0.621993;0.642805
189;wait;100;3.73258e-05;2.4712e-05;6.0927e-05
189;boundary;100;0.00568118;0.00336872;0.00762218
189;calc iter;100;0.647814;0.642547;0.656371
189;calc total;1;64.8585;64.8585;64.8585
189;total;1;71.0799;71.0799;71.0799
190;initialize;1;2.91022;2.91022;2.91022
190;async;100;0.0165065;0.00139491;0.0247768
190;inner;100;0.626658;0.620762;0.643797
190;wait;100;3.6977e-05;2.0048e-05;5.2517e-05
190;boundary;100;0.00472058;0.00325281;0.00681729
190;calc iter;100;0.647924;0.64153;0.653876
190;calc total;1;64.8585;64.8585;64.8585
190;total;1;71.0799;71.0799;71.0799
191;initialize;1;2.90837;2.90837;2.90837
191;async;100;0.0178088;0.0014258;0.0227404
191;inner;100;0.624992;0.619302;0.641582
191;wait;100;3.28606e-05;1.911e-05;0.000262853
191;boundary;100;0.0051761;0.00344339;0.00730853
191;calc iter;100;0.648012;0.637072;0.653024
191;calc total;1;64.8585;64.8585;64.8585
191;total;1;71.0781;71.0781;71.0781
