# Supplementary material for: A Halo abstraction for distributed n-dimensional structured grids within the C++ PGAS library DASH
Source: PeerJ Comput Sci. 2023 Feb 3;9:e1203. doi: 10.7717/peerj-cs.1203 (PMC10280232; doi:10.7717/peerj-cs.1203)
Supplement: Supplemental Information 2 [file peerj-cs-09-1203-s002.gz › raw_haswell/res_2d/weak/mpi_heat2d_n16_c24_220000_21918179.out]

MPI
Running Jacobi on 384 processors with (24, 16) elements.
Array Dimensions: 219984 220000
Block Dimensions: 9166 13750
== Energy Conservation Check ==
initial Energy:               25.000
  final Energy:               25.000
    Difference:               -0.000
== Time Statistics ==
Completed 100 iterations.
# unit_id;function_name;num_calls;avg_runtime;min_runtime;max_runtime
48;calc total;1;65.0819;65.0819;65.0819
48;calc update async;100;2.94066e-05;1.4435e-05;0.000330017
48;calc inner;100;0.631017;0.62351;0.639277
48;calc wait;100;0.00556753;0.00186632;0.0153065
48;calc bound;100;0.00421201;0.00247446;0.00580912
48;calc iter;100;0.649725;0.640693;0.657639
48;total;1;69.8688;69.8688;69.8688
49;calc total;1;65.0887;65.0887;65.0887
49;calc update async;100;6.71938e-05;1.179e-05;0.00435542
49;calc inner;100;0.629372;0.621252;0.639066
49;calc wait;100;0.0140374;0.0038339;0.0263829
49;calc bound;100;0.00409785;0.00244755;0.00539795
49;calc iter;100;0.649776;0.638069;0.663496
49;total;1;69.8721;69.8721;69.8721
50;calc total;1;65.0896;65.0896;65.0896
50;calc update async;100;6.78232e-05;1.3481e-05;0.00437756
50;calc inner;100;0.631621;0.626398;0.641355
50;calc wait;100;0.0113073;0.00187736;0.0189658
50;calc bound;100;0.00442322;0.00249945;0.00566561
50;calc iter;100;0.649876;0.641203;0.657653
50;total;1;69.8731;69.8731;69.8731
51;calc total;1;65.0887;65.0887;65.0887
51;calc update async;100;6.77235e-05;1.2613e-05;0.00435703
51;calc inner;100;0.630678;0.624437;0.639764
51;calc wait;100;0.0105957;0.00256262;0.019937
51;calc bound;100;0.0038825;0.00254735;0.00549198
51;calc iter;100;0.649929;0.641141;0.65913
51;total;1;69.8717;69.8717;69.8717
52;calc total;1;65.0928;65.0928;65.0928
52;calc update async;100;6.4191e-05;1.3393e-05;0.00388128
52;calc inner;100;0.629421;0.624418;0.636863
52;calc wait;100;0.00776061;0.00156203;0.0208712
52;calc bound;100;0.00364207;0.00248949;0.00603747
52;calc iter;100;0.64993;0.642693;0.656846
52;total;1;69.8729;69.8729;69.8729
53;calc total;1;65.0913;65.0913;65.0913
53;calc update async;100;6.73221e-05;1.3386e-05;0.00400734
53;calc inner;100;0.629552;0.624416;0.637171
53;calc wait;100;0.00958428;0.00194505;0.0194953
53;calc bound;100;0.00350679;0.0019436;0.00482899
53;calc iter;100;0.649985;0.643937;0.65762
53;total;1;69.872;69.872;69.872
54;calc total;1;65.0842;65.0842;65.0842
54;calc update async;100;0.000106102;1.818e-05;0.00743863
54;calc inner;100;0.630194;0.624822;0.636742
54;calc wait;100;0.00608083;0.00164265;0.0128351
54;calc bound;100;0.00322395;0.00158863;0.00539905
54;calc iter;100;0.649968;0.645573;0.655039
54;total;1;69.8628;69.8628;69.8628
55;calc total;1;65.0888;65.0888;65.0888
55;calc update async;100;8.25778e-05;1.6979e-05;0.00488354
55;calc inner;100;0.630345;0.624887;0.637786
55;calc wait;100;0.00420066;0.00163397;0.0158488
55;calc bound;100;0.00326788;0.00162399;0.00560557
55;calc iter;100;0.65007;0.642861;0.664802
55;total;1;69.8629;69.8629;69.8629
56;calc total;1;65.0891;65.0891;65.0891
56;calc update async;100;8.16496e-05;9.529e-06;0.00442166
56;calc inner;100;0.628975;0.623655;0.637063
56;calc wait;100;0.00433878;0.00136319;0.0144972
56;calc bound;100;0.00322504;0.00161196;0.00504856
56;calc iter;100;0.650127;0.641111;0.669024
56;total;1;69.8641;69.8641;69.8641
57;calc total;1;65.0885;65.0885;65.0885
57;calc update async;100;8.00827e-05;1.3112e-05;0.00467387
57;calc inner;100;0.631527;0.626061;0.639395
57;calc wait;100;0.0054065;0.00146856;0.0138
57;calc bound;100;0.0031033;0.00162168;0.00401953
57;calc iter;100;0.65009;0.641403;0.655988
57;total;1;69.8716;69.8716;69.8716
58;calc total;1;65.088;65.088;65.088
58;calc update async;100;7.97628e-05;1.0764e-05;0.00487296
58;calc inner;100;0.634164;0.628745;0.641022
58;calc wait;100;0.00393737;0.00143459;0.0117087
58;calc bound;100;0.00324723;0.00162861;0.00574165
58;calc iter;100;0.650075;0.64357;0.653606
58;total;1;69.8741;69.8741;69.8741
59;calc total;1;65.0865;65.0865;65.0865
59;calc update async;100;9.10141e-05;1.3455e-05;0.00583244
59;calc inner;100;0.63103;0.626997;0.639
59;calc wait;100;0.00764222;0.00188987;0.0153185
59;calc bound;100;0.00386026;0.0016435;0.00732079
59;calc iter;100;0.65005;0.642725;0.655833
59;total;1;69.875;69.875;69.875
60;calc total;1;65.084;65.084;65.084
60;calc update async;100;0.000182904;9.2986e-05;0.00120963
60;calc inner;100;0.621942;0.615317;0.633572
60;calc wait;100;0.0208424;0.00428469;0.0472974
60;calc bound;100;0.00684507;0.00153989;0.00745814
60;calc iter;100;0.649817;0.637226;0.678998
60;total;1;69.8806;69.8806;69.8806
61;calc total;1;65.0873;65.0873;65.0873
61;calc update async;100;0.000172373;6.4725e-05;0.00566344
61;calc inner;100;0.625424;0.618105;0.635582
61;calc wait;100;0.0197656;0.0018585;0.0444115
61;calc bound;100;0.00428906;0.00157396;0.00680231
61;calc iter;100;0.649654;0.6378;0.676177
61;total;1;69.8802;69.8802;69.8802
24;calc total;1;65.0888;65.0888;65.0888
24;calc update async;100;0.00389548;0.00084022;0.00688187
24;calc inner;100;0.627448;0.619122;0.641321
24;calc wait;100;0.00251723;0.00121439;0.00368432
24;calc bound;100;0.00432042;0.0015809;0.0065101
24;calc iter;100;0.650574;0.635038;0.671248
24;total;1;69.8963;69.8963;69.8963
62;calc total;1;65.0842;65.0842;65.0842
62;calc update async;100;0.000159146;5.8923e-05;0.00734332
62;calc inner;100;0.625434;0.619699;0.634738
62;calc wait;100;0.0209665;0.00181584;0.0433837
62;calc bound;100;0.00284992;0.00159755;0.00641076
62;calc iter;100;0.649413;0.638812;0.673679
62;total;1;69.8743;69.8743;69.8743
96;calc total;1;65.0938;65.0938;65.0938
96;calc update async;100;7.28702e-05;1.3573e-05;0.00413063
96;calc inner;100;0.614379;0.605613;0.633815
96;calc wait;100;0.00864144;0.00334038;0.0402396
96;calc bound;100;0.00546945;0.00247913;0.0066756
96;calc iter;100;0.649001;0.632917;0.661538
96;total;1;69.8608;69.8608;69.8608
0;calc total;1;65.095;65.095;65.095
0;calc update async;100;6.38484e-05;1.2952e-05;0.00396754
0;calc inner;100;0.622339;0.613504;0.633989
0;calc wait;100;0.0126986;0.00443102;0.0271067
0;calc bound;100;0.0049988;0.00158795;0.00687405
0;calc iter;100;0.650637;0.644569;0.663918
0;total;1;69.9364;69.9364;69.9364
72;calc total;1;65.091;65.091;65.091
72;calc update async;100;0.00379646;0.00071357;0.00711572
72;calc inner;100;0.619662;0.60451;0.634619
72;calc wait;100;0.00256677;0.0011829;0.00633196
72;calc bound;100;0.00381704;0.00156909;0.00519819
72;calc iter;100;0.649912;0.643482;0.655436
72;total;1;69.8605;69.8605;69.8605
25;calc total;1;65.0879;65.0879;65.0879
25;calc update async;100;7.91358e-05;1.3277e-05;0.00485549
25;calc inner;100;0.627746;0.621121;0.639918
25;calc wait;100;0.0100955;0.00257913;0.0369654
25;calc bound;100;0.00432396;0.00157786;0.00657217
25;calc iter;100;0.65055;0.638919;0.667944
25;total;1;69.8905;69.8905;69.8905
63;calc total;1;65.0946;65.0946;65.0946
63;calc update async;100;0.000146398;7.3541e-05;0.00396912
63;calc inner;100;0.626854;0.6226;0.634488
63;calc wait;100;0.0186267;0.0035733;0.0304558
63;calc bound;100;0.00396581;0.00176117;0.00615162
63;calc iter;100;0.649595;0.638581;0.661343
63;total;1;69.8795;69.8795;69.8795
97;calc total;1;65.0919;65.0919;65.0919
97;calc update async;100;7.18922e-05;1.555e-05;0.00437015
97;calc inner;100;0.614618;0.603839;0.651817
97;calc wait;100;0.0214392;0.00162172;0.0365241
97;calc bound;100;0.005236;0.00204627;0.00605632
97;calc iter;100;0.648743;0.626558;0.675802
97;total;1;69.8593;69.8593;69.8593
1;calc total;1;65.0921;65.0921;65.0921
1;calc update async;100;6.59669e-05;1.2341e-05;0.0042998
1;calc inner;100;0.620439;0.613263;0.634559
1;calc wait;100;0.0160932;0.00184237;0.0304347
1;calc bound;100;0.00461576;0.00153413;0.00576128
1;calc iter;100;0.650519;0.642111;0.661743
1;total;1;69.9381;69.9381;69.9381
73;calc total;1;65.0899;65.0899;65.0899
73;calc update async;100;7.43175e-05;1.29e-05;0.0045739
73;calc inner;100;0.623116;0.609147;0.638431
73;calc wait;100;0.0061119;0.00196523;0.0110093
73;calc bound;100;0.00383944;0.00156638;0.00514533
73;calc iter;100;0.649887;0.643548;0.654146
73;total;1;69.8699;69.8699;69.8699
26;calc total;1;65.0883;65.0883;65.0883
26;calc update async;100;7.25682e-05;1.0667e-05;0.00455378
26;calc inner;100;0.628485;0.621483;0.640815
26;calc wait;100;0.00925774;0.00273545;0.0290336
26;calc bound;100;0.00422164;0.00156529;0.00586735
26;calc iter;100;0.650517;0.64312;0.661289
26;total;1;69.8959;69.8959;69.8959
64;calc total;1;65.0951;65.0951;65.0951
98;calc total;1;65.0925;65.0925;65.0925
98;calc update async;100;7.33424e-05;1.2719e-05;0.00424655
98;calc inner;100;0.613314;0.605404;0.634446
98;calc wait;100;0.0219832;0.00475654;0.0388014
98;calc bound;100;0.00553091;0.00211891;0.00678341
98;calc iter;100;0.648979;0.636654;0.664435
98;total;1;69.8478;69.8478;69.8478
2;calc total;1;65.0919;65.0919;65.0919
2;calc update async;100;6.39912e-05;1.2896e-05;0.0043418
2;calc inner;100;0.622948;0.615843;0.637168
2;calc wait;100;0.0075291;0.00149508;0.0171256
2;calc bound;100;0.0045003;0.0015564;0.00592335
2;calc iter;100;0.650645;0.640102;0.663192
2;total;1;69.9306;69.9306;69.9306
74;calc total;1;65.0904;65.0904;65.0904
74;calc update async;100;7.25495e-05;1.0528e-05;0.00441622
74;calc inner;100;0.620313;0.606551;0.634621
74;calc wait;100;0.00671686;0.00199363;0.0144954
74;calc bound;100;0.00380272;0.0015721;0.00522377
74;calc iter;100;0.649903;0.642042;0.655055
74;total;1;69.8594;69.8594;69.8594
27;calc total;1;65.0879;65.0879;65.0879
27;calc update async;100;7.70237e-05;1.1579e-05;0.00490626
27;calc inner;100;0.628994;0.622371;0.641093
27;calc wait;100;0.0101233;0.00214423;0.020891
27;calc bound;100;0.00425452;0.00159808;0.00533923
27;calc iter;100;0.650494;0.646569;0.657472
27;total;1;69.8899;69.8899;69.8899
64;calc update async;100;0.00149089;0.000734805;0.00467436
64;calc inner;100;0.62538;0.619045;0.633296
64;calc wait;100;0.00241259;0.00112761;0.0151535
64;calc bound;100;0.00364702;0.00252795;0.005359
64;calc iter;100;0.649565;0.637373;0.660169
64;total;1;69.8761;69.8761;69.8761
99;calc total;1;65.0916;65.0916;65.0916
99;calc update async;100;7.13478e-05;1.5577e-05;0.0044183
99;calc inner;100;0.615023;0.606549;0.635678
99;calc wait;100;0.0234806;0.00323284;0.0373948
99;calc bound;100;0.00386263;0.00178714;0.00486303
99;calc iter;100;0.649051;0.639021;0.659304
99;total;1;69.8591;69.8591;69.8591
3;calc total;1;65.0915;65.0915;65.0915
3;calc update async;100;7.1074e-05;1.1133e-05;0.00523821
3;calc inner;100;0.621115;0.615463;0.632998
3;calc wait;100;0.012857;0.00290254;0.0272722
3;calc bound;100;0.00381456;0.00164501;0.00515949
3;calc iter;100;0.650699;0.644341;0.661296
3;total;1;69.933;69.933;69.933
75;calc total;1;65.0899;65.0899;65.0899
75;calc update async;100;7.93696e-05;1.0218e-05;0.00473368
75;calc inner;100;0.620422;0.607513;0.634513
75;calc wait;100;0.00668187;0.00184366;0.0149411
75;calc bound;100;0.0038001;0.00160444;0.00497233
75;calc iter;100;0.64986;0.639678;0.656123
75;total;1;69.8627;69.8627;69.8627
28;calc total;1;65.0897;65.0897;65.0897
28;calc update async;100;7.30932e-05;1.7334e-05;0.00425924
28;calc inner;100;0.626996;0.61939;0.638198
28;calc wait;100;0.00977938;0.00309613;0.0197819
28;calc bound;100;0.00443377;0.00169242;0.00601784
28;calc iter;100;0.6504;0.644986;0.657881
28;total;1;69.8985;69.8985;69.8985
65;calc total;1;65.0878;65.0878;65.0878
65;calc update async;100;9.35093e-05;3.869e-05;0.00448164
65;calc inner;100;0.623284;0.615215;0.631477
65;calc wait;100;0.0162136;0.00308447;0.0345285
65;calc bound;100;0.00283577;0.00156765;0.00385005
65;calc iter;100;0.649399;0.638182;0.667576
65;total;1;69.8769;69.8769;69.8769
100;calc total;1;65.0894;65.0894;65.0894
100;calc update async;100;8.32921e-05;1.6078e-05;0.0049906
100;calc inner;100;0.617885;0.609517;0.634869
100;calc wait;100;0.00608469;0.00161867;0.0181985
100;calc bound;100;0.0036959;0.00175985;0.00495141
100;calc iter;100;0.649098;0.642106;0.656026
100;total;1;69.862;69.862;69.862
4;calc total;1;65.0915;65.0915;65.0915
4;calc update async;100;6.15585e-05;1.3127e-05;0.00438018
4;calc inner;100;0.62365;0.618232;0.639041
4;calc wait;100;0.00924634;0.00148941;0.0190315
4;calc bound;100;0.00328464;0.0016508;0.00460007
4;calc iter;100;0.650725;0.642706;0.659803
4;total;1;69.9414;69.9414;69.9414
76;calc total;1;65.0925;65.0925;65.0925
76;calc update async;100;7.38496e-05;1.3024e-05;0.00432353
76;calc inner;100;0.618299;0.608151;0.631474
76;calc wait;100;0.0160547;0.00198492;0.0339993
76;calc bound;100;0.00397153;0.00166705;0.00607129
76;calc iter;100;0.649683;0.641344;0.671654
76;total;1;69.8649;69.8649;69.8649
29;calc total;1;65.087;65.087;65.087
29;calc update async;100;8.30064e-05;1.2873e-05;0.00541516
29;calc inner;100;0.630794;0.623831;0.642453
29;calc wait;100;0.00750805;0.00204885;0.0136716
29;calc bound;100;0.00462755;0.00226847;0.0065068
29;calc iter;100;0.650318;0.642354;0.659741
29;total;1;69.8984;69.8984;69.8984
66;calc total;1;65.0935;65.0935;65.0935
66;calc update async;100;8.60767e-05;3.7781e-05;0.00364715
66;calc inner;100;0.623856;0.617619;0.632638
66;calc wait;100;0.011311;0.00231519;0.02114
66;calc bound;100;0.00382219;0.00256921;0.00546118
66;calc iter;100;0.649633;0.641483;0.660808
66;total;1;69.867;69.867;69.867
101;calc total;1;65.0892;65.0892;65.0892
101;calc update async;100;8.00102e-05;1.5024e-05;0.00510211
101;calc inner;100;0.61771;0.608503;0.633196
5;calc total;1;65.0915;65.0915;65.0915
5;calc update async;100;6.36882e-05;1.2073e-05;0.00438384
5;calc inner;100;0.625879;0.621439;0.636192
5;calc wait;100;0.00567114;0.00168701;0.0133243
5;calc bound;100;0.00303248;0.00166913;0.00424327
5;calc iter;100;0.650717;0.644321;0.657146
5;total;1;69.9393;69.9393;69.9393
77;calc total;1;65.0888;65.0888;65.0888
77;calc update async;100;7.55219e-05;1.3607e-05;0.00457768
77;calc inner;100;0.619268;0.611843;0.633192
77;calc wait;100;0.0155463;0.00164299;0.0344714
77;calc bound;100;0.00349143;0.0017088;0.00660871
77;calc iter;100;0.649427;0.639716;0.665507
77;total;1;69.8699;69.8699;69.8699
30;calc total;1;65.0837;65.0837;65.0837
30;calc update async;100;0.000105318;1.3459e-05;0.00764033
30;calc inner;100;0.62692;0.621037;0.63868
30;calc wait;100;0.0122578;0.00192753;0.0240042
30;calc bound;100;0.00463892;0.00294436;0.00668376
30;calc iter;100;0.650153;0.641148;0.660604
30;total;1;69.8973;69.8973;69.8973
67;calc total;1;65.0934;65.0934;65.0934
67;calc update async;100;8.5271e-05;3.6853e-05;0.00360787
67;calc inner;100;0.624619;0.619444;0.632355
67;calc wait;100;0.0112482;0.00158348;0.0226583
67;calc bound;100;0.00305113;0.00218718;0.00441409
67;calc iter;100;0.649665;0.63879;0.660766
67;total;1;69.8679;69.8679;69.8679
101;calc wait;100;0.00850743;0.00158669;0.0164507
101;calc bound;100;0.00360578;0.00191888;0.00497768
101;calc iter;100;0.649206;0.640809;0.656776
101;total;1;69.861;69.861;69.861
6;calc total;1;65.084;65.084;65.084
6;calc update async;100;0.000100914;1.2934e-05;0.00758506
6;calc inner;100;0.62301;0.618187;0.631138
6;calc wait;100;0.0075645;0.00162594;0.0229674
6;calc bound;100;0.0027973;0.00161108;0.00603488
6;calc iter;100;0.650675;0.644853;0.658582
6;total;1;69.9387;69.9387;69.9387
78;calc total;1;65.086;65.086;65.086
78;calc update async;100;9.62488e-05;1.2198e-05;0.00688498
78;calc inner;100;0.618363;0.607689;0.631389
78;calc wait;100;0.0180324;0.00139147;0.0366547
78;calc bound;100;0.00359378;0.00158805;0.00676325
78;calc iter;100;0.649156;0.637791;0.659105
78;total;1;69.8699;69.8699;69.8699
31;calc total;1;65.0902;65.0902;65.0902
31;calc update async;100;0.00219963;0.00100085;0.00556564
31;calc inner;100;0.626997;0.621235;0.640074
31;calc wait;100;0.00684629;0.00162256;0.0173534
31;calc bound;100;0.00432909;0.00322641;0.00614837
31;calc iter;100;0.650146;0.640988;0.669207
31;total;1;69.8924;69.8924;69.8924
68;calc total;1;65.0933;65.0933;65.0933
68;calc update async;100;0.000103431;4.3224e-05;0.0037284
68;calc inner;100;0.626739;0.62273;0.633981
68;calc wait;100;0.00624243;0.00152966;0.0198882
68;calc bound;100;0.00280809;0.00184078;0.00438775
68;calc iter;100;0.649703;0.639142;0.661206
68;total;1;69.8761;69.8761;69.8761
102;calc total;1;65.0838;65.0838;65.0838
102;calc update async;100;0.000146794;1.5679e-05;0.0111872
102;calc inner;100;0.615788;0.607581;0.6292
102;calc wait;100;0.0054587;0.00164197;0.0142514
102;calc bound;100;0.00347215;0.00205383;0.0049243
7;calc total;1;65.091;65.091;65.091
7;calc update async;100;7.65643e-05;1.2319e-05;0.00451438
7;calc inner;100;0.622249;0.617241;0.633794
7;calc wait;100;0.00696214;0.00189591;0.0391588
7;calc bound;100;0.00298821;0.00156565;0.00583269
7;calc iter;100;0.650778;0.639081;0.66956
7;total;1;69.9398;69.9398;69.9398
79;calc total;1;65.0895;65.0895;65.0895
79;calc update async;100;0.00133601;0.000705051;0.0150396
79;calc inner;100;0.618816;0.612134;0.631725
79;calc wait;100;0.00589354;0.00186405;0.0138892
79;calc bound;100;0.0037955;0.00159459;0.0047616
79;calc iter;100;0.649332;0.640181;0.660326
79;total;1;69.8688;69.8688;69.8688
32;calc total;1;65.0906;65.0906;65.0906
32;calc update async;100;8.01549e-05;1.5104e-05;0.00421648
32;calc inner;100;0.628613;0.622133;0.641035
32;calc wait;100;0.0125278;0.00201971;0.0250283
32;calc bound;100;0.00450866;0.00248861;0.00593052
32;calc iter;100;0.650064;0.643746;0.657271
32;total;1;69.8971;69.8971;69.8971
69;calc total;1;65.0933;65.0933;65.0933
69;calc update async;100;0.000107211;4.2895e-05;0.00372145
69;calc inner;100;0.626755;0.621998;0.635152
69;calc wait;100;0.00810564;0.00159184;0.0185849
69;calc bound;100;0.00248863;0.00162512;0.00457849
69;calc iter;100;0.649761;0.644024;0.657878
69;total;1;69.8768;69.8768;69.8768
102;calc iter;100;0.64922;0.644306;0.65505
102;total;1;69.8597;69.8597;69.8597
8;calc total;1;65.0902;65.0902;65.0902
8;calc update async;100;9.32582e-05;1.193e-05;0.00510163
8;calc inner;100;0.624051;0.618192;0.654904
8;calc wait;100;0.0023293;0.00141644;0.0106469
8;calc bound;100;0.00271588;0.00154597;0.0068156
8;calc iter;100;0.650798;0.637007;0.66876
8;total;1;69.9399;69.9399;69.9399
80;calc total;1;65.0836;65.0836;65.0836
80;calc update async;100;3.614e-05;1.5551e-05;0.000510607
80;calc inner;100;0.620916;0.613435;0.634799
80;calc wait;100;0.0154253;0.00338722;0.0272067
80;calc bound;100;0.0037198;0.002201;0.00714981
80;calc iter;100;0.64918;0.634737;0.662854
80;total;1;69.8694;69.8694;69.8694
33;calc total;1;65.089;65.089;65.089
33;calc update async;100;7.82137e-05;1.4211e-05;0.00459531
33;calc inner;100;0.627353;0.619773;0.640754
33;calc wait;100;0.0137783;0.00289194;0.0286932
33;calc bound;100;0.00460306;0.00267153;0.00588261
33;calc iter;100;0.649968;0.639375;0.660909
33;total;1;69.8887;69.8887;69.8887
70;calc total;1;65.0841;65.0841;65.0841
70;calc update async;100;0.000159629;4.7474e-05;0.00591353
70;calc inner;100;0.626033;0.620766;0.633691
70;calc wait;100;0.00570728;0.00140941;0.0108898
70;calc bound;100;0.00278896;0.00161468;0.00609039
70;calc iter;100;0.649736;0.637436;0.65689
70;total;1;69.8666;69.8666;69.8666
103;calc total;1;65.0896;65.0896;65.0896
103;calc update async;100;8.26802e-05;1.3225e-05;0.00531168
103;calc inner;100;0.615495;0.606534;0.63399
103;calc wait;100;0.018139;0.00189702;0.0369753
103;calc bound;100;0.00395371;0.00175055;0.00602344
103;calc iter;100;0.649324;0.644521;0.656518
103;total;1;69.8582;69.8582;69.8582
9;calc total;1;65.0899;65.0899;65.0899
9;calc update async;100;8.50143e-05;1.1629e-05;0.00505164
9;calc inner;100;0.624045;0.619081;0.637874
9;calc wait;100;0.00651653;0.00171462;0.0405993
9;calc bound;100;0.00282862;0.00154684;0.00694906
9;calc iter;100;0.650777;0.634932;0.673232
9;total;1;69.9287;69.9287;69.9287
81;calc total;1;65.0894;65.0894;65.0894
81;calc update async;100;7.16454e-05;1.4188e-05;0.00449942
81;calc inner;100;0.618504;0.607917;0.634585
81;calc wait;100;0.0204721;0.00305255;0.0355402
81;calc bound;100;0.00356609;0.00157399;0.00481602
81;calc iter;100;0.649077;0.633672;0.670585
81;total;1;69.8666;69.8666;69.8666
34;calc total;1;65.0892;65.0892;65.0892
34;calc update async;100;6.89054e-05;1.5541e-05;0.0043518
34;calc inner;100;0.626553;0.622085;0.64058
34;calc wait;100;0.0135934;0.0035312;0.0247219
34;calc bound;100;0.00483273;0.00291825;0.0058599
34;calc iter;100;0.650127;0.644846;0.655657
34;total;1;69.8969;69.8969;69.8969
71;calc total;1;65.0923;65.0923;65.0923
71;calc update async;100;0.00172716;0.000842985;0.00484727
71;calc inner;100;0.625166;0.619023;0.633731
71;calc wait;100;0.00203162;0.00103427;0.00922038
71;calc bound;100;0.00255295;0.00159417;0.00479741
71;calc iter;100;0.649888;0.643184;0.662164
71;total;1;69.8795;69.8795;69.8795
104;calc total;1;65.0929;65.0929;65.0929
104;calc update async;100;8.91977e-05;1.0255e-05;0.00414043
104;calc inner;100;0.617161;0.608695;0.634715
104;calc wait;100;0.00850926;0.00216118;0.0171421
104;calc bound;100;0.00383642;0.00161699;0.00592656
104;calc iter;100;0.649474;0.643632;0.659041
104;total;1;69.8597;69.8597;69.8597
10;calc total;1;65.09;65.09;65.09
10;calc update async;100;8.60221e-05;1.1853e-05;0.00562765
10;calc inner;100;0.624827;0.620064;0.635239
10;calc wait;100;0.00885376;0.0026497;0.027766
10;calc bound;100;0.00282268;0.00158692;0.0046591
10;calc iter;100;0.650762;0.646525;0.657529
10;total;1;69.9391;69.9391;69.9391
82;calc total;1;65.0897;65.0897;65.0897
82;calc update async;100;8.47808e-05;1.4552e-05;0.00466241
82;calc inner;100;0.620366;0.612994;0.635289
82;calc wait;100;0.0184361;0.00262071;0.0319013
82;calc bound;100;0.00376602;0.00158606;0.00538211
82;calc iter;100;0.649299;0.640767;0.662113
82;total;1;69.8693;69.8693;69.8693
35;calc total;1;65.0886;65.0886;65.0886
35;calc update async;100;8.111e-05;1.8336e-05;0.00444216
35;calc inner;100;0.628143;0.623318;0.641101
35;calc wait;100;0.0118703;0.00207971;0.0209831
35;calc bound;100;0.00453282;0.0028444;0.00591839
35;calc iter;100;0.650171;0.645864;0.657702
35;total;1;69.8892;69.8892;69.8892
105;calc total;1;65.0899;65.0899;65.0899
105;calc update async;100;0.000105601;1.0397e-05;0.00488933
105;calc inner;100;0.616873;0.60738;0.635078
105;calc wait;100;0.00775277;0.00179441;0.0122819
105;calc bound;100;0.00371239;0.00157532;0.00557768
105;calc iter;100;0.649501;0.643303;0.652535
105;total;1;69.862;69.862;69.862
11;calc total;1;65.0899;65.0899;65.0899
11;calc update async;100;8.5142e-05;1.505e-05;0.00501105
11;calc inner;100;0.624336;0.619906;0.634381
11;calc wait;100;0.0111029;0.00181151;0.0236709
11;calc bound;100;0.00358821;0.0017466;0.00742272
11;calc iter;100;0.650722;0.646075;0.659234
11;total;1;69.9355;69.9355;69.9355
83;calc total;1;65.0892;65.0892;65.0892
83;calc update async;100;0.000116132;1.97e-05;0.00506216
83;calc inner;100;0.620037;0.614043;0.63512
83;calc wait;100;0.0190225;0.00267031;0.0301828
83;calc bound;100;0.00470921;0.00271211;0.00745728
83;calc iter;100;0.649348;0.642228;0.656634
83;total;1;69.8688;69.8688;69.8688
36;calc total;1;65.0854;65.0854;65.0854
36;calc update async;100;0.000119073;6.8806e-05;0.000870323
36;calc inner;100;0.637413;0.633392;0.642942
36;calc wait;100;0.00813864;0.00277203;0.015132
36;calc bound;100;0.00429243;0.00280707;0.00558284
36;calc iter;100;0.649966;0.646008;0.654258
36;total;1;69.8926;69.8926;69.8926
106;calc total;1;65.0903;65.0903;65.0903
106;calc update async;100;0.000127409;1.2699e-05;0.00491734
106;calc inner;100;0.616431;0.607078;0.634736
106;calc wait;100;0.00818678;0.00242967;0.0195588
106;calc bound;100;0.00358162;0.00157986;0.00512232
106;calc iter;100;0.649544;0.647028;0.652204
106;total;1;69.8567;69.8567;69.8567
12;calc total;1;65.0911;65.0911;65.0911
12;calc update async;100;0.000213328;8.2339e-05;0.00431468
12;calc inner;100;0.635149;0.630768;0.643307
12;calc wait;100;0.00871234;0.00405707;0.0163897
12;calc bound;100;0.00646312;0.00157508;0.0073616
12;calc iter;100;0.650542;0.645255;0.660381
12;total;1;69.9406;69.9406;69.9406
84;calc total;1;65.0908;65.0908;65.0908
84;calc update async;100;0.000206021;8.7583e-05;0.00458397
84;calc inner;100;0.636736;0.630807;0.64252
84;calc wait;100;0.00724143;0.00177173;0.0174049
84;calc bound;100;0.00506948;0.00287427;0.00691559
84;calc iter;100;0.649256;0.643314;0.654181
84;total;1;69.8788;69.8788;69.8788
37;calc total;1;65.0832;65.0832;65.0832
37;calc update async;100;0.000121772;7.202e-05;0.00103501
37;calc inner;100;0.637353;0.633593;0.642476
37;calc wait;100;0.00823066;0.00238165;0.0149188
37;calc bound;100;0.00427903;0.00289435;0.00590272
37;calc iter;100;0.649987;0.646433;0.653967
37;total;1;69.9046;69.9046;69.9046
107;calc total;1;65.0891;65.0891;65.0891
107;calc update async;100;0.00014758;1.8148e-05;0.00516306
107;calc inner;100;0.615844;0.60359;0.63556
107;calc wait;100;0.00355484;0.00168823;0.00737278
107;calc bound;100;0.00337336;0.00159164;0.00511134
13;calc total;1;65.0889;65.0889;65.0889
13;calc update async;100;0.000195456;8.8663e-05;0.00464802
13;calc inner;100;0.635794;0.631855;0.643564
13;calc wait;100;0.00913329;0.00332704;0.019572
13;calc bound;100;0.00527813;0.00158831;0.00676744
13;calc iter;100;0.650404;0.64098;0.664235
13;total;1;69.9439;69.9439;69.9439
85;calc total;1;65.0899;65.0899;65.0899
85;calc update async;100;0.00022059;8.3927e-05;0.00546067
38;calc total;1;65.0845;65.0845;65.0845
38;calc update async;100;0.00018054;7.7982e-05;0.00684496
38;calc inner;100;0.638366;0.634627;0.642955
38;calc wait;100;0.00733305;0.00178598;0.0136249
38;calc bound;100;0.00416837;0.00186769;0.0063554
38;calc iter;100;0.650051;0.646611;0.657399
38;total;1;69.9037;69.9037;69.9037
107;calc iter;100;0.649568;0.645277;0.654214
107;total;1;69.861;69.861;69.861
14;calc total;1;65.0862;65.0862;65.0862
14;calc update async;100;0.000188264;8.6722e-05;0.00627537
14;calc inner;100;0.635797;0.632035;0.641998
14;calc wait;100;0.00966614;0.00203554;0.0188121
14;calc bound;100;0.00467883;0.00157995;0.00663417
14;calc iter;100;0.650333;0.643694;0.663543
14;total;1;69.9452;69.9452;69.9452
85;calc inner;100;0.635646;0.631164;0.642587
85;calc wait;100;0.00813486;0.00233434;0.0188992
85;calc bound;100;0.00530583;0.00314295;0.00683512
85;calc iter;100;0.64931;0.644756;0.661928
39;calc total;1;65.086;65.086;65.086
39;calc update async;100;0.000182714;8.1706e-05;0.00604867
39;calc inner;100;0.637903;0.63502;0.642709
39;calc wait;100;0.00757781;0.00155404;0.0191342
39;calc bound;100;0.00444927;0.00159368;0.00665455
39;calc iter;100;0.650116;0.643871;0.659642
39;total;1;69.9021;69.9021;69.9021
108;calc total;1;65.094;65.094;65.094
108;calc update async;100;0.000230089;8.0286e-05;0.00416127
108;calc inner;100;0.612141;0.601857;0.634956
108;calc wait;100;0.029999;0.00415929;0.0410457
108;calc bound;100;0.00689687;0.00159777;0.00757398
108;calc iter;100;0.649271;0.635026;0.661725
108;total;1;69.8569;69.8569;69.8569
15;calc total;1;65.0893;65.0893;65.0893
15;calc update async;100;0.000163092;6.9471e-05;0.00449233
15;calc inner;100;0.63562;0.632128;0.643766
15;calc wait;100;0.00982688;0.00349295;0.0190398
15;calc bound;100;0.00467924;0.00275369;0.00614232
15;calc iter;100;0.650292;0.644783;0.665935
15;total;1;69.9456;69.9456;69.9456
85;total;1;69.8781;69.8781;69.8781
40;calc total;1;65.0914;65.0914;65.0914
40;calc update async;100;0.000124999;4.5209e-05;0.00354006
40;calc inner;100;0.635426;0.631349;0.640557
40;calc wait;100;0.00530889;0.00138443;0.0119263
40;calc bound;100;0.00485937;0.0015595;0.00659153
40;calc iter;100;0.650312;0.64269;0.667919
40;total;1;69.8997;69.8997;69.8997
109;calc total;1;65.0877;65.0877;65.0877
109;calc update async;100;0.000168585;7.4136e-05;0.00556509
109;calc inner;100;0.615895;0.609596;0.633373
109;calc wait;100;0.0281196;0.00260107;0.0371032
109;calc bound;100;0.00476157;0.0015862;0.00673805
109;calc iter;100;0.648948;0.632892;0.660282
109;total;1;69.8661;69.8661;69.8661
16;calc total;1;65.0818;65.0818;65.0818
16;calc update async;100;0.00186912;0.00104527;0.00544432
16;calc inner;100;0.633543;0.629557;0.640745
16;calc wait;100;0.00430947;0.00155407;0.0115406
16;calc bound;100;0.00541991;0.0029889;0.00680622
16;calc iter;100;0.650168;0.644323;0.663212
16;total;1;69.942;69.942;69.942
86;calc total;1;65.0838;65.0838;65.0838
86;calc update async;100;0.000238342;7.408e-05;0.00704165
86;calc inner;100;0.637332;0.633418;0.641467
86;calc wait;100;0.00630131;0.00349586;0.0169172
86;calc bound;100;0.00541693;0.00204682;0.0066866
86;calc iter;100;0.649292;0.643716;0.660614
86;total;1;69.8791;69.8791;69.8791
41;calc total;1;65.0894;65.0894;65.0894
41;calc update async;100;0.000116064;4.4069e-05;0.00377629
41;calc inner;100;0.635691;0.632232;0.640242
41;calc wait;100;0.00861574;0.00287307;0.0166299
41;calc bound;100;0.00493345;0.00154357;0.00668658
41;calc iter;100;0.650267;0.644643;0.657358
41;total;1;69.894;69.894;69.894
110;calc total;1;65.086;65.086;65.086
110;calc update async;100;0.00017335;6.9751e-05;0.00635556
110;calc inner;100;0.616472;0.607023;0.632574
110;calc wait;100;0.0274439;0.00207542;0.0739863
110;calc bound;100;0.00463171;0.00159513;0.00677678
110;calc iter;100;0.648724;0.62622;0.695703
110;total;1;69.8655;69.8655;69.8655
17;calc total;1;65.0885;65.0885;65.0885
17;calc update async;100;0.000118287;5.4767e-05;0.00408638
17;calc inner;100;0.63286;0.626426;0.640923
17;calc wait;100;0.0119721;0.00281564;0.026121
17;calc bound;100;0.00499836;0.0028507;0.00680445
17;calc iter;100;0.65025;0.643859;0.660119
17;total;1;69.9445;69.9445;69.9445
87;calc total;1;65.0888;65.0888;65.0888
87;calc update async;100;0.000205753;8.4996e-05;0.00491986
87;calc inner;100;0.635977;0.630967;0.642614
87;calc wait;100;0.00813464;0.0037818;0.0183355
87;calc bound;100;0.00508474;0.00162955;0.0060351
87;calc iter;100;0.649406;0.643756;0.662477
42;calc total;1;65.0901;65.0901;65.0901
42;calc update async;100;0.000114184;4.9265e-05;0.00373872
42;calc inner;100;0.636302;0.632846;0.640943
42;calc wait;100;0.00725393;0.00220884;0.0128708
42;calc bound;100;0.00411724;0.0015508;0.00543568
42;calc iter;100;0.650246;0.646643;0.654628
42;total;1;69.9043;69.9043;69.9043
111;calc total;1;65.0923;65.0923;65.0923
111;calc update async;100;0.000145101;6.8242e-05;0.00437034
111;calc inner;100;0.617188;0.60744;0.63373
111;calc wait;100;0.0270645;0.00395011;0.0673633
111;calc bound;100;0.00429682;0.0018742;0.00572025
111;calc iter;100;0.648697;0.626818;0.681448
111;total;1;69.8662;69.8662;69.8662
18;calc total;1;65.0889;65.0889;65.0889
18;calc update async;100;0.000111425;4.8861e-05;0.00403261
18;calc inner;100;0.633278;0.629645;0.642481
18;calc wait;100;0.00945209;0.00282331;0.0153551
18;calc bound;100;0.00495551;0.00236601;0.00651572
18;calc iter;100;0.650309;0.644175;0.655849
18;total;1;69.9433;69.9433;69.9433
87;total;1;69.8781;69.8781;69.8781
43;calc total;1;65.0892;65.0892;65.0892
43;calc update async;100;0.000115999;4.4638e-05;0.00382789
43;calc inner;100;0.636331;0.633118;0.640679
43;calc wait;100;0.00736076;0.00232132;0.0133796
43;calc bound;100;0.00437789;0.00161417;0.00600364
43;calc iter;100;0.650217;0.64485;0.655507
43;total;1;69.9036;69.9036;69.9036
112;calc total;1;65.0835;65.0835;65.0835
112;calc update async;100;0.0011584;0.000387361;0.00863281
112;calc inner;100;0.615476;0.604036;0.633057
112;calc wait;100;0.00655281;0.00148891;0.0398264
112;calc bound;100;0.00525349;0.00276626;0.00675339
112;calc iter;100;0.648539;0.627962;0.663885
112;total;1;69.8657;69.8657;69.8657
19;calc total;1;65.0885;65.0885;65.0885
19;calc update async;100;0.000106972;4.6516e-05;0.00412772
19;calc inner;100;0.63381;0.630258;0.64229
19;calc wait;100;0.0114839;0.00330498;0.0179685
19;calc bound;100;0.00457083;0.00229466;0.00627236
19;calc iter;100;0.650446;0.644684;0.66119
19;total;1;69.9352;69.9352;69.9352
88;calc total;1;65.0904;65.0904;65.0904
88;calc update async;100;0.00012399;6.1631e-05;0.00378945
88;calc inner;100;0.631671;0.627565;0.637863
88;calc wait;100;0.00934972;0.00141568;0.0162177
88;calc bound;100;0.00494362;0.00158484;0.0062034
88;calc iter;100;0.649546;0.643249;0.656797
88;total;1;69.8705;69.8705;69.8705
44;calc total;1;65.0944;65.0944;65.0944
44;calc update async;100;0.000118641;1.0788e-05;0.00335638
44;calc inner;100;0.638164;0.635264;0.643074
44;calc wait;100;0.00631336;0.00162662;0.0135696
44;calc bound;100;0.0047288;0.00174643;0.00673885
44;calc iter;100;0.650217;0.645041;0.65653
44;total;1;69.9028;69.9028;69.9028
113;calc total;1;65.0908;65.0908;65.0908
113;calc update async;100;0.00010327;3.953e-05;0.00401919
113;calc inner;100;0.612047;0.602567;0.631804
113;calc wait;100;0.021661;0.00162603;0.0355885
113;calc bound;100;0.00459173;0.00222918;0.0058274
20;calc total;1;65.0898;65.0898;65.0898
20;calc update async;100;0.000128918;5.0304e-05;0.00387826
20;calc inner;100;0.635657;0.631849;0.642808
20;calc wait;100;0.0082887;0.00151203;0.0183698
20;calc bound;100;0.00449811;0.00190924;0.00601238
20;calc iter;100;0.650492;0.641694;0.658147
20;total;1;69.9436;69.9436;69.9436
89;calc total;1;65.0893;65.0893;65.0893
89;calc update async;100;0.000119189;5.1958e-05;0.00399788
89;calc inner;100;0.633565;0.62978;0.640535
89;calc wait;100;0.00806811;0.0015516;0.0144703
89;calc bound;100;0.00527879;0.00155657;0.00654293
89;calc iter;100;0.649508;0.642925;0.654761
89;total;1;69.8719;69.8719;69.8719
45;calc total;1;65.088;65.088;65.088
45;calc update async;100;0.000156988;5.6393e-05;0.00451977
45;calc inner;100;0.63763;0.634461;0.64246
45;calc wait;100;0.00658439;0.00168582;0.013962
45;calc bound;100;0.00472221;0.00274182;0.00683946
45;calc iter;100;0.650047;0.645077;0.659138
45;total;1;69.8932;69.8932;69.8932
113;calc iter;100;0.64841;0.620826;0.702219
113;total;1;69.8554;69.8554;69.8554
21;calc total;1;65.0896;65.0896;65.0896
21;calc update async;100;0.000138265;5.2539e-05;0.0039226
21;calc inner;100;0.63571;0.6318;0.64205
21;calc wait;100;0.00642785;0.00207897;0.0141052
21;calc bound;100;0.00435761;0.00201763;0.00602556
21;calc iter;100;0.650504;0.646432;0.658052
21;total;1;69.9356;69.9356;69.9356
90;calc total;1;65.0901;65.0901;65.0901
90;calc update async;100;0.000116896;5.4102e-05;0.00380795
90;calc inner;100;0.634123;0.630456;0.641242
90;calc wait;100;0.00771055;0.00370054;0.0134823
90;calc bound;100;0.00526504;0.0015835;0.00604074
90;calc iter;100;0.649493;0.643513;0.655287
90;total;1;69.8779;69.8779;69.8779
46;calc total;1;65.0861;65.0861;65.0861
46;calc update async;100;0.000162686;5.0614e-05;0.00527997
46;calc inner;100;0.637664;0.634035;0.642868
46;calc wait;100;0.00765282;0.00165908;0.0184518
46;calc bound;100;0.0044157;0.00264826;0.0056402
46;calc iter;100;0.650007;0.645635;0.656298
46;total;1;69.901;69.901;69.901
114;calc total;1;65.092;65.092;65.092
114;calc update async;100;0.000104121;3.9539e-05;0.00386044
114;calc inner;100;0.614225;0.605684;0.631428
114;calc wait;100;0.0220939;0.00437016;0.0413603
114;calc bound;100;0.00454875;0.00238947;0.00600065
114;calc iter;100;0.648672;0.634485;0.66587
114;total;1;69.8653;69.8653;69.8653
22;calc total;1;65.0845;65.0845;65.0845
22;calc update async;100;0.000172203;4.7945e-05;0.00577678
22;calc inner;100;0.635551;0.631843;0.641584
22;calc wait;100;0.00620033;0.00212841;0.0208246
22;calc bound;100;0.00446791;0.00196431;0.00674244
22;calc iter;100;0.650433;0.64617;0.663526
22;total;1;69.9354;69.9354;69.9354
91;calc total;1;65.0892;65.0892;65.0892
91;calc update async;100;0.000112741;4.3054e-05;0.00403217
91;calc inner;100;0.634298;0.629815;0.641046
91;calc wait;100;0.00790039;0.00253928;0.0133476
91;calc bound;100;0.00498529;0.00157077;0.00589162
91;calc iter;100;0.649466;0.643978;0.657253
91;total;1;69.8695;69.8695;69.8695
47;calc total;1;65.0909;65.0909;65.0909
47;calc update async;100;0.000131176;4.6187e-05;0.00366314
47;calc inner;100;0.637538;0.632546;0.642999
47;calc wait;100;0.00776269;0.001677;0.018208
47;calc bound;100;0.00419775;0.00265495;0.00540627
47;calc iter;100;0.649972;0.645866;0.65751
47;total;1;69.8993;69.8993;69.8993
115;calc total;1;65.0907;65.0907;65.0907
115;calc update async;100;9.63666e-05;4.3071e-05;0.00400591
115;calc inner;100;0.614933;0.605681;0.632905
115;calc wait;100;0.0255522;0.00202521;0.0395732
115;calc bound;100;0.00372665;0.00254505;0.00521848
115;calc iter;100;0.64863;0.636284;0.660124
115;total;1;69.8628;69.8628;69.8628
23;calc total;1;65.0885;65.0885;65.0885
23;calc update async;100;0.00177637;0.000933414;0.00574424
23;calc inner;100;0.632588;0.628761;0.641476
23;calc wait;100;0.00391112;0.00130853;0.0123966
23;calc bound;100;0.00457269;0.00174501;0.00707445
23;calc iter;100;0.650524;0.644819;0.666609
23;total;1;69.9421;69.9421;69.9421
92;calc total;1;65.0927;65.0927;65.0927
92;calc update async;100;0.000113397;5.5821e-05;0.00348623
92;calc inner;100;0.636935;0.633705;0.642244
92;calc wait;100;0.00745496;0.0027009;0.0169006
92;calc bound;100;0.00477592;0.00184814;0.00569561
92;calc iter;100;0.649396;0.644287;0.656551
92;total;1;69.8722;69.8722;69.8722
116;calc total;1;65.0936;65.0936;65.0936
116;calc update async;100;0.000108214;4.3218e-05;0.00369166
116;calc inner;100;0.618191;0.609437;0.632613
116;calc wait;100;0.00571447;0.00156883;0.0162176
116;calc bound;100;0.00374653;0.00211324;0.00477726
116;calc iter;100;0.648763;0.640123;0.658536
116;total;1;69.863;69.863;69.863
93;calc total;1;65.0889;65.0889;65.0889
93;calc update async;100;0.000153248;5.395e-05;0.0041073
93;calc inner;100;0.635707;0.63175;0.642168
93;calc wait;100;0.00862893;0.0026825;0.0195854
93;calc bound;100;0.00482471;0.00283017;0.00622557
93;calc iter;100;0.649317;0.642847;0.659075
93;total;1;69.8789;69.8789;69.8789
117;calc total;1;65.0897;65.0897;65.0897
117;calc update async;100;0.000107961;4.3738e-05;0.00420048
94;calc total;1;65.0838;65.0838;65.0838
94;calc update async;100;0.000159938;2.2469e-05;0.00638085
94;calc inner;100;0.635301;0.631501;0.640286
94;calc wait;100;0.00887404;0.00206786;0.0183418
94;calc bound;100;0.0048767;0.00362101;0.00627045
94;calc iter;100;0.649217;0.643904;0.657704
94;total;1;69.8704;69.8704;69.8704
117;calc inner;100;0.618155;0.609329;0.633588
117;calc wait;100;0.00791622;0.00214903;0.0161019
117;calc bound;100;0.00373102;0.00176457;0.00459082
117;calc iter;100;0.648829;0.640178;0.658364
117;total;1;69.8637;69.8637;69.8637
95;calc total;1;65.0877;65.0877;65.0877
95;calc update async;100;0.0001622;5.2624e-05;0.0047305
95;calc inner;100;0.631771;0.627238;0.640377
95;calc wait;100;0.0121739;0.00376771;0.0223236
95;calc bound;100;0.00512771;0.00354729;0.00630625
95;calc iter;100;0.649239;0.645096;0.659235
95;total;1;69.8769;69.8769;69.8769
118;calc total;1;65.0837;65.0837;65.0837
118;calc update async;100;0.000136939;5.1104e-05;0.00581862
118;calc inner;100;0.618452;0.610402;0.633333
118;calc wait;100;0.00551602;0.00271067;0.0125551
118;calc bound;100;0.00371697;0.00163083;0.00469321
118;calc iter;100;0.648835;0.640541;0.658449
118;total;1;69.861;69.861;69.861
119;calc total;1;65.0909;65.0909;65.0909
119;calc update async;100;0.00141769;0.000832721;0.00518321
119;calc inner;100;0.617781;0.609152;0.634884
119;calc wait;100;0.00548446;0.00129225;0.0171407
119;calc bound;100;0.003674;0.00157611;0.00463604
119;calc iter;100;0.648974;0.64212;0.654524
119;total;1;69.8658;69.8658;69.8658
120;calc total;1;65.0911;65.0911;65.0911
120;calc update async;100;0.00288908;0.000786275;0.00684553
120;calc inner;100;0.637117;0.633858;0.643303
120;calc wait;100;0.00479121;0.00179073;0.0107264
120;calc bound;100;0.00473765;0.00244678;0.00552489
120;calc iter;100;0.649543;0.647728;0.654103
120;total;1;69.8822;69.8822;69.8822
121;calc total;1;65.0901;65.0901;65.0901
121;calc update async;100;7.89271e-05;1.2758e-05;0.00453571
121;calc inner;100;0.636717;0.633638;0.642933
121;calc wait;100;0.00781567;0.00316074;0.0125006
121;calc bound;100;0.00495443;0.0024671;0.00583106
121;calc iter;100;0.649569;0.645641;0.652535
121;total;1;69.8813;69.8813;69.8813
122;calc total;1;65.09;65.09;65.09
122;calc update async;100;8.01849e-05;1.8909e-05;0.00459803
122;calc inner;100;0.636641;0.633024;0.644523
122;calc wait;100;0.00781022;0.00225471;0.0120774
122;calc bound;100;0.0050613;0.00211796;0.00594458
122;calc iter;100;0.649597;0.642086;0.65443
122;total;1;69.8843;69.8843;69.8843
123;calc total;1;65.0892;65.0892;65.0892
123;calc update async;100;8.31534e-05;1.7424e-05;0.00478438
123;calc inner;100;0.636712;0.633313;0.643779
123;calc wait;100;0.00802362;0.00216967;0.0120292
123;calc bound;100;0.0048089;0.00160844;0.00534981
123;calc iter;100;0.64963;0.641963;0.654993
123;total;1;69.8841;69.8841;69.8841
124;calc total;1;65.0821;65.0821;65.0821
124;calc update async;100;0.000161107;7.4801e-05;0.00721247
124;calc inner;100;0.633989;0.630256;0.640633
124;calc wait;100;0.0102284;0.00173295;0.0137561
124;calc bound;100;0.0052496;0.00157945;0.00588629
124;calc iter;100;0.649633;0.641987;0.653175
124;total;1;69.8776;69.8776;69.8776
125;calc total;1;65.0881;65.0881;65.0881
125;calc update async;100;0.000103047;3.0757e-05;0.00536827
125;calc inner;100;0.637038;0.633631;0.644066
125;calc wait;100;0.00624826;0.00144542;0.00693712
125;calc bound;100;0.00629214;0.00155505;0.00677445
125;calc iter;100;0.649697;0.636679;0.656434
125;total;1;69.877;69.877;69.877
192;calc total;1;65.0951;65.0951;65.0951
192;calc update async;100;8.40893e-05;3.2655e-05;0.00387783
192;calc inner;100;0.636947;0.631609;0.642418
192;calc wait;100;0.00772511;0.00465858;0.0177892
192;calc bound;100;0.00589951;0.00157744;0.00697578
192;calc iter;100;0.65066;0.637887;0.666627
192;total;1;69.8814;69.8814;69.8814
126;calc total;1;65.0842;65.0842;65.0842
126;calc update async;100;0.000168163;7.5708e-05;0.00686481
126;calc inner;100;0.634182;0.630658;0.64181
126;calc wait;100;0.0093602;0.00239459;0.0130528
126;calc bound;100;0.00594123;0.00155928;0.00639049
126;calc iter;100;0.649656;0.638194;0.653222
126;total;1;69.8737;69.8737;69.8737
144;calc total;1;65.0779;65.0779;65.0779
144;calc update async;100;3.77746e-05;1.3315e-05;0.000294397
144;calc inner;100;0.637221;0.634738;0.643181
144;calc wait;100;0.0045602;0.00142868;0.00593761
144;calc bound;100;0.00506393;0.00158981;0.00665254
144;calc iter;100;0.649385;0.645101;0.654583
144;total;1;69.8688;69.8688;69.8688
168;calc total;1;65.0914;65.0914;65.0914
168;calc update async;100;0.0023951;0.000714768;0.00658065
168;calc inner;100;0.627587;0.62074;0.63925
168;calc wait;100;0.00545138;0.00176992;0.0123228
168;calc bound;100;0.00481084;0.00293232;0.00648551
168;calc iter;100;0.649248;0.634695;0.664203
168;total;1;69.8413;69.8413;69.8413
193;calc total;1;65.0877;65.0877;65.0877
193;calc update async;100;0.000122456;4.0053e-05;0.00603542
193;calc inner;100;0.63898;0.633489;0.644881
193;calc wait;100;0.00519584;0.0013309;0.0125997
193;calc bound;100;0.00628623;0.00155233;0.00673754
193;calc iter;100;0.65059;0.636433;0.662374
193;total;1;69.8865;69.8865;69.8865
127;calc total;1;65.0948;65.0948;65.0948
127;calc update async;100;0.00336202;0.00112689;0.00597677
127;calc inner;100;0.634797;0.631673;0.642416
127;calc wait;100;0.00660386;0.00130569;0.0120005
127;calc bound;100;0.0049491;0.00155091;0.00547641
127;calc iter;100;0.649715;0.64096;0.660925
127;total;1;69.8783;69.8783;69.8783
145;calc total;1;65.0885;65.0885;65.0885
145;calc update async;100;8.6122e-05;1.3216e-05;0.00543295
145;calc inner;100;0.63709;0.634459;0.643694
145;calc wait;100;0.00681379;0.00179483;0.0137282
145;calc bound;100;0.0051218;0.00159237;0.00678268
145;calc iter;100;0.649439;0.643822;0.661329
145;total;1;69.8702;69.8702;69.8702
169;calc total;1;65.0895;65.0895;65.0895
169;calc update async;100;8.14464e-05;1.2674e-05;0.00564345
169;calc inner;100;0.628276;0.620583;0.641838
169;calc wait;100;0.00923154;0.0034528;0.0199643
169;calc bound;100;0.00414377;0.0030603;0.00512092
169;calc iter;100;0.649279;0.646379;0.654931
169;total;1;69.8436;69.8436;69.8436
128;calc total;1;65.0944;65.0944;65.0944
128;calc update async;100;0.000123522;4.5983e-05;0.00475279
128;calc inner;100;0.637165;0.633914;0.643493
128;calc wait;100;0.00735357;0.00187833;0.0145356
128;calc bound;100;0.00489276;0.00272008;0.00612631
128;calc iter;100;0.649592;0.644788;0.66184
128;total;1;69.878;69.878;69.878
146;calc total;1;65.0888;65.0888;65.0888
146;calc update async;100;8.99545e-05;1.8464e-05;0.0055231
146;calc inner;100;0.639728;0.636746;0.646744
146;calc wait;100;0.00461813;0.00144555;0.0115848
146;calc bound;100;0.00475823;0.00158323;0.0061461
146;calc iter;100;0.649406;0.643069;0.657754
146;total;1;69.8701;69.8701;69.8701
170;calc total;1;65.0901;65.0901;65.0901
170;calc update async;100;8.56041e-05;1.9809e-05;0.00512635
170;calc inner;100;0.628564;0.623452;0.640913
170;calc wait;100;0.00863841;0.00456989;0.0149025
170;calc bound;100;0.00428266;0.00316944;0.00575183
170;calc iter;100;0.649301;0.643817;0.656728
170;total;1;69.8332;69.8332;69.8332
129;calc total;1;65.0921;65.0921;65.0921
129;calc update async;100;0.000123791;4.9977e-05;0.00505296
129;calc inner;100;0.637114;0.633992;0.64409
129;calc wait;100;0.00761681;0.00159806;0.0168545
129;calc bound;100;0.00469552;0.00286218;0.00528653
129;calc iter;100;0.649553;0.645551;0.656748
129;total;1;69.8803;69.8803;69.8803
147;calc total;1;65.0885;65.0885;65.0885
147;calc update async;100;8.8573e-05;1.551e-05;0.00553609
147;calc inner;100;0.637906;0.634889;0.644123
147;calc wait;100;0.00680312;0.00232885;0.013808
147;calc bound;100;0.00448325;0.001617;0.00623056
147;calc iter;100;0.649379;0.642425;0.660541
147;total;1;69.8654;69.8654;69.8654
171;calc total;1;65.0892;65.0892;65.0892
171;calc update async;100;9.0628e-05;2.3153e-05;0.00515784
171;calc inner;100;0.630532;0.625399;0.644321
171;calc wait;100;0.00431139;0.00203172;0.00591321
171;calc bound;100;0.00423027;0.00301274;0.00637938
171;calc iter;100;0.649336;0.64526;0.660728
171;total;1;69.836;69.836;69.836
194;calc total;1;65.0935;65.0935;65.0935
194;calc update async;100;8.28802e-05;2.8281e-05;0.00408597
194;calc inner;100;0.637048;0.631424;0.644338
194;calc wait;100;0.00767369;0.00477696;0.0187275
194;calc bound;100;0.00583356;0.00159644;0.00621727
194;calc iter;100;0.650642;0.637847;0.665173
194;total;1;69.8737;69.8737;69.8737
130;calc total;1;65.0919;65.0919;65.0919
130;calc update async;100;0.000115824;4.9334e-05;0.00485934
130;calc inner;100;0.636201;0.632553;0.643647
130;calc wait;100;0.0085417;0.00161888;0.019175
130;calc bound;100;0.0046458;0.00277528;0.00556541
130;calc iter;100;0.649516;0.645585;0.659662
130;total;1;69.8757;69.8757;69.8757
148;calc total;1;65.0898;65.0898;65.0898
148;calc update async;100;8.63312e-05;1.3996e-05;0.00530686
148;calc inner;100;0.63565;0.63141;0.640876
148;calc wait;100;0.00952792;0.00435986;0.0186925
148;calc bound;100;0.0041004;0.00192082;0.00513788
148;calc iter;100;0.649368;0.645374;0.659874
148;total;1;69.8703;69.8703;69.8703
172;calc total;1;65.0943;65.0943;65.0943
172;calc update async;100;6.60958e-05;1.4368e-05;0.00398865
172;calc inner;100;0.623814;0.618947;0.636207
172;calc wait;100;0.0209751;0.00904823;0.0290437
172;calc bound;100;0.00426838;0.00273563;0.00662935
172;calc iter;100;0.649419;0.643761;0.658526
172;total;1;69.8425;69.8425;69.8425
195;calc total;1;65.0925;65.0925;65.0925
195;calc update async;100;8.44959e-05;2.4691e-05;0.00470844
195;calc inner;100;0.636946;0.632946;0.64319
195;calc wait;100;0.00836636;0.004612;0.0216228
195;calc bound;100;0.00519229;0.00158548;0.00556796
195;calc iter;100;0.650593;0.639207;0.667652
195;total;1;69.8779;69.8779;69.8779
131;calc total;1;65.0915;65.0915;65.0915
131;calc update async;100;0.000119828;4.9262e-05;0.00506788
131;calc inner;100;0.632862;0.628769;0.650064
131;calc wait;100;0.0111407;0.00505076;0.0229939
131;calc bound;100;0.00535705;0.00299874;0.00672561
131;calc iter;100;0.649491;0.645144;0.659659
131;total;1;69.8735;69.8735;69.8735
149;calc total;1;65.0877;65.0877;65.0877
149;calc update async;100;9.31478e-05;1.3084e-05;0.00571607
149;calc inner;100;0.635244;0.631232;0.641027
149;calc wait;100;0.00944511;0.001682;0.0193384
149;calc bound;100;0.0043019;0.00269653;0.00544536
149;calc iter;100;0.649307;0.645855;0.657558
149;total;1;69.8667;69.8667;69.8667
173;calc total;1;65.0879;65.0879;65.0879
173;calc update async;100;0.000102542;1.1025e-05;0.0045568
173;calc inner;100;0.624975;0.616233;0.641473
173;calc wait;100;0.0190172;0.00245049;0.0258002
173;calc bound;100;0.00521809;0.00238945;0.00666579
173;calc iter;100;0.64955;0.641389;0.65376
173;total;1;69.8397;69.8397;69.8397
196;calc total;1;65.0933;65.0933;65.0933
196;calc update async;100;0.000115832;2.0916e-05;0.00426576
196;calc inner;100;0.633107;0.630724;0.640491
196;calc wait;100;0.0121372;0.00736081;0.0281458
196;calc bound;100;0.0052022;0.00163773;0.00651332
196;calc iter;100;0.650565;0.640077;0.669668
196;total;1;69.8846;69.8846;69.8846
132;calc total;1;65.0915;65.0915;65.0915
132;calc update async;100;0.000212495;0.00010672;0.00502698
132;calc inner;100;0.635141;0.630571;0.642195
132;calc wait;100;0.00904196;0.00227672;0.0261419
132;calc bound;100;0.00497085;0.00253804;0.00578117
132;calc iter;100;0.64937;0.64309;0.664583
132;total;1;69.8844;69.8844;69.8844
150;calc total;1;65.0844;65.0844;65.0844
150;calc update async;100;0.000107657;1.3804e-05;0.0067801
150;calc inner;100;0.635436;0.632672;0.641239
150;calc wait;100;0.00922386;0.00177513;0.0196545
150;calc bound;100;0.00418338;0.0026638;0.00513122
150;calc iter;100;0.649241;0.646378;0.656388
150;total;1;69.8685;69.8685;69.8685
174;calc total;1;65.086;65.086;65.086
174;calc update async;100;0.000144916;1.2357e-05;0.00673477
174;calc inner;100;0.623803;0.6098;0.638413
174;calc wait;100;0.0200192;0.00193524;0.0306461
174;calc bound;100;0.00555456;0.00232288;0.00689316
174;calc iter;100;0.649696;0.631275;0.656226
174;total;1;69.8417;69.8417;69.8417
197;calc total;1;65.0933;65.0933;65.0933
197;calc update async;100;0.000125111;1.7051e-05;0.00421459
197;calc inner;100;0.63424;0.631168;0.641399
197;calc wait;100;0.0102326;0.00344183;0.0271091
197;calc bound;100;0.00591477;0.00235411;0.00646536
197;calc iter;100;0.650516;0.642821;0.669384
197;total;1;69.8805;69.8805;69.8805
133;calc total;1;65.0915;65.0915;65.0915
133;calc update async;100;0.000200613;0.000104411;0.00497386
133;calc inner;100;0.634097;0.628973;0.644009
133;calc wait;100;0.0103419;0.00204139;0.0258088
133;calc bound;100;0.00467872;0.00297414;0.00616028
133;calc iter;100;0.649322;0.643059;0.666633
133;total;1;69.8775;69.8775;69.8775
151;calc total;1;65.0885;65.0885;65.0885
151;calc update async;100;9.64664e-05;1.444e-05;0.00556506
151;calc inner;100;0.63526;0.633276;0.642033
151;calc wait;100;0.00902875;0.00227217;0.0135804
151;calc bound;100;0.00458103;0.00290818;0.00593331
151;calc iter;100;0.649253;0.646489;0.656492
151;total;1;69.8709;69.8709;69.8709
175;calc total;1;65.0908;65.0908;65.0908
175;calc update async;100;0.00414392;0.000569391;0.00676676
175;calc inner;100;0.62282;0.602818;0.640297
175;calc wait;100;0.00351215;0.00100868;0.00550414
175;calc bound;100;0.00570096;0.00240193;0.00702458
175;calc iter;100;0.649963;0.632991;0.657417
175;total;1;69.8409;69.8409;69.8409
198;calc total;1;65.0837;65.0837;65.0837
198;calc update async;100;0.000154694;1.8357e-05;0.00746216
198;calc inner;100;0.634959;0.631645;0.640349
198;calc wait;100;0.00953575;0.00196935;0.0240364
198;calc bound;100;0.00566447;0.00292032;0.00644521
198;calc iter;100;0.650367;0.642791;0.665271
198;total;1;69.884;69.884;69.884
134;calc total;1;65.0833;65.0833;65.0833
134;calc update async;100;0.000220732;9.5529e-05;0.00752789
134;calc inner;100;0.634381;0.628675;0.641353
152;calc total;1;65.0888;65.0888;65.0888
152;calc update async;100;9.61066e-05;1.5691e-05;0.0055436
152;calc inner;100;0.637643;0.634781;0.642808
152;calc wait;100;0.00681347;0.00161612;0.0107385
152;calc bound;100;0.00462781;0.00266915;0.00625942
152;calc iter;100;0.6493;0.646728;0.65549
152;total;1;69.8657;69.8657;69.8657
176;calc total;1;65.0838;65.0838;65.0838
176;calc update async;100;8.76417e-05;3.6306e-05;0.000383742
176;calc inner;100;0.627274;0.594552;0.64299
176;calc wait;100;0.00733684;0.00187977;0.010771
176;calc bound;100;0.00531502;0.00166727;0.00615831
176;calc iter;100;0.650494;0.64356;0.661995
176;total;1;69.8418;69.8418;69.8418
199;calc total;1;65.0923;65.0923;65.0923
199;calc update async;100;0.00012671;2.6784e-05;0.00498927
199;calc inner;100;0.63518;0.63215;0.642145
199;calc wait;100;0.00941772;0.00284482;0.0185401
199;calc bound;100;0.00569894;0.00328248;0.00649102
199;calc iter;100;0.650427;0.643827;0.664863
199;total;1;69.8764;69.8764;69.8764
134;calc wait;100;0.00979134;0.00178382;0.017577
134;calc bound;100;0.00482076;0.00302814;0.0067467
134;calc iter;100;0.649217;0.645094;0.66145
134;total;1;69.888;69.888;69.888
153;calc total;1;65.0879;65.0879;65.0879
153;calc update async;100;0.000100088;1.3563e-05;0.0057068
153;calc inner;100;0.637015;0.633229;0.643472
153;calc wait;100;0.00753369;0.00233661;0.0110525
153;calc bound;100;0.00465689;0.00262513;0.00621749
153;calc iter;100;0.649314;0.645166;0.655087
153;total;1;69.859;69.859;69.859
177;calc total;1;65.0887;65.0887;65.0887
177;calc update async;100;0.000152893;7.8975e-05;0.00499754
177;calc inner;100;0.626425;0.593113;0.64236
177;calc wait;100;0.00572069;0.00155791;0.010557
177;calc bound;100;0.00516927;0.0016488;0.00628201
177;calc iter;100;0.650584;0.642275;0.660494
177;total;1;69.8425;69.8425;69.8425
200;calc total;1;65.091;65.091;65.091
200;calc update async;100;0.000134558;2.199e-05;0.00555112
200;calc inner;100;0.637819;0.634376;0.6434
200;calc wait;100;0.00698413;0.00206059;0.0164385
200;calc bound;100;0.0054489;0.00255512;0.00626351
200;calc iter;100;0.65039;0.646741;0.658393
200;total;1;69.8825;69.8825;69.8825
135;calc total;1;65.0909;65.0909;65.0909
135;calc update async;100;0.000215995;0.000110633;0.00499921
135;calc inner;100;0.635313;0.630514;0.64325
135;calc wait;100;0.0088943;0.00189268;0.0148547
135;calc bound;100;0.00491338;0.00295518;0.00582495
135;calc iter;100;0.64934;0.645608;0.664086
135;total;1;69.8848;69.8848;69.8848
154;calc total;1;65.0883;65.0883;65.0883
154;calc update async;100;0.000104257;1.4135e-05;0.00569003
154;calc inner;100;0.638317;0.634355;0.644585
154;calc wait;100;0.00605296;0.00171466;0.00907868
154;calc bound;100;0.00484337;0.00201469;0.00672456
154;calc iter;100;0.649353;0.646612;0.655906
154;total;1;69.8706;69.8706;69.8706
178;calc total;1;65.0896;65.0896;65.0896
178;calc update async;100;0.000136564;5.2276e-05;0.00519956
178;calc inner;100;0.627146;0.594693;0.641143
178;calc wait;100;0.0101115;0.00349856;0.0179463
178;calc bound;100;0.00503888;0.0016759;0.00600658
178;calc iter;100;0.650548;0.643561;0.664394
178;total;1;69.8321;69.8321;69.8321
201;calc total;1;65.0897;65.0897;65.0897
201;calc update async;100;0.000130324;1.4865e-05;0.00525681
201;calc inner;100;0.637058;0.634097;0.642765
201;calc wait;100;0.0081555;0.00184919;0.0178835
201;calc bound;100;0.00499594;0.00244582;0.00605223
201;calc iter;100;0.650343;0.646744;0.657623
201;total;1;69.8845;69.8845;69.8845
136;calc total;1;65.0902;65.0902;65.0902
136;calc update async;100;0.000110537;4.4435e-05;0.00385446
136;calc inner;100;0.633548;0.628811;0.642513
136;calc wait;100;0.00636266;0.00328055;0.0122034
136;calc bound;100;0.00510949;0.00288897;0.00615401
136;calc iter;100;0.649446;0.646149;0.657179
136;total;1;69.8896;69.8896;69.8896
155;calc total;1;65.0879;65.0879;65.0879
155;calc update async;100;9.97355e-05;1.7858e-05;0.00572168
155;calc inner;100;0.638851;0.634603;0.645334
155;calc wait;100;0.004908;0.00159925;0.00750062
155;calc bound;100;0.00501973;0.00184905;0.00704509
155;calc iter;100;0.64938;0.645849;0.656313
155;total;1;69.8706;69.8706;69.8706
179;calc total;1;65.0887;65.0887;65.0887
179;calc update async;100;0.000120184;2.0061e-05;0.00483128
179;calc inner;100;0.626928;0.595776;0.641891
179;calc wait;100;0.0103937;0.00200999;0.0208408
179;calc bound;100;0.00519812;0.00163918;0.00571692
179;calc iter;100;0.650503;0.644773;0.665731
179;total;1;69.8386;69.8386;69.8386
202;calc total;1;65.0904;65.0904;65.0904
202;calc update async;100;0.000127612;1.4223e-05;0.00541771
202;calc inner;100;0.636835;0.63363;0.643226
202;calc wait;100;0.00847287;0.00203275;0.0157429
202;calc bound;100;0.00489007;0.00248446;0.00605212
202;calc iter;100;0.650329;0.646438;0.655612
202;total;1;69.8839;69.8839;69.8839
137;calc total;1;65.0899;65.0899;65.0899
137;calc update async;100;0.000112549;4.2869e-05;0.0039236
137;calc inner;100;0.632854;0.628058;0.640961
137;calc wait;100;0.00938189;0.00517556;0.0171633
137;calc bound;100;0.00510821;0.00268543;0.00636755
137;calc iter;100;0.649468;0.646496;0.657918
137;total;1;69.8901;69.8901;69.8901
156;calc total;1;65.0897;65.0897;65.0897
156;calc update async;100;0.000211465;8.3354e-05;0.00569297
156;calc inner;100;0.63041;0.624218;0.638936
156;calc wait;100;0.0129084;0.00601011;0.0173073
156;calc bound;100;0.00582006;0.0015722;0.00752545
156;calc iter;100;0.649354;0.642952;0.659365
156;total;1;69.8766;69.8766;69.8766
180;calc total;1;65.0928;65.0928;65.0928
180;calc update async;100;0.000260779;8.6509e-05;0.005223
180;calc inner;100;0.622141;0.598438;0.63994
180;calc wait;100;0.0212281;0.00496241;0.0345519
180;calc bound;100;0.00644978;0.00160691;0.00693114
180;calc iter;100;0.650084;0.611776;0.664551
180;total;1;69.8473;69.8473;69.8473
138;calc total;1;65.09;65.09;65.09
138;calc update async;100;0.000105481;4.0546e-05;0.00397194
138;calc inner;100;0.633366;0.628056;0.641191
138;calc wait;100;0.00838731;0.00504284;0.0137202
138;calc bound;100;0.00515935;0.00242032;0.00639435
138;calc iter;100;0.649525;0.646502;0.655579
138;total;1;69.8918;69.8918;69.8918
157;calc total;1;65.087;65.087;65.087
157;calc update async;100;0.000162608;6.1105e-05;0.00558527
157;calc inner;100;0.628723;0.624017;0.636215
157;calc wait;100;0.0162532;0.00720992;0.0206678
157;calc bound;100;0.00409027;0.00157517;0.00681156
157;calc iter;100;0.649232;0.644102;0.658293
157;total;1;69.8755;69.8755;69.8755
181;calc total;1;65.0913;65.0913;65.0913
181;calc update async;100;0.000230686;8.2287e-05;0.00601239
181;calc inner;100;0.623787;0.604037;0.65843
181;calc wait;100;0.0208644;0.00529246;0.0326437
181;calc bound;100;0.00508732;0.00160205;0.00582609
181;calc iter;100;0.649973;0.625635;0.669845
181;total;1;69.8478;69.8478;69.8478
139;calc total;1;65.0899;65.0899;65.0899
139;calc update async;100;0.000111292;4.2091e-05;0.00402019
139;calc inner;100;0.633537;0.628928;0.641859
139;calc wait;100;0.0101282;0.00219029;0.0144669
139;calc bound;100;0.00453202;0.00159732;0.00518426
139;calc iter;100;0.649564;0.644472;0.659926
139;total;1;69.8851;69.8851;69.8851
158;calc total;1;65.0834;65.0834;65.0834
158;calc update async;100;0.000157069;5.7463e-05;0.0070001
158;calc inner;100;0.632537;0.629451;0.637456
158;calc wait;100;0.0134167;0.00281852;0.0198621
158;calc bound;100;0.00311744;0.00155335;0.00596757
158;calc iter;100;0.649231;0.643555;0.657201
158;total;1;69.8742;69.8742;69.8742
182;calc total;1;65.084;65.084;65.084
182;calc update async;100;0.000245221;0.0001081;0.00646137
182;calc inner;100;0.62366;0.608944;0.639131
182;calc wait;100;0.0204103;0.00218105;0.070028
182;calc bound;100;0.00540193;0.00162931;0.0072552
182;calc iter;100;0.649721;0.627347;0.689862
182;total;1;69.8469;69.8469;69.8469
140;calc total;1;65.0911;65.0911;65.0911
140;calc update async;100;0.000158013;4.6533e-05;0.00380857
140;calc inner;100;0.635102;0.630432;0.643504
140;calc wait;100;0.0078663;0.00360375;0.012352
140;calc bound;100;0.00488383;0.00158307;0.00558045
140;calc iter;100;0.649623;0.646476;0.653732
140;total;1;69.8843;69.8843;69.8843
159;calc total;1;65.0902;65.0902;65.0902
159;calc update async;100;0.000208875;0.000114446;0.00553477
159;calc inner;100;0.630743;0.627997;0.638717
159;calc wait;100;0.0118239;0.00298988;0.0178066
159;calc bound;100;0.00661075;0.00157464;0.00753061
159;calc iter;100;0.649392;0.641242;0.665773
159;total;1;69.8764;69.8764;69.8764
183;calc total;1;65.0888;65.0888;65.0888
183;calc update async;100;0.000222756;9.7314e-05;0.00507744
183;calc inner;100;0.623911;0.613353;0.640762
183;calc wait;100;0.0200651;0.00189944;0.0702306
183;calc bound;100;0.0053624;0.00249014;0.00670295
183;calc iter;100;0.649565;0.627866;0.689052
183;total;1;69.8472;69.8472;69.8472
141;calc total;1;65.0885;65.0885;65.0885
141;calc update async;100;0.000199703;5.6727e-05;0.00476036
141;calc inner;100;0.634666;0.628795;0.643425
141;calc wait;100;0.0055536;0.00120801;0.006356
141;calc bound;100;0.00559427;0.00158155;0.00658721
141;calc iter;100;0.649671;0.646784;0.653718
141;total;1;69.8815;69.8815;69.8815
160;calc total;1;65.0906;65.0906;65.0906
160;calc update async;100;0.00150515;0.000717658;0.00534107
160;calc inner;100;0.631085;0.628043;0.637219
160;calc wait;100;0.00211086;0.00122642;0.00871657
160;calc bound;100;0.0030234;0.00175575;0.00395682
160;calc iter;100;0.649374;0.645456;0.655857
160;total;1;69.8724;69.8724;69.8724
184;calc total;1;65.0891;65.0891;65.0891
184;calc update async;100;0.000110546;4.7318e-05;0.00385092
184;calc inner;100;0.622478;0.611061;0.639387
184;calc wait;100;0.0217842;0.00436529;0.0725488
184;calc bound;100;0.00494561;0.00312563;0.00586327
184;calc iter;100;0.649379;0.62476;0.691644
184;total;1;69.8442;69.8442;69.8442
161;calc total;1;65.089;65.089;65.089
161;calc update async;100;9.8669e-05;4.0055e-05;0.0036716
161;calc inner;100;0.63111;0.628377;0.638268
161;calc wait;100;0.00529979;0.00168798;0.013081
161;calc bound;100;0.00295848;0.00176801;0.0036953
161;calc iter;100;0.649349;0.644814;0.656208
161;total;1;69.875;69.875;69.875
185;calc total;1;65.0886;65.0886;65.0886
185;calc update async;100;0.000104325;5.1013e-05;0.00388911
185;calc inner;100;0.620601;0.609774;0.638604
185;calc wait;100;0.0222609;0.0046048;0.0743318
185;calc bound;100;0.00466832;0.00267363;0.00578041
185;calc iter;100;0.649193;0.627465;0.691021
185;total;1;69.8426;69.8426;69.8426
162;calc total;1;65.0892;65.0892;65.0892
162;calc update async;100;0.000104733;4.4911e-05;0.00367168
162;calc inner;100;0.631026;0.628191;0.637385
162;calc wait;100;0.00324779;0.00154615;0.00828791
162;calc bound;100;0.00294333;0.00181577;0.00379743
162;calc iter;100;0.649368;0.644968;0.654014
162;total;1;69.8645;69.8645;69.8645
186;calc total;1;65.088;65.088;65.088
186;calc update async;100;0.000109544;3.9703e-05;0.00407758
186;calc inner;100;0.621598;0.609306;0.638661
186;calc wait;100;0.0145766;0.00402142;0.0476468
186;calc bound;100;0.0048572;0.00223016;0.00587629
186;calc iter;100;0.649116;0.638764;0.663915
186;total;1;69.8469;69.8469;69.8469
163;calc total;1;65.0886;65.0886;65.0886
163;calc update async;100;9.49682e-05;4.0647e-05;0.003813
163;calc inner;100;0.628647;0.624952;0.634554
163;calc wait;100;0.00851438;0.00196219;0.0147074
163;calc bound;100;0.00313464;0.00208622;0.0038936
163;calc iter;100;0.649319;0.645451;0.656865
163;total;1;69.8752;69.8752;69.8752
187;calc total;1;65.0865;65.0865;65.0865
187;calc update async;100;0.000118478;4.7372e-05;0.00466541
187;calc inner;100;0.624379;0.612101;0.63946
187;calc wait;100;0.0164454;0.00197196;0.0350297
187;calc bound;100;0.00484275;0.00301126;0.00595721
187;calc iter;100;0.649297;0.640377;0.6562
187;total;1;69.8373;69.8373;69.8373
164;calc total;1;65.0868;65.0868;65.0868
164;calc update async;100;9.94171e-05;3.7779e-05;0.00452157
164;calc inner;100;0.63216;0.627448;0.638686
164;calc wait;100;0.00733009;0.00185774;0.0148327
164;calc bound;100;0.00363707;0.00166894;0.00522955
164;calc iter;100;0.649239;0.644195;0.658432
164;total;1;69.8663;69.8663;69.8663
188;calc total;1;65.0865;65.0865;65.0865
188;calc update async;100;0.000123216;5.3083e-05;0.00472172
188;calc inner;100;0.624062;0.611522;0.640516
188;calc wait;100;0.0205207;0.00173945;0.0345989
188;calc bound;100;0.00480382;0.00281338;0.00584782
188;calc iter;100;0.649514;0.642489;0.655419
188;total;1;69.8361;69.8361;69.8361
165;calc total;1;65.0864;65.0864;65.0864
165;calc update async;100;9.55315e-05;3.8392e-05;0.00453125
165;calc inner;100;0.630738;0.625723;0.638105
165;calc wait;100;0.0113598;0.00182492;0.019938
165;calc bound;100;0.00389052;0.00216337;0.00520265
165;calc iter;100;0.649187;0.643805;0.657942
165;total;1;69.8752;69.8752;69.8752
189;calc total;1;65.0873;65.0873;65.0873
189;calc update async;100;0.000124977;4.9238e-05;0.00439933
189;calc inner;100;0.622975;0.608895;0.640104
189;calc wait;100;0.0216755;0.00220444;0.0355707
189;calc bound;100;0.00494862;0.00175461;0.0058725
189;calc iter;100;0.649728;0.634437;0.65791
189;total;1;69.8382;69.8382;69.8382
166;calc total;1;65.0838;65.0838;65.0838
166;calc update async;100;0.000117812;4.1851e-05;0.00581109
166;calc inner;100;0.630703;0.626286;0.637673
166;calc wait;100;0.010942;0.00164559;0.0241079
166;calc bound;100;0.00399342;0.00191435;0.0059268
166;calc iter;100;0.6491;0.642608;0.661208
166;total;1;69.8684;69.8684;69.8684
190;calc total;1;65.0838;65.0838;65.0838
190;calc update async;100;0.000149784;4.8722e-05;0.00616858
190;calc inner;100;0.620517;0.602154;0.63692
190;calc wait;100;0.0241535;0.00199302;0.0387371
190;calc bound;100;0.00509539;0.00160104;0.00625612
190;calc iter;100;0.649919;0.628413;0.660251
190;total;1;69.8472;69.8472;69.8472
167;calc total;1;65.086;65.086;65.086
167;calc update async;100;0.00111334;0.000354119;0.00636956
167;calc inner;100;0.631029;0.628174;0.637655
167;calc wait;100;0.00609957;0.00134235;0.0179997
167;calc bound;100;0.00440082;0.0016895;0.00615886
167;calc iter;100;0.649082;0.645469;0.653492
191;calc total;1;65.0946;65.0946;65.0946
191;calc update async;100;0.0001387;6.7957e-05;0.00340603
191;calc inner;100;0.622025;0.597964;0.64002
191;calc wait;100;0.0212872;0.0023008;0.0341205
191;calc bound;100;0.00668423;0.00164333;0.00730158
191;calc iter;100;0.650139;0.61262;0.658261
191;total;1;69.8452;69.8452;69.8452
167;total;1;69.8675;69.8675;69.8675
142;calc total;1;65.086;65.086;65.086
142;calc update async;100;0.00020086;5.0063e-05;0.00610395
142;calc inner;100;0.634464;0.629805;0.641575
142;calc wait;100;0.00899342;0.00187884;0.014046
142;calc bound;100;0.00568172;0.00156255;0.00668744
142;calc iter;100;0.649604;0.645248;0.656919
142;total;1;69.8789;69.8789;69.8789
143;calc total;1;65.0889;65.0889;65.0889
143;calc update async;100;0.000167366;5.5504e-05;0.00447046
143;calc inner;100;0.635337;0.630692;0.642621
143;calc wait;100;0.00754637;0.00432987;0.0130859
143;calc bound;100;0.00488315;0.00159094;0.00563602
143;calc iter;100;0.649601;0.646438;0.655449
143;total;1;69.8759;69.8759;69.8759
203;calc total;1;65.0899;65.0899;65.0899
203;calc update async;100;0.000127263;1.4009e-05;0.00531006
203;calc inner;100;0.637268;0.63436;0.643
203;calc wait;100;0.00793349;0.00196714;0.0137061
203;calc bound;100;0.00498515;0.00252048;0.00612912
203;calc iter;100;0.650317;0.646672;0.654375
203;total;1;69.8857;69.8857;69.8857
204;calc total;1;65.0925;65.0925;65.0925
204;calc update async;100;0.000197717;7.6826e-05;0.00480515
204;calc inner;100;0.63728;0.631938;0.644052
204;calc wait;100;0.00844446;0.00361046;0.0138313
204;calc bound;100;0.00445847;0.00221903;0.00518501
204;calc iter;100;0.650383;0.646455;0.656223
204;total;1;69.8858;69.8858;69.8858
240;calc total;1;65.0793;65.0793;65.0793
240;calc update async;100;4.07222e-05;2.3004e-05;0.000377448
240;calc inner;100;0.636759;0.63398;0.64152
240;calc wait;100;0.00756248;0.00211276;0.0141266
240;calc bound;100;0.00532709;0.003189;0.00681815
240;calc iter;100;0.650227;0.646342;0.656142
240;total;1;69.8838;69.8838;69.8838
205;calc total;1;65.0886;65.0886;65.0886
205;calc update async;100;0.000194498;0.000111305;0.00508544
205;calc inner;100;0.634257;0.630378;0.642407
205;calc wait;100;0.0120484;0.0035611;0.0162118
205;calc bound;100;0.00393072;0.00201824;0.00543596
205;calc iter;100;0.650434;0.645183;0.660271
205;total;1;69.8883;69.8883;69.8883
216;calc total;1;65.0903;65.0903;65.0903
216;calc update async;100;0.00157174;0.000775287;0.0070761
216;calc inner;100;0.635141;0.630939;0.641255
216;calc wait;100;0.00286269;0.00180773;0.0077369
216;calc bound;100;0.00407607;0.00248651;0.00500407
216;calc iter;100;0.650318;0.644932;0.658963
216;total;1;69.8605;69.8605;69.8605
264;calc total;1;65.091;65.091;65.091
264;calc update async;100;0.00251268;0.000632767;0.00585411
264;calc inner;100;0.635613;0.628681;0.644041
264;calc wait;100;0.00546843;0.00210688;0.0131605
264;calc bound;100;0.00403838;0.00160316;0.00488405
264;calc iter;100;0.65037;0.644816;0.656006
264;total;1;69.8738;69.8738;69.8738
288;calc total;1;65.0923;65.0923;65.0923
288;calc update async;100;7.73709e-05;1.5674e-05;0.00453071
288;calc inner;100;0.62595;0.622256;0.634368
288;calc wait;100;0.0155405;0.00202985;0.0284794
288;calc bound;100;0.00465881;0.00169883;0.00721222
288;calc iter;100;0.650022;0.643766;0.668492
288;total;1;69.879;69.879;69.879
241;calc total;1;65.0908;65.0908;65.0908
241;calc update async;100;7.59885e-05;1.8908e-05;0.00445777
241;calc inner;100;0.636701;0.634124;0.642701
241;calc wait;100;0.0073072;0.00234794;0.0128027
241;calc bound;100;0.00450032;0.0028267;0.00636037
241;calc iter;100;0.650316;0.645459;0.660148
206;calc total;1;65.0858;65.0858;65.0858
206;calc update async;100;0.0002098;0.00012928;0.00624557
206;calc inner;100;0.634701;0.631193;0.641904
206;calc wait;100;0.0117181;0.0020845;0.0158105
206;calc bound;100;0.00385912;0.00155522;0.00642971
206;calc iter;100;0.650491;0.646034;0.661193
206;total;1;69.8805;69.8805;69.8805
217;calc total;1;65.0893;65.0893;65.0893
217;calc update async;100;6.57214e-05;1.2696e-05;0.00470218
217;calc inner;100;0.63624;0.633019;0.642493
217;calc wait;100;0.00891982;0.00181959;0.0176076
217;calc bound;100;0.00398159;0.00263409;0.0047956
217;calc iter;100;0.65027;0.644821;0.660109
217;total;1;69.8642;69.8642;69.8642
265;calc total;1;65.0903;65.0903;65.0903
265;calc update async;100;7.71395e-05;1.2411e-05;0.00460525
265;calc inner;100;0.635477;0.627919;0.644074
265;calc wait;100;0.00844063;0.00293011;0.0118385
265;calc bound;100;0.00438842;0.00166636;0.00560582
265;calc iter;100;0.650407;0.643492;0.655453
265;total;1;69.8769;69.8769;69.8769
289;calc total;1;65.0905;65.0905;65.0905
289;calc update async;100;6.33139e-05;9.478e-06;0.00433051
289;calc inner;100;0.626982;0.622055;0.635268
289;calc wait;100;0.0144015;0.00197775;0.0236612
289;calc bound;100;0.00305659;0.00162145;0.00524398
289;calc iter;100;0.649927;0.645903;0.656199
289;total;1;69.8747;69.8747;69.8747
241;total;1;69.8841;69.8841;69.8841
207;calc total;1;65.0894;65.0894;65.0894
207;calc update async;100;0.00027742;0.00019791;0.00496492
207;calc inner;100;0.632839;0.63013;0.64321
207;calc wait;100;0.0105296;0.00470023;0.0180252
207;calc bound;100;0.00691372;0.00156354;0.00734753
207;calc iter;100;0.650564;0.636966;0.67333
207;total;1;69.8899;69.8899;69.8899
218;calc total;1;65.0885;65.0885;65.0885
218;calc update async;100;6.94836e-05;1.1972e-05;0.00474021
218;calc inner;100;0.632782;0.627277;0.640791
218;calc wait;100;0.0124762;0.00323851;0.0256454
218;calc bound;100;0.00433691;0.0030845;0.00536492
218;calc iter;100;0.650259;0.644971;0.658194
218;total;1;69.866;69.866;69.866
266;calc total;1;65.0905;65.0905;65.0905
266;calc update async;100;8.69742e-05;1.4015e-05;0.00445864
266;calc inner;100;0.634061;0.62665;0.643429
266;calc wait;100;0.00445163;0.00143782;0.00866289
290;calc total;1;65.0902;65.0902;65.0902
290;calc update async;100;6.19376e-05;1.0315e-05;0.00464937
290;calc inner;100;0.626631;0.622826;0.636079
290;calc wait;100;0.00941879;0.00290487;0.0225669
290;calc bound;100;0.0030778;0.00158961;0.00426897
290;calc iter;100;0.649931;0.642921;0.656401
290;total;1;69.8701;69.8701;69.8701
242;calc total;1;65.0919;65.0919;65.0919
242;calc update async;100;7.32339e-05;1.814e-05;0.00455658
242;calc inner;100;0.636926;0.634424;0.641827
242;calc wait;100;0.00690877;0.00415316;0.0151659
242;calc bound;100;0.00417956;0.00246776;0.00581284
242;calc iter;100;0.650296;0.647489;0.661953
242;total;1;69.88;69.88;69.88
208;calc total;1;65.0834;65.0834;65.0834
208;calc update async;100;0.00345374;0.000791003;0.00424406
208;calc inner;100;0.632853;0.630257;0.64004
208;calc wait;100;0.00416194;0.000951264;0.00756582
208;calc bound;100;0.00411652;0.00158392;0.00468814
208;calc iter;100;0.650482;0.645216;0.661615
208;total;1;69.8884;69.8884;69.8884
219;calc total;1;65.0892;65.0892;65.0892
219;calc update async;100;6.79031e-05;1.3409e-05;0.00468478
219;calc inner;100;0.634174;0.629868;0.641556
219;calc wait;100;0.00808276;0.00195497;0.0144212
219;calc bound;100;0.00438086;0.00302986;0.00511705
219;calc iter;100;0.650258;0.643603;0.656951
219;total;1;69.8628;69.8628;69.8628
266;calc bound;100;0.00518366;0.00157717;0.00654408
266;calc iter;100;0.650469;0.642005;0.657372
266;total;1;69.8771;69.8771;69.8771
291;calc total;1;65.0898;65.0898;65.0898
291;calc update async;100;6.18736e-05;9.781e-06;0.00456708
291;calc inner;100;0.62707;0.622478;0.636294
291;calc wait;100;0.00715359;0.00198194;0.0151682
291;calc bound;100;0.00350654;0.00177622;0.00549282
291;calc iter;100;0.649871;0.639634;0.658533
291;total;1;69.87;69.87;69.87
243;calc total;1;65.0906;65.0906;65.0906
243;calc update async;100;6.73373e-05;1.5775e-05;0.00446877
243;calc inner;100;0.63666;0.633417;0.642054
243;calc wait;100;0.00790053;0.00292333;0.0161641
243;calc bound;100;0.00414873;0.00248223;0.00492757
243;calc iter;100;0.650263;0.646244;0.659383
243;total;1;69.8882;69.8882;69.8882
209;calc total;1;65.0894;65.0894;65.0894
209;calc update async;100;0.000132879;8.0283e-05;0.00391808
209;calc inner;100;0.632527;0.629839;0.641453
209;calc wait;100;0.00427499;0.00189096;0.0106009
209;calc bound;100;0.00408188;0.00158593;0.00485808
209;calc iter;100;0.650578;0.644805;0.660471
209;total;1;69.8806;69.8806;69.8806
220;calc total;1;65.0927;65.0927;65.0927
220;calc update async;100;6.20804e-05;1.2944e-05;0.00418521
220;calc inner;100;0.633436;0.62956;0.637821
220;calc wait;100;0.00825478;0.00525478;0.0143433
220;calc bound;100;0.00399084;0.00189165;0.00524482
220;calc iter;100;0.650299;0.644071;0.655144
220;total;1;69.8661;69.8661;69.8661
267;calc total;1;65.0901;65.0901;65.0901
267;calc update async;100;8.01922e-05;1.4988e-05;0.00474343
267;calc inner;100;0.634702;0.626571;0.643961
267;calc wait;100;0.00756444;0.00227367;0.0120593
267;calc bound;100;0.00527751;0.00156;0.0066049
267;calc iter;100;0.650442;0.641347;0.654803
267;total;1;69.8761;69.8761;69.8761
292;calc total;1;65.0879;65.0879;65.0879
292;calc update async;100;7.71523e-05;9.326e-06;0.00538909
292;calc inner;100;0.6249;0.617235;0.633503
292;calc wait;100;0.00937201;0.00201119;0.0306963
292;calc bound;100;0.0035106;0.00161512;0.00482786
292;calc iter;100;0.649729;0.64212;0.66178
292;total;1;69.8802;69.8802;69.8802
244;calc total;1;65.0936;65.0936;65.0936
244;calc update async;100;6.69761e-05;1.5189e-05;0.00394369
244;calc inner;100;0.634146;0.631292;0.64029
244;calc wait;100;0.0117956;0.00376771;0.0174314
244;calc bound;100;0.00425456;0.00265178;0.0055139
244;calc iter;100;0.650267;0.646761;0.658314
244;total;1;69.8879;69.8879;69.8879
210;calc total;1;65.0897;65.0897;65.0897
210;calc update async;100;0.000113246;5.819e-05;0.00386928
210;calc inner;100;0.633096;0.630519;0.641571
210;calc wait;100;0.00647491;0.00354853;0.0161994
210;calc bound;100;0.00419216;0.00160984;0.00486838
210;calc iter;100;0.650541;0.645293;0.662872
210;total;1;69.8862;69.8862;69.8862
221;calc total;1;65.0886;65.0886;65.0886
221;calc update async;100;7.25773e-05;1.439e-05;0.00472431
221;calc inner;100;0.633541;0.6299;0.638706
221;calc wait;100;0.0110819;0.00608656;0.0166848
221;calc bound;100;0.00363095;0.00202226;0.00639171
221;calc iter;100;0.650315;0.646428;0.656532
221;total;1;69.866;69.866;69.866
268;calc total;1;65.092;65.092;65.092
268;calc update async;100;7.24149e-05;1.5754e-05;0.00428416
268;calc inner;100;0.636529;0.629345;0.64446
268;calc wait;100;0.00839751;0.00207077;0.0129082
268;calc bound;100;0.00436426;0.00156906;0.0054172
268;calc iter;100;0.650388;0.644059;0.657726
268;total;1;69.8781;69.8781;69.8781
293;calc total;1;65.0876;65.0876;65.0876
293;calc update async;100;7.68335e-05;1.0266e-05;0.00528511
293;calc inner;100;0.624744;0.615151;0.633301
293;calc wait;100;0.00995886;0.00335899;0.0273445
293;calc bound;100;0.00339515;0.00166154;0.00435057
293;calc iter;100;0.649784;0.644869;0.658719
293;total;1;69.88;69.88;69.88
245;calc total;1;65.0896;65.0896;65.0896
245;calc update async;100;0.000103487;1.2402e-05;0.00464161
245;calc inner;100;0.634565;0.631128;0.640316
245;calc wait;100;0.0114298;0.00163744;0.0161968
245;calc bound;100;0.00416941;0.00304099;0.00605587
245;calc iter;100;0.650271;0.643605;0.665319
245;total;1;69.878;69.878;69.878
211;calc total;1;65.0892;65.0892;65.0892
211;calc update async;100;0.000101168;4.4103e-05;0.00406947
211;calc inner;100;0.633054;0.629603;0.640882
211;calc wait;100;0.00905595;0.00426883;0.0215767
211;calc bound;100;0.0040043;0.00199169;0.00459301
211;calc iter;100;0.650499;0.646847;0.664303
211;total;1;69.8807;69.8807;69.8807
222;calc total;1;65.0829;65.0829;65.0829
222;calc update async;100;0.000102376;1.9724e-05;0.00669495
222;calc inner;100;0.633386;0.63011;0.636526
222;calc wait;100;0.0107709;0.00607399;0.0148459
222;calc bound;100;0.00440234;0.00156702;0.00668152
222;calc iter;100;0.650351;0.645157;0.658022
222;total;1;69.8677;69.8677;69.8677
269;calc total;1;65.0885;65.0885;65.0885
269;calc update async;100;7.44863e-05;1.3925e-05;0.00480233
269;calc inner;100;0.633591;0.627562;0.642091
269;calc wait;100;0.0111149;0.00329379;0.0162537
269;calc bound;100;0.00407246;0.00172294;0.00562359
269;calc iter;100;0.650297;0.642588;0.656169
269;total;1;69.865;69.865;69.865
294;calc total;1;65.0838;65.0838;65.0838
294;calc update async;100;9.75953e-05;9.717e-06;0.00739235
294;calc inner;100;0.626006;0.621331;0.632821
294;calc wait;100;0.00806518;0.00147693;0.0158515
294;calc bound;100;0.00289418;0.00168559;0.00674337
294;calc iter;100;0.64987;0.646367;0.655337
294;total;1;69.8807;69.8807;69.8807
246;calc total;1;65.0793;65.0793;65.0793
246;calc update async;100;0.000162372;1.7829e-05;0.00779024
246;calc inner;100;0.634555;0.632524;0.640187
246;calc wait;100;0.0100747;0.00205133;0.0138764
246;calc bound;100;0.0054235;0.00238302;0.00654271
246;calc iter;100;0.650224;0.644793;0.658355
246;total;1;69.8778;69.8778;69.8778
212;calc total;1;65.0908;65.0908;65.0908
212;calc update async;100;0.000134235;4.0655e-05;0.00384336
212;calc inner;100;0.634675;0.631655;0.642228
212;calc wait;100;0.0106184;0.0045307;0.0254931
212;calc bound;100;0.00418574;0.00260412;0.00491723
212;calc iter;100;0.650451;0.646936;0.66482
212;total;1;69.8883;69.8883;69.8883
223;calc total;1;65.0838;65.0838;65.0838
223;calc update async;100;0.00198265;0.0016283;0.010064
223;calc inner;100;0.632177;0.62875;0.637484
223;calc wait;100;0.00286386;0.00118271;0.00573241
223;calc bound;100;0.00468117;0.00155983;0.00688036
223;calc iter;100;0.650453;0.646037;0.660533
223;total;1;69.8578;69.8578;69.8578
270;calc total;1;65.086;65.086;65.086
270;calc update async;100;8.78184e-05;1.3876e-05;0.00606871
270;calc inner;100;0.633003;0.627886;0.641086
270;calc wait;100;0.00865582;0.0018856;0.0163109
270;calc bound;100;0.00452986;0.00286091;0.00622852
270;calc iter;100;0.650255;0.644802;0.657288
270;total;1;69.874;69.874;69.874
295;calc total;1;65.0874;65.0874;65.0874
295;calc update async;100;7.96818e-05;1.1553e-05;0.00540941
295;calc inner;100;0.626228;0.621493;0.634314
295;calc wait;100;0.00909315;0.00169381;0.016106
295;calc bound;100;0.00264917;0.00169112;0.00349979
295;calc iter;100;0.649973;0.64676;0.655353
295;total;1;69.8788;69.8788;69.8788
247;calc total;1;65.0902;65.0902;65.0902
247;calc update async;100;0.000130439;1.7953e-05;0.00438192
247;calc inner;100;0.633879;0.631536;0.640649
247;calc wait;100;0.0106562;0.00189698;0.0137676
247;calc bound;100;0.00570913;0.00166996;0.00644964
247;calc iter;100;0.650379;0.641725;0.664127
247;total;1;69.8865;69.8865;69.8865
213;calc total;1;65.0899;65.0899;65.0899
213;calc update async;100;0.000147276;4.6423e-05;0.00393928
213;calc inner;100;0.634015;0.629912;0.642889
213;calc wait;100;0.0101979;0.00315368;0.02664
213;calc bound;100;0.00452417;0.00290683;0.0054106
213;calc iter;100;0.650391;0.645219;0.663204
213;total;1;69.8801;69.8801;69.8801
224;calc total;1;65.0938;65.0938;65.0938
224;calc update async;100;7.77607e-05;1.894e-05;0.00398051
224;calc inner;100;0.635394;0.631324;0.641332
224;calc wait;100;0.00312716;0.00143034;0.00721815
224;calc bound;100;0.003734;0.00158405;0.00608235
224;calc iter;100;0.650499;0.646555;0.660167
224;total;1;69.8575;69.8575;69.8575
271;calc total;1;65.0889;65.0889;65.0889
271;calc update async;100;0.00276386;0.00128702;0.00786863
271;calc inner;100;0.63247;0.627984;0.642513
271;calc wait;100;0.00855433;0.00162777;0.0159263
271;calc bound;100;0.00517399;0.00286782;0.00637566
271;calc iter;100;0.650224;0.643478;0.657213
271;total;1;69.8642;69.8642;69.8642
296;calc total;1;65.092;65.092;65.092
296;calc update async;100;6.56414e-05;9.766e-06;0.00418891
296;calc inner;100;0.628731;0.623695;0.639219
296;calc wait;100;0.00503589;0.00146287;0.0130253
296;calc bound;100;0.00237856;0.00161166;0.00363269
296;calc iter;100;0.65011;0.643517;0.657783
296;total;1;69.8805;69.8805;69.8805
248;calc total;1;65.0911;65.0911;65.0911
248;calc update async;100;0.000125453;2.8316e-05;0.00440831
248;calc inner;100;0.635768;0.632908;0.642113
248;calc wait;100;0.00921136;0.00292426;0.0120346
248;calc bound;100;0.00532264;0.00162652;0.00605136
248;calc iter;100;0.650432;0.640912;0.655528
248;total;1;69.8882;69.8882;69.8882
214;calc total;1;65.0837;65.0837;65.0837
214;calc update async;100;0.000169056;5.5656e-05;0.00611014
214;calc inner;100;0.632756;0.627891;0.641044
214;calc wait;100;0.0120661;0.00224473;0.0260898
214;calc bound;100;0.0045582;0.00307733;0.00574569
214;calc iter;100;0.650288;0.643465;0.663323
214;total;1;69.8826;69.8826;69.8826
225;calc total;1;65.0919;65.0919;65.0919
225;calc update async;100;7.8394e-05;1.0426e-05;0.00474195
225;calc inner;100;0.634695;0.630708;0.640213
225;calc wait;100;0.00499138;0.00210482;0.014389
225;calc bound;100;0.00382348;0.00158491;0.006019
225;calc iter;100;0.650466;0.645742;0.658628
225;total;1;69.865;69.865;69.865
272;calc total;1;65.0831;65.0831;65.0831
272;calc update async;100;3.73828e-05;1.1812e-05;0.000352786
272;calc inner;100;0.635441;0.631046;0.64462
272;calc wait;100;0.0072115;0.00178225;0.0133893
272;calc bound;100;0.00573794;0.00321119;0.0074201
272;calc iter;100;0.650043;0.646067;0.654443
272;total;1;69.8744;69.8744;69.8744
297;calc total;1;65.0904;65.0904;65.0904
297;calc update async;100;7.49363e-05;1.0567e-05;0.0046623
297;calc inner;100;0.628657;0.623324;0.637786
297;calc wait;100;0.00582803;0.00144702;0.0172706
297;calc bound;100;0.00248964;0.00157368;0.00378554
297;calc iter;100;0.650109;0.644453;0.655023
297;total;1;69.8825;69.8825;69.8825
249;calc total;1;65.0899;65.0899;65.0899
249;calc update async;100;0.000138106;2.9034e-05;0.00473909
249;calc inner;100;0.635176;0.632287;0.642054
249;calc wait;100;0.00945011;0.0051144;0.0122415
249;calc bound;100;0.00570591;0.00159519;0.00620502
249;calc iter;100;0.650474;0.640814;0.656092
249;total;1;69.888;69.888;69.888
215;calc total;1;65.0888;65.0888;65.0888
215;calc update async;100;0.00157606;0.00108752;0.0053771
215;calc inner;100;0.631938;0.627831;0.642176
215;calc wait;100;0.0109455;0.00164671;0.0199567
215;calc bound;100;0.00537957;0.00310258;0.00668281
215;calc iter;100;0.650297;0.643706;0.660643
215;total;1;69.8877;69.8877;69.8877
226;calc total;1;65.0925;65.0925;65.0925
226;calc update async;100;7.17871e-05;1.1863e-05;0.00452021
226;calc inner;100;0.635015;0.631357;0.640473
226;calc wait;100;0.00518666;0.00151482;0.0112272
226;calc bound;100;0.00363491;0.00158201;0.00516771
226;calc iter;100;0.65044;0.647436;0.657819
226;total;1;69.8598;69.8598;69.8598
273;calc total;1;65.0891;65.0891;65.0891
273;calc update async;100;8.66779e-05;1.2014e-05;0.00508862
273;calc inner;100;0.633611;0.630142;0.64331
273;calc wait;100;0.0104309;0.00236213;0.0161347
273;calc bound;100;0.00535159;0.003251;0.00675831
273;calc iter;100;0.650036;0.646648;0.656728
273;total;1;69.8742;69.8742;69.8742
298;calc total;1;65.0911;65.0911;65.0911
298;calc update async;100;7.77223e-05;1.0075e-05;0.00434536
298;calc inner;100;0.626064;0.619917;0.636835
298;calc wait;100;0.00715776;0.00143102;0.0259694
298;calc bound;100;0.0032139;0.00156287;0.00503741
298;calc iter;100;0.650161;0.646522;0.655426
298;total;1;69.8828;69.8828;69.8828
250;calc total;1;65.0899;65.0899;65.0899
250;calc update async;100;0.000156436;4.9044e-05;0.00558824
250;calc inner;100;0.638373;0.63392;0.645346
250;calc wait;100;0.00582378;0.0013772;0.00734861
250;calc bound;100;0.00612042;0.00156688;0.00685159
250;calc iter;100;0.650479;0.636971;0.656571
227;calc total;1;65.0916;65.0916;65.0916
227;calc update async;100;7.28341e-05;1.1165e-05;0.00498792
227;calc inner;100;0.635654;0.631141;0.640407
227;calc wait;100;0.00710376;0.00238109;0.0120614
227;calc bound;100;0.00351051;0.00198745;0.00461162
227;calc iter;100;0.650385;0.647294;0.655175
227;total;1;69.8659;69.8659;69.8659
274;calc total;1;65.0898;65.0898;65.0898
274;calc update async;100;8.13498e-05;1.4099e-05;0.00492108
274;calc inner;100;0.633687;0.630258;0.64404
274;calc wait;100;0.00835705;0.00277524;0.0173675
274;calc bound;100;0.00522536;0.00253316;0.00639089
274;calc iter;100;0.650035;0.64619;0.656162
274;total;1;69.8731;69.8731;69.8731
299;calc total;1;65.0892;65.0892;65.0892
299;calc update async;100;9.97763e-05;1.1844e-05;0.0049818
299;calc inner;100;0.624927;0.620905;0.636208
299;calc wait;100;0.0140958;0.00172071;0.0314085
299;calc bound;100;0.00544926;0.00156766;0.00729764
299;calc iter;100;0.650139;0.646514;0.666019
299;total;1;69.8755;69.8755;69.8755
250;total;1;69.8911;69.8911;69.8911
228;calc total;1;65.0855;65.0855;65.0855
228;calc update async;100;0.000158367;6.95e-05;0.00115557
228;calc inner;100;0.630087;0.626166;0.638989
228;calc wait;100;0.0138425;0.00292293;0.0192978
228;calc bound;100;0.00613799;0.00154747;0.00675628
228;calc iter;100;0.650229;0.641305;0.656996
228;total;1;69.8601;69.8601;69.8601
275;calc total;1;65.0891;65.0891;65.0891
275;calc update async;100;8.04878e-05;1.0532e-05;0.00518278
275;calc inner;100;0.633635;0.630268;0.643701
275;calc wait;100;0.00880223;0.00227336;0.015621
275;calc bound;100;0.00534343;0.00261918;0.00666097
275;calc iter;100;0.649975;0.646944;0.655416
275;total;1;69.8671;69.8671;69.8671
300;calc total;1;65.0943;65.0943;65.0943
300;calc update async;100;0.000209411;8.2557e-05;0.00394725
300;calc inner;100;0.636649;0.62756;0.644248
251;calc total;1;65.0892;65.0892;65.0892
251;calc update async;100;0.000144568;4.4938e-05;0.00498195
251;calc inner;100;0.637303;0.633956;0.643284
251;calc wait;100;0.00713831;0.00175472;0.0103092
251;calc bound;100;0.0058779;0.00160184;0.00660535
251;calc iter;100;0.650468;0.638435;0.657697
251;total;1;69.8866;69.8866;69.8866
229;calc total;1;65.0888;65.0888;65.0888
229;calc update async;100;0.000153205;6.377e-05;0.00476807
229;calc inner;100;0.632151;0.628022;0.640512
229;calc wait;100;0.0136634;0.00383907;0.0215011
229;calc bound;100;0.00417931;0.00157857;0.00582698
229;calc iter;100;0.65015;0.641548;0.658483
229;total;1;69.8708;69.8708;69.8708
276;calc total;1;65.0911;65.0911;65.0911
276;calc update async;100;0.000174018;6.9809e-05;0.00469443
276;calc inner;100;0.631481;0.627546;0.64132
276;calc wait;100;0.0128323;0.00344407;0.0210495
276;calc bound;100;0.00545993;0.00281415;0.00652819
276;calc iter;100;0.649951;0.646254;0.656422
276;total;1;69.8818;69.8818;69.8818
300;calc wait;100;0.0067775;0.00327599;0.0211422
300;calc bound;100;0.00634231;0.0015997;0.00705944
300;calc iter;100;0.649983;0.6326;0.665769
300;total;1;69.8881;69.8881;69.8881
252;calc total;1;65.0793;65.0793;65.0793
252;calc update async;100;0.000243242;0.000130655;0.00160569
252;calc inner;100;0.634486;0.628159;0.640463
252;calc wait;100;0.00894785;0.00236703;0.0116741
252;calc bound;100;0.00666611;0.00159108;0.00731981
252;calc iter;100;0.650347;0.638212;0.654117
252;total;1;69.8953;69.8953;69.8953
230;calc total;1;65.0837;65.0837;65.0837
230;calc update async;100;0.000154122;6.4464e-05;0.00720769
230;calc inner;100;0.632139;0.629363;0.637119
230;calc wait;100;0.0146198;0.00243056;0.0226592
230;calc bound;100;0.00310309;0.00211407;0.00723749
230;calc iter;100;0.650019;0.640579;0.669946
230;total;1;69.8722;69.8722;69.8722
277;calc total;1;65.0877;65.0877;65.0877
277;calc update async;100;0.000180896;7.0736e-05;0.00481498
277;calc inner;100;0.630821;0.626441;0.64118
277;calc wait;100;0.0133778;0.00292701;0.0219941
277;calc bound;100;0.00556402;0.00278365;0.00642541
277;calc iter;100;0.649948;0.646179;0.66037
277;total;1;69.8843;69.8843;69.8843
253;calc total;1;65.0877;65.0877;65.0877
253;calc update async;100;0.000266435;0.000180018;0.0053033
253;calc inner;100;0.634976;0.6307;0.639793
253;calc wait;100;0.00891389;0.00571033;0.0130151
253;calc bound;100;0.00620504;0.00155883;0.00679696
253;calc iter;100;0.650366;0.639787;0.66335
253;total;1;69.8915;69.8915;69.8915
231;calc total;1;65.0895;65.0895;65.0895
278;calc total;1;65.0844;65.0844;65.0844
278;calc update async;100;0.000196102;6.7334e-05;0.00665413
278;calc inner;100;0.63398;0.629806;0.642612
278;calc wait;100;0.0107258;0.00149762;0.020453
278;calc bound;100;0.00506592;0.00276508;0.0070636
278;calc iter;100;0.649971;0.645271;0.662579
278;total;1;69.8715;69.8715;69.8715
254;calc total;1;65.0744;65.0744;65.0744
254;calc update async;100;0.000215901;0.000175107;0.00167983
254;calc inner;100;0.636131;0.632656;0.639278
254;calc wait;100;0.0078846;0.00267781;0.0124536
254;calc bound;100;0.00593413;0.00161641;0.00674906
254;calc iter;100;0.65017;0.637152;0.654313
254;total;1;69.8962;69.8962;69.8962
231;calc update async;100;0.000131155;6.6467e-05;0.00468664
231;calc inner;100;0.631427;0.627956;0.640786
231;calc wait;100;0.0152373;0.00157195;0.0240648
231;calc bound;100;0.00327346;0.00264947;0.00657516
231;calc iter;100;0.650072;0.640377;0.664747
231;total;1;69.8701;69.8701;69.8701
279;calc total;1;65.0892;65.0892;65.0892
279;calc update async;100;0.000162979;6.982e-05;0.00490608
279;calc inner;100;0.633677;0.630453;0.641734
279;calc wait;100;0.0121787;0.00248808;0.0215214
279;calc bound;100;0.00409369;0.00212266;0.00615425
279;calc iter;100;0.650115;0.644203;0.661478
279;total;1;69.8832;69.8832;69.8832
255;calc total;1;65.0942;65.0942;65.0942
255;calc update async;100;0.000194963;0.000120675;0.00416304
255;calc inner;100;0.635175;0.633141;0.640545
255;calc wait;100;0.00918461;0.00596402;0.017282
255;calc bound;100;0.00580243;0.00161646;0.00634871
255;calc iter;100;0.650361;0.642877;0.667732
255;total;1;69.8897;69.8897;69.8897
232;calc total;1;65.0929;65.0929;65.0929
232;calc update async;100;9.68376e-05;4.6443e-05;0.00349416
232;calc inner;100;0.632369;0.628835;0.636704
232;calc wait;100;0.0026584;0.00150215;0.0251875
232;calc bound;100;0.00289714;0.00211366;0.00552375
232;calc iter;100;0.65025;0.641376;0.665233
232;total;1;69.8619;69.8619;69.8619
280;calc total;1;65.089;65.089;65.089
280;calc update async;100;0.000104564;4.0526e-05;0.00393225
280;calc inner;100;0.632796;0.629044;0.639793
280;calc wait;100;0.00625352;0.00283372;0.0143444
280;calc bound;100;0.00376836;0.00173005;0.00518456
280;calc iter;100;0.650219;0.643641;0.656495
280;total;1;69.8823;69.8823;69.8823
301;calc total;1;65.0884;65.0884;65.0884
301;calc update async;100;0.000204462;0.000118712;0.00480325
301;calc inner;100;0.636566;0.628389;0.642279
301;calc wait;100;0.00710955;0.0048743;0.0203124
301;calc bound;100;0.00601594;0.00156865;0.00664621
301;calc iter;100;0.649899;0.634988;0.666357
301;total;1;69.8884;69.8884;69.8884
256;calc total;1;65.0944;65.0944;65.0944
256;calc update async;100;0.00168023;0.000995736;0.00506075
256;calc inner;100;0.635068;0.633143;0.639748
256;calc wait;100;0.00330618;0.00234715;0.012866
256;calc bound;100;0.00452939;0.0032468;0.00646815
256;calc iter;100;0.650252;0.646448;0.660504
256;total;1;69.8878;69.8878;69.8878
233;calc total;1;65.0899;65.0899;65.0899
233;calc update async;100;9.21288e-05;4.0799e-05;0.00395487
233;calc inner;100;0.630768;0.626801;0.636567
233;calc wait;100;0.00864328;0.0020639;0.0244344
233;calc bound;100;0.00308133;0.00235444;0.00396381
233;calc iter;100;0.650136;0.643288;0.661586
233;total;1;69.8632;69.8632;69.8632
281;calc total;1;65.0884;65.0884;65.0884
281;calc update async;100;0.000115596;4.512e-05;0.00405433
281;calc inner;100;0.63251;0.628916;0.639867
281;calc wait;100;0.00763341;0.00169476;0.0172477
281;calc bound;100;0.0037189;0.00157448;0.00440863
281;calc iter;100;0.650233;0.644161;0.656063
281;total;1;69.8734;69.8734;69.8734
257;calc total;1;65.0928;65.0928;65.0928
257;calc update async;100;0.000114353;4.9203e-05;0.00364568
257;calc inner;100;0.635241;0.633931;0.63907
257;calc wait;100;0.00793353;0.00467053;0.0131718
257;calc bound;100;0.00450948;0.00321061;0.00644468
257;calc iter;100;0.650226;0.647031;0.657455
257;total;1;69.8915;69.8915;69.8915
234;calc total;1;65.0903;65.0903;65.0903
234;calc update async;100;8.89157e-05;3.917e-05;0.00386993
234;calc inner;100;0.629298;0.623374;0.637342
234;calc wait;100;0.0129574;0.00174509;0.0297215
234;calc bound;100;0.00345506;0.00264925;0.0051445
234;calc iter;100;0.650141;0.638822;0.664402
234;total;1;69.8693;69.8693;69.8693
282;calc total;1;65.0884;65.0884;65.0884
282;calc update async;100;0.000134353;3.9492e-05;0.00406538
282;calc inner;100;0.631166;0.6273;0.63995
282;calc wait;100;0.00393056;0.0011773;0.016939
282;calc bound;100;0.00378099;0.00154972;0.00440555
282;calc iter;100;0.650295;0.644172;0.654847
282;total;1;69.879;69.879;69.879
258;calc total;1;65.0926;65.0926;65.0926
258;calc update async;100;0.000108192;4.9653e-05;0.00372812
258;calc inner;100;0.635719;0.633909;0.640646
258;calc wait;100;0.0067664;0.0040516;0.0134547
258;calc bound;100;0.00430791;0.00281969;0.00596063
258;calc iter;100;0.650183;0.645378;0.658235
258;total;1;69.8861;69.8861;69.8861
235;calc total;1;65.0891;65.0891;65.0891
235;calc update async;100;9.73421e-05;4.0247e-05;0.00465612
235;calc inner;100;0.630622;0.627245;0.638211
235;calc wait;100;0.00861865;0.00318554;0.0160082
235;calc bound;100;0.0033714;0.00296712;0.00466197
235;calc iter;100;0.650111;0.6429;0.658262
235;total;1;69.8694;69.8694;69.8694
283;calc total;1;65.0881;65.0881;65.0881
283;calc update async;100;0.000128455;4.2528e-05;0.00413014
283;calc inner;100;0.631818;0.628633;0.639926
283;calc wait;100;0.0053434;0.00205914;0.0106461
283;calc bound;100;0.00384841;0.00154866;0.00445128
283;calc iter;100;0.650281;0.64591;0.654412
283;total;1;69.8821;69.8821;69.8821
259;calc total;1;65.0923;65.0923;65.0923
259;calc update async;100;0.000102601;4.6768e-05;0.00383759
259;calc inner;100;0.63547;0.632876;0.64073
259;calc wait;100;0.00808689;0.00511776;0.0158612
259;calc bound;100;0.00419729;0.00333824;0.00514081
259;calc iter;100;0.650157;0.646119;0.6576
259;total;1;69.8951;69.8951;69.8951
236;calc total;1;65.094;65.094;65.094
236;calc update async;100;8.91751e-05;4.0215e-05;0.00351789
236;calc inner;100;0.632488;0.629625;0.638383
236;calc wait;100;0.00673507;0.00185802;0.0137906
236;calc bound;100;0.00308484;0.00190051;0.00419983
236;calc iter;100;0.650152;0.643645;0.657097
236;total;1;69.8658;69.8658;69.8658
284;calc total;1;65.0907;65.0907;65.0907
284;calc update async;100;0.00014343;3.958e-05;0.00374139
284;calc inner;100;0.634288;0.630849;0.641726
284;calc wait;100;0.00590713;0.00197562;0.00951677
284;calc bound;100;0.00380501;0.001573;0.00455037
284;calc iter;100;0.650236;0.642658;0.656144
284;total;1;69.8824;69.8824;69.8824
260;calc total;1;65.092;65.092;65.092
260;calc update async;100;0.000125168;5.4387e-05;0.00387432
260;calc inner;100;0.636353;0.634153;0.642343
260;calc wait;100;0.00942669;0.00259394;0.01366
260;calc bound;100;0.00420149;0.0017427;0.00476975
260;calc iter;100;0.650119;0.647671;0.654083
260;total;1;69.8846;69.8846;69.8846
237;calc total;1;65.0877;65.0877;65.0877
237;calc update async;100;0.000110037;4.9314e-05;0.00448825
237;calc inner;100;0.631793;0.628443;0.638515
237;calc wait;100;0.0101226;0.0029904;0.0154706
237;calc bound;100;0.00347779;0.00160659;0.00570924
237;calc iter;100;0.650155;0.64211;0.654867
237;total;1;69.8611;69.8611;69.8611
285;calc total;1;65.0879;65.0879;65.0879
285;calc update async;100;0.000121311;4.1904e-05;0.00422017
285;calc inner;100;0.633776;0.630463;0.641731
285;calc wait;100;0.0108428;0.00219967;0.0162453
285;calc bound;100;0.00366351;0.00161664;0.00433607
285;calc iter;100;0.650149;0.642123;0.658679
285;total;1;69.8711;69.8711;69.8711
261;calc total;1;65.092;65.092;65.092
261;calc update async;100;0.000131228;4.5325e-05;0.0039344
261;calc inner;100;0.63698;0.635263;0.642705
261;calc wait;100;0.00903115;0.00433662;0.0135125
261;calc bound;100;0.00401639;0.0029653;0.00498631
261;calc iter;100;0.650186;0.647029;0.657977
261;total;1;69.895;69.895;69.895
238;calc total;1;65.0857;65.0857;65.0857
238;calc update async;100;0.000137736;5.2343e-05;0.0056168
238;calc inner;100;0.630835;0.62714;0.637442
238;calc wait;100;0.011915;0.00183339;0.0159788
238;calc bound;100;0.00529278;0.00156845;0.00661867
238;calc iter;100;0.650221;0.64492;0.65394
238;total;1;69.871;69.871;69.871
286;calc total;1;65.0834;65.0834;65.0834
286;calc update async;100;0.000137362;4.3375e-05;0.0059244
286;calc inner;100;0.633579;0.629658;0.640685
286;calc wait;100;0.00782616;0.00238755;0.0162564
286;calc bound;100;0.00397663;0.00276696;0.00465448
286;calc iter;100;0.650066;0.643332;0.656758
286;total;1;69.8836;69.8836;69.8836
262;calc total;1;65.0833;65.0833;65.0833
262;calc update async;100;0.000177754;5.1776e-05;0.00532892
262;calc inner;100;0.636242;0.634309;0.640406
262;calc wait;100;0.00834484;0.00191378;0.0132486
262;calc bound;100;0.00533122;0.00274312;0.00633094
262;calc iter;100;0.65016;0.645358;0.654291
262;total;1;69.8944;69.8944;69.8944
239;calc total;1;65.0923;65.0923;65.0923
239;calc update async;100;0.00013106;6.7194e-05;0.00359292
239;calc inner;100;0.628362;0.624035;0.638516
239;calc wait;100;0.0147151;0.00414772;0.019866
239;calc bound;100;0.0068773;0.00157818;0.00737686
239;calc iter;100;0.650397;0.646212;0.656935
239;total;1;69.8729;69.8729;69.8729
287;calc total;1;65.0914;65.0914;65.0914
287;calc update async;100;0.000115856;4.3501e-05;0.00356501
287;calc inner;100;0.633466;0.630134;0.640945
287;calc wait;100;0.00836594;0.00159395;0.0148684
287;calc bound;100;0.00430491;0.00249352;0.00543497
287;calc iter;100;0.650129;0.644326;0.662267
287;total;1;69.8809;69.8809;69.8809
263;calc total;1;65.0916;65.0916;65.0916
263;calc update async;100;0.00168094;0.00110008;0.00513591
263;calc inner;100;0.635907;0.633848;0.641224
263;calc wait;100;0.00415176;0.00134559;0.0093842
263;calc bound;100;0.00578517;0.00230845;0.00687011
263;calc iter;100;0.650311;0.647012;0.659377
263;total;1;69.894;69.894;69.894
302;calc total;1;65.086;65.086;65.086
302;calc update async;100;0.000216631;0.000128112;0.00587094
302;calc inner;100;0.63665;0.62968;0.641638
302;calc wait;100;0.00729392;0.00452766;0.017247
302;calc bound;100;0.00567069;0.00160133;0.00718422
302;calc iter;100;0.649835;0.635954;0.671949
302;total;1;69.8847;69.8847;69.8847
303;calc total;1;65.0921;65.0921;65.0921
303;calc update async;100;0.000199616;9.6179e-05;0.00425575
303;calc inner;100;0.63727;0.630969;0.642936
303;calc wait;100;0.00682386;0.00211734;0.0200517
303;calc bound;100;0.00556105;0.00164308;0.00625581
303;calc iter;100;0.649858;0.634845;0.666771
303;total;1;69.889;69.889;69.889
304;calc total;1;65.0838;65.0838;65.0838
304;calc update async;100;0.00141737;0.000874835;0.00491104
304;calc inner;100;0.635221;0.633155;0.640011
304;calc wait;100;0.00562557;0.0013242;0.00947996
304;calc bound;100;0.00541298;0.00284832;0.0064196
304;calc iter;100;0.649667;0.645555;0.656733
304;total;1;69.8886;69.8886;69.8886
305;calc total;1;65.0895;65.0895;65.0895
305;calc update async;100;0.000108614;4.7922e-05;0.00411323
305;calc inner;100;0.634843;0.633106;0.640727
305;calc wait;100;0.00967729;0.00434897;0.0178789
305;calc bound;100;0.00504362;0.00297906;0.00594873
305;calc iter;100;0.649678;0.645315;0.655243
305;total;1;69.8844;69.8844;69.8844
306;calc total;1;65.0908;65.0908;65.0908
306;calc update async;100;0.000103244;4.5459e-05;0.00388503
306;calc inner;100;0.635256;0.633357;0.641109
306;calc wait;100;0.00938145;0.0055634;0.0126468
306;calc bound;100;0.0046959;0.00269262;0.0054666
306;calc iter;100;0.649689;0.64729;0.653257
306;total;1;69.8884;69.8884;69.8884
307;calc total;1;65.0893;65.0893;65.0893
307;calc update async;100;0.000111607;4.5647e-05;0.00406944
307;calc inner;100;0.636264;0.635122;0.641253
307;calc wait;100;0.00852735;0.0032187;0.0107726
307;calc bound;100;0.0045925;0.00262767;0.00570335
307;calc iter;100;0.649628;0.644721;0.656449
307;total;1;69.8785;69.8785;69.8785
308;calc total;1;65.0936;65.0936;65.0936
308;calc update async;100;8.29509e-05;1.7227e-05;0.00359126
308;calc inner;100;0.639023;0.637656;0.644311
308;calc wait;100;0.00550899;0.00205194;0.00936978
308;calc bound;100;0.00500471;0.00299364;0.0059135
308;calc iter;100;0.649656;0.645973;0.654903
308;total;1;69.8854;69.8854;69.8854
309;calc total;1;65.0924;65.0924;65.0924
309;calc update async;100;0.000141512;5.2369e-05;0.00373054
309;calc inner;100;0.638131;0.636703;0.642035
309;calc wait;100;0.00629694;0.00227984;0.0112497
309;calc bound;100;0.00508553;0.00357579;0.00603004
309;calc iter;100;0.649659;0.644903;0.66103
309;total;1;69.8778;69.8778;69.8778
310;calc total;1;65.084;65.084;65.084
310;calc update async;100;0.000161908;5.605e-05;0.00582173
310;calc inner;100;0.637552;0.635809;0.640977
310;calc wait;100;0.00683277;0.00285408;0.0101425
310;calc bound;100;0.00506954;0.00306878;0.00661666
310;calc iter;100;0.64962;0.645398;0.655489
310;total;1;69.8864;69.8864;69.8864
312;calc total;1;65.0904;65.0904;65.0904
312;calc update async;100;0.00118277;0.000670154;0.00612686
312;calc inner;100;0.637491;0.633814;0.641131
312;calc wait;100;0.00631562;0.0018448;0.012157
312;calc bound;100;0.00431169;0.00229179;0.00603746
312;calc iter;100;0.649866;0.646807;0.654891
312;total;1;69.8624;69.8624;69.8624
311;calc total;1;65.0894;65.0894;65.0894
311;calc update async;100;0.00188041;0.00105762;0.00533627
311;calc inner;100;0.63756;0.635311;0.643148
311;calc wait;100;0.00478743;0.00136848;0.00960917
311;calc bound;100;0.00510962;0.00284809;0.00697209
311;calc iter;100;0.649745;0.647074;0.660077
311;total;1;69.8887;69.8887;69.8887
313;calc total;1;65.0893;65.0893;65.0893
313;calc update async;100;7.02586e-05;1.2693e-05;0.00448065
313;calc inner;100;0.63756;0.634271;0.64107
313;calc wait;100;0.00758386;0.00310837;0.0118786
313;calc bound;100;0.00422017;0.00209514;0.00607992
313;calc iter;100;0.649876;0.646654;0.654271
313;total;1;69.8687;69.8687;69.8687
314;calc total;1;65.0885;65.0885;65.0885
314;calc update async;100;7.68423e-05;1.6418e-05;0.00476379
314;calc inner;100;0.637707;0.634244;0.641813
314;calc wait;100;0.00738493;0.00146551;0.0113716
314;calc bound;100;0.00400694;0.00211112;0.00551067
314;calc iter;100;0.649908;0.646334;0.654593
314;total;1;69.8648;69.8648;69.8648
315;calc total;1;65.0874;65.0874;65.0874
315;calc update async;100;8.2734e-05;1.5824e-05;0.00499455
315;calc inner;100;0.639185;0.635874;0.642702
315;calc wait;100;0.00624387;0.00161909;0.00993524
315;calc bound;100;0.00435133;0.00170832;0.00607312
315;calc iter;100;0.649902;0.645016;0.655139
315;total;1;69.8709;69.8709;69.8709
316;calc total;1;65.0866;65.0866;65.0866
316;calc update async;100;0.000107526;3.1193e-05;0.0055875
316;calc inner;100;0.635342;0.63256;0.639946
316;calc wait;100;0.0044031;0.00146542;0.0132448
316;calc bound;100;0.00484526;0.00162109;0.00633112
316;calc iter;100;0.649881;0.640178;0.658413
316;total;1;69.871;69.871;69.871
317;calc total;1;65.0873;65.0873;65.0873
317;calc update async;100;9.78704e-05;2.2473e-05;0.00522161
317;calc inner;100;0.635496;0.632156;0.639258
317;calc wait;100;0.00802264;0.00183578;0.0138665
317;calc bound;100;0.00505667;0.001605;0.00649565
317;calc iter;100;0.649895;0.645657;0.663811
317;total;1;69.8713;69.8713;69.8713
318;calc total;1;65.0838;65.0838;65.0838
318;calc update async;100;0.000112122;1.2772e-05;0.00784734
318;calc inner;100;0.638075;0.63505;0.641221
318;calc wait;100;0.00687629;0.00195109;0.0114403
318;calc bound;100;0.00440662;0.00230751;0.00665435
318;calc iter;100;0.649819;0.644906;0.662524
318;total;1;69.8731;69.8731;69.8731
319;calc total;1;65.0946;65.0946;65.0946
319;calc update async;100;0.00301083;0.000799488;0.00513866
319;calc inner;100;0.636073;0.631745;0.639937
319;calc wait;100;0.00470649;0.00120653;0.0184378
319;calc bound;100;0.00429767;0.00251094;0.00655506
319;calc iter;100;0.649924;0.644767;0.668432
319;total;1;69.8624;69.8624;69.8624
320;calc total;1;65.0951;65.0951;65.0951
320;calc update async;100;7.95595e-05;1.2302e-05;0.00404821
320;calc inner;100;0.63701;0.633753;0.640742
320;calc wait;100;0.00825103;0.00301536;0.0136548
320;calc bound;100;0.00437789;0.0027843;0.00578614
320;calc iter;100;0.649896;0.646038;0.657592
320;total;1;69.8638;69.8638;69.8638
321;calc total;1;65.0879;65.0879;65.0879
321;calc update async;100;8.82839e-05;1.029e-05;0.00512552
321;calc inner;100;0.637177;0.633496;0.641362
321;calc wait;100;0.00859796;0.00191518;0.0176374
321;calc bound;100;0.00389757;0.00167195;0.00552768
321;calc iter;100;0.649887;0.646369;0.657954
321;total;1;69.8715;69.8715;69.8715
322;calc total;1;65.0936;65.0936;65.0936
322;calc update async;100;8.14159e-05;1.3832e-05;0.00396161
322;calc inner;100;0.63745;0.633384;0.64165
322;calc wait;100;0.00825107;0.0026268;0.0164303
322;calc bound;100;0.00412679;0.00159226;0.00533364
322;calc iter;100;0.650006;0.645361;0.657173
322;total;1;69.8717;69.8717;69.8717
323;calc total;1;65.0925;65.0925;65.0925
323;calc update async;100;0.000102828;1.6182e-05;0.00420772
323;calc inner;100;0.637526;0.633755;0.641357
323;calc wait;100;0.0046165;0.0015;0.0184441
323;calc bound;100;0.00416597;0.00158612;0.00626211
323;calc iter;100;0.650049;0.644422;0.658823
323;total;1;69.871;69.871;69.871
324;calc total;1;65.0934;65.0934;65.0934
324;calc update async;100;0.000177608;6.8079e-05;0.00407314
324;calc inner;100;0.630719;0.624115;0.638658
324;calc wait;100;0.013356;0.00209356;0.0453117
324;calc bound;100;0.00573798;0.00158539;0.00741043
324;calc iter;100;0.649995;0.63772;0.677401
324;total;1;69.8773;69.8773;69.8773
325;calc total;1;65.0934;65.0934;65.0934
325;calc update async;100;0.00015849;6.2635e-05;0.00405603
325;calc inner;100;0.634046;0.623847;0.639048
325;calc wait;100;0.0113964;0.00205778;0.0489655
325;calc bound;100;0.00428141;0.00158272;0.00630514
325;calc iter;100;0.649885;0.64212;0.674577
325;total;1;69.8787;69.8787;69.8787
326;calc total;1;65.0837;65.0837;65.0837
326;calc update async;100;0.000165069;6.4027e-05;0.00734464
326;calc inner;100;0.632706;0.621208;0.637514
326;calc wait;100;0.0133902;0.00180366;0.0581849
326;calc bound;100;0.00343259;0.00168997;0.00739186
326;calc iter;100;0.649696;0.638636;0.681574
326;total;1;69.8715;69.8715;69.8715
327;calc total;1;65.0924;65.0924;65.0924
327;calc update async;100;0.000137296;6.5586e-05;0.00437215
327;calc inner;100;0.630885;0.622768;0.638886
327;calc wait;100;0.0145828;0.00152951;0.0645162
327;calc bound;100;0.00409519;0.00254298;0.00739329
327;calc iter;100;0.649703;0.638306;0.698057
327;total;1;69.8745;69.8745;69.8745
328;calc total;1;65.0915;65.0915;65.0915
328;calc update async;100;9.01364e-05;3.8008e-05;0.00380845
328;calc inner;100;0.630624;0.624017;0.636853
328;calc wait;100;0.00877352;0.00252893;0.0358377
328;calc bound;100;0.00437666;0.00234334;0.00584499
328;calc iter;100;0.64978;0.639181;0.662659
328;total;1;69.875;69.875;69.875
329;calc total;1;65.0897;65.0897;65.0897
329;calc update async;100;8.98068e-05;3.8005e-05;0.00428571
329;calc inner;100;0.630613;0.624642;0.637219
329;calc wait;100;0.0102665;0.00368024;0.0235682
329;calc bound;100;0.00347904;0.00206963;0.00488918
329;calc iter;100;0.649801;0.640915;0.656373
329;total;1;69.8763;69.8763;69.8763
330;calc total;1;65.091;65.091;65.091
330;calc update async;100;8.93557e-05;3.811e-05;0.00394994
330;calc inner;100;0.631464;0.625523;0.637409
330;calc wait;100;0.00763415;0.00158677;0.0133509
330;calc bound;100;0.00317096;0.00191288;0.00525695
330;calc iter;100;0.64982;0.641808;0.656269
330;total;1;69.8763;69.8763;69.8763
331;calc total;1;65.0905;65.0905;65.0905
331;calc update async;100;0.000104185;4.1402e-05;0.00410326
331;calc inner;100;0.631697;0.625799;0.637433
331;calc wait;100;0.00695181;0.00155549;0.0117101
331;calc bound;100;0.00306688;0.00167787;0.00462302
331;calc iter;100;0.649841;0.639252;0.657835
331;total;1;69.8659;69.8659;69.8659
336;calc total;1;65.0834;65.0834;65.0834
336;calc update async;100;3.6069e-05;2.0999e-05;0.000324367
336;calc inner;100;0.628897;0.62297;0.643682
336;calc wait;100;0.0114989;0.00188411;0.0267089
336;calc bound;100;0.00593667;0.00269155;0.00671435
336;calc iter;100;0.649752;0.644015;0.657294
336;total;1;69.8689;69.8689;69.8689
337;calc total;1;65.09;65.09;65.09
337;calc update async;100;8.18157e-05;1.7766e-05;0.00478232
337;calc inner;100;0.628867;0.623127;0.643953
337;calc wait;100;0.015048;0.00237301;0.0221378
337;calc bound;100;0.00586557;0.00271774;0.00671475
337;calc iter;100;0.649982;0.644462;0.660402
337;total;1;69.8775;69.8775;69.8775
338;calc total;1;65.0904;65.0904;65.0904
338;calc update async;100;8.75355e-05;1.8545e-05;0.00464908
338;calc inner;100;0.628905;0.623236;0.64354
338;calc wait;100;0.0151533;0.00256019;0.0223332
338;calc bound;100;0.00591268;0.00286298;0.00668397
338;calc iter;100;0.650063;0.643622;0.655688
338;total;1;69.8794;69.8794;69.8794
339;calc total;1;65.0895;65.0895;65.0895
339;calc update async;100;9.15676e-05;1.8521e-05;0.00458227
339;calc inner;100;0.629287;0.622917;0.644374
339;calc wait;100;0.0147358;0.00239398;0.0222499
339;calc bound;100;0.00603238;0.00269056;0.00662558
339;calc iter;100;0.650151;0.643104;0.656772
339;total;1;69.8731;69.8731;69.8731
340;calc total;1;65.092;65.092;65.092
340;calc update async;100;0.000132589;3.5525e-05;0.004201
340;calc inner;100;0.626786;0.621175;0.640128
340;calc wait;100;0.0173193;0.00479345;0.0237333
340;calc bound;100;0.00604401;0.00270196;0.00661614
340;calc iter;100;0.650286;0.639291;0.655592
340;total;1;69.8798;69.8798;69.8798
341;calc total;1;65.0915;65.0915;65.0915
341;calc update async;100;0.00013447;2.0555e-05;0.00430358
341;calc inner;100;0.629048;0.620129;0.644467
341;calc wait;100;0.0151805;0.00186828;0.0217512
341;calc bound;100;0.00601962;0.00289124;0.00665687
341;calc iter;100;0.650388;0.6364;0.661798
341;total;1;69.881;69.881;69.881
342;calc total;1;65.084;65.084;65.084
342;calc update async;100;0.000153637;2.9161e-05;0.0076103
342;calc inner;100;0.627543;0.614798;0.63981
342;calc wait;100;0.0177735;0.00372074;0.0241681
342;calc bound;100;0.00493235;0.0019022;0.00639293
342;calc iter;100;0.65041;0.629353;0.659469
342;total;1;69.8689;69.8689;69.8689
343;calc total;1;65.0889;65.0889;65.0889
343;calc update async;100;0.000136409;2.7748e-05;0.00476966
343;calc inner;100;0.629209;0.613862;0.641813
343;calc wait;100;0.0161978;0.0033993;0.0211536
343;calc bound;100;0.00503388;0.00158363;0.0064031
343;calc iter;100;0.650582;0.629913;0.662473
343;total;1;69.8762;69.8762;69.8762
344;calc total;1;65.0908;65.0908;65.0908
344;calc update async;100;0.000144466;5.3475e-05;0.00421967
344;calc inner;100;0.631014;0.612778;0.644191
344;calc wait;100;0.00579554;0.00141811;0.00883695
344;calc bound;100;0.00607242;0.00161762;0.00667736
344;calc iter;100;0.650892;0.644558;0.655974
344;total;1;69.879;69.879;69.879
345;calc total;1;65.0894;65.0894;65.0894
345;calc update async;100;0.000136888;6.0261e-05;0.00469023
345;calc inner;100;0.630521;0.612759;0.644087
345;calc wait;100;0.0124906;0.00242351;0.0191435
345;calc bound;100;0.00607921;0.00158952;0.00669029
345;calc iter;100;0.65085;0.642088;0.658144
345;total;1;69.8784;69.8784;69.8784
346;calc total;1;65.0885;65.0885;65.0885
346;calc update async;100;0.000131212;5.1406e-05;0.0048651
346;calc inner;100;0.631386;0.615117;0.64388
346;calc wait;100;0.010477;0.00242936;0.0167196
346;calc bound;100;0.00470201;0.00158999;0.00564558
346;calc iter;100;0.650782;0.641408;0.658367
346;total;1;69.8824;69.8824;69.8824
347;calc total;1;65.0893;65.0893;65.0893
347;calc update async;100;0.000120155;5.3436e-05;0.00473329
347;calc inner;100;0.63227;0.615773;0.64522
347;calc wait;100;0.00951988;0.00172072;0.0164764
347;calc bound;100;0.00479253;0.00161357;0.00540917
347;calc iter;100;0.650742;0.64352;0.658608
347;total;1;69.8813;69.8813;69.8813
360;calc total;1;65.0931;65.0931;65.0931
360;calc update async;100;0.00408611;0.000901389;0.00536512
360;calc inner;100;0.636864;0.632844;0.646914
360;calc wait;100;0.00364847;0.000969816;0.0042215
360;calc bound;100;0.00625706;0.00158579;0.00684421
360;calc iter;100;0.650931;0.639662;0.656754
360;total;1;69.2604;69.2604;69.2604
348;calc total;1;65.0927;65.0927;65.0927
348;calc update async;100;0.000269705;0.000127005;0.00481009
348;calc inner;100;0.616945;0.601255;0.638257
348;calc wait;100;0.0263643;0.00512198;0.0375613
348;calc bound;100;0.00694414;0.00156788;0.00750653
348;calc iter;100;0.650528;0.624533;0.659855
348;total;1;69.8889;69.8889;69.8889
361;calc total;1;65.0911;65.0911;65.0911
361;calc update async;100;8.50976e-05;1.372e-05;0.00425608
361;calc inner;100;0.634233;0.629947;0.643149
361;calc wait;100;0.0103361;0.00344027;0.0178104
361;calc bound;100;0.00624878;0.00159475;0.00673246
361;calc iter;100;0.650908;0.639549;0.656376
361;total;1;69.2503;69.2503;69.2503
349;calc total;1;65.0886;65.0886;65.0886
349;calc update async;100;0.000208464;6.2836e-05;0.00507564
349;calc inner;100;0.619516;0.607705;0.637944
349;calc wait;100;0.0258815;0.00394859;0.0368704
349;calc bound;100;0.00468183;0.00155552;0.00572219
349;calc iter;100;0.650291;0.636568;0.661784
349;total;1;69.8868;69.8868;69.8868
362;calc total;1;65.0913;65.0913;65.0913
362;calc update async;100;8.50884e-05;1.353e-05;0.00427583
362;calc inner;100;0.63467;0.630335;0.643302
362;calc wait;100;0.010321;0.00387066;0.0156713
362;calc bound;100;0.00579655;0.00160943;0.00641511
362;calc iter;100;0.650885;0.641581;0.656692
362;total;1;69.2602;69.2602;69.2602
350;calc total;1;65.0829;65.0829;65.0829
350;calc update async;100;0.000200324;6.6109e-05;0.00692781
350;calc inner;100;0.620202;0.610885;0.639558
350;calc wait;100;0.0253453;0.00174123;0.0373813
350;calc bound;100;0.0042323;0.00165186;0.00510901
350;calc iter;100;0.649983;0.640818;0.657416
350;total;1;69.8763;69.8763;69.8763
363;calc total;1;65.0895;65.0895;65.0895
363;calc update async;100;8.73547e-05;1.2762e-05;0.00501165
363;calc inner;100;0.634967;0.630719;0.643244
363;calc wait;100;0.0100487;0.00227564;0.0186085
363;calc bound;100;0.00566865;0.00159867;0.0063377
363;calc iter;100;0.650808;0.642001;0.660041
363;total;1;69.2595;69.2595;69.2595
351;calc total;1;65.0837;65.0837;65.0837
351;calc update async;100;0.000118473;7.874e-05;0.00120123
351;calc inner;100;0.620187;0.611066;0.637959
351;calc wait;100;0.0250977;0.00500124;0.0371834
351;calc bound;100;0.00433571;0.00308427;0.00501221
351;calc iter;100;0.649741;0.642305;0.663664
351;total;1;69.8766;69.8766;69.8766
332;calc total;1;65.0927;65.0927;65.0927
332;calc update async;100;0.000114331;4.6276e-05;0.00370379
332;calc inner;100;0.633295;0.627166;0.639493
332;calc wait;100;0.00243946;0.00137772;0.0109941
332;calc bound;100;0.0028218;0.00163016;0.00490587
332;calc iter;100;0.649912;0.647836;0.653127
332;total;1;69.8726;69.8726;69.8726
364;calc total;1;65.0941;65.0941;65.0941
364;calc update async;100;0.000113634;1.1627e-05;0.0040563
364;calc inner;100;0.632889;0.628714;0.640112
364;calc wait;100;0.012131;0.00380342;0.0234967
364;calc bound;100;0.00563039;0.00169889;0.00652826
364;calc iter;100;0.650807;0.641029;0.659996
364;total;1;69.2606;69.2606;69.2606
352;calc total;1;65.0939;65.0939;65.0939
352;calc update async;100;0.00123927;0.000324197;0.00495376
352;calc inner;100;0.615591;0.604039;0.636678
352;calc wait;100;0.0114536;0.00151213;0.0301876
352;calc bound;100;0.00599837;0.00218013;0.00680684
352;calc iter;100;0.649612;0.641202;0.666503
352;total;1;69.8843;69.8843;69.8843
333;calc total;1;65.0886;65.0886;65.0886
333;calc update async;100;0.000120128;4.0895e-05;0.00474593
333;calc inner;100;0.631092;0.625412;0.636644
333;calc wait;100;0.00724609;0.00208964;0.0123851
333;calc bound;100;0.0030445;0.00162521;0.00606475
333;calc iter;100;0.64983;0.645564;0.654465
333;total;1;69.8769;69.8769;69.8769
365;calc total;1;65.0883;65.0883;65.0883
365;calc update async;100;0.000140833;1.5952e-05;0.00536815
365;calc inner;100;0.632943;0.628277;0.641565
365;calc wait;100;0.0117094;0.00323195;0.0221547
365;calc bound;100;0.00580175;0.00213977;0.00658843
365;calc iter;100;0.650718;0.642025;0.658944
365;total;1;69.257;69.257;69.257
353;calc total;1;65.092;65.092;65.092
353;calc update async;100;0.000100185;3.8575e-05;0.0035638
353;calc inner;100;0.61625;0.606653;0.636363
353;calc wait;100;0.0167199;0.00233485;0.026179
353;calc bound;100;0.00494129;0.00208068;0.00603826
353;calc iter;100;0.649749;0.640471;0.658002
353;total;1;69.8859;69.8859;69.8859
334;calc total;1;65.0858;65.0858;65.0858
334;calc update async;100;0.000144257;4.1626e-05;0.00614468
334;calc inner;100;0.632986;0.626485;0.636666
334;calc wait;100;0.00458404;0.0015097;0.00870466
334;calc bound;100;0.00310404;0.00169184;0.00682008
334;calc iter;100;0.64976;0.644056;0.655587
334;total;1;69.867;69.867;69.867
366;calc total;1;65.0857;65.0857;65.0857
366;calc update async;100;0.000152428;1.4286e-05;0.00692405
366;calc inner;100;0.633817;0.62903;0.640382
366;calc wait;100;0.0109847;0.00202344;0.0235346
366;calc bound;100;0.005492;0.00321273;0.00640098
366;calc iter;100;0.650666;0.642499;0.660013
366;total;1;69.2537;69.2537;69.2537
354;calc total;1;65.0926;65.0926;65.0926
354;calc update async;100;9.68318e-05;3.928e-05;0.003473
354;calc inner;100;0.617792;0.608907;0.636226
354;calc wait;100;0.0156046;0.00479671;0.037864
354;calc bound;100;0.00445426;0.00257947;0.00579457
354;calc iter;100;0.64993;0.640492;0.660061
354;total;1;69.8758;69.8758;69.8758
335;calc total;1;65.0901;65.0901;65.0901
335;calc update async;100;0.000138873;4.0941e-05;0.00444107
335;calc inner;100;0.633205;0.626368;0.638703
335;calc wait;100;0.00574604;0.00186121;0.0138461
335;calc bound;100;0.00319026;0.00170124;0.00681376
335;calc iter;100;0.649842;0.646192;0.656954
335;total;1;69.8763;69.8763;69.8763
367;calc total;1;65.0927;65.0927;65.0927
367;calc update async;100;0.00310708;0.00112205;0.00571129
367;calc inner;100;0.634471;0.629024;0.641386
367;calc wait;100;0.00759642;0.00233478;0.0224131
367;calc bound;100;0.00508463;0.00319579;0.00649214
367;calc iter;100;0.650707;0.641215;0.662685
367;total;1;69.2537;69.2537;69.2537
355;calc total;1;65.0918;65.0918;65.0918
355;calc update async;100;0.000103529;4.0525e-05;0.00357638
355;calc inner;100;0.619;0.609479;0.642031
355;calc wait;100;0.0149925;0.00236495;0.0245567
355;calc bound;100;0.00422458;0.00238223;0.00544365
355;calc iter;100;0.650012;0.644376;0.65584
355;total;1;69.8859;69.8859;69.8859
368;calc total;1;65.0793;65.0793;65.0793
368;calc update async;100;8.34081e-05;5.9593e-05;0.000453913
368;calc inner;100;0.636033;0.631224;0.64296
368;calc wait;100;0.00936593;0.00317571;0.0206499
368;calc bound;100;0.00508204;0.00406351;0.00646176
368;calc iter;100;0.650567;0.645306;0.658097
368;total;1;69.2627;69.2627;69.2627
356;calc total;1;65.0891;65.0891;65.0891
356;calc update async;100;0.000109986;4.1225e-05;0.00428347
356;calc inner;100;0.620216;0.610727;0.638585
356;calc wait;100;0.0154603;0.00243443;0.0222276
356;calc bound;100;0.00461992;0.00158468;0.00581324
356;calc iter;100;0.650092;0.644064;0.657116
356;total;1;69.8889;69.8889;69.8889
369;calc total;1;65.0908;65.0908;65.0908
369;calc update async;100;0.00012144;5.887e-05;0.00458401
369;calc inner;100;0.636486;0.632113;0.643277
369;calc wait;100;0.00910884;0.00218912;0.0152758
369;calc bound;100;0.00494748;0.00378596;0.00667297
369;calc iter;100;0.650667;0.645048;0.664703
369;total;1;69.2561;69.2561;69.2561
357;calc total;1;65.0887;65.0887;65.0887
357;calc update async;100;0.000115069;5.2542e-05;0.00432871
357;calc inner;100;0.619436;0.609587;0.638495
357;calc wait;100;0.0135128;0.00156583;0.019777
357;calc bound;100;0.0043258;0.00165911;0.00560407
357;calc iter;100;0.650208;0.643756;0.655913
357;total;1;69.887;69.887;69.887
370;calc total;1;65.092;65.092;65.092
370;calc update async;100;0.000118439;5.3507e-05;0.00420053
370;calc inner;100;0.637362;0.633332;0.645537
370;calc wait;100;0.0084715;0.00201735;0.0145775
370;calc bound;100;0.00476736;0.0026211;0.00655782
370;calc iter;100;0.650723;0.646906;0.661992
370;total;1;69.2607;69.2607;69.2607
358;calc total;1;65.0838;65.0838;65.0838
358;calc update async;100;0.000140212;6.1213e-05;0.00620236
358;calc inner;100;0.619133;0.608426;0.63776
358;calc wait;100;0.0168897;0.00167431;0.0225424
358;calc bound;100;0.00494239;0.00160568;0.00599521
358;calc iter;100;0.65027;0.641413;0.65532
358;total;1;69.8867;69.8867;69.8867
371;calc total;1;65.0907;65.0907;65.0907
371;calc update async;100;0.000127565;4.9385e-05;0.00454207
371;calc inner;100;0.636131;0.63129;0.643473
371;calc wait;100;0.00923076;0.00224445;0.0163204
371;calc bound;100;0.00522995;0.00256691;0.00619497
371;calc iter;100;0.650722;0.645744;0.662691
371;total;1;69.2626;69.2626;69.2626
359;calc total;1;65.0895;65.0895;65.0895
359;calc update async;100;0.00178798;0.00117205;0.00541396
359;calc inner;100;0.618446;0.604331;0.639457
359;calc wait;100;0.00471181;0.00128783;0.0062023
359;calc bound;100;0.00494896;0.0015958;0.00581508
359;calc iter;100;0.650436;0.634561;0.654305
359;total;1;69.8835;69.8835;69.8835
372;calc total;1;65.0936;65.0936;65.0936
372;calc update async;100;0.000197821;0.000105137;0.00475616
372;calc inner;100;0.637852;0.632907;0.643301
372;calc wait;100;0.00837228;0.00179528;0.0147585
372;calc bound;100;0.00435487;0.00266149;0.0057245
372;calc iter;100;0.65078;0.645906;0.657075
372;total;1;69.2604;69.2604;69.2604
373;calc total;1;65.0932;65.0932;65.0932
373;calc update async;100;0.00019;0.000122713;0.00405095
373;calc inner;100;0.637813;0.633289;0.643555
373;calc wait;100;0.00845422;0.00184438;0.015918
373;calc bound;100;0.00433201;0.00298449;0.00557494
373;calc iter;100;0.650793;0.64698;0.664805
373;total;1;69.2546;69.2546;69.2546
374;calc total;1;65.0794;65.0794;65.0794
374;calc update async;100;0.000216745;9.1662e-05;0.00619083
374;calc inner;100;0.638079;0.634867;0.642821
374;calc wait;100;0.00808281;0.0017539;0.0124272
374;calc bound;100;0.00429443;0.00161544;0.00500652
374;calc iter;100;0.650676;0.646303;0.658498
374;total;1;69.2648;69.2648;69.2648
375;calc total;1;65.0902;65.0902;65.0902
375;calc update async;100;0.000229013;7.8936e-05;0.00434398
375;calc inner;100;0.637775;0.633416;0.643183
375;calc wait;100;0.00783701;0.00182968;0.0133626
375;calc bound;100;0.00496227;0.00159245;0.00581716
375;calc iter;100;0.650807;0.645054;0.663705
375;total;1;69.2559;69.2559;69.2559
376;calc total;1;65.0916;65.0916;65.0916
376;calc update async;100;0.000136327;4.5971e-05;0.0037099
376;calc inner;100;0.634912;0.629633;0.642149
376;calc wait;100;0.0058091;0.00139076;0.01616
376;calc bound;100;0.00587573;0.00154812;0.00657782
376;calc iter;100;0.65089;0.646547;0.658246
376;total;1;69.2637;69.2637;69.2637
377;calc total;1;65.0899;65.0899;65.0899
377;calc update async;100;0.000129471;4.859e-05;0.00390702
377;calc inner;100;0.634911;0.630386;0.641211
377;calc wait;100;0.00965244;0.00301805;0.0170067
377;calc bound;100;0.00594476;0.00153546;0.00663358
377;calc iter;100;0.650846;0.645163;0.659175
377;total;1;69.2624;69.2624;69.2624
378;calc total;1;65.0899;65.0899;65.0899
378;calc update async;100;0.000119742;4.572e-05;0.00390016
378;calc inner;100;0.635933;0.631757;0.640648
378;calc wait;100;0.00957252;0.00310623;0.0155369
378;calc bound;100;0.00491383;0.00156543;0.00569155
378;calc iter;100;0.650795;0.643065;0.657824
378;total;1;69.2568;69.2568;69.2568
379;calc total;1;65.0892;65.0892;65.0892
379;calc update async;100;0.000109026;3.9654e-05;0.00426627
379;calc inner;100;0.636371;0.631635;0.640652
379;calc wait;100;0.00982863;0.00435315;0.0164781
379;calc bound;100;0.00427574;0.00163647;0.00493309
379;calc iter;100;0.650769;0.646218;0.660427
379;total;1;69.2557;69.2557;69.2557
380;calc total;1;65.0793;65.0793;65.0793
380;calc update async;100;0.000150745;4.4587e-05;0.00569575
380;calc inner;100;0.638054;0.633998;0.643323
380;calc wait;100;0.00802427;0.00232698;0.0157532
380;calc bound;100;0.0043946;0.0028442;0.00546384
380;calc iter;100;0.650651;0.646256;0.658009
380;total;1;69.2635;69.2635;69.2635
381;calc total;1;65.0877;65.0877;65.0877
381;calc update async;100;0.000148265;4.3719e-05;0.00461784
381;calc inner;100;0.63768;0.63324;0.643549
381;calc wait;100;0.00848287;0.00170702;0.0172046
381;calc bound;100;0.00441875;0.00280566;0.00600365
381;calc iter;100;0.650734;0.645534;0.661678
381;total;1;69.2561;69.2561;69.2561
382;calc total;1;65.0793;65.0793;65.0793
382;calc update async;100;0.000157161;5.5274e-05;0.00591177
382;calc inner;100;0.636698;0.63201;0.642291
382;calc wait;100;0.00903869;0.0021201;0.0186561
382;calc bound;100;0.00473521;0.00303662;0.0066175
382;calc iter;100;0.650632;0.644325;0.658111
382;total;1;69.2637;69.2637;69.2637
383;calc total;1;65.0942;65.0942;65.0942
383;calc update async;100;0.000129761;5.4749e-05;0.00346998
383;calc inner;100;0.636136;0.63118;0.641519
383;calc wait;100;0.00920099;0.0025791;0.0203
383;calc bound;100;0.00529225;0.00376044;0.00711397
383;calc iter;100;0.650763;0.646025;0.665775
383;total;1;69.264;69.264;69.264
MPI
Running Jacobi on 384 processors with (24, 16) elements.
Array Dimensions: 219984 220000
Block Dimensions: 9166 13750
== Energy Conservation Check ==
initial Energy:               25.000
  final Energy:               25.000
    Difference:               -0.000
== Time Statistics ==
Completed 100 iterations.
# unit_id;function_name;num_calls;avg_runtime;min_runtime;max_runtime
0;calc total;1;65.0371;65.0371;65.0371
0;calc update async;100;9.72971e-05;2.2415e-05;0.00604242
0;calc inner;100;0.624633;0.620709;0.639101
0;calc wait;100;0.0166387;0.00450057;0.0266719
0;calc bound;100;0.00523334;0.00275201;0.00687032
0;calc iter;100;0.649625;0.645959;0.657856
0;total;1;69.8419;69.8419;69.8419
1;calc total;1;65.0425;65.0425;65.0425
1;calc update async;100;7.06824e-05;1.6132e-05;0.00433231
1;calc inner;100;0.624584;0.620368;0.639273
1;calc wait;100;0.0175034;0.0050867;0.0261975
1;calc bound;100;0.00412213;0.0022894;0.005508
1;calc iter;100;0.649617;0.637856;0.661393
1;total;1;69.8353;69.8353;69.8353
2;calc total;1;65.0421;65.0421;65.0421
2;calc update async;100;6.96298e-05;9.869e-06;0.00430487
2;calc inner;100;0.624577;0.620823;0.639804
2;calc wait;100;0.0134716;0.00308241;0.0240492
2;calc bound;100;0.00459481;0.00272105;0.00587149
2;calc iter;100;0.64958;0.645681;0.656212
2;total;1;69.8412;69.8412;69.8412
3;calc total;1;65.0419;65.0419;65.0419
3;calc update async;100;7.45664e-05;1.3016e-05;0.00490915
3;calc inner;100;0.624717;0.620461;0.640401
3;calc wait;100;0.0136419;0.00507623;0.0231065
3;calc bound;100;0.00493476;0.00237115;0.0059248
3;calc iter;100;0.649487;0.643922;0.656489
3;total;1;69.8475;69.8475;69.8475
4;calc total;1;65.0358;65.0358;65.0358
4;calc update async;100;9.19042e-05;1.3215e-05;0.00658335
4;calc inner;100;0.620455;0.613253;0.636612
4;calc wait;100;0.0221022;0.00184104;0.0349017
4;calc bound;100;0.00476036;0.00202828;0.00577173
4;calc iter;100;0.649295;0.642872;0.656665
4;total;1;69.8429;69.8429;69.8429
5;calc total;1;65.0419;65.0419;65.0419
5;calc update async;100;7.50535e-05;1.3587e-05;0.00433078
5;calc inner;100;0.626137;0.618499;0.644278
5;calc wait;100;0.01652;0.00172147;0.0297803
5;calc bound;100;0.00466933;0.0020033;0.00590606
5;calc iter;100;0.649437;0.645911;0.655869
5;total;1;69.8457;69.8457;69.8457
6;calc total;1;65.0417;65.0417;65.0417
6;calc update async;100;7.73471e-05;1.7408e-05;0.00435437
6;calc inner;100;0.620556;0.616762;0.635336
6;calc wait;100;0.0236734;0.0107419;0.0366261
6;calc bound;100;0.00459177;0.00217842;0.00629043
6;calc iter;100;0.649618;0.642726;0.659755
6;total;1;69.8458;69.8458;69.8458
7;calc total;1;65.0347;65.0347;65.0347
7;calc update async;100;9.20884e-05;1.5585e-05;0.00631683
7;calc inner;100;0.622726;0.615875;0.636289
7;calc wait;100;0.0227373;0.00351132;0.0336019
7;calc bound;100;0.00418853;0.00161272;0.00496581
7;calc iter;100;0.649775;0.642899;0.659213
7;total;1;69.8446;69.8446;69.8446
8;calc total;1;65.0352;65.0352;65.0352
8;calc update async;100;0.000109795;2.1571e-05;0.00631879
8;calc inner;100;0.62416;0.612326;0.638347
8;calc wait;100;0.00488846;0.00146045;0.00630101
8;calc bound;100;0.00476141;0.00161617;0.00637838
8;calc iter;100;0.650064;0.645226;0.66222
8;total;1;69.8452;69.8452;69.8452
9;calc total;1;65.0403;65.0403;65.0403
9;calc update async;100;8.72552e-05;1.3594e-05;0.00498438
9;calc inner;100;0.624548;0.614495;0.64032
9;calc wait;100;0.011386;0.00565221;0.0322019
9;calc bound;100;0.004736;0.0016098;0.00559421
9;calc iter;100;0.650051;0.645659;0.658786
9;total;1;69.8493;69.8493;69.8493
48;calc total;1;65.0359;65.0359;65.0359
48;calc update async;100;9.00068e-05;1.9022e-05;0.00518484
48;calc inner;100;0.633385;0.628184;0.639766
48;calc wait;100;0.00316806;0.00150122;0.00619308
48;calc bound;100;0.00376979;0.00174759;0.00604365
48;calc iter;100;0.649081;0.642678;0.654864
48;total;1;69.7791;69.7791;69.7791
24;calc total;1;65.0345;65.0345;65.0345
24;calc update async;100;0.00362952;0.00225472;0.0110745
24;calc inner;100;0.635447;0.618695;0.640105
24;calc wait;100;0.00368883;0.00125598;0.00767653
24;calc bound;100;0.00535536;0.00157715;0.00678987
24;calc iter;100;0.649745;0.64075;0.658705
24;total;1;69.7813;69.7813;69.7813
72;calc total;1;65.0341;65.0341;65.0341
72;calc update async;100;0.00318832;0.000573866;0.0101015
72;calc inner;100;0.631303;0.624222;0.638398
72;calc wait;100;0.00556119;0.00129123;0.014491
72;calc bound;100;0.00452058;0.00157433;0.00695065
72;calc iter;100;0.649323;0.641614;0.691376
72;total;1;69.7736;69.7736;69.7736
10;calc total;1;65.0403;65.0403;65.0403
10;calc update async;100;7.84814e-05;1.3572e-05;0.00471217
10;calc inner;100;0.624529;0.615873;0.639788
10;calc wait;100;0.011709;0.00145548;0.0214231
10;calc bound;100;0.0044214;0.00161674;0.00583948
10;calc iter;100;0.649991;0.628092;0.685665
10;total;1;69.8499;69.8499;69.8499
49;calc total;1;65.0412;65.0412;65.0412
49;calc update async;100;7.24299e-05;1.2134e-05;0.00445933
49;calc inner;100;0.633698;0.627163;0.638445
49;calc wait;100;0.00886473;0.00261711;0.0178221
49;calc bound;100;0.00400401;0.00193267;0.0060921
49;calc iter;100;0.649111;0.643097;0.655831
49;total;1;69.7811;69.7811;69.7811
25;calc total;1;65.0393;65.0393;65.0393
25;calc update async;100;7.89092e-05;1.5325e-05;0.00461347
25;calc inner;100;0.635114;0.619894;0.641307
25;calc wait;100;0.00907266;0.00377787;0.022701
25;calc bound;100;0.00537779;0.00157286;0.0067322
25;calc iter;100;0.649737;0.641372;0.663976
25;total;1;69.7796;69.7796;69.7796
73;calc total;1;65.0411;65.0411;65.0411
73;calc update async;100;7.58137e-05;9.911e-06;0.00463324
73;calc inner;100;0.635584;0.626901;0.644505
73;calc wait;100;0.00725574;0.0014468;0.0305482
73;calc bound;100;0.00445757;0.00160448;0.00681954
73;calc iter;100;0.649318;0.636;0.674418
73;total;1;69.7759;69.7759;69.7759
11;calc total;1;65.0402;65.0402;65.0402
11;calc update async;100;9.36482e-05;1.9019e-05;0.00469854
11;calc inner;100;0.623848;0.616856;0.639798
11;calc wait;100;0.0156957;0.00704807;0.0382388
11;calc bound;100;0.00560318;0.0016228;0.00740663
11;calc iter;100;0.649946;0.636478;0.666431
11;total;1;69.8463;69.8463;69.8463
50;calc total;1;65.041;65.041;65.041
50;calc update async;100;7.0176e-05;1.2929e-05;0.00428621
50;calc inner;100;0.63675;0.629464;0.642803
50;calc wait;100;0.00476434;0.00156696;0.014628
50;calc bound;100;0.00356708;0.00207454;0.00516096
50;calc iter;100;0.648982;0.641605;0.656364
50;total;1;69.7762;69.7762;69.7762
26;calc total;1;65.0393;65.0393;65.0393
26;calc update async;100;7.04052e-05;1.5092e-05;0.00426833
26;calc inner;100;0.636194;0.621476;0.640599
26;calc wait;100;0.00792256;0.00225728;0.0144219
26;calc bound;100;0.00499593;0.00157311;0.00627168
26;calc iter;100;0.64974;0.645138;0.674851
26;total;1;69.7811;69.7811;69.7811
74;calc total;1;65.0411;65.0411;65.0411
74;calc update async;100;6.97102e-05;1.1544e-05;0.00457802
74;calc inner;100;0.632756;0.625043;0.639013
74;calc wait;100;0.0104918;0.0033408;0.0356605
74;calc bound;100;0.0041746;0.00162875;0.00611807
74;calc iter;100;0.649282;0.6365;0.675374
74;total;1;69.7732;69.7732;69.7732
12;calc total;1;65.0357;65.0357;65.0357
12;calc update async;100;0.000235272;0.000116073;0.00683445
12;calc inner;100;0.635698;0.627776;0.643502
12;calc wait;100;0.00745094;0.00389646;0.0128557
12;calc bound;100;0.00620989;0.00155434;0.00726859
12;calc iter;100;0.649598;0.634577;0.660731
12;total;1;69.8475;69.8475;69.8475
51;calc total;1;65.041;65.041;65.041
51;calc update async;100;6.6826e-05;1.2358e-05;0.00418873
51;calc inner;100;0.634632;0.628071;0.639554
51;calc wait;100;0.00847241;0.00200765;0.0177795
51;calc bound;100;0.00363155;0.00237307;0.0049887
51;calc iter;100;0.649083;0.643497;0.658516
51;total;1;69.7795;69.7795;69.7795
27;calc total;1;65.0393;65.0393;65.0393
27;calc update async;100;7.38325e-05;1.4168e-05;0.0042228
27;calc inner;100;0.63641;0.625533;0.641863
27;calc wait;100;0.0082193;0.00331023;0.0257105
27;calc bound;100;0.00473707;0.00160443;0.00620696
27;calc iter;100;0.649619;0.640991;0.667697
27;total;1;69.781;69.781;69.781
75;calc total;1;65.041;65.041;65.041
75;calc update async;100;7.38366e-05;1.4804e-05;0.00458199
75;calc inner;100;0.633173;0.625755;0.644944
75;calc wait;100;0.00531519;0.00151238;0.0390875
75;calc bound;100;0.00336793;0.00205742;0.00669799
75;calc iter;100;0.649242;0.637858;0.677162
75;total;1;69.7689;69.7689;69.7689
13;calc total;1;65.0413;65.0413;65.0413
13;calc update async;100;0.00021683;0.000123922;0.00456097
13;calc inner;100;0.635637;0.62675;0.642532
13;calc wait;100;0.00783058;0.0050607;0.0152941
13;calc bound;100;0.00592496;0.00156917;0.00677892
13;calc iter;100;0.649613;0.634589;0.663835
13;total;1;69.8553;69.8553;69.8553
52;calc total;1;65.0348;65.0348;65.0348
52;calc update async;100;8.53563e-05;1.3959e-05;0.0063034
52;calc inner;100;0.631634;0.625483;0.636586
52;calc wait;100;0.0125417;0.00201818;0.0214072
52;calc bound;100;0.00371242;0.0025089;0.00579583
52;calc iter;100;0.64911;0.643178;0.655232
52;total;1;69.7755;69.7755;69.7755
28;calc total;1;65.0349;65.0349;65.0349
28;calc update async;100;9.50105e-05;1.5045e-05;0.00606732
28;calc inner;100;0.634469;0.622931;0.640638
28;calc wait;100;0.00727832;0.00200162;0.0157599
28;calc bound;100;0.00481938;0.00177618;0.00598201
28;calc iter;100;0.649536;0.64085;0.656044
28;total;1;69.7722;69.7722;69.7722
76;calc total;1;65.0352;65.0352;65.0352
76;calc update async;100;0.000122873;1.4363e-05;0.006248
76;calc inner;100;0.631718;0.625312;0.636046
76;calc wait;100;0.0062646;0.00190735;0.0376133
76;calc bound;100;0.00318365;0.00251086;0.00601276
76;calc iter;100;0.649166;0.639943;0.674059
76;total;1;69.773;69.773;69.773
14;calc total;1;65.0395;65.0395;65.0395
14;calc update async;100;0.00022004;0.000109665;0.00514908
14;calc inner;100;0.636325;0.629246;0.642737
14;calc wait;100;0.0070959;0.00241541;0.0157638
14;calc bound;100;0.00590821;0.00158425;0.00683176
14;calc iter;100;0.649553;0.641361;0.658216
14;total;1;69.8571;69.8571;69.8571
29;calc total;1;65.0413;65.0413;65.0413
29;calc update async;100;7.38442e-05;1.6767e-05;0.00416756
29;calc inner;100;0.637372;0.627428;0.645039
29;calc wait;100;0.00639001;0.00178404;0.0118318
29;calc bound;100;0.00495034;0.00242237;0.00600956
29;calc iter;100;0.649549;0.643146;0.65736
29;total;1;69.7821;69.7821;69.7821
77;calc total;1;65.0429;65.0429;65.0429
77;calc update async;100;0.000102104;1.4041e-05;0.00422503
77;calc inner;100;0.630946;0.625856;0.634859
77;calc wait;100;0.0074261;0.00206105;0.0408505
77;calc bound;100;0.00325126;0.00221663;0.00446764
77;calc iter;100;0.649208;0.639215;0.672899
77;total;1;69.7635;69.7635;69.7635
15;calc total;1;65.0392;65.0392;65.0392
15;calc update async;100;0.000200775;0.000100931;0.00498964
15;calc inner;100;0.636023;0.630539;0.642429
15;calc wait;100;0.00767311;0.0022975;0.0158229
15;calc bound;100;0.00555545;0.00160851;0.00621936
15;calc iter;100;0.649456;0.634889;0.658253
15;total;1;69.8541;69.8541;69.8541
30;calc total;1;65.0391;65.0391;65.0391
30;calc update async;100;7.64049e-05;1.7009e-05;0.00446903
30;calc inner;100;0.635418;0.626293;0.640264
30;calc wait;100;0.00769639;0.0033451;0.0166276
30;calc bound;100;0.00489528;0.00275487;0.00595819
30;calc iter;100;0.649441;0.635963;0.65354
30;total;1;69.7687;69.7687;69.7687
78;calc total;1;65.0393;65.0393;65.0393
78;calc update async;100;9.86347e-05;1.1036e-05;0.005105
78;calc inner;100;0.630853;0.626583;0.636746
78;calc wait;100;0.00742689;0.00191414;0.0303758
78;calc bound;100;0.00358568;0.00202652;0.00461692
78;calc iter;100;0.649152;0.641842;0.671372
78;total;1;69.7641;69.7641;69.7641
16;calc total;1;65.0359;65.0359;65.0359
16;calc update async;100;0.00178157;0.000939204;0.00819211
16;calc inner;100;0.634332;0.631639;0.639728
16;calc wait;100;0.0044368;0.00174715;0.00595372
16;calc bound;100;0.0057161;0.00329813;0.00719153
16;calc iter;100;0.649343;0.645757;0.657576
16;total;1;69.852;69.852;69.852
31;calc total;1;65.0388;65.0388;65.0388
31;calc update async;100;0.00328575;0.000571392;0.00720529
31;calc inner;100;0.634044;0.625511;0.641774
31;calc wait;100;0.00547104;0.00169604;0.0158693
31;calc bound;100;0.00486874;0.00287719;0.00625516
31;calc iter;100;0.649421;0.643614;0.657635
31;total;1;69.7718;69.7718;69.7718
79;calc total;1;65.0392;65.0392;65.0392
79;calc update async;100;0.00150207;0.000701607;0.00724741
79;calc inner;100;0.630929;0.623909;0.636532
79;calc wait;100;0.00612633;0.00118233;0.0314055
79;calc bound;100;0.00399099;0.00255585;0.00557993
79;calc iter;100;0.649128;0.640717;0.670416
79;total;1;69.7697;69.7697;69.7697
17;calc total;1;65.0402;65.0402;65.0402
17;calc update async;100;0.000120694;5.4089e-05;0.00394218
17;calc inner;100;0.634514;0.632252;0.6413
17;calc wait;100;0.00885602;0.00235016;0.0176778
17;calc bound;100;0.00561533;0.0031206;0.00685429
17;calc iter;100;0.649296;0.644287;0.659585
17;total;1;69.8469;69.8469;69.8469
32;calc total;1;65.0336;65.0336;65.0336
32;calc update async;100;0.000107615;2.2481e-05;0.0060835
32;calc inner;100;0.635426;0.628254;0.64217
32;calc wait;100;0.00810819;0.00211648;0.014779
32;calc bound;100;0.00554884;0.00350913;0.0073933
32;calc iter;100;0.649195;0.644964;0.653779
32;total;1;69.7814;69.7814;69.7814
80;calc total;1;65.0352;65.0352;65.0352
80;calc update async;100;0.000122313;1.6164e-05;0.00538846
80;calc inner;100;0.633395;0.628615;0.638135
80;calc wait;100;0.0114102;0.00203425;0.0369808
80;calc bound;100;0.00421971;0.0019748;0.00688008
80;calc iter;100;0.64915;0.639796;0.669671
80;total;1;69.7701;69.7701;69.7701
18;calc total;1;65.0402;65.0402;65.0402
18;calc update async;100;0.000117159;5.1908e-05;0.00399531
18;calc inner;100;0.635257;0.630981;0.641008
18;calc wait;100;0.00827389;0.00316043;0.0162175
18;calc bound;100;0.00502436;0.00298729;0.00618393
18;calc iter;100;0.649315;0.645003;0.655165
18;total;1;69.8458;69.8458;69.8458
33;calc total;1;65.0411;65.0411;65.0411
33;calc update async;100;8.71528e-05;1.6773e-05;0.00404404
33;calc inner;100;0.634802;0.629302;0.640926
33;calc wait;100;0.00876511;0.0042767;0.0137006
33;calc bound;100;0.00548189;0.00321157;0.00682861
33;calc iter;100;0.649194;0.644863;0.658735
33;total;1;69.7812;69.7812;69.7812
81;calc total;1;65.0412;65.0412;65.0412
81;calc update async;100;0.000102189;1.5955e-05;0.00532133
81;calc inner;100;0.632955;0.626329;0.639202
81;calc wait;100;0.0129006;0.00230511;0.0372175
81;calc bound;100;0.00323715;0.00179922;0.0041239
81;calc iter;100;0.649197;0.640714;0.667705
81;total;1;69.7739;69.7739;69.7739
19;calc total;1;65.0401;65.0401;65.0401
19;calc update async;100;0.000107917;4.9129e-05;0.00400601
19;calc inner;100;0.634689;0.631108;0.640753
19;calc wait;100;0.00970486;0.00282998;0.0162189
19;calc bound;100;0.00476208;0.00305109;0.00623241
19;calc iter;100;0.649277;0.644967;0.659583
19;total;1;69.845;69.845;69.845
34;calc total;1;65.0404;65.0404;65.0404
34;calc update async;100;9.48748e-05;1.7797e-05;0.00417329
34;calc inner;100;0.63477;0.62836;0.641496
34;calc wait;100;0.00884631;0.00363556;0.0202039
34;calc bound;100;0.00544495;0.00286568;0.00631592
34;calc iter;100;0.649161;0.644488;0.657825
34;total;1;69.7809;69.7809;69.7809
82;calc total;1;65.0412;65.0412;65.0412
82;calc update async;100;0.000112872;1.3669e-05;0.00482763
82;calc inner;100;0.632373;0.627456;0.63851
82;calc wait;100;0.0126557;0.00424255;0.0413652
82;calc bound;100;0.00413026;0.00160692;0.00542283
82;calc iter;100;0.649275;0.641574;0.675396
82;total;1;69.7755;69.7755;69.7755
20;calc total;1;65.0352;65.0352;65.0352
20;calc update async;100;0.000133981;5.2631e-05;0.00589501
20;calc inner;100;0.636586;0.63345;0.641708
20;calc wait;100;0.00787504;0.00198467;0.0134085
20;calc bound;100;0.00468982;0.00313089;0.00580011
20;calc iter;100;0.649288;0.646618;0.65481
20;total;1;69.8503;69.8503;69.8503
35;calc total;1;65.0383;65.0383;65.0383
35;calc update async;100;0.000147791;1.164e-05;0.0094077
35;calc inner;100;0.634307;0.629611;0.642552
35;calc wait;100;0.0091115;0.0018987;0.0161967
35;calc bound;100;0.00559942;0.00276165;0.00643883
35;calc iter;100;0.64917;0.645087;0.656888
35;total;1;69.7738;69.7738;69.7738
83;calc total;1;65.0406;65.0406;65.0406
83;calc update async;100;0.000131475;4.2776e-05;0.00452496
83;calc inner;100;0.631075;0.62568;0.639815
83;calc wait;100;0.0129111;0.0041679;0.0438273
83;calc bound;100;0.0052551;0.00158653;0.00708726
83;calc iter;100;0.649376;0.641399;0.681417
83;total;1;69.7736;69.7736;69.7736
21;calc total;1;65.0414;65.0414;65.0414
21;calc update async;100;0.000112777;5.4487e-05;0.00389128
21;calc inner;100;0.636104;0.631977;0.641821
21;calc wait;100;0.00831163;0.00267787;0.0149606
21;calc bound;100;0.00486235;0.00294608;0.00628834
21;calc iter;100;0.649394;0.642724;0.658643
21;total;1;69.8501;69.8501;69.8501
36;calc total;1;65.0338;65.0338;65.0338
36;calc update async;100;0.000206466;8.626e-05;0.00676357
36;calc inner;100;0.633603;0.629471;0.639381
36;calc wait;100;0.0104352;0.00205465;0.0171173
36;calc bound;100;0.00495302;0.00316292;0.00646168
36;calc iter;100;0.649201;0.645196;0.655303
36;total;1;69.7872;69.7872;69.7872
84;calc total;1;65.034;65.034;65.034
84;calc update async;100;0.000213334;0.00010924;0.00667715
84;calc inner;100;0.637452;0.633507;0.648335
84;calc wait;100;0.00720567;0.00146317;0.0382474
84;calc bound;100;0.00444469;0.00165483;0.00591943
84;calc iter;100;0.649319;0.641981;0.676041
84;total;1;69.7673;69.7673;69.7673
22;calc total;1;65.0414;65.0414;65.0414
22;calc update async;100;0.000123332;5.6745e-05;0.00395184
22;calc inner;100;0.636099;0.631644;0.642479
22;calc wait;100;0.008114;0.00232219;0.0143479
22;calc bound;100;0.00511389;0.00246998;0.00671148
22;calc iter;100;0.649453;0.642532;0.65591
22;total;1;69.8526;69.8526;69.8526
37;calc total;1;65.037;65.037;65.037
37;calc update async;100;0.000147028;7.6116e-05;0.00341179
37;calc inner;100;0.630412;0.625082;0.637879
37;calc wait;100;0.0141694;0.003815;0.0223944
37;calc bound;100;0.00459759;0.00311919;0.00600763
37;calc iter;100;0.649329;0.644178;0.65621
37;total;1;69.7848;69.7848;69.7848
85;calc total;1;65.0425;65.0425;65.0425
85;calc update async;100;0.000210626;0.000105048;0.00420871
85;calc inner;100;0.637265;0.633343;0.650072
85;calc wait;100;0.00719903;0.00172238;0.0412916
85;calc bound;100;0.00475996;0.00158769;0.00575651
85;calc iter;100;0.649437;0.641874;0.679609
85;total;1;69.7762;69.7762;69.7762
23;calc total;1;65.0403;65.0403;65.0403
23;calc update async;100;0.00157506;0.000615458;0.00526404
23;calc inner;100;0.636417;0.630534;0.643133
23;calc wait;100;0.00478983;0.00131857;0.00632777
23;calc bound;100;0.00542935;0.00207527;0.00714564
23;calc iter;100;0.649562;0.646523;0.65605
23;total;1;69.85;69.85;69.85
38;calc total;1;65.0361;65.0361;65.0361
38;calc update async;100;0.000131783;7.0887e-05;0.0025364
38;calc inner;100;0.633873;0.628728;0.640621
38;calc wait;100;0.0110228;0.00180789;0.026299
38;calc bound;100;0.00435462;0.00188116;0.0064307
38;calc iter;100;0.649385;0.644406;0.659873
38;total;1;69.78;69.78;69.78
86;calc total;1;65.0417;65.0417;65.0417
86;calc update async;100;0.000228233;0.000102254;0.0042846
86;calc inner;100;0.637534;0.633587;0.642368
86;calc wait;100;0.00641889;0.00246865;0.0406412
86;calc bound;100;0.0052602;0.00158345;0.0062123
86;calc iter;100;0.649445;0.639435;0.681884
86;total;1;69.7691;69.7691;69.7691
39;calc total;1;65.0336;65.0336;65.0336
39;calc update async;100;0.000180697;6.5886e-05;0.00628682
39;calc inner;100;0.634605;0.630407;0.640203
39;calc wait;100;0.0102701;0.00190582;0.0251285
39;calc bound;100;0.00437964;0.00160577;0.00543796
39;calc iter;100;0.649439;0.644454;0.661084
39;total;1;69.7853;69.7853;69.7853
87;calc total;1;65.041;65.041;65.041
87;calc update async;100;0.000248752;0.000118954;0.00480877
87;calc inner;100;0.637709;0.632939;0.64343
87;calc wait;100;0.00580536;0.00123645;0.0425942
87;calc bound;100;0.00567413;0.00156804;0.00675342
87;calc iter;100;0.649441;0.637378;0.691372
87;total;1;69.7784;69.7784;69.7784
40;calc total;1;65.0334;65.0334;65.0334
40;calc update async;100;0.000137649;5.1911e-05;0.00559873
40;calc inner;100;0.630094;0.625167;0.635949
40;calc wait;100;0.00515019;0.00138569;0.00989948
40;calc bound;100;0.00460082;0.00156885;0.00622974
40;calc iter;100;0.649556;0.63987;0.654994
40;total;1;69.7796;69.7796;69.7796
41;calc total;1;65.0406;65.0406;65.0406
41;calc update async;100;0.000113167;4.3852e-05;0.00368111
41;calc inner;100;0.632475;0.628711;0.638223
41;calc wait;100;0.00770945;0.00178905;0.0181702
41;calc bound;100;0.00459508;0.00155196;0.00637233
41;calc iter;100;0.649542;0.639802;0.664227
41;total;1;69.7821;69.7821;69.7821
42;calc total;1;65.0406;65.0406;65.0406
42;calc update async;100;0.000107539;4.2842e-05;0.00370881
42;calc inner;100;0.632736;0.62888;0.63889
42;calc wait;100;0.00716941;0.00176936;0.0144109
42;calc bound;100;0.00427133;0.00154298;0.00598157
42;calc iter;100;0.649523;0.64126;0.669789
42;total;1;69.7847;69.7847;69.7847
43;calc total;1;65.0406;65.0406;65.0406
43;calc update async;100;0.000104863;4.4117e-05;0.00365473
43;calc inner;100;0.633365;0.629582;0.640676
43;calc wait;100;0.00862858;0.00199434;0.0197687
43;calc bound;100;0.00386218;0.00158873;0.00489412
43;calc iter;100;0.649485;0.639976;0.666041
43;total;1;69.784;69.784;69.784
44;calc total;1;65.035;65.035;65.035
44;calc update async;100;0.00016319;6.883e-05;0.00471579
44;calc inner;100;0.6351;0.63113;0.640782
44;calc wait;100;0.0060001;0.00157788;0.0158507
44;calc bound;100;0.00389097;0.00192685;0.00534098
44;calc iter;100;0.649375;0.642608;0.656391
44;total;1;69.773;69.773;69.773
45;calc total;1;65.0442;65.0442;65.0442
45;calc update async;100;0.000156757;7.0314e-05;0.00335622
45;calc inner;100;0.634287;0.629708;0.640044
45;calc wait;100;0.00548107;0.00174873;0.0145586
45;calc bound;100;0.00403289;0.00282372;0.00567241
45;calc iter;100;0.649436;0.639916;0.657946
45;total;1;69.7766;69.7766;69.7766
46;calc total;1;65.0393;65.0393;65.0393
46;calc update async;100;0.000163943;7.5956e-05;0.00380524
46;calc inner;100;0.634907;0.631084;0.640543
46;calc wait;100;0.00613236;0.00187952;0.0134753
46;calc bound;100;0.00418522;0.0023265;0.00602922
46;calc iter;100;0.649381;0.645386;0.657769
46;total;1;69.7804;69.7804;69.7804
47;calc total;1;65.0391;65.0391;65.0391
47;calc update async;100;0.000165516;7.8149e-05;0.00389655
47;calc inner;100;0.634759;0.630489;0.640198
47;calc wait;100;0.00561498;0.00208717;0.0153348
47;calc bound;100;0.00423443;0.0028628;0.00683069
47;calc iter;100;0.64931;0.644874;0.661394
47;total;1;69.7849;69.7849;69.7849
88;calc total;1;65.033;65.033;65.033
88;calc update async;100;0.000154156;5.7903e-05;0.00596112
88;calc inner;100;0.636286;0.63165;0.680282
88;calc wait;100;0.00765379;0.00282751;0.0109861
88;calc bound;100;0.00525755;0.00157217;0.00640104
88;calc iter;100;0.649355;0.640968;0.691787
88;total;1;69.7765;69.7765;69.7765
89;calc total;1;65.0407;65.0407;65.0407
89;calc update async;100;0.000119289;5.1154e-05;0.0039068
89;calc inner;100;0.635561;0.631094;0.639682
89;calc wait;100;0.00899464;0.00487156;0.0456238
89;calc bound;100;0.00472205;0.00156096;0.00652434
89;calc iter;100;0.649413;0.641163;0.689252
89;total;1;69.775;69.775;69.775
90;calc total;1;65.0407;65.0407;65.0407
90;calc update async;100;0.000120423;6.1558e-05;0.00400723
90;calc inner;100;0.633228;0.630026;0.638019
90;calc wait;100;0.0112842;0.00496445;0.0430617
90;calc bound;100;0.00471976;0.00279403;0.00560963
90;calc iter;100;0.649355;0.640951;0.679884
90;total;1;69.779;69.779;69.779
91;calc total;1;65.0406;65.0406;65.0406
91;calc update async;100;0.000131372;6.4196e-05;0.00391975
91;calc inner;100;0.637127;0.63362;0.640653
91;calc wait;100;0.00665344;0.0023021;0.0347807
91;calc bound;100;0.00542321;0.00322611;0.00653797
91;calc iter;100;0.649338;0.641747;0.675443
91;total;1;69.7754;69.7754;69.7754
96;calc total;1;65.0333;65.0333;65.0333
96;calc update async;100;9.03526e-05;1.4858e-05;0.00645635
96;calc inner;100;0.623485;0.614533;0.632218
96;calc wait;100;0.0112764;0.00146307;0.0313333
96;calc bound;100;0.00385739;0.00167094;0.00663062
96;calc iter;100;0.649022;0.636536;0.672903
96;total;1;69.7921;69.7921;69.7921
53;calc total;1;65.0441;65.0441;65.0441
53;calc update async;100;6.21457e-05;1.1751e-05;0.00390288
53;calc inner;100;0.63022;0.622817;0.636251
53;calc wait;100;0.0141166;0.00662294;0.0278807
53;calc bound;100;0.00444894;0.00255707;0.00607157
53;calc iter;100;0.649267;0.642522;0.657072
53;total;1;69.7756;69.7756;69.7756
144;calc total;1;65.0357;65.0357;65.0357
120;calc total;1;65.0337;65.0337;65.0337
120;calc update async;100;0.0019496;0.000717935;0.00904626
120;calc inner;100;0.620609;0.608242;0.633701
120;calc wait;100;0.00455863;0.00142647;0.00908605
120;calc bound;100;0.00419348;0.00157513;0.00658737
120;calc iter;100;0.649089;0.638203;0.689708
120;total;1;69.7793;69.7793;69.7793
92;calc total;1;65.0344;65.0344;65.0344
92;calc update async;100;0.000157583;2.7718e-05;0.00569568
92;calc inner;100;0.637376;0.635317;0.643518
92;calc wait;100;0.00614257;0.00178856;0.0328454
92;calc bound;100;0.0055624;0.00339467;0.00676158
92;calc iter;100;0.649253;0.640702;0.673217
92;total;1;69.7723;69.7723;69.7723
97;calc total;1;65.0437;65.0437;65.0437
97;calc update async;100;6.20567e-05;1.2583e-05;0.00403319
97;calc inner;100;0.625887;0.615805;0.637731
97;calc wait;100;0.0116373;0.00270742;0.0387163
97;calc bound;100;0.00433578;0.00179477;0.00596334
97;calc iter;100;0.649078;0.639099;0.670905
97;total;1;69.7893;69.7893;69.7893
54;calc total;1;65.0434;65.0434;65.0434
54;calc update async;100;6.33809e-05;1.2654e-05;0.00401113
54;calc inner;100;0.631338;0.625054;0.636261
54;calc wait;100;0.011365;0.00563478;0.0401018
54;calc bound;100;0.00424323;0.0016764;0.00549082
54;calc iter;100;0.649368;0.643879;0.668089
54;total;1;69.7783;69.7783;69.7783
121;calc total;1;65.0418;65.0418;65.0418
121;calc update async;100;8.58012e-05;1.5515e-05;0.00480459
121;calc inner;100;0.621895;0.610606;0.635853
121;calc wait;100;0.00730447;0.00187305;0.0446613
121;calc bound;100;0.00418186;0.00158743;0.00651549
121;calc iter;100;0.649146;0.641158;0.679061
121;total;1;69.7797;69.7797;69.7797
93;calc total;1;65.0439;65.0439;65.0439
93;calc update async;100;0.000158975;5.9493e-05;0.00353496
93;calc inner;100;0.637148;0.633492;0.640189
93;calc wait;100;0.00684951;0.00183958;0.0348631
93;calc bound;100;0.00516709;0.00331685;0.00677321
93;calc iter;100;0.649327;0.641089;0.673363
93;total;1;69.7759;69.7759;69.7759
98;calc total;1;65.0431;65.0431;65.0431
98;calc update async;100;5.94702e-05;1.1119e-05;0.00407717
98;calc inner;100;0.62297;0.616088;0.631765
98;calc wait;100;0.0170186;0.00836477;0.0436861
98;calc bound;100;0.00385205;0.00245109;0.00608858
98;calc iter;100;0.649192;0.639588;0.673394
98;total;1;69.79;69.79;69.79
55;calc total;1;65.0377;65.0377;65.0377
55;calc update async;100;8.03371e-05;1.2707e-05;0.00533062
55;calc inner;100;0.632268;0.624111;0.636844
55;calc wait;100;0.00927681;0.00427868;0.0423196
55;calc bound;100;0.00388928;0.001597;0.00579445
55;calc iter;100;0.649378;0.642514;0.675262
55;total;1;69.7818;69.7818;69.7818
122;calc total;1;65.0407;65.0407;65.0407
122;calc update async;100;7.67779e-05;1.7525e-05;0.00450463
122;calc inner;100;0.621038;0.610467;0.636118
122;calc wait;100;0.0124748;0.00224609;0.0390802
122;calc bound;100;0.00432319;0.00156644;0.00639782
122;calc iter;100;0.649023;0.639126;0.676637
122;total;1;69.78;69.78;69.78
94;calc total;1;65.0403;65.0403;65.0403
94;calc update async;100;0.000155056;6.6831e-05;0.00411781
94;calc inner;100;0.637251;0.63419;0.641906
94;calc wait;100;0.00706975;0.00258216;0.0304878
94;calc bound;100;0.00478814;0.00248935;0.00597975
94;calc iter;100;0.649268;0.64258;0.669702
94;total;1;69.7765;69.7765;69.7765
99;calc total;1;65.0411;65.0411;65.0411
99;calc update async;100;6.49169e-05;1.3062e-05;0.00435602
99;calc inner;100;0.624733;0.617998;0.633293
99;calc wait;100;0.0146352;0.00566227;0.0485274
99;calc bound;100;0.00332747;0.00221922;0.00482108
99;calc iter;100;0.649257;0.641486;0.675285
99;total;1;69.7801;69.7801;69.7801
56;calc total;1;65.0338;65.0338;65.0338
56;calc update async;100;0.000104148;1.0466e-05;0.00742535
56;calc inner;100;0.633891;0.623446;0.639244
56;calc wait;100;0.00504043;0.00145641;0.0122998
56;calc bound;100;0.00389464;0.00159636;0.00677701
56;calc iter;100;0.649421;0.639962;0.686857
56;total;1;69.7688;69.7688;69.7688
123;calc total;1;65.0414;65.0414;65.0414
123;calc update async;100;8.67967e-05;1.9463e-05;0.00489818
123;calc inner;100;0.620454;0.610297;0.635695
123;calc wait;100;0.0061746;0.00172682;0.0345831
123;calc bound;100;0.00440365;0.00162396;0.00599087
123;calc iter;100;0.649096;0.63918;0.676125
123;total;1;69.7846;69.7846;69.7846
95;calc total;1;65.0397;65.0397;65.0397
95;calc update async;100;0.000115234;1.7893e-05;0.00441644
95;calc inner;100;0.63692;0.633414;0.641806
100;calc total;1;65.0348;65.0348;65.0348
100;calc update async;100;9.48328e-05;1.4743e-05;0.00636981
100;calc inner;100;0.626;0.61967;0.63322
100;calc wait;100;0.00383382;0.00149545;0.0381732
100;calc bound;100;0.00299049;0.00170528;0.00418899
100;calc iter;100;0.649308;0.642276;0.680187
100;total;1;69.7929;69.7929;69.7929
57;calc total;1;65.04;65.04;65.04
57;calc update async;100;7.52354e-05;1.1815e-05;0.00450204
57;calc inner;100;0.634049;0.625855;0.638563
57;calc wait;100;0.00719648;0.00182896;0.0262746
57;calc bound;100;0.00387492;0.001593;0.00644477
57;calc iter;100;0.649436;0.638456;0.671189
57;total;1;69.7797;69.7797;69.7797
124;calc total;1;65.0347;65.0347;65.0347
124;calc update async;100;9.02136e-05;1.1107e-05;0.00623508
124;calc inner;100;0.618772;0.608724;0.633714
124;calc wait;100;0.0211263;0.00203304;0.0488454
124;calc bound;100;0.00440307;0.00162316;0.00603704
124;calc iter;100;0.648834;0.632051;0.675282
124;total;1;69.7809;69.7809;69.7809
95;calc wait;100;0.00750267;0.0023983;0.0288238
95;calc bound;100;0.00469879;0.00263932;0.0065693
95;calc iter;100;0.64926;0.643798;0.667871
95;total;1;69.7689;69.7689;69.7689
101;calc total;1;65.0423;65.0423;65.0423
101;calc update async;100;6.71463e-05;1.2352e-05;0.00405617
101;calc inner;100;0.623863;0.617959;0.630797
101;calc wait;100;0.00888426;0.00163223;0.0429454
101;calc bound;100;0.00268262;0.0015769;0.00406538
101;calc iter;100;0.649384;0.637463;0.680945
101;total;1;69.7796;69.7796;69.7796
58;calc total;1;65.0398;65.0398;65.0398
58;calc update async;100;7.694e-05;1.1132e-05;0.00462327
58;calc inner;100;0.636355;0.628322;0.641373
58;calc wait;100;0.00520343;0.00149418;0.0267736
58;calc bound;100;0.00384611;0.00161165;0.00703173
58;calc iter;100;0.649412;0.639829;0.675493
58;total;1;69.781;69.781;69.781
125;calc total;1;65.0441;65.0441;65.0441
125;calc update async;100;7.81283e-05;1.1699e-05;0.00488594
125;calc inner;100;0.6234;0.614481;0.638164
125;calc wait;100;0.0179635;0.00219893;0.0451651
125;calc bound;100;0.00374771;0.00236275;0.0062168
125;calc iter;100;0.64873;0.636198;0.675258
125;total;1;69.7714;69.7714;69.7714
102;calc total;1;65.0414;65.0414;65.0414
102;calc update async;100;7.54231e-05;1.4994e-05;0.00416223
102;calc inner;100;0.623684;0.616787;0.63135
102;calc wait;100;0.00498958;0.00141104;0.0378406
102;calc bound;100;0.00263217;0.00157176;0.00442499
102;calc iter;100;0.649411;0.641297;0.680076
102;total;1;69.7928;69.7928;69.7928
59;calc total;1;65.0394;65.0394;65.0394
59;calc update async;100;7.31156e-05;1.199e-05;0.00452189
59;calc inner;100;0.634231;0.627319;0.638959
59;calc wait;100;0.00620192;0.00203474;0.0261759
59;calc bound;100;0.00373999;0.00162164;0.00632104
59;calc iter;100;0.649386;0.640975;0.662241
59;total;1;69.7799;69.7799;69.7799
126;calc total;1;65.0403;65.0403;65.0403
126;calc update async;100;6.58458e-05;1.2667e-05;0.00440079
126;calc inner;100;0.618448;0.604622;0.634766
126;calc wait;100;0.0244277;0.00337827;0.0483104
126;calc bound;100;0.00403283;0.00200381;0.00664342
126;calc iter;100;0.648815;0.627513;0.707595
126;total;1;69.7825;69.7825;69.7825
103;calc total;1;65.0323;65.0323;65.0323
103;calc update async;100;0.000103627;1.3768e-05;0.00645362
103;calc inner;100;0.623216;0.616526;0.631024
103;calc wait;100;0.00296682;0.00136946;0.0424788
103;calc bound;100;0.00243328;0.0015723;0.00610027
103;calc iter;100;0.649338;0.642437;0.687734
103;total;1;69.7902;69.7902;69.7902
60;calc total;1;65.0338;65.0338;65.0338
60;calc update async;100;0.000219237;7.4946e-05;0.00683301
60;calc inner;100;0.62563;0.62017;0.634078
60;calc wait;100;0.0171705;0.00255917;0.0333452
60;calc bound;100;0.0061233;0.00154321;0.00745254
60;calc iter;100;0.649147;0.637865;0.666986
60;total;1;69.7873;69.7873;69.7873
127;calc total;1;65.0394;65.0394;65.0394
127;calc update async;100;0.00162594;0.000553172;0.00699799
127;calc inner;100;0.620051;0.612024;0.633526
127;calc wait;100;0.00477986;0.00100487;0.0380587
127;calc bound;100;0.00423215;0.00175321;0.00607186
127;calc iter;100;0.649022;0.637518;0.692896
127;total;1;69.7826;69.7826;69.7826
104;calc total;1;65.0332;65.0332;65.0332
104;calc update async;100;9.39984e-05;1.3021e-05;0.006601
104;calc inner;100;0.625899;0.618157;0.632351
104;calc wait;100;0.00774904;0.0015971;0.0118707
104;calc bound;100;0.00259729;0.00159027;0.00624538
104;calc iter;100;0.649321;0.639689;0.695424
104;total;1;69.7925;69.7925;69.7925
61;calc total;1;65.0425;65.0425;65.0425
61;calc update async;100;0.000124549;6.2022e-05;0.00413611
61;calc inner;100;0.627301;0.622904;0.634823
61;calc wait;100;0.0187024;0.00287433;0.035527
61;calc bound;100;0.00297246;0.00154754;0.00633502
61;calc iter;100;0.649103;0.638841;0.661591
61;total;1;69.7868;69.7868;69.7868
128;calc total;1;65.0362;65.0362;65.0362
128;calc update async;100;8.43205e-05;1.3096e-05;0.00578653
128;calc inner;100;0.621859;0.61026;0.635663
128;calc wait;100;0.0115055;0.00159201;0.0372866
128;calc bound;100;0.00408072;0.00270633;0.00631443
128;calc iter;100;0.648515;0.635558;0.67441
128;total;1;69.7851;69.7851;69.7851
105;calc total;1;65.0409;65.0409;65.0409
105;calc update async;100;7.02491e-05;1.5071e-05;0.00429636
105;calc inner;100;0.625853;0.619143;0.632836
105;calc wait;100;0.00797245;0.00143386;0.0423065
105;calc bound;100;0.00256738;0.00156526;0.00622449
105;calc iter;100;0.649325;0.638894;0.683152
105;total;1;69.7906;69.7906;69.7906
62;calc total;1;65.0389;65.0389;65.0389
62;calc update async;100;0.000123279;6.2927e-05;0.00476163
62;calc inner;100;0.627931;0.623491;0.635442
62;calc wait;100;0.0182112;0.00621492;0.0265863
62;calc bound;100;0.0026224;0.00161304;0.00350219
62;calc iter;100;0.64889;0.643354;0.653852
62;total;1;69.7846;69.7846;69.7846
129;calc total;1;65.0425;65.0425;65.0425
129;calc update async;100;7.22332e-05;9.141e-06;0.00490551
129;calc inner;100;0.620462;0.608349;0.635377
129;calc wait;100;0.0138368;0.00229728;0.0397493
129;calc bound;100;0.00431228;0.00292395;0.00588729
129;calc iter;100;0.648569;0.635536;0.665178
129;total;1;69.7748;69.7748;69.7748
106;calc total;1;65.0385;65.0385;65.0385
106;calc update async;100;7.76812e-05;1.2295e-05;0.00480941
106;calc inner;100;0.624874;0.618547;0.631926
106;calc wait;100;0.0118049;0.00189052;0.0391239
106;calc bound;100;0.00343266;0.00196369;0.00598822
106;calc iter;100;0.64926;0.641098;0.677617
63;calc total;1;65.0386;65.0386;65.0386
63;calc update async;100;0.000197955;8.8994e-05;0.00470741
63;calc inner;100;0.625592;0.620265;0.633389
63;calc wait;100;0.0167005;0.00783601;0.0247494
63;calc bound;100;0.00641446;0.00163356;0.00733449
63;calc iter;100;0.648909;0.642729;0.655586
63;total;1;69.7844;69.7844;69.7844
130;calc total;1;65.0421;65.0421;65.0421
130;calc update async;100;8.02501e-05;1.2231e-05;0.00488534
130;calc inner;100;0.618628;0.611264;0.633113
130;calc wait;100;0.017736;0.00177352;0.0316376
130;calc bound;100;0.00402654;0.0027992;0.00585667
130;calc iter;100;0.648614;0.638911;0.659958
130;total;1;69.7788;69.7788;69.7788
106;total;1;69.7917;69.7917;69.7917
64;calc total;1;65.0362;65.0362;65.0362
64;calc update async;100;0.00224963;0.000827801;0.00741768
64;calc inner;100;0.625532;0.619883;0.631234
64;calc wait;100;0.00174603;0.00101766;0.00907501
64;calc bound;100;0.00260337;0.00156833;0.00626822
64;calc iter;100;0.648855;0.639216;0.654552
64;total;1;69.7741;69.7741;69.7741
131;calc total;1;65.0419;65.0419;65.0419
131;calc update async;100;8.29406e-05;1.3537e-05;0.00501639
131;calc inner;100;0.621242;0.612869;0.636513
131;calc wait;100;0.00600404;0.00175134;0.0236099
131;calc bound;100;0.00410426;0.00253521;0.00626014
131;calc iter;100;0.648746;0.637664;0.672648
131;total;1;69.7843;69.7843;69.7843
107;calc total;1;65.0404;65.0404;65.0404
107;calc update async;100;8.0011e-05;1.5347e-05;0.00430068
65;calc total;1;65.0442;65.0442;65.0442
65;calc update async;100;9.28566e-05;3.9819e-05;0.00351993
65;calc inner;100;0.626096;0.621761;0.633962
65;calc wait;100;0.00840611;0.00187127;0.0150025
65;calc bound;100;0.00270315;0.00160245;0.00370906
65;calc iter;100;0.64892;0.642621;0.654444
65;total;1;69.7836;69.7836;69.7836
132;calc total;1;65.0352;65.0352;65.0352
132;calc update async;100;0.000160439;7.1407e-05;0.00570793
132;calc inner;100;0.621854;0.614661;0.633754
132;calc wait;100;0.0223147;0.00372514;0.0509601
132;calc bound;100;0.00414911;0.00180438;0.0071132
132;calc iter;100;0.648481;0.638758;0.671491
132;total;1;69.7849;69.7849;69.7849
107;calc inner;100;0.624176;0.620439;0.633384
107;calc wait;100;0.00581444;0.00168806;0.0327321
107;calc bound;100;0.00403059;0.00167946;0.00740263
107;calc iter;100;0.649277;0.641166;0.670636
66;calc total;1;65.0402;65.0402;65.0402
66;calc update async;100;0.000100038;4.1187e-05;0.00379723
66;calc inner;100;0.62635;0.621269;0.632656
66;calc wait;100;0.00384532;0.00148157;0.0171564
66;calc bound;100;0.0027335;0.001663;0.0041293
66;calc iter;100;0.648801;0.638962;0.65858
66;total;1;69.7866;69.7866;69.7866
133;calc total;1;65.0419;65.0419;65.0419
133;calc update async;100;0.000144019;6.6152e-05;0.00488185
133;calc inner;100;0.619326;0.606301;0.635005
133;calc wait;100;0.0249347;0.00417981;0.0573522
133;calc bound;100;0.00395654;0.00195569;0.00653676
133;calc iter;100;0.648364;0.639104;0.66728
133;total;1;69.7785;69.7785;69.7785
107;total;1;69.7898;69.7898;69.7898
67;calc total;1;65.0438;65.0438;65.0438
67;calc update async;100;8.36496e-05;3.898e-05;0.0034864
67;calc inner;100;0.625872;0.618786;0.633547
67;calc wait;100;0.00811302;0.00183184;0.0203172
67;calc bound;100;0.00291468;0.00179623;0.00445007
67;calc iter;100;0.648908;0.642444;0.656335
67;total;1;69.7846;69.7846;69.7846
134;calc total;1;65.0417;65.0417;65.0417
134;calc update async;100;0.000151241;6.7097e-05;0.00493911
134;calc inner;100;0.620584;0.612277;0.63677
134;calc wait;100;0.0235807;0.00217798;0.0512346
134;calc bound;100;0.00411225;0.0027586;0.00564154
134;calc iter;100;0.648432;0.637898;0.666359
134;total;1;69.7825;69.7825;69.7825
108;calc total;1;65.0346;65.0346;65.0346
108;calc update async;100;0.000193666;7.6934e-05;0.00618423
108;calc inner;100;0.620859;0.611496;0.631901
108;calc wait;100;0.0227251;0.00577751;0.0526796
108;calc bound;100;0.00524599;0.00155082;0.00742787
108;calc iter;100;0.649027;0.631215;0.680318
108;total;1;69.7978;69.7978;69.7978
68;calc total;1;65.0351;65.0351;65.0351
68;calc update async;100;9.80138e-05;3.8838e-05;0.00514651
68;calc inner;100;0.627222;0.620889;0.635221
68;calc wait;100;0.0108424;0.0017178;0.020544
68;calc bound;100;0.00311908;0.00171371;0.00443115
68;calc iter;100;0.648896;0.641228;0.656845
68;total;1;69.7756;69.7756;69.7756
135;calc total;1;65.0307;65.0307;65.0307
135;calc update async;100;0.000106333;6.8534e-05;0.00118647
135;calc inner;100;0.622038;0.61352;0.634703
135;calc wait;100;0.0224689;0.00170176;0.0485156
135;calc bound;100;0.00385961;0.00165359;0.005887
135;calc iter;100;0.648476;0.639902;0.672661
135;total;1;69.7885;69.7885;69.7885
109;calc total;1;65.044;65.044;65.044
109;calc update async;100;0.000154374;7.1897e-05;0.00396663
109;calc inner;100;0.621619;0.613353;0.632495
109;calc wait;100;0.0228132;0.00473067;0.0473671
109;calc bound;100;0.00436874;0.00235362;0.00669718
109;calc iter;100;0.648958;0.633877;0.676165
109;total;1;69.7954;69.7954;69.7954
69;calc total;1;65.0436;65.0436;65.0436
69;calc update async;100;8.22029e-05;3.7973e-05;0.00353729
69;calc inner;100;0.624701;0.615998;0.633639
69;calc wait;100;0.015944;0.00520063;0.0319472
69;calc bound;100;0.0036537;0.00167492;0.00578771
69;calc iter;100;0.649054;0.640915;0.658825
69;total;1;69.7808;69.7808;69.7808
136;calc total;1;65.0341;65.0341;65.0341
136;calc update async;100;0.000136384;4.249e-05;0.00570548
136;calc inner;100;0.619096;0.606106;0.633376
136;calc wait;100;0.00507521;0.00141487;0.0104442
136;calc bound;100;0.0039534;0.00157246;0.00670731
136;calc iter;100;0.648792;0.638115;0.680472
136;total;1;69.7754;69.7754;69.7754
110;calc total;1;65.0394;65.0394;65.0394
110;calc update async;100;0.000136472;6.5963e-05;0.00466805
110;calc inner;100;0.622356;0.611061;0.633041
110;calc wait;100;0.0232918;0.00158331;0.0881497
110;calc bound;100;0.00325328;0.00157088;0.00665263
110;calc iter;100;0.64904;0.62517;0.708434
110;total;1;69.7946;69.7946;69.7946
70;calc total;1;65.0434;65.0434;65.0434
70;calc update async;100;8.84868e-05;3.9104e-05;0.00357704
70;calc inner;100;0.625623;0.619285;0.634728
70;calc wait;100;0.0125973;0.00329158;0.0446465
70;calc bound;100;0.00385004;0.00164495;0.00597661
70;calc iter;100;0.649127;0.640991;0.671267
70;total;1;69.7837;69.7837;69.7837
137;calc total;1;65.0403;65.0403;65.0403
137;calc update async;100;0.000117513;4.5575e-05;0.00384511
137;calc inner;100;0.619255;0.607877;0.63263
137;calc wait;100;0.00714301;0.00259212;0.0386782
137;calc bound;100;0.00389039;0.00155709;0.00663092
137;calc iter;100;0.6488;0.638898;0.67776
137;total;1;69.7897;69.7897;69.7897
111;calc total;1;65.0391;65.0391;65.0391
111;calc update async;100;0.000185364;7.2431e-05;0.00472627
111;calc inner;100;0.621719;0.615463;0.632894
111;calc wait;100;0.0218045;0.00170998;0.069539
111;calc bound;100;0.0055574;0.00153989;0.00740844
111;calc iter;100;0.64927;0.636477;0.696267
111;total;1;69.7904;69.7904;69.7904
71;calc total;1;65.0342;65.0342;65.0342
71;calc update async;100;0.00108542;0.000626603;0.00715419
71;calc inner;100;0.62732;0.619921;0.635108
71;calc wait;100;0.00317261;0.00127121;0.00615093
71;calc bound;100;0.00354204;0.00160231;0.00609027
71;calc iter;100;0.649122;0.64192;0.675974
71;total;1;69.7848;69.7848;69.7848
138;calc total;1;65.0403;65.0403;65.0403
138;calc update async;100;0.000109505;3.9909e-05;0.00385416
138;calc inner;100;0.620327;0.613405;0.633147
138;calc wait;100;0.0104313;0.00528953;0.0330412
138;calc bound;100;0.0037672;0.00157067;0.00509043
138;calc iter;100;0.648702;0.640131;0.675506
138;total;1;69.7839;69.7839;69.7839
112;calc total;1;65.0357;65.0357;65.0357
112;calc update async;100;0.0019853;0.00065713;0.00773238
112;calc inner;100;0.620826;0.611672;0.633005
112;calc wait;100;0.00396601;0.0010371;0.0144432
112;calc bound;100;0.00423757;0.00169225;0.00647249
112;calc iter;100;0.648799;0.635687;0.677864
112;total;1;69.7895;69.7895;69.7895
139;calc total;1;65.0402;65.0402;65.0402
139;calc update async;100;0.000123318;4.3234e-05;0.00406101
139;calc inner;100;0.619747;0.612864;0.633324
139;calc wait;100;0.00484098;0.00156432;0.0331121
139;calc bound;100;0.00366414;0.0016596;0.00513278
139;calc iter;100;0.648772;0.63629;0.67906
139;total;1;69.7809;69.7809;69.7809
113;calc total;1;65.0411;65.0411;65.0411
113;calc update async;100;9.69356e-05;4.3378e-05;0.00384231
113;calc inner;100;0.620041;0.608342;0.631188
113;calc wait;100;0.013557;0.00326348;0.041767
113;calc bound;100;0.00356585;0.00164545;0.00580853
113;calc iter;100;0.648835;0.635584;0.670254
113;total;1;69.7926;69.7926;69.7926
140;calc total;1;65.0356;65.0356;65.0356
140;calc update async;100;0.000117459;4.5584e-05;0.00523068
140;calc inner;100;0.62208;0.615757;0.634934
140;calc wait;100;0.016969;0.00180049;0.0440043
140;calc bound;100;0.00375054;0.00179503;0.00456026
140;calc iter;100;0.64853;0.63767;0.674115
140;total;1;69.7893;69.7893;69.7893
114;calc total;1;65.0429;65.0429;65.0429
114;calc update async;100;9.35136e-05;4.1998e-05;0.00361942
114;calc inner;100;0.619603;0.612176;0.630891
114;calc wait;100;0.0183745;0.00515385;0.0432577
114;calc bound;100;0.00364879;0.00269917;0.00522389
114;calc iter;100;0.648899;0.6377;0.670879
114;total;1;69.7957;69.7957;69.7957
141;calc total;1;65.0413;65.0413;65.0413
141;calc update async;100;9.34617e-05;3.8243e-05;0.00367635
141;calc inner;100;0.621077;0.613907;0.634721
141;calc wait;100;0.0192739;0.00415828;0.0453849
141;calc bound;100;0.00361617;0.00193011;0.00515552
141;calc iter;100;0.648391;0.637173;0.670106
141;total;1;69.7848;69.7848;69.7848
115;calc total;1;65.0427;65.0427;65.0427
115;calc update async;100;9.24528e-05;4.4395e-05;0.00373418
115;calc inner;100;0.620214;0.613085;0.631222
115;calc wait;100;0.0188746;0.00318491;0.0528673
115;calc bound;100;0.00357409;0.00240153;0.00461673
115;calc iter;100;0.649039;0.637102;0.674211
115;total;1;69.7875;69.7875;69.7875
142;calc total;1;65.0393;65.0393;65.0393
142;calc update async;100;9.70408e-05;4.2245e-05;0.00416227
142;calc inner;100;0.620603;0.609063;0.634728
116;calc total;1;65.034;65.034;65.034
116;calc update async;100;0.000153446;4.9301e-05;0.00550015
116;calc inner;100;0.625265;0.618368;0.634385
116;calc wait;100;0.00375457;0.00153463;0.0341564
116;calc bound;100;0.00338178;0.00195816;0.00495865
116;calc iter;100;0.64906;0.638028;0.68365
116;total;1;69.7947;69.7947;69.7947
142;calc wait;100;0.0228481;0.00325902;0.0451338
142;calc bound;100;0.00378661;0.00207934;0.00520836
142;calc iter;100;0.648483;0.628419;0.701904
142;total;1;69.7923;69.7923;69.7923
117;calc total;1;65.0445;65.0445;65.0445
117;calc update async;100;0.000134248;4.1062e-05;0.0035222
117;calc inner;100;0.622788;0.614344;0.632823
117;calc wait;100;0.00931073;0.00137922;0.0364563
117;calc bound;100;0.0032934;0.00162784;0.00531782
117;calc iter;100;0.649187;0.638029;0.681351
117;total;1;69.7907;69.7907;69.7907
143;calc total;1;65.0391;65.0391;65.0391
143;calc update async;100;0.000115273;4.2959e-05;0.00413085
143;calc inner;100;0.622471;0.614313;0.63646
143;calc wait;100;0.0147472;0.00154439;0.044929
143;calc bound;100;0.00384216;0.00178856;0.00697282
143;calc iter;100;0.648716;0.636697;0.692709
143;total;1;69.7869;69.7869;69.7869
118;calc total;1;65.0444;65.0444;65.0444
118;calc update async;100;0.000153813;5.6909e-05;0.003503
118;calc inner;100;0.622301;0.612981;0.632042
118;calc wait;100;0.0052793;0.00146148;0.0336222
118;calc bound;100;0.00330942;0.00160282;0.00679767
118;calc iter;100;0.649245;0.638728;0.677295
118;total;1;69.7945;69.7945;69.7945
119;calc total;1;65.0376;65.0376;65.0376
119;calc update async;100;0.00337908;0.000674987;0.00604664
119;calc inner;100;0.619851;0.609876;0.631274
119;calc wait;100;0.00232407;0.00105422;0.0110338
119;calc bound;100;0.00324201;0.00162013;0.00681874
119;calc iter;100;0.649176;0.639209;0.679441
119;total;1;69.7952;69.7952;69.7952
144;calc update async;100;9.18141e-05;2.0763e-05;0.00561163
144;calc inner;100;0.628088;0.621728;0.64054
144;calc wait;100;0.0123039;0.00215412;0.0428551
144;calc bound;100;0.00569169;0.00290074;0.00727917
144;calc iter;100;0.648293;0.636808;0.675315
144;total;1;69.7701;69.7701;69.7701
145;calc total;1;65.0386;65.0386;65.0386
145;calc update async;100;8.62074e-05;1.7592e-05;0.00519157
145;calc inner;100;0.627011;0.619159;0.641515
145;calc wait;100;0.0138977;0.00331231;0.0425919
145;calc bound;100;0.0055085;0.0028968;0.00614555
145;calc iter;100;0.648182;0.636558;0.669079
145;total;1;69.7798;69.7798;69.7798
146;calc total;1;65.0401;65.0401;65.0401
146;calc update async;100;8.90654e-05;2.3044e-05;0.00504595
146;calc inner;100;0.628195;0.621542;0.642248
146;calc wait;100;0.0140459;0.00288227;0.0237102
146;calc bound;100;0.00567179;0.00250218;0.00669426
146;calc iter;100;0.648346;0.644035;0.652702
146;total;1;69.7813;69.7813;69.7813
168;calc total;1;65.0333;65.0333;65.0333
168;calc update async;100;0.00406474;0.0035117;0.00935777
168;calc inner;100;0.636087;0.632959;0.639913
168;calc wait;100;0.0030734;0.000990473;0.00549649
168;calc bound;100;0.00565417;0.00155079;0.00679139
168;calc iter;100;0.649376;0.644843;0.661561
168;total;1;69.7552;69.7552;69.7552
147;calc total;1;65.0401;65.0401;65.0401
147;calc update async;100;9.29603e-05;1.8605e-05;0.00503924
147;calc inner;100;0.627252;0.620677;0.642803
147;calc wait;100;0.0128407;0.00230729;0.021291
147;calc bound;100;0.00622115;0.00303813;0.00681858
147;calc iter;100;0.648515;0.643842;0.655274
147;total;1;69.7813;69.7813;69.7813
169;calc total;1;65.0406;65.0406;65.0406
169;calc update async;100;8.37876e-05;2.0256e-05;0.00491324
169;calc inner;100;0.634736;0.631199;0.640261
169;calc wait;100;0.00903838;0.0060803;0.014846
169;calc bound;100;0.00555922;0.00156859;0.00672264
169;calc iter;100;0.649425;0.642673;0.666477
169;total;1;69.7498;69.7498;69.7498
148;calc total;1;65.035;65.035;65.035
148;calc update async;100;0.000153031;1.3255e-05;0.00646739
148;calc inner;100;0.62469;0.617139;0.638948
148;calc wait;100;0.0173663;0.00181017;0.0269313
148;calc bound;100;0.00628009;0.00292534;0.00675967
148;calc iter;100;0.648497;0.639719;0.652997
148;total;1;69.7809;69.7809;69.7809
170;calc total;1;65.0406;65.0406;65.0406
170;calc update async;100;7.94156e-05;1.6006e-05;0.00511242
170;calc inner;100;0.636111;0.633095;0.640325
170;calc wait;100;0.00856385;0.00523635;0.0151772
170;calc bound;100;0.00461189;0.00185989;0.00616276
170;calc iter;100;0.649384;0.645162;0.658567
170;total;1;69.7544;69.7544;69.7544
149;calc total;1;65.0414;65.0414;65.0414
149;calc update async;100;0.000148398;1.9916e-05;0.00513685
149;calc inner;100;0.624035;0.612583;0.638729
149;calc wait;100;0.0181687;0.00573678;0.0277745
149;calc bound;100;0.00634378;0.00279361;0.00675979
149;calc iter;100;0.6487;0.632141;0.655241
149;total;1;69.7703;69.7703;69.7703
171;calc total;1;65.0406;65.0406;65.0406
171;calc update async;100;7.74501e-05;1.3346e-05;0.00525746
171;calc inner;100;0.639104;0.635316;0.643781
171;calc wait;100;0.00585357;0.00223272;0.0102336
171;calc bound;100;0.00392879;0.00225929;0.00580975
171;calc iter;100;0.64934;0.646006;0.657014
171;total;1;69.755;69.755;69.755
150;calc total;1;65.0414;65.0414;65.0414
150;calc update async;100;0.000135392;6.2305e-05;0.00515568
150;calc inner;100;0.624503;0.608263;0.638579
150;calc wait;100;0.0185807;0.00671163;0.0280063
150;calc bound;100;0.0056311;0.00246843;0.00668642
150;calc iter;100;0.648857;0.628889;0.65424
150;total;1;69.7802;69.7802;69.7802
172;calc total;1;65.0348;65.0348;65.0348
172;calc update async;100;0.000108076;1.5733e-05;0.00627025
172;calc inner;100;0.634255;0.63207;0.638434
172;calc wait;100;0.01038;0.00463344;0.0141142
172;calc bound;100;0.00375962;0.00243444;0.00551811
172;calc iter;100;0.649298;0.645932;0.653516
172;total;1;69.7545;69.7545;69.7545
151;calc total;1;65.0403;65.0403;65.0403
151;calc update async;100;0.000141405;7.2012e-05;0.00499664
151;calc inner;100;0.626544;0.606181;0.639351
151;calc wait;100;0.0177332;0.00833521;0.0266919
151;calc bound;100;0.00457749;0.00161402;0.00555511
151;calc iter;100;0.649;0.625958;0.658026
151;total;1;69.7789;69.7789;69.7789
152;calc total;1;65.0343;65.0343;65.0343
152;calc update async;100;0.000175145;9.3067e-05;0.0063097
152;calc inner;100;0.627997;0.603127;0.640211
152;calc wait;100;0.00555849;0.00117882;0.00689396
152;calc bound;100;0.00564233;0.00160154;0.00685616
152;calc iter;100;0.649347;0.646544;0.657501
152;total;1;69.7738;69.7738;69.7738
153;calc total;1;65.0393;65.0393;65.0393
153;calc update async;100;0.000143216;8.0068e-05;0.00485188
153;calc inner;100;0.628185;0.604569;0.641484
153;calc wait;100;0.0112163;0.00551765;0.0147853
153;calc bound;100;0.00568847;0.00158402;0.00670844
153;calc iter;100;0.649343;0.645663;0.659393
153;total;1;69.7799;69.7799;69.7799
154;calc total;1;65.0393;65.0393;65.0393
154;calc update async;100;0.000135329;6.739e-05;0.00497657
154;calc inner;100;0.629121;0.606497;0.64192
154;calc wait;100;0.00948212;0.00381502;0.0131683
154;calc bound;100;0.00479372;0.00161227;0.00585821
154;calc iter;100;0.649296;0.645696;0.657325
154;total;1;69.7772;69.7772;69.7772
155;calc total;1;65.0393;65.0393;65.0393
155;calc update async;100;0.000124589;6.2815e-05;0.00493458
155;calc inner;100;0.632487;0.609015;0.64448
155;calc wait;100;0.00618428;0.00147545;0.00779254
155;calc bound;100;0.00486169;0.00163917;0.00523677
155;calc iter;100;0.649293;0.646284;0.654872
155;total;1;69.7797;69.7797;69.7797
156;calc total;1;65.0349;65.0349;65.0349
156;calc update async;100;0.000283329;0.000124979;0.00598285
156;calc inner;100;0.62041;0.603188;0.638877
156;calc wait;100;0.0210351;0.00303045;0.035584
156;calc bound;100;0.00713187;0.00158303;0.00751637
156;calc iter;100;0.648865;0.620463;0.653286
156;total;1;69.7867;69.7867;69.7867
157;calc total;1;65.0413;65.0413;65.0413
157;calc update async;100;0.000244366;0.000119403;0.00524239
157;calc inner;100;0.622047;0.605408;0.63951
157;calc wait;100;0.0207649;0.00556407;0.0411239
157;calc bound;100;0.00573335;0.00155715;0.0067915
157;calc iter;100;0.648794;0.632422;0.668109
157;total;1;69.7877;69.7877;69.7877
158;calc total;1;65.0391;65.0391;65.0391
158;calc update async;100;0.000213731;0.000101919;0.00477553
158;calc inner;100;0.622748;0.609844;0.639022
158;calc wait;100;0.0203714;0.00231964;0.0510973
158;calc bound;100;0.00519035;0.00164376;0.0056867
158;calc iter;100;0.648527;0.629992;0.670579
158;total;1;69.7856;69.7856;69.7856
159;calc total;1;65.0388;65.0388;65.0388
159;calc update async;100;0.000204963;0.000108898;0.00560216
159;calc inner;100;0.623515;0.613825;0.651157
159;calc wait;100;0.0196502;0.00173925;0.0352955
159;calc bound;100;0.0049793;0.00248453;0.00552283
159;calc iter;100;0.648353;0.632518;0.674138
159;total;1;69.7838;69.7838;69.7838
160;calc total;1;65.0335;65.0335;65.0335
160;calc update async;100;0.0014682;0.000691877;0.00818862
160;calc inner;100;0.618771;0.609928;0.63536
160;calc wait;100;0.00560382;0.00274847;0.0114913
160;calc bound;100;0.005688;0.00302009;0.00644299
160;calc iter;100;0.648016;0.639987;0.670829
160;total;1;69.7849;69.7849;69.7849
161;calc total;1;65.0411;65.0411;65.0411
161;calc update async;100;0.000111068;5.0816e-05;0.00354608
161;calc inner;100;0.619577;0.610283;0.636666
161;calc wait;100;0.0148543;0.00595009;0.0451115
161;calc bound;100;0.00553243;0.00214131;0.00612705
161;calc iter;100;0.648028;0.635968;0.673926
161;total;1;69.7745;69.7745;69.7745
162;calc total;1;65.0404;65.0404;65.0404
162;calc update async;100;0.000110901;4.5564e-05;0.00362307
162;calc inner;100;0.620912;0.612913;0.637603
162;calc wait;100;0.0145086;0.00469866;0.0287709
162;calc bound;100;0.00491797;0.0027884;0.00586727
162;calc iter;100;0.648089;0.64201;0.655725
162;total;1;69.7823;69.7823;69.7823
163;calc total;1;65.0383;65.0383;65.0383
163;calc update async;100;0.000116294;4.9944e-05;0.00391461
163;calc inner;100;0.621514;0.613233;0.638162
163;calc wait;100;0.0143075;0.0029657;0.0244426
163;calc bound;100;0.005422;0.0030622;0.00675133
163;calc iter;100;0.648251;0.642741;0.655908
163;total;1;69.7836;69.7836;69.7836
164;calc total;1;65.0337;65.0337;65.0337
164;calc update async;100;0.0001283;5.7198e-05;0.00533973
164;calc inner;100;0.622903;0.613972;0.640648
164;calc wait;100;0.016265;0.00177019;0.0254385
164;calc bound;100;0.00547579;0.00286653;0.00671769
164;calc iter;100;0.648278;0.64435;0.652572
164;total;1;69.7851;69.7851;69.7851
165;calc total;1;65.0389;65.0389;65.0389
165;calc update async;100;0.000115816;5.6763e-05;0.00387873
165;calc inner;100;0.622461;0.612364;0.638619
165;calc wait;100;0.0175732;0.0037934;0.0280518
165;calc bound;100;0.00511273;0.00180061;0.0060162
165;calc iter;100;0.64849;0.64428;0.654385
165;total;1;69.7814;69.7814;69.7814
166;calc total;1;65.0382;65.0382;65.0382
166;calc update async;100;0.000131091;6.4717e-05;0.00399622
166;calc inner;100;0.622925;0.6088;0.638674
166;calc wait;100;0.0172102;0.00367151;0.0316688
166;calc bound;100;0.00533449;0.00160608;0.00619725
166;calc iter;100;0.648628;0.637308;0.655464
166;total;1;69.7855;69.7855;69.7855
167;calc total;1;65.0329;65.0329;65.0329
167;calc update async;100;0.00172014;0.00139842;0.00720096
167;calc inner;100;0.622322;0.605242;0.638509
167;calc wait;100;0.00447675;0.00127698;0.00528989
167;calc bound;100;0.00532194;0.00158774;0.00631145
167;calc iter;100;0.648737;0.634599;0.652006
167;total;1;69.7856;69.7856;69.7856
216;calc total;1;65.0329;65.0329;65.0329
192;calc total;1;65.0359;65.0359;65.0359
192;calc update async;100;7.98693e-05;1.4062e-05;0.00569921
192;calc inner;100;0.630479;0.622772;0.63901
192;calc wait;100;0.0143861;0.00181171;0.0318757
192;calc bound;100;0.00383746;0.00219964;0.00610907
192;calc iter;100;0.649256;0.643018;0.664601
192;total;1;69.7773;69.7773;69.7773
173;calc total;1;65.0441;65.0441;65.0441
173;calc update async;100;9.07215e-05;1.6283e-05;0.00486407
173;calc inner;100;0.634891;0.632169;0.637943
173;calc wait;100;0.00893265;0.00405935;0.0135782
173;calc bound;100;0.00409116;0.0023842;0.00541365
173;calc iter;100;0.64934;0.646109;0.656872
173;total;1;69.7584;69.7584;69.7584
193;calc total;1;65.0428;65.0428;65.0428
193;calc update async;100;7.12143e-05;1.2268e-05;0.00482136
193;calc inner;100;0.630824;0.621613;0.642127
193;calc wait;100;0.0126888;0.0019161;0.0211166
193;calc bound;100;0.00448067;0.00223597;0.00610964
193;calc iter;100;0.649302;0.645711;0.654101
193;total;1;69.7818;69.7818;69.7818
174;calc total;1;65.0388;65.0388;65.0388
174;calc update async;100;9.18578e-05;1.1992e-05;0.00478965
174;calc inner;100;0.633331;0.631169;0.638493
174;calc wait;100;0.00858375;0.00432319;0.0141413
174;calc bound;100;0.00448499;0.00260324;0.00542138
174;calc iter;100;0.649298;0.645636;0.651599
174;total;1;69.7443;69.7443;69.7443
194;calc total;1;65.0401;65.0401;65.0401
194;calc update async;100;6.41719e-05;9.51e-06;0.00435376
194;calc inner;100;0.62936;0.622799;0.638528
194;calc wait;100;0.0115621;0.00606632;0.0222405
194;calc bound;100;0.00430763;0.0023479;0.00517668
194;calc iter;100;0.649365;0.645316;0.655872
194;total;1;69.7808;69.7808;69.7808
175;calc total;1;65.0389;65.0389;65.0389
175;calc update async;100;0.00224334;0.000831241;0.00754054
175;calc inner;100;0.634573;0.631823;0.638703
175;calc wait;100;0.00354844;0.00197023;0.00880306
175;calc bound;100;0.00461925;0.00242798;0.00535396
175;calc iter;100;0.649316;0.645582;0.65173
175;total;1;69.7503;69.7503;69.7503
176;calc total;1;65.0358;65.0358;65.0358
176;calc update async;100;0.000116592;5.1231e-05;0.00527907
176;calc inner;100;0.636542;0.634508;0.640689
176;calc wait;100;0.00822244;0.0019929;0.0122235
176;calc bound;100;0.0044518;0.00189558;0.00535496
176;calc iter;100;0.649335;0.645897;0.653675
176;total;1;69.7549;69.7549;69.7549
177;calc total;1;65.0412;65.0412;65.0412
177;calc update async;100;0.000115227;1.3635e-05;0.00517846
177;calc inner;100;0.636015;0.633688;0.6419
177;calc wait;100;0.00922742;0.00393496;0.0145809
177;calc bound;100;0.00403866;0.00175601;0.00486875
177;calc iter;100;0.649399;0.645091;0.655772
177;total;1;69.7518;69.7518;69.7518
178;calc total;1;65.041;65.041;65.041
178;calc update async;100;0.000132087;1.7521e-05;0.00522296
178;calc inner;100;0.635552;0.633561;0.642327
178;calc wait;100;0.00886809;0.00231682;0.0165046
178;calc bound;100;0.00486119;0.00158931;0.00643765
178;calc iter;100;0.649417;0.64289;0.656703
178;total;1;69.7579;69.7579;69.7579
179;calc total;1;65.041;65.041;65.041
179;calc update async;100;0.000153025;1.9785e-05;0.00515147
179;calc inner;100;0.634464;0.632036;0.640384
179;calc wait;100;0.00858702;0.00295236;0.0155332
179;calc bound;100;0.00627403;0.0015894;0.00716681
179;calc iter;100;0.649482;0.642768;0.661814
179;total;1;69.7549;69.7549;69.7549
180;calc total;1;65.0346;65.0346;65.0346
180;calc update async;100;0.000213835;7.8468e-05;0.00613428
180;calc inner;100;0.638644;0.636992;0.642761
180;calc wait;100;0.00619322;0.00145105;0.0116392
180;calc bound;100;0.00437159;0.00160077;0.0050803
180;calc iter;100;0.649425;0.642942;0.656274
180;total;1;69.7636;69.7636;69.7636
181;calc total;1;65.0441;65.0441;65.0441
181;calc update async;100;0.000236901;6.9146e-05;0.00493621
181;calc inner;100;0.638498;0.637129;0.642538
181;calc wait;100;0.00589792;0.00183672;0.0120698
181;calc bound;100;0.00489516;0.00157879;0.00588411
181;calc iter;100;0.649532;0.643187;0.661073
181;total;1;69.7636;69.7636;69.7636
182;calc total;1;65.0434;65.0434;65.0434
182;calc update async;100;0.000253796;7.802e-05;0.0049958
182;calc inner;100;0.638108;0.636397;0.642241
182;calc wait;100;0.00544698;0.00166587;0.0092083
182;calc bound;100;0.0057373;0.00156931;0.00662079
182;calc iter;100;0.64955;0.642215;0.656366
182;total;1;69.7607;69.7607;69.7607
183;calc total;1;65.0377;65.0377;65.0377
183;calc update async;100;0.000265586;8.6773e-05;0.00511406
183;calc inner;100;0.638074;0.635995;0.642315
183;calc wait;100;0.0051399;0.00137367;0.0076139
183;calc bound;100;0.00601401;0.00156204;0.00676741
183;calc iter;100;0.649497;0.639801;0.654503
183;total;1;69.7634;69.7634;69.7634
184;calc total;1;65.0335;65.0335;65.0335
184;calc update async;100;0.000150298;7.2254e-05;0.00571843
184;calc inner;100;0.637427;0.635301;0.639953
184;calc wait;100;0.0064783;0.00219777;0.00975777
184;calc bound;100;0.00526765;0.00156618;0.0062324
184;calc iter;100;0.64945;0.643386;0.657954
184;total;1;69.7632;69.7632;69.7632
185;calc total;1;65.04;65.04;65.04
185;calc update async;100;0.000111341;5.6524e-05;0.00380128
185;calc inner;100;0.63655;0.634469;0.640569
185;calc wait;100;0.00835165;0.00334185;0.0121663
185;calc bound;100;0.00444562;0.00166101;0.0055205
185;calc iter;100;0.649469;0.642308;0.655012
185;total;1;69.7544;69.7544;69.7544
186;calc total;1;65.0398;65.0398;65.0398
186;calc update async;100;0.000107689;5.368e-05;0.00385163
186;calc inner;100;0.636821;0.635111;0.640249
186;calc wait;100;0.00783937;0.0036385;0.0140676
186;calc bound;100;0.0046877;0.00251289;0.00584856
186;calc iter;100;0.649458;0.646514;0.654839
186;total;1;69.7546;69.7546;69.7546
187;calc total;1;65.0394;65.0394;65.0394
187;calc update async;100;0.00011453;4.444e-05;0.00393117
187;calc inner;100;0.637234;0.635338;0.641542
187;calc wait;100;0.00727368;0.0022384;0.012476
187;calc bound;100;0.00480826;0.00282413;0.00591279
187;calc iter;100;0.649437;0.646263;0.661622
187;total;1;69.7534;69.7534;69.7534
188;calc total;1;65.0337;65.0337;65.0337
188;calc update async;100;0.000135338;1.6594e-05;0.00561747
188;calc inner;100;0.639266;0.637661;0.643752
188;calc wait;100;0.005446;0.00161094;0.00993419
188;calc bound;100;0.00451349;0.00281044;0.00524417
188;calc iter;100;0.649365;0.647398;0.655018
188;total;1;69.7556;69.7556;69.7556
189;calc total;1;65.0425;65.0425;65.0425
189;calc update async;100;0.000107858;4.6128e-05;0.00352835
189;calc inner;100;0.63834;0.636273;0.642198
189;calc wait;100;0.00661778;0.00192055;0.0137378
189;calc bound;100;0.00437419;0.00289496;0.00490999
189;calc iter;100;0.649443;0.647204;0.662245
189;total;1;69.7635;69.7635;69.7635
190;calc total;1;65.0387;65.0387;65.0387
190;calc update async;100;0.000106248;4.1767e-05;0.00401834
190;calc inner;100;0.638451;0.63682;0.642473
190;calc wait;100;0.0065024;0.00234401;0.0105249
190;calc bound;100;0.00434186;0.00242916;0.00491366
190;calc iter;100;0.649404;0.647519;0.654115
190;total;1;69.7629;69.7629;69.7629
191;calc total;1;65.0384;65.0384;65.0384
191;calc update async;100;7.24448e-05;1.5975e-05;0.00416918
191;calc inner;100;0.638977;0.637498;0.642624
191;calc wait;100;0.00594006;0.00360357;0.00747507
191;calc bound;100;0.00436247;0.00265384;0.00493734
191;calc iter;100;0.649409;0.647326;0.653851
191;total;1;69.7604;69.7604;69.7604
195;calc total;1;65.0438;65.0438;65.0438
195;calc update async;100;6.21105e-05;8.827e-06;0.0041963
195;calc inner;100;0.630632;0.62287;0.638384
195;calc wait;100;0.0101094;0.00270695;0.0181566
195;calc bound;100;0.00376875;0.00247926;0.00459279
195;calc iter;100;0.649429;0.642868;0.659739
195;total;1;69.7833;69.7833;69.7833
196;calc total;1;65.0349;65.0349;65.0349
196;calc update async;100;8.37631e-05;1.3773e-05;0.00568795
196;calc inner;100;0.631961;0.623639;0.639511
196;calc wait;100;0.00398846;0.00159652;0.0071642
196;calc bound;100;0.00359194;0.0019731;0.00521619
196;calc iter;100;0.649412;0.644083;0.654433
196;total;1;69.7727;69.7727;69.7727
197;calc total;1;65.0436;65.0436;65.0436
197;calc update async;100;6.59573e-05;9.225e-06;0.00416115
197;calc inner;100;0.62898;0.620434;0.636255
197;calc wait;100;0.00708;0.00187273;0.0159595
197;calc bound;100;0.0036269;0.00235831;0.0047429
197;calc iter;100;0.649476;0.643832;0.657951
197;total;1;69.7812;69.7812;69.7812
198;calc total;1;65.0434;65.0434;65.0434
198;calc update async;100;7.88315e-05;1.3425e-05;0.004397
198;calc inner;100;0.626229;0.615956;0.634686
198;calc wait;100;0.0121563;0.00279161;0.0283321
198;calc bound;100;0.00414731;0.00220549;0.00663212
198;calc iter;100;0.64961;0.642163;0.660897
198;total;1;69.7711;69.7711;69.7711
199;calc total;1;65.0318;65.0318;65.0318
199;calc update async;100;0.000117199;1.576e-05;0.0071994
199;calc inner;100;0.628012;0.614135;0.636655
199;calc wait;100;0.0127438;0.00157753;0.030145
199;calc bound;100;0.00385655;0.00161755;0.00493439
199;calc iter;100;0.649668;0.635797;0.653387
199;total;1;69.7791;69.7791;69.7791
200;calc total;1;65.034;65.034;65.034
200;calc update async;100;0.000142181;1.2888e-05;0.00620427
200;calc inner;100;0.629465;0.61121;0.639709
200;calc wait;100;0.00468352;0.0014341;0.009739
200;calc bound;100;0.00438537;0.00164234;0.00643749
200;calc iter;100;0.650012;0.643912;0.659721
200;total;1;69.7733;69.7733;69.7733
201;calc total;1;65.041;65.041;65.041
201;calc update async;100;0.000126409;1.0665e-05;0.00638154
201;calc inner;100;0.629859;0.612623;0.638515
201;calc wait;100;0.00931416;0.00165873;0.0183023
201;calc bound;100;0.00442204;0.00161599;0.00671333
201;calc iter;100;0.65007;0.643549;0.659467
201;total;1;69.7767;69.7767;69.7767
202;calc total;1;65.0408;65.0408;65.0408
202;calc update async;100;0.000105342;9.433e-06;0.00522278
202;calc inner;100;0.630326;0.614706;0.638186
202;calc wait;100;0.00895589;0.0029122;0.0150028
202;calc bound;100;0.00375046;0.00163067;0.00486419
202;calc iter;100;0.649986;0.645617;0.652653
202;total;1;69.7817;69.7817;69.7817
203;calc total;1;65.0405;65.0405;65.0405
203;calc update async;100;9.50007e-05;1.0479e-05;0.00442063
203;calc inner;100;0.630451;0.618771;0.638747
203;calc wait;100;0.00770947;0.00306637;0.0133384
203;calc bound;100;0.00409405;0.00164558;0.00695296
203;calc iter;100;0.649972;0.645289;0.659123
203;total;1;69.7817;69.7817;69.7817
204;calc total;1;65.0351;65.0351;65.0351
204;calc update async;100;0.000236974;8.276e-05;0.00689147
204;calc inner;100;0.634575;0.616557;0.644314
204;calc wait;100;0.00909129;0.00170006;0.0184368
204;calc bound;100;0.00570027;0.00157262;0.00728212
204;calc iter;100;0.649607;0.631336;0.65528
204;total;1;69.7817;69.7817;69.7817
205;calc total;1;65.0429;65.0429;65.0429
205;calc update async;100;0.000193203;8.0209e-05;0.00466633
205;calc inner;100;0.635012;0.618189;0.643118
205;calc wait;100;0.00934412;0.00172521;0.0191858
205;calc bound;100;0.00502078;0.0015653;0.00668057
205;calc iter;100;0.649574;0.631241;0.662746
205;total;1;69.7809;69.7809;69.7809
206;calc total;1;65.0392;65.0392;65.0392
206;calc update async;100;0.000182906;8.2111e-05;0.00470722
206;calc inner;100;0.635246;0.621214;0.643706
206;calc wait;100;0.00904042;0.0017327;0.0292872
206;calc bound;100;0.00497121;0.00161166;0.00650175
206;calc iter;100;0.649443;0.635447;0.672987
206;total;1;69.7813;69.7813;69.7813
207;calc total;1;65.039;65.039;65.039
207;calc update async;100;0.000177631;7.243e-05;0.00475333
207;calc inner;100;0.634754;0.622827;0.643516
207;calc wait;100;0.00911461;0.00158801;0.0334351
207;calc bound;100;0.00538478;0.00192053;0.00699109
207;calc iter;100;0.649434;0.645133;0.678006
207;total;1;69.784;69.784;69.784
208;calc total;1;65.0352;65.0352;65.0352
208;calc update async;100;0.00129976;0.00064354;0.00768797
208;calc inner;100;0.63349;0.626115;0.641026
208;calc wait;100;0.00495067;0.00134222;0.0126145
208;calc bound;100;0.00477638;0.00287893;0.00572316
208;calc iter;100;0.649077;0.645518;0.657385
208;total;1;69.7707;69.7707;69.7707
209;calc total;1;65.0412;65.0412;65.0412
209;calc update async;100;0.000103329;4.52e-05;0.00374801
209;calc inner;100;0.632234;0.623591;0.641173
209;calc wait;100;0.0117462;0.00457314;0.0209139
209;calc bound;100;0.00477278;0.00286712;0.00578673
209;calc iter;100;0.649021;0.645717;0.656923
209;total;1;69.7808;69.7808;69.7808
210;calc total;1;65.0412;65.0412;65.0412
210;calc update async;100;0.000102675;4.4319e-05;0.00382308
210;calc inner;100;0.632969;0.624854;0.641858
210;calc wait;100;0.0101743;0.00324288;0.0174831
210;calc bound;100;0.00469141;0.00268775;0.00632166
210;calc iter;100;0.649103;0.64438;0.656048
210;total;1;69.7771;69.7771;69.7771
211;calc total;1;65.0406;65.0406;65.0406
211;calc update async;100;0.000105864;4.4484e-05;0.00392185
211;calc inner;100;0.633905;0.625931;0.64119
211;calc wait;100;0.00960114;0.00386738;0.0160479
211;calc bound;100;0.00455302;0.00275487;0.00603612
211;calc iter;100;0.649202;0.6447;0.659815
211;total;1;69.7705;69.7705;69.7705
212;calc total;1;65.034;65.034;65.034
212;calc update async;100;0.000127609;4.4069e-05;0.00570248
212;calc inner;100;0.635511;0.626592;0.643435
212;calc wait;100;0.00598639;0.0018126;0.0138532
212;calc bound;100;0.00486254;0.00280314;0.00651421
212;calc iter;100;0.649185;0.645072;0.655042
212;total;1;69.7827;69.7827;69.7827
213;calc total;1;65.0425;65.0425;65.0425
213;calc update async;100;0.000107838;4.5539e-05;0.00394387
213;calc inner;100;0.634885;0.625647;0.643053
213;calc wait;100;0.00879531;0.00221658;0.0190815
213;calc bound;100;0.00484847;0.00271903;0.00635621
213;calc iter;100;0.649267;0.642861;0.660332
213;total;1;69.7812;69.7812;69.7812
214;calc total;1;65.0416;65.0416;65.0416
214;calc update async;100;0.000107226;4.258e-05;0.0038071
214;calc inner;100;0.634936;0.624845;0.644397
214;calc wait;100;0.00907958;0.00173316;0.0192962
214;calc bound;100;0.00468552;0.00191665;0.00669359
214;calc iter;100;0.649341;0.637767;0.653835
214;total;1;69.7836;69.7836;69.7836
215;calc total;1;65.041;65.041;65.041
215;calc update async;100;0.00147728;0.000739208;0.0049785
215;calc inner;100;0.635314;0.621539;0.643826
215;calc wait;100;0.00380254;0.00127667;0.00895223
215;calc bound;100;0.00472225;0.00171277;0.00671631
215;calc iter;100;0.649551;0.646782;0.653951
215;total;1;69.7815;69.7815;69.7815
240;calc total;1;65.0355;65.0355;65.0355
240;calc update async;100;7.74449e-05;1.7604e-05;0.00522479
240;calc inner;100;0.636553;0.623246;0.641063
240;calc wait;100;0.00893683;0.00249308;0.0409365
240;calc bound;100;0.00450529;0.00303911;0.00666474
240;calc iter;100;0.650076;0.644079;0.669944
240;total;1;69.7883;69.7883;69.7883
288;calc total;1;65.0336;65.0336;65.0336
288;calc update async;100;0.000111113;2.7852e-05;0.00605185
288;calc inner;100;0.631896;0.624618;0.63967
288;calc wait;100;0.0112831;0.00176287;0.0187872
288;calc bound;100;0.00636321;0.00156288;0.0073028
288;calc iter;100;0.649699;0.639705;0.654748
288;total;1;69.7946;69.7946;69.7946
216;calc update async;100;0.00417785;0.0019214;0.0122117
216;calc inner;100;0.630068;0.615749;0.634529
216;calc wait;100;0.00203017;0.00104882;0.0141777
216;calc bound;100;0.00413846;0.00160147;0.00594809
216;calc iter;100;0.650146;0.64395;0.686882
216;total;1;69.7759;69.7759;69.7759
264;calc total;1;65.034;65.034;65.034
264;calc update async;100;0.00186834;0.00105144;0.00927308
264;calc inner;100;0.631246;0.623061;0.645301
264;calc wait;100;0.00208316;0.00142242;0.00587095
264;calc bound;100;0.00311455;0.00155003;0.00692183
264;calc iter;100;0.65009;0.638;0.679701
264;total;1;69.778;69.778;69.778
241;calc total;1;65.0409;65.0409;65.0409
241;calc update async;100;7.10785e-05;1.945e-05;0.00428741
241;calc inner;100;0.635555;0.623792;0.640842
241;calc wait;100;0.00987992;0.00446557;0.0465104
241;calc bound;100;0.00460062;0.00308925;0.00571037
241;calc iter;100;0.65011;0.642307;0.675828
241;total;1;69.7888;69.7888;69.7888
289;calc total;1;65.0417;65.0417;65.0417
289;calc update async;100;7.94143e-05;1.8568e-05;0.00424173
289;calc inner;100;0.633031;0.625449;0.639572
289;calc wait;100;0.0118071;0.00288882;0.0194279
289;calc bound;100;0.00482475;0.00158112;0.00609228
289;calc iter;100;0.649783;0.643983;0.659511
289;total;1;69.7991;69.7991;69.7991
217;calc total;1;65.0406;65.0406;65.0406
217;calc update async;100;8.21739e-05;2.4663e-05;0.00468362
217;calc inner;100;0.633835;0.617049;0.645196
217;calc wait;100;0.00825017;0.00184503;0.0481586
217;calc bound;100;0.00465245;0.0016338;0.00617362
217;calc iter;100;0.650179;0.642411;0.68565
217;total;1;69.783;69.783;69.783
265;calc total;1;65.0406;65.0406;65.0406
265;calc update async;100;7.83777e-05;1.4283e-05;0.00472352
265;calc inner;100;0.631827;0.625138;0.639716
265;calc wait;100;0.00790726;0.00222192;0.0401405
265;calc bound;100;0.00325107;0.00154516;0.0064821
265;calc iter;100;0.650111;0.636867;0.681209
265;total;1;69.777;69.777;69.777
242;calc total;1;65.0429;65.0429;65.0429
242;calc update async;100;6.73302e-05;1.3967e-05;0.00439789
242;calc inner;100;0.636675;0.623668;0.641056
242;calc wait;100;0.0089892;0.00387564;0.0452616
242;calc bound;100;0.00440453;0.00271287;0.00544561
242;calc iter;100;0.650139;0.640913;0.677111
242;total;1;69.7875;69.7875;69.7875
290;calc total;1;65.0419;65.0419;65.0419
290;calc update async;100;7.75768e-05;1.012e-05;0.00529103
290;calc inner;100;0.633406;0.625778;0.640585
290;calc wait;100;0.0121187;0.0041132;0.0399374
290;calc bound;100;0.00411035;0.00249391;0.00553219
290;calc iter;100;0.649741;0.638832;0.676771
290;total;1;69.801;69.801;69.801
218;calc total;1;65.0406;65.0406;65.0406
218;calc update async;100;7.18218e-05;1.0761e-05;0.00460527
218;calc inner;100;0.632289;0.61646;0.63719
218;calc wait;100;0.00938641;0.00378362;0.048253
218;calc bound;100;0.00272806;0.00159019;0.00532316
218;calc iter;100;0.650129;0.637403;0.686374
218;total;1;69.7715;69.7715;69.7715
266;calc total;1;65.0406;65.0406;65.0406
266;calc update async;100;7.74958e-05;1.5561e-05;0.00469419
266;calc inner;100;0.629583;0.618888;0.636349
266;calc wait;100;0.00582978;0.00147908;0.0529168
266;calc bound;100;0.00320691;0.00190894;0.00605731
266;calc iter;100;0.650104;0.639303;0.691132
266;total;1;69.774;69.774;69.774
243;calc total;1;65.0427;65.0427;65.0427
243;calc update async;100;6.63101e-05;1.1897e-05;0.00443275
243;calc inner;100;0.637134;0.624725;0.641197
243;calc wait;100;0.00892703;0.00246868;0.0456324
243;calc bound;100;0.00399817;0.00262548;0.00517763
243;calc iter;100;0.650166;0.641927;0.676906
243;total;1;69.7785;69.7785;69.7785
291;calc total;1;65.0393;65.0393;65.0393
291;calc update async;100;6.44091e-05;9.504e-06;0.00444114
291;calc inner;100;0.633889;0.626532;0.640684
291;calc wait;100;0.0109866;0.00261898;0.0176332
291;calc bound;100;0.00390626;0.00286541;0.00531715
291;calc iter;100;0.649705;0.637664;0.68992
291;total;1;69.8052;69.8052;69.8052
219;calc total;1;65.0404;65.0404;65.0404
219;calc update async;100;6.40828e-05;9.232e-06;0.00457452
219;calc inner;100;0.63273;0.619535;0.636148
219;calc wait;100;0.00747009;0.00206902;0.0464976
219;calc bound;100;0.00251781;0.00182728;0.00485715
219;calc iter;100;0.650092;0.640654;0.686919
219;total;1;69.7784;69.7784;69.7784
267;calc total;1;65.0406;65.0406;65.0406
267;calc update async;100;7.14869e-05;1.2582e-05;0.00516668
267;calc inner;100;0.631803;0.620815;0.639209
267;calc wait;100;0.00770006;0.00157312;0.0501003
267;calc bound;100;0.00342083;0.0021294;0.0050853
267;calc iter;100;0.650001;0.640505;0.6889
267;total;1;69.7758;69.7758;69.7758
244;calc total;1;65.0339;65.0339;65.0339
244;calc update async;100;8.78004e-05;1.1831e-05;0.00616108
244;calc inner;100;0.635717;0.62347;0.640162
244;calc wait;100;0.00584878;0.00169078;0.0421704
244;calc bound;100;0.00395791;0.00228715;0.00611537
244;calc iter;100;0.650151;0.643205;0.686477
244;total;1;69.7901;69.7901;69.7901
292;calc total;1;65.0341;65.0341;65.0341
292;calc update async;100;8.10955e-05;1.2962e-05;0.00605834
292;calc inner;100;0.628868;0.622613;0.635945
292;calc wait;100;0.0134867;0.00172766;0.0408989
292;calc bound;100;0.00398171;0.00281793;0.00523186
292;calc iter;100;0.649686;0.642671;0.682608
292;total;1;69.8023;69.8023;69.8023
220;calc total;1;65.0343;65.0343;65.0343
220;calc update async;100;0.000104578;1.1113e-05;0.00624701
220;calc inner;100;0.631002;0.617432;0.636375
220;calc wait;100;0.00724699;0.00183712;0.0493841
220;calc bound;100;0.00307338;0.00204012;0.00519493
220;calc iter;100;0.650026;0.638368;0.686774
220;total;1;69.7804;69.7804;69.7804
268;calc total;1;65.0357;65.0357;65.0357
268;calc update async;100;8.77427e-05;1.1912e-05;0.00658472
268;calc inner;100;0.634371;0.625284;0.640726
268;calc wait;100;0.00577086;0.00157643;0.031181
268;calc bound;100;0.00337354;0.00189416;0.00543447
268;calc iter;100;0.649979;0.643159;0.666922
268;total;1;69.7674;69.7674;69.7674
245;calc total;1;65.0437;65.0437;65.0437
245;calc update async;100;6.90298e-05;9.458e-06;0.00412177
245;calc inner;100;0.635123;0.622734;0.638571
245;calc wait;100;0.00798995;0.00261393;0.0129827
245;calc bound;100;0.00412727;0.00157286;0.00600575
245;calc iter;100;0.650266;0.63808;0.685828
245;total;1;69.7899;69.7899;69.7899
293;calc total;1;65.0403;65.0403;65.0403
293;calc update async;100;6.27116e-05;1.0896e-05;0.00442667
293;calc inner;100;0.630755;0.622994;0.639121
293;calc wait;100;0.0109414;0.00187156;0.0416136
293;calc bound;100;0.00426652;0.00267451;0.00555785
293;calc iter;100;0.649684;0.639699;0.679295
293;total;1;69.8022;69.8022;69.8022
221;calc total;1;65.0437;65.0437;65.0437
221;calc update async;100;8.21945e-05;9.412e-06;0.00376215
221;calc inner;100;0.630542;0.615686;0.634342
221;calc wait;100;0.00538095;0.00217327;0.0416877
221;calc bound;100;0.00328676;0.00237522;0.00494297
221;calc iter;100;0.650131;0.643804;0.679829
221;total;1;69.7822;69.7822;69.7822
269;calc total;1;65.0422;65.0422;65.0422
269;calc update async;100;6.86514e-05;8.708e-06;0.00391195
269;calc inner;100;0.629896;0.622238;0.637409
269;calc wait;100;0.00707572;0.00172691;0.0214753
269;calc bound;100;0.00335446;0.00179051;0.00511002
269;calc iter;100;0.650123;0.644081;0.660064
269;total;1;69.777;69.777;69.777
246;calc total;1;65.0444;65.0444;65.0444
246;calc update async;100;8.09694e-05;2.497e-05;0.00404724
246;calc inner;100;0.634789;0.622858;0.639316
246;calc wait;100;0.00583867;0.00203424;0.0423309
246;calc bound;100;0.00495039;0.00155429;0.00612366
246;calc iter;100;0.650314;0.643467;0.688587
246;total;1;69.7888;69.7888;69.7888
294;calc total;1;65.0395;65.0395;65.0395
294;calc update async;100;7.10802e-05;1.4305e-05;0.0046259
294;calc inner;100;0.631928;0.624273;0.638423
294;calc wait;100;0.00769407;0.00153039;0.0368772
294;calc bound;100;0.00384949;0.00250906;0.00512643
294;calc iter;100;0.649755;0.643073;0.674826
294;total;1;69.8048;69.8048;69.8048
222;calc total;1;65.0401;65.0401;65.0401
222;calc update async;100;8.70182e-05;1.1467e-05;0.00448363
222;calc inner;100;0.630617;0.613379;0.634987
222;calc wait;100;0.00695238;0.00271568;0.0347277
222;calc bound;100;0.00334296;0.00279871;0.00521633
222;calc iter;100;0.65009;0.641323;0.671585
222;total;1;69.7849;69.7849;69.7849
270;calc total;1;65.0393;65.0393;65.0393
270;calc update async;100;6.94344e-05;1.0878e-05;0.0046044
270;calc inner;100;0.629921;0.62366;0.63705
270;calc wait;100;0.00912223;0.00264803;0.0215651
270;calc bound;100;0.00367928;0.0016474;0.00534778
270;calc iter;100;0.650026;0.644286;0.660578
270;total;1;69.7783;69.7783;69.7783
247;calc total;1;65.0376;65.0376;65.0376
247;calc update async;100;9.42758e-05;2.4002e-05;0.0050527
247;calc inner;100;0.634464;0.623437;0.639048
247;calc wait;100;0.00501737;0.00170946;0.0513324
247;calc bound;100;0.00513996;0.00155188;0.00628467
247;calc iter;100;0.650253;0.640821;0.690365
247;total;1;69.7796;69.7796;69.7796
295;calc total;1;65.0329;65.0329;65.0329
295;calc update async;100;8.8684e-05;1.2307e-05;0.00623687
295;calc inner;100;0.632335;0.625477;0.638449
295;calc wait;100;0.00851982;0.00173594;0.034374
295;calc bound;100;0.00374486;0.00176348;0.00589203
295;calc iter;100;0.649718;0.642004;0.673243
295;total;1;69.8072;69.8072;69.8072
223;calc total;1;65.0397;65.0397;65.0397
223;calc update async;100;0.00151702;0.00069922;0.00638283
223;calc inner;100;0.632332;0.617978;0.637017
223;calc wait;100;0.00455686;0.00155969;0.0201785
223;calc bound;100;0.00351052;0.0024758;0.0058195
223;calc iter;100;0.650037;0.64169;0.672779
223;total;1;69.7834;69.7834;69.7834
271;calc total;1;65.0392;65.0392;65.0392
271;calc update async;100;0.00152544;0.000702515;0.00661402
271;calc inner;100;0.630279;0.623006;0.637019
271;calc wait;100;0.00589512;0.00101596;0.0158968
271;calc bound;100;0.00389942;0.00160596;0.00583832
271;calc iter;100;0.650073;0.642168;0.658919
271;total;1;69.7705;69.7705;69.7705
248;calc total;1;65.0336;65.0336;65.0336
248;calc update async;100;9.62717e-05;1.8295e-05;0.00629514
248;calc inner;100;0.637159;0.624747;0.641394
248;calc wait;100;0.00771815;0.002228;0.0547787
248;calc bound;100;0.00492117;0.00159921;0.00636925
248;calc iter;100;0.650163;0.638802;0.687363
248;total;1;69.7879;69.7879;69.7879
296;calc total;1;65.0342;65.0342;65.0342
296;calc update async;100;9.28929e-05;1.0117e-05;0.00607867
296;calc inner;100;0.634797;0.627728;0.640131
296;calc wait;100;0.00780057;0.0014873;0.0241662
296;calc bound;100;0.00383492;0.00161003;0.00541453
296;calc iter;100;0.649785;0.643759;0.665449
296;total;1;69.8072;69.8072;69.8072
224;calc total;1;65.0333;65.0333;65.0333
224;calc update async;100;0.000125356;1.3359e-05;0.00644603
224;calc inner;100;0.630864;0.615507;0.634704
224;calc wait;100;0.0148092;0.0029525;0.0401
224;calc bound;100;0.00359919;0.00166651;0.00557743
224;calc iter;100;0.650032;0.638619;0.664591
224;total;1;69.7815;69.7815;69.7815
272;calc total;1;65.0357;65.0357;65.0357
272;calc update async;100;9.66907e-05;1.075e-05;0.00540312
272;calc inner;100;0.632702;0.626955;0.639877
272;calc wait;100;0.00652364;0.00155027;0.019153
272;calc bound;100;0.00449068;0.00195805;0.00717309
272;calc iter;100;0.649872;0.643796;0.657624
272;total;1;69.7777;69.7777;69.7777
249;calc total;1;65.0415;65.0415;65.0415
249;calc update async;100;6.94541e-05;1.5312e-05;0.00435029
249;calc inner;100;0.637907;0.624248;0.641481
249;calc wait;100;0.00782472;0.00334989;0.047075
249;calc bound;100;0.00399113;0.00161369;0.00557135
249;calc iter;100;0.650197;0.641741;0.682557
249;total;1;69.7899;69.7899;69.7899
297;calc total;1;65.0413;65.0413;65.0413
297;calc update async;100;8.05498e-05;1.2097e-05;0.00425824
297;calc inner;100;0.635999;0.627055;0.643728
297;calc wait;100;0.00914669;0.00146894;0.0175458
297;calc bound;100;0.0040378;0.00160363;0.00602304
297;calc iter;100;0.649788;0.645723;0.65902
297;total;1;69.8096;69.8096;69.8096
225;calc total;1;65.0437;65.0437;65.0437
225;calc update async;100;7.98113e-05;9.804e-06;0.00388208
225;calc inner;100;0.630327;0.616113;0.637087
225;calc wait;100;0.0162346;0.0028956;0.0407504
225;calc bound;100;0.00245744;0.00170456;0.00594542
225;calc iter;100;0.65005;0.6386;0.669867
225;total;1;69.7795;69.7795;69.7795
273;calc total;1;65.0386;65.0386;65.0386
273;calc update async;100;7.56297e-05;9.878e-06;0.00484537
273;calc inner;100;0.630164;0.624471;0.638418
273;calc wait;100;0.0139264;0.00291083;0.0445448
273;calc bound;100;0.0045118;0.00221945;0.00676354
273;calc iter;100;0.649753;0.641441;0.681633
273;total;1;69.7771;69.7771;69.7771
250;calc total;1;65.0406;65.0406;65.0406
250;calc update async;100;7.44066e-05;1.3184e-05;0.00521335
250;calc inner;100;0.640592;0.626129;0.646517
250;calc wait;100;0.00542545;0.00183305;0.0509131
250;calc bound;100;0.003841;0.00278745;0.00478424
250;calc iter;100;0.650152;0.641275;0.686859
250;total;1;69.7906;69.7906;69.7906
298;calc total;1;65.0412;65.0412;65.0412
298;calc update async;100;0.000101118;1.5587e-05;0.00429072
298;calc inner;100;0.633235;0.625639;0.64065
298;calc wait;100;0.0115839;0.00421614;0.0185903
298;calc bound;100;0.00465316;0.00164185;0.00612293
298;calc iter;100;0.649829;0.645802;0.657601
298;total;1;69.807;69.807;69.807
226;calc total;1;65.043;65.043;65.043
226;calc update async;100;0.000108496;1.0392e-05;0.00415457
226;calc inner;100;0.631854;0.615351;0.636218
226;calc wait;100;0.0140554;0.00611751;0.0445808
226;calc bound;100;0.00412671;0.00160713;0.00676424
226;calc iter;100;0.650166;0.639365;0.673155
226;total;1;69.782;69.782;69.782
251;calc total;1;65.0413;65.0413;65.0413
251;calc update async;100;7.10816e-05;1.3173e-05;0.00465751
251;calc inner;100;0.637082;0.623642;0.641145
251;calc wait;100;0.00901439;0.00504472;0.0524929
251;calc bound;100;0.00385345;0.00286725;0.0058877
251;calc iter;100;0.650145;0.640795;0.684031
251;total;1;69.7837;69.7837;69.7837
299;calc total;1;65.0411;65.0411;65.0411
299;calc update async;100;0.000139306;2.4441e-05;0.00425035
299;calc inner;100;0.632182;0.623795;0.640497
299;calc wait;100;0.0111337;0.00443844;0.0181629
299;calc bound;100;0.00632951;0.00157203;0.00732614
299;calc iter;100;0.649802;0.644906;0.663238
299;total;1;69.8053;69.8053;69.8053
227;calc total;1;65.0411;65.0411;65.0411
227;calc update async;100;0.000156496;7.3316e-05;0.00470717
227;calc inner;100;0.628875;0.61208;0.635704
227;calc wait;100;0.0144341;0.00775384;0.0480083
227;calc bound;100;0.00676677;0.00159276;0.00744029
227;calc iter;100;0.650236;0.64325;0.681811
227;total;1;69.7776;69.7776;69.7776
252;calc total;1;65.0345;65.0345;65.0345
252;calc update async;100;0.00018442;8.6447e-05;0.00617716
252;calc inner;100;0.636571;0.631344;0.641914
252;calc wait;100;0.00879974;0.00213058;0.053274
252;calc bound;100;0.00450315;0.00158712;0.0059471
252;calc iter;100;0.650061;0.640782;0.69052
252;total;1;69.7937;69.7937;69.7937
300;calc total;1;65.0348;65.0348;65.0348
300;calc update async;100;0.000250553;0.000116014;0.00579118
300;calc inner;100;0.637259;0.634723;0.643166
300;calc wait;100;0.00645764;0.00139099;0.00779096
300;calc bound;100;0.00576088;0.00154699;0.00691834
300;calc iter;100;0.649732;0.638739;0.655888
300;total;1;69.8032;69.8032;69.8032
228;calc total;1;65.0348;65.0348;65.0348
228;calc update async;100;0.000207802;0.000103331;0.00555766
228;calc inner;100;0.638664;0.632603;0.651248
228;calc wait;100;0.00682131;0.00215388;0.0435188
228;calc bound;100;0.00449536;0.00167181;0.00598929
228;calc iter;100;0.650191;0.642576;0.686105
228;total;1;69.7891;69.7891;69.7891
253;calc total;1;65.044;65.044;65.044
253;calc update async;100;0.000184654;7.6547e-05;0.00454074
253;calc inner;100;0.63536;0.629535;0.641579
253;calc wait;100;0.00905375;0.00237124;0.0514803
253;calc bound;100;0.00563869;0.00154452;0.0072195
253;calc iter;100;0.650241;0.640735;0.685347
253;total;1;69.7975;69.7975;69.7975
301;calc total;1;65.0441;65.0441;65.0441
301;calc update async;100;0.000235831;0.000138549;0.00393024
229;calc total;1;65.0422;65.0422;65.0422
229;calc update async;100;0.000235355;0.000116228;0.00454921
229;calc inner;100;0.638556;0.632005;0.674219
229;calc wait;100;0.00654007;0.00382304;0.0117261
229;calc bound;100;0.00496988;0.00159668;0.00620733
229;calc iter;100;0.650305;0.64223;0.686033
229;total;1;69.7867;69.7867;69.7867
254;calc total;1;65.0403;65.0403;65.0403
254;calc update async;100;0.000165096;7.1278e-05;0.00460403
254;calc inner;100;0.636071;0.628113;0.64207
254;calc wait;100;0.00923023;0.00325896;0.03238
254;calc bound;100;0.00465771;0.00156697;0.00631706
254;calc iter;100;0.650126;0.643306;0.664361
254;total;1;69.7826;69.7826;69.7826
301;calc inner;100;0.636721;0.633547;0.641164
301;calc wait;100;0.00713626;0.0021205;0.0143183
301;calc bound;100;0.00572357;0.00157111;0.00650029
301;calc iter;100;0.649821;0.637402;0.663274
230;calc total;1;65.037;65.037;65.037
230;calc update async;100;0.000216401;0.000181161;0.000771476
230;calc inner;100;0.638122;0.632601;0.644627
230;calc wait;100;0.00612677;0.00142855;0.0462441
230;calc bound;100;0.0057893;0.0015914;0.00644914
230;calc iter;100;0.650259;0.641375;0.685736
230;total;1;69.7767;69.7767;69.7767
255;calc total;1;65.0382;65.0382;65.0382
255;calc update async;100;0.000156724;7.4029e-05;0.00506758
255;calc inner;100;0.637678;0.63145;0.64304
255;calc wait;100;0.00809756;0.0017032;0.0199702
255;calc bound;100;0.00414579;0.00160727;0.00626163
255;calc iter;100;0.650081;0.637859;0.662691
301;total;1;69.8142;69.8142;69.8142
231;calc total;1;65.0268;65.0268;65.0268
231;calc update async;100;0.000236525;0.000168412;0.00181845
231;calc inner;100;0.637706;0.630311;0.640342
231;calc wait;100;0.00605998;0.00139738;0.0506713
231;calc bound;100;0.00615438;0.00157671;0.00663358
231;calc iter;100;0.650161;0.640005;0.686777
231;total;1;69.7832;69.7832;69.7832
255;total;1;69.7977;69.7977;69.7977
302;calc total;1;65.0388;65.0388;65.0388
302;calc update async;100;0.00025619;0.000124773;0.00476257
302;calc inner;100;0.636991;0.631845;0.642462
302;calc wait;100;0.00660561;0.00141998;0.00877539
302;calc bound;100;0.00590608;0.00158522;0.0066595
302;calc iter;100;0.649763;0.635023;0.654882
302;total;1;69.8103;69.8103;69.8103
232;calc total;1;65.0332;65.0332;65.0332
232;calc update async;100;0.000155874;7.2851e-05;0.00564334
232;calc inner;100;0.636441;0.628425;0.639496
232;calc wait;100;0.00820972;0.00532381;0.0529392
232;calc bound;100;0.00541073;0.00158256;0.00630936
232;calc iter;100;0.650221;0.643232;0.687908
232;total;1;69.7861;69.7861;69.7861
256;calc total;1;65.0362;65.0362;65.0362
256;calc update async;100;0.0015632;0.000689154;0.00730141
256;calc inner;100;0.634049;0.628216;0.640675
256;calc wait;100;0.0056898;0.00183352;0.0399118
256;calc bound;100;0.00499359;0.00294553;0.00637893
256;calc iter;100;0.649992;0.643308;0.679802
256;total;1;69.7905;69.7905;69.7905
303;calc total;1;65.0389;65.0389;65.0389
303;calc update async;100;0.00024264;0.000101568;0.00487254
303;calc inner;100;0.637219;0.633066;0.64209
303;calc wait;100;0.00666893;0.00147943;0.00905987
303;calc bound;100;0.00562418;0.0016;0.00624104
303;calc iter;100;0.649758;0.636293;0.65802
303;total;1;69.8154;69.8154;69.8154
233;calc total;1;65.0409;65.0409;65.0409
233;calc update async;100;0.000116803;6.3213e-05;0.00362288
233;calc inner;100;0.636876;0.629682;0.641286
233;calc wait;100;0.00877786;0.00565067;0.0509243
233;calc bound;100;0.0044858;0.00163188;0.00601375
233;calc iter;100;0.65026;0.643473;0.687617
233;total;1;69.7866;69.7866;69.7866
257;calc total;1;65.0429;65.0429;65.0429
257;calc update async;100;0.00010301;4.1328e-05;0.0036888
257;calc inner;100;0.632815;0.628879;0.638817
257;calc wait;100;0.011579;0.00601988;0.0437547
257;calc bound;100;0.00479298;0.0029237;0.00618562
257;calc iter;100;0.65;0.643362;0.68281
257;total;1;69.7952;69.7952;69.7952
304;calc total;1;65.0357;65.0357;65.0357
304;calc update async;100;0.00200687;0.00142244;0.00776361
304;calc inner;100;0.63478;0.632413;0.639287
304;calc wait;100;0.00436695;0.00176519;0.00557847
304;calc bound;100;0.00607261;0.00253649;0.00677929
304;calc iter;100;0.649691;0.647268;0.656006
304;total;1;69.8117;69.8117;69.8117
234;calc total;1;65.0385;65.0385;65.0385
234;calc update async;100;0.000111982;5.7215e-05;0.00395205
234;calc inner;100;0.636543;0.627917;0.640208
234;calc wait;100;0.00886458;0.00484907;0.0512635
234;calc bound;100;0.00467608;0.00279382;0.00648832
234;calc iter;100;0.650198;0.644036;0.687332
234;total;1;69.7853;69.7853;69.7853
258;calc total;1;65.0426;65.0426;65.0426
258;calc update async;100;0.000105994;4.418e-05;0.00372351
258;calc inner;100;0.634118;0.629022;0.639783
258;calc wait;100;0.0098162;0.00458211;0.0442732
258;calc bound;100;0.00464154;0.0028279;0.00624591
258;calc iter;100;0.649988;0.644078;0.678465
258;total;1;69.7877;69.7877;69.7877
305;calc total;1;65.0421;65.0421;65.0421
305;calc update async;100;0.000127338;5.2239e-05;0.00370651
305;calc inner;100;0.634911;0.633049;0.639829
305;calc wait;100;0.00862722;0.00445414;0.0141573
305;calc bound;100;0.00599187;0.00260706;0.00675739
305;calc iter;100;0.649692;0.64401;0.657493
305;total;1;69.815;69.815;69.815
235;calc total;1;65.0404;65.0404;65.0404
235;calc update async;100;0.000113468;5.5147e-05;0.00368543
235;calc inner;100;0.636914;0.628764;0.640133
235;calc wait;100;0.00851012;0.00489064;0.0505746
235;calc bound;100;0.00464757;0.00330886;0.00614996
235;calc iter;100;0.650189;0.640965;0.688097
235;total;1;69.7867;69.7867;69.7867
259;calc total;1;65.0426;65.0426;65.0426
259;calc update async;100;0.000110053;5.5146e-05;0.00369994
259;calc inner;100;0.634438;0.628458;0.640645
259;calc wait;100;0.0102148;0.00500368;0.0424444
259;calc bound;100;0.00473998;0.00283878;0.00577204
259;calc iter;100;0.650086;0.641909;0.67583
259;total;1;69.7954;69.7954;69.7954
306;calc total;1;65.0418;65.0418;65.0418
306;calc update async;100;0.000121696;4.0098e-05;0.0037346
306;calc inner;100;0.633376;0.63126;0.637201
306;calc wait;100;0.0107284;0.00703285;0.0257595
306;calc bound;100;0.0054195;0.00282359;0.0062423
306;calc iter;100;0.649676;0.646202;0.662683
306;total;1;69.8143;69.8143;69.8143
236;calc total;1;65.0346;65.0346;65.0346
236;calc update async;100;0.000121712;5.005e-05;0.00501314
236;calc inner;100;0.638431;0.630358;0.641906
236;calc wait;100;0.00706601;0.00196644;0.0477108
236;calc bound;100;0.00449293;0.00310039;0.00652448
236;calc iter;100;0.650115;0.641834;0.68677
236;total;1;69.7808;69.7808;69.7808
260;calc total;1;65.0352;65.0352;65.0352
260;calc update async;100;0.000151177;7.0822e-05;0.00500138
260;calc inner;100;0.63641;0.632211;0.643737
260;calc wait;100;0.00650207;0.00162343;0.0323376
260;calc bound;100;0.00483373;0.00281614;0.00630029
260;calc iter;100;0.650045;0.642565;0.680655
260;total;1;69.7953;69.7953;69.7953
307;calc total;1;65.0418;65.0418;65.0418
307;calc update async;100;0.000116373;4.5427e-05;0.00380777
307;calc inner;100;0.636062;0.633033;0.640465
307;calc wait;100;0.00814649;0.00365288;0.0125288
307;calc bound;100;0.00503586;0.00308701;0.0063722
307;calc iter;100;0.649642;0.645592;0.670843
307;total;1;69.8126;69.8126;69.8126
237;calc total;1;65.044;65.044;65.044
237;calc update async;100;8.17935e-05;1.614e-05;0.00341488
237;calc inner;100;0.639595;0.631623;0.642359
237;calc wait;100;0.00596383;0.00334119;0.0457902
237;calc bound;100;0.00454855;0.00300806;0.00604202
237;calc iter;100;0.650226;0.643203;0.685972
237;total;1;69.7862;69.7862;69.7862
261;calc total;1;65.0422;65.0422;65.0422
261;calc update async;100;0.000144647;6.2029e-05;0.00380449
261;calc inner;100;0.635763;0.630588;0.641655
261;calc wait;100;0.00803164;0.00233222;0.0118871
261;calc bound;100;0.00456145;0.00234794;0.00640831
261;calc iter;100;0.650115;0.643876;0.679391
261;total;1;69.7952;69.7952;69.7952
308;calc total;1;65.0346;65.0346;65.0346
308;calc update async;100;0.000147083;5.0119e-05;0.00539309
308;calc inner;100;0.637814;0.635182;0.642457
308;calc wait;100;0.00662079;0.00188135;0.0245948
308;calc bound;100;0.00492802;0.0030049;0.00660862
308;calc iter;100;0.649514;0.646524;0.668508
308;total;1;69.8055;69.8055;69.8055
238;calc total;1;65.039;65.039;65.039
238;calc update async;100;0.000120549;5.0521e-05;0.00385527
238;calc inner;100;0.638119;0.629723;0.642013
238;calc wait;100;0.00745684;0.00319776;0.047582
238;calc bound;100;0.00446878;0.00259278;0.00634933
238;calc iter;100;0.650168;0.64285;0.685001
238;total;1;69.7859;69.7859;69.7859
262;calc total;1;65.0421;65.0421;65.0421
262;calc update async;100;0.000161977;7.017e-05;0.00394859
262;calc inner;100;0.635799;0.630069;0.641194
262;calc wait;100;0.00692784;0.00231937;0.0357152
262;calc bound;100;0.00482978;0.00164895;0.00676236
262;calc iter;100;0.650176;0.642903;0.676902
262;total;1;69.7944;69.7944;69.7944
309;calc total;1;65.0444;65.0444;65.0444
309;calc update async;100;0.000144039;5.32e-05;0.00351101
309;calc inner;100;0.634881;0.632744;0.639931
309;calc wait;100;0.00992343;0.00524329;0.0247748
309;calc bound;100;0.00462516;0.00303739;0.00574853
309;calc iter;100;0.649602;0.645969;0.663981
309;total;1;69.803;69.803;69.803
239;calc total;1;65.039;65.039;65.039
239;calc update async;100;0.000107941;2.0486e-05;0.00393152
239;calc inner;100;0.638169;0.630335;0.642136
239;calc wait;100;0.0074082;0.00278068;0.0481307
239;calc bound;100;0.00445671;0.00244045;0.00628382
239;calc iter;100;0.65015;0.641829;0.685912
239;total;1;69.7843;69.7843;69.7843
263;calc total;1;65.0339;65.0339;65.0339
263;calc update async;100;0.00269394;0.00135635;0.00738604
263;calc inner;100;0.6356;0.629587;0.642165
263;calc wait;100;0.00380752;0.00099476;0.0346738
263;calc bound;100;0.00494934;0.0016543;0.00865394
263;calc iter;100;0.650104;0.644812;0.675366
263;total;1;69.7941;69.7941;69.7941
310;calc total;1;65.0443;65.0443;65.0443
310;calc update async;100;0.000121172;4.8569e-05;0.00347688
310;calc inner;100;0.637826;0.635052;0.642524
310;calc wait;100;0.00675048;0.0018579;0.0217609
310;calc bound;100;0.00470248;0.00203443;0.00564442
310;calc iter;100;0.649649;0.646305;0.662369
310;total;1;69.8097;69.8097;69.8097
274;calc total;1;65.0411;65.0411;65.0411
274;calc update async;100;7.12891e-05;8.591e-06;0.00457128
274;calc inner;100;0.629323;0.624825;0.639526
274;calc wait;100;0.0129071;0.00325051;0.048537
274;calc bound;100;0.00471167;0.00206494;0.00680856
274;calc iter;100;0.649789;0.639435;0.690342
274;total;1;69.7781;69.7781;69.7781
275;calc total;1;65.041;65.041;65.041
275;calc update async;100;7.80032e-05;1.2267e-05;0.00458221
275;calc inner;100;0.630963;0.624615;0.677283
275;calc wait;100;0.00890797;0.0020428;0.0181633
275;calc bound;100;0.00484047;0.00293361;0.00730339
275;calc iter;100;0.649917;0.640324;0.690181
275;total;1;69.7784;69.7784;69.7784
276;calc total;1;65.035;65.035;65.035
276;calc update async;100;0.000166647;6.4657e-05;0.00603519
276;calc inner;100;0.638031;0.630476;0.642639
276;calc wait;100;0.00734035;0.00158147;0.0379374
276;calc bound;100;0.00419594;0.00279301;0.00709971
276;calc iter;100;0.649738;0.642307;0.684256
276;total;1;69.7866;69.7866;69.7866
277;calc total;1;65.0416;65.0416;65.0416
277;calc update async;100;0.000155072;6.7376e-05;0.00472981
277;calc inner;100;0.637159;0.630281;0.64295
277;calc wait;100;0.00817571;0.00194361;0.0383067
277;calc bound;100;0.0043122;0.00212816;0.00678478
277;calc iter;100;0.649805;0.643144;0.677763
277;total;1;69.7869;69.7869;69.7869
278;calc total;1;65.0424;65.0424;65.0424
278;calc update async;100;0.000146074;6.8779e-05;0.00401748
278;calc inner;100;0.638081;0.630289;0.643904
278;calc wait;100;0.00748737;0.00158151;0.0353941
278;calc bound;100;0.00411635;0.00200175;0.00662512
278;calc iter;100;0.649834;0.643673;0.675259
278;total;1;69.7739;69.7739;69.7739
279;calc total;1;65.0415;65.0415;65.0415
279;calc update async;100;0.000160813;7.468e-05;0.00479552
279;calc inner;100;0.638566;0.631004;0.643128
279;calc wait;100;0.00679532;0.00186888;0.03247
279;calc bound;100;0.00435339;0.00170036;0.00709361
279;calc iter;100;0.649879;0.643587;0.679869
279;total;1;69.777;69.777;69.777
280;calc total;1;65.0344;65.0344;65.0344
280;calc update async;100;0.000144968;4.5583e-05;0.00548755
280;calc inner;100;0.636423;0.629884;0.640927
280;calc wait;100;0.00447342;0.00145221;0.0336304
280;calc bound;100;0.00383967;0.00159664;0.00684623
280;calc iter;100;0.649882;0.642251;0.671478
280;total;1;69.7823;69.7823;69.7823
281;calc total;1;65.0398;65.0398;65.0398
281;calc update async;100;0.000110063;4.4358e-05;0.00385941
281;calc inner;100;0.636572;0.630767;0.642176
281;calc wait;100;0.00773295;0.0017171;0.031571
281;calc bound;100;0.00388843;0.00156649;0.00625953
281;calc iter;100;0.649887;0.642201;0.668671
281;total;1;69.7868;69.7868;69.7868
282;calc total;1;65.0397;65.0397;65.0397
282;calc update async;100;0.000103491;4.2802e-05;0.00396315
282;calc inner;100;0.63705;0.631589;0.641186
282;calc wait;100;0.00561231;0.00146025;0.0197934
282;calc bound;100;0.00332035;0.00157639;0.00591703
282;calc iter;100;0.649886;0.641948;0.658067
282;total;1;69.7868;69.7868;69.7868
283;calc total;1;65.0395;65.0395;65.0395
283;calc update async;100;9.2876e-05;3.6383e-05;0.00393693
283;calc inner;100;0.636772;0.631276;0.642056
283;calc wait;100;0.00733695;0.00186478;0.0192525
283;calc bound;100;0.00335328;0.00159951;0.00546412
283;calc iter;100;0.649869;0.644764;0.659059
283;total;1;69.7858;69.7858;69.7858
284;calc total;1;65.0349;65.0349;65.0349
284;calc update async;100;0.000115971;3.9934e-05;0.00577008
284;calc inner;100;0.639259;0.635442;0.643563
284;calc wait;100;0.00468381;0.00162475;0.0138284
284;calc bound;100;0.00334844;0.00208828;0.00492343
284;calc iter;100;0.649794;0.644996;0.656813
284;total;1;69.7816;69.7816;69.7816
285;calc total;1;65.0425;65.0425;65.0425
285;calc update async;100;9.84395e-05;3.8883e-05;0.00353976
285;calc inner;100;0.638451;0.631874;0.64226
285;calc wait;100;0.00526317;0.00171342;0.0202261
285;calc bound;100;0.00335373;0.0018554;0.00489389
285;calc iter;100;0.64991;0.645272;0.659414
285;total;1;69.7772;69.7772;69.7772
286;calc total;1;65.0394;65.0394;65.0394
286;calc update async;100;0.000103334;3.8998e-05;0.00411421
286;calc inner;100;0.638484;0.632432;0.64282
286;calc wait;100;0.00635795;0.00167403;0.0187925
286;calc bound;100;0.0037778;0.00167111;0.00643307
286;calc iter;100;0.649859;0.643657;0.658156
286;total;1;69.7841;69.7841;69.7841
287;calc total;1;65.0392;65.0392;65.0392
287;calc update async;100;0.000107932;3.9484e-05;0.00413913
287;calc inner;100;0.638206;0.630837;0.642993
287;calc wait;100;0.00664926;0.00175754;0.0182029
287;calc bound;100;0.00430663;0.0016472;0.00722184
287;calc iter;100;0.649894;0.644157;0.660142
287;total;1;69.7851;69.7851;69.7851
311;calc total;1;65.0377;65.0377;65.0377
311;calc update async;100;0.00157282;0.000797868;0.00576504
311;calc inner;100;0.638;0.636022;0.642682
311;calc wait;100;0.004447;0.00151415;0.0160867
311;calc bound;100;0.00477758;0.0019149;0.0056986
311;calc iter;100;0.649658;0.645776;0.666053
311;total;1;69.8149;69.8149;69.8149
312;calc total;1;65.0335;65.0335;65.0335
312;calc update async;100;0.00231964;0.000588942;0.00929194
312;calc inner;100;0.631604;0.62761;0.638001
312;calc wait;100;0.0073369;0.00131805;0.0178752
312;calc bound;100;0.00460781;0.00254572;0.0063785
312;calc iter;100;0.649655;0.645542;0.657415
312;total;1;69.7871;69.7871;69.7871
360;calc total;1;65.0333;65.0333;65.0333
360;calc update async;100;0.00432715;0.00418111;0.00964508
360;calc inner;100;0.635628;0.615653;0.650654
360;calc wait;100;0.00385238;0.000983499;0.00685667
360;calc bound;100;0.00651982;0.00159211;0.00688614
360;calc iter;100;0.650332;0.622552;0.667188
360;total;1;69.1806;69.1806;69.1806
313;calc total;1;65.0408;65.0408;65.0408
313;calc update async;100;7.87359e-05;1.7042e-05;0.004868
313;calc inner;100;0.633699;0.628778;0.640228
313;calc wait;100;0.0101578;0.00172161;0.0173358
313;calc bound;100;0.00489953;0.00249521;0.00627974
313;calc iter;100;0.64974;0.646354;0.660363
313;total;1;69.7777;69.7777;69.7777
361;calc total;1;65.0416;65.0416;65.0416
361;calc update async;100;8.88138e-05;3.7941e-05;0.00411767
361;calc inner;100;0.632582;0.610935;0.64051
361;calc wait;100;0.0112257;0.00780431;0.0265295
361;calc bound;100;0.00651267;0.00160941;0.0067316
361;calc iter;100;0.650414;0.622884;0.673086
361;total;1;69.1824;69.1824;69.1824
314;calc total;1;65.0406;65.0406;65.0406
314;calc update async;100;7.6576e-05;1.4995e-05;0.0042606
314;calc inner;100;0.633457;0.628492;0.640619
314;calc wait;100;0.0112888;0.00491965;0.0175939
314;calc bound;100;0.00482323;0.00187056;0.00592356
314;calc iter;100;0.649701;0.645472;0.655435
314;total;1;69.7894;69.7894;69.7894
362;calc total;1;65.0385;65.0385;65.0385
362;calc update async;100;9.3155e-05;3.1891e-05;0.00483426
362;calc inner;100;0.633636;0.613436;0.641801
362;calc wait;100;0.0105524;0.00198131;0.0258863
362;calc bound;100;0.00601439;0.0015866;0.0064023
362;calc iter;100;0.6503;0.62296;0.668247
362;total;1;69.1848;69.1848;69.1848
315;calc total;1;65.0406;65.0406;65.0406
315;calc update async;100;8.08462e-05;2.2114e-05;0.00439514
315;calc inner;100;0.636725;0.633013;0.645087
315;calc wait;100;0.00772306;0.00232423;0.0130924
315;calc bound;100;0.00493298;0.00161426;0.00608731
315;calc iter;100;0.649733;0.64664;0.657082
315;total;1;69.7903;69.7903;69.7903
363;calc total;1;65.0414;65.0414;65.0414
363;calc update async;100;8.22444e-05;2.935e-05;0.00419302
363;calc inner;100;0.633441;0.616067;0.642747
363;calc wait;100;0.0109192;0.00199385;0.027957
363;calc bound;100;0.00582328;0.00162131;0.0063139
363;calc iter;100;0.650271;0.626216;0.668743
363;total;1;69.1699;69.1699;69.1699
316;calc total;1;65.034;65.034;65.034
316;calc update async;100;0.000110222;2.8795e-05;0.00602398
316;calc inner;100;0.632157;0.629113;0.63988
316;calc wait;100;0.00573358;0.00172727;0.00943352
316;calc bound;100;0.00491929;0.00159832;0.0060221
316;calc iter;100;0.649709;0.642829;0.654433
316;total;1;69.788;69.788;69.788
364;calc total;1;65.0349;65.0349;65.0349
364;calc update async;100;0.000150681;4.023e-05;0.00626925
364;calc inner;100;0.631655;0.615179;0.639523
364;calc wait;100;0.0124202;0.00199791;0.0302593
364;calc bound;100;0.00584845;0.0016842;0.00637989
364;calc iter;100;0.650131;0.622808;0.667147
364;total;1;69.1834;69.1834;69.1834
336;calc total;1;65.0356;65.0356;65.0356
336;calc update async;100;9.22638e-05;1.8297e-05;0.00550355
336;calc inner;100;0.622887;0.617843;0.638613
336;calc wait;100;0.0047886;0.00191224;0.00564428
336;calc bound;100;0.00419898;0.00247896;0.00530773
336;calc iter;100;0.649532;0.643372;0.655397
336;total;1;69.786;69.786;69.786
317;calc total;1;65.0441;65.0441;65.0441
317;calc update async;100;7.57906e-05;2.2362e-05;0.00385114
317;calc inner;100;0.63139;0.628164;0.639377
317;calc wait;100;0.0107399;0.00386244;0.0147167
317;calc bound;100;0.00490909;0.00156928;0.00587118
317;calc iter;100;0.649784;0.642324;0.658569
317;total;1;69.7879;69.7879;69.7879
365;calc total;1;65.0444;65.0444;65.0444
365;calc update async;100;0.000127331;3.6937e-05;0.00376717
365;calc inner;100;0.631471;0.618412;0.638315
365;calc wait;100;0.0126431;0.00509018;0.0310295
365;calc bound;100;0.00594981;0.00236509;0.00651174
365;calc iter;100;0.650196;0.635329;0.667986
365;total;1;69.1795;69.1795;69.1795
337;calc total;1;65.0414;65.0414;65.0414
337;calc update async;100;7.47737e-05;1.4995e-05;0.00462807
337;calc inner;100;0.623133;0.617925;0.63888
337;calc wait;100;0.0116474;0.00503174;0.017244
337;calc bound;100;0.00416709;0.00264466;0.00545739
337;calc iter;100;0.649509;0.645748;0.654011
337;total;1;69.7892;69.7892;69.7892
318;calc total;1;65.0387;65.0387;65.0387
318;calc update async;100;9.0782e-05;1.6722e-05;0.00491551
318;calc inner;100;0.634186;0.629906;0.642938
318;calc wait;100;0.00644791;0.0014229;0.012461
318;calc bound;100;0.00506809;0.00154373;0.00613661
318;calc iter;100;0.649747;0.639569;0.65593
318;total;1;69.7888;69.7888;69.7888
366;calc total;1;65.0391;65.0391;65.0391
366;calc update async;100;0.000130143;1.798e-05;0.00461753
366;calc inner;100;0.632094;0.620946;0.641423
366;calc wait;100;0.0121461;0.00277605;0.029921
366;calc bound;100;0.00564548;0.00270188;0.00653792
366;calc iter;100;0.650021;0.629396;0.668495
366;total;1;69.1858;69.1858;69.1858
338;calc total;1;65.0414;65.0414;65.0414
338;calc update async;100;7.08797e-05;1.4619e-05;0.00465907
338;calc inner;100;0.622392;0.617387;0.639906
338;calc wait;100;0.011995;0.00431587;0.0178498
338;calc bound;100;0.00427212;0.00261532;0.00487484
338;calc iter;100;0.649454;0.640101;0.657858
338;total;1;69.7946;69.7946;69.7946
319;calc total;1;65.0384;65.0384;65.0384
319;calc update async;100;0.00374174;0.000699082;0.00702974
319;calc inner;100;0.631402;0.628722;0.639332
319;calc wait;100;0.00507966;0.00212813;0.0162967
319;calc bound;100;0.00502652;0.0015643;0.005872
319;calc iter;100;0.649737;0.640453;0.657804
319;total;1;69.7897;69.7897;69.7897
367;calc total;1;65.039;65.039;65.039
367;calc update async;100;0.00324983;0.000717884;0.00664034
367;calc inner;100;0.63133;0.621355;0.639542
367;calc wait;100;0.00961872;0.00198596;0.0273532
367;calc bound;100;0.00578726;0.00272652;0.00658574
367;calc iter;100;0.64999;0.629771;0.667637
367;total;1;69.1848;69.1848;69.1848
339;calc total;1;65.0414;65.0414;65.0414
339;calc update async;100;7.18481e-05;1.4307e-05;0.00472194
339;calc inner;100;0.622267;0.615943;0.640727
339;calc wait;100;0.0122227;0.00194421;0.0246722
339;calc bound;100;0.00473464;0.00259041;0.00557991
339;calc iter;100;0.649393;0.638198;0.665236
339;total;1;69.7978;69.7978;69.7978
320;calc total;1;65.0359;65.0359;65.0359
320;calc update async;100;8.51952e-05;1.8515e-05;0.00558223
320;calc inner;100;0.633939;0.629813;0.641197
320;calc wait;100;0.00871604;0.00164513;0.0156504
320;calc bound;100;0.00492224;0.00250643;0.00619879
320;calc iter;100;0.649572;0.6446;0.655486
320;total;1;69.7919;69.7919;69.7919
368;calc total;1;65.0355;65.0355;65.0355
368;calc update async;100;0.000147437;5.0105e-05;0.00522331
368;calc inner;100;0.634213;0.630829;0.640898
368;calc wait;100;0.00779896;0.00195057;0.0203164
368;calc bound;100;0.00634986;0.00353789;0.00729664
368;calc iter;100;0.64972;0.644742;0.661544
368;total;1;69.1883;69.1883;69.1883
340;calc total;1;65.0341;65.0341;65.0341
340;calc update async;100;0.000105908;1.6053e-05;0.00653219
340;calc inner;100;0.620761;0.612852;0.637069
340;calc wait;100;0.0222931;0.00188349;0.0353863
340;calc bound;100;0.00423944;0.00256018;0.00582245
340;calc iter;100;0.649433;0.63832;0.661505
340;total;1;69.7968;69.7968;69.7968
321;calc total;1;65.0428;65.0428;65.0428
321;calc update async;100;6.9209e-05;1.3531e-05;0.00418583
321;calc inner;100;0.633273;0.629671;0.641567
321;calc wait;100;0.0115785;0.00383934;0.0166341
321;calc bound;100;0.00457369;0.00299966;0.00541296
321;calc iter;100;0.64963;0.645888;0.656666
321;total;1;69.7895;69.7895;69.7895
369;calc total;1;65.041;65.041;65.041
369;calc update async;100;0.000133851;4.5779e-05;0.00449266
369;calc inner;100;0.63414;0.630852;0.642014
369;calc wait;100;0.0094409;0.0025066;0.0204558
369;calc bound;100;0.00598174;0.00346789;0.00679719
369;calc iter;100;0.6497;0.644891;0.661961
369;total;1;69.1761;69.1761;69.1761
341;calc total;1;65.0428;65.0428;65.0428
341;calc update async;100;0.000128781;1.8974e-05;0.00427514
341;calc inner;100;0.622152;0.614479;0.640371
341;calc wait;100;0.0212785;0.00180742;0.0366716
341;calc bound;100;0.00559389;0.00236832;0.00679326
341;calc iter;100;0.649707;0.638884;0.661566
341;total;1;69.7995;69.7995;69.7995
322;calc total;1;65.0401;65.0401;65.0401
322;calc update async;100;7.51854e-05;1.58e-05;0.00451057
322;calc inner;100;0.632516;0.62838;0.640313
322;calc wait;100;0.0120347;0.00394576;0.0169258
322;calc bound;100;0.00461905;0.00273159;0.00599774
322;calc iter;100;0.649554;0.646797;0.65341
322;total;1;69.7838;69.7838;69.7838
370;calc total;1;65.0431;65.0431;65.0431
370;calc update async;100;0.000125334;6.1819e-05;0.00409864
370;calc inner;100;0.636764;0.634218;0.643983
370;calc wait;100;0.00719863;0.00235584;0.0125008
370;calc bound;100;0.00559067;0.00293511;0.00646263
370;calc iter;100;0.649683;0.645465;0.656336
370;total;1;69.1874;69.1874;69.1874
342;calc total;1;65.0428;65.0428;65.0428
342;calc update async;100;0.000129036;1.1393e-05;0.00413271
342;calc inner;100;0.61719;0.605054;0.636231
342;calc wait;100;0.026753;0.00749201;0.0412227
342;calc bound;100;0.00582385;0.00229334;0.00665187
342;calc iter;100;0.649915;0.630683;0.660925
342;total;1;69.7979;69.7979;69.7979
323;calc total;1;65.0439;65.0439;65.0439
323;calc update async;100;6.81699e-05;1.6682e-05;0.00387718
323;calc inner;100;0.631821;0.628228;0.640857
323;calc wait;100;0.0110965;0.00496467;0.0175467
323;calc bound;100;0.00521251;0.0028438;0.00625602
323;calc iter;100;0.649543;0.645404;0.659661
323;total;1;69.7925;69.7925;69.7925
371;calc total;1;65.043;65.043;65.043
371;calc update async;100;0.000121026;3.361e-05;0.00410399
371;calc inner;100;0.633595;0.630585;0.641512
371;calc wait;100;0.0104809;0.00493984;0.0190991
371;calc bound;100;0.00543181;0.00290878;0.00632164
371;calc iter;100;0.649632;0.644791;0.657001
371;total;1;69.1852;69.1852;69.1852
343;calc total;1;65.0415;65.0415;65.0415
343;calc update async;100;0.000126513;6.5513e-05;0.00470937
343;calc inner;100;0.619352;0.603102;0.637138
343;calc wait;100;0.0262513;0.011891;0.0409495
343;calc bound;100;0.00440113;0.00164504;0.00518179
343;calc iter;100;0.650135;0.630585;0.661851
343;total;1;69.7986;69.7986;69.7986
324;calc total;1;65.0349;65.0349;65.0349
324;calc update async;100;0.000182694;7.9004e-05;0.00616202
324;calc inner;100;0.633255;0.628005;0.640589
324;calc wait;100;0.0109099;0.00168709;0.0291679
324;calc bound;100;0.00501201;0.00277706;0.00688025
324;calc iter;100;0.649363;0.639658;0.663447
324;total;1;69.7939;69.7939;69.7939
372;calc total;1;65.0339;65.0339;65.0339
372;calc update async;100;0.00024274;7.0836e-05;0.00627869
344;calc total;1;65.033;65.033;65.033
344;calc update async;100;0.00017305;9.1721e-05;0.00667388
344;calc inner;100;0.620783;0.598419;0.63722
344;calc wait;100;0.00541125;0.00146961;0.0102735
344;calc bound;100;0.00523874;0.00165703;0.0071482
344;calc iter;100;0.650313;0.627636;0.66562
344;total;1;69.7969;69.7969;69.7969
325;calc total;1;65.0437;65.0437;65.0437
325;calc update async;100;0.000150725;7.0963e-05;0.00397909
325;calc inner;100;0.632064;0.62593;0.640318
325;calc wait;100;0.0125296;0.00241663;0.0295405
325;calc bound;100;0.00466189;0.00305756;0.00653196
325;calc iter;100;0.649409;0.639635;0.661386
325;total;1;69.7967;69.7967;69.7967
372;calc inner;100;0.612342;0.605949;0.632655
372;calc wait;100;0.0315502;0.00424941;0.0408925
372;calc bound;100;0.00532683;0.00236939;0.00663986
372;calc iter;100;0.649465;0.640495;0.656696
372;total;1;69.1783;69.1783;69.1783
345;calc total;1;65.0407;65.0407;65.0407
345;calc update async;100;0.000138889;8.1669e-05;0.00448328
345;calc inner;100;0.621678;0.600042;0.639063
345;calc wait;100;0.0129687;0.00917448;0.0253881
345;calc bound;100;0.0052792;0.00163911;0.0067354
345;calc iter;100;0.650299;0.627806;0.664117
345;total;1;69.7952;69.7952;69.7952
326;calc total;1;65.0434;65.0434;65.0434
326;calc update async;100;0.000148078;7.3761e-05;0.00402561
326;calc inner;100;0.632137;0.624696;0.643488
326;calc wait;100;0.0123119;0.00193678;0.0347402
326;calc bound;100;0.00478064;0.00273988;0.00585282
326;calc iter;100;0.649382;0.643335;0.664346
326;total;1;69.7912;69.7912;69.7912
373;calc total;1;65.0438;65.0438;65.0438
373;calc update async;100;0.00020266;7.5109e-05;0.0042528
373;calc inner;100;0.610436;0.604999;0.633563
373;calc wait;100;0.0334314;0.00278387;0.0488148
373;calc bound;100;0.00555638;0.00185177;0.00676307
373;calc iter;100;0.649631;0.636177;0.658987
373;total;1;69.1872;69.1872;69.1872
346;calc total;1;65.0407;65.0407;65.0407
346;calc update async;100;0.000128502;3.9698e-05;0.00452794
346;calc inner;100;0.622117;0.601505;0.639648
346;calc wait;100;0.0106671;0.00498856;0.022694
346;calc bound;100;0.00448508;0.00165022;0.00509187
346;calc iter;100;0.65024;0.629304;0.662938
346;total;1;69.7965;69.7965;69.7965
327;calc total;1;65.0319;65.0319;65.0319
327;calc update async;100;0.00011967;7.1584e-05;0.0011561
327;calc inner;100;0.632833;0.626332;0.641745
327;calc wait;100;0.0117685;0.00203976;0.0351821
327;calc bound;100;0.00461523;0.00264414;0.00589892
327;calc iter;100;0.64934;0.643255;0.670184
327;total;1;69.7959;69.7959;69.7959
374;calc total;1;65.0444;65.0444;65.0444
374;calc update async;100;0.000168086;6.6662e-05;0.00419117
374;calc inner;100;0.613418;0.608225;0.634932
374;calc wait;100;0.0323908;0.00761198;0.0443185
374;calc bound;100;0.00392578;0.00172875;0.00470615
374;calc iter;100;0.649905;0.642801;0.658407
374;total;1;69.1896;69.1896;69.1896
347;calc total;1;65.0404;65.0404;65.0404
347;calc update async;100;0.000116084;1.9527e-05;0.0044924
347;calc inner;100;0.623703;0.606068;0.641489
347;calc wait;100;0.0104254;0.00414392;0.0253658
347;calc bound;100;0.00494081;0.00164599;0.005461
347;calc iter;100;0.650171;0.629805;0.664623
347;total;1;69.798;69.798;69.798
328;calc total;1;65.034;65.034;65.034
328;calc update async;100;0.000121514;3.9779e-05;0.00552772
328;calc inner;100;0.631462;0.6256;0.640849
328;calc wait;100;0.00843074;0.00235622;0.0171512
328;calc bound;100;0.00488387;0.00285676;0.00634999
328;calc iter;100;0.649525;0.644984;0.655537
328;total;1;69.7956;69.7956;69.7956
375;calc total;1;65.0376;65.0376;65.0376
375;calc update async;100;0.000172631;8.8819e-05;0.00489253
375;calc inner;100;0.617335;0.611074;0.633896
375;calc wait;100;0.0290921;0.00814207;0.041584
375;calc bound;100;0.00350624;0.00160632;0.00539671
375;calc iter;100;0.650109;0.643101;0.663341
375;total;1;69.1766;69.1766;69.1766
348;calc total;1;65.0344;65.0344;65.0344
348;calc update async;100;0.000259589;0.000142643;0.00566982
348;calc inner;100;0.618641;0.600718;0.637142
348;calc wait;100;0.023855;0.00449688;0.0403001
348;calc bound;100;0.0071422;0.00158034;0.00753598
348;calc iter;100;0.649903;0.626164;0.666322
348;total;1;69.8006;69.8006;69.8006
329;calc total;1;65.0412;65.0412;65.0412
329;calc update async;100;0.000104596;3.9917e-05;0.00379206
329;calc inner;100;0.631251;0.625526;0.639644
329;calc wait;100;0.0102551;0.00244652;0.0168204
329;calc bound;100;0.00502848;0.00271316;0.00665424
329;calc iter;100;0.649571;0.645176;0.653777
329;total;1;69.7862;69.7862;69.7862
376;calc total;1;65.0336;65.0336;65.0336
376;calc update async;100;0.000165821;8.8216e-05;0.00581812
376;calc inner;100;0.612364;0.603798;0.631455
376;calc wait;100;0.00236897;0.00140028;0.0173586
376;calc bound;100;0.00341578;0.00156974;0.00725588
376;calc iter;100;0.65031;0.630708;0.665382
376;total;1;69.1899;69.1899;69.1899
349;calc total;1;65.0437;65.0437;65.0437
349;calc update async;100;0.000199317;8.6654e-05;0.00391358
349;calc inner;100;0.620463;0.606374;0.637239
349;calc wait;100;0.0235145;0.00527787;0.0391368
349;calc bound;100;0.00559762;0.00156648;0.0062812
349;calc iter;100;0.649778;0.630979;0.661764
349;total;1;69.8021;69.8021;69.8021
330;calc total;1;65.0408;65.0408;65.0408
330;calc update async;100;0.000100587;4.1216e-05;0.00379454
330;calc inner;100;0.631217;0.625444;0.639064
330;calc wait;100;0.0107896;0.00410803;0.0166205
330;calc bound;100;0.00479884;0.00176506;0.00629327
330;calc iter;100;0.649564;0.64474;0.653826
330;total;1;69.7938;69.7938;69.7938
377;calc total;1;65.0415;65.0415;65.0415
377;calc update async;100;0.000131195;8.3065e-05;0.00368898
377;calc inner;100;0.613554;0.605653;0.632333
377;calc wait;100;0.00934761;0.00597628;0.0342756
377;calc bound;100;0.00365167;0.00154718;0.00586545
377;calc iter;100;0.650298;0.629913;0.664666
377;total;1;69.1797;69.1797;69.1797
350;calc total;1;65.0401;65.0401;65.0401
350;calc update async;100;0.000163402;7.9194e-05;0.0044327
350;calc inner;100;0.621207;0.612624;0.636886
350;calc wait;100;0.0229798;0.00183416;0.0378888
350;calc bound;100;0.00518125;0.00162659;0.00575054
350;calc iter;100;0.649534;0.635325;0.664413
350;total;1;69.8007;69.8007;69.8007
331;calc total;1;65.0405;65.0405;65.0405
331;calc update async;100;0.000106328;5.5882e-05;0.00379521
331;calc inner;100;0.631631;0.625937;0.64091
331;calc wait;100;0.00844039;0.00161056;0.014743
331;calc bound;100;0.00448274;0.00160633;0.00541157
331;calc iter;100;0.649623;0.64605;0.655301
331;total;1;69.7846;69.7846;69.7846
378;calc total;1;65.0406;65.0406;65.0406
378;calc update async;100;0.0001223;6.5158e-05;0.00380379
378;calc inner;100;0.614929;0.606918;0.649207
378;calc wait;100;0.0076189;0.00355679;0.0196363
378;calc bound;100;0.00324263;0.001555;0.00552787
378;calc iter;100;0.650233;0.631674;0.667361
378;total;1;69.19;69.19;69.19
351;calc total;1;65.0399;65.0399;65.0399
351;calc update async;100;0.000159946;8.552e-05;0.00447293
351;calc inner;100;0.622854;0.615641;0.638106
351;calc wait;100;0.0212813;0.00321534;0.0291845
351;calc bound;100;0.00505048;0.00223407;0.00578967
351;calc iter;100;0.649349;0.641294;0.654653
351;total;1;69.801;69.801;69.801
332;calc total;1;65.0353;65.0353;65.0353
332;calc update async;100;0.000133537;4.2645e-05;0.00494124
332;calc inner;100;0.633342;0.628294;0.641634
332;calc wait;100;0.00551424;0.00174714;0.00681401
332;calc bound;100;0.00448598;0.00161278;0.00623694
332;calc iter;100;0.649619;0.646157;0.652131
332;total;1;69.7898;69.7898;69.7898
379;calc total;1;65.0413;65.0413;65.0413
379;calc update async;100;0.000109726;4.654e-05;0.00376736
379;calc inner;100;0.615349;0.60893;0.632948
379;calc wait;100;0.00923934;0.00199743;0.0460887
379;calc bound;100;0.00325478;0.00160018;0.00523824
379;calc iter;100;0.650175;0.631563;0.665634
379;total;1;69.1816;69.1816;69.1816
352;calc total;1;65.0333;65.0333;65.0333
352;calc update async;100;0.00141282;0.000821837;0.00799011
352;calc inner;100;0.621937;0.615376;0.635209
352;calc wait;100;0.00345152;0.00188492;0.00460116
352;calc bound;100;0.00424749;0.00325428;0.00515479
352;calc iter;100;0.649187;0.641628;0.654698
352;total;1;69.8011;69.8011;69.8011
333;calc total;1;65.0431;65.0431;65.0431
333;calc update async;100;0.000128859;4.625e-05;0.00360241
333;calc inner;100;0.633017;0.628138;0.641581
333;calc wait;100;0.00923921;0.00267607;0.0150057
333;calc bound;100;0.00453801;0.00158027;0.00650101
333;calc iter;100;0.649633;0.642281;0.656653
333;total;1;69.7848;69.7848;69.7848
380;calc total;1;65.0345;65.0345;65.0345
380;calc update async;100;0.000143349;5.3259e-05;0.00535674
380;calc inner;100;0.617967;0.611593;0.633741
380;calc wait;100;0.0089978;0.0016677;0.0259248
380;calc bound;100;0.00342057;0.0017764;0.00485496
353;calc total;1;65.0437;65.0437;65.0437
353;calc update async;100;9.93865e-05;4.4083e-05;0.00351602
353;calc inner;100;0.621873;0.615459;0.635644
353;calc wait;100;0.00992658;0.00327155;0.0183421
353;calc bound;100;0.00420329;0.00264284;0.00514748
353;calc iter;100;0.649231;0.642013;0.655719
353;total;1;69.7941;69.7941;69.7941
334;calc total;1;65.0392;65.0392;65.0392
334;calc update async;100;0.000183538;4.4323e-05;0.00408663
334;calc inner;100;0.632536;0.627881;0.641416
334;calc wait;100;0.00609125;0.00142889;0.0141686
334;calc bound;100;0.00468866;0.00158784;0.00587024
334;calc iter;100;0.649709;0.644988;0.657642
334;total;1;69.7971;69.7971;69.7971
380;calc iter;100;0.650052;0.639256;0.665992
380;total;1;69.1838;69.1838;69.1838
354;calc total;1;65.043;65.043;65.043
354;calc update async;100;9.36469e-05;4.221e-05;0.00358394
354;calc inner;100;0.620535;0.613867;0.634684
354;calc wait;100;0.0130785;0.00522172;0.0226298
354;calc bound;100;0.00443205;0.00293113;0.00549457
354;calc iter;100;0.649189;0.638812;0.660221
354;total;1;69.8041;69.8041;69.8041
335;calc total;1;65.039;65.039;65.039
335;calc update async;100;0.000183964;6.0098e-05;0.00420585
335;calc inner;100;0.632738;0.627655;0.641776
335;calc wait;100;0.0059861;0.00227212;0.0124324
335;calc bound;100;0.0047617;0.00158667;0.00604527
335;calc iter;100;0.64968;0.646715;0.657946
335;total;1;69.7926;69.7926;69.7926
381;calc total;1;65.044;65.044;65.044
381;calc update async;100;0.000114251;4.4726e-05;0.00349573
381;calc inner;100;0.617455;0.611707;0.634583
381;calc wait;100;0.0122285;0.00452472;0.0296346
381;calc bound;100;0.00361538;0.00171309;0.00492156
381;calc iter;100;0.650032;0.634564;0.666085
381;total;1;69.1808;69.1808;69.1808
355;calc total;1;65.0412;65.0412;65.0412
355;calc update async;100;9.58015e-05;4.5401e-05;0.00376962
355;calc inner;100;0.619789;0.611102;0.63576
355;calc wait;100;0.0147699;0.00550958;0.029965
355;calc bound;100;0.00476808;0.00197483;0.00574061
355;calc iter;100;0.649107;0.636857;0.663698
355;total;1;69.7957;69.7957;69.7957
382;calc total;1;65.0404;65.0404;65.0404
382;calc update async;100;0.000115493;4.9297e-05;0.00394132
382;calc inner;100;0.616642;0.611499;0.634683
382;calc wait;100;0.0129339;0.00281525;0.0288844
382;calc bound;100;0.00405006;0.00197232;0.00489344
382;calc iter;100;0.649951;0.635392;0.666729
382;total;1;69.184;69.184;69.184
356;calc total;1;65.0349;65.0349;65.0349
356;calc update async;100;0.000112734;4.2468e-05;0.00498626
356;calc inner;100;0.623056;0.617605;0.637635
356;calc wait;100;0.0204295;0.00179493;0.0350121
356;calc bound;100;0.00374756;0.00257648;0.00525619
356;calc iter;100;0.649162;0.643518;0.657416
356;total;1;69.801;69.801;69.801
383;calc total;1;65.0382;65.0382;65.0382
383;calc update async;100;0.000116566;4.4656e-05;0.00434694
383;calc inner;100;0.616022;0.610859;0.633888
383;calc wait;100;0.0154743;0.00694833;0.0311592
383;calc bound;100;0.00468512;0.00290027;0.00632259
383;calc iter;100;0.64993;0.639246;0.666919
383;total;1;69.1901;69.1901;69.1901
357;calc total;1;65.0422;65.0422;65.0422
357;calc update async;100;0.00011653;4.8027e-05;0.00371253
357;calc inner;100;0.622502;0.614441;0.636919
357;calc wait;100;0.0216949;0.0062614;0.0339523
357;calc bound;100;0.00453881;0.00178147;0.0053952
357;calc iter;100;0.649467;0.644004;0.661414
357;total;1;69.8014;69.8014;69.8014
358;calc total;1;65.0398;65.0398;65.0398
358;calc update async;100;0.000127671;6.5514e-05;0.00403913
358;calc inner;100;0.62095;0.609756;0.636679
358;calc wait;100;0.0231719;0.00565546;0.0348583
358;calc bound;100;0.00533517;0.00162582;0.00597586
358;calc iter;100;0.649638;0.640445;0.661108
358;total;1;69.7977;69.7977;69.7977
359;calc total;1;65.0323;65.0323;65.0323
359;calc update async;100;0.00175166;0.00153289;0.00722956
359;calc inner;100;0.622096;0.605911;0.637921
359;calc wait;100;0.00513272;0.00127999;0.00580862
359;calc bound;100;0.00589286;0.00159697;0.00645188
359;calc iter;100;0.649776;0.636205;0.663111
359;total;1;69.8037;69.8037;69.8037
MPI
Running Jacobi on 384 processors with (24, 16) elements.
Array Dimensions: 219984 220000
Block Dimensions: 9166 13750
== Energy Conservation Check ==
initial Energy:               25.000
  final Energy:               25.000
    Difference:               -0.000
== Time Statistics ==
Completed 100 iterations.
# unit_id;function_name;num_calls;avg_runtime;min_runtime;max_runtime
0;calc total;1;65.0711;65.0711;65.0711
0;calc update async;100;8.28692e-05;2.2523e-05;0.00446784
0;calc inner;100;0.621171;0.614389;0.637099
0;calc wait;100;0.0189488;0.00164374;0.0298215
0;calc bound;100;0.00533992;0.0027862;0.00716127
0;calc iter;100;0.649598;0.643251;0.659549
0;total;1;69.7728;69.7728;69.7728
1;calc total;1;65.0791;65.0791;65.0791
1;calc update async;100;6.74882e-05;9.859e-06;0.0039415
1;calc inner;100;0.621492;0.615722;0.635906
1;calc wait;100;0.0186484;0.00418416;0.0268843
1;calc bound;100;0.00420725;0.00199534;0.0058187
1;calc iter;100;0.649675;0.640279;0.663017
1;total;1;69.7726;69.7726;69.7726
2;calc total;1;65.0711;65.0711;65.0711
2;calc update async;100;7.27499e-05;1.2747e-05;0.00442678
2;calc inner;100;0.621625;0.616012;0.636831
2;calc wait;100;0.0133616;0.00205645;0.0227331
2;calc bound;100;0.00441725;0.00293685;0.00561833
2;calc iter;100;0.649528;0.644827;0.659753
2;total;1;69.779;69.779;69.779
3;calc total;1;65.0787;65.0787;65.0787
3;calc update async;100;6.27407e-05;1.6215e-05;0.00388088
3;calc inner;100;0.621649;0.6154;0.636017
3;calc wait;100;0.0109406;0.00220905;0.0218513
3;calc bound;100;0.00501969;0.00216296;0.00590723
3;calc iter;100;0.649591;0.641455;0.662181
3;total;1;69.7808;69.7808;69.7808
4;calc total;1;65.0712;65.0712;65.0712
4;calc update async;100;7.16222e-05;1.2338e-05;0.00489194
4;calc inner;100;0.61379;0.604572;0.632908
4;calc wait;100;0.0306349;0.00669681;0.0513044
4;calc bound;100;0.00469028;0.00290649;0.00586402
4;calc iter;100;0.649266;0.642007;0.66301
4;total;1;69.7813;69.7813;69.7813
5;calc total;1;65.0756;65.0756;65.0756
5;calc update async;100;7.48989e-05;1.4593e-05;0.00426548
5;calc inner;100;0.620736;0.612892;0.638357
5;calc wait;100;0.0206806;0.00537927;0.0331324
5;calc bound;100;0.00486281;0.0024059;0.0059258
5;calc iter;100;0.649308;0.64474;0.653476
5;total;1;69.7819;69.7819;69.7819
6;calc total;1;65.0704;65.0704;65.0704
6;calc update async;100;7.99652e-05;1.5874e-05;0.00522331
6;calc inner;100;0.620544;0.615102;0.6354
6;calc wait;100;0.0234548;0.00361138;0.0304055
6;calc bound;100;0.00449606;0.00239735;0.00598754
6;calc iter;100;0.649461;0.642519;0.654782
6;total;1;69.7757;69.7757;69.7757
7;calc total;1;65.0782;65.0782;65.0782
7;calc update async;100;6.41757e-05;1.5996e-05;0.00389369
7;calc inner;100;0.616753;0.608636;0.630391
7;calc wait;100;0.0287147;0.0156428;0.0376654
7;calc bound;100;0.00405423;0.00160905;0.00468716
7;calc iter;100;0.649797;0.645478;0.652888
7;total;1;69.7815;69.7815;69.7815
8;calc total;1;65.0704;65.0704;65.0704
8;calc update async;100;9.05493e-05;1.746e-05;0.00494731
8;calc inner;100;0.621221;0.613144;0.636257
8;calc wait;100;0.00472527;0.0014424;0.00739012
8;calc bound;100;0.00452832;0.00162433;0.00533776
8;calc iter;100;0.649967;0.643844;0.654958
8;total;1;69.7787;69.7787;69.7787
9;calc total;1;65.0653;65.0653;65.0653
9;calc update async;100;0.000115609;1.4552e-05;0.00771587
9;calc inner;100;0.621396;0.614494;0.633341
9;calc wait;100;0.00985503;0.00162934;0.0129376
9;calc bound;100;0.00458394;0.0016035;0.00668414
9;calc iter;100;0.649869;0.643089;0.655256
9;total;1;69.7812;69.7812;69.7812
10;calc total;1;65.0695;65.0695;65.0695
10;calc update async;100;8.76401e-05;1.5168e-05;0.00546532
10;calc inner;100;0.62222;0.614983;0.6363
10;calc wait;100;0.0111946;0.00449328;0.0232091
10;calc bound;100;0.00418834;0.00160461;0.00537819
10;calc iter;100;0.649878;0.643408;0.654603
10;total;1;69.7828;69.7828;69.7828
11;calc total;1;65.0777;65.0777;65.0777
11;calc update async;100;7.6901e-05;1.7771e-05;0.00390147
11;calc inner;100;0.621032;0.61443;0.63638
11;calc wait;100;0.0170482;0.00658297;0.0237868
11;calc bound;100;0.00554812;0.00166241;0.00718162
11;calc iter;100;0.649884;0.643343;0.66023
11;total;1;69.7731;69.7731;69.7731
12;calc total;1;65.0718;65.0718;65.0718
12;calc update async;100;0.000221198;0.000138829;0.00542372
12;calc inner;100;0.635107;0.624847;0.642499
12;calc wait;100;0.0079368;0.00270674;0.0161853
12;calc bound;100;0.0063154;0.00156171;0.00733659
12;calc iter;100;0.649585;0.637629;0.655569
12;total;1;69.7836;69.7836;69.7836
13;calc total;1;65.0747;65.0747;65.0747
13;calc update async;100;0.000208798;0.000126228;0.00419989
13;calc inner;100;0.634986;0.627711;0.641862
13;calc wait;100;0.00817446;0.00470485;0.0166716
13;calc bound;100;0.00614791;0.00155617;0.00683745
13;calc iter;100;0.649522;0.640271;0.657175
13;total;1;69.7852;69.7852;69.7852
14;calc total;1;65.0703;65.0703;65.0703
14;calc update async;100;0.000221002;0.000119039;0.00605553
14;calc inner;100;0.635254;0.628846;0.641395
14;calc wait;100;0.00808497;0.00294159;0.0185491
14;calc bound;100;0.0058162;0.00160278;0.00654497
14;calc iter;100;0.64938;0.633517;0.656162
14;total;1;69.7846;69.7846;69.7846
15;calc total;1;65.0764;65.0764;65.0764
15;calc update async;100;0.000192772;0.000110281;0.00402049
15;calc inner;100;0.63532;0.630298;0.642732
15;calc wait;100;0.00830322;0.00487401;0.0194336
15;calc bound;100;0.00560412;0.00161397;0.0063548
15;calc iter;100;0.649424;0.643652;0.658021
15;total;1;69.7874;69.7874;69.7874
16;calc total;1;65.0723;65.0723;65.0723
16;calc update async;100;0.00176425;0.000615551;0.00665616
16;calc inner;100;0.63346;0.629029;0.641034
16;calc wait;100;0.00447379;0.00183797;0.00674687
16;calc bound;100;0.00569652;0.00296397;0.00686107
16;calc iter;100;0.649347;0.644094;0.657938
16;total;1;69.7844;69.7844;69.7844
48;calc total;1;65.0717;65.0717;65.0717
72;calc total;1;65.0704;65.0704;65.0704
72;calc update async;100;0.00414831;0.00329517;0.0106576
72;calc inner;100;0.635672;0.633215;0.638258
72;calc wait;100;0.00381944;0.00133319;0.00781149
72;calc bound;100;0.00538352;0.0016864;0.00631736
72;calc iter;100;0.649892;0.647553;0.662923
72;total;1;69.7133;69.7133;69.7133
24;calc total;1;65.0731;65.0731;65.0731
24;calc update async;100;0.00316363;0.00089418;0.00705716
24;calc inner;100;0.635421;0.631148;0.656893
24;calc wait;100;0.00459731;0.00143667;0.0106204
24;calc bound;100;0.00500846;0.00228284;0.00617647
24;calc iter;100;0.649702;0.642765;0.66501
24;total;1;69.7233;69.7233;69.7233
17;calc total;1;65.0764;65.0764;65.0764
17;calc update async;100;0.000118084;5.4128e-05;0.00365179
17;calc inner;100;0.633925;0.629191;0.642034
17;calc wait;100;0.0087223;0.00260532;0.0197501
17;calc bound;100;0.00564479;0.00248316;0.00682414
17;calc iter;100;0.64931;0.642413;0.661349
17;total;1;69.7726;69.7726;69.7726
73;calc total;1;65.0651;65.0651;65.0651
73;calc update async;100;0.000110037;1.4554e-05;0.00729446
73;calc inner;100;0.6389;0.6368;0.642678
73;calc wait;100;0.00519669;0.00204018;0.00879703
73;calc bound;100;0.00556816;0.001725;0.00669567
73;calc iter;100;0.649801;0.644846;0.659755
73;total;1;69.7172;69.7172;69.7172
25;calc total;1;65.0641;65.0641;65.0641
25;calc update async;100;0.00010678;1.6393e-05;0.00756553
25;calc inner;100;0.634661;0.63011;0.641247
25;calc wait;100;0.00964596;0.00371457;0.0282625
25;calc bound;100;0.00517928;0.00223836;0.00636521
25;calc iter;100;0.649597;0.642491;0.661931
25;total;1;69.7138;69.7138;69.7138
18;calc total;1;65.0718;65.0718;65.0718
18;calc update async;100;0.000120305;5.3113e-05;0.00447996
18;calc inner;100;0.634323;0.630931;0.64069
18;calc wait;100;0.00856091;0.00209214;0.015751
18;calc bound;100;0.00512984;0.00340313;0.00622566
18;calc iter;100;0.649264;0.64402;0.658464
18;total;1;69.7885;69.7885;69.7885
74;calc total;1;65.069;65.069;65.069
74;calc update async;100;8.71369e-05;1.5842e-05;0.00538794
74;calc inner;100;0.636422;0.632819;0.639299
74;calc wait;100;0.00811146;0.00331699;0.0142723
74;calc bound;100;0.00516404;0.00248478;0.00629565
74;calc iter;100;0.649812;0.645634;0.660976
74;total;1;69.7152;69.7152;69.7152
26;calc total;1;65.0694;65.0694;65.0694
26;calc update async;100;8.8945e-05;1.6383e-05;0.00568277
26;calc inner;100;0.634411;0.630208;0.64025
26;calc wait;100;0.0100121;0.00375006;0.0192621
26;calc bound;100;0.00510761;0.00260483;0.00612251
26;calc iter;100;0.649623;0.642132;0.664012
26;total;1;69.7225;69.7225;69.7225
19;calc total;1;65.0761;65.0761;65.0761
19;calc update async;100;0.000103693;4.4228e-05;0.00351274
19;calc inner;100;0.632194;0.625249;0.638357
19;calc wait;100;0.0113853;0.00374318;0.0262736
19;calc bound;100;0.00490619;0.00254874;0.00628743
19;calc iter;100;0.64923;0.643717;0.664369
19;total;1;69.785;69.785;69.785
75;calc total;1;65.0775;65.0775;65.0775
75;calc update async;100;6.57164e-05;1.4236e-05;0.00394306
75;calc inner;100;0.637131;0.633982;0.651026
75;calc wait;100;0.00835303;0.00154732;0.0149202
75;calc bound;100;0.00432723;0.00287968;0.00559896
75;calc iter;100;0.64988;0.643217;0.658755
75;total;1;69.7155;69.7155;69.7155
27;calc total;1;65.0748;65.0748;65.0748
27;calc update async;100;7.3524e-05;1.7014e-05;0.00395985
27;calc inner;100;0.635166;0.631177;0.641758
27;calc wait;100;0.00964384;0.0019854;0.0225608
27;calc bound;100;0.004848;0.00160599;0.00596027
27;calc iter;100;0.649735;0.639473;0.663132
27;total;1;69.7245;69.7245;69.7245
20;calc total;1;65.0715;65.0715;65.0715
20;calc update async;100;0.000116946;4.9016e-05;0.00452226
20;calc inner;100;0.633293;0.62676;0.64062
20;calc wait;100;0.0109624;0.0019169;0.0228862
20;calc bound;100;0.00475332;0.00253787;0.00571159
20;calc iter;100;0.649129;0.645473;0.653901
20;total;1;69.7845;69.7845;69.7845
76;calc total;1;65.0714;65.0714;65.0714
76;calc update async;100;9.83971e-05;1.2945e-05;0.00490061
76;calc inner;100;0.635601;0.633378;0.638488
76;calc wait;100;0.0098491;0.00209425;0.0204485
76;calc bound;100;0.0041724;0.00234415;0.00627906
76;calc iter;100;0.64981;0.641917;0.659522
76;total;1;69.7049;69.7049;69.7049
28;calc total;1;65.072;65.072;65.072
28;calc update async;100;0.00011372;1.5679e-05;0.00452042
28;calc inner;100;0.633661;0.62967;0.647583
28;calc wait;100;0.0103833;0.00334837;0.0193809
28;calc bound;100;0.00531415;0.00157653;0.00699387
28;calc iter;100;0.649766;0.638055;0.662308
28;total;1;69.7243;69.7243;69.7243
21;calc total;1;65.0754;65.0754;65.0754
21;calc update async;100;0.000105909;1.8781e-05;0.00360191
21;calc inner;100;0.635945;0.631499;0.642873
21;calc wait;100;0.00841739;0.00310666;0.016094
21;calc bound;100;0.00477987;0.00251059;0.00642053
21;calc iter;100;0.649253;0.647025;0.653658
21;total;1;69.7861;69.7861;69.7861
77;calc total;1;65.0745;65.0745;65.0745
77;calc update async;100;9.56555e-05;3.6185e-05;0.00409209
77;calc inner;100;0.634545;0.632311;0.638204
77;calc wait;100;0.0109218;0.00445917;0.0215326
77;calc bound;100;0.00380449;0.00285079;0.00509997
77;calc iter;100;0.649863;0.644774;0.657548
77;total;1;69.7151;69.7151;69.7151
29;calc total;1;65.0745;65.0745;65.0745
29;calc update async;100;8.04163e-05;1.8339e-05;0.0041128
29;calc inner;100;0.636674;0.63282;0.64253
29;calc wait;100;0.00670864;0.00141864;0.0155552
29;calc bound;100;0.00625386;0.00153329;0.00700411
29;calc iter;100;0.649795;0.636202;0.659679
29;total;1;69.7262;69.7262;69.7262
22;calc total;1;65.0708;65.0708;65.0708
22;calc update async;100;0.000128122;5.2819e-05;0.00481135
22;calc inner;100;0.633162;0.628389;0.639638
22;calc wait;100;0.0107689;0.00184505;0.017409
22;calc bound;100;0.0052248;0.00210704;0.00683626
22;calc iter;100;0.649287;0.644731;0.653241
22;total;1;69.7871;69.7871;69.7871
78;calc total;1;65.0694;65.0694;65.0694
78;calc update async;100;0.000104906;4.1386e-05;0.00525805
78;calc inner;100;0.635931;0.633044;0.639125
78;calc wait;100;0.00593832;0.00271066;0.00853078
78;calc bound;100;0.00381999;0.00303181;0.00462863
78;calc iter;100;0.649856;0.645059;0.652284
78;total;1;69.7072;69.7072;69.7072
30;calc total;1;65.0702;65.0702;65.0702
30;calc update async;100;0.000134046;1.9442e-05;0.00496478
30;calc inner;100;0.632775;0.628781;0.640152
30;calc wait;100;0.0102985;0.00193077;0.018193
30;calc bound;100;0.00597448;0.00155211;0.00674525
30;calc iter;100;0.64975;0.637569;0.658949
30;total;1;69.7197;69.7197;69.7197
23;calc total;1;65.0756;65.0756;65.0756
23;calc update async;100;0.0015521;0.000811018;0.00449142
23;calc inner;100;0.635576;0.630192;0.642232
23;calc wait;100;0.00502983;0.00129567;0.00658728
23;calc bound;100;0.00559284;0.00178923;0.00717984
23;calc iter;100;0.649455;0.647779;0.653804
23;total;1;69.7802;69.7802;69.7802
79;calc total;1;65.0755;65.0755;65.0755
79;calc update async;100;0.00222074;0.00102807;0.00557754
79;calc inner;100;0.635704;0.633434;0.638362
79;calc wait;100;0.00499769;0.00256018;0.00976272
79;calc bound;100;0.00397204;0.00321979;0.00486394
79;calc iter;100;0.649903;0.645726;0.654622
79;total;1;69.7153;69.7153;69.7153
31;calc total;1;65.075;65.075;65.075
31;calc update async;100;0.00330803;0.000742343;0.00531221
31;calc inner;100;0.633257;0.629451;0.640385
31;calc wait;100;0.00756779;0.00244853;0.012167
31;calc bound;100;0.00501007;0.00155105;0.00570457
31;calc iter;100;0.649766;0.643243;0.656085
31;total;1;69.7245;69.7245;69.7245
80;calc total;1;65.0714;65.0714;65.0714
80;calc update async;100;0.000113263;5.5291e-05;0.00415532
80;calc inner;100;0.637699;0.635409;0.640311
80;calc wait;100;0.0076304;0.00219818;0.0119526
32;calc total;1;65.072;65.072;65.072
32;calc update async;100;0.00012038;1.4515e-05;0.00447704
32;calc inner;100;0.635267;0.631435;0.654839
32;calc wait;100;0.00897699;0.00222246;0.0143098
32;calc bound;100;0.00523611;0.00281499;0.0068327
32;calc iter;100;0.649605;0.642238;0.664
32;total;1;69.7237;69.7237;69.7237
80;calc bound;100;0.00444208;0.00158499;0.00592442
80;calc iter;100;0.649888;0.643496;0.654648
80;total;1;69.7072;69.7072;69.7072
33;calc total;1;65.0768;65.0768;65.0768
33;calc update async;100;0.00010917;1.9884e-05;0.00382412
33;calc inner;100;0.632128;0.627593;0.640163
33;calc wait;100;0.0122012;0.00411059;0.029953
33;calc bound;100;0.00512563;0.0032237;0.0066326
33;calc iter;100;0.649631;0.64195;0.665157
33;total;1;69.7187;69.7187;69.7187
81;calc total;1;65.0773;65.0773;65.0773
81;calc update async;100;9.77833e-05;4.5736e-05;0.00386614
81;calc inner;100;0.637054;0.634669;0.639131
81;calc wait;100;0.00928305;0.00498246;0.0137454
81;calc bound;100;0.00350332;0.00161065;0.00470044
81;calc iter;100;0.649941;0.646236;0.654831
81;total;1;69.7135;69.7135;69.7135
34;calc total;1;65.0704;65.0704;65.0704
34;calc update async;100;0.000119222;1.3891e-05;0.00494166
34;calc inner;100;0.633793;0.629633;0.642512
34;calc wait;100;0.0101561;0.00190863;0.0274166
34;calc bound;100;0.00544045;0.00336987;0.00656532
34;calc iter;100;0.649513;0.64527;0.664191
34;total;1;69.7217;69.7217;69.7217
82;calc total;1;65.0718;65.0718;65.0718
82;calc update async;100;0.000122971;5.0701e-05;0.004491
82;calc inner;100;0.636927;0.634806;0.639418
82;calc wait;100;0.00831765;0.00233979;0.012879
82;calc bound;100;0.00454913;0.00156243;0.00643818
82;calc iter;100;0.64992;0.642336;0.654273
82;total;1;69.7152;69.7152;69.7152
35;calc total;1;65.0755;65.0755;65.0755
35;calc update async;100;0.000116184;1.1925e-05;0.00414609
35;calc inner;100;0.633896;0.629186;0.658579
35;calc wait;100;0.00980993;0.00174837;0.024982
35;calc bound;100;0.00567701;0.00328729;0.00662975
35;calc iter;100;0.649504;0.645164;0.663894
35;total;1;69.7144;69.7144;69.7144
83;calc total;1;65.0765;65.0765;65.0765
83;calc update async;100;0.000137265;5.5238e-05;0.00388394
83;calc inner;100;0.636421;0.634296;0.639555
83;calc wait;100;0.00767269;0.00403349;0.0118966
83;calc bound;100;0.00577497;0.00157201;0.00715818
83;calc iter;100;0.650009;0.641857;0.659601
83;total;1;69.7097;69.7097;69.7097
36;calc total;1;65.0715;65.0715;65.0715
36;calc update async;100;0.000210429;7.5657e-05;0.00457018
36;calc inner;100;0.632183;0.626175;0.640377
36;calc wait;100;0.0118868;0.00202168;0.030767
36;calc bound;100;0.00512767;0.00240748;0.00722658
36;calc iter;100;0.649411;0.63897;0.67138
36;total;1;69.7319;69.7319;69.7319
84;calc total;1;65.0705;65.0705;65.0705
84;calc update async;100;0.000203459;0.00010479;0.00538857
84;calc inner;100;0.63931;0.637947;0.643471
84;calc wait;100;0.00607585;0.00201251;0.00912971
84;calc bound;100;0.00437028;0.00158895;0.00512453
84;calc iter;100;0.649963;0.643885;0.652723
84;total;1;69.7192;69.7192;69.7192
37;calc total;1;65.0741;65.0741;65.0741
37;calc update async;100;0.000181659;7.3794e-05;0.00397053
37;calc inner;100;0.631173;0.624441;0.64123
37;calc wait;100;0.0132953;0.00192859;0.0294415
37;calc bound;100;0.00476812;0.00220786;0.00603577
37;calc iter;100;0.649422;0.64178;0.664213
37;total;1;69.7283;69.7283;69.7283
85;calc total;1;65.0758;65.0758;65.0758
85;calc update async;100;0.000214766;0.000109664;0.00394489
85;calc inner;100;0.63873;0.637111;0.642266
85;calc wait;100;0.0062694;0.00204127;0.0102748
85;calc bound;100;0.00481794;0.00158026;0.00552298
85;calc iter;100;0.650035;0.644771;0.658519
85;total;1;69.7225;69.7225;69.7225
38;calc total;1;65.0699;65.0699;65.0699
38;calc update async;100;0.00017796;7.1665e-05;0.00510954
38;calc inner;100;0.631201;0.624187;0.640686
38;calc wait;100;0.0132563;0.00174051;0.0281349
38;calc bound;100;0.00480819;0.00285651;0.00594894
38;calc iter;100;0.649447;0.644368;0.660718
86;calc total;1;65.0708;65.0708;65.0708
86;calc update async;100;0.000249235;0.000121817;0.00515964
86;calc inner;100;0.638638;0.637036;0.643518
86;calc wait;100;0.00552916;0.00125606;0.00745154
86;calc bound;100;0.0055686;0.00157038;0.00626696
86;calc iter;100;0.649988;0.641586;0.654362
86;total;1;69.7088;69.7088;69.7088
38;total;1;69.7185;69.7185;69.7185
87;calc total;1;65.0754;65.0754;65.0754
87;calc update async;100;0.000253143;0.000144649;0.00410413
87;calc inner;100;0.638064;0.636324;0.642591
87;calc wait;100;0.00560044;0.00273078;0.00861452
87;calc bound;100;0.00610727;0.00158705;0.00680011
87;calc iter;100;0.650029;0.643236;0.659066
87;total;1;69.7171;69.7171;69.7171
39;calc total;1;65.0733;65.0733;65.0733
39;calc update async;100;0.000190679;7.8854e-05;0.00520549
39;calc inner;100;0.632248;0.626401;0.641739
39;calc wait;100;0.0123227;0.00280927;0.0357171
39;calc bound;100;0.00478825;0.00284837;0.00595615
39;calc iter;100;0.649553;0.645193;0.666588
39;total;1;69.7271;69.7271;69.7271
88;calc total;1;65.0727;65.0727;65.0727
88;calc update async;100;0.000140985;7.9638e-05;0.00397277
88;calc inner;100;0.637341;0.63597;0.641911
88;calc wait;100;0.00697196;0.00367377;0.00982861
88;calc bound;100;0.00552584;0.0015877;0.00667358
88;calc iter;100;0.649983;0.64507;0.660198
88;total;1;69.7171;69.7171;69.7171
40;calc total;1;65.0701;65.0701;65.0701
40;calc update async;100;0.000115127;4.1236e-05;0.0045218
40;calc inner;100;0.630426;0.624088;0.638414
40;calc wait;100;0.00606613;0.00154704;0.0109943
40;calc bound;100;0.00500403;0.00236603;0.00616282
40;calc iter;100;0.649614;0.645147;0.671978
40;total;1;69.7246;69.7246;69.7246
89;calc total;1;65.0645;65.0645;65.0645
89;calc update async;100;0.000146497;5.8318e-05;0.00677867
89;calc inner;100;0.637073;0.635548;0.638722
89;calc wait;100;0.00796129;0.00447766;0.0110479
89;calc bound;100;0.00468919;0.00276324;0.00658732
89;calc iter;100;0.649874;0.646245;0.656275
89;total;1;69.7193;69.7193;69.7193
41;calc total;1;65.0656;65.0656;65.0656
41;calc update async;100;0.000138067;4.5156e-05;0.0065175
41;calc inner;100;0.630051;0.62395;0.638411
41;calc wait;100;0.0109154;0.00185502;0.0306059
41;calc bound;100;0.00510761;0.0023534;0.00727369
41;calc iter;100;0.649536;0.64141;0.670509
41;total;1;69.7283;69.7283;69.7283
90;calc total;1;65.0696;65.0696;65.0696
90;calc update async;100;0.000125857;5.8116e-05;0.00489987
90;calc inner;100;0.63756;0.636384;0.640361
90;calc wait;100;0.00755533;0.00422018;0.0116535
90;calc bound;100;0.00466241;0.00328428;0.0064442
90;calc iter;100;0.649908;0.646445;0.659662
90;total;1;69.7202;69.7202;69.7202
42;calc total;1;65.0693;65.0693;65.0693
42;calc update async;100;0.000112194;4.1383e-05;0.00467026
42;calc inner;100;0.630431;0.624393;0.638856
42;calc wait;100;0.0101711;0.00194233;0.0169012
42;calc bound;100;0.00518817;0.00267843;0.00660234
42;calc iter;100;0.649545;0.644563;0.661567
42;total;1;69.7292;69.7292;69.7292
91;calc total;1;65.0752;65.0752;65.0752
91;calc update async;100;0.000104949;5.2442e-05;0.0034992
91;calc inner;100;0.637271;0.635796;0.640561
91;calc wait;100;0.00827967;0.00381431;0.0136015
91;calc bound;100;0.00428637;0.00237022;0.00534036
91;calc iter;100;0.649945;0.646762;0.658536
91;total;1;69.7208;69.7208;69.7208
43;calc total;1;65.0767;65.0767;65.0767
43;calc update async;100;0.00010345;4.6781e-05;0.00338656
43;calc inner;100;0.630749;0.625433;0.638885
43;calc wait;100;0.0111682;0.00279176;0.0190648
43;calc bound;100;0.00439279;0.00157866;0.00582952
43;calc iter;100;0.649659;0.645167;0.66225
43;total;1;69.7183;69.7183;69.7183
92;calc total;1;65.071;65.071;65.071
92;calc update async;100;0.000125342;4.6728e-05;0.00447016
92;calc inner;100;0.639392;0.636973;0.643352
92;calc wait;100;0.0063127;0.00194382;0.0110378
92;calc bound;100;0.00407082;0.00245493;0.00460265
92;calc iter;100;0.649904;0.647471;0.654882
92;total;1;69.7183;69.7183;69.7183
44;calc total;1;65.0713;65.0713;65.0713
44;calc update async;100;0.000162248;4.8788e-05;0.00397801
44;calc inner;100;0.632793;0.627096;0.640815
44;calc wait;100;0.0073047;0.00170156;0.0185552
44;calc bound;100;0.00446406;0.00158804;0.00551175
44;calc iter;100;0.649674;0.644334;0.661014
44;total;1;69.7277;69.7277;69.7277
45;calc total;1;65.0743;65.0743;65.0743
45;calc update async;100;0.000186863;5.2533e-05;0.00355017
45;calc inner;100;0.631011;0.62464;0.640953
45;calc wait;100;0.00550218;0.00142418;0.0201934
45;calc bound;100;0.00487196;0.00156127;0.00645526
45;calc iter;100;0.649764;0.644769;0.660018
45;total;1;69.7287;69.7287;69.7287
46;calc total;1;65.0701;65.0701;65.0701
46;calc update async;100;0.000191158;5.5638e-05;0.0043193
46;calc inner;100;0.632267;0.626781;0.640549
46;calc wait;100;0.00940566;0.00190832;0.0159895
46;calc bound;100;0.00497666;0.00156364;0.00658688
46;calc iter;100;0.649682;0.645327;0.661514
46;total;1;69.7264;69.7264;69.7264
47;calc total;1;65.0753;65.0753;65.0753
47;calc update async;100;0.000156894;5.4491e-05;0.00346335
47;calc inner;100;0.632688;0.626773;0.640575
47;calc wait;100;0.00779877;0.0021976;0.0221368
47;calc bound;100;0.00454573;0.00158805;0.00711268
47;calc iter;100;0.649698;0.637973;0.661158
47;total;1;69.7306;69.7306;69.7306
48;calc update async;100;6.85348e-05;1.4918e-05;0.00379465
48;calc inner;100;0.633538;0.626565;0.639764
48;calc wait;100;0.00490739;0.00175309;0.00918645
48;calc bound;100;0.00442713;0.00260128;0.00570263
48;calc iter;100;0.649549;0.640511;0.667575
48;total;1;69.7177;69.7177;69.7177
96;calc total;1;65.0717;65.0717;65.0717
96;calc update async;100;6.47456e-05;1.3204e-05;0.00463636
96;calc inner;100;0.62754;0.622353;0.634294
96;calc wait;100;0.00654047;0.00197282;0.0127729
96;calc bound;100;0.00411128;0.00186659;0.00613859
96;calc iter;100;0.649846;0.641344;0.653963
96;total;1;69.7169;69.7169;69.7169
49;calc total;1;65.0782;65.0782;65.0782
49;calc update async;100;6.64053e-05;1.4566e-05;0.00381888
49;calc inner;100;0.633311;0.626818;0.639571
49;calc wait;100;0.0111157;0.00194685;0.0227075
49;calc bound;100;0.00441188;0.00195191;0.00579183
49;calc iter;100;0.64953;0.638202;0.664025
49;total;1;69.7143;69.7143;69.7143
97;calc total;1;65.0781;65.0781;65.0781
97;calc update async;100;5.62737e-05;1.1097e-05;0.00383967
97;calc inner;100;0.628037;0.62324;0.633435
97;calc wait;100;0.0115105;0.00440327;0.0219264
97;calc bound;100;0.00405383;0.00184471;0.00505295
97;calc iter;100;0.649872;0.64228;0.654851
97;total;1;69.7068;69.7068;69.7068
50;calc total;1;65.0703;65.0703;65.0703
50;calc update async;100;7.63759e-05;1.2755e-05;0.00486008
50;calc inner;100;0.635935;0.629763;0.653246
50;calc wait;100;0.0073671;0.00155034;0.0227691
50;calc bound;100;0.00423814;0.0024797;0.00565183
50;calc iter;100;0.649403;0.643157;0.66223
50;total;1;69.7171;69.7171;69.7171
98;calc total;1;65.0706;65.0706;65.0706
98;calc update async;100;6.92222e-05;1.094e-05;0.00529475
98;calc inner;100;0.627293;0.62223;0.638197
98;calc wait;100;0.00913881;0.00160226;0.0171794
98;calc bound;100;0.00354491;0.0021703;0.00523841
98;calc iter;100;0.64986;0.642131;0.655779
98;total;1;69.7103;69.7103;69.7103
51;calc total;1;65.078;65.078;65.078
51;calc update async;100;6.31314e-05;1.5921e-05;0.00378535
51;calc inner;100;0.632945;0.625772;0.639577
51;calc wait;100;0.0105234;0.00192372;0.0246912
51;calc bound;100;0.00434729;0.00288686;0.00518476
51;calc iter;100;0.649468;0.643357;0.664765
51;total;1;69.7189;69.7189;69.7189
99;calc total;1;65.0772;65.0772;65.0772
99;calc update async;100;5.97803e-05;1.3413e-05;0.00378716
99;calc inner;100;0.626417;0.623379;0.629819
99;calc wait;100;0.00928637;0.00175596;0.0162303
99;calc bound;100;0.00262258;0.00164321;0.00351335
99;calc iter;100;0.64996;0.64461;0.656784
99;total;1;69.7152;69.7152;69.7152
52;calc total;1;65.0704;65.0704;65.0704
52;calc update async;100;7.52269e-05;1.3908e-05;0.00505029
52;calc inner;100;0.630447;0.622482;0.638626
52;calc wait;100;0.0144562;0.00307521;0.0268187
52;calc bound;100;0.00434008;0.00237046;0.00542793
52;calc iter;100;0.649369;0.644158;0.662509
52;total;1;69.7181;69.7181;69.7181
100;calc total;1;65.0708;65.0708;65.0708
100;calc update async;100;7.59319e-05;1.5607e-05;0.00478558
100;calc inner;100;0.628435;0.626292;0.632672
100;calc wait;100;0.00316036;0.00143872;0.00811372
100;calc bound;100;0.00216841;0.00159807;0.00326136
100;calc iter;100;0.649939;0.645332;0.654846
100;total;1;69.7129;69.7129;69.7129
53;calc total;1;65.0738;65.0738;65.0738
53;calc update async;100;0.000101661;1.5e-05;0.00405916
53;calc inner;100;0.631489;0.625952;0.637797
53;calc wait;100;0.0134896;0.00470551;0.0246305
53;calc bound;100;0.00438079;0.00242025;0.00566984
53;calc iter;100;0.649472;0.643249;0.658309
53;total;1;69.7086;69.7086;69.7086
54;calc total;1;65.0686;65.0686;65.0686
54;calc update async;100;0.000123865;1.5146e-05;0.00525382
54;calc inner;100;0.63126;0.623869;0.637967
54;calc wait;100;0.0134814;0.00196478;0.0216075
54;calc bound;100;0.00462228;0.00204251;0.00651479
54;calc iter;100;0.64952;0.643567;0.654337
54;total;1;69.7083;69.7083;69.7083
55;calc total;1;65.0758;65.0758;65.0758
55;calc update async;100;0.00012553;5.6156e-05;0.00406889
55;calc inner;100;0.63175;0.623773;0.6382
55;calc wait;100;0.0129361;0.00533676;0.0217783
55;calc bound;100;0.00486184;0.00158421;0.00598654
55;calc iter;100;0.649677;0.64001;0.660736
55;total;1;69.7149;69.7149;69.7149
56;calc total;1;65.0713;65.0713;65.0713
56;calc update async;100;0.000135812;2.7007e-05;0.0044931
56;calc inner;100;0.634457;0.627464;0.641271
56;calc wait;100;0.00616551;0.00140901;0.0109719
56;calc bound;100;0.00571662;0.00158663;0.00679473
56;calc iter;100;0.649833;0.644606;0.661318
56;total;1;69.7181;69.7181;69.7181
57;calc total;1;65.0641;65.0641;65.0641
57;calc update async;100;0.000166888;2.2163e-05;0.0074036
57;calc inner;100;0.632126;0.625669;0.6394
57;calc wait;100;0.0070163;0.00261874;0.0145366
57;calc bound;100;0.00562337;0.00157224;0.00659386
57;calc iter;100;0.649733;0.645286;0.658905
57;total;1;69.7192;69.7192;69.7192
58;calc total;1;65.0692;65.0692;65.0692
58;calc update async;100;0.000132473;1.6752e-05;0.0056234
58;calc inner;100;0.632013;0.625129;0.638266
58;calc wait;100;0.00960893;0.00508528;0.016284
58;calc bound;100;0.00492757;0.00158525;0.00615704
58;calc iter;100;0.649759;0.646302;0.660903
58;total;1;69.7212;69.7212;69.7212
101;calc total;1;65.0741;65.0741;65.0741
101;calc update async;100;7.27665e-05;1.2916e-05;0.00414303
101;calc inner;100;0.626541;0.624574;0.630572
101;calc wait;100;0.00683372;0.00146011;0.0124636
101;calc bound;100;0.00216515;0.00156486;0.00301673
101;calc iter;100;0.649985;0.644953;0.655966
101;total;1;69.7164;69.7164;69.7164
59;calc total;1;65.0758;65.0758;65.0758
59;calc update async;100;8.49687e-05;1.023e-05;0.00409002
59;calc inner;100;0.633576;0.626074;0.63984
59;calc wait;100;0.00852534;0.00144162;0.0154548
59;calc bound;100;0.00430445;0.0016116;0.00507872
59;calc iter;100;0.649788;0.644346;0.659291
59;total;1;69.7137;69.7137;69.7137
102;calc total;1;65.0697;65.0697;65.0697
102;calc update async;100;8.87071e-05;1.8713e-05;0.00486399
102;calc inner;100;0.626088;0.623507;0.631557
102;calc wait;100;0.00401106;0.00144592;0.0102303
102;calc bound;100;0.00254886;0.00155814;0.00327995
102;calc iter;100;0.649961;0.644773;0.655493
102;total;1;69.707;69.707;69.707
60;calc total;1;65.0705;65.0705;65.0705
60;calc update async;100;0.000212134;0.000104899;0.00517758
60;calc inner;100;0.623314;0.613642;0.633914
60;calc wait;100;0.0194476;0.00633178;0.0308705
60;calc bound;100;0.0065801;0.00154923;0.00749129
60;calc iter;100;0.649558;0.636438;0.660339
60;total;1;69.7159;69.7159;69.7159
61;calc total;1;65.0749;65.0749;65.0749
61;calc update async;100;0.000138734;5.9389e-05;0.00412025
61;calc inner;100;0.62638;0.618971;0.635135
61;calc wait;100;0.0192107;0.00634651;0.0295087
61;calc bound;100;0.00372639;0.00154933;0.00585606
61;calc iter;100;0.649459;0.640834;0.660421
61;total;1;69.7233;69.7233;69.7233
62;calc total;1;65.0677;65.0677;65.0677
62;calc update async;100;0.000135447;5.7895e-05;0.00612047
62;calc inner;100;0.627531;0.621441;0.663526
62;calc wait;100;0.0191712;0.00167006;0.0374525
62;calc bound;100;0.00239323;0.00156292;0.00550226
62;calc iter;100;0.649233;0.633101;0.669328
62;total;1;69.7245;69.7245;69.7245
63;calc total;1;65.0763;65.0763;65.0763
63;calc update async;100;0.000164023;8.2946e-05;0.00402832
63;calc inner;100;0.626415;0.620685;0.633442
63;calc wait;100;0.0177439;0.00603636;0.0349735
63;calc bound;100;0.00510544;0.00158807;0.00728978
63;calc iter;100;0.649433;0.639496;0.669817
63;total;1;69.7234;69.7234;69.7234
64;calc total;1;65.0703;65.0703;65.0703
64;calc update async;100;0.00118229;0.00072928;0.00854187
64;calc inner;100;0.625861;0.620234;0.633732
64;calc wait;100;0.00209067;0.00137009;0.00713992
64;calc bound;100;0.00275379;0.00167954;0.00532751
64;calc iter;100;0.649345;0.63957;0.666242
64;total;1;69.724;69.724;69.724
65;calc total;1;65.0791;65.0791;65.0791
65;calc update async;100;8.3256e-05;3.8554e-05;0.00335019
65;calc inner;100;0.625503;0.619662;0.632445
65;calc wait;100;0.0086001;0.00184211;0.0185687
65;calc bound;100;0.00278208;0.00173949;0.00373863
65;calc iter;100;0.649367;0.641478;0.663383
65;total;1;69.7137;69.7137;69.7137
66;calc total;1;65.0708;65.0708;65.0708
66;calc update async;100;9.52281e-05;4.0903e-05;0.00435314
66;calc inner;100;0.62565;0.61946;0.631998
66;calc wait;100;0.00620235;0.00145854;0.0203904
66;calc bound;100;0.00303303;0.00167779;0.00480426
66;calc iter;100;0.649237;0.639918;0.663871
66;total;1;69.7141;69.7141;69.7141
67;calc total;1;65.079;65.079;65.079
67;calc update async;100;8.29896e-05;3.6853e-05;0.00332763
67;calc inner;100;0.624034;0.61594;0.632609
67;calc wait;100;0.0119039;0.00158684;0.0251539
67;calc bound;100;0.00333117;0.0017049;0.00495375
67;calc iter;100;0.649306;0.642032;0.66334
67;total;1;69.7229;69.7229;69.7229
68;calc total;1;65.0717;65.0717;65.0717
68;calc update async;100;9.27834e-05;4.1414e-05;0.00419863
68;calc inner;100;0.624927;0.615095;0.640973
68;calc wait;100;0.01538;0.00150389;0.0296146
68;calc bound;100;0.00349246;0.0018312;0.00503785
68;calc iter;100;0.649161;0.642731;0.665539
68;total;1;69.7215;69.7215;69.7215
69;calc total;1;65.0751;65.0751;65.0751
69;calc update async;100;8.26161e-05;3.7095e-05;0.00364932
69;calc inner;100;0.626512;0.620889;0.633664
69;calc wait;100;0.0112752;0.00223962;0.0270393
69;calc bound;100;0.00279044;0.00163193;0.00425408
69;calc iter;100;0.64936;0.64204;0.659927
69;total;1;69.722;69.722;69.722
70;calc total;1;65.07;65.07;65.07
70;calc update async;100;0.000110123;4.1263e-05;0.00479309
70;calc inner;100;0.624823;0.618922;0.637687
70;calc wait;100;0.0136261;0.00154743;0.0214708
70;calc bound;100;0.00308599;0.00162726;0.00423939
70;calc iter;100;0.649391;0.642717;0.654884
70;total;1;69.7177;69.7177;69.7177
71;calc total;1;65.0772;65.0772;65.0772
71;calc update async;100;0.00166358;0.000644917;0.00420552
71;calc inner;100;0.625127;0.618101;0.633726
71;calc wait;100;0.0017556;0.00125113;0.00688528
71;calc bound;100;0.00288094;0.0016047;0.00460847
71;calc iter;100;0.649575;0.644618;0.657828
71;total;1;69.7205;69.7205;69.7205
120;calc total;1;65.0719;65.0719;65.0719
103;calc total;1;65.0747;65.0747;65.0747
103;calc update async;100;9.10845e-05;2.0079e-05;0.00402908
103;calc inner;100;0.625618;0.623517;0.632071
103;calc wait;100;0.00274809;0.00149245;0.0131555
103;calc bound;100;0.00230433;0.00154084;0.00296864
103;calc iter;100;0.649988;0.645491;0.657283
103;total;1;69.7168;69.7168;69.7168
93;calc total;1;65.074;65.074;65.074
93;calc update async;100;0.000141877;7.0662e-05;0.00373987
93;calc inner;100;0.638609;0.636543;0.642605
93;calc wait;100;0.00713707;0.00354002;0.00915679
93;calc bound;100;0.00405862;0.00248756;0.00458096
93;calc iter;100;0.64995;0.648499;0.654416
93;total;1;69.7087;69.7087;69.7087
144;calc total;1;65.0717;65.0717;65.0717
144;calc update async;100;7.31871e-05;1.6786e-05;0.00407789
144;calc inner;100;0.635604;0.628026;0.640629
144;calc wait;100;0.00566445;0.00156405;0.0332311
144;calc bound;100;0.00440689;0.0017486;0.00566289
144;calc iter;100;0.649285;0.644344;0.675838
144;total;1;69.7119;69.7119;69.7119
168;calc total;1;65.0697;65.0697;65.0697
168;calc update async;100;0.00372013;0.00216506;0.00754328
168;calc inner;100;0.635798;0.632745;0.650352
168;calc wait;100;0.00312383;0.00129229;0.00833484
168;calc bound;100;0.00499204;0.00161129;0.00669851
168;calc iter;100;0.649362;0.645993;0.664363
168;total;1;69.6959;69.6959;69.6959
104;calc total;1;65.0701;65.0701;65.0701
104;calc update async;100;8.65341e-05;1.9278e-05;0.0053663
104;calc inner;100;0.628442;0.624121;0.633032
104;calc wait;100;0.00663634;0.00145556;0.0094375
104;calc bound;100;0.0026179;0.0016581;0.00445002
104;calc iter;100;0.649898;0.645775;0.652917
104;total;1;69.7167;69.7167;69.7167
94;calc total;1;65.0698;65.0698;65.0698
94;calc update async;100;8.08735e-05;1.2649e-05;0.00468771
94;calc inner;100;0.640703;0.638937;0.644548
94;calc wait;100;0.00484567;0.00178792;0.00595026
94;calc bound;100;0.00425505;0.00248044;0.00497644
94;calc iter;100;0.649928;0.648161;0.651511
94;total;1;69.7193;69.7193;69.7193
145;calc total;1;65.0763;65.0763;65.0763
145;calc update async;100;6.84122e-05;1.5571e-05;0.00431279
145;calc inner;100;0.632136;0.628448;0.637201
145;calc wait;100;0.0118795;0.00649771;0.0361905
145;calc bound;100;0.00441926;0.00189358;0.00574908
145;calc iter;100;0.649307;0.641121;0.672215
145;total;1;69.7117;69.7117;69.7117
169;calc total;1;65.0651;65.0651;65.0651
169;calc update async;100;0.000102676;1.5419e-05;0.0072469
169;calc inner;100;0.634791;0.63239;0.637382
169;calc wait;100;0.0091443;0.00585227;0.0244775
169;calc bound;100;0.00519344;0.00157848;0.00669708
169;calc iter;100;0.649262;0.645366;0.667739
169;total;1;69.6953;69.6953;69.6953
105;calc total;1;65.0652;65.0652;65.0652
105;calc update async;100;0.000103075;1.4e-05;0.00769748
105;calc inner;100;0.628305;0.626434;0.630918
105;calc wait;100;0.00716769;0.00149207;0.0109576
105;calc bound;100;0.00204978;0.00161728;0.00709165
105;calc iter;100;0.649811;0.646073;0.65273
105;total;1;69.7162;69.7162;69.7162
95;calc total;1;65.0746;65.0746;65.0746
95;calc update async;100;0.000133234;5.2174e-05;0.00360802
95;calc inner;100;0.63918;0.637353;0.643914
95;calc wait;100;0.00647459;0.00240736;0.00973381
95;calc bound;100;0.0041903;0.00272832;0.00495405
95;calc iter;100;0.649981;0.647496;0.655711
95;total;1;69.7189;69.7189;69.7189
146;calc total;1;65.0718;65.0718;65.0718
146;calc update async;100;7.44638e-05;1.3707e-05;0.00472396
146;calc inner;100;0.637384;0.632612;0.64198
146;calc wait;100;0.00623988;0.00154033;0.0111108
146;calc bound;100;0.00431188;0.00182509;0.00522277
146;calc iter;100;0.649272;0.642131;0.680828
146;total;1;69.7123;69.7123;69.7123
170;calc total;1;65.0685;65.0685;65.0685
170;calc update async;100;8.0843e-05;1.5325e-05;0.00521888
170;calc inner;100;0.63525;0.63127;0.639286
170;calc wait;100;0.00898652;0.00590309;0.0163012
170;calc bound;100;0.00482876;0.00239831;0.00626545
170;calc iter;100;0.649249;0.645902;0.657264
170;total;1;69.6956;69.6956;69.6956
106;calc total;1;65.0698;65.0698;65.0698
106;calc update async;100;7.10596e-05;1.1663e-05;0.00511183
106;calc inner;100;0.627773;0.625919;0.633187
106;calc wait;100;0.00782361;0.00223571;0.0110817
106;calc bound;100;0.00279197;0.00167979;0.00371251
106;calc iter;100;0.649834;0.646413;0.655365
106;total;1;69.7136;69.7136;69.7136
147;calc total;1;65.076;65.076;65.076
147;calc update async;100;7.35739e-05;1.8668e-05;0.00421019
147;calc inner;100;0.635469;0.631721;0.647686
147;calc wait;100;0.00686373;0.00173985;0.0323891
147;calc bound;100;0.00425714;0.0017824;0.00549529
147;calc iter;100;0.649378;0.64024;0.669072
147;total;1;69.7078;69.7078;69.7078
171;calc total;1;65.0755;65.0755;65.0755
171;calc update async;100;6.92265e-05;1.5173e-05;0.00397737
171;calc inner;100;0.638568;0.634544;0.642558
171;calc wait;100;0.00571453;0.00181354;0.0117515
171;calc bound;100;0.00438767;0.00285162;0.00661589
171;calc iter;100;0.649265;0.645452;0.656333
171;total;1;69.6951;69.6951;69.6951
107;calc total;1;65.0768;65.0768;65.0768
107;calc update async;100;5.63047e-05;1.3307e-05;0.00379298
107;calc inner;100;0.627676;0.625523;0.632997
107;calc wait;100;0.00894041;0.00427419;0.0137175
107;calc bound;100;0.00325248;0.00165603;0.00415803
107;calc iter;100;0.649848;0.64502;0.655547
107;total;1;69.717;69.717;69.717
148;calc total;1;65.0709;65.0709;65.0709
148;calc update async;100;0.000101346;1.7143e-05;0.00508039
148;calc inner;100;0.63326;0.628977;0.639176
148;calc wait;100;0.0112106;0.00207893;0.0247403
148;calc bound;100;0.00467456;0.0018872;0.00660966
148;calc iter;100;0.649252;0.644524;0.661873
148;total;1;69.7119;69.7119;69.7119
172;calc total;1;65.0707;65.0707;65.0707
172;calc update async;100;7.50999e-05;1.2208e-05;0.00490634
172;calc inner;100;0.633146;0.630231;0.637564
172;calc wait;100;0.0118544;0.00277359;0.0177432
172;calc bound;100;0.00410089;0.00289354;0.00612641
172;calc iter;100;0.649193;0.644452;0.658874
172;total;1;69.6941;69.6941;69.6941
108;calc total;1;65.0713;65.0713;65.0713
108;calc update async;100;0.000143269;6.557e-05;0.00512102
108;calc inner;100;0.625903;0.623404;0.63284
108;calc wait;100;0.0200855;0.00408532;0.0258699
108;calc bound;100;0.0034898;0.00173383;0.00743644
108;calc iter;100;0.649625;0.640234;0.655769
108;total;1;69.7174;69.7174;69.7174
149;calc total;1;65.0754;65.0754;65.0754
149;calc update async;100;0.000120246;1.5078e-05;0.00408533
149;calc inner;100;0.632394;0.628723;0.638299
149;calc wait;100;0.0113025;0.0042698;0.0261072
149;calc bound;100;0.00541943;0.00255562;0.00663547
149;calc iter;100;0.64924;0.644623;0.662289
149;total;1;69.7069;69.7069;69.7069
173;calc total;1;65.0735;65.0735;65.0735
173;calc update async;100;8.67213e-05;1.6786e-05;0.00423383
173;calc inner;100;0.632733;0.630508;0.637531
173;calc wait;100;0.0110522;0.00608861;0.0193646
173;calc bound;100;0.0043745;0.00279721;0.00538433
173;calc iter;100;0.649228;0.645308;0.657474
173;total;1;69.6968;69.6968;69.6968
109;calc total;1;65.0743;65.0743;65.0743
109;calc update async;100;0.000142871;6.6423e-05;0.00434013
109;calc inner;100;0.625883;0.618854;0.633027
109;calc wait;100;0.0202157;0.00540561;0.0517593
109;calc bound;100;0.00355493;0.0015753;0.00614721
109;calc iter;100;0.649799;0.640334;0.673623
109;total;1;69.7212;69.7212;69.7212
150;calc total;1;65.0708;65.0708;65.0708
150;calc update async;100;0.000126603;1.4431e-05;0.00502246
150;calc inner;100;0.632834;0.627529;0.638667
150;calc wait;100;0.0112766;0.00230667;0.02789
150;calc bound;100;0.00495595;0.00278067;0.00659773
150;calc iter;100;0.649198;0.645493;0.662209
150;total;1;69.7118;69.7118;69.7118
174;calc total;1;65.0691;65.0691;65.0691
174;calc update async;100;9.5548e-05;1.1727e-05;0.00491227
174;calc inner;100;0.63291;0.629839;0.637737
174;calc wait;100;0.0094992;0.00328491;0.0190647
174;calc bound;100;0.00421493;0.00294877;0.00540629
174;calc iter;100;0.649217;0.643125;0.654695
174;total;1;69.695;69.695;69.695
110;calc total;1;65.0706;65.0706;65.0706
110;calc update async;100;0.000204506;6.6076e-05;0.00552456
110;calc inner;100;0.621023;0.617586;0.633584
110;calc wait;100;0.0226212;0.00192588;0.0780164
110;calc bound;100;0.0060985;0.00156897;0.0073724
110;calc iter;100;0.649951;0.635029;0.706259
110;total;1;69.7217;69.7217;69.7217
151;calc total;1;65.0756;65.0756;65.0756
151;calc update async;100;0.000121089;2.2024e-05;0.00413647
151;calc inner;100;0.633235;0.628836;0.638718
151;calc wait;100;0.0107882;0.00642026;0.0279667
151;calc bound;100;0.00513406;0.00174971;0.00639985
151;calc iter;100;0.649283;0.64607;0.661699
151;total;1;69.7081;69.7081;69.7081
175;calc total;1;65.0744;65.0744;65.0744
175;calc update async;100;0.00219112;0.000941724;0.00514502
175;calc inner;100;0.63392;0.6317;0.638284
175;calc wait;100;0.00443872;0.00209884;0.0142602
175;calc bound;100;0.0044334;0.00304193;0.00569361
175;calc iter;100;0.649348;0.645479;0.655448
175;total;1;69.6842;69.6842;69.6842
111;calc total;1;65.0759;65.0759;65.0759
111;calc update async;100;0.000168818;7.2481e-05;0.00480281
111;calc inner;100;0.626034;0.623501;0.633505
111;calc wait;100;0.0191882;0.00211166;0.0353767
111;calc bound;100;0.00443168;0.00155266;0.00674581
111;calc iter;100;0.649825;0.63679;0.661986
111;total;1;69.7199;69.7199;69.7199
152;calc total;1;65.0725;65.0725;65.0725
152;calc update async;100;0.000128322;2.6733e-05;0.00518242
152;calc inner;100;0.634269;0.629586;0.640693
152;calc wait;100;0.00638555;0.00147862;0.0111589
152;calc bound;100;0.00606807;0.00178433;0.00679513
152;calc iter;100;0.649343;0.646438;0.664862
152;total;1;69.7114;69.7114;69.7114
176;calc total;1;65.0712;65.0712;65.0712
176;calc update async;100;0.000101604;4.591e-05;0.00373723
176;calc inner;100;0.635809;0.63257;0.640169
176;calc wait;100;0.00661424;0.00213034;0.0101253
176;calc bound;100;0.0042553;0.00157738;0.00619565
176;calc iter;100;0.649407;0.644526;0.658568
176;total;1;69.6925;69.6925;69.6925
112;calc total;1;65.0718;65.0718;65.0718
112;calc update async;100;0.00084949;0.000709837;0.006649
112;calc inner;100;0.62302;0.617158;0.631873
112;calc wait;100;0.00507617;0.00213341;0.0126577
112;calc bound;100;0.00500979;0.00280928;0.00655564
112;calc iter;100;0.649618;0.637769;0.655445
112;total;1;69.7094;69.7094;69.7094
153;calc total;1;65.0641;65.0641;65.0641
153;calc update async;100;0.000138689;2.0359e-05;0.00747011
153;calc inner;100;0.633881;0.629513;0.639515
153;calc wait;100;0.00887801;0.00415093;0.020464
153;calc bound;100;0.00620066;0.00198546;0.00709814
153;calc iter;100;0.649229;0.645733;0.659599
153;total;1;69.7117;69.7117;69.7117
177;calc total;1;65.0773;65.0773;65.0773
177;calc update async;100;9.86501e-05;3.0449e-05;0.00395451
177;calc inner;100;0.635678;0.634167;0.639795
177;calc wait;100;0.00902766;0.00231077;0.0179998
177;calc bound;100;0.00396603;0.00157519;0.00536301
177;calc iter;100;0.649382;0.641241;0.659157
177;total;1;69.6847;69.6847;69.6847
113;calc total;1;65.0788;65.0788;65.0788
113;calc update async;100;8.41232e-05;4.0373e-05;0.00331233
113;calc inner;100;0.621723;0.617042;0.632286
113;calc wait;100;0.0124839;0.0030368;0.0256492
113;calc bound;100;0.00463477;0.00203911;0.00600795
113;calc iter;100;0.649696;0.636597;0.656474
113;total;1;69.7198;69.7198;69.7198
154;calc total;1;65.0694;65.0694;65.0694
154;calc update async;100;0.000120022;1.0772e-05;0.00595633
154;calc inner;100;0.634592;0.630844;0.639809
154;calc wait;100;0.00881475;0.0015588;0.0126747
154;calc bound;100;0.00542014;0.00167991;0.00711722
154;calc iter;100;0.649252;0.643384;0.661979
154;total;1;69.7126;69.7126;69.7126
178;calc total;1;65.069;65.069;65.069
178;calc update async;100;0.00011849;2.1889e-05;0.00504308
178;calc inner;100;0.634967;0.632225;0.63939
178;calc wait;100;0.00979933;0.00201239;0.0181467
178;calc bound;100;0.00436848;0.00163165;0.00564882
178;calc iter;100;0.649273;0.64529;0.653567
178;total;1;69.6951;69.6951;69.6951
114;calc total;1;65.0701;65.0701;65.0701
114;calc update async;100;9.47974e-05;3.9619e-05;0.00470629
114;calc inner;100;0.623405;0.619018;0.631592
114;calc wait;100;0.0105137;0.00178114;0.021102
114;calc bound;100;0.00396131;0.00273476;0.00518884
114;calc iter;100;0.649651;0.635346;0.662482
114;total;1;69.7205;69.7205;69.7205
155;calc total;1;65.0748;65.0748;65.0748
155;calc update async;100;0.000100453;1.0014e-05;0.00404336
155;calc inner;100;0.637931;0.633907;0.643304
155;calc wait;100;0.00579216;0.00178593;0.010736
155;calc bound;100;0.00510222;0.00174721;0.00713809
155;calc iter;100;0.649266;0.644868;0.658536
155;total;1;69.7105;69.7105;69.7105
179;calc total;1;65.0771;65.0771;65.0771
179;calc update async;100;0.000131093;3.2026e-05;0.00417364
179;calc inner;100;0.635068;0.632708;0.639071
179;calc wait;100;0.008708;0.00232994;0.0137749
115;calc total;1;65.0775;65.0775;65.0775
115;calc update async;100;8.24236e-05;3.9578e-05;0.00334029
115;calc inner;100;0.62433;0.621855;0.63051
115;calc wait;100;0.0117135;0.00453686;0.0190467
115;calc bound;100;0.00291745;0.00200044;0.00368184
115;calc iter;100;0.649775;0.637548;0.657847
115;total;1;69.7194;69.7194;69.7194
156;calc total;1;65.0701;65.0701;65.0701
156;calc update async;100;0.000258057;0.000142307;0.00559201
156;calc inner;100;0.626444;0.618677;0.637944
179;calc bound;100;0.00549513;0.00155666;0.00679238
179;calc iter;100;0.649405;0.643663;0.66013
179;total;1;69.6968;69.6968;69.6968
116;calc total;1;65.0709;65.0709;65.0709
116;calc update async;100;0.000139144;5.256e-05;0.00451872
116;calc inner;100;0.626636;0.623512;0.633499
116;calc wait;100;0.00389678;0.00150233;0.00894434
116;calc bound;100;0.00254119;0.00174701;0.00358733
116;calc iter;100;0.649769;0.641405;0.654312
116;total;1;69.709;69.709;69.709
156;calc wait;100;0.0153913;0.00426549;0.0232389
156;calc bound;100;0.00710483;0.00157082;0.00750719
156;calc iter;100;0.649203;0.643409;0.658917
156;total;1;69.7171;69.7171;69.7171
117;calc total;1;65.0745;65.0745;65.0745
117;calc update async;100;0.000136908;4.1935e-05;0.00371511
117;calc inner;100;0.627341;0.624429;0.634197
117;calc wait;100;0.00500453;0.00149198;0.00840691
117;calc bound;100;0.00215661;0.00162077;0.00391486
117;calc iter;100;0.649766;0.638892;0.654259
117;total;1;69.7184;69.7184;69.7184
157;calc total;1;65.074;65.074;65.074
157;calc update async;100;0.000197293;6.6058e-05;0.0040479
157;calc inner;100;0.628352;0.620388;0.638426
157;calc wait;100;0.0149999;0.0054124;0.0221668
157;calc bound;100;0.00559887;0.00156612;0.00678238
157;calc iter;100;0.649152;0.644285;0.657188
157;total;1;69.7196;69.7196;69.7196
118;calc total;1;65.0693;65.0693;65.0693
118;calc update async;100;0.000177161;5.5367e-05;0.0052663
118;calc inner;100;0.625542;0.621805;0.63252
118;calc wait;100;0.00591852;0.00182613;0.00991735
118;calc bound;100;0.00275945;0.0016226;0.0041274
118;calc iter;100;0.649765;0.639132;0.653751
118;total;1;69.7157;69.7157;69.7157
158;calc total;1;65.0693;65.0693;65.0693
158;calc update async;100;0.000173419;6.1261e-05;0.00568096
158;calc inner;100;0.629782;0.622909;0.63812
158;calc wait;100;0.0145034;0.00191616;0.021207
158;calc bound;100;0.00465902;0.00156334;0.00672607
158;calc iter;100;0.649122;0.641779;0.656579
158;total;1;69.7172;69.7172;69.7172
119;calc total;1;65.0774;65.0774;65.0774
119;calc update async;100;0.00353695;0.000579674;0.00462959
119;calc inner;100;0.624927;0.620284;0.633063
119;calc wait;100;0.00127681;0.000984538;0.00996064
119;calc bound;100;0.00231257;0.00156965;0.00402662
119;calc iter;100;0.649843;0.639306;0.655154
119;total;1;69.7201;69.7201;69.7201
159;calc total;1;65.0745;65.0745;65.0745
159;calc update async;100;0.000153678;8.0569e-05;0.00400286
159;calc inner;100;0.630337;0.623944;0.639326
159;calc wait;100;0.0139903;0.00228243;0.0372749
159;calc bound;100;0.00479663;0.00160627;0.00726404
159;calc iter;100;0.649281;0.643448;0.670562
159;total;1;69.7181;69.7181;69.7181
160;calc total;1;65.0709;65.0709;65.0709
160;calc update async;100;0.00105842;0.000621042;0.00639266
160;calc inner;100;0.62896;0.621015;0.637059
160;calc wait;100;0.00402685;0.00163013;0.0361871
160;calc bound;100;0.00412588;0.00202856;0.00604113
160;calc iter;100;0.649214;0.641759;0.681342
160;total;1;69.7152;69.7152;69.7152
161;calc total;1;65.0768;65.0768;65.0768
161;calc update async;100;8.40102e-05;3.8252e-05;0.00331909
161;calc inner;100;0.627595;0.621261;0.637897
161;calc wait;100;0.0120094;0.00184307;0.0403404
161;calc bound;100;0.00395467;0.00185634;0.00532203
161;calc iter;100;0.649158;0.641943;0.673279
161;total;1;69.7079;69.7079;69.7079
162;calc total;1;65.0693;65.0693;65.0693
162;calc update async;100;0.000102731;4.0507e-05;0.00457471
162;calc inner;100;0.629736;0.62476;0.636318
162;calc wait;100;0.00594705;0.00154284;0.0115646
162;calc bound;100;0.00389255;0.00197761;0.00561407
162;calc iter;100;0.649157;0.641976;0.678971
162;total;1;69.7184;69.7184;69.7184
163;calc total;1;65.0755;65.0755;65.0755
163;calc update async;100;9.48448e-05;4.5026e-05;0.0034739
163;calc inner;100;0.628805;0.62278;0.637587
163;calc wait;100;0.00802185;0.00145655;0.0289708
163;calc bound;100;0.00364169;0.00175732;0.00463583
163;calc iter;100;0.64926;0.641761;0.667695
163;total;1;69.7136;69.7136;69.7136
164;calc total;1;65.071;65.071;65.071
164;calc update async;100;9.71843e-05;3.9662e-05;0.00415051
164;calc inner;100;0.630348;0.623916;0.638743
164;calc wait;100;0.0103662;0.00177844;0.0235102
164;calc bound;100;0.00331322;0.00199467;0.0042945
164;calc iter;100;0.649131;0.642317;0.661263
164;total;1;69.708;69.708;69.708
165;calc total;1;65.0741;65.0741;65.0741
165;calc update async;100;9.8222e-05;4.0679e-05;0.00357287
165;calc inner;100;0.630279;0.624818;0.638159
165;calc wait;100;0.00988279;0.00375417;0.0230332
165;calc bound;100;0.00331973;0.00186827;0.00531247
165;calc iter;100;0.649114;0.644568;0.66137
165;total;1;69.7181;69.7181;69.7181
166;calc total;1;65.0689;65.0689;65.0689
166;calc update async;100;0.000118579;3.9152e-05;0.00476573
166;calc inner;100;0.629992;0.62424;0.638183
166;calc wait;100;0.0102992;0.00176768;0.0259565
166;calc bound;100;0.00434457;0.00180219;0.00579377
166;calc iter;100;0.649038;0.643947;0.661232
166;total;1;69.7081;69.7081;69.7081
167;calc total;1;65.0733;65.0733;65.0733
167;calc update async;100;0.00163858;0.000812882;0.00468375
167;calc inner;100;0.629044;0.623453;0.638875
167;calc wait;100;0.00301704;0.00130201;0.00571037
167;calc bound;100;0.0043684;0.00167486;0.00576086
167;calc iter;100;0.649178;0.643206;0.663411
167;total;1;69.7153;69.7153;69.7153
120;calc update async;100;0.00237107;0.00141602;0.00859901
120;calc inner;100;0.633512;0.627877;0.639693
120;calc wait;100;0.00288009;0.00147971;0.00834605
120;calc bound;100;0.0051487;0.00156266;0.00662805
120;calc iter;100;0.649741;0.645295;0.662744
120;total;1;69.7115;69.7115;69.7115
121;calc total;1;65.0643;65.0643;65.0643
121;calc update async;100;0.000108303;2.0614e-05;0.00734632
121;calc inner;100;0.634585;0.628629;0.639429
121;calc wait;100;0.00782575;0.00228011;0.0128669
121;calc bound;100;0.00521446;0.00155599;0.00667061
121;calc iter;100;0.649619;0.645643;0.657563
121;total;1;69.7086;69.7086;69.7086
122;calc total;1;65.0692;65.0692;65.0692
122;calc update async;100;8.48121e-05;1.9237e-05;0.00509717
122;calc inner;100;0.635541;0.628264;0.649511
122;calc wait;100;0.0066974;0.00205883;0.012629
122;calc bound;100;0.00438774;0.00159596;0.00646268
122;calc iter;100;0.649651;0.635084;0.663562
122;total;1;69.7104;69.7104;69.7104
123;calc total;1;65.076;65.076;65.076
123;calc update async;100;6.72665e-05;1.4103e-05;0.00402847
123;calc inner;100;0.635701;0.627376;0.642601
123;calc wait;100;0.00762968;0.00173755;0.0221489
123;calc bound;100;0.00406975;0.00173432;0.00627022
123;calc iter;100;0.649654;0.631811;0.663952
123;total;1;69.7053;69.7053;69.7053
124;calc total;1;65.0711;65.0711;65.0711
124;calc update async;100;8.36284e-05;1.6263e-05;0.00502054
124;calc inner;100;0.629854;0.62399;0.635401
124;calc wait;100;0.0156847;0.00438702;0.0373842
124;calc bound;100;0.00389411;0.00202179;0.00562078
124;calc iter;100;0.649522;0.634661;0.671201
124;total;1;69.7009;69.7009;69.7009
125;calc total;1;65.0749;65.0749;65.0749
125;calc update async;100;6.90897e-05;1.737e-05;0.0041729
125;calc inner;100;0.638157;0.631116;0.641184
125;calc wait;100;0.00729072;0.00268405;0.0142022
125;calc bound;100;0.00408603;0.00157279;0.00560562
125;calc iter;100;0.649608;0.642955;0.657519
125;total;1;69.7141;69.7141;69.7141
126;calc total;1;65.0677;65.0677;65.0677
126;calc update async;100;0.000102775;2.5666e-05;0.00560612
126;calc inner;100;0.633269;0.626805;0.63825
126;calc wait;100;0.00500861;0.00169467;0.0110927
126;calc bound;100;0.00401152;0.00155061;0.00552241
126;calc iter;100;0.649715;0.646072;0.652043
126;total;1;69.7123;69.7123;69.7123
127;calc total;1;65.0762;65.0762;65.0762
127;calc update async;100;0.0018411;0.000789056;0.00519944
127;calc inner;100;0.633194;0.62796;0.638553
127;calc wait;100;0.0105676;0.00243852;0.0228033
127;calc bound;100;0.00401095;0.001582;0.00535193
127;calc iter;100;0.649646;0.640458;0.658271
127;total;1;69.7117;69.7117;69.7117
128;calc total;1;65.0702;65.0702;65.0702
128;calc update async;100;8.39581e-05;1.571e-05;0.00445072
128;calc inner;100;0.634475;0.629131;0.640232
128;calc wait;100;0.00754249;0.00216711;0.037813
128;calc bound;100;0.00555289;0.00285751;0.00677828
128;calc iter;100;0.649424;0.642212;0.672436
128;total;1;69.7137;69.7137;69.7137
129;calc total;1;65.0791;65.0791;65.0791
129;calc update async;100;7.85396e-05;1.9341e-05;0.00370512
129;calc inner;100;0.633567;0.62811;0.639749
129;calc wait;100;0.0101052;0.00170905;0.0456797
129;calc bound;100;0.00540565;0.00243722;0.00651352
129;calc iter;100;0.649427;0.640268;0.677406
129;total;1;69.7106;69.7106;69.7106
130;calc total;1;65.0711;65.0711;65.0711
130;calc update async;100;7.79628e-05;1.3812e-05;0.00425293
130;calc inner;100;0.634179;0.629553;0.673207
130;calc wait;100;0.0085938;0.00214447;0.0153511
130;calc bound;100;0.00534507;0.00291358;0.00611483
130;calc iter;100;0.649436;0.642221;0.678295
130;total;1;69.7114;69.7114;69.7114
131;calc total;1;65.0787;65.0787;65.0787
131;calc update async;100;7.49427e-05;1.3505e-05;0.00383876
131;calc inner;100;0.631166;0.623637;0.636042
131;calc wait;100;0.00866395;0.00239207;0.0536859
131;calc bound;100;0.0053313;0.00253116;0.00631746
131;calc iter;100;0.649554;0.639754;0.680742
131;total;1;69.7079;69.7079;69.7079
132;calc total;1;65.0706;65.0706;65.0706
132;calc update async;100;0.000150878;6.6007e-05;0.00562971
132;calc inner;100;0.625789;0.622262;0.634578
132;calc wait;100;0.0193997;0.00210799;0.0603989
132;calc bound;100;0.00396586;0.00175914;0.00632081
132;calc iter;100;0.649309;0.635251;0.690376
132;total;1;69.7163;69.7163;69.7163
133;calc total;1;65.0751;65.0751;65.0751
133;calc update async;100;0.000152405;6.7873e-05;0.00415033
133;calc inner;100;0.623425;0.618623;0.642484
133;calc wait;100;0.0205698;0.00371621;0.0634757
133;calc bound;100;0.00507589;0.00157534;0.00587728
133;calc iter;100;0.649227;0.637375;0.683807
133;total;1;69.7124;69.7124;69.7124
134;calc total;1;65.0704;65.0704;65.0704
134;calc update async;100;0.000151933;7.5852e-05;0.00486836
134;calc inner;100;0.624647;0.62008;0.634741
134;calc wait;100;0.0197727;0.00193824;0.035931
134;calc bound;100;0.00461993;0.00187245;0.00606029
134;calc iter;100;0.649195;0.636655;0.660614
134;total;1;69.7159;69.7159;69.7159
135;calc total;1;65.0775;65.0775;65.0775
135;calc update async;100;0.000117035;6.4242e-05;0.00395168
135;calc inner;100;0.626763;0.623413;0.63418
135;calc wait;100;0.0197706;0.00859155;0.0291198
135;calc bound;100;0.00276104;0.00167587;0.00340888
135;calc iter;100;0.649414;0.640462;0.656231
135;total;1;69.7202;69.7202;69.7202
136;calc total;1;65.0698;65.0698;65.0698
136;calc update async;100;0.000142978;7.021e-05;0.00447859
136;calc inner;100;0.624396;0.621356;0.632369
136;calc wait;100;0.00187767;0.00120496;0.0142217
136;calc bound;100;0.00232432;0.00161212;0.0056568
136;calc iter;100;0.649538;0.644449;0.656564
136;total;1;69.7193;69.7193;69.7193
137;calc total;1;65.0653;65.0653;65.0653
137;calc update async;100;0.000158397;6.2603e-05;0.00663059
137;calc inner;100;0.625247;0.621882;0.630373
137;calc wait;100;0.00581668;0.0023423;0.0258626
137;calc bound;100;0.00266326;0.0015195;0.00722719
137;calc iter;100;0.649466;0.637918;0.661265
137;total;1;69.7131;69.7131;69.7131
138;calc total;1;65.0695;65.0695;65.0695
138;calc update async;100;0.00011769;4.8001e-05;0.00463734
138;calc inner;100;0.625919;0.623618;0.634899
138;calc wait;100;0.00514;0.00165698;0.0182991
138;calc bound;100;0.00294354;0.00157767;0.00644518
138;calc iter;100;0.649488;0.640051;0.661851
138;total;1;69.7163;69.7163;69.7163
139;calc total;1;65.0774;65.0774;65.0774
139;calc update async;100;9.31616e-05;4.2736e-05;0.00358594
139;calc inner;100;0.625955;0.620557;0.632478
139;calc wait;100;0.00680275;0.00181986;0.0306228
139;calc bound;100;0.00301353;0.00177571;0.00503395
139;calc iter;100;0.649529;0.640394;0.670075
139;total;1;69.7211;69.7211;69.7211
140;calc total;1;65.0714;65.0714;65.0714
140;calc update async;100;9.75866e-05;3.9825e-05;0.00411854
140;calc inner;100;0.627158;0.624457;0.634757
140;calc wait;100;0.0125546;0.00219028;0.0309046
140;calc bound;100;0.00328276;0.00193235;0.00381173
140;calc iter;100;0.649357;0.643018;0.665656
140;total;1;69.7177;69.7177;69.7177
141;calc total;1;65.0747;65.0747;65.0747
141;calc update async;100;0.00012167;4.4269e-05;0.00365008
141;calc inner;100;0.625032;0.622453;0.631455
141;calc wait;100;0.0069049;0.0017605;0.0151521
141;calc bound;100;0.00307127;0.00164421;0.00434995
141;calc iter;100;0.649527;0.645843;0.654411
141;total;1;69.7106;69.7106;69.7106
142;calc total;1;65.0704;65.0704;65.0704
142;calc update async;100;0.000150278;4.1017e-05;0.00439652
142;calc inner;100;0.627542;0.623628;0.635047
142;calc wait;100;0.0029738;0.00157784;0.0074295
142;calc bound;100;0.00289041;0.00163928;0.00389908
142;calc iter;100;0.649526;0.641287;0.659449
142;total;1;69.7109;69.7109;69.7109
143;calc total;1;65.0764;65.0764;65.0764
143;calc update async;100;0.00011384;3.8207e-05;0.00361253
143;calc inner;100;0.627293;0.624074;0.634387
143;calc wait;100;0.0110169;0.00440925;0.0384843
143;calc bound;100;0.00308138;0.00167597;0.00452535
143;calc iter;100;0.649511;0.642638;0.666376
143;total;1;69.7147;69.7147;69.7147
180;calc total;1;65.0691;65.0691;65.0691
180;calc update async;100;0.000198416;9.5534e-05;0.00562716
180;calc inner;100;0.638684;0.636897;0.642126
180;calc wait;100;0.00624189;0.00192953;0.00872623
180;calc bound;100;0.00423658;0.00168983;0.00471413
180;calc iter;100;0.649364;0.644632;0.653147
180;total;1;69.6993;69.6993;69.6993
181;calc total;1;65.0722;65.0722;65.0722
181;calc update async;100;0.00021973;0.000115464;0.00440475
181;calc inner;100;0.638167;0.636541;0.641876
181;calc wait;100;0.00629763;0.00184495;0.0106238
181;calc bound;100;0.00474179;0.00158596;0.00554025
181;calc iter;100;0.649429;0.64374;0.655392
181;total;1;69.7013;69.7013;69.7013
182;calc total;1;65.0679;65.0679;65.0679
182;calc update async;100;0.000251262;0.000120477;0.00564561
182;calc inner;100;0.638079;0.636319;0.642146
182;calc wait;100;0.00554036;0.00206156;0.0110011
182;calc bound;100;0.00552502;0.00158829;0.00613684
182;calc iter;100;0.649399;0.641259;0.65598
182;total;1;69.6888;69.6888;69.6888
183;calc total;1;65.0742;65.0742;65.0742
183;calc update async;100;0.000256376;0.000101798;0.0041206
183;calc inner;100;0.637527;0.635903;0.641805
183;calc wait;100;0.00549118;0.00136381;0.0124139
183;calc bound;100;0.00618746;0.0015535;0.00677504
183;calc iter;100;0.649466;0.639776;0.65718
183;total;1;69.6966;69.6966;69.6966
184;calc total;1;65.0713;65.0713;65.0713
184;calc update async;100;0.000131212;8.089e-05;0.00387514
184;calc inner;100;0.636581;0.635152;0.639567
184;calc wait;100;0.00710015;0.00338707;0.0156738
184;calc bound;100;0.00561391;0.00157275;0.0061248
184;calc iter;100;0.64943;0.641237;0.665155
184;total;1;69.6987;69.6987;69.6987
192;calc total;1;65.0697;65.0697;65.0697
192;calc update async;100;8.93228e-05;2.3345e-05;0.00477425
192;calc inner;100;0.62872;0.61608;0.640742
192;calc wait;100;0.0154529;0.00200512;0.0335115
192;calc bound;100;0.00534758;0.00303331;0.00665161
192;calc iter;100;0.649614;0.641654;0.663457
192;total;1;69.7175;69.7175;69.7175
185;calc total;1;65.0581;65.0581;65.0581
185;calc update async;100;0.000144075;5.3203e-05;0.00672264
185;calc inner;100;0.63657;0.635404;0.639896
185;calc wait;100;0.00791914;0.00180278;0.0110128
185;calc bound;100;0.004633;0.00156782;0.00670236
185;calc iter;100;0.64927;0.644393;0.656766
185;total;1;69.6949;69.6949;69.6949
193;calc total;1;65.0783;65.0783;65.0783
193;calc update async;100;7.46646e-05;1.9843e-05;0.00427861
193;calc inner;100;0.631002;0.618882;0.640316
193;calc wait;100;0.0142069;0.00242514;0.0321314
193;calc bound;100;0.00423269;0.00286185;0.00584272
193;calc iter;100;0.649519;0.640704;0.659757
193;total;1;69.7134;69.7134;69.7134
186;calc total;1;65.0687;65.0687;65.0687
186;calc update async;100;0.000114348;4.691e-05;0.00458969
186;calc inner;100;0.636566;0.635033;0.639754
186;calc wait;100;0.00792676;0.00169886;0.0137572
186;calc bound;100;0.00470127;0.00264178;0.0062539
186;calc iter;100;0.649347;0.644655;0.66436
186;total;1;69.694;69.694;69.694
194;calc total;1;65.0698;65.0698;65.0698
194;calc update async;100;7.46014e-05;1.5505e-05;0.00508898
194;calc inner;100;0.627425;0.616299;0.639893
194;calc wait;100;0.0162626;0.00250175;0.0350663
194;calc bound;100;0.00445994;0.00271926;0.00583672
194;calc iter;100;0.649324;0.642708;0.658872
194;total;1;69.7196;69.7196;69.7196
187;calc total;1;65.0757;65.0757;65.0757
187;calc update async;100;0.000105646;5.0034e-05;0.00347069
187;calc inner;100;0.63679;0.63549;0.640066
187;calc wait;100;0.00715247;0.00166093;0.0203092
187;calc bound;100;0.00487654;0.00224705;0.00572086
187;calc iter;100;0.649377;0.64634;0.663235
187;total;1;69.6991;69.6991;69.6991
195;calc total;1;65.079;65.079;65.079
195;calc update async;100;6.31051e-05;1.2262e-05;0.00389699
195;calc inner;100;0.627989;0.615009;0.63939
195;calc wait;100;0.0120339;0.00472849;0.0329905
195;calc bound;100;0.00444417;0.00280824;0.00591991
195;calc iter;100;0.649355;0.638995;0.657711
195;total;1;69.7176;69.7176;69.7176
188;calc total;1;65.0703;65.0703;65.0703
188;calc update async;100;0.000110128;4.8677e-05;0.00393164
188;calc inner;100;0.636198;0.634174;0.639841
188;calc wait;100;0.00851682;0.00305073;0.0153446
188;calc bound;100;0.00447886;0.00267811;0.00523576
188;calc iter;100;0.649307;0.646568;0.658214
188;total;1;69.6892;69.6892;69.6892
196;calc total;1;65.0714;65.0714;65.0714
196;calc update async;100;7.24122e-05;1.2509e-05;0.00444073
196;calc inner;100;0.628357;0.616427;0.638885
196;calc wait;100;0.0112942;0.00356136;0.0374929
196;calc bound;100;0.0044606;0.00281218;0.00574808
196;calc iter;100;0.649459;0.631656;0.663888
196;total;1;69.7089;69.7089;69.7089
189;calc total;1;65.0744;65.0744;65.0744
189;calc update async;100;9.9725e-05;4.5651e-05;0.00359099
189;calc inner;100;0.637656;0.635471;0.64128
189;calc wait;100;0.00721984;0.00259081;0.0117164
189;calc bound;100;0.00437108;0.00319507;0.00494009
189;calc iter;100;0.64935;0.646175;0.659516
189;total;1;69.6987;69.6987;69.6987
197;calc total;1;65.0748;65.0748;65.0748
197;calc update async;100;9.38148e-05;1.3931e-05;0.00479502
197;calc inner;100;0.626438;0.613896;0.63703
197;calc wait;100;0.0159945;0.00397297;0.0411612
197;calc bound;100;0.00505638;0.00251132;0.00662608
197;calc iter;100;0.649679;0.63066;0.665032
197;total;1;69.7176;69.7176;69.7176
190;calc total;1;65.067;65.067;65.067
190;calc update async;100;0.000121369;4.5438e-05;0.00511633
190;calc inner;100;0.638302;0.636825;0.641737
190;calc wait;100;0.00650723;0.00208795;0.0121471
190;calc bound;100;0.00438262;0.00293702;0.0049072
190;calc iter;100;0.649316;0.647288;0.653954
190;total;1;69.6994;69.6994;69.6994
198;calc total;1;65.0691;65.0691;65.0691
198;calc update async;100;0.000106195;1.1822e-05;0.00483097
198;calc inner;100;0.623027;0.605805;0.644284
198;calc wait;100;0.0201115;0.00273823;0.0425121
198;calc bound;100;0.00509158;0.00235691;0.00665836
198;calc iter;100;0.649858;0.634563;0.662307
198;total;1;69.7172;69.7172;69.7172
191;calc total;1;65.0756;65.0756;65.0756
191;calc update async;100;8.07513e-05;1.5364e-05;0.00350241
191;calc inner;100;0.638821;0.637375;0.642551
191;calc wait;100;0.00597693;0.00263976;0.0113294
191;calc bound;100;0.00448622;0.00266615;0.0051459
191;calc iter;100;0.649405;0.644945;0.658441
191;total;1;69.7002;69.7002;69.7002
199;calc total;1;65.0772;65.0772;65.0772
199;calc update async;100;9.77825e-05;1.2886e-05;0.0042987
199;calc inner;100;0.626733;0.602712;0.637227
199;calc wait;100;0.0183749;0.004966;0.0340777
199;calc bound;100;0.00431553;0.00160279;0.00528731
199;calc iter;100;0.650138;0.626776;0.65661
199;total;1;69.7143;69.7143;69.7143
200;calc total;1;65.0696;65.0696;65.0696
200;calc update async;100;0.00013955;1.237e-05;0.00481876
200;calc inner;100;0.627906;0.599669;0.639264
200;calc wait;100;0.00502727;0.00144158;0.00832949
200;calc bound;100;0.00512306;0.00162906;0.00644586
200;calc iter;100;0.650523;0.64611;0.658438
200;total;1;69.7171;69.7171;69.7171
201;calc total;1;65.0641;65.0641;65.0641
201;calc update async;100;0.000159923;1.6318e-05;0.00747553
201;calc inner;100;0.628161;0.601192;0.6377
201;calc wait;100;0.00947496;0.00214322;0.0140708
201;calc bound;100;0.0052181;0.0016396;0.00659035
201;calc iter;100;0.650425;0.646344;0.657616
201;total;1;69.7101;69.7101;69.7101
202;calc total;1;65.0685;65.0685;65.0685
202;calc update async;100;0.000132005;1.3061e-05;0.00569702
202;calc inner;100;0.628706;0.603269;0.637985
202;calc wait;100;0.00888656;0.00281034;0.013156
202;calc bound;100;0.00460594;0.00161513;0.00621174
202;calc iter;100;0.650437;0.646147;0.658988
202;total;1;69.7093;69.7093;69.7093
203;calc total;1;65.0773;65.0773;65.0773
203;calc update async;100;0.000115016;1.7648e-05;0.00426105
203;calc inner;100;0.628484;0.603327;0.639581
203;calc wait;100;0.0113346;0.00450791;0.0162913
203;calc bound;100;0.00500832;0.00167391;0.00725607
203;calc iter;100;0.650459;0.644494;0.657898
203;total;1;69.7179;69.7179;69.7179
204;calc total;1;65.0706;65.0706;65.0706
204;calc update async;100;0.000266694;0.000119119;0.00523266
204;calc inner;100;0.632323;0.613109;0.643144
204;calc wait;100;0.0110006;0.00220091;0.0217283
204;calc bound;100;0.00636606;0.00157348;0.00727971
204;calc iter;100;0.64996;0.625137;0.657505
204;total;1;69.7156;69.7156;69.7156
205;calc total;1;65.0739;65.0739;65.0739
205;calc update async;100;0.000252184;0.00012161;0.00438429
205;calc inner;100;0.634752;0.61913;0.650146
205;calc wait;100;0.00877017;0.00444096;0.017659
205;calc bound;100;0.0061304;0.00158162;0.00665336
205;calc iter;100;0.64991;0.632774;0.663173
205;total;1;69.7222;69.7222;69.7222
206;calc total;1;65.0688;65.0688;65.0688
206;calc update async;100;0.000245272;0.000147104;0.00607615
206;calc inner;100;0.633277;0.619636;0.641501
206;calc wait;100;0.0107534;0.00348343;0.0392204
206;calc bound;100;0.00547944;0.00158605;0.00643798
206;calc iter;100;0.649759;0.634177;0.67345
206;total;1;69.7209;69.7209;69.7209
207;calc total;1;65.0748;65.0748;65.0748
207;calc update async;100;0.000189527;9.126e-05;0.00427658
207;calc inner;100;0.633305;0.62095;0.642261
207;calc wait;100;0.011011;0.0060974;0.0370678
207;calc bound;100;0.00521388;0.00190571;0.00574558
207;calc iter;100;0.649723;0.633747;0.667877
207;total;1;69.7205;69.7205;69.7205
208;calc total;1;65.0714;65.0714;65.0714
208;calc update async;100;0.00159126;0.000662418;0.00652415
208;calc inner;100;0.631307;0.619893;0.639937
208;calc wait;100;0.00428002;0.00176207;0.006293
208;calc bound;100;0.00524351;0.00240719;0.00664835
208;calc iter;100;0.649386;0.643822;0.659138
208;total;1;69.7123;69.7123;69.7123
209;calc total;1;65.0772;65.0772;65.0772
209;calc update async;100;0.000107784;4.1904e-05;0.00343468
209;calc inner;100;0.63108;0.619861;0.639893
209;calc wait;100;0.0128956;0.00417972;0.0290288
209;calc bound;100;0.00523289;0.00229905;0.0066138
209;calc iter;100;0.649374;0.641069;0.660238
209;total;1;69.7132;69.7132;69.7132
210;calc total;1;65.0714;65.0714;65.0714
210;calc update async;100;0.000115577;5.4562e-05;0.00424055
210;calc inner;100;0.631294;0.618179;0.642006
210;calc wait;100;0.0129392;0.00194921;0.0557226
210;calc bound;100;0.00496532;0.00269192;0.00610409
210;calc iter;100;0.649319;0.641084;0.680884
210;total;1;69.7203;69.7203;69.7203
211;calc total;1;65.0765;65.0765;65.0765
211;calc update async;100;0.000109162;5.0983e-05;0.00346264
211;calc inner;100;0.631519;0.620414;0.641715
211;calc wait;100;0.0126973;0.0025356;0.0526411
211;calc bound;100;0.00514402;0.00235276;0.00654075
211;calc iter;100;0.649473;0.635005;0.67908
211;total;1;69.7203;69.7203;69.7203
212;calc total;1;65.0704;65.0704;65.0704
212;calc update async;100;0.000122626;5.1417e-05;0.00458606
212;calc inner;100;0.633414;0.62293;0.666198
212;calc wait;100;0.0105009;0.00217628;0.0248952
212;calc bound;100;0.00544454;0.0027059;0.00666917
212;calc iter;100;0.649495;0.637127;0.676773
212;total;1;69.7135;69.7135;69.7135
213;calc total;1;65.0753;65.0753;65.0753
213;calc update async;100;0.000111489;5.3968e-05;0.00359566
213;calc inner;100;0.632729;0.620292;0.642979
213;calc wait;100;0.0116274;0.00259564;0.033175
213;calc bound;100;0.005181;0.00246718;0.00613719
213;calc iter;100;0.649653;0.640197;0.659828
213;total;1;69.7171;69.7171;69.7171
214;calc total;1;65.0701;65.0701;65.0701
214;calc update async;100;0.000121926;5.4322e-05;0.0045725
214;calc inner;100;0.633756;0.621055;0.64291
214;calc wait;100;0.0104737;0.00190651;0.0353737
214;calc bound;100;0.00514599;0.00182427;0.006293
214;calc iter;100;0.64968;0.634743;0.666813
214;total;1;69.7211;69.7211;69.7211
215;calc total;1;65.0754;65.0754;65.0754
215;calc update async;100;0.00152335;0.00109761;0.00437686
215;calc inner;100;0.633476;0.620399;0.642733
215;calc wait;100;0.00433282;0.00127442;0.0151015
215;calc bound;100;0.00528652;0.001708;0.00648007
215;calc iter;100;0.649887;0.637569;0.664675
215;total;1;69.7122;69.7122;69.7122
216;calc total;1;65.0726;65.0726;65.0726
216;calc update async;100;0.00346699;0.00120211;0.00577928
216;calc inner;100;0.637603;0.635191;0.641764
216;calc wait;100;0.00236189;0.0011962;0.0100561
216;calc bound;100;0.00421358;0.00163094;0.00671857
216;calc iter;100;0.65065;0.646921;0.663697
216;total;1;69.7252;69.7252;69.7252
240;calc total;1;65.0716;65.0716;65.0716
240;calc update async;100;8.58864e-05;3.2105e-05;0.00396135
240;calc inner;100;0.638683;0.636618;0.641356
240;calc wait;100;0.00580115;0.00180469;0.0122953
240;calc bound;100;0.00613134;0.00154537;0.00708007
240;calc iter;100;0.650706;0.641139;0.657518
240;total;1;69.7173;69.7173;69.7173
217;calc total;1;65.0638;65.0638;65.0638
217;calc update async;100;0.000102241;1.1359e-05;0.00760543
217;calc inner;100;0.638581;0.635722;0.64313
217;calc wait;100;0.00750652;0.00296634;0.0125477
217;calc bound;100;0.00426219;0.00164365;0.00667459
217;calc iter;100;0.650516;0.646363;0.659666
217;total;1;69.7273;69.7273;69.7273
241;calc total;1;65.0787;65.0787;65.0787
241;calc update async;100;7.74308e-05;2.283e-05;0.00377361
241;calc inner;100;0.639324;0.637109;0.642555
241;calc wait;100;0.00622179;0.00184112;0.0139582
241;calc bound;100;0.00513989;0.00156928;0.00652675
241;calc iter;100;0.650767;0.644449;0.658543
241;total;1;69.7211;69.7211;69.7211
218;calc total;1;65.0691;65.0691;65.0691
218;calc update async;100;7.8412e-05;1.024e-05;0.00570217
218;calc inner;100;0.637761;0.635825;0.642151
218;calc wait;100;0.00861424;0.00189861;0.0134296
218;calc bound;100;0.00390806;0.00232125;0.00617555
218;calc iter;100;0.65053;0.644864;0.663134
218;total;1;69.7286;69.7286;69.7286
242;calc total;1;65.0695;65.0695;65.0695
242;calc update async;100;8.77308e-05;1.4971e-05;0.00529875
242;calc inner;100;0.640245;0.638454;0.642101
242;calc wait;100;0.00625094;0.00196873;0.0135867
242;calc bound;100;0.00405417;0.00169207;0.00549478
242;calc iter;100;0.650641;0.644861;0.660175
242;total;1;69.7157;69.7157;69.7157
219;calc total;1;65.0751;65.0751;65.0751
219;calc update async;100;5.96387e-05;9.804e-06;0.00386914
219;calc inner;100;0.635255;0.632668;0.639611
219;calc wait;100;0.0111244;0.00310107;0.0176104
219;calc bound;100;0.00403332;0.00272674;0.00549247
219;calc iter;100;0.650551;0.644834;0.661264
219;total;1;69.7167;69.7167;69.7167
243;calc total;1;65.0774;65.0774;65.0774
243;calc update async;100;6.1113e-05;1.3167e-05;0.00391803
243;calc inner;100;0.640305;0.63843;0.642031
243;calc wait;100;0.0068054;0.00257015;0.0150862
243;calc bound;100;0.00352329;0.00209295;0.00473768
243;calc iter;100;0.650698;0.646305;0.659149
243;total;1;69.706;69.706;69.706
220;calc total;1;65.0706;65.0706;65.0706
220;calc update async;100;9.59394e-05;9.957e-06;0.00504167
220;calc inner;100;0.633344;0.629852;0.639848
220;calc wait;100;0.0110188;0.00175952;0.0202196
220;calc bound;100;0.00426333;0.00244937;0.00518886
220;calc iter;100;0.650468;0.646865;0.658914
220;total;1;69.724;69.724;69.724
244;calc total;1;65.0709;65.0709;65.0709
244;calc update async;100;6.92872e-05;1.189e-05;0.00511073
244;calc inner;100;0.638153;0.636306;0.640595
244;calc wait;100;0.00832261;0.00210777;0.0143938
244;calc bound;100;0.00340258;0.00269408;0.00445283
244;calc iter;100;0.65062;0.646984;0.655219
244;total;1;69.7174;69.7174;69.7174
221;calc total;1;65.0735;65.0735;65.0735
221;calc update async;100;9.12421e-05;1.1274e-05;0.00419386
221;calc inner;100;0.634939;0.631525;0.63983
221;calc wait;100;0.00803782;0.00151848;0.0236385
221;calc bound;100;0.00438857;0.00245337;0.00520528
221;calc iter;100;0.650499;0.646483;0.664559
221;total;1;69.7281;69.7281;69.7281
245;calc total;1;65.074;65.074;65.074
245;calc update async;100;6.37303e-05;1.4581e-05;0.00420375
245;calc inner;100;0.638266;0.635177;0.640775
245;calc wait;100;0.00808321;0.00204116;0.0126568
245;calc bound;100;0.0034535;0.00224349;0.00474492
245;calc iter;100;0.650666;0.646472;0.654524
245;total;1;69.7179;69.7179;69.7179
222;calc total;1;65.0691;65.0691;65.0691
222;calc update async;100;0.000103341;1.5906e-05;0.0051036
222;calc inner;100;0.636543;0.633674;0.640625
222;calc wait;100;0.00747957;0.00166001;0.0127457
222;calc bound;100;0.00409841;0.00247443;0.00498748
222;calc iter;100;0.650469;0.647309;0.663241
222;total;1;69.7281;69.7281;69.7281
246;calc total;1;65.0687;65.0687;65.0687
246;calc update async;100;8.41376e-05;1.7989e-05;0.00558212
246;calc inner;100;0.638271;0.63616;0.640923
246;calc wait;100;0.00505253;0.00179339;0.0105821
246;calc bound;100;0.00400247;0.00166042;0.00514796
246;calc iter;100;0.650644;0.645546;0.656131
223;calc total;1;65.0741;65.0741;65.0741
223;calc update async;100;0.00236798;0.000595411;0.00609312
223;calc inner;100;0.637691;0.635322;0.641728
223;calc wait;100;0.00304739;0.00155876;0.0125956
223;calc bound;100;0.00412065;0.00274746;0.00516081
223;calc iter;100;0.650554;0.646393;0.65844
223;total;1;69.7287;69.7287;69.7287
246;total;1;69.7181;69.7181;69.7181
224;calc total;1;65.0714;65.0714;65.0714
224;calc update async;100;0.000132055;4.3676e-05;0.00434796
224;calc inner;100;0.637386;0.634061;0.643139
224;calc wait;100;0.00411248;0.00138136;0.00691708
224;calc bound;100;0.00478463;0.0015787;0.0068819
224;calc iter;100;0.650682;0.646102;0.654272
224;total;1;69.7287;69.7287;69.7287
247;calc total;1;65.077;65.077;65.077
247;calc update async;100;7.52497e-05;2.0668e-05;0.00388744
247;calc inner;100;0.638323;0.637108;0.639648
247;calc wait;100;0.00296044;0.00154382;0.0171757
247;calc bound;100;0.0038682;0.00163169;0.00492993
247;calc iter;100;0.650753;0.645786;0.659399
247;total;1;69.7187;69.7187;69.7187
225;calc total;1;65.0771;65.0771;65.0771
225;calc update async;100;0.000117162;1.5946e-05;0.00449021
225;calc inner;100;0.6376;0.634475;0.64219
225;calc wait;100;0.0073021;0.00222882;0.0121864
225;calc bound;100;0.0047226;0.00157549;0.00661691
225;calc iter;100;0.6507;0.645936;0.658876
225;total;1;69.7283;69.7283;69.7283
248;calc total;1;65.0718;65.0718;65.0718
248;calc update async;100;6.98614e-05;1.6421e-05;0.00430213
248;calc inner;100;0.640442;0.638813;0.643004
248;calc wait;100;0.00585156;0.00190781;0.0119637
248;calc bound;100;0.00415534;0.00171957;0.00600331
248;calc iter;100;0.650668;0.646503;0.663079
248;total;1;69.712;69.712;69.712
226;calc total;1;65.0695;65.0695;65.0695
226;calc update async;100;0.000112252;1.2295e-05;0.00528078
226;calc inner;100;0.638069;0.635456;0.641752
226;calc wait;100;0.0077991;0.00173463;0.0125668
226;calc bound;100;0.00400851;0.00163182;0.00548373
226;calc iter;100;0.650598;0.646064;0.656413
226;total;1;69.7286;69.7286;69.7286
249;calc total;1;65.0633;65.0633;65.0633
249;calc update async;100;0.000103263;9.925e-06;0.00810237
249;calc inner;100;0.640402;0.637335;0.642617
249;calc wait;100;0.00657898;0.00259485;0.0100308
249;calc bound;100;0.00347043;0.00237549;0.00628338
249;calc iter;100;0.650559;0.645771;0.65903
249;total;1;69.7168;69.7168;69.7168
227;calc total;1;65.0765;65.0765;65.0765
227;calc update async;100;0.000110552;1.4143e-05;0.00379958
227;calc inner;100;0.637978;0.635688;0.642528
227;calc wait;100;0.00787761;0.00213082;0.0107474
227;calc bound;100;0.00469931;0.00156495;0.00608339
227;calc iter;100;0.650669;0.646434;0.659117
227;total;1;69.718;69.718;69.718
250;calc total;1;65.0685;65.0685;65.0685
250;calc update async;100;7.68468e-05;1.0571e-05;0.00578355
250;calc inner;100;0.643055;0.638831;0.646324
250;calc wait;100;0.00411344;0.00148437;0.0092409
250;calc bound;100;0.00333669;0.00265879;0.0062949
250;calc iter;100;0.650585;0.646854;0.662614
250;total;1;69.7199;69.7199;69.7199
228;calc total;1;65.0708;65.0708;65.0708
228;calc update async;100;0.000194403;7.635e-05;0.00493568
228;calc inner;100;0.639829;0.638059;0.643377
228;calc wait;100;0.00636172;0.00252531;0.0089336
228;calc bound;100;0.00425686;0.00161463;0.00475924
228;calc iter;100;0.650644;0.645432;0.653968
228;total;1;69.7218;69.7218;69.7218
251;calc total;1;65.076;65.076;65.076
251;calc update async;100;6.44477e-05;1.0984e-05;0.00440641
251;calc inner;100;0.63965;0.63799;0.641536
251;calc wait;100;0.00746031;0.00289967;0.0141385
251;calc bound;100;0.00346691;0.0028054;0.0055463
251;calc iter;100;0.650643;0.645244;0.660205
251;total;1;69.7139;69.7139;69.7139
229;calc total;1;65.074;65.074;65.074
229;calc update async;100;0.000221641;9.46e-05;0.00403855
229;calc inner;100;0.639142;0.636843;0.643373
229;calc wait;100;0.00652688;0.00187315;0.00902657
229;calc bound;100;0.00481892;0.00157779;0.00535545
229;calc iter;100;0.650713;0.644905;0.658348
229;total;1;69.733;69.733;69.733
252;calc total;1;65.0708;65.0708;65.0708
252;calc update async;100;0.000183515;7.6815e-05;0.00528811
252;calc inner;100;0.637809;0.634685;0.641102
252;calc wait;100;0.00849632;0.00207281;0.0128936
252;calc bound;100;0.00411893;0.00162938;0.00558633
252;calc iter;100;0.650611;0.646494;0.657931
252;total;1;69.7266;69.7266;69.7266
230;calc total;1;65.069;65.069;65.069
230;calc update async;100;0.000256893;9.0074e-05;0.00553573
230;calc inner;100;0.639127;0.637413;0.643325
230;calc wait;100;0.00565827;0.00203327;0.00843271
230;calc bound;100;0.00563945;0.00157484;0.0060547
230;calc iter;100;0.650685;0.643414;0.654793
230;total;1;69.7337;69.7337;69.7337
253;calc total;1;65.0744;65.0744;65.0744
253;calc update async;100;0.000236161;0.000106217;0.00419656
253;calc inner;100;0.637153;0.635308;0.640979
253;calc wait;100;0.00766913;0.0051811;0.0106311
253;calc bound;100;0.00562862;0.00159029;0.00615721
253;calc iter;100;0.65069;0.643102;0.660521
253;total;1;69.7276;69.7276;69.7276
231;calc total;1;65.0748;65.0748;65.0748
231;calc update async;100;0.000258663;0.00014295;0.00410867
231;calc inner;100;0.638833;0.636255;0.644037
231;calc wait;100;0.00549491;0.00136999;0.00887028
231;calc bound;100;0.00615601;0.00155295;0.00666958
231;calc iter;100;0.650747;0.640737;0.657285
231;total;1;69.7271;69.7271;69.7271
254;calc total;1;65.0672;65.0672;65.0672
254;calc update async;100;0.000286933;0.000158076;0.0071488
254;calc inner;100;0.635679;0.633305;0.64008
232;calc total;1;65.0699;65.0699;65.0699
232;calc update async;100;0.00014094;8.3056e-05;0.00429214
232;calc inner;100;0.63764;0.635657;0.642481
232;calc wait;100;0.00741284;0.0031053;0.0105664
232;calc bound;100;0.00549602;0.00156728;0.00621541
232;calc iter;100;0.650694;0.644486;0.656865
232;total;1;69.7232;69.7232;69.7232
254;calc wait;100;0.00823882;0.0050275;0.0100662
254;calc bound;100;0.00644996;0.00158184;0.00682099
254;calc iter;100;0.650659;0.641142;0.65799
254;total;1;69.7247;69.7247;69.7247
233;calc total;1;65.0646;65.0646;65.0646
233;calc update async;100;0.000147012;6.3408e-05;0.00640441
233;calc inner;100;0.637954;0.635777;0.640786
233;calc wait;100;0.00801765;0.00291106;0.0114842
233;calc bound;100;0.00448086;0.00157937;0.00698014
233;calc iter;100;0.650603;0.644705;0.661237
233;total;1;69.7303;69.7303;69.7303
255;calc total;1;65.0757;65.0757;65.0757
255;calc update async;100;0.000271985;0.000199791;0.00441921
255;calc inner;100;0.636564;0.634175;0.641958
255;calc wait;100;0.00716158;0.00132294;0.0117728
255;calc bound;100;0.00674824;0.00156203;0.00711584
255;calc iter;100;0.65075;0.637499;0.664052
255;total;1;69.729;69.729;69.729
234;calc total;1;65.0693;65.0693;65.0693
234;calc update async;100;0.000116565;4.9016e-05;0.00480371
234;calc inner;100;0.638504;0.63663;0.642007
234;calc wait;100;0.00759214;0.0019611;0.0126209
234;calc bound;100;0.00439287;0.00256478;0.00614835
234;calc iter;100;0.650608;0.645049;0.659789
234;total;1;69.7283;69.7283;69.7283
256;calc total;1;65.0702;65.0702;65.0702
256;calc update async;100;0.0015861;0.00109944;0.00992502
256;calc inner;100;0.636031;0.633693;0.638902
256;calc wait;100;0.00231031;0.00159404;0.00488743
256;calc bound;100;0.00373531;0.00177608;0.00637965
256;calc iter;100;0.650659;0.647062;0.655379
256;total;1;69.719;69.719;69.719
235;calc total;1;65.0764;65.0764;65.0764
235;calc update async;100;9.81713e-05;4.6631e-05;0.0033834
235;calc inner;100;0.637906;0.635968;0.642338
235;calc wait;100;0.00840587;0.00220068;0.0147045
235;calc bound;100;0.00424834;0.00271485;0.00542337
235;calc iter;100;0.650661;0.645141;0.657639
235;total;1;69.732;69.732;69.732
257;calc total;1;65.0795;65.0795;65.0795
257;calc update async;100;0.000103924;4.6461e-05;0.00342704
257;calc inner;100;0.636137;0.63334;0.639675
257;calc wait;100;0.00744979;0.00235984;0.0173516
257;calc bound;100;0.00379181;0.00190524;0.00637109
257;calc iter;100;0.650715;0.64631;0.661094
257;total;1;69.7171;69.7171;69.7171
258;calc total;1;65.0716;65.0716;65.0716
258;calc update async;100;0.000102019;4.5493e-05;0.00429176
258;calc inner;100;0.636313;0.63364;0.639215
258;calc wait;100;0.00748666;0.00205269;0.0134622
258;calc bound;100;0.00358029;0.00259178;0.00538503
258;calc iter;100;0.650608;0.646193;0.656573
258;total;1;69.7272;69.7272;69.7272
259;calc total;1;65.0787;65.0787;65.0787
259;calc update async;100;9.07742e-05;4.7821e-05;0.00338023
259;calc inner;100;0.635803;0.634453;0.63963
259;calc wait;100;0.0089456;0.00420238;0.0154029
259;calc bound;100;0.00383968;0.00296477;0.00496832
259;calc iter;100;0.65064;0.647114;0.658276
259;total;1;69.7181;69.7181;69.7181
260;calc total;1;65.0705;65.0705;65.0705
260;calc update async;100;0.000137581;5.4562e-05;0.00461322
260;calc inner;100;0.636739;0.634846;0.641362
260;calc wait;100;0.00906573;0.00194526;0.0157832
260;calc bound;100;0.00415861;0.00324782;0.00525297
260;calc iter;100;0.650499;0.646233;0.656813
260;total;1;69.7272;69.7272;69.7272
236;calc total;1;65.0713;65.0713;65.0713
236;calc update async;100;0.000103854;4.5255e-05;0.00412459
236;calc inner;100;0.639107;0.636885;0.642829
236;calc wait;100;0.00713803;0.00232486;0.0152416
236;calc bound;100;0.00423697;0.00275611;0.00504832
236;calc iter;100;0.650591;0.646716;0.657421
236;total;1;69.7332;69.7332;69.7332
288;calc total;1;65.0708;65.0708;65.0708
288;calc update async;100;9.18773e-05;1.6999e-05;0.00520446
288;calc inner;100;0.631236;0.62566;0.635272
288;calc wait;100;0.00506199;0.0012893;0.0327754
288;calc bound;100;0.00313068;0.00154641;0.00768033
288;calc iter;100;0.650432;0.641186;0.672035
288;total;1;69.74;69.74;69.74
261;calc total;1;65.0751;65.0751;65.0751
261;calc update async;100;0.00012772;5.7517e-05;0.00371474
261;calc inner;100;0.636781;0.633889;0.64149
261;calc wait;100;0.00932184;0.00229287;0.0146882
261;calc bound;100;0.00385441;0.00313557;0.00491794
261;calc iter;100;0.650569;0.64721;0.655654
261;total;1;69.7225;69.7225;69.7225
264;calc total;1;65.0698;65.0698;65.0698
264;calc update async;100;0.00171211;0.000954485;0.0101802
264;calc inner;100;0.634779;0.632094;0.638329
264;calc wait;100;0.00183055;0.00124607;0.00605745
264;calc bound;100;0.00263692;0.00162134;0.0049012
264;calc iter;100;0.650592;0.646384;0.65548
264;total;1;69.7022;69.7022;69.7022
237;calc total;1;65.0735;65.0735;65.0735
237;calc update async;100;0.000101183;4.2581e-05;0.00374732
237;calc inner;100;0.638894;0.636933;0.643239
237;calc wait;100;0.00737746;0.00336219;0.0206858
237;calc bound;100;0.00421236;0.0026243;0.00483415
237;calc iter;100;0.650594;0.647029;0.661401
237;total;1;69.7346;69.7346;69.7346
289;calc total;1;65.0769;65.0769;65.0769
289;calc update async;100;7.44206e-05;1.1257e-05;0.00453399
289;calc inner;100;0.630248;0.626276;0.632811
289;calc wait;100;0.0108497;0.00494572;0.0313815
289;calc bound;100;0.00257696;0.00157712;0.00659946
289;calc iter;100;0.650434;0.642722;0.664255
289;total;1;69.7443;69.7443;69.7443
262;calc total;1;65.0711;65.0711;65.0711
262;calc update async;100;0.000132246;4.4053e-05;0.00440041
262;calc inner;100;0.637943;0.635875;0.640802
262;calc wait;100;0.00633397;0.00181478;0.0117992
262;calc bound;100;0.0038042;0.00240347;0.00478001
262;calc iter;100;0.650595;0.647304;0.656469
262;total;1;69.7269;69.7269;69.7269
265;calc total;1;65.066;65.066;65.066
265;calc update async;100;9.04691e-05;1.2396e-05;0.00669829
265;calc inner;100;0.63293;0.631269;0.635288
265;calc wait;100;0.00907818;0.00221271;0.0157387
265;calc bound;100;0.00290472;0.00167823;0.00717666
265;calc iter;100;0.650525;0.643137;0.662623
265;total;1;69.7051;69.7051;69.7051
238;calc total;1;65.0701;65.0701;65.0701
238;calc update async;100;0.000109568;4.8662e-05;0.00435872
238;calc inner;100;0.64006;0.638054;0.652875
238;calc wait;100;0.00619445;0.00189902;0.00981099
238;calc bound;100;0.00421658;0.00258622;0.00488524
238;calc iter;100;0.650584;0.647315;0.658721
238;total;1;69.7315;69.7315;69.7315
290;calc total;1;65.0692;65.0692;65.0692
290;calc update async;100;6.79849e-05;9.27e-06;0.00490474
290;calc inner;100;0.632938;0.630072;0.6362
290;calc wait;100;0.00493724;0.00147063;0.0164258
290;calc bound;100;0.00223318;0.00158147;0.00545633
290;calc iter;100;0.65032;0.64143;0.661212
290;total;1;69.7369;69.7369;69.7369
263;calc total;1;65.0775;65.0775;65.0775
263;calc update async;100;0.00206893;0.000758977;0.00426671
263;calc inner;100;0.63814;0.636412;0.641342
263;calc wait;100;0.00247998;0.00107637;0.00797585
263;calc bound;100;0.00378497;0.0026785;0.00502017
263;calc iter;100;0.650688;0.647684;0.655768
263;total;1;69.7193;69.7193;69.7193
266;calc total;1;65.07;65.07;65.07
266;calc update async;100;7.68634e-05;1.1195e-05;0.00525409
266;calc inner;100;0.634992;0.632801;0.638145
266;calc wait;100;0.00238914;0.00155478;0.0113286
266;calc bound;100;0.00277473;0.00173404;0.00437492
266;calc iter;100;0.650567;0.647282;0.654998
266;total;1;69.698;69.698;69.698
239;calc total;1;65.0753;65.0753;65.0753
239;calc update async;100;0.000102045;4.5774e-05;0.00352994
239;calc inner;100;0.640101;0.637971;0.644484
239;calc wait;100;0.00608278;0.00267019;0.0135845
239;calc bound;100;0.00436479;0.00274225;0.00522703
239;calc iter;100;0.650654;0.647397;0.656361
239;total;1;69.7323;69.7323;69.7323
291;calc total;1;65.0755;65.0755;65.0755
291;calc update async;100;5.97144e-05;9.286e-06;0.00445719
291;calc inner;100;0.63275;0.629025;0.635756
291;calc wait;100;0.00723512;0.00174965;0.0208119
291;calc bound;100;0.00250092;0.00159944;0.00336937
291;calc iter;100;0.650344;0.640752;0.667187
291;total;1;69.7439;69.7439;69.7439
267;calc total;1;65.0774;65.0774;65.0774
267;calc update async;100;5.71897e-05;1.0142e-05;0.0040718
267;calc inner;100;0.634815;0.633004;0.639701
267;calc wait;100;0.00883481;0.00180746;0.0212096
267;calc bound;100;0.00297613;0.00187942;0.00342278
267;calc iter;100;0.65057;0.641786;0.659326
267;total;1;69.707;69.707;69.707
268;calc total;1;65.0714;65.0714;65.0714
268;calc update async;100;6.89668e-05;1.1706e-05;0.00485124
268;calc inner;100;0.63457;0.632179;0.648808
268;calc wait;100;0.00756996;0.00156898;0.0152669
268;calc bound;100;0.00300176;0.0020505;0.00434611
268;calc iter;100;0.650536;0.64449;0.654398
268;total;1;69.7086;69.7086;69.7086
269;calc total;1;65.0752;65.0752;65.0752
269;calc update async;100;6.7294e-05;1.2156e-05;0.00403857
269;calc inner;100;0.633374;0.631583;0.636717
269;calc wait;100;0.00731013;0.00201326;0.0123399
269;calc bound;100;0.002767;0.00154123;0.00359259
269;calc iter;100;0.650637;0.646835;0.657496
269;total;1;69.7063;69.7063;69.7063
270;calc total;1;65.0711;65.0711;65.0711
270;calc update async;100;8.73407e-05;1.9403e-05;0.0046264
270;calc inner;100;0.632469;0.630049;0.637628
270;calc wait;100;0.0105205;0.00189982;0.0142369
270;calc bound;100;0.00521678;0.00155726;0.00675234
270;calc iter;100;0.650641;0.645608;0.65577
270;total;1;69.7091;69.7091;69.7091
271;calc total;1;65.0768;65.0768;65.0768
271;calc update async;100;0.00428539;0.000887681;0.00552827
271;calc inner;100;0.629163;0.627195;0.639193
271;calc wait;100;0.00259307;0.00095726;0.00818687
271;calc bound;100;0.00537102;0.00154756;0.00689702
271;calc iter;100;0.650746;0.64289;0.660442
271;total;1;69.6995;69.6995;69.6995
272;calc total;1;65.0716;65.0716;65.0716
272;calc update async;100;6.93532e-05;1.336e-05;0.00401757
272;calc inner;100;0.636285;0.633143;0.639604
272;calc wait;100;0.00919141;0.00217983;0.0185842
272;calc bound;100;0.00343856;0.00214498;0.00679453
272;calc iter;100;0.650559;0.644241;0.660292
272;total;1;69.7091;69.7091;69.7091
273;calc total;1;65.0767;65.0767;65.0767
273;calc update async;100;6.15405e-05;1.1888e-05;0.00413602
273;calc inner;100;0.634253;0.631711;0.639003
273;calc wait;100;0.0109178;0.00430448;0.0193031
273;calc bound;100;0.00317753;0.00229748;0.00604873
273;calc iter;100;0.65057;0.644422;0.657799
273;total;1;69.7091;69.7091;69.7091
274;calc total;1;65.0724;65.0724;65.0724
274;calc update async;100;6.34153e-05;1.2251e-05;0.00462067
274;calc inner;100;0.633067;0.629911;0.63844
274;calc wait;100;0.0101873;0.00241369;0.0200151
274;calc bound;100;0.00382876;0.00260076;0.00538463
274;calc iter;100;0.650501;0.644932;0.657114
274;total;1;69.709;69.709;69.709
275;calc total;1;65.076;65.076;65.076
275;calc update async;100;6.00486e-05;1.1609e-05;0.00403091
275;calc inner;100;0.632214;0.629287;0.638809
275;calc wait;100;0.0115786;0.00639861;0.0199069
275;calc bound;100;0.00459334;0.00213489;0.00607618
275;calc iter;100;0.650485;0.645677;0.659326
275;total;1;69.7098;69.7098;69.7098
276;calc total;1;65.0708;65.0708;65.0708
276;calc update async;100;0.000149979;7.3284e-05;0.00490197
276;calc inner;100;0.638784;0.636883;0.644026
276;calc wait;100;0.00754213;0.00205939;0.0168467
276;calc bound;100;0.00384679;0.00281309;0.00585102
276;calc iter;100;0.650325;0.64573;0.65947
276;total;1;69.7093;69.7093;69.7093
277;calc total;1;65.0758;65.0758;65.0758
277;calc update async;100;0.000131623;7.2546e-05;0.00399623
277;calc inner;100;0.637559;0.635368;0.643965
277;calc wait;100;0.0087325;0.00202409;0.015658
277;calc bound;100;0.00390324;0.00264835;0.00498182
277;calc iter;100;0.650329;0.646824;0.657764
277;total;1;69.7138;69.7138;69.7138
278;calc total;1;65.0714;65.0714;65.0714
278;calc update async;100;0.000138223;7.4881e-05;0.00483198
278;calc inner;100;0.638218;0.635808;0.644283
278;calc wait;100;0.0081696;0.00185483;0.0125837
278;calc bound;100;0.00376647;0.00273045;0.00458765
278;calc iter;100;0.650295;0.646374;0.654021
278;total;1;69.7141;69.7141;69.7141
279;calc total;1;65.0757;65.0757;65.0757
279;calc update async;100;0.000132968;7.5068e-05;0.00404428
279;calc inner;100;0.636692;0.6336;0.641464
279;calc wait;100;0.00975116;0.00373294;0.0141489
279;calc bound;100;0.00381974;0.00246346;0.00508559
279;calc iter;100;0.650398;0.646621;0.655888
279;total;1;69.7136;69.7136;69.7136
280;calc total;1;65.0725;65.0725;65.0725
280;calc update async;100;0.000118596;4.2612e-05;0.00391164
280;calc inner;100;0.637531;0.634621;0.642494
280;calc wait;100;0.00387216;0.00152721;0.00644173
280;calc bound;100;0.00395192;0.0021576;0.00550603
280;calc iter;100;0.65047;0.646776;0.653967
280;total;1;69.7131;69.7131;69.7131
281;calc total;1;65.0651;65.0651;65.0651
281;calc update async;100;0.000128084;5.1143e-05;0.00617588
281;calc inner;100;0.635186;0.632017;0.640027
281;calc wait;100;0.0107342;0.00261164;0.0168439
281;calc bound;100;0.00411159;0.00224288;0.00588072
281;calc iter;100;0.650345;0.646567;0.654271
281;total;1;69.7137;69.7137;69.7137
292;calc total;1;65.071;65.071;65.071
292;calc update async;100;7.78188e-05;8.737e-06;0.00531754
292;calc inner;100;0.631472;0.628571;0.634646
292;calc wait;100;0.00592555;0.00155998;0.0166846
292;calc bound;100;0.00280928;0.00168141;0.00433656
292;calc iter;100;0.650252;0.645483;0.656055
292;total;1;69.7417;69.7417;69.7417
282;calc total;1;65.0702;65.0702;65.0702
282;calc update async;100;0.000114794;4.2704e-05;0.00439838
282;calc inner;100;0.634773;0.631373;0.640319
282;calc wait;100;0.00525958;0.00175617;0.0153706
282;calc bound;100;0.00397287;0.00283642;0.00649227
282;calc iter;100;0.650407;0.647431;0.656493
282;total;1;69.711;69.711;69.711
293;calc total;1;65.0741;65.0741;65.0741
293;calc update async;100;7.94594e-05;9.535e-06;0.00450944
293;calc inner;100;0.628323;0.625136;0.632309
293;calc wait;100;0.00940829;0.00476073;0.0160174
293;calc bound;100;0.00262151;0.00153899;0.00366985
293;calc iter;100;0.650275;0.644345;0.655535
293;total;1;69.7325;69.7325;69.7325
283;calc total;1;65.0748;65.0748;65.0748
283;calc update async;100;9.95055e-05;4.4803e-05;0.00351236
283;calc inner;100;0.6375;0.633786;0.642769
283;calc wait;100;0.00736484;0.00214122;0.0165575
283;calc bound;100;0.00404293;0.00264843;0.00617588
283;calc iter;100;0.650397;0.644332;0.658044
294;calc total;1;65.0688;65.0688;65.0688
294;calc update async;100;9.42965e-05;9.648e-06;0.00487449
294;calc inner;100;0.631066;0.62752;0.634268
294;calc wait;100;0.00647724;0.00221826;0.0168026
294;calc bound;100;0.0025128;0.00159931;0.00450213
294;calc iter;100;0.650197;0.644318;0.654652
294;total;1;69.7432;69.7432;69.7432
283;total;1;69.7028;69.7028;69.7028
295;calc total;1;65.0742;65.0742;65.0742
295;calc update async;100;0.000104186;1.2158e-05;0.00446945
295;calc inner;100;0.630983;0.626727;0.634443
295;calc wait;100;0.00384428;0.00142802;0.0128071
295;calc bound;100;0.00197987;0.0015661;0.00317769
295;calc iter;100;0.650297;0.646461;0.654161
295;total;1;69.7441;69.7441;69.7441
284;calc total;1;65.07;65.07;65.07
284;calc update async;100;0.000139516;6.1581e-05;0.00443563
284;calc inner;100;0.638886;0.63583;0.644841
284;calc wait;100;0.00689417;0.00172534;0.0106908
284;calc bound;100;0.00431935;0.00161677;0.00611588
284;calc iter;100;0.650377;0.644622;0.661591
284;total;1;69.7128;69.7128;69.7128
296;calc total;1;65.0697;65.0697;65.0697
296;calc update async;100;7.95259e-05;1.3559e-05;0.00529389
296;calc inner;100;0.635406;0.632223;0.637865
296;calc wait;100;0.00585042;0.00141197;0.0169844
296;calc bound;100;0.00209809;0.00155232;0.00458062
296;calc iter;100;0.650308;0.643929;0.654185
296;total;1;69.7459;69.7459;69.7459
336;calc total;1;65.0717;65.0717;65.0717
336;calc update async;100;6.98695e-05;1.6726e-05;0.00390285
336;calc inner;100;0.626734;0.623537;0.638824
336;calc wait;100;0.00581238;0.00269713;0.00857387
336;calc bound;100;0.00450718;0.00302164;0.00580732
336;calc iter;100;0.64995;0.643168;0.658734
336;total;1;69.7128;69.7128;69.7128
285;calc total;1;65.074;65.074;65.074
285;calc update async;100;0.000159939;6.7397e-05;0.00363477
285;calc inner;100;0.637905;0.635339;0.643929
285;calc wait;100;0.00714987;0.00262667;0.0111245
285;calc bound;100;0.00522384;0.00157627;0.00616711
285;calc iter;100;0.650464;0.644598;0.65708
285;total;1;69.7031;69.7031;69.7031
297;calc total;1;65.0651;65.0651;65.0651
297;calc update async;100;8.85757e-05;8.583e-06;0.00717659
297;calc inner;100;0.634459;0.627833;0.649075
297;calc wait;100;0.0102545;0.00143666;0.0226783
297;calc bound;100;0.00223807;0.00155816;0.00521509
297;calc iter;100;0.650211;0.642496;0.65581
297;total;1;69.7463;69.7463;69.7463
286;calc total;1;65.0691;65.0691;65.0691
286;calc update async;100;0.000182076;8.0932e-05;0.00480353
286;calc inner;100;0.636976;0.635063;0.644008
286;calc wait;100;0.00697932;0.00206086;0.0105149
286;calc bound;100;0.0062844;0.00162308;0.00672954
286;calc iter;100;0.650462;0.645119;0.656649
286;total;1;69.7137;69.7137;69.7137
298;calc total;1;65.0684;65.0684;65.0684
298;calc update async;100;6.79545e-05;1.1296e-05;0.00513456
298;calc inner;100;0.632335;0.627014;0.635665
298;calc wait;100;0.00843225;0.00175953;0.0223246
298;calc bound;100;0.00288293;0.00161673;0.00561739
298;calc iter;100;0.650235;0.637107;0.655167
298;total;1;69.7442;69.7442;69.7442
337;calc total;1;65.0772;65.0772;65.0772
337;calc update async;100;6.25122e-05;1.7715e-05;0.00380904
337;calc inner;100;0.625577;0.622059;0.639419
337;calc wait;100;0.0118806;0.00279988;0.0261997
337;calc bound;100;0.00431516;0.00317506;0.00503848
337;calc iter;100;0.649995;0.638119;0.663464
337;total;1;69.7193;69.7193;69.7193
287;calc total;1;65.0745;65.0745;65.0745
287;calc update async;100;0.000145473;1.9496e-05;0.00356947
287;calc inner;100;0.636354;0.633631;0.644944
287;calc wait;100;0.00697829;0.00149703;0.00787111
287;calc bound;100;0.00680261;0.0015971;0.00724158
287;calc iter;100;0.650616;0.647075;0.659098
287;total;1;69.7123;69.7123;69.7123
299;calc total;1;65.0756;65.0756;65.0756
299;calc update async;100;6.78516e-05;1.1941e-05;0.00456473
299;calc inner;100;0.633065;0.630414;0.63611
299;calc wait;100;0.00706882;0.00183683;0.022488
299;calc bound;100;0.00331456;0.00158825;0.00686462
299;calc iter;100;0.650324;0.644693;0.65906
299;total;1;69.7441;69.7441;69.7441
338;calc total;1;65.0714;65.0714;65.0714
338;calc update async;100;7.24119e-05;1.753e-05;0.00466749
338;calc inner;100;0.625705;0.621963;0.63925
338;calc wait;100;0.0117512;0.00272366;0.027402
338;calc bound;100;0.00422724;0.0030925;0.00512804
338;calc iter;100;0.649895;0.642292;0.666409
338;total;1;69.7145;69.7145;69.7145
312;calc total;1;65.0717;65.0717;65.0717
312;calc update async;100;0.00131545;0.000256908;0.00627995
312;calc inner;100;0.629776;0.621809;0.637587
312;calc wait;100;0.00258934;0.00147618;0.0147456
312;calc bound;100;0.00254931;0.00150713;0.0061801
312;calc iter;100;0.650176;0.635628;0.659009
312;total;1;69.7134;69.7134;69.7134
300;calc total;1;65.0707;65.0707;65.0707
300;calc update async;100;0.000158754;8.497e-05;0.00560183
300;calc inner;100;0.638583;0.63412;0.644336
300;calc wait;100;0.00750966;0.00188188;0.0303166
300;calc bound;100;0.00406024;0.00158929;0.00615741
300;calc iter;100;0.650314;0.642261;0.670572
300;total;1;69.7512;69.7512;69.7512
339;calc total;1;65.0768;65.0768;65.0768
339;calc update async;100;7.15066e-05;2.0281e-05;0.00383588
339;calc inner;100;0.6263;0.62296;0.638362
339;calc wait;100;0.00519079;0.00220359;0.0102087
339;calc bound;100;0.00408615;0.0030605;0.00521304
339;calc iter;100;0.649896;0.640543;0.655134
339;total;1;69.7227;69.7227;69.7227
313;calc total;1;65.0579;65.0579;65.0579
313;calc update async;100;9.67919e-05;9.391e-06;0.0078577
313;calc inner;100;0.629183;0.619557;0.634236
313;calc wait;100;0.0105807;0.00161419;0.0255303
313;calc bound;100;0.00257951;0.00152958;0.00659775
313;calc iter;100;0.650002;0.636177;0.663952
313;total;1;69.723;69.723;69.723
301;calc total;1;65.0735;65.0735;65.0735
301;calc update async;100;0.000150247;7.3433e-05;0.00448287
301;calc inner;100;0.6381;0.632785;0.643643
301;calc wait;100;0.00804849;0.00198358;0.0371628
301;calc bound;100;0.00407155;0.00157269;0.00613377
301;calc iter;100;0.650373;0.639404;0.677545
301;total;1;69.7508;69.7508;69.7508
340;calc total;1;65.0709;65.0709;65.0709
340;calc update async;100;7.53626e-05;1.7657e-05;0.00499642
340;calc inner;100;0.623076;0.617297;0.636376
340;calc wait;100;0.0212005;0.0032673;0.0408222
340;calc bound;100;0.00393519;0.00306969;0.00633867
340;calc iter;100;0.649784;0.631972;0.667671
340;total;1;69.7233;69.7233;69.7233
314;calc total;1;65.0686;65.0686;65.0686
314;calc update async;100;7.37523e-05;1.0918e-05;0.00528087
314;calc inner;100;0.629292;0.617936;0.638211
314;calc wait;100;0.00939844;0.00147872;0.026901
314;calc bound;100;0.002887;0.00155773;0.00612317
314;calc iter;100;0.650072;0.63416;0.659123
314;total;1;69.7228;69.7228;69.7228
302;calc total;1;65.069;65.069;65.069
302;calc update async;100;0.000179768;8.8333e-05;0.00583991
302;calc inner;100;0.638449;0.631433;0.644147
302;calc wait;100;0.00709676;0.00175448;0.0371698
302;calc bound;100;0.00462185;0.00158391;0.00668309
302;calc iter;100;0.650351;0.637682;0.679456
302;total;1;69.7402;69.7402;69.7402
341;calc total;1;65.0753;65.0753;65.0753
341;calc update async;100;8.62889e-05;2.49e-05;0.0039653
341;calc inner;100;0.62603;0.621764;0.637575
341;calc wait;100;0.018037;0.00501774;0.0390865
341;calc bound;100;0.00569288;0.00289808;0.0067103
341;calc iter;100;0.649929;0.636981;0.668003
341;total;1;69.7237;69.7237;69.7237
315;calc total;1;65.0757;65.0757;65.0757
315;calc update async;100;6.21095e-05;1.1242e-05;0.00400994
315;calc inner;100;0.63169;0.623654;0.636392
315;calc wait;100;0.00589775;0.00155241;0.0211801
315;calc bound;100;0.00257134;0.00155848;0.00341465
315;calc iter;100;0.650209;0.640291;0.660138
315;total;1;69.7203;69.7203;69.7203
303;calc total;1;65.0744;65.0744;65.0744
303;calc update async;100;0.000177513;9.7102e-05;0.00460399
303;calc inner;100;0.638073;0.631523;0.643668
303;calc wait;100;0.00685114;0.00124662;0.0384702
303;calc bound;100;0.00530337;0.00158762;0.00715474
303;calc iter;100;0.650408;0.634922;0.683005
303;total;1;69.7518;69.7518;69.7518
342;calc total;1;65.0699;65.0699;65.0699
342;calc update async;100;8.92546e-05;2.0727e-05;0.00489452
342;calc inner;100;0.62108;0.616948;0.636943
342;calc wait;100;0.0229671;0.00208322;0.0292428
342;calc bound;100;0.00542688;0.00208264;0.00655645
342;calc iter;100;0.649986;0.635984;0.669383
342;total;1;69.712;69.712;69.712
316;calc total;1;65.0703;65.0703;65.0703
316;calc update async;100;7.25607e-05;1.1739e-05;0.00463742
316;calc inner;100;0.628515;0.62109;0.632722
316;calc wait;100;0.00749128;0.00146916;0.029324
316;calc bound;100;0.0025854;0.00158263;0.00354724
316;calc iter;100;0.650255;0.642628;0.674287
316;total;1;69.7177;69.7177;69.7177
304;calc total;1;65.0712;65.0712;65.0712
304;calc update async;100;0.00174024;0.000644607;0.00593353
304;calc inner;100;0.637287;0.632193;0.641849
304;calc wait;100;0.0037507;0.00130865;0.00966813
304;calc bound;100;0.00427267;0.0027154;0.00607842
304;calc iter;100;0.650281;0.643683;0.663857
304;total;1;69.7511;69.7511;69.7511
343;calc total;1;65.076;65.076;65.076
343;calc update async;100;7.83593e-05;2.1715e-05;0.00391118
343;calc inner;100;0.624375;0.620248;0.638429
343;calc wait;100;0.0214037;0.0108123;0.0271014
343;calc bound;100;0.00433228;0.00162002;0.00536739
343;calc iter;100;0.650194;0.641659;0.657419
343;total;1;69.7232;69.7232;69.7232
317;calc total;1;65.0744;65.0744;65.0744
317;calc update async;100;6.4619e-05;1.1666e-05;0.00402211
317;calc inner;100;0.628275;0.620033;0.635657
317;calc wait;100;0.00967346;0.00186782;0.0358458
317;calc bound;100;0.00238489;0.00154058;0.00529554
317;calc iter;100;0.650336;0.640232;0.678398
317;total;1;69.7232;69.7232;69.7232
305;calc total;1;65.0773;65.0773;65.0773
305;calc update async;100;9.85722e-05;4.2908e-05;0.0034149
305;calc inner;100;0.636386;0.632225;0.641842
305;calc wait;100;0.00949621;0.00393322;0.0259759
305;calc bound;100;0.00422324;0.00250187;0.00631525
305;calc iter;100;0.650267;0.644906;0.663605
305;total;1;69.7453;69.7453;69.7453
344;calc total;1;65.0726;65.0726;65.0726
344;calc update async;100;0.000186341;9.0579e-05;0.00822082
344;calc inner;100;0.624122;0.619069;0.638269
344;calc wait;100;0.00535103;0.00143325;0.0100526
344;calc bound;100;0.00547175;0.00161254;0.00648277
344;calc iter;100;0.650235;0.629399;0.662707
344;total;1;69.7204;69.7204;69.7204
318;calc total;1;65.0669;65.0669;65.0669
318;calc update async;100;0.000101096;1.6415e-05;0.00652705
318;calc inner;100;0.630264;0.619259;0.638705
318;calc wait;100;0.00489239;0.00148062;0.0379304
318;calc bound;100;0.00221021;0.00151512;0.00655692
318;calc iter;100;0.650293;0.640457;0.676
318;total;1;69.7202;69.7202;69.7202
306;calc total;1;65.0689;65.0689;65.0689
306;calc update async;100;0.000115324;4.7799e-05;0.00460585
306;calc inner;100;0.636415;0.632659;0.641642
306;calc wait;100;0.00903309;0.00220658;0.020941
306;calc bound;100;0.00438503;0.00241234;0.00619195
306;calc iter;100;0.650152;0.645615;0.658183
306;total;1;69.7466;69.7466;69.7466
345;calc total;1;65.0637;65.0637;65.0637
345;calc update async;100;0.000174238;6.9109e-05;0.00790799
345;calc inner;100;0.624683;0.620173;0.63633
345;calc wait;100;0.0125127;0.00619434;0.0151245
345;calc bound;100;0.00558534;0.00160998;0.00662505
345;calc iter;100;0.650097;0.631643;0.657928
345;total;1;69.7234;69.7234;69.7234
319;calc total;1;65.0756;65.0756;65.0756
319;calc update async;100;0.00259765;0.000847078;0.00584156
319;calc inner;100;0.626615;0.616139;0.631595
319;calc wait;100;0.00186242;0.000953643;0.0142555
319;calc bound;100;0.00212542;0.00149986;0.00648039
319;calc iter;100;0.650404;0.640307;0.681841
319;total;1;69.7189;69.7189;69.7189
307;calc total;1;65.0771;65.0771;65.0771
307;calc update async;100;0.000112177;4.9844e-05;0.00335485
307;calc inner;100;0.636732;0.632867;0.642151
307;calc wait;100;0.00868505;0.00416904;0.0141073
307;calc bound;100;0.00469674;0.00256135;0.00615586
307;calc iter;100;0.650229;0.645719;0.659408
307;total;1;69.7505;69.7505;69.7505
346;calc total;1;65.069;65.069;65.069
346;calc update async;100;0.000141038;2.5992e-05;0.00591734
346;calc inner;100;0.625108;0.621125;0.638794
346;calc wait;100;0.0103877;0.00513144;0.0132961
346;calc bound;100;0.00453759;0.00162049;0.00610849
346;calc iter;100;0.650106;0.631563;0.660218
346;total;1;69.7233;69.7233;69.7233
320;calc total;1;65.0697;65.0697;65.0697
320;calc update async;100;6.78667e-05;1.1865e-05;0.00458431
320;calc inner;100;0.63041;0.622692;0.63386
320;calc wait;100;0.00327107;0.00152331;0.0188995
320;calc bound;100;0.00278839;0.00176079;0.00350243
320;calc iter;100;0.650157;0.645894;0.663537
320;total;1;69.7231;69.7231;69.7231
308;calc total;1;65.0691;65.0691;65.0691
308;calc update async;100;0.000164767;5.2901e-05;0.00456581
308;calc inner;100;0.638097;0.634993;0.644383
308;calc wait;100;0.00674357;0.00191086;0.010212
308;calc bound;100;0.00514355;0.00296319;0.00617815
308;calc iter;100;0.650152;0.644832;0.658053
308;total;1;69.7512;69.7512;69.7512
347;calc total;1;65.0751;65.0751;65.0751
347;calc update async;100;0.000116675;2.3273e-05;0.00439174
347;calc inner;100;0.62659;0.622408;0.639611
347;calc wait;100;0.0100164;0.00616708;0.0148958
347;calc bound;100;0.00496061;0.00163598;0.00540565
347;calc iter;100;0.65012;0.633834;0.656309
347;total;1;69.7224;69.7224;69.7224
321;calc total;1;65.0784;65.0784;65.0784
321;calc update async;100;6.49491e-05;1.1267e-05;0.00460249
321;calc inner;100;0.62955;0.621895;0.633281
321;calc wait;100;0.0093203;0.00179429;0.0266809
321;calc bound;100;0.00266005;0.00160721;0.00361768
321;calc iter;100;0.650201;0.642796;0.66536
321;total;1;69.7227;69.7227;69.7227
309;calc total;1;65.0722;65.0722;65.0722
309;calc update async;100;0.000174907;5.4217e-05;0.00379829
309;calc inner;100;0.637605;0.634553;0.643858
309;calc wait;100;0.00694628;0.00188772;0.00989808
309;calc bound;100;0.00546971;0.00287881;0.00617426
309;calc iter;100;0.6502;0.644905;0.656849
309;total;1;69.7473;69.7473;69.7473
348;calc total;1;65.0706;65.0706;65.0706
348;calc update async;100;0.000281884;0.00020782;0.0054518
348;calc inner;100;0.619415;0.615038;0.636631
348;calc wait;100;0.0231514;0.00502072;0.0300696
348;calc bound;100;0.00715086;0.00154956;0.00751097
348;calc iter;100;0.650004;0.633207;0.656723
348;total;1;69.7279;69.7279;69.7279
322;calc total;1;65.0698;65.0698;65.0698
322;calc update async;100;7.05581e-05;1.0594e-05;0.004597
322;calc inner;100;0.629149;0.618678;0.633034
322;calc wait;100;0.0105868;0.00157827;0.0250968
322;calc bound;100;0.00249079;0.00154109;0.00368404
322;calc iter;100;0.650081;0.642121;0.660282
322;total;1;69.7129;69.7129;69.7129
310;calc total;1;65.0678;65.0678;65.0678
310;calc update async;100;0.000170314;6.9749e-05;0.0053915
310;calc inner;100;0.636868;0.634027;0.643418
310;calc wait;100;0.00710849;0.00205784;0.00861994
310;calc bound;100;0.00602977;0.00294386;0.00662084
310;calc iter;100;0.650181;0.645191;0.654628
310;total;1;69.7489;69.7489;69.7489
323;calc total;1;65.079;65.079;65.079
323;calc update async;100;6.74536e-05;1.1999e-05;0.00392478
323;calc inner;100;0.631018;0.623832;0.635078
323;calc wait;100;0.00262773;0.00156843;0.0156167
323;calc bound;100;0.00229942;0.00154829;0.00399609
323;calc iter;100;0.650141;0.643114;0.658061
323;total;1;69.7251;69.7251;69.7251
311;calc total;1;65.0742;65.0742;65.0742
311;calc update async;100;0.00375454;0.00150926;0.00439077
311;calc inner;100;0.636248;0.633077;0.643476
311;calc wait;100;0.00384506;0.0013769;0.00830958
311;calc bound;100;0.00631213;0.00282658;0.00692621
311;calc iter;100;0.650244;0.644799;0.658095
311;total;1;69.7495;69.7495;69.7495
324;calc total;1;65.0714;65.0714;65.0714
324;calc update async;100;0.000170796;7.9671e-05;0.00493148
324;calc inner;100;0.628482;0.6202;0.638217
324;calc wait;100;0.0163078;0.00189959;0.040491
324;calc bound;100;0.00493637;0.00284623;0.00736164
324;calc iter;100;0.6499;0.639719;0.673309
324;total;1;69.7248;69.7248;69.7248
325;calc total;1;65.0748;65.0748;65.0748
325;calc update async;100;0.000169389;6.5682e-05;0.00405302
325;calc inner;100;0.627492;0.619746;0.63981
325;calc wait;100;0.0173253;0.00155595;0.0442611
325;calc bound;100;0.00503333;0.00166614;0.0067733
325;calc iter;100;0.650024;0.635182;0.677089
325;total;1;69.7296;69.7296;69.7296
326;calc total;1;65.069;65.069;65.069
326;calc update async;100;0.000196731;6.4782e-05;0.00496504
326;calc inner;100;0.626657;0.617529;0.651041
326;calc wait;100;0.017651;0.00178074;0.058747
326;calc bound;100;0.00558141;0.00159346;0.00654274
326;calc iter;100;0.65009;0.635177;0.692601
326;total;1;69.7198;69.7198;69.7198
327;calc total;1;65.0776;65.0776;65.0776
327;calc update async;100;0.000188378;6.5196e-05;0.00385972
327;calc inner;100;0.624498;0.61611;0.638751
327;calc wait;100;0.0191945;0.00379228;0.0867928
327;calc bound;100;0.00640926;0.00158156;0.0074831
327;calc iter;100;0.650295;0.639785;0.725677
327;total;1;69.7247;69.7247;69.7247
328;calc total;1;65.0696;65.0696;65.0696
328;calc update async;100;0.000127329;4.3313e-05;0.00432222
328;calc inner;100;0.62507;0.616103;0.63697
328;calc wait;100;0.0184619;0.0022209;0.0641924
328;calc bound;100;0.0054407;0.00157638;0.00617456
328;calc iter;100;0.650094;0.642735;0.696567
328;total;1;69.7252;69.7252;69.7252
329;calc total;1;65.064;65.064;65.064
329;calc update async;100;0.000136581;3.9628e-05;0.00639301
329;calc inner;100;0.626484;0.618642;0.636362
329;calc wait;100;0.0184668;0.00226557;0.0617112
329;calc bound;100;0.00472972;0.00173713;0.00724728
329;calc iter;100;0.6499;0.640878;0.685035
329;total;1;69.7244;69.7244;69.7244
330;calc total;1;65.0685;65.0685;65.0685
330;calc update async;100;0.000103565;4.0261e-05;0.00461791
330;calc inner;100;0.626669;0.615437;0.636536
330;calc wait;100;0.018977;0.00162985;0.0492771
330;calc bound;100;0.00355839;0.00178944;0.00649417
330;calc iter;100;0.649849;0.640372;0.668628
330;total;1;69.7218;69.7218;69.7218
331;calc total;1;65.0773;65.0773;65.0773
331;calc update async;100;9.17756e-05;4.0705e-05;0.00343133
331;calc inner;100;0.626315;0.618271;0.636326
331;calc wait;100;0.0103857;0.00202814;0.0301594
331;calc bound;100;0.00400022;0.00187943;0.00582635
331;calc iter;100;0.649961;0.636284;0.664225
331;total;1;69.7251;69.7251;69.7251
332;calc total;1;65.0706;65.0706;65.0706
332;calc update async;100;9.42504e-05;4.0082e-05;0.00405474
332;calc inner;100;0.628072;0.620364;0.638414
332;calc wait;100;0.00956978;0.00203556;0.0317009
332;calc bound;100;0.004119;0.00192012;0.00561931
332;calc iter;100;0.650031;0.639021;0.673357
332;total;1;69.7245;69.7245;69.7245
333;calc total;1;65.0739;65.0739;65.0739
333;calc update async;100;9.31093e-05;4.1724e-05;0.00357465
333;calc inner;100;0.62777;0.618486;0.639385
333;calc wait;100;0.0113718;0.00189279;0.0402167
333;calc bound;100;0.00381385;0.00199179;0.00521759
333;calc iter;100;0.6501;0.640046;0.677078
333;total;1;69.7253;69.7253;69.7253
334;calc total;1;65.0687;65.0687;65.0687
334;calc update async;100;0.000137905;4.7064e-05;0.00482965
334;calc inner;100;0.628789;0.620381;0.638242
334;calc wait;100;0.00735502;0.00161384;0.0372474
334;calc bound;100;0.00339267;0.00163659;0.00517122
334;calc iter;100;0.650121;0.639558;0.670119
334;total;1;69.7192;69.7192;69.7192
335;calc total;1;65.0748;65.0748;65.0748
335;calc update async;100;0.000151956;4.9633e-05;0.00359184
335;calc inner;100;0.629297;0.620279;0.646974
335;calc wait;100;0.0125301;0.00150392;0.0214391
335;calc bound;100;0.00410876;0.00162535;0.00634019
335;calc iter;100;0.650217;0.642449;0.67552
335;total;1;69.7223;69.7223;69.7223
349;calc total;1;65.0734;65.0734;65.0734
349;calc update async;100;0.000223207;0.000101544;0.00410653
349;calc inner;100;0.621405;0.617366;0.637117
349;calc wait;100;0.0227539;0.00599675;0.0287229
349;calc bound;100;0.0055179;0.00156769;0.00619062
349;calc iter;100;0.649903;0.636262;0.659658
349;total;1;69.7311;69.7311;69.7311
350;calc total;1;65.069;65.069;65.069
350;calc update async;100;0.000180228;9.5521e-05;0.0060126
350;calc inner;100;0.623146;0.618661;0.636115
350;calc wait;100;0.021281;0.00231968;0.026661
350;calc bound;100;0.00513205;0.0017072;0.00580037
350;calc iter;100;0.649743;0.641389;0.657231
350;total;1;69.7305;69.7305;69.7305
351;calc total;1;65.0741;65.0741;65.0741
351;calc update async;100;0.000148583;7.9531e-05;0.00427952
351;calc inner;100;0.625152;0.621327;0.637018
351;calc wait;100;0.0200424;0.00324677;0.0262983
351;calc bound;100;0.00445793;0.00166927;0.00548075
351;calc iter;100;0.649803;0.641977;0.657261
351;total;1;69.7293;69.7293;69.7293
352;calc total;1;65.0714;65.0714;65.0714
352;calc update async;100;0.00104108;0.000765206;0.00614422
352;calc inner;100;0.623511;0.618343;0.634702
352;calc wait;100;0.00433616;0.00201049;0.00797526
352;calc bound;100;0.0045039;0.00304532;0.00632221
352;calc iter;100;0.649748;0.639917;0.660041
352;total;1;69.7287;69.7287;69.7287
353;calc total;1;65.0771;65.0771;65.0771
353;calc update async;100;8.60458e-05;3.9636e-05;0.00336654
353;calc inner;100;0.62232;0.616085;0.634939
353;calc wait;100;0.0115722;0.00345545;0.0271049
353;calc bound;100;0.00428718;0.00209327;0.00540234
353;calc iter;100;0.649771;0.635473;0.66577
353;total;1;69.7189;69.7189;69.7189
360;calc total;1;65.0703;65.0703;65.0703
360;calc update async;100;0.00434579;0.00419473;0.0114998
360;calc inner;100;0.63549;0.617562;0.642338
360;calc wait;100;0.00382236;0.000955413;0.00502437
360;calc bound;100;0.00656589;0.00154928;0.00693364
360;calc iter;100;0.650228;0.624299;0.665495
360;total;1;69.1131;69.1131;69.1131
354;calc total;1;65.0695;65.0695;65.0695
354;calc update async;100;9.99267e-05;4.183e-05;0.00448939
354;calc inner;100;0.62239;0.617059;0.634654
354;calc wait;100;0.0122101;0.00232174;0.0209073
354;calc bound;100;0.00396354;0.00312648;0.00592488
354;calc iter;100;0.649457;0.639264;0.657969
354;total;1;69.7185;69.7185;69.7185
361;calc total;1;65.0646;65.0646;65.0646
361;calc update async;100;0.000112943;3.7059e-05;0.00649397
361;calc inner;100;0.633009;0.617035;0.639798
361;calc wait;100;0.0105221;0.00566518;0.0138857
361;calc bound;100;0.00652114;0.00156733;0.00673021
361;calc iter;100;0.65017;0.624314;0.659871
361;total;1;69.1135;69.1135;69.1135
355;calc total;1;65.0765;65.0765;65.0765
355;calc update async;100;9.59499e-05;4.6168e-05;0.00340224
355;calc inner;100;0.623597;0.619655;0.634237
355;calc wait;100;0.00512115;0.00179371;0.0155257
355;calc bound;100;0.00367432;0.00203084;0.00473992
355;calc iter;100;0.649706;0.640281;0.653061
355;total;1;69.722;69.722;69.722
362;calc total;1;65.0693;65.0693;65.0693
362;calc update async;100;0.000107513;3.7172e-05;0.00592809
362;calc inner;100;0.634005;0.619186;0.641315
362;calc wait;100;0.010027;0.0053825;0.0135725
362;calc bound;100;0.00602598;0.00158886;0.00639023
362;calc iter;100;0.650169;0.62621;0.660015
362;total;1;69.1149;69.1149;69.1149
356;calc total;1;65.0713;65.0713;65.0713
356;calc update async;100;0.00010346;4.515e-05;0.00411696
356;calc inner;100;0.62279;0.618325;0.636995
356;calc wait;100;0.0213235;0.00195039;0.0397836
356;calc bound;100;0.00324765;0.00206265;0.00465802
356;calc iter;100;0.649567;0.631978;0.669212
356;total;1;69.7286;69.7286;69.7286
363;calc total;1;65.0764;65.0764;65.0764
363;calc update async;100;7.87903e-05;3.3098e-05;0.00382994
363;calc inner;100;0.633914;0.620523;0.641299
363;calc wait;100;0.0103367;0.00561152;0.0171933
363;calc bound;100;0.00586188;0.00158342;0.00624608
363;calc iter;100;0.650196;0.627763;0.66045
363;total;1;69.1043;69.1043;69.1043
357;calc total;1;65.074;65.074;65.074
357;calc update async;100;0.000147697;5.0237e-05;0.00361735
357;calc inner;100;0.624705;0.619374;0.636906
357;calc wait;100;0.0159609;0.00321083;0.0336557
357;calc bound;100;0.00382075;0.00179642;0.00569133
357;calc iter;100;0.649759;0.634558;0.664837
357;total;1;69.7209;69.7209;69.7209
364;calc total;1;65.0714;65.0714;65.0714
364;calc update async;100;0.000128075;3.725e-05;0.0044963
364;calc inner;100;0.632827;0.621169;0.640208
364;calc wait;100;0.0112447;0.00295372;0.017892
364;calc bound;100;0.00589364;0.0016488;0.00628149
364;calc iter;100;0.650099;0.62881;0.655986
364;total;1;69.1059;69.1059;69.1059
358;calc total;1;65.0689;65.0689;65.0689
358;calc update async;100;0.000140902;5.4383e-05;0.00484471
358;calc inner;100;0.622726;0.618102;0.636183
358;calc wait;100;0.0207459;0.00190453;0.0270785
358;calc bound;100;0.00539472;0.0016166;0.00600339
358;calc iter;100;0.649824;0.633162;0.668953
358;total;1;69.7293;69.7293;69.7293
365;calc total;1;65.0734;65.0734;65.0734
365;calc update async;100;0.000128833;2.3362e-05;0.00407024
365;calc inner;100;0.631721;0.621236;0.640246
365;calc wait;100;0.0123201;0.00485188;0.0212667
365;calc bound;100;0.00589987;0.00202495;0.0064608
365;calc iter;100;0.650074;0.628467;0.656846
365;total;1;69.1014;69.1014;69.1014
359;calc total;1;65.0752;65.0752;65.0752
359;calc update async;100;0.00173216;0.000809481;0.0042458
359;calc inner;100;0.621578;0.617052;0.637267
359;calc wait;100;0.00521532;0.00130242;0.00805731
359;calc bound;100;0.00582147;0.00159865;0.00651166
359;calc iter;100;0.650006;0.643116;0.6546
359;total;1;69.7252;69.7252;69.7252
366;calc total;1;65.0701;65.0701;65.0701
366;calc update async;100;0.000141086;2.4264e-05;0.00509233
366;calc inner;100;0.629057;0.6198;0.637697
366;calc wait;100;0.0149718;0.00343414;0.0246043
366;calc bound;100;0.00583239;0.00272365;0.00635688
366;calc iter;100;0.650009;0.630856;0.657338
366;total;1;69.1141;69.1141;69.1141
367;calc total;1;65.0753;65.0753;65.0753
367;calc update async;100;0.00354298;0.000797722;0.00545059
367;calc inner;100;0.629286;0.621582;0.637966
367;calc wait;100;0.0110456;0.00440994;0.021785
367;calc bound;100;0.0061312;0.00334481;0.0066551
367;calc iter;100;0.65001;0.639656;0.659311
367;total;1;69.1039;69.1039;69.1039
368;calc total;1;65.0716;65.0716;65.0716
368;calc update async;100;0.000113484;2.5788e-05;0.00382282
368;calc inner;100;0.634168;0.629611;0.641475
368;calc wait;100;0.00836538;0.00258063;0.0191683
368;calc bound;100;0.00630757;0.00317902;0.00736176
368;calc iter;100;0.649688;0.644344;0.658642
368;total;1;69.0985;69.0985;69.0985
369;calc total;1;65.0787;65.0787;65.0787
369;calc update async;100;0.000107418;2.3228e-05;0.00367569
369;calc inner;100;0.63428;0.631063;0.640413
369;calc wait;100;0.00936705;0.00469083;0.0199108
369;calc bound;100;0.00597555;0.00398411;0.00684279
369;calc iter;100;0.649734;0.64519;0.662076
369;total;1;69.1005;69.1005;69.1005
370;calc total;1;65.0696;65.0696;65.0696
370;calc update async;100;0.00011721;2.2971e-05;0.00510501
370;calc inner;100;0.636235;0.632636;0.642343
370;calc wait;100;0.00759684;0.00212052;0.0180974
370;calc bound;100;0.00566396;0.00398985;0.00636471
370;calc iter;100;0.649617;0.646086;0.659177
370;total;1;69.1158;69.1158;69.1158
371;calc total;1;65.0775;65.0775;65.0775
371;calc update async;100;9.11313e-05;2.0925e-05;0.00377993
371;calc inner;100;0.634366;0.630247;0.641805
371;calc wait;100;0.00956387;0.00448064;0.0198105
371;calc bound;100;0.00561068;0.0040156;0.00671067
371;calc iter;100;0.649637;0.646242;0.663404
371;total;1;69.0993;69.0993;69.0993
372;calc total;1;65.0714;65.0714;65.0714
372;calc update async;100;0.000209577;7.1204e-05;0.00463176
372;calc inner;100;0.611726;0.602377;0.634491
372;calc wait;100;0.0322831;0.00270362;0.0449747
372;calc bound;100;0.00531774;0.00213483;0.00662211
372;calc iter;100;0.649541;0.643963;0.661808
372;total;1;69.1015;69.1015;69.1015
373;calc total;1;65.074;65.074;65.074
373;calc update async;100;0.000173699;6.8951e-05;0.0040716
373;calc inner;100;0.60967;0.60231;0.635357
373;calc wait;100;0.0341207;0.0030772;0.0414537
373;calc bound;100;0.00557242;0.00243632;0.0068241
373;calc iter;100;0.64954;0.639685;0.653663
373;total;1;69.1136;69.1136;69.1136
374;calc total;1;65.0686;65.0686;65.0686
374;calc update async;100;0.000158773;6.305e-05;0.00517895
374;calc inner;100;0.612601;0.606374;0.63441
374;calc wait;100;0.0329125;0.00182998;0.0397476
374;calc bound;100;0.00406252;0.00275447;0.00472042
374;calc iter;100;0.649738;0.63997;0.652881
374;total;1;69.1072;69.1072;69.1072
375;calc total;1;65.077;65.077;65.077
375;calc update async;100;0.000168832;7.0601e-05;0.00514138
375;calc inner;100;0.616844;0.611548;0.634499
375;calc wait;100;0.0297241;0.00723526;0.0352018
375;calc bound;100;0.0033133;0.00159557;0.00382589
375;calc iter;100;0.650053;0.642126;0.652716
375;total;1;69.1062;69.1062;69.1062
376;calc total;1;65.072;65.072;65.072
376;calc update async;100;0.000146864;9.4856e-05;0.00385478
376;calc inner;100;0.611995;0.606131;0.63211
376;calc wait;100;0.00191637;0.00139491;0.00999427
376;calc bound;100;0.00306719;0.00157785;0.00407509
376;calc iter;100;0.650221;0.632146;0.655824
376;total;1;69.1073;69.1073;69.1073
377;calc total;1;65.0632;65.0632;65.0632
377;calc update async;100;0.000160401;8.2677e-05;0.00647414
377;calc inner;100;0.613241;0.607441;0.62972
377;calc wait;100;0.00799362;0.00326007;0.0106766
377;calc bound;100;0.00343033;0.00156013;0.00691272
377;calc iter;100;0.650084;0.633528;0.654109
377;total;1;69.1146;69.1146;69.1146
378;calc total;1;65.0686;65.0686;65.0686
378;calc update async;100;0.000136936;7.3231e-05;0.00474797
378;calc inner;100;0.614646;0.608553;0.632383
378;calc wait;100;0.00706713;0.00301076;0.00989883
378;calc bound;100;0.00317936;0.00152758;0.00533328
378;calc iter;100;0.650092;0.633567;0.653355
378;total;1;69.1103;69.1103;69.1103
379;calc total;1;65.0761;65.0761;65.0761
379;calc update async;100;0.000109696;6.4083e-05;0.00347074
379;calc inner;100;0.613245;0.607564;0.628853
379;calc wait;100;0.010751;0.00664612;0.0185471
379;calc bound;100;0.00330107;0.001598;0.00379949
379;calc iter;100;0.65012;0.635735;0.653675
379;total;1;69.1029;69.1029;69.1029
380;calc total;1;65.0708;65.0708;65.0708
380;calc update async;100;0.000126237;4.424e-05;0.00398916
380;calc inner;100;0.617257;0.61161;0.634217
380;calc wait;100;0.00661425;0.00155102;0.0113609
380;calc bound;100;0.00354619;0.00178574;0.00402765
380;calc iter;100;0.650018;0.634866;0.654513
380;total;1;69.0965;69.0965;69.0965
381;calc total;1;65.0744;65.0744;65.0744
381;calc update async;100;0.000113314;4.1928e-05;0.00356032
381;calc inner;100;0.61767;0.611943;0.633613
381;calc wait;100;0.0111641;0.00281687;0.0187127
381;calc bound;100;0.00359211;0.00198414;0.00445937
381;calc iter;100;0.650013;0.637772;0.655043
381;total;1;69.1052;69.1052;69.1052
382;calc total;1;65.0672;65.0672;65.0672
382;calc update async;100;0.000125655;4.5366e-05;0.00517595
382;calc inner;100;0.615341;0.609186;0.632781
382;calc wait;100;0.0171308;0.00301565;0.0255143
382;calc bound;100;0.00411165;0.00198951;0.00486219
382;calc iter;100;0.64987;0.639131;0.657076
382;total;1;69.1054;69.1054;69.1054
383;calc total;1;65.0757;65.0757;65.0757
383;calc update async;100;0.00011055;4.2899e-05;0.00351447
383;calc inner;100;0.614435;0.607126;0.63331
383;calc wait;100;0.0165948;0.00715804;0.0293105
383;calc bound;100;0.00490723;0.00282859;0.00592718
383;calc iter;100;0.649883;0.638343;0.659673
383;total;1;69.1086;69.1086;69.1086
