# Supplementary material for: A Halo abstraction for distributed n-dimensional structured grids within the C++ PGAS library DASH
Source: PeerJ Comput Sci. 2023 Feb 3;9:e1203. doi: 10.7717/peerj-cs.1203 (PMC10280232; doi:10.7717/peerj-cs.1203)
Supplement: Supplemental Information 2 [file peerj-cs-09-1203-s002.gz › raw_haswell/res_2d/weak/mpi_heat2d_n2_c24_77781_21918176.out]

MPI
Running Jacobi on 48 processors with (8, 6) elements.
Array Dimensions: 77776 77778
Block Dimensions: 9722 12963
== Energy Conservation Check ==
initial Energy:               25.000
  final Energy:               25.000
    Difference:               -0.000
== Time Statistics ==
Completed 100 iterations.
# unit_id;function_name;num_calls;avg_runtime;min_runtime;max_runtime
24;calc total;1;65.1625;65.1625;65.1625
24;calc update async;100;7.69756e-05;1.863e-05;0.00408033
24;calc inner;100;0.621423;0.565052;0.626719
24;calc wait;100;0.012208;0.0023104;0.152786
24;calc bound;100;0.0042669;0.00170174;0.00464901
24;calc iter;100;0.651428;0.643032;0.75964
24;total;1;71.0057;71.0057;71.0057
25;calc total;1;65.1428;65.1428;65.1428
25;calc update async;100;0.000115789;2.065e-05;0.00807882
25;calc inner;100;0.624098;0.565076;0.639684
25;calc wait;100;0.00671331;0.00154871;0.143222
25;calc bound;100;0.00399094;0.00167067;0.00445902
25;calc iter;100;0.651259;0.594987;0.793739
25;total;1;71.0149;71.0149;71.0149
26;calc total;1;65.1461;65.1461;65.1461
26;calc update async;100;0.000324366;1.8428e-05;0.0285921
26;calc inner;100;0.6198;0.561734;0.624342
26;calc wait;100;0.00699904;0.00162694;0.169681
26;calc bound;100;0.00399326;0.00168662;0.00457806
26;calc iter;100;0.651335;0.633102;0.762063
26;total;1;71.0109;71.0109;71.0109
27;calc total;1;65.1212;65.1212;65.1212
27;calc update async;100;4.67334e-05;2.2101e-05;0.000818
27;calc inner;100;0.620785;0.56209;0.627243
27;calc wait;100;0.00552062;0.00168543;0.0082006
27;calc bound;100;0.00406855;0.00168981;0.00461128
27;calc iter;100;0.651066;0.607428;0.781239
27;total;1;71.0057;71.0057;71.0057
28;calc total;1;65.1613;65.1613;65.1613
28;calc update async;100;0.000128301;1.9463e-05;0.00966649
28;calc inner;100;0.621342;0.56148;0.625114
28;calc wait;100;0.00797299;0.0017506;0.156355
28;calc bound;100;0.0042127;0.00166034;0.00462335
28;calc iter;100;0.651435;0.644603;0.787936
28;total;1;71.0029;71.0029;71.0029
29;calc total;1;65.1428;65.1428;65.1428
29;calc update async;100;0.000115445;1.7704e-05;0.00844088
29;calc inner;100;0.619589;0.561564;0.626028
29;calc wait;100;0.00836074;0.00193846;0.169429
29;calc bound;100;0.00410826;0.00182606;0.00482998
29;calc iter;100;0.651233;0.634936;0.783404
29;total;1;71.0165;71.0165;71.0165
30;calc total;1;65.1239;65.1239;65.1239
30;calc update async;100;2.67063e-05;1.1344e-05;0.000371932
30;calc inner;100;0.617733;0.558167;0.624844
30;calc wait;100;0.0137275;0.0031556;0.177212
30;calc bound;100;0.00434903;0.00164032;0.00623465
30;calc iter;100;0.650759;0.563262;0.786763
30;total;1;71.012;71.012;71.012
31;calc total;1;64.8979;64.8979;64.8979
31;calc update async;100;2.64824e-05;1.2968e-05;0.000412772
31;calc inner;100;0.618885;0.547759;0.623515
31;calc wait;100;0.00582649;0.00151706;0.0103704
31;calc bound;100;0.00419964;0.00162665;0.00648357
31;calc iter;100;0.648558;0.562432;0.659933
31;total;1;71.0043;71.0043;71.0043
32;calc total;1;65.1624;65.1624;65.1624
32;calc update async;100;2.3744e-05;1.1516e-05;0.000288846
32;calc inner;100;0.620992;0.559671;0.624705
32;calc wait;100;0.00832701;0.00299662;0.220252
32;calc bound;100;0.00397855;0.00166244;0.00617749
32;calc iter;100;0.651208;0.582825;0.823617
32;total;1;71.0062;71.0062;71.0062
33;calc total;1;65.1438;65.1438;65.1438
33;calc update async;100;2.18956e-05;1.2812e-05;0.000195061
33;calc inner;100;0.620909;0.563413;0.625278
33;calc wait;100;0.00645527;0.00401225;0.0324836
33;calc bound;100;0.00399313;0.00168271;0.00453828
33;calc iter;100;0.651028;0.615089;0.771102
33;total;1;71.01;71.01;71.01
34;calc total;1;65.1457;65.1457;65.1457
34;calc update async;100;2.52266e-05;1.3009e-05;0.000196781
34;calc inner;100;0.620766;0.561258;0.625085
34;calc wait;100;0.00867047;0.00414363;0.147127
34;calc bound;100;0.00423938;0.002153;0.00455751
34;calc iter;100;0.651007;0.630944;0.753387
34;total;1;71.0123;71.0123;71.0123
35;calc total;1;65.1207;65.1207;65.1207
35;calc update async;100;2.78718e-05;1.1099e-05;0.000347605
35;calc inner;100;0.620324;0.562138;0.62435
35;calc wait;100;0.0109153;0.00189806;0.174667
35;calc bound;100;0.00436738;0.00168529;0.00480233
35;calc iter;100;0.650731;0.606275;0.752849
35;total;1;71.014;71.014;71.014
36;calc total;1;65.1614;65.1614;65.1614
36;calc update async;100;2.39843e-05;1.3523e-05;0.000183701
36;calc inner;100;0.621189;0.543695;0.632306
36;calc wait;100;0.011817;0.0033341;0.218059
36;calc bound;100;0.00410143;0.0016511;0.0045743
36;calc iter;100;0.65086;0.638097;0.783133
36;total;1;71.0011;71.0011;71.0011
37;calc total;1;65.1438;65.1438;65.1438
37;calc update async;100;3.19535e-05;1.1048e-05;0.000269104
37;calc inner;100;0.621154;0.546252;0.632743
37;calc wait;100;0.00552506;0.00231933;0.0410178
37;calc bound;100;0.00410097;0.00166914;0.00606537
37;calc iter;100;0.650733;0.618306;0.794221
37;total;1;71.0025;71.0025;71.0025
38;calc total;1;65.1038;65.1038;65.1038
38;calc update async;100;3.77418e-05;1.105e-05;0.000324979
38;calc inner;100;0.620989;0.545022;0.63243
38;calc wait;100;0.00728841;0.00167215;0.188259
38;calc bound;100;0.003938;0.00166432;0.00631305
38;calc iter;100;0.650364;0.634388;0.737
38;total;1;71.0116;71.0116;71.0116
39;calc total;1;64.8986;64.8986;64.8986
39;calc update async;100;3.9487e-05;1.1069e-05;0.000596334
39;calc inner;100;0.620995;0.524908;0.632357
39;calc wait;100;0.00560393;0.00188291;0.0170174
39;calc bound;100;0.00382677;0.00166547;0.00487261
39;calc iter;100;0.648303;0.530617;0.660838
39;total;1;71.01;71.01;71.01
40;calc total;1;65.1629;65.1629;65.1629
40;calc update async;100;3.03204e-05;1.2242e-05;0.000210414
40;calc inner;100;0.618186;0.539208;0.650225
40;calc wait;100;0.0108295;0.00268839;0.252865
40;calc bound;100;0.00403347;0.0016393;0.00527497
40;calc iter;100;0.650917;0.617845;0.795449
40;total;1;71.0136;71.0136;71.0136
41;calc total;1;65.1438;65.1438;65.1438
41;calc update async;100;2.44079e-05;1.2633e-05;0.00026572
41;calc inner;100;0.620055;0.545194;0.631394
41;calc wait;100;0.00636595;0.00177999;0.0317604
41;calc bound;100;0.00388406;0.0017215;0.00445288
41;calc iter;100;0.650714;0.617317;0.773795
41;total;1;71.0139;71.0139;71.0139
42;calc total;1;65.1473;65.1473;65.1473
42;calc update async;100;9.12093e-05;4.1006e-05;0.00435496
42;calc inner;100;0.61538;0.54433;0.628573
42;calc wait;100;0.0174065;0.00504371;0.231242
42;calc bound;100;0.00437563;0.00237689;0.0049438
42;calc iter;100;0.650429;0.613805;0.784396
42;total;1;71.0097;71.0097;71.0097
43;calc total;1;65.1224;65.1224;65.1224
43;calc update async;100;0.00203061;3.8793e-05;0.198375
43;calc inner;100;0.619971;0.529493;0.630708
43;calc wait;100;0.00732901;0.00228701;0.031632
43;calc bound;100;0.0041656;0.0017263;0.00483371
43;calc iter;100;0.650232;0.638558;0.731884
43;total;1;71.0149;71.0149;71.0149
44;calc total;1;65.1629;65.1629;65.1629
44;calc update async;100;9.49014e-05;4.0938e-05;0.00432512
44;calc inner;100;0.621899;0.544685;0.633536
44;calc wait;100;0.00820439;0.00417825;0.228619
44;calc bound;100;0.00395;0.00207464;0.00458879
44;calc iter;100;0.650649;0.637886;0.780474
44;total;1;71.018;71.018;71.018
45;calc total;1;65.1438;65.1438;65.1438
45;calc update async;100;0.000118506;4.0048e-05;0.00648433
45;calc inner;100;0.621533;0.546883;0.633253
45;calc wait;100;0.00809079;0.00280754;0.230583
45;calc bound;100;0.0040118;0.00288077;0.00665905
45;calc iter;100;0.650458;0.617209;0.790615
45;total;1;71.0152;71.0152;71.0152
46;calc total;1;65.1249;65.1249;65.1249
46;calc update async;100;0.00184018;3.9517e-05;0.178946
46;calc inner;100;0.621244;0.533116;0.634582
46;calc wait;100;0.00874528;0.00155022;0.0463547
46;calc bound;100;0.0043245;0.00297637;0.00669047
46;calc iter;100;0.650201;0.629776;0.763213
46;total;1;71.0056;71.0056;71.0056
47;calc total;1;64.8979;64.8979;64.8979
47;calc update async;100;5.67726e-05;4.0124e-05;0.000731715
47;calc inner;100;0.620735;0.526976;0.633444
47;calc wait;100;0.00882912;0.0028957;0.035848
47;calc bound;100;0.0044441;0.00287537;0.00636423
47;calc iter;100;0.647956;0.534958;0.657725
47;total;1;71.0072;71.0072;71.0072
0;calc total;1;65.1629;65.1629;65.1629
0;calc update async;100;0.000137554;2.1623e-05;0.00881124
0;calc inner;100;0.635151;0.557597;0.639889
0;calc wait;100;0.0117076;0.00625958;0.205079
0;calc bound;100;0.00390461;0.0027455;0.00466177
0;calc iter;100;0.651517;0.629528;0.777206
0;total;1;71.0257;71.0257;71.0257
1;calc total;1;65.1438;65.1438;65.1438
1;calc update async;100;9.48294e-05;1.4242e-05;0.00470727
1;calc inner;100;0.638138;0.575711;0.642766
1;calc wait;100;0.00784032;0.00191834;0.177799
1;calc bound;100;0.00392002;0.00209892;0.0043966
1;calc iter;100;0.651378;0.594301;0.786171
1;total;1;71.03;71.03;71.03
2;calc total;1;65.1462;65.1462;65.1462
2;calc update async;100;0.00214856;4.2909e-05;0.209105
2;calc inner;100;0.636311;0.549942;0.640965
2;calc wait;100;0.00441873;0.00221047;0.0237886
2;calc bound;100;0.00396449;0.0023636;0.00443168
2;calc iter;100;0.651416;0.594792;0.786938
2;total;1;71.0321;71.0321;71.0321
3;calc total;1;65.1208;65.1208;65.1208
3;calc update async;100;0.00215131;2.2702e-05;0.209865
3;calc inner;100;0.636254;0.544152;0.642394
3;calc wait;100;0.00689142;0.00276583;0.0112538
3;calc bound;100;0.00398868;0.00289545;0.00441884
3;calc iter;100;0.651124;0.615816;0.761027
3;total;1;71.0299;71.0299;71.0299
4;calc total;1;65.1618;65.1618;65.1618
4;calc update async;100;0.0001252;1.757e-05;0.0076345
4;calc inner;100;0.634554;0.569883;0.639339
4;calc wait;100;0.012306;0.00384259;0.220162
4;calc bound;100;0.00387324;0.00300288;0.00444174
4;calc iter;100;0.651501;0.610831;0.801675
4;total;1;71.0217;71.0217;71.0217
5;calc total;1;65.1438;65.1438;65.1438
5;calc update async;100;0.000129756;1.6868e-05;0.00812482
5;calc inner;100;0.632746;0.57245;0.637406
5;calc wait;100;0.0136353;0.00679092;0.193554
5;calc bound;100;0.00415031;0.00308069;0.00498487
5;calc iter;100;0.651306;0.615076;0.777216
5;total;1;71.0239;71.0239;71.0239
6;calc total;1;65.1043;65.1043;65.1043
6;calc update async;100;2.9753e-05;1.4803e-05;0.000451123
6;calc inner;100;0.634787;0.569574;0.640064
6;calc wait;100;0.0107487;0.00237646;0.18226
6;calc bound;100;0.00417659;0.00165174;0.00615342
6;calc iter;100;0.651003;0.584196;0.758446
6;total;1;71.0271;71.0271;71.0271
7;calc total;1;64.8986;64.8986;64.8986
7;calc update async;100;3.99038e-05;2.2517e-05;0.000543342
7;calc inner;100;0.634349;0.539549;0.639017
7;calc wait;100;0.00807306;0.00171544;0.0136542
7;calc bound;100;0.00555949;0.00163989;0.00640055
7;calc iter;100;0.648967;0.554445;0.654098
7;total;1;71.0325;71.0325;71.0325
8;calc total;1;65.1624;65.1624;65.1624
8;calc update async;100;4.12248e-05;2.6515e-05;0.000288202
8;calc inner;100;0.635993;0.569124;0.640213
8;calc wait;100;0.0082049;0.00155697;0.239439
8;calc bound;100;0.00641462;0.00164567;0.00697868
8;calc iter;100;0.65161;0.623859;0.814856
8;total;1;71.0333;71.0333;71.0333
9;calc total;1;65.1428;65.1428;65.1428
9;calc update async;100;3.64974e-05;2.5686e-05;0.000178629
9;calc inner;100;0.634509;0.572729;0.639284
9;calc wait;100;0.00813493;0.00495043;0.0192354
9;calc bound;100;0.00620408;0.00164971;0.00736681
9;calc iter;100;0.651407;0.641243;0.777906
9;total;1;71.0169;71.0169;71.0169
10;calc total;1;65.1462;65.1462;65.1462
10;calc update async;100;3.15496e-05;1.8886e-05;0.000355414
10;calc inner;100;0.635493;0.553281;0.640469
10;calc wait;100;0.0102354;0.00482779;0.212722
10;calc bound;100;0.00492729;0.00169102;0.00628186
10;calc iter;100;0.651413;0.602736;0.815705
10;total;1;71.0314;71.0314;71.0314
11;calc total;1;65.1212;65.1212;65.1212
11;calc update async;100;2.52104e-05;1.3451e-05;0.000328467
11;calc inner;100;0.636797;0.558825;0.641377
11;calc wait;100;0.00980628;0.00282946;0.205238
11;calc bound;100;0.00400125;0.00175169;0.00500338
11;calc iter;100;0.651123;0.592192;0.794567
11;total;1;71.0325;71.0325;71.0325
12;calc total;1;65.1613;65.1613;65.1613
12;calc update async;100;3.35154e-05;1.7324e-05;0.000226691
12;calc inner;100;0.638194;0.550511;0.643231
12;calc wait;100;0.00705268;0.00366244;0.062317
12;calc bound;100;0.00456856;0.00165771;0.00520008
12;calc iter;100;0.651578;0.645338;0.754027
12;total;1;71.0349;71.0349;71.0349
13;calc total;1;65.1428;65.1428;65.1428
13;calc update async;100;3.92784e-05;2.6724e-05;0.000170996
13;calc inner;100;0.636947;0.554999;0.642206
13;calc wait;100;0.00661072;0.00411117;0.0206944
13;calc bound;100;0.00576467;0.00164924;0.00626231
13;calc iter;100;0.651424;0.639941;0.784729
13;total;1;71.0394;71.0394;71.0394
14;calc total;1;65.124;65.124;65.124
14;calc update async;100;4.21132e-05;2.6527e-05;0.000362376
14;calc inner;100;0.637427;0.554461;0.643097
14;calc wait;100;0.00728221;0.00142375;0.207618
14;calc bound;100;0.00648176;0.00165046;0.00693094
14;calc iter;100;0.651239;0.640784;0.766957
14;total;1;71.0287;71.0287;71.0287
15;calc total;1;64.8979;64.8979;64.8979
15;calc update async;100;4.05915e-05;2.5569e-05;0.0004783
15;calc inner;100;0.636789;0.532106;0.642757
15;calc wait;100;0.00615603;0.00224314;0.010123
15;calc bound;100;0.00598262;0.00166774;0.0068942
15;calc iter;100;0.648972;0.541132;0.655704
15;total;1;71.0362;71.0362;71.0362
16;calc total;1;65.1624;65.1624;65.1624
16;calc update async;100;3.28598e-05;1.6194e-05;0.000195318
16;calc inner;100;0.636435;0.548646;0.641299
16;calc wait;100;0.0101706;0.00429672;0.251105
16;calc bound;100;0.00494406;0.00165724;0.00590451
16;calc iter;100;0.651586;0.63833;0.804113
16;total;1;71.0366;71.0366;71.0366
17;calc total;1;65.1438;65.1438;65.1438
17;calc update async;100;2.41244e-05;1.2884e-05;0.00025474
17;calc inner;100;0.636266;0.552546;0.640661
17;calc wait;100;0.00897825;0.00552173;0.0141029
17;calc bound;100;0.00394478;0.00204272;0.00451894
17;calc iter;100;0.65137;0.643367;0.778321
17;total;1;71.0287;71.0287;71.0287
18;calc total;1;65.1457;65.1457;65.1457
18;calc update async;100;0.00204655;4.3597e-05;0.199302
18;calc inner;100;0.635234;0.538883;0.641086
18;calc wait;100;0.00893367;0.00220389;0.0466783
18;calc bound;100;0.00393169;0.00297831;0.00490663
18;calc iter;100;0.651365;0.637166;0.789777
18;total;1;71.0366;71.0366;71.0366
19;calc total;1;65.1207;65.1207;65.1207
19;calc update async;100;0.00203595;4.5555e-05;0.198266
19;calc inner;100;0.636642;0.535593;0.642668
19;calc wait;100;0.00658795;0.00220695;0.0336616
19;calc bound;100;0.00380935;0.00182608;0.00433676
19;calc iter;100;0.651152;0.647293;0.737935
19;total;1;71.0372;71.0372;71.0372
20;calc total;1;65.1614;65.1614;65.1614
20;calc update async;100;0.000138266;5.1183e-05;0.00721797
20;calc inner;100;0.6381;0.552876;0.64291
20;calc wait;100;0.00640022;0.0023367;0.217017
20;calc bound;100;0.00391802;0.00240942;0.00438958
20;calc iter;100;0.651583;0.647713;0.779523
20;total;1;71.0367;71.0367;71.0367
21;calc total;1;65.1438;65.1438;65.1438
21;calc update async;100;9.8795e-05;4.5453e-05;0.00452391
21;calc inner;100;0.6381;0.554838;0.642464
21;calc wait;100;0.00739884;0.00285589;0.0672798
21;calc bound;100;0.00391726;0.00274352;0.0045091
21;calc iter;100;0.651375;0.641193;0.778664
21;total;1;71.0339;71.0339;71.0339
22;calc total;1;65.1038;65.1038;65.1038
22;calc update async;100;6.35605e-05;4.4077e-05;0.000975225
22;calc inner;100;0.637731;0.554263;0.642319
22;calc wait;100;0.00934648;0.0031243;0.184418
22;calc bound;100;0.00380006;0.00292885;0.00419435
22;calc iter;100;0.650954;0.638649;0.743507
22;total;1;71.0278;71.0278;71.0278
23;calc total;1;64.8986;64.8986;64.8986
23;calc update async;100;6.57879e-05;4.3036e-05;0.00120561
23;calc inner;100;0.636722;0.531733;0.642215
23;calc wait;100;0.00824979;0.00187127;0.0117334
23;calc bound;100;0.00383998;0.00294215;0.00454234
23;calc iter;100;0.648881;0.54154;0.652934
23;total;1;71.0269;71.0269;71.0269
MPI
Running Jacobi on 48 processors with (8, 6) elements.
Array Dimensions: 77776 77778
Block Dimensions: 9722 12963
== Energy Conservation Check ==
initial Energy:               25.000
  final Energy:               25.000
    Difference:               -0.000
== Time Statistics ==
Completed 100 iterations.
# unit_id;function_name;num_calls;avg_runtime;min_runtime;max_runtime
24;calc total;1;65.1548;65.1548;65.1548
24;calc update async;100;8.29193e-05;1.9756e-05;0.00482838
24;calc inner;100;0.618776;0.554514;0.625901
24;calc wait;100;0.0130214;0.00254226;0.158551
24;calc bound;100;0.00407592;0.00167363;0.00570369
24;calc iter;100;0.650827;0.599002;0.72361
24;total;1;70.9807;70.9807;70.9807
25;calc total;1;65.3416;65.3416;65.3416
25;calc update async;100;0.000143679;2.3266e-05;0.00989873
25;calc inner;100;0.619665;0.529467;0.628729
25;calc wait;100;0.00831084;0.00163406;0.237741
25;calc bound;100;0.0038481;0.00166915;0.00649577
25;calc iter;100;0.652783;0.63397;0.815139
25;total;1;70.9977;70.9977;70.9977
26;calc total;1;65.1295;65.1295;65.1295
26;calc update async;100;8.83612e-05;2.9318e-05;0.00458435
26;calc inner;100;0.617174;0.554958;0.625302
26;calc wait;100;0.00680002;0.00183542;0.163545
26;calc bound;100;0.00400886;0.00166937;0.00733041
26;calc iter;100;0.650692;0.594429;0.730435
26;total;1;70.9949;70.9949;70.9949
27;calc total;1;65.1005;65.1005;65.1005
27;calc update async;100;4.70122e-05;2.7629e-05;0.0006954
27;calc inner;100;0.618668;0.553291;0.626472
27;calc wait;100;0.0075794;0.0019273;0.132081
27;calc bound;100;0.00407719;0.00166896;0.00625764
27;calc iter;100;0.650345;0.557844;0.734491
27;total;1;70.9878;70.9878;70.9878
28;calc total;1;65.1323;65.1323;65.1323
28;calc update async;100;8.77e-05;1.8221e-05;0.00580841
28;calc inner;100;0.618628;0.554988;0.626598
28;calc wait;100;0.0123342;0.00444856;0.124333
28;calc bound;100;0.0038803;0.00164925;0.00453496
28;calc iter;100;0.650565;0.590108;0.746181
28;total;1;70.9977;70.9977;70.9977
29;calc total;1;65.3414;65.3414;65.3414
29;calc update async;100;0.00012875;1.9689e-05;0.00973534
29;calc inner;100;0.617299;0.52668;0.624275
29;calc wait;100;0.0139262;0.00381698;0.279971
29;calc bound;100;0.00355837;0.00183724;0.00444025
29;calc iter;100;0.652638;0.634529;0.820408
29;total;1;70.9935;70.9935;70.9935
30;calc total;1;65.0999;65.0999;65.0999
30;calc update async;100;2.65621e-05;9.206e-06;0.000284027
30;calc inner;100;0.615867;0.552567;0.622625
30;calc wait;100;0.0127728;0.0034441;0.0243831
30;calc bound;100;0.00417935;0.00252066;0.00455556
30;calc iter;100;0.649977;0.592488;0.685546
30;total;1;70.9975;70.9975;70.9975
31;calc total;1;65.0731;65.0731;65.0731
31;calc update async;100;2.9467e-05;1.0711e-05;0.000604252
31;calc inner;100;0.617709;0.545759;0.626409
31;calc wait;100;0.00625042;0.00491147;0.0939195
31;calc bound;100;0.00398999;0.00253281;0.00464101
31;calc iter;100;0.6498;0.555978;0.695594
31;total;1;70.9984;70.9984;70.9984
32;calc total;1;65.1548;65.1548;65.1548
32;calc update async;100;2.68883e-05;9.715e-06;0.000258409
32;calc inner;100;0.619101;0.55316;0.625864
32;calc wait;100;0.00650701;0.00208412;0.0776409
32;calc bound;100;0.00385776;0.0020425;0.00434103
32;calc iter;100;0.650617;0.610389;0.700618
32;total;1;70.9854;70.9854;70.9854
33;calc total;1;65.341;65.341;65.341
33;calc update async;100;2.50752e-05;1.1104e-05;0.000187308
33;calc inner;100;0.618592;0.524352;0.626285
33;calc wait;100;0.0106306;0.00410111;0.244385
33;calc bound;100;0.00401862;0.00257697;0.00443325
33;calc iter;100;0.652444;0.614242;0.809555
33;total;1;70.9968;70.9968;70.9968
34;calc total;1;65.1292;65.1292;65.1292
34;calc update async;100;2.60338e-05;1.278e-05;0.000202053
34;calc inner;100;0.617172;0.554463;0.625919
34;calc wait;100;0.0150802;0.00227186;0.117757
34;calc bound;100;0.00413493;0.0017661;0.00443378
34;calc iter;100;0.650242;0.585773;0.745405
34;total;1;70.9912;70.9912;70.9912
35;calc total;1;65.0996;65.0996;65.0996
35;calc update async;100;2.88803e-05;1.4114e-05;0.000256595
35;calc inner;100;0.616449;0.552918;0.62581
35;calc wait;100;0.0137475;0.00186411;0.116716
35;calc bound;100;0.00501592;0.00174503;0.00580045
35;calc iter;100;0.649921;0.556787;0.716034
35;total;1;70.9909;70.9909;70.9909
36;calc total;1;64.8965;64.8965;64.8965
36;calc update async;100;3.3135e-05;1.0043e-05;0.00064752
36;calc inner;100;0.618477;0.47985;0.633127
36;calc wait;100;0.0113815;0.00244352;0.0424912
36;calc bound;100;0.00415571;0.00167801;0.00586551
36;calc iter;100;0.647607;0.492973;0.665041
36;total;1;70.9878;70.9878;70.9878
37;calc total;1;65.3403;65.3403;65.3403
37;calc update async;100;3.52404e-05;1.2935e-05;0.000249451
37;calc inner;100;0.617305;0.479574;0.633296
37;calc wait;100;0.00979479;0.00158635;0.451964
37;calc bound;100;0.00405791;0.00167708;0.00601589
37;calc iter;100;0.652151;0.58712;0.937719
37;total;1;71.0037;71.0037;71.0037
38;calc total;1;65.0627;65.0627;65.0627
38;calc update async;100;3.86556e-05;1.0404e-05;0.000463423
38;calc inner;100;0.617145;0.509049;0.632597
38;calc wait;100;0.00707686;0.0018796;0.126662
38;calc bound;100;0.00396412;0.00166328;0.00574223
38;calc iter;100;0.649405;0.537286;0.70996
38;total;1;71.0023;71.0023;71.0023
39;calc total;1;65.039;65.039;65.039
39;calc update async;100;3.48696e-05;1.2967e-05;0.000485673
39;calc inner;100;0.617784;0.506905;0.63359
39;calc wait;100;0.00748553;0.00229447;0.174066
39;calc bound;100;0.00401553;0.0016818;0.00600555
39;calc iter;100;0.649121;0.512445;0.759816
39;total;1;70.9936;70.9936;70.9936
40;calc total;1;65.1553;65.1553;65.1553
40;calc update async;100;2.83135e-05;1.4046e-05;0.000284198
40;calc inner;100;0.617626;0.506555;0.632307
40;calc wait;100;0.014664;0.00508654;0.12142
40;calc bound;100;0.00411189;0.0016457;0.00614307
40;calc iter;100;0.650205;0.616462;0.740465
40;total;1;71.0009;71.0009;71.0009
41;calc total;1;65.3424;65.3424;65.3424
41;calc update async;100;2.41875e-05;1.4072e-05;0.000258291
41;calc inner;100;0.617844;0.477507;0.632881
41;calc wait;100;0.0137236;0.00233439;0.45054
41;calc bound;100;0.0035604;0.00173713;0.00506667
41;calc iter;100;0.652044;0.590968;0.933324
41;total;1;70.9924;70.9924;70.9924
42;calc total;1;65.1303;65.1303;65.1303
42;calc update async;100;0.00198521;4.1518e-05;0.193304
42;calc inner;100;0.615944;0.488804;0.633167
42;calc wait;100;0.0131083;0.00316892;0.0583281
42;calc bound;100;0.00428167;0.00251425;0.00610863
42;calc iter;100;0.649615;0.591752;0.715675
42;total;1;71.0077;71.0077;71.0077
43;calc total;1;65.1016;65.1016;65.1016
43;calc update async;100;6.43956e-05;3.8918e-05;0.00165114
43;calc inner;100;0.617519;0.511594;0.632454
43;calc wait;100;0.00794964;0.00492814;0.142456
43;calc bound;100;0.00404839;0.00234484;0.00469744
43;calc iter;100;0.649417;0.614844;0.677783
43;total;1;71.0035;71.0035;71.0035
0;calc total;1;65.1554;65.1554;65.1554
0;calc update async;100;0.000146244;2.7232e-05;0.00464569
0;calc inner;100;0.633912;0.536664;0.640466
0;calc wait;100;0.0116744;0.00413782;0.166401
0;calc bound;100;0.00581147;0.00168613;0.00628509
0;calc iter;100;0.651549;0.62343;0.712554
0;total;1;71.0113;71.0113;71.0113
1;calc total;1;65.3414;65.3414;65.3414
1;calc update async;100;9.76882e-05;2.9774e-05;0.00523162
1;calc inner;100;0.635368;0.505776;0.644265
1;calc wait;100;0.0106721;0.00159817;0.243628
1;calc bound;100;0.00658929;0.00166032;0.00703368
1;calc iter;100;0.653413;0.638208;0.824941
1;total;1;71.0161;71.0161;71.0161
2;calc total;1;65.1295;65.1295;65.1295
2;calc update async;100;0.000150054;4.1769e-05;0.00555307
2;calc inner;100;0.632693;0.534974;0.639586
2;calc wait;100;0.0120541;0.00482589;0.193626
2;calc bound;100;0.00639146;0.00166941;0.00674112
2;calc iter;100;0.651292;0.568496;0.77366
2;total;1;71.0198;71.0198;71.0198
3;calc total;1;65.1001;65.1001;65.1001
3;calc update async;100;9.09746e-05;3.1106e-05;0.000787794
3;calc inner;100;0.634064;0.533987;0.638689
3;calc wait;100;0.011534;0.00495052;0.189366
3;calc bound;100;0.00525804;0.0016422;0.00647914
3;calc iter;100;0.650952;0.58609;0.73036
3;total;1;71.0206;71.0206;71.0206
4;calc total;1;64.877;64.877;64.877
4;calc update async;100;7.633e-05;3.1708e-05;0.00142402
4;calc inner;100;0.632886;0.493216;0.637748
4;calc wait;100;0.0118;0.00547549;0.0158754
4;calc bound;100;0.0038736;0.00190355;0.006509
4;calc iter;100;0.648643;0.509425;0.654501
4;total;1;71.0094;71.0094;71.0094
5;calc total;1;65.3406;65.3406;65.3406
5;calc update async;100;0.000118765;3.5762e-05;0.00468897
5;calc inner;100;0.632818;0.502111;0.638087
5;calc wait;100;0.0161627;0.00470239;0.456194
5;calc bound;100;0.00422238;0.00166167;0.00608197
5;calc iter;100;0.653325;0.586151;0.969082
5;total;1;71.0132;71.0132;71.0132
6;calc total;1;65.0634;65.0634;65.0634
6;calc update async;100;2.997e-05;1.5364e-05;0.000573512
6;calc inner;100;0.630046;0.526105;0.634626
6;calc wait;100;0.0119888;0.0047284;0.0648789
6;calc bound;100;0.00396398;0.00305477;0.00427877
6;calc iter;100;0.650526;0.553445;0.67701
6;total;1;71.0141;71.0141;71.0141
7;calc total;1;65.0398;65.0398;65.0398
7;calc update async;100;3.4504e-05;1.5809e-05;0.000560859
7;calc inner;100;0.632988;0.522522;0.637891
7;calc wait;100;0.00611788;0.0018386;0.12918
7;calc bound;100;0.00384072;0.00267925;0.00487288
7;calc iter;100;0.650365;0.528875;0.735508
7;total;1;71.0088;71.0088;71.0088
8;calc total;1;65.1548;65.1548;65.1548
8;calc update async;100;2.86086e-05;1.643e-05;0.000287881
8;calc inner;100;0.636151;0.53515;0.642167
8;calc wait;100;0.007932;0.00291895;0.105279
8;calc bound;100;0.00380393;0.00277411;0.00417802
8;calc iter;100;0.651462;0.644196;0.68919
8;total;1;71.0226;71.0226;71.0226
9;calc total;1;65.3416;65.3416;65.3416
9;calc update async;100;2.63548e-05;1.3795e-05;0.000194034
9;calc inner;100;0.633274;0.500161;0.640015
9;calc wait;100;0.0155603;0.00496845;0.248753
9;calc bound;100;0.00390539;0.00315856;0.00452214
9;calc iter;100;0.653255;0.62523;0.78576
9;total;1;71.0161;71.0161;71.0161
10;calc total;1;65.1296;65.1296;65.1296
10;calc update async;100;2.5651e-05;1.4302e-05;0.000267626
10;calc inner;100;0.633267;0.534293;0.639845
10;calc wait;100;0.0117263;0.00535535;0.0309482
10;calc bound;100;0.00421786;0.00234724;0.00478303
10;calc iter;100;0.651075;0.587216;0.747653
10;total;1;71.0213;71.0213;71.0213
11;calc total;1;65.1006;65.1006;65.1006
11;calc update async;100;2.56108e-05;1.3056e-05;0.000369853
11;calc inner;100;0.632916;0.53402;0.639974
11;calc wait;100;0.0125099;0.00582214;0.14849
11;calc bound;100;0.0047094;0.0027216;0.00524698
11;calc iter;100;0.650796;0.568638;0.735964
11;total;1;71.0174;71.0174;71.0174
12;calc total;1;65.1323;65.1323;65.1323
12;calc update async;100;3.01585e-05;1.2533e-05;0.000210557
12;calc inner;100;0.630342;0.516112;0.638594
12;calc wait;100;0.00952242;0.00455685;0.0363126
12;calc bound;100;0.00419879;0.00168193;0.00554989
12;calc iter;100;0.651016;0.596573;0.695162
12;total;1;71.0218;71.0218;71.0218
13;calc total;1;65.3414;65.3414;65.3414
13;calc update async;100;3.77169e-05;1.3608e-05;0.000192271
13;calc inner;100;0.628078;0.482263;0.637825
13;calc wait;100;0.00881512;0.00165464;0.279159
13;calc bound;100;0.00458662;0.00166177;0.00666744
13;calc iter;100;0.653216;0.638788;0.824847
13;total;1;71.0203;71.0203;71.0203
14;calc total;1;65.1;65.1;65.1
14;calc update async;100;3.83989e-05;1.2206e-05;0.000262359
14;calc inner;100;0.628808;0.517638;0.638789
14;calc wait;100;0.00594798;0.00261637;0.0289323
14;calc bound;100;0.00463429;0.00166497;0.00667627
14;calc iter;100;0.650782;0.597507;0.693059
14;total;1;71.0174;71.0174;71.0174
15;calc total;1;65.0732;65.0732;65.0732
15;calc update async;100;3.46467e-05;1.4457e-05;0.000387484
15;calc inner;100;0.630284;0.516823;0.638933
15;calc wait;100;0.0102866;0.00225025;0.151523
15;calc bound;100;0.00439554;0.00167846;0.00586382
15;calc iter;100;0.650427;0.522202;0.739738
15;total;1;71.023;71.023;71.023
16;calc total;1;65.1548;65.1548;65.1548
16;calc update async;100;2.6383e-05;1.2791e-05;0.000279888
16;calc inner;100;0.629638;0.513509;0.638043
16;calc wait;100;0.0110334;0.00297146;0.0874494
16;calc bound;100;0.00374288;0.00165078;0.00547128
16;calc iter;100;0.651179;0.609287;0.739143
16;total;1;71.0254;71.0254;71.0254
17;calc total;1;65.341;65.341;65.341
17;calc update async;100;2.26955e-05;1.0886e-05;0.000194461
17;calc inner;100;0.62844;0.481212;0.635883
17;calc wait;100;0.0136034;0.00576634;0.246709
17;calc bound;100;0.0036667;0.00181059;0.00438742
17;calc iter;100;0.653033;0.644508;0.815703
17;total;1;71.0207;71.0207;71.0207
18;calc total;1;65.1292;65.1292;65.1292
18;calc update async;100;0.002044;4.2969e-05;0.199272
18;calc inner;100;0.628187;0.49254;0.636735
18;calc wait;100;0.0109532;0.00437585;0.0319391
18;calc bound;100;0.00407226;0.00311705;0.00450911
18;calc iter;100;0.650777;0.622626;0.701214
18;total;1;71.0183;71.0183;71.0183
19;calc total;1;65.0996;65.0996;65.0996
19;calc update async;100;6.3495e-05;4.5764e-05;0.000613408
19;calc inner;100;0.629298;0.517076;0.637383
19;calc wait;100;0.00790631;0.0033363;0.181116
19;calc bound;100;0.00401324;0.00313302;0.00629859
19;calc iter;100;0.650567;0.591881;0.705113
19;total;1;71.0168;71.0168;71.0168
20;calc total;1;64.8964;64.8964;64.8964
20;calc update async;100;7.31341e-05;4.4324e-05;0.0014097
20;calc inner;100;0.630354;0.487581;0.638224
20;calc wait;100;0.00501072;0.00242012;0.00833114
20;calc bound;100;0.0040584;0.00303759;0.00652228
20;calc iter;100;0.648533;0.503593;0.653336
20;total;1;71.0243;71.0243;71.0243
21;calc total;1;65.3403;65.3403;65.3403
21;calc update async;100;0.000105631;4.7882e-05;0.00440364
21;calc inner;100;0.629887;0.485517;0.638971
21;calc wait;100;0.013182;0.00175092;0.447919
21;calc bound;100;0.00426675;0.00312784;0.00679981
21;calc iter;100;0.65292;0.598061;0.943982
21;total;1;71.0178;71.0178;71.0178
22;calc total;1;65.0627;65.0627;65.0627
22;calc update async;100;6.42108e-05;4.2492e-05;0.000991941
22;calc inner;100;0.62866;0.51606;0.638213
22;calc wait;100;0.0139141;0.0024076;0.124446
22;calc bound;100;0.00435193;0.00303218;0.00629099
22;calc iter;100;0.650081;0.541915;0.716721
22;total;1;71.0134;71.0134;71.0134
23;calc total;1;65.039;65.039;65.039
23;calc update async;100;6.91091e-05;4.8303e-05;0.00103237
23;calc inner;100;0.628319;0.512476;0.639314
23;calc wait;100;0.0121528;0.00402412;0.0913812
23;calc bound;100;0.00488727;0.00312397;0.00551047
23;calc iter;100;0.649822;0.595395;0.667062
23;total;1;71.0135;71.0135;71.0135
44;calc total;1;65.1333;65.1333;65.1333
44;calc update async;100;0.000113857;3.8922e-05;0.00650465
44;calc inner;100;0.619041;0.510646;0.63359
44;calc wait;100;0.0074429;0.00384085;0.125788
44;calc bound;100;0.00387216;0.00289564;0.00423126
44;calc iter;100;0.649726;0.580152;0.700196
44;total;1;70.9851;70.9851;70.9851
45;calc total;1;65.3424;65.3424;65.3424
45;calc update async;100;0.000154148;3.9923e-05;0.0105509
45;calc inner;100;0.61817;0.481926;0.633192
45;calc wait;100;0.0109502;0.00352516;0.286281
45;calc bound;100;0.00394643;0.00260487;0.00603488
45;calc iter;100;0.651813;0.616443;0.810908
45;total;1;70.9902;70.9902;70.9902
46;calc total;1;65.1008;65.1008;65.1008
46;calc update async;100;0.000101636;4.122e-05;0.00494867
46;calc inner;100;0.617346;0.510812;0.634883
46;calc wait;100;0.0158926;0.00171142;0.217522
46;calc bound;100;0.00431689;0.00258356;0.00741737
46;calc iter;100;0.64932;0.587357;0.740709
46;total;1;70.9972;70.9972;70.9972
47;calc total;1;65.0756;65.0756;65.0756
47;calc update async;100;7.05435e-05;4.0755e-05;0.00188187
47;calc inner;100;0.616328;0.509853;0.63428
47;calc wait;100;0.0141492;0.00168785;0.118561
47;calc bound;100;0.0052746;0.00274838;0.00751648
47;calc iter;100;0.649012;0.614853;0.67721
47;total;1;70.9932;70.9932;70.9932
MPI
Running Jacobi on 48 processors with (8, 6) elements.
Array Dimensions: 77776 77778
Block Dimensions: 9722 12963
== Energy Conservation Check ==
initial Energy:               25.000
  final Energy:               25.000
    Difference:               -0.000
== Time Statistics ==
Completed 100 iterations.
# unit_id;function_name;num_calls;avg_runtime;min_runtime;max_runtime
24;calc total;1;65.7271;65.7271;65.7271
24;calc update async;100;7.90912e-05;1.9368e-05;0.00465917
24;calc inner;100;0.616888;0.433288;0.628724
24;calc wait;100;0.0187291;0.00191973;0.628017
24;calc bound;100;0.00402303;0.00167043;0.00454368
24;calc iter;100;0.656518;0.642992;1.06796
24;total;1;70.9619;70.9619;70.9619
25;calc total;1;65.1255;65.1255;65.1255
25;calc update async;100;8.63585e-05;1.9282e-05;0.004452
25;calc inner;100;0.618417;0.459044;0.62946
25;calc wait;100;0.00721756;0.00155649;0.199058
25;calc bound;100;0.00383879;0.00169053;0.00484844
25;calc iter;100;0.650585;0.560899;0.724191
25;total;1;70.9718;70.9718;70.9718
26;calc total;1;65.1406;65.1406;65.1406
26;calc update async;100;4.65621e-05;1.2365e-05;0.000704347
26;calc inner;100;0.616445;0.456594;0.627643
26;calc wait;100;0.00863736;0.0018296;0.242174
26;calc bound;100;0.00395356;0.00169804;0.00480511
26;calc iter;100;0.650748;0.605031;0.702816
26;total;1;70.9585;70.9585;70.9585
27;calc total;1;64.8948;64.8948;64.8948
27;calc update async;100;4.35455e-05;2.2184e-05;0.000822256
27;calc inner;100;0.617679;0.449644;0.628905
27;calc wait;100;0.00765347;0.00256083;0.0155531
27;calc bound;100;0.00406445;0.00171055;0.00457668
27;calc iter;100;0.648204;0.456264;0.655328
27;total;1;70.9678;70.9678;70.9678
28;calc total;1;65.7266;65.7266;65.7266
28;calc update async;100;0.000165107;1.4683e-05;0.0133083
28;calc inner;100;0.617684;0.434193;0.627674
28;calc wait;100;0.0207643;0.00285391;0.837513
28;calc bound;100;0.00379078;0.00168246;0.00452815
28;calc iter;100;0.656415;0.628621;1.28829
28;total;1;70.9691;70.9691;70.9691
29;calc total;1;65.128;65.128;65.128
29;calc update async;100;7.58442e-05;1.5433e-05;0.0045448
29;calc inner;100;0.616488;0.455749;0.626726
29;calc wait;100;0.0126718;0.00220612;0.256536
29;calc bound;100;0.00368575;0.0017301;0.00492335
29;calc iter;100;0.6504;0.602023;0.721764
29;total;1;70.9653;70.9653;70.9653
30;calc total;1;65.3161;65.3161;65.3161
30;calc update async;100;2.87429e-05;1.4049e-05;0.000300324
30;calc inner;100;0.61572;0.441983;0.626883
30;calc wait;100;0.0147654;0.00406384;0.473031
30;calc bound;100;0.00411048;0.00171952;0.00599299
30;calc iter;100;0.65206;0.556738;0.921314
30;total;1;70.9585;70.9585;70.9585
31;calc total;1;64.852;64.852;64.852
31;calc update async;100;2.74046e-05;1.1539e-05;0.000339884
31;calc inner;100;0.616326;0.448466;0.626637
31;calc wait;100;0.00563158;0.00181871;0.0104866
31;calc bound;100;0.00394945;0.0019446;0.00606613
31;calc iter;100;0.647508;0.461013;0.662164
31;total;1;70.9685;70.9685;70.9685
32;calc total;1;65.7271;65.7271;65.7271
32;calc update async;100;2.61012e-05;1.2735e-05;0.000336887
32;calc inner;100;0.617568;0.433621;0.628341
32;calc wait;100;0.0151058;0.00208321;0.903419
32;calc bound;100;0.00388316;0.00209974;0.00738647
32;calc iter;100;0.656249;0.568036;1.34459
32;total;1;70.9678;70.9678;70.9678
33;calc total;1;65.1295;65.1295;65.1295
33;calc update async;100;2.7033e-05;1.3922e-05;0.000273667
33;calc inner;100;0.617645;0.455666;0.629474
33;calc wait;100;0.00860009;0.00233818;0.0269042
33;calc bound;100;0.00401689;0.0026167;0.0046179
33;calc iter;100;0.650216;0.594878;0.717168
33;total;1;70.9657;70.9657;70.9657
34;calc total;1;65.1401;65.1401;65.1401
34;calc update async;100;2.78155e-05;1.3258e-05;0.000226178
34;calc inner;100;0.615374;0.455839;0.628173
34;calc wait;100;0.0187564;0.00289378;0.243732
34;calc bound;100;0.00419694;0.00254843;0.00512546
34;calc iter;100;0.650185;0.512454;0.812001
34;total;1;70.9711;70.9711;70.9711
35;calc total;1;65.0886;65.0886;65.0886
35;calc update async;100;2.73509e-05;1.1892e-05;0.000268008
35;calc inner;100;0.615618;0.455377;0.628236
35;calc wait;100;0.0140951;0.00220759;0.258658
35;calc bound;100;0.00491228;0.00194736;0.00564317
35;calc iter;100;0.649671;0.459823;0.809704
35;total;1;70.9683;70.9683;70.9683
36;calc total;1;65.7155;65.7155;65.7155
36;calc update async;100;2.8749e-05;1.1845e-05;0.000181626
36;calc inner;100;0.617315;0.43305;0.633481
36;calc wait;100;0.018359;0.00323904;0.60125
36;calc bound;100;0.00384948;0.00163859;0.00513436
36;calc iter;100;0.655689;0.638668;1.037
36;total;1;70.9677;70.9677;70.9677
37;calc total;1;65.1295;65.1295;65.1295
37;calc update async;100;3.42279e-05;1.0674e-05;0.000230777
37;calc inner;100;0.617116;0.441793;0.631861
37;calc wait;100;0.00652425;0.00219967;0.0118459
37;calc bound;100;0.00390187;0.00166961;0.00566787
37;calc iter;100;0.649936;0.59742;0.726733
37;total;1;70.9699;70.9699;70.9699
38;calc total;1;65.3076;65.3076;65.3076
38;calc update async;100;4.19943e-05;1.4519e-05;0.000326535
38;calc inner;100;0.618259;0.436842;0.633925
38;calc wait;100;0.00950684;0.00192207;0.458534
38;calc bound;100;0.00385936;0.00167049;0.00581098
38;calc iter;100;0.651718;0.604599;0.899363
38;total;1;70.9658;70.9658;70.9658
39;calc total;1;64.8525;64.8525;64.8525
39;calc update async;100;3.37144e-05;1.2438e-05;0.000274579
39;calc inner;100;0.615202;0.43873;0.63024
39;calc wait;100;0.00992778;0.0026839;0.0173423
39;calc bound;100;0.00397761;0.00165014;0.00566342
39;calc iter;100;0.647114;0.445978;0.65634
39;total;1;70.9657;70.9657;70.9657
40;calc total;1;65.7277;65.7277;65.7277
40;calc update async;100;2.41873e-05;1.2031e-05;0.000183013
40;calc inner;100;0.617224;0.432732;0.630531
40;calc wait;100;0.0215977;0.00202088;0.885106
40;calc bound;100;0.00374381;0.00165396;0.00442901
40;calc iter;100;0.65576;0.595082;1.32214
40;total;1;70.967;70.967;70.967
41;calc total;1;65.1254;65.1254;65.1254
41;calc update async;100;2.29998e-05;1.2535e-05;0.00023911
41;calc inner;100;0.617079;0.441535;0.630653
41;calc wait;100;0.0100871;0.00200222;0.0226022
41;calc bound;100;0.00357687;0.00177126;0.00445981
41;calc iter;100;0.649728;0.603312;0.71538
41;total;1;70.9708;70.9708;70.9708
42;calc total;1;65.1416;65.1416;65.1416
42;calc update async;100;5.6667e-05;4.0521e-05;0.000353106
42;calc inner;100;0.616605;0.441321;0.6347
42;calc wait;100;0.0127161;0.00167035;0.294824
42;calc bound;100;0.00433452;0.00265293;0.00674533
42;calc iter;100;0.649607;0.601862;0.743201
42;total;1;70.9652;70.9652;70.9652
0;calc total;1;65.7277;65.7277;65.7277
0;calc update async;100;0.000223759;1.177e-05;0.0133055
0;calc inner;100;0.632221;0.436222;0.644039
0;calc wait;100;0.0187267;0.00245434;0.626692
0;calc bound;100;0.00575853;0.00165209;0.00645541
0;calc iter;100;0.657272;0.642962;1.07825
0;total;1;70.9877;70.9877;70.9877
1;calc total;1;65.1294;65.1294;65.1294
1;calc update async;100;0.000188854;1.3434e-05;0.0143624
1;calc inner;100;0.634954;0.462603;0.647124
1;calc wait;100;0.0090067;0.00157122;0.190691
1;calc bound;100;0.00653004;0.00166819;0.00705182
1;calc iter;100;0.651294;0.557025;0.731013
1;total;1;70.9937;70.9937;70.9937
2;calc total;1;65.1406;65.1406;65.1406
2;calc update async;100;0.000103897;1.1964e-05;0.000825041
2;calc inner;100;0.631462;0.459059;0.641083
2;calc wait;100;0.0134303;0.00450876;0.242806
2;calc bound;100;0.00627275;0.00164894;0.00728585
2;calc iter;100;0.651402;0.518996;0.788865
2;total;1;70.9958;70.9958;70.9958
3;calc total;1;65.0886;65.0886;65.0886
3;calc update async;100;8.62971e-05;1.6685e-05;0.0010062
3;calc inner;100;0.633167;0.460312;0.642109
3;calc wait;100;0.0100641;0.00219975;0.0196245
3;calc bound;100;0.00500218;0.00164192;0.00554418
3;calc iter;100;0.650846;0.465926;0.801332
3;total;1;70.9863;70.9863;70.9863
4;calc total;1;65.7159;65.7159;65.7159
4;calc update async;100;0.000104865;1.2743e-05;0.00488186
4;calc inner;100;0.632069;0.434622;0.639868
4;calc wait;100;0.0208218;0.00647308;0.651605
4;calc bound;100;0.00366137;0.00188263;0.00398192
4;calc iter;100;0.657056;0.644578;1.09387
4;total;1;70.9923;70.9923;70.9923
5;calc total;1;65.1294;65.1294;65.1294
5;calc update async;100;0.000212929;1.2631e-05;0.0143462
5;calc inner;100;0.631931;0.459346;0.640006
5;calc wait;100;0.0144279;0.00190348;0.246072
5;calc bound;100;0.00408225;0.00163814;0.00482844
5;calc iter;100;0.651228;0.598495;0.724604
5;total;1;70.9794;70.9794;70.9794
6;calc total;1;65.3081;65.3081;65.3081
6;calc update async;100;3.03751e-05;9.908e-06;0.000402963
6;calc inner;100;0.63164;0.442333;0.639573
6;calc wait;100;0.0139384;0.00202098;0.467428
6;calc bound;100;0.00386096;0.00172611;0.00586899
6;calc iter;100;0.652988;0.553035;0.916039
6;total;1;70.9908;70.9908;70.9908
7;calc total;1;64.8525;64.8525;64.8525
7;calc update async;100;3.23397e-05;2.0015e-05;0.000278608
7;calc inner;100;0.63227;0.451818;0.639931
7;calc wait;100;0.00474704;0.00191463;0.011384
7;calc bound;100;0.00386074;0.00255212;0.00596125
7;calc iter;100;0.648492;0.464101;0.661261
7;total;1;70.9883;70.9883;70.9883
8;calc total;1;65.7271;65.7271;65.7271
8;calc update async;100;3.02001e-05;1.5516e-05;0.000310035
8;calc inner;100;0.63518;0.434459;0.645341
8;calc wait;100;0.0154597;0.00193904;0.905034
8;calc bound;100;0.00387689;0.00209529;0.00721162
8;calc iter;100;0.657198;0.570204;1.34689
8;total;1;70.9933;70.9933;70.9933
9;calc total;1;65.1255;65.1255;65.1255
9;calc update async;100;2.93357e-05;1.7594e-05;0.000277744
9;calc inner;100;0.63257;0.458915;0.641155
9;calc wait;100;0.0118917;0.00243987;0.030389
9;calc bound;100;0.00385573;0.00267885;0.00544774
9;calc iter;100;0.651122;0.603607;0.713813
9;total;1;70.9846;70.9846;70.9846
10;calc total;1;65.1406;65.1406;65.1406
10;calc update async;100;2.27478e-05;1.0496e-05;0.000277358
10;calc inner;100;0.632022;0.459618;0.644678
10;calc wait;100;0.0145281;0.00311884;0.242526
10;calc bound;100;0.0041564;0.00291681;0.00487947
10;calc iter;100;0.65122;0.624642;0.705711
10;total;1;70.996;70.996;70.996
11;calc total;1;64.8948;64.8948;64.8948
11;calc update async;100;2.40365e-05;1.1157e-05;0.000433237
11;calc inner;100;0.632272;0.452943;0.642447
11;calc wait;100;0.011981;0.0024707;0.0411132
11;calc bound;100;0.00412751;0.00212943;0.00455569
11;calc iter;100;0.648759;0.458977;0.659843
11;total;1;70.9937;70.9937;70.9937
12;calc total;1;65.7266;65.7266;65.7266
12;calc update async;100;2.87527e-05;9.36e-06;0.00014062
12;calc inner;100;0.626467;0.432816;0.639721
12;calc wait;100;0.0172658;0.00233203;0.610773
12;calc bound;100;0.00405922;0.00166199;0.00532029
12;calc iter;100;0.657001;0.644763;1.04669
12;total;1;70.9876;70.9876;70.9876
13;calc total;1;65.128;65.128;65.128
13;calc update async;100;3.65208e-05;1.1383e-05;0.000221863
13;calc inner;100;0.625991;0.443355;0.639931
13;calc wait;100;0.00478806;0.0016681;0.00720823
13;calc bound;100;0.00420644;0.00167006;0.00599049
13;calc iter;100;0.651091;0.600692;0.727981
13;total;1;71.0018;71.0018;71.0018
14;calc total;1;65.3161;65.3161;65.3161
14;calc update async;100;3.49956e-05;1.0988e-05;0.000244608
14;calc inner;100;0.62632;0.436127;0.639109
14;calc wait;100;0.010168;0.00182108;0.468499
14;calc bound;100;0.00423617;0.00167386;0.00600022
14;calc iter;100;0.652976;0.610098;0.908628
14;total;1;71.0008;71.0008;71.0008
15;calc total;1;64.852;64.852;64.852
15;calc update async;100;2.82746e-05;1.0979e-05;0.000255423
15;calc inner;100;0.627733;0.438964;0.639275
15;calc wait;100;0.00944449;0.00225969;0.0155636
15;calc bound;100;0.00414939;0.00165939;0.00537854
15;calc iter;100;0.648252;0.446347;0.65566
15;total;1;70.9866;70.9866;70.9866
16;calc total;1;65.7271;65.7271;65.7271
16;calc update async;100;2.28078e-05;1.0594e-05;0.000217683
16;calc inner;100;0.626413;0.432799;0.637673
16;calc wait;100;0.0205539;0.00266047;0.885034
16;calc bound;100;0.00373818;0.00174232;0.00486648
16;calc iter;100;0.656901;0.60161;1.32235
16;total;1;70.9988;70.9988;70.9988
17;calc total;1;65.1294;65.1294;65.1294
17;calc update async;100;2.57393e-05;1.159e-05;0.000274907
17;calc inner;100;0.626543;0.442934;0.638475
17;calc wait;100;0.0104077;0.00233179;0.0212596
17;calc bound;100;0.00368832;0.00174877;0.00444961
17;calc iter;100;0.650944;0.607004;0.717839
17;total;1;70.9898;70.9898;70.9898
18;calc total;1;65.1401;65.1401;65.1401
18;calc update async;100;6.29757e-05;4.2579e-05;0.000784343
18;calc inner;100;0.625966;0.442953;0.639159
18;calc wait;100;0.0121602;0.00306905;0.29414
18;calc bound;100;0.00424134;0.00265588;0.00701589
18;calc iter;100;0.65089;0.605194;0.7449
18;total;1;70.9855;70.9855;70.9855
19;calc total;1;65.0885;65.0885;65.0885
19;calc update async;100;0.00190519;4.3069e-05;0.184881
19;calc inner;100;0.627052;0.439994;0.639621
19;calc wait;100;0.00625568;0.00225312;0.0727949
19;calc bound;100;0.00399462;0.00185556;0.00625147
19;calc iter;100;0.650441;0.628987;0.666349
19;total;1;70.997;70.997;70.997
20;calc total;1;65.7154;65.7154;65.7154
20;calc update async;100;9.85954e-05;4.341e-05;0.0046122
20;calc inner;100;0.62791;0.433388;0.641328
20;calc wait;100;0.0138781;0.00234476;0.816315
20;calc bound;100;0.00384173;0.00244433;0.00420863
20;calc iter;100;0.656716;0.643212;1.25676
20;total;1;71.0018;71.0018;71.0018
21;calc total;1;65.1294;65.1294;65.1294
21;calc update async;100;0.000194865;4.3323e-05;0.0142949
21;calc inner;100;0.627428;0.444184;0.639449
21;calc wait;100;0.0120371;0.00178196;0.232453
21;calc bound;100;0.00403915;0.00284575;0.00543833
21;calc iter;100;0.650782;0.606249;0.716907
21;total;1;70.9866;70.9866;70.9866
22;calc total;1;65.3076;65.3076;65.3076
22;calc update async;100;6.56282e-05;4.2282e-05;0.000706663
22;calc inner;100;0.625292;0.436739;0.639853
22;calc wait;100;0.0198186;0.00178997;0.458867
22;calc bound;100;0.00442639;0.00289945;0.00637111
22;calc iter;100;0.652477;0.608314;0.900058
22;total;1;71.0014;71.0014;71.0014
23;calc total;1;64.8525;64.8525;64.8525
23;calc update async;100;6.89935e-05;4.3205e-05;0.000789188
23;calc inner;100;0.626119;0.439027;0.639234
23;calc wait;100;0.0107418;0.00251248;0.0243282
23;calc bound;100;0.00503869;0.00274893;0.00659775
23;calc iter;100;0.647917;0.449414;0.65845
23;total;1;71.0019;71.0019;71.0019
43;calc total;1;65.0886;65.0886;65.0886
43;calc update async;100;0.00191444;4.2102e-05;0.186401
43;calc inner;100;0.616871;0.439792;0.633555
43;calc wait;100;0.00842404;0.0021793;0.067737
43;calc bound;100;0.00395194;0.00216342;0.00545785
43;calc iter;100;0.649161;0.63085;0.658869
43;total;1;70.9717;70.9717;70.9717
44;calc total;1;65.7277;65.7277;65.7277
44;calc update async;100;0.000100481;4.0976e-05;0.0049834
44;calc inner;100;0.618445;0.433287;0.632546
44;calc wait;100;0.0135798;0.00296098;0.82977
44;calc bound;100;0.0037925;0.00268205;0.00431452
44;calc iter;100;0.655568;0.639823;1.27093
44;total;1;70.9703;70.9703;70.9703
45;calc total;1;65.1295;65.1295;65.1295
45;calc update async;100;0.000103739;4.1227e-05;0.00531962
45;calc inner;100;0.618033;0.442303;0.632462
45;calc wait;100;0.0104934;0.00491025;0.0592491
45;calc bound;100;0.00390343;0.00227678;0.00471446
45;calc iter;100;0.649515;0.603698;0.716291
45;total;1;70.9564;70.9564;70.9564
46;calc total;1;65.3173;65.3173;65.3173
46;calc update async;100;6.13514e-05;3.9702e-05;0.000908516
46;calc inner;100;0.616143;0.435807;0.633865
46;calc wait;100;0.0206543;0.00203237;0.470815
46;calc bound;100;0.004379;0.00268753;0.00637281
46;calc iter;100;0.651223;0.604602;0.911724
46;total;1;70.9747;70.9747;70.9747
47;calc total;1;64.852;64.852;64.852
47;calc update async;100;5.92003e-05;3.9596e-05;0.000554828
47;calc inner;100;0.616053;0.440164;0.63334
47;calc wait;100;0.0118573;0.00173101;0.0256388
47;calc bound;100;0.005151;0.00263922;0.00696603
47;calc iter;100;0.646578;0.452395;0.654937
47;total;1;70.9603;70.9603;70.9603
