# Supplementary material for: A Halo abstraction for distributed n-dimensional structured grids within the C++ PGAS library DASH
Source: PeerJ Comput Sci. 2023 Feb 3;9:e1203. doi: 10.7717/peerj-cs.1203 (PMC10280232; doi:10.7717/peerj-cs.1203)
Supplement: Supplemental Information 2 [file peerj-cs-09-1203-s002.gz › raw_haswell/res_2d/weak/mpi_heat2d_n32_c24_311123_21918180.out]

MPI
Running Jacobi on 768 processors with (32, 24) elements.
Array Dimensions: 311104 311112
Block Dimensions: 9722 12963
== Energy Conservation Check ==
initial Energy:               25.000
  final Energy:               25.000
    Difference:               -0.000
== Time Statistics ==
Completed 100 iterations.
# unit_id;function_name;num_calls;avg_runtime;min_runtime;max_runtime
24;calc total;1;65.0119;65.0119;65.0119
24;calc update async;100;6.61051e-05;1.0464e-05;0.00402683
24;calc inner;100;0.628493;0.622524;0.633386
24;calc wait;100;0.00752518;0.00177739;0.0327312
24;calc bound;100;0.0036946;0.00192027;0.00751383
24;calc iter;100;0.649534;0.641408;0.669106
24;total;1;70.0244;70.0244;70.0244
25;calc total;1;65.0064;65.0064;65.0064
25;calc update async;100;7.71495e-05;1.132e-05;0.00497799
25;calc inner;100;0.629238;0.626011;0.635677
25;calc wait;100;0.00350949;0.00172064;0.0156089
25;calc bound;100;0.00309827;0.00177223;0.00448692
25;calc iter;100;0.649532;0.643414;0.654809
25;total;1;70.0254;70.0254;70.0254
26;calc total;1;65.0072;65.0072;65.0072
26;calc update async;100;6.71381e-05;1.0742e-05;0.00500923
26;calc inner;100;0.628428;0.624761;0.633932
26;calc wait;100;0.00944508;0.00366268;0.0148234
26;calc bound;100;0.00327189;0.00199846;0.00384797
26;calc iter;100;0.64948;0.640798;0.65386
26;total;1;70.0226;70.0226;70.0226
0;calc total;1;65.0141;65.0141;65.0141
0;calc update async;100;7.45898e-05;9.128e-06;0.00448235
0;calc inner;100;0.627769;0.620409;0.633704
0;calc wait;100;0.0145989;0.00244944;0.0340436
0;calc bound;100;0.00432217;0.00156284;0.00759133
0;calc iter;100;0.649478;0.640548;0.675789
0;total;1;70.1965;70.1965;70.1965
72;calc total;1;65.0091;65.0091;65.0091
72;calc update async;100;7.88522e-05;1.5246e-05;0.00475665
72;calc inner;100;0.633148;0.62904;0.640009
72;calc wait;100;0.00698795;0.00186833;0.0167982
72;calc bound;100;0.00480271;0.00165941;0.00607777
72;calc iter;100;0.649744;0.642577;0.66765
72;total;1;70.0013;70.0013;70.0013
48;calc total;1;65.0134;65.0134;65.0134
48;calc update async;100;7.10683e-05;1.4892e-05;0.00437959
48;calc inner;100;0.636565;0.633378;0.640241
48;calc wait;100;0.00686212;0.00280909;0.0173681
48;calc bound;100;0.00480327;0.00233339;0.00645065
48;calc iter;100;0.649669;0.644435;0.665713
48;total;1;69.9989;69.9989;69.9989
27;calc total;1;65.0003;65.0003;65.0003
27;calc update async;100;8.46763e-05;1.1377e-05;0.00676037
27;calc inner;100;0.628527;0.625231;0.634433
27;calc wait;100;0.00444726;0.00184916;0.0085284
27;calc bound;100;0.00311329;0.00172305;0.00410453
27;calc iter;100;0.649395;0.645014;0.656235
27;total;1;70.0253;70.0253;70.0253
1;calc total;1;65.0088;65.0088;65.0088
1;calc update async;100;7.81506e-05;8.856e-06;0.00502814
1;calc inner;100;0.628375;0.62465;0.633937
1;calc wait;100;0.00710691;0.00149096;0.0196163
1;calc bound;100;0.00308818;0.00158331;0.00681994
1;calc iter;100;0.64948;0.643987;0.654601
1;total;1;70.1944;70.1944;70.1944
73;calc total;1;64.999;64.999;64.999
73;calc update async;100;5.96866e-05;1.5421e-05;0.00217736
73;calc inner;100;0.631651;0.627205;0.639311
73;calc wait;100;0.00478672;0.00146223;0.0140948
73;calc bound;100;0.00496963;0.00163818;0.0064055
73;calc iter;100;0.649686;0.640061;0.655708
73;total;1;70.0096;70.0096;70.0096
28;calc total;1;65.0085;65.0085;65.0085
28;calc update async;100;6.28877e-05;9.737e-06;0.00493057
28;calc inner;100;0.626621;0.62289;0.633461
28;calc wait;100;0.0108463;0.00314703;0.0188006
28;calc bound;100;0.00325996;0.00178828;0.00424092
28;calc iter;100;0.649414;0.643485;0.654619
28;total;1;70.0253;70.0253;70.0253
2;calc total;1;65.0109;65.0109;65.0109
2;calc update async;100;7.62631e-05;8.355e-06;0.00474039
2;calc inner;100;0.627961;0.623716;0.633785
2;calc wait;100;0.00521145;0.00148079;0.0208157
2;calc bound;100;0.00217947;0.0016037;0.00365216
2;calc iter;100;0.649548;0.645622;0.656867
2;total;1;70.1949;70.1949;70.1949
74;calc total;1;65.0086;65.0086;65.0086
74;calc update async;100;7.8602e-05;1.2145e-05;0.00478746
74;calc inner;100;0.632844;0.629415;0.639862
74;calc wait;100;0.0093915;0.00387896;0.0135514
74;calc bound;100;0.00499369;0.00164677;0.00607173
74;calc iter;100;0.649736;0.642189;0.662055
74;total;1;70.0092;70.0092;70.0092
29;calc total;1;65.0056;65.0056;65.0056
29;calc update async;100;6.54896e-05;9.353e-06;0.00513747
29;calc inner;100;0.6242;0.618789;0.632553
29;calc wait;100;0.0155682;0.00638965;0.0262204
29;calc bound;100;0.00425671;0.00290803;0.00537995
29;calc iter;100;0.649289;0.64137;0.657705
29;total;1;70.0133;70.0133;70.0133
3;calc total;1;64.9983;64.9983;64.9983
3;calc update async;100;0.000104273;8.447e-06;0.00779256
3;calc inner;100;0.627952;0.623587;0.633902
3;calc wait;100;0.00380948;0.00166564;0.0126256
3;calc bound;100;0.00255063;0.00166009;0.00662914
3;calc iter;100;0.649405;0.643121;0.658577
3;total;1;70.1952;70.1952;70.1952
75;calc total;1;65.0002;65.0002;65.0002
75;calc update async;100;0.000130032;1.8754e-05;0.00995849
75;calc inner;100;0.633307;0.630071;0.63921
75;calc wait;100;0.0084254;0.00196577;0.0138844
75;calc bound;100;0.0045111;0.00164152;0.0057591
75;calc iter;100;0.649607;0.643146;0.657043
75;total;1;70.0151;70.0151;70.0151
30;calc total;1;65.0025;65.0025;65.0025
30;calc update async;100;8.23252e-05;9.201e-06;0.00678824
30;calc inner;100;0.625009;0.619404;0.63329
30;calc wait;100;0.0105589;0.00217531;0.0212765
30;calc bound;100;0.00474779;0.0029193;0.00568459
30;calc iter;100;0.649205;0.642157;0.655943
30;total;1;70.0256;70.0256;70.0256
4;calc total;1;65.0045;65.0045;65.0045
4;calc update async;100;7.96829e-05;8.621e-06;0.00606831
4;calc inner;100;0.627221;0.623985;0.632554
4;calc wait;100;0.00962491;0.00431435;0.0181183
4;calc bound;100;0.00245526;0.00161987;0.00359279
4;calc iter;100;0.649411;0.645172;0.662617
4;total;1;70.1923;70.1923;70.1923
31;calc total;1;64.9972;64.9972;64.9972
31;calc update async;100;9.12099e-05;9.417e-06;0.00762565
31;calc inner;100;0.626026;0.622285;0.63306
31;calc wait;100;0.0134416;0.00202161;0.0193864
31;calc bound;100;0.00356764;0.00291132;0.00502437
31;calc iter;100;0.649262;0.639156;0.656107
31;total;1;70.0213;70.0213;70.0213
5;calc total;1;65.0062;65.0062;65.0062
5;calc update async;100;7.74139e-05;1.2389e-05;0.00560954
5;calc inner;100;0.627563;0.623566;0.632474
5;calc wait;100;0.0073358;0.00266274;0.018302
5;calc bound;100;0.00238857;0.00162398;0.00333249
5;calc iter;100;0.649402;0.644524;0.65816
5;total;1;70.1923;70.1923;70.1923
32;calc total;1;65.0129;65.0129;65.0129
32;calc update async;100;6.45785e-05;9.099e-06;0.00460202
32;calc inner;100;0.628444;0.624782;0.634963
32;calc wait;100;0.0114076;0.0026973;0.0174323
32;calc bound;100;0.003364;0.00185826;0.00541984
32;calc iter;100;0.64952;0.641106;0.658546
32;total;1;70.026;70.026;70.026
6;calc total;1;65.0056;65.0056;65.0056
6;calc update async;100;8.10934e-05;1.157e-05;0.00561937
6;calc inner;100;0.626863;0.623699;0.632051
6;calc wait;100;0.00609093;0.00146473;0.0188223
6;calc bound;100;0.00279329;0.00160993;0.00423113
6;calc iter;100;0.649347;0.643481;0.656965
6;total;1;70.1893;70.1893;70.1893
33;calc total;1;65.0083;65.0083;65.0083
33;calc update async;100;7.91369e-05;1.0465e-05;0.00506539
33;calc inner;100;0.629829;0.625362;0.637282
33;calc wait;100;0.00525198;0.00152452;0.00884357
33;calc bound;100;0.00326065;0.00163505;0.00608825
33;calc iter;100;0.649564;0.643989;0.657302
33;total;1;70.0284;70.0284;70.0284
7;calc total;1;65.0009;65.0009;65.0009
7;calc update async;100;9.03974e-05;9.26e-06;0.00706952
7;calc inner;100;0.625862;0.620553;0.633211
7;calc wait;100;0.0117136;0.00165163;0.0226865
7;calc bound;100;0.00310894;0.00159672;0.00463559
7;calc iter;100;0.649238;0.641235;0.655723
7;total;1;70.1941;70.1941;70.1941
34;calc total;1;65.0102;65.0102;65.0102
34;calc update async;100;8.21768e-05;1.143e-05;0.00465255
34;calc inner;100;0.626844;0.622231;0.633871
34;calc wait;100;0.00884386;0.00157632;0.0148854
34;calc bound;100;0.00431364;0.00163471;0.00612271
34;calc iter;100;0.649627;0.64242;0.659248
34;total;1;70.0262;70.0262;70.0262
8;calc total;1;65.0124;65.0124;65.0124
8;calc update async;100;6.37377e-05;9.484e-06;0.00460466
8;calc inner;100;0.631663;0.626379;0.637079
8;calc wait;100;0.00524372;0.00155473;0.0120027
8;calc bound;100;0.00293098;0.00159378;0.00454233
8;calc iter;100;0.649419;0.644052;0.654851
8;total;1;70.1982;70.1982;70.1982
76;calc total;1;65.0072;65.0072;65.0072
76;calc update async;100;7.35719e-05;1.2613e-05;0.004982
76;calc inner;100;0.631839;0.628229;0.638595
76;calc wait;100;0.012683;0.00542856;0.0181794
76;calc bound;100;0.00437615;0.00240262;0.00608998
76;calc iter;100;0.649616;0.644322;0.6621
76;total;1;70.0108;70.0108;70.0108
35;calc total;1;64.9988;64.9988;64.9988
35;calc update async;100;0.000111985;1.9675e-05;0.00709749
35;calc inner;100;0.625307;0.620076;0.632969
35;calc wait;100;0.009962;0.00189537;0.0173639
35;calc bound;100;0.0060769;0.00163771;0.00761801
35;calc iter;100;0.649568;0.638995;0.657755
35;total;1;70.0271;70.0271;70.0271
9;calc total;1;65;65;65
9;calc update async;100;3.59216e-05;1.0017e-05;0.00176337
9;calc inner;100;0.631277;0.627018;0.635876
9;calc wait;100;0.00433755;0.00180647;0.00954735
9;calc bound;100;0.00281477;0.00157552;0.0041893
9;calc iter;100;0.649333;0.64393;0.65534
9;total;1;70.1984;70.1984;70.1984
77;calc total;1;65.0059;65.0059;65.0059
77;calc update async;100;7.42803e-05;1.1309e-05;0.00509987
77;calc inner;100;0.631446;0.628055;0.638923
77;calc wait;100;0.0118764;0.00756196;0.016048
77;calc bound;100;0.00489025;0.0026588;0.00634663
77;calc iter;100;0.64956;0.646401;0.655676
77;total;1;70.0013;70.0013;70.0013
36;calc total;1;64.9993;64.9993;64.9993
36;calc update async;100;0.000220262;0.000103568;0.00718331
36;calc inner;100;0.631004;0.624879;0.642405
36;calc wait;100;0.0129785;0.00206137;0.0187536
36;calc bound;100;0.0053745;0.00217046;0.00726551
36;calc iter;100;0.649581;0.639042;0.655962
36;total;1;70.0287;70.0287;70.0287
10;calc total;1;65.0092;65.0092;65.0092
10;calc update async;100;6.12462e-05;8.296e-06;0.00488362
10;calc inner;100;0.628201;0.624331;0.633636
10;calc wait;100;0.0101947;0.00291636;0.0168664
10;calc bound;100;0.00269956;0.0016124;0.00421566
10;calc iter;100;0.649408;0.644848;0.654756
10;total;1;70.1942;70.1942;70.1942
37;calc total;1;65.0028;65.0028;65.0028
37;calc update async;100;0.000207303;8.4872e-05;0.00553976
37;calc inner;100;0.631201;0.62363;0.642046
37;calc wait;100;0.0129977;0.00339687;0.022605
37;calc bound;100;0.00530115;0.00166132;0.00674506
37;calc iter;100;0.64971;0.637214;0.656139
37;total;1;70.0241;70.0241;70.0241
11;calc total;1;64.9995;64.9995;64.9995
11;calc update async;100;9.27834e-05;9.6e-06;0.00735225
11;calc inner;100;0.628946;0.624812;0.633592
11;calc wait;100;0.00415249;0.00165662;0.0161776
11;calc bound;100;0.00278672;0.00162507;0.00523224
11;calc iter;100;0.649397;0.64449;0.655387
11;total;1;70.1917;70.1917;70.1917
38;calc total;1;65.0024;65.0024;65.0024
38;calc update async;100;0.000233676;9.9612e-05;0.00541334
38;calc inner;100;0.630401;0.620791;0.64201
38;calc wait;100;0.0131327;0.00247706;0.0274074
38;calc bound;100;0.00601354;0.00166339;0.0063747
38;calc iter;100;0.649785;0.63221;0.665229
38;total;1;70.0298;70.0298;70.0298
12;calc total;1;65.0075;65.0075;65.0075
12;calc update async;100;0.000174259;8.5441e-05;0.00525221
12;calc inner;100;0.632152;0.628431;0.640818
12;calc wait;100;0.0112144;0.00377577;0.0176615
12;calc bound;100;0.0057818;0.00326322;0.00683692
12;calc iter;100;0.649326;0.643027;0.654725
12;total;1;70.2045;70.2045;70.2045
39;calc total;1;64.9981;64.9981;64.9981
39;calc update async;100;0.000268174;0.000116978;0.00675593
39;calc inner;100;0.62917;0.617868;0.641946
39;calc wait;100;0.0134969;0.0018309;0.0326572
39;calc bound;100;0.00688193;0.00166441;0.00749221
39;calc iter;100;0.649822;0.629987;0.673554
39;total;1;70.0317;70.0317;70.0317
13;calc total;1;65.0054;65.0054;65.0054
13;calc update async;100;0.000160111;8.2755e-05;0.00511219
13;calc inner;100;0.631624;0.628156;0.641001
13;calc wait;100;0.0121502;0.00439267;0.0215432
13;calc bound;100;0.0053467;0.00317368;0.0058914
13;calc iter;100;0.649284;0.641914;0.656444
13;total;1;70.2061;70.2061;70.2061
40;calc total;1;65.0127;65.0127;65.0127
40;calc update async;100;0.000218669;0.00011159;0.00502441
40;calc inner;100;0.629484;0.620128;0.641848
40;calc wait;100;0.0143832;0.00236317;0.0335278
40;calc bound;100;0.00579542;0.00164875;0.00624331
40;calc iter;100;0.649885;0.633563;0.669561
40;total;1;70.0183;70.0183;70.0183
14;calc total;1;65.0037;65.0037;65.0037
14;calc update async;100;0.000157609;8.403e-05;0.00590093
14;calc inner;100;0.631123;0.627208;0.640461
14;calc wait;100;0.0128518;0.00337486;0.0216763
14;calc bound;100;0.00503778;0.00353364;0.00581247
14;calc iter;100;0.649173;0.644072;0.657301
14;total;1;70.2059;70.2059;70.2059
41;calc total;1;65.0068;65.0068;65.0068
41;calc update async;100;0.000193232;8.1814e-05;0.00470457
41;calc inner;100;0.631221;0.622987;0.641756
41;calc wait;100;0.0132144;0.00348738;0.0335545
41;calc bound;100;0.00510105;0.00164873;0.00624228
41;calc iter;100;0.649733;0.636106;0.664938
41;total;1;70.0191;70.0191;70.0191
15;calc total;1;65.0031;65.0031;65.0031
15;calc update async;100;0.000161138;8.7259e-05;0.00544177
15;calc inner;100;0.631223;0.626779;0.641333
15;calc wait;100;0.0127052;0.002733;0.0203924
15;calc bound;100;0.00514202;0.00367225;0.00581075
15;calc iter;100;0.649234;0.64561;0.653429
15;total;1;70.2034;70.2034;70.2034
42;calc total;1;65.0092;65.0092;65.0092
42;calc update async;100;0.000179526;6.5652e-05;0.00452803
42;calc inner;100;0.629505;0.623479;0.641303
42;calc wait;100;0.0149763;0.00397643;0.0369791
42;calc bound;100;0.00500692;0.00220051;0.00618231
42;calc iter;100;0.649671;0.636105;0.666288
42;total;1;70.0198;70.0198;70.0198
16;calc total;1;65.0119;65.0119;65.0119
16;calc update async;100;0.000156241;8.399e-05;0.00435959
16;calc inner;100;0.627286;0.623738;0.634822
16;calc wait;100;0.0164375;0.00868446;0.0301313
16;calc bound;100;0.00552546;0.00322079;0.00662015
16;calc iter;100;0.649409;0.641874;0.661324
16;total;1;70.1944;70.1944;70.1944
43;calc total;1;64.9992;64.9992;64.9992
43;calc update async;100;0.000178137;7.6155e-05;0.00712802
43;calc inner;100;0.628927;0.62132;0.642664
43;calc wait;100;0.0150218;0.00191504;0.0403472
43;calc bound;100;0.00537373;0.00290499;0.00590326
43;calc iter;100;0.649504;0.638886;0.667295
43;total;1;70.0285;70.0285;70.0285
17;calc total;1;65.0072;65.0072;65.0072
17;calc update async;100;0.000158689;8.2192e-05;0.00483614
17;calc inner;100;0.629538;0.625196;0.639193
17;calc wait;100;0.0142107;0.00530283;0.0269991
17;calc bound;100;0.00553293;0.0024552;0.0066043
17;calc iter;100;0.649444;0.641023;0.664687
17;total;1;70.201;70.201;70.201
44;calc total;1;65.0078;65.0078;65.0078
44;calc update async;100;0.000159241;8.6598e-05;0.00474811
44;calc inner;100;0.63064;0.62603;0.643796
44;calc wait;100;0.012939;0.00222369;0.0404062
44;calc bound;100;0.00576694;0.00316867;0.00670798
44;calc iter;100;0.649509;0.640235;0.670945
44;total;1;70.0297;70.0297;70.0297
18;calc total;1;65.0095;65.0095;65.0095
18;calc update async;100;0.000160918;9.1267e-05;0.00486478
18;calc inner;100;0.62717;0.62321;0.635472
18;calc wait;100;0.0169701;0.00660648;0.0306113
18;calc bound;100;0.00526592;0.00162902;0.00642404
18;calc iter;100;0.649571;0.63805;0.66325
18;total;1;70.2019;70.2019;70.2019
45;calc total;1;65.0063;65.0063;65.0063
45;calc update async;100;0.000159592;7.4066e-05;0.00514188
45;calc inner;100;0.630347;0.625582;0.642923
45;calc wait;100;0.0134294;0.00230146;0.0451748
45;calc bound;100;0.00548354;0.00293577;0.00658784
45;calc iter;100;0.649423;0.644441;0.674893
45;total;1;70.0275;70.0275;70.0275
19;calc total;1;65.002;65.002;65.002
19;calc update async;100;0.000229745;0.000104062;0.00560335
19;calc inner;100;0.630176;0.624732;0.640137
19;calc wait;100;0.0131783;0.0021863;0.0289182
19;calc bound;100;0.00596277;0.00166729;0.00631645
19;calc iter;100;0.649551;0.633219;0.664602
19;total;1;70.1936;70.1936;70.1936
46;calc total;1;65.0038;65.0038;65.0038
46;calc update async;100;0.000163282;6.8382e-05;0.00557211
46;calc inner;100;0.630456;0.626187;0.643214
46;calc wait;100;0.0133883;0.00229538;0.0438527
46;calc bound;100;0.00530934;0.00289329;0.00626793
46;calc iter;100;0.64932;0.644752;0.680822
46;total;1;70.0277;70.0277;70.0277
20;calc total;1;65.0062;65.0062;65.0062
20;calc update async;100;0.000248865;0.000106092;0.00539834
20;calc inner;100;0.62995;0.622607;0.641062
20;calc wait;100;0.0124133;0.00408888;0.0280137
20;calc bound;100;0.00700247;0.00164126;0.00746627
20;calc iter;100;0.649619;0.628524;0.667285
20;total;1;70.2034;70.2034;70.2034
47;calc total;1;65.0024;65.0024;65.0024
47;calc update async;100;0.000181618;6.941e-05;0.00594528
47;calc inner;100;0.630829;0.625785;0.642441
47;calc wait;100;0.0127516;0.00196203;0.0450705
47;calc bound;100;0.00556503;0.00276593;0.00678658
47;calc iter;100;0.649331;0.643207;0.687219
47;total;1;70.0229;70.0229;70.0229
21;calc total;1;64.9963;64.9963;64.9963
21;calc update async;100;0.000277059;0.000166203;0.00857615
21;calc inner;100;0.627931;0.622764;0.635907
21;calc wait;100;0.014949;0.00660622;0.0205687
21;calc bound;100;0.0063382;0.00166669;0.006839
21;calc iter;100;0.649499;0.635365;0.657113
21;total;1;70.1975;70.1975;70.1975
22;calc total;1;65.0025;65.0025;65.0025
22;calc update async;100;0.000224992;9.9164e-05;0.00574722
22;calc inner;100;0.631642;0.62721;0.640905
22;calc wait;100;0.0118538;0.00647366;0.0183192
22;calc bound;100;0.00575197;0.0017178;0.00678309
22;calc iter;100;0.649477;0.636183;0.666286
22;total;1;70.2068;70.2068;70.2068
23;calc total;1;64.9995;64.9995;64.9995
23;calc update async;100;0.000206544;2.7379e-05;0.00746033
23;calc inner;100;0.632095;0.627736;0.641961
23;calc wait;100;0.0115453;0.00572023;0.0188047
23;calc bound;100;0.00553895;0.00190307;0.00713662
23;calc iter;100;0.649399;0.638519;0.663283
23;total;1;70.1947;70.1947;70.1947
49;calc total;1;65.0078;65.0078;65.0078
49;calc update async;100;8.09853e-05;1.8699e-05;0.00484022
49;calc inner;100;0.63555;0.632139;0.640255
49;calc wait;100;0.00498393;0.00183334;0.0106061
49;calc bound;100;0.00489333;0.00198112;0.00677996
49;calc iter;100;0.649658;0.645199;0.654513
49;total;1;69.9992;69.9992;69.9992
50;calc total;1;65.0106;65.0106;65.0106
50;calc update async;100;7.96572e-05;1.8692e-05;0.00523651
50;calc inner;100;0.633807;0.631175;0.637292
50;calc wait;100;0.0092014;0.0058963;0.0139453
50;calc bound;100;0.00467029;0.00246847;0.00615015
50;calc iter;100;0.649642;0.644489;0.65698
50;total;1;69.998;69.998;69.998
51;calc total;1;65.0032;65.0032;65.0032
51;calc update async;100;8.07924e-05;1.5961e-05;0.00541481
51;calc inner;100;0.636402;0.633626;0.639968
51;calc wait;100;0.0060535;0.0023415;0.0101546
51;calc bound;100;0.00423468;0.00295093;0.00499643
51;calc iter;100;0.649519;0.644802;0.657459
51;total;1;69.9979;69.9979;69.9979
52;calc total;1;65.0105;65.0105;65.0105
52;calc update async;100;7.65949e-05;1.4602e-05;0.00534389
52;calc inner;100;0.634818;0.631709;0.63861
52;calc wait;100;0.0104263;0.00235242;0.0168289
52;calc bound;100;0.00420733;0.00320466;0.00486651
52;calc iter;100;0.649533;0.644392;0.658407
52;total;1;69.9952;69.9952;69.9952
53;calc total;1;65.0024;65.0024;65.0024
53;calc update async;100;8.2257e-05;1.5168e-05;0.00584443
53;calc inner;100;0.630507;0.626828;0.635941
53;calc wait;100;0.0142592;0.00276674;0.0211559
53;calc bound;100;0.00455154;0.00268279;0.00562982
53;calc iter;100;0.649405;0.643058;0.654981
53;total;1;69.9876;69.9876;69.9876
54;calc total;1;65.0051;65.0051;65.0051
54;calc update async;100;8.06163e-05;1.4066e-05;0.00536726
54;calc inner;100;0.633621;0.630325;0.639478
54;calc wait;100;0.0107719;0.00294603;0.0145566
54;calc bound;100;0.00482518;0.00317158;0.0058628
54;calc iter;100;0.649382;0.644175;0.654671
54;total;1;69.9846;69.9846;69.9846
55;calc total;1;65.0006;65.0006;65.0006
55;calc update async;100;9.33509e-05;1.7407e-05;0.00635528
55;calc inner;100;0.631751;0.628988;0.636108
55;calc wait;100;0.0131531;0.00216377;0.0166138
55;calc bound;100;0.00442315;0.00304928;0.00651855
55;calc iter;100;0.649423;0.646038;0.652555
55;total;1;69.995;69.995;69.995
56;calc total;1;65.012;65.012;65.012
56;calc update async;100;0.000100973;1.9278e-05;0.00694816
56;calc inner;100;0.633259;0.629757;0.63816
56;calc wait;100;0.0112039;0.00756128;0.014555
56;calc bound;100;0.00505079;0.00188884;0.00637044
56;calc iter;100;0.649618;0.643728;0.658192
56;total;1;69.9941;69.9941;69.9941
57;calc total;1;65.0068;65.0068;65.0068
57;calc update async;100;9.04061e-05;1.7731e-05;0.00520887
57;calc inner;100;0.634901;0.630943;0.640959
57;calc wait;100;0.00893765;0.00557466;0.0128287
57;calc bound;100;0.00567712;0.00164239;0.00662087
57;calc iter;100;0.64961;0.641928;0.660766
57;total;1;69.9998;69.9998;69.9998
58;calc total;1;64.996;64.996;64.996
58;calc update async;100;6.03561e-05;1.663e-05;0.00168484
58;calc inner;100;0.634447;0.629843;0.64041
58;calc wait;100;0.00876508;0.00435528;0.0116286
58;calc bound;100;0.00627635;0.00165297;0.00699318
58;calc iter;100;0.649553;0.637773;0.657482
58;total;1;69.9979;69.9979;69.9979
59;calc total;1;64.9991;64.9991;64.9991
59;calc update async;100;0.000110499;2.0554e-05;0.00771495
59;calc inner;100;0.635576;0.630813;0.640453
59;calc wait;100;0.00717756;0.0027291;0.00903903
59;calc bound;100;0.00677784;0.00164555;0.00742209
59;calc iter;100;0.649646;0.639373;0.660861
59;total;1;70;70;70
60;calc total;1;65.0088;65.0088;65.0088
60;calc update async;100;0.000212684;0.000103391;0.00462834
60;calc inner;100;0.635869;0.633652;0.640669
60;calc wait;100;0.00853317;0.00424613;0.0136067
60;calc bound;100;0.00519107;0.00270187;0.00738764
60;calc iter;100;0.649809;0.64356;0.66414
60;total;1;70.0037;70.0037;70.0037
61;calc total;1;65.0059;65.0059;65.0059
61;calc update async;100;0.000211358;9.7385e-05;0.00667788
61;calc inner;100;0.636121;0.633044;0.64099
61;calc wait;100;0.00843137;0.0049903;0.0105329
61;calc bound;100;0.00505463;0.00173298;0.00571144
61;calc iter;100;0.649821;0.641124;0.656718
61;total;1;70.0049;70.0049;70.0049
62;calc total;1;65.0005;65.0005;65.0005
62;calc update async;100;0.000207189;0.000111337;0.0067248
62;calc inner;100;0.635891;0.632398;0.64131
62;calc wait;100;0.00811526;0.00261938;0.00966131
62;calc bound;100;0.00560597;0.00165373;0.00605144
62;calc iter;100;0.649822;0.64089;0.654991
62;total;1;70.0045;70.0045;70.0045
63;calc total;1;64.9995;64.9995;64.9995
63;calc update async;100;0.000113052;1.6602e-05;0.00625854
63;calc inner;100;0.636689;0.632095;0.642416
63;calc wait;100;0.00632578;0.00161322;0.00703659
63;calc bound;100;0.00656872;0.0016688;0.00700856
63;calc iter;100;0.649819;0.635452;0.653813
63;total;1;70.0062;70.0062;70.0062
64;calc total;1;65.0131;65.0131;65.0131
64;calc update async;100;0.000207379;0.000121332;0.00436314
64;calc inner;100;0.634317;0.629704;0.639862
64;calc wait;100;0.00916913;0.00619242;0.0199366
64;calc bound;100;0.0062625;0.00161756;0.00704043
64;calc iter;100;0.649959;0.637865;0.665613
64;total;1;70.005;70.005;70.005
65;calc total;1;65.0095;65.0095;65.0095
65;calc update async;100;0.000232481;6.8834e-05;0.00467051
65;calc inner;100;0.634263;0.631124;0.640183
65;calc wait;100;0.0101975;0.00355615;0.0153
65;calc bound;100;0.00517313;0.00160701;0.0058953
65;calc iter;100;0.649869;0.636522;0.655134
65;total;1;70.0035;70.0035;70.0035
66;calc total;1;65.0103;65.0103;65.0103
66;calc update async;100;0.000228394;6.6633e-05;0.00570518
66;calc inner;100;0.634476;0.632188;0.639616
66;calc wait;100;0.0102271;0.00396674;0.0165807
66;calc bound;100;0.0049297;0.00180859;0.00642291
66;calc iter;100;0.649864;0.643726;0.660901
66;total;1;69.9948;69.9948;69.9948
67;calc total;1;64.999;64.999;64.999
67;calc update async;100;0.000227671;7.9336e-05;0.00686922
67;calc inner;100;0.635202;0.632149;0.641378
67;calc wait;100;0.00927194;0.00194459;0.0171065
67;calc bound;100;0.00496075;0.00302461;0.00627167
67;calc iter;100;0.649666;0.640825;0.656239
67;total;1;69.9948;69.9948;69.9948
68;calc total;1;65.0043;65.0043;65.0043
68;calc update async;100;0.00019703;7.9135e-05;0.00508672
68;calc inner;100;0.635813;0.633478;0.641606
68;calc wait;100;0.00859296;0.00255675;0.0150339
68;calc bound;100;0.00511358;0.00328981;0.00615976
68;calc iter;100;0.64972;0.646261;0.656729
68;total;1;70.0004;70.0004;70.0004
69;calc total;1;65.0056;65.0056;65.0056
69;calc update async;100;0.000201777;7.7294e-05;0.00507863
69;calc inner;100;0.635057;0.632744;0.640965
69;calc wait;100;0.00907178;0.00529881;0.0158174
69;calc bound;100;0.00535329;0.00280794;0.00638199
69;calc iter;100;0.649687;0.644676;0.654466
69;total;1;69.9947;69.9947;69.9947
70;calc total;1;65.0019;65.0019;65.0019
70;calc update async;100;0.000202204;6.4051e-05;0.00594077
70;calc inner;100;0.63547;0.632174;0.641996
70;calc wait;100;0.00854722;0.00227378;0.0157494
70;calc bound;100;0.00540817;0.00312313;0.00635481
70;calc iter;100;0.64963;0.646342;0.65623
70;total;1;70.0035;70.0035;70.0035
71;calc total;1;65.0007;65.0007;65.0007
71;calc update async;100;0.000204459;6.7878e-05;0.00648693
71;calc inner;100;0.635299;0.632264;0.642332
71;calc wait;100;0.00846389;0.00211744;0.0154153
71;calc bound;100;0.00560049;0.00303982;0.00652501
71;calc iter;100;0.649572;0.646631;0.654709
71;total;1;69.997;69.997;69.997
96;calc total;1;65.0117;65.0117;65.0117
96;calc update async;100;9.5395e-05;2.2258e-05;0.00567992
96;calc inner;100;0.635966;0.630382;0.642887
96;calc wait;100;0.00779124;0.00447855;0.0137359
96;calc bound;100;0.00596776;0.00167742;0.00638233
96;calc iter;100;0.649827;0.637187;0.663446
96;total;1;70.0627;70.0627;70.0627
97;calc total;1;65.0047;65.0047;65.0047
97;calc update async;100;8.31093e-05;2.4893e-05;0.00507659
97;calc inner;100;0.63787;0.632031;0.645007
97;calc wait;100;0.0052833;0.00138694;0.0071279
97;calc bound;100;0.00651971;0.00166668;0.00699979
97;calc iter;100;0.64976;0.635113;0.656165
97;total;1;70.0614;70.0614;70.0614
120;calc total;1;65.0116;65.0116;65.0116
120;calc update async;100;7.98813e-05;1.4848e-05;0.00488414
120;calc inner;100;0.627166;0.622128;0.631022
120;calc wait;100;0.00809708;0.00380442;0.0166796
120;calc bound;100;0.00301799;0.00163383;0.00441973
120;calc iter;100;0.649768;0.642578;0.65622
120;total;1;70.0215;70.0215;70.0215
78;calc total;1;65.0028;65.0028;65.0028
78;calc update async;100;8.45794e-05;1.3287e-05;0.00615155
78;calc inner;100;0.633545;0.629794;0.642223
78;calc wait;100;0.0106657;0.00199565;0.0178761
78;calc bound;100;0.00467183;0.00237058;0.00529897
78;calc iter;100;0.649467;0.645484;0.654314
78;total;1;70.0145;70.0145;70.0145
144;calc total;1;65.0127;65.0127;65.0127
144;calc update async;100;6.54963e-05;1.0407e-05;0.00472497
144;calc inner;100;0.63552;0.631553;0.638998
144;calc wait;100;0.00782488;0.0051449;0.0130482
144;calc bound;100;0.00447058;0.00327123;0.00608828
144;calc iter;100;0.649645;0.643617;0.659022
144;total;1;70.0201;70.0201;70.0201
98;calc total;1;65.0053;65.0053;65.0053
98;calc update async;100;9.32893e-05;2.7095e-05;0.00537031
98;calc inner;100;0.635811;0.629846;0.640504
98;calc wait;100;0.0077452;0.00433063;0.0114449
98;calc bound;100;0.00610685;0.00167827;0.00638948
98;calc iter;100;0.64976;0.636645;0.662244
98;total;1;70.0616;70.0616;70.0616
121;calc total;1;65.0036;65.0036;65.0036
121;calc update async;100;9.62653e-05;1.631e-05;0.00549077
121;calc inner;100;0.627222;0.621754;0.634779
121;calc wait;100;0.00198079;0.00143554;0.00857134
121;calc bound;100;0.00273275;0.00163836;0.0041668
121;calc iter;100;0.649732;0.640058;0.654827
121;total;1;70.024;70.024;70.024
79;calc total;1;65.0027;65.0027;65.0027
79;calc update async;100;7.66122e-05;1.0737e-05;0.00587292
79;calc inner;100;0.630043;0.6252;0.638057
79;calc wait;100;0.0138688;0.0051741;0.018922
79;calc bound;100;0.00470932;0.00281462;0.00537182
79;calc iter;100;0.64939;0.643738;0.656518
79;total;1;70.0106;70.0106;70.0106
145;calc total;1;65.0055;65.0055;65.0055
145;calc update async;100;7.29692e-05;9.587e-06;0.00527928
145;calc inner;100;0.635263;0.631529;0.639467
145;calc wait;100;0.00594933;0.00222062;0.0135541
145;calc bound;100;0.00424744;0.00313611;0.00563646
145;calc iter;100;0.649654;0.645297;0.654037
145;total;1;70.0208;70.0208;70.0208
99;calc total;1;64.9965;64.9965;64.9965
99;calc update async;100;0.000108865;2.301e-05;0.00713294
99;calc inner;100;0.635498;0.631035;0.641032
99;calc wait;100;0.00840823;0.00322212;0.011509
99;calc bound;100;0.00561119;0.0016459;0.00677066
99;calc iter;100;0.64963;0.638198;0.65797
99;total;1;70.0591;70.0591;70.0591
122;calc total;1;64.9953;64.9953;64.9953
122;calc update async;100;4.93268e-05;1.4567e-05;0.00194989
122;calc inner;100;0.626583;0.621652;0.631719
122;calc wait;100;0.00886355;0.00397786;0.0139187
122;calc bound;100;0.00303852;0.00162002;0.00439416
122;calc iter;100;0.649602;0.637897;0.657644
122;total;1;70.0106;70.0106;70.0106
80;calc total;1;65.0131;65.0131;65.0131
80;calc update async;100;6.44293e-05;9.453e-06;0.00451663
80;calc inner;100;0.632906;0.629579;0.639898
80;calc wait;100;0.0106014;0.00553347;0.0145826
80;calc bound;100;0.00474485;0.00231335;0.00534027
80;calc iter;100;0.649535;0.644129;0.658912
80;total;1;70.0112;70.0112;70.0112
146;calc total;1;65.0089;65.0089;65.0089
146;calc update async;100;7.13213e-05;9.23e-06;0.00557781
146;calc inner;100;0.635889;0.632164;0.639337
146;calc wait;100;0.00854512;0.00455063;0.0134816
146;calc bound;100;0.00407397;0.0031555;0.0049599
146;calc iter;100;0.649633;0.643856;0.658254
146;total;1;70.0207;70.0207;70.0207
100;calc total;1;64.999;64.999;64.999
100;calc update async;100;4.99921e-05;2.4498e-05;0.00160904
100;calc inner;100;0.633957;0.630552;0.639279
100;calc wait;100;0.0100167;0.00550315;0.0152657
100;calc bound;100;0.00558614;0.00172331;0.00621952
100;calc iter;100;0.649612;0.639637;0.658006
100;total;1;70.0474;70.0474;70.0474
123;calc total;1;64.9986;64.9986;64.9986
123;calc update async;100;9.23988e-05;1.1037e-05;0.00679235
123;calc inner;100;0.627265;0.62237;0.631653
81;calc total;1;65.0036;65.0036;65.0036
81;calc update async;100;8.15497e-05;1.3021e-05;0.0060797
81;calc inner;100;0.63287;0.629202;0.640047
81;calc wait;100;0.00941557;0.00218773;0.0147642
81;calc bound;100;0.00449706;0.00304587;0.00528677
81;calc iter;100;0.649517;0.645745;0.657305
81;total;1;70.0156;70.0156;70.0156
147;calc total;1;65.0004;65.0004;65.0004
147;calc update async;100;7.84283e-05;9.454e-06;0.00628697
147;calc inner;100;0.635645;0.632109;0.640096
147;calc wait;100;0.00824748;0.00296188;0.013014
147;calc bound;100;0.00395952;0.00298731;0.00467359
147;calc iter;100;0.649585;0.643986;0.655161
147;total;1;70.0203;70.0203;70.0203
101;calc total;1;64.997;64.997;64.997
101;calc update async;100;5.65943e-05;1.8741e-05;0.00177879
101;calc inner;100;0.633435;0.631116;0.639367
101;calc wait;100;0.0100925;0.00378971;0.0149676
101;calc bound;100;0.00594795;0.00216326;0.00651577
101;calc iter;100;0.649535;0.640255;0.654801
101;total;1;70.0518;70.0518;70.0518
123;calc wait;100;0.00631206;0.00168404;0.0121048
82;calc total;1;65.0079;65.0079;65.0079
82;calc update async;100;7.2795e-05;1.3797e-05;0.00484939
82;calc inner;100;0.63336;0.630036;0.63968
82;calc wait;100;0.0100917;0.00509185;0.0158832
82;calc bound;100;0.00439747;0.0021087;0.00529027
82;calc iter;100;0.649613;0.643223;0.659085
82;total;1;70.0151;70.0151;70.0151
148;calc total;1;65.002;65.002;65.002
148;calc update async;100;3.46091e-05;1.0422e-05;0.0016011
148;calc inner;100;0.637758;0.632962;0.641849
148;calc wait;100;0.00580005;0.0019768;0.0121538
148;calc bound;100;0.00399402;0.00281221;0.00487678
148;calc iter;100;0.649642;0.644052;0.654841
148;total;1;70.0242;70.0242;70.0242
102;calc total;1;64.9919;64.9919;64.9919
102;calc update async;100;5.24357e-05;1.9125e-05;0.00162317
102;calc inner;100;0.631773;0.628786;0.636638
102;calc wait;100;0.0121205;0.00454395;0.0196849
102;calc bound;100;0.00550092;0.00304472;0.00661102
102;calc iter;100;0.649451;0.642842;0.657237
102;total;1;70.0576;70.0576;70.0576
123;calc bound;100;0.00219097;0.00160044;0.00630949
123;calc iter;100;0.64959;0.643149;0.655374
83;calc total;1;64.9996;64.9996;64.9996
83;calc update async;100;0.000121726;2.0406e-05;0.00867073
83;calc inner;100;0.631734;0.628946;0.638381
83;calc wait;100;0.00460635;0.0018888;0.00591881
83;calc bound;100;0.00452042;0.00194821;0.00576481
83;calc iter;100;0.649577;0.639021;0.655651
83;total;1;70.0144;70.0144;70.0144
149;calc total;1;64.996;64.996;64.996
149;calc update async;100;3.86265e-05;1.13e-05;0.00198974
149;calc inner;100;0.634631;0.631759;0.63736
149;calc wait;100;0.00986583;0.00287042;0.0138919
149;calc bound;100;0.00392907;0.00178801;0.00526186
149;calc iter;100;0.649596;0.644394;0.653312
149;total;1;70.0127;70.0127;70.0127
103;calc total;1;64.9921;64.9921;64.9921
103;calc update async;100;4.57679e-05;1.4968e-05;0.00188646
103;calc inner;100;0.634246;0.631527;0.640334
103;calc wait;100;0.00990374;0.00216717;0.0166076
103;calc bound;100;0.00483801;0.00281806;0.00662328
103;calc iter;100;0.649414;0.644719;0.65411
103;total;1;70.0603;70.0603;70.0603
123;total;1;70.0214;70.0214;70.0214
168;calc total;1;65.0121;65.0121;65.0121
168;calc update async;100;6.92865e-05;1.3496e-05;0.00467256
168;calc inner;100;0.631881;0.624911;0.638979
168;calc wait;100;0.00872849;0.00278776;0.0180159
168;calc bound;100;0.00506635;0.00259216;0.00671211
168;calc iter;100;0.649675;0.642827;0.665843
168;total;1;70.0048;70.0048;70.0048
84;calc total;1;65.0024;65.0024;65.0024
84;calc update async;100;0.000206669;7.1839e-05;0.00553236
84;calc inner;100;0.628801;0.624877;0.639091
84;calc wait;100;0.0153603;0.00488161;0.0196044
84;calc bound;100;0.00518061;0.001781;0.00738616
84;calc iter;100;0.649552;0.641896;0.655738
84;total;1;70.014;70.014;70.014
150;calc total;1;64.9994;64.9994;64.9994
150;calc update async;100;9.7069e-05;1.884e-05;0.00658576
150;calc inner;100;0.634763;0.629598;0.638275
150;calc wait;100;0.00832507;0.00293373;0.0129682
150;calc bound;100;0.00492308;0.00168424;0.00668113
150;calc iter;100;0.649725;0.642912;0.655534
150;total;1;70.0148;70.0148;70.0148
104;calc total;1;65.0122;65.0122;65.0122
104;calc update async;100;7.18306e-05;1.3108e-05;0.00460956
104;calc inner;100;0.636373;0.633609;0.641485
104;calc wait;100;0.00764166;0.0023165;0.0188629
104;calc bound;100;0.00462709;0.00299272;0.00578306
104;calc iter;100;0.649637;0.645846;0.665518
104;total;1;70.0602;70.0602;70.0602
124;calc total;1;65.0105;65.0105;65.0105
124;calc update async;100;6.55875e-05;9.547e-06;0.00488773
124;calc inner;100;0.627947;0.623459;0.634642
124;calc wait;100;0.00899951;0.00452068;0.0142059
124;calc bound;100;0.00268287;0.00160094;0.00392304
124;calc iter;100;0.649652;0.644697;0.657149
124;total;1;70.0218;70.0218;70.0218
85;calc total;1;64.9989;64.9989;64.9989
85;calc update async;100;0.000233221;7.8833e-05;0.00735244
85;calc inner;100;0.628273;0.622637;0.639013
85;calc wait;100;0.015835;0.003774;0.0231774
85;calc bound;100;0.00530072;0.00165451;0.00680856
85;calc iter;100;0.649645;0.639565;0.655587
85;total;1;70.0162;70.0162;70.0162
151;calc total;1;64.9971;64.9971;64.9971
151;calc update async;100;0.000110971;2.2894e-05;0.00762007
151;calc inner;100;0.633664;0.628384;0.637385
151;calc wait;100;0.00531856;0.00144078;0.0144063
151;calc bound;100;0.00533762;0.00167757;0.00670617
151;calc iter;100;0.649795;0.64307;0.654672
151;total;1;70.011;70.011;70.011
105;calc total;1;65.005;65.005;65.005
105;calc update async;100;8.22991e-05;1.2629e-05;0.00608389
105;calc inner;100;0.638844;0.635485;0.645225
105;calc wait;100;0.00602675;0.00224338;0.00958721
105;calc bound;100;0.00460106;0.00272152;0.00565109
105;calc iter;100;0.64956;0.646599;0.655435
105;total;1;70.0649;70.0649;70.0649
125;calc total;1;65.0016;65.0016;65.0016
125;calc update async;100;7.05838e-05;9.044e-06;0.00564109
125;calc inner;100;0.624639;0.620043;0.629678
125;calc wait;100;0.0130631;0.00656816;0.0173657
125;calc bound;100;0.0033498;0.00162145;0.00442138
125;calc iter;100;0.649561;0.645965;0.65553
125;total;1;70.0105;70.0105;70.0105
86;calc total;1;65.0002;65.0002;65.0002
86;calc update async;100;0.000264417;9.2658e-05;0.00868334
86;calc inner;100;0.628312;0.62095;0.641406
86;calc wait;100;0.0151312;0.00407775;0.0365028
86;calc bound;100;0.00603554;0.00167167;0.00688125
86;calc iter;100;0.649747;0.633441;0.671726
86;total;1;70.0186;70.0186;70.0186
152;calc total;1;65.0115;65.0115;65.0115
152;calc update async;100;8.39359e-05;2.4801e-05;0.00454484
152;calc inner;100;0.632385;0.626827;0.63707
152;calc wait;100;0.00751175;0.0017926;0.0209677
152;calc bound;100;0.00565526;0.00167002;0.00678868
152;calc iter;100;0.649942;0.645104;0.664751
152;total;1;70.0131;70.0131;70.0131
106;calc total;1;65.0084;65.0084;65.0084
106;calc update async;100;7.05949e-05;1.2595e-05;0.00503328
106;calc inner;100;0.637197;0.634027;0.643274
106;calc wait;100;0.00739174;0.00272447;0.0124357
106;calc bound;100;0.0048924;0.0029667;0.00566276
106;calc iter;100;0.649588;0.646251;0.661124
106;total;1;70.0589;70.0589;70.0589
126;calc total;1;64.998;64.998;64.998
126;calc update async;100;7.77723e-05;1.0174e-05;0.00622518
126;calc inner;100;0.624498;0.616219;0.631085
126;calc wait;100;0.0121597;0.00398318;0.0249361
126;calc bound;100;0.00349695;0.00175059;0.00548318
126;calc iter;100;0.649563;0.6421;0.656835
126;total;1;70.0157;70.0157;70.0157
87;calc total;1;64.9976;64.9976;64.9976
87;calc update async;100;0.000260505;0.000100748;0.00686594
87;calc inner;100;0.626106;0.61611;0.639966
87;calc wait;100;0.0166068;0.00426342;0.0491733
87;calc bound;100;0.00683893;0.00167989;0.00749324
87;calc iter;100;0.649817;0.629923;0.687966
87;total;1;70.0171;70.0171;70.0171
153;calc total;1;65.0059;65.0059;65.0059
153;calc update async;100;8.38824e-05;2.0059e-05;0.00514084
153;calc inner;100;0.63509;0.629342;0.639362
153;calc wait;100;0.00857975;0.0034652;0.0143344
153;calc bound;100;0.00559128;0.00169505;0.00665878
153;calc iter;100;0.649778;0.644721;0.658898
153;total;1;70.0121;70.0121;70.0121
107;calc total;1;64.9984;64.9984;64.9984
107;calc update async;100;9.17752e-05;1.2937e-05;0.00662333
107;calc inner;100;0.636373;0.633666;0.641421
107;calc wait;100;0.00610265;0.00221468;0.00991309
107;calc bound;100;0.00497595;0.00365628;0.00579521
107;calc iter;100;0.649486;0.646368;0.653261
107;total;1;70.0626;70.0626;70.0626
127;calc total;1;64.997;64.997;64.997
127;calc update async;100;8.95898e-05;1.0523e-05;0.00702691
127;calc inner;100;0.62528;0.619029;0.630284
127;calc wait;100;0.00679894;0.00139;0.0167827
127;calc bound;100;0.0034442;0.00163282;0.00570693
127;calc iter;100;0.649631;0.642671;0.655753
127;total;1;70.0228;70.0228;70.0228
88;calc total;1;65.0121;65.0121;65.0121
88;calc update async;100;0.000201726;9.1067e-05;0.00440162
88;calc inner;100;0.626221;0.618671;0.637447
88;calc wait;100;0.0177335;0.00607161;0.0496546
88;calc bound;100;0.005704;0.00165188;0.00620991
88;calc iter;100;0.649863;0.634966;0.682162
88;total;1;70.0139;70.0139;70.0139
154;calc total;1;65.0021;65.0021;65.0021
154;calc update async;100;6.53904e-05;1.7748e-05;0.00280841
154;calc inner;100;0.634931;0.629182;0.639884
154;calc wait;100;0.00876407;0.00380647;0.0143621
154;calc bound;100;0.0055342;0.00167983;0.00700695
154;calc iter;100;0.649654;0.643536;0.663554
154;total;1;70.0198;70.0198;70.0198
108;calc total;1;65.0063;65.0063;65.0063
108;calc update async;100;0.000187905;0.000106414;0.00510555
108;calc inner;100;0.630994;0.623225;0.640024
108;calc wait;100;0.0121472;0.00442765;0.0194227
108;calc bound;100;0.00611227;0.00167761;0.0070793
108;calc iter;100;0.649445;0.637535;0.664878
108;total;1;70.069;70.069;70.069
128;calc total;1;65.0127;65.0127;65.0127
128;calc update async;100;6.66078e-05;9.864e-06;0.00464804
128;calc inner;100;0.626799;0.620679;0.63167
128;calc wait;100;0.00640544;0.00168432;0.0184857
128;calc bound;100;0.00304037;0.00164288;0.00483766
128;calc iter;100;0.64979;0.644111;0.657355
128;total;1;70.0177;70.0177;70.0177
89;calc total;1;65.0018;65.0018;65.0018
89;calc update async;100;0.000191836;7.884e-05;0.00531395
89;calc inner;100;0.627193;0.62135;0.637569
89;calc wait;100;0.0172939;0.00519129;0.0508915
89;calc bound;100;0.004955;0.00168985;0.00546631
89;calc iter;100;0.649637;0.639598;0.676096
89;total;1;70.0084;70.0084;70.0084
155;calc total;1;64.9997;64.9997;64.9997
155;calc update async;100;9.54903e-05;1.3831e-05;0.00679531
155;calc inner;100;0.637683;0.63335;0.643163
155;calc wait;100;0.00574119;0.00234239;0.0104465
155;calc bound;100;0.00548222;0.00273716;0.00730441
155;calc iter;100;0.649596;0.64488;0.663726
155;total;1;70.0239;70.0239;70.0239
109;calc total;1;65.0045;65.0045;65.0045
109;calc update async;100;0.000207134;0.000105038;0.00518396
109;calc inner;100;0.630937;0.625691;0.639519
109;calc wait;100;0.0127899;0.00583704;0.019288
109;calc bound;100;0.00538643;0.00182867;0.00692319
109;calc iter;100;0.649324;0.642339;0.655984
109;total;1;70.071;70.071;70.071
129;calc total;1;65.0082;65.0082;65.0082
129;calc update async;100;6.69689e-05;1.093e-05;0.00490411
129;calc inner;100;0.626786;0.621792;0.631316
129;calc wait;100;0.00919085;0.00208352;0.0189053
129;calc bound;100;0.00280493;0.00166085;0.00405288
129;calc iter;100;0.64969;0.644312;0.658164
129;total;1;70.0203;70.0203;70.0203
90;calc total;1;65.0049;65.0049;65.0049
90;calc update async;100;0.000179824;7.275e-05;0.0049132
90;calc inner;100;0.627489;0.622457;0.637402
90;calc wait;100;0.0172206;0.00476065;0.048858
90;calc bound;100;0.00465225;0.0025641;0.0058442
90;calc iter;100;0.649544;0.641594;0.675995
90;total;1;70.0093;70.0093;70.0093
156;calc total;1;65.0088;65.0088;65.0088
156;calc update async;100;0.000273502;0.000196619;0.00489149
156;calc inner;100;0.565608;0.474875;0.631523
156;calc wait;100;0.0763987;0.0212452;0.165719
156;calc bound;100;0.00737057;0.00161694;0.00761725
156;calc iter;100;0.649655;0.642411;0.670741
156;total;1;70.0262;70.0262;70.0262
110;calc total;1;65.0019;65.0019;65.0019
110;calc update async;100;0.000205063;9.6174e-05;0.00613773
110;calc inner;100;0.631335;0.626951;0.641472
110;calc wait;100;0.012496;0.00213638;0.019196
110;calc bound;100;0.00515002;0.00298743;0.00620032
110;calc iter;100;0.649189;0.639237;0.656733
110;total;1;70.0653;70.0653;70.0653
130;calc total;1;65.0104;65.0104;65.0104
130;calc update async;100;6.73441e-05;8.821e-06;0.004942
130;calc inner;100;0.626844;0.622302;0.630958
130;calc wait;100;0.00965942;0.00371367;0.0187308
130;calc bound;100;0.0030845;0.00162776;0.00439138
130;calc iter;100;0.649659;0.641624;0.65964
130;total;1;70.0217;70.0217;70.0217
91;calc total;1;64.9976;64.9976;64.9976
91;calc update async;100;0.000190052;6.7559e-05;0.00653013
91;calc inner;100;0.623906;0.617288;0.635512
91;calc wait;100;0.0206429;0.00306791;0.0319249
91;calc bound;100;0.00462613;0.00336303;0.00592907
91;calc iter;100;0.649368;0.642544;0.6547
91;total;1;70.0053;70.0053;70.0053
157;calc total;1;65.0053;65.0053;65.0053
157;calc update async;100;0.00017552;7.1701e-05;0.00523397
157;calc inner;100;0.566239;0.495308;0.629277
157;calc wait;100;0.0757613;0.0082351;0.102852
157;calc bound;100;0.0058039;0.00161317;0.00685303
157;calc iter;100;0.647984;0.577195;0.659855
157;total;1;70.0294;70.0294;70.0294
111;calc total;1;65.0002;65.0002;65.0002
111;calc update async;100;0.000209945;7.9671e-05;0.00657649
111;calc inner;100;0.631254;0.627192;0.641709
111;calc wait;100;0.0125857;0.00236504;0.020634
111;calc bound;100;0.00507242;0.0033799;0.0057721
111;calc iter;100;0.649125;0.643199;0.656422
111;total;1;70.0663;70.0663;70.0663
131;calc total;1;64.9978;64.9978;64.9978
131;calc update async;100;8.49057e-05;1.0211e-05;0.00605128
131;calc inner;100;0.626231;0.619753;0.630209
131;calc wait;100;0.00476058;0.00184284;0.0151964
131;calc bound;100;0.00328449;0.00169733;0.00692003
131;calc iter;100;0.649528;0.644952;0.657985
131;total;1;70.0232;70.0232;70.0232
92;calc total;1;65.0073;65.0073;65.0073
92;calc update async;100;0.00015142;6.9574e-05;0.0048749
92;calc inner;100;0.627333;0.622531;0.639374
92;calc wait;100;0.0166948;0.00442179;0.024038
92;calc bound;100;0.00515731;0.00339328;0.0059866
92;calc iter;100;0.64934;0.643931;0.658296
92;total;1;70.0123;70.0123;70.0123
158;calc total;1;65.0016;65.0016;65.0016
158;calc update async;100;0.000183249;0.000106744;0.00594527
158;calc inner;100;0.569093;0.514161;0.631673
158;calc wait;100;0.0721268;0.00558095;0.100591
158;calc bound;100;0.00576196;0.00170444;0.00675684
158;calc iter;100;0.647169;0.593686;0.65302
158;total;1;70.0227;70.0227;70.0227
112;calc total;1;65.0134;65.0134;65.0134
112;calc update async;100;0.000185406;8.146e-05;0.00446439
112;calc inner;100;0.629099;0.624592;0.640557
112;calc wait;100;0.014865;0.00443645;0.0221771
112;calc bound;100;0.00503448;0.00313821;0.00557407
112;calc iter;100;0.649187;0.643354;0.663875
112;total;1;70.0565;70.0565;70.0565
132;calc total;1;64.9957;64.9957;64.9957
132;calc update async;100;0.000233655;0.000116832;0.00840581
132;calc inner;100;0.605135;0.567739;0.634672
132;calc wait;100;0.0372117;0.00761552;0.074066
132;calc bound;100;0.00676902;0.00162966;0.00756116
132;calc iter;100;0.649353;0.643566;0.657848
132;total;1;70.0176;70.0176;70.0176
93;calc total;1;65.0012;65.0012;65.0012
93;calc update async;100;0.000156721;7.7947e-05;0.00511149
93;calc inner;100;0.629194;0.624478;0.640572
93;calc wait;100;0.0149136;0.00256132;0.0248227
93;calc bound;100;0.00506458;0.00357077;0.00582125
93;calc iter;100;0.649332;0.644717;0.655408
93;total;1;70.0114;70.0114;70.0114
159;calc total;1;64.9969;64.9969;64.9969
159;calc update async;100;0.000206989;0.000100194;0.00893818
159;calc inner;100;0.569312;0.530829;0.629869
159;calc wait;100;0.0711924;0.00430967;0.100707
159;calc bound;100;0.00566269;0.00266865;0.00596639
159;calc iter;100;0.646378;0.612629;0.653847
159;total;1;70.0261;70.0261;70.0261
113;calc total;1;65.0064;65.0064;65.0064
113;calc update async;100;0.000195872;6.8513e-05;0.00513189
113;calc inner;100;0.628239;0.622861;0.640209
113;calc wait;100;0.0154251;0.00508821;0.0234571
113;calc bound;100;0.00517805;0.00321763;0.00586508
113;calc iter;100;0.649042;0.64504;0.653351
113;total;1;70.0649;70.0649;70.0649
133;calc total;1;65.0051;65.0051;65.0051
133;calc update async;100;0.00020814;0.000111159;0.00512722
133;calc inner;100;0.606118;0.575964;0.636095
133;calc wait;100;0.0367875;0.00775727;0.0516542
133;calc bound;100;0.00561078;0.00165548;0.00694134
133;calc iter;100;0.648729;0.613391;0.662441
133;total;1;70.023;70.023;70.023
94;calc total;1;64.9994;64.9994;64.9994
94;calc update async;100;0.000189219;8.1566e-05;0.0090446
94;calc inner;100;0.628684;0.624483;0.63967
94;calc wait;100;0.0159084;0.00247302;0.0252121
94;calc bound;100;0.00463111;0.00316916;0.00588631
94;calc iter;100;0.649415;0.643358;0.658711
94;total;1;70.0147;70.0147;70.0147
160;calc total;1;65.0127;65.0127;65.0127
160;calc update async;100;0.000167681;9.2742e-05;0.00487041
160;calc inner;100;0.566056;0.540022;0.625888
160;calc wait;100;0.0739263;0.00893919;0.103773
160;calc bound;100;0.00563419;0.00355302;0.00584096
160;calc iter;100;0.645788;0.63227;0.662046
160;total;1;70.0247;70.0247;70.0247
114;calc total;1;65.0094;65.0094;65.0094
114;calc update async;100;0.000202589;6.7835e-05;0.00487798
114;calc inner;100;0.629479;0.624925;0.640234
114;calc wait;100;0.0145377;0.00479607;0.0197801
114;calc bound;100;0.00497025;0.00299019;0.00588309
114;calc iter;100;0.649193;0.643784;0.658494
114;total;1;70.054;70.054;70.054
134;calc total;1;65.0044;65.0044;65.0044
134;calc update async;100;0.000209164;0.000115347;0.00506064
134;calc inner;100;0.606587;0.584028;0.636211
134;calc wait;100;0.0360938;0.00737066;0.0504182
134;calc bound;100;0.00549737;0.00193694;0.00650568
134;calc iter;100;0.64839;0.624497;0.655043
134;total;1;70.0257;70.0257;70.0257
95;calc total;1;64.9959;64.9959;64.9959
95;calc update async;100;0.000197065;8.5187e-05;0.00661534
95;calc inner;100;0.629068;0.624803;0.639757
95;calc wait;100;0.0151528;0.00245554;0.0230444
95;calc bound;100;0.00509846;0.00200024;0.00732648
95;calc iter;100;0.649519;0.643927;0.656238
95;total;1;70.0155;70.0155;70.0155
161;calc total;1;65.0086;65.0086;65.0086
161;calc update async;100;0.000168423;7.1964e-05;0.00503621
161;calc inner;100;0.567563;0.540718;0.630111
161;calc wait;100;0.0715801;0.00607236;0.103094
161;calc bound;100;0.00560748;0.00341759;0.0059811
161;calc iter;100;0.644923;0.633017;0.651885
161;total;1;70.0277;70.0277;70.0277
115;calc total;1;65;65;65
115;calc update async;100;0.000228216;8.1445e-05;0.00632716
115;calc inner;100;0.629895;0.626832;0.640446
115;calc wait;100;0.013872;0.00220591;0.0182912
115;calc bound;100;0.00518114;0.00282095;0.00647472
115;calc iter;100;0.64918;0.642025;0.653206
115;total;1;70.0691;70.0691;70.0691
135;calc total;1;64.9992;64.9992;64.9992
135;calc update async;100;0.000235299;9.372e-05;0.00711549
135;calc inner;100;0.6067;0.590564;0.635992
135;calc wait;100;0.0356615;0.00213954;0.0504028
135;calc bound;100;0.00539206;0.00310528;0.00593179
135;calc iter;100;0.647992;0.631518;0.655144
135;total;1;70.0257;70.0257;70.0257
162;calc total;1;65.0095;65.0095;65.0095
162;calc update async;100;0.000163473;7.8909e-05;0.00481984
162;calc inner;100;0.564827;0.53836;0.629793
162;calc wait;100;0.0741582;0.00536702;0.108695
162;calc bound;100;0.00562961;0.00281067;0.00594217
116;calc total;1;65.0114;65.0114;65.0114
116;calc update async;100;0.000254905;7.7144e-05;0.00575865
116;calc inner;100;0.630875;0.625768;0.641302
116;calc wait;100;0.0127557;0.00346976;0.0176632
116;calc bound;100;0.00551481;0.00177597;0.00679242
116;calc iter;100;0.649403;0.641743;0.662173
116;total;1;70.0654;70.0654;70.0654
136;calc total;1;65.0115;65.0115;65.0115
136;calc update async;100;0.000205167;8.0506e-05;0.00476142
136;calc inner;100;0.60583;0.593909;0.633977
136;calc wait;100;0.0363901;0.00440701;0.0514366
136;calc bound;100;0.00536298;0.00344853;0.00594857
136;calc iter;100;0.647792;0.639952;0.659573
136;total;1;70.0155;70.0155;70.0155
162;calc iter;100;0.644783;0.629773;0.653347
162;total;1;70.016;70.016;70.016
117;calc total;1;64.9997;64.9997;64.9997
117;calc update async;100;0.000286073;8.8246e-05;0.00699148
117;calc inner;100;0.630091;0.6229;0.642106
117;calc wait;100;0.0129521;0.00210299;0.0175531
117;calc bound;100;0.00605388;0.00168051;0.00680933
117;calc iter;100;0.649386;0.636781;0.652832
117;total;1;70.064;70.064;70.064
137;calc total;1;65.0004;65.0004;65.0004
137;calc update async;100;0.000221525;8.8069e-05;0.00644465
137;calc inner;100;0.604088;0.592357;0.63431
137;calc wait;100;0.0376271;0.00198513;0.0526053
137;calc bound;100;0.00537942;0.00261337;0.00594269
137;calc iter;100;0.64732;0.637069;0.654846
137;total;1;70.0212;70.0212;70.0212
118;calc total;1;65.002;65.002;65.002
118;calc update async;100;0.000301583;0.000109126;0.00699738
118;calc inner;100;0.629399;0.61977;0.641842
118;calc wait;100;0.0133927;0.00207713;0.018526
118;calc bound;100;0.00641194;0.00166043;0.00683202
118;calc iter;100;0.649508;0.633301;0.656733
118;total;1;70.0675;70.0675;70.0675
138;calc total;1;65.0089;65.0089;65.0089
138;calc update async;100;0.000204305;7.6616e-05;0.0048453
138;calc inner;100;0.603841;0.592173;0.634618
138;calc wait;100;0.0380715;0.00422685;0.0552478
138;calc bound;100;0.00528485;0.00344904;0.0059479
138;calc iter;100;0.647406;0.637977;0.656074
138;total;1;70.0235;70.0235;70.0235
119;calc total;1;64.9986;64.9986;64.9986
119;calc update async;100;0.000324848;0.000133398;0.00700846
119;calc inner;100;0.628162;0.614884;0.641493
119;calc wait;100;0.0140478;0.00209888;0.0188799
119;calc bound;100;0.00711263;0.00165559;0.00756528
119;calc iter;100;0.649651;0.635681;0.654701
119;total;1;70.0684;70.0684;70.0684
139;calc total;1;64.9983;64.9983;64.9983
139;calc update async;100;0.000234401;8.5357e-05;0.00812151
139;calc inner;100;0.60528;0.593692;0.633915
139;calc wait;100;0.0369259;0.00190091;0.0529127
139;calc bound;100;0.00528143;0.00355489;0.00590473
139;calc iter;100;0.647726;0.63767;0.653463
139;total;1;70.0117;70.0117;70.0117
140;calc total;1;65.0069;65.0069;65.0069
140;calc update async;100;0.000205799;9.1543e-05;0.00479251
140;calc inner;100;0.6067;0.589701;0.635945
140;calc wait;100;0.0358273;0.00233832;0.052271
140;calc bound;100;0.00539795;0.00260567;0.00601779
140;calc iter;100;0.648134;0.627929;0.656962
140;total;1;70.022;70.022;70.022
141;calc total;1;65.0052;65.0052;65.0052
141;calc update async;100;0.000215246;8.5526e-05;0.00521301
141;calc inner;100;0.606384;0.582517;0.636475
141;calc wait;100;0.0364102;0.00279169;0.0527345
141;calc bound;100;0.00546551;0.00170374;0.0060309
141;calc iter;100;0.648479;0.623323;0.653731
141;total;1;70.0233;70.0233;70.0233
142;calc total;1;65.0024;65.0024;65.0024
142;calc update async;100;0.000220133;7.1959e-05;0.00577548
142;calc inner;100;0.606388;0.573849;0.636278
142;calc wait;100;0.0366504;0.00212861;0.052251
142;calc bound;100;0.0055483;0.00163761;0.00600381
142;calc iter;100;0.64881;0.613426;0.654837
142;total;1;70.0237;70.0237;70.0237
143;calc total;1;65.0023;65.0023;65.0023
143;calc update async;100;0.000239031;7.1269e-05;0.00559017
143;calc inner;100;0.604294;0.562855;0.636319
143;calc wait;100;0.0379483;0.00207577;0.0763889
143;calc bound;100;0.00707024;0.00166172;0.00761249
143;calc iter;100;0.649555;0.641128;0.655605
143;total;1;70.0227;70.0227;70.0227
216;calc total;1;65.0125;65.0125;65.0125
216;calc update async;100;7.12422e-05;1.4647e-05;0.00479836
216;calc inner;100;0.633406;0.626089;0.641298
216;calc wait;100;0.00942824;0.00441931;0.0175667
216;calc bound;100;0.00499511;0.00277795;0.0067294
216;calc iter;100;0.649684;0.645589;0.661298
216;total;1;70.0328;70.0328;70.0328
169;calc total;1;65.0061;65.0061;65.0061
240;calc total;1;65.0136;65.0136;65.0136
240;calc update async;100;6.32826e-05;1.079e-05;0.00475578
240;calc inner;100;0.62636;0.61856;0.634543
240;calc wait;100;0.0108037;0.00331041;0.0195554
240;calc bound;100;0.00471091;0.00171803;0.00622361
240;calc iter;100;0.649521;0.643141;0.657061
240;total;1;70.0083;70.0083;70.0083
163;calc total;1;64.998;64.998;64.998
163;calc update async;100;0.000185494;7.7001e-05;0.00659159
163;calc inner;100;0.567802;0.541659;0.629322
163;calc wait;100;0.0718862;0.00210126;0.105613
163;calc bound;100;0.00560469;0.00281782;0.00593305
163;calc iter;100;0.645482;0.630734;0.655088
163;total;1;70.018;70.018;70.018
192;calc total;1;65.0118;65.0118;65.0118
192;calc update async;100;6.99824e-05;1.4823e-05;0.00458976
192;calc inner;100;0.635753;0.630929;0.639628
192;calc wait;100;0.00825095;0.0058134;0.0123458
192;calc bound;100;0.00569377;0.00332011;0.00661158
192;calc iter;100;0.649771;0.646559;0.65837
192;total;1;69.9961;69.9961;69.9961
217;calc total;1;64.9999;64.9999;64.9999
217;calc update async;100;3.81226e-05;1.2541e-05;0.00172779
217;calc inner;100;0.635874;0.631439;0.645334
217;calc wait;100;0.00825072;0.00176122;0.0139456
217;calc bound;100;0.00468415;0.00261386;0.00655181
217;calc iter;100;0.649603;0.645102;0.654484
217;total;1;70.0321;70.0321;70.0321
241;calc total;1;65.0071;65.0071;65.0071
241;calc update async;100;6.68833e-05;1.0028e-05;0.00510666
241;calc inner;100;0.628916;0.624004;0.636999
241;calc wait;100;0.00790107;0.00176301;0.0160551
241;calc bound;100;0.00424528;0.00176193;0.00593484
241;calc iter;100;0.649591;0.642678;0.658428
241;total;1;70.0105;70.0105;70.0105
164;calc total;1;65.0018;65.0018;65.0018
164;calc update async;100;0.000183949;7.5704e-05;0.00606954
164;calc inner;100;0.56959;0.532882;0.63199
164;calc wait;100;0.0708718;0.00340936;0.104326
164;calc bound;100;0.00564759;0.0030616;0.00599594
164;calc iter;100;0.646297;0.617655;0.653948
164;total;1;70.0276;70.0276;70.0276
193;calc total;1;65.0087;65.0087;65.0087
193;calc update async;100;7.98746e-05;1.3272e-05;0.00484032
193;calc inner;100;0.635758;0.631293;0.640618
193;calc wait;100;0.00851981;0.00460138;0.0126465
193;calc bound;100;0.00542786;0.00343654;0.00647254
193;calc iter;100;0.649799;0.646312;0.654649
193;total;1;69.9933;69.9933;69.9933
218;calc total;1;65.0077;65.0077;65.0077
218;calc update async;100;8.04855e-05;1.5316e-05;0.00542933
218;calc inner;100;0.634625;0.628779;0.641101
218;calc wait;100;0.00814323;0.00241742;0.0129606
218;calc bound;100;0.00449476;0.00275819;0.00580483
218;calc iter;100;0.649749;0.644913;0.659445
218;total;1;70.0322;70.0322;70.0322
242;calc total;1;65.0101;65.0101;65.0101
242;calc update async;100;6.13276e-05;8.779e-06;0.00479278
242;calc inner;100;0.627244;0.621665;0.635774
242;calc wait;100;0.00940458;0.00326345;0.0200997
242;calc bound;100;0.00375762;0.00177366;0.00475552
242;calc iter;100;0.649646;0.642781;0.658308
242;total;1;70.0084;70.0084;70.0084
165;calc total;1;65.0019;65.0019;65.0019
165;calc update async;100;0.000183768;8.4905e-05;0.00631374
165;calc inner;100;0.569124;0.516993;0.632096
165;calc wait;100;0.0721334;0.00225796;0.104881
165;calc bound;100;0.0055958;0.00192684;0.00596585
165;calc iter;100;0.647041;0.596501;0.655957
165;total;1;70.0253;70.0253;70.0253
194;calc total;1;65.0096;65.0096;65.0096
194;calc update async;100;8.00081e-05;1.5254e-05;0.00504322
194;calc inner;100;0.63647;0.632217;0.640584
194;calc wait;100;0.00801764;0.00300027;0.0147331
194;calc bound;100;0.00528082;0.00345777;0.00618146
194;calc iter;100;0.649852;0.645722;0.664461
194;total;1;69.9948;69.9948;69.9948
219;calc total;1;64.9987;64.9987;64.9987
219;calc update async;100;8.61842e-05;9.485e-06;0.00633083
219;calc inner;100;0.634747;0.629596;0.642634
219;calc wait;100;0.00680721;0.00237055;0.0103757
219;calc bound;100;0.00437185;0.00288081;0.0056528
219;calc iter;100;0.649712;0.642837;0.656601
219;total;1;70.0317;70.0317;70.0317
243;calc total;1;65.0012;65.0012;65.0012
243;calc update async;100;7.57057e-05;9.066e-06;0.00597625
243;calc inner;100;0.628232;0.623732;0.633475
243;calc wait;100;0.00619091;0.00190478;0.0221408
243;calc bound;100;0.00363352;0.00172919;0.00666174
243;calc iter;100;0.649606;0.641551;0.659015
243;total;1;70.0083;70.0083;70.0083
166;calc total;1;65.0015;65.0015;65.0015
166;calc update async;100;0.000183482;8.7736e-05;0.00603082
166;calc inner;100;0.568875;0.499481;0.631932
166;calc wait;100;0.0730847;0.00207668;0.104712
166;calc bound;100;0.00566466;0.00164816;0.00601458
166;calc iter;100;0.647812;0.580981;0.653816
166;total;1;70.0269;70.0269;70.0269
195;calc total;1;64.9982;64.9982;64.9982
195;calc update async;100;0.000103;1.6745e-05;0.00720364
195;calc inner;100;0.636708;0.632596;0.640516
195;calc wait;100;0.0077406;0.00206336;0.011086
195;calc bound;100;0.00522027;0.00351701;0.00585953
195;calc iter;100;0.649776;0.643615;0.656318
195;total;1;69.9934;69.9934;69.9934
220;calc total;1;65.0076;65.0076;65.0076
220;calc update async;100;7.34317e-05;1.2197e-05;0.00508494
220;calc inner;100;0.633541;0.628455;0.640152
220;calc wait;100;0.00879671;0.0028946;0.0125768
220;calc bound;100;0.00417208;0.0026145;0.00505255
220;calc iter;100;0.64984;0.641783;0.657309
220;total;1;70.02;70.02;70.02
244;calc total;1;65.0113;65.0113;65.0113
244;calc update async;100;6.81898e-05;1.0278e-05;0.00532645
244;calc inner;100;0.626925;0.622731;0.633501
244;calc wait;100;0.00895005;0.00406096;0.0311511
244;calc bound;100;0.00299439;0.00169818;0.00489925
244;calc iter;100;0.649746;0.640256;0.667162
244;total;1;70.0031;70.0031;70.0031
167;calc total;1;64.9986;64.9986;64.9986
167;calc update async;100;0.000216218;0.000102518;0.00714264
167;calc inner;100;0.568163;0.479809;0.63122
167;calc wait;100;0.0744593;0.00229212;0.161585
167;calc bound;100;0.0065394;0.00162668;0.00688428
167;calc iter;100;0.649382;0.643151;0.655795
167;total;1;70.0164;70.0164;70.0164
196;calc total;1;64.9994;64.9994;64.9994
196;calc update async;100;4.83348e-05;2.1214e-05;0.00152852
196;calc inner;100;0.635726;0.630973;0.639608
196;calc wait;100;0.00927952;0.00386272;0.0128906
196;calc bound;100;0.00479255;0.00285298;0.00527241
196;calc iter;100;0.64985;0.643256;0.655864
196;total;1;69.9798;69.9798;69.9798
221;calc total;1;64.9988;64.9988;64.9988
221;calc update async;100;8.78679e-05;1.2674e-05;0.00648297
221;calc inner;100;0.633487;0.627345;0.638101
221;calc wait;100;0.00852796;0.00226937;0.0123728
221;calc bound;100;0.00397659;0.00166464;0.00458723
221;calc iter;100;0.64981;0.643796;0.653467
221;total;1;70.0327;70.0327;70.0327
245;calc total;1;64.9958;64.9958;64.9958
245;calc update async;100;3.54645e-05;9.515e-06;0.00154947
245;calc inner;100;0.627329;0.618968;0.630756
245;calc wait;100;0.00643786;0.00159783;0.0105502
245;calc bound;100;0.00221575;0.00164557;0.00605558
245;calc iter;100;0.649629;0.637148;0.683189
245;total;1;70.0078;70.0078;70.0078
197;calc total;1;65.0046;65.0046;65.0046
197;calc update async;100;0.000109946;2.5019e-05;0.00753084
197;calc inner;100;0.635739;0.630159;0.640021
197;calc wait;100;0.0092959;0.00467391;0.0134156
197;calc bound;100;0.00482914;0.00165432;0.0052146
197;calc iter;100;0.649977;0.642482;0.656609
197;total;1;69.9902;69.9902;69.9902
222;calc total;1;65.0003;65.0003;65.0003
222;calc update async;100;9.67047e-05;2.142e-05;0.00655138
222;calc inner;100;0.633457;0.628152;0.639931
222;calc wait;100;0.00537148;0.00255164;0.00951501
222;calc bound;100;0.00433176;0.00166166;0.00535632
222;calc iter;100;0.649916;0.643414;0.656535
222;total;1;70.0342;70.0342;70.0342
246;calc total;1;65.0034;65.0034;65.0034
246;calc update async;100;8.39541e-05;1.8027e-05;0.00568185
246;calc inner;100;0.627044;0.62179;0.633017
246;calc wait;100;0.00499799;0.00146917;0.0248102
246;calc bound;100;0.00234368;0.00160469;0.00606028
246;calc iter;100;0.649795;0.641844;0.65744
246;total;1;69.9982;69.9982;69.9982
198;calc total;1;64.9995;64.9995;64.9995
198;calc update async;100;0.00011246;2.8449e-05;0.00684262
198;calc inner;100;0.635168;0.628358;0.638834
198;calc wait;100;0.0086931;0.00576738;0.0137497
198;calc bound;100;0.00601199;0.00165392;0.00635685
198;calc iter;100;0.64999;0.637513;0.660281
198;total;1;69.99;69.99;69.99
223;calc total;1;64.996;64.996;64.996
223;calc update async;100;0.000123903;3.432e-05;0.00761325
223;calc inner;100;0.629206;0.621694;0.634879
223;calc wait;100;0.00429721;0.00170337;0.0066072
223;calc bound;100;0.00475673;0.00165989;0.00629318
223;calc iter;100;0.649942;0.640536;0.654016
223;total;1;70.0274;70.0274;70.0274
247;calc total;1;64.9989;64.9989;64.9989
247;calc update async;100;0.000101586;2.2339e-05;0.00640502
247;calc inner;100;0.62616;0.621453;0.630542
247;calc wait;100;0.00187518;0.00145412;0.0127169
247;calc bound;100;0.00209291;0.00159579;0.00631072
247;calc iter;100;0.649801;0.646514;0.654876
247;total;1;69.9992;69.9992;69.9992
199;calc total;1;64.9984;64.9984;64.9984
199;calc update async;100;0.000109894;2.7062e-05;0.00739624
199;calc inner;100;0.637856;0.632485;0.64202
199;calc wait;100;0.00538945;0.00140963;0.00663026
199;calc bound;100;0.00662273;0.00164155;0.00704479
199;calc iter;100;0.649983;0.635567;0.662525
199;total;1;69.9965;69.9965;69.9965
224;calc total;1;65.0124;65.0124;65.0124
224;calc update async;100;8.467e-05;2.8269e-05;0.00480441
224;calc inner;100;0.631868;0.625806;0.638876
224;calc wait;100;0.0074308;0.0034253;0.0200362
224;calc bound;100;0.00485237;0.00166416;0.00602316
224;calc iter;100;0.650056;0.644559;0.661526
224;total;1;70.0341;70.0341;70.0341
169;calc update async;100;7.68473e-05;1.0898e-05;0.00585847
169;calc inner;100;0.630712;0.625586;0.639237
169;calc wait;100;0.0116012;0.00240828;0.0173023
169;calc bound;100;0.00463313;0.00216794;0.00591273
169;calc iter;100;0.649665;0.643487;0.655365
169;total;1;70.0003;70.0003;70.0003
248;calc total;1;65.012;65.012;65.012
248;calc update async;100;8.82227e-05;1.7086e-05;0.00599306
248;calc inner;100;0.625594;0.621657;0.630671
248;calc wait;100;0.00739135;0.00192435;0.0201088
248;calc bound;100;0.00239922;0.00159442;0.00389323
248;calc iter;100;0.649872;0.64353;0.656096
248;total;1;69.9999;69.9999;69.9999
200;calc total;1;65.0114;65.0114;65.0114
200;calc update async;100;8.51022e-05;2.6605e-05;0.00462775
200;calc inner;100;0.636738;0.62963;0.640427
200;calc wait;100;0.00716145;0.00556606;0.0200365
200;calc bound;100;0.00612174;0.00166915;0.00642412
200;calc iter;100;0.65011;0.637289;0.670271
200;total;1;69.9927;69.9927;69.9927
225;calc total;1;65.0078;65.0078;65.0078
225;calc update async;100;7.83382e-05;2.1131e-05;0.00487899
225;calc inner;100;0.637136;0.633521;0.64365
225;calc wait;100;0.00472665;0.00163207;0.00902199
225;calc bound;100;0.00439033;0.00166702;0.00535564
225;calc iter;100;0.649946;0.643565;0.653968
225;total;1;70.0347;70.0347;70.0347
170;calc total;1;65.0087;65.0087;65.0087
170;calc update async;100;6.96724e-05;1.3048e-05;0.00503154
170;calc inner;100;0.632694;0.626743;0.638899
170;calc wait;100;0.00822179;0.00340765;0.0144792
170;calc bound;100;0.00422573;0.00299626;0.00549624
170;calc iter;100;0.649759;0.643333;0.662358
170;total;1;70.0028;70.0028;70.0028
249;calc total;1;65.0054;65.0054;65.0054
249;calc update async;100;8.42206e-05;1.1332e-05;0.00517606
249;calc inner;100;0.631138;0.626235;0.636018
249;calc wait;100;0.00222624;0.00163002;0.00852094
249;calc bound;100;0.00221486;0.0016315;0.00356067
249;calc iter;100;0.649836;0.6459;0.657047
249;total;1;70.0115;70.0115;70.0115
201;calc total;1;64.9997;64.9997;64.9997
201;calc update async;100;5.57595e-05;2.3697e-05;0.00154036
201;calc inner;100;0.636868;0.63053;0.641767
201;calc wait;100;0.00776059;0.00250899;0.0121041
201;calc bound;100;0.00526527;0.00164771;0.00559057
201;calc iter;100;0.649953;0.640803;0.657547
201;total;1;69.9906;69.9906;69.9906
226;calc total;1;65.0087;65.0087;65.0087
226;calc update async;100;8.23719e-05;1.298e-05;0.00575979
226;calc inner;100;0.635105;0.629304;0.641782
226;calc wait;100;0.00980539;0.00195022;0.0146946
226;calc bound;100;0.00425492;0.00167988;0.00463499
226;calc iter;100;0.649894;0.643735;0.661965
226;total;1;70.0301;70.0301;70.0301
171;calc total;1;64.9978;64.9978;64.9978
171;calc update async;100;0.000100596;1.2838e-05;0.00805441
171;calc inner;100;0.632849;0.627391;0.639097
171;calc wait;100;0.00674655;0.00188441;0.0107572
171;calc bound;100;0.00398863;0.00277201;0.0053908
171;calc iter;100;0.649703;0.641765;0.657344
171;total;1;70.0045;70.0045;70.0045
250;calc total;1;64.9953;64.9953;64.9953
250;calc update async;100;3.48863e-05;1.0107e-05;0.00142803
250;calc inner;100;0.628681;0.624375;0.633957
250;calc wait;100;0.0104564;0.00271941;0.0154711
250;calc bound;100;0.00252803;0.00163345;0.00389195
250;calc iter;100;0.649631;0.637301;0.657352
250;total;1;70.0102;70.0102;70.0102
202;calc total;1;65.0086;65.0086;65.0086
202;calc update async;100;7.87008e-05;2.12e-05;0.00482683
202;calc inner;100;0.637056;0.631685;0.640715
202;calc wait;100;0.00802547;0.00393996;0.0130876
202;calc bound;100;0.00481791;0.00191159;0.0054761
202;calc iter;100;0.649981;0.642353;0.660652
202;total;1;69.9916;69.9916;69.9916
227;calc total;1;64.9975;64.9975;64.9975
227;calc update async;100;9.85441e-05;1.3131e-05;0.00778177
227;calc inner;100;0.635298;0.63019;0.641622
227;calc wait;100;0.0102093;0.00192215;0.0154784
227;calc bound;100;0.00394125;0.0026735;0.00550692
227;calc iter;100;0.649714;0.643777;0.655971
227;total;1;70.0314;70.0314;70.0314
172;calc total;1;65.0071;65.0071;65.0071
172;calc update async;100;7.28119e-05;9.526e-06;0.00497363
172;calc inner;100;0.631836;0.6265;0.638033
172;calc wait;100;0.0063119;0.00299425;0.0149113
172;calc bound;100;0.00396526;0.00290873;0.00582197
172;calc iter;100;0.649834;0.640882;0.662755
172;total;1;69.9916;69.9916;69.9916
251;calc total;1;64.9991;64.9991;64.9991
251;calc update async;100;8.22383e-05;9.961e-06;0.00653245
251;calc inner;100;0.62876;0.624434;0.635447
251;calc wait;100;0.00851496;0.00195588;0.0147473
251;calc bound;100;0.00264651;0.00174044;0.00608901
251;calc iter;100;0.649599;0.64145;0.65485
251;total;1;70.0072;70.0072;70.0072
203;calc total;1;64.9997;64.9997;64.9997
203;calc update async;100;0.000101638;2.1092e-05;0.00696729
203;calc inner;100;0.63444;0.629932;0.638933
203;calc wait;100;0.0101685;0.00243473;0.0154675
203;calc bound;100;0.00484743;0.00300132;0.00540881
203;calc iter;100;0.64984;0.644298;0.654446
203;total;1;69.9821;69.9821;69.9821
228;calc total;1;65.0004;65.0004;65.0004
228;calc update async;100;0.000226895;8.3388e-05;0.00641815
228;calc inner;100;0.63568;0.626328;0.641646
228;calc wait;100;0.00785365;0.00246712;0.0138942
228;calc bound;100;0.00587506;0.00164235;0.00749875
228;calc iter;100;0.64964;0.636903;0.655768
228;total;1;70.041;70.041;70.041
173;calc total;1;65.0053;65.0053;65.0053
173;calc update async;100;8.22422e-05;1.3094e-05;0.00579177
173;calc inner;100;0.628907;0.623623;0.635466
173;calc wait;100;0.0109183;0.00819043;0.0167515
173;calc bound;100;0.00386872;0.0017308;0.00557647
173;calc iter;100;0.649874;0.643792;0.65352
173;total;1;70.0002;70.0002;70.0002
252;calc total;1;65.0112;65.0112;65.0112
252;calc update async;100;0.000205095;9.9542e-05;0.00563375
252;calc inner;100;0.585646;0.501013;0.631196
252;calc wait;100;0.0567578;0.00893904;0.140902
252;calc bound;100;0.00697292;0.00161373;0.00763566
252;calc iter;100;0.649586;0.643666;0.654723
252;total;1;70.0137;70.0137;70.0137
204;calc total;1;65.0073;65.0073;65.0073
204;calc update async;100;0.000227221;0.000125867;0.00498001
204;calc inner;100;0.586443;0.506143;0.634521
204;calc wait;100;0.0559436;0.00709414;0.130677
204;calc bound;100;0.00719506;0.00163314;0.00770332
204;calc iter;100;0.649813;0.638684;0.66474
204;total;1;69.9923;69.9923;69.9923
229;calc total;1;65.0006;65.0006;65.0006
229;calc update async;100;0.000267534;0.000122447;0.00618959
229;calc inner;100;0.635515;0.627975;0.640383
229;calc wait;100;0.00806951;0.00280045;0.0153226
229;calc bound;100;0.00571849;0.00164499;0.00698581
229;calc iter;100;0.649574;0.637958;0.657412
229;total;1;70.0344;70.0344;70.0344
174;calc total;1;65.003;65.003;65.003
174;calc update async;100;9.72517e-05;1.9386e-05;0.00675354
174;calc inner;100;0.631312;0.625163;0.637651
174;calc wait;100;0.00835242;0.00509987;0.0131533
174;calc bound;100;0.00404399;0.00165633;0.00511184
174;calc iter;100;0.649944;0.643416;0.656527
174;total;1;69.9891;69.9891;69.9891
253;calc total;1;65.0046;65.0046;65.0046
253;calc update async;100;0.000161176;8.2465e-05;0.0053763
253;calc inner;100;0.587771;0.519402;0.632413
253;calc wait;100;0.0551678;0.00630434;0.0860115
253;calc bound;100;0.00502886;0.0016189;0.00620368
253;calc iter;100;0.648132;0.585539;0.659464
253;total;1;70.0102;70.0102;70.0102
205;calc total;1;65.0052;65.0052;65.0052
205;calc update async;100;0.000165338;8.0791e-05;0.0053314
205;calc inner;100;0.588339;0.522508;0.632343
205;calc wait;100;0.0548436;0.00544423;0.0827745
205;calc bound;100;0.00515383;0.00161866;0.00648799
205;calc iter;100;0.648506;0.586572;0.659973
205;total;1;69.9977;69.9977;69.9977
230;calc total;1;64.9995;64.9995;64.9995
230;calc update async;100;0.000277273;0.000143524;0.00597154
230;calc inner;100;0.635739;0.630142;0.640307
230;calc wait;100;0.00750414;0.00497655;0.0161084
230;calc bound;100;0.00596832;0.00165547;0.00665655
175;calc total;1;65.0001;65.0001;65.0001
175;calc update async;100;0.000115747;2.732e-05;0.00744632
175;calc inner;100;0.630169;0.622993;0.637145
175;calc wait;100;0.00415723;0.00156929;0.00680537
175;calc bound;100;0.00460367;0.0016635;0.00601092
175;calc iter;100;0.649983;0.640536;0.657384
175;total;1;69.9994;69.9994;69.9994
254;calc total;1;65;65;65
254;calc update async;100;0.000194757;0.000102192;0.00636285
254;calc inner;100;0.589251;0.534306;0.633694
206;calc total;1;65.0021;65.0021;65.0021
206;calc update async;100;0.000178348;9.2187e-05;0.00607602
206;calc inner;100;0.589337;0.537129;0.632547
206;calc wait;100;0.0532672;0.00211544;0.101774
206;calc bound;100;0.00508754;0.00170663;0.00589906
206;calc iter;100;0.647874;0.603348;0.693132
206;total;1;69.9963;69.9963;69.9963
230;calc iter;100;0.649493;0.636938;0.662779
230;total;1;70.0316;70.0316;70.0316
176;calc total;1;65.0119;65.0119;65.0119
176;calc update async;100;8.37204e-05;2.0719e-05;0.00465802
176;calc inner;100;0.635507;0.632414;0.643407
176;calc wait;100;0.00500111;0.00165941;0.0104865
176;calc bound;100;0.00494012;0.00167846;0.00640445
176;calc iter;100;0.65005;0.644558;0.660689
176;total;1;70.003;70.003;70.003
254;calc wait;100;0.0528324;0.00276704;0.115446
254;calc bound;100;0.00518228;0.00170218;0.006043
254;calc iter;100;0.647465;0.602455;0.710491
254;total;1;70.0079;70.0079;70.0079
207;calc total;1;65.0034;65.0034;65.0034
207;calc update async;100;0.000208078;8.7509e-05;0.00535218
207;calc inner;100;0.586846;0.550357;0.63298
207;calc wait;100;0.0540794;0.00339154;0.180333
207;calc bound;100;0.00613915;0.00275042;0.00758622
207;calc iter;100;0.647276;0.603469;0.782351
207;total;1;69.9948;69.9948;69.9948
231;calc total;1;64.9972;64.9972;64.9972
231;calc update async;100;0.000198332;2.7993e-05;0.00754225
231;calc inner;100;0.63616;0.630213;0.641197
231;calc wait;100;0.0070459;0.00365763;0.0175395
231;calc bound;100;0.00597299;0.00169004;0.00694481
231;calc iter;100;0.649428;0.635758;0.662128
231;total;1;70.0351;70.0351;70.0351
177;calc total;1;65.0074;65.0074;65.0074
177;calc update async;100;8.18173e-05;1.4132e-05;0.00549149
177;calc inner;100;0.63287;0.627192;0.639507
177;calc wait;100;0.0111894;0.00394662;0.0157494
177;calc bound;100;0.00471161;0.00164087;0.00588509
177;calc iter;100;0.649942;0.643564;0.655633
177;total;1;69.9994;69.9994;69.9994
255;calc total;1;64.9978;64.9978;64.9978
255;calc update async;100;0.000233358;9.7969e-05;0.00767226
255;calc inner;100;0.585356;0.547762;0.631931
255;calc wait;100;0.054948;0.00272145;0.18755
255;calc bound;100;0.00627071;0.00259473;0.00755453
255;calc iter;100;0.646812;0.599173;0.79677
255;total;1;70.0102;70.0102;70.0102
208;calc total;1;65.013;65.013;65.013
208;calc update async;100;0.000150617;7.7763e-05;0.0043067
208;calc inner;100;0.587702;0.559157;0.629486
208;calc wait;100;0.0539085;0.00579431;0.176394
208;calc bound;100;0.00501306;0.00297548;0.00587845
208;calc iter;100;0.646778;0.607326;0.76126
208;total;1;69.9834;69.9834;69.9834
232;calc total;1;65.0121;65.0121;65.0121
232;calc update async;100;0.00025675;0.000169084;0.00469304
232;calc inner;100;0.63464;0.631258;0.637329
232;calc wait;100;0.00925575;0.00595989;0.0246325
232;calc bound;100;0.00540809;0.00191055;0.00631562
232;calc iter;100;0.649564;0.643861;0.672427
232;total;1;70.0397;70.0397;70.0397
178;calc total;1;65.01;65.01;65.01
178;calc update async;100;7.05296e-05;1.2156e-05;0.00485874
178;calc inner;100;0.630847;0.625749;0.636805
178;calc wait;100;0.0107915;0.00387563;0.0169706
178;calc bound;100;0.00393176;0.00177171;0.00527143
178;calc iter;100;0.649905;0.644495;0.657598
178;total;1;69.9977;69.9977;69.9977
256;calc total;1;65.0136;65.0136;65.0136
256;calc update async;100;0.00017485;9.4826e-05;0.00473285
256;calc inner;100;0.58792;0.556761;0.631873
256;calc wait;100;0.0531693;0.00439382;0.175828
256;calc bound;100;0.00508076;0.00353945;0.00588573
256;calc iter;100;0.646349;0.608029;0.767488
256;total;1;70.0104;70.0104;70.0104
209;calc total;1;65.0062;65.0062;65.0062
209;calc update async;100;0.000155746;7.9242e-05;0.0049538
209;calc inner;100;0.584167;0.559115;0.630746
209;calc wait;100;0.0566979;0.00641472;0.186386
209;calc bound;100;0.00504651;0.00307907;0.00587725
233;calc total;1;65.0063;65.0063;65.0063
233;calc update async;100;0.000232331;8.2644e-05;0.00508863
233;calc inner;100;0.634537;0.630639;0.63803
233;calc wait;100;0.0098741;0.00561763;0.0212098
233;calc bound;100;0.0047578;0.00290777;0.00549682
233;calc iter;100;0.649404;0.640976;0.659635
233;total;1;70.0368;70.0368;70.0368
179;calc total;1;65.0027;65.0027;65.0027
179;calc update async;100;8.68966e-05;1.2929e-05;0.00600444
179;calc inner;100;0.633171;0.626816;0.639147
179;calc wait;100;0.0062487;0.00202039;0.0118809
179;calc bound;100;0.00387281;0.00289737;0.00595411
179;calc iter;100;0.649766;0.646574;0.661472
179;total;1;69.9917;69.9917;69.9917
257;calc total;1;65.0082;65.0082;65.0082
257;calc update async;100;0.000163606;7.0236e-05;0.00461723
257;calc inner;100;0.58495;0.555683;0.630814
257;calc wait;100;0.0555516;0.00573886;0.185896
257;calc bound;100;0.00494465;0.0031528;0.00586575
257;calc iter;100;0.645613;0.611721;0.759183
257;total;1;70.0039;70.0039;70.0039
209;calc iter;100;0.646071;0.610311;0.759458
209;total;1;69.9955;69.9955;69.9955
234;calc total;1;65.0089;65.0089;65.0089
234;calc update async;100;0.000215234;8.9708e-05;0.00477541
234;calc inner;100;0.634317;0.629483;0.63882
234;calc wait;100;0.00999879;0.00365088;0.0215348
234;calc bound;100;0.00487276;0.00305917;0.00554267
234;calc iter;100;0.649407;0.644273;0.662035
234;total;1;70.0381;70.0381;70.0381
180;calc total;1;65.0107;65.0107;65.0107
180;calc update async;100;0.000202084;8.3154e-05;0.00459945
180;calc inner;100;0.628091;0.618003;0.639924
180;calc wait;100;0.0142427;0.00694483;0.0199453
180;calc bound;100;0.00718255;0.00163597;0.00761633
180;calc iter;100;0.649723;0.639132;0.658967
180;total;1;70.0108;70.0108;70.0108
258;calc total;1;65.0104;65.0104;65.0104
258;calc update async;100;0.000174377;7.5126e-05;0.00500054
258;calc inner;100;0.582462;0.552415;0.629904
258;calc wait;100;0.0571839;0.00338771;0.189658
258;calc bound;100;0.00563264;0.00240963;0.00713189
258;calc iter;100;0.645456;0.611731;0.758931
258;total;1;69.9994;69.9994;69.9994
210;calc total;1;65.0093;65.0093;65.0093
210;calc update async;100;0.00016489;7.483e-05;0.00510471
210;calc inner;100;0.58253;0.556456;0.629744
210;calc wait;100;0.057494;0.00483375;0.188985
210;calc bound;100;0.00566155;0.00289443;0.0059523
210;calc iter;100;0.645854;0.610477;0.758381
210;total;1;69.9894;69.9894;69.9894
235;calc total;1;64.9974;64.9974;64.9974
235;calc update async;100;0.000251079;9.5565e-05;0.00735718
235;calc inner;100;0.63419;0.630299;0.638364
235;calc wait;100;0.00966674;0.00212371;0.0193228
235;calc bound;100;0.00511866;0.00365317;0.00622823
235;calc iter;100;0.64923;0.645051;0.65556
235;total;1;70.0253;70.0253;70.0253
181;calc total;1;65.0016;65.0016;65.0016
181;calc update async;100;0.000284834;7.4551e-05;0.00614041
181;calc inner;100;0.629169;0.619967;0.639829
181;calc wait;100;0.013729;0.00226078;0.0199245
181;calc bound;100;0.00627401;0.00163483;0.00683908
181;calc iter;100;0.64946;0.632818;0.660582
181;total;1;70.0028;70.0028;70.0028
259;calc total;1;64.9976;64.9976;64.9976
259;calc update async;100;0.000191063;7.8333e-05;0.00738053
259;calc inner;100;0.58341;0.556827;0.632186
259;calc wait;100;0.0568614;0.0021833;0.127207
259;calc bound;100;0.00555674;0.00316826;0.00591655
259;calc iter;100;0.646023;0.606101;0.693299
259;total;1;70.0008;70.0008;70.0008
211;calc total;1;65.001;65.001;65.001
211;calc update async;100;0.000176114;8.961e-05;0.00603594
211;calc inner;100;0.583052;0.559511;0.631344
211;calc wait;100;0.0575288;0.00209339;0.105644
211;calc bound;100;0.00567722;0.0028747;0.00765306
211;calc iter;100;0.646438;0.620192;0.675864
211;total;1;69.9955;69.9955;69.9955
236;calc total;1;65.0063;65.0063;65.0063
236;calc update async;100;0.000218917;8.6359e-05;0.00558993
236;calc inner;100;0.636021;0.632592;0.640955
236;calc wait;100;0.00809269;0.0023848;0.0143895
236;calc bound;100;0.00502076;0.00368161;0.00626943
236;calc iter;100;0.649356;0.645146;0.661614
236;total;1;70.0387;70.0387;70.0387
182;calc total;1;65.0044;65.0044;65.0044
182;calc update async;100;0.000261956;7.184e-05;0.00613907
182;calc inner;100;0.630497;0.623224;0.640495
182;calc wait;100;0.0130598;0.00202327;0.0195287
182;calc bound;100;0.00557843;0.00168749;0.00653525
182;calc iter;100;0.6494;0.632657;0.662114
182;total;1;70.0069;70.0069;70.0069
260;calc total;1;65.0039;65.0039;65.0039
260;calc update async;100;0.000171505;7.4747e-05;0.00515378
260;calc inner;100;0.585835;0.550874;0.633149
260;calc wait;100;0.0550952;0.00216567;0.105887
260;calc bound;100;0.00560443;0.00307791;0.00594794
260;calc iter;100;0.64671;0.607652;0.677944
260;total;1;70.0128;70.0128;70.0128
212;calc total;1;65.0037;65.0037;65.0037
212;calc update async;100;0.000176269;9.8796e-05;0.0058201
212;calc inner;100;0.585543;0.553815;0.633053
212;calc wait;100;0.0556704;0.00233099;0.0791916
212;calc bound;100;0.00567691;0.00309799;0.00596878
212;calc iter;100;0.647071;0.621313;0.664029
212;total;1;69.996;69.996;69.996
237;calc total;1;65.0056;65.0056;65.0056
237;calc update async;100;0.000216419;9.0956e-05;0.00496916
237;calc inner;100;0.635767;0.632704;0.640024
237;calc wait;100;0.00847537;0.00394159;0.0158447
237;calc bound;100;0.00490663;0.00318457;0.00605135
237;calc iter;100;0.649369;0.642736;0.655008
237;total;1;70.0368;70.0368;70.0368
183;calc total;1;64.9995;64.9995;64.9995
183;calc update async;100;0.000223467;7.1223e-05;0.00651335
183;calc inner;100;0.631395;0.625236;0.642894
183;calc wait;100;0.0123835;0.00192498;0.0199328
183;calc bound;100;0.0052925;0.00170002;0.00637288
183;calc iter;100;0.649298;0.638879;0.657833
183;total;1;70.0074;70.0074;70.0074
213;calc total;1;65.0002;65.0002;65.0002
213;calc update async;100;0.000185544;9.1988e-05;0.00660984
213;calc inner;100;0.585415;0.541714;0.631721
213;calc wait;100;0.0564424;0.00227392;0.0791604
213;calc bound;100;0.00560941;0.0019502;0.006323
213;calc iter;100;0.647657;0.609042;0.661078
213;total;1;69.995;69.995;69.995
238;calc total;1;65.0035;65.0035;65.0035
238;calc update async;100;0.000234537;7.4698e-05;0.00579721
238;calc inner;100;0.635777;0.632253;0.639953
238;calc wait;100;0.00837104;0.00368372;0.0166632
238;calc bound;100;0.00499152;0.00298153;0.00589729
238;calc iter;100;0.649377;0.642466;0.656814
238;total;1;70.0352;70.0352;70.0352
184;calc total;1;65.0091;65.0091;65.0091
184;calc update async;100;0.000237893;0.000128056;0.00463572
184;calc inner;100;0.629306;0.624981;0.639198
184;calc wait;100;0.0145544;0.00497086;0.023115
184;calc bound;100;0.00520406;0.00225219;0.00620388
184;calc iter;100;0.649305;0.642565;0.660835
184;total;1;70.0071;70.0071;70.0071
214;calc total;1;65.0015;65.0015;65.0015
214;calc update async;100;0.000169725;8.3053e-05;0.00596078
214;calc inner;100;0.587986;0.529361;0.632369
214;calc wait;100;0.0550701;0.00653715;0.079546
214;calc bound;100;0.00505619;0.00165858;0.00615668
214;calc iter;100;0.648285;0.594758;0.656921
214;total;1;69.9969;69.9969;69.9969
239;calc total;1;65.0018;65.0018;65.0018
239;calc update async;100;0.000183852;2.9661e-05;0.00554259
239;calc inner;100;0.635832;0.632322;0.640968
239;calc wait;100;0.00809393;0.00292669;0.0156148
185;calc total;1;65.0061;65.0061;65.0061
185;calc update async;100;0.00025199;0.000146586;0.00599349
185;calc inner;100;0.628865;0.624282;0.638937
185;calc wait;100;0.014738;0.00323941;0.0256154
185;calc bound;100;0.00531242;0.00343871;0.00640417
185;calc iter;100;0.649171;0.642413;0.663253
185;total;1;69.9949;69.9949;69.9949
215;calc total;1;64.9991;64.9991;64.9991
215;calc update async;100;0.00027937;0.000122301;0.00850547
215;calc inner;100;0.587025;0.511661;0.631198
215;calc wait;100;0.0559693;0.00630427;0.128607
215;calc bound;100;0.00625749;0.00162828;0.00692795
215;calc iter;100;0.649535;0.641541;0.655281
215;total;1;69.9932;69.9932;69.9932
239;calc bound;100;0.0052869;0.00282851;0.00605316
239;calc iter;100;0.649405;0.642923;0.655537
239;total;1;70.0369;70.0369;70.0369
186;calc total;1;64.9951;64.9951;64.9951
186;calc update async;100;0.000287355;0.000134957;0.00907585
186;calc inner;100;0.628084;0.622708;0.63772
186;calc wait;100;0.0152049;0.00403552;0.0277853
186;calc bound;100;0.00539074;0.00439948;0.00648338
186;calc iter;100;0.648971;0.640993;0.660303
186;total;1;70.0094;70.0094;70.0094
187;calc total;1;64.9994;64.9994;64.9994
187;calc update async;100;0.00025012;0.000102334;0.00645954
187;calc inner;100;0.630005;0.624746;0.638886
187;calc wait;100;0.0134207;0.00373762;0.024414
187;calc bound;100;0.00532149;0.00476292;0.00643221
187;calc iter;100;0.649001;0.643471;0.658719
187;total;1;70.0036;70.0036;70.0036
188;calc total;1;65.0101;65.0101;65.0101
188;calc update async;100;0.000232772;0.000102876;0.00486378
188;calc inner;100;0.630577;0.626056;0.639964
188;calc wait;100;0.0131585;0.00304999;0.0226164
188;calc bound;100;0.00519321;0.00285641;0.00620867
188;calc iter;100;0.649164;0.641767;0.660121
188;total;1;70.0038;70.0038;70.0038
189;calc total;1;65.0051;65.0051;65.0051
189;calc update async;100;0.000232843;8.4148e-05;0.00518764
189;calc inner;100;0.630356;0.626075;0.641665
189;calc wait;100;0.0135681;0.00279549;0.0231801
189;calc bound;100;0.00503719;0.00294191;0.00594355
189;calc iter;100;0.649197;0.642469;0.655915
189;total;1;70.0051;70.0051;70.0051
190;calc total;1;65.0015;65.0015;65.0015
190;calc update async;100;0.000250067;7.0103e-05;0.00608929
190;calc inner;100;0.630638;0.626303;0.641173
190;calc wait;100;0.0133159;0.00202655;0.0225464
190;calc bound;100;0.00502876;0.00221259;0.00564304
190;calc iter;100;0.649236;0.639424;0.65643
190;total;1;70.0051;70.0051;70.0051
191;calc total;1;64.999;64.999;64.999
191;calc update async;100;0.00019836;7.0917e-05;0.00712399
191;calc inner;100;0.63036;0.624688;0.641936
191;calc wait;100;0.0131187;0.00223362;0.022535
191;calc bound;100;0.00567381;0.00170321;0.00675993
191;calc iter;100;0.649355;0.643205;0.656032
191;total;1;70.0083;70.0083;70.0083
261;calc total;1;65.0057;65.0057;65.0057
261;calc update async;100;0.000175712;7.3672e-05;0.00581005
261;calc inner;100;0.58548;0.537723;0.632931
261;calc wait;100;0.0561685;0.00273363;0.105207
261;calc bound;100;0.00551674;0.00194227;0.00593364
261;calc iter;100;0.647344;0.604615;0.679602
261;total;1;70.0077;70.0077;70.0077
262;calc total;1;65.005;65.005;65.005
262;calc update async;100;0.000160799;6.7108e-05;0.00517279
262;calc inner;100;0.587498;0.523795;0.632659
262;calc wait;100;0.0552812;0.00286285;0.100074
262;calc bound;100;0.00499336;0.00166243;0.00596853
262;calc iter;100;0.647937;0.587669;0.680562
262;total;1;70.0098;70.0098;70.0098
288;calc total;1;65.0123;65.0123;65.0123
288;calc update async;100;7.34403e-05;1.1475e-05;0.00533296
288;calc inner;100;0.633842;0.626188;0.639906
288;calc wait;100;0.00783988;0.00569652;0.0158864
288;calc bound;100;0.00501655;0.00278345;0.00666678
288;calc iter;100;0.649406;0.645712;0.662547
288;total;1;69.9987;69.9987;69.9987
312;calc total;1;65.0115;65.0115;65.0115
312;calc update async;100;8.08077e-05;9.884e-06;0.00554903
312;calc inner;100;0.634381;0.630008;0.640641
312;calc wait;100;0.00756132;0.00560588;0.0118091
312;calc bound;100;0.00496346;0.0031082;0.00629504
312;calc iter;100;0.649385;0.645088;0.656166
312;total;1;70.074;70.074;70.074
263;calc total;1;65;65;65
263;calc update async;100;0.000201761;7.4528e-05;0.00657033
263;calc inner;100;0.58753;0.508841;0.63256
263;calc wait;100;0.0551659;0.00213255;0.129691
263;calc bound;100;0.00626433;0.00163486;0.00701761
263;calc iter;100;0.649167;0.636041;0.693434
263;total;1;70.0118;70.0118;70.0118
264;calc total;1;65.0117;65.0117;65.0117
264;calc update async;100;8.31607e-05;1.2657e-05;0.00607301
264;calc inner;100;0.635939;0.626432;0.64423
264;calc wait;100;0.00804061;0.00306754;0.0291812
264;calc bound;100;0.00503798;0.00307297;0.00638603
264;calc iter;100;0.649456;0.644348;0.666716
264;total;1;70.1479;70.1479;70.1479
336;calc total;1;65.0131;65.0131;65.0131
336;calc update async;100;8.41881e-05;9.667e-06;0.00579841
336;calc inner;100;0.632172;0.626373;0.641352
336;calc wait;100;0.00723981;0.00234947;0.019643
336;calc bound;100;0.0050407;0.00265965;0.00635617
336;calc iter;100;0.649531;0.643331;0.666601
336;total;1;69.6184;69.6184;69.6184
313;calc total;1;65.006;65.006;65.006
313;calc update async;100;7.65215e-05;1.2902e-05;0.00503307
313;calc inner;100;0.63616;0.631898;0.642983
313;calc wait;100;0.00755792;0.00249484;0.0166176
313;calc bound;100;0.00476317;0.00300385;0.00610971
313;calc iter;100;0.649339;0.644242;0.656651
313;total;1;70.0746;70.0746;70.0746
265;calc total;1;64.9997;64.9997;64.9997
265;calc update async;100;3.47209e-05;1.2019e-05;0.00148299
265;calc inner;100;0.635926;0.626474;0.640884
265;calc wait;100;0.00804191;0.00212788;0.0419689
265;calc bound;100;0.00469089;0.0023801;0.0061135
265;calc iter;100;0.649351;0.641239;0.673571
265;total;1;70.1479;70.1479;70.1479
337;calc total;1;65.0036;65.0036;65.0036
337;calc update async;100;8.52806e-05;9.642e-06;0.00640559
337;calc inner;100;0.631266;0.624734;0.640726
337;calc wait;100;0.011011;0.00341437;0.0205974
337;calc bound;100;0.00478836;0.0028785;0.00596743
337;calc iter;100;0.649468;0.64305;0.658085
337;total;1;69.6194;69.6194;69.6194
314;calc total;1;64.9954;64.9954;64.9954
314;calc update async;100;4.54539e-05;1.3608e-05;0.00188785
314;calc inner;100;0.634818;0.631245;0.641715
314;calc wait;100;0.00857978;0.00247857;0.0138715
314;calc bound;100;0.00481299;0.00323726;0.00607125
314;calc iter;100;0.64924;0.643371;0.65778
314;total;1;70.0749;70.0749;70.0749
266;calc total;1;65.0086;65.0086;65.0086
266;calc update async;100;6.8498e-05;1.1364e-05;0.00463693
266;calc inner;100;0.636288;0.626409;0.641525
266;calc wait;100;0.00806582;0.00305267;0.0498513
266;calc bound;100;0.00457865;0.00319207;0.00595103
266;calc iter;100;0.649455;0.641634;0.683601
266;total;1;70.1358;70.1358;70.1358
338;calc total;1;65.0079;65.0079;65.0079
338;calc update async;100;9.34973e-05;9.911e-06;0.00708072
338;calc inner;100;0.632049;0.62684;0.640207
338;calc wait;100;0.00996425;0.00416351;0.0168982
338;calc bound;100;0.00466365;0.00260453;0.00561286
338;calc iter;100;0.649508;0.642746;0.656983
338;total;1;69.6247;69.6247;69.6247
315;calc total;1;64.9982;64.9982;64.9982
315;calc update async;100;8.97259e-05;1.0881e-05;0.00613096
315;calc inner;100;0.634928;0.631564;0.641474
315;calc wait;100;0.00629935;0.00179094;0.0108314
315;calc bound;100;0.00501413;0.00309944;0.00641616
315;calc iter;100;0.649329;0.642441;0.656707
315;total;1;70.0703;70.0703;70.0703
267;calc total;1;64.9982;64.9982;64.9982
267;calc update async;100;0.000102127;1.198e-05;0.00785411
267;calc inner;100;0.637002;0.627891;0.640304
267;calc wait;100;0.00726981;0.00226915;0.0524217
267;calc bound;100;0.00456119;0.00305848;0.00576066
267;calc iter;100;0.64938;0.639331;0.685568
267;total;1;70.1476;70.1476;70.1476
339;calc total;1;64.9996;64.9996;64.9996
339;calc update async;100;8.86243e-05;1.2192e-05;0.0064718
339;calc inner;100;0.633157;0.627637;0.642131
339;calc wait;100;0.0065711;0.00216654;0.017925
339;calc bound;100;0.00465088;0.00269467;0.00569439
339;calc iter;100;0.649487;0.643603;0.655608
339;total;1;69.624;69.624;69.624
316;calc total;1;65.0088;65.0088;65.0088
316;calc update async;100;7.55778e-05;1.1356e-05;0.00497599
316;calc inner;100;0.633741;0.630212;0.640584
316;calc wait;100;0.00961904;0.0037605;0.0189829
316;calc bound;100;0.00507535;0.00308815;0.00647624
316;calc iter;100;0.649472;0.64083;0.66213
316;total;1;70.0721;70.0721;70.0721
268;calc total;1;65.007;65.007;65.007
268;calc update async;100;8.99984e-05;1.1382e-05;0.00641574
268;calc inner;100;0.635506;0.623449;0.640552
268;calc wait;100;0.00900151;0.00295765;0.0530216
268;calc bound;100;0.00467676;0.00274627;0.00640883
268;calc iter;100;0.649512;0.637455;0.689819
268;total;1;70.1398;70.1398;70.1398
340;calc total;1;64.999;64.999;64.999
340;calc update async;100;4.66435e-05;1.1352e-05;0.00250364
340;calc inner;100;0.631724;0.626162;0.640138
340;calc wait;100;0.00919709;0.00258742;0.012972
340;calc bound;100;0.0045326;0.00267209;0.00563489
340;calc iter;100;0.649546;0.644505;0.65536
340;total;1;69.6167;69.6167;69.6167
317;calc total;1;65.0051;65.0051;65.0051
317;calc update async;100;7.00097e-05;1.0858e-05;0.0048658
317;calc inner;100;0.633646;0.629535;0.639185
317;calc wait;100;0.0101143;0.0057552;0.015083
317;calc bound;100;0.00464338;0.00247513;0.00650936
317;calc iter;100;0.6495;0.641944;0.656868
317;total;1;70.0723;70.0723;70.0723
269;calc total;1;65.0047;65.0047;65.0047
269;calc update async;100;8.61445e-05;1.5334e-05;0.00594025
269;calc inner;100;0.638618;0.625746;0.677177
269;calc wait;100;0.00522497;0.0019179;0.00806659
269;calc bound;100;0.00476474;0.00217963;0.00705644
269;calc iter;100;0.649533;0.63723;0.689518
269;total;1;70.1483;70.1483;70.1483
341;calc total;1;64.9947;64.9947;64.9947
341;calc update async;100;4.17782e-05;1.022e-05;0.0021257
341;calc inner;100;0.63173;0.625575;0.639037
341;calc wait;100;0.0111845;0.0035676;0.0179455
341;calc bound;100;0.00410435;0.0017561;0.00491104
341;calc iter;100;0.649554;0.643653;0.652733
341;total;1;69.6187;69.6187;69.6187
318;calc total;1;64.9994;64.9994;64.9994
318;calc update async;100;8.8611e-05;1.7264e-05;0.00620931
318;calc inner;100;0.633704;0.628516;0.639445
318;calc wait;100;0.00756341;0.00386232;0.0125987
318;calc bound;100;0.00442569;0.00164788;0.00629331
318;calc iter;100;0.649558;0.644448;0.654457
318;total;1;70.0709;70.0709;70.0709
270;calc total;1;65.0032;65.0032;65.0032
270;calc update async;100;9.30295e-05;1.4674e-05;0.00608952
270;calc inner;100;0.635198;0.623477;0.640072
270;calc wait;100;0.00828867;0.00378176;0.0525538
270;calc bound;100;0.00530584;0.00164139;0.00640232
270;calc iter;100;0.64956;0.6373;0.689962
270;total;1;70.1374;70.1374;70.1374
342;calc total;1;65.0003;65.0003;65.0003
342;calc update async;100;9.44366e-05;1.1699e-05;0.00669281
342;calc inner;100;0.634245;0.629371;0.642489
342;calc wait;100;0.00699893;0.00187117;0.0116565
342;calc bound;100;0.00411818;0.00166214;0.00535067
342;calc iter;100;0.649696;0.643561;0.654816
342;total;1;69.6292;69.6292;69.6292
319;calc total;1;64.9983;64.9983;64.9983
319;calc update async;100;9.58717e-05;1.5276e-05;0.00622557
319;calc inner;100;0.633867;0.629109;0.639192
319;calc wait;100;0.00650023;0.00218922;0.0109117
319;calc bound;100;0.00465319;0.00164673;0.00639456
319;calc iter;100;0.649619;0.644781;0.655217
319;total;1;70.0634;70.0634;70.0634
271;calc total;1;65.0023;65.0023;65.0023
271;calc update async;100;0.000108504;1.3061e-05;0.00785355
271;calc inner;100;0.637699;0.628704;0.642951
271;calc wait;100;0.0056006;0.00142344;0.0474612
271;calc bound;100;0.00533825;0.00162554;0.00685866
271;calc iter;100;0.649592;0.639809;0.681482
271;total;1;70.1489;70.1489;70.1489
343;calc total;1;64.9975;64.9975;64.9975
343;calc update async;100;0.000113331;2.4259e-05;0.00765185
343;calc inner;100;0.63102;0.624132;0.63977
343;calc wait;100;0.005766;0.00160195;0.00875341
343;calc bound;100;0.00462229;0.00165098;0.00617985
343;calc iter;100;0.649738;0.638364;0.655627
343;total;1;69.6166;69.6166;69.6166
320;calc total;1;65.0127;65.0127;65.0127
320;calc update async;100;9.82309e-05;1.5894e-05;0.00577735
320;calc inner;100;0.635036;0.628994;0.641047
320;calc wait;100;0.00562093;0.00178724;0.0145876
320;calc bound;100;0.0052165;0.00164807;0.00674665
320;calc iter;100;0.649743;0.64258;0.661999
320;total;1;70.0741;70.0741;70.0741
272;calc total;1;65.0119;65.0119;65.0119
272;calc update async;100;8.88987e-05;1.3609e-05;0.00628763
272;calc inner;100;0.636753;0.628665;0.640501
272;calc wait;100;0.0068953;0.00245243;0.0383662
272;calc bound;100;0.00532075;0.00164957;0.00681969
272;calc iter;100;0.649648;0.637135;0.674244
272;total;1;70.1469;70.1469;70.1469
344;calc total;1;65.0121;65.0121;65.0121
344;calc update async;100;0.000107244;2.4611e-05;0.00678867
344;calc inner;100;0.631947;0.624248;0.640271
344;calc wait;100;0.0050584;0.00199746;0.0161416
344;calc bound;100;0.00495043;0.00166257;0.00659848
344;calc iter;100;0.649862;0.638123;0.662767
344;total;1;69.6282;69.6282;69.6282
321;calc total;1;65.0091;65.0091;65.0091
321;calc update async;100;8.19338e-05;1.6664e-05;0.00498502
321;calc inner;100;0.635162;0.629251;0.642768
321;calc wait;100;0.00836236;0.00358562;0.0121221
321;calc bound;100;0.00534607;0.00164451;0.00648977
321;calc iter;100;0.649649;0.641267;0.655677
321;total;1;70.0672;70.0672;70.0672
273;calc total;1;65.0067;65.0067;65.0067
273;calc update async;100;7.98319e-05;1.1244e-05;0.00508795
273;calc inner;100;0.636828;0.627989;0.641645
273;calc wait;100;0.00562061;0.00164892;0.022551
273;calc bound;100;0.00494348;0.00164025;0.00685841
273;calc iter;100;0.649652;0.645191;0.664236
273;total;1;70.1439;70.1439;70.1439
345;calc total;1;64.998;64.998;64.998
345;calc update async;100;4.87602e-05;1.1924e-05;0.00185169
345;calc inner;100;0.634085;0.627749;0.642258
345;calc wait;100;0.0086529;0.00244954;0.0113668
345;calc bound;100;0.00477914;0.0016747;0.00603635
345;calc iter;100;0.649675;0.642901;0.654662
345;total;1;69.6253;69.6253;69.6253
322;calc total;1;65.01;65.01;65.01
322;calc update async;100;8.05278e-05;1.6034e-05;0.00526158
322;calc inner;100;0.637625;0.634202;0.645553
322;calc wait;100;0.0061831;0.0015297;0.0116432
322;calc bound;100;0.00467654;0.00168272;0.00672043
322;calc iter;100;0.649599;0.640274;0.662351
322;total;1;70.0743;70.0743;70.0743
274;calc total;1;65.009;65.009;65.009
274;calc update async;100;7.50932e-05;1.1206e-05;0.00535218
274;calc inner;100;0.636984;0.629218;0.640938
274;calc wait;100;0.00730474;0.00299172;0.0185193
274;calc bound;100;0.0046009;0.00168027;0.00622429
274;calc iter;100;0.649576;0.640956;0.66199
274;total;1;70.1479;70.1479;70.1479
346;calc total;1;65.005;65.005;65.005
346;calc update async;100;9.96311e-05;1.5509e-05;0.00719606
346;calc inner;100;0.633495;0.627055;0.641736
346;calc wait;100;0.00816382;0.00206514;0.0126902
346;calc bound;100;0.00413423;0.00180996;0.00538185
346;calc iter;100;0.649691;0.642834;0.660996
346;total;1;69.6259;69.6259;69.6259
323;calc total;1;64.9983;64.9983;64.9983
323;calc update async;100;9.68575e-05;1.7344e-05;0.00684395
323;calc inner;100;0.636817;0.63137;0.64164
323;calc wait;100;0.00693506;0.00252168;0.0121759
323;calc bound;100;0.00457838;0.00169893;0.00640815
323;calc iter;100;0.64945;0.638186;0.656419
323;total;1;70.0739;70.0739;70.0739
275;calc total;1;65.0012;65.0012;65.0012
275;calc update async;100;8.76322e-05;1.2052e-05;0.00677715
275;calc inner;100;0.635143;0.625677;0.649437
275;calc wait;100;0.00915731;0.00325852;0.0245505
275;calc bound;100;0.00429063;0.00193762;0.00534565
275;calc iter;100;0.649469;0.643588;0.664795
275;total;1;70.1495;70.1495;70.1495
347;calc total;1;64.9975;64.9975;64.9975
347;calc update async;100;9.39377e-05;1.4682e-05;0.00698877
347;calc inner;100;0.633854;0.627587;0.645771
347;calc wait;100;0.00737903;0.00189597;0.0138948
347;calc bound;100;0.00420493;0.00270173;0.00573352
347;calc iter;100;0.649575;0.642917;0.655175
347;total;1;69.6238;69.6238;69.6238
324;calc total;1;65.0038;65.0038;65.0038
324;calc update async;100;0.000233095;0.000136004;0.00524174
324;calc inner;100;0.609191;0.576563;0.63827
324;calc wait;100;0.0326661;0.00787776;0.0580245
324;calc bound;100;0.00736649;0.00163568;0.00765516
324;calc iter;100;0.649461;0.63637;0.662557
324;total;1;70.0864;70.0864;70.0864
276;calc total;1;65.0062;65.0062;65.0062
276;calc update async;100;0.000208989;0.000128935;0.00520013
276;calc inner;100;0.614254;0.581551;0.638468
276;calc wait;100;0.0277627;0.00529484;0.0549085
276;calc bound;100;0.00721487;0.00162192;0.00766206
276;calc iter;100;0.649445;0.638219;0.6667
276;total;1;70.1548;70.1548;70.1548
348;calc total;1;65.0073;65.0073;65.0073
348;calc update async;100;0.000229216;0.000106487;0.0071031
348;calc inner;100;0.614018;0.588347;0.639564
348;calc wait;100;0.0280158;0.00523144;0.046202
348;calc bound;100;0.00726701;0.00162919;0.00761198
348;calc iter;100;0.649533;0.636328;0.659937
348;total;1;69.6141;69.6141;69.6141
325;calc total;1;65.0056;65.0056;65.0056
325;calc update async;100;0.00017328;8.8386e-05;0.00488767
325;calc inner;100;0.611959;0.586524;0.638616
325;calc wait;100;0.0307589;0.00619187;0.0429615
325;calc bound;100;0.00602484;0.00163298;0.00694935
325;calc iter;100;0.648919;0.61831;0.657934
325;total;1;70.086;70.086;70.086
277;calc total;1;64.9958;64.9958;64.9958
277;calc update async;100;0.000254561;0.000112349;0.00865268
277;calc inner;100;0.616473;0.591448;0.63742
277;calc wait;100;0.0261532;0.00423926;0.0478712
277;calc bound;100;0.00592721;0.00162934;0.00686337
277;calc iter;100;0.648812;0.62057;0.665609
277;total;1;70.1528;70.1528;70.1528
349;calc total;1;65.0012;65.0012;65.0012
349;calc update async;100;0.000221767;8.7465e-05;0.00575246
349;calc inner;100;0.616807;0.596621;0.639327
349;calc wait;100;0.0261181;0.00476935;0.0395648
349;calc bound;100;0.0058808;0.00162888;0.00693197
349;calc iter;100;0.649032;0.621136;0.656942
349;total;1;69.6254;69.6254;69.6254
326;calc total;1;65.0013;65.0013;65.0013
326;calc update async;100;0.00018633;9.941e-05;0.00699195
326;calc inner;100;0.612538;0.592377;0.637976
326;calc wait;100;0.0301787;0.00201788;0.0430516
326;calc bound;100;0.00569162;0.00172583;0.00662852
326;calc iter;100;0.648599;0.623255;0.657158
326;total;1;70.0892;70.0892;70.0892
278;calc total;1;65.0019;65.0019;65.0019
278;calc update async;100;0.000210077;0.00010584;0.00607329
278;calc inner;100;0.616581;0.596255;0.638197
278;calc wait;100;0.0260824;0.00434756;0.048051
278;calc bound;100;0.00574578;0.00170915;0.00636024
278;calc iter;100;0.648623;0.626852;0.666155
278;total;1;70.1524;70.1524;70.1524
350;calc total;1;64.9994;64.9994;64.9994
350;calc update async;100;0.000211512;7.4526e-05;0.00634106
350;calc inner;100;0.615837;0.600594;0.637817
350;calc wait;100;0.0273573;0.00205586;0.0408455
350;calc bound;100;0.00539985;0.0017074;0.00623447
350;calc iter;100;0.64881;0.627457;0.659781
327;calc total;1;65.0001;65.0001;65.0001
327;calc update async;100;0.00018545;0.000100659;0.00694723
327;calc inner;100;0.612871;0.598099;0.637352
327;calc wait;100;0.0297378;0.00209968;0.0427761
327;calc bound;100;0.00553127;0.00271923;0.00595592
327;calc iter;100;0.648329;0.629757;0.654865
327;total;1;70.0829;70.0829;70.0829
279;calc total;1;64.999;64.999;64.999
279;calc update async;100;0.00020813;9.7508e-05;0.00674456
279;calc inner;100;0.616972;0.60146;0.63771
279;calc wait;100;0.0256172;0.00470954;0.0484691
279;calc bound;100;0.00553746;0.00263299;0.00612498
279;calc iter;100;0.648339;0.630086;0.666968
279;total;1;70.1534;70.1534;70.1534
350;total;1;69.6182;69.6182;69.6182
328;calc total;1;65.0092;65.0092;65.0092
328;calc update async;100;0.000162876;9.2922e-05;0.00522137
328;calc inner;100;0.611557;0.601388;0.636333
328;calc wait;100;0.0310776;0.0034862;0.0444156
328;calc bound;100;0.00537297;0.00349219;0.00588777
328;calc iter;100;0.648174;0.639298;0.658976
328;total;1;70.0887;70.0887;70.0887
280;calc total;1;65.0118;65.0118;65.0118
280;calc update async;100;0.000199221;0.000101734;0.00614182
280;calc inner;100;0.61517;0.603435;0.6356
280;calc wait;100;0.0274348;0.00641171;0.0505714
280;calc bound;100;0.00542109;0.00358273;0.00591476
280;calc iter;100;0.648228;0.63242;0.664982
280;total;1;70.1438;70.1438;70.1438
351;calc total;1;64.9949;64.9949;64.9949
351;calc update async;100;0.000209939;9.0762e-05;0.00640645
351;calc inner;100;0.61806;0.606811;0.639279
351;calc wait;100;0.0249047;0.00196887;0.0391951
351;calc bound;100;0.00536665;0.00246284;0.00593032
351;calc iter;100;0.648545;0.634424;0.655949
351;total;1;69.6182;69.6182;69.6182
329;calc total;1;65.0023;65.0023;65.0023
329;calc update async;100;0.000162958;7.171e-05;0.005437
329;calc inner;100;0.611022;0.601392;0.636051
329;calc wait;100;0.0313284;0.00262211;0.0448748
329;calc bound;100;0.00530687;0.00218372;0.00589794
329;calc iter;100;0.647824;0.641226;0.653514
329;total;1;70.0705;70.0705;70.0705
281;calc total;1;65.0059;65.0059;65.0059
281;calc update async;100;0.000192565;7.895e-05;0.00504295
281;calc inner;100;0.614588;0.602903;0.6375
281;calc wait;100;0.0277179;0.00492241;0.0510818
281;calc bound;100;0.00541617;0.00307873;0.00594552
281;calc iter;100;0.647919;0.631393;0.665396
281;total;1;70.1424;70.1424;70.1424
352;calc total;1;65.0116;65.0116;65.0116
352;calc update async;100;0.0002171;7.0328e-05;0.00662307
352;calc inner;100;0.616362;0.60911;0.637743
352;calc wait;100;0.026643;0.00432452;0.0396021
352;calc bound;100;0.00527949;0.00325467;0.0058981
352;calc iter;100;0.648505;0.640627;0.665605
352;total;1;69.6277;69.6277;69.6277
330;calc total;1;65.008;65.008;65.008
330;calc update async;100;0.000162753;7.0487e-05;0.00462014
330;calc inner;100;0.608259;0.597145;0.63667
330;calc wait;100;0.0335778;0.00444254;0.047839
330;calc bound;100;0.00557077;0.00296916;0.00597055
330;calc iter;100;0.647575;0.640296;0.654886
330;total;1;70.0862;70.0862;70.0862
282;calc total;1;65.0059;65.0059;65.0059
282;calc update async;100;0.0001997;7.9389e-05;0.00547899
282;calc inner;100;0.613563;0.600743;0.637373
282;calc wait;100;0.028412;0.00550175;0.0469296
282;calc bound;100;0.00552931;0.0034239;0.00597653
282;calc iter;100;0.647708;0.634786;0.663092
282;total;1;70.1439;70.1439;70.1439
353;calc total;1;65.0046;65.0046;65.0046
353;calc update async;100;0.000219205;6.9429e-05;0.00694831
353;calc inner;100;0.615107;0.607147;0.637529
353;calc wait;100;0.0276086;0.0046127;0.042849
353;calc bound;100;0.00527709;0.00327898;0.00588556
353;calc iter;100;0.648215;0.639221;0.657023
353;total;1;69.6167;69.6167;69.6167
331;calc total;1;64.9994;64.9994;64.9994
331;calc update async;100;0.000177652;6.137e-05;0.00674147
331;calc inner;100;0.610711;0.601707;0.635617
331;calc wait;100;0.0315516;0.00181403;0.0444258
331;calc bound;100;0.00539465;0.00300342;0.00594953
331;calc iter;100;0.647839;0.640966;0.656198
331;total;1;70.0812;70.0812;70.0812
283;calc total;1;64.9997;64.9997;64.9997
283;calc update async;100;0.000213943;8.0325e-05;0.00592228
283;calc inner;100;0.615091;0.603954;0.636475
283;calc wait;100;0.0272093;0.00182055;0.0455098
283;calc bound;100;0.00543319;0.00318061;0.0059851
283;calc iter;100;0.647951;0.638527;0.661811
283;total;1;70.1521;70.1521;70.1521
354;calc total;1;65.0053;65.0053;65.0053
354;calc update async;100;0.000224182;7.1388e-05;0.00682196
354;calc inner;100;0.613248;0.604042;0.637587
354;calc wait;100;0.0289692;0.00513873;0.0452898
354;calc bound;100;0.00554424;0.00329797;0.0059758
354;calc iter;100;0.647989;0.638972;0.665817
354;total;1;69.6222;69.6222;69.6222
332;calc total;1;65.0072;65.0072;65.0072
332;calc update async;100;0.000158318;8.2964e-05;0.00453483
332;calc inner;100;0.612828;0.602306;0.637754
332;calc wait;100;0.0297688;0.00210743;0.0423776
332;calc bound;100;0.00543208;0.0031209;0.00602045
332;calc iter;100;0.648191;0.63697;0.65575
332;total;1;70.087;70.087;70.087
284;calc total;1;65.0085;65.0085;65.0085
284;calc update async;100;0.000203881;7.8376e-05;0.00487668
284;calc inner;100;0.617232;0.604242;0.637732
284;calc wait;100;0.025429;0.00447234;0.0426542
284;calc bound;100;0.00543037;0.00310913;0.00601171
284;calc iter;100;0.648299;0.63738;0.66353
284;total;1;70.1489;70.1489;70.1489
355;calc total;1;64.9964;64.9964;64.9964
355;calc update async;100;0.000210276;8.2134e-05;0.00593167
355;calc inner;100;0.612645;0.604512;0.634631
355;calc wait;100;0.0300457;0.00432667;0.0553501
355;calc bound;100;0.00525735;0.0031739;0.00594945
355;calc iter;100;0.648162;0.639053;0.676903
355;total;1;69.6091;69.6091;69.6091
333;calc total;1;65.0053;65.0053;65.0053
333;calc update async;100;0.00016197;7.1092e-05;0.00491723
333;calc inner;100;0.612773;0.596795;0.638305
333;calc wait;100;0.0300587;0.00375195;0.042127
333;calc bound;100;0.00544424;0.00192787;0.00601479
333;calc iter;100;0.648442;0.628945;0.656417
333;total;1;70.0831;70.0831;70.0831
285;calc total;1;65.0051;65.0051;65.0051
285;calc update async;100;0.000213138;7.7856e-05;0.00506937
285;calc inner;100;0.616484;0.598904;0.638068
285;calc wait;100;0.0263737;0.00414535;0.0429372
285;calc bound;100;0.00544771;0.00192607;0.00601916
285;calc iter;100;0.648523;0.629856;0.663533
285;total;1;70.1534;70.1534;70.1534
356;calc total;1;64.999;64.999;64.999
356;calc update async;100;0.000217458;8.7417e-05;0.0063506
356;calc inner;100;0.617516;0.609489;0.639426
356;calc wait;100;0.0253447;0.00328446;0.0507079
356;calc bound;100;0.00533776;0.00310295;0.00602654
356;calc iter;100;0.648419;0.638259;0.677609
356;total;1;69.6242;69.6242;69.6242
334;calc total;1;65.0027;65.0027;65.0027
334;calc update async;100;0.000173222;6.987e-05;0.00560128
334;calc inner;100;0.612587;0.591346;0.638393
334;calc wait;100;0.0303817;0.00224832;0.0421418
334;calc bound;100;0.00551349;0.00166811;0.00606528
334;calc iter;100;0.648659;0.619525;0.655404
334;total;1;70.0823;70.0823;70.0823
286;calc total;1;65.0018;65.0018;65.0018
286;calc update async;100;0.000222724;0.000115582;0.00610924
286;calc inner;100;0.613805;0.590279;0.635681
286;calc wait;100;0.0292593;0.00703227;0.0448329
286;calc bound;100;0.00547779;0.00167848;0.00601669
286;calc iter;100;0.648769;0.622176;0.664324
286;total;1;70.154;70.154;70.154
357;calc total;1;64.9992;64.9992;64.9992
357;calc update async;100;0.000257002;0.000103979;0.0094875
357;calc inner;100;0.617095;0.60526;0.638817
357;calc wait;100;0.0258524;0.0022068;0.0511635
357;calc bound;100;0.00540271;0.00193785;0.0066593
357;calc iter;100;0.64861;0.6294;0.675787
357;total;1;69.6167;69.6167;69.6167
335;calc total;1;65.0028;65.0028;65.0028
335;calc update async;100;0.000170254;8.8643e-05;0.0014244
335;calc inner;100;0.612029;0.585461;0.638184
335;calc wait;100;0.0306276;0.00240485;0.0529266
335;calc bound;100;0.00633996;0.00165031;0.00686463
335;calc iter;100;0.64917;0.640176;0.657323
335;total;1;70.0897;70.0897;70.0897
287;calc total;1;64.9956;64.9956;64.9956
287;calc update async;100;0.000230345;0.000104268;0.0079508
287;calc inner;100;0.615742;0.585351;0.637109
287;calc wait;100;0.0268332;0.00362807;0.0499033
287;calc bound;100;0.00638519;0.00165518;0.0070481
287;calc iter;100;0.649194;0.63709;0.667098
287;total;1;70.1515;70.1515;70.1515
289;calc total;1;65.0078;65.0078;65.0078
289;calc update async;100;6.85631e-05;9.518e-06;0.00483378
289;calc inner;100;0.634414;0.624948;0.639532
289;calc wait;100;0.00820109;0.00498475;0.0235296
289;calc bound;100;0.00470811;0.00306997;0.00610597
289;calc iter;100;0.649353;0.645206;0.663943
289;total;1;70.0104;70.0104;70.0104
290;calc total;1;65.0096;65.0096;65.0096
290;calc update async;100;6.86258e-05;1.0623e-05;0.00484173
290;calc inner;100;0.634469;0.62881;0.639706
290;calc wait;100;0.00860309;0.00373101;0.0272317
290;calc bound;100;0.00468114;0.0031486;0.00626662
290;calc iter;100;0.649418;0.645554;0.661217
290;total;1;70.0166;70.0166;70.0166
291;calc total;1;64.9983;64.9983;64.9983
291;calc update async;100;9.46613e-05;1.1554e-05;0.006991
291;calc inner;100;0.63533;0.630445;0.640662
291;calc wait;100;0.00613862;0.00200585;0.0289299
291;calc bound;100;0.00474758;0.0031469;0.00627686
291;calc iter;100;0.649314;0.641972;0.665513
291;total;1;70.0115;70.0115;70.0115
292;calc total;1;64.9987;64.9987;64.9987
292;calc update async;100;3.78558e-05;1.1602e-05;0.00160078
292;calc inner;100;0.633646;0.628003;0.638352
292;calc wait;100;0.0082458;0.00279833;0.0435872
292;calc bound;100;0.00468975;0.00289322;0.006521
292;calc iter;100;0.649356;0.63946;0.682288
292;total;1;70.0149;70.0149;70.0149
293;calc total;1;65.0019;65.0019;65.0019
293;calc update async;100;8.7423e-05;1.381e-05;0.0064149
293;calc inner;100;0.630657;0.618374;0.635359
293;calc wait;100;0.0115951;0.00176047;0.0204274
293;calc bound;100;0.00433091;0.00220349;0.00622345
293;calc iter;100;0.649444;0.637144;0.690038
293;total;1;70.0035;70.0035;70.0035
294;calc total;1;65.001;65.001;65.001
294;calc update async;100;8.53878e-05;1.1197e-05;0.00601005
294;calc inner;100;0.635634;0.628469;0.640558
294;calc wait;100;0.00772548;0.00208442;0.0379723
294;calc bound;100;0.00441329;0.00162656;0.00671651
294;calc iter;100;0.649467;0.636254;0.674579
294;total;1;70.0136;70.0136;70.0136
295;calc total;1;64.9975;64.9975;64.9975
295;calc update async;100;9.89014e-05;1.4427e-05;0.0067609
295;calc inner;100;0.636293;0.631106;0.639986
295;calc wait;100;0.00546787;0.0014581;0.0196392
295;calc bound;100;0.00464127;0.00163385;0.00666976
295;calc iter;100;0.649491;0.641063;0.659458
295;total;1;70.0133;70.0133;70.0133
296;calc total;1;65.012;65.012;65.012
296;calc update async;100;8.48834e-05;1.4055e-05;0.00487412
296;calc inner;100;0.634735;0.630406;0.639463
296;calc wait;100;0.00558521;0.00183086;0.0193158
296;calc bound;100;0.00467234;0.00165539;0.0061939
296;calc iter;100;0.649617;0.639557;0.666326
296;total;1;70.0094;70.0094;70.0094
297;calc total;1;65.0008;65.0008;65.0008
297;calc update async;100;3.94303e-05;1.0955e-05;0.0012613
297;calc inner;100;0.635183;0.629475;0.65108
297;calc wait;100;0.00728911;0.00331147;0.012231
297;calc bound;100;0.00451242;0.00164521;0.00704467
297;calc iter;100;0.64946;0.641094;0.665634
297;total;1;70.0132;70.0132;70.0132
298;calc total;1;65.0086;65.0086;65.0086
298;calc update async;100;7.73204e-05;1.2876e-05;0.00494521
298;calc inner;100;0.635246;0.630467;0.639468
298;calc wait;100;0.00629237;0.0020636;0.0247917
298;calc bound;100;0.00438237;0.00205443;0.0063617
298;calc iter;100;0.64954;0.640199;0.667358
298;total;1;70.0109;70.0109;70.0109
299;calc total;1;64.9987;64.9987;64.9987
299;calc update async;100;9.84154e-05;1.5322e-05;0.00734352
299;calc inner;100;0.635034;0.630314;0.639364
299;calc wait;100;0.00717595;0.00215806;0.0187052
299;calc bound;100;0.00438677;0.00266296;0.00613358
299;calc iter;100;0.649407;0.642865;0.659853
299;total;1;70.0058;70.0058;70.0058
300;calc total;1;65.0073;65.0073;65.0073
300;calc update async;100;0.000210682;0.000125579;0.00510033
300;calc inner;100;0.624292;0.606255;0.639442
300;calc wait;100;0.0177207;0.00566526;0.0335339
300;calc bound;100;0.00720226;0.00162097;0.0076076
300;calc iter;100;0.64943;0.636959;0.662401
300;total;1;70.014;70.014;70.014
301;calc total;1;65.0058;65.0058;65.0058
301;calc update async;100;0.000261259;7.5216e-05;0.00611096
301;calc inner;100;0.625962;0.611714;0.640673
301;calc wait;100;0.0165139;0.00303842;0.0372023
301;calc bound;100;0.00640531;0.00163164;0.00701119
301;calc iter;100;0.649147;0.630732;0.663027
301;total;1;70.0152;70.0152;70.0152
302;calc total;1;65.0032;65.0032;65.0032
302;calc update async;100;0.000271294;0.000105721;0.0060496
302;calc inner;100;0.627166;0.615115;0.65983
302;calc wait;100;0.0157549;0.00287995;0.0287263
302;calc bound;100;0.00577601;0.00168524;0.00660921
302;calc iter;100;0.648972;0.630659;0.670698
302;total;1;70.0164;70.0164;70.0164
303;calc total;1;65.0019;65.0019;65.0019
303;calc update async;100;0.000274722;8.4972e-05;0.00740734
303;calc inner;100;0.626616;0.61762;0.640859
303;calc wait;100;0.0164012;0.00211105;0.0438503
303;calc bound;100;0.00553852;0.00229558;0.00645342
303;calc iter;100;0.648834;0.63062;0.669689
303;total;1;70.0174;70.0174;70.0174
304;calc total;1;65.0129;65.0129;65.0129
304;calc update async;100;0.000247863;6.9055e-05;0.00524593
304;calc inner;100;0.625333;0.615067;0.639968
304;calc wait;100;0.0178361;0.00388185;0.0476112
304;calc bound;100;0.00539845;0.00311273;0.00662079
304;calc iter;100;0.648819;0.632961;0.667695
304;total;1;70.019;70.019;70.019
305;calc total;1;65.0065;65.0065;65.0065
305;calc update async;100;0.000244239;6.8169e-05;0.00481611
305;calc inner;100;0.625089;0.614904;0.638327
305;calc wait;100;0.0179237;0.00480727;0.0462781
305;calc bound;100;0.0053333;0.00298872;0.00653166
305;calc iter;100;0.648593;0.633041;0.671257
305;total;1;70.005;70.005;70.005
306;calc total;1;65.01;65.01;65.01
306;calc update async;100;0.000234463;6.4588e-05;0.00459936
306;calc inner;100;0.624216;0.612697;0.638939
306;calc wait;100;0.0187639;0.00499632;0.0449629
306;calc bound;100;0.00526841;0.00308869;0.00647171
306;calc iter;100;0.648487;0.634077;0.670564
306;total;1;70.0154;70.0154;70.0154
307;calc total;1;65.0018;65.0018;65.0018
307;calc update async;100;0.000257622;8.3402e-05;0.00701057
307;calc inner;100;0.624751;0.614338;0.638947
307;calc wait;100;0.0182768;0.0019486;0.0385863
307;calc bound;100;0.00521745;0.00315902;0.00587133
307;calc iter;100;0.648507;0.638816;0.664424
307;total;1;70.0122;70.0122;70.0122
308;calc total;1;65.0105;65.0105;65.0105
308;calc update async;100;0.000231295;7.9424e-05;0.00456133
308;calc inner;100;0.626856;0.616782;0.640704
308;calc wait;100;0.0164701;0.00248353;0.0264953
308;calc bound;100;0.00520882;0.00324432;0.0059876
308;calc iter;100;0.64877;0.642644;0.660387
308;total;1;70.013;70.013;70.013
309;calc total;1;65.0016;65.0016;65.0016
309;calc update async;100;0.000254077;9.3889e-05;0.00696812
309;calc inner;100;0.626814;0.61593;0.640596
309;calc wait;100;0.0165824;0.00213367;0.0265186
309;calc bound;100;0.00517688;0.00229445;0.00593707
309;calc iter;100;0.648831;0.638386;0.656367
309;total;1;70.0047;70.0047;70.0047
310;calc total;1;65.0047;65.0047;65.0047
310;calc update async;100;0.000202572;9.4499e-05;0.00572454
310;calc inner;100;0.626852;0.615666;0.640405
310;calc wait;100;0.016721;0.00227603;0.0262244
310;calc bound;100;0.00521072;0.00167966;0.00593219
310;calc iter;100;0.648991;0.632956;0.658435
310;total;1;70.0178;70.0178;70.0178
311;calc total;1;65;65;65
311;calc update async;100;0.000189495;0.000107758;0.00678963
311;calc inner;100;0.626708;0.611776;0.640461
311;calc wait;100;0.0163503;0.0020553;0.0259464
311;calc bound;100;0.00592169;0.00164706;0.00673128
311;calc iter;100;0.649173;0.638227;0.65826
311;total;1;70.0142;70.0142;70.0142
360;calc total;1;65.0121;65.0121;65.0121
360;calc update async;100;7.66552e-05;1.7592e-05;0.00500159
360;calc inner;100;0.636135;0.632605;0.643108
360;calc wait;100;0.00786781;0.00239593;0.0199102
360;calc bound;100;0.00549774;0.00364752;0.00632381
360;calc iter;100;0.649581;0.646181;0.668901
360;total;1;70.0765;70.0765;70.0765
361;calc total;1;65.0049;65.0049;65.0049
361;calc update async;100;9.31267e-05;1.3664e-05;0.00625547
361;calc inner;100;0.635945;0.632682;0.642712
361;calc wait;100;0.00817986;0.00205752;0.0146501
361;calc bound;100;0.00531612;0.00237138;0.00621097
361;calc iter;100;0.649538;0.646583;0.656024
361;total;1;70.0748;70.0748;70.0748
362;calc total;1;65.0084;65.0084;65.0084
362;calc update async;100;9.66651e-05;1.4326e-05;0.00631958
362;calc inner;100;0.635992;0.632378;0.643201
362;calc wait;100;0.00806979;0.00321096;0.0143377
362;calc bound;100;0.00545104;0.00308771;0.00624394
362;calc iter;100;0.649613;0.646269;0.663086
362;total;1;70.0763;70.0763;70.0763
432;calc total;1;65.0119;65.0119;65.0119
432;calc update async;100;7.99713e-05;1.6361e-05;0.00497295
432;calc inner;100;0.630887;0.627034;0.637385
432;calc wait;100;0.00942463;0.0025485;0.02289
432;calc bound;100;0.00573658;0.00449858;0.00676454
432;calc iter;100;0.649338;0.64301;0.670129
432;total;1;70.0614;70.0614;70.0614
363;calc total;1;64.9982;64.9982;64.9982
363;calc update async;100;0.000101596;1.1668e-05;0.00719676
363;calc inner;100;0.63632;0.632087;0.643076
363;calc wait;100;0.00755257;0.00190198;0.0132642
363;calc bound;100;0.0055942;0.0030464;0.00635065
363;calc iter;100;0.649571;0.644671;0.655616
363;total;1;70.0763;70.0763;70.0763
384;calc total;1;65.0127;65.0127;65.0127
384;calc update async;100;6.97072e-05;1.0015e-05;0.0047202
384;calc inner;100;0.628984;0.622993;0.637169
384;calc wait;100;0.00885867;0.0047251;0.0249684
384;calc bound;100;0.00503306;0.0017048;0.00627591
384;calc iter;100;0.649527;0.640993;0.66925
384;total;1;70.1235;70.1235;70.1235
456;calc total;1;65.011;65.011;65.011
456;calc update async;100;7.40028e-05;1.4825e-05;0.004434
456;calc inner;100;0.62296;0.612979;0.642677
456;calc wait;100;0.0130702;0.00498714;0.0386582
456;calc bound;100;0.00544815;0.00396102;0.00696474
456;calc iter;100;0.649221;0.640497;0.673568
456;total;1;70.0511;70.0511;70.0511
408;calc total;1;65.0112;65.0112;65.0112
408;calc update async;100;7.23104e-05;1.4469e-05;0.00468115
408;calc inner;100;0.634866;0.62862;0.645289
408;calc wait;100;0.00673184;0.00203594;0.0107069
408;calc bound;100;0.00486333;0.00313211;0.0064521
408;calc iter;100;0.649377;0.643369;0.658993
408;total;1;70.0438;70.0438;70.0438
433;calc total;1;65.0074;65.0074;65.0074
433;calc update async;100;8.51433e-05;1.8385e-05;0.00566337
433;calc inner;100;0.634346;0.631034;0.641392
433;calc wait;100;0.00877146;0.0020447;0.0152317
433;calc bound;100;0.00543488;0.00323636;0.00646538
433;calc iter;100;0.649247;0.644284;0.656875
433;total;1;70.0595;70.0595;70.0595
364;calc total;1;65.0064;65.0064;65.0064
364;calc update async;100;9.64514e-05;1.2491e-05;0.00636217
364;calc inner;100;0.635233;0.630777;0.64212
364;calc wait;100;0.00920154;0.00241516;0.0152301
364;calc bound;100;0.00517319;0.00294706;0.00598404
364;calc iter;100;0.649707;0.643162;0.662753
364;total;1;70.0749;70.0749;70.0749
385;calc total;1;65.0082;65.0082;65.0082
385;calc update async;100;7.97162e-05;1.2478e-05;0.00570192
385;calc inner;100;0.631413;0.626948;0.639945
385;calc wait;100;0.00967701;0.00183045;0.0214235
385;calc bound;100;0.00468614;0.00181008;0.00611362
385;calc iter;100;0.649515;0.643006;0.658139
385;total;1;70.1244;70.1244;70.1244
457;calc total;1;64.9972;64.9972;64.9972
457;calc update async;100;3.85173e-05;1.5157e-05;0.00132245
457;calc inner;100;0.62308;0.616086;0.637621
457;calc wait;100;0.0105063;0.00194375;0.0307184
457;calc bound;100;0.00501208;0.00254614;0.00599741
457;calc iter;100;0.649057;0.642028;0.658608
457;total;1;70.05;70.05;70.05
409;calc total;1;65.0054;65.0054;65.0054
409;calc update async;100;7.48349e-05;1.5797e-05;0.00520989
409;calc inner;100;0.63056;0.624634;0.638888
409;calc wait;100;0.0115373;0.00412333;0.0225991
409;calc bound;100;0.00467228;0.00251885;0.00598191
409;calc iter;100;0.649323;0.641151;0.659303
409;total;1;70.0383;70.0383;70.0383
434;calc total;1;65.0101;65.0101;65.0101
434;calc update async;100;7.65172e-05;1.4049e-05;0.0047852
434;calc inner;100;0.634438;0.630904;0.641312
434;calc wait;100;0.0084515;0.00321484;0.0143008
434;calc bound;100;0.00560723;0.00319255;0.0068385
434;calc iter;100;0.64929;0.643487;0.658932
434;total;1;70.0585;70.0585;70.0585
365;calc total;1;65.0045;65.0045;65.0045
365;calc update async;100;9.16914e-05;1.5779e-05;0.00633973
365;calc inner;100;0.63521;0.629578;0.640987
365;calc wait;100;0.00971982;0.00440497;0.014704
365;calc bound;100;0.00473236;0.00178809;0.00514957
365;calc iter;100;0.649757;0.641597;0.654705
365;total;1;70.0763;70.0763;70.0763
386;calc total;1;65.0103;65.0103;65.0103
386;calc update async;100;6.97e-05;1.1154e-05;0.00486363
386;calc inner;100;0.631508;0.627508;0.641196
386;calc wait;100;0.00893448;0.00171319;0.015848
386;calc bound;100;0.00453588;0.0016972;0.00541644
386;calc iter;100;0.649531;0.64159;0.658908
386;total;1;70.1254;70.1254;70.1254
458;calc total;1;65.0085;65.0085;65.0085
458;calc update async;100;7.361e-05;1.4039e-05;0.00477521
458;calc inner;100;0.623532;0.617172;0.63689
458;calc wait;100;0.00939322;0.00438249;0.0169786
458;calc bound;100;0.00477775;0.00246081;0.00583435
458;calc iter;100;0.649187;0.64084;0.662733
458;total;1;70.0458;70.0458;70.0458
410;calc total;1;64.999;64.999;64.999
410;calc update async;100;4.09039e-05;1.2659e-05;0.00151464
410;calc inner;100;0.631426;0.625715;0.640449
410;calc wait;100;0.0095633;0.00302437;0.0187544
410;calc bound;100;0.00457409;0.00300617;0.00545028
410;calc iter;100;0.64931;0.641846;0.661576
410;total;1;70.0392;70.0392;70.0392
435;calc total;1;65.0027;65.0027;65.0027
435;calc update async;100;8.66008e-05;1.1199e-05;0.00551271
435;calc inner;100;0.631458;0.627703;0.63883
435;calc wait;100;0.0111833;0.00501854;0.0175283
435;calc bound;100;0.00585306;0.00330607;0.00680045
435;calc iter;100;0.649272;0.645212;0.653828
435;total;1;70.0581;70.0581;70.0581
366;calc total;1;65.0019;65.0019;65.0019
366;calc update async;100;0.000109693;2.4872e-05;0.00704564
366;calc inner;100;0.635448;0.628146;0.641681
366;calc wait;100;0.00892421;0.00555494;0.0131981
366;calc bound;100;0.00530903;0.00165066;0.00615526
366;calc iter;100;0.649794;0.637355;0.658082
366;total;1;70.0711;70.0711;70.0711
387;calc total;1;64.9974;64.9974;64.9974
387;calc update async;100;8.4703e-05;1.3026e-05;0.00653692
387;calc inner;100;0.629972;0.623789;0.637344
387;calc wait;100;0.00704282;0.00223234;0.0192208
387;calc bound;100;0.00441041;0.00188244;0.00611896
387;calc iter;100;0.649465;0.641475;0.655629
387;total;1;70.1226;70.1226;70.1226
459;calc total;1;64.9996;64.9996;64.9996
459;calc update async;100;9.81031e-05;1.3862e-05;0.00694794
459;calc inner;100;0.624434;0.617875;0.636011
459;calc wait;100;0.00985904;0.00197516;0.0190282
459;calc bound;100;0.00450619;0.00208839;0.00649424
459;calc iter;100;0.649121;0.642723;0.654686
459;total;1;70.0506;70.0506;70.0506
411;calc total;1;64.9997;64.9997;64.9997
411;calc update async;100;9.38313e-05;1.2554e-05;0.00683994
411;calc inner;100;0.633572;0.62768;0.641787
411;calc wait;100;0.00600668;0.00219139;0.014919
411;calc bound;100;0.0046279;0.00301422;0.00560067
411;calc iter;100;0.649316;0.643351;0.655469
411;total;1;70.0401;70.0401;70.0401
436;calc total;1;65.0107;65.0107;65.0107
436;calc update async;100;7.87628e-05;1.3068e-05;0.00472541
436;calc inner;100;0.632586;0.628871;0.63975
436;calc wait;100;0.0107545;0.00536867;0.0181843
436;calc bound;100;0.00597068;0.0030448;0.00668222
436;calc iter;100;0.649402;0.642443;0.660017
436;total;1;70.0509;70.0509;70.0509
367;calc total;1;65.0002;65.0002;65.0002
367;calc update async;100;0.000110807;2.2936e-05;0.00756879
367;calc inner;100;0.637511;0.630194;0.644796
367;calc wait;100;0.00599935;0.00144199;0.00713853
367;calc bound;100;0.00615517;0.00163527;0.0069903
367;calc iter;100;0.649781;0.633307;0.656563
367;total;1;70.0758;70.0758;70.0758
388;calc total;1;64.9902;64.9902;64.9902
388;calc update async;100;3.98772e-05;1.0466e-05;0.0020374
388;calc inner;100;0.629005;0.624655;0.635809
388;calc wait;100;0.00882858;0.00204058;0.0159838
388;calc bound;100;0.0041903;0.00277476;0.00505333
388;calc iter;100;0.649458;0.641466;0.655367
388;total;1;70.1224;70.1224;70.1224
460;calc total;1;65.0072;65.0072;65.0072
460;calc update async;100;8.09769e-05;1.1559e-05;0.00514802
460;calc inner;100;0.622814;0.617252;0.636261
460;calc wait;100;0.0108719;0.00604525;0.0368155
460;calc bound;100;0.00441691;0.00237081;0.00642968
460;calc iter;100;0.649275;0.638937;0.6601
460;total;1;70.0411;70.0411;70.0411
412;calc total;1;65.0087;65.0087;65.0087
412;calc update async;100;7.35686e-05;1.3892e-05;0.00499706
412;calc inner;100;0.630528;0.624864;0.639489
412;calc wait;100;0.00961523;0.00392102;0.0167885
412;calc bound;100;0.00452301;0.00307126;0.00561331
412;calc iter;100;0.649445;0.642573;0.660314
412;total;1;70.0392;70.0392;70.0392
437;calc total;1;65.0017;65.0017;65.0017
437;calc update async;100;9.18474e-05;1.2635e-05;0.00575282
437;calc inner;100;0.633631;0.63009;0.640782
437;calc wait;100;0.00935415;0.00283211;0.0143823
437;calc bound;100;0.00622793;0.00314405;0.00803821
437;calc iter;100;0.649335;0.640827;0.654752
437;total;1;70.0629;70.0629;70.0629
368;calc total;1;65.0134;65.0134;65.0134
368;calc update async;100;8.36216e-05;2.2571e-05;0.00504155
368;calc inner;100;0.63761;0.630904;0.644762
368;calc wait;100;0.00577846;0.00274341;0.0172124
368;calc bound;100;0.0064326;0.00166133;0.00696962
368;calc iter;100;0.649909;0.635343;0.667681
368;total;1;70.0762;70.0762;70.0762
389;calc total;1;65.0051;65.0051;65.0051
389;calc update async;100;8.25044e-05;1.3728e-05;0.00622721
389;calc inner;100;0.628759;0.623954;0.634672
389;calc wait;100;0.00948782;0.00418911;0.0146692
389;calc bound;100;0.00362633;0.00175602;0.00438282
389;calc iter;100;0.649658;0.640897;0.655032
389;total;1;70.1172;70.1172;70.1172
461;calc total;1;65.0052;65.0052;65.0052
461;calc update async;100;8.62797e-05;1.1943e-05;0.005555
461;calc inner;100;0.622612;0.615436;0.63616
461;calc wait;100;0.0129954;0.003372;0.0519978
461;calc bound;100;0.00488424;0.0028318;0.00621326
461;calc iter;100;0.649314;0.63438;0.670971
461;total;1;70.0484;70.0484;70.0484
413;calc total;1;65.0051;65.0051;65.0051
413;calc update async;100;7.64262e-05;1.3957e-05;0.0051991
413;calc inner;100;0.630136;0.625174;0.636952
413;calc wait;100;0.00894549;0.00481805;0.0139799
413;calc bound;100;0.00472954;0.0030803;0.00630296
413;calc iter;100;0.649475;0.643983;0.653501
413;total;1;70.0298;70.0298;70.0298
438;calc total;1;65.0038;65.0038;65.0038
438;calc update async;100;0.00014431;1.2847e-05;0.0109741
438;calc inner;100;0.631968;0.628781;0.639423
438;calc wait;100;0.0109542;0.00254466;0.0154657
438;calc bound;100;0.00633454;0.00262862;0.00676223
438;calc iter;100;0.649405;0.6389;0.658425
438;total;1;70.0588;70.0588;70.0588
369;calc total;1;65.0064;65.0064;65.0064
369;calc update async;100;0.000105225;2.5638e-05;0.00648168
369;calc inner;100;0.636645;0.630276;0.643186
369;calc wait;100;0.0073796;0.00306994;0.0116606
369;calc bound;100;0.00568859;0.00165285;0.00619738
369;calc iter;100;0.649821;0.637653;0.657403
369;total;1;70.0735;70.0735;70.0735
390;calc total;1;65.0044;65.0044;65.0044
390;calc update async;100;8.71961e-05;1.413e-05;0.00629885
390;calc inner;100;0.629449;0.623841;0.635407
390;calc wait;100;0.00864912;0.00490475;0.0136205
390;calc bound;100;0.00349537;0.00167337;0.00411084
390;calc iter;100;0.649737;0.643561;0.654813
390;total;1;70.1118;70.1118;70.1118
462;calc total;1;65.0021;65.0021;65.0021
462;calc update async;100;0.000100173;1.115e-05;0.00672077
462;calc inner;100;0.627469;0.619698;0.658377
462;calc wait;100;0.00623527;0.00158534;0.00990015
462;calc bound;100;0.00499374;0.0023797;0.00647296
462;calc iter;100;0.649303;0.636638;0.663805
462;total;1;70.053;70.053;70.053
414;calc total;1;65.0016;65.0016;65.0016
414;calc update async;100;8.74314e-05;9.693e-06;0.00613088
414;calc inner;100;0.63017;0.624364;0.63812
414;calc wait;100;0.00880525;0.00390131;0.0155934
414;calc bound;100;0.0048698;0.00189121;0.00661417
414;calc iter;100;0.649525;0.643147;0.657323
414;total;1;70.0337;70.0337;70.0337
439;calc total;1;64.9995;64.9995;64.9995
439;calc update async;100;0.000100087;2.2518e-05;0.00652087
439;calc inner;100;0.631681;0.627044;0.639796
439;calc wait;100;0.0114329;0.00271288;0.0174377
439;calc bound;100;0.00622069;0.00189817;0.00664868
439;calc iter;100;0.649439;0.639242;0.659523
439;total;1;70.05;70.05;70.05
370;calc total;1;65.0094;65.0094;65.0094
370;calc update async;100;9.85947e-05;1.2924e-05;0.00659837
370;calc inner;100;0.637334;0.631207;0.643013
370;calc wait;100;0.00747574;0.0034987;0.0114937
370;calc bound;100;0.00489391;0.00168949;0.00537263
370;calc iter;100;0.649806;0.639422;0.663058
370;total;1;70.0761;70.0761;70.0761
391;calc total;1;64.9992;64.9992;64.9992
391;calc update async;100;0.000107517;2.391e-05;0.00713578
391;calc inner;100;0.628275;0.621343;0.635779
391;calc wait;100;0.00542117;0.00155053;0.00836036
391;calc bound;100;0.00374127;0.00168179;0.00520565
391;calc iter;100;0.649754;0.638365;0.655319
391;total;1;70.1261;70.1261;70.1261
463;calc total;1;65.0034;65.0034;65.0034
463;calc update async;100;9.45992e-05;1.2252e-05;0.00632909
463;calc inner;100;0.622179;0.616588;0.636774
463;calc wait;100;0.0136469;0.00606538;0.0324299
463;calc bound;100;0.0050168;0.00192437;0.00620183
463;calc iter;100;0.649369;0.640458;0.657847
463;total;1;70.0469;70.0469;70.0469
415;calc total;1;64.9967;64.9967;64.9967
415;calc update async;100;0.000106762;1.2779e-05;0.00812149
415;calc inner;100;0.63009;0.624801;0.639621
415;calc wait;100;0.00908083;0.00192309;0.0145391
415;calc bound;100;0.0051389;0.00174257;0.00645792
415;calc iter;100;0.649571;0.641886;0.654661
415;total;1;70.0402;70.0402;70.0402
440;calc total;1;65.0091;65.0091;65.0091
440;calc update async;100;8.43036e-05;2.2606e-05;0.00478118
440;calc inner;100;0.633656;0.626309;0.640711
440;calc wait;100;0.00942873;0.00388217;0.0136359
440;calc bound;100;0.00640607;0.00169794;0.00678578
440;calc iter;100;0.64958;0.634461;0.661088
440;total;1;70.0564;70.0564;70.0564
371;calc total;1;65;65;65
371;calc update async;100;9.69792e-05;1.1978e-05;0.00709191
371;calc inner;100;0.63725;0.631528;0.642892
371;calc wait;100;0.00759999;0.00218461;0.0118148
371;calc bound;100;0.00471415;0.00232414;0.00528776
371;calc iter;100;0.649664;0.640081;0.654973
371;total;1;70.0633;70.0633;70.0633
392;calc total;1;65.0112;65.0112;65.0112
392;calc update async;100;9.05728e-05;2.586e-05;0.00502902
392;calc inner;100;0.629511;0.622966;0.637605
392;calc wait;100;0.00325591;0.00179247;0.0132785
392;calc bound;100;0.00367072;0.00168925;0.00504779
392;calc iter;100;0.649853;0.638121;0.658895
392;total;1;70.1226;70.1226;70.1226
464;calc total;1;65.013;65.013;65.013
464;calc update async;100;8.01678e-05;1.6219e-05;0.00478334
464;calc inner;100;0.623535;0.617627;0.636352
464;calc wait;100;0.00794292;0.00551452;0.0139487
464;calc bound;100;0.00519371;0.00170206;0.00604029
464;calc iter;100;0.64955;0.641752;0.658519
464;total;1;70.0404;70.0404;70.0404
416;calc total;1;65.0127;65.0127;65.0127
416;calc update async;100;7.44911e-05;1.5093e-05;0.00453336
416;calc inner;100;0.631211;0.624989;0.639614
416;calc wait;100;0.00701531;0.00184199;0.0214696
416;calc bound;100;0.00524473;0.0017203;0.006446
416;calc iter;100;0.649728;0.645196;0.666777
416;total;1;70.0407;70.0407;70.0407
441;calc total;1;65.0061;65.0061;65.0061
441;calc update async;100;9.47013e-05;3.2729e-05;0.0053745
441;calc inner;100;0.630795;0.621617;0.640821
441;calc wait;100;0.0124311;0.00851856;0.0164878
441;calc bound;100;0.0062992;0.00169144;0.00677194
441;calc iter;100;0.649624;0.631863;0.660092
441;total;1;70.0598;70.0598;70.0598
372;calc total;1;65.0114;65.0114;65.0114
372;calc update async;100;0.000241239;7.8544e-05;0.0055059
372;calc inner;100;0.63306;0.625097;0.643103
372;calc wait;100;0.00962335;0.00286837;0.0177963
372;calc bound;100;0.00679096;0.00164391;0.00752134
372;calc iter;100;0.64972;0.638323;0.664483
372;total;1;70.08;70.08;70.08
393;calc total;1;64.996;64.996;64.996
393;calc update async;100;3.98218e-05;9.899e-06;0.00127361
393;calc inner;100;0.630196;0.624723;0.635425
393;calc wait;100;0.00919654;0.00370087;0.0137389
393;calc bound;100;0.00382258;0.00167113;0.00487141
393;calc iter;100;0.649655;0.6429;0.655274
393;total;1;70.1198;70.1198;70.1198
465;calc total;1;65.0062;65.0062;65.0062
465;calc update async;100;8.81933e-05;2.4046e-05;0.00524686
465;calc inner;100;0.622788;0.617577;0.636648
465;calc wait;100;0.0117456;0.00457269;0.0172559
465;calc bound;100;0.00524541;0.00168141;0.00599642
465;calc iter;100;0.649532;0.637728;0.659046
465;total;1;70.041;70.041;70.041
417;calc total;1;65.0086;65.0086;65.0086
417;calc update async;100;7.96749e-05;1.5306e-05;0.00537663
417;calc inner;100;0.630652;0.625139;0.639446
417;calc wait;100;0.0117432;0.00553612;0.0172124
417;calc bound;100;0.00536123;0.00169447;0.0066595
417;calc iter;100;0.64961;0.64306;0.65537
417;total;1;70.0376;70.0376;70.0376
442;calc total;1;64.9949;64.9949;64.9949
442;calc update async;100;6.47743e-05;3.3624e-05;0.00192835
442;calc inner;100;0.633062;0.622222;0.640713
442;calc wait;100;0.00972782;0.00727465;0.0137608
442;calc bound;100;0.00671441;0.00169219;0.00697494
442;calc iter;100;0.649574;0.63123;0.658106
442;total;1;70.0629;70.0629;70.0629
373;calc total;1;64.9968;64.9968;64.9968
373;calc update async;100;0.000265941;7.54e-05;0.00612807
373;calc inner;100;0.633728;0.62706;0.642963
373;calc wait;100;0.00925707;0.00214859;0.0148978
373;calc bound;100;0.0062139;0.00164083;0.00689091
373;calc iter;100;0.649468;0.634357;0.654626
373;total;1;70.0803;70.0803;70.0803
394;calc total;1;65.009;65.009;65.009
394;calc update async;100;7.84291e-05;1.2128e-05;0.00568885
394;calc inner;100;0.630637;0.625248;0.637585
394;calc wait;100;0.00723469;0.00194732;0.0115769
394;calc bound;100;0.00357673;0.00172945;0.00423811
394;calc iter;100;0.649731;0.642835;0.65602
394;total;1;70.1168;70.1168;70.1168
466;calc total;1;65.0093;65.0093;65.0093
466;calc update async;100;9.16593e-05;3.5076e-05;0.00484928
466;calc inner;100;0.622564;0.616253;0.637633
466;calc wait;100;0.0101951;0.00696552;0.0168353
466;calc bound;100;0.00547688;0.00166543;0.00672527
466;calc iter;100;0.649638;0.636486;0.659219
466;total;1;70.0503;70.0503;70.0503
418;calc total;1;65.0094;65.0094;65.0094
418;calc update async;100;8.30797e-05;2.1912e-05;0.00501831
418;calc inner;100;0.630253;0.624588;0.637944
418;calc wait;100;0.0120594;0.0068917;0.0177633
418;calc bound;100;0.00650192;0.00168107;0.00706295
418;calc iter;100;0.649646;0.63707;0.665429
443;calc total;1;64.9992;64.9992;64.9992
443;calc update async;100;0.000106964;2.5434e-05;0.00710009
443;calc inner;100;0.635929;0.6262;0.643521
443;calc wait;100;0.0065415;0.00148122;0.00810575
443;calc bound;100;0.00703808;0.00168486;0.00740003
443;calc iter;100;0.649621;0.6294;0.665356
443;total;1;70.0644;70.0644;70.0644
374;calc total;1;65.002;65.002;65.002
374;calc update async;100;0.000258787;6.7893e-05;0.00605348
374;calc inner;100;0.634338;0.629034;0.643801
374;calc wait;100;0.00911316;0.0025109;0.0143535
374;calc bound;100;0.00576335;0.0016775;0.00663057
374;calc iter;100;0.649477;0.637581;0.655984
374;total;1;70.0769;70.0769;70.0769
395;calc total;1;64.9982;64.9982;64.9982
395;calc update async;100;9.10094e-05;1.4458e-05;0.00655457
395;calc inner;100;0.630619;0.625176;0.635936
395;calc wait;100;0.0051275;0.0017389;0.0109747
395;calc bound;100;0.00353775;0.00168767;0.0056732
395;calc iter;100;0.649582;0.643823;0.655175
395;total;1;70.1213;70.1213;70.1213
467;calc total;1;65.001;65.001;65.001
467;calc update async;100;0.000110493;3.4052e-05;0.00655917
467;calc inner;100;0.621209;0.614574;0.63654
467;calc wait;100;0.00717389;0.0018096;0.0333088
467;calc bound;100;0.00594668;0.00168046;0.00755341
467;calc iter;100;0.649622;0.634608;0.660207
467;total;1;70.0523;70.0523;70.0523
418;total;1;70.0345;70.0345;70.0345
444;calc total;1;65.0101;65.0101;65.0101
444;calc update async;100;0.0002832;0.000141642;0.00506453
444;calc inner;100;0.633145;0.617491;0.642109
444;calc wait;100;0.00917672;0.00802478;0.0170866
444;calc bound;100;0.00711385;0.00169049;0.00745025
444;calc iter;100;0.649723;0.629992;0.670208
444;total;1;70.0676;70.0676;70.0676
375;calc total;1;64.9986;64.9986;64.9986
375;calc update async;100;0.000242196;7.5528e-05;0.00584032
375;calc inner;100;0.634698;0.630327;0.644189
375;calc wait;100;0.00897578;0.00246826;0.0144929
375;calc bound;100;0.00546653;0.00167448;0.00633392
375;calc iter;100;0.649386;0.639473;0.655522
375;total;1;70.0796;70.0796;70.0796
396;calc total;1;65.0069;65.0069;65.0069
396;calc update async;100;0.000203809;7.81e-05;0.00585386
396;calc inner;100;0.631174;0.622233;0.640985
396;calc wait;100;0.0111514;0.00533689;0.0194002
396;calc bound;100;0.00698094;0.00163804;0.00751462
396;calc iter;100;0.649513;0.638032;0.656576
396;total;1;70.1253;70.1253;70.1253
468;calc total;1;65.0037;65.0037;65.0037
468;calc update async;100;0.000253734;8.928e-05;0.00530301
468;calc inner;100;0.630066;0.611609;0.655877
468;calc wait;100;0.01206;0.00347388;0.0206546
468;calc bound;100;0.0070951;0.00167542;0.00769822
468;calc iter;100;0.649479;0.634154;0.671713
468;total;1;70.0542;70.0542;70.0542
419;calc total;1;64.998;64.998;64.998
419;calc update async;100;0.000120796;2.9863e-05;0.00756192
419;calc inner;100;0.629227;0.623644;0.639378
419;calc wait;100;0.00690184;0.0017871;0.0086102
419;calc bound;100;0.00674973;0.0016912;0.00752483
419;calc iter;100;0.649592;0.634609;0.659248
419;total;1;70.0413;70.0413;70.0413
445;calc total;1;65.0051;65.0051;65.0051
445;calc update async;100;0.00029979;7.6809e-05;0.00549011
445;calc inner;100;0.628911;0.615911;0.637458
445;calc wait;100;0.0137131;0.00908515;0.0209719
376;calc total;1;65.0116;65.0116;65.0116
376;calc update async;100;0.000233786;6.8805e-05;0.00560069
376;calc inner;100;0.633682;0.630239;0.642143
376;calc wait;100;0.010455;0.00338003;0.0190599
376;calc bound;100;0.00508233;0.00181015;0.00611785
376;calc iter;100;0.649456;0.640341;0.663085
376;total;1;70.0801;70.0801;70.0801
397;calc total;1;65.0052;65.0052;65.0052
397;calc update async;100;0.000232902;8.4494e-05;0.00609909
397;calc inner;100;0.63161;0.62395;0.642125
397;calc wait;100;0.0111324;0.00338137;0.0218623
397;calc bound;100;0.0063974;0.00163952;0.00684383
397;calc iter;100;0.649377;0.633999;0.658252
397;total;1;70.1289;70.1289;70.1289
469;calc total;1;64.9964;64.9964;64.9964
469;calc update async;100;0.000254089;8.266e-05;0.00719584
469;calc inner;100;0.63029;0.614657;0.639991
469;calc wait;100;0.0122187;0.00268514;0.0386979
469;calc bound;100;0.00645132;0.00163541;0.00692509
469;calc iter;100;0.649218;0.624909;0.673732
469;total;1;70.0588;70.0588;70.0588
420;calc total;1;65.0018;65.0018;65.0018
420;calc update async;100;0.000236079;0.000133189;0.00553843
420;calc inner;100;0.607312;0.573601;0.637872
420;calc wait;100;0.0346387;0.00900863;0.0600621
420;calc bound;100;0.00736831;0.00165156;0.00770279
420;calc iter;100;0.649559;0.635532;0.663118
420;total;1;70.0431;70.0431;70.0431
445;calc bound;100;0.0066491;0.00164938;0.00696221
445;calc iter;100;0.649577;0.627756;0.664997
445;total;1;70.0705;70.0705;70.0705
377;calc total;1;65.0035;65.0035;65.0035
377;calc update async;100;0.000228544;7.0236e-05;0.00653577
377;calc inner;100;0.63445;0.63023;0.642097
377;calc wait;100;0.00971328;0.00214786;0.0194399
377;calc bound;100;0.00493889;0.00293956;0.00590075
377;calc iter;100;0.649334;0.644111;0.660915
377;total;1;70.066;70.066;70.066
398;calc total;1;65.0024;65.0024;65.0024
398;calc update async;100;0.000225859;8.3627e-05;0.00619082
398;calc inner;100;0.63233;0.626336;0.640736
398;calc wait;100;0.010856;0.00272246;0.021042
398;calc bound;100;0.00586195;0.00168993;0.00642166
398;calc iter;100;0.649277;0.63177;0.659297
398;total;1;70.1303;70.1303;70.1303
421;calc total;1;65.0019;65.0019;65.0019
421;calc update async;100;0.000189572;6.9657e-05;0.00555904
421;calc inner;100;0.609959;0.58329;0.636941
421;calc wait;100;0.0324502;0.00315686;0.0412402
421;calc bound;100;0.00637866;0.00163098;0.00701379
421;calc iter;100;0.648981;0.6127;0.660699
421;total;1;70.0439;70.0439;70.0439
446;calc total;1;65.0015;65.0015;65.0015
446;calc update async;100;0.000281498;0.000112918;0.00621166
446;calc inner;100;0.632858;0.621645;0.641755
446;calc wait;100;0.00999974;0.00234396;0.0212302
446;calc bound;100;0.00631903;0.0016737;0.0066707
446;calc iter;100;0.649462;0.630921;0.666996
446;total;1;70.0642;70.0642;70.0642
378;calc total;1;64.9951;64.9951;64.9951
378;calc update async;100;0.000244575;0.000100189;0.00720278
378;calc inner;100;0.633479;0.62951;0.641282
378;calc wait;100;0.0105958;0.00207717;0.0223002
378;calc bound;100;0.00486849;0.00302024;0.00595995
378;calc iter;100;0.649191;0.643868;0.661734
378;total;1;70.0817;70.0817;70.0817
399;calc total;1;65.0023;65.0023;65.0023
399;calc update async;100;0.000216327;7.7213e-05;0.00648135
399;calc inner;100;0.632933;0.626871;0.640713
399;calc wait;100;0.0106532;0.00308232;0.0227845
399;calc bound;100;0.00546427;0.00171392;0.00658699
399;calc iter;100;0.64927;0.639096;0.660399
399;total;1;70.1277;70.1277;70.1277
422;calc total;1;65.0015;65.0015;65.0015
422;calc update async;100;0.000179229;7.9981e-05;0.00578539
422;calc inner;100;0.611007;0.590911;0.637896
422;calc wait;100;0.0316875;0.00231224;0.0412341
422;calc bound;100;0.00584527;0.00167086;0.00689021
422;calc iter;100;0.648723;0.623247;0.659579
422;total;1;70.0407;70.0407;70.0407
447;calc total;1;64.9977;64.9977;64.9977
447;calc update async;100;0.000271735;0.000107647;0.00672886
447;calc inner;100;0.632843;0.622577;0.640814
447;calc wait;100;0.0102564;0.00211463;0.0246717
447;calc bound;100;0.00598659;0.00167281;0.00644895
447;calc iter;100;0.649361;0.629857;0.669938
447;total;1;70.069;70.069;70.069
379;calc total;1;64.9986;64.9986;64.9986
379;calc update async;100;0.000220192;7.7372e-05;0.00591469
379;calc inner;100;0.635353;0.630469;0.64286
379;calc wait;100;0.00872615;0.0023061;0.0157568
379;calc bound;100;0.00488437;0.00331995;0.00562164
379;calc iter;100;0.649187;0.645301;0.656656
379;total;1;70.0815;70.0815;70.0815
400;calc total;1;65.0127;65.0127;65.0127
400;calc update async;100;0.0001991;7.8576e-05;0.00494169
400;calc inner;100;0.631679;0.625458;0.639
423;calc total;1;64.9986;64.9986;64.9986
423;calc update async;100;0.000192384;7.4793e-05;0.00718505
423;calc inner;100;0.611518;0.597635;0.637612
423;calc wait;100;0.0310243;0.00224508;0.0412936
423;calc bound;100;0.00567509;0.00196637;0.0067733
423;calc iter;100;0.648414;0.630757;0.659286
423;total;1;70.0455;70.0455;70.0455
448;calc total;1;65.0118;65.0118;65.0118
448;calc update async;100;0.000257377;0.000110555;0.00489577
448;calc inner;100;0.631163;0.622659;0.639984
448;calc wait;100;0.0120749;0.00401947;0.0290247
448;calc bound;100;0.00597325;0.00191405;0.00663813
448;calc iter;100;0.649472;0.633835;0.670099
448;total;1;70.0683;70.0683;70.0683
380;calc total;1;65.0105;65.0105;65.0105
380;calc update async;100;0.000226507;8.0522e-05;0.00666549
380;calc inner;100;0.635194;0.631583;0.643483
380;calc wait;100;0.00903509;0.00304306;0.0146621
380;calc bound;100;0.00487135;0.00297844;0.00570064
380;calc iter;100;0.64933;0.645353;0.662552
380;total;1;70.0793;70.0793;70.0793
400;calc wait;100;0.0122526;0.00512936;0.0252112
400;calc bound;100;0.00516435;0.00192832;0.00630361
400;calc iter;100;0.649298;0.642288;0.662497
400;total;1;70.1177;70.1177;70.1177
424;calc total;1;65.0121;65.0121;65.0121
424;calc update async;100;0.000164364;7.0798e-05;0.00480009
424;calc inner;100;0.610349;0.60106;0.636251
424;calc wait;100;0.0322292;0.00457641;0.0424589
424;calc bound;100;0.00553021;0.0030824;0.0060993
424;calc iter;100;0.648277;0.636532;0.662014
424;total;1;70.0365;70.0365;70.0365
449;calc total;1;65.0085;65.0085;65.0085
449;calc update async;100;0.0002545;7.4596e-05;0.0047267
449;calc inner;100;0.630622;0.62572;0.639851
449;calc wait;100;0.0124744;0.00518571;0.0327584
449;calc bound;100;0.006025;0.00269302;0.00663912
449;calc iter;100;0.64938;0.643433;0.674017
449;total;1;70.0624;70.0624;70.0624
381;calc total;1;65.0016;65.0016;65.0016
381;calc update async;100;0.000234154;9.1732e-05;0.006305
381;calc inner;100;0.635122;0.63137;0.641943
381;calc wait;100;0.00885939;0.00216705;0.0138716
381;calc bound;100;0.00506401;0.0029703;0.00632964
381;calc iter;100;0.649283;0.64502;0.653979
381;total;1;70.0676;70.0676;70.0676
401;calc total;1;65.0055;65.0055;65.0055
401;calc update async;100;0.000208365;8.0696e-05;0.00642709
401;calc inner;100;0.631888;0.625205;0.638672
401;calc wait;100;0.011872;0.00563344;0.0249781
401;calc bound;100;0.00511356;0.00336412;0.00642855
401;calc iter;100;0.649086;0.638975;0.660604
401;total;1;70.1175;70.1175;70.1175
425;calc total;1;65.006;65.006;65.006
425;calc update async;100;0.000167519;6.86e-05;0.00509381
425;calc inner;100;0.609967;0.60169;0.635013
425;calc wait;100;0.0323346;0.00492649;0.043693
425;calc bound;100;0.00547483;0.00319739;0.00598862
425;calc iter;100;0.647948;0.637782;0.659063
425;total;1;70.0344;70.0344;70.0344
450;calc total;1;65.0095;65.0095;65.0095
450;calc update async;100;0.000242038;6.596e-05;0.00476848
450;calc inner;100;0.6312;0.627677;0.639307
450;calc wait;100;0.011874;0.00486332;0.0323291
450;calc bound;100;0.005951;0.00289407;0.00673401
450;calc iter;100;0.649271;0.639409;0.670004
450;total;1;70.0583;70.0583;70.0583
382;calc total;1;64.998;64.998;64.998
382;calc update async;100;0.000240236;2.2393e-05;0.00633889
382;calc inner;100;0.635159;0.63174;0.642088
382;calc wait;100;0.00858331;0.00200364;0.0139804
382;calc bound;100;0.00529253;0.00252249;0.00694418
382;calc iter;100;0.64928;0.641925;0.656656
382;total;1;70.0725;70.0725;70.0725
402;calc total;1;65.0085;65.0085;65.0085
402;calc update async;100;0.000201662;7.02e-05;0.00581777
402;calc inner;100;0.631255;0.623799;0.638472
402;calc wait;100;0.0126232;0.00576875;0.0280064
402;calc bound;100;0.00500289;0.00333991;0.00614421
402;calc iter;100;0.649086;0.641293;0.660842
402;total;1;70.1274;70.1274;70.1274
426;calc total;1;65.0086;65.0086;65.0086
426;calc update async;100;0.000168611;7.2114e-05;0.00525939
426;calc inner;100;0.607803;0.597679;0.635443
426;calc wait;100;0.0341453;0.00500969;0.0474343
451;calc total;1;64.9981;64.9981;64.9981
451;calc update async;100;0.000253374;6.9132e-05;0.00653211
451;calc inner;100;0.631835;0.628391;0.640865
451;calc wait;100;0.0111658;0.00208183;0.0252998
451;calc bound;100;0.00584624;0.00275868;0.00649983
451;calc iter;100;0.649104;0.638249;0.664903
451;total;1;70.0598;70.0598;70.0598
383;calc total;1;64.997;64.997;64.997
383;calc update async;100;0.000256071;9.1084e-05;0.00783852
383;calc inner;100;0.634937;0.631395;0.641765
383;calc wait;100;0.00840522;0.00219819;0.0133764
383;calc bound;100;0.00572359;0.00214209;0.0064477
383;calc iter;100;0.649325;0.641957;0.655097
383;total;1;70.0795;70.0795;70.0795
403;calc total;1;65.0003;65.0003;65.0003
403;calc update async;100;0.000213567;9.1754e-05;0.00684419
403;calc inner;100;0.630895;0.624395;0.638869
403;calc wait;100;0.0128062;0.00335745;0.0229769
403;calc bound;100;0.00504395;0.00344763;0.00605133
403;calc iter;100;0.648962;0.642972;0.655418
403;total;1;70.119;70.119;70.119
426;calc bound;100;0.00554079;0.00292089;0.00591833
426;calc iter;100;0.647662;0.636434;0.658936
426;total;1;70.0346;70.0346;70.0346
452;calc total;1;65.0031;65.0031;65.0031
452;calc update async;100;0.000223121;7.48e-05;0.00599749
452;calc inner;100;0.633744;0.630858;0.641873
452;calc wait;100;0.00939302;0.00322301;0.0190564
452;calc bound;100;0.00576819;0.00329842;0.0064751
452;calc iter;100;0.649132;0.644681;0.658885
452;total;1;70.0687;70.0687;70.0687
404;calc total;1;65.0046;65.0046;65.0046
404;calc update async;100;0.000202504;8.7001e-05;0.00686867
404;calc inner;100;0.633365;0.627004;0.640718
404;calc wait;100;0.0104748;0.00367973;0.024752
404;calc bound;100;0.00500858;0.00397272;0.00588316
404;calc iter;100;0.649054;0.643296;0.662653
404;total;1;70.1296;70.1296;70.1296
427;calc total;1;64.9978;64.9978;64.9978
427;calc update async;100;0.000188894;7.8448e-05;0.00717103
427;calc inner;100;0.609076;0.601781;0.636869
427;calc wait;100;0.0331372;0.00195255;0.0451104
427;calc bound;100;0.0054156;0.00297378;0.00597893
427;calc iter;100;0.647821;0.639012;0.653043
427;total;1;70.044;70.044;70.044
453;calc total;1;65.0046;65.0046;65.0046
453;calc update async;100;0.000230004;8.0101e-05;0.00565325
453;calc inner;100;0.633125;0.630112;0.641515
453;calc wait;100;0.0101324;0.0032311;0.0222492
453;calc bound;100;0.0055575;0.00296526;0.00631774
453;calc iter;100;0.649048;0.644082;0.659319
453;total;1;70.0681;70.0681;70.0681
405;calc total;1;64.9986;64.9986;64.9986
405;calc update async;100;0.00020899;9.0822e-05;0.00694189
405;calc inner;100;0.633158;0.62718;0.640793
405;calc wait;100;0.0105752;0.00400427;0.0314397
405;calc bound;100;0.00509321;0.00316391;0.00636533
405;calc iter;100;0.649039;0.642312;0.668495
405;total;1;70.1208;70.1208;70.1208
428;calc total;1;65.0071;65.0071;65.0071
428;calc update async;100;0.000167715;8.9748e-05;0.00546236
428;calc inner;100;0.611564;0.602925;0.637648
428;calc wait;100;0.0310363;0.00197567;0.0427247
428;calc bound;100;0.00541264;0.00344134;0.00601992
428;calc iter;100;0.648185;0.637756;0.660564
428;total;1;70.0461;70.0461;70.0461
454;calc total;1;64.9995;64.9995;64.9995
454;calc update async;100;0.000247495;9.4859e-05;0.00745814
454;calc inner;100;0.6328;0.630297;0.641207
454;calc wait;100;0.0104712;0.0021026;0.0224353
454;calc bound;100;0.00550297;0.0034713;0.00642664
454;calc iter;100;0.649024;0.644031;0.660428
454;total;1;70.0705;70.0705;70.0705
406;calc total;1;64.9994;64.9994;64.9994
406;calc update async;100;0.000224443;9.0237e-05;0.00827601
406;calc inner;100;0.633265;0.62666;0.63964
406;calc wait;100;0.0103812;0.00328735;0.036491
406;calc bound;100;0.00522045;0.00267748;0.00658094
406;calc iter;100;0.649094;0.640664;0.678174
406;total;1;70.1277;70.1277;70.1277
429;calc total;1;65.0052;65.0052;65.0052
429;calc update async;100;0.000280207;8.9801e-05;0.0166954
429;calc inner;100;0.611542;0.597409;0.637436
429;calc wait;100;0.0312332;0.00194905;0.042033
429;calc bound;100;0.0053678;0.00261777;0.00595683
429;calc iter;100;0.648427;0.629383;0.65899
429;total;1;70.0439;70.0439;70.0439
455;calc total;1;64.9984;64.9984;64.9984
455;calc update async;100;0.000223442;9.0083e-05;0.00748676
455;calc inner;100;0.633132;0.630044;0.642075
455;calc wait;100;0.0100148;0.00223294;0.022028
455;calc bound;100;0.00570966;0.00345106;0.00657266
455;calc iter;100;0.649083;0.644373;0.658252
455;total;1;70.0659;70.0659;70.0659
407;calc total;1;64.9966;64.9966;64.9966
407;calc update async;100;0.000228652;0.000101963;0.0077972
407;calc inner;100;0.630427;0.624566;0.637239
407;calc wait;100;0.0128985;0.00494051;0.0253837
407;calc bound;100;0.00560549;0.00206478;0.00656202
407;calc iter;100;0.649163;0.640133;0.662178
407;total;1;70.1275;70.1275;70.1275
430;calc total;1;65.003;65.003;65.003
430;calc update async;100;0.000179243;9.6508e-05;0.00639321
430;calc inner;100;0.611506;0.591601;0.638079
430;calc wait;100;0.0316776;0.00233342;0.0423217
430;calc bound;100;0.00532072;0.00171252;0.00603407
430;calc iter;100;0.648688;0.624437;0.655364
430;total;1;70.0443;70.0443;70.0443
431;calc total;1;65.0001;65.0001;65.0001
431;calc update async;100;0.000225805;9.3796e-05;0.00678597
431;calc inner;100;0.611488;0.584891;0.637842
431;calc wait;100;0.0313423;0.002073;0.0549189
431;calc bound;100;0.00612948;0.00166369;0.00677953
431;calc iter;100;0.649189;0.64164;0.656716
431;total;1;70.0454;70.0454;70.0454
470;calc total;1;65.0015;65.0015;65.0015
470;calc update async;100;0.000229579;8.4955e-05;0.00626392
470;calc inner;100;0.6306;0.616366;0.639837
470;calc wait;100;0.0123276;0.00337691;0.0331605
470;calc bound;100;0.00604618;0.0016853;0.00663716
470;calc iter;100;0.649208;0.629203;0.670792
470;total;1;70.0558;70.0558;70.0558
471;calc total;1;64.9983;64.9983;64.9983
471;calc update async;100;0.000218288;8.1697e-05;0.00584847
471;calc inner;100;0.630689;0.619584;0.640596
471;calc wait;100;0.0122104;0.00236056;0.0317812
471;calc bound;100;0.00596712;0.00171111;0.00668837
471;calc iter;100;0.649088;0.633922;0.667851
471;total;1;70.0534;70.0534;70.0534
472;calc total;1;65.0125;65.0125;65.0125
472;calc update async;100;0.000210033;8.4223e-05;0.00459433
472;calc inner;100;0.629369;0.620141;0.656291
472;calc wait;100;0.0136;0.004087;0.0336346
472;calc bound;100;0.00594706;0.00186667;0.00678899
472;calc iter;100;0.649129;0.631799;0.670363
472;total;1;70.0561;70.0561;70.0561
473;calc total;1;65.0038;65.0038;65.0038
473;calc update async;100;0.000220963;7.3842e-05;0.00538141
473;calc inner;100;0.628657;0.622741;0.638371
473;calc wait;100;0.0141125;0.00574371;0.0424407
473;calc bound;100;0.00598208;0.00258068;0.00670789
473;calc iter;100;0.648976;0.637314;0.67476
473;total;1;70.0505;70.0505;70.0505
474;calc total;1;65.0077;65.0077;65.0077
474;calc update async;100;0.000212622;7.5371e-05;0.00561395
474;calc inner;100;0.629311;0.624869;0.63843
474;calc wait;100;0.0135533;0.00650855;0.0436517
474;calc bound;100;0.00584756;0.00300426;0.00669448
474;calc iter;100;0.648928;0.638363;0.675743
474;total;1;70.0446;70.0446;70.0446
475;calc total;1;64.9987;64.9987;64.9987
475;calc update async;100;0.000207976;7.993e-05;0.00595093
475;calc inner;100;0.629997;0.624011;0.639414
475;calc wait;100;0.0129895;0.00194441;0.0413211
475;calc bound;100;0.00552074;0.00292126;0.00658683
475;calc iter;100;0.648718;0.63861;0.671033
475;total;1;70.0521;70.0521;70.0521
480;calc total;1;65.0123;65.0123;65.0123
480;calc update async;100;7.45146e-05;1.2124e-05;0.00506808
480;calc inner;100;0.630106;0.624779;0.637895
480;calc wait;100;0.00855628;0.00439906;0.0186676
480;calc bound;100;0.0056498;0.00396019;0.006673
480;calc iter;100;0.64899;0.643928;0.665451
480;total;1;70.0686;70.0686;70.0686
476;calc total;1;65.0076;65.0076;65.0076
476;calc update async;100;0.000187709;7.9175e-05;0.00565641
476;calc inner;100;0.632029;0.625541;0.640404
476;calc wait;100;0.0112074;0.00386367;0.0376092
476;calc bound;100;0.00529833;0.00306444;0.00657182
476;calc iter;100;0.648726;0.64126;0.674203
476;total;1;70.057;70.057;70.057
481;calc total;1;65.0078;65.0078;65.0078
481;calc update async;100;7.21144e-05;1.2634e-05;0.00486402
481;calc inner;100;0.630153;0.624341;0.639828
481;calc wait;100;0.00912738;0.00452798;0.0192047
481;calc bound;100;0.00529039;0.00332248;0.00642802
481;calc iter;100;0.648982;0.64231;0.659412
481;total;1;70.0694;70.0694;70.0694
477;calc total;1;64.9987;64.9987;64.9987
477;calc update async;100;0.000202952;9.4763e-05;0.00613482
477;calc inner;100;0.631069;0.625918;0.645955
477;calc wait;100;0.0121506;0.0023335;0.0282636
477;calc bound;100;0.00526549;0.00332278;0.00658473
477;calc iter;100;0.648691;0.642904;0.66489
477;total;1;70.0549;70.0549;70.0549
478;calc total;1;65.0003;65.0003;65.0003
478;calc update async;100;0.000210332;8.926e-05;0.00672954
478;calc inner;100;0.631853;0.627054;0.643931
478;calc wait;100;0.0113854;0.00390464;0.0264502
478;calc bound;100;0.00533263;0.00361215;0.00668003
478;calc iter;100;0.648785;0.642116;0.663916
478;total;1;70.0562;70.0562;70.0562
479;calc total;1;64.9948;64.9948;64.9948
479;calc update async;100;0.000226138;8.6631e-05;0.00766563
479;calc inner;100;0.631483;0.626652;0.6388
479;calc wait;100;0.0113538;0.00472911;0.0231002
479;calc bound;100;0.00576122;0.00314754;0.00677144
479;calc iter;100;0.648828;0.64254;0.659918
479;total;1;70.0561;70.0561;70.0561
482;calc total;1;65.0087;65.0087;65.0087
482;calc update async;100;7.48552e-05;1.6023e-05;0.00477362
482;calc inner;100;0.630614;0.625919;0.63954
482;calc wait;100;0.00891333;0.0039603;0.0246656
482;calc bound;100;0.00497505;0.00344397;0.00619516
482;calc iter;100;0.648929;0.639719;0.661981
482;total;1;70.071;70.071;70.071
552;calc total;1;65.0119;65.0119;65.0119
552;calc update async;100;7.22333e-05;1.5035e-05;0.00460208
552;calc inner;100;0.635123;0.631352;0.640275
552;calc wait;100;0.00753271;0.0033237;0.0168567
552;calc bound;100;0.00441363;0.00243892;0.00598693
552;calc iter;100;0.649373;0.642818;0.666567
552;total;1;70.0675;70.0675;70.0675
528;calc total;1;65.0133;65.0133;65.0133
528;calc update async;100;7.26319e-05;1.2203e-05;0.00452984
528;calc inner;100;0.623467;0.619897;0.630714
528;calc wait;100;0.0145735;0.00356146;0.0354231
528;calc bound;100;0.00391378;0.00206105;0.00718906
528;calc iter;100;0.649291;0.640678;0.672121
528;total;1;70.0274;70.0274;70.0274
504;calc total;1;65.0119;65.0119;65.0119
504;calc update async;100;7.23271e-05;1.2533e-05;0.00488403
504;calc inner;100;0.624867;0.620357;0.633153
504;calc wait;100;0.0056002;0.00157474;0.0261105
504;calc bound;100;0.00338914;0.00163293;0.00480176
504;calc iter;100;0.649085;0.64115;0.660273
504;total;1;70.1161;70.1161;70.1161
358;calc total;1;64.9966;64.9966;64.9966
358;calc update async;100;0.000232047;9.4422e-05;0.00689592
358;calc inner;100;0.617228;0.601355;0.639192
358;calc wait;100;0.025804;0.00233929;0.0517326
358;calc bound;100;0.00552429;0.00166866;0.00697994
358;calc iter;100;0.648792;0.626099;0.685436
358;total;1;69.6196;69.6196;69.6196
483;calc total;1;64.9975;64.9975;64.9975
483;calc update async;100;9.4663e-05;1.3513e-05;0.00680945
483;calc inner;100;0.631137;0.625797;0.640888
483;calc wait;100;0.00924529;0.00192818;0.0307906
483;calc bound;100;0.0048518;0.00383348;0.00647897
483;calc iter;100;0.648886;0.638528;0.667274
483;total;1;70.0674;70.0674;70.0674
553;calc total;1;65.0047;65.0047;65.0047
553;calc update async;100;8.83937e-05;1.8922e-05;0.0056752
553;calc inner;100;0.636648;0.631683;0.643803
553;calc wait;100;0.00463353;0.00164939;0.00710625
553;calc bound;100;0.00468509;0.00191325;0.00692756
553;calc iter;100;0.649343;0.645207;0.655606
553;total;1;70.0745;70.0745;70.0745
529;calc total;1;65.0067;65.0067;65.0067
529;calc update async;100;8.10358e-05;1.5083e-05;0.00512251
529;calc inner;100;0.622889;0.617427;0.631655
529;calc wait;100;0.00586747;0.00158071;0.0188173
529;calc bound;100;0.00296157;0.0015933;0.005247
529;calc iter;100;0.649301;0.644274;0.656998
529;total;1;70.0297;70.0297;70.0297
505;calc total;1;65.0052;65.0052;65.0052
505;calc update async;100;7.07896e-05;1.147e-05;0.00505003
505;calc inner;100;0.624504;0.619973;0.63144
505;calc wait;100;0.00725727;0.00181839;0.0166925
505;calc bound;100;0.00334357;0.00182326;0.0048682
505;calc iter;100;0.649061;0.642375;0.656161
505;total;1;70.1161;70.1161;70.1161
359;calc total;1;64.9955;64.9955;64.9955
359;calc update async;100;0.000222281;0.000106823;0.00586149
359;calc inner;100;0.616803;0.5963;0.639365
359;calc wait;100;0.0258649;0.00246362;0.0418192
359;calc bound;100;0.00628761;0.00164266;0.0068491
359;calc iter;100;0.649181;0.639944;0.655225
359;total;1;69.6215;69.6215;69.6215
484;calc total;1;65.0004;65.0004;65.0004
484;calc update async;100;4.34562e-05;1.4012e-05;0.0013515
554;calc total;1;65.0086;65.0086;65.0086
554;calc update async;100;7.51103e-05;1.3392e-05;0.00495642
554;calc inner;100;0.634559;0.630722;0.640703
554;calc wait;100;0.00897796;0.00439891;0.0133825
554;calc bound;100;0.00473253;0.00190175;0.00697612
554;calc iter;100;0.649348;0.643031;0.663755
554;total;1;70.0728;70.0728;70.0728
530;calc total;1;65.009;65.009;65.009
530;calc update async;100;7.22555e-05;1.2466e-05;0.00479759
530;calc inner;100;0.620546;0.617027;0.629226
530;calc wait;100;0.0102435;0.00459368;0.0201367
530;calc bound;100;0.00331824;0.00167519;0.00429471
530;calc iter;100;0.649263;0.641273;0.655114
530;total;1;70.0304;70.0304;70.0304
506;calc total;1;64.9952;64.9952;64.9952
506;calc update async;100;3.04791e-05;1.0357e-05;0.00149525
506;calc inner;100;0.625576;0.618684;0.634563
506;calc wait;100;0.00886001;0.00194448;0.0181669
506;calc bound;100;0.00360807;0.00205293;0.00491277
506;calc iter;100;0.648902;0.637783;0.657868
506;total;1;70.1162;70.1162;70.1162
484;calc inner;100;0.631147;0.625985;0.64025
484;calc wait;100;0.0088408;0.0018904;0.0313013
484;calc bound;100;0.00499415;0.00324703;0.00667536
484;calc iter;100;0.648996;0.643371;0.667809
484;total;1;70.0656;70.0656;70.0656
555;calc total;1;64.9987;64.9987;64.9987
555;calc update async;100;0.000100328;1.2766e-05;0.00769257
555;calc inner;100;0.633909;0.630024;0.638751
555;calc wait;100;0.0102135;0.0047619;0.0167639
555;calc bound;100;0.00433851;0.00288125;0.00670958
555;calc iter;100;0.649194;0.643417;0.658661
555;total;1;70.0728;70.0728;70.0728
531;calc total;1;65.0012;65.0012;65.0012
531;calc update async;100;8.35026e-05;1.1569e-05;0.00610172
531;calc inner;100;0.622647;0.616819;0.63198
531;calc wait;100;0.00910851;0.00163957;0.0175249
531;calc bound;100;0.00371253;0.00164608;0.00659846
531;calc iter;100;0.649115;0.640877;0.659815
531;total;1;70.0296;70.0296;70.0296
507;calc total;1;64.999;64.999;64.999
507;calc update async;100;7.69886e-05;9.858e-06;0.00611335
507;calc inner;100;0.623618;0.61821;0.632183
507;calc wait;100;0.0102162;0.00214516;0.0192949
507;calc bound;100;0.00406339;0.00205111;0.00645188
507;calc iter;100;0.64888;0.639687;0.656446
507;total;1;70.1185;70.1185;70.1185
485;calc total;1;65.0003;65.0003;65.0003
485;calc update async;100;8.91683e-05;1.4244e-05;0.00593374
485;calc inner;100;0.630234;0.624855;0.640006
485;calc wait;100;0.010229;0.00212537;0.0329298
485;calc bound;100;0.00527183;0.00288389;0.00652575
485;calc iter;100;0.649082;0.641239;0.665788
485;total;1;70.0729;70.0729;70.0729
556;calc total;1;65.0073;65.0073;65.0073
556;calc update async;100;7.61712e-05;1.4921e-05;0.00497739
556;calc inner;100;0.633341;0.629341;0.63946
556;calc wait;100;0.00725954;0.00356306;0.0169318
556;calc bound;100;0.00433067;0.00342371;0.0061155
556;calc iter;100;0.649318;0.64201;0.664577
556;total;1;70.0723;70.0723;70.0723
532;calc total;1;65.0063;65.0063;65.0063
532;calc update async;100;7.10624e-05;1.3062e-05;0.00520914
532;calc inner;100;0.621789;0.617372;0.63062
532;calc wait;100;0.00736474;0.00185783;0.0226214
532;calc bound;100;0.00362136;0.00161577;0.00476086
532;calc iter;100;0.649208;0.639315;0.662645
532;total;1;70.0293;70.0293;70.0293
508;calc total;1;65.011;65.011;65.011
508;calc update async;100;6.03035e-05;9.425e-06;0.00465007
508;calc inner;100;0.622901;0.619423;0.630998
508;calc wait;100;0.00917535;0.00423208;0.0222407
508;calc bound;100;0.0039509;0.00201561;0.00469237
508;calc iter;100;0.649045;0.640528;0.656205
508;total;1;70.1168;70.1168;70.1168
486;calc total;1;64.9995;64.9995;64.9995
486;calc update async;100;8.9493e-05;1.5273e-05;0.0059839
486;calc inner;100;0.628445;0.623623;0.637278
486;calc wait;100;0.00785864;0.00167433;0.0130429
486;calc bound;100;0.00552202;0.00246628;0.00660146
486;calc iter;100;0.649136;0.635722;0.67438
486;total;1;70.0647;70.0647;70.0647
557;calc total;1;65.0058;65.0058;65.0058
557;calc update async;100;7.46861e-05;1.4312e-05;0.00513659
557;calc inner;100;0.632493;0.628469;0.639215
557;calc wait;100;0.0112097;0.00465467;0.0163762
557;calc bound;100;0.00434114;0.00269316;0.00617415
557;calc iter;100;0.649229;0.643921;0.654372
557;total;1;70.0736;70.0736;70.0736
533;calc total;1;64.9957;64.9957;64.9957
533;calc update async;100;3.15988e-05;1.132e-05;0.00144151
533;calc inner;100;0.620725;0.616234;0.629778
533;calc wait;100;0.012056;0.00383573;0.0211067
533;calc bound;100;0.0036469;0.00191169;0.00455971
533;calc iter;100;0.648983;0.636865;0.658008
533;total;1;70.0266;70.0266;70.0266
509;calc total;1;65.0045;65.0045;65.0045
509;calc update async;100;7.29654e-05;1.0065e-05;0.00546985
509;calc inner;100;0.622824;0.618701;0.630647
509;calc wait;100;0.0100225;0.00210614;0.0350304
509;calc bound;100;0.0036161;0.00208411;0.00568667
509;calc iter;100;0.64897;0.639442;0.668656
509;total;1;70.1143;70.1143;70.1143
487;calc total;1;64.992;64.992;64.992
487;calc update async;100;4.78093e-05;1.2464e-05;0.00175103
487;calc inner;100;0.628439;0.623576;0.637389
487;calc wait;100;0.0141333;0.00247365;0.0276204
487;calc bound;100;0.0054733;0.00185544;0.00638574
487;calc iter;100;0.64906;0.639042;0.660759
487;total;1;70.0602;70.0602;70.0602
558;calc total;1;65.0032;65.0032;65.0032
558;calc update async;100;8.85413e-05;1.3353e-05;0.00593245
558;calc inner;100;0.632888;0.628637;0.639043
558;calc wait;100;0.0101381;0.00224751;0.0190591
558;calc bound;100;0.00503121;0.00232789;0.00676123
558;calc iter;100;0.649227;0.645555;0.654903
558;total;1;70.0683;70.0683;70.0683
534;calc total;1;65.0019;65.0019;65.0019
534;calc update async;100;8.05268e-05;1.2163e-05;0.00614607
534;calc inner;100;0.621731;0.616609;0.630891
534;calc wait;100;0.00969804;0.00396178;0.0240405
534;calc bound;100;0.00324249;0.0024939;0.00449928
534;calc iter;100;0.649122;0.643287;0.65972
534;total;1;70.0232;70.0232;70.0232
510;calc total;1;65;65;65
510;calc update async;100;9.2735e-05;9.655e-06;0.00717475
510;calc inner;100;0.622919;0.618518;0.630787
510;calc wait;100;0.00746425;0.00160319;0.0196521
510;calc bound;100;0.00311508;0.00183886;0.00522699
510;calc iter;100;0.648953;0.636785;0.667801
510;total;1;70.1124;70.1124;70.1124
488;calc total;1;65.0121;65.0121;65.0121
488;calc update async;100;7.58144e-05;1.3834e-05;0.00452925
488;calc inner;100;0.630228;0.625045;0.640532
488;calc wait;100;0.00790724;0.00354585;0.0176914
488;calc bound;100;0.00575257;0.00170568;0.0065156
488;calc iter;100;0.649333;0.640421;0.662506
488;total;1;70.0718;70.0718;70.0718
559;calc total;1;65.0019;65.0019;65.0019
559;calc update async;100;9.20304e-05;1.5981e-05;0.00606796
559;calc inner;100;0.629687;0.625705;0.636805
559;calc wait;100;0.0136897;0.00489412;0.0362634
559;calc bound;100;0.00564509;0.00235201;0.00662693
559;calc iter;100;0.649262;0.6441;0.669621
559;total;1;70.0614;70.0614;70.0614
535;calc total;1;64.999;64.999;64.999
535;calc update async;100;9.11664e-05;1.122e-05;0.00673568
535;calc inner;100;0.621252;0.613653;0.630153
535;calc wait;100;0.0154329;0.00339132;0.0358126
535;calc bound;100;0.00349458;0.00189399;0.00512318
535;calc iter;100;0.649131;0.643248;0.662623
535;total;1;70.0194;70.0194;70.0194
511;calc total;1;64.9975;64.9975;64.9975
511;calc update async;100;9.83031e-05;1.1024e-05;0.00735446
511;calc inner;100;0.623329;0.618664;0.631456
511;calc wait;100;0.0130886;0.00200468;0.0235993
511;calc bound;100;0.00370046;0.00176016;0.00572645
511;calc iter;100;0.648934;0.637719;0.661983
511;total;1;70.1056;70.1056;70.1056
489;calc total;1;65.0062;65.0062;65.0062
489;calc update async;100;8.78421e-05;2.2141e-05;0.00561384
489;calc inner;100;0.629801;0.622959;0.639292
489;calc wait;100;0.011103;0.00442228;0.016178
489;calc bound;100;0.00551851;0.00168183;0.0065362
489;calc iter;100;0.649349;0.64321;0.654382
489;total;1;70.0578;70.0578;70.0578
560;calc total;1;65.0128;65.0128;65.0128
560;calc update async;100;7.68918e-05;1.4074e-05;0.00456649
560;calc inner;100;0.634942;0.630869;0.642613
560;calc wait;100;0.0079972;0.00164434;0.0356042
560;calc bound;100;0.00570868;0.0020157;0.00672103
560;calc iter;100;0.649407;0.644101;0.674937
560;total;1;70.075;70.075;70.075
536;calc total;1;65.0118;65.0118;65.0118
536;calc update async;100;7.57459e-05;1.1219e-05;0.00496985
536;calc inner;100;0.622409;0.61771;0.633712
536;calc wait;100;0.00645388;0.00163891;0.0465061
536;calc bound;100;0.00405504;0.00179158;0.00684025
536;calc iter;100;0.649339;0.643075;0.669389
536;total;1;70.0294;70.0294;70.0294
512;calc total;1;65.0136;65.0136;65.0136
512;calc update async;100;7.1985e-05;1.0673e-05;0.00457144
512;calc inner;100;0.62363;0.619047;0.632836
512;calc wait;100;0.00575823;0.00165443;0.0199514
512;calc bound;100;0.00400595;0.00169975;0.00664421
512;calc iter;100;0.649207;0.641493;0.657843
512;total;1;70.117;70.117;70.117
490;calc total;1;65.0089;65.0089;65.0089
490;calc update async;100;8.64204e-05;2.6328e-05;0.0050512
490;calc inner;100;0.62909;0.619897;0.638377
490;calc wait;100;0.00934992;0.0052284;0.015381
490;calc bound;100;0.00618536;0.00165667;0.0069202
490;calc iter;100;0.649462;0.639606;0.662766
490;total;1;70.065;70.065;70.065
561;calc total;1;65.0064;65.0064;65.0064
561;calc update async;100;8.10005e-05;1.2322e-05;0.0050429
561;calc inner;100;0.633291;0.629573;0.640816
561;calc wait;100;0.0101717;0.00314253;0.0411362
561;calc bound;100;0.00571065;0.00177777;0.00678028
561;calc iter;100;0.649363;0.644518;0.683558
561;total;1;70.0726;70.0726;70.0726
537;calc total;1;65.0058;65.0058;65.0058
537;calc update async;100;7.9961e-05;1.0348e-05;0.00514419
537;calc inner;100;0.621311;0.613107;0.631966
537;calc wait;100;0.0141083;0.00471785;0.0603546
537;calc bound;100;0.00475634;0.00165958;0.00689584
537;calc iter;100;0.649246;0.639399;0.686738
537;total;1;70.0268;70.0268;70.0268
513;calc total;1;65.0081;65.0081;65.0081
513;calc update async;100;8.2173e-05;1.0009e-05;0.0053014
513;calc inner;100;0.622587;0.618412;0.631797
513;calc wait;100;0.011965;0.0051785;0.0262366
513;calc bound;100;0.00478152;0.00168933;0.00683377
513;calc iter;100;0.649178;0.639408;0.656885
513;total;1;70.1155;70.1155;70.1155
491;calc total;1;64.9974;64.9974;64.9974
491;calc update async;100;0.00011014;2.6984e-05;0.00699096
491;calc inner;100;0.628261;0.62066;0.639183
491;calc wait;100;0.00692614;0.00180779;0.00824098
491;calc bound;100;0.00657822;0.00167359;0.00748287
491;calc iter;100;0.649396;0.640783;0.661735
491;total;1;70.0748;70.0748;70.0748
562;calc total;1;65.01;65.01;65.01
562;calc update async;100;7.87019e-05;1.2825e-05;0.00471293
562;calc inner;100;0.632586;0.62881;0.640402
562;calc wait;100;0.0105623;0.00366531;0.0420976
562;calc bound;100;0.00605272;0.00166541;0.00696917
562;calc iter;100;0.649434;0.642776;0.679837
562;total;1;70.0627;70.0627;70.0627
514;calc total;1;65.0104;65.0104;65.0104
514;calc update async;100;8.17978e-05;2.4625e-05;0.00463861
514;calc inner;100;0.621569;0.617374;0.633142
514;calc wait;100;0.0165275;0.00533424;0.0378986
514;calc bound;100;0.00579075;0.00166624;0.00702918
514;calc iter;100;0.649292;0.63834;0.665269
514;total;1;70.1186;70.1186;70.1186
492;calc total;1;65.0063;65.0063;65.0063
492;calc update async;100;0.000216294;0.000130402;0.0051262
492;calc inner;100;0.628195;0.606085;0.640603
492;calc wait;100;0.0137987;0.00600592;0.025139
492;calc bound;100;0.00710054;0.00165489;0.00752778
492;calc iter;100;0.649315;0.631582;0.664282
492;total;1;70.069;70.069;70.069
563;calc total;1;65.0018;65.0018;65.0018
563;calc update async;100;9.64607e-05;1.1491e-05;0.00645989
563;calc inner;100;0.6327;0.62758;0.640537
563;calc wait;100;0.00895155;0.00145861;0.0253216
563;calc bound;100;0.00650006;0.00165193;0.00745773
563;calc iter;100;0.649336;0.634546;0.683953
563;total;1;70.0695;70.0695;70.0695
515;calc total;1;64.9975;64.9975;64.9975
515;calc update async;100;0.000113732;2.8381e-05;0.00724353
515;calc inner;100;0.620339;0.613411;0.632639
515;calc wait;100;0.0157121;0.00150951;0.0462439
515;calc bound;100;0.00668138;0.00167638;0.00781681
515;calc iter;100;0.649207;0.638182;0.681482
515;total;1;70.1197;70.1197;70.1197
493;calc total;1;65.0056;65.0056;65.0056
493;calc update async;100;0.000203121;7.5848e-05;0.0051823
493;calc inner;100;0.628415;0.609869;0.640037
493;calc wait;100;0.0140583;0.00395835;0.0257754
493;calc bound;100;0.00641135;0.00162718;0.00698578
493;calc iter;100;0.649092;0.625956;0.661237
493;total;1;70.075;70.075;70.075
564;calc total;1;65.0104;65.0104;65.0104
564;calc update async;100;0.000217862;6.9179e-05;0.00489628
564;calc inner;100;0.631536;0.621394;0.640675
564;calc wait;100;0.0112998;0.00437634;0.0354892
564;calc bound;100;0.00638485;0.00163444;0.00749847
564;calc iter;100;0.649442;0.627831;0.679815
564;total;1;70.0779;70.0779;70.0779
516;calc total;1;65.0038;65.0038;65.0038
516;calc update async;100;0.000234108;7.5219e-05;0.00562454
516;calc inner;100;0.619369;0.594423;0.639127
516;calc wait;100;0.0227876;0.00264047;0.067258
516;calc bound;100;0.00698096;0.00173145;0.00764716
516;calc iter;100;0.649376;0.627812;0.700236
516;total;1;70.1166;70.1166;70.1166
494;calc total;1;65.0035;65.0035;65.0035
494;calc update async;100;0.000191883;8.8006e-05;0.00555035
494;calc inner;100;0.629606;0.613984;0.639821
494;calc wait;100;0.0130583;0.00359725;0.0248134
494;calc bound;100;0.00608994;0.00166284;0.00676678
494;calc iter;100;0.64895;0.628732;0.659314
494;total;1;70.0628;70.0628;70.0628
565;calc total;1;65.0016;65.0016;65.0016
565;calc update async;100;0.000225708;7.1242e-05;0.00643589
565;calc inner;100;0.632017;0.622503;0.639781
517;calc total;1;65.0056;65.0056;65.0056
517;calc update async;100;0.000232935;7.4379e-05;0.00739298
517;calc inner;100;0.620939;0.599401;0.638548
517;calc wait;100;0.0216879;0.00435286;0.0691949
517;calc bound;100;0.00623697;0.00164943;0.00696497
517;calc iter;100;0.6491;0.616855;0.697006
517;total;1;70.1119;70.1119;70.1119
495;calc total;1;65.0017;65.0017;65.0017
495;calc update async;100;0.000195271;8.2557e-05;0.00588496
495;calc inner;100;0.629212;0.617016;0.640063
495;calc wait;100;0.013438;0.00205851;0.0249428
495;calc bound;100;0.00597656;0.00172758;0.00670527
495;calc iter;100;0.648826;0.631313;0.66102
495;total;1;70.0723;70.0723;70.0723
565;calc wait;100;0.0111078;0.00245929;0.0443892
565;calc bound;100;0.00596045;0.00164063;0.00683396
565;calc iter;100;0.649315;0.629686;0.675962
565;total;1;70.0793;70.0793;70.0793
518;calc total;1;65.005;65.005;65.005
518;calc update async;100;0.000224077;8.8619e-05;0.00873812
518;calc inner;100;0.622112;0.604233;0.640703
518;calc wait;100;0.0206566;0.0018102;0.0677461
518;calc bound;100;0.00596358;0.00167276;0.00680679
518;calc iter;100;0.64896;0.622124;0.693772
518;total;1;70.1214;70.1214;70.1214
496;calc total;1;65.0136;65.0136;65.0136
496;calc update async;100;0.000203901;7.6812e-05;0.00549424
496;calc inner;100;0.628195;0.62003;0.638662
496;calc wait;100;0.0145036;0.00550832;0.0282722
496;calc bound;100;0.00593831;0.00189919;0.00681291
496;calc iter;100;0.648844;0.639899;0.662225
496;total;1;70.0696;70.0696;70.0696
566;calc total;1;65.0047;65.0047;65.0047
566;calc update async;100;0.000199774;6.7693e-05;0.00512662
566;calc inner;100;0.63205;0.623754;0.641372
566;calc wait;100;0.0112993;0.00417303;0.0464533
566;calc bound;100;0.005776;0.00165354;0.00667504
566;calc iter;100;0.649328;0.635441;0.685403
566;total;1;70.078;70.078;70.078
519;calc total;1;65;65;65
519;calc update async;100;0.000203772;7.732e-05;0.00718621
519;calc inner;100;0.621899;0.6061;0.638728
519;calc wait;100;0.0209183;0.00215961;0.0760965
519;calc bound;100;0.00574685;0.00171953;0.00755404
519;calc iter;100;0.648772;0.619006;0.711025
519;total;1;70.1195;70.1195;70.1195
497;calc total;1;65.0071;65.0071;65.0071
497;calc update async;100;0.000236162;7.596e-05;0.00877218
497;calc inner;100;0.628105;0.622345;0.639987
497;calc wait;100;0.0144745;0.002334;0.0302509
497;calc bound;100;0.00581637;0.00263964;0.00670118
497;calc iter;100;0.648636;0.640901;0.66267
497;total;1;70.062;70.062;70.062
567;calc total;1;65;65;65
567;calc update async;100;0.000203317;7.4102e-05;0.00595311
567;calc inner;100;0.632516;0.624981;0.643704
567;calc wait;100;0.0106649;0.00236201;0.0467777
567;calc bound;100;0.00582945;0.00169681;0.00731848
567;calc iter;100;0.649217;0.638588;0.690061
567;total;1;70.0779;70.0779;70.0779
520;calc total;1;65.0117;65.0117;65.0117
520;calc update async;100;0.000163718;6.7532e-05;0.00438565
520;calc inner;100;0.620567;0.604352;0.637221
520;calc wait;100;0.022704;0.00454284;0.0743248
520;calc bound;100;0.00532148;0.00194514;0.00678745
520;calc iter;100;0.648759;0.621504;0.700078
520;total;1;70.1092;70.1092;70.1092
498;calc total;1;65.0101;65.0101;65.0101
498;calc update async;100;0.000195571;7.6898e-05;0.0046959
498;calc inner;100;0.628944;0.622219;0.637556
498;calc wait;100;0.0138313;0.00599629;0.0322341
498;calc bound;100;0.00556487;0.00266965;0.00669675
498;calc iter;100;0.648539;0.638877;0.663887
498;total;1;70.075;70.075;70.075
568;calc total;1;65.0115;65.0115;65.0115
568;calc update async;100;0.00019058;7.5426e-05;0.00448127
568;calc inner;100;0.631104;0.624608;0.640379
568;calc wait;100;0.0123067;0.00471644;0.0493282
568;calc bound;100;0.00563135;0.00176725;0.00685494
568;calc iter;100;0.649235;0.634086;0.688332
568;total;1;70.0775;70.0775;70.0775
521;calc total;1;65;65;65
521;calc update async;100;0.000187037;6.4836e-05;0.00721259
521;calc inner;100;0.619547;0.600276;0.636199
521;calc wait;100;0.0234742;0.00216349;0.0753181
521;calc bound;100;0.00529528;0.00260142;0.00677307
521;calc iter;100;0.648507;0.6255;0.690142
521;total;1;70.1192;70.1192;70.1192
499;calc total;1;65.0012;65.0012;65.0012
499;calc update async;100;0.000188986;8.5092e-05;0.00612118
499;calc inner;100;0.628867;0.620533;0.638043
499;calc wait;100;0.0139226;0.00200221;0.035846
499;calc bound;100;0.00537572;0.00281699;0.00661178
499;calc iter;100;0.648358;0.63952;0.664287
499;total;1;70.0721;70.0721;70.0721
569;calc total;1;65.0059;65.0059;65.0059
569;calc update async;100;0.000194401;8.3123e-05;0.00549782
569;calc inner;100;0.631283;0.623523;0.639602
569;calc wait;100;0.0122639;0.00338324;0.0415652
569;calc bound;100;0.00541235;0.00262061;0.00666182
569;calc iter;100;0.649157;0.638007;0.674097
569;total;1;70.0693;70.0693;70.0693
522;calc total;1;65.0086;65.0086;65.0086
522;calc update async;100;0.000159995;7.0961e-05;0.00478149
522;calc inner;100;0.620136;0.598503;0.636921
522;calc wait;100;0.0229247;0.00321752;0.0781413
522;calc bound;100;0.00521618;0.0026796;0.00673115
522;calc iter;100;0.64844;0.622811;0.68604
522;total;1;70.1254;70.1254;70.1254
500;calc total;1;65.0113;65.0113;65.0113
500;calc update async;100;0.000165669;8.4044e-05;0.00447997
500;calc inner;100;0.630175;0.622158;0.639082
500;calc wait;100;0.0128015;0.00333594;0.0259572
500;calc bound;100;0.00536441;0.00365324;0.00670822
500;calc iter;100;0.64851;0.642786;0.663212
500;total;1;70.0753;70.0753;70.0753
570;calc total;1;64.9954;64.9954;64.9954
570;calc update async;100;0.000221112;8.4855e-05;0.00830445
570;calc inner;100;0.631563;0.622173;0.638903
570;calc wait;100;0.011965;0.0032638;0.0347307
570;calc bound;100;0.00522518;0.00336808;0.00637905
570;calc iter;100;0.648978;0.639377;0.666
570;total;1;70.0677;70.0677;70.0677
523;calc total;1;64.9981;64.9981;64.9981
523;calc update async;100;0.000195949;7.2352e-05;0.00820622
523;calc inner;100;0.620656;0.598075;0.637394
523;calc wait;100;0.0225512;0.00181886;0.10932
523;calc bound;100;0.00481578;0.00282967;0.00593253
523;calc iter;100;0.648222;0.622295;0.712785
523;total;1;70.1237;70.1237;70.1237
501;calc total;1;65;65;65
501;calc update async;100;0.000200557;9.8624e-05;0.00693064
501;calc inner;100;0.629845;0.622804;0.63854
501;calc wait;100;0.0131881;0.00219429;0.0269774
501;calc bound;100;0.00526073;0.00356648;0.00665007
501;calc iter;100;0.648498;0.641773;0.664251
501;total;1;70.0754;70.0754;70.0754
571;calc total;1;64.9982;64.9982;64.9982
571;calc update async;100;0.000188713;2.4428e-05;0.00642834
571;calc inner;100;0.633895;0.623716;0.639891
571;calc wait;100;0.00988853;0.00380968;0.0375099
571;calc bound;100;0.00498404;0.00385865;0.00689153
571;calc iter;100;0.648962;0.640011;0.665723
571;total;1;70.0754;70.0754;70.0754
524;calc total;1;65.0069;65.0069;65.0069
524;calc update async;100;0.000168702;6.7852e-05;0.00493122
524;calc inner;100;0.622954;0.606114;0.638559
524;calc wait;100;0.0200439;0.00196055;0.126586
524;calc bound;100;0.00501536;0.00289759;0.00597906
524;calc iter;100;0.648185;0.6351;0.739157
524;total;1;70.1185;70.1185;70.1185
502;calc total;1;65.0034;65.0034;65.0034
502;calc update async;100;0.000183672;9.43e-05;0.00567765
502;calc inner;100;0.630213;0.622782;0.639703
502;calc wait;100;0.0128819;0.0050807;0.0284428
502;calc bound;100;0.00533787;0.00275763;0.00628214
502;calc iter;100;0.64862;0.637609;0.662976
502;total;1;70.0718;70.0718;70.0718
572;calc total;1;65.0093;65.0093;65.0093
572;calc update async;100;0.00017366;8.2942e-05;0.00508655
572;calc inner;100;0.633842;0.626004;0.640378
572;calc wait;100;0.0101828;0.00433995;0.0375094
572;calc bound;100;0.00485297;0.00333719;0.00632488
572;calc iter;100;0.649054;0.641237;0.672109
572;total;1;70.0794;70.0794;70.0794
525;calc total;1;65.0047;65.0047;65.0047
525;calc update async;100;0.000195542;7.9717e-05;0.0060846
525;calc inner;100;0.621755;0.603404;0.638831
525;calc wait;100;0.0208522;0.00225374;0.138754
525;calc bound;100;0.00552561;0.00293223;0.00746939
525;calc iter;100;0.648331;0.630862;0.761587
525;total;1;70.11;70.11;70.11
503;calc total;1;64.9989;64.9989;64.9989
503;calc update async;100;0.000200975;2.684e-05;0.00777957
503;calc inner;100;0.630267;0.621473;0.638993
503;calc wait;100;0.0124179;0.00403764;0.0268823
503;calc bound;100;0.00583618;0.00198701;0.00688804
503;calc iter;100;0.648733;0.641188;0.661479
503;total;1;70.0674;70.0674;70.0674
573;calc total;1;65.0051;65.0051;65.0051
573;calc update async;100;0.000176537;7.7284e-05;0.00538372
573;calc inner;100;0.633371;0.62676;0.641919
573;calc wait;100;0.0103593;0.00365814;0.0538701
573;calc bound;100;0.00511935;0.00307031;0.00631892
573;calc iter;100;0.649029;0.64171;0.68983
573;total;1;70.0734;70.0734;70.0734
526;calc total;1;65.0031;65.0031;65.0031
526;calc update async;100;0.000180915;7.097e-05;0.00545694
526;calc inner;100;0.623028;0.606282;0.638873
526;calc wait;100;0.0201199;0.00237475;0.081968
526;calc bound;100;0.00516104;0.00278493;0.00633008
526;calc iter;100;0.648494;0.633682;0.699532
526;total;1;70.1201;70.1201;70.1201
574;calc total;1;64.9993;64.9993;64.9993
574;calc update async;100;0.000184107;7.0652e-05;0.00614509
574;calc inner;100;0.633194;0.625795;0.641855
574;calc wait;100;0.0107854;0.00235461;0.0390534
574;calc bound;100;0.00490045;0.00299741;0.00672389
574;calc iter;100;0.649067;0.639493;0.673307
574;total;1;70.0808;70.0808;70.0808
527;calc total;1;65.0023;65.0023;65.0023
527;calc update async;100;0.000177945;6.8139e-05;0.0057228
527;calc inner;100;0.622988;0.605934;0.638939
527;calc wait;100;0.0203555;0.00249169;0.0367722
527;calc bound;100;0.00520336;0.00199938;0.0068165
527;calc iter;100;0.648728;0.635696;0.662416
527;total;1;70.1238;70.1238;70.1238
648;calc total;1;65.0112;65.0112;65.0112
648;calc update async;100;7.49738e-05;1.5016e-05;0.0047755
648;calc inner;100;0.633973;0.628817;0.63939
648;calc wait;100;0.00726193;0.00491942;0.0178547
648;calc bound;100;0.00517983;0.00168523;0.00587361
648;calc iter;100;0.649624;0.642909;0.666553
648;total;1;70.0564;70.0564;70.0564
575;calc total;1;64.9983;64.9983;64.9983
575;calc update async;100;0.000193969;7.2402e-05;0.00690862
575;calc inner;100;0.633481;0.626228;0.641404
575;calc wait;100;0.0103006;0.00221084;0.0196739
575;calc bound;100;0.00517003;0.00198778;0.00725829
575;calc iter;100;0.649149;0.643947;0.654526
575;total;1;70.0717;70.0717;70.0717
600;calc total;1;65.0121;65.0121;65.0121
600;calc update async;100;8.59885e-05;1.9142e-05;0.00439402
600;calc inner;100;0.624826;0.617012;0.631941
600;calc wait;100;0.00285292;0.00155799;0.0242995
600;calc bound;100;0.00262242;0.00161224;0.00555837
600;calc iter;100;0.649526;0.636982;0.663979
600;total;1;70.0097;70.0097;70.0097
538;calc total;1;65.0059;65.0059;65.0059
538;calc update async;100;9.17687e-05;1.1335e-05;0.00570362
538;calc inner;100;0.623797;0.615525;0.638413
538;calc wait;100;0.0165268;0.00173291;0.0579179
538;calc bound;100;0.00513342;0.00166963;0.00704567
538;calc iter;100;0.649306;0.63955;0.683875
538;total;1;70.0318;70.0318;70.0318
624;calc total;1;65.0135;65.0135;65.0135
624;calc update async;100;8.09495e-05;2.395e-05;0.00474023
624;calc inner;100;0.636361;0.628537;0.643292
624;calc wait;100;0.00640824;0.00155158;0.015521
624;calc bound;100;0.00670119;0.00166566;0.00735803
624;calc iter;100;0.649557;0.631784;0.666108
624;total;1;70.0094;70.0094;70.0094
576;calc total;1;65.0127;65.0127;65.0127
576;calc update async;100;7.60211e-05;1.6225e-05;0.0045024
576;calc inner;100;0.636786;0.63305;0.640714
576;calc wait;100;0.00647095;0.00298092;0.0209146
576;calc bound;100;0.00498756;0.00221233;0.00635403
576;calc iter;100;0.649442;0.645326;0.668933
576;total;1;70.0359;70.0359;70.0359
649;calc total;1;65;65;65
649;calc update async;100;5.97795e-05;2.1982e-05;0.00213426
649;calc inner;100;0.632803;0.628109;0.639759
649;calc wait;100;0.00683526;0.00156882;0.0160517
649;calc bound;100;0.00568424;0.0016993;0.00636538
649;calc iter;100;0.649578;0.64155;0.658346
649;total;1;70.0567;70.0567;70.0567
601;calc total;1;65.0002;65.0002;65.0002
601;calc update async;100;4.37802e-05;1.567e-05;0.00120764
601;calc inner;100;0.627531;0.620115;0.635654
601;calc wait;100;0.00452642;0.00165205;0.00943693
601;calc bound;100;0.00283531;0.00161093;0.00456611
601;calc iter;100;0.649411;0.638542;0.658221
601;total;1;70.0111;70.0111;70.0111
539;calc total;1;64.9996;64.9996;64.9996
539;calc update async;100;0.000107434;1.6066e-05;0.00664148
539;calc inner;100;0.618484;0.610715;0.633133
539;calc wait;100;0.0237558;0.00682194;0.0655012
539;calc bound;100;0.006936;0.00163843;0.00771786
539;calc iter;100;0.649307;0.635856;0.688357
539;total;1;70.0295;70.0295;70.0295
577;calc total;1;65.0091;65.0091;65.0091
577;calc update async;100;7.41393e-05;1.626e-05;0.00458693
577;calc inner;100;0.638876;0.634919;0.64501
577;calc wait;100;0.00499966;0.00145546;0.00845637
577;calc bound;100;0.00520808;0.00204807;0.00688073
577;calc iter;100;0.649408;0.644567;0.657215
577;total;1;70.0356;70.0356;70.0356
650;calc total;1;65.009;65.009;65.009
650;calc update async;100;8.25524e-05;2.4503e-05;0.00476712
650;calc inner;100;0.636908;0.632494;0.644241
650;calc wait;100;0.00627039;0.00161906;0.0111078
650;calc bound;100;0.00597396;0.00169436;0.00705638
650;calc iter;100;0.649614;0.640071;0.665401
650;total;1;70.0607;70.0607;70.0607
602;calc total;1;65.0067;65.0067;65.0067
602;calc update async;100;7.31212e-05;1.333e-05;0.00485259
602;calc inner;100;0.626023;0.618827;0.632076
602;calc wait;100;0.00873648;0.00191828;0.0166776
602;calc bound;100;0.00290747;0.00163762;0.00464114
602;calc iter;100;0.649404;0.642703;0.654024
602;total;1;70.0107;70.0107;70.0107
540;calc total;1;65.0086;65.0086;65.0086
540;calc update async;100;0.000131133;1.6409e-05;0.00464811
540;calc inner;100;0.636206;0.629635;0.673218
540;calc wait;100;0.00687494;0.00163238;0.0134657
540;calc bound;100;0.0061143;0.00162485;0.0074457
540;calc iter;100;0.649407;0.633361;0.686753
540;total;1;70.028;70.028;70.028
578;calc total;1;65.01;65.01;65.01
578;calc update async;100;7.72789e-05;1.5896e-05;0.00487721
578;calc inner;100;0.636743;0.633203;0.640541
578;calc wait;100;0.0076506;0.00409132;0.0148182
578;calc bound;100;0.00490849;0.00223563;0.00635136
578;calc iter;100;0.649416;0.645211;0.663926
578;total;1;70.0271;70.0271;70.0271
651;calc total;1;64.9987;64.9987;64.9987
651;calc update async;100;0.000119209;2.2774e-05;0.00867239
651;calc inner;100;0.633617;0.628399;0.637551
651;calc wait;100;0.010041;0.00522467;0.013385
651;calc bound;100;0.00564281;0.00167016;0.00671146
651;calc iter;100;0.649475;0.638194;0.657411
651;total;1;70.0564;70.0564;70.0564
603;calc total;1;64.9983;64.9983;64.9983
603;calc update async;100;9.00899e-05;1.2589e-05;0.00684639
603;calc inner;100;0.626571;0.619856;0.631971
603;calc wait;100;0.00636049;0.00184624;0.0108084
603;calc bound;100;0.00301969;0.00167523;0.00667693
603;calc iter;100;0.649276;0.641566;0.654732
603;total;1;70.0044;70.0044;70.0044
541;calc total;1;65.0051;65.0051;65.0051
541;calc update async;100;0.000221107;7.1234e-05;0.00519469
541;calc inner;100;0.635034;0.629312;0.642511
541;calc wait;100;0.00790708;0.00252798;0.0521777
541;calc bound;100;0.0062056;0.00163545;0.00705493
541;calc iter;100;0.649372;0.634323;0.689484
541;total;1;70.0344;70.0344;70.0344
579;calc total;1;64.9983;64.9983;64.9983
579;calc update async;100;9.95268e-05;1.6373e-05;0.00708595
579;calc inner;100;0.636622;0.633523;0.639724
579;calc wait;100;0.00803043;0.00380665;0.0124436
579;calc bound;100;0.00449809;0.00344595;0.00607543
579;calc iter;100;0.649269;0.645486;0.65567
579;total;1;70.0355;70.0355;70.0355
652;calc total;1;65.007;65.007;65.007
652;calc update async;100;7.6436e-05;1.545e-05;0.00488332
652;calc inner;100;0.63265;0.6288;0.638685
652;calc wait;100;0.0118769;0.00711279;0.0163693
652;calc bound;100;0.00488228;0.0016712;0.00543745
652;calc iter;100;0.649498;0.640271;0.661272
652;total;1;70.0585;70.0585;70.0585
604;calc total;1;65.0086;65.0086;65.0086
604;calc update async;100;7.10456e-05;1.114e-05;0.00504515
604;calc inner;100;0.625824;0.619903;0.63217
604;calc wait;100;0.00856917;0.00179425;0.0152198
604;calc bound;100;0.00308094;0.00162714;0.0041193
604;calc iter;100;0.649331;0.643526;0.658693
604;total;1;70.0086;70.0086;70.0086
542;calc total;1;65.0018;65.0018;65.0018
542;calc update async;100;0.000216107;0.000106104;0.00579692
542;calc inner;100;0.635356;0.629853;0.642614
542;calc wait;100;0.00779774;0.00383172;0.0531045
542;calc bound;100;0.00595003;0.00165436;0.00681154
542;calc iter;100;0.649323;0.636773;0.691995
542;total;1;70.0389;70.0389;70.0389
580;calc total;1;65.0001;65.0001;65.0001
580;calc update async;100;4.12121e-05;1.2816e-05;0.00161781
580;calc inner;100;0.638756;0.634383;0.642875
580;calc wait;100;0.00598255;0.00364002;0.00951494
580;calc bound;100;0.0044984;0.00356765;0.00653738
580;calc iter;100;0.649282;0.646237;0.656584
580;total;1;70.0372;70.0372;70.0372
653;calc total;1;65.0057;65.0057;65.0057
653;calc update async;100;7.22152e-05;1.1141e-05;0.00486831
653;calc inner;100;0.63246;0.628733;0.639611
653;calc wait;100;0.0117247;0.00490588;0.017055
653;calc bound;100;0.00515563;0.00256592;0.00631354
653;calc iter;100;0.649419;0.64119;0.655409
653;total;1;70.0565;70.0565;70.0565
605;calc total;1;65.0019;65.0019;65.0019
605;calc update async;100;7.05659e-05;9.791e-06;0.00551153
605;calc inner;100;0.623166;0.618251;0.63015
605;calc wait;100;0.0141428;0.00327255;0.0213239
605;calc bound;100;0.00386572;0.00165181;0.00521435
605;calc iter;100;0.649198;0.644755;0.65515
605;total;1;69.9977;69.9977;69.9977
543;calc total;1;64.9955;64.9955;64.9955
543;calc update async;100;0.000217962;3.1223e-05;0.00742221
543;calc inner;100;0.63521;0.630228;0.640236
543;calc wait;100;0.00804914;0.00408602;0.0539279
543;calc bound;100;0.00574356;0.00166832;0.00693587
543;calc iter;100;0.649232;0.638024;0.690094
543;total;1;70.0363;70.0363;70.0363
581;calc total;1;65.0056;65.0056;65.0056
581;calc update async;100;0.000116775;1.7313e-05;0.00867327
581;calc inner;100;0.63505;0.631237;0.638743
581;calc wait;100;0.00933147;0.00350525;0.0153371
581;calc bound;100;0.00482497;0.00247907;0.00640197
581;calc iter;100;0.649327;0.646094;0.657997
581;total;1;70.0339;70.0339;70.0339
654;calc total;1;65.0029;65.0029;65.0029
654;calc update async;100;8.78557e-05;1.3413e-05;0.006338
654;calc inner;100;0.632613;0.628973;0.638533
654;calc wait;100;0.0115301;0.00230394;0.0163313
654;calc bound;100;0.00467765;0.00233256;0.00666862
654;calc iter;100;0.649339;0.642427;0.654663
606;calc total;1;65.0001;65.0001;65.0001
606;calc update async;100;7.78598e-05;9.519e-06;0.00635587
606;calc inner;100;0.623085;0.618278;0.630509
606;calc wait;100;0.0108969;0.0035325;0.0202589
606;calc bound;100;0.0045662;0.0020129;0.00571928
606;calc iter;100;0.649195;0.644348;0.653796
606;total;1;69.9989;69.9989;69.9989
544;calc total;1;65.0123;65.0123;65.0123
544;calc update async;100;0.000235498;0.000120429;0.0048066
544;calc inner;100;0.633539;0.628915;0.640419
544;calc wait;100;0.00986873;0.0055023;0.0563579
544;calc bound;100;0.00572387;0.00174098;0.00655792
544;calc iter;100;0.64937;0.638683;0.692707
544;total;1;70.0362;70.0362;70.0362
582;calc total;1;65.0013;65.0013;65.0013
582;calc update async;100;9.16165e-05;1.89e-05;0.00565231
582;calc inner;100;0.634864;0.63073;0.639053
582;calc wait;100;0.00867039;0.00361177;0.0133489
582;calc bound;100;0.00566054;0.00296206;0.00648605
582;calc iter;100;0.64929;0.64583;0.655118
582;total;1;70.0358;70.0358;70.0358
654;total;1;70.0495;70.0495;70.0495
607;calc total;1;64.9949;64.9949;64.9949
607;calc update async;100;9.61763e-05;8.386e-06;0.00790939
607;calc inner;100;0.623949;0.617458;0.631417
607;calc wait;100;0.0126102;0.0021282;0.0241631
607;calc bound;100;0.00358437;0.00183781;0.00521453
607;calc iter;100;0.64919;0.641462;0.66131
607;total;1;70.005;70.005;70.005
545;calc total;1;65.0078;65.0078;65.0078
545;calc update async;100;0.000234791;8.8709e-05;0.00477222
545;calc inner;100;0.633667;0.628979;0.642066
545;calc wait;100;0.00973499;0.00389871;0.0572079
545;calc bound;100;0.00564581;0.00228472;0.00651618
545;calc iter;100;0.649286;0.640113;0.693147
545;total;1;70.0296;70.0296;70.0296
583;calc total;1;65.0001;65.0001;65.0001
583;calc update async;100;9.87951e-05;1.3904e-05;0.00651379
583;calc inner;100;0.63441;0.630924;0.639686
583;calc wait;100;0.00914543;0.00216986;0.0197201
583;calc bound;100;0.00564938;0.00278322;0.00650789
583;calc iter;100;0.649307;0.645389;0.657052
583;total;1;70.0254;70.0254;70.0254
655;calc total;1;65.0028;65.0028;65.0028
655;calc update async;100;8.55934e-05;1.4802e-05;0.00599815
655;calc inner;100;0.632781;0.628829;0.638388
655;calc wait;100;0.0090957;0.00204729;0.0169544
655;calc bound;100;0.00448283;0.00278345;0.0062148
655;calc iter;100;0.649281;0.642742;0.657576
655;total;1;70.0541;70.0541;70.0541
608;calc total;1;65.0116;65.0116;65.0116
608;calc update async;100;6.66085e-05;9.589e-06;0.00466384
608;calc inner;100;0.626456;0.618626;0.632236
608;calc wait;100;0.00596823;0.00185977;0.0228985
608;calc bound;100;0.00336908;0.00199254;0.00488558
608;calc iter;100;0.649395;0.644105;0.662287
608;total;1;70.0021;70.0021;70.0021
546;calc total;1;65.0096;65.0096;65.0096
546;calc update async;100;0.000234367;7.9094e-05;0.00467528
546;calc inner;100;0.633754;0.629084;0.63875
546;calc wait;100;0.00957239;0.00500747;0.0582412
546;calc bound;100;0.00572397;0.00297501;0.00671718
546;calc iter;100;0.649288;0.640526;0.697582
546;total;1;70.0362;70.0362;70.0362
584;calc total;1;65.0099;65.0099;65.0099
584;calc update async;100;9.25949e-05;1.2256e-05;0.00618743
584;calc inner;100;0.636125;0.632583;0.64166
584;calc wait;100;0.00767688;0.00364385;0.0260598
584;calc bound;100;0.00551961;0.00198139;0.00644379
584;calc iter;100;0.649417;0.64328;0.666757
584;total;1;70.0365;70.0365;70.0365
656;calc total;1;65.0128;65.0128;65.0128
656;calc update async;100;6.98453e-05;1.4044e-05;0.0045018
656;calc inner;100;0.634719;0.63073;0.639833
656;calc wait;100;0.0074948;0.00351311;0.0147339
656;calc bound;100;0.00441223;0.00262125;0.00554677
656;calc iter;100;0.649338;0.644859;0.658122
656;total;1;70.059;70.059;70.059
609;calc total;1;65.006;65.006;65.006
609;calc update async;100;8.70531e-05;9.689e-06;0.00674458
609;calc inner;100;0.625917;0.617014;0.632674
609;calc wait;100;0.00872068;0.00168277;0.0292598
609;calc bound;100;0.00317713;0.00173357;0.00532691
609;calc iter;100;0.649358;0.640262;0.670259
609;total;1;70.0073;70.0073;70.0073
547;calc total;1;64.9983;64.9983;64.9983
547;calc update async;100;0.000245966;7.2997e-05;0.00613588
547;calc inner;100;0.634282;0.629115;0.639447
547;calc wait;100;0.00919115;0.0031508;0.0589777
547;calc bound;100;0.0054205;0.00328006;0.00642092
547;calc iter;100;0.649143;0.639991;0.695167
547;total;1;70.039;70.039;70.039
585;calc total;1;64.998;64.998;64.998
585;calc update async;100;5.08373e-05;1.21e-05;0.00184864
585;calc inner;100;0.635663;0.632762;0.640524
585;calc wait;100;0.00786839;0.00204845;0.0343906
585;calc bound;100;0.00573872;0.00165227;0.00634112
585;calc iter;100;0.649325;0.641815;0.673088
585;total;1;70.0297;70.0297;70.0297
657;calc total;1;65.0063;65.0063;65.0063
657;calc update async;100;7.84226e-05;1.016e-05;0.00566522
657;calc inner;100;0.634245;0.630606;0.639987
657;calc wait;100;0.00872652;0.0034907;0.0152504
657;calc bound;100;0.00419355;0.00269781;0.00500114
657;calc iter;100;0.64935;0.644333;0.65812
657;total;1;70.056;70.056;70.056
610;calc total;1;65.0071;65.0071;65.0071
610;calc update async;100;7.70458e-05;1.0777e-05;0.00498049
610;calc inner;100;0.625519;0.616306;0.631863
610;calc wait;100;0.00876635;0.00160076;0.0314936
610;calc bound;100;0.00274922;0.00165479;0.00419902
610;calc iter;100;0.649405;0.640158;0.673579
610;total;1;70.0051;70.0051;70.0051
548;calc total;1;64.9986;64.9986;64.9986
548;calc update async;100;0.000219214;7.4363e-05;0.00667782
548;calc inner;100;0.635918;0.629158;0.641116
548;calc wait;100;0.00784474;0.00228351;0.0514617
548;calc bound;100;0.00512556;0.00313454;0.00636865
548;calc iter;100;0.649111;0.640549;0.690562
548;total;1;70.0333;70.0333;70.0333
586;calc total;1;65.008;65.008;65.008
586;calc update async;100;7.99526e-05;1.3817e-05;0.00476515
586;calc inner;100;0.635576;0.632718;0.640994
586;calc wait;100;0.00760834;0.00145773;0.0369318
586;calc bound;100;0.00616125;0.00162702;0.0069542
586;calc iter;100;0.649431;0.637945;0.678787
586;total;1;70.0247;70.0247;70.0247
658;calc total;1;65.0084;65.0084;65.0084
658;calc update async;100;7.50662e-05;1.2299e-05;0.00496149
658;calc inner;100;0.634619;0.6314;0.640374
658;calc wait;100;0.00721406;0.00364037;0.0136455
658;calc bound;100;0.00449694;0.00294106;0.00524067
658;calc iter;100;0.649438;0.645322;0.65764
658;total;1;70.0563;70.0563;70.0563
611;calc total;1;64.9966;64.9966;64.9966
611;calc update async;100;0.000105884;1.2482e-05;0.00747236
611;calc inner;100;0.62607;0.619876;0.631658
611;calc wait;100;0.00739788;0.00167851;0.0246655
611;calc bound;100;0.00261312;0.00160227;0.00674265
611;calc iter;100;0.649283;0.644016;0.667479
611;total;1;70.0055;70.0055;70.0055
549;calc total;1;65.0018;65.0018;65.0018
549;calc update async;100;0.000145835;2.4025e-05;0.00605443
549;calc inner;100;0.637279;0.631245;0.641945
549;calc wait;100;0.00653235;0.00322036;0.0439932
549;calc bound;100;0.00514109;0.00316751;0.00617449
549;calc iter;100;0.649136;0.643626;0.682995
549;total;1;70.0302;70.0302;70.0302
587;calc total;1;64.9995;64.9995;64.9995
587;calc update async;100;9.84228e-05;1.3851e-05;0.00672332
587;calc inner;100;0.635543;0.631835;0.640978
587;calc wait;100;0.00690294;0.00228528;0.0110051
587;calc bound;100;0.00630313;0.00165277;0.00735575
587;calc iter;100;0.64934;0.640626;0.677543
587;total;1;70.0356;70.0356;70.0356
612;calc total;1;64.9995;64.9995;64.9995
612;calc update async;100;0.000205162;9.2989e-05;0.00604963
612;calc inner;100;0.63531;0.630258;0.639963
612;calc wait;100;0.00791774;0.00228136;0.0119453
612;calc bound;100;0.00573573;0.00167348;0.00743188
612;calc iter;100;0.649172;0.643244;0.654001
612;total;1;70.0118;70.0118;70.0118
550;calc total;1;65.001;65.001;65.001
550;calc update async;100;0.000192718;9.2663e-05;0.00559967
550;calc inner;100;0.635619;0.630121;0.641091
550;calc wait;100;0.0082147;0.00202554;0.0464061
550;calc bound;100;0.00508073;0.00363099;0.00655604
550;calc iter;100;0.64911;0.643391;0.684143
550;total;1;70.0304;70.0304;70.0304
588;calc total;1;65.0073;65.0073;65.0073
588;calc update async;100;0.000227665;7.9163e-05;0.00575776
588;calc inner;100;0.631699;0.62312;0.640131
588;calc wait;100;0.0108374;0.00293831;0.033098
588;calc bound;100;0.00663618;0.00163156;0.00752647
588;calc iter;100;0.649404;0.639154;0.678183
588;total;1;70.0362;70.0362;70.0362
613;calc total;1;64.9997;64.9997;64.9997
613;calc update async;100;0.000210618;9.2224e-05;0.0061639
613;calc inner;100;0.635539;0.631066;0.640146
613;calc wait;100;0.00806826;0.00390063;0.0154917
613;calc bound;100;0.00526293;0.00168812;0.00637051
613;calc iter;100;0.649084;0.640727;0.655205
613;total;1;70.0168;70.0168;70.0168
551;calc total;1;64.9975;64.9975;64.9975
551;calc update async;100;0.000187862;8.3194e-05;0.00646779
551;calc inner;100;0.634858;0.629308;0.640765
551;calc wait;100;0.00893482;0.00233031;0.0435786
551;calc bound;100;0.00507004;0.00329641;0.00657921
551;calc iter;100;0.649054;0.643929;0.679665
551;total;1;70.0398;70.0398;70.0398
589;calc total;1;65.0053;65.0053;65.0053
589;calc update async;100;0.000214439;7.7351e-05;0.00514773
589;calc inner;100;0.632321;0.625675;0.640404
589;calc wait;100;0.0107164;0.00343672;0.0442363
589;calc bound;100;0.00599633;0.00163603;0.00692047
589;calc iter;100;0.649252;0.635565;0.674469
589;total;1;70.0402;70.0402;70.0402
614;calc total;1;64.9979;64.9979;64.9979
614;calc update async;100;0.000191438;8.6315e-05;0.00632412
614;calc inner;100;0.635533;0.631892;0.639067
614;calc wait;100;0.00806166;0.0024817;0.0164755
614;calc bound;100;0.00522998;0.00251465;0.00637435
614;calc iter;100;0.649019;0.641936;0.660827
614;total;1;70.0176;70.0176;70.0176
590;calc total;1;65.0027;65.0027;65.0027
590;calc update async;100;0.000202499;7.9009e-05;0.00537915
590;calc inner;100;0.632884;0.627738;0.641602
590;calc wait;100;0.0104209;0.00261545;0.0520279
590;calc bound;100;0.00565486;0.00164413;0.00653214
590;calc iter;100;0.649166;0.639142;0.686837
590;total;1;70.0378;70.0378;70.0378
615;calc total;1;64.9957;64.9957;64.9957
615;calc update async;100;0.00018466;2.2714e-05;0.00854097
615;calc inner;100;0.63561;0.632246;0.639481
615;calc wait;100;0.0077755;0.00265649;0.0168219
615;calc bound;100;0.00535862;0.00337534;0.00689969
615;calc iter;100;0.648957;0.641764;0.661229
615;total;1;70.0038;70.0038;70.0038
591;calc total;1;65.0032;65.0032;65.0032
591;calc update async;100;0.000199219;7.7322e-05;0.0054584
591;calc inner;100;0.633049;0.627261;0.64023
591;calc wait;100;0.0100813;0.00409394;0.0533782
591;calc bound;100;0.00576654;0.00189526;0.00723701
591;calc iter;100;0.6491;0.64112;0.693397
616;calc total;1;65.0121;65.0121;65.0121
616;calc update async;100;0.00017657;8.2177e-05;0.00443491
616;calc inner;100;0.634325;0.629797;0.63808
616;calc wait;100;0.00946748;0.00409611;0.0267874
616;calc bound;100;0.00512726;0.00382074;0.00615834
616;calc iter;100;0.6491;0.644302;0.673212
616;total;1;70.0144;70.0144;70.0144
591;total;1;70.0387;70.0387;70.0387
617;calc total;1;65.0057;65.0057;65.0057
617;calc update async;100;0.000160304;7.3839e-05;0.0047709
617;calc inner;100;0.633793;0.628118;0.638932
617;calc wait;100;0.0102124;0.00514265;0.0215599
617;calc bound;100;0.00477896;0.00354976;0.0056948
617;calc iter;100;0.648947;0.642889;0.659435
617;total;1;70.0137;70.0137;70.0137
625;calc total;1;65.0069;65.0069;65.0069
625;calc update async;100;8.18815e-05;1.8248e-05;0.00506975
625;calc inner;100;0.635794;0.630261;0.643072
625;calc wait;100;0.00728228;0.00149228;0.0108094
625;calc bound;100;0.00632612;0.00167796;0.00686739
625;calc iter;100;0.649529;0.636911;0.655222
625;total;1;70.0087;70.0087;70.0087
592;calc total;1;65.0131;65.0131;65.0131
592;calc update async;100;0.000188379;7.0096e-05;0.00495631
592;calc inner;100;0.632159;0.628063;0.638574
592;calc wait;100;0.0112908;0.00561974;0.0435794
592;calc bound;100;0.00550038;0.00297853;0.00661403
592;calc iter;100;0.649142;0.641191;0.679028
592;total;1;70.0249;70.0249;70.0249
618;calc total;1;65.0087;65.0087;65.0087
618;calc update async;100;0.000148942;7.48e-05;0.00509302
618;calc inner;100;0.634646;0.629268;0.637911
618;calc wait;100;0.00945787;0.00412084;0.0156847
618;calc bound;100;0.00478185;0.00310401;0.00567048
618;calc iter;100;0.649038;0.644973;0.659254
618;total;1;70.017;70.017;70.017
626;calc total;1;65.01;65.01;65.01
626;calc update async;100;8.35946e-05;1.7939e-05;0.00497954
626;calc inner;100;0.633937;0.62739;0.640796
626;calc wait;100;0.00850413;0.00443261;0.013622
626;calc bound;100;0.00588689;0.00165754;0.00646466
626;calc iter;100;0.649565;0.641448;0.66019
626;total;1;70.0091;70.0091;70.0091
593;calc total;1;65.0046;65.0046;65.0046
593;calc update async;100;0.000175888;7.0158e-05;0.00513819
593;calc inner;100;0.631869;0.6274;0.638415
593;calc wait;100;0.0117132;0.00548472;0.029517
593;calc bound;100;0.00524759;0.00318955;0.00659327
593;calc iter;100;0.649008;0.641774;0.661568
593;total;1;70.0337;70.0337;70.0337
619;calc total;1;64.9983;64.9983;64.9983
619;calc update async;100;0.000178608;7.2825e-05;0.00647958
619;calc inner;100;0.634291;0.630377;0.638236
619;calc wait;100;0.00993353;0.00220667;0.0157378
619;calc bound;100;0.00459114;0.00306525;0.00564556
619;calc iter;100;0.648997;0.644796;0.652769
619;total;1;70.0128;70.0128;70.0128
627;calc total;1;65.0008;65.0008;65.0008
627;calc update async;100;9.34165e-05;1.8161e-05;0.00632348
627;calc inner;100;0.634259;0.630075;0.641347
627;calc wait;100;0.00931212;0.00293348;0.0134747
627;calc bound;100;0.00562768;0.0016856;0.00637883
627;calc iter;100;0.649411;0.642529;0.655802
627;total;1;70.0079;70.0079;70.0079
594;calc total;1;65.009;65.009;65.009
594;calc update async;100;0.000156388;8.0425e-05;0.00483239
594;calc inner;100;0.631878;0.627224;0.638496
594;calc wait;100;0.0117556;0.00506253;0.0246168
594;calc bound;100;0.00513614;0.00350036;0.00648336
594;calc iter;100;0.648929;0.642075;0.660942
594;total;1;70.0352;70.0352;70.0352
620;calc total;1;65.0064;65.0064;65.0064
620;calc update async;100;0.000164954;7.0642e-05;0.00511057
620;calc inner;100;0.635919;0.632197;0.640084
620;calc wait;100;0.00850238;0.00247242;0.0141624
620;calc bound;100;0.00454017;0.00179614;0.00552989
620;calc iter;100;0.649129;0.642704;0.658357
620;total;1;70.006;70.006;70.006
628;calc total;1;65.0115;65.0115;65.0115
628;calc update async;100;7.73224e-05;1.4329e-05;0.00497034
628;calc inner;100;0.632412;0.62777;0.637992
628;calc wait;100;0.0113952;0.0060941;0.0157941
628;calc bound;100;0.00554389;0.00185005;0.00624422
628;calc iter;100;0.649443;0.638235;0.659683
628;total;1;70.0092;70.0092;70.0092
595;calc total;1;64.9999;64.9999;64.9999
595;calc update async;100;0.000178283;7.6671e-05;0.00728939
595;calc inner;100;0.631442;0.626758;0.640038
595;calc wait;100;0.0122471;0.0025706;0.022964
595;calc bound;100;0.00502184;0.00393459;0.00640783
595;calc iter;100;0.648892;0.640051;0.656295
595;total;1;70.0363;70.0363;70.0363
621;calc total;1;65.0051;65.0051;65.0051
621;calc update async;100;0.000156264;1.8001e-05;0.00473426
621;calc inner;100;0.637382;0.632584;0.641161
621;calc wait;100;0.00705143;0.00352416;0.0121722
621;calc bound;100;0.00457054;0.00166712;0.00551109
621;calc iter;100;0.649171;0.641857;0.654285
621;total;1;70.0132;70.0132;70.0132
629;calc total;1;64.9968;64.9968;64.9968
629;calc update async;100;5.02656e-05;1.4921e-05;0.0020015
629;calc inner;100;0.632834;0.62881;0.639514
629;calc wait;100;0.0107582;0.00228812;0.015511
629;calc bound;100;0.00559244;0.00259088;0.00635372
629;calc iter;100;0.649241;0.640523;0.656272
629;total;1;70.0087;70.0087;70.0087
596;calc total;1;65.0032;65.0032;65.0032
596;calc update async;100;0.000163721;7.8137e-05;0.00553112
596;calc inner;100;0.633378;0.629237;0.640628
596;calc wait;100;0.0104288;0.00273319;0.0195621
596;calc bound;100;0.00502104;0.00374279;0.00638187
596;calc iter;100;0.648994;0.640791;0.657901
596;total;1;70.0319;70.0319;70.0319
622;calc total;1;65.0027;65.0027;65.0027
622;calc update async;100;0.000195559;7.6651e-05;0.00561616
622;calc inner;100;0.635678;0.629077;0.640435
622;calc wait;100;0.00831869;0.00237988;0.0126981
622;calc bound;100;0.00500201;0.00169426;0.00654084
622;calc iter;100;0.649197;0.637104;0.654064
622;total;1;70.0167;70.0167;70.0167
630;calc total;1;65.003;65.003;65.003
630;calc update async;100;8.50686e-05;1.2313e-05;0.00576241
630;calc inner;100;0.633391;0.628559;0.639919
630;calc wait;100;0.0106249;0.00387193;0.0173203
630;calc bound;100;0.00513302;0.00292194;0.00642043
630;calc iter;100;0.649247;0.643237;0.657047
630;total;1;69.9993;69.9993;69.9993
597;calc total;1;64.9992;64.9992;64.9992
597;calc update async;100;0.00020924;8.6611e-05;0.00804687
597;calc inner;100;0.633564;0.629479;0.638823
597;calc wait;100;0.0100675;0.00271729;0.0190916
597;calc bound;100;0.00517787;0.0026685;0.00641291
597;calc iter;100;0.649022;0.641412;0.657502
597;total;1;70.0411;70.0411;70.0411
623;calc total;1;65.001;65.001;65.001
623;calc update async;100;0.000212318;7.791e-05;0.00575878
623;calc inner;100;0.635106;0.627151;0.64
623;calc wait;100;0.0081685;0.00268465;0.0134672
623;calc bound;100;0.00581415;0.0016556;0.00739658
623;calc iter;100;0.649305;0.642421;0.652513
623;total;1;70.0119;70.0119;70.0119
631;calc total;1;64.9991;64.9991;64.9991
631;calc update async;100;8.09296e-05;1.1635e-05;0.00602805
631;calc inner;100;0.633244;0.629205;0.639963
631;calc wait;100;0.0107429;0.00228144;0.0188222
631;calc bound;100;0.00458487;0.00300842;0.00646396
631;calc iter;100;0.649141;0.642326;0.657453
631;total;1;70.0019;70.0019;70.0019
598;calc total;1;65.0011;65.0011;65.0011
598;calc update async;100;0.000215767;9.156e-05;0.0069975
598;calc inner;100;0.633837;0.629586;0.639918
598;calc wait;100;0.0097237;0.00467136;0.0175587
598;calc bound;100;0.00535566;0.00167124;0.00690854
598;calc iter;100;0.649135;0.642881;0.661447
598;total;1;70.0294;70.0294;70.0294
632;calc total;1;65.012;65.012;65.012
632;calc update async;100;6.81701e-05;1.1346e-05;0.00476594
632;calc inner;100;0.634771;0.630355;0.639581
632;calc wait;100;0.00787283;0.00337161;0.0148254
632;calc bound;100;0.00459166;0.00293527;0.00634873
632;calc iter;100;0.649239;0.643109;0.660793
632;total;1;70.006;70.006;70.006
599;calc total;1;64.9978;64.9978;64.9978
599;calc update async;100;0.000228313;8.2568e-05;0.00691264
599;calc inner;100;0.633439;0.627191;0.639295
599;calc wait;100;0.0096702;0.00306128;0.0169454
599;calc bound;100;0.00588976;0.00165911;0.00744595
599;calc iter;100;0.649231;0.643009;0.657311
599;total;1;70.0409;70.0409;70.0409
633;calc total;1;65.0044;65.0044;65.0044
633;calc update async;100;7.65417e-05;1.2364e-05;0.00575726
633;calc inner;100;0.634525;0.631139;0.639199
633;calc wait;100;0.00861407;0.0039208;0.0154559
633;calc bound;100;0.00440149;0.00296902;0.00540545
633;calc iter;100;0.649201;0.643543;0.656481
633;total;1;69.9993;69.9993;69.9993
634;calc total;1;64.9953;64.9953;64.9953
634;calc update async;100;4.03166e-05;1.2052e-05;0.00151591
634;calc inner;100;0.634937;0.631715;0.639469
634;calc wait;100;0.00702941;0.00321939;0.0129764
634;calc bound;100;0.00468609;0.00374167;0.00648576
634;calc iter;100;0.649189;0.644676;0.654595
634;total;1;70.001;70.001;70.001
635;calc total;1;64.9988;64.9988;64.9988
635;calc update async;100;0.000120906;1.3741e-05;0.00958888
635;calc inner;100;0.634924;0.63085;0.639348
635;calc wait;100;0.00628997;0.00365908;0.015175
635;calc bound;100;0.00481899;0.0035603;0.00666628
635;calc iter;100;0.649241;0.644623;0.658352
635;total;1;70.0058;70.0058;70.0058
636;calc total;1;65.0108;65.0108;65.0108
636;calc update async;100;0.00016132;7.8322e-05;0.00511091
636;calc inner;100;0.63516;0.628358;0.641927
636;calc wait;100;0.00884515;0.00231824;0.0209647
636;calc bound;100;0.00508144;0.00192493;0.0061967
636;calc iter;100;0.649251;0.641833;0.663634
636;total;1;70.0127;70.0127;70.0127
637;calc total;1;65.0029;65.0029;65.0029
637;calc update async;100;0.000188408;8.7378e-05;0.00558899
637;calc inner;100;0.635428;0.627306;0.641883
637;calc wait;100;0.00868035;0.00374733;0.0395626
637;calc bound;100;0.00478766;0.00263598;0.00563169
637;calc iter;100;0.649087;0.639285;0.670971
637;total;1;70.0146;70.0146;70.0146
638;calc total;1;64.9986;64.9986;64.9986
638;calc update async;100;0.000193109;8.8777e-05;0.00658473
638;calc inner;100;0.635587;0.630198;0.644484
638;calc wait;100;0.00841373;0.00181722;0.040732
638;calc bound;100;0.00482421;0.0032405;0.00554855
638;calc iter;100;0.649021;0.643134;0.677285
638;total;1;70.0128;70.0128;70.0128
639;calc total;1;64.9973;64.9973;64.9973
639;calc update async;100;0.000209809;8.2401e-05;0.00664118
639;calc inner;100;0.635384;0.629216;0.643217
639;calc wait;100;0.00826867;0.00222001;0.0429853
639;calc bound;100;0.00503136;0.00300079;0.00656827
639;calc iter;100;0.648896;0.643181;0.682225
639;total;1;70.0136;70.0136;70.0136
640;calc total;1;65.0132;65.0132;65.0132
640;calc update async;100;0.000199984;6.5147e-05;0.00464435
640;calc inner;100;0.633561;0.627779;0.64078
640;calc wait;100;0.0102726;0.00349135;0.0359924
640;calc bound;100;0.00500961;0.00267116;0.0062928
640;calc iter;100;0.649046;0.643475;0.671713
640;total;1;70.0031;70.0031;70.0031
641;calc total;1;65.0085;65.0085;65.0085
641;calc update async;100;0.000211248;7.3596e-05;0.0046823
641;calc inner;100;0.633294;0.628149;0.640238
641;calc wait;100;0.0105918;0.00519865;0.0249754
641;calc bound;100;0.00496421;0.00301764;0.00638305
641;calc iter;100;0.649064;0.643416;0.657748
641;total;1;70.0017;70.0017;70.0017
642;calc total;1;65.0103;65.0103;65.0103
642;calc update async;100;0.000216142;6.8327e-05;0.00478529
642;calc inner;100;0.633583;0.628909;0.64092
642;calc wait;100;0.0102942;0.0042272;0.0175194
642;calc bound;100;0.00505331;0.0028522;0.00645111
642;calc iter;100;0.649149;0.643322;0.660739
642;total;1;70.0128;70.0128;70.0128
643;calc total;1;64.9974;64.9974;64.9974
643;calc update async;100;0.000256794;0.000108905;0.00674805
643;calc inner;100;0.633914;0.628655;0.640893
643;calc wait;100;0.00960188;0.00282514;0.0160653
643;calc bound;100;0.00531337;0.00193411;0.00624842
643;calc iter;100;0.649089;0.640855;0.655969
643;total;1;70.0094;70.0094;70.0094
644;calc total;1;64.9962;64.9962;64.9962
644;calc update async;100;0.000255501;7.6652e-05;0.00732806
644;calc inner;100;0.635196;0.627889;0.642936
644;calc wait;100;0.00812314;0.00176592;0.0145489
644;calc bound;100;0.00556988;0.00173467;0.0066395
644;calc iter;100;0.649147;0.638881;0.656636
644;total;1;70.0083;70.0083;70.0083
645;calc total;1;65.0052;65.0052;65.0052
645;calc update async;100;0.000254704;0.000116839;0.00538644
645;calc inner;100;0.634514;0.625452;0.642544
645;calc wait;100;0.00871159;0.001917;0.0145052
645;calc bound;100;0.00581494;0.00168019;0.00675718
645;calc iter;100;0.649299;0.63475;0.66039
645;total;1;70.0052;70.0052;70.0052
646;calc total;1;65.0044;65.0044;65.0044
646;calc update async;100;0.000265903;8.9872e-05;0.00527806
646;calc inner;100;0.634211;0.623181;0.643154
646;calc wait;100;0.00852058;0.00274802;0.0150897
646;calc bound;100;0.00635639;0.00165281;0.0068967
646;calc iter;100;0.649358;0.632806;0.656691
646;total;1;70.0127;70.0127;70.0127
647;calc total;1;64.9997;64.9997;64.9997
647;calc update async;100;0.000260042;7.4393e-05;0.0078468
647;calc inner;100;0.63354;0.620939;0.642522
647;calc wait;100;0.00864446;0.00213992;0.0161367
647;calc bound;100;0.00696274;0.00166948;0.00753059
647;calc iter;100;0.649412;0.633689;0.654639
647;total;1;70.0123;70.0123;70.0123
659;calc total;1;65.0009;65.0009;65.0009
659;calc update async;100;9.48414e-05;1.2279e-05;0.00676409
659;calc inner;100;0.634701;0.631726;0.639445
659;calc wait;100;0.0055593;0.00230096;0.0117695
659;calc bound;100;0.00448009;0.00257208;0.00533919
659;calc iter;100;0.649362;0.645089;0.65579
659;total;1;70.0548;70.0548;70.0548
660;calc total;1;65.0051;65.0051;65.0051
660;calc update async;100;0.000214284;0.000105951;0.00498557
660;calc inner;100;0.614845;0.591455;0.637757
660;calc wait;100;0.0278706;0.00606955;0.048019
660;calc bound;100;0.0063765;0.00162879;0.00686255
660;calc iter;100;0.64931;0.641295;0.655897
660;total;1;70.0644;70.0644;70.0644
661;calc total;1;64.9997;64.9997;64.9997
661;calc update async;100;0.000178121;8.235e-05;0.0058781
661;calc inner;100;0.615695;0.597112;0.636766
661;calc wait;100;0.0273788;0.00252609;0.0369531
661;calc bound;100;0.00554175;0.00165237;0.00598964
661;calc iter;100;0.648797;0.623951;0.654459
661;total;1;70.067;70.067;70.067
662;calc total;1;64.9994;64.9994;64.9994
662;calc update async;100;0.000185158;8.9043e-05;0.00644806
662;calc inner;100;0.615778;0.602235;0.637088
662;calc wait;100;0.0270681;0.00232486;0.0362098
662;calc bound;100;0.00553415;0.00192964;0.0059551
662;calc iter;100;0.648569;0.629707;0.655934
662;total;1;70.0674;70.0674;70.0674
663;calc total;1;64.9966;64.9966;64.9966
663;calc update async;100;0.000195721;8.6297e-05;0.0071825
663;calc inner;100;0.615821;0.60669;0.637177
663;calc wait;100;0.0268467;0.0024822;0.035875
663;calc bound;100;0.00545668;0.00311672;0.00595452
663;calc iter;100;0.648324;0.637248;0.654684
663;total;1;70.0636;70.0636;70.0636
664;calc total;1;65.0112;65.0112;65.0112
664;calc update async;100;0.000168504;8.6274e-05;0.00510751
664;calc inner;100;0.61447;0.606734;0.637066
664;calc wait;100;0.0282824;0.0027379;0.0375446
664;calc bound;100;0.00532656;0.00359124;0.00604404
664;calc iter;100;0.648251;0.641276;0.665082
664;total;1;70.0592;70.0592;70.0592
665;calc total;1;65.0054;65.0054;65.0054
665;calc update async;100;0.000170832;7.9086e-05;0.00525017
665;calc inner;100;0.612407;0.605016;0.636152
665;calc wait;100;0.0300375;0.00577999;0.0396398
665;calc bound;100;0.0053245;0.00323639;0.0058823
665;calc iter;100;0.647943;0.642636;0.653744
665;total;1;70.0522;70.0522;70.0522
666;calc total;1;65.0035;65.0035;65.0035
666;calc update async;100;0.000183952;7.6056e-05;0.0057482
666;calc inner;100;0.613602;0.605445;0.6359
666;calc wait;100;0.0288332;0.00416731;0.0411656
666;calc bound;100;0.00535303;0.00309165;0.00595079
666;calc iter;100;0.647976;0.642026;0.653889
666;total;1;70.0554;70.0554;70.0554
667;calc total;1;64.9998;64.9998;64.9998
667;calc update async;100;0.000184464;6.9431e-05;0.00591008
667;calc inner;100;0.614384;0.60661;0.6368
667;calc wait;100;0.0282597;0.0022225;0.0399976
667;calc bound;100;0.00540161;0.00297637;0.00594001
667;calc iter;100;0.648233;0.642453;0.654318
667;total;1;70.0602;70.0602;70.0602
668;calc total;1;65.0087;65.0087;65.0087
668;calc update async;100;0.000175035;8.0632e-05;0.00455569
668;calc inner;100;0.615799;0.604425;0.636938
668;calc wait;100;0.0270607;0.00441267;0.0384512
668;calc bound;100;0.0055072;0.00267402;0.00599288
668;calc iter;100;0.648545;0.632656;0.656398
668;total;1;70.0623;70.0623;70.0623
669;calc total;1;65.0051;65.0051;65.0051
669;calc update async;100;0.00018653;8.8694e-05;0.00518028
669;calc inner;100;0.615252;0.599712;0.637936
669;calc wait;100;0.0276266;0.00610729;0.0390674
669;calc bound;100;0.00567775;0.00171619;0.00628901
669;calc iter;100;0.648747;0.628044;0.654409
669;total;1;70.0616;70.0616;70.0616
670;calc total;1;65.0019;65.0019;65.0019
670;calc update async;100;0.000189399;0.000109839;0.00559027
670;calc inner;100;0.614812;0.594358;0.638718
670;calc wait;100;0.0278846;0.00589403;0.0390073
670;calc bound;100;0.00607755;0.00163617;0.00688177
670;calc iter;100;0.648967;0.623251;0.659557
670;total;1;70.066;70.066;70.066
671;calc total;1;64.9967;64.9967;64.9967
671;calc update async;100;0.000219662;0.000125392;0.00728287
671;calc inner;100;0.613826;0.587014;0.637296
671;calc wait;100;0.0279756;0.00417782;0.0467543
671;calc bound;100;0.00733907;0.00162111;0.00761176
671;calc iter;100;0.649365;0.635529;0.656933
671;total;1;70.0646;70.0646;70.0646
696;calc total;1;65.0116;65.0116;65.0116
696;calc update async;100;7.42259e-05;1.0605e-05;0.0047987
696;calc inner;100;0.636865;0.632704;0.641547
696;calc wait;100;0.00671733;0.00289057;0.0113017
696;calc bound;100;0.00462756;0.00170112;0.00649737
696;calc iter;100;0.649631;0.64139;0.657482
696;total;1;70.0237;70.0237;70.0237
697;calc total;1;65.0062;65.0062;65.0062
697;calc update async;100;8.40421e-05;8.843e-06;0.00532448
697;calc inner;100;0.636531;0.631652;0.640291
697;calc wait;100;0.00417162;0.00166482;0.00725687
697;calc bound;100;0.00486639;0.00169785;0.00690938
697;calc iter;100;0.64964;0.64155;0.654512
697;total;1;70.0258;70.0258;70.0258
698;calc total;1;64.9949;64.9949;64.9949
698;calc update async;100;5.22096e-05;9.857e-06;0.00203018
698;calc inner;100;0.634043;0.63027;0.638341
698;calc wait;100;0.0072606;0.00175767;0.0116744
698;calc bound;100;0.00483476;0.00168789;0.0066991
698;calc iter;100;0.649479;0.643662;0.654304
698;total;1;70.02;70.02;70.02
699;calc total;1;64.9992;64.9992;64.9992
699;calc update async;100;8.88169e-05;1.0141e-05;0.00633919
699;calc inner;100;0.637347;0.634113;0.642333
699;calc wait;100;0.00495375;0.00179254;0.0100602
699;calc bound;100;0.00399637;0.0018948;0.00569321
699;calc iter;100;0.649486;0.644177;0.65866
699;total;1;70.0286;70.0286;70.0286
700;calc total;1;65.0101;65.0101;65.0101
700;calc update async;100;7.83196e-05;1.0405e-05;0.00602162
700;calc inner;100;0.634844;0.63146;0.639541
700;calc wait;100;0.0106299;0.00359151;0.0162656
700;calc bound;100;0.00386101;0.00209675;0.00583071
700;calc iter;100;0.649545;0.64494;0.662423
700;total;1;70.0297;70.0297;70.0297
701;calc total;1;65.0055;65.0055;65.0055
701;calc update async;100;6.83641e-05;1.0654e-05;0.00505977
701;calc inner;100;0.63571;0.632418;0.63955
701;calc wait;100;0.00917164;0.00417431;0.0157041
701;calc bound;100;0.00388507;0.00273639;0.00522502
701;calc iter;100;0.649462;0.644518;0.655145
701;total;1;70.0272;70.0272;70.0272
702;calc total;1;65.0017;65.0017;65.0017
702;calc update async;100;8.24205e-05;1.1299e-05;0.00566058
702;calc inner;100;0.635427;0.631457;0.639495
702;calc wait;100;0.00609913;0.00166461;0.0154856
702;calc bound;100;0.00402495;0.0022991;0.00512351
702;calc iter;100;0.649422;0.645103;0.654429
702;total;1;70.0199;70.0199;70.0199
703;calc total;1;64.9977;64.9977;64.9977
703;calc update async;100;8.84191e-05;1.1051e-05;0.00670649
703;calc inner;100;0.634895;0.630388;0.639575
703;calc wait;100;0.00961274;0.00186251;0.0160534
703;calc bound;100;0.00418619;0.00261752;0.00525424
703;calc iter;100;0.649338;0.644707;0.653601
703;total;1;70.0207;70.0207;70.0207
704;calc total;1;65.012;65.012;65.012
704;calc update async;100;6.92436e-05;1.0715e-05;0.00501065
704;calc inner;100;0.637138;0.633889;0.641982
704;calc wait;100;0.00753557;0.00223561;0.0157737
704;calc bound;100;0.00396677;0.00225454;0.00510369
704;calc iter;100;0.649514;0.644161;0.662664
704;total;1;70.0295;70.0295;70.0295
705;calc total;1;65.0085;65.0085;65.0085
705;calc update async;100;7.62132e-05;1.1183e-05;0.00563716
705;calc inner;100;0.636663;0.633938;0.641299
705;calc wait;100;0.00860375;0.00254179;0.0138863
705;calc bound;100;0.00365373;0.00215375;0.00486586
705;calc iter;100;0.649524;0.644528;0.655565
705;total;1;70.0292;70.0292;70.0292
706;calc total;1;65.0095;65.0095;65.0095
706;calc update async;100;7.25815e-05;1.0235e-05;0.00482867
706;calc inner;100;0.639509;0.636506;0.644244
706;calc wait;100;0.00610226;0.00166077;0.0111361
706;calc bound;100;0.00376537;0.00166605;0.00492318
706;calc iter;100;0.64956;0.644529;0.662464
706;total;1;70.0321;70.0321;70.0321
707;calc total;1;64.9981;64.9981;64.9981
707;calc update async;100;9.60812e-05;1.1716e-05;0.00662993
707;calc inner;100;0.637098;0.633715;0.640714
707;calc wait;100;0.00774762;0.00198663;0.0107767
707;calc bound;100;0.00455939;0.00167399;0.00677747
707;calc iter;100;0.649504;0.643554;0.654035
707;total;1;70.0289;70.0289;70.0289
708;calc total;1;65.0035;65.0035;65.0035
708;calc update async;100;0.000202406;8.8013e-05;0.00561918
708;calc inner;100;0.638201;0.63459;0.642222
708;calc wait;100;0.00672002;0.0023521;0.00993461
708;calc bound;100;0.00447591;0.0016975;0.00536494
708;calc iter;100;0.649603;0.642566;0.657374
708;total;1;70.0366;70.0366;70.0366
709;calc total;1;65.0052;65.0052;65.0052
709;calc update async;100;0.000241502;0.000117008;0.00494476
709;calc inner;100;0.637962;0.633395;0.641612
709;calc wait;100;0.0063717;0.00428641;0.0107622
709;calc bound;100;0.00508755;0.00166566;0.00570031
709;calc iter;100;0.649667;0.641201;0.657429
709;total;1;70.037;70.037;70.037
720;calc total;1;65.0133;65.0133;65.0133
720;calc update async;100;7.31821e-05;1.184e-05;0.00500681
720;calc inner;100;0.637861;0.634572;0.642214
720;calc wait;100;0.00682767;0.00464611;0.014913
720;calc bound;100;0.00443376;0.0016674;0.00559728
720;calc iter;100;0.649632;0.642168;0.661739
720;total;1;70.1433;70.1433;70.1433
721;calc total;1;65.0062;65.0062;65.0062
721;calc update async;100;7.84056e-05;1.0689e-05;0.00511797
721;calc inner;100;0.637621;0.633721;0.641561
721;calc wait;100;0.00589357;0.00184698;0.00974743
721;calc bound;100;0.00483769;0.0016878;0.0062952
721;calc iter;100;0.649604;0.640677;0.653543
721;total;1;70.1464;70.1464;70.1464
722;calc total;1;65.0093;65.0093;65.0093
722;calc update async;100;7.21851e-05;1.2343e-05;0.00465378
722;calc inner;100;0.638826;0.635595;0.643644
722;calc wait;100;0.005418;0.00143789;0.0108636
722;calc bound;100;0.00526843;0.00167091;0.00691756
722;calc iter;100;0.64964;0.638791;0.660965
722;total;1;70.156;70.156;70.156
723;calc total;1;65.0012;65.0012;65.0012
723;calc update async;100;8.25392e-05;1.1336e-05;0.0055766
723;calc inner;100;0.637994;0.634592;0.642486
723;calc wait;100;0.00628394;0.00210978;0.012787
723;calc bound;100;0.00491011;0.00168766;0.00633054
723;calc iter;100;0.649554;0.640432;0.659831
723;total;1;70.1517;70.1517;70.1517
724;calc total;1;65.0044;65.0044;65.0044
724;calc update async;100;8.30776e-05;1.7078e-05;0.00506509
724;calc inner;100;0.636838;0.634059;0.64115
724;calc wait;100;0.00788881;0.00197939;0.0172374
724;calc bound;100;0.00474143;0.00161815;0.00533016
724;calc iter;100;0.649554;0.641989;0.66159
724;total;1;70.1425;70.1425;70.1425
725;calc total;1;64.9964;64.9964;64.9964
725;calc update async;100;5.1619e-05;1.3059e-05;0.00176794
725;calc inner;100;0.635862;0.633129;0.640535
725;calc wait;100;0.00811354;0.00333222;0.0188014
725;calc bound;100;0.00539373;0.00177228;0.00638511
725;calc iter;100;0.649425;0.642509;0.658738
725;total;1;70.1453;70.1453;70.1453
726;calc total;1;65.0018;65.0018;65.0018
726;calc update async;100;9.43515e-05;1.3863e-05;0.00628066
726;calc inner;100;0.638398;0.635991;0.643179
726;calc wait;100;0.00533108;0.00160656;0.0122276
726;calc bound;100;0.00563218;0.00346648;0.00678621
726;calc iter;100;0.649459;0.644744;0.657601
726;total;1;70.1561;70.1561;70.1561
727;calc total;1;64.9983;64.9983;64.9983
727;calc update async;100;9.99389e-05;1.9249e-05;0.00669146
727;calc inner;100;0.636149;0.633286;0.640676
727;calc wait;100;0.00797941;0.00219949;0.0144597
727;calc bound;100;0.00517323;0.00338759;0.00640466
727;calc iter;100;0.649405;0.645655;0.6542
727;total;1;70.1527;70.1527;70.1527
728;calc total;1;65.0125;65.0125;65.0125
728;calc update async;100;7.34598e-05;1.214e-05;0.00471012
728;calc inner;100;0.638082;0.63527;0.642249
728;calc wait;100;0.00686884;0.00201151;0.0165368
728;calc bound;100;0.00449851;0.00279916;0.00537863
728;calc iter;100;0.649526;0.64498;0.663993
728;total;1;70.1473;70.1473;70.1473
729;calc total;1;65.0038;65.0038;65.0038
729;calc update async;100;7.45665e-05;1.5083e-05;0.00513156
729;calc inner;100;0.639365;0.636094;0.643404
729;calc wait;100;0.00582438;0.00192319;0.010026
729;calc bound;100;0.00418242;0.00295578;0.00512364
729;calc iter;100;0.649451;0.644751;0.654159
729;total;1;70.1549;70.1549;70.1549
730;calc total;1;65.0078;65.0078;65.0078
730;calc update async;100;7.18827e-05;1.0972e-05;0.00490262
730;calc inner;100;0.638077;0.635194;0.643011
730;calc wait;100;0.00703017;0.00215607;0.0125678
730;calc bound;100;0.00424954;0.0027132;0.00613133
730;calc iter;100;0.649518;0.645778;0.662664
730;total;1;70.1514;70.1514;70.1514
731;calc total;1;64.9989;64.9989;64.9989
731;calc update async;100;8.97367e-05;1.0243e-05;0.00671566
731;calc inner;100;0.637961;0.635612;0.641788
731;calc wait;100;0.00618705;0.00207435;0.0121089
731;calc bound;100;0.00437365;0.00298741;0.00537373
731;calc iter;100;0.649434;0.644832;0.654222
731;total;1;70.1515;70.1515;70.1515
732;calc total;1;65.0091;65.0091;65.0091
732;calc update async;100;0.000160517;6.9287e-05;0.00499295
732;calc inner;100;0.625887;0.594032;0.633767
732;calc wait;100;0.0193028;0.00684282;0.0522229
732;calc bound;100;0.00415375;0.00301507;0.00734258
732;calc iter;100;0.649507;0.644688;0.664888
732;total;1;70.1552;70.1552;70.1552
672;calc total;1;65.0128;65.0128;65.0128
672;calc update async;100;8.22624e-05;1.4523e-05;0.00494008
672;calc inner;100;0.636168;0.629626;0.640986
672;calc wait;100;0.00764065;0.00554175;0.0118839
672;calc bound;100;0.00582289;0.00168794;0.00631326
672;calc iter;100;0.649718;0.638448;0.659456
672;total;1;70.0439;70.0439;70.0439
733;calc total;1;65.0028;65.0028;65.0028
733;calc update async;100;0.000148456;6.2526e-05;0.00533172
733;calc inner;100;0.625523;0.594951;0.634865
733;calc wait;100;0.0202439;0.00469571;0.0525281
733;calc bound;100;0.00354192;0.00242272;0.00633235
733;calc iter;100;0.649461;0.641204;0.661462
733;total;1;70.1601;70.1601;70.1601
673;calc total;1;65.0086;65.0086;65.0086
673;calc update async;100;8.00697e-05;1.5883e-05;0.00501373
673;calc inner;100;0.637735;0.633518;0.644986
673;calc wait;100;0.00551622;0.00146915;0.00814706
673;calc bound;100;0.00634412;0.0016509;0.00697688
673;calc iter;100;0.649681;0.636666;0.654599
673;total;1;70.0489;70.0489;70.0489
734;calc total;1;65.0005;65.0005;65.0005
734;calc update async;100;0.000183247;8.1121e-05;0.00539568
734;calc inner;100;0.623782;0.593351;0.63279
734;calc wait;100;0.0210515;0.00621481;0.0793923
734;calc bound;100;0.00455135;0.00165759;0.00597599
734;calc iter;100;0.649571;0.641674;0.687326
734;total;1;70.1595;70.1595;70.1595
674;calc total;1;65.0094;65.0094;65.0094
674;calc update async;100;8.42295e-05;1.9193e-05;0.00508454
674;calc inner;100;0.63615;0.630682;0.641215
674;calc wait;100;0.00714458;0.00219214;0.0148004
674;calc bound;100;0.00597105;0.00167971;0.00667504
674;calc iter;100;0.649686;0.638419;0.663769
674;total;1;70.0483;70.0483;70.0483
735;calc total;1;64.9948;64.9948;64.9948
735;calc update async;100;0.000268211;9.4665e-05;0.00780565
735;calc inner;100;0.623629;0.58799;0.633882
735;calc wait;100;0.0189371;0.00348234;0.129486
735;calc bound;100;0.00669987;0.00163977;0.00753598
735;calc iter;100;0.649538;0.629321;0.749226
735;total;1;70.1587;70.1587;70.1587
675;calc total;1;64.9983;64.9983;64.9983
675;calc update async;100;0.000100713;1.6701e-05;0.00709662
675;calc inner;100;0.636113;0.630885;0.641738
675;calc wait;100;0.00783194;0.00196909;0.0107988
675;calc bound;100;0.00547343;0.0016514;0.00671905
675;calc iter;100;0.649523;0.639552;0.65661
675;total;1;70.0427;70.0427;70.0427
676;calc total;1;65.0018;65.0018;65.0018
676;calc update async;100;4.00564e-05;1.0769e-05;0.00128855
676;calc inner;100;0.634983;0.631097;0.641631
676;calc wait;100;0.00913057;0.00330452;0.0143789
676;calc bound;100;0.0053438;0.00175527;0.0062331
676;calc iter;100;0.6495;0.639452;0.657366
676;total;1;70.0458;70.0458;70.0458
677;calc total;1;65.0021;65.0021;65.0021
677;calc update async;100;8.31289e-05;1.337e-05;0.00565085
677;calc inner;100;0.634814;0.631715;0.639796
677;calc wait;100;0.00909673;0.00281817;0.0171464
677;calc bound;100;0.00545634;0.00222754;0.00646217
677;calc iter;100;0.649453;0.641089;0.658705
677;total;1;70.0476;70.0476;70.0476
678;calc total;1;65.0015;65.0015;65.0015
678;calc update async;100;8.95495e-05;1.2268e-05;0.00608099
678;calc inner;100;0.635217;0.632196;0.639586
678;calc wait;100;0.00853713;0.00463178;0.0149595
678;calc bound;100;0.00502591;0.00330776;0.00642042
678;calc iter;100;0.649415;0.644688;0.658508
678;total;1;70.0417;70.0417;70.0417
679;calc total;1;64.9986;64.9986;64.9986
679;calc update async;100;0.00010394;1.3457e-05;0.00790268
679;calc inner;100;0.636683;0.632802;0.642149
679;calc wait;100;0.00722538;0.00218264;0.0136193
679;calc bound;100;0.00479842;0.00333343;0.0062149
679;calc iter;100;0.649324;0.644468;0.657967
679;total;1;70.046;70.046;70.046
680;calc total;1;65.0121;65.0121;65.0121
680;calc update async;100;7.49206e-05;1.5286e-05;0.00507497
680;calc inner;100;0.636629;0.632811;0.640862
680;calc wait;100;0.00756945;0.00343392;0.0188618
680;calc bound;100;0.00465092;0.00331619;0.00600032
680;calc iter;100;0.649449;0.645756;0.667417
680;total;1;70.0373;70.0373;70.0373
681;calc total;1;65.0061;65.0061;65.0061
681;calc update async;100;7.55933e-05;1.3839e-05;0.00531263
681;calc inner;100;0.636389;0.633242;0.642103
681;calc wait;100;0.00826269;0.00377132;0.0137204
681;calc bound;100;0.00447987;0.00285088;0.00504856
681;calc iter;100;0.649433;0.645449;0.655362
681;total;1;70.0354;70.0354;70.0354
682;calc total;1;65.0088;65.0088;65.0088
682;calc update async;100;7.28759e-05;1.0644e-05;0.00486779
682;calc inner;100;0.636972;0.634014;0.642265
682;calc wait;100;0.00698687;0.00272109;0.0156285
682;calc bound;100;0.00478771;0.00298034;0.00566067
682;calc iter;100;0.649505;0.643867;0.663763
682;total;1;70.0468;70.0468;70.0468
683;calc total;1;64.9982;64.9982;64.9982
683;calc update async;100;9.6811e-05;1.16e-05;0.00703015
683;calc inner;100;0.636793;0.633941;0.64188
683;calc wait;100;0.00619993;0.00323454;0.0112112
683;calc bound;100;0.00487009;0.00324344;0.00578445
683;calc iter;100;0.649425;0.646203;0.654212
683;total;1;70.0459;70.0459;70.0459
684;calc total;1;65.0072;65.0072;65.0072
684;calc update async;100;0.000197834;9.7293e-05;0.00531199
684;calc inner;100;0.617589;0.602744;0.636424
684;calc wait;100;0.0264915;0.00689467;0.0407323
684;calc bound;100;0.00515601;0.00167817;0.0073221
684;calc iter;100;0.649438;0.642801;0.666822
684;total;1;70.0504;70.0504;70.0504
685;calc total;1;65.0052;65.0052;65.0052
685;calc update async;100;0.000173849;6.9826e-05;0.00557713
685;calc inner;100;0.616797;0.602355;0.635981
685;calc wait;100;0.0279666;0.00358655;0.0574766
685;calc bound;100;0.00430234;0.00193443;0.00704704
685;calc iter;100;0.649243;0.627282;0.669262
685;total;1;70.0461;70.0461;70.0461
686;calc total;1;65.0039;65.0039;65.0039
686;calc update async;100;0.000218102;0.000102827;0.00678676
686;calc inner;100;0.617241;0.604086;0.636453
686;calc wait;100;0.0269877;0.00213915;0.0836669
686;calc bound;100;0.0049842;0.00166115;0.00614962
686;calc iter;100;0.649435;0.618694;0.694149
686;total;1;70.0449;70.0449;70.0449
687;calc total;1;65.0005;65.0005;65.0005
687;calc update async;100;0.000264158;9.393e-05;0.00713847
687;calc inner;100;0.613432;0.597448;0.638764
687;calc wait;100;0.0290308;0.00220236;0.132107
687;calc bound;100;0.00686335;0.00166616;0.00763266
687;calc iter;100;0.649595;0.629103;0.75209
687;total;1;70.0473;70.0473;70.0473
688;calc total;1;65.012;65.012;65.012
688;calc update async;100;0.000203427;8.7762e-05;0.00472339
688;calc inner;100;0.617042;0.60411;0.638369
688;calc wait;100;0.0267055;0.00253613;0.126136
688;calc bound;100;0.00557351;0.00161852;0.00708464
688;calc iter;100;0.649527;0.616068;0.734966
688;total;1;70.0475;70.0475;70.0475
689;calc total;1;65.0073;65.0073;65.0073
689;calc update async;100;0.000169587;7.0471e-05;0.00496167
689;calc inner;100;0.615339;0.591187;0.635381
689;calc wait;100;0.0296936;0.00462467;0.13583
689;calc bound;100;0.00410876;0.0016921;0.00583524
689;calc iter;100;0.649314;0.623054;0.731026
689;total;1;70.0399;70.0399;70.0399
690;calc total;1;65.0101;65.0101;65.0101
690;calc update async;100;0.000183226;7.113e-05;0.00475761
690;calc inner;100;0.61344;0.593099;0.63454
690;calc wait;100;0.030803;0.00546359;0.0998331
690;calc bound;100;0.00471506;0.00285749;0.00584687
690;calc iter;100;0.649145;0.62344;0.699597
690;total;1;70.0454;70.0454;70.0454
691;calc total;1;65.0027;65.0027;65.0027
691;calc update async;100;0.000221316;7.3571e-05;0.0077616
691;calc inner;100;0.61145;0.59434;0.63583
691;calc wait;100;0.0318693;0.00205999;0.0723664
691;calc bound;100;0.00531041;0.00270178;0.00595822
691;calc iter;100;0.648855;0.624932;0.684842
691;total;1;70.0453;70.0453;70.0453
692;calc total;1;65.0108;65.0108;65.0108
692;calc update async;100;0.00018567;6.8425e-05;0.004788
692;calc inner;100;0.614183;0.598452;0.636925
692;calc wait;100;0.029258;0.00349616;0.046291
692;calc bound;100;0.00533486;0.00305729;0.0059819
692;calc iter;100;0.648965;0.633143;0.658846
692;total;1;70.0455;70.0455;70.0455
693;calc total;1;65.0017;65.0017;65.0017
693;calc update async;100;0.000202056;8.3982e-05;0.00713156
693;calc inner;100;0.615223;0.601108;0.636433
693;calc wait;100;0.02901;0.00204702;0.0446787
693;calc bound;100;0.00465445;0.00312783;0.00559235
693;calc iter;100;0.649093;0.636832;0.655166
693;total;1;70.0421;70.0421;70.0421
694;calc total;1;65.0038;65.0038;65.0038
694;calc update async;100;0.000175934;8.448e-05;0.00546851
694;calc inner;100;0.617017;0.603737;0.635919
694;calc wait;100;0.0277677;0.00195122;0.042808
694;calc bound;100;0.00436389;0.00168528;0.006553
694;calc iter;100;0.649327;0.64074;0.654997
694;total;1;70.0443;70.0443;70.0443
695;calc total;1;64.9998;64.9998;64.9998
695;calc update async;100;0.000251581;0.000107044;0.00665838
695;calc inner;100;0.614944;0.599405;0.636484
695;calc wait;100;0.0277438;0.00227862;0.041185
695;calc bound;100;0.00658361;0.00165155;0.00761244
695;calc iter;100;0.649527;0.637669;0.655608
695;total;1;70.0451;70.0451;70.0451
736;calc total;1;65.0123;65.0123;65.0123
736;calc update async;100;0.000205856;9.0422e-05;0.0052108
736;calc inner;100;0.624491;0.59408;0.63332
736;calc wait;100;0.0197485;0.00512115;0.12594
736;calc bound;100;0.00525361;0.00161823;0.00589717
736;calc iter;100;0.649702;0.63845;0.732227
736;total;1;70.148;70.148;70.148
737;calc total;1;65.0078;65.0078;65.0078
737;calc update async;100;0.000130303;6.4298e-05;0.00471886
737;calc inner;100;0.624541;0.591687;0.633793
737;calc wait;100;0.0211953;0.0051109;0.128956
737;calc bound;100;0.00369175;0.00165487;0.00583269
737;calc iter;100;0.649561;0.637643;0.72584
737;total;1;70.1533;70.1533;70.1533
738;calc total;1;65.0088;65.0088;65.0088
738;calc update async;100;0.000125925;6.087e-05;0.00500079
738;calc inner;100;0.622808;0.583779;0.633348
738;calc wait;100;0.0230179;0.00492132;0.112232
738;calc bound;100;0.00353793;0.0026613;0.00585923
738;calc iter;100;0.649492;0.630733;0.700979
738;total;1;70.1555;70.1555;70.1555
710;calc total;1;65.0003;65.0003;65.0003
710;calc update async;100;0.000253614;0.000120595;0.00652652
710;calc inner;100;0.637574;0.634235;0.641063
710;calc wait;100;0.00577065;0.00152016;0.00866399
710;calc bound;100;0.00602019;0.00162892;0.00650567
710;calc iter;100;0.649623;0.63752;0.661994
710;total;1;70.0351;70.0351;70.0351
739;calc total;1;64.9976;64.9976;64.9976
739;calc update async;100;0.000181765;7.2723e-05;0.00649596
739;calc inner;100;0.624929;0.587216;0.634289
739;calc wait;100;0.0201847;0.00190318;0.156132
739;calc bound;100;0.0042194;0.00168647;0.00594029
739;calc iter;100;0.649518;0.630933;0.746688
739;total;1;70.1577;70.1577;70.1577
711;calc total;1;64.9989;64.9989;64.9989
711;calc update async;100;0.000130034;1.7629e-05;0.00734951
711;calc inner;100;0.637274;0.633267;0.642076
711;calc wait;100;0.00570045;0.00390954;0.0067429
711;calc bound;100;0.00637931;0.00165062;0.0068943
711;calc iter;100;0.649604;0.638857;0.662636
711;total;1;70.0332;70.0332;70.0332
740;calc total;1;65.0005;65.0005;65.0005
740;calc update async;100;0.000246877;7.7112e-05;0.00689739
740;calc inner;100;0.624033;0.58976;0.635153
740;calc wait;100;0.0189239;0.00253618;0.155083
740;calc bound;100;0.00635337;0.00167682;0.00717047
740;calc iter;100;0.649561;0.629142;0.758856
740;total;1;70.1555;70.1555;70.1555
712;calc total;1;65.011;65.011;65.011
712;calc update async;100;0.000238719;0.000135553;0.00488488
712;calc inner;100;0.636624;0.632734;0.639721
712;calc wait;100;0.00727153;0.00539614;0.0205911
712;calc bound;100;0.00556728;0.00163166;0.00627644
712;calc iter;100;0.649706;0.640406;0.669809
712;total;1;70.032;70.032;70.032
741;calc total;1;65.0003;65.0003;65.0003
741;calc update async;100;0.000188778;7.4294e-05;0.00531536
741;calc inner;100;0.625815;0.591831;0.635105
741;calc wait;100;0.0188363;0.00343573;0.0981515
741;calc bound;100;0.00471544;0.00169553;0.00548044
741;calc iter;100;0.649558;0.637195;0.693427
741;total;1;70.1561;70.1561;70.1561
713;calc total;1;65.0014;65.0014;65.0014
713;calc update async;100;0.000241744;0.000110689;0.00589437
713;calc inner;100;0.633591;0.630648;0.638072
713;calc wait;100;0.0113053;0.00285103;0.0176752
713;calc bound;100;0.00442261;0.00171463;0.00510972
713;calc iter;100;0.649563;0.640205;0.656495
713;total;1;70.0324;70.0324;70.0324
742;calc total;1;64.9995;64.9995;64.9995
742;calc update async;100;0.000152937;6.3623e-05;0.00648649
742;calc inner;100;0.6262;0.595087;0.635294
742;calc wait;100;0.0195028;0.0023774;0.0543466
742;calc bound;100;0.00358804;0.00218435;0.00551152
742;calc iter;100;0.649446;0.639993;0.6626
742;total;1;70.1555;70.1555;70.1555
744;calc total;1;65.0121;65.0121;65.0121
744;calc update async;100;7.06383e-05;1.1063e-05;0.00446804
744;calc inner;100;0.634989;0.63179;0.63982
744;calc wait;100;0.00791122;0.00201192;0.0282043
744;calc bound;100;0.00428387;0.00168845;0.0071333
744;calc iter;100;0.649566;0.641846;0.671102
744;total;1;70.049;70.049;70.049
714;calc total;1;65.0085;65.0085;65.0085
714;calc update async;100;0.00021969;0.000142514;0.00489688
714;calc inner;100;0.633356;0.630501;0.636477
714;calc wait;100;0.0110878;0.00723123;0.0163086
714;calc bound;100;0.00492942;0.00305906;0.00615166
714;calc iter;100;0.649596;0.642004;0.660497
714;total;1;70.0308;70.0308;70.0308
743;calc total;1;64.9972;64.9972;64.9972
743;calc update async;100;0.000166883;7.3146e-05;0.00677865
743;calc inner;100;0.626516;0.592228;0.635352
743;calc wait;100;0.018178;0.00201911;0.0534589
743;calc bound;100;0.00456974;0.00176201;0.00731526
743;calc iter;100;0.649433;0.644877;0.653921
743;total;1;70.1483;70.1483;70.1483
745;calc total;1;65.0062;65.0062;65.0062
745;calc update async;100;7.17584e-05;9.675e-06;0.00478765
745;calc inner;100;0.637109;0.633868;0.64198
745;calc wait;100;0.00630552;0.00175725;0.0159317
745;calc bound;100;0.00435991;0.00168301;0.006062
745;calc iter;100;0.649544;0.641651;0.657847
745;total;1;70.0501;70.0501;70.0501
715;calc total;1;64.9996;64.9996;64.9996
715;calc update async;100;0.000186424;7.1337e-05;0.00644183
715;calc inner;100;0.638191;0.635716;0.641504
715;calc wait;100;0.00628199;0.00194287;0.00940828
715;calc bound;100;0.00481238;0.00348653;0.00606902
715;calc iter;100;0.649475;0.646492;0.652479
715;total;1;70.0221;70.0221;70.0221
746;calc total;1;65.009;65.009;65.009
746;calc update async;100;7.93414e-05;1.1553e-05;0.00475266
746;calc inner;100;0.636917;0.633182;0.6428
746;calc wait;100;0.00564638;0.00157603;0.0156174
746;calc bound;100;0.00485161;0.00167199;0.00665075
746;calc iter;100;0.64962;0.643659;0.666147
746;total;1;70.0455;70.0455;70.0455
716;calc total;1;65.0072;65.0072;65.0072
716;calc update async;100;0.000160789;7.7045e-05;0.00508027
716;calc inner;100;0.638389;0.634999;0.641482
716;calc wait;100;0.00636336;0.00243413;0.0107551
716;calc bound;100;0.00459361;0.00371799;0.00549051
716;calc iter;100;0.64951;0.645914;0.661034
716;total;1;70.0325;70.0325;70.0325
747;calc total;1;64.9986;64.9986;64.9986
747;calc update async;100;0.000103517;1.0791e-05;0.00766163
747;calc inner;100;0.637142;0.633715;0.643316
747;calc wait;100;0.00670071;0.00184465;0.0129174
747;calc bound;100;0.0049795;0.00166882;0.00688135
747;calc iter;100;0.649481;0.64245;0.662424
747;total;1;70.0525;70.0525;70.0525
717;calc total;1;65.0053;65.0053;65.0053
717;calc update async;100;0.000187504;8.618e-05;0.0053139
717;calc inner;100;0.637543;0.633994;0.641698
717;calc wait;100;0.00736455;0.00458553;0.0117019
717;calc bound;100;0.00436873;0.00285008;0.00501506
717;calc iter;100;0.649466;0.646307;0.655054
717;total;1;70.0235;70.0235;70.0235
748;calc total;1;65.0064;65.0064;65.0064
748;calc update async;100;7.79564e-05;1.0484e-05;0.00504334
748;calc inner;100;0.633654;0.630157;0.638929
748;calc wait;100;0.0106863;0.00551241;0.0202323
748;calc bound;100;0.0044505;0.00162968;0.00633384
748;calc iter;100;0.64951;0.641261;0.661556
748;total;1;70.0433;70.0433;70.0433
718;calc total;1;65.0021;65.0021;65.0021
718;calc update async;100;0.000187518;7.0635e-05;0.005866
718;calc inner;100;0.637752;0.634592;0.641751
718;calc wait;100;0.00709288;0.00183938;0.0124597
718;calc bound;100;0.00443844;0.00291097;0.00496439
718;calc iter;100;0.649473;0.646112;0.653643
718;total;1;70.032;70.032;70.032
749;calc total;1;65.0056;65.0056;65.0056
749;calc update async;100;7.66487e-05;1.1912e-05;0.0050718
749;calc inner;100;0.635881;0.632777;0.641018
749;calc wait;100;0.00839113;0.00361151;0.0217179
749;calc bound;100;0.00479961;0.00177478;0.00650106
749;calc iter;100;0.649456;0.643428;0.662099
749;total;1;70.0497;70.0497;70.0497
719;calc total;1;65.0034;65.0034;65.0034
719;calc update async;100;0.000180248;7.8164e-05;0.00592023
719;calc inner;100;0.63555;0.63271;0.639317
719;calc wait;100;0.00890975;0.00484839;0.016413
719;calc bound;100;0.00488251;0.00277485;0.00575788
719;calc iter;100;0.649526;0.644038;0.655297
719;total;1;70.0279;70.0279;70.0279
750;calc total;1;65.0035;65.0035;65.0035
750;calc update async;100;8.9865e-05;1.2905e-05;0.00588696
750;calc inner;100;0.635521;0.632969;0.640343
750;calc wait;100;0.00618794;0.0015478;0.018068
750;calc bound;100;0.00465402;0.00204444;0.00674685
750;calc iter;100;0.64944;0.644532;0.65594
750;total;1;70.0482;70.0482;70.0482
751;calc total;1;65.0017;65.0017;65.0017
751;calc update async;100;9.00709e-05;1.2172e-05;0.00662534
751;calc inner;100;0.63454;0.629849;0.639484
751;calc wait;100;0.00994886;0.00185913;0.0167619
751;calc bound;100;0.00462949;0.00263395;0.0069848
751;calc iter;100;0.649364;0.642025;0.65535
751;total;1;70.0391;70.0391;70.0391
752;calc total;1;65.0136;65.0136;65.0136
752;calc update async;100;6.68967e-05;1.3517e-05;0.00445214
752;calc inner;100;0.638106;0.634036;0.642858
752;calc wait;100;0.00614357;0.0017105;0.0136962
752;calc bound;100;0.00381197;0.00186185;0.0059497
752;calc iter;100;0.649487;0.644161;0.659619
752;total;1;70.0485;70.0485;70.0485
753;calc total;1;65.0071;65.0071;65.0071
753;calc update async;100;7.55045e-05;1.1517e-05;0.00556343
753;calc inner;100;0.639978;0.636158;0.643922
753;calc wait;100;0.00438135;0.00168373;0.0100351
753;calc bound;100;0.00368168;0.0018326;0.00476484
753;calc iter;100;0.649437;0.64393;0.655736
753;total;1;70.0547;70.0547;70.0547
754;calc total;1;65.0101;65.0101;65.0101
754;calc update async;100;6.56664e-05;1.1128e-05;0.00471193
754;calc inner;100;0.637614;0.633783;0.642754
754;calc wait;100;0.00742233;0.00243252;0.0134882
754;calc bound;100;0.00365752;0.00209069;0.00468513
754;calc iter;100;0.649483;0.644007;0.660859
754;total;1;70.0548;70.0548;70.0548
755;calc total;1;65.0015;65.0015;65.0015
755;calc update async;100;8.60418e-05;1.0787e-05;0.00666029
755;calc inner;100;0.637659;0.634669;0.641797
755;calc wait;100;0.00578957;0.00228694;0.0112371
755;calc bound;100;0.00379573;0.0023564;0.00477082
755;calc iter;100;0.649386;0.644323;0.654503
755;total;1;70.0513;70.0513;70.0513
756;calc total;1;65.0114;65.0114;65.0114
756;calc update async;100;0.000180534;7.1535e-05;0.00466795
756;calc inner;100;0.636095;0.633671;0.639997
756;calc wait;100;0.00798123;0.00420017;0.0143432
756;calc bound;100;0.00519508;0.00267439;0.0059023
756;calc iter;100;0.649455;0.645497;0.66117
756;total;1;70.062;70.062;70.062
757;calc total;1;65.0001;65.0001;65.0001
757;calc update async;100;0.000199502;8.0451e-05;0.00563317
757;calc inner;100;0.635512;0.632635;0.639826
757;calc wait;100;0.00876872;0.0022124;0.0144928
757;calc bound;100;0.0048168;0.0027757;0.00547552
757;calc iter;100;0.6493;0.645821;0.655338
757;total;1;70.0623;70.0623;70.0623
758;calc total;1;65.0034;65.0034;65.0034
758;calc update async;100;0.000185061;7.6814e-05;0.00514941
758;calc inner;100;0.635405;0.632588;0.640303
758;calc wait;100;0.00897988;0.00257844;0.0154095
758;calc bound;100;0.00475017;0.00324699;0.00536421
758;calc iter;100;0.649323;0.645627;0.655135
758;total;1;70.0605;70.0605;70.0605
759;calc total;1;64.9993;64.9993;64.9993
759;calc update async;100;0.000200532;8.4152e-05;0.0059732
759;calc inner;100;0.636042;0.633693;0.640562
759;calc wait;100;0.00799078;0.0020325;0.0131886
759;calc bound;100;0.00508434;0.00326093;0.00613526
759;calc iter;100;0.64932;0.645998;0.652788
759;total;1;70.062;70.062;70.062
760;calc total;1;65.012;65.012;65.012
760;calc update async;100;0.000196388;9.3582e-05;0.00460454
760;calc inner;100;0.634425;0.631851;0.638833
760;calc wait;100;0.00964509;0.00512994;0.0186692
760;calc bound;100;0.0052226;0.00305729;0.00619611
760;calc iter;100;0.649492;0.644668;0.663082
760;total;1;70.0598;70.0598;70.0598
761;calc total;1;65.0052;65.0052;65.0052
761;calc update async;100;0.00020141;0.000100258;0.00510771
761;calc inner;100;0.634378;0.63149;0.63905
761;calc wait;100;0.00977483;0.0051634;0.0145378
761;calc bound;100;0.00512452;0.00267972;0.00606022
761;calc iter;100;0.649482;0.643492;0.664761
761;total;1;70.0513;70.0513;70.0513
762;calc total;1;64.9952;64.9952;64.9952
762;calc update async;100;0.00022457;0.000108824;0.00735793
762;calc inner;100;0.63483;0.631465;0.639512
762;calc wait;100;0.00933938;0.00395474;0.0116637
762;calc bound;100;0.00503365;0.0016953;0.0066897
762;calc iter;100;0.64943;0.640951;0.659447
762;total;1;70.0598;70.0598;70.0598
763;calc total;1;64.9994;64.9994;64.9994
763;calc update async;100;0.00021499;0.000121089;0.00582808
763;calc inner;100;0.6344;0.63047;0.638656
763;calc wait;100;0.00916259;0.00488203;0.0109188
763;calc bound;100;0.00574615;0.00167027;0.00641842
763;calc iter;100;0.649527;0.639655;0.661827
763;total;1;70.057;70.057;70.057
764;calc total;1;65.011;65.011;65.011
764;calc update async;100;0.000109833;1.6552e-05;0.00570597
764;calc inner;100;0.636382;0.630738;0.64093
764;calc wait;100;0.00659696;0.00165268;0.0135091
764;calc bound;100;0.00645237;0.00166641;0.00689272
764;calc iter;100;0.64965;0.634133;0.660557
764;total;1;70.0541;70.0541;70.0541
765;calc total;1;65.0045;65.0045;65.0045
765;calc update async;100;0.000207367;9.7375e-05;0.0053257
765;calc inner;100;0.6323;0.627972;0.63714
765;calc wait;100;0.0107855;0.00668896;0.0205962
765;calc bound;100;0.00629176;0.00165951;0.00701249
765;calc iter;100;0.649588;0.636452;0.661353
765;total;1;70.055;70.055;70.055
766;calc total;1;65.0002;65.0002;65.0002
766;calc update async;100;0.000205632;8.6277e-05;0.00604512
766;calc inner;100;0.635864;0.632131;0.640171
766;calc wait;100;0.00828271;0.00244725;0.0184894
766;calc bound;100;0.00514206;0.00167036;0.00692172
766;calc iter;100;0.649498;0.638324;0.662492
766;total;1;70.0562;70.0562;70.0562
767;calc total;1;64.9975;64.9975;64.9975
767;calc update async;100;0.000184714;8.1519e-05;0.00668745
767;calc inner;100;0.633411;0.630302;0.637974
767;calc wait;100;0.0109573;0.0021645;0.0290995
767;calc bound;100;0.00489504;0.00177255;0.00733119
767;calc iter;100;0.649451;0.64414;0.670318
767;total;1;70.0619;70.0619;70.0619
MPI
Running Jacobi on 768 processors with (32, 24) elements.
Array Dimensions: 311104 311112
Block Dimensions: 9722 12963
== Energy Conservation Check ==
initial Energy:               25.000
  final Energy:               25.000
    Difference:               -0.000
== Time Statistics ==
Completed 100 iterations.
# unit_id;function_name;num_calls;avg_runtime;min_runtime;max_runtime
0;calc total;1;65.053;65.053;65.053
0;calc update async;100;7.81211e-05;1.16e-05;0.00468736
0;calc inner;100;0.625512;0.615601;0.633062
0;calc wait;100;0.0154877;0.00229812;0.0411567
0;calc bound;100;0.00529114;0.00161149;0.00763648
0;calc iter;100;0.650182;0.630145;0.68305
0;total;1;70.2385;70.2385;70.2385
1;calc total;1;65.0426;65.0426;65.0426
1;calc update async;100;3.94705e-05;1.3071e-05;0.00140127
1;calc inner;100;0.627147;0.616098;0.632749
1;calc wait;100;0.0119923;0.00154846;0.0395708
1;calc bound;100;0.00281606;0.00161578;0.00623346
1;calc iter;100;0.650143;0.638111;0.676066
1;total;1;70.2384;70.2384;70.2384
2;calc total;1;65.0444;65.0444;65.0444
2;calc update async;100;5.66627e-05;1.0851e-05;0.00222787
2;calc inner;100;0.626567;0.615006;0.633557
2;calc wait;100;0.0051976;0.00210737;0.0370445
2;calc bound;100;0.00204776;0.00164266;0.0049822
2;calc iter;100;0.650219;0.639122;0.674321
2;total;1;70.2376;70.2376;70.2376
3;calc total;1;65.0372;65.0372;65.0372
3;calc update async;100;5.74505e-05;2.6336e-05;0.00184543
3;calc inner;100;0.626338;0.614234;0.631719
3;calc wait;100;0.00258439;0.00167813;0.0330085
3;calc bound;100;0.0020016;0.00163505;0.00617513
3;calc iter;100;0.650166;0.638013;0.673272
3;total;1;70.2262;70.2262;70.2262
4;calc total;1;65.0467;65.0467;65.0467
4;calc update async;100;7.86695e-05;1.5019e-05;0.00521272
4;calc inner;100;0.625559;0.611642;0.631072
4;calc wait;100;0.00913824;0.00185201;0.0154083
4;calc bound;100;0.00211401;0.00160368;0.00604484
4;calc iter;100;0.650196;0.638747;0.670042
4;total;1;70.2412;70.2412;70.2412
5;calc total;1;65.0423;65.0423;65.0423
5;calc update async;100;4.64736e-05;1.0546e-05;0.00289419
5;calc inner;100;0.62753;0.615394;0.632521
5;calc wait;100;0.00827432;0.00185014;0.0372349
5;calc bound;100;0.00290926;0.00165562;0.00624395
5;calc iter;100;0.650083;0.636117;0.671094
5;total;1;70.2388;70.2388;70.2388
6;calc total;1;65.0463;65.0463;65.0463
6;calc update async;100;6.85934e-05;9.26e-06;0.0053989
6;calc inner;100;0.625327;0.614035;0.631189
6;calc wait;100;0.00940081;0.00202944;0.0401307
6;calc bound;100;0.00343696;0.00189507;0.00544258
6;calc iter;100;0.65011;0.642781;0.678362
6;total;1;70.2328;70.2328;70.2328
7;calc total;1;65.0522;65.0522;65.0522
7;calc update async;100;6.48937e-05;1.0034e-05;0.0048492
7;calc inner;100;0.621719;0.614892;0.630378
7;calc wait;100;0.0226496;0.00639726;0.0414408
7;calc bound;100;0.00358091;0.00262678;0.00486041
7;calc iter;100;0.650054;0.638798;0.674142
7;total;1;70.2368;70.2368;70.2368
24;calc total;1;65.0531;65.0531;65.0531
8;calc total;1;65.0532;65.0532;65.0532
8;calc update async;100;6.33133e-05;1.0299e-05;0.00483501
8;calc inner;100;0.62913;0.61769;0.633493
8;calc wait;100;0.00787673;0.00207242;0.0331407
8;calc bound;100;0.00324264;0.00208343;0.00470695
8;calc iter;100;0.650182;0.633501;0.682024
8;total;1;70.2412;70.2412;70.2412
72;calc total;1;65.0528;65.0528;65.0528
72;calc update async;100;6.39861e-05;1.0998e-05;0.00450844
72;calc inner;100;0.636142;0.623397;0.64019
72;calc wait;100;0.00947939;0.00187036;0.0366876
72;calc bound;100;0.00347095;0.00178393;0.00603138
72;calc iter;100;0.6504;0.643597;0.675206
72;total;1;70.0194;70.0194;70.0194
48;calc total;1;65.0451;65.0451;65.0451
48;calc update async;100;4.38637e-05;1.686e-05;0.00131312
48;calc inner;100;0.638369;0.628254;0.644019
48;calc wait;100;0.00705841;0.00291615;0.036492
48;calc bound;100;0.0048984;0.00220958;0.00554466
48;calc iter;100;0.650372;0.642794;0.673614
48;total;1;70.0215;70.0215;70.0215
24;calc update async;100;6.35289e-05;9.427e-06;0.004297
24;calc inner;100;0.630078;0.613948;0.636299
24;calc wait;100;0.00917754;0.00181522;0.0379495
24;calc bound;100;0.00255274;0.00165207;0.00707192
24;calc iter;100;0.650403;0.633262;0.675204
24;total;1;70.0243;70.0243;70.0243
9;calc total;1;65.0353;65.0353;65.0353
9;calc update async;100;4.00032e-05;1.1108e-05;0.00191064
9;calc inner;100;0.629406;0.616098;0.633456
9;calc wait;100;0.00340574;0.00181358;0.0384551
9;calc bound;100;0.00298424;0.00188422;0.00454133
9;calc iter;100;0.650011;0.636698;0.681263
9;total;1;70.2371;70.2371;70.2371
73;calc total;1;65.0331;65.0331;65.0331
73;calc update async;100;4.45071e-05;1.0559e-05;0.00209288
73;calc inner;100;0.636534;0.624748;0.639305
73;calc wait;100;0.0095572;0.00217364;0.0399883
73;calc bound;100;0.00378844;0.00163411;0.00638557
73;calc iter;100;0.650228;0.64228;0.674225
73;total;1;70.0231;70.0231;70.0231
49;calc total;1;65.041;65.041;65.041
49;calc update async;100;5.42256e-05;1.6578e-05;0.00143784
49;calc inner;100;0.635433;0.626047;0.641812
49;calc wait;100;0.00970445;0.00209816;0.0412317
49;calc bound;100;0.00514438;0.00165887;0.00565512
49;calc iter;100;0.650382;0.641373;0.67205
49;total;1;70.0124;70.0124;70.0124
25;calc total;1;65.0513;65.0513;65.0513
25;calc update async;100;7.71034e-05;1.69e-05;0.00478809
25;calc inner;100;0.631715;0.620564;0.638691
25;calc wait;100;0.00791953;0.0014951;0.0381894
25;calc bound;100;0.00217384;0.00163562;0.00486945
25;calc iter;100;0.650411;0.639008;0.674202
25;total;1;70.0225;70.0225;70.0225
10;calc total;1;65.0502;65.0502;65.0502
10;calc update async;100;6.25881e-05;8.593e-06;0.00475214
10;calc inner;100;0.626855;0.612173;0.632992
10;calc wait;100;0.0104179;0.00197057;0.0282467
10;calc bound;100;0.00309949;0.00163682;0.00588854
10;calc iter;100;0.649833;0.636841;0.662562
10;total;1;70.2377;70.2377;70.2377
74;calc total;1;65.051;65.051;65.051
74;calc update async;100;8.15273e-05;1.2234e-05;0.00479489
74;calc inner;100;0.636406;0.627407;0.640579
74;calc wait;100;0.00610632;0.00188467;0.0394837
74;calc bound;100;0.00454505;0.00168854;0.00626228
74;calc iter;100;0.650464;0.640976;0.672406
74;total;1;70.0258;70.0258;70.0258
50;calc total;1;65.0438;65.0438;65.0438
50;calc update async;100;4.45832e-05;2.0753e-05;0.00117277
50;calc inner;100;0.637462;0.628569;0.643252
50;calc wait;100;0.00695561;0.0032848;0.0400354
50;calc bound;100;0.00596634;0.00165608;0.00633837
50;calc iter;100;0.650433;0.639518;0.676248
50;total;1;70.0123;70.0123;70.0123
26;calc total;1;65.0531;65.0531;65.0531
26;calc update async;100;8.16809e-05;1.4891e-05;0.00472254
26;calc inner;100;0.628146;0.61708;0.635454
26;calc wait;100;0.00499948;0.00213058;0.0397456
26;calc bound;100;0.00298406;0.0016762;0.00503234
26;calc iter;100;0.650487;0.640346;0.672403
26;total;1;70.0208;70.0208;70.0208
11;calc total;1;65.0465;65.0465;65.0465
11;calc update async;100;6.9649e-05;9.605e-06;0.00533891
11;calc inner;100;0.626866;0.610838;0.633235
11;calc wait;100;0.00911282;0.00239027;0.0258921
11;calc bound;100;0.00327302;0.00170679;0.00668929
11;calc iter;100;0.649657;0.639052;0.659891
11;total;1;70.239;70.239;70.239
75;calc total;1;65.0475;65.0475;65.0475
75;calc update async;100;9.865e-05;1.7803e-05;0.00560564
75;calc inner;100;0.63583;0.625262;0.640565
75;calc wait;100;0.00388245;0.00177212;0.0368587
75;calc bound;100;0.00445424;0.00167855;0.00654315
75;calc iter;100;0.650456;0.641312;0.677351
75;total;1;70.0242;70.0242;70.0242
51;calc total;1;65.0391;65.0391;65.0391
51;calc update async;100;5.16307e-05;2.4526e-05;0.00181054
51;calc inner;100;0.637016;0.627878;0.642775
51;calc wait;100;0.00667433;0.00147905;0.0402829
51;calc bound;100;0.00664393;0.0016437;0.0069578
51;calc iter;100;0.650391;0.637293;0.674587
51;total;1;70.0211;70.0211;70.0211
27;calc total;1;65.0503;65.0503;65.0503
27;calc update async;100;9.01496e-05;2.7888e-05;0.00485557
27;calc inner;100;0.627552;0.615094;0.63688
27;calc wait;100;0.00281173;0.00165495;0.0382351
27;calc bound;100;0.00270758;0.00166857;0.00632538
27;calc iter;100;0.650486;0.6412;0.67962
27;total;1;70.021;70.021;70.021
12;calc total;1;65.0481;65.0481;65.0481
12;calc update async;100;0.000171641;7.7488e-05;0.00467792
12;calc inner;100;0.634411;0.626841;0.642097
12;calc wait;100;0.00969297;0.00172672;0.0405806
12;calc bound;100;0.00521386;0.00252339;0.00822842
12;calc iter;100;0.649493;0.636653;0.673904
12;total;1;70.2459;70.2459;70.2459
76;calc total;1;65.0495;65.0495;65.0495
76;calc update async;100;7.47664e-05;1.2912e-05;0.00485688
76;calc inner;100;0.634904;0.623586;0.639837
76;calc wait;100;0.00934252;0.00203866;0.0122124
76;calc bound;100;0.00443862;0.00165671;0.00667388
76;calc iter;100;0.650427;0.639977;0.674318
76;total;1;70.0153;70.0153;70.0153
52;calc total;1;65.046;65.046;65.046
52;calc update async;100;0.000101809;2.5345e-05;0.00589122
52;calc inner;100;0.637185;0.62754;0.662007
28;calc total;1;65.0359;65.0359;65.0359
28;calc update async;100;5.31278e-05;2.4736e-05;0.00192578
28;calc inner;100;0.627426;0.614118;0.632286
28;calc wait;100;0.00852008;0.00355688;0.014583
28;calc bound;100;0.0031042;0.00162659;0.00629231
28;calc iter;100;0.650292;0.639974;0.674318
28;total;1;70.0109;70.0109;70.0109
13;calc total;1;65.0472;65.0472;65.0472
13;calc update async;100;0.000168797;8.0322e-05;0.00484149
13;calc inner;100;0.634653;0.627081;0.64207
13;calc wait;100;0.00993103;0.00387422;0.0371973
13;calc bound;100;0.00472708;0.00276977;0.00589633
13;calc iter;100;0.649482;0.640151;0.668825
13;total;1;70.2474;70.2474;70.2474
77;calc total;1;65.0486;65.0486;65.0486
77;calc update async;100;6.62991e-05;8.916e-06;0.00495039
77;calc inner;100;0.634706;0.624183;0.639761
77;calc wait;100;0.0121635;0.00546733;0.0382154
77;calc bound;100;0.00334667;0.00165534;0.00626949
77;calc iter;100;0.650368;0.64095;0.672579
77;total;1;70.0225;70.0225;70.0225
52;calc wait;100;0.00733406;0.00539129;0.00881043
52;calc bound;100;0.00582783;0.00163109;0.00664226
52;calc iter;100;0.650453;0.6398;0.674372
52;total;1;70.0182;70.0182;70.0182
29;calc total;1;65.0507;65.0507;65.0507
29;calc update async;100;7.70138e-05;1.2678e-05;0.00571978
29;calc inner;100;0.628557;0.613845;0.635004
29;calc wait;100;0.0110601;0.00750891;0.0418293
29;calc bound;100;0.00229571;0.00167209;0.00629192
29;calc iter;100;0.65039;0.635986;0.675445
29;total;1;70.0101;70.0101;70.0101
14;calc total;1;65.0494;65.0494;65.0494
14;calc update async;100;0.000164065;7.5671e-05;0.00458794
14;calc inner;100;0.634929;0.627876;0.641522
14;calc wait;100;0.00964038;0.00323312;0.0379768
14;calc bound;100;0.00474891;0.00311253;0.00550739
14;calc iter;100;0.649485;0.642192;0.674107
14;total;1;70.2434;70.2434;70.2434
78;calc total;1;65.0503;65.0503;65.0503
78;calc update async;100;6.32553e-05;9.458e-06;0.00487794
78;calc inner;100;0.638103;0.630045;0.641495
78;calc wait;100;0.00752567;0.00295433;0.0352796
78;calc bound;100;0.00381697;0.00288867;0.0050738
78;calc iter;100;0.650352;0.642708;0.67359
78;total;1;70.027;70.027;70.027
53;calc total;1;65.0409;65.0409;65.0409
53;calc update async;100;5.40126e-05;2.6598e-05;0.00154106
53;calc inner;100;0.633947;0.62424;0.639497
53;calc wait;100;0.011315;0.00461627;0.0443168
53;calc bound;100;0.00503912;0.0016486;0.00632224
53;calc iter;100;0.650359;0.638795;0.676375
53;total;1;70.0122;70.0122;70.0122
30;calc total;1;65.0505;65.0505;65.0505
30;calc update async;100;7.29334e-05;1.1729e-05;0.00555198
30;calc inner;100;0.627945;0.615518;0.635157
30;calc wait;100;0.00838164;0.00205995;0.0379627
30;calc bound;100;0.00335996;0.0024972;0.00532417
30;calc iter;100;0.650354;0.64262;0.673678
30;total;1;70.017;70.017;70.017
15;calc total;1;65.0452;65.0452;65.0452
15;calc update async;100;0.000175358;8.8023e-05;0.00527711
15;calc inner;100;0.634997;0.628043;0.64317
15;calc wait;100;0.00917918;0.00246064;0.0350154
15;calc bound;100;0.00505099;0.00310566;0.00626705
15;calc iter;100;0.649406;0.642155;0.675991
15;total;1;70.2448;70.2448;70.2448
79;calc total;1;65.0446;65.0446;65.0446
79;calc update async;100;3.0352e-05;9.083e-06;0.00147739
79;calc inner;100;0.632285;0.622584;0.63885
79;calc wait;100;0.0138171;0.0061594;0.0458546
79;calc bound;100;0.00325274;0.00275138;0.00433883
79;calc iter;100;0.650241;0.641958;0.676589
79;total;1;70.0255;70.0255;70.0255
54;calc total;1;65.0418;65.0418;65.0418
54;calc update async;100;5.0731e-05;1.839e-05;0.00165411
54;calc inner;100;0.637392;0.627689;0.642785
54;calc wait;100;0.00844802;0.00244818;0.0393152
54;calc bound;100;0.00443658;0.00240279;0.00531391
54;calc iter;100;0.650331;0.638655;0.675207
54;total;1;70.0183;70.0183;70.0183
31;calc total;1;65.0477;65.0477;65.0477
31;calc update async;100;7.3267e-05;1.2081e-05;0.00560362
31;calc inner;100;0.624436;0.616854;0.635171
31;calc wait;100;0.0195789;0.00405872;0.0407988
31;calc bound;100;0.00354968;0.00209987;0.00461632
31;calc iter;100;0.650227;0.639204;0.673699
31;total;1;70.0158;70.0158;70.0158
16;calc total;1;65.0479;65.0479;65.0479
16;calc update async;100;0.000171062;7.722e-05;0.00473986
16;calc inner;100;0.633869;0.626878;0.640915
16;calc wait;100;0.010375;0.0026768;0.040428
16;calc bound;100;0.00499403;0.00294325;0.00640507
16;calc iter;100;0.649412;0.637761;0.682027
16;total;1;70.2448;70.2448;70.2448
80;calc total;1;65.0499;65.0499;65.0499
80;calc update async;100;7.51251e-05;1.4395e-05;0.00525063
80;calc inner;100;0.63706;0.629104;0.641172
80;calc wait;100;0.00683337;0.00183409;0.0308473
80;calc bound;100;0.00385858;0.00301217;0.00482925
80;calc iter;100;0.650343;0.643527;0.671573
80;total;1;70.0243;70.0243;70.0243
55;calc total;1;65.0487;65.0487;65.0487
55;calc update async;100;8.30338e-05;1.6776e-05;0.00571535
55;calc inner;100;0.633284;0.62432;0.639934
55;calc wait;100;0.0131067;0.00618556;0.0411355
55;calc bound;100;0.00389076;0.00299023;0.00596103
55;calc iter;100;0.650368;0.641906;0.670431
55;total;1;70.0224;70.0224;70.0224
32;calc total;1;65.0519;65.0519;65.0519
32;calc update async;100;6.30584e-05;1.133e-05;0.0048318
32;calc inner;100;0.629247;0.61833;0.63616
32;calc wait;100;0.00901285;0.00308807;0.0344788
32;calc bound;100;0.00338222;0.00172798;0.0046872
32;calc iter;100;0.650365;0.63977;0.676459
32;total;1;70.0233;70.0233;70.0233
17;calc total;1;65.0441;65.0441;65.0441
17;calc update async;100;0.000176517;7.8377e-05;0.00543692
17;calc inner;100;0.632656;0.625595;0.641367
17;calc wait;100;0.0115154;0.00238654;0.0402261
17;calc bound;100;0.00497341;0.00307588;0.0063557
17;calc iter;100;0.649324;0.638666;0.671542
17;total;1;70.2342;70.2342;70.2342
81;calc total;1;65.0408;65.0408;65.0408
81;calc update async;100;5.48263e-05;1.4727e-05;0.00175585
81;calc inner;100;0.636171;0.628365;0.64093
81;calc wait;100;0.00272409;0.0016384;0.0309615
81;calc bound;100;0.00375268;0.0025199;0.00509495
81;calc iter;100;0.650264;0.643382;0.672358
81;total;1;70.0141;70.0141;70.0141
56;calc total;1;65.0511;65.0511;65.0511
56;calc update async;100;6.75942e-05;1.421e-05;0.00460761
56;calc inner;100;0.638354;0.630029;0.642918
56;calc wait;100;0.00793377;0.00393546;0.0356332
56;calc bound;100;0.0039671;0.00304484;0.00547042
56;calc iter;100;0.650393;0.641076;0.672926
56;total;1;70.0184;70.0184;70.0184
33;calc total;1;65.0414;65.0414;65.0414
33;calc update async;100;3.72146e-05;1.1877e-05;0.00182969
33;calc inner;100;0.631495;0.617754;0.636619
33;calc wait;100;0.00321915;0.00172611;0.0381626
33;calc bound;100;0.00310192;0.00203752;0.00463838
33;calc iter;100;0.650271;0.640527;0.678761
33;total;1;70.0218;70.0218;70.0218
18;calc total;1;65.0457;65.0457;65.0457
18;calc update async;100;0.00016739;7.168e-05;0.00514424
18;calc inner;100;0.632566;0.625326;0.641467
18;calc wait;100;0.0118263;0.00365445;0.028261
18;calc bound;100;0.00485281;0.00300113;0.00624635
18;calc iter;100;0.649416;0.641861;0.662215
18;total;1;70.2405;70.2405;70.2405
82;calc total;1;65.0427;65.0427;65.0427
82;calc update async;100;4.51544e-05;1.0806e-05;0.00220086
82;calc inner;100;0.636872;0.628997;0.641778
82;calc wait;100;0.00811187;0.00227833;0.0337186
82;calc bound;100;0.00405432;0.0029862;0.00594991
82;calc iter;100;0.650225;0.641256;0.670162
82;total;1;70.0241;70.0241;70.0241
57;calc total;1;65.0502;65.0502;65.0502
57;calc update async;100;7.60215e-05;1.4673e-05;0.00516685
57;calc inner;100;0.641113;0.63163;0.653439
57;calc wait;100;0.00471284;0.002189;0.0341834
57;calc bound;100;0.00415259;0.00288856;0.00574494
57;calc iter;100;0.650393;0.640168;0.67232
57;total;1;70.0256;70.0256;70.0256
34;calc total;1;65.0489;65.0489;65.0489
34;calc update async;100;6.97239e-05;1.0537e-05;0.00552237
34;calc inner;100;0.629345;0.614462;0.63628
34;calc wait;100;0.00957927;0.00250873;0.0387213
34;calc bound;100;0.00317759;0.00173142;0.00588575
34;calc iter;100;0.650289;0.641466;0.671627
34;total;1;70.0213;70.0213;70.0213
19;calc total;1;65.0433;65.0433;65.0433
19;calc update async;100;0.000186913;8.0151e-05;0.00612706
19;calc inner;100;0.633234;0.626279;0.640491
19;calc wait;100;0.0111236;0.00252817;0.0225686
19;calc bound;100;0.00493369;0.00189996;0.00618464
19;calc iter;100;0.649481;0.640587;0.660517
19;total;1;70.2425;70.2425;70.2425
83;calc total;1;65.0444;65.0444;65.0444
83;calc update async;100;9.47933e-05;1.1879e-05;0.00745023
83;calc inner;100;0.638101;0.628565;0.640625
83;calc wait;100;0.00646168;0.0018219;0.0136235
83;calc bound;100;0.00348088;0.00271358;0.00672001
83;calc iter;100;0.650033;0.641962;0.657663
83;total;1;70.0188;70.0188;70.0188
58;calc total;1;65.0513;65.0513;65.0513
58;calc update async;100;7.28311e-05;1.5932e-05;0.00481666
58;calc inner;100;0.638607;0.629667;0.643744
58;calc wait;100;0.00745321;0.00314686;0.0336495
58;calc bound;100;0.0042334;0.00294994;0.00673639
58;calc iter;100;0.650386;0.640753;0.673318
58;total;1;70.0213;70.0213;70.0213
35;calc total;1;65.039;65.039;65.039
35;calc update async;100;3.42092e-05;1.0232e-05;0.00169548
35;calc inner;100;0.629553;0.617003;0.634725
35;calc wait;100;0.00739647;0.00258086;0.0199168
35;calc bound;100;0.00332903;0.00171612;0.00683324
35;calc iter;100;0.649974;0.642348;0.659723
35;total;1;70.0197;70.0197;70.0197
20;calc total;1;65.0456;65.0456;65.0456
20;calc update async;100;0.000180714;7.8828e-05;0.00548572
20;calc inner;100;0.63486;0.627749;0.642658
20;calc wait;100;0.0092621;0.00371041;0.0220496
20;calc bound;100;0.0052376;0.00170592;0.00676194
20;calc iter;100;0.649543;0.639612;0.66494
20;total;1;70.2413;70.2413;70.2413
84;calc total;1;65.0459;65.0459;65.0459
84;calc update async;100;0.000198884;3.5991e-05;0.00575853
84;calc inner;100;0.63286;0.625588;0.640275
84;calc wait;100;0.0101528;0.00253537;0.0228394
84;calc bound;100;0.00672179;0.00168524;0.00755757
84;calc iter;100;0.649941;0.636653;0.658814
84;total;1;70.0257;70.0257;70.0257
59;calc total;1;65.0487;65.0487;65.0487
59;calc update async;100;7.09406e-05;1.1654e-05;0.00514339
59;calc inner;100;0.639924;0.630478;0.644438
59;calc wait;100;0.00630207;0.0024181;0.028432
36;calc total;1;65.0465;65.0465;65.0465
36;calc update async;100;0.000211755;7.6792e-05;0.00618249
36;calc inner;100;0.636255;0.629984;0.642208
36;calc wait;100;0.00793968;0.00315938;0.0139061
36;calc bound;100;0.00535274;0.00191723;0.00697405
36;calc iter;100;0.649762;0.640643;0.656433
36;total;1;70.0232;70.0232;70.0232
21;calc total;1;65.0423;65.0423;65.0423
21;calc update async;100;0.000213525;9.1526e-05;0.00694764
21;calc inner;100;0.634227;0.62797;0.642376
21;calc wait;100;0.00953652;0.00476346;0.0216024
21;calc bound;100;0.00558479;0.0016788;0.00682832
21;calc iter;100;0.649564;0.637644;0.661149
21;total;1;70.2343;70.2343;70.2343
85;calc total;1;65.0416;65.0416;65.0416
85;calc update async;100;0.000210232;7.5934e-05;0.00750968
85;calc inner;100;0.633813;0.627398;0.641144
85;calc wait;100;0.00995744;0.00222507;0.0213277
85;calc bound;100;0.00585617;0.00164444;0.00678959
85;calc iter;100;0.649841;0.635186;0.658265
85;total;1;70.028;70.028;70.028
59;calc bound;100;0.00396475;0.00287507;0.00677878
59;calc iter;100;0.650338;0.642376;0.669229
59;total;1;70.0203;70.0203;70.0203
37;calc total;1;65.0434;65.0434;65.0434
37;calc update async;100;0.000213128;8.4931e-05;0.00660031
37;calc inner;100;0.636717;0.631367;0.641793
37;calc wait;100;0.00781365;0.00188381;0.0159361
37;calc bound;100;0.00495612;0.00243599;0.00581502
37;calc iter;100;0.649703;0.639962;0.658757
37;total;1;70.023;70.023;70.023
22;calc total;1;65.0421;65.0421;65.0421
22;calc update async;100;0.000222718;0.000102463;0.00709999
22;calc inner;100;0.633909;0.627238;0.641537
22;calc wait;100;0.0093683;0.00424877;0.0283091
22;calc bound;100;0.0060983;0.00164345;0.00684015
22;calc iter;100;0.649602;0.635873;0.670928
22;total;1;70.2451;70.2451;70.2451
86;calc total;1;65.0442;65.0442;65.0442
86;calc update async;100;0.000179731;7.9611e-05;0.0065047
86;calc inner;100;0.634418;0.628245;0.641354
86;calc wait;100;0.0100996;0.00271649;0.0222745
86;calc bound;100;0.00513665;0.00166859;0.00632072
86;calc iter;100;0.649837;0.639098;0.660142
60;calc total;1;65.0493;65.0493;65.0493
60;calc update async;100;0.000208301;8.2855e-05;0.00501194
60;calc inner;100;0.633681;0.625928;0.640161
60;calc wait;100;0.0103324;0.00354526;0.0273843
60;calc bound;100;0.00586921;0.0016723;0.00719963
60;calc iter;100;0.650095;0.64177;0.665239
60;total;1;70.0268;70.0268;70.0268
38;calc total;1;65.0473;65.0473;65.0473
38;calc update async;100;0.000202957;8.3386e-05;0.00527865
38;calc inner;100;0.636454;0.631611;0.641582
38;calc wait;100;0.00792723;0.00218377;0.0167246
38;calc bound;100;0.00514894;0.00299732;0.00630774
38;calc iter;100;0.649737;0.642649;0.656855
38;total;1;70.0259;70.0259;70.0259
23;calc total;1;65.0448;65.0448;65.0448
23;calc update async;100;0.000217187;9.9258e-05;0.00550563
23;calc inner;100;0.633023;0.624982;0.642877
23;calc wait;100;0.00988306;0.00451415;0.0282333
23;calc bound;100;0.00670418;0.00164439;0.00748456
23;calc iter;100;0.649831;0.644193;0.6725
23;total;1;70.2448;70.2448;70.2448
86;total;1;70.0282;70.0282;70.0282
61;calc total;1;65.0472;65.0472;65.0472
61;calc update async;100;0.000178225;6.1834e-05;0.0049755
61;calc inner;100;0.633324;0.62694;0.639826
61;calc wait;100;0.0113647;0.00357922;0.0248698
61;calc bound;100;0.00494138;0.00169355;0.0063277
61;calc iter;100;0.649811;0.636756;0.662092
61;total;1;70.0267;70.0267;70.0267
39;calc total;1;65.0522;65.0522;65.0522
39;calc update async;100;0.000161454;2.6399e-05;0.00457443
39;calc inner;100;0.636324;0.631851;0.641192
39;calc wait;100;0.00783448;0.00256386;0.0173364
39;calc bound;100;0.00541111;0.00311117;0.00691681
39;calc iter;100;0.649764;0.643863;0.659738
39;total;1;70.025;70.025;70.025
87;calc total;1;65.0474;65.0474;65.0474
87;calc update async;100;0.000168007;7.7919e-05;0.00556132
87;calc inner;100;0.634701;0.628326;0.641929
87;calc wait;100;0.00998728;0.00267288;0.0231128
87;calc bound;100;0.0049534;0.00180412;0.00611991
87;calc iter;100;0.649813;0.637629;0.659878
87;total;1;70.0271;70.0271;70.0271
62;calc total;1;65.0461;65.0461;65.0461
62;calc update async;100;0.000178993;7.3177e-05;0.00618751
62;calc inner;100;0.633566;0.627011;0.640095
62;calc wait;100;0.0111064;0.00268832;0.0230685
62;calc bound;100;0.00489855;0.00266341;0.00586927
62;calc iter;100;0.649753;0.634633;0.664175
62;total;1;70.0236;70.0236;70.0236
40;calc total;1;65.0508;65.0508;65.0508
40;calc update async;100;0.000183355;4.0318e-05;0.00509551
40;calc inner;100;0.635227;0.630199;0.641076
40;calc wait;100;0.00896458;0.00243782;0.0207462
40;calc bound;100;0.00534535;0.00357345;0.00691653
40;calc iter;100;0.649726;0.644019;0.671616
40;total;1;70.0156;70.0156;70.0156
88;calc total;1;65.0535;65.0535;65.0535
88;calc update async;100;0.000158495;7.2791e-05;0.00483275
88;calc inner;100;0.630379;0.624372;0.63555
88;calc wait;100;0.0143963;0.00766792;0.0261876
88;calc bound;100;0.0049173;0.00261895;0.00586775
88;calc iter;100;0.649854;0.639491;0.663169
88;total;1;70.0282;70.0282;70.0282
63;calc total;1;65.0429;65.0429;65.0429
63;calc update async;100;0.000182184;7.1162e-05;0.00622552
63;calc inner;100;0.633617;0.625248;0.640151
63;calc wait;100;0.0107957;0.00215567;0.030285
63;calc bound;100;0.00512393;0.00301725;0.00699149
63;calc iter;100;0.649722;0.642567;0.671682
63;total;1;70.0251;70.0251;70.0251
41;calc total;1;65.035;65.035;65.035
41;calc update async;100;0.000227637;7.1003e-05;0.0087534
41;calc inner;100;0.634341;0.628901;0.639351
41;calc wait;100;0.01002;0.00308603;0.0244357
41;calc bound;100;0.00496143;0.00350473;0.00666964
41;calc iter;100;0.649553;0.642486;0.660685
41;total;1;70.0186;70.0186;70.0186
89;calc total;1;65.052;65.052;65.052
89;calc update async;100;0.000158239;7.6582e-05;0.00452653
89;calc inner;100;0.63261;0.625965;0.638275
89;calc wait;100;0.0120892;0.00648246;0.0241401
89;calc bound;100;0.00493888;0.00351262;0.00561547
89;calc iter;100;0.6498;0.642823;0.660966
89;total;1;70.0178;70.0178;70.0178
64;calc total;1;65.0529;65.0529;65.0529
64;calc update async;100;0.000152345;7.6597e-05;0.00446461
64;calc inner;100;0.629436;0.622936;0.636006
64;calc wait;100;0.0153429;0.00504117;0.0420613
64;calc bound;100;0.00479717;0.00325482;0.00703406
64;calc iter;100;0.649731;0.640332;0.681678
64;total;1;70.019;70.019;70.019
42;calc total;1;65.0418;65.0418;65.0418
42;calc update async;100;0.000189984;7.3009e-05;0.00716498
42;calc inner;100;0.634335;0.62779;0.639367
42;calc wait;100;0.0103627;0.00220067;0.0189748
42;calc bound;100;0.00475605;0.00345892;0.0062318
42;calc iter;100;0.649647;0.64534;0.664413
42;total;1;70.0129;70.0129;70.0129
65;calc total;1;65.0426;65.0426;65.0426
65;calc update async;100;0.000165555;6.7979e-05;0.00580925
65;calc inner;100;0.630934;0.621579;0.638191
65;calc wait;100;0.0136379;0.00196023;0.0380022
65;calc bound;100;0.00483884;0.00288621;0.00591827
65;calc iter;100;0.64958;0.641537;0.6712
65;total;1;70.0197;70.0197;70.0197
43;calc total;1;65.0466;65.0466;65.0466
43;calc update async;100;0.000157924;6.8521e-05;0.00509814
43;calc inner;100;0.634958;0.629632;0.641185
43;calc wait;100;0.010054;0.00367556;0.0165427
43;calc bound;100;0.00456474;0.00212243;0.00535552
43;calc iter;100;0.649738;0.643186;0.658706
43;total;1;70.0204;70.0204;70.0204
66;calc total;1;65.0483;65.0483;65.0483
66;calc update async;100;0.000173983;6.2397e-05;0.00510736
66;calc inner;100;0.631197;0.621675;0.638843
66;calc wait;100;0.0132983;0.00441579;0.0251024
66;calc bound;100;0.00497753;0.00293344;0.0063376
66;calc iter;100;0.64965;0.642044;0.666197
66;total;1;70.0205;70.0205;70.0205
44;calc total;1;65.0477;65.0477;65.0477
44;calc update async;100;0.000167136;7.2234e-05;0.00596802
44;calc inner;100;0.636856;0.631845;0.642044
44;calc wait;100;0.00814328;0.00344035;0.0140735
44;calc bound;100;0.00460276;0.00171008;0.00540313
44;calc iter;100;0.649773;0.640847;0.65911
44;total;1;70.0225;70.0225;70.0225
67;calc total;1;65.0368;65.0368;65.0368
67;calc update async;100;0.000200246;6.8414e-05;0.00816042
67;calc inner;100;0.634084;0.625083;0.640993
67;calc wait;100;0.0101779;0.00272079;0.0193035
67;calc bound;100;0.00509281;0.00309393;0.00696782
67;calc iter;100;0.649558;0.641811;0.65925
67;total;1;70.0295;70.0295;70.0295
45;calc total;1;65.0465;65.0465;65.0465
45;calc update async;100;0.000159024;7.055e-05;0.00536642
45;calc inner;100;0.636341;0.631198;0.642404
45;calc wait;100;0.00870885;0.00297998;0.0145076
45;calc bound;100;0.00457924;0.00164926;0.00596438
45;calc iter;100;0.64979;0.63889;0.655841
45;total;1;70.0234;70.0234;70.0234
68;calc total;1;65.0474;65.0474;65.0474
68;calc update async;100;0.000190161;8.3657e-05;0.00579296
68;calc inner;100;0.634009;0.625953;0.640579
68;calc wait;100;0.0106001;0.00238105;0.0197233
68;calc bound;100;0.00499682;0.0019418;0.00630725
68;calc iter;100;0.6498;0.643225;0.667125
68;total;1;70.0256;70.0256;70.0256
46;calc total;1;65.0474;65.0474;65.0474
46;calc update async;100;0.000170144;7.3572e-05;0.00545107
46;calc inner;100;0.636472;0.631508;0.642331
46;calc wait;100;0.00842489;0.00227549;0.0204235
46;calc bound;100;0.00492422;0.00164386;0.00681603
46;calc iter;100;0.649994;0.6445;0.659194
46;total;1;70.02;70.02;70.02
69;calc total;1;65.0413;65.0413;65.0413
69;calc update async;100;0.000236747;9.7614e-05;0.00696408
69;calc inner;100;0.633647;0.624739;0.640279
69;calc wait;100;0.0111893;0.00392504;0.0282762
69;calc bound;100;0.00492479;0.0016776;0.00578881
69;calc iter;100;0.650001;0.642211;0.663926
69;total;1;70.0154;70.0154;70.0154
47;calc total;1;65.0435;65.0435;65.0435
47;calc update async;100;0.000200342;6.9484e-05;0.00675913
47;calc inner;100;0.635977;0.624489;0.641842
47;calc wait;100;0.0082358;0.00217035;0.0297493
47;calc bound;100;0.00568466;0.00165612;0.00747273
47;calc iter;100;0.650101;0.642713;0.67248
47;total;1;70.0196;70.0196;70.0196
70;calc total;1;65.0463;65.0463;65.0463
70;calc update async;100;0.000252222;8.5147e-05;0.00517759
70;calc inner;100;0.633296;0.618859;0.640411
70;calc wait;100;0.0110496;0.00416637;0.0378255
70;calc bound;100;0.00551982;0.00164325;0.0068688
70;calc iter;100;0.650121;0.629553;0.67632
70;total;1;70.0285;70.0285;70.0285
71;calc total;1;65.0521;65.0521;65.0521
71;calc update async;100;0.000265482;8.265e-05;0.00438169
71;calc inner;100;0.632197;0.615526;0.640153
71;calc wait;100;0.0111566;0.00431768;0.0385757
71;calc bound;100;0.00677763;0.00163648;0.0075716
71;calc iter;100;0.650401;0.640477;0.675815
71;total;1;70.0287;70.0287;70.0287
90;calc total;1;65.0532;65.0532;65.0532
90;calc update async;100;0.000147122;6.7639e-05;0.00452456
90;calc inner;100;0.631941;0.624373;0.6391
90;calc wait;100;0.0127067;0.00605396;0.0272223
90;calc bound;100;0.00497967;0.00340338;0.0058713
90;calc iter;100;0.649778;0.643526;0.662402
90;total;1;70.0184;70.0184;70.0184
91;calc total;1;65.05;65.05;65.05
91;calc update async;100;0.000184269;7.8171e-05;0.00480476
91;calc inner;100;0.629814;0.623124;0.636422
91;calc wait;100;0.014559;0.00747419;0.0245165
91;calc bound;100;0.00514316;0.003989;0.00612895
91;calc iter;100;0.649703;0.645443;0.665152
91;total;1;70.0168;70.0168;70.0168
92;calc total;1;65.039;65.039;65.039
92;calc update async;100;0.000209705;2.6502e-05;0.00811778
92;calc inner;100;0.63449;0.628709;0.639317
92;calc wait;100;0.00960002;0.00361263;0.0187359
92;calc bound;100;0.00529927;0.00425042;0.00691696
92;calc iter;100;0.649609;0.643762;0.658577
92;total;1;70.0283;70.0283;70.0283
96;calc total;1;65.0529;65.0529;65.0529
96;calc update async;100;6.64158e-05;1.3778e-05;0.0044963
96;calc inner;100;0.636454;0.631383;0.64415
96;calc wait;100;0.00921624;0.00410532;0.0341562
96;calc bound;100;0.00445511;0.00331671;0.0065495
96;calc iter;100;0.650278;0.645159;0.671927
96;total;1;70.0683;70.0683;70.0683
120;calc total;1;65.045;65.045;65.045
120;calc update async;100;2.9798e-05;1.0455e-05;0.00139435
120;calc inner;100;0.630453;0.624873;0.635197
120;calc wait;100;0.00858852;0.00253322;0.02302
120;calc bound;100;0.00344916;0.00189685;0.00573867
120;calc iter;100;0.650148;0.644997;0.670648
120;total;1;70.0122;70.0122;70.0122
93;calc total;1;65.0506;65.0506;65.0506
93;calc update async;100;0.000193105;9.0197e-05;0.00519991
93;calc inner;100;0.634453;0.628104;0.640221
93;calc wait;100;0.010037;0.00429177;0.0191539
93;calc bound;100;0.00514155;0.00293563;0.00627027
93;calc iter;100;0.649828;0.64542;0.667829
93;total;1;70.0259;70.0259;70.0259
97;calc total;1;65.0454;65.0454;65.0454
97;calc update async;100;7.56506e-05;1.3596e-05;0.00534333
97;calc inner;100;0.638648;0.632393;0.655654
97;calc wait;100;0.00633625;0.0024973;0.0333246
97;calc bound;100;0.00440961;0.00183692;0.00649401
97;calc iter;100;0.650248;0.646466;0.67116
97;total;1;70.0621;70.0621;70.0621
121;calc total;1;65.0437;65.0437;65.0437
121;calc update async;100;7.50541e-05;1.0566e-05;0.0055762
121;calc inner;100;0.632856;0.628697;0.637215
121;calc wait;100;0.00517107;0.00156555;0.0149558
121;calc bound;100;0.00314296;0.00174417;0.00513655
121;calc iter;100;0.650154;0.644176;0.667119
121;total;1;70.0156;70.0156;70.0156
94;calc total;1;65.0505;65.0505;65.0505
94;calc update async;100;0.000202029;9.4768e-05;0.00597273
94;calc inner;100;0.634447;0.627923;0.640283
94;calc wait;100;0.0103439;0.00499292;0.0304991
94;calc bound;100;0.00510193;0.00163137;0.005721
94;calc iter;100;0.650099;0.644304;0.663616
94;total;1;70.0265;70.0265;70.0265
98;calc total;1;65.0492;65.0492;65.0492
98;calc update async;100;7.22281e-05;1.4271e-05;0.00490294
98;calc inner;100;0.634938;0.629398;0.640483
98;calc wait;100;0.00714579;0.00208744;0.0378124
98;calc bound;100;0.00452592;0.0017169;0.00531643
98;calc iter;100;0.650338;0.641569;0.673412
98;total;1;70.0697;70.0697;70.0697
122;calc total;1;65.0449;65.0449;65.0449
122;calc update async;100;7.73349e-05;9.594e-06;0.00538153
122;calc inner;100;0.631035;0.626982;0.635925
122;calc wait;100;0.00467093;0.00162637;0.0209167
122;calc bound;100;0.00292539;0.00175035;0.00501118
122;calc iter;100;0.65021;0.644438;0.66014
122;total;1;70.0142;70.0142;70.0142
95;calc total;1;65.0424;65.0424;65.0424
95;calc update async;100;0.00020784;7.9428e-05;0.00675022
95;calc inner;100;0.634612;0.62151;0.641736
95;calc wait;100;0.00964197;0.00238071;0.0391884
95;calc bound;100;0.00571423;0.0016434;0.00727217
95;calc iter;100;0.65018;0.641341;0.681192
95;total;1;70.0238;70.0238;70.0238
99;calc total;1;65.0438;65.0438;65.0438
99;calc update async;100;8.31521e-05;1.3988e-05;0.0058164
99;calc inner;100;0.635129;0.630138;0.639326
99;calc wait;100;0.00584139;0.0029067;0.0316339
99;calc bound;100;0.00464933;0.00166358;0.00620309
99;calc iter;100;0.650312;0.644017;0.672787
99;total;1;70.0679;70.0679;70.0679
123;calc total;1;65.0419;65.0419;65.0419
123;calc update async;100;7.8998e-05;1.0041e-05;0.0059108
123;calc inner;100;0.631183;0.625677;0.635757
123;calc wait;100;0.00435478;0.0018357;0.0231632
123;calc bound;100;0.00300752;0.00164361;0.00616721
123;calc iter;100;0.650191;0.640734;0.668704
123;total;1;70.0154;70.0154;70.0154
100;calc total;1;65.048;65.048;65.048
100;calc update async;100;6.99227e-05;1.1502e-05;0.00500011
100;calc inner;100;0.636231;0.630664;0.640196
100;calc wait;100;0.00853339;0.00140691;0.0122416
100;calc bound;100;0.00454236;0.00160733;0.00657134
100;calc iter;100;0.650291;0.637565;0.67269
100;total;1;70.0556;70.0556;70.0556
124;calc total;1;65.0393;65.0393;65.0393
124;calc update async;100;3.56705e-05;1.0282e-05;0.0019438
124;calc inner;100;0.630707;0.624756;0.635628
124;calc wait;100;0.00786612;0.00152162;0.0124172
124;calc bound;100;0.00306435;0.00161794;0.00608917
124;calc iter;100;0.650188;0.641649;0.668368
124;total;1;70.0153;70.0153;70.0153
101;calc total;1;65.0445;65.0445;65.0445
101;calc update async;100;8.16709e-05;1.5434e-05;0.00563034
101;calc inner;100;0.63579;0.630668;0.640221
101;calc wait;100;0.00977538;0.00316608;0.0318904
101;calc bound;100;0.0045988;0.00161534;0.00654189
101;calc iter;100;0.65025;0.638771;0.672222
101;total;1;70.0677;70.0677;70.0677
125;calc total;1;65.0398;65.0398;65.0398
125;calc update async;100;8.01295e-05;8.44e-06;0.00652098
125;calc inner;100;0.627106;0.623256;0.633037
125;calc wait;100;0.0158868;0.00456956;0.0245261
125;calc bound;100;0.00355354;0.00159993;0.00618468
125;calc iter;100;0.650165;0.642366;0.673065
125;total;1;70.005;70.005;70.005
144;calc total;1;65.0442;65.0442;65.0442
144;calc update async;100;8.06089e-05;1.0267e-05;0.00548087
144;calc inner;100;0.639131;0.636581;0.642946
144;calc wait;100;0.00638542;0.00173293;0.0107632
144;calc bound;100;0.00446625;0.00176066;0.00536158
144;calc iter;100;0.650087;0.641954;0.657672
144;total;1;70.0453;70.0453;70.0453
102;calc total;1;65.0481;65.0481;65.0481
102;calc update async;100;7.93918e-05;1.7002e-05;0.00493156
102;calc inner;100;0.635954;0.631662;0.640766
102;calc wait;100;0.0093633;0.004731;0.0326327
102;calc bound;100;0.00486476;0.0016773;0.00609473
102;calc iter;100;0.650265;0.641388;0.67202
102;total;1;70.0626;70.0626;70.0626
126;calc total;1;65.0393;65.0393;65.0393
126;calc update async;100;3.7145e-05;1.0057e-05;0.00203634
126;calc inner;100;0.628587;0.625508;0.635833
126;calc wait;100;0.011628;0.00225043;0.0326237
126;calc bound;100;0.00324539;0.00167293;0.0048359
126;calc iter;100;0.650129;0.643148;0.669657
126;total;1;70.006;70.006;70.006
145;calc total;1;65.041;65.041;65.041
145;calc update async;100;0.000100502;1.2105e-05;0.00675541
145;calc inner;100;0.638596;0.635684;0.642558
145;calc wait;100;0.0061869;0.00220031;0.00963721
145;calc bound;100;0.00520607;0.0016898;0.00643132
145;calc iter;100;0.650093;0.64332;0.658973
145;total;1;70.0409;70.0409;70.0409
103;calc total;1;65.052;65.052;65.052
103;calc update async;100;7.76356e-05;1.8525e-05;0.00439193
103;calc inner;100;0.635643;0.631809;0.639283
103;calc wait;100;0.00960208;0.00440921;0.0309022
103;calc bound;100;0.00496234;0.00249021;0.00534218
103;calc iter;100;0.650288;0.642355;0.667634
103;total;1;70.0696;70.0696;70.0696
127;calc total;1;65.0387;65.0387;65.0387
127;calc update async;100;3.84199e-05;1.1829e-05;0.00181591
127;calc inner;100;0.631015;0.626792;0.635458
127;calc wait;100;0.00878254;0.00184967;0.0335513
127;calc bound;100;0.00255053;0.00162018;0.00460297
127;calc iter;100;0.650111;0.641647;0.673862
127;total;1;70.006;70.006;70.006
146;calc total;1;65.042;65.042;65.042
146;calc update async;100;8.98597e-05;1.6608e-05;0.00584894
146;calc inner;100;0.638276;0.635471;0.642732
146;calc wait;100;0.00560632;0.00180122;0.00924427
146;calc bound;100;0.00609569;0.00165979;0.0069496
146;calc iter;100;0.650115;0.640329;0.660365
146;total;1;70.0346;70.0346;70.0346
104;calc total;1;65.0442;65.0442;65.0442
104;calc update async;100;6.61298e-05;2.3772e-05;0.00265532
104;calc inner;100;0.636775;0.633966;0.642347
104;calc wait;100;0.00742303;0.00361007;0.0219563
104;calc bound;100;0.00592424;0.00316621;0.00641111
104;calc iter;100;0.650194;0.642591;0.663094
104;total;1;70.0713;70.0713;70.0713
128;calc total;1;65.0517;65.0517;65.0517
128;calc update async;100;7.55576e-05;1.1989e-05;0.00454048
128;calc inner;100;0.6309;0.626731;0.634289
128;calc wait;100;0.00632231;0.0015223;0.0256341
128;calc bound;100;0.00292848;0.0016542;0.00487501
128;calc iter;100;0.650235;0.64282;0.66419
128;total;1;70.0163;70.0163;70.0163
147;calc total;1;65.0409;65.0409;65.0409
147;calc update async;100;8.97226e-05;2.1021e-05;0.00584406
147;calc inner;100;0.6387;0.63556;0.643089
147;calc wait;100;0.00514538;0.00133737;0.00762018
147;calc bound;100;0.00607845;0.00163477;0.00690697
147;calc iter;100;0.650107;0.63856;0.656167
147;total;1;70.0392;70.0392;70.0392
105;calc total;1;65.0347;65.0347;65.0347
105;calc update async;100;5.47605e-05;2.0733e-05;0.00193097
105;calc inner;100;0.638464;0.635012;0.641243
105;calc wait;100;0.00509174;0.00239141;0.0142922
105;calc bound;100;0.00647785;0.00338925;0.00698186
105;calc iter;100;0.650097;0.642572;0.655654
105;total;1;70.0677;70.0677;70.0677
129;calc total;1;65.0411;65.0411;65.0411
129;calc update async;100;5.92451e-05;1.891e-05;0.00141072
129;calc inner;100;0.629392;0.625146;0.635609
129;calc wait;100;0.00219944;0.00146733;0.00543596
129;calc bound;100;0.00275859;0.00163038;0.00544349
129;calc iter;100;0.650032;0.643375;0.655431
129;total;1;70.0153;70.0153;70.0153
148;calc total;1;65.0416;65.0416;65.0416
148;calc update async;100;8.52035e-05;1.3062e-05;0.00552647
148;calc inner;100;0.638361;0.635692;0.643302
148;calc wait;100;0.00625428;0.00167057;0.00939224
148;calc bound;100;0.00540365;0.00163801;0.00685166
148;calc iter;100;0.650108;0.640288;0.656977
148;total;1;70.0377;70.0377;70.0377
106;calc total;1;65.0439;65.0439;65.0439
106;calc update async;100;0.000104558;2.494e-05;0.00638211
106;calc inner;100;0.636735;0.633692;0.641762
106;calc wait;100;0.00731757;0.00381249;0.0115669
106;calc bound;100;0.00595022;0.00422685;0.00638916
106;calc iter;100;0.650111;0.64321;0.661901
106;total;1;70.0681;70.0681;70.0681
130;calc total;1;65.0444;65.0444;65.0444
130;calc update async;100;4.37744e-05;1.2425e-05;0.00145532
130;calc inner;100;0.630708;0.62604;0.635152
130;calc wait;100;0.0076106;0.00167018;0.0144754
130;calc bound;100;0.00302828;0.00164128;0.00554066
130;calc iter;100;0.64999;0.641254;0.657353
130;total;1;70.0155;70.0155;70.0155
149;calc total;1;65.04;65.04;65.04
149;calc update async;100;8.98744e-05;1.2944e-05;0.00597966
149;calc inner;100;0.634743;0.631951;0.638936
149;calc wait;100;0.0105345;0.00456666;0.0153732
149;calc bound;100;0.00470756;0.00164203;0.00571927
149;calc iter;100;0.650077;0.643178;0.655087
149;total;1;70.0476;70.0476;70.0476
107;calc total;1;65.0424;65.0424;65.0424
107;calc update async;100;9.93615e-05;1.7247e-05;0.00676122
107;calc inner;100;0.637365;0.634308;0.641349
107;calc wait;100;0.00746957;0.00473499;0.0112516
107;calc bound;100;0.00513818;0.0037398;0.00622923
107;calc iter;100;0.650075;0.643931;0.658157
107;total;1;70.0692;70.0692;70.0692
131;calc total;1;65.0369;65.0369;65.0369
131;calc update async;100;4.9286e-05;1.2779e-05;0.00234321
131;calc inner;100;0.631241;0.626997;0.635976
131;calc wait;100;0.00620375;0.00184284;0.0142809
131;calc bound;100;0.00261062;0.00165286;0.00497694
131;calc iter;100;0.649959;0.641961;0.657378
150;calc total;1;65.0395;65.0395;65.0395
150;calc update async;100;8.15955e-05;1.0993e-05;0.00605965
150;calc inner;100;0.637659;0.635328;0.641228
150;calc wait;100;0.00783014;0.00264213;0.0120794
150;calc bound;100;0.00445624;0.00295717;0.00621966
150;calc iter;100;0.65003;0.643821;0.65422
150;total;1;70.0453;70.0453;70.0453
108;calc total;1;65.0433;65.0433;65.0433
108;calc update async;100;0.000245976;7.7265e-05;0.00531421
108;calc inner;100;0.631268;0.623977;0.64607
108;calc wait;100;0.011478;0.00211011;0.0206652
108;calc bound;100;0.00698059;0.00163391;0.00758049
108;calc iter;100;0.649977;0.638577;0.65748
108;total;1;70.0768;70.0768;70.0768
131;total;1;70.0099;70.0099;70.0099
109;calc total;1;65.0422;65.0422;65.0422
109;calc update async;100;0.00024011;8.0281e-05;0.00511598
109;calc inner;100;0.631841;0.624633;0.645097
109;calc wait;100;0.0114828;0.00230835;0.0296153
109;calc bound;100;0.00630058;0.00162626;0.00698964
109;calc iter;100;0.649868;0.633769;0.664145
109;total;1;70.0724;70.0724;70.0724
132;calc total;1;65.0435;65.0435;65.0435
132;calc update async;100;0.000211408;0.000112785;0.00568397
132;calc inner;100;0.591498;0.538252;0.636879
132;calc wait;100;0.05097;0.00397446;0.0981603
132;calc bound;100;0.00718304;0.00161387;0.00761978
132;calc iter;100;0.649867;0.638164;0.655548
132;total;1;70.0162;70.0162;70.0162
110;calc total;1;65.043;65.043;65.043
110;calc update async;100;0.000243688;0.000107381;0.00608827
110;calc inner;100;0.632572;0.625787;0.645325
110;calc wait;100;0.0111495;0.00188934;0.0282146
110;calc bound;100;0.00588323;0.0016494;0.00665659
110;calc iter;100;0.649852;0.636396;0.661566
110;total;1;70.0668;70.0668;70.0668
133;calc total;1;65.0408;65.0408;65.0408
133;calc update async;100;0.000231881;7.9685e-05;0.00650022
133;calc inner;100;0.593621;0.549902;0.637201
133;calc wait;100;0.0494193;0.00197865;0.0706694
133;calc bound;100;0.00560449;0.00164577;0.00597218
133;calc iter;100;0.648881;0.597553;0.655435
133;total;1;70.0134;70.0134;70.0134
111;calc total;1;65.0418;65.0418;65.0418
111;calc update async;100;0.000223669;8.5811e-05;0.00654849
111;calc inner;100;0.633654;0.627757;0.645471
111;calc wait;100;0.0104708;0.00177928;0.0263244
111;calc bound;100;0.00544553;0.00168766;0.00630585
111;calc iter;100;0.649798;0.637647;0.662808
111;total;1;70.067;70.067;70.067
134;calc total;1;65.0431;65.0431;65.0431
134;calc update async;100;0.000221299;6.221e-05;0.0056883
134;calc inner;100;0.594082;0.560518;0.636462
134;calc wait;100;0.0485682;0.00301403;0.0705963
134;calc bound;100;0.00559381;0.00170732;0.00596238
134;calc iter;100;0.648468;0.610257;0.654282
134;total;1;70.016;70.016;70.016
112;calc total;1;65.0438;65.0438;65.0438
112;calc update async;100;0.000214382;0.000116228;0.0055016
112;calc inner;100;0.632205;0.626416;0.64358
112;calc wait;100;0.0123606;0.00297094;0.0298576
112;calc bound;100;0.0049944;0.00189746;0.00598983
112;calc iter;100;0.649777;0.636374;0.664098
112;total;1;70.0749;70.0749;70.0749
135;calc total;1;65.0439;65.0439;65.0439
135;calc update async;100;0.000237385;6.9681e-05;0.0066456
135;calc inner;100;0.595706;0.57123;0.63688
135;calc wait;100;0.046475;0.00224282;0.0680761
135;calc bound;100;0.00560884;0.00268533;0.00597436
135;calc iter;100;0.648031;0.620403;0.654839
135;total;1;70.0173;70.0173;70.0173
113;calc total;1;65.0409;65.0409;65.0409
113;calc update async;100;0.000205441;6.7564e-05;0.00561953
113;calc inner;100;0.631709;0.624978;0.643711
113;calc wait;100;0.0128812;0.00222573;0.0316284
113;calc bound;100;0.0049348;0.00260417;0.00598964
113;calc iter;100;0.649734;0.637827;0.665799
113;total;1;70.0764;70.0764;70.0764
136;calc total;1;65.0526;65.0526;65.0526
136;calc update async;100;0.000203987;7.0083e-05;0.00438805
136;calc inner;100;0.592725;0.575173;0.634819
136;calc wait;100;0.0491477;0.00209899;0.0713644
136;calc bound;100;0.00561721;0.0025184;0.00593679
136;calc iter;100;0.647698;0.63536;0.662798
136;total;1;70.0134;70.0134;70.0134
114;calc total;1;65.0417;65.0417;65.0417
114;calc update async;100;0.000202992;6.1123e-05;0.00531289
114;calc inner;100;0.631683;0.624181;0.644831
114;calc wait;100;0.012875;0.00206147;0.0356916
114;calc bound;100;0.00492778;0.0027318;0.00624619
114;calc iter;100;0.649692;0.63893;0.66415
114;total;1;70.0679;70.0679;70.0679
137;calc total;1;65.0379;65.0379;65.0379
137;calc update async;100;0.00025897;8.8534e-05;0.00927164
137;calc inner;100;0.591759;0.574207;0.634166
137;calc wait;100;0.0494017;0.00179226;0.0722297
137;calc bound;100;0.00563237;0.0025391;0.006148
137;calc iter;100;0.647056;0.632721;0.65412
137;total;1;70.0064;70.0064;70.0064
115;calc total;1;65.0372;65.0372;65.0372
115;calc update async;100;0.000225537;0.000104148;0.00797425
115;calc inner;100;0.629288;0.620831;0.660642
115;calc wait;100;0.0150926;0.00258737;0.0335114
115;calc bound;100;0.00495894;0.00330785;0.00570854
115;calc iter;100;0.649569;0.637034;0.668959
115;total;1;70.0768;70.0768;70.0768
138;calc total;1;65.0464;65.0464;65.0464
138;calc update async;100;0.000210164;7.5585e-05;0.00477533
138;calc inner;100;0.589383;0.571049;0.634416
138;calc wait;100;0.0515634;0.00200465;0.0880493
138;calc bound;100;0.00569856;0.00258147;0.00656722
138;calc iter;100;0.646859;0.637573;0.666888
138;total;1;70.0073;70.0073;70.0073
116;calc total;1;65.0413;65.0413;65.0413
116;calc update async;100;0.000196986;8.8173e-05;0.00537792
116;calc inner;100;0.633578;0.627677;0.645162
116;calc wait;100;0.0106916;0.00165633;0.0343156
116;calc bound;100;0.0050653;0.0036024;0.00611664
116;calc iter;100;0.649536;0.63986;0.675259
116;total;1;70.0741;70.0741;70.0741
139;calc total;1;65.0434;65.0434;65.0434
139;calc update async;100;0.000227117;7.7828e-05;0.00626596
139;calc inner;100;0.592546;0.57491;0.63514
139;calc wait;100;0.0489472;0.00211212;0.0851554
139;calc bound;100;0.00563434;0.00257323;0.00600834
139;calc iter;100;0.647358;0.639257;0.668837
139;total;1;70.0114;70.0114;70.0114
117;calc total;1;65.0404;65.0404;65.0404
117;calc update async;100;0.000207425;9.7606e-05;0.00553696
117;calc inner;100;0.630954;0.624519;0.642254
117;calc wait;100;0.0135087;0.00321571;0.0418618
117;calc bound;100;0.00494677;0.00279948;0.00554672
117;calc iter;100;0.649621;0.643673;0.673509
117;total;1;70.0679;70.0679;70.0679
140;calc total;1;65.044;65.044;65.044
140;calc update async;100;0.000225256;6.9045e-05;0.00611672
140;calc inner;100;0.594133;0.573831;0.637022
140;calc wait;100;0.0478991;0.00222031;0.0833638
140;calc bound;100;0.00560488;0.00278765;0.00602122
140;calc iter;100;0.647866;0.631066;0.667305
140;total;1;70.0125;70.0125;70.0125
118;calc total;1;65.041;65.041;65.041
118;calc update async;100;0.00020541;9.5829e-05;0.00560143
118;calc inner;100;0.631025;0.624731;0.642923
118;calc wait;100;0.0136947;0.00307583;0.0394389
118;calc bound;100;0.00482401;0.00252461;0.00574727
118;calc iter;100;0.649752;0.642653;0.671125
118;total;1;70.0773;70.0773;70.0773
141;calc total;1;65.0438;65.0438;65.0438
141;calc update async;100;0.000236591;6.5328e-05;0.00801507
141;calc inner;100;0.593811;0.563463;0.637583
141;calc wait;100;0.0487567;0.00213436;0.08412
141;calc bound;100;0.00556694;0.00190225;0.00599278
141;calc iter;100;0.648375;0.619873;0.67008
141;total;1;70.0029;70.0029;70.0029
119;calc total;1;65.0423;65.0423;65.0423
119;calc update async;100;0.00018744;7.5184e-05;0.00514498
119;calc inner;100;0.63244;0.623338;0.644996
119;calc wait;100;0.0119452;0.00251021;0.0411876
119;calc bound;100;0.00554694;0.00165281;0.00723769
119;calc iter;100;0.650123;0.645059;0.67597
119;total;1;70.0715;70.0715;70.0715
142;calc total;1;65.0455;65.0455;65.0455
142;calc update async;100;0.000199584;7.407e-05;0.00491655
142;calc inner;100;0.593773;0.552113;0.637681
142;calc wait;100;0.049427;0.00308014;0.0846558
142;calc bound;100;0.00552953;0.00164806;0.00634443
142;calc iter;100;0.648933;0.610125;0.66944
142;total;1;70.0146;70.0146;70.0146
143;calc total;1;65.0421;65.0421;65.0421
143;calc update async;100;0.000200297;7.0786e-05;0.00621758
143;calc inner;100;0.592797;0.537708;0.636708
143;calc wait;100;0.0502633;0.00199519;0.103948
143;calc bound;100;0.00665573;0.00164242;0.0075372
143;calc iter;100;0.64992;0.641504;0.67457
143;total;1;70.0141;70.0141;70.0141
151;calc total;1;65.0365;65.0365;65.0365
151;calc update async;100;3.41693e-05;1.1722e-05;0.00144305
151;calc inner;100;0.634147;0.631237;0.638724
151;calc wait;100;0.0118812;0.00480104;0.0166835
151;calc bound;100;0.00391814;0.00296962;0.00530125
151;calc iter;100;0.649992;0.646698;0.653319
151;total;1;70.0337;70.0337;70.0337
152;calc total;1;65.0526;65.0526;65.0526
152;calc update async;100;6.79345e-05;1.1241e-05;0.00477693
152;calc inner;100;0.639424;0.637147;0.643031
152;calc wait;100;0.00610732;0.00186392;0.0129374
152;calc bound;100;0.00401786;0.00256606;0.00488864
152;calc iter;100;0.65012;0.644585;0.662278
152;total;1;70.0476;70.0476;70.0476
153;calc total;1;65.0507;65.0507;65.0507
153;calc update async;100;6.99975e-05;1.3296e-05;0.00459023
153;calc inner;100;0.639833;0.63717;0.644057
153;calc wait;100;0.00420119;0.00183313;0.00843236
153;calc bound;100;0.004264;0.00308971;0.00517913
153;calc iter;100;0.6501;0.647373;0.656303
153;total;1;70.0443;70.0443;70.0443
154;calc total;1;65.0526;65.0526;65.0526
154;calc update async;100;7.28803e-05;1.3554e-05;0.0051274
154;calc inner;100;0.639341;0.636787;0.643061
154;calc wait;100;0.00634207;0.00190432;0.00959298
154;calc bound;100;0.00431961;0.00311015;0.00568604
154;calc iter;100;0.650116;0.645604;0.659248
154;total;1;70.0455;70.0455;70.0455
155;calc total;1;65.0483;65.0483;65.0483
155;calc update async;100;7.05943e-05;1.2368e-05;0.00502588
155;calc inner;100;0.639061;0.63578;0.644194
155;calc wait;100;0.006832;0.00174634;0.0106993
155;calc bound;100;0.0039719;0.00304877;0.00468307
155;calc iter;100;0.650068;0.647288;0.657207
155;total;1;70.0468;70.0468;70.0468
156;calc total;1;65.0388;65.0388;65.0388
156;calc update async;100;0.000222801;0.000121643;0.00766824
156;calc inner;100;0.568121;0.479619;0.631185
156;calc wait;100;0.0748315;0.0046364;0.159327
156;calc bound;100;0.00671755;0.00162746;0.00740067
156;calc iter;100;0.649897;0.640723;0.655876
156;total;1;70.0471;70.0471;70.0471
157;calc total;1;65.0489;65.0489;65.0489
157;calc update async;100;0.000169696;0.000101144;0.00523948
157;calc inner;100;0.569136;0.498884;0.633062
157;calc wait;100;0.0735805;0.00646719;0.103354
157;calc bound;100;0.00553436;0.00164059;0.00589394
157;calc iter;100;0.648425;0.577762;0.656308
157;total;1;70.0474;70.0474;70.0474
158;calc total;1;65.0487;65.0487;65.0487
158;calc update async;100;0.00016301;7.4381e-05;0.0047974
158;calc inner;100;0.567547;0.515351;0.630427
158;calc wait;100;0.0745633;0.00980881;0.105143
158;calc bound;100;0.00539994;0.00196769;0.00591212
158;calc iter;100;0.647677;0.596562;0.653232
158;total;1;70.0507;70.0507;70.0507
159;calc total;1;65.0448;65.0448;65.0448
159;calc update async;100;0.000167597;7.4981e-05;0.00521743
159;calc inner;100;0.569751;0.533513;0.633144
159;calc wait;100;0.0715597;0.00313996;0.103849
159;calc bound;100;0.00540204;0.00259146;0.00589121
159;calc iter;100;0.646884;0.616342;0.6543
159;total;1;70.0497;70.0497;70.0497
160;calc total;1;65.0513;65.0513;65.0513
160;calc update async;100;0.000160532;7.1294e-05;0.00445574
160;calc inner;100;0.568735;0.542958;0.630697
160;calc wait;100;0.0719362;0.00511098;0.105041
160;calc bound;100;0.00536309;0.00284489;0.0058761
160;calc iter;100;0.646198;0.634127;0.654068
160;total;1;70.0411;70.0411;70.0411
161;calc total;1;65.0422;65.0422;65.0422
161;calc update async;100;0.000187135;7.7725e-05;0.00711658
161;calc inner;100;0.567098;0.541498;0.631726
161;calc wait;100;0.0726662;0.00206528;0.106146
161;calc bound;100;0.00534683;0.0028589;0.00589199
161;calc iter;100;0.645303;0.634322;0.655116
161;total;1;70.0456;70.0456;70.0456
162;calc total;1;65.046;65.046;65.046
162;calc update async;100;0.000164208;7.411e-05;0.00522414
162;calc inner;100;0.5672;0.541006;0.631601
162;calc wait;100;0.0725724;0.00494832;0.105059
162;calc bound;100;0.00536601;0.00284679;0.0058919
162;calc iter;100;0.645306;0.634577;0.653105
162;total;1;70.0374;70.0374;70.0374
163;calc total;1;65.0418;65.0418;65.0418
163;calc update async;100;0.000181365;9.3481e-05;0.00661901
163;calc inner;100;0.568632;0.542932;0.631893
163;calc wait;100;0.07189;0.00182899;0.103073
163;calc bound;100;0.00539385;0.00294028;0.00591486
163;calc iter;100;0.646102;0.636113;0.653019
163;total;1;70.0413;70.0413;70.0413
164;calc total;1;65.0449;65.0449;65.0449
164;calc update async;100;0.000173556;0.000100823;0.00548821
164;calc inner;100;0.571417;0.534861;0.634377
164;calc wait;100;0.0698609;0.00233238;0.10017
164;calc bound;100;0.00546739;0.00267928;0.00597285
164;calc iter;100;0.646922;0.620074;0.652407
164;total;1;70.0508;70.0508;70.0508
165;calc total;1;65.0419;65.0419;65.0419
165;calc update async;100;0.00018436;9.694e-05;0.00671151
165;calc inner;100;0.56935;0.5157;0.632731
165;calc wait;100;0.0727034;0.00200338;0.102635
165;calc bound;100;0.00543036;0.00169016;0.0059461
165;calc iter;100;0.647672;0.598431;0.654256
165;total;1;70.044;70.044;70.044
216;calc total;1;65.0523;65.0523;65.0523
216;calc update async;100;0.000102108;1.4989e-05;0.007245
216;calc inner;100;0.636192;0.632668;0.642567
216;calc wait;100;0.00687124;0.00165917;0.0103199
216;calc bound;100;0.00576369;0.00265125;0.00660149
216;calc iter;100;0.649956;0.645273;0.660438
216;total;1;70.0265;70.0265;70.0265
240;calc total;1;65.0454;65.0454;65.0454
240;calc update async;100;4.83144e-05;2.35e-05;0.00123457
240;calc inner;100;0.636108;0.633122;0.642687
240;calc wait;100;0.00756137;0.00366984;0.0120468
240;calc bound;100;0.00610474;0.00170174;0.00646166
240;calc iter;100;0.649827;0.64081;0.661133
240;total;1;70.0837;70.0837;70.0837
168;calc total;1;65.0446;65.0446;65.0446
168;calc update async;100;4.09801e-05;1.5917e-05;0.001475
168;calc inner;100;0.638592;0.635784;0.642322
168;calc wait;100;0.00647765;0.00211477;0.0139958
168;calc bound;100;0.00438331;0.00180763;0.00619663
168;calc iter;100;0.650073;0.644708;0.663995
168;total;1;70.0642;70.0642;70.0642
192;calc total;1;65.0521;65.0521;65.0521
192;calc update async;100;6.78094e-05;1.1032e-05;0.00475312
192;calc inner;100;0.632158;0.628801;0.634764
192;calc wait;100;0.00350043;0.00160077;0.0155494
192;calc bound;100;0.00222482;0.00160783;0.00344267
192;calc iter;100;0.650087;0.644611;0.66217
192;total;1;70.0105;70.0105;70.0105
166;calc total;1;65.0443;65.0443;65.0443
166;calc update async;100;0.000178988;9.5598e-05;0.00595083
166;calc inner;100;0.569267;0.497585;0.633171
166;calc wait;100;0.0734389;0.00401682;0.101862
166;calc bound;100;0.00557729;0.00162308;0.00598088
166;calc iter;100;0.648466;0.578244;0.653415
166;total;1;70.0471;70.0471;70.0471
217;calc total;1;65.0486;65.0486;65.0486
217;calc update async;100;0.000108094;2.0264e-05;0.0067548
217;calc inner;100;0.634886;0.630484;0.64088
217;calc wait;100;0.00608731;0.00187309;0.0105332
217;calc bound;100;0.00604842;0.00173453;0.00709682
217;calc iter;100;0.649884;0.647019;0.662995
217;total;1;70.0268;70.0268;70.0268
241;calc total;1;65.042;65.042;65.042
241;calc update async;100;9.93754e-05;2.2963e-05;0.00652098
241;calc inner;100;0.63752;0.634977;0.643925
241;calc wait;100;0.00556553;0.00144755;0.00720356
241;calc bound;100;0.00661033;0.00169511;0.00704648
241;calc iter;100;0.6498;0.639377;0.662322
241;total;1;70.0835;70.0835;70.0835
169;calc total;1;65.0319;65.0319;65.0319
169;calc update async;100;5.58425e-05;1.8052e-05;0.00233454
169;calc inner;100;0.637979;0.635533;0.642436
169;calc wait;100;0.00643983;0.0017341;0.00971408
169;calc bound;100;0.00515808;0.00164349;0.00672749
169;calc iter;100;0.649948;0.643539;0.656284
169;total;1;70.0551;70.0551;70.0551
193;calc total;1;65.0384;65.0384;65.0384
193;calc update async;100;4.6951e-05;1.4801e-05;0.00185121
193;calc inner;100;0.630345;0.627166;0.633771
193;calc wait;100;0.00497662;0.0015229;0.0101376
193;calc bound;100;0.00208422;0.00160787;0.00372057
193;calc iter;100;0.649959;0.645278;0.656266
193;total;1;70.0103;70.0103;70.0103
167;calc total;1;65.0498;65.0498;65.0498
167;calc update async;100;0.000249153;0.000131918;0.00473069
167;calc inner;100;0.566579;0.475658;0.632763
167;calc wait;100;0.0760279;0.0142721;0.162194
167;calc bound;100;0.0072721;0.00163718;0.00760966
167;calc iter;100;0.650132;0.639695;0.664499
167;total;1;70.0481;70.0481;70.0481
218;calc total;1;65.0527;65.0527;65.0527
218;calc update async;100;9.50431e-05;2.1497e-05;0.00627513
218;calc inner;100;0.633301;0.629956;0.639121
218;calc wait;100;0.00959036;0.00378007;0.016816
218;calc bound;100;0.00573248;0.00170369;0.00688538
218;calc iter;100;0.649994;0.644283;0.660026
218;total;1;70.0253;70.0253;70.0253
242;calc total;1;65.0428;65.0428;65.0428
242;calc update async;100;4.52042e-05;2.0691e-05;0.00108185
242;calc inner;100;0.635783;0.632001;0.642774
242;calc wait;100;0.00786411;0.00259333;0.0109549
242;calc bound;100;0.0061109;0.00170264;0.00641842
242;calc iter;100;0.649807;0.639545;0.660471
242;total;1;70.0774;70.0774;70.0774
170;calc total;1;65.0453;65.0453;65.0453
170;calc update async;100;9.05631e-05;2.3002e-05;0.00550809
170;calc inner;100;0.637755;0.635666;0.64222
170;calc wait;100;0.00588842;0.00289528;0.0126674
170;calc bound;100;0.00599503;0.00164307;0.00680017
170;calc iter;100;0.650119;0.642895;0.666756
170;total;1;70.0599;70.0599;70.0599
194;calc total;1;65.0445;65.0445;65.0445
194;calc update async;100;5.48732e-05;1.9705e-05;0.00224002
194;calc inner;100;0.629798;0.626542;0.633138
194;calc wait;100;0.00357636;0.00146406;0.0126448
194;calc bound;100;0.00230089;0.00163816;0.00422839
194;calc iter;100;0.650053;0.645361;0.65576
194;total;1;70.0093;70.0093;70.0093
219;calc total;1;65.0492;65.0492;65.0492
219;calc update async;100;8.36642e-05;1.7758e-05;0.00529313
219;calc inner;100;0.636523;0.632852;0.642269
219;calc wait;100;0.00700148;0.00149208;0.0121439
219;calc bound;100;0.00517868;0.00166619;0.00710857
219;calc iter;100;0.64996;0.641631;0.664107
219;total;1;70.0294;70.0294;70.0294
243;calc total;1;65.0399;65.0399;65.0399
243;calc update async;100;4.57329e-05;2.1426e-05;0.00145305
243;calc inner;100;0.635969;0.632941;0.642932
243;calc wait;100;0.00827155;0.00179205;0.0126765
243;calc bound;100;0.00547957;0.00169814;0.00601249
243;calc iter;100;0.649824;0.644012;0.658238
243;total;1;70.086;70.086;70.086
171;calc total;1;65.0439;65.0439;65.0439
171;calc update async;100;0.000108499;2.6447e-05;0.0072299
171;calc inner;100;0.637418;0.635115;0.641935
171;calc wait;100;0.00604753;0.00177195;0.0116263
171;calc bound;100;0.00619946;0.00165204;0.00689908
171;calc iter;100;0.65012;0.642843;0.657711
171;total;1;70.0633;70.0633;70.0633
195;calc total;1;65.0357;65.0357;65.0357
195;calc update async;100;5.42282e-05;1.7258e-05;0.00193744
195;calc inner;100;0.629358;0.626347;0.633589
195;calc wait;100;0.00234519;0.00158207;0.00675083
195;calc bound;100;0.00219113;0.00163019;0.00408035
195;calc iter;100;0.649986;0.644835;0.656319
195;total;1;70.0101;70.0101;70.0101
220;calc total;1;65.0327;65.0327;65.0327
220;calc update async;100;4.98156e-05;1.5612e-05;0.00211526
220;calc inner;100;0.635241;0.631396;0.641093
220;calc wait;100;0.00928364;0.00248724;0.0161187
220;calc bound;100;0.00508501;0.00167287;0.00680818
220;calc iter;100;0.649764;0.637543;0.658428
220;total;1;70.0272;70.0272;70.0272
244;calc total;1;65.0391;65.0391;65.0391
244;calc update async;100;4.2265e-05;1.8534e-05;0.0013921
244;calc inner;100;0.633676;0.630803;0.641624
244;calc wait;100;0.0104676;0.0030801;0.0147292
244;calc bound;100;0.00555834;0.00168468;0.00645427
244;calc iter;100;0.649798;0.646005;0.659104
244;total;1;70.079;70.079;70.079
172;calc total;1;65.0442;65.0442;65.0442
172;calc update async;100;8.61774e-05;2.228e-05;0.00532907
172;calc inner;100;0.63676;0.63451;0.64175
172;calc wait;100;0.00762245;0.00470242;0.0133032
172;calc bound;100;0.00550827;0.00161824;0.00674062
172;calc iter;100;0.650103;0.644247;0.656493
172;total;1;70.0642;70.0642;70.0642
196;calc total;1;65.0435;65.0435;65.0435
196;calc update async;100;8.8477e-05;1.5837e-05;0.00587389
196;calc inner;100;0.629316;0.626242;0.632258
196;calc wait;100;0.00784534;0.00214141;0.0119226
196;calc bound;100;0.00234959;0.00158571;0.00371749
196;calc iter;100;0.650022;0.645482;0.656651
196;total;1;70.0083;70.0083;70.0083
221;calc total;1;65.0487;65.0487;65.0487
221;calc update async;100;0.000107367;9.462e-06;0.00861749
221;calc inner;100;0.634721;0.630666;0.641364
221;calc wait;100;0.0101442;0.00223916;0.016409
221;calc bound;100;0.0047704;0.0016627;0.00625298
221;calc iter;100;0.649918;0.642679;0.666137
221;total;1;70.0284;70.0284;70.0284
245;calc total;1;65.037;65.037;65.037
245;calc update async;100;4.45934e-05;1.9572e-05;0.00145767
245;calc inner;100;0.633413;0.630339;0.642053
245;calc wait;100;0.0100801;0.00237675;0.0149136
245;calc bound;100;0.00615962;0.0024405;0.00663977
245;calc iter;100;0.649703;0.642525;0.655763
245;total;1;70.0838;70.0838;70.0838
173;calc total;1;65.0435;65.0435;65.0435
173;calc update async;100;8.94091e-05;1.9065e-05;0.00584707
173;calc inner;100;0.636819;0.634457;0.640799
173;calc wait;100;0.00859261;0.00376136;0.0144526
173;calc bound;100;0.00454032;0.00167388;0.005587
173;calc iter;100;0.650046;0.642804;0.656284
173;total;1;70.0657;70.0657;70.0657
197;calc total;1;65.0387;65.0387;65.0387
197;calc update async;100;3.77478e-05;1.0893e-05;0.00168324
197;calc inner;100;0.62916;0.625813;0.631722
197;calc wait;100;0.00727579;0.00343749;0.012458
197;calc bound;100;0.00222147;0.00163413;0.00364084
197;calc iter;100;0.649954;0.645168;0.656042
197;total;1;70.0069;70.0069;70.0069
222;calc total;1;65.0473;65.0473;65.0473
222;calc update async;100;7.6677e-05;1.0618e-05;0.0057035
222;calc inner;100;0.635492;0.630798;0.641876
222;calc wait;100;0.00910085;0.00232907;0.0163983
222;calc bound;100;0.00467138;0.00203685;0.00659053
222;calc iter;100;0.649826;0.64124;0.656666
222;total;1;70.0183;70.0183;70.0183
246;calc total;1;65.037;65.037;65.037
246;calc update async;100;5.41111e-05;1.2299e-05;0.00237682
246;calc inner;100;0.634689;0.631759;0.641199
246;calc wait;100;0.00915421;0.00227726;0.0139517
246;calc bound;100;0.00578058;0.00290629;0.00650908
246;calc iter;100;0.649683;0.644025;0.656012
246;total;1;70.077;70.077;70.077
174;calc total;1;65.0423;65.0423;65.0423
174;calc update async;100;8.76484e-05;1.2527e-05;0.00646077
174;calc inner;100;0.636898;0.63457;0.640227
174;calc wait;100;0.00891747;0.00292384;0.0145924
174;calc bound;100;0.00407128;0.00194081;0.00541554
174;calc iter;100;0.650018;0.643701;0.655973
174;total;1;70.05;70.05;70.05
198;calc total;1;65.0375;65.0375;65.0375
198;calc update async;100;3.11421e-05;1.0578e-05;0.0014809
198;calc inner;100;0.629311;0.62477;0.632789
198;calc wait;100;0.00885966;0.00263887;0.0177047
198;calc bound;100;0.00312444;0.00172293;0.00387496
198;calc iter;100;0.649888;0.64051;0.657185
198;total;1;70.0107;70.0107;70.0107
223;calc total;1;65.0421;65.0421;65.0421
223;calc update async;100;3.9579e-05;1.0461e-05;0.00191427
223;calc inner;100;0.635109;0.631008;0.640652
223;calc wait;100;0.00911372;0.00358266;0.0159711
223;calc bound;100;0.00450126;0.00289307;0.00628759
223;calc iter;100;0.64976;0.644065;0.65537
223;total;1;70.0266;70.0266;70.0266
247;calc total;1;65.0441;65.0441;65.0441
247;calc update async;100;8.41736e-05;1.2352e-05;0.00576078
247;calc inner;100;0.634874;0.631612;0.641116
247;calc wait;100;0.00940128;0.00321125;0.0155759
247;calc bound;100;0.00517004;0.00326877;0.00643682
247;calc iter;100;0.649717;0.644103;0.656176
247;total;1;70.0769;70.0769;70.0769
175;calc total;1;65.0412;65.0412;65.0412
175;calc update async;100;3.41654e-05;1.3662e-05;0.00130128
175;calc inner;100;0.636576;0.63356;0.64108
175;calc wait;100;0.00938594;0.00466818;0.0134496
175;calc bound;100;0.00398017;0.00282548;0.00523266
175;calc iter;100;0.64998;0.646648;0.654106
175;total;1;70.0646;70.0646;70.0646
199;calc total;1;65.0518;65.0518;65.0518
199;calc update async;100;6.30823e-05;8.867e-06;0.00483884
199;calc inner;100;0.631628;0.627481;0.636251
199;calc wait;100;0.00904379;0.002941;0.0136112
199;calc bound;100;0.00343982;0.00187963;0.00407692
199;calc iter;100;0.649985;0.643394;0.655817
199;total;1;70.0111;70.0111;70.0111
224;calc total;1;65.0525;65.0525;65.0525
224;calc update async;100;8.62269e-05;1.2362e-05;0.0061335
224;calc inner;100;0.63711;0.63331;0.641719
224;calc wait;100;0.00622892;0.0032688;0.0130199
224;calc bound;100;0.00422732;0.0028277;0.00590534
224;calc iter;100;0.649879;0.645846;0.661619
224;total;1;70.0223;70.0223;70.0223
248;calc total;1;65.0494;65.0494;65.0494
248;calc update async;100;7.39793e-05;1.3489e-05;0.00494448
248;calc inner;100;0.637332;0.634342;0.643156
248;calc wait;100;0.00671219;0.0042058;0.0122233
248;calc bound;100;0.00470838;0.00277202;0.00606232
248;calc iter;100;0.64977;0.645888;0.657484
248;total;1;70.0828;70.0828;70.0828
176;calc total;1;65.0489;65.0489;65.0489
176;calc update async;100;6.60585e-05;1.1483e-05;0.00473107
176;calc inner;100;0.641675;0.638677;0.645406
176;calc wait;100;0.00410662;0.00193928;0.00690019
176;calc bound;100;0.0040326;0.00284024;0.00535051
176;calc iter;100;0.650057;0.647279;0.656761
176;total;1;70.0473;70.0473;70.0473
200;calc total;1;65.0518;65.0518;65.0518
200;calc update async;100;6.54426e-05;1.0596e-05;0.00458918
200;calc inner;100;0.630849;0.627457;0.633503
200;calc wait;100;0.0040151;0.00180568;0.0137506
200;calc bound;100;0.00312149;0.00186585;0.00412344
200;calc iter;100;0.650048;0.647221;0.653373
200;total;1;70.0097;70.0097;70.0097
225;calc total;1;65.0438;65.0438;65.0438
225;calc update async;100;8.81314e-05;1.181e-05;0.00664595
225;calc inner;100;0.63865;0.633574;0.643943
225;calc wait;100;0.00578735;0.0019587;0.0105693
225;calc bound;100;0.00420442;0.00296394;0.00539091
225;calc iter;100;0.649792;0.646549;0.653976
225;total;1;70.0182;70.0182;70.0182
177;calc total;1;65.0427;65.0427;65.0427
177;calc update async;100;3.42076e-05;1.2018e-05;0.00128784
177;calc inner;100;0.638581;0.635884;0.644379
177;calc wait;100;0.00606652;0.00243161;0.00994147
177;calc bound;100;0.00402249;0.0028436;0.0053426
177;calc iter;100;0.649987;0.646645;0.653242
177;total;1;70.0561;70.0561;70.0561
201;calc total;1;65.0373;65.0373;65.0373
201;calc update async;100;2.83276e-05;9.457e-06;0.00130755
201;calc inner;100;0.630616;0.626075;0.637529
201;calc wait;100;0.00823723;0.00163935;0.0151644
201;calc bound;100;0.00308096;0.00196029;0.00422445
201;calc iter;100;0.649891;0.64203;0.656668
201;total;1;69.9991;69.9991;69.9991
226;calc total;1;65.0486;65.0486;65.0486
226;calc update async;100;9.01449e-05;1.2189e-05;0.00697898
226;calc inner;100;0.637183;0.632493;0.644367
226;calc wait;100;0.00716522;0.00221407;0.0111266
226;calc bound;100;0.0041873;0.00292323;0.0052873
226;calc iter;100;0.64983;0.645099;0.661423
226;total;1;70.0293;70.0293;70.0293
178;calc total;1;65.044;65.044;65.044
178;calc update async;100;3.77287e-05;1.1976e-05;0.00180253
178;calc inner;100;0.638437;0.635439;0.642437
178;calc wait;100;0.00631061;0.00239777;0.011451
178;calc bound;100;0.00400305;0.00274493;0.00494547
178;calc iter;100;0.649993;0.646337;0.653761
178;total;1;70.0515;70.0515;70.0515
202;calc total;1;65.0501;65.0501;65.0501
202;calc update async;100;6.09808e-05;1.0323e-05;0.00461772
202;calc inner;100;0.630355;0.627219;0.633733
202;calc wait;100;0.00669696;0.00338878;0.012577
202;calc bound;100;0.0035666;0.00195334;0.00444601
202;calc iter;100;0.650011;0.642605;0.655491
202;total;1;70.002;70.002;70.002
227;calc total;1;65.042;65.042;65.042
227;calc update async;100;0.000100257;1.3643e-05;0.00784058
227;calc inner;100;0.637046;0.632766;0.642508
227;calc wait;100;0.00673493;0.00210613;0.0105614
227;calc bound;100;0.00429499;0.00310768;0.00552751
227;calc iter;100;0.649739;0.645234;0.655029
227;total;1;70.0305;70.0305;70.0305
179;calc total;1;65.0396;65.0396;65.0396
179;calc update async;100;3.60367e-05;1.1967e-05;0.00156787
179;calc inner;100;0.638076;0.634925;0.642279
179;calc wait;100;0.00708742;0.00234206;0.0107724
179;calc bound;100;0.00410175;0.00295155;0.00504305
179;calc iter;100;0.649939;0.646477;0.653648
179;total;1;70.0519;70.0519;70.0519
203;calc total;1;65.0452;65.0452;65.0452
203;calc update async;100;7.25898e-05;1.053e-05;0.00562072
203;calc inner;100;0.630308;0.62619;0.635989
203;calc wait;100;0.00687032;0.00192306;0.0128742
203;calc bound;100;0.00376372;0.00190808;0.00490731
203;calc iter;100;0.649939;0.643282;0.657051
203;total;1;70.0099;70.0099;70.0099
228;calc total;1;65.0483;65.0483;65.0483
228;calc update async;100;0.000202867;7.3485e-05;0.00705486
228;calc inner;100;0.632115;0.622627;0.642989
228;calc wait;100;0.0116784;0.0038083;0.020429
228;calc bound;100;0.00573586;0.00162769;0.00686148
228;calc iter;100;0.649736;0.640168;0.660272
228;total;1;70.0373;70.0373;70.0373
180;calc total;1;65.044;65.044;65.044
180;calc update async;100;0.000245504;0.000126615;0.00627433
180;calc inner;100;0.626093;0.609526;0.640933
180;calc wait;100;0.0172474;0.00187212;0.0291755
180;calc bound;100;0.00633152;0.00162681;0.006976
180;calc iter;100;0.649922;0.640541;0.656104
180;total;1;70.0616;70.0616;70.0616
204;calc total;1;65.0474;65.0474;65.0474
204;calc update async;100;0.000207759;7.8344e-05;0.00475894
204;calc inner;100;0.607549;0.566718;0.640655
204;calc wait;100;0.0355272;0.0021183;0.0753942
204;calc bound;100;0.00653544;0.0016288;0.00709989
204;calc iter;100;0.649823;0.64384;0.654237
204;total;1;70.0137;70.0137;70.0137
229;calc total;1;65.0427;65.0427;65.0427
229;calc update async;100;0.000264492;7.8745e-05;0.00705247
229;calc inner;100;0.632163;0.624629;0.642414
229;calc wait;100;0.0120726;0.00191558;0.0205451
229;calc bound;100;0.00503976;0.00166286;0.00580853
229;calc iter;100;0.649543;0.63681;0.655061
229;total;1;70.0399;70.0399;70.0399
181;calc total;1;65.0426;65.0426;65.0426
181;calc update async;100;0.000256685;0.00011076;0.00598612
181;calc inner;100;0.626568;0.613612;0.640275
181;calc wait;100;0.0175434;0.00213266;0.0273591
181;calc bound;100;0.00526613;0.00165524;0.00586303
181;calc iter;100;0.649637;0.633386;0.654769
181;total;1;70.0583;70.0583;70.0583
205;calc total;1;65.0461;65.0461;65.0461
205;calc update async;100;0.000169381;8.3279e-05;0.00509174
205;calc inner;100;0.608543;0.576056;0.639907
205;calc wait;100;0.0349881;0.00210597;0.0511344
205;calc bound;100;0.00537354;0.00164983;0.0059377
205;calc iter;100;0.649078;0.613919;0.656745
205;total;1;70.0174;70.0174;70.0174
230;calc total;1;65.0464;65.0464;65.0464
230;calc update async;100;0.000224158;8.9936e-05;0.00553866
230;calc inner;100;0.633718;0.626954;0.643786
230;calc wait;100;0.0106177;0.00204411;0.0211731
230;calc bound;100;0.00493939;0.0020148;0.00572925
230;calc iter;100;0.649503;0.638963;0.659208
230;total;1;70.0359;70.0359;70.0359
182;calc total;1;65.0438;65.0438;65.0438
182;calc update async;100;0.000258261;8.4537e-05;0.00641139
182;calc inner;100;0.627653;0.616571;0.640637
182;calc wait;100;0.0164191;0.00234024;0.0265948
182;calc bound;100;0.00516175;0.00193787;0.00578702
182;calc iter;100;0.649495;0.635587;0.65338
182;total;1;70.0616;70.0616;70.0616
206;calc total;1;65.0493;65.0493;65.0493
206;calc update async;100;0.000162891;7.9481e-05;0.00479573
206;calc inner;100;0.608429;0.583554;0.640207
206;calc wait;100;0.0348326;0.00215381;0.0531697
206;calc bound;100;0.00534509;0.00178617;0.00594069
206;calc iter;100;0.648773;0.621601;0.657207
206;total;1;70.0097;70.0097;70.0097
231;calc total;1;65.0522;65.0522;65.0522
231;calc update async;100;0.000240759;8.7138e-05;0.00602926
231;calc inner;100;0.6325;0.627009;0.641576
231;calc wait;100;0.0118776;0.00199919;0.0249348
231;calc bound;100;0.0048748;0.00266923;0.00554684
231;calc iter;100;0.649497;0.643987;0.65948
231;total;1;70.0386;70.0386;70.0386
183;calc total;1;65.0471;65.0471;65.0471
183;calc update async;100;0.000242017;9.8428e-05;0.00515898
183;calc inner;100;0.627357;0.618963;0.640878
183;calc wait;100;0.0166604;0.00333856;0.0263266
183;calc bound;100;0.00513166;0.00287558;0.00578849
183;calc iter;100;0.649394;0.638354;0.654849
183;total;1;70.0583;70.0583;70.0583
207;calc total;1;65.0443;65.0443;65.0443
207;calc update async;100;0.000166178;8.2241e-05;0.00538639
232;calc total;1;65.0497;65.0497;65.0497
232;calc update async;100;0.000241185;0.00010104;0.00481507
232;calc inner;100;0.630478;0.625132;0.640829
232;calc wait;100;0.0135046;0.00200031;0.0296947
232;calc bound;100;0.00514884;0.00312924;0.00603058
232;calc iter;100;0.649376;0.641445;0.669722
232;total;1;70.028;70.028;70.028
184;calc total;1;65.0503;65.0503;65.0503
184;calc update async;100;0.000235488;7.7297e-05;0.00425199
184;calc inner;100;0.625521;0.61835;0.640073
184;calc wait;100;0.0183653;0.00230767;0.0287165
184;calc bound;100;0.00518254;0.00319917;0.00585446
184;calc iter;100;0.649307;0.641393;0.661775
184;total;1;70.052;70.052;70.052
207;calc inner;100;0.608746;0.590846;0.639813
207;calc wait;100;0.0340856;0.0021298;0.0532203
207;calc bound;100;0.00539254;0.00268088;0.00596551
207;calc iter;100;0.648393;0.62939;0.658819
207;total;1;70.0136;70.0136;70.0136
233;calc total;1;65.0344;65.0344;65.0344
233;calc update async;100;0.000284172;6.9978e-05;0.00933464
233;calc inner;100;0.629673;0.622904;0.639536
233;calc wait;100;0.0137967;0.00221324;0.0236361
233;calc bound;100;0.00537381;0.00324511;0.00676643
233;calc iter;100;0.649132;0.644758;0.658868
233;total;1;70.0297;70.0297;70.0297
185;calc total;1;65.0398;65.0398;65.0398
185;calc update async;100;0.000264733;6.9472e-05;0.00744306
185;calc inner;100;0.624594;0.616735;0.639401
185;calc wait;100;0.0189497;0.00197644;0.0292989
185;calc bound;100;0.00526628;0.00321027;0.00589347
185;calc iter;100;0.649078;0.643784;0.655062
185;total;1;70.0491;70.0491;70.0491
208;calc total;1;65.0482;65.0482;65.0482
208;calc update async;100;0.000168666;7.8572e-05;0.00525067
208;calc inner;100;0.607494;0.593443;0.639012
208;calc wait;100;0.0350528;0.00296165;0.0542029
208;calc bound;100;0.00539877;0.00303003;0.00597744
208;calc iter;100;0.648118;0.638296;0.65707
208;total;1;70.0042;70.0042;70.0042
234;calc total;1;65.0472;65.0472;65.0472
234;calc update async;100;0.000258237;8.2719e-05;0.00639477
234;calc inner;100;0.630491;0.623663;0.640668
234;calc wait;100;0.0131153;0.00197686;0.0250858
234;calc bound;100;0.00538005;0.0033112;0.00646241
234;calc iter;100;0.649248;0.644081;0.669031
234;total;1;70.0342;70.0342;70.0342
186;calc total;1;65.0508;65.0508;65.0508
186;calc update async;100;0.000232355;7.1599e-05;0.00437949
186;calc inner;100;0.624468;0.616643;0.639462
186;calc wait;100;0.0192796;0.00282157;0.0314079
186;calc bound;100;0.0051399;0.00297174;0.00583386
186;calc iter;100;0.649123;0.64292;0.660447
186;total;1;70.0543;70.0543;70.0543
209;calc total;1;65.0432;65.0432;65.0432
209;calc update async;100;0.000170026;6.7515e-05;0.00580412
209;calc inner;100;0.606593;0.592286;0.638524
209;calc wait;100;0.0354496;0.00207856;0.0554432
209;calc bound;100;0.0054688;0.00285822;0.00600951
209;calc iter;100;0.647685;0.640043;0.65546
209;total;1;70.0049;70.0049;70.0049
235;calc total;1;65.0449;65.0449;65.0449
235;calc update async;100;0.000258317;7.3549e-05;0.00586351
235;calc inner;100;0.631108;0.625616;0.640378
235;calc wait;100;0.0126016;0.00243237;0.023488
235;calc bound;100;0.00537069;0.00246815;0.00636989
235;calc iter;100;0.649343;0.644516;0.660583
235;total;1;70.0281;70.0281;70.0281
187;calc total;1;65.0475;65.0475;65.0475
187;calc update async;100;0.000246061;8.983e-05;0.00546827
187;calc inner;100;0.623122;0.615937;0.635883
187;calc wait;100;0.0207488;0.00779518;0.0305898
187;calc bound;100;0.00512318;0.00318599;0.0062341
187;calc iter;100;0.649243;0.640588;0.658919
187;total;1;70.0495;70.0495;70.0495
210;calc total;1;65.0442;65.0442;65.0442
210;calc update async;100;0.000168065;6.7896e-05;0.00584607
210;calc inner;100;0.60541;0.591042;0.63908
210;calc wait;100;0.0366592;0.00248259;0.0551658
210;calc bound;100;0.00538807;0.0029133;0.00599798
210;calc iter;100;0.647629;0.64104;0.65343
210;total;1;70.0065;70.0065;70.0065
236;calc total;1;65.0463;65.0463;65.0463
236;calc update async;100;0.000251201;7.8426e-05;0.00578475
236;calc inner;100;0.632554;0.627329;0.642044
236;calc wait;100;0.0111188;0.00205552;0.0218845
236;calc bound;100;0.00552359;0.00278169;0.00660758
236;calc iter;100;0.649451;0.644379;0.660368
236;total;1;70.037;70.037;70.037
188;calc total;1;65.0479;65.0479;65.0479
188;calc update async;100;0.000267111;7.0015e-05;0.00689753
188;calc inner;100;0.627985;0.619778;0.640958
188;calc wait;100;0.015902;0.00372128;0.0263117
188;calc bound;100;0.00524258;0.00297181;0.00619273
188;calc iter;100;0.649399;0.64173;0.661566
188;total;1;70.0566;70.0566;70.0566
211;calc total;1;65.0432;65.0432;65.0432
211;calc update async;100;0.00016634;6.9913e-05;0.00580719
211;calc inner;100;0.60725;0.593358;0.63794
211;calc wait;100;0.0352244;0.00229263;0.0531265
211;calc bound;100;0.0053562;0.00292838;0.00601141
211;calc iter;100;0.648;0.642226;0.653301
211;total;1;70.0024;70.0024;70.0024
237;calc total;1;65.0399;65.0399;65.0399
237;calc update async;100;0.000289838;6.7017e-05;0.00779382
237;calc inner;100;0.631584;0.625413;0.641796
237;calc wait;100;0.0118292;0.00224719;0.0213775
237;calc bound;100;0.00576188;0.00171702;0.00666976
237;calc iter;100;0.649469;0.63849;0.661868
237;total;1;70.0281;70.0281;70.0281
189;calc total;1;65.045;65.045;65.045
189;calc update async;100;0.000266677;0.000127896;0.00563569
189;calc inner;100;0.62668;0.616239;0.640427
189;calc wait;100;0.0171;0.00338681;0.0268602
189;calc bound;100;0.00548761;0.00171629;0.0063859
189;calc iter;100;0.649538;0.638171;0.659108
189;total;1;70.0591;70.0591;70.0591
212;calc total;1;65.0442;65.0442;65.0442
212;calc update async;100;0.000172374;7.4634e-05;0.0057341
212;calc inner;100;0.606083;0.589533;0.637213
212;calc wait;100;0.0367523;0.00440038;0.0542239
212;calc bound;100;0.00534716;0.00298212;0.00604233
212;calc iter;100;0.648358;0.631381;0.653672
212;total;1;70.0155;70.0155;70.0155
238;calc total;1;65.0466;65.0466;65.0466
238;calc update async;100;0.00028431;6.9063e-05;0.00604184
238;calc inner;100;0.631037;0.623775;0.642485
238;calc wait;100;0.0120122;0.00259551;0.0216058
238;calc bound;100;0.00629877;0.00164744;0.00695831
238;calc iter;100;0.649636;0.637468;0.662404
238;total;1;70.0327;70.0327;70.0327
190;calc total;1;65.0441;65.0441;65.0441
190;calc update async;100;0.000279025;0.000123314;0.00671747
190;calc inner;100;0.627965;0.614948;0.641552
190;calc wait;100;0.0155837;0.0020022;0.0249667
190;calc bound;100;0.00588427;0.00164591;0.00689394
190;calc iter;100;0.649716;0.637338;0.660167
190;total;1;70.0501;70.0501;70.0501
213;calc total;1;65.0411;65.0411;65.0411
213;calc update async;100;0.000190535;0.000102319;0.00726318
213;calc inner;100;0.605707;0.581876;0.63607
213;calc wait;100;0.0373013;0.00350018;0.0548685
213;calc bound;100;0.00548194;0.00181914;0.00637385
213;calc iter;100;0.648684;0.622715;0.653521
213;total;1;70.0132;70.0132;70.0132
239;calc total;1;65.0434;65.0434;65.0434
239;calc update async;100;0.000227257;8.3938e-05;0.00645258
239;calc inner;100;0.629761;0.619772;0.641621
239;calc wait;100;0.0126958;0.00194868;0.0213006
239;calc bound;100;0.00705076;0.00166338;0.00760153
239;calc iter;100;0.64974;0.636289;0.658209
239;total;1;70.0371;70.0371;70.0371
191;calc total;1;65.0421;65.0421;65.0421
191;calc update async;100;0.000263784;0.000136491;0.00660351
191;calc inner;100;0.624875;0.606979;0.64051
191;calc wait;100;0.0177088;0.0022279;0.0323517
191;calc bound;100;0.00714958;0.00165001;0.00755767
191;calc iter;100;0.650001;0.641184;0.657942
191;total;1;70.0582;70.0582;70.0582
214;calc total;1;65.0431;65.0431;65.0431
214;calc update async;100;0.000181373;0.000105955;0.00606494
214;calc inner;100;0.607977;0.575547;0.63896
214;calc wait;100;0.0351975;0.00178985;0.0521507
214;calc bound;100;0.0057325;0.00163989;0.00707617
214;calc iter;100;0.649092;0.618041;0.654895
214;total;1;70.0149;70.0149;70.0149
215;calc total;1;65.0449;65.0449;65.0449
215;calc update async;100;0.000198954;0.000110205;0.00558698
215;calc inner;100;0.606063;0.564757;0.639487
215;calc wait;100;0.0364072;0.00283787;0.079774
215;calc bound;100;0.00721732;0.00165535;0.00771146
215;calc iter;100;0.649891;0.645351;0.655217
215;total;1;70.0171;70.0171;70.0171
249;calc total;1;65.0478;65.0478;65.0478
249;calc update async;100;7.86861e-05;1.2261e-05;0.00545464
249;calc inner;100;0.638121;0.635285;0.643362
249;calc wait;100;0.00600935;0.00353832;0.00910113
249;calc bound;100;0.00464367;0.00301618;0.00533646
249;calc iter;100;0.649745;0.64644;0.656372
249;total;1;70.0849;70.0849;70.0849
250;calc total;1;65.0488;65.0488;65.0488
250;calc update async;100;7.1847e-05;1.1791e-05;0.00490981
250;calc inner;100;0.636725;0.634037;0.643554
250;calc wait;100;0.00693562;0.0031009;0.0132185
250;calc bound;100;0.00464675;0.00291469;0.00533844
250;calc iter;100;0.649754;0.646747;0.657223
250;total;1;70.0764;70.0764;70.0764
251;calc total;1;65.0462;65.0462;65.0462
251;calc update async;100;7.99517e-05;1.4067e-05;0.0057856
251;calc inner;100;0.636771;0.633522;0.643293
251;calc wait;100;0.00724525;0.00299453;0.0106844
251;calc bound;100;0.00467564;0.00329846;0.00540875
251;calc iter;100;0.649743;0.646826;0.656494
251;total;1;70.0858;70.0858;70.0858
252;calc total;1;65.0464;65.0464;65.0464
252;calc update async;100;0.000200583;0.000120003;0.00522894
252;calc inner;100;0.571096;0.481767;0.634582
252;calc wait;100;0.071756;0.0100151;0.157066
252;calc bound;100;0.00661984;0.0016043;0.00706663
252;calc iter;100;0.649676;0.640626;0.65919
252;total;1;70.0882;70.0882;70.0882
264;calc total;1;65.0528;65.0528;65.0528
264;calc update async;100;7.8463e-05;1.9963e-05;0.00449531
264;calc inner;100;0.636722;0.633216;0.640967
264;calc wait;100;0.00658734;0.00369302;0.0157163
264;calc bound;100;0.00561988;0.00173174;0.00650409
264;calc iter;100;0.649858;0.644649;0.664638
264;total;1;70.1704;70.1704;70.1704
288;calc total;1;65.0514;65.0514;65.0514
288;calc update async;100;7.27904e-05;1.4932e-05;0.00455032
288;calc inner;100;0.636673;0.632967;0.639812
288;calc wait;100;0.00309005;0.00152496;0.0113595
288;calc bound;100;0.00318223;0.00165732;0.00452263
288;calc iter;100;0.649769;0.642561;0.65689
288;total;1;70.0277;70.0277;70.0277
312;calc total;1;65.0507;65.0507;65.0507
312;calc update async;100;7.67045e-05;1.1564e-05;0.00477136
312;calc inner;100;0.636888;0.63453;0.641274
312;calc wait;100;0.00510182;0.00324095;0.00898289
312;calc bound;100;0.00441554;0.00295732;0.00555101
312;calc iter;100;0.649703;0.644797;0.655655
312;total;1;70.0874;70.0874;70.0874
253;calc total;1;65.0438;65.0438;65.0438
253;calc update async;100;0.000179504;8.5332e-05;0.0062783
253;calc inner;100;0.570269;0.499838;0.632203
253;calc wait;100;0.0719736;0.00253545;0.102186
253;calc bound;100;0.00567533;0.00164497;0.00597639
253;calc iter;100;0.648101;0.579296;0.65529
253;total;1;70.087;70.087;70.087
265;calc total;1;65.0363;65.0363;65.0363
265;calc update async;100;6.11437e-05;2.9269e-05;0.00198847
265;calc inner;100;0.635409;0.632075;0.640807
265;calc wait;100;0.00577299;0.00173784;0.00726633
265;calc bound;100;0.0060632;0.00170775;0.00685985
265;calc iter;100;0.649726;0.643425;0.654211
265;total;1;70.1703;70.1703;70.1703
289;calc total;1;65.0417;65.0417;65.0417
289;calc update async;100;4.44946e-05;1.4869e-05;0.00116541
289;calc inner;100;0.635324;0.631294;0.638721
289;calc wait;100;0.00340692;0.00161239;0.00725063
289;calc bound;100;0.0032035;0.00170055;0.00446902
289;calc iter;100;0.649695;0.644403;0.655095
289;total;1;70.026;70.026;70.026
313;calc total;1;65.0496;65.0496;65.0496
313;calc update async;100;7.51375e-05;1.6884e-05;0.00483021
313;calc inner;100;0.638257;0.635346;0.64263
313;calc wait;100;0.00494162;0.00319102;0.00894619
313;calc bound;100;0.00452642;0.0030417;0.00583534
313;calc iter;100;0.649685;0.646476;0.654671
313;total;1;70.0774;70.0774;70.0774
254;calc total;1;65.0429;65.0429;65.0429
254;calc update async;100;0.000175925;7.5484e-05;0.00519255
254;calc inner;100;0.571064;0.518084;0.63334
254;calc wait;100;0.0704125;0.00313689;0.102369
254;calc bound;100;0.00568294;0.00194468;0.00603991
254;calc iter;100;0.64734;0.60041;0.654853
254;total;1;70.0843;70.0843;70.0843
266;calc total;1;65.0492;65.0492;65.0492
266;calc update async;100;8.39606e-05;2.1828e-05;0.00514097
266;calc inner;100;0.636072;0.632859;0.641632
266;calc wait;100;0.00744796;0.00179824;0.0116403
266;calc bound;100;0.00601465;0.00170332;0.00691501
266;calc iter;100;0.649835;0.641234;0.664074
266;total;1;70.1678;70.1678;70.1678
290;calc total;1;65.0483;65.0483;65.0483
290;calc update async;100;7.87607e-05;1.2596e-05;0.00532016
290;calc inner;100;0.633102;0.629441;0.636382
290;calc wait;100;0.00615023;0.00221029;0.0125859
290;calc bound;100;0.00330557;0.00173516;0.00446493
290;calc iter;100;0.649769;0.645711;0.660103
290;total;1;70.0279;70.0279;70.0279
314;calc total;1;65.0505;65.0505;65.0505
314;calc update async;100;7.40615e-05;1.3122e-05;0.00510559
314;calc inner;100;0.636882;0.634554;0.642126
314;calc wait;100;0.0078358;0.00324116;0.0114536
314;calc bound;100;0.00435675;0.00313789;0.00545322
314;calc iter;100;0.649662;0.6452;0.656074
314;total;1;70.0868;70.0868;70.0868
255;calc total;1;65.0409;65.0409;65.0409
255;calc update async;100;0.000181831;7.1077e-05;0.00608803
255;calc inner;100;0.571184;0.534104;0.632866
255;calc wait;100;0.0695371;0.00202379;0.102015
255;calc bound;100;0.00564669;0.00299144;0.00589929
255;calc iter;100;0.646554;0.61847;0.654199
255;total;1;70.0897;70.0897;70.0897
267;calc total;1;65.0446;65.0446;65.0446
267;calc update async;100;8.66174e-05;2.222e-05;0.00573608
267;calc inner;100;0.636432;0.633218;0.642173
267;calc wait;100;0.00776971;0.00221836;0.0121272
267;calc bound;100;0.00536583;0.0017224;0.00578966
267;calc iter;100;0.64981;0.644457;0.658961
267;total;1;70.1716;70.1716;70.1716
291;calc total;1;65.0395;65.0395;65.0395
291;calc update async;100;4.18619e-05;1.2706e-05;0.00200586
291;calc inner;100;0.635876;0.632724;0.638745
291;calc wait;100;0.00426209;0.00170565;0.0112349
291;calc bound;100;0.00329793;0.00172522;0.00411422
291;calc iter;100;0.649668;0.643745;0.656193
291;total;1;70.0175;70.0175;70.0175
315;calc total;1;65.0479;65.0479;65.0479
315;calc update async;100;7.2896e-05;1.2966e-05;0.00512819
315;calc inner;100;0.636722;0.634186;0.642797
315;calc wait;100;0.00606759;0.0027519;0.0109904
315;calc bound;100;0.00409734;0.0029874;0.00454278
315;calc iter;100;0.649663;0.645437;0.654909
315;total;1;70.0873;70.0873;70.0873
256;calc total;1;65.0525;65.0525;65.0525
256;calc update async;100;0.000165107;7.7464e-05;0.00446969
256;calc inner;100;0.569753;0.542714;0.630493
256;calc wait;100;0.0704241;0.00470535;0.103519
256;calc bound;100;0.00556329;0.00294172;0.00586294
256;calc iter;100;0.645911;0.634385;0.654836
256;total;1;70.0751;70.0751;70.0751
268;calc total;1;65.0475;65.0475;65.0475
268;calc update async;100;7.66242e-05;2.098e-05;0.00489402
268;calc inner;100;0.63506;0.632082;0.641032
268;calc wait;100;0.00974411;0.00510229;0.0164624
268;calc bound;100;0.00488751;0.00171257;0.00585457
268;calc iter;100;0.649775;0.643489;0.658615
268;total;1;70.1726;70.1726;70.1726
292;calc total;1;65.0394;65.0394;65.0394
292;calc update async;100;3.94238e-05;1.1703e-05;0.00198812
292;calc inner;100;0.633895;0.629412;0.638817
292;calc wait;100;0.0101838;0.0027125;0.0194415
292;calc bound;100;0.00340759;0.00173534;0.00426751
292;calc iter;100;0.649618;0.643067;0.660272
292;total;1;70.0187;70.0187;70.0187
316;calc total;1;65.0486;65.0486;65.0486
316;calc update async;100;7.81732e-05;1.0769e-05;0.00608184
316;calc inner;100;0.634555;0.631506;0.640973
316;calc wait;100;0.0106483;0.00411125;0.0165492
316;calc bound;100;0.00402335;0.00285001;0.00488149
316;calc iter;100;0.649617;0.6455;0.654027
316;total;1;70.0773;70.0773;70.0773
257;calc total;1;65.042;65.042;65.042
257;calc update async;100;0.000178024;6.7619e-05;0.00628155
257;calc inner;100;0.566891;0.540012;0.631341
257;calc wait;100;0.0723588;0.00181713;0.105587
257;calc bound;100;0.0055811;0.00184536;0.00587177
257;calc iter;100;0.645013;0.63382;0.652411
257;total;1;70.0843;70.0843;70.0843
336;calc total;1;65.0492;65.0492;65.0492
336;calc update async;100;6.58547e-05;1.2246e-05;0.00457135
336;calc inner;100;0.632038;0.627588;0.639212
336;calc wait;100;0.00654602;0.00205699;0.0152235
336;calc bound;100;0.00461798;0.00194976;0.00548174
336;calc iter;100;0.649602;0.645934;0.65758
336;total;1;69.6429;69.6429;69.6429
269;calc total;1;65.0461;65.0461;65.0461
269;calc update async;100;7.97876e-05;1.3755e-05;0.00524838
269;calc inner;100;0.636102;0.633299;0.642084
269;calc wait;100;0.0082977;0.00294287;0.0186605
269;calc bound;100;0.00521904;0.00235958;0.00636309
269;calc iter;100;0.649739;0.644131;0.661993
269;total;1;70.163;70.163;70.163
293;calc total;1;65.0423;65.0423;65.0423
293;calc update async;100;7.96831e-05;1.1831e-05;0.006074
293;calc inner;100;0.632676;0.628298;0.636896
293;calc wait;100;0.0103581;0.00234897;0.0214361
293;calc bound;100;0.00403479;0.00289573;0.00516795
293;calc iter;100;0.649621;0.641852;0.660883
293;total;1;70.0142;70.0142;70.0142
317;calc total;1;65.0457;65.0457;65.0457
317;calc update async;100;7.34539e-05;1.0413e-05;0.00564536
317;calc inner;100;0.634098;0.631269;0.640779
317;calc wait;100;0.0112376;0.00273347;0.0185929
317;calc bound;100;0.00403371;0.00339547;0.00453042
317;calc iter;100;0.649552;0.644264;0.655471
317;total;1;70.0714;70.0714;70.0714
258;calc total;1;65.0437;65.0437;65.0437
258;calc update async;100;0.000173186;9.1773e-05;0.0055935
258;calc inner;100;0.568946;0.54222;0.632879
258;calc wait;100;0.070277;0.00216298;0.10414
258;calc bound;100;0.00569697;0.00376616;0.00605107
258;calc iter;100;0.645097;0.630275;0.65446
258;total;1;70.0851;70.0851;70.0851
270;calc total;1;65.0456;65.0456;65.0456
270;calc update async;100;8.4799e-05;1.6864e-05;0.00532321
270;calc inner;100;0.635568;0.63261;0.6417
270;calc wait;100;0.00902578;0.00275195;0.018601
270;calc bound;100;0.00500986;0.00296902;0.00607185
270;calc iter;100;0.649693;0.643351;0.658777
270;total;1;70.172;70.172;70.172
294;calc total;1;65.0468;65.0468;65.0468
294;calc update async;100;6.73709e-05;8.209e-06;0.00516727
294;calc inner;100;0.633955;0.628609;0.638941
294;calc wait;100;0.0105082;0.00469754;0.022489
294;calc bound;100;0.00464565;0.00299056;0.00592777
294;calc iter;100;0.649604;0.644569;0.660457
294;total;1;70.0251;70.0251;70.0251
318;calc total;1;65.0445;65.0445;65.0445
318;calc update async;100;8.81853e-05;1.3115e-05;0.00624189
318;calc inner;100;0.635128;0.631963;0.640433
318;calc wait;100;0.00927401;0.00255976;0.0168547
318;calc bound;100;0.00485001;0.00338961;0.00635481
318;calc iter;100;0.649578;0.644024;0.657132
318;total;1;70.0779;70.0779;70.0779
259;calc total;1;65.0362;65.0362;65.0362
259;calc update async;100;0.00019837;8.9482e-05;0.00821842
271;calc total;1;65.044;65.044;65.044
271;calc update async;100;3.47387e-05;1.2968e-05;0.00148205
271;calc inner;100;0.638431;0.635878;0.642449
271;calc wait;100;0.00686176;0.00257363;0.0147136
271;calc bound;100;0.00429556;0.00247205;0.00570869
271;calc iter;100;0.649626;0.645947;0.655588
271;total;1;70.1756;70.1756;70.1756
295;calc total;1;65.0516;65.0516;65.0516
295;calc update async;100;6.16464e-05;1.0193e-05;0.00454006
295;calc inner;100;0.633819;0.628129;0.637577
295;calc wait;100;0.0109754;0.0046534;0.0173663
295;calc bound;100;0.00408389;0.00256327;0.00540564
295;calc iter;100;0.649627;0.644544;0.655845
295;total;1;70.0247;70.0247;70.0247
319;calc total;1;65.0422;65.0422;65.0422
319;calc update async;100;4.74767e-05;1.9423e-05;0.00178232
319;calc inner;100;0.634621;0.630778;0.640677
319;calc wait;100;0.0092525;0.0030682;0.016096
319;calc bound;100;0.00567089;0.00173909;0.00662844
319;calc iter;100;0.649603;0.644927;0.658571
319;total;1;70.0853;70.0853;70.0853
259;calc inner;100;0.569535;0.54291;0.629553
259;calc wait;100;0.0704144;0.00232421;0.103265
259;calc bound;100;0.00568143;0.00355123;0.00594363
259;calc iter;100;0.645833;0.632378;0.652818
259;total;1;70.0752;70.0752;70.0752
272;calc total;1;65.0475;65.0475;65.0475
272;calc update async;100;7.78063e-05;1.2927e-05;0.00580493
272;calc inner;100;0.636685;0.633262;0.642585
272;calc wait;100;0.00776649;0.00264863;0.0139627
272;calc bound;100;0.00431048;0.00336887;0.00491444
272;calc iter;100;0.649696;0.645696;0.658215
272;total;1;70.1689;70.1689;70.1689
296;calc total;1;65.0497;65.0497;65.0497
296;calc update async;100;6.34889e-05;9.055e-06;0.00442435
296;calc inner;100;0.635198;0.630283;0.639512
296;calc wait;100;0.00803107;0.00196524;0.0151786
296;calc bound;100;0.00347856;0.00266462;0.00504642
296;calc iter;100;0.649662;0.642795;0.661602
320;calc total;1;65.0525;65.0525;65.0525
320;calc update async;100;7.98965e-05;2.1742e-05;0.00470217
320;calc inner;100;0.635604;0.632211;0.64133
320;calc wait;100;0.00849256;0.00263902;0.0142144
320;calc bound;100;0.00555645;0.00165444;0.00613132
320;calc iter;100;0.649738;0.641393;0.661385
320;total;1;70.0875;70.0875;70.0875
260;calc total;1;65.046;65.046;65.046
260;calc update async;100;0.000173196;8.1534e-05;0.00510474
260;calc inner;100;0.570892;0.532754;0.632782
260;calc wait;100;0.0699356;0.00169535;0.101362
260;calc bound;100;0.00569004;0.00271686;0.0059868
260;calc iter;100;0.646695;0.615127;0.653864
260;total;1;70.0839;70.0839;70.0839
273;calc total;1;65.0433;65.0433;65.0433
273;calc update async;100;9.00568e-05;1.1896e-05;0.00669947
273;calc inner;100;0.636906;0.634168;0.64203
273;calc wait;100;0.00708559;0.00219138;0.0108069
273;calc bound;100;0.0044118;0.00312717;0.00509859
273;calc iter;100;0.649658;0.645882;0.654538
273;total;1;70.1745;70.1745;70.1745
296;total;1;70.0259;70.0259;70.0259
321;calc total;1;65.0421;65.0421;65.0421
321;calc update async;100;6.98248e-05;2.3043e-05;0.0032306
321;calc inner;100;0.6354;0.632626;0.642229
321;calc wait;100;0.00810359;0.00264335;0.0139407
321;calc bound;100;0.00609057;0.00166198;0.00637672
321;calc iter;100;0.649668;0.639559;0.658473
321;total;1;70.0872;70.0872;70.0872
261;calc total;1;65.0403;65.0403;65.0403
261;calc update async;100;0.000176679;7.8124e-05;0.00613301
261;calc inner;100;0.570649;0.516212;0.632261
261;calc wait;100;0.0709076;0.00172158;0.101128
261;calc bound;100;0.00566392;0.00168922;0.00598596
261;calc iter;100;0.647401;0.597197;0.654825
261;total;1;70.078;70.078;70.078
274;calc total;1;65.0452;65.0452;65.0452
274;calc update async;100;9.45567e-05;1.2118e-05;0.00649947
274;calc inner;100;0.637057;0.634273;0.641783
274;calc wait;100;0.00502548;0.00263439;0.00730729
274;calc bound;100;0.00451564;0.00292179;0.00524087
274;calc iter;100;0.649658;0.646886;0.65461
274;total;1;70.1704;70.1704;70.1704
297;calc total;1;65.0341;65.0341;65.0341
297;calc update async;100;3.95519e-05;1.209e-05;0.00179597
297;calc inner;100;0.635767;0.632026;0.638449
297;calc wait;100;0.00671105;0.00157916;0.0122576
297;calc bound;100;0.00336947;0.00196429;0.00605495
297;calc iter;100;0.649538;0.640399;0.656249
297;total;1;70.0183;70.0183;70.0183
322;calc total;1;65.0449;65.0449;65.0449
322;calc update async;100;5.19922e-05;2.3541e-05;0.0016406
322;calc inner;100;0.637366;0.634361;0.643737
322;calc wait;100;0.00570853;0.00142847;0.0119327
322;calc bound;100;0.00657265;0.00165964;0.00690238
322;calc iter;100;0.649704;0.63803;0.664019
322;total;1;70.0887;70.0887;70.0887
262;calc total;1;65.0455;65.0455;65.0455
262;calc update async;100;0.000174044;6.6646e-05;0.00516418
262;calc inner;100;0.57031;0.498312;0.633143
262;calc wait;100;0.071952;0.00459397;0.101502
262;calc bound;100;0.00577592;0.00163261;0.00637758
262;calc iter;100;0.648216;0.578113;0.660654
262;total;1;70.0835;70.0835;70.0835
275;calc total;1;65.0426;65.0426;65.0426
275;calc update async;100;9.83021e-05;1.2554e-05;0.00745055
275;calc inner;100;0.634549;0.631437;0.639053
275;calc wait;100;0.00888056;0.00229297;0.0124276
275;calc bound;100;0.00448976;0.00264975;0.00523796
275;calc iter;100;0.649644;0.645997;0.65551
275;total;1;70.167;70.167;70.167
298;calc total;1;65.0402;65.0402;65.0402
298;calc update async;100;5.24913e-05;1.8164e-05;0.00142838
298;calc inner;100;0.634404;0.630138;0.639615
298;calc wait;100;0.00240373;0.00159178;0.0077544
298;calc bound;100;0.00312933;0.00173628;0.00554044
298;calc iter;100;0.64964;0.642824;0.654343
298;total;1;70.028;70.028;70.028
323;calc total;1;65.0361;65.0361;65.0361
323;calc update async;100;6.10668e-05;2.3218e-05;0.00237808
323;calc inner;100;0.635725;0.632613;0.640782
323;calc wait;100;0.00762401;0.00382231;0.0107971
323;calc bound;100;0.00619656;0.00165683;0.00698656
323;calc iter;100;0.649611;0.639577;0.658086
323;total;1;70.0856;70.0856;70.0856
263;calc total;1;65.0517;65.0517;65.0517
263;calc update async;100;0.000210883;0.000116693;0.00444132
263;calc inner;100;0.566207;0.47615;0.632057
263;calc wait;100;0.0760862;0.0167946;0.159396
263;calc bound;100;0.00735222;0.0016085;0.00766362
263;calc iter;100;0.64986;0.637302;0.66154
263;total;1;70.0804;70.0804;70.0804
276;calc total;1;65.0451;65.0451;65.0451
276;calc update async;100;0.00020425;8.0542e-05;0.00661226
276;calc inner;100;0.618048;0.593994;0.637664
276;calc wait;100;0.025021;0.00232777;0.04708
276;calc bound;100;0.00630037;0.0016166;0.00692312
276;calc iter;100;0.649577;0.640689;0.657848
276;total;1;70.1778;70.1778;70.1778
299;calc total;1;65.0456;65.0456;65.0456
299;calc update async;100;8.04035e-05;1.3433e-05;0.00547882
299;calc inner;100;0.635277;0.631381;0.638586
299;calc wait;100;0.00697601;0.0021408;0.010508
299;calc bound;100;0.00334066;0.00201775;0.00421911
299;calc iter;100;0.649662;0.641759;0.660607
299;total;1;70.0274;70.0274;70.0274
324;calc total;1;65.0467;65.0467;65.0467
324;calc update async;100;0.000264966;0.000139582;0.00729475
277;calc total;1;65.0418;65.0418;65.0418
277;calc update async;100;0.000237005;7.8334e-05;0.00740443
277;calc inner;100;0.618527;0.600825;0.636836
277;calc wait;100;0.0247934;0.00243619;0.03891
277;calc bound;100;0.00553422;0.00166639;0.00600715
277;calc iter;100;0.649096;0.631257;0.655086
277;total;1;70.1712;70.1712;70.1712
300;calc total;1;65.0473;65.0473;65.0473
300;calc update async;100;0.000229441;8.587e-05;0.00470236
300;calc inner;100;0.629123;0.618022;0.64092
300;calc wait;100;0.0135997;0.00605477;0.0237103
300;calc bound;100;0.0066491;0.0016384;0.00729785
300;calc iter;100;0.649605;0.637221;0.658303
300;total;1;70.0314;70.0314;70.0314
324;calc inner;100;0.621741;0.604517;0.638769
324;calc wait;100;0.0203988;0.0077261;0.0317853
324;calc bound;100;0.00727752;0.00163995;0.00756071
324;calc iter;100;0.649686;0.638104;0.662121
324;total;1;70.0867;70.0867;70.0867
278;calc total;1;65.0416;65.0416;65.0416
278;calc update async;100;0.000236018;7.8474e-05;0.00761084
278;calc inner;100;0.618819;0.605112;0.637399
301;calc total;1;65.0455;65.0455;65.0455
301;calc update async;100;0.000214697;8.2319e-05;0.00541057
301;calc inner;100;0.629839;0.620898;0.641252
301;calc wait;100;0.0139784;0.00301143;0.0240956
301;calc bound;100;0.00539892;0.00165745;0.00685287
301;calc iter;100;0.649434;0.636528;0.657383
301;total;1;70.0311;70.0311;70.0311
325;calc total;1;65.0407;65.0407;65.0407
325;calc update async;100;0.000214529;8.4037e-05;0.00787157
325;calc inner;100;0.62395;0.610592;0.638184
325;calc wait;100;0.0188997;0.0042425;0.0280668
325;calc bound;100;0.00626115;0.00163942;0.00685317
325;calc iter;100;0.649329;0.630949;0.66229
325;total;1;70.0885;70.0885;70.0885
278;calc wait;100;0.024216;0.00228604;0.0388523
278;calc bound;100;0.00555807;0.00195785;0.0059745
278;calc iter;100;0.648833;0.629935;0.656761
278;total;1;70.1815;70.1815;70.1815
302;calc total;1;65.0468;65.0468;65.0468
302;calc update async;100;0.000199014;7.7407e-05;0.00491117
302;calc inner;100;0.630272;0.623925;0.640846
302;calc wait;100;0.0137133;0.00226783;0.026099
302;calc bound;100;0.00514553;0.00183148;0.00591685
302;calc iter;100;0.649333;0.640608;0.661039
302;total;1;70.0328;70.0328;70.0328
326;calc total;1;65.0458;65.0458;65.0458
326;calc update async;100;0.000183695;7.9822e-05;0.00623803
326;calc inner;100;0.625026;0.613963;0.639113
326;calc wait;100;0.0184204;0.00368901;0.0279694
326;calc bound;100;0.00558285;0.00173527;0.00647163
326;calc iter;100;0.649217;0.633674;0.662666
326;total;1;70.0832;70.0832;70.0832
279;calc total;1;65.0443;65.0443;65.0443
279;calc update async;100;0.000213423;7.4721e-05;0.00582894
279;calc inner;100;0.619329;0.60853;0.637712
279;calc wait;100;0.023622;0.00305819;0.0385483
279;calc bound;100;0.00550181;0.00312074;0.00596077
279;calc iter;100;0.64867;0.634826;0.656278
279;total;1;70.1834;70.1834;70.1834
303;calc total;1;65.0429;65.0429;65.0429
303;calc update async;100;0.000227808;6.7879e-05;0.00615923
303;calc inner;100;0.630431;0.625327;0.641128
303;calc wait;100;0.0133902;0.00208025;0.0269625
303;calc bound;100;0.00510305;0.00314875;0.00585439
303;calc iter;100;0.649155;0.63801;0.660709
327;calc total;1;65.0517;65.0517;65.0517
327;calc update async;100;0.000160015;7.0566e-05;0.00456739
327;calc inner;100;0.624783;0.616561;0.639036
327;calc wait;100;0.0188013;0.00343282;0.0385765
327;calc bound;100;0.00538223;0.00263982;0.00599112
327;calc iter;100;0.649129;0.635117;0.665889
327;total;1;70.0875;70.0875;70.0875
280;calc total;1;65.0527;65.0527;65.0527
280;calc update async;100;0.000195642;7.3178e-05;0.00441731
280;calc inner;100;0.617825;0.608575;0.636501
280;calc wait;100;0.0251365;0.00692975;0.0410887
280;calc bound;100;0.00541621;0.00330985;0.00595941
280;calc iter;100;0.648577;0.642766;0.657427
280;total;1;70.1786;70.1786;70.1786
303;total;1;70.0308;70.0308;70.0308
328;calc total;1;65.0523;65.0523;65.0523
328;calc update async;100;0.000164047;9.391e-05;0.00457364
328;calc inner;100;0.623754;0.616198;0.640005
328;calc wait;100;0.0196738;0.00205288;0.0361672
328;calc bound;100;0.00539948;0.00357396;0.00602587
328;calc iter;100;0.648995;0.641077;0.671008
328;total;1;70.0754;70.0754;70.0754
281;calc total;1;65.0509;65.0509;65.0509
281;calc update async;100;0.000205542;6.712e-05;0.00576425
281;calc inner;100;0.615475;0.605948;0.636508
281;calc wait;100;0.0272974;0.00428796;0.0437156
281;calc bound;100;0.0053165;0.00364303;0.00585135
281;calc iter;100;0.648298;0.642662;0.655404
281;total;1;70.1819;70.1819;70.1819
304;calc total;1;65.0481;65.0481;65.0481
304;calc update async;100;0.000222356;8.6968e-05;0.00467603
304;calc inner;100;0.628914;0.623513;0.639264
304;calc wait;100;0.0149684;0.00391019;0.0305214
304;calc bound;100;0.00505057;0.00327561;0.00575518
304;calc iter;100;0.649158;0.64066;0.663349
304;total;1;70.0299;70.0299;70.0299
329;calc total;1;65.0319;65.0319;65.0319
329;calc update async;100;0.000201016;7.4916e-05;0.00869884
329;calc inner;100;0.623072;0.613786;0.637687
329;calc wait;100;0.0199771;0.00205166;0.0503602
329;calc bound;100;0.00538231;0.00352143;0.00665243
329;calc iter;100;0.648637;0.640791;0.668717
329;total;1;70.0818;70.0818;70.0818
282;calc total;1;65.0527;65.0527;65.0527
282;calc update async;100;0.000207307;7.8864e-05;0.00473572
282;calc inner;100;0.617017;0.608847;0.637077
282;calc wait;100;0.0257128;0.00642778;0.0366756
282;calc bound;100;0.00545349;0.00369287;0.00596313
282;calc iter;100;0.648394;0.642591;0.657946
282;total;1;70.1831;70.1831;70.1831
305;calc total;1;65.0401;65.0401;65.0401
305;calc update async;100;0.000247576;6.8949e-05;0.00687817
305;calc inner;100;0.627794;0.622324;0.638576
305;calc wait;100;0.0157912;0.00209169;0.0344966
305;calc bound;100;0.0051384;0.00317746;0.0057698
305;calc iter;100;0.648974;0.639751;0.663244
305;total;1;70.0252;70.0252;70.0252
330;calc total;1;65.0504;65.0504;65.0504
330;calc update async;100;0.000160127;7.9833e-05;0.00475189
330;calc inner;100;0.621546;0.611679;0.637737
330;calc wait;100;0.0215578;0.00220299;0.0401657
330;calc bound;100;0.00543434;0.00333366;0.00620393
330;calc iter;100;0.648702;0.64114;0.671042
330;total;1;70.0812;70.0812;70.0812
283;calc total;1;65.0499;65.0499;65.0499
283;calc update async;100;0.000217504;0.000134474;0.0058911
283;calc inner;100;0.617472;0.608728;0.636306
283;calc wait;100;0.0253746;0.00525856;0.0366819
283;calc bound;100;0.00555855;0.00355045;0.00629463
283;calc iter;100;0.648626;0.642954;0.668766
283;total;1;70.1789;70.1789;70.1789
306;calc total;1;65.043;65.043;65.043
306;calc update async;100;0.000248357;9.0656e-05;0.006194
306;calc inner;100;0.626935;0.621298;0.639292
306;calc wait;100;0.0164959;0.00273087;0.0246841
306;calc bound;100;0.00529705;0.00319365;0.00643117
306;calc iter;100;0.648981;0.643707;0.661656
306;total;1;70.0263;70.0263;70.0263
331;calc total;1;65.0466;65.0466;65.0466
331;calc update async;100;0.000171036;6.9103e-05;0.0059903
331;calc inner;100;0.622927;0.616919;0.637693
331;calc wait;100;0.0205623;0.00275913;0.0324082
331;calc bound;100;0.0051725;0.00264986;0.00584957
331;calc iter;100;0.648836;0.63587;0.664584
331;total;1;70.089;70.089;70.089
284;calc total;1;65.0369;65.0369;65.0369
284;calc update async;100;0.000249679;0.000123196;0.00912685
284;calc inner;100;0.619121;0.607269;0.635994
284;calc wait;100;0.023706;0.00391086;0.0348333
284;calc bound;100;0.00561479;0.00268753;0.00672466
284;calc iter;100;0.648695;0.633223;0.658414
284;total;1;70.1834;70.1834;70.1834
307;calc total;1;65.038;65.038;65.038
307;calc update async;100;0.000268228;9.2198e-05;0.00785018
307;calc inner;100;0.628394;0.623172;0.638657
307;calc wait;100;0.0152362;0.00242907;0.0234678
307;calc bound;100;0.00515103;0.00353443;0.00682743
307;calc iter;100;0.649054;0.643429;0.658294
307;total;1;70.0184;70.0184;70.0184
332;calc total;1;65.0489;65.0489;65.0489
332;calc update async;100;0.000162108;8.5862e-05;0.00534649
332;calc inner;100;0.625081;0.617618;0.639094
332;calc wait;100;0.0185531;0.00300923;0.0417752
332;calc bound;100;0.00521165;0.00274054;0.00592585
332;calc iter;100;0.649011;0.630965;0.66357
332;total;1;70.0862;70.0862;70.0862
285;calc total;1;65.0503;65.0503;65.0503
285;calc update async;100;0.000215837;0.000145683;0.00512903
285;calc inner;100;0.615829;0.599972;0.63498
285;calc wait;100;0.0274911;0.0077297;0.0382776
285;calc bound;100;0.00551842;0.00171315;0.00663722
285;calc iter;100;0.649058;0.627625;0.667296
285;total;1;70.1813;70.1813;70.1813
308;calc total;1;65.0451;65.0451;65.0451
308;calc update async;100;0.000243089;9.6971e-05;0.00599456
308;calc inner;100;0.630235;0.624732;0.641071
308;calc wait;100;0.0135993;0.00196908;0.0213151
308;calc bound;100;0.0051521;0.00265111;0.00597395
308;calc iter;100;0.649233;0.642137;0.66092
308;total;1;70.0204;70.0204;70.0204
333;calc total;1;65.0479;65.0479;65.0479
333;calc update async;100;0.000162331;6.3363e-05;0.00553554
333;calc inner;100;0.625298;0.615252;0.64919
333;calc wait;100;0.0185139;0.00264006;0.0286445
333;calc bound;100;0.00517681;0.00189041;0.0072137
333;calc iter;100;0.649155;0.631239;0.657709
333;total;1;70.0849;70.0849;70.0849
286;calc total;1;65.0497;65.0497;65.0497
286;calc update async;100;0.000232664;8.3408e-05;0.004859
286;calc inner;100;0.615536;0.594508;0.635379
286;calc wait;100;0.0274009;0.0101381;0.0382199
286;calc bound;100;0.00613885;0.00163853;0.00699275
286;calc iter;100;0.649312;0.624116;0.655953
286;total;1;70.1818;70.1818;70.1818
309;calc total;1;65.0437;65.0437;65.0437
309;calc update async;100;0.000250847;8.9581e-05;0.00629932
309;calc inner;100;0.630306;0.622654;0.641592
309;calc wait;100;0.0136635;0.0020181;0.0222031
309;calc bound;100;0.00508615;0.00180759;0.00580638
309;calc iter;100;0.649309;0.636461;0.653163
309;total;1;70.0202;70.0202;70.0202
334;calc total;1;65.0498;65.0498;65.0498
334;calc update async;100;0.000166665;7.0402e-05;0.00506478
334;calc inner;100;0.626524;0.614417;0.639992
334;calc wait;100;0.0174156;0.00314851;0.0262062
334;calc bound;100;0.00521095;0.0016668;0.00594833
334;calc iter;100;0.649321;0.632886;0.657378
334;total;1;70.0916;70.0916;70.0916
287;calc total;1;65.0472;65.0472;65.0472
287;calc update async;100;0.000230064;7.4383e-05;0.00548229
287;calc inner;100;0.617556;0.589361;0.640083
287;calc wait;100;0.0246237;0.00288527;0.0465469
287;calc bound;100;0.00732772;0.00164917;0.00770246
287;calc iter;100;0.649742;0.637725;0.656875
287;total;1;70.1709;70.1709;70.1709
310;calc total;1;65.0451;65.0451;65.0451
310;calc update async;100;0.000214393;7.9825e-05;0.00523141
310;calc inner;100;0.630187;0.620604;0.641333
310;calc wait;100;0.013755;0.0024406;0.0218255
310;calc bound;100;0.00529035;0.00163066;0.00624533
310;calc iter;100;0.64945;0.637058;0.653926
310;total;1;70.0282;70.0282;70.0282
335;calc total;1;65.0455;65.0455;65.0455
335;calc update async;100;0.000234318;7.3108e-05;0.00625674
335;calc inner;100;0.624984;0.610871;0.638653
335;calc wait;100;0.0183381;0.00224374;0.0301874
335;calc bound;100;0.00600152;0.0016704;0.00683809
335;calc iter;100;0.649561;0.642916;0.655542
335;total;1;70.085;70.085;70.085
311;calc total;1;65.0482;65.0482;65.0482
311;calc update async;100;0.000242049;7.3399e-05;0.00493964
311;calc inner;100;0.628913;0.617029;0.64156
311;calc wait;100;0.0138626;0.00401917;0.0226377
311;calc bound;100;0.00666764;0.00165183;0.00742541
311;calc iter;100;0.64969;0.641525;0.654745
311;total;1;70.0297;70.0297;70.0297
360;calc total;1;65.0465;65.0465;65.0465
360;calc update async;100;9.43961e-05;1.7091e-05;0.0068366
360;calc inner;100;0.635803;0.631385;0.643597
360;calc wait;100;0.00798103;0.00290611;0.0174853
360;calc bound;100;0.00557925;0.00357687;0.00661567
360;calc iter;100;0.649519;0.646677;0.663063
360;total;1;70.0839;70.0839;70.0839
384;calc total;1;65.0517;65.0517;65.0517
361;calc total;1;65.033;65.033;65.033
361;calc update async;100;4.64642e-05;1.5149e-05;0.00173594
361;calc inner;100;0.635221;0.629389;0.64327
361;calc wait;100;0.00860493;0.00228673;0.0225329
361;calc bound;100;0.00551435;0.00343602;0.00653502
361;calc iter;100;0.649391;0.645036;0.657407
361;total;1;70.0836;70.0836;70.0836
362;calc total;1;65.0439;65.0439;65.0439
362;calc update async;100;0.000107405;1.4923e-05;0.00735094
362;calc inner;100;0.635697;0.631008;0.650009
362;calc wait;100;0.00811175;0.00211189;0.0136347
362;calc bound;100;0.00558081;0.00352415;0.00652492
362;calc iter;100;0.6495;0.643689;0.663026
362;total;1;70.0845;70.0845;70.0845
363;calc total;1;65.0424;65.0424;65.0424
363;calc update async;100;9.36686e-05;1.6999e-05;0.00607021
363;calc inner;100;0.635663;0.63161;0.644463
363;calc wait;100;0.00818787;0.00241331;0.0164005
363;calc bound;100;0.00557642;0.00300206;0.00654938
363;calc iter;100;0.649524;0.644342;0.655952
363;total;1;70.0837;70.0837;70.0837
364;calc total;1;65.0433;65.0433;65.0433
364;calc update async;100;9.40859e-05;1.6438e-05;0.00627179
364;calc inner;100;0.634432;0.630842;0.645536
364;calc wait;100;0.00985091;0.001875;0.0175935
364;calc bound;100;0.00519925;0.00300764;0.00655656
364;calc iter;100;0.649579;0.644824;0.658213
364;total;1;70.0782;70.0782;70.0782
365;calc total;1;65.0422;65.0422;65.0422
365;calc update async;100;9.03404e-05;1.5388e-05;0.00606784
365;calc inner;100;0.635583;0.632768;0.644109
365;calc wait;100;0.00892074;0.00222944;0.0154397
365;calc bound;100;0.00500291;0.0023843;0.0066427
365;calc iter;100;0.649601;0.641995;0.659272
365;total;1;70.0801;70.0801;70.0801
366;calc total;1;65.043;65.043;65.043
366;calc update async;100;0.000114206;2.0156e-05;0.00754756
366;calc inner;100;0.634536;0.631026;0.642402
366;calc wait;100;0.00973563;0.00382897;0.0167771
366;calc bound;100;0.00526622;0.00163444;0.00650791
366;calc iter;100;0.649656;0.640387;0.658891
366;total;1;70.083;70.083;70.083
367;calc total;1;65.0418;65.0418;65.0418
367;calc update async;100;9.65323e-05;1.3393e-05;0.00611177
367;calc inner;100;0.63714;0.632407;0.64362
367;calc wait;100;0.00651981;0.00221992;0.0140212
367;calc bound;100;0.00590644;0.00168602;0.00700374
367;calc iter;100;0.649668;0.637466;0.659398
367;total;1;70.0855;70.0855;70.0855
368;calc total;1;65.0404;65.0404;65.0404
368;calc update async;100;5.05566e-05;2.3275e-05;0.00164797
368;calc inner;100;0.637382;0.632558;0.65119
368;calc wait;100;0.00603636;0.00140097;0.0152155
368;calc bound;100;0.00618443;0.0016841;0.007488
368;calc iter;100;0.649658;0.635703;0.663475
368;total;1;70.0837;70.0837;70.0837
369;calc total;1;65.0371;65.0371;65.0371
369;calc update async;100;5.417e-05;2.7798e-05;0.00121855
369;calc inner;100;0.635793;0.631915;0.644367
369;calc wait;100;0.00808912;0.00247217;0.0209299
369;calc bound;100;0.00567763;0.00166627;0.0063388
369;calc iter;100;0.649618;0.637324;0.663215
369;total;1;70.0722;70.0722;70.0722
370;calc total;1;65.0381;65.0381;65.0381
370;calc update async;100;4.72883e-05;2.1073e-05;0.00125473
370;calc inner;100;0.636078;0.629836;0.644426
370;calc wait;100;0.00815256;0.00418841;0.0234826
370;calc bound;100;0.00532182;0.00166203;0.00678593
370;calc iter;100;0.649604;0.638952;0.664771
370;total;1;70.0817;70.0817;70.0817
371;calc total;1;65.0317;65.0317;65.0317
371;calc update async;100;4.36678e-05;1.5104e-05;0.00144342
371;calc inner;100;0.636304;0.62975;0.651796
371;calc wait;100;0.00781652;0.00232979;0.0178958
371;calc bound;100;0.00535472;0.00190659;0.00732756
371;calc iter;100;0.649522;0.642002;0.664853
371;total;1;70.0729;70.0729;70.0729
372;calc total;1;65.0413;65.0413;65.0413
372;calc update async;100;0.000247235;0.000133737;0.00608641
372;calc inner;100;0.629117;0.617279;0.643524
372;calc wait;100;0.0129587;0.00734809;0.0225728
372;calc bound;100;0.00721267;0.00163444;0.00752493
372;calc iter;100;0.649541;0.639008;0.666479
372;total;1;70.0837;70.0837;70.0837
373;calc total;1;65.0404;65.0404;65.0404
373;calc update async;100;0.000224768;8.0632e-05;0.00609312
373;calc inner;100;0.630177;0.621772;0.643059
373;calc wait;100;0.0124415;0.00223734;0.0226591
373;calc bound;100;0.00650496;0.00165428;0.00694886
373;calc iter;100;0.649351;0.633343;0.662777
373;total;1;70.0847;70.0847;70.0847
374;calc total;1;65.0403;65.0403;65.0403
374;calc update async;100;0.000189906;0.000102046;0.00601335
374;calc inner;100;0.631029;0.623103;0.643398
374;calc wait;100;0.0120084;0.00279695;0.0223216
374;calc bound;100;0.00604461;0.00167333;0.00675993
374;calc iter;100;0.649275;0.635437;0.662795
374;total;1;70.0834;70.0834;70.0834
375;calc total;1;65.0423;65.0423;65.0423
375;calc update async;100;0.00018119;3.1418e-05;0.00650747
375;calc inner;100;0.632034;0.624862;0.645723
375;calc wait;100;0.0113412;0.00211432;0.0230708
375;calc bound;100;0.00565149;0.00177644;0.00654229
375;calc iter;100;0.649213;0.638683;0.662051
375;total;1;70.0796;70.0796;70.0796
376;calc total;1;65.0453;65.0453;65.0453
376;calc update async;100;0.000184211;8.9256e-05;0.00683001
376;calc inner;100;0.630299;0.624668;0.640342
376;calc wait;100;0.013361;0.00551085;0.0249023
376;calc bound;100;0.00530956;0.00270721;0.00620427
376;calc iter;100;0.649157;0.642299;0.661248
376;total;1;70.0719;70.0719;70.0719
377;calc total;1;65.0437;65.0437;65.0437
377;calc update async;100;0.000177471;7.346e-05;0.00678235
377;calc inner;100;0.630183;0.624414;0.640599
377;calc wait;100;0.0134155;0.0059285;0.0250189
377;calc bound;100;0.00526667;0.00279874;0.0063727
377;calc iter;100;0.649046;0.642448;0.662864
377;total;1;70.0804;70.0804;70.0804
378;calc total;1;65.0449;65.0449;65.0449
378;calc update async;100;0.000181925;7.1807e-05;0.00697994
378;calc inner;100;0.629921;0.622232;0.640941
378;calc wait;100;0.0136607;0.00504836;0.0249431
378;calc bound;100;0.00519956;0.00266305;0.00651674
378;calc iter;100;0.648966;0.640513;0.663707
378;total;1;70.073;70.073;70.073
379;calc total;1;65.0419;65.0419;65.0419
379;calc update async;100;0.000170994;7.9154e-05;0.00629194
379;calc inner;100;0.629794;0.622572;0.641436
379;calc wait;100;0.013796;0.00340924;0.0264387
379;calc bound;100;0.00514944;0.00318478;0.0059336
379;calc iter;100;0.648913;0.644193;0.656847
379;total;1;70.072;70.072;70.072
380;calc total;1;65.041;65.041;65.041
380;calc update async;100;0.000170084;8.0044e-05;0.00632327
380;calc inner;100;0.631991;0.626035;0.643554
380;calc wait;100;0.0117871;0.00241169;0.0236409
380;calc bound;100;0.00504883;0.00286326;0.00574028
380;calc iter;100;0.649;0.645437;0.656271
380;total;1;70.0815;70.0815;70.0815
381;calc total;1;65.0392;65.0392;65.0392
381;calc update async;100;0.000171207;8.7739e-05;0.00599456
381;calc inner;100;0.631956;0.626505;0.642418
381;calc wait;100;0.0118994;0.00221306;0.0230156
381;calc bound;100;0.00504637;0.00294372;0.00586999
381;calc iter;100;0.649077;0.642652;0.659748
381;total;1;70.081;70.081;70.081
382;calc total;1;65.0393;65.0393;65.0393
382;calc update async;100;0.000183457;9.1089e-05;0.00629825
382;calc inner;100;0.631926;0.625014;0.642788
382;calc wait;100;0.0119823;0.00226356;0.021685
382;calc bound;100;0.00508363;0.00179732;0.00581969
382;calc iter;100;0.649178;0.640128;0.656474
382;total;1;70.0818;70.0818;70.0818
383;calc total;1;65.0386;65.0386;65.0386
383;calc update async;100;0.000211588;0.000104287;0.00595572
383;calc inner;100;0.632457;0.623628;0.642602
383;calc wait;100;0.010845;0.00208098;0.0197772
383;calc bound;100;0.00583138;0.001645;0.0068292
383;calc iter;100;0.649349;0.645094;0.658549
383;total;1;70.0819;70.0819;70.0819
408;calc total;1;65.0526;65.0526;65.0526
408;calc update async;100;9.23599e-05;1.0208e-05;0.00634552
408;calc inner;100;0.627533;0.621173;0.636345
408;calc wait;100;0.0173451;0.0038339;0.0307184
408;calc bound;100;0.0045127;0.00163487;0.00702631
408;calc iter;100;0.649884;0.639184;0.669652
408;total;1;70.0578;70.0578;70.0578
409;calc total;1;65.0507;65.0507;65.0507
409;calc update async;100;8.62144e-05;1.1142e-05;0.00649309
409;calc inner;100;0.627394;0.622621;0.637369
409;calc wait;100;0.0152784;0.0018962;0.0265458
409;calc bound;100;0.00370988;0.0016431;0.00473389
409;calc iter;100;0.649723;0.643416;0.660139
409;total;1;70.0552;70.0552;70.0552
410;calc total;1;65.0526;65.0526;65.0526
410;calc update async;100;8.19565e-05;9.94e-06;0.00628073
410;calc inner;100;0.627266;0.62236;0.636531
410;calc wait;100;0.0116302;0.00247685;0.0205785
410;calc bound;100;0.0037646;0.00202531;0.00537166
410;calc iter;100;0.649663;0.640394;0.65943
410;total;1;70.0656;70.0656;70.0656
411;calc total;1;65.0483;65.0483;65.0483
411;calc update async;100;8.25786e-05;1.0394e-05;0.00657538
411;calc inner;100;0.626819;0.620161;0.638074
411;calc wait;100;0.0101244;0.00186794;0.0207291
411;calc bound;100;0.00422852;0.0017397;0.0052398
411;calc iter;100;0.649651;0.640822;0.661608
411;total;1;70.0632;70.0632;70.0632
412;calc total;1;65.0331;65.0331;65.0331
412;calc update async;100;4.16234e-05;1.076e-05;0.00254657
412;calc inner;100;0.624784;0.618174;0.636001
412;calc wait;100;0.0119682;0.00179489;0.0226609
412;calc bound;100;0.00436362;0.00179498;0.00553983
412;calc iter;100;0.64941;0.63991;0.656745
412;total;1;70.0613;70.0613;70.0613
337;calc total;1;65.0409;65.0409;65.0409
337;calc update async;100;3.55222e-05;1.1916e-05;0.0013276
337;calc inner;100;0.628719;0.624195;0.636705
337;calc wait;100;0.008661;0.00224862;0.0167907
337;calc bound;100;0.00472432;0.00202919;0.00557058
337;calc iter;100;0.649485;0.642339;0.657942
337;total;1;69.6411;69.6411;69.6411
338;calc total;1;65.0415;65.0415;65.0415
338;calc update async;100;3.54192e-05;7.77e-06;0.00180453
338;calc inner;100;0.631079;0.626492;0.638907
338;calc wait;100;0.00878929;0.00205458;0.0160774
338;calc bound;100;0.0046255;0.00225104;0.00522594
338;calc iter;100;0.649507;0.641948;0.657315
338;total;1;69.6371;69.6371;69.6371
413;calc total;1;65.0489;65.0489;65.0489
413;calc update async;100;8.40592e-05;1.0626e-05;0.00656519
413;calc inner;100;0.625935;0.618405;0.636085
413;calc wait;100;0.00947531;0.0021175;0.0198028
413;calc bound;100;0.00376997;0.00176765;0.0052509
413;calc iter;100;0.649507;0.642424;0.661037
413;total;1;70.0565;70.0565;70.0565
339;calc total;1;65.0438;65.0438;65.0438
414;calc total;1;65.0487;65.0487;65.0487
414;calc update async;100;8.71216e-05;1.2065e-05;0.00666955
414;calc inner;100;0.626621;0.62078;0.635758
414;calc wait;100;0.0072495;0.00160487;0.0120968
414;calc bound;100;0.00304857;0.00173609;0.00447856
414;calc iter;100;0.649589;0.642114;0.656178
414;total;1;70.0551;70.0551;70.0551
339;calc update async;100;7.99901e-05;1.104e-05;0.00566067
339;calc inner;100;0.63229;0.627958;0.639297
339;calc wait;100;0.00715127;0.00235429;0.0199966
339;calc bound;100;0.00425084;0.00208133;0.00552179
339;calc iter;100;0.649507;0.641561;0.659678
339;total;1;69.6429;69.6429;69.6429
415;calc total;1;65.0447;65.0447;65.0447
415;calc update async;100;8.64454e-05;1.0127e-05;0.00682085
415;calc inner;100;0.626807;0.620532;0.634969
415;calc wait;100;0.0101573;0.00356511;0.0161052
415;calc bound;100;0.00365049;0.00168762;0.00487718
415;calc iter;100;0.649606;0.646225;0.656096
415;total;1;70.0578;70.0578;70.0578
340;calc total;1;65.0448;65.0448;65.0448
340;calc update async;100;7.7183e-05;9.886e-06;0.00557595
340;calc inner;100;0.630895;0.626743;0.6387
340;calc wait;100;0.00960822;0.00192731;0.0211709
340;calc bound;100;0.00424045;0.00166283;0.00622499
340;calc iter;100;0.649516;0.639141;0.659721
340;total;1;69.6517;69.6517;69.6517
416;calc total;1;65.0513;65.0513;65.0513
416;calc update async;100;8.99451e-05;1.5378e-05;0.00628248
416;calc inner;100;0.627278;0.622719;0.636504
416;calc wait;100;0.00585083;0.0016406;0.0134031
416;calc bound;100;0.00373319;0.00165376;0.00481391
416;calc iter;100;0.649729;0.645799;0.659873
416;total;1;70.0651;70.0651;70.0651
341;calc total;1;65.0408;65.0408;65.0408
341;calc update async;100;9.28314e-05;1.3739e-05;0.00700463
341;calc inner;100;0.63072;0.626778;0.637974
341;calc wait;100;0.0102854;0.00265298;0.0170118
341;calc bound;100;0.00430232;0.00273151;0.00602069
341;calc iter;100;0.649518;0.643612;0.65829
341;total;1;69.64;69.64;69.64
417;calc total;1;65.0421;65.0421;65.0421
417;calc update async;100;9.53194e-05;1.312e-05;0.00654917
417;calc inner;100;0.626781;0.621362;0.635894
417;calc wait;100;0.00777145;0.00179959;0.0141998
417;calc bound;100;0.00411102;0.00167042;0.00624695
417;calc iter;100;0.649684;0.644428;0.658238
417;total;1;70.0634;70.0634;70.0634
342;calc total;1;65.0436;65.0436;65.0436
342;calc update async;100;9.75723e-05;9.554e-06;0.00737572
342;calc inner;100;0.633096;0.629156;0.638863
342;calc wait;100;0.00871283;0.0020141;0.0186901
342;calc bound;100;0.00414591;0.00166055;0.00610165
342;calc iter;100;0.649589;0.643398;0.659532
342;total;1;69.6541;69.6541;69.6541
343;calc total;1;65.0461;65.0461;65.0461
343;calc update async;100;9.1557e-05;1.3462e-05;0.00561961
343;calc inner;100;0.630686;0.627038;0.639491
343;calc wait;100;0.00648882;0.00253027;0.0169131
343;calc bound;100;0.00433972;0.00162522;0.00599892
343;calc iter;100;0.64967;0.642539;0.659839
343;total;1;69.6472;69.6472;69.6472
344;calc total;1;65.052;65.052;65.052
344;calc update async;100;8.26272e-05;1.0725e-05;0.00461808
344;calc inner;100;0.631628;0.62885;0.639398
344;calc wait;100;0.00520418;0.00158054;0.0147178
344;calc bound;100;0.00446037;0.00165737;0.00610112
344;calc iter;100;0.649756;0.640503;0.67415
344;total;1;69.6513;69.6513;69.6513
345;calc total;1;65.0515;65.0515;65.0515
345;calc update async;100;6.91514e-05;1.4004e-05;0.0045751
345;calc inner;100;0.633359;0.630444;0.639463
345;calc wait;100;0.00939727;0.00183061;0.0185234
345;calc bound;100;0.00451444;0.00162638;0.00623361
345;calc iter;100;0.649722;0.642451;0.662431
345;total;1;69.6525;69.6525;69.6525
346;calc total;1;65.0527;65.0527;65.0527
346;calc update async;100;7.42383e-05;1.4056e-05;0.00468793
346;calc inner;100;0.632145;0.62834;0.638731
346;calc wait;100;0.00595198;0.00178972;0.0125655
346;calc bound;100;0.00435459;0.00167671;0.00663381
346;calc iter;100;0.649764;0.642826;0.660527
346;total;1;69.6378;69.6378;69.6378
347;calc total;1;65.0495;65.0495;65.0495
347;calc update async;100;7.5374e-05;1.3485e-05;0.00476844
347;calc inner;100;0.632016;0.628344;0.639039
347;calc wait;100;0.00925145;0.00407282;0.0233524
347;calc bound;100;0.00475264;0.00170156;0.00725961
347;calc iter;100;0.649701;0.641288;0.669467
347;total;1;69.6416;69.6416;69.6416
348;calc total;1;65.0381;65.0381;65.0381
348;calc update async;100;0.000220874;3.3129e-05;0.00799158
348;calc inner;100;0.632814;0.62134;0.644434
348;calc wait;100;0.00942875;0.00533186;0.0252114
348;calc bound;100;0.00702163;0.00162565;0.00753401
348;calc iter;100;0.649496;0.636671;0.661119
348;total;1;69.6602;69.6602;69.6602
349;calc total;1;65.0501;65.0501;65.0501
349;calc update async;100;0.000200094;0.000121884;0.0054028
349;calc inner;100;0.632996;0.624333;0.652188
349;calc wait;100;0.00973344;0.00582575;0.0220193
349;calc bound;100;0.00656676;0.00164631;0.00695354
349;calc iter;100;0.6495;0.633621;0.670558
349;total;1;69.6481;69.6481;69.6481
350;calc total;1;65.05;65.05;65.05
350;calc update async;100;0.000211894;0.000113541;0.00479943
350;calc inner;100;0.633072;0.626372;0.640502
350;calc wait;100;0.0101287;0.00644662;0.0303366
350;calc bound;100;0.00602954;0.00166091;0.0064566
350;calc iter;100;0.649446;0.642215;0.66652
350;total;1;69.6487;69.6487;69.6487
351;calc total;1;65.0417;65.0417;65.0417
351;calc update async;100;0.000228361;9.641e-05;0.00649888
351;calc inner;100;0.633401;0.628565;0.641131
351;calc wait;100;0.00981564;0.00258008;0.0251388
351;calc bound;100;0.00577035;0.0019014;0.00667468
351;calc iter;100;0.64922;0.636023;0.662861
351;total;1;69.6564;69.6564;69.6564
352;calc total;1;65.0522;65.0522;65.0522
352;calc update async;100;0.000218328;9.1947e-05;0.00449683
352;calc inner;100;0.631833;0.625341;0.638695
352;calc wait;100;0.011615;0.0033733;0.0376343
352;calc bound;100;0.00563579;0.00297948;0.00643517
352;calc iter;100;0.649305;0.640699;0.669387
352;total;1;69.6525;69.6525;69.6525
353;calc total;1;65.0446;65.0446;65.0446
353;calc update async;100;0.000235759;7.5429e-05;0.00561613
353;calc inner;100;0.629336;0.622901;0.636705
353;calc wait;100;0.0140633;0.00323727;0.0437823
353;calc bound;100;0.00553974;0.00246731;0.00649776
353;calc iter;100;0.649179;0.635408;0.678176
353;total;1;69.6563;69.6563;69.6563
354;calc total;1;65.0485;65.0485;65.0485
354;calc update async;100;0.000216615;7.6385e-05;0.00507595
354;calc inner;100;0.633562;0.626302;0.640683
354;calc wait;100;0.0100625;0.00447596;0.0326013
354;calc bound;100;0.00527721;0.00309724;0.00664399
354;calc iter;100;0.649122;0.639282;0.669749
354;total;1;69.6601;69.6601;69.6601
355;calc total;1;65.0426;65.0426;65.0426
355;calc update async;100;0.000227299;8.0242e-05;0.00632053
355;calc inner;100;0.631827;0.626162;0.638817
355;calc wait;100;0.0120633;0.00195921;0.0274489
355;calc bound;100;0.00496318;0.00319975;0.00617446
355;calc iter;100;0.649084;0.638982;0.662895
355;total;1;69.6474;69.6474;69.6474
356;calc total;1;65.0474;65.0474;65.0474
356;calc update async;100;0.000199254;8.393e-05;0.00530891
356;calc inner;100;0.634532;0.628077;0.650594
356;calc wait;100;0.00946778;0.00277159;0.0183314
356;calc bound;100;0.00501343;0.00364784;0.00598984
356;calc iter;100;0.649216;0.643598;0.65949
356;total;1;69.6456;69.6456;69.6456
357;calc total;1;65.0434;65.0434;65.0434
357;calc update async;100;0.000174155;8.1834e-05;0.00616355
357;calc inner;100;0.634119;0.627947;0.640546
357;calc wait;100;0.0100196;0.00245685;0.0255604
357;calc bound;100;0.00491602;0.00273277;0.00593599
357;calc iter;100;0.649232;0.640962;0.658284
357;total;1;69.6539;69.6539;69.6539
358;calc total;1;65.0473;65.0473;65.0473
358;calc update async;100;0.000162986;8.5281e-05;0.00497807
358;calc inner;100;0.634267;0.628838;0.640763
358;calc wait;100;0.00986319;0.00366603;0.0175788
358;calc bound;100;0.00504959;0.00169653;0.00582542
358;calc iter;100;0.649346;0.640646;0.657148
358;total;1;69.6565;69.6565;69.6565
359;calc total;1;65.052;65.052;65.052
359;calc update async;100;0.000129321;7.919e-05;0.00138547
359;calc inner;100;0.633971;0.626415;0.640704
359;calc wait;100;0.00980121;0.00451309;0.0171361
359;calc bound;100;0.00558494;0.00165863;0.00676449
359;calc iter;100;0.64949;0.639724;0.656109
359;total;1;69.6582;69.6582;69.6582
480;calc total;1;65.0519;65.0519;65.0519
480;calc update async;100;7.66338e-05;1.4652e-05;0.00469749
480;calc inner;100;0.633036;0.628221;0.639475
480;calc wait;100;0.00528205;0.00159289;0.0178817
480;calc bound;100;0.00459217;0.00167136;0.00619852
480;calc iter;100;0.649608;0.643652;0.667892
480;total;1;70.0883;70.0883;70.0883
432;calc total;1;65.0489;65.0489;65.0489
432;calc update async;100;8.8526e-05;1.2451e-05;0.00591442
432;calc inner;100;0.635508;0.631585;0.642505
432;calc wait;100;0.00879687;0.00393363;0.0142545
432;calc bound;100;0.00543838;0.00166443;0.00627515
432;calc iter;100;0.649835;0.645013;0.660598
432;total;1;70.0388;70.0388;70.0388
456;calc total;1;65.0518;65.0518;65.0518
456;calc update async;100;8.78866e-05;1.1324e-05;0.0058351
456;calc inner;100;0.626443;0.620832;0.637432
456;calc wait;100;0.0125998;0.00178938;0.0283896
456;calc bound;100;0.00389111;0.00179459;0.00583438
456;calc iter;100;0.649763;0.641564;0.660887
456;total;1;70.0719;70.0719;70.0719
418;calc total;1;65.046;65.046;65.046
418;calc update async;100;0.000107949;1.2248e-05;0.00787448
418;calc inner;100;0.626606;0.619973;0.637215
418;calc wait;100;0.0083901;0.00184143;0.0133886
418;calc bound;100;0.0041536;0.00165388;0.00616607
418;calc iter;100;0.649773;0.645092;0.656727
418;total;1;70.0623;70.0623;70.0623
384;calc update async;100;8.70188e-05;1.0674e-05;0.00678941
384;calc inner;100;0.629966;0.626196;0.637193
384;calc wait;100;0.00791748;0.0016726;0.0323912
384;calc bound;100;0.00430479;0.00248877;0.00544387
384;calc iter;100;0.649709;0.644249;0.667632
384;total;1;70.1566;70.1566;70.1566
481;calc total;1;65.0438;65.0438;65.0438
481;calc update async;100;8.85848e-05;9.359e-06;0.00665575
481;calc inner;100;0.632664;0.628539;0.63902
481;calc wait;100;0.0118314;0.00225233;0.0185758
481;calc bound;100;0.00447748;0.00169607;0.00573214
481;calc iter;100;0.649422;0.642909;0.655086
481;total;1;70.0907;70.0907;70.0907
433;calc total;1;65.0386;65.0386;65.0386
433;calc update async;100;4.89493e-05;1.2097e-05;0.00179028
433;calc inner;100;0.635868;0.631801;0.644151
433;calc wait;100;0.00874078;0.00215944;0.0156802
433;calc bound;100;0.00498595;0.00177281;0.00568258
433;calc iter;100;0.649647;0.642401;0.655378
433;total;1;70.0361;70.0361;70.0361
457;calc total;1;65.0311;65.0311;65.0311
457;calc update async;100;5.50258e-05;1.104e-05;0.00304518
457;calc inner;100;0.624583;0.619422;0.633792
457;calc wait;100;0.0125388;0.00212954;0.0206567
457;calc bound;100;0.00342597;0.00180468;0.005844
457;calc iter;100;0.649509;0.642009;0.655195
457;total;1;70.0724;70.0724;70.0724
419;calc total;1;65.037;65.037;65.037
419;calc update async;100;5.78825e-05;1.3292e-05;0.00212757
419;calc inner;100;0.625335;0.618305;0.637289
419;calc wait;100;0.00585578;0.00165355;0.0113079
419;calc bound;100;0.00456619;0.00163733;0.00640947
419;calc iter;100;0.649732;0.640203;0.653648
419;total;1;70.0647;70.0647;70.0647
385;calc total;1;65.0371;65.0371;65.0371
385;calc update async;100;3.43716e-05;9.959e-06;0.0015662
385;calc inner;100;0.630248;0.625499;0.6384
385;calc wait;100;0.0134022;0.00177772;0.0258247
385;calc bound;100;0.00421115;0.0026201;0.00641256
385;calc iter;100;0.649454;0.639917;0.657943
385;total;1;70.16;70.16;70.16
482;calc total;1;65.0486;65.0486;65.0486
482;calc update async;100;7.933e-05;1.4162e-05;0.00572852
482;calc inner;100;0.632926;0.628657;0.640312
482;calc wait;100;0.0104705;0.00424385;0.0170912
482;calc bound;100;0.00435197;0.00281255;0.00521862
482;calc iter;100;0.64948;0.644561;0.658079
482;total;1;70.0949;70.0949;70.0949
434;calc total;1;65.04;65.04;65.04
434;calc update async;100;4.53438e-05;1.2314e-05;0.00172134
434;calc inner;100;0.63588;0.631982;0.643836
434;calc wait;100;0.00894305;0.00312576;0.0161463
434;calc bound;100;0.00475604;0.00303822;0.00539873
434;calc iter;100;0.649628;0.644144;0.654986
434;total;1;70.0388;70.0388;70.0388
458;calc total;1;65.0501;65.0501;65.0501
458;calc update async;100;7.7014e-05;1.2363e-05;0.00564191
458;calc inner;100;0.624107;0.618817;0.634508
458;calc wait;100;0.0103477;0.00232696;0.0176031
458;calc bound;100;0.00386913;0.00256321;0.00524001
458;calc iter;100;0.649638;0.640393;0.659423
458;total;1;70.0703;70.0703;70.0703
420;calc total;1;65.0449;65.0449;65.0449
420;calc update async;100;0.000164035;6.797e-05;0.00622107
420;calc inner;100;0.638586;0.6356;0.643699
420;calc wait;100;0.00703619;0.00323349;0.0105135
420;calc bound;100;0.00400835;0.0027343;0.00469386
420;calc iter;100;0.649796;0.647219;0.655934
420;total;1;70.0641;70.0641;70.0641
386;calc total;1;65.0409;65.0409;65.0409
386;calc update async;100;3.72571e-05;1.0772e-05;0.00182897
386;calc inner;100;0.633028;0.627841;0.639863
386;calc wait;100;0.00769708;0.00197036;0.0145539
386;calc bound;100;0.00448049;0.00218679;0.00548679
386;calc iter;100;0.649442;0.641769;0.657682
386;total;1;70.1582;70.1582;70.1582
483;calc total;1;65.0419;65.0419;65.0419
483;calc update async;100;8.99127e-05;1.3e-05;0.00680201
483;calc inner;100;0.632703;0.6269;0.639402
483;calc wait;100;0.00991854;0.00233728;0.0179084
483;calc bound;100;0.00450779;0.00310387;0.0054235
483;calc iter;100;0.649349;0.643994;0.656763
483;total;1;70.0929;70.0929;70.0929
435;calc total;1;65.0422;65.0422;65.0422
435;calc update async;100;8.91177e-05;1.2232e-05;0.00612555
435;calc inner;100;0.635738;0.630494;0.642994
435;calc wait;100;0.00902429;0.00218623;0.0182796
435;calc bound;100;0.00477152;0.0031529;0.00557029
435;calc iter;100;0.649626;0.645019;0.654537
435;total;1;70.0335;70.0335;70.0335
459;calc total;1;65.0452;65.0452;65.0452
459;calc update async;100;8.18963e-05;1.0911e-05;0.00628044
459;calc inner;100;0.623746;0.616522;0.634431
459;calc wait;100;0.0102352;0.00193534;0.0220332
459;calc bound;100;0.00424851;0.00186166;0.00532871
459;calc iter;100;0.649618;0.640821;0.658213
459;total;1;70.0678;70.0678;70.0678
421;calc total;1;65.0419;65.0419;65.0419
421;calc update async;100;0.000167713;7.0003e-05;0.00584561
421;calc inner;100;0.638345;0.635874;0.643292
421;calc wait;100;0.00717224;0.00210128;0.00936477
421;calc bound;100;0.00406915;0.00303735;0.00468796
421;calc iter;100;0.649757;0.646094;0.65428
421;total;1;70.0632;70.0632;70.0632
387;calc total;1;65.0314;65.0314;65.0314
387;calc update async;100;3.84593e-05;9.371e-06;0.00213583
387;calc inner;100;0.629809;0.626059;0.636963
387;calc wait;100;0.0081029;0.00184257;0.0227662
387;calc bound;100;0.00431582;0.00265544;0.00532821
387;calc iter;100;0.649335;0.640444;0.659628
387;total;1;70.1602;70.1602;70.1602
484;calc total;1;65.048;65.048;65.048
484;calc update async;100;8.19322e-05;1.3579e-05;0.0057859
484;calc inner;100;0.630355;0.624015;0.638739
484;calc wait;100;0.0133515;0.0039025;0.0218528
484;calc bound;100;0.00458662;0.00318783;0.00541645
484;calc iter;100;0.649281;0.640631;0.661211
484;total;1;70.0801;70.0801;70.0801
436;calc total;1;65.044;65.044;65.044
436;calc update async;100;9.18757e-05;1.7044e-05;0.00618337
436;calc inner;100;0.634147;0.629188;0.641958
436;calc wait;100;0.0105195;0.00429793;0.0165774
436;calc bound;100;0.00486144;0.00296878;0.00610553
436;calc iter;100;0.649623;0.646318;0.656223
436;total;1;70.0287;70.0287;70.0287
460;calc total;1;65.0474;65.0474;65.0474
460;calc update async;100;8.14018e-05;1.0978e-05;0.0059858
460;calc inner;100;0.621283;0.612682;0.633326
460;calc wait;100;0.0149809;0.00530571;0.0240257
460;calc bound;100;0.00443091;0.00173091;0.00564718
460;calc iter;100;0.649554;0.639912;0.658166
460;total;1;70.0683;70.0683;70.0683
422;calc total;1;65.0442;65.0442;65.0442
422;calc update async;100;0.0001993;6.8752e-05;0.00740721
422;calc inner;100;0.638658;0.636676;0.643058
422;calc wait;100;0.00682888;0.00256296;0.00924329
422;calc bound;100;0.0041096;0.00334549;0.00497548
422;calc iter;100;0.649798;0.645571;0.657654
422;total;1;70.0644;70.0644;70.0644
388;calc total;1;65.0435;65.0435;65.0435
388;calc update async;100;0.000101269;1.0741e-05;0.00834965
388;calc inner;100;0.628793;0.624808;0.637195
388;calc wait;100;0.00852989;0.00165536;0.0200797
388;calc bound;100;0.00406278;0.00212573;0.00489092
388;calc iter;100;0.649503;0.639142;0.659719
388;total;1;70.1458;70.1458;70.1458
485;calc total;1;65.0427;65.0427;65.0427
485;calc update async;100;9.42552e-05;1.2876e-05;0.00700039
485;calc inner;100;0.632799;0.626567;0.638154
485;calc wait;100;0.00947289;0.0021981;0.0196944
485;calc bound;100;0.00430196;0.00231608;0.00518014
485;calc iter;100;0.64922;0.643272;0.655734
485;total;1;70.0892;70.0892;70.0892
437;calc total;1;65.0426;65.0426;65.0426
437;calc update async;100;8.90582e-05;1.3126e-05;0.00598833
437;calc inner;100;0.635565;0.630046;0.643744
437;calc wait;100;0.00910978;0.00213781;0.0147887
437;calc bound;100;0.00480217;0.00296482;0.00591978
437;calc iter;100;0.649569;0.64498;0.655058
437;total;1;70.0254;70.0254;70.0254
461;calc total;1;65.0461;65.0461;65.0461
461;calc update async;100;9.25072e-05;1.3297e-05;0.00684391
461;calc inner;100;0.623227;0.616902;0.633199
461;calc wait;100;0.0119736;0.00192904;0.0232315
461;calc bound;100;0.00338348;0.00177465;0.00512003
461;calc iter;100;0.649479;0.640462;0.658502
461;total;1;70.0562;70.0562;70.0562
423;calc total;1;65.0498;65.0498;65.0498
423;calc update async;100;0.000205521;8.1234e-05;0.00644491
423;calc inner;100;0.63862;0.636468;0.641496
423;calc wait;100;0.0063978;0.00210981;0.0128566
423;calc bound;100;0.00465315;0.00186855;0.00540017
423;calc iter;100;0.64988;0.64524;0.660177
423;total;1;70.0622;70.0622;70.0622
389;calc total;1;65.037;65.037;65.037
389;calc update async;100;3.75904e-05;1.0994e-05;0.00175741
389;calc inner;100;0.626733;0.622895;0.634206
389;calc wait;100;0.0101291;0.00365373;0.0180665
389;calc bound;100;0.0035979;0.00263678;0.00475751
389;calc iter;100;0.64948;0.643613;0.658301
389;total;1;70.16;70.16;70.16
486;calc total;1;65.0463;65.0463;65.0463
486;calc update async;100;8.13098e-05;1.7236e-05;0.00559161
486;calc inner;100;0.631642;0.627659;0.638679
486;calc wait;100;0.00615284;0.00183953;0.0157554
486;calc bound;100;0.00432143;0.00174175;0.00611823
486;calc iter;100;0.649369;0.644502;0.653762
486;total;1;70.0863;70.0863;70.0863
438;calc total;1;65.0397;65.0397;65.0397
438;calc update async;100;5.84925e-05;1.6472e-05;0.00250561
438;calc inner;100;0.636384;0.632637;0.644275
438;calc wait;100;0.008203;0.00238185;0.0124848
438;calc bound;100;0.00493808;0.00295205;0.00582336
438;calc iter;100;0.649587;0.646399;0.653102
438;total;1;70.0387;70.0387;70.0387
462;calc total;1;65.0493;65.0493;65.0493
462;calc update async;100;8.51019e-05;1.8108e-05;0.00579338
462;calc inner;100;0.626713;0.621991;0.63489
462;calc wait;100;0.00458379;0.00153248;0.00997242
462;calc bound;100;0.0030317;0.00166133;0.00450748
462;calc iter;100;0.649595;0.64211;0.656181
462;total;1;70.0706;70.0706;70.0706
424;calc total;1;65.0478;65.0478;65.0478
424;calc update async;100;0.000211055;0.000101234;0.0064206
424;calc inner;100;0.636791;0.63462;0.641028
424;calc wait;100;0.00718098;0.00524709;0.017075
424;calc bound;100;0.00571199;0.00164449;0.00642693
424;calc iter;100;0.649898;0.644423;0.670677
424;total;1;70.051;70.051;70.051
390;calc total;1;65.0431;65.0431;65.0431
390;calc update async;100;8.66081e-05;1.0429e-05;0.00637717
390;calc inner;100;0.629273;0.625404;0.63642
390;calc wait;100;0.00977356;0.00512899;0.0179638
390;calc bound;100;0.00360682;0.00164802;0.00541981
390;calc iter;100;0.649585;0.642206;0.659526
390;total;1;70.1574;70.1574;70.1574
487;calc total;1;65.052;65.052;65.052
487;calc update async;100;7.26097e-05;1.229e-05;0.0046484
487;calc inner;100;0.631943;0.627887;0.637834
487;calc wait;100;0.0110591;0.00575138;0.0159512
487;calc bound;100;0.00457876;0.0021046;0.00643779
487;calc iter;100;0.64946;0.644822;0.655498
487;total;1;70.0797;70.0797;70.0797
439;calc total;1;65.0471;65.0471;65.0471
439;calc update async;100;9.76161e-05;2.4739e-05;0.00630728
439;calc inner;100;0.634026;0.629561;0.640339
439;calc wait;100;0.00991594;0.00600101;0.0135213
439;calc bound;100;0.00567178;0.00274978;0.00650094
439;calc iter;100;0.649715;0.645833;0.656657
439;total;1;70.0387;70.0387;70.0387
463;calc total;1;65.0402;65.0402;65.0402
463;calc update async;100;4.327e-05;1.368e-05;0.00168923
463;calc inner;100;0.623999;0.617895;0.633675
463;calc wait;100;0.0104209;0.0044795;0.0161036
463;calc bound;100;0.00295701;0.00165705;0.00381353
463;calc iter;100;0.64956;0.643296;0.658942
463;total;1;70.0664;70.0664;70.0664
425;calc total;1;65.036;65.036;65.036
425;calc update async;100;0.000136686;1.3752e-05;0.00871832
425;calc inner;100;0.636982;0.634864;0.640194
425;calc wait;100;0.00603007;0.00159048;0.00781271
425;calc bound;100;0.0065185;0.00162352;0.0069093
425;calc iter;100;0.649786;0.639183;0.663393
425;total;1;70.0569;70.0569;70.0569
391;calc total;1;65.0438;65.0438;65.0438
391;calc update async;100;0.000104161;1.3131e-05;0.00686971
391;calc inner;100;0.628251;0.62417;0.637334
391;calc wait;100;0.00585331;0.00174241;0.0165318
391;calc bound;100;0.00378299;0.0016403;0.00630606
391;calc iter;100;0.649648;0.642538;0.659751
391;total;1;70.1525;70.1525;70.1525
488;calc total;1;65.0497;65.0497;65.0497
488;calc update async;100;9.13881e-05;1.9515e-05;0.00574625
488;calc inner;100;0.632735;0.628735;0.640041
488;calc wait;100;0.00779973;0.00164771;0.0121692
488;calc bound;100;0.00523004;0.00184729;0.00659427
488;calc iter;100;0.649508;0.644098;0.662002
488;total;1;70.0899;70.0899;70.0899
440;calc total;1;65.0499;65.0499;65.0499
440;calc update async;100;9.5102e-05;1.9967e-05;0.00596116
440;calc inner;100;0.634856;0.630239;0.641861
440;calc wait;100;0.00856568;0.00405852;0.0144805
440;calc bound;100;0.00625804;0.00167422;0.0069408
440;calc iter;100;0.649779;0.642025;0.668549
440;total;1;70.0388;70.0388;70.0388
464;calc total;1;65.0482;65.0482;65.0482
464;calc update async;100;9.81881e-05;1.9052e-05;0.00626226
464;calc inner;100;0.62467;0.618795;0.634708
464;calc wait;100;0.00580287;0.00160299;0.015947
464;calc bound;100;0.00311732;0.00165422;0.00421356
464;calc iter;100;0.649698;0.645798;0.659482
464;total;1;70.0671;70.0671;70.0671
426;calc total;1;65.0453;65.0453;65.0453
426;calc update async;100;0.000214378;0.000115386;0.00630948
426;calc inner;100;0.636128;0.634089;0.641457
426;calc wait;100;0.00742346;0.00426708;0.0158862
426;calc bound;100;0.00611239;0.00162113;0.00699063
426;calc iter;100;0.649882;0.640758;0.6699
426;total;1;70.0624;70.0624;70.0624
392;calc total;1;65.0521;65.0521;65.0521
392;calc update async;100;0.000107635;1.2245e-05;0.00702487
392;calc inner;100;0.629201;0.626158;0.63861
392;calc wait;100;0.00372688;0.0015772;0.014866
392;calc bound;100;0.00373683;0.00163872;0.00621704
392;calc iter;100;0.649758;0.640503;0.674554
392;total;1;70.1617;70.1617;70.1617
489;calc total;1;65.0341;65.0341;65.0341
489;calc update async;100;5.0139e-05;2.3338e-05;0.00172368
489;calc inner;100;0.632027;0.627542;0.638752
489;calc wait;100;0.00887017;0.00275595;0.0137752
489;calc bound;100;0.00551316;0.00166527;0.00652038
489;calc iter;100;0.649398;0.644272;0.65456
489;total;1;70.0916;70.0916;70.0916
441;calc total;1;65.0397;65.0397;65.0397
441;calc update async;100;0.000113901;2.1894e-05;0.00755384
441;calc inner;100;0.634678;0.629743;0.641603
441;calc wait;100;0.00882723;0.00306945;0.0138711
441;calc bound;100;0.00610417;0.00166885;0.00657495
441;calc iter;100;0.649727;0.640773;0.658004
441;total;1;70.035;70.035;70.035
465;calc total;1;65.0432;65.0432;65.0432
465;calc update async;100;9.98474e-05;2.3633e-05;0.00584588
465;calc inner;100;0.624371;0.617653;0.634297
465;calc wait;100;0.00694961;0.00199164;0.0131336
465;calc bound;100;0.0035652;0.00165901;0.00635083
465;calc iter;100;0.649695;0.644433;0.659639
465;total;1;70.0666;70.0666;70.0666
427;calc total;1;65.0439;65.0439;65.0439
427;calc update async;100;0.000194397;7.441e-05;0.00629089
427;calc inner;100;0.637091;0.635023;0.641781
427;calc wait;100;0.00767649;0.00268788;0.015223
427;calc bound;100;0.00487025;0.0016374;0.00576029
427;calc iter;100;0.649836;0.640701;0.658911
427;total;1;70.0591;70.0591;70.0591
393;calc total;1;65.0313;65.0313;65.0313
393;calc update async;100;4.57305e-05;1.2028e-05;0.00201251
393;calc inner;100;0.630169;0.626077;0.636503
393;calc wait;100;0.00961206;0.00183431;0.0217167
393;calc bound;100;0.00385033;0.00163382;0.00637466
393;calc iter;100;0.64952;0.641429;0.665498
393;total;1;70.159;70.159;70.159
490;calc total;1;65.0472;65.0472;65.0472
490;calc update async;100;9.27542e-05;1.5884e-05;0.00571244
490;calc inner;100;0.631778;0.626233;0.641079
490;calc wait;100;0.0108274;0.00383002;0.0195957
490;calc bound;100;0.00616623;0.00164757;0.0070327
490;calc iter;100;0.64958;0.644383;0.662782
490;total;1;70.0905;70.0905;70.0905
442;calc total;1;65.0506;65.0506;65.0506
442;calc update async;100;0.000100127;2.2003e-05;0.00583263
442;calc inner;100;0.635147;0.630258;0.642962
442;calc wait;100;0.00845392;0.00330427;0.0136323
442;calc bound;100;0.00617504;0.001681;0.00712572
442;calc iter;100;0.64988;0.638844;0.665825
442;total;1;70.0388;70.0388;70.0388
466;calc total;1;65.0402;65.0402;65.0402
466;calc update async;100;5.35901e-05;1.5434e-05;0.0020963
466;calc inner;100;0.623367;0.616583;0.634311
466;calc wait;100;0.0104185;0.00217347;0.0192684
466;calc bound;100;0.00417802;0.00166312;0.00649191
466;calc iter;100;0.649715;0.64161;0.657108
466;total;1;70.0726;70.0726;70.0726
428;calc total;1;65.0442;65.0442;65.0442
428;calc update async;100;0.000180776;7.6198e-05;0.00644403
428;calc inner;100;0.638963;0.636627;0.643406
428;calc wait;100;0.00648817;0.0021788;0.0147608
428;calc bound;100;0.00419978;0.00172875;0.00527589
428;calc iter;100;0.649834;0.645011;0.660861
428;total;1;70.062;70.062;70.062
394;calc total;1;65.0464;65.0464;65.0464
394;calc update async;100;9.108e-05;1.0482e-05;0.00699233
394;calc inner;100;0.630215;0.625667;0.637395
394;calc wait;100;0.00792926;0.00258865;0.0234739
394;calc bound;100;0.00376324;0.00164997;0.00617194
394;calc iter;100;0.649643;0.640859;0.665911
394;total;1;70.1604;70.1604;70.1604
491;calc total;1;65.0449;65.0449;65.0449
491;calc update async;100;0.000107555;2.259e-05;0.00676516
491;calc inner;100;0.633162;0.62793;0.640844
491;calc wait;100;0.00685344;0.00178352;0.0176737
491;calc bound;100;0.00659515;0.00164737;0.00759746
491;calc iter;100;0.649624;0.645284;0.666096
491;total;1;70.0925;70.0925;70.0925
443;calc total;1;65.0475;65.0475;65.0475
443;calc update async;100;9.43121e-05;1.6905e-05;0.00644321
443;calc inner;100;0.636922;0.631616;0.643601
443;calc wait;100;0.00653335;0.00198684;0.00811198
443;calc bound;100;0.00630695;0.0016501;0.00742638
443;calc iter;100;0.649861;0.635282;0.656424
443;total;1;70.0297;70.0297;70.0297
467;calc total;1;65.0431;65.0431;65.0431
467;calc update async;100;9.84757e-05;1.7255e-05;0.00594097
467;calc inner;100;0.622233;0.614808;0.634646
467;calc wait;100;0.00436044;0.00157969;0.00761883
467;calc bound;100;0.00415894;0.00167658;0.00682218
467;calc iter;100;0.649793;0.6402;0.664416
467;total;1;70.0694;70.0694;70.0694
429;calc total;1;65.0434;65.0434;65.0434
429;calc update async;100;0.000170017;7.4505e-05;0.00609988
429;calc inner;100;0.638723;0.636338;0.643335
429;calc wait;100;0.00692726;0.00256506;0.0150472
429;calc bound;100;0.00396907;0.00282096;0.00465018
429;calc iter;100;0.649792;0.644701;0.657263
429;total;1;70.0648;70.0648;70.0648
395;calc total;1;65.0434;65.0434;65.0434
395;calc update async;100;9.57733e-05;1.3156e-05;0.00677733
395;calc inner;100;0.630346;0.624897;0.638868
395;calc wait;100;0.0046976;0.0019923;0.0189576
395;calc bound;100;0.00380147;0.00188274;0.00672159
395;calc iter;100;0.649629;0.641924;0.663554
395;total;1;70.1599;70.1599;70.1599
492;calc total;1;65.0463;65.0463;65.0463
492;calc update async;100;0.000249852;0.000123015;0.00535727
492;calc inner;100;0.628849;0.614311;0.642276
492;calc wait;100;0.0134033;0.0048387;0.025589
492;calc bound;100;0.00697731;0.00163106;0.00757327
492;calc iter;100;0.649484;0.638711;0.672765
492;total;1;70.0955;70.0955;70.0955
444;calc total;1;65.0479;65.0479;65.0479
444;calc update async;100;0.000255134;8.9549e-05;0.00610616
444;calc inner;100;0.638265;0.635507;0.642422
444;calc wait;100;0.00624976;0.00297101;0.010583
444;calc bound;100;0.00511712;0.00301705;0.00687566
444;calc iter;100;0.64989;0.64444;0.657476
444;total;1;70.0421;70.0421;70.0421
468;calc total;1;65.0442;65.0442;65.0442
468;calc update async;100;0.000227358;8.108e-05;0.00609567
468;calc inner;100;0.627826;0.616375;0.64089
468;calc wait;100;0.0152565;0.00263002;0.0253055
468;calc bound;100;0.00632754;0.00164978;0.00753952
468;calc iter;100;0.649641;0.642983;0.656869
468;total;1;70.0795;70.0795;70.0795
430;calc total;1;65.0423;65.0423;65.0423
430;calc update async;100;0.00017194;7.3202e-05;0.0062108
[truncated: 352,393 more chars]
