# Supplementary material for: A Halo abstraction for distributed n-dimensional structured grids within the C++ PGAS library DASH
Source: PeerJ Comput Sci. 2023 Feb 3;9:e1203. doi: 10.7717/peerj-cs.1203 (PMC10280232; doi:10.7717/peerj-cs.1203)
Supplement: Supplemental Information 2 [file peerj-cs-09-1203-s002.gz › raw_haswell/res_2d/weak/mpi_heat2d_n64_c24_440000_21918181.out]

MPI
Running Jacobi on 1536 processors with (48, 32) elements.
Array Dimensions: 439968 440000
Block Dimensions: 9166 13750
== Energy Conservation Check ==
initial Energy:               25.000
  final Energy:               25.000
    Difference:               -0.000
== Time Statistics ==
Completed 100 iterations.
# unit_id;function_name;num_calls;avg_runtime;min_runtime;max_runtime
48;calc total;1;65.129;65.129;65.129
48;calc update async;100;0.00147614;0.000623059;0.00514579
48;calc inner;100;0.635129;0.630385;0.640847
48;calc wait;100;0.00645505;0.00321406;0.0130631
48;calc bound;100;0.00518454;0.0026843;0.00652005
48;calc iter;100;0.649713;0.644151;0.660869
48;total;1;70.8326;70.8326;70.8326
24;calc total;1;65.1191;65.1191;65.1191
24;calc update async;100;0.00410439;0.000461765;0.00441252
24;calc inner;100;0.629427;0.603206;0.641277
24;calc wait;100;0.00254165;0.00121971;0.0163217
24;calc bound;100;0.00435271;0.00156118;0.00628651
24;calc iter;100;0.650527;0.64594;0.660502
24;total;1;70.8058;70.8058;70.8058
72;calc total;1;65.1186;65.1186;65.1186
72;calc update async;100;0.00342442;0.00106728;0.00643743
72;calc inner;100;0.621089;0.610349;0.637324
72;calc wait;100;0.00446822;0.00107782;0.0152715
72;calc bound;100;0.00364456;0.00156209;0.00541421
72;calc iter;100;0.650186;0.641355;0.656714
72;total;1;71.0335;71.0335;71.0335
0;calc total;1;65.1269;65.1269;65.1269
0;calc update async;100;0.00159218;0.000288446;0.00523588
0;calc inner;100;0.624537;0.617961;0.639977
0;calc wait;100;0.0126141;0.00328861;0.038998
0;calc bound;100;0.00639361;0.00236951;0.00682181
0;calc iter;100;0.649048;0.642519;0.673376
0;total;1;71.0222;71.0222;71.0222
49;calc total;1;65.1212;65.1212;65.1212
49;calc update async;100;0.000129125;6.2694e-05;0.00483162
49;calc inner;100;0.638465;0.632799;0.644787
49;calc wait;100;0.00593851;0.00204509;0.0161836
49;calc bound;100;0.0051424;0.0025172;0.00647827
49;calc iter;100;0.649679;0.644201;0.65808
49;total;1;70.8416;70.8416;70.8416
25;calc total;1;65.1226;65.1226;65.1226
25;calc update async;100;8.81277e-05;1.7729e-05;0.0044077
25;calc inner;100;0.633218;0.607617;0.643887
25;calc wait;100;0.00755551;0.0018831;0.0338966
25;calc bound;100;0.00475429;0.00156487;0.0064018
25;calc iter;100;0.650534;0.637317;0.669635
25;total;1;70.8052;70.8052;70.8052
73;calc total;1;65.115;65.115;65.115
73;calc update async;100;0.000150144;2.709e-05;0.00592573
73;calc inner;100;0.620388;0.609871;0.634703
73;calc wait;100;0.00332601;0.00153337;0.0206099
73;calc bound;100;0.00353402;0.00155334;0.00723084
73;calc iter;100;0.650195;0.64155;0.668478
73;total;1;71.0266;71.0266;71.0266
1;calc total;1;65.1238;65.1238;65.1238
1;calc update async;100;0.000123818;1.2207e-05;0.00444613
1;calc inner;100;0.623575;0.615451;0.640208
1;calc wait;100;0.0151254;0.0018667;0.0411424
1;calc bound;100;0.00607924;0.00200217;0.00674955
1;calc iter;100;0.64917;0.63883;0.674339
1;total;1;71.014;71.014;71.014
50;calc total;1;65.1208;65.1208;65.1208
50;calc update async;100;0.000123808;4.4086e-05;0.0046318
50;calc inner;100;0.634165;0.62973;0.641727
50;calc wait;100;0.010345;0.00456943;0.0278555
50;calc bound;100;0.00510329;0.00235869;0.00663497
50;calc iter;100;0.649741;0.644816;0.666955
50;total;1;70.8397;70.8397;70.8397
26;calc total;1;65.1121;65.1121;65.1121
26;calc update async;100;0.000116211;1.4608e-05;0.00735738
26;calc inner;100;0.631986;0.605815;0.664866
26;calc wait;100;0.00721272;0.00146716;0.0122065
26;calc bound;100;0.00364701;0.00156277;0.00714383
26;calc iter;100;0.650397;0.636532;0.678733
26;total;1;70.8057;70.8057;70.8057
74;calc total;1;65.1181;65.1181;65.1181
74;calc update async;100;0.000110784;9.988e-06;0.00448516
74;calc inner;100;0.62095;0.611484;0.636728
74;calc wait;100;0.00718692;0.00261893;0.0201863
74;calc bound;100;0.00365899;0.0015698;0.00543393
74;calc iter;100;0.650185;0.642835;0.658359
74;total;1;71.0364;71.0364;71.0364
2;calc total;1;65.1234;65.1234;65.1234
2;calc update async;100;0.000112769;9.343e-06;0.0044554
2;calc inner;100;0.624439;0.615769;0.639017
2;calc wait;100;0.0181504;0.00486917;0.0396097
2;calc bound;100;0.00534552;0.00245747;0.00680239
2;calc iter;100;0.649311;0.639316;0.672068
2;total;1;71.0241;71.0241;71.0241
51;calc total;1;65.1203;65.1203;65.1203
51;calc update async;100;0.000129827;1.5976e-05;0.00488434
51;calc inner;100;0.634987;0.629923;0.642354
51;calc wait;100;0.00944123;0.00241562;0.0267396
51;calc bound;100;0.00525805;0.00371522;0.00669142
51;calc iter;100;0.64982;0.645997;0.667333
51;total;1;70.8326;70.8326;70.8326
27;calc total;1;65.1236;65.1236;65.1236
27;calc update async;100;7.89276e-05;1.1753e-05;0.00434455
27;calc inner;100;0.631698;0.607064;0.639681
27;calc wait;100;0.0075246;0.0017478;0.0423388
27;calc bound;100;0.00367183;0.00160344;0.00635171
27;calc iter;100;0.650505;0.635915;0.677897
27;total;1;70.8034;70.8034;70.8034
75;calc total;1;65.1182;65.1182;65.1182
75;calc update async;100;9.55461e-05;1.1176e-05;0.00460269
75;calc inner;100;0.621382;0.612024;0.637226
75;calc wait;100;0.00869467;0.00193744;0.0126641
75;calc bound;100;0.00367748;0.00160241;0.00551207
75;calc iter;100;0.650151;0.641797;0.657187
75;total;1;71.0368;71.0368;71.0368
3;calc total;1;65.1232;65.1232;65.1232
3;calc update async;100;0.000108423;1.1127e-05;0.00519154
3;calc inner;100;0.62865;0.617907;0.641745
3;calc wait;100;0.0135385;0.00205645;0.0382462
3;calc bound;100;0.00431105;0.0027126;0.00593907
3;calc iter;100;0.649435;0.63852;0.667401
3;total;1;71.0217;71.0217;71.0217
52;calc total;1;65.116;65.116;65.116
52;calc update async;100;0.000198335;4.3525e-05;0.0072751
52;calc inner;100;0.632286;0.626465;0.640152
52;calc wait;100;0.0115315;0.00183619;0.029302
52;calc bound;100;0.00573572;0.00331979;0.00668517
52;calc iter;100;0.649847;0.640166;0.667105
52;total;1;70.8266;70.8266;70.8266
28;calc total;1;65.1218;65.1218;65.1218
28;calc update async;100;9.69644e-05;1.2774e-05;0.00444569
28;calc inner;100;0.633062;0.608583;0.641327
28;calc wait;100;0.00603074;0.00167926;0.0301899
28;calc bound;100;0.00360223;0.00175376;0.00476104
28;calc iter;100;0.650444;0.639557;0.663493
28;total;1;70.8087;70.8087;70.8087
76;calc total;1;65.1178;65.1178;65.1178
76;calc update async;100;7.81301e-05;1.0403e-05;0.00479535
76;calc inner;100;0.619871;0.612303;0.635901
76;calc wait;100;0.0158158;0.00205618;0.0306013
76;calc bound;100;0.00369454;0.00167606;0.00568505
76;calc iter;100;0.649878;0.638128;0.661678
76;total;1;71.0363;71.0363;71.0363
4;calc total;1;65.1173;65.1173;65.1173
4;calc update async;100;0.000122049;4.0787e-05;0.00591263
4;calc inner;100;0.626105;0.615381;0.635958
4;calc wait;100;0.0051005;0.00157979;0.028698
4;calc bound;100;0.00393018;0.00236202;0.00546767
4;calc iter;100;0.649585;0.640461;0.66988
4;total;1;71.0241;71.0241;71.0241
53;calc total;1;65.1203;65.1203;65.1203
53;calc update async;100;0.000177679;3.6183e-05;0.00485734
53;calc inner;100;0.631903;0.624427;0.639624
53;calc wait;100;0.011863;0.00441605;0.0290277
53;calc bound;100;0.00599006;0.00288109;0.00658684
53;calc iter;100;0.649968;0.637775;0.666272
53;total;1;70.8316;70.8316;70.8316
29;calc total;1;65.1213;65.1213;65.1213
29;calc update async;100;8.32791e-05;9.078e-06;0.00455912
29;calc inner;100;0.629018;0.605765;0.638758
29;calc wait;100;0.0134766;0.00457883;0.0251973
29;calc bound;100;0.00373905;0.00203906;0.00461908
29;calc iter;100;0.650433;0.641396;0.658987
77;calc total;1;65.1178;65.1178;65.1178
77;calc update async;100;9.05106e-05;9.69e-06;0.00485728
77;calc inner;100;0.619949;0.611893;0.634888
77;calc wait;100;0.00820262;0.00182246;0.0167904
77;calc bound;100;0.00323779;0.00177561;0.00464572
77;calc iter;100;0.649901;0.640024;0.663319
77;total;1;71.0362;71.0362;71.0362
5;calc total;1;65.1224;65.1224;65.1224
5;calc update async;100;9.9117e-05;3.9883e-05;0.00448192
5;calc inner;100;0.625406;0.615351;0.636086
5;calc wait;100;0.00992274;0.00291221;0.0255356
5;calc bound;100;0.0038808;0.00238831;0.00524441
5;calc iter;100;0.649598;0.641473;0.667386
5;total;1;71.0212;71.0212;71.0212
54;calc total;1;65.1201;65.1201;65.1201
54;calc update async;100;0.000163573;2.6237e-05;0.00491201
54;calc inner;100;0.632213;0.623515;0.640766
54;calc wait;100;0.0123498;0.003787;0.0292845
54;calc bound;100;0.00530726;0.00170808;0.00658369
29;total;1;70.8004;70.8004;70.8004
6;calc total;1;65.1205;65.1205;65.1205
6;calc update async;100;0.000122463;3.9106e-05;0.00513309
6;calc inner;100;0.627428;0.617924;0.638207
6;calc wait;100;0.00519296;0.00147145;0.0126434
6;calc bound;100;0.00372867;0.0022729;0.00501756
6;calc iter;100;0.649642;0.63556;0.665022
6;total;1;71.0227;71.0227;71.0227
54;calc iter;100;0.650052;0.6369;0.667251
54;total;1;70.8381;70.8381;70.8381
30;calc total;1;65.119;65.119;65.119
30;calc update async;100;9.25785e-05;1.044e-05;0.00507282
30;calc inner;100;0.629434;0.605586;0.639895
30;calc wait;100;0.00950496;0.00474005;0.0181915
30;calc bound;100;0.00424753;0.00267075;0.00586555
30;calc iter;100;0.65034;0.641557;0.6588
30;total;1;70.8104;70.8104;70.8104
7;calc total;1;65.12;65.12;65.12
7;calc update async;100;0.000127118;3.7768e-05;0.00513561
7;calc inner;100;0.626023;0.61568;0.635936
7;calc wait;100;0.00576799;0.00161047;0.0222377
7;calc bound;100;0.00335345;0.00174969;0.00490473
7;calc iter;100;0.649687;0.640521;0.657686
7;total;1;71.0223;71.0223;71.0223
55;calc total;1;65.1201;65.1201;65.1201
55;calc update async;100;0.000168307;5.5047e-05;0.00489442
55;calc inner;100;0.634443;0.623151;0.642204
55;calc wait;100;0.01041;0.00209791;0.0286631
55;calc bound;100;0.00509327;0.0015729;0.00653322
55;calc iter;100;0.650129;0.634469;0.666889
55;total;1;70.8421;70.8421;70.8421
31;calc total;1;65.1181;65.1181;65.1181
31;calc update async;100;0.00246215;0.00144836;0.00934042
31;calc inner;100;0.629892;0.606087;0.638337
31;calc wait;100;0.00350814;0.00123661;0.0096652
31;calc bound;100;0.00436673;0.00296926;0.00600792
31;calc iter;100;0.650395;0.647348;0.653963
31;total;1;70.7997;70.7997;70.7997
8;calc total;1;65.1229;65.1229;65.1229
8;calc update async;100;7.20506e-05;1.2996e-05;0.00458865
8;calc inner;100;0.628256;0.61621;0.6388
8;calc wait;100;0.00694956;0.0017037;0.0220843
8;calc bound;100;0.0032926;0.0016236;0.00402427
8;calc iter;100;0.649747;0.641219;0.666982
8;total;1;71.0115;71.0115;71.0115
56;calc total;1;65.1266;65.1266;65.1266
56;calc update async;100;0.000130357;2.7829e-05;0.00407682
56;calc inner;100;0.634123;0.62014;0.640802
56;calc wait;100;0.00686018;0.00116033;0.029488
56;calc bound;100;0.00575055;0.00157282;0.00664255
56;calc iter;100;0.65023;0.626482;0.666959
56;total;1;70.8307;70.8307;70.8307
32;calc total;1;65.1193;65.1193;65.1193
32;calc update async;100;0.00160036;0.000683186;0.00179001
32;calc inner;100;0.627611;0.621103;0.641366
32;calc wait;100;0.013602;0.00145614;0.0382907
32;calc bound;100;0.0063389;0.00283786;0.00679375
32;calc iter;100;0.649174;0.638142;0.672218
32;total;1;70.8056;70.8056;70.8056
78;calc total;1;65.1136;65.1136;65.1136
78;calc update async;100;0.000126799;1.2681e-05;0.00712641
78;calc inner;100;0.620034;0.611947;0.632893
78;calc wait;100;0.00730396;0.00155513;0.0201929
78;calc bound;100;0.00329815;0.00168841;0.00555573
78;calc iter;100;0.649896;0.635693;0.664672
78;total;1;71.0291;71.0291;71.0291
9;calc total;1;65.1144;65.1144;65.1144
9;calc update async;100;0.000102287;1.4354e-05;0.00747488
9;calc inner;100;0.627374;0.615707;0.637514
9;calc wait;100;0.00756872;0.00173471;0.026089
9;calc bound;100;0.00334357;0.0015789;0.00432302
9;calc iter;100;0.649709;0.639127;0.668045
9;total;1;71.022;71.022;71.022
57;calc total;1;65.1138;65.1138;65.1138
57;calc update async;100;0.000101162;2.6545e-05;0.00127269
57;calc inner;100;0.634577;0.621836;0.641324
57;calc wait;100;0.00867818;0.00618929;0.0306287
57;calc bound;100;0.0060845;0.00155873;0.00671835
57;calc iter;100;0.650088;0.630288;0.671425
57;total;1;70.8388;70.8388;70.8388
33;calc total;1;65.1101;65.1101;65.1101
33;calc update async;100;0.000101939;1.1829e-05;0.0011496
33;calc inner;100;0.628312;0.62165;0.640655
33;calc wait;100;0.0146952;0.00210528;0.0378061
33;calc bound;100;0.00608363;0.0027418;0.00678997
33;calc iter;100;0.64922;0.637367;0.668559
33;total;1;70.8063;70.8063;70.8063
79;calc total;1;65.1177;65.1177;65.1177
79;calc update async;100;0.00011361;1.202e-05;0.00477998
79;calc inner;100;0.620053;0.612176;0.634779
79;calc wait;100;0.00403112;0.00170121;0.0207244
79;calc bound;100;0.00325902;0.00178126;0.00540862
79;calc iter;100;0.649975;0.639997;0.662433
79;total;1;71.0368;71.0368;71.0368
10;calc total;1;65.1119;65.1119;65.1119
10;calc update async;100;4.43539e-05;1.2349e-05;0.00137289
10;calc inner;100;0.626517;0.613453;0.637816
10;calc wait;100;0.00813755;0.00156451;0.012607
10;calc bound;100;0.00411658;0.00158263;0.00637569
10;calc iter;100;0.649718;0.64287;0.663638
10;total;1;71.0192;71.0192;71.0192
58;calc total;1;65.1119;65.1119;65.1119
58;calc update async;100;0.000175576;3.8843e-05;0.00840334
58;calc inner;100;0.635503;0.622734;0.63892
58;calc wait;100;0.00756656;0.00415091;0.0128145
58;calc bound;100;0.00561024;0.00159171;0.00683657
58;calc iter;100;0.650016;0.628636;0.679001
58;total;1;70.8414;70.8414;70.8414
34;calc total;1;65.1149;65.1149;65.1149
34;calc update async;100;9.03975e-05;1.8954e-05;0.000922679
34;calc inner;100;0.628769;0.621674;0.641161
34;calc wait;100;0.0150764;0.00172074;0.0379993
34;calc bound;100;0.00544966;0.00275514;0.0067756
34;calc iter;100;0.649388;0.64075;0.663865
34;total;1;70.7966;70.7966;70.7966
11;calc total;1;65.1237;65.1237;65.1237
11;calc update async;100;7.72289e-05;1.1629e-05;0.00438012
11;calc inner;100;0.626304;0.612216;0.63945
11;calc wait;100;0.00672184;0.00171748;0.0245084
11;calc bound;100;0.00422473;0.00157975;0.00637454
11;calc iter;100;0.649895;0.643935;0.667111
11;total;1;71.0195;71.0195;71.0195
59;calc total;1;65.1259;65.1259;65.1259
59;calc update async;100;0.000125322;5.7068e-05;0.00404362
59;calc inner;100;0.635301;0.624439;0.642579
59;calc wait;100;0.00835042;0.00472907;0.0339538
59;calc bound;100;0.0052747;0.00201089;0.00645217
59;calc iter;100;0.650137;0.632978;0.675346
59;total;1;70.8322;70.8322;70.8322
35;calc total;1;65.1136;65.1136;65.1136
35;calc update async;100;9.62896e-05;1.6956e-05;0.00107661
35;calc inner;100;0.62899;0.621432;0.639887
35;calc wait;100;0.0150899;0.00550899;0.0353885
35;calc bound;100;0.00536459;0.0028719;0.00745071
35;calc iter;100;0.649545;0.644317;0.666224
35;total;1;70.8093;70.8093;70.8093
12;calc total;1;65.1233;65.1233;65.1233
12;calc update async;100;0.000215592;9.1356e-05;0.00448015
12;calc inner;100;0.592478;0.445214;0.636514
12;calc wait;100;0.0498883;0.00556379;0.185867
12;calc bound;100;0.0070158;0.00157526;0.00750453
12;calc iter;100;0.649603;0.632841;0.6655
12;total;1;71.0258;71.0258;71.0258
60;calc total;1;65.1249;65.1249;65.1249
60;calc update async;100;0.000285485;9.0586e-05;0.0056276
60;calc inner;100;0.634027;0.534375;0.643497
60;calc wait;100;0.00882992;0.00483876;0.0902938
60;calc bound;100;0.006921;0.00155703;0.00738825
60;calc iter;100;0.650069;0.626473;0.672952
60;total;1;70.8403;70.8403;70.8403
36;calc total;1;65.1166;65.1166;65.1166
36;calc update async;100;0.000223751;9.173e-05;0.00588613
36;calc inner;100;0.638061;0.631236;0.64521
36;calc wait;100;0.00653713;0.00157037;0.030026
36;calc bound;100;0.00480892;0.00280668;0.00595041
36;calc iter;100;0.649635;0.642874;0.665352
36;total;1;70.8082;70.8082;70.8082
13;calc total;1;65.1231;65.1231;65.1231
13;calc update async;100;0.000192788;7.8547e-05;0.00424913
13;calc inner;100;0.593473;0.464961;0.636823
13;calc wait;100;0.0478267;0.00509727;0.0765587
13;calc bound;100;0.00626328;0.00157112;0.00677076
13;calc iter;100;0.64776;0.516869;0.66325
13;total;1;71.0141;71.0141;71.0141
61;calc total;1;65.1233;65.1233;65.1233
61;calc update async;100;0.000251318;7.4079e-05;0.00423743
61;calc inner;100;0.633725;0.537415;0.642337
61;calc wait;100;0.00879933;0.00481997;0.0314326
61;calc bound;100;0.00637621;0.00158341;0.00688824
61;calc iter;100;0.649156;0.544024;0.671566
61;total;1;70.8504;70.8504;70.8504
37;calc total;1;65.1138;65.1138;65.1138
37;calc update async;100;0.000189406;0.000112034;0.00121183
37;calc inner;100;0.637977;0.632093;0.64525
37;calc wait;100;0.00655548;0.00188999;0.0279702
37;calc bound;100;0.00490191;0.00278095;0.00596212
37;calc iter;100;0.649628;0.640069;0.667163
37;total;1;70.8113;70.8113;70.8113
14;calc total;1;65.1199;65.1199;65.1199
14;calc update async;100;0.000192659;7.9767e-05;0.00495905
14;calc inner;100;0.593923;0.483465;0.637281
14;calc wait;100;0.0469217;0.00236951;0.0763114
14;calc bound;100;0.00620502;0.00159801;0.00672285
14;calc iter;100;0.647247;0.53338;0.662289
14;total;1;71.0203;71.0203;71.0203
62;calc total;1;65.1188;65.1188;65.1188
62;calc update async;100;0.000248588;6.7705e-05;0.0057803
62;calc inner;100;0.631303;0.536777;0.639599
62;calc wait;100;0.0118882;0.00473976;0.0345931
62;calc bound;100;0.00562836;0.001577;0.00625537
62;calc iter;100;0.649072;0.544161;0.671261
62;total;1;70.8484;70.8484;70.8484
38;calc total;1;65.1086;65.1086;65.1086
38;calc update async;100;0.000206585;0.00011002;0.00133005
38;calc inner;100;0.63791;0.628321;0.653533
38;calc wait;100;0.0061843;0.00169378;0.00911723
38;calc bound;100;0.00531023;0.00283935;0.00609105
38;calc iter;100;0.649616;0.638489;0.665138
38;total;1;70.8052;70.8052;70.8052
15;calc total;1;65.1199;65.1199;65.1199
15;calc update async;100;0.000186828;7.3922e-05;0.00465194
15;calc inner;100;0.594225;0.501948;0.63679
15;calc wait;100;0.0461702;0.00203498;0.0757813
15;calc bound;100;0.00619795;0.00164576;0.00676141
15;calc iter;100;0.646785;0.553347;0.660625
15;total;1;71.0297;71.0297;71.0297
63;calc total;1;65.1183;65.1183;65.1183
63;calc update async;100;0.00357332;0.000778323;0.00946923
63;calc inner;100;0.634214;0.538106;0.641472
63;calc wait;100;0.00525587;0.000951852;0.0307863
63;calc bound;100;0.00597789;0.00158622;0.00662484
63;calc iter;100;0.649025;0.544058;0.671784
63;total;1;70.8387;70.8387;70.8387
39;calc total;1;65.1154;65.1154;65.1154
39;calc update async;100;0.000259942;0.00010753;0.00619446
39;calc inner;100;0.637534;0.629208;0.645814
39;calc wait;100;0.0062001;0.00169143;0.0219484
39;calc bound;100;0.00571368;0.00281884;0.00659722
39;calc iter;100;0.649711;0.635947;0.661501
39;total;1;70.8125;70.8125;70.8125
16;calc total;1;65.1266;65.1266;65.1266
16;calc update async;100;0.000180006;6.9001e-05;0.00398987
16;calc inner;100;0.592694;0.517998;0.635195
16;calc wait;100;0.0473599;0.00487948;0.0773175
16;calc bound;100;0.00613791;0.00175484;0.00686607
16;calc iter;100;0.646377;0.56891;0.659628
16;total;1;71.0287;71.0287;71.0287
64;calc total;1;65.1234;65.1234;65.1234
64;calc update async;100;0.00132315;0.000420827;0.00553207
64;calc inner;100;0.633195;0.630933;0.641233
64;calc wait;100;0.00679624;0.00170699;0.0135665
64;calc bound;100;0.0057483;0.00244334;0.00637653
64;calc iter;100;0.647067;0.644671;0.654862
64;total;1;70.8255;70.8255;70.8255
40;calc total;1;65.1248;65.1248;65.1248
40;calc update async;100;0.000179162;6.9875e-05;0.00438938
40;calc inner;100;0.63587;0.63033;0.642686
40;calc wait;100;0.00842871;0.00184153;0.022085
40;calc bound;100;0.00536409;0.00278768;0.00635352
40;calc iter;100;0.649846;0.644305;0.661786
40;total;1;70.8025;70.8025;70.8025
17;calc total;1;65.1187;65.1187;65.1187
17;calc update async;100;0.000188405;7.5498e-05;0.00483637
17;calc inner;100;0.592442;0.536177;0.634909
17;calc wait;100;0.0470656;0.00171595;0.077141
17;calc bound;100;0.00613348;0.00234608;0.00673104
17;calc iter;100;0.645833;0.592468;0.658378
17;total;1;71.0248;71.0248;71.0248
65;calc total;1;65.1215;65.1215;65.1215
65;calc update async;100;0.000155531;7.3244e-05;0.00449483
65;calc inner;100;0.633182;0.630767;0.640686
65;calc wait;100;0.00889182;0.00212852;0.0136362
65;calc bound;100;0.0048491;0.00281485;0.00617916
65;calc iter;100;0.647082;0.643108;0.665003
65;total;1;70.834;70.834;70.834
41;calc total;1;65.1164;65.1164;65.1164
41;calc update async;100;0.000178999;6.7683e-05;0.00552589
41;calc inner;100;0.635886;0.630171;0.64451
41;calc wait;100;0.00861583;0.00164208;0.0279773
41;calc bound;100;0.0051075;0.00274304;0.00638734
41;calc iter;100;0.649792;0.64099;0.664213
41;total;1;70.8079;70.8079;70.8079
18;calc total;1;65.1183;65.1183;65.1183
18;calc update async;100;0.000200676;7.6452e-05;0.00581746
18;calc inner;100;0.593102;0.553806;0.635125
18;calc wait;100;0.0458426;0.0028098;0.0774093
18;calc bound;100;0.00616792;0.00233614;0.00680157
18;calc iter;100;0.645317;0.607631;0.657719
18;total;1;71.0142;71.0142;71.0142
66;calc total;1;65.1211;65.1211;65.1211
66;calc update async;100;0.000145958;7.5122e-05;0.0045772
66;calc inner;100;0.634167;0.632266;0.641183
66;calc wait;100;0.00839454;0.00183906;0.0133314
66;calc bound;100;0.00440725;0.00273628;0.00476714
66;calc iter;100;0.647117;0.643332;0.655375
66;total;1;70.8484;70.8484;70.8484
42;calc total;1;65.1248;65.1248;65.1248
42;calc update async;100;0.000165796;7.7238e-05;0.00435588
42;calc inner;100;0.636378;0.631618;0.655064
42;calc wait;100;0.00815747;0.0016403;0.0119257
42;calc bound;100;0.00522663;0.00242529;0.00642796
42;calc iter;100;0.649931;0.641623;0.665744
42;total;1;70.7963;70.7963;70.7963
19;calc total;1;65.1181;65.1181;65.1181
19;calc update async;100;0.000194125;0.0001178;0.00497606
19;calc inner;100;0.593958;0.568251;0.637278
19;calc wait;100;0.0444131;0.001557;0.0768439
19;calc bound;100;0.00627091;0.00331144;0.00676008
19;calc iter;100;0.644841;0.630871;0.657879
19;total;1;71.0241;71.0241;71.0241
67;calc total;1;65.1209;65.1209;65.1209
67;calc update async;100;0.000180301;8.5567e-05;0.00482042
67;calc inner;100;0.634326;0.631849;0.641123
67;calc wait;100;0.0071655;0.0043664;0.00916043
67;calc bound;100;0.00546328;0.00296498;0.00595536
67;calc iter;100;0.647139;0.640802;0.657133
67;total;1;70.8387;70.8387;70.8387
43;calc total;1;65.1243;65.1243;65.1243
43;calc update async;100;0.000166111;7.2582e-05;0.0041323
43;calc inner;100;0.636012;0.630604;0.643275
43;calc wait;100;0.00864396;0.0017688;0.0218897
43;calc bound;100;0.00513421;0.00168203;0.00609526
43;calc iter;100;0.64996;0.637628;0.665816
43;total;1;70.8013;70.8013;70.8013
20;calc total;1;65.1159;65.1159;65.1159
20;calc update async;100;0.000210446;8.4256e-05;0.00675321
20;calc inner;100;0.594772;0.571119;0.63432
20;calc wait;100;0.043052;0.00286992;0.071313
20;calc bound;100;0.00625559;0.00360615;0.00744789
20;calc iter;100;0.644295;0.632514;0.660426
20;total;1;71.0286;71.0286;71.0286
68;calc total;1;65.118;65.118;65.118
68;calc update async;100;0.000215651;0.000116342;0.0061288
68;calc inner;100;0.635231;0.633235;0.642042
68;calc wait;100;0.00531244;0.00196695;0.00716852
68;calc bound;100;0.00634992;0.00274707;0.00684627
68;calc iter;100;0.647113;0.638882;0.661627
68;total;1;70.8482;70.8482;70.8482
44;calc total;1;65.1239;65.1239;65.1239
44;calc update async;100;0.000216129;0.000105984;0.00426878
44;calc inner;100;0.638126;0.631212;0.644289
44;calc wait;100;0.00660993;0.00156801;0.0204906
44;calc bound;100;0.00502187;0.00158383;0.00621253
44;calc iter;100;0.649977;0.636141;0.660128
44;total;1;70.8112;70.8112;70.8112
21;calc total;1;65.1182;65.1182;65.1182
21;calc update async;100;0.000184221;7.7632e-05;0.00509074
21;calc inner;100;0.597895;0.577096;0.637004
21;calc wait;100;0.0403256;0.00184151;0.0647503
21;calc bound;100;0.00582952;0.00300276;0.00680486
21;calc iter;100;0.644239;0.631793;0.658639
21;total;1;71.0238;71.0238;71.0238
69;calc total;1;65.1209;65.1209;65.1209
69;calc update async;100;0.000191243;8.7264e-05;0.00486287
69;calc inner;100;0.6355;0.633054;0.643049
69;calc wait;100;0.00568913;0.00307697;0.0110745
69;calc bound;100;0.00575484;0.00290243;0.00619941
69;calc iter;100;0.647139;0.640502;0.656143
69;total;1;70.8476;70.8476;70.8476
45;calc total;1;65.123;65.123;65.123
45;calc update async;100;0.000223863;0.000104412;0.0043767
45;calc inner;100;0.637395;0.629597;0.644153
45;calc wait;100;0.00729468;0.00239257;0.0163854
45;calc bound;100;0.00508908;0.00157569;0.00607163
45;calc iter;100;0.650006;0.635909;0.658976
45;total;1;70.8047;70.8047;70.8047
22;calc total;1;65.1182;65.1182;65.1182
22;calc update async;100;0.000189431;7.4281e-05;0.00522602
22;calc inner;100;0.598273;0.579255;0.636612
22;calc wait;100;0.0399412;0.00284069;0.0636411
22;calc bound;100;0.00585515;0.00313294;0.00678913
22;calc iter;100;0.644263;0.630935;0.658569
22;total;1;71.0168;71.0168;71.0168
70;calc total;1;65.1205;65.1205;65.1205
70;calc update async;100;0.000174991;6.4361e-05;0.0051896
70;calc inner;100;0.635752;0.633683;0.642409
70;calc wait;100;0.00632797;0.00188968;0.0147743
70;calc bound;100;0.00486852;0.00211362;0.00521557
70;calc iter;100;0.647127;0.643371;0.658221
70;total;1;70.845;70.845;70.845
46;calc total;1;65.1209;65.1209;65.1209
46;calc update async;100;0.000231492;0.00010915;0.00473695
46;calc inner;100;0.637153;0.628772;0.644426
46;calc wait;100;0.00721972;0.00159984;0.0209075
46;calc bound;100;0.00541286;0.00157586;0.0066509
46;calc iter;100;0.65002;0.634914;0.660956
46;total;1;70.8111;70.8111;70.8111
23;calc total;1;65.118;65.118;65.118
23;calc update async;100;0.00166868;0.000840058;0.00720326
23;calc inner;100;0.598444;0.579568;0.636486
23;calc wait;100;0.0383568;0.00158916;0.0628185
23;calc bound;100;0.00576625;0.0032206;0.00684297
23;calc iter;100;0.644241;0.629435;0.65927
23;total;1;71.0234;71.0234;71.0234
71;calc total;1;65.1205;65.1205;65.1205
71;calc update async;100;0.00128205;0.000476162;0.00686747
71;calc inner;100;0.636287;0.634056;0.642889
71;calc wait;100;0.00501781;0.00139395;0.00900536
71;calc bound;100;0.0045249;0.0021737;0.00500091
71;calc iter;100;0.647115;0.644972;0.655588
71;total;1;70.8325;70.8325;70.8325
47;calc total;1;65.1196;65.1196;65.1196
47;calc update async;100;0.00358309;0.00100043;0.00807195
47;calc inner;100;0.637165;0.628097;0.643814
47;calc wait;100;0.00373286;0.000947777;0.0145033
47;calc bound;100;0.00552499;0.00156234;0.00664538
47;calc iter;100;0.650009;0.63507;0.663547
47;total;1;70.8136;70.8136;70.8136
80;calc total;1;65.1198;65.1198;65.1198
80;calc update async;100;5.71142e-05;1.0278e-05;0.000624998
80;calc inner;100;0.619822;0.612141;0.634784
80;calc wait;100;0.0226752;0.00487925;0.045947
80;calc bound;100;0.00347063;0.00200979;0.00645075
80;calc iter;100;0.649768;0.643254;0.666027
80;total;1;71.0331;71.0331;71.0331
81;calc total;1;65.1179;65.1179;65.1179
81;calc update async;100;0.000126671;2.3606e-05;0.00548981
81;calc inner;100;0.618534;0.610081;0.635822
81;calc wait;100;0.0182006;0.00287491;0.0355152
81;calc bound;100;0.00500476;0.00169422;0.00671359
81;calc iter;100;0.649556;0.644329;0.658544
81;total;1;71.0299;71.0299;71.0299
96;calc total;1;65.119;65.119;65.119
96;calc update async;100;0.00177327;0.000903076;0.003385
96;calc inner;100;0.636862;0.634218;0.642859
96;calc wait;100;0.00593163;0.00185384;0.0116274
96;calc bound;100;0.00540693;0.00336912;0.00602375
96;calc iter;100;0.649978;0.647186;0.659918
96;total;1;70.8749;70.8749;70.8749
82;calc total;1;65.1173;65.1173;65.1173
82;calc update async;100;0.00011874;1.2682e-05;0.00506003
82;calc inner;100;0.621279;0.613365;0.640877
82;calc wait;100;0.0147379;0.00191079;0.0334682
82;calc bound;100;0.00516961;0.00159027;0.00684589
82;calc iter;100;0.649599;0.641756;0.666326
82;total;1;71.0392;71.0392;71.0392
97;calc total;1;65.1096;65.1096;65.1096
97;calc update async;100;8.84485e-05;4.6247e-05;0.0013659
97;calc inner;100;0.63807;0.636438;0.644032
97;calc wait;100;0.00660487;0.00204333;0.0085369
97;calc bound;100;0.00514405;0.00351587;0.00572983
97;calc iter;100;0.649911;0.646709;0.651597
97;total;1;70.8641;70.8641;70.8641
83;calc total;1;65.1156;65.1156;65.1156
83;calc update async;100;0.000133175;4.0358e-05;0.00608182
83;calc inner;100;0.618305;0.61108;0.635375
83;calc wait;100;0.0169471;0.00654601;0.0306705
83;calc bound;100;0.00499485;0.00213485;0.00673662
83;calc iter;100;0.649652;0.644209;0.660694
83;total;1;71.0236;71.0236;71.0236
98;calc total;1;65.1195;65.1195;65.1195
98;calc update async;100;0.000132258;3.2298e-05;0.00440358
98;calc inner;100;0.636785;0.634172;0.644633
98;calc wait;100;0.00777823;0.00278735;0.0109724
98;calc bound;100;0.00532245;0.00355763;0.00626344
98;calc iter;100;0.650022;0.646708;0.663342
98;total;1;70.8755;70.8755;70.8755
84;calc total;1;65.1139;65.1139;65.1139
84;calc update async;100;0.000245111;0.000101279;0.00616093
84;calc inner;100;0.636909;0.60779;0.644429
84;calc wait;100;0.00692006;0.00175132;0.0303324
84;calc bound;100;0.00523987;0.00155156;0.00732229
84;calc iter;100;0.649318;0.639908;0.655912
84;total;1;71.0417;71.0417;71.0417
99;calc total;1;65.1192;65.1192;65.1192
99;calc update async;100;0.000132631;1.6719e-05;0.00474236
99;calc inner;100;0.636921;0.63414;0.644802
99;calc wait;100;0.00720796;0.0036252;0.0100308
99;calc bound;100;0.0057792;0.00278103;0.00637292
99;calc iter;100;0.650045;0.646497;0.656917
99;total;1;70.8618;70.8618;70.8618
85;calc total;1;65.1158;65.1158;65.1158
85;calc update async;100;0.000229339;0.000103015;0.00583747
85;calc inner;100;0.63573;0.610638;0.642375
85;calc wait;100;0.00803292;0.00297896;0.0220241
85;calc bound;100;0.00505764;0.0015675;0.00682295
85;calc iter;100;0.649053;0.623563;0.656505
85;total;1;71.0397;71.0397;71.0397
100;calc total;1;65.1148;65.1148;65.1148
100;calc update async;100;0.000194257;1.1512e-05;0.0060473
100;calc inner;100;0.635318;0.633379;0.641552
100;calc wait;100;0.00859366;0.00189119;0.0112685
100;calc bound;100;0.00590601;0.00241832;0.00635268
100;calc iter;100;0.650037;0.644648;0.653159
100;total;1;70.8738;70.8738;70.8738
86;calc total;1;65.111;65.111;65.111
86;calc update async;100;0.000184624;7.8264e-05;0.000800013
86;calc inner;100;0.636025;0.612753;0.642318
86;calc wait;100;0.00756084;0.00204888;0.0228566
86;calc bound;100;0.00512977;0.00160067;0.00645679
86;calc iter;100;0.648903;0.620071;0.656776
86;total;1;71.0366;71.0366;71.0366
101;calc total;1;65.1192;65.1192;65.1192
101;calc update async;100;0.000173037;3.0061e-05;0.0044759
101;calc inner;100;0.634055;0.631936;0.642496
101;calc wait;100;0.00985784;0.00569637;0.0133881
101;calc bound;100;0.00600383;0.00258463;0.00654685
101;calc iter;100;0.65013;0.643667;0.65561
101;total;1;70.8523;70.8523;70.8523
87;calc total;1;65.111;65.111;65.111
87;calc update async;100;0.000193249;7.0764e-05;0.000839145
87;calc inner;100;0.635813;0.616756;0.643986
87;calc wait;100;0.00742364;0.00147638;0.0207567
87;calc bound;100;0.00543442;0.00162945;0.00667867
87;calc iter;100;0.648868;0.635383;0.655578
87;total;1;71.0305;71.0305;71.0305
102;calc total;1;65.1174;65.1174;65.1174
102;calc update async;100;0.000168101;3.0769e-05;0.00501713
102;calc inner;100;0.634638;0.632093;0.643146
102;calc wait;100;0.00993736;0.00308142;0.0171357
102;calc bound;100;0.00540354;0.0020355;0.00596011
102;calc iter;100;0.650151;0.641251;0.658296
102;total;1;70.8608;70.8608;70.8608
88;calc total;1;65.1193;65.1193;65.1193
88;calc update async;100;0.000144394;9.4526e-05;0.000629974
88;calc inner;100;0.633923;0.617151;0.641012
88;calc wait;100;0.00916069;0.00277952;0.0259158
88;calc bound;100;0.00556129;0.00166663;0.00658508
88;calc iter;100;0.648793;0.624632;0.658221
88;total;1;71.0416;71.0416;71.0416
103;calc total;1;65.1168;65.1168;65.1168
103;calc update async;100;0.000173004;0.00010163;0.00509619
103;calc inner;100;0.635382;0.632026;0.643179
103;calc wait;100;0.00984091;0.00217975;0.0174642
103;calc bound;100;0.00478464;0.00157243;0.00512468
103;calc iter;100;0.650184;0.639165;0.660877
103;total;1;70.8664;70.8664;70.8664
89;calc total;1;65.119;65.119;65.119
89;calc update async;100;0.000183461;8.1069e-05;0.00493923
89;calc inner;100;0.633939;0.617878;0.641243
89;calc wait;100;0.00909238;0.00146974;0.0272141
89;calc bound;100;0.00554165;0.00224588;0.00661219
89;calc iter;100;0.64876;0.627974;0.659292
89;total;1;71.0405;71.0405;71.0405
104;calc total;1;65.1179;65.1179;65.1179
104;calc update async;100;0.000142681;7.6564e-05;0.00467272
104;calc inner;100;0.637014;0.631471;0.645091
104;calc wait;100;0.0073494;0.00482471;0.011716
104;calc bound;100;0.00572398;0.00161918;0.00625856
104;calc iter;100;0.650235;0.638015;0.667744
104;total;1;70.864;70.864;70.864
90;calc total;1;65.112;65.112;65.112
90;calc update async;100;0.000196262;6.9594e-05;0.00653935
90;calc inner;100;0.633998;0.621584;0.640936
90;calc wait;100;0.0089522;0.00151033;0.0289121
90;calc bound;100;0.00549029;0.00272919;0.00708348
90;calc iter;100;0.64864;0.64036;0.66196
90;total;1;71.0313;71.0313;71.0313
105;calc total;1;65.114;65.114;65.114
105;calc update async;100;0.000174078;8.6028e-05;0.00686414
105;calc inner;100;0.638843;0.633818;0.646324
105;calc wait;100;0.00492686;0.00130855;0.0070152
105;calc bound;100;0.00625208;0.00160028;0.00684229
105;calc iter;100;0.650201;0.636838;0.667071
105;total;1;70.8677;70.8677;70.8677
91;calc total;1;65.1186;65.1186;65.1186
91;calc update async;100;0.000130029;6.9331e-05;0.000616385
91;calc inner;100;0.634688;0.624552;0.641364
91;calc wait;100;0.00874635;0.00224878;0.0294867
91;calc bound;100;0.0050144;0.00276833;0.00655076
91;calc iter;100;0.648582;0.638846;0.66259
91;total;1;71.0415;71.0415;71.0415
106;calc total;1;65.1179;65.1179;65.1179
106;calc update async;100;0.000142206;7.8566e-05;0.00467925
106;calc inner;100;0.637215;0.631982;0.643328
106;calc wait;100;0.00707425;0.00471008;0.0119776
106;calc bound;100;0.00580091;0.00161;0.00614616
106;calc iter;100;0.650237;0.638402;0.665861
106;total;1;70.8677;70.8677;70.8677
92;calc total;1;65.1187;65.1187;65.1187
92;calc update async;100;0.000160686;7.5147e-05;0.00464779
92;calc inner;100;0.636402;0.625482;0.643244
92;calc wait;100;0.00732948;0.00193435;0.0279026
92;calc bound;100;0.00462229;0.0027257;0.00640523
92;calc iter;100;0.648518;0.635138;0.662398
92;total;1;71.0406;71.0406;71.0406
107;calc total;1;65.1176;65.1176;65.1176
107;calc update async;100;0.000128553;6.4738e-05;0.00480682
107;calc inner;100;0.637034;0.633536;0.644699
107;calc wait;100;0.00814749;0.00209929;0.0146919
107;calc bound;100;0.00488212;0.00159296;0.00526147
107;calc iter;100;0.650196;0.639544;0.659589
107;total;1;70.8706;70.8706;70.8706
93;calc total;1;65.1187;65.1187;65.1187
93;calc update async;100;0.00015061;6.7405e-05;0.00464743
93;calc inner;100;0.635845;0.626917;0.642001
93;calc wait;100;0.00803182;0.00214738;0.0254779
93;calc bound;100;0.00446861;0.00283426;0.00640021
93;calc iter;100;0.648498;0.641759;0.658238
93;total;1;71.0387;71.0387;71.0387
108;calc total;1;65.1152;65.1152;65.1152
108;calc update async;100;0.000296379;0.000107149;0.00576272
108;calc inner;100;0.606267;0.484549;0.63967
108;calc wait;100;0.0364705;0.00259761;0.150671
108;calc bound;100;0.00709585;0.00155114;0.00743539
108;calc iter;100;0.650135;0.637024;0.663271
108;total;1;70.8768;70.8768;70.8768
94;calc total;1;65.1184;65.1184;65.1184
94;calc update async;100;0.000158501;7.2011e-05;0.00527887
94;calc inner;100;0.636105;0.627015;0.642488
94;calc wait;100;0.00756154;0.00292854;0.0228764
94;calc bound;100;0.00446446;0.00287933;0.00612134
94;calc iter;100;0.648293;0.641992;0.658169
94;total;1;71.042;71.042;71.042
109;calc total;1;65.1149;65.1149;65.1149
109;calc update async;100;0.000264749;0.000178578;0.00558106
109;calc inner;100;0.607162;0.499737;0.641101
109;calc wait;100;0.0348761;0.0021251;0.0545932
109;calc bound;100;0.00633733;0.00156352;0.0067308
109;calc iter;100;0.648645;0.539064;0.65548
109;total;1;70.8671;70.8671;70.8671
95;calc total;1;65.1178;65.1178;65.1178
95;calc update async;100;0.00299905;0.00132451;0.00910504
95;calc inner;100;0.636402;0.626827;0.642963
95;calc wait;100;0.0041945;0.00112868;0.0175804
95;calc bound;100;0.00465598;0.00301606;0.00666574
95;calc iter;100;0.648254;0.642225;0.657799
95;total;1;71.0411;71.0411;71.0411
110;calc total;1;65.1138;65.1138;65.1138
110;calc update async;100;0.000269943;0.000183704;0.00633847
110;calc inner;100;0.607814;0.512129;0.639742
110;calc wait;100;0.033745;0.00300399;0.0545794
110;calc bound;100;0.00644452;0.00160879;0.00671697
110;calc iter;100;0.648277;0.549523;0.654456
110;total;1;70.8656;70.8656;70.8656
111;calc total;1;65.1136;65.1136;65.1136
111;calc update async;100;0.000267629;0.000158623;0.00604328
111;calc inner;100;0.608551;0.524967;0.640331
111;calc wait;100;0.0327087;0.00221997;0.0549458
111;calc bound;100;0.00640695;0.00163942;0.006744
111;calc iter;100;0.647939;0.560907;0.655888
111;total;1;70.867;70.867;70.867
112;calc total;1;65.1149;65.1149;65.1149
112;calc update async;100;0.000152743;0.000118137;0.000754346
112;calc inner;100;0.606262;0.536542;0.639346
112;calc wait;100;0.0349383;0.00493815;0.0569841
112;calc bound;100;0.006275;0.00176778;0.00674297
112;calc iter;100;0.647632;0.576571;0.654521
112;total;1;70.8552;70.8552;70.8552
113;calc total;1;65.1198;65.1198;65.1198
113;calc update async;100;0.000179499;6.8134e-05;0.00408415
113;calc inner;100;0.606124;0.548391;0.637543
113;calc wait;100;0.0347356;0.00620852;0.0573622
113;calc bound;100;0.00628274;0.00234585;0.00668415
113;calc iter;100;0.647326;0.587337;0.653326
113;total;1;70.8754;70.8754;70.8754
114;calc total;1;65.1186;65.1186;65.1186
114;calc update async;100;0.000192588;7.5224e-05;0.0043919
114;calc inner;100;0.606602;0.559713;0.638672
114;calc wait;100;0.0339469;0.00535303;0.0578433
114;calc bound;100;0.00623067;0.00292242;0.00670967
114;calc iter;100;0.646976;0.599174;0.653557
114;total;1;70.8702;70.8702;70.8702
115;calc total;1;65.1182;65.1182;65.1182
115;calc update async;100;0.000186492;7.1947e-05;0.00432901
115;calc inner;100;0.607029;0.571466;0.639011
115;calc wait;100;0.033227;0.00379765;0.0547286
115;calc bound;100;0.00619639;0.00279532;0.00667108
115;calc iter;100;0.646643;0.617431;0.656232
115;total;1;70.8656;70.8656;70.8656
116;calc total;1;65.1151;65.1151;65.1151
116;calc update async;100;0.000201556;7.6805e-05;0.00610897
116;calc inner;100;0.608687;0.580932;0.63984
116;calc wait;100;0.0311209;0.00207011;0.0535307
116;calc bound;100;0.00621876;0.00279825;0.00670287
116;calc iter;100;0.646232;0.623061;0.654299
116;total;1;70.8765;70.8765;70.8765
117;calc total;1;65.1182;65.1182;65.1182
117;calc update async;100;0.000195215;7.4088e-05;0.00572408
117;calc inner;100;0.608585;0.586612;0.6399
117;calc wait;100;0.0310492;0.00372478;0.051435
117;calc bound;100;0.00610393;0.0028243;0.0067154
117;calc iter;100;0.645937;0.637469;0.65634
117;total;1;70.855;70.855;70.855
118;calc total;1;65.1182;65.1182;65.1182
118;calc update async;100;0.000185775;6.882e-05;0.00437752
118;calc inner;100;0.61055;0.592846;0.640371
118;calc wait;100;0.0285937;0.00337511;0.0497549
118;calc bound;100;0.00621059;0.00284473;0.00673806
118;calc iter;100;0.645545;0.639115;0.653726
118;total;1;70.8649;70.8649;70.8649
120;calc total;1;65.1235;65.1235;65.1235
120;calc update async;100;0.002573;0.000456039;0.00519697
120;calc inner;100;0.619454;0.603792;0.634431
120;calc wait;100;0.00777803;0.00159827;0.0302191
120;calc bound;100;0.00549404;0.00158017;0.00671907
120;calc iter;100;0.649187;0.643259;0.666288
120;total;1;70.8037;70.8037;70.8037
119;calc total;1;65.1177;65.1177;65.1177
119;calc update async;100;0.00178222;0.00113912;0.00778695
119;calc inner;100;0.60838;0.588126;0.639644
121;calc total;1;65.1196;65.1196;65.1196
121;calc update async;100;8.82437e-05;1.2594e-05;0.004714
121;calc inner;100;0.619516;0.606925;0.634334
121;calc wait;100;0.0147558;0.00148918;0.0296334
121;calc bound;100;0.00484728;0.00157085;0.00646188
121;calc iter;100;0.649195;0.642898;0.660269
121;total;1;70.8004;70.8004;70.8004
119;calc wait;100;0.0287762;0.00174878;0.0521096
119;calc bound;100;0.00623866;0.00303056;0.00677121
119;calc iter;100;0.645182;0.636141;0.654313
119;total;1;70.8765;70.8765;70.8765
122;calc total;1;65.1105;65.1105;65.1105
122;calc update async;100;0.000138221;1.0043e-05;0.00837379
122;calc inner;100;0.620414;0.608958;0.633813
122;calc wait;100;0.0157567;0.00139656;0.0299086
122;calc bound;100;0.00468734;0.00158331;0.00674231
122;calc iter;100;0.649099;0.635516;0.659995
122;total;1;70.7902;70.7902;70.7902
123;calc total;1;65.1196;65.1196;65.1196
123;calc update async;100;0.000100361;1.0524e-05;0.00475356
123;calc inner;100;0.621269;0.610689;0.635521
123;calc wait;100;0.0154349;0.00203608;0.0260259
123;calc bound;100;0.00373111;0.00166761;0.00647409
123;calc iter;100;0.649273;0.642153;0.65889
123;total;1;70.8054;70.8054;70.8054
124;calc total;1;65.1184;65.1184;65.1184
124;calc update async;100;0.000111751;1.1236e-05;0.00533113
124;calc inner;100;0.620617;0.608937;0.632988
124;calc wait;100;0.00660199;0.00145388;0.0182499
124;calc bound;100;0.00342676;0.00175105;0.00549454
124;calc iter;100;0.649102;0.617782;0.657666
124;total;1;70.7897;70.7897;70.7897
192;calc total;1;65.1278;65.1278;65.1278
192;calc update async;100;0.00258074;0.000780694;0.00527945
192;calc inner;100;0.639889;0.636023;0.642271
192;calc wait;100;0.00402122;0.00166766;0.019745
192;calc bound;100;0.00414792;0.00329307;0.00590726
192;calc iter;100;0.650642;0.647531;0.673181
192;total;1;70.8736;70.8736;70.8736
144;calc total;1;65.1269;65.1269;65.1269
144;calc update async;100;0.00347432;0.000474962;0.00522835
144;calc inner;100;0.62835;0.619099;0.6387
144;calc wait;100;0.00304471;0.00108843;0.0127336
144;calc bound;100;0.00457513;0.00156874;0.00653433
144;calc iter;100;0.649737;0.639522;0.658655
144;total;1;70.7622;70.7622;70.7622
168;calc total;1;65.1224;65.1224;65.1224
168;calc update async;100;0.0042964;0.00340366;0.00549456
168;calc inner;100;0.631046;0.607307;0.642967
168;calc wait;100;0.00344008;0.00120428;0.0125458
168;calc bound;100;0.00567959;0.00157022;0.00639369
168;calc iter;100;0.650655;0.644491;0.667263
168;total;1;70.8086;70.8086;70.8086
125;calc total;1;65.1179;65.1179;65.1179
125;calc update async;100;0.000118223;1.0242e-05;0.00537587
125;calc inner;100;0.620425;0.608843;0.632652
125;calc wait;100;0.00822084;0.0015825;0.0172263
125;calc bound;100;0.00357644;0.00182515;0.0052712
125;calc iter;100;0.649109;0.623163;0.655397
125;total;1;70.8008;70.8008;70.8008
193;calc total;1;65.1142;65.1142;65.1142
193;calc update async;100;0.000139613;4.377e-05;0.00751672
193;calc inner;100;0.642782;0.638443;0.645923
193;calc wait;100;0.00339037;0.00177643;0.00728323
193;calc bound;100;0.00419787;0.00322313;0.00652944
193;calc iter;100;0.650513;0.647236;0.664434
193;total;1;70.8694;70.8694;70.8694
145;calc total;1;65.1182;65.1182;65.1182
145;calc update async;100;0.000123948;9.287e-06;0.00480756
145;calc inner;100;0.629239;0.621247;0.639469
145;calc wait;100;0.00971092;0.00182567;0.0206554
145;calc bound;100;0.00460482;0.0015696;0.006605
145;calc iter;100;0.649585;0.642882;0.658935
145;total;1;70.7701;70.7701;70.7701
169;calc total;1;65.1157;65.1157;65.1157
169;calc update async;100;0.00016438;6.7246e-05;0.00719925
169;calc inner;100;0.633164;0.610548;0.642368
169;calc wait;100;0.00815381;0.00458601;0.0114746
169;calc bound;100;0.0058032;0.00157328;0.0065409
169;calc iter;100;0.650562;0.644276;0.663321
169;total;1;70.8242;70.8242;70.8242
126;calc total;1;65.1179;65.1179;65.1179
126;calc update async;100;0.000147259;1.4927e-05;0.00662918
126;calc inner;100;0.620179;0.608739;0.632549
126;calc wait;100;0.00572779;0.00142804;0.0111443
126;calc bound;100;0.00345289;0.00159382;0.00495318
126;calc iter;100;0.649151;0.621647;0.655001
126;total;1;70.8009;70.8009;70.8009
194;calc total;1;65.1242;65.1242;65.1242
194;calc update async;100;0.000109521;5.1637e-05;0.00422523
194;calc inner;100;0.639652;0.636405;0.642071
194;calc wait;100;0.00669756;0.00398045;0.0188668
194;calc bound;100;0.00414166;0.00336498;0.00609651
194;calc iter;100;0.650604;0.647422;0.671266
194;total;1;70.8729;70.8729;70.8729
146;calc total;1;65.118;65.118;65.118
146;calc update async;100;0.000109273;2.2119e-05;0.00454292
146;calc inner;100;0.629815;0.623928;0.638883
146;calc wait;100;0.0122721;0.00266574;0.021007
146;calc bound;100;0.0040818;0.00157377;0.00559883
146;calc iter;100;0.649415;0.640327;0.656244
146;total;1;70.7607;70.7607;70.7607
170;calc total;1;65.1219;65.1219;65.1219
170;calc update async;100;0.000126371;6.5727e-05;0.00434769
170;calc inner;100;0.629686;0.609161;0.640083
170;calc wait;100;0.0130233;0.00682549;0.0184863
170;calc bound;100;0.00546097;0.00158821;0.00610754
170;calc iter;100;0.650596;0.645463;0.664749
170;total;1;70.8218;70.8218;70.8218
127;calc total;1;65.1176;65.1176;65.1176
127;calc update async;100;0.00326207;0.000874111;0.0101737
127;calc inner;100;0.619159;0.60848;0.631848
195;calc total;1;65.1236;65.1236;65.1236
195;calc update async;100;0.000102195;3.5247e-05;0.00421616
195;calc inner;100;0.639587;0.637225;0.642603
195;calc wait;100;0.00683127;0.00416789;0.013897
195;calc bound;100;0.00406043;0.00339729;0.00455522
195;calc iter;100;0.650584;0.64825;0.660395
195;total;1;70.8676;70.8676;70.8676
147;calc total;1;65.1151;65.1151;65.1151
147;calc update async;100;0.000115745;1.7002e-05;0.00539283
147;calc inner;100;0.630209;0.624466;0.640105
147;calc wait;100;0.0111637;0.00160607;0.0233948
147;calc bound;100;0.00382768;0.00177173;0.00527931
147;calc iter;100;0.64928;0.639724;0.660278
147;total;1;70.7673;70.7673;70.7673
171;calc total;1;65.1211;65.1211;65.1211
171;calc update async;100;0.000126553;6.5584e-05;0.00473275
171;calc inner;100;0.629783;0.610537;0.640219
171;calc wait;100;0.00932453;0.00503267;0.0135801
171;calc bound;100;0.00567987;0.00161982;0.00628457
171;calc iter;100;0.65057;0.645715;0.6571
171;total;1;70.8194;70.8194;70.8194
127;calc wait;100;0.0027464;0.000960324;0.00685686
127;calc bound;100;0.00345859;0.00152972;0.00497958
127;calc iter;100;0.649145;0.614854;0.656605
127;total;1;70.8013;70.8013;70.8013
196;calc total;1;65.1169;65.1169;65.1169
196;calc update async;100;0.000138557;4e-05;0.00572021
196;calc inner;100;0.638966;0.636195;0.642461
196;calc wait;100;0.00733879;0.00171859;0.0106294
196;calc bound;100;0.00401694;0.00324333;0.00447255
196;calc iter;100;0.650517;0.647036;0.65345
196;total;1;70.869;70.869;70.869
148;calc total;1;65.113;65.113;65.113
148;calc update async;100;0.000127865;4.1528e-05;0.00682009
148;calc inner;100;0.62837;0.622411;0.638513
148;calc wait;100;0.0083424;0.00180693;0.0239574
148;calc bound;100;0.00390142;0.00191346;0.00512842
148;calc iter;100;0.649341;0.636286;0.679122
148;total;1;70.7702;70.7702;70.7702
172;calc total;1;65.1208;65.1208;65.1208
172;calc update async;100;0.000128968;2.591e-05;0.00443346
172;calc inner;100;0.629528;0.612672;0.641672
172;calc wait;100;0.0149315;0.00483369;0.0223326
172;calc bound;100;0.00561323;0.00175761;0.00613332
172;calc iter;100;0.650205;0.627572;0.655546
172;total;1;70.8193;70.8193;70.8193
128;calc total;1;65.1261;65.1261;65.1261
128;calc update async;100;0.00124022;0.00070294;0.00531134
128;calc inner;100;0.622705;0.606158;0.633747
128;calc wait;100;0.00945624;0.00157111;0.0141119
128;calc bound;100;0.00355625;0.00163519;0.00547988
128;calc iter;100;0.649945;0.644783;0.656389
128;total;1;70.8021;70.8021;70.8021
197;calc total;1;65.1225;65.1225;65.1225
197;calc update async;100;0.000141866;4.2016e-05;0.00417698
197;calc inner;100;0.637739;0.635229;0.640514
197;calc wait;100;0.00842893;0.00594057;0.0124991
197;calc bound;100;0.0042348;0.00285027;0.00514911
197;calc iter;100;0.650602;0.647308;0.65781
197;total;1;70.8562;70.8562;70.8562
149;calc total;1;65.1174;65.1174;65.1174
149;calc update async;100;0.000107873;2.7048e-05;0.00518142
149;calc inner;100;0.627894;0.621638;0.637525
149;calc wait;100;0.0110504;0.00180459;0.0426391
149;calc bound;100;0.00399278;0.00194194;0.00525823
149;calc iter;100;0.649379;0.638334;0.681115
149;total;1;70.7702;70.7702;70.7702
173;calc total;1;65.1198;65.1198;65.1198
173;calc update async;100;0.000159533;2.0296e-05;0.00495555
173;calc inner;100;0.629031;0.615113;0.6419
173;calc wait;100;0.0149974;0.00343323;0.0228251
173;calc bound;100;0.00589791;0.00237858;0.00656134
173;calc iter;100;0.650091;0.630136;0.656289
173;total;1;70.8179;70.8179;70.8179
129;calc total;1;65.1222;65.1222;65.1222
129;calc update async;100;0.000111377;9.075e-06;0.00445595
129;calc inner;100;0.625686;0.607685;0.637253
129;calc wait;100;0.00359256;0.00121256;0.0097469
129;calc bound;100;0.00341148;0.00160173;0.00535399
129;calc iter;100;0.649989;0.64255;0.66009
129;total;1;70.8043;70.8043;70.8043
198;calc total;1;65.1196;65.1196;65.1196
198;calc update async;100;0.000156945;2.5252e-05;0.00480422
198;calc inner;100;0.637926;0.633514;0.641528
198;calc wait;100;0.00811577;0.00291457;0.0159153
198;calc bound;100;0.00436889;0.00157959;0.00474483
198;calc iter;100;0.650602;0.644557;0.655475
198;total;1;70.8656;70.8656;70.8656
150;calc total;1;65.1156;65.1156;65.1156
150;calc update async;100;0.000114091;4.0064e-05;0.00559006
150;calc inner;100;0.630237;0.619964;0.639945
150;calc wait;100;0.00964763;0.00154758;0.0505452
150;calc bound;100;0.00400936;0.0019547;0.00587708
150;calc iter;100;0.649348;0.639168;0.688825
150;total;1;70.7705;70.7705;70.7705
174;calc total;1;65.1183;65.1183;65.1183
174;calc update async;100;0.00017445;1.0511e-05;0.00531184
174;calc inner;100;0.631085;0.62009;0.642153
174;calc wait;100;0.0127858;0.00203196;0.0203948
174;calc bound;100;0.00592301;0.00263216;0.00664124
174;calc iter;100;0.649978;0.634753;0.656545
174;total;1;70.8202;70.8202;70.8202
130;calc total;1;65.121;65.121;65.121
130;calc update async;100;9.70694e-05;9.847e-06;0.00438253
130;calc inner;100;0.621962;0.605554;0.633792
130;calc wait;100;0.012211;0.00207841;0.0188454
130;calc bound;100;0.00342689;0.00163142;0.0052167
130;calc iter;100;0.64993;0.642655;0.656148
130;total;1;70.8;70.8;70.8
199;calc total;1;65.1191;65.1191;65.1191
199;calc update async;100;0.000186064;3.1786e-05;0.00488117
199;calc inner;100;0.637553;0.635194;0.64153
199;calc wait;100;0.00741281;0.00380047;0.0153474
199;calc bound;100;0.00547553;0.00156486;0.00595807
199;calc iter;100;0.650632;0.642577;0.654261
199;total;1;70.8564;70.8564;70.8564
151;calc total;1;65.1154;65.1154;65.1154
151;calc update async;100;0.000117921;4.7932e-05;0.00535376
151;calc inner;100;0.629775;0.622047;0.639479
151;calc wait;100;0.0105896;0.00156342;0.0282747
151;calc bound;100;0.00379864;0.00194178;0.00534015
151;calc iter;100;0.649226;0.642917;0.663874
151;total;1;70.7702;70.7702;70.7702
175;calc total;1;65.1176;65.1176;65.1176
175;calc update async;100;0.000194342;3.4187e-05;0.00610135
175;calc inner;100;0.629432;0.620826;0.640523
175;calc wait;100;0.0144786;0.00219255;0.0223268
175;calc bound;100;0.00577906;0.00269045;0.00655866
175;calc iter;100;0.649889;0.639545;0.657352
175;total;1;70.8156;70.8156;70.8156
131;calc total;1;65.1204;65.1204;65.1204
131;calc update async;100;0.000120461;8.874e-06;0.00440577
131;calc inner;100;0.623848;0.605414;0.635885
131;calc wait;100;0.00392265;0.00177293;0.0130781
131;calc bound;100;0.00334699;0.00163388;0.00517137
131;calc iter;100;0.649987;0.645189;0.657063
131;total;1;70.801;70.801;70.801
200;calc total;1;65.1194;65.1194;65.1194
200;calc update async;100;0.000160741;5.8956e-05;0.00621455
200;calc inner;100;0.639108;0.636492;0.643238
200;calc wait;100;0.00516364;0.00135049;0.0102549
200;calc bound;100;0.00614972;0.00154107;0.00664067
200;calc iter;100;0.650641;0.639475;0.655999
200;total;1;70.8651;70.8651;70.8651
152;calc total;1;65.1255;65.1255;65.1255
152;calc update async;100;6.5928e-05;9.427e-06;0.0040627
152;calc inner;100;0.630032;0.623513;0.63942
152;calc wait;100;0.0138705;0.00224722;0.026919
152;calc bound;100;0.00433502;0.00218912;0.00632521
152;calc iter;100;0.649401;0.643058;0.663196
152;total;1;70.7593;70.7593;70.7593
132;calc total;1;65.1149;65.1149;65.1149
132;calc update async;100;0.000279328;9.8429e-05;0.00604445
132;calc inner;100;0.610862;0.497372;0.64038
132;calc wait;100;0.0313581;0.00203249;0.13319
132;calc bound;100;0.00702237;0.0016055;0.00746945
132;calc iter;100;0.649526;0.63238;0.658893
132;total;1;70.8089;70.8089;70.8089
201;calc total;1;65.1162;65.1162;65.1162
201;calc update async;100;0.000155799;7.7898e-05;0.00617687
201;calc inner;100;0.638717;0.637198;0.641265
201;calc wait;100;0.0056453;0.00249336;0.00760461
201;calc bound;100;0.00572797;0.0015742;0.00642424
201;calc iter;100;0.650605;0.642101;0.65736
201;total;1;70.8716;70.8716;70.8716
153;calc total;1;65.1181;65.1181;65.1181
153;calc update async;100;7.99486e-05;8.46e-06;0.00459407
153;calc inner;100;0.628383;0.624257;0.63925
153;calc wait;100;0.0151251;0.00181938;0.0252912
153;calc bound;100;0.00523243;0.00203876;0.00663092
153;calc iter;100;0.649332;0.643287;0.656663
153;total;1;70.7651;70.7651;70.7651
133;calc total;1;65.1174;65.1174;65.1174
133;calc update async;100;0.000247098;7.7741e-05;0.00495733
133;calc inner;100;0.612229;0.510621;0.640496
133;calc wait;100;0.0294353;0.00183935;0.0516544
133;calc bound;100;0.00632221;0.00156712;0.0067904
133;calc iter;100;0.648238;0.546782;0.654926
133;total;1;70.8147;70.8147;70.8147
202;calc total;1;65.1192;65.1192;65.1192
202;calc update async;100;0.000132792;5.8014e-05;0.00504552
202;calc inner;100;0.639177;0.637188;0.643397
202;calc wait;100;0.00636714;0.00296606;0.011699
202;calc bound;100;0.00493188;0.00157687;0.00571671
202;calc iter;100;0.650613;0.643627;0.654394
202;total;1;70.8742;70.8742;70.8742
154;calc total;1;65.1118;65.1118;65.1118
154;calc update async;100;0.000133367;1.0862e-05;0.00701927
154;calc inner;100;0.627146;0.621761;0.638903
154;calc wait;100;0.0152809;0.00163876;0.0258548
154;calc bound;100;0.00576826;0.00172455;0.00669096
154;calc iter;100;0.649332;0.638134;0.658976
154;total;1;70.7698;70.7698;70.7698
134;calc total;1;65.1139;65.1139;65.1139
134;calc update async;100;0.000252521;8.4749e-05;0.0059558
134;calc inner;100;0.612124;0.523334;0.639473
134;calc wait;100;0.0292992;0.00185636;0.0517635
134;calc bound;100;0.00619935;0.00159586;0.00680336
134;calc iter;100;0.647879;0.559558;0.656625
134;total;1;70.8158;70.8158;70.8158
155;calc total;1;65.1193;65.1193;65.1193
155;calc update async;100;0.000136679;1.4485e-05;0.00494688
155;calc inner;100;0.627418;0.621708;0.64059
155;calc wait;100;0.0148237;0.00144608;0.0201755
155;calc bound;100;0.00672638;0.00164306;0.00745727
155;calc iter;100;0.649462;0.643748;0.659852
155;total;1;70.767;70.767;70.767
135;calc total;1;65.1148;65.1148;65.1148
135;calc update async;100;0.000252797;7.7096e-05;0.00598707
135;calc inner;100;0.612462;0.535956;0.639484
135;calc wait;100;0.0285839;0.0014816;0.0501051
156;calc total;1;65.1171;65.1171;65.1171
156;calc update async;100;0.000211301;7.8471e-05;0.00474014
156;calc inner;100;0.633909;0.557786;0.640402
156;calc wait;100;0.00940338;0.00368445;0.069356
156;calc bound;100;0.00573121;0.00156627;0.00654349
156;calc iter;100;0.649258;0.628844;0.654755
156;total;1;70.7715;70.7715;70.7715
135;calc bound;100;0.00626055;0.00164313;0.00676887
135;calc iter;100;0.647563;0.572302;0.658972
135;total;1;70.8087;70.8087;70.8087
157;calc total;1;65.1155;65.1155;65.1155
157;calc update async;100;0.000237842;0.000109463;0.00541339
157;calc inner;100;0.633993;0.557051;0.639758
157;calc wait;100;0.00855853;0.00388739;0.0107456
157;calc bound;100;0.00580966;0.00157976;0.00634187
157;calc iter;100;0.648603;0.56268;0.654125
157;total;1;70.7743;70.7743;70.7743
136;calc total;1;65.1207;65.1207;65.1207
136;calc update async;100;0.000181969;9.3754e-05;0.00439554
136;calc inner;100;0.610952;0.545051;0.638361
136;calc wait;100;0.0299536;0.00215236;0.0514734
136;calc bound;100;0.00620627;0.00177761;0.00673891
136;calc iter;100;0.647297;0.578512;0.660851
136;total;1;70.8029;70.8029;70.8029
158;calc total;1;65.114;65.114;65.114
158;calc update async;100;0.000250498;0.000138426;0.00604356
158;calc inner;100;0.634532;0.556059;0.640578
158;calc wait;100;0.00751058;0.00420851;0.00984442
158;calc bound;100;0.00632582;0.00158481;0.00677337
158;calc iter;100;0.648623;0.562009;0.65826
158;total;1;70.7689;70.7689;70.7689
137;calc total;1;65.1133;65.1133;65.1133
137;calc update async;100;0.000206605;7.7941e-05;0.00635205
137;calc inner;100;0.61074;0.556368;0.639098
137;calc wait;100;0.0298148;0.00196145;0.0503631
137;calc bound;100;0.00616884;0.00240608;0.00725373
137;calc iter;100;0.646935;0.594749;0.666977
137;total;1;70.8045;70.8045;70.8045
159;calc total;1;65.1138;65.1138;65.1138
159;calc update async;100;0.00390324;0.00180031;0.0111398
159;calc inner;100;0.634318;0.555015;0.638486
159;calc wait;100;0.00403203;0.00119586;0.00563557
159;calc bound;100;0.00636933;0.00157451;0.00699415
159;calc iter;100;0.648626;0.559711;0.658345
159;total;1;70.7716;70.7716;70.7716
138;calc total;1;65.1206;65.1206;65.1206
138;calc update async;100;0.000182344;6.7649e-05;0.00468798
138;calc inner;100;0.611063;0.56899;0.638418
138;calc wait;100;0.029296;0.00176773;0.0492268
138;calc bound;100;0.00613109;0.00249774;0.00674783
138;calc iter;100;0.646678;0.605285;0.661302
138;total;1;70.8141;70.8141;70.8141
160;calc total;1;65.1256;65.1256;65.1256
160;calc update async;100;0.00135101;0.000718635;0.0046337
160;calc inner;100;0.633047;0.631341;0.63935
160;calc wait;100;0.00694225;0.00133762;0.0157032
160;calc bound;100;0.0056968;0.00291109;0.00639488
160;calc iter;100;0.64704;0.644499;0.658874
160;total;1;70.7642;70.7642;70.7642
139;calc total;1;65.1203;65.1203;65.1203
139;calc update async;100;0.000182607;6.3344e-05;0.00442387
139;calc inner;100;0.61126;0.57561;0.639744
139;calc wait;100;0.0289109;0.00194941;0.049786
139;calc bound;100;0.00601957;0.00256619;0.00671973
139;calc iter;100;0.646377;0.613737;0.658316
139;total;1;70.8084;70.8084;70.8084
161;calc total;1;65.1098;65.1098;65.1098
161;calc update async;100;0.000115299;7.7542e-05;0.000959879
161;calc inner;100;0.633101;0.6313;0.637829
161;calc wait;100;0.00888361;0.00235152;0.0147621
161;calc bound;100;0.00481941;0.00340512;0.00669115
161;calc iter;100;0.646923;0.64341;0.660172
161;total;1;70.7604;70.7604;70.7604
140;calc total;1;65.1198;65.1198;65.1198
140;calc update async;100;0.00019088;7.6737e-05;0.00501936
140;calc inner;100;0.613779;0.585415;0.641373
140;calc wait;100;0.0260834;0.00191468;0.0480637
140;calc bound;100;0.00601371;0.00265016;0.00674841
140;calc iter;100;0.646071;0.625629;0.654666
140;total;1;70.8095;70.8095;70.8095
162;calc total;1;65.1209;65.1209;65.1209
162;calc update async;100;0.000146767;7.9393e-05;0.00418804
162;calc inner;100;0.634021;0.632109;0.638338
162;calc wait;100;0.00849847;0.00164205;0.0183592
162;calc bound;100;0.00439875;0.0028704;0.0050392
162;calc iter;100;0.647068;0.642711;0.660826
162;total;1;70.7679;70.7679;70.7679
141;calc total;1;65.1194;65.1194;65.1194
141;calc update async;100;0.000182609;7.9942e-05;0.0045779
141;calc inner;100;0.613138;0.590048;0.640315
141;calc wait;100;0.0264295;0.0023739;0.0480981
141;calc bound;100;0.00600851;0.00272902;0.00744818
141;calc iter;100;0.645763;0.636705;0.655232
141;total;1;70.798;70.798;70.798
163;calc total;1;65.1201;65.1201;65.1201
163;calc update async;100;0.000173416;7.6431e-05;0.00416827
163;calc inner;100;0.634529;0.632462;0.638014
163;calc wait;100;0.00696353;0.00265121;0.0130812
163;calc bound;100;0.00543111;0.00272967;0.00601923
163;calc iter;100;0.6471;0.641774;0.653958
163;total;1;70.7719;70.7719;70.7719
142;calc total;1;65.1178;65.1178;65.1178
142;calc update async;100;0.000186095;6.8122e-05;0.00494706
142;calc inner;100;0.61304;0.592467;0.640637
142;calc wait;100;0.0261356;0.00177371;0.0555234
142;calc bound;100;0.00603018;0.00252983;0.00682154
142;calc iter;100;0.645396;0.637204;0.660337
142;total;1;70.8011;70.8011;70.8011
164;calc total;1;65.1162;65.1162;65.1162
164;calc update async;100;0.00020666;8.3206e-05;0.00488478
164;calc inner;100;0.635674;0.633964;0.641134
164;calc wait;100;0.00497875;0.00153218;0.00746609
164;calc bound;100;0.00620029;0.00266346;0.00680666
164;calc iter;100;0.647064;0.639951;0.657755
164;total;1;70.7752;70.7752;70.7752
143;calc total;1;65.1175;65.1175;65.1175
143;calc update async;100;0.00171635;0.00069822;0.00846312
143;calc inner;100;0.612722;0.59211;0.640762
143;calc wait;100;0.0244667;0.00132454;0.0542169
143;calc bound;100;0.00612156;0.00281252;0.00682878
143;calc iter;100;0.645031;0.637043;0.660492
143;total;1;70.8089;70.8089;70.8089
165;calc total;1;65.1189;65.1189;65.1189
165;calc update async;100;0.000188583;8.0737e-05;0.0044349
165;calc inner;100;0.635549;0.633711;0.63995
165;calc wait;100;0.00568776;0.0029174;0.0101956
165;calc bound;100;0.00566194;0.00264602;0.00615059
165;calc iter;100;0.647091;0.641556;0.653311
165;total;1;70.7713;70.7713;70.7713
166;calc total;1;65.1108;65.1108;65.1108
166;calc update async;100;0.000133531;7.4902e-05;0.000969858
166;calc inner;100;0.635892;0.634331;0.639611
166;calc wait;100;0.0062706;0.00241071;0.0128465
166;calc bound;100;0.00468964;0.00268856;0.00513627
166;calc iter;100;0.646989;0.644518;0.652945
166;total;1;70.7735;70.7735;70.7735
167;calc total;1;65.1172;65.1172;65.1172
167;calc update async;100;0.00125376;0.00065949;0.00698724
167;calc inner;100;0.636233;0.634395;0.639873
167;calc wait;100;0.00502995;0.00223712;0.00745744
167;calc bound;100;0.00450531;0.0027733;0.00478744
167;calc iter;100;0.647026;0.645185;0.652151
167;total;1;70.7613;70.7613;70.7613
176;calc total;1;65.1282;65.1282;65.1282
176;calc update async;100;0.000130733;5.2662e-05;0.00400016
176;calc inner;100;0.631637;0.624586;0.641169
176;calc wait;100;0.0122535;0.00490218;0.0202815
176;calc bound;100;0.00586269;0.00261912;0.00660962
176;calc iter;100;0.649888;0.642686;0.661618
176;total;1;70.8098;70.8098;70.8098
177;calc total;1;65.121;65.121;65.121
177;calc update async;100;0.000132291;5.8317e-05;0.00450713
177;calc inner;100;0.633828;0.627186;0.646361
177;calc wait;100;0.0100351;0.00171189;0.0194084
177;calc bound;100;0.00573285;0.00338507;0.00659244
177;calc iter;100;0.649732;0.644037;0.656419
177;total;1;70.8198;70.8198;70.8198
178;calc total;1;65.119;65.119;65.119
178;calc update async;100;0.000144692;6.7028e-05;0.00548035
178;calc inner;100;0.630995;0.624457;0.642877
178;calc wait;100;0.0127774;0.00231721;0.0236522
178;calc bound;100;0.00573124;0.00281202;0.00663802
178;calc iter;100;0.649652;0.644525;0.657258
178;total;1;70.819;70.819;70.819
179;calc total;1;65.1188;65.1188;65.1188
179;calc update async;100;0.000150483;3.8509e-05;0.00587817
179;calc inner;100;0.630667;0.623857;0.642705
179;calc wait;100;0.0126085;0.00259652;0.025887
179;calc bound;100;0.00606617;0.00431138;0.00671003
179;calc iter;100;0.649496;0.644268;0.65676
179;total;1;70.8116;70.8116;70.8116
180;calc total;1;65.1154;65.1154;65.1154
180;calc update async;100;0.000235206;7.4528e-05;0.00579923
180;calc inner;100;0.636506;0.627094;0.651316
180;calc wait;100;0.007491;0.00190439;0.0210793
180;calc bound;100;0.00516268;0.00263078;0.00604201
180;calc iter;100;0.649398;0.644407;0.661279
180;total;1;70.8256;70.8256;70.8256
181;calc total;1;65.1175;65.1175;65.1175
181;calc update async;100;0.000219302;7.7645e-05;0.00493061
181;calc inner;100;0.635746;0.627645;0.644299
181;calc wait;100;0.0085599;0.00255801;0.0432129
181;calc bound;100;0.00488512;0.00259106;0.00574604
181;calc iter;100;0.649414;0.639623;0.675291
181;total;1;70.8252;70.8252;70.8252
182;calc total;1;65.1164;65.1164;65.1164
182;calc update async;100;0.000223314;7.9347e-05;0.00541527
182;calc inner;100;0.635582;0.625739;0.644835
182;calc wait;100;0.00867589;0.00173355;0.0442214
182;calc bound;100;0.0049066;0.00283333;0.00600179
182;calc iter;100;0.649392;0.639984;0.679652
182;total;1;70.8253;70.8253;70.8253
183;calc total;1;65.1159;65.1159;65.1159
183;calc update async;100;0.000231758;8.267e-05;0.00556633
183;calc inner;100;0.635887;0.62488;0.645765
183;calc wait;100;0.00804647;0.00173333;0.0250978
183;calc bound;100;0.0052016;0.00288815;0.00619816
183;calc iter;100;0.64937;0.644681;0.66285
183;total;1;70.8165;70.8165;70.8165
184;calc total;1;65.1276;65.1276;65.1276
184;calc update async;100;0.000173551;7.4455e-05;0.00395632
184;calc inner;100;0.634177;0.625133;0.645191
184;calc wait;100;0.00972084;0.00186159;0.0270022
184;calc bound;100;0.00539155;0.00270039;0.0063591
184;calc iter;100;0.649467;0.643593;0.662691
184;total;1;70.8212;70.8212;70.8212
185;calc total;1;65.1133;65.1133;65.1133
185;calc update async;100;0.000150161;8.4097e-05;0.00125426
185;calc inner;100;0.633115;0.626226;0.642321
185;calc wait;100;0.0103988;0.00168537;0.0256379
185;calc bound;100;0.00571124;0.00274866;0.00640018
185;calc iter;100;0.649379;0.639467;0.661058
185;total;1;70.8228;70.8228;70.8228
186;calc total;1;65.1117;65.1117;65.1117
186;calc update async;100;0.000210895;6.7684e-05;0.0078035
186;calc inner;100;0.633663;0.629571;0.645812
186;calc wait;100;0.00970146;0.00206913;0.0170553
186;calc bound;100;0.00583226;0.00241901;0.00651094
186;calc iter;100;0.649411;0.637697;0.661304
186;total;1;70.8276;70.8276;70.8276
187;calc total;1;65.1234;65.1234;65.1234
187;calc update async;100;0.000174019;9.1842e-05;0.00407717
187;calc inner;100;0.633486;0.627105;0.643428
187;calc wait;100;0.0102643;0.00185847;0.0258931
187;calc bound;100;0.00563408;0.00163742;0.00635683
187;calc iter;100;0.649562;0.642116;0.662668
187;total;1;70.8271;70.8271;70.8271
188;calc total;1;65.1221;65.1221;65.1221
188;calc update async;100;0.000181965;8.0326e-05;0.00469517
188;calc inner;100;0.635323;0.628488;0.646042
188;calc wait;100;0.00839454;0.00138726;0.0245906
188;calc bound;100;0.00565014;0.00162881;0.00641506
188;calc iter;100;0.649553;0.639167;0.65896
188;total;1;70.8279;70.8279;70.8279
189;calc total;1;65.1221;65.1221;65.1221
189;calc update async;100;0.000189205;7.6081e-05;0.00433525
189;calc inner;100;0.635566;0.628698;0.647307
189;calc wait;100;0.00805792;0.00146674;0.0110146
189;calc bound;100;0.00573191;0.001622;0.00632271
189;calc iter;100;0.649549;0.639204;0.659397
189;total;1;70.8254;70.8254;70.8254
216;calc total;1;65.1202;65.1202;65.1202
216;calc update async;100;0.00204029;0.000555771;0.00338286
216;calc inner;100;0.618063;0.60771;0.634567
216;calc wait;100;0.00559062;0.00226391;0.0277277
216;calc bound;100;0.00629612;0.00273458;0.00683912
216;calc iter;100;0.649302;0.641665;0.663429
216;total;1;70.7554;70.7554;70.7554
190;calc total;1;65.1215;65.1215;65.1215
190;calc update async;100;0.000207986;7.4336e-05;0.00484412
190;calc inner;100;0.635099;0.629508;0.646207
190;calc wait;100;0.0080378;0.00182816;0.012178
190;calc bound;100;0.00620018;0.00161856;0.00682017
190;calc iter;100;0.649549;0.640114;0.65809
190;total;1;70.8252;70.8252;70.8252
217;calc total;1;65.1216;65.1216;65.1216
217;calc update async;100;6.29559e-05;1.062e-05;0.00456781
217;calc inner;100;0.61429;0.605085;0.631765
217;calc wait;100;0.0150238;0.00426616;0.0313992
217;calc bound;100;0.00528531;0.00161872;0.00597473
217;calc iter;100;0.649367;0.644754;0.657319
217;total;1;70.7624;70.7624;70.7624
191;calc total;1;65.1194;65.1194;65.1194
191;calc update async;100;0.00429974;0.000789053;0.0087457
191;calc inner;100;0.635177;0.627705;0.64591
191;calc wait;100;0.00386738;0.000972612;0.014143
191;calc bound;100;0.00618315;0.00160191;0.0068455
191;calc iter;100;0.649531;0.641819;0.655165
191;total;1;70.8278;70.8278;70.8278
218;calc total;1;65.1116;65.1116;65.1116
218;calc update async;100;8.8432e-05;9.686e-06;0.00716692
218;calc inner;100;0.618671;0.609843;0.632533
218;calc wait;100;0.00998159;0.00183183;0.021162
218;calc bound;100;0.00451935;0.00189584;0.00540187
218;calc iter;100;0.64933;0.638132;0.66306
218;total;1;70.7555;70.7555;70.7555
219;calc total;1;65.1223;65.1223;65.1223
219;calc update async;100;6.23555e-05;1.0315e-05;0.00437255
219;calc inner;100;0.619483;0.610207;0.634176
219;calc wait;100;0.0102846;0.00368472;0.0319222
219;calc bound;100;0.00373443;0.0018631;0.00463697
219;calc iter;100;0.649492;0.644177;0.660874
219;total;1;70.7627;70.7627;70.7627
220;calc total;1;65.1205;65.1205;65.1205
220;calc update async;100;0.000113737;1.0871e-05;0.00630974
220;calc inner;100;0.619376;0.611657;0.632697
220;calc wait;100;0.00589554;0.00159118;0.0222128
203;calc total;1;65.1192;65.1192;65.1192
203;calc update async;100;0.000117114;2.5847e-05;0.00510165
203;calc inner;100;0.640048;0.636777;0.64271
203;calc wait;100;0.0060165;0.00218898;0.0122606
203;calc bound;100;0.00440125;0.00167509;0.00487445
203;calc iter;100;0.650586;0.644215;0.655739
203;total;1;70.8557;70.8557;70.8557
204;calc total;1;65.1189;65.1189;65.1189
204;calc update async;100;0.000278149;7.2771e-05;0.00475108
204;calc inner;100;0.606119;0.476261;0.640064
204;calc wait;100;0.0371168;0.00367538;0.164308
204;calc bound;100;0.00703653;0.00157288;0.00768337
204;calc iter;100;0.650555;0.642391;0.656642
204;total;1;70.858;70.858;70.858
205;calc total;1;65.1189;65.1189;65.1189
205;calc update async;100;0.000243205;7.3824e-05;0.00485403
205;calc inner;100;0.607076;0.491771;0.639255
205;calc wait;100;0.0353377;0.00341317;0.0565041
205;calc bound;100;0.00627014;0.00156663;0.00672432
205;calc iter;100;0.648931;0.532815;0.656169
205;total;1;70.8682;70.8682;70.8682
206;calc total;1;65.117;65.117;65.117
206;calc update async;100;0.000256577;8.6368e-05;0.00592497
206;calc inner;100;0.608183;0.50548;0.639749
206;calc wait;100;0.0338228;0.00189857;0.0558513
206;calc bound;100;0.00627125;0.00158913;0.00689833
206;calc iter;100;0.648538;0.543464;0.657403
206;total;1;70.8703;70.8703;70.8703
207;calc total;1;65.1169;65.1169;65.1169
207;calc update async;100;0.000246373;8.4741e-05;0.00555613
207;calc inner;100;0.608281;0.518813;0.64001
207;calc wait;100;0.033471;0.00212573;0.054908
207;calc bound;100;0.00619266;0.00164515;0.00674206
207;calc iter;100;0.648196;0.5586;0.657901
207;total;1;70.865;70.865;70.865
208;calc total;1;65.1254;65.1254;65.1254
208;calc update async;100;0.000177471;7.3297e-05;0.00393112
208;calc inner;100;0.606529;0.531212;0.637765
208;calc wait;100;0.0350401;0.00470744;0.0564903
208;calc bound;100;0.00617167;0.00181457;0.00672207
208;calc iter;100;0.647923;0.571152;0.660188
208;total;1;70.8706;70.8706;70.8706
209;calc total;1;65.1211;65.1211;65.1211
209;calc update async;100;0.000179816;7.1859e-05;0.00405783
209;calc inner;100;0.606081;0.543606;0.637064
209;calc wait;100;0.0351107;0.00261581;0.0605419
209;calc bound;100;0.00614935;0.00233485;0.00668708
209;calc iter;100;0.647526;0.584957;0.666537
209;total;1;70.8667;70.8667;70.8667
210;calc total;1;65.118;65.118;65.118
210;calc update async;100;0.000185225;8.1116e-05;0.00479195
210;calc inner;100;0.606374;0.556266;0.638178
210;calc wait;100;0.0344335;0.00563153;0.0603444
210;calc bound;100;0.00613661;0.00279447;0.00667758
210;calc iter;100;0.647133;0.598596;0.668073
210;total;1;70.8608;70.8608;70.8608
211;calc total;1;65.1147;65.1147;65.1147
211;calc update async;100;0.000205207;9.1504e-05;0.00627414
211;calc inner;100;0.606966;0.56796;0.637782
211;calc wait;100;0.0334383;0.00365889;0.0599559
211;calc bound;100;0.00612748;0.00331244;0.00665932
211;calc iter;100;0.646741;0.612562;0.666966
211;total;1;70.8634;70.8634;70.8634
212;calc total;1;65.1155;65.1155;65.1155
212;calc update async;100;0.000202677;9.2322e-05;0.00597363
212;calc inner;100;0.609036;0.57885;0.64097
212;calc wait;100;0.0309593;0.00202705;0.0577413
212;calc bound;100;0.0061812;0.00395011;0.00667552
212;calc iter;100;0.646383;0.624813;0.666915
212;total;1;70.8679;70.8679;70.8679
213;calc total;1;65.1191;65.1191;65.1191
213;calc update async;100;0.000190112;0.000103905;0.00488672
213;calc inner;100;0.608574;0.585085;0.640067
213;calc wait;100;0.0311137;0.00428537;0.0580152
213;calc bound;100;0.00614776;0.00420653;0.00669836
213;calc iter;100;0.64603;0.625961;0.665303
213;total;1;70.858;70.858;70.858
214;calc total;1;65.1176;65.1176;65.1176
214;calc update async;100;0.000192864;0.000102205;0.00501993
214;calc inner;100;0.608676;0.587433;0.639333
214;calc wait;100;0.0304867;0.00485636;0.0573932
214;calc bound;100;0.00627377;0.00417455;0.00673074
214;calc iter;100;0.645634;0.624244;0.665624
214;total;1;70.8675;70.8675;70.8675
215;calc total;1;65.1171;65.1171;65.1171
215;calc update async;100;0.00191173;0.00129322;0.0096269
215;calc inner;100;0.608301;0.586799;0.638776
215;calc wait;100;0.0286976;0.00149737;0.0556853
215;calc bound;100;0.00630163;0.00446743;0.00669538
215;calc iter;100;0.645215;0.626566;0.663425
215;total;1;70.8682;70.8682;70.8682
264;calc total;1;65.1234;65.1234;65.1234
264;calc update async;100;0.00439241;0.00173362;0.00602534
264;calc inner;100;0.625386;0.594773;0.641721
240;calc total;1;65.1291;65.1291;65.1291
240;calc update async;100;0.00270929;0.000293882;0.00516858
240;calc inner;100;0.61717;0.608593;0.634018
240;calc wait;100;0.0101619;0.00352443;0.0221857
240;calc bound;100;0.00581724;0.0021757;0.00680875
240;calc iter;100;0.649044;0.643548;0.659477
240;total;1;70.9007;70.9007;70.9007
288;calc total;1;65.1223;65.1223;65.1223
288;calc update async;100;0.00161961;0.000793597;0.00500573
288;calc inner;100;0.627979;0.623308;0.639651
288;calc wait;100;0.0135525;0.00151447;0.0254049
288;calc bound;100;0.00634295;0.00284484;0.00682595
288;calc iter;100;0.650075;0.643805;0.659616
288;total;1;70.8018;70.8018;70.8018
220;calc bound;100;0.0035108;0.00193978;0.00451561
220;calc iter;100;0.649521;0.642865;0.662034
220;total;1;70.7556;70.7556;70.7556
312;calc total;1;65.1276;65.1276;65.1276
312;calc update async;100;0.00297167;0.000754207;0.00553793
312;calc inner;100;0.621249;0.611544;0.638274
312;calc wait;100;0.017332;0.004089;0.0286777
312;calc bound;100;0.00504636;0.00295598;0.00588665
312;calc iter;100;0.650235;0.642267;0.659976
312;total;1;70.891;70.891;70.891
241;calc total;1;65.1102;65.1102;65.1102
241;calc update async;100;8.66329e-05;3.1274e-05;0.00113136
241;calc inner;100;0.62138;0.611593;0.637436
241;calc wait;100;0.0132374;0.00167832;0.0281066
241;calc bound;100;0.00538932;0.00184614;0.006161
241;calc iter;100;0.64867;0.642656;0.655646
241;total;1;70.9025;70.9025;70.9025
289;calc total;1;65.1096;65.1096;65.1096
289;calc update async;100;0.000103497;1.4252e-05;0.00160542
289;calc inner;100;0.628455;0.62192;0.639191
289;calc wait;100;0.0150017;0.00192848;0.0416537
289;calc bound;100;0.00631977;0.00347253;0.00680988
289;calc iter;100;0.650057;0.642735;0.673137
289;total;1;70.7958;70.7958;70.7958
221;calc total;1;65.1205;65.1205;65.1205
221;calc update async;100;0.000114101;9.302e-06;0.00493586
221;calc inner;100;0.617475;0.606843;0.632088
221;calc wait;100;0.00699604;0.00161657;0.0145899
221;calc bound;100;0.00331896;0.00171091;0.00399143
221;calc iter;100;0.649513;0.63834;0.659252
221;total;1;70.752;70.752;70.752
313;calc total;1;65.116;65.116;65.116
313;calc update async;100;0.000120276;1.5003e-05;0.00667576
313;calc inner;100;0.622571;0.611521;0.637773
313;calc wait;100;0.0175834;0.00213798;0.0293196
313;calc bound;100;0.00514479;0.00296549;0.00614011
313;calc iter;100;0.650287;0.635672;0.658907
313;total;1;70.8943;70.8943;70.8943
242;calc total;1;65.1201;65.1201;65.1201
242;calc update async;100;0.000118657;2.1309e-05;0.00481394
242;calc inner;100;0.617972;0.608772;0.634159
242;calc wait;100;0.0180644;0.00671542;0.0272841
242;calc bound;100;0.00495789;0.00159633;0.00675369
242;calc iter;100;0.648859;0.645077;0.65376
242;total;1;70.9016;70.9016;70.9016
290;calc total;1;65.1201;65.1201;65.1201
290;calc update async;100;0.000118752;1.5311e-05;0.00485117
290;calc inner;100;0.629005;0.624306;0.639694
290;calc wait;100;0.0152744;0.00225209;0.0443898
290;calc bound;100;0.00551402;0.00347361;0.00658096
290;calc iter;100;0.650244;0.644451;0.677719
290;total;1;70.801;70.801;70.801
222;calc total;1;65.12;65.12;65.12
222;calc update async;100;0.000128815;1.6045e-05;0.00514738
222;calc inner;100;0.617344;0.6082;0.632282
222;calc wait;100;0.00634621;0.00159963;0.0108171
222;calc bound;100;0.00323386;0.00169375;0.00420488
222;calc iter;100;0.649497;0.639613;0.660903
222;total;1;70.7464;70.7464;70.7464
314;calc total;1;65.1117;65.1117;65.1117
314;calc update async;100;0.000141142;1.3763e-05;0.00855481
314;calc inner;100;0.620623;0.605517;0.63677
314;calc wait;100;0.0201835;0.00192816;0.0313783
314;calc bound;100;0.00525961;0.0026396;0.00675223
314;calc iter;100;0.650422;0.629067;0.656584
314;total;1;70.8929;70.8929;70.8929
243;calc total;1;65.1194;65.1194;65.1194
243;calc update async;100;0.000119194;4.085e-05;0.00577825
243;calc inner;100;0.619194;0.610423;0.634471
243;calc wait;100;0.018297;0.00153088;0.0304397
243;calc bound;100;0.00454269;0.00157493;0.00674829
243;calc iter;100;0.649049;0.645832;0.653547
243;total;1;70.8989;70.8989;70.8989
291;calc total;1;65.1193;65.1193;65.1193
291;calc update async;100;9.84229e-05;1.5633e-05;0.00455397
291;calc inner;100;0.630867;0.625098;0.640224
291;calc wait;100;0.0151734;0.00289631;0.049876
291;calc bound;100;0.00403399;0.00247052;0.00526802
291;calc iter;100;0.650318;0.644017;0.683091
291;total;1;70.8055;70.8055;70.8055
223;calc total;1;65.1198;65.1198;65.1198
223;calc update async;100;0.00193097;0.000982757;0.00959317
223;calc inner;100;0.616644;0.606778;0.631177
223;calc wait;100;0.00283409;0.000937121;0.0171247
223;calc bound;100;0.00320129;0.0015988;0.00415127
223;calc iter;100;0.649518;0.638207;0.655251
223;total;1;70.7487;70.7487;70.7487
315;calc total;1;65.1136;65.1136;65.1136
315;calc update async;100;7.25155e-05;1.3352e-05;0.00153962
315;calc inner;100;0.619973;0.600205;0.637997
315;calc wait;100;0.0237241;0.0047965;0.0369174
315;calc bound;100;0.00488361;0.00176157;0.0065564
315;calc iter;100;0.650665;0.627688;0.655367
315;total;1;70.8933;70.8933;70.8933
244;calc total;1;65.1157;65.1157;65.1157
244;calc update async;100;0.000122648;1.9616e-05;0.00625433
244;calc inner;100;0.619515;0.610075;0.633493
244;calc wait;100;0.00546788;0.00150004;0.0148131
244;calc bound;100;0.00411485;0.00155015;0.00547935
244;calc iter;100;0.649275;0.644831;0.654916
244;total;1;70.8979;70.8979;70.8979
292;calc total;1;65.1171;65.1171;65.1171
292;calc update async;100;0.000111004;2.1074e-05;0.00550431
292;calc inner;100;0.630713;0.622725;0.639567
292;calc wait;100;0.0062962;0.00190595;0.0433156
292;calc bound;100;0.0038525;0.00187923;0.00590707
292;calc iter;100;0.650463;0.644751;0.679829
292;total;1;70.8028;70.8028;70.8028
224;calc total;1;65.1276;65.1276;65.1276
224;calc update async;100;0.00328689;0.000787677;0.00457892
224;calc inner;100;0.618443;0.593795;0.633549
224;calc wait;100;0.00415079;0.000974802;0.0196431
224;calc bound;100;0.00414355;0.00158324;0.00551485
224;calc iter;100;0.650564;0.645751;0.661472
224;total;1;70.7494;70.7494;70.7494
316;calc total;1;65.1241;65.1241;65.1241
316;calc update async;100;0.000105228;1.258e-05;0.00423406
316;calc inner;100;0.620772;0.595832;0.638029
316;calc wait;100;0.00634945;0.00143073;0.0139669
316;calc bound;100;0.00487444;0.00161809;0.00585611
316;calc iter;100;0.650772;0.598963;0.656262
316;total;1;70.8941;70.8941;70.8941
245;calc total;1;65.1193;65.1193;65.1193
245;calc update async;100;9.88036e-05;1.1324e-05;0.00465932
245;calc inner;100;0.618553;0.609994;0.632719
245;calc wait;100;0.0108591;0.00202805;0.0173677
245;calc bound;100;0.00401919;0.00156665;0.00508028
245;calc iter;100;0.64931;0.641201;0.659057
245;total;1;70.8987;70.8987;70.8987
293;calc total;1;65.1183;65.1183;65.1183
293;calc update async;100;0.000122087;1.7237e-05;0.0049782
293;calc inner;100;0.630642;0.624082;0.638317
293;calc wait;100;0.00788794;0.00236915;0.0381004
293;calc bound;100;0.0035655;0.00156393;0.00591445
293;calc iter;100;0.650505;0.644488;0.677675
293;total;1;70.8052;70.8052;70.8052
225;calc total;1;65.1095;65.1095;65.1095
225;calc update async;100;0.000175856;5.1611e-05;0.00785179
225;calc inner;100;0.617725;0.594361;0.631723
225;calc wait;100;0.00429633;0.00145999;0.0146568
225;calc bound;100;0.00403578;0.00157692;0.0073658
225;calc iter;100;0.650432;0.645925;0.660569
225;total;1;70.7556;70.7556;70.7556
317;calc total;1;65.1239;65.1239;65.1239
317;calc update async;100;0.000102689;1.4206e-05;0.00415132
317;calc inner;100;0.620186;0.595476;0.63739
317;calc wait;100;0.00843471;0.00185446;0.0136578
317;calc bound;100;0.00479943;0.00155802;0.0057443
317;calc iter;100;0.650813;0.603368;0.660486
317;total;1;70.8945;70.8945;70.8945
246;calc total;1;65.1193;65.1193;65.1193
246;calc update async;100;0.000100463;1.0131e-05;0.00475744
246;calc inner;100;0.619641;0.61034;0.633802
246;calc wait;100;0.0081524;0.00154705;0.015236
246;calc bound;100;0.0038004;0.00192214;0.00487816
246;calc iter;100;0.649356;0.640917;0.657146
246;total;1;70.8989;70.8989;70.8989
294;calc total;1;65.1079;65.1079;65.1079
294;calc update async;100;0.000178681;2.0425e-05;0.00877862
294;calc inner;100;0.6297;0.623226;0.635322
294;calc wait;100;0.00524653;0.00248171;0.0421987
294;calc bound;100;0.00368826;0.00155638;0.00663438
294;calc iter;100;0.650433;0.643828;0.678105
294;total;1;70.8073;70.8073;70.8073
226;calc total;1;65.1245;65.1245;65.1245
226;calc update async;100;0.000111305;3.7613e-05;0.00419678
226;calc inner;100;0.617852;0.596037;0.632712
226;calc wait;100;0.00854323;0.00291917;0.019567
226;calc bound;100;0.00415492;0.00156796;0.00554639
226;calc iter;100;0.650505;0.644171;0.660611
226;total;1;70.7562;70.7562;70.7562
318;calc total;1;65.1205;65.1205;65.1205
318;calc update async;100;0.000132665;2.2908e-05;0.00547825
318;calc inner;100;0.620198;0.595221;0.636496
318;calc wait;100;0.00862857;0.00456443;0.0122879
318;calc bound;100;0.00468147;0.00159806;0.00525875
318;calc iter;100;0.650821;0.602809;0.656839
318;total;1;70.8822;70.8822;70.8822
336;calc total;1;65.1186;65.1186;65.1186
336;calc update async;100;0.00158528;0.000504129;0.0023242
336;calc inner;100;0.62513;0.619323;0.639502
336;calc wait;100;0.0029184;0.00168315;0.00654909
336;calc bound;100;0.00421769;0.00285827;0.00528087
336;calc iter;100;0.650191;0.643922;0.662663
336;total;1;70.7832;70.7832;70.7832
247;calc total;1;65.1187;65.1187;65.1187
247;calc update async;100;0.000110405;1.4246e-05;0.00484578
247;calc inner;100;0.619803;0.609762;0.632847
247;calc wait;100;0.00537644;0.00178817;0.00982213
247;calc bound;100;0.00356632;0.00177188;0.00411009
247;calc iter;100;0.649411;0.646282;0.652918
247;total;1;70.894;70.894;70.894
295;calc total;1;65.1168;65.1168;65.1168
295;calc update async;100;0.000160568;5.3144e-05;0.0050727
295;calc inner;100;0.630777;0.623612;0.63969
295;calc wait;100;0.0032585;0.00137414;0.0365361
295;calc bound;100;0.00363072;0.00155412;0.00625742
295;calc iter;100;0.650543;0.64382;0.679437
295;total;1;70.8053;70.8053;70.8053
227;calc total;1;65.1226;65.1226;65.1226
227;calc update async;100;0.000114822;4.3588e-05;0.00431321
227;calc inner;100;0.621012;0.597311;0.63735
227;calc wait;100;0.00639089;0.00158507;0.0135885
227;calc bound;100;0.00406657;0.00157884;0.00566247
227;calc iter;100;0.650534;0.642228;0.659577
227;total;1;70.76;70.76;70.76
319;calc total;1;65.1194;65.1194;65.1194
319;calc update async;100;0.00441408;0.00326323;0.0086085
319;calc inner;100;0.618947;0.592358;0.636348
319;calc wait;100;0.00286687;0.000932436;0.00338166
319;calc bound;100;0.00454115;0.00153996;0.00520765
319;calc iter;100;0.650812;0.599228;0.656559
319;total;1;70.8886;70.8886;70.8886
337;calc total;1;65.1197;65.1197;65.1197
337;calc update async;100;0.000116191;4.8258e-05;0.00430252
337;calc inner;100;0.625714;0.620239;0.640492
337;calc wait;100;0.00995501;0.00303016;0.0199668
337;calc bound;100;0.0041967;0.00299627;0.00526354
337;calc iter;100;0.650153;0.643372;0.66255
337;total;1;70.7771;70.7771;70.7771
248;calc total;1;65.1275;65.1275;65.1275
248;calc update async;100;6.7941e-05;8.75e-06;0.00401661
248;calc inner;100;0.621398;0.61069;0.634959
248;calc wait;100;0.0106377;0.00380956;0.0161173
248;calc bound;100;0.00322566;0.00160343;0.00377159
248;calc iter;100;0.649536;0.644276;0.65463
248;total;1;70.8995;70.8995;70.8995
296;calc total;1;65.1244;65.1244;65.1244
296;calc update async;100;7.78346e-05;2.2695e-05;0.00408318
296;calc inner;100;0.635898;0.627082;0.642791
296;calc wait;100;0.00520948;0.00188976;0.0130101
296;calc bound;100;0.0037387;0.00156853;0.0065441
296;calc iter;100;0.650573;0.640668;0.680137
296;total;1;70.8048;70.8048;70.8048
228;calc total;1;65.117;65.117;65.117
228;calc update async;100;0.00026779;0.000111571;0.00500601
228;calc inner;100;0.624298;0.549719;0.641591
228;calc wait;100;0.0186753;0.00316983;0.0699083
228;calc bound;100;0.00675288;0.00164125;0.00734918
228;calc iter;100;0.649998;0.621501;0.659689
228;total;1;70.7536;70.7536;70.7536
320;calc total;1;65.1263;65.1263;65.1263
320;calc update async;100;0.00136084;0.000645065;0.00544351
320;calc inner;100;0.622843;0.61065;0.643449
320;calc wait;100;0.0129623;0.00200767;0.0219086
320;calc bound;100;0.00563144;0.0028851;0.00687713
320;calc iter;100;0.649945;0.646887;0.654198
320;total;1;70.881;70.881;70.881
249;calc total;1;65.1237;65.1237;65.1237
249;calc update async;100;7.9083e-05;2.1506e-05;0.00430741
249;calc inner;100;0.620799;0.609267;0.634183
249;calc wait;100;0.00702503;0.00164106;0.0157932
249;calc bound;100;0.00288264;0.00155928;0.00375942
249;calc iter;100;0.649563;0.645211;0.654947
249;total;1;70.897;70.897;70.897
297;calc total;1;65.1168;65.1168;65.1168
297;calc update async;100;8.16282e-05;1.3026e-05;0.00569726
297;calc inner;100;0.631984;0.623838;0.639632
297;calc wait;100;0.0109953;0.00263908;0.039144
297;calc bound;100;0.0037116;0.00157509;0.00618916
297;calc iter;100;0.650459;0.640277;0.674726
297;total;1;70.7957;70.7957;70.7957
229;calc total;1;65.1221;65.1221;65.1221
229;calc update async;100;0.000234066;9.4732e-05;0.00406928
229;calc inner;100;0.624944;0.559947;0.64156
229;calc wait;100;0.018092;0.00251161;0.0355099
229;calc bound;100;0.00609403;0.00155456;0.00675335
229;calc iter;100;0.649368;0.586834;0.661188
229;total;1;70.7649;70.7649;70.7649
321;calc total;1;65.1238;65.1238;65.1238
321;calc update async;100;0.000113246;1.4715e-05;0.00425882
321;calc inner;100;0.620479;0.60916;0.639897
321;calc wait;100;0.023675;0.00258069;0.0418783
321;calc bound;100;0.00502496;0.002842;0.00604409
321;calc iter;100;0.65004;0.643811;0.668182
321;total;1;70.8857;70.8857;70.8857
250;calc total;1;65.1117;65.1117;65.1117
250;calc update async;100;0.000126362;1.907e-05;0.00839565
250;calc inner;100;0.619557;0.607637;0.634279
250;calc wait;100;0.0059359;0.00139424;0.00828361
250;calc bound;100;0.0031254;0.00156755;0.00512654
250;calc iter;100;0.649471;0.64125;0.652659
250;total;1;70.8889;70.8889;70.8889
298;calc total;1;65.1235;65.1235;65.1235
298;calc update async;100;6.25816e-05;1.1398e-05;0.00407445
298;calc inner;100;0.631261;0.624638;0.638372
298;calc wait;100;0.0104474;0.00509544;0.0390573
298;calc bound;100;0.00391993;0.00219043;0.00535342
298;calc iter;100;0.65049;0.642637;0.672747
298;total;1;70.8026;70.8026;70.8026
230;calc total;1;65.1179;65.1179;65.1179
230;calc update async;100;0.000245806;8.1405e-05;0.00663695
230;calc inner;100;0.625528;0.566709;0.642235
230;calc wait;100;0.0175201;0.00190454;0.0353495
230;calc bound;100;0.00579647;0.00159377;0.00670812
230;calc iter;100;0.649094;0.591106;0.65929
230;total;1;70.7532;70.7532;70.7532
322;calc total;1;65.1235;65.1235;65.1235
322;calc update async;100;0.00011373;1.0238e-05;0.0044455
322;calc inner;100;0.620994;0.61134;0.638674
322;calc wait;100;0.0242204;0.00429205;0.0496254
322;calc bound;100;0.00482967;0.00290392;0.00578703
322;calc iter;100;0.650254;0.645633;0.675637
322;total;1;70.8783;70.8783;70.8783
251;calc total;1;65.1237;65.1237;65.1237
251;calc update async;100;9.06526e-05;2.5578e-05;0.00440692
251;calc inner;100;0.61829;0.606475;0.634852
251;calc wait;100;0.00231872;0.00156987;0.0163177
251;calc bound;100;0.00290031;0.00155955;0.00440932
251;calc iter;100;0.649648;0.642338;0.656022
251;total;1;70.9031;70.9031;70.9031
299;calc total;1;65.1225;65.1225;65.1225
299;calc update async;100;6.48587e-05;1.2035e-05;0.00421436
299;calc inner;100;0.631364;0.626049;0.639638
299;calc wait;100;0.00926342;0.00473149;0.0410179
299;calc bound;100;0.00445835;0.00298181;0.0050892
299;calc iter;100;0.650445;0.640775;0.680463
299;total;1;70.8082;70.8082;70.8082
231;calc total;1;65.1177;65.1177;65.1177
231;calc update async;100;0.000229427;8.4796e-05;0.00592594
231;calc inner;100;0.625456;0.573765;0.641869
231;calc wait;100;0.0174627;0.00196443;0.0355525
231;calc bound;100;0.00573502;0.00163229;0.00665919
231;calc iter;100;0.648886;0.595264;0.660239
231;total;1;70.7672;70.7672;70.7672
323;calc total;1;65.1231;65.1231;65.1231
323;calc update async;100;0.00012206;1.558e-05;0.00438029
323;calc inner;100;0.620834;0.608972;0.639622
323;calc wait;100;0.0243175;0.00357072;0.0494043
323;calc bound;100;0.00526622;0.00223451;0.00673625
323;calc iter;100;0.650543;0.642613;0.678952
323;total;1;70.8836;70.8836;70.8836
252;calc total;1;65.1207;65.1207;65.1207
252;calc update async;100;0.000198355;7.4891e-05;0.0047224
252;calc inner;100;0.632996;0.563882;0.640404
252;calc wait;100;0.00942148;0.00335217;0.0688082
252;calc bound;100;0.00666896;0.00158967;0.00739446
252;calc iter;100;0.649288;0.634427;0.652544
252;total;1;70.9081;70.9081;70.9081
300;calc total;1;65.121;65.121;65.121
232;calc total;1;65.1204;65.1204;65.1204
232;calc update async;100;0.000171875;7.8403e-05;0.00456408
232;calc inner;100;0.623464;0.578898;0.639791
232;calc wait;100;0.0193845;0.00427328;0.0374833
232;calc bound;100;0.00571378;0.00177099;0.00676556
232;calc iter;100;0.648737;0.602608;0.659966
232;total;1;70.7606;70.7606;70.7606
324;calc total;1;65.1178;65.1178;65.1178
324;calc update async;100;0.000193827;7.3592e-05;0.00489375
324;calc inner;100;0.639072;0.632721;0.643787
324;calc wait;100;0.00693585;0.00184468;0.0399639
324;calc bound;100;0.00431249;0.00165298;0.00634037
324;calc iter;100;0.650517;0.644265;0.678198
324;total;1;70.8791;70.8791;70.8791
253;calc total;1;65.1191;65.1191;65.1191
253;calc update async;100;0.000198081;0.000118042;0.00518962
253;calc inner;100;0.632567;0.565626;0.639983
253;calc wait;100;0.00951241;0.0044354;0.0150487
253;calc bound;100;0.00631312;0.00156824;0.00682432
253;calc iter;100;0.648594;0.573094;0.654168
253;total;1;70.9059;70.9059;70.9059
300;calc update async;100;0.000197886;6.9176e-05;0.00439685
300;calc inner;100;0.588717;0.43004;0.636041
300;calc wait;100;0.0546698;0.0069265;0.211642
300;calc bound;100;0.0066739;0.00154735;0.00754504
300;calc iter;100;0.650263;0.639617;0.682789
233;calc total;1;65.1154;65.1154;65.1154
233;calc update async;100;0.00018705;7.9761e-05;0.00585703
233;calc inner;100;0.623061;0.586623;0.638998
233;calc wait;100;0.0194689;0.00253395;0.035092
233;calc bound;100;0.00577445;0.00231389;0.00666721
233;calc iter;100;0.648495;0.614539;0.662763
233;total;1;70.762;70.762;70.762
325;calc total;1;65.1225;65.1225;65.1225
325;calc update async;100;0.000218238;8.7745e-05;0.00402487
325;calc inner;100;0.638816;0.631981;0.642057
325;calc wait;100;0.00677377;0.00309121;0.0388941
325;calc bound;100;0.00478311;0.00157454;0.00522053
325;calc iter;100;0.650595;0.64323;0.678451
325;total;1;70.8845;70.8845;70.8845
254;calc total;1;65.117;65.117;65.117
254;calc update async;100;0.000204962;0.000117736;0.00658908
254;calc inner;100;0.632567;0.567115;0.639473
254;calc wait;100;0.00981798;0.00437548;0.0166205
254;calc bound;100;0.00592991;0.00158268;0.00668293
254;calc iter;100;0.648523;0.573219;0.657128
254;total;1;70.91;70.91;70.91
300;total;1;70.7973;70.7973;70.7973
234;calc total;1;65.1204;65.1204;65.1204
234;calc update async;100;0.000173317;7.7139e-05;0.00449604
234;calc inner;100;0.623528;0.594033;0.639425
234;calc wait;100;0.0188251;0.00441762;0.0358839
234;calc bound;100;0.005788;0.00251177;0.00662604
234;calc iter;100;0.648318;0.620603;0.665239
234;total;1;70.7653;70.7653;70.7653
326;calc total;1;65.1197;65.1197;65.1197
326;calc update async;100;0.000242322;0.000102576;0.00451164
326;calc inner;100;0.638689;0.633497;0.643713
326;calc wait;100;0.00604451;0.00213833;0.0398586
326;calc bound;100;0.00560492;0.00160105;0.00609269
326;calc iter;100;0.650585;0.641279;0.680648
326;total;1;70.878;70.878;70.878
255;calc total;1;65.1166;65.1166;65.1166
255;calc update async;100;0.00174386;0.00139402;0.0116789
255;calc inner;100;0.632717;0.568401;0.639272
255;calc wait;100;0.00795356;0.00277041;0.0157652
255;calc bound;100;0.0060662;0.00160429;0.00697842
255;calc iter;100;0.648485;0.574731;0.658002
255;total;1;70.9086;70.9086;70.9086
301;calc total;1;65.1202;65.1202;65.1202
301;calc update async;100;0.000170152;6.7917e-05;0.00450777
301;calc inner;100;0.586871;0.435854;0.635501
301;calc wait;100;0.0557553;0.00400703;0.0806155
301;calc bound;100;0.00535653;0.00156501;0.00676776
301;calc iter;100;0.648158;0.495593;0.681144
301;total;1;70.8064;70.8064;70.8064
235;calc total;1;65.1199;65.1199;65.1199
235;calc update async;100;0.000170677;8.2026e-05;0.00434669
235;calc inner;100;0.623793;0.599998;0.640247
235;calc wait;100;0.0184156;0.00487333;0.0380702
235;calc bound;100;0.00572917;0.00271403;0.00659846
235;calc iter;100;0.648112;0.627782;0.669189
235;total;1;70.7548;70.7548;70.7548
327;calc total;1;65.1189;65.1189;65.1189
327;calc update async;100;0.000264823;7.0709e-05;0.00475527
327;calc inner;100;0.638475;0.632909;0.657462
327;calc wait;100;0.00571692;0.00138314;0.0376383
327;calc bound;100;0.00612068;0.00157939;0.00663215
327;calc iter;100;0.650581;0.639322;0.679271
327;total;1;70.89;70.89;70.89
256;calc total;1;65.1277;65.1277;65.1277
256;calc update async;100;0.00161503;0.000687741;0.00529416
256;calc inner;100;0.630769;0.627801;0.637302
256;calc wait;100;0.00863521;0.00455273;0.012337
256;calc bound;100;0.00611221;0.00326719;0.00661367
256;calc iter;100;0.647135;0.644948;0.655504
256;total;1;70.8989;70.8989;70.8989
302;calc total;1;65.1179;65.1179;65.1179
302;calc update async;100;0.000197537;7.2461e-05;0.00586671
302;calc inner;100;0.584369;0.450513;0.635472
302;calc wait;100;0.0566975;0.00167159;0.0871353
302;calc bound;100;0.00630373;0.00159217;0.00682067
302;calc iter;100;0.647573;0.509947;0.680963
302;total;1;70.8068;70.8068;70.8068
236;calc total;1;65.1188;65.1188;65.1188
236;calc update async;100;0.000179429;8.3551e-05;0.00465694
236;calc inner;100;0.625815;0.605922;0.643136
236;calc wait;100;0.0162021;0.00197806;0.0380466
236;calc bound;100;0.00570451;0.00260537;0.00671812
236;calc iter;100;0.647904;0.634818;0.669666
236;total;1;70.7563;70.7563;70.7563
328;calc total;1;65.1208;65.1208;65.1208
328;calc update async;100;0.000192272;7.597e-05;0.00450816
328;calc inner;100;0.63786;0.632171;0.670194
328;calc wait;100;0.00724672;0.00319554;0.0252377
328;calc bound;100;0.00529262;0.00159295;0.00617629
328;calc iter;100;0.650595;0.643027;0.681939
328;total;1;70.8889;70.8889;70.8889
257;calc total;1;65.1258;65.1258;65.1258
257;calc update async;100;0.000171713;7.9082e-05;0.00400781
257;calc inner;100;0.630965;0.62857;0.637783
257;calc wait;100;0.0100368;0.00395566;0.0157079
257;calc bound;100;0.00597903;0.00290282;0.00655038
257;calc iter;100;0.647157;0.643657;0.660637
257;total;1;70.9026;70.9026;70.9026
303;calc total;1;65.1172;65.1172;65.1172
303;calc update async;100;0.000202262;6.9232e-05;0.00614882
303;calc inner;100;0.584866;0.471613;0.635387
303;calc wait;100;0.0556904;0.00204263;0.0855065
303;calc bound;100;0.0062465;0.00163948;0.00676585
303;calc iter;100;0.64701;0.531746;0.681956
303;total;1;70.8069;70.8069;70.8069
237;calc total;1;65.1184;65.1184;65.1184
237;calc update async;100;0.000184488;9.7369e-05;0.00463324
237;calc inner;100;0.625711;0.609226;0.641116
237;calc wait;100;0.0160613;0.0034383;0.0406231
237;calc bound;100;0.00574532;0.0023404;0.00670112
237;calc iter;100;0.647707;0.638398;0.67198
237;total;1;70.7616;70.7616;70.7616
329;calc total;1;65.116;65.116;65.116
329;calc update async;100;0.000178169;7.901e-05;0.00636248
329;calc inner;100;0.637888;0.632204;0.644677
329;calc wait;100;0.00813095;0.00244731;0.039394
329;calc bound;100;0.00430486;0.00158755;0.00590034
329;calc iter;100;0.650504;0.642605;0.680449
329;total;1;70.8878;70.8878;70.8878
258;calc total;1;65.125;65.125;65.125
258;calc update async;100;0.000168454;8.1819e-05;0.00410849
258;calc inner;100;0.631519;0.629105;0.637837
258;calc wait;100;0.0094746;0.00530794;0.0128791
258;calc bound;100;0.00602239;0.00280714;0.00657333
258;calc iter;100;0.647188;0.644642;0.654722
258;total;1;70.8996;70.8996;70.8996
304;calc total;1;65.1288;65.1288;65.1288
304;calc update async;100;0.000177271;7.4347e-05;0.00380454
304;calc inner;100;0.583269;0.491316;0.632813
304;calc wait;100;0.0568868;0.00471606;0.0883548
304;calc bound;100;0.00622462;0.00178386;0.00674881
304;calc iter;100;0.646562;0.551676;0.682738
304;total;1;70.7969;70.7969;70.7969
238;calc total;1;65.1169;65.1169;65.1169
238;calc update async;100;0.00020008;0.000105015;0.00527527
238;calc inner;100;0.62636;0.610071;0.641666
238;calc wait;100;0.0150032;0.00229738;0.0405055
238;calc bound;100;0.00591053;0.00414631;0.00672684
238;calc iter;100;0.647478;0.637971;0.670854
238;total;1;70.7643;70.7643;70.7643
330;calc total;1;65.1208;65.1208;65.1208
330;calc update async;100;0.000153852;8.3724e-05;0.00449715
330;calc inner;100;0.637588;0.631652;0.645961
330;calc wait;100;0.0082145;0.00410611;0.0418126
330;calc bound;100;0.00456043;0.00208503;0.00549582
330;calc iter;100;0.65052;0.642273;0.681062
330;total;1;70.8861;70.8861;70.8861
259;calc total;1;65.1143;65.1143;65.1143
259;calc update async;100;0.000136675;7.6851e-05;0.00103458
259;calc inner;100;0.631761;0.628954;0.638594
259;calc wait;100;0.00955247;0.00224701;0.0125834
259;calc bound;100;0.005675;0.00297945;0.00639078
259;calc iter;100;0.647129;0.643424;0.651336
259;total;1;70.8998;70.8998;70.8998
305;calc total;1;65.1221;65.1221;65.1221
305;calc update async;100;0.00018284;7.4926e-05;0.00421985
305;calc inner;100;0.582933;0.511877;0.633264
305;calc wait;100;0.0566051;0.00165856;0.0889946
305;calc bound;100;0.00621217;0.0024189;0.00671271
305;calc iter;100;0.645937;0.575066;0.684667
305;total;1;70.8106;70.8106;70.8106
239;calc total;1;65.1166;65.1166;65.1166
239;calc update async;100;0.0021831;0.00123872;0.00984189
239;calc inner;100;0.624943;0.609131;0.639822
239;calc wait;100;0.014161;0.0017504;0.0440875
239;calc bound;100;0.00596579;0.00398255;0.00679126
239;calc iter;100;0.647257;0.638188;0.672753
239;total;1;70.7553;70.7553;70.7553
331;calc total;1;65.1198;65.1198;65.1198
331;calc update async;100;0.000164349;8.9945e-05;0.00443127
331;calc inner;100;0.637805;0.63218;0.643308
331;calc wait;100;0.0077724;0.0041847;0.0395191
331;calc bound;100;0.00474046;0.00244636;0.00566037
331;calc iter;100;0.650485;0.642574;0.676858
331;total;1;70.8892;70.8892;70.8892
260;calc total;1;65.1168;65.1168;65.1168
260;calc update async;100;0.000186664;8.7935e-05;0.00632671
260;calc inner;100;0.633664;0.630854;0.640585
260;calc wait;100;0.00770911;0.00192173;0.010547
260;calc bound;100;0.00561348;0.00300686;0.00640081
260;calc iter;100;0.647177;0.642089;0.652831
260;total;1;70.9085;70.9085;70.9085
306;calc total;1;65.1213;65.1213;65.1213
306;calc update async;100;0.000182243;7.0596e-05;0.00442971
306;calc inner;100;0.583251;0.530467;0.63383
306;calc wait;100;0.0557066;0.0038838;0.0889349
306;calc bound;100;0.00620589;0.0024575;0.00669524
306;calc iter;100;0.64535;0.591467;0.685214
306;total;1;70.8093;70.8093;70.8093
332;calc total;1;65.1193;65.1193;65.1193
332;calc update async;100;0.000205101;0.000114075;0.00479267
332;calc inner;100;0.639384;0.634931;0.643919
332;calc wait;100;0.00634987;0.00202843;0.0347634
332;calc bound;100;0.0045172;0.00240719;0.00538939
332;calc iter;100;0.650459;0.641339;0.674292
332;total;1;70.8865;70.8865;70.8865
261;calc total;1;65.1239;65.1239;65.1239
261;calc update async;100;0.00017662;9.3697e-05;0.00470694
261;calc inner;100;0.633451;0.630982;0.639833
261;calc wait;100;0.00789022;0.0043714;0.0108512
261;calc bound;100;0.00575423;0.00277984;0.00640434
261;calc iter;100;0.647276;0.640708;0.658756
261;total;1;70.9077;70.9077;70.9077
307;calc total;1;65.1206;65.1206;65.1206
307;calc update async;100;0.000190929;6.7652e-05;0.00547749
307;calc inner;100;0.583708;0.548497;0.634081
307;calc wait;100;0.0547059;0.00331354;0.0883908
307;calc bound;100;0.0061874;0.00326696;0.00669029
307;calc iter;100;0.644796;0.615494;0.686348
307;total;1;70.8098;70.8098;70.8098
333;calc total;1;65.1191;65.1191;65.1191
333;calc update async;100;0.000202341;0.000128443;0.00493083
333;calc inner;100;0.63879;0.633732;0.646394
333;calc wait;100;0.00696577;0.00164197;0.0344684
333;calc bound;100;0.00447741;0.00339081;0.00577795
333;calc iter;100;0.650438;0.641561;0.672547
333;total;1;70.885;70.885;70.885
262;calc total;1;65.1209;65.1209;65.1209
262;calc update async;100;0.000191087;9.9338e-05;0.0048484
262;calc inner;100;0.632988;0.629995;0.640332
262;calc wait;100;0.00781035;0.00390036;0.0112422
262;calc bound;100;0.00627523;0.00243928;0.00692187
262;calc iter;100;0.647268;0.638086;0.662411
262;total;1;70.9088;70.9088;70.9088
308;calc total;1;65.1157;65.1157;65.1157
308;calc update async;100;0.000214984;8.6983e-05;0.00697703
308;calc inner;100;0.586808;0.562072;0.635251
308;calc wait;100;0.0509087;0.00206383;0.0834184
308;calc bound;100;0.00622102;0.00275971;0.0067303
308;calc iter;100;0.644157;0.628218;0.683389
308;total;1;70.797;70.797;70.797
264;calc wait;100;0.00308687;0.00119063;0.0109287
264;calc bound;100;0.00546333;0.00158679;0.0065706
264;calc iter;100;0.650416;0.644578;0.673607
264;total;1;70.7182;70.7182;70.7182
334;calc total;1;65.1133;65.1133;65.1133
334;calc update async;100;0.000231527;0.000119562;0.00756237
334;calc inner;100;0.638725;0.631955;0.642177
334;calc wait;100;0.00690343;0.00297276;0.0276227
334;calc bound;100;0.00452077;0.00333303;0.00637008
334;calc iter;100;0.650383;0.642;0.668015
334;total;1;70.8917;70.8917;70.8917
263;calc total;1;65.1192;65.1192;65.1192
263;calc update async;100;0.00189112;0.000865947;0.00678356
263;calc inner;100;0.633287;0.630007;0.639606
263;calc wait;100;0.00562859;0.00137368;0.0111222
263;calc bound;100;0.00644212;0.00233507;0.00709996
263;calc iter;100;0.647254;0.635638;0.656593
263;total;1;70.9042;70.9042;70.9042
309;calc total;1;65.1205;65.1205;65.1205
309;calc update async;100;0.000183103;9.8387e-05;0.00456815
309;calc inner;100;0.590519;0.56819;0.637141
309;calc wait;100;0.0471163;0.00513529;0.0742455
309;calc bound;100;0.0057759;0.00203743;0.00672536
309;calc iter;100;0.643598;0.625838;0.684201
309;total;1;70.8091;70.8091;70.8091
265;calc total;1;65.114;65.114;65.114
265;calc update async;100;0.00017333;7.0877e-05;0.00806288
265;calc inner;100;0.626386;0.597666;0.638717
265;calc wait;100;0.0121981;0.00223711;0.0316331
265;calc bound;100;0.00543306;0.00157827;0.00662958
265;calc iter;100;0.650255;0.644255;0.672694
265;total;1;70.7107;70.7107;70.7107
335;calc total;1;65.1191;65.1191;65.1191
335;calc update async;100;0.00325581;0.00173106;0.0063453
335;calc inner;100;0.639168;0.631687;0.643499
335;calc wait;100;0.00340571;0.00214151;0.0178268
335;calc bound;100;0.00461015;0.00330571;0.00663887
335;calc iter;100;0.650443;0.642009;0.665146
335;total;1;70.884;70.884;70.884
310;calc total;1;65.1205;65.1205;65.1205
310;calc update async;100;0.000177966;9.4812e-05;0.00461334
310;calc inner;100;0.591137;0.573149;0.63708
310;calc wait;100;0.0466624;0.0038722;0.0747821
310;calc bound;100;0.00561165;0.00412261;0.00673108
310;calc iter;100;0.643594;0.623889;0.684797
310;total;1;70.8038;70.8038;70.8038
266;calc total;1;65.1232;65.1232;65.1232
266;calc update async;100;0.000121251;2.4308e-05;0.00428845
266;calc inner;100;0.627226;0.599481;0.640854
266;calc wait;100;0.00975679;0.00244138;0.0310425
266;calc bound;100;0.00525199;0.00160533;0.00604076
266;calc iter;100;0.650298;0.643703;0.672755
266;total;1;70.7264;70.7264;70.7264
311;calc total;1;65.1199;65.1199;65.1199
311;calc update async;100;0.00173575;0.00130339;0.00888009
311;calc inner;100;0.591514;0.575511;0.634576
311;calc wait;100;0.0446998;0.00305034;0.0712794
311;calc bound;100;0.00587706;0.00429533;0.00743311
311;calc iter;100;0.64383;0.622248;0.683747
311;total;1;70.8099;70.8099;70.8099
267;calc total;1;65.1226;65.1226;65.1226
267;calc update async;100;0.000113101;1.1925e-05;0.00435251
267;calc inner;100;0.627534;0.600418;0.642046
267;calc wait;100;0.00869033;0.00244083;0.0312255
267;calc bound;100;0.00517166;0.00164832;0.006053
267;calc iter;100;0.650264;0.641539;0.672079
267;total;1;70.7275;70.7275;70.7275
268;calc total;1;65.1222;65.1222;65.1222
268;calc update async;100;0.000113086;1.1439e-05;0.004423
268;calc inner;100;0.624614;0.602202;0.640196
268;calc wait;100;0.0200352;0.00425622;0.0321941
268;calc bound;100;0.00497375;0.00170916;0.005965
268;calc iter;100;0.649837;0.621287;0.666309
268;total;1;70.7126;70.7126;70.7126
269;calc total;1;65.1221;65.1221;65.1221
269;calc update async;100;0.000166316;2.5007e-05;0.00440305
269;calc inner;100;0.621311;0.604309;0.635491
269;calc wait;100;0.0224919;0.00872116;0.0351835
269;calc bound;100;0.00561153;0.00247878;0.00666647
269;calc iter;100;0.649691;0.628791;0.659194
269;total;1;70.7202;70.7202;70.7202
270;calc total;1;65.1191;65.1191;65.1191
270;calc update async;100;0.000180134;4.9776e-05;0.00547429
270;calc inner;100;0.626502;0.613422;0.639562
270;calc wait;100;0.0166228;0.00161768;0.0293456
270;calc bound;100;0.00544467;0.00236005;0.00668889
270;calc iter;100;0.649469;0.634516;0.6577
270;total;1;70.7366;70.7366;70.7366
271;calc total;1;65.1191;65.1191;65.1191
271;calc update async;100;0.000174718;5.4506e-05;0.00541707
271;calc inner;100;0.623086;0.614064;0.637516
271;calc wait;100;0.020205;0.00231615;0.0327966
271;calc bound;100;0.00510964;0.00239974;0.00664921
271;calc iter;100;0.649326;0.640525;0.656822
271;total;1;70.7283;70.7283;70.7283
272;calc total;1;65.1261;65.1261;65.1261
272;calc update async;100;0.000122769;4.4317e-05;0.00403442
272;calc inner;100;0.62909;0.620499;0.642136
272;calc wait;100;0.0149765;0.00258655;0.027708
272;calc bound;100;0.00502259;0.00286035;0.00589336
272;calc iter;100;0.649216;0.643863;0.659479
272;total;1;70.7204;70.7204;70.7204
273;calc total;1;65.1204;65.1204;65.1204
273;calc update async;100;0.000130005;4.4346e-05;0.00509923
273;calc inner;100;0.628939;0.619605;0.644771
273;calc wait;100;0.0149065;0.0018431;0.0269278
273;calc bound;100;0.00504166;0.00306328;0.00596423
273;calc iter;100;0.649021;0.645873;0.655066
273;total;1;70.7275;70.7275;70.7275
274;calc total;1;65.1198;65.1198;65.1198
274;calc update async;100;0.000132463;5.3077e-05;0.0050057
274;calc inner;100;0.626992;0.618229;0.64085
274;calc wait;100;0.016929;0.00347652;0.0263449
274;calc bound;100;0.00503032;0.00296705;0.00588709
274;calc iter;100;0.649088;0.646047;0.654611
274;total;1;70.7103;70.7103;70.7103
275;calc total;1;65.1176;65.1176;65.1176
275;calc update async;100;0.000166249;6.9114e-05;0.00665847
275;calc inner;100;0.626904;0.618932;0.639868
275;calc wait;100;0.0162608;0.00293748;0.0247514
275;calc bound;100;0.00593617;0.00366085;0.00669702
275;calc iter;100;0.649272;0.645553;0.661139
275;total;1;70.7274;70.7274;70.7274
276;calc total;1;65.1153;65.1153;65.1153
276;calc update async;100;0.000231303;0.000108381;0.00610508
276;calc inner;100;0.637054;0.633934;0.64431
276;calc wait;100;0.00689969;0.00213215;0.00977899
276;calc bound;100;0.00514049;0.00278198;0.0062988
276;calc iter;100;0.64933;0.64724;0.65436
276;total;1;70.73;70.73;70.73
277;calc total;1;65.119;65.119;65.119
277;calc update async;100;0.000216792;0.000108824;0.00489935
277;calc inner;100;0.636558;0.633539;0.64275
277;calc wait;100;0.00761282;0.00302783;0.010213
277;calc bound;100;0.00501384;0.00278519;0.00612034
277;calc iter;100;0.649405;0.647379;0.657013
277;total;1;70.7195;70.7195;70.7195
278;calc total;1;65.1173;65.1173;65.1173
278;calc update async;100;0.000228247;7.6773e-05;0.00535301
278;calc inner;100;0.636932;0.634502;0.643332
278;calc wait;100;0.00707793;0.00232463;0.00981128
278;calc bound;100;0.00518922;0.00295405;0.00618302
278;calc iter;100;0.649431;0.647957;0.652983
278;total;1;70.7358;70.7358;70.7358
279;calc total;1;65.1171;65.1171;65.1171
279;calc update async;100;0.000229619;7.399e-05;0.00507234
279;calc inner;100;0.637248;0.634079;0.64373
279;calc wait;100;0.00651117;0.00202497;0.00880318
279;calc bound;100;0.00547002;0.00294508;0.00643708
279;calc iter;100;0.649463;0.646634;0.652839
279;total;1;70.7241;70.7241;70.7241
280;calc total;1;65.1162;65.1162;65.1162
280;calc update async;100;0.00014098;7.9203e-05;0.000826591
280;calc inner;100;0.632235;0.629102;0.639265
280;calc wait;100;0.0116661;0.00634344;0.0145461
280;calc bound;100;0.00546985;0.00278014;0.00643005
280;calc iter;100;0.649515;0.643161;0.652105
280;total;1;70.7247;70.7247;70.7247
281;calc total;1;65.1213;65.1213;65.1213
281;calc update async;100;0.000183698;8.4928e-05;0.00417255
281;calc inner;100;0.634581;0.631568;0.642134
281;calc wait;100;0.00908595;0.00214544;0.014363
281;calc bound;100;0.005742;0.00276864;0.00646824
281;calc iter;100;0.649596;0.639347;0.664063
281;total;1;70.7259;70.7259;70.7259
282;calc total;1;65.1119;65.1119;65.1119
282;calc update async;100;0.000212419;0.000103773;0.00737779
282;calc inner;100;0.634634;0.630274;0.64187
282;calc wait;100;0.00893532;0.00161228;0.0120597
282;calc bound;100;0.0057695;0.00239923;0.00657759
282;calc iter;100;0.649555;0.640023;0.659431
282;total;1;70.7236;70.7236;70.7236
283;calc total;1;65.1228;65.1228;65.1228
283;calc update async;100;0.000188287;0.000115653;0.00425806
283;calc inner;100;0.634792;0.6287;0.642556
283;calc wait;100;0.00890687;0.00239775;0.0148059
283;calc bound;100;0.00581022;0.00166382;0.00633756
283;calc iter;100;0.649701;0.636043;0.667483
283;total;1;70.7254;70.7254;70.7254
284;calc total;1;65.1208;65.1208;65.1208
284;calc update async;100;0.000231093;8.5586e-05;0.00432823
284;calc inner;100;0.636624;0.629798;0.645206
284;calc wait;100;0.00697392;0.00225621;0.00978261
284;calc bound;100;0.00587978;0.00159086;0.00656673
284;calc iter;100;0.649713;0.635731;0.657975
284;total;1;70.7285;70.7285;70.7285
285;calc total;1;65.1163;65.1163;65.1163
285;calc update async;100;0.000196906;8.8345e-05;0.000878921
285;calc inner;100;0.633693;0.627099;0.64126
285;calc wait;100;0.0100252;0.00507455;0.0140393
285;calc bound;100;0.00578959;0.00159889;0.00625155
285;calc iter;100;0.649709;0.633977;0.657668
285;total;1;70.7248;70.7248;70.7248
286;calc total;1;65.1192;65.1192;65.1192
286;calc update async;100;0.000254242;7.0597e-05;0.00537716
286;calc inner;100;0.636411;0.627239;0.643324
286;calc wait;100;0.00714271;0.00316856;0.00882772
286;calc bound;100;0.00594942;0.00157732;0.00665914
286;calc iter;100;0.649761;0.6322;0.656399
286;total;1;70.7202;70.7202;70.7202
287;calc total;1;65.119;65.119;65.119
287;calc update async;100;0.00429292;0.00214417;0.009399
287;calc inner;100;0.63597;0.626182;0.643296
287;calc wait;100;0.00353292;0.000915872;0.00681949
287;calc bound;100;0.0059612;0.0015638;0.0066847
287;calc iter;100;0.649761;0.633115;0.656499
287;total;1;70.7242;70.7242;70.7242
338;calc total;1;65.1184;65.1184;65.1184
338;calc update async;100;0.000110592;5.0161e-05;0.00444191
338;calc inner;100;0.625764;0.620219;0.640609
338;calc wait;100;0.00986291;0.00189725;0.0199719
338;calc bound;100;0.00432239;0.00220447;0.00499429
338;calc iter;100;0.650095;0.643493;0.661519
338;total;1;70.7821;70.7821;70.7821
384;calc total;1;65.1284;65.1284;65.1284
384;calc update async;100;0.0010654;0.000558504;0.00528575
384;calc inner;100;0.624115;0.614088;0.635961
384;calc wait;100;0.00806583;0.00227319;0.0389448
384;calc bound;100;0.00442318;0.00220705;0.00648051
384;calc iter;100;0.649534;0.63809;0.663344
384;total;1;70.8009;70.8009;70.8009
360;calc total;1;65.12;65.12;65.12
360;calc update async;100;0.00421896;0.000935221;0.00669738
360;calc inner;100;0.6339;0.629827;0.641931
360;calc wait;100;0.00322775;0.00117561;0.00621303
360;calc bound;100;0.00616006;0.00158306;0.00672233
360;calc iter;100;0.650528;0.64581;0.680143
360;total;1;70.7825;70.7825;70.7825
408;calc total;1;65.1265;65.1265;65.1265
408;calc update async;100;0.00413682;0.000793465;0.00519717
408;calc inner;100;0.636031;0.61019;0.672118
408;calc wait;100;0.00438858;0.00105204;0.0166341
408;calc bound;100;0.00584482;0.00157477;0.00666895
408;calc iter;100;0.650444;0.620988;0.6871
408;total;1;71.069;71.069;71.069
339;calc total;1;65.117;65.117;65.117
339;calc update async;100;0.000107449;4.9363e-05;0.00463444
339;calc inner;100;0.625698;0.619964;0.640572
339;calc wait;100;0.00964065;0.0027359;0.0238843
339;calc bound;100;0.0046897;0.00271086;0.00567076
339;calc iter;100;0.650007;0.642447;0.660429
339;total;1;70.7826;70.7826;70.7826
385;calc total;1;65.1257;65.1257;65.1257
385;calc update async;100;9.71391e-05;1.1234e-05;0.0041049
385;calc inner;100;0.626785;0.61806;0.638009
385;calc wait;100;0.00815221;0.00155289;0.0307062
385;calc bound;100;0.00375661;0.00184424;0.00500269
385;calc iter;100;0.649497;0.641429;0.665393
385;total;1;70.8046;70.8046;70.8046
361;calc total;1;65.1142;65.1142;65.1142
361;calc update async;100;0.000107307;1.7624e-05;0.00651722
361;calc inner;100;0.63447;0.630855;0.64107
361;calc wait;100;0.00950709;0.00203582;0.0361219
361;calc bound;100;0.0061694;0.0015745;0.0066872
361;calc iter;100;0.650433;0.645738;0.67832
361;total;1;70.7793;70.7793;70.7793
409;calc total;1;65.1202;65.1202;65.1202
409;calc update async;100;0.000145894;7.8953e-05;0.00508739
409;calc inner;100;0.638332;0.612819;0.647814
409;calc wait;100;0.00575489;0.0012359;0.0478977
409;calc bound;100;0.00610693;0.00157633;0.00674233
409;calc iter;100;0.650409;0.622147;0.68548
409;total;1;71.0703;71.0703;71.0703
340;calc total;1;65.1143;65.1143;65.1143
340;calc update async;100;0.000123726;4.9891e-05;0.00550157
340;calc inner;100;0.622533;0.615286;0.638266
340;calc wait;100;0.0223496;0.0022517;0.0385869
340;calc bound;100;0.0047489;0.00288108;0.00582912
340;calc iter;100;0.649758;0.642821;0.663
340;total;1;70.7797;70.7797;70.7797
386;calc total;1;65.1247;65.1247;65.1247
386;calc update async;100;0.000105545;8.599e-06;0.00426795
386;calc inner;100;0.627038;0.618748;0.638734
386;calc wait;100;0.00993802;0.00189633;0.0515216
386;calc bound;100;0.00345868;0.00175412;0.00472943
386;calc iter;100;0.649561;0.638669;0.689855
386;total;1;70.8046;70.8046;70.8046
362;calc total;1;65.12;65.12;65.12
362;calc update async;100;8.62873e-05;1.8251e-05;0.00481175
362;calc inner;100;0.635658;0.632373;0.641751
362;calc wait;100;0.00871616;0.00380207;0.0358879
362;calc bound;100;0.00470749;0.00155741;0.0063263
362;calc iter;100;0.650454;0.645958;0.676606
362;total;1;70.7784;70.7784;70.7784
410;calc total;1;65.1116;65.1116;65.1116
410;calc update async;100;0.000162836;7.55e-05;0.00711408
410;calc inner;100;0.635683;0.610931;0.644949
410;calc wait;100;0.00856928;0.00453774;0.047012
410;calc bound;100;0.00583561;0.00159459;0.00699752
410;calc iter;100;0.650282;0.620062;0.680569
410;total;1;71.0713;71.0713;71.0713
341;calc total;1;65.1172;65.1172;65.1172
341;calc update async;100;0.000161996;1.8106e-05;0.0046485
341;calc inner;100;0.620144;0.612576;0.638177
341;calc wait;100;0.024279;0.00440228;0.0414253
341;calc bound;100;0.00520008;0.00297001;0.00585805
341;calc iter;100;0.649789;0.642026;0.660961
341;total;1;70.7805;70.7805;70.7805
387;calc total;1;65.1189;65.1189;65.1189
387;calc update async;100;0.000125882;1.0839e-05;0.00522102
387;calc inner;100;0.629645;0.621208;0.642286
387;calc wait;100;0.00314824;0.00151931;0.0127243
387;calc bound;100;0.00340504;0.00160283;0.00529225
387;calc iter;100;0.649528;0.636659;0.693657
387;total;1;70.804;70.804;70.804
363;calc total;1;65.1197;65.1197;65.1197
363;calc update async;100;8.06987e-05;1.2857e-05;0.00496872
363;calc inner;100;0.639467;0.636284;0.644999
363;calc wait;100;0.00526329;0.00174635;0.030429
363;calc bound;100;0.00407019;0.00163079;0.00628153
363;calc iter;100;0.650417;0.645159;0.67454
363;total;1;70.7904;70.7904;70.7904
411;calc total;1;65.1225;65.1225;65.1225
411;calc update async;100;0.000130326;5.8602e-05;0.00438392
411;calc inner;100;0.635865;0.611814;0.642479
411;calc wait;100;0.00906638;0.00283016;0.0463799
411;calc bound;100;0.00525774;0.00163235;0.00583732
411;calc iter;100;0.650351;0.619173;0.682136
411;total;1;71.0693;71.0693;71.0693
342;calc total;1;65.1148;65.1148;65.1148
342;calc update async;100;0.00016814;2.8715e-05;0.0054412
342;calc inner;100;0.621853;0.615377;0.638447
342;calc wait;100;0.0231383;0.00356083;0.0326396
342;calc bound;100;0.00480159;0.00236969;0.00593718
342;calc iter;100;0.649965;0.644609;0.655934
342;total;1;70.7716;70.7716;70.7716
388;calc total;1;65.1154;65.1154;65.1154
388;calc update async;100;0.000109141;9.517e-06;0.00679177
388;calc inner;100;0.624174;0.614503;0.636554
388;calc wait;100;0.0197183;0.00174002;0.0371627
388;calc bound;100;0.00339437;0.00157226;0.00530671
388;calc iter;100;0.649343;0.634079;0.679466
388;total;1;70.8027;70.8027;70.8027
364;calc total;1;65.1178;65.1178;65.1178
364;calc update async;100;0.00011227;1.9564e-05;0.00482674
364;calc inner;100;0.634722;0.631424;0.640752
364;calc wait;100;0.00909896;0.00164256;0.0322187
364;calc bound;100;0.00408319;0.00173937;0.00649333
364;calc iter;100;0.65038;0.64428;0.669432
364;total;1;70.7891;70.7891;70.7891
412;calc total;1;65.121;65.121;65.121
412;calc update async;100;0.000127823;6.4427e-05;0.00465235
412;calc inner;100;0.633989;0.611451;0.640626
412;calc wait;100;0.0105587;0.00420017;0.0488444
412;calc bound;100;0.00562053;0.0017505;0.00625807
412;calc iter;100;0.650302;0.621918;0.682917
412;total;1;71.0726;71.0726;71.0726
343;calc total;1;65.1152;65.1152;65.1152
343;calc update async;100;0.000164968;5.1783e-05;0.0053335
343;calc inner;100;0.625518;0.618627;0.640895
343;calc wait;100;0.0198772;0.00189534;0.0300141
343;calc bound;100;0.00455123;0.00179394;0.0064689
343;calc iter;100;0.650134;0.639476;0.65529
343;total;1;70.7842;70.7842;70.7842
389;calc total;1;65.1236;65.1236;65.1236
389;calc update async;100;9.73536e-05;9.92e-06;0.00437243
389;calc inner;100;0.626413;0.616776;0.639896
389;calc wait;100;0.0166795;0.00149944;0.0382857
389;calc bound;100;0.00382828;0.00162513;0.00672091
389;calc iter;100;0.649627;0.63945;0.672248
389;total;1;70.8045;70.8045;70.8045
365;calc total;1;65.1178;65.1178;65.1178
365;calc update async;100;0.000111501;1.5902e-05;0.00520051
365;calc inner;100;0.635991;0.631717;0.641511
365;calc wait;100;0.0075471;0.00236568;0.0291324
365;calc bound;100;0.00418055;0.00269576;0.00633639
365;calc iter;100;0.650308;0.642318;0.666338
365;total;1;70.7868;70.7868;70.7868
413;calc total;1;65.1194;65.1194;65.1194
413;calc update async;100;0.000148715;5.3622e-05;0.00519407
413;calc inner;100;0.634231;0.612468;0.640221
413;calc wait;100;0.0101853;0.00451931;0.0493624
413;calc bound;100;0.00561058;0.00204858;0.00635669
413;calc iter;100;0.650212;0.619781;0.688006
413;total;1;71.066;71.066;71.066
344;calc total;1;65.1241;65.1241;65.1241
344;calc update async;100;0.000125293;4.8966e-05;0.00403575
344;calc inner;100;0.624625;0.612501;0.639794
344;calc wait;100;0.0204081;0.00370609;0.0294155
344;calc bound;100;0.00520028;0.00162554;0.00670883
344;calc iter;100;0.650389;0.632758;0.659127
344;total;1;70.7712;70.7712;70.7712
390;calc total;1;65.1177;65.1177;65.1177
390;calc update async;100;0.000163917;1.4768e-05;0.0057334
390;calc inner;100;0.624023;0.608627;0.635625
390;calc wait;100;0.0183913;0.0014965;0.0336272
390;calc bound;100;0.00462;0.00166569;0.00670442
390;calc iter;100;0.649775;0.634141;0.671859
390;total;1;70.8014;70.8014;70.8014
366;calc total;1;65.1163;65.1163;65.1163
366;calc update async;100;0.000125202;1.975e-05;0.00602529
366;calc inner;100;0.634342;0.631136;0.640242
366;calc wait;100;0.00817973;0.0017335;0.027453
366;calc bound;100;0.0042229;0.00266082;0.00650049
366;calc iter;100;0.650335;0.641865;0.664511
366;total;1;70.7843;70.7843;70.7843
414;calc total;1;65.1179;65.1179;65.1179
414;calc update async;100;0.000138962;1.4827e-05;0.00564609
414;calc inner;100;0.635918;0.614823;0.642827
414;calc wait;100;0.00885665;0.00247085;0.0497378
414;calc bound;100;0.00522464;0.002804;0.00592683
414;calc iter;100;0.650165;0.620163;0.690043
414;total;1;71.058;71.058;71.058
345;calc total;1;65.1161;65.1161;65.1161
345;calc update async;100;0.000152636;6.5506e-05;0.00540069
345;calc inner;100;0.622047;0.604804;0.640254
345;calc wait;100;0.0220795;0.00409555;0.0317052
345;calc bound;100;0.00620344;0.00158044;0.006687
345;calc iter;100;0.650487;0.625977;0.659255
345;total;1;70.7738;70.7738;70.7738
391;calc total;1;65.1168;65.1168;65.1168
391;calc update async;100;0.000158234;1.0551e-05;0.00599668
391;calc inner;100;0.623683;0.604185;0.637075
391;calc wait;100;0.0217299;0.00170919;0.0324293
391;calc bound;100;0.0040967;0.00162389;0.00575678
391;calc iter;100;0.649973;0.629229;0.66991
391;total;1;70.7978;70.7978;70.7978
367;calc total;1;65.1155;65.1155;65.1155
367;calc update async;100;0.000124293;2.9366e-05;0.00600354
367;calc inner;100;0.634381;0.631414;0.639904
367;calc wait;100;0.00611936;0.00162876;0.0244198
367;calc bound;100;0.00419672;0.00263783;0.00610325
367;calc iter;100;0.650362;0.642606;0.663419
367;total;1;70.7789;70.7789;70.7789
415;calc total;1;65.1175;65.1175;65.1175
415;calc update async;100;0.0032228;0.000934625;0.0102346
415;calc inner;100;0.633837;0.613384;0.639365
415;calc wait;100;0.00754455;0.00121473;0.0503912
415;calc bound;100;0.00545909;0.00297688;0.00655524
415;calc iter;100;0.650162;0.622809;0.692273
415;total;1;71.0694;71.0694;71.0694
346;calc total;1;65.1116;65.1116;65.1116
346;calc update async;100;0.000178035;8.8272e-05;0.00726731
346;calc inner;100;0.620436;0.599009;0.637708
346;calc wait;100;0.0234791;0.00483991;0.0316518
346;calc bound;100;0.00652864;0.00161711;0.00825825
346;calc iter;100;0.650627;0.620817;0.656533
346;total;1;70.781;70.781;70.781
368;calc total;1;65.1289;65.1289;65.1289
368;calc update async;100;9.93001e-05;1.5129e-05;0.00390401
368;calc inner;100;0.635713;0.633333;0.642201
368;calc wait;100;0.0103258;0.00184592;0.021326
368;calc bound;100;0.00423127;0.00254387;0.00584626
368;calc iter;100;0.650373;0.644678;0.663723
368;total;1;70.7861;70.7861;70.7861
416;calc total;1;65.1258;65.1258;65.1258
416;calc update async;100;0.00142995;0.000789794;0.00508923
416;calc inner;100;0.635771;0.625466;0.641904
416;calc wait;100;0.00688779;0.00169002;0.0298363
416;calc bound;100;0.00547117;0.00268389;0.0062952
416;calc iter;100;0.649564;0.641513;0.66547
416;total;1;71.0746;71.0746;71.0746
347;calc total;1;65.1221;65.1221;65.1221
347;calc update async;100;0.000152476;8.8858e-05;0.00401069
347;calc inner;100;0.618951;0.5908;0.638812
347;calc wait;100;0.0245516;0.00139736;0.0321589
347;calc bound;100;0.00707499;0.00159098;0.0074321
347;calc iter;100;0.650736;0.593907;0.66221
347;total;1;70.7791;70.7791;70.7791
369;calc total;1;65.1174;65.1174;65.1174
369;calc update async;100;0.000116247;1.5427e-05;0.00527549
369;calc inner;100;0.634512;0.632161;0.642695
369;calc wait;100;0.0110205;0.00193765;0.0210365
369;calc bound;100;0.00454935;0.00253523;0.00617645
369;calc iter;100;0.650215;0.644124;0.662961
369;total;1;70.7789;70.7789;70.7789
417;calc total;1;65.1094;65.1094;65.1094
417;calc update async;100;9.63919e-05;1.6315e-05;0.000948653
417;calc inner;100;0.635787;0.62778;0.648523
417;calc wait;100;0.00815635;0.00203861;0.032574
417;calc bound;100;0.00532387;0.00349358;0.00603027
417;calc iter;100;0.649426;0.64153;0.685457
417;total;1;71.0735;71.0735;71.0735
348;calc total;1;65.1203;65.1203;65.1203
348;calc update async;100;0.00022386;7.2732e-05;0.00457058
348;calc inner;100;0.636495;0.57388;0.642813
348;calc wait;100;0.00828746;0.00291604;0.0153417
348;calc bound;100;0.00570378;0.00154866;0.00620356
348;calc iter;100;0.650714;0.590958;0.658109
348;total;1;70.7836;70.7836;70.7836
370;calc total;1;65.1206;65.1206;65.1206
370;calc update async;100;0.000131823;1.1228e-05;0.00588105
370;calc inner;100;0.633949;0.631598;0.643138
370;calc wait;100;0.0107584;0.00184507;0.0199928
370;calc bound;100;0.00535024;0.00232986;0.00648632
370;calc iter;100;0.650212;0.644836;0.658539
370;total;1;70.7869;70.7869;70.7869
418;calc total;1;65.1233;65.1233;65.1233
418;calc update async;100;0.000141953;2.3933e-05;0.00465959
418;calc inner;100;0.635953;0.629353;0.64228
418;calc wait;100;0.00763799;0.00231018;0.05531
418;calc bound;100;0.0058587;0.0031298;0.00669202
418;calc iter;100;0.649596;0.639329;0.693494
418;total;1;71.0704;71.0704;71.0704
349;calc total;1;65.116;65.116;65.116
349;calc update async;100;0.000213868;0.000183333;0.000912231
349;calc inner;100;0.6365;0.572515;0.642309
349;calc wait;100;0.00808055;0.00351343;0.011266
349;calc bound;100;0.00579398;0.00160176;0.00605816
349;calc iter;100;0.650592;0.578327;0.658934
349;total;1;70.7841;70.7841;70.7841
371;calc total;1;65.1199;65.1199;65.1199
371;calc update async;100;0.000123503;1.3513e-05;0.00478585
371;calc inner;100;0.633541;0.630862;0.642832
371;calc wait;100;0.0105255;0.00317279;0.0204315
371;calc bound;100;0.00574357;0.00250621;0.00665214
371;calc iter;100;0.650155;0.645414;0.658284
371;total;1;70.7905;70.7905;70.7905
419;calc total;1;65.1212;65.1212;65.1212
419;calc update async;100;0.000138873;1.5396e-05;0.00472737
419;calc inner;100;0.637709;0.62866;0.681938
419;calc wait;100;0.00562016;0.00278642;0.0181684
419;calc bound;100;0.00612599;0.00267998;0.00702538
419;calc iter;100;0.649599;0.640965;0.693977
419;total;1;71.069;71.069;71.069
350;calc total;1;65.1179;65.1179;65.1179
350;calc update async;100;0.000282971;0.000202812;0.00554562
350;calc inner;100;0.63634;0.571567;0.642025
350;calc wait;100;0.00762517;0.00394595;0.00928164
350;calc bound;100;0.00639191;0.00158421;0.00670756
350;calc iter;100;0.650644;0.577329;0.661039
350;total;1;70.7904;70.7904;70.7904
372;calc total;1;65.1148;65.1148;65.1148
372;calc update async;100;0.00029487;9.1011e-05;0.00642936
372;calc inner;100;0.582528;0.45038;0.632929
372;calc wait;100;0.0599617;0.00551921;0.196297
372;calc bound;100;0.0072119;0.00154383;0.00750476
372;calc iter;100;0.65;0.644684;0.659053
372;total;1;70.7933;70.7933;70.7933
420;calc total;1;65.1169;65.1169;65.1169
420;calc update async;100;0.000291341;9.5576e-05;0.00570892
420;calc inner;100;0.62522;0.579846;0.649985
420;calc wait;100;0.0171502;0.00207496;0.0589573
420;calc bound;100;0.00680738;0.00156598;0.00759361
420;calc iter;100;0.649474;0.639245;0.695069
420;total;1;71.0819;71.0819;71.0819
351;calc total;1;65.1175;65.1175;65.1175
351;calc update async;100;0.00455566;0.00437251;0.0112227
351;calc inner;100;0.636178;0.570545;0.641091
351;calc wait;100;0.00349679;0.000909783;0.00402597
351;calc bound;100;0.00640682;0.00155713;0.00679115
351;calc iter;100;0.650641;0.577504;0.661104
351;total;1;70.7881;70.7881;70.7881
373;calc total;1;65.1197;65.1197;65.1197
373;calc update async;100;0.000226596;6.7574e-05;0.00493907
421;calc total;1;65.1207;65.1207;65.1207
421;calc update async;100;0.000261898;0.000187655;0.00455724
421;calc inner;100;0.626342;0.585857;0.641315
421;calc wait;100;0.0160535;0.00478496;0.0431041
421;calc bound;100;0.00628063;0.00157472;0.00688923
421;calc iter;100;0.648942;0.604093;0.675939
421;total;1;71.0797;71.0797;71.0797
352;calc total;1;65.1259;65.1259;65.1259
352;calc update async;100;0.00316706;0.000813882;0.00457823
352;calc inner;100;0.637514;0.633415;0.642246
352;calc wait;100;0.00371156;0.00147565;0.0152286
352;calc bound;100;0.00491669;0.0029314;0.00629244
352;calc iter;100;0.649312;0.647001;0.661903
352;total;1;70.7775;70.7775;70.7775
373;calc inner;100;0.583353;0.470745;0.632621
373;calc wait;100;0.0581254;0.00808665;0.0863933
373;calc bound;100;0.00639563;0.00155262;0.00676864
373;calc iter;100;0.648105;0.524477;0.656837
373;total;1;70.7884;70.7884;70.7884
422;calc total;1;65.106;65.106;65.106
422;calc update async;100;0.00021463;0.000171842;0.00116723
422;calc inner;100;0.626008;0.590658;0.643518
422;calc wait;100;0.0161985;0.00403603;0.0270043
422;calc bound;100;0.0062237;0.00159519;0.00664342
422;calc iter;100;0.648649;0.606475;0.671365
422;total;1;71.0802;71.0802;71.0802
353;calc total;1;65.1091;65.1091;65.1091
353;calc update async;100;0.000122393;7.5786e-05;0.00110655
353;calc inner;100;0.635675;0.633243;0.640296
353;calc wait;100;0.00853109;0.00190131;0.0113629
353;calc bound;100;0.00481186;0.00291937;0.0061386
353;calc iter;100;0.649144;0.646073;0.651904
353;total;1;70.7896;70.7896;70.7896
374;calc total;1;65.1185;65.1185;65.1185
374;calc update async;100;0.000212847;9.2408e-05;0.00507958
374;calc inner;100;0.584063;0.489708;0.634278
374;calc wait;100;0.0569471;0.00196861;0.0862999
374;calc bound;100;0.00636556;0.00159149;0.00675169
374;calc iter;100;0.647592;0.542425;0.657508
374;total;1;70.7932;70.7932;70.7932
423;calc total;1;65.1184;65.1184;65.1184
423;calc update async;100;0.000246971;0.00015717;0.00498072
423;calc inner;100;0.623159;0.593659;0.638902
423;calc wait;100;0.0191403;0.00717191;0.0539417
423;calc bound;100;0.00610193;0.00164487;0.00668786
423;calc iter;100;0.648653;0.610956;0.681008
423;total;1;71.0825;71.0825;71.0825
354;calc total;1;65.1224;65.1224;65.1224
354;calc update async;100;0.000153183;8.3727e-05;0.00447828
354;calc inner;100;0.635506;0.63305;0.641255
354;calc wait;100;0.00873919;0.00173373;0.0126436
354;calc bound;100;0.00490531;0.00295449;0.00635831
354;calc iter;100;0.649307;0.644979;0.661287
354;total;1;70.7772;70.7772;70.7772
375;calc total;1;65.118;65.118;65.118
375;calc update async;100;0.000200034;9.7176e-05;0.00509021
375;calc inner;100;0.584369;0.508326;0.633725
375;calc wait;100;0.0561575;0.00214137;0.0865832
375;calc bound;100;0.00636666;0.00164366;0.00678339
375;calc iter;100;0.647098;0.561183;0.660591
375;total;1;70.7782;70.7782;70.7782
355;calc total;1;65.1227;65.1227;65.1227
355;calc update async;100;0.00015189;8.394e-05;0.00445999
355;calc inner;100;0.636287;0.633256;0.640905
355;calc wait;100;0.00819603;0.00364557;0.01264
355;calc bound;100;0.00472115;0.00295764;0.00626328
355;calc iter;100;0.649359;0.647034;0.657921
355;total;1;70.7761;70.7761;70.7761
376;calc total;1;65.1264;65.1264;65.1264
376;calc update async;100;0.00017908;6.8413e-05;0.0038387
376;calc inner;100;0.582855;0.527533;0.632173
376;calc wait;100;0.0574089;0.00190935;0.0880068
376;calc bound;100;0.00624541;0.00174427;0.00672332
376;calc iter;100;0.646692;0.586911;0.65822
376;total;1;70.7853;70.7853;70.7853
356;calc total;1;65.1164;65.1164;65.1164
356;calc update async;100;0.000179155;9.3441e-05;0.00561237
356;calc inner;100;0.638333;0.634864;0.642717
356;calc wait;100;0.00574768;0.00191861;0.00949461
356;calc bound;100;0.00503634;0.00314986;0.00622457
356;calc iter;100;0.6493;0.64457;0.653094
356;total;1;70.7834;70.7834;70.7834
377;calc total;1;65.1222;65.1222;65.1222
377;calc update async;100;0.000184964;7.5935e-05;0.00422477
377;calc inner;100;0.582931;0.546172;0.631286
377;calc wait;100;0.0567196;0.00267782;0.0875582
377;calc bound;100;0.00626199;0.00232256;0.0067216
377;calc iter;100;0.646102;0.603061;0.657427
377;total;1;70.7793;70.7793;70.7793
357;calc total;1;65.1226;65.1226;65.1226
357;calc update async;100;0.00018178;7.0612e-05;0.0043489
357;calc inner;100;0.63768;0.635073;0.643908
357;calc wait;100;0.00610974;0.00196902;0.00971246
357;calc bound;100;0.00539757;0.00302423;0.00622805
357;calc iter;100;0.649373;0.644033;0.659115
357;total;1;70.7825;70.7825;70.7825
378;calc total;1;65.1111;65.1111;65.1111
378;calc update async;100;0.000215912;7.9168e-05;0.00766584
378;calc inner;100;0.583253;0.561189;0.63151
378;calc wait;100;0.0557636;0.00215847;0.0873412
378;calc bound;100;0.0062358;0.00283383;0.00670632
378;calc iter;100;0.645472;0.621073;0.658992
378;total;1;70.7875;70.7875;70.7875
358;calc total;1;65.1196;65.1196;65.1196
358;calc update async;100;0.000191764;7.6308e-05;0.0047335
358;calc inner;100;0.637153;0.634444;0.64255
358;calc wait;100;0.00603347;0.0026013;0.00999407
358;calc bound;100;0.00597671;0.00258306;0.0067479
358;calc iter;100;0.649358;0.64199;0.652638
358;total;1;70.7765;70.7765;70.7765
379;calc total;1;65.1222;65.1222;65.1222
379;calc update async;100;0.000179404;6.5777e-05;0.00422614
379;calc inner;100;0.589048;0.566005;0.632221
379;calc wait;100;0.0496218;0.00251769;0.0759658
379;calc bound;100;0.00622035;0.00160559;0.00672972
379;calc iter;100;0.645074;0.634635;0.659227
379;total;1;70.7861;70.7861;70.7861
359;calc total;1;65.1191;65.1191;65.1191
359;calc update async;100;0.00187563;0.000815983;0.00612805
359;calc inner;100;0.637216;0.634547;0.642706
359;calc wait;100;0.00421316;0.00155907;0.00621952
359;calc bound;100;0.00604623;0.00244016;0.00696884
359;calc iter;100;0.649355;0.640673;0.652818
359;total;1;70.7897;70.7897;70.7897
380;calc total;1;65.1204;65.1204;65.1204
380;calc update async;100;0.00017847;6.9582e-05;0.00487817
380;calc inner;100;0.592757;0.572301;0.63353
380;calc wait;100;0.0467599;0.00176854;0.0675886
380;calc bound;100;0.00514852;0.00200719;0.00674697
380;calc iter;100;0.644847;0.634475;0.655701
380;total;1;70.7786;70.7786;70.7786
381;calc total;1;65.1203;65.1203;65.1203
381;calc update async;100;0.00018334;7.49e-05;0.00487693
381;calc inner;100;0.590732;0.57403;0.630525
381;calc wait;100;0.0486736;0.00711681;0.0703489
381;calc bound;100;0.00529946;0.00204212;0.00676809
381;calc iter;100;0.644892;0.633545;0.653299
381;total;1;70.7882;70.7882;70.7882
382;calc total;1;65.1203;65.1203;65.1203
382;calc update async;100;0.000191585;0.000102899;0.0056598
382;calc inner;100;0.593365;0.579448;0.633382
382;calc wait;100;0.0454809;0.00427822;0.0663272
382;calc bound;100;0.00589657;0.00336579;0.00680284
382;calc iter;100;0.644938;0.631264;0.654405
382;total;1;70.788;70.788;70.788
383;calc total;1;65.1201;65.1201;65.1201
383;calc update async;100;0.00181322;0.00124528;0.012027
383;calc inner;100;0.593314;0.579347;0.633289
383;calc wait;100;0.0438578;0.00234841;0.0650287
383;calc bound;100;0.00594647;0.00414615;0.006783
383;calc iter;100;0.644936;0.631247;0.66267
383;total;1;70.7902;70.7902;70.7902
392;calc total;1;65.1229;65.1229;65.1229
392;calc update async;100;0.000147771;1.4023e-05;0.00449811
392;calc inner;100;0.62507;0.601762;0.638823
392;calc wait;100;0.00486607;0.00121775;0.0111046
392;calc bound;100;0.00464749;0.00162498;0.00655603
392;calc iter;100;0.650431;0.64432;0.677542
392;total;1;70.8004;70.8004;70.8004
393;calc total;1;65.1137;65.1137;65.1137
393;calc update async;100;0.00015643;8.563e-06;0.00708915
393;calc inner;100;0.625807;0.602365;0.637969
393;calc wait;100;0.0104902;0.00189681;0.0337894
393;calc bound;100;0.00476752;0.00161741;0.00656616
393;calc iter;100;0.650289;0.643182;0.67706
393;total;1;70.7986;70.7986;70.7986
394;calc total;1;65.1227;65.1227;65.1227
394;calc update async;100;0.000115399;9.892e-06;0.00450936
394;calc inner;100;0.626249;0.603869;0.638626
394;calc wait;100;0.00970825;0.00314501;0.0312617
394;calc bound;100;0.00408794;0.00163511;0.00524208
394;calc iter;100;0.650351;0.639718;0.678739
394;total;1;70.7943;70.7943;70.7943
395;calc total;1;65.122;65.122;65.122
395;calc update async;100;0.000123738;1.3228e-05;0.00467278
395;calc inner;100;0.626291;0.604003;0.638529
395;calc wait;100;0.006213;0.00171213;0.0289905
395;calc bound;100;0.00425153;0.00166054;0.005475
395;calc iter;100;0.650313;0.645369;0.674214
395;total;1;70.8057;70.8057;70.8057
396;calc total;1;65.1205;65.1205;65.1205
396;calc update async;100;0.000261235;7.0271e-05;0.00461453
396;calc inner;100;0.626106;0.568587;0.642225
396;calc wait;100;0.016837;0.00366099;0.0532038
396;calc bound;100;0.00670017;0.00158778;0.00742572
396;calc iter;100;0.649909;0.623607;0.677346
396;total;1;70.8129;70.8129;70.8129
397;calc total;1;65.1205;65.1205;65.1205
397;calc update async;100;0.000240922;7.2442e-05;0.00471914
397;calc inner;100;0.626433;0.575084;0.641088
397;calc wait;100;0.0166028;0.00339832;0.0358293
397;calc bound;100;0.00611484;0.00156136;0.00675376
397;calc iter;100;0.649396;0.595383;0.679212
397;total;1;70.8089;70.8089;70.8089
398;calc total;1;65.1191;65.1191;65.1191
398;calc update async;100;0.000239445;7.615e-05;0.00571239
398;calc inner;100;0.626811;0.580805;0.641089
398;calc wait;100;0.0163415;0.00269277;0.0364205
398;calc bound;100;0.00582022;0.00159384;0.0066721
398;calc iter;100;0.649216;0.599472;0.677961
398;total;1;70.8123;70.8123;70.8123
399;calc total;1;65.119;65.119;65.119
399;calc update async;100;0.000237948;8.2369e-05;0.00553969
399;calc inner;100;0.62752;0.586524;0.641699
399;calc wait;100;0.0155038;0.00262211;0.0363699
399;calc bound;100;0.00580094;0.00165159;0.0067538
399;calc iter;100;0.649066;0.605318;0.677578
399;total;1;70.8074;70.8074;70.8074
400;calc total;1;65.1273;65.1273;65.1273
400;calc update async;100;0.000169645;7.7731e-05;0.00408563
400;calc inner;100;0.625198;0.591349;0.63855
400;calc wait;100;0.0178296;0.00541978;0.0378404
400;calc bound;100;0.0058005;0.00179643;0.00667097
400;calc iter;100;0.649001;0.613668;0.675906
400;total;1;70.8117;70.8117;70.8117
401;calc total;1;65.1217;65.1217;65.1217
401;calc update async;100;0.000175391;8.0176e-05;0.00449624
401;calc inner;100;0.625037;0.59651;0.638971
401;calc wait;100;0.0176668;0.00315877;0.0319686
401;calc bound;100;0.00588351;0.00240811;0.00674807
401;calc iter;100;0.648767;0.619082;0.669021
401;total;1;70.8072;70.8072;70.8072
402;calc total;1;65.1208;65.1208;65.1208
402;calc update async;100;0.000183751;8.1332e-05;0.00503138
402;calc inner;100;0.625371;0.601993;0.641714
402;calc wait;100;0.0171786;0.00523423;0.0317575
402;calc bound;100;0.00584846;0.00278415;0.00669236
402;calc iter;100;0.648586;0.623177;0.663547
402;total;1;70.8114;70.8114;70.8114
403;calc total;1;65.117;65.117;65.117
403;calc update async;100;0.000201412;0.00010406;0.00617146
403;calc inner;100;0.625454;0.607284;0.640574
403;calc wait;100;0.0167169;0.00559501;0.0321727
403;calc bound;100;0.00602249;0.00330964;0.00692227
403;calc iter;100;0.648399;0.633265;0.661845
403;total;1;70.808;70.808;70.808
404;calc total;1;65.1143;65.1143;65.1143
404;calc update async;100;0.000227004;0.000108942;0.00744072
404;calc inner;100;0.627501;0.612846;0.639921
404;calc wait;100;0.0143205;0.00371624;0.0299998
404;calc bound;100;0.00614045;0.00394494;0.00676492
404;calc iter;100;0.648193;0.63703;0.661775
404;total;1;70.8088;70.8088;70.8088
405;calc total;1;65.1207;65.1207;65.1207
405;calc update async;100;0.000208136;0.000117784;0.00481771
405;calc inner;100;0.627061;0.613687;0.641687
405;calc wait;100;0.0149036;0.00458556;0.0308766
405;calc bound;100;0.00593461;0.00474161;0.00674967
405;calc iter;100;0.648112;0.638456;0.664498
405;total;1;70.8118;70.8118;70.8118
406;calc total;1;65.116;65.116;65.116
406;calc update async;100;0.000226345;0.000129144;0.00617111
406;calc inner;100;0.627105;0.614498;0.640801
406;calc wait;100;0.0149083;0.00228257;0.0320283
406;calc bound;100;0.00568809;0.00375854;0.00670942
406;calc iter;100;0.647931;0.638512;0.664756
406;total;1;70.8118;70.8118;70.8118
407;calc total;1;65.1183;65.1183;65.1183
407;calc update async;100;0.00165571;0.0010639;0.00924882
407;calc inner;100;0.626849;0.614036;0.641283
407;calc wait;100;0.0134957;0.0016315;0.0330111
407;calc bound;100;0.00572975;0.00383779;0.00671393
407;calc iter;100;0.647734;0.638743;0.666957
407;total;1;70.8092;70.8092;70.8092
424;calc total;1;65.1187;65.1187;65.1187
424;calc update async;100;0.000187591;9.7561e-05;0.00499709
424;calc inner;100;0.624285;0.599116;0.640336
424;calc wait;100;0.0180197;0.00239845;0.0546132
424;calc bound;100;0.00602675;0.00176314;0.00667452
424;calc iter;100;0.648523;0.617697;0.682762
424;total;1;71.0827;71.0827;71.0827
425;calc total;1;65.1161;65.1161;65.1161
425;calc update async;100;0.000195248;9.8614e-05;0.00572155
425;calc inner;100;0.624082;0.603199;0.638692
425;calc wait;100;0.0180161;0.00222784;0.0557503
425;calc bound;100;0.00605888;0.00232739;0.0066694
425;calc iter;100;0.648356;0.622323;0.684422
425;total;1;71.0799;71.0799;71.0799
426;calc total;1;65.1238;65.1238;65.1238
426;calc update async;100;0.000180737;8.0664e-05;0.00426204
426;calc inner;100;0.624113;0.608392;0.638729
426;calc wait;100;0.0179716;0.00264914;0.0557918
426;calc bound;100;0.00602568;0.00287994;0.00672089
426;calc iter;100;0.648295;0.630828;0.684833
426;total;1;71.0804;71.0804;71.0804
427;calc total;1;65.1232;65.1232;65.1232
427;calc update async;100;0.00017906;7.6076e-05;0.00427035
427;calc inner;100;0.624469;0.613403;0.639068
427;calc wait;100;0.0175882;0.00246574;0.0572812
427;calc bound;100;0.00588752;0.00283665;0.0066599
427;calc iter;100;0.648128;0.632611;0.685067
427;total;1;71.0803;71.0803;71.0803
428;calc total;1;65.1229;65.1229;65.1229
428;calc update async;100;0.000180557;7.4164e-05;0.00435047
428;calc inner;100;0.626885;0.616874;0.641869
428;calc wait;100;0.0151294;0.0036709;0.0548013
428;calc bound;100;0.00581436;0.00210143;0.0067082
428;calc iter;100;0.648013;0.637045;0.686383
428;total;1;71.0732;71.0732;71.0732
429;calc total;1;65.1216;65.1216;65.1216
429;calc update async;100;0.000176479;7.519e-05;0.00443889
429;calc inner;100;0.62645;0.617816;0.642258
429;calc wait;100;0.0154979;0.00258917;0.0556477
429;calc bound;100;0.00574711;0.00315313;0.00672481
429;calc iter;100;0.647875;0.637043;0.685824
429;total;1;71.076;71.076;71.076
430;calc total;1;65.1203;65.1203;65.1203
430;calc update async;100;0.000180146;7.1985e-05;0.0048763
430;calc inner;100;0.626297;0.617956;0.641306
430;calc wait;100;0.0154936;0.00431515;0.0553149
430;calc bound;100;0.00572709;0.00264716;0.00673961
430;calc iter;100;0.647702;0.637373;0.687734
430;total;1;71.0698;71.0698;71.0698
431;calc total;1;65.1194;65.1194;65.1194
431;calc update async;100;0.00162064;0.000842282;0.00860492
431;calc inner;100;0.62588;0.617067;0.640834
431;calc wait;100;0.0141908;0.00201632;0.0549445
431;calc bound;100;0.00585698;0.00313466;0.00678524
431;calc iter;100;0.647553;0.637856;0.686169
431;total;1;71.0699;71.0699;71.0699
456;calc total;1;65.1209;65.1209;65.1209
456;calc update async;100;0.00414299;0.00305561;0.00613754
456;calc inner;100;0.634858;0.630179;0.643591
456;calc wait;100;0.00465441;0.000915444;0.0100183
456;calc bound;100;0.00593285;0.00157058;0.0066763
456;calc iter;100;0.650247;0.640064;0.677802
456;total;1;70.8053;70.8053;70.8053
457;calc total;1;65.1161;65.1161;65.1161
457;calc update async;100;0.00015991;6.616e-05;0.00669513
457;calc inner;100;0.636471;0.630718;0.644044
457;calc wait;100;0.00654744;0.00211452;0.0311999
457;calc bound;100;0.00609174;0.00159101;0.00666817
457;calc iter;100;0.650247;0.643521;0.672154
457;total;1;70.8148;70.8148;70.8148
432;calc total;1;65.1282;65.1282;65.1282
432;calc update async;100;0.00331724;0.00061951;0.00506329
432;calc inner;100;0.638189;0.62996;0.643805
432;calc wait;100;0.00329029;0.00253392;0.00697813
432;calc bound;100;0.00518107;0.00325113;0.00621784
432;calc iter;100;0.650164;0.643044;0.656749
432;total;1;70.7829;70.7829;70.7829
458;calc total;1;65.1206;65.1206;65.1206
458;calc update async;100;0.0001321;7.3001e-05;0.00442338
458;calc inner;100;0.634677;0.630195;0.644393
458;calc wait;100;0.0093182;0.00566695;0.0263369
458;calc bound;100;0.00570369;0.0015893;0.00614657
458;calc iter;100;0.650227;0.640956;0.665116
458;total;1;70.8148;70.8148;70.8148
433;calc total;1;65.1231;65.1231;65.1231
433;calc update async;100;0.000118004;1.4259e-05;0.00434974
433;calc inner;100;0.635157;0.629367;0.640919
433;calc wait;100;0.00972514;0.0020018;0.0194844
433;calc bound;100;0.00508523;0.00320429;0.00670268
433;calc iter;100;0.650115;0.641735;0.659885
433;total;1;70.7853;70.7853;70.7853
459;calc total;1;65.1206;65.1206;65.1206
459;calc update async;100;0.000126397;6.87e-05;0.00442457
459;calc inner;100;0.634585;0.630103;0.643247
459;calc wait;100;0.00942588;0.00365466;0.0252488
459;calc bound;100;0.00526528;0.00160755;0.0062786
459;calc iter;100;0.650228;0.643298;0.665466
459;total;1;70.8011;70.8011;70.8011
434;calc total;1;65.1212;65.1212;65.1212
434;calc update async;100;0.000120714;1.5056e-05;0.00454668
434;calc inner;100;0.635532;0.628794;0.641496
434;calc wait;100;0.00930199;0.0041911;0.0181751
434;calc bound;100;0.00499938;0.00300935;0.00630732
434;calc iter;100;0.650134;0.642172;0.658351
434;total;1;70.7834;70.7834;70.7834
460;calc total;1;65.12;65.12;65.12
460;calc update async;100;0.000126918;3.5693e-05;0.00462546
460;calc inner;100;0.632459;0.627327;0.641688
460;calc wait;100;0.0120163;0.00389188;0.0286544
460;calc bound;100;0.00552451;0.00175793;0.00652843
460;calc iter;100;0.650131;0.6417;0.664846
460;total;1;70.8019;70.8019;70.8019
435;calc total;1;65.1207;65.1207;65.1207
435;calc update async;100;0.000121806;1.8229e-05;0.00451582
435;calc inner;100;0.635507;0.628641;0.642281
435;calc wait;100;0.0090036;0.00396545;0.035796
435;calc bound;100;0.00542877;0.00279391;0.0065937
435;calc iter;100;0.650172;0.643029;0.672662
435;total;1;70.7769;70.7769;70.7769
461;calc total;1;65.1195;65.1195;65.1195
461;calc update async;100;0.00018263;4.8369e-05;0.00477899
461;calc inner;100;0.632615;0.627003;0.641558
461;calc wait;100;0.0114856;0.00364678;0.0275742
461;calc bound;100;0.00576642;0.00212136;0.0065374
461;calc iter;100;0.650057;0.640359;0.664894
461;total;1;70.8149;70.8149;70.8149
436;calc total;1;65.1149;65.1149;65.1149
436;calc update async;100;0.000188955;6.2285e-05;0.00600457
436;calc inner;100;0.633279;0.624397;0.639004
436;calc wait;100;0.0106305;0.00173821;0.0572349
436;calc bound;100;0.00563773;0.00246691;0.00661126
436;calc iter;100;0.650153;0.640202;0.68813
436;total;1;70.7806;70.7806;70.7806
462;calc total;1;65.119;65.119;65.119
462;calc update async;100;0.000178911;2.6459e-05;0.00492719
462;calc inner;100;0.633768;0.629042;0.641961
462;calc wait;100;0.0107516;0.00367668;0.0285371
462;calc bound;100;0.00532885;0.00255952;0.00640346
462;calc iter;100;0.650032;0.642164;0.665352
462;total;1;70.8059;70.8059;70.8059
437;calc total;1;65.1207;65.1207;65.1207
437;calc update async;100;0.000171008;6.2446e-05;0.00451119
437;calc inner;100;0.63278;0.626185;0.639773
437;calc wait;100;0.0117832;0.00610826;0.0564218
437;calc bound;100;0.00545757;0.00255554;0.00652698
437;calc iter;100;0.65028;0.640536;0.688752
437;total;1;70.7803;70.7803;70.7803
463;calc total;1;65.1186;65.1186;65.1186
463;calc update async;100;0.000158377;5.1887e-05;0.00511843
463;calc inner;100;0.633645;0.628699;0.641864
463;calc wait;100;0.0116838;0.00303149;0.0243507
463;calc bound;100;0.00448443;0.00270881;0.00628975
463;calc iter;100;0.649978;0.64371;0.658646
463;total;1;70.7954;70.7954;70.7954
438;calc total;1;65.1195;65.1195;65.1195
438;calc update async;100;0.00014404;1.5753e-05;0.00489022
438;calc inner;100;0.63622;0.627968;0.641776
438;calc wait;100;0.0085702;0.00191098;0.0546127
438;calc bound;100;0.00535419;0.00237813;0.00626609
438;calc iter;100;0.650316;0.639917;0.689704
438;total;1;70.786;70.786;70.786
464;calc total;1;65.1211;65.1211;65.1211
464;calc update async;100;8.91033e-05;5.6788e-05;0.000747711
464;calc inner;100;0.635925;0.631801;0.641596
464;calc wait;100;0.0058321;0.00368452;0.0122696
464;calc bound;100;0.0045196;0.00315757;0.00601275
464;calc iter;100;0.650038;0.646539;0.656843
464;total;1;70.8108;70.8108;70.8108
439;calc total;1;65.1177;65.1177;65.1177
439;calc update async;100;0.000168252;8.5275e-05;0.00541677
439;calc inner;100;0.633627;0.626369;0.638958
439;calc wait;100;0.0118669;0.00251228;0.0565124
439;calc bound;100;0.00466338;0.00156131;0.00574524
439;calc iter;100;0.650376;0.639704;0.691828
439;total;1;70.7781;70.7781;70.7781
465;calc total;1;65.121;65.121;65.121
465;calc update async;100;0.000117716;5.0078e-05;0.00518815
465;calc inner;100;0.637337;0.632571;0.646833
465;calc wait;100;0.00748345;0.00192355;0.0109722
465;calc bound;100;0.00444981;0.00325226;0.00555693
465;calc iter;100;0.650007;0.646491;0.657888
465;total;1;70.8114;70.8114;70.8114
440;calc total;1;65.1275;65.1275;65.1275
440;calc update async;100;0.000129668;7.402e-05;0.0039897
440;calc inner;100;0.635778;0.626838;0.64122
440;calc wait;100;0.007081;0.00387005;0.016499
440;calc bound;100;0.00522405;0.001588;0.00641639
440;calc iter;100;0.650496;0.633224;0.701627
440;total;1;70.7811;70.7811;70.7811
441;calc total;1;65.1101;65.1101;65.1101
441;calc update async;100;0.000114407;7.9529e-05;0.0011306
441;calc inner;100;0.634505;0.62604;0.63966
441;calc wait;100;0.0062116;0.00167123;0.0427101
441;calc bound;100;0.00580139;0.0015796;0.00659576
441;calc iter;100;0.650324;0.629933;0.682373
441;total;1;70.7824;70.7824;70.7824
442;calc total;1;65.1112;65.1112;65.1112
442;calc update async;100;0.000168473;6.436e-05;0.00822649
442;calc inner;100;0.634969;0.626738;0.638654
442;calc wait;100;0.0089892;0.00508675;0.0419843
442;calc bound;100;0.00576581;0.00160407;0.00670757
442;calc iter;100;0.650333;0.634729;0.676627
442;total;1;70.7875;70.7875;70.7875
443;calc total;1;65.1249;65.1249;65.1249
443;calc update async;100;0.000119848;6.3038e-05;0.00398921
443;calc inner;100;0.635962;0.627131;0.640706
443;calc wait;100;0.00866206;0.00458343;0.0410427
443;calc bound;100;0.00503299;0.00163478;0.00615295
443;calc iter;100;0.650438;0.636323;0.68118
443;total;1;70.7749;70.7749;70.7749
466;calc total;1;65.1178;65.1178;65.1178
466;calc update async;100;0.000128025;5.2858e-05;0.0061497
466;calc inner;100;0.635692;0.631245;0.642405
466;calc wait;100;0.00905043;0.00261123;0.0141874
466;calc bound;100;0.00443709;0.00350138;0.00549677
466;calc iter;100;0.650004;0.644848;0.654744
466;total;1;70.8127;70.8127;70.8127
444;calc total;1;65.1235;65.1235;65.1235
444;calc update async;100;0.000267011;0.000203974;0.00418724
444;calc inner;100;0.630608;0.437116;0.639394
444;calc wait;100;0.012451;0.00754805;0.194285
444;calc bound;100;0.00704639;0.00156898;0.00745357
444;calc iter;100;0.650377;0.633194;0.676528
444;total;1;70.7915;70.7915;70.7915
445;calc total;1;65.1225;65.1225;65.1225
445;calc update async;100;0.000246921;6.7749e-05;0.00419814
445;calc inner;100;0.630788;0.439835;0.638869
445;calc wait;100;0.0110106;0.00575474;0.0382349
445;calc bound;100;0.0063919;0.00156639;0.00688851
445;calc iter;100;0.648442;0.449623;0.67606
445;total;1;70.79;70.79;70.79
446;calc total;1;65.1218;65.1218;65.1218
446;calc update async;100;0.000230486;0.000109195;0.00450404
446;calc inner;100;0.631311;0.441851;0.639381
446;calc wait;100;0.0110413;0.00576325;0.0392963
446;calc bound;100;0.00577656;0.00158373;0.00630552
446;calc iter;100;0.648364;0.449366;0.676869
446;total;1;70.7885;70.7885;70.7885
447;calc total;1;65.1194;65.1194;65.1194
447;calc update async;100;0.00330732;0.000957629;0.0110722
447;calc inner;100;0.631056;0.441408;0.63797
447;calc wait;100;0.00786277;0.000944074;0.0364892
447;calc bound;100;0.00606521;0.00158606;0.00673415
447;calc iter;100;0.648296;0.447531;0.676356
447;total;1;70.7881;70.7881;70.7881
448;calc total;1;65.1276;65.1276;65.1276
448;calc update async;100;0.0043534;0.00104457;0.00505969
448;calc inner;100;0.630141;0.627754;0.636122
448;calc wait;100;0.00384889;0.00105221;0.0185109
448;calc bound;100;0.00626515;0.00234939;0.00671943
448;calc iter;100;0.644613;0.637359;0.660907
448;total;1;70.7817;70.7817;70.7817
449;calc total;1;65.1138;65.1138;65.1138
449;calc update async;100;0.00022287;0.000113088;0.00732148
449;calc inner;100;0.630432;0.627433;0.635488
449;calc wait;100;0.00743887;0.00261686;0.018093
449;calc bound;100;0.00637656;0.00237134;0.00712943
449;calc iter;100;0.644474;0.637367;0.66804
449;total;1;70.7783;70.7783;70.7783
450;calc total;1;65.1227;65.1227;65.1227
450;calc update async;100;0.000177666;9.4014e-05;0.00428781
450;calc inner;100;0.631356;0.628754;0.637655
450;calc wait;100;0.00715344;0.00278461;0.022596
450;calc bound;100;0.00585087;0.00293897;0.0062197
450;calc iter;100;0.644542;0.640334;0.664838
450;total;1;70.7792;70.7792;70.7792
451;calc total;1;65.1226;65.1226;65.1226
451;calc update async;100;0.000168082;7.4255e-05;0.00464156
451;calc inner;100;0.631794;0.629417;0.637836
451;calc wait;100;0.00719381;0.00399483;0.0270215
451;calc bound;100;0.00535837;0.00282155;0.00606219
451;calc iter;100;0.644518;0.64104;0.664143
451;total;1;70.7707;70.7707;70.7707
452;calc total;1;65.1174;65.1174;65.1174
452;calc update async;100;0.000176872;7.5128e-05;0.0059044
452;calc inner;100;0.633759;0.631274;0.638112
452;calc wait;100;0.00580372;0.00234963;0.0239824
452;calc bound;100;0.00469125;0.00277612;0.00546963
452;calc iter;100;0.644434;0.641341;0.66121
452;total;1;70.7906;70.7906;70.7906
453;calc total;1;65.1225;65.1225;65.1225
453;calc update async;100;0.000153396;6.8381e-05;0.00439606
453;calc inner;100;0.633229;0.630354;0.638451
453;calc wait;100;0.00657642;0.00433899;0.0192143
453;calc bound;100;0.00452113;0.00248417;0.00529797
453;calc iter;100;0.644483;0.640865;0.656631
453;total;1;70.7814;70.7814;70.7814
454;calc total;1;65.1213;65.1213;65.1213
454;calc update async;100;0.000156832;7.5904e-05;0.00495535
454;calc inner;100;0.633697;0.631471;0.639267
454;calc wait;100;0.00610292;0.00354223;0.0137961
454;calc bound;100;0.00452177;0.00298032;0.00607002
454;calc iter;100;0.644482;0.64167;0.652714
454;total;1;70.7816;70.7816;70.7816
455;calc total;1;65.1202;65.1202;65.1202
455;calc update async;100;0.00127533;0.000606372;0.00659271
455;calc inner;100;0.633953;0.631135;0.638172
455;calc wait;100;0.00461438;0.00284751;0.0110646
455;calc bound;100;0.00463485;0.00270645;0.00624544
455;calc iter;100;0.644481;0.641736;0.650321
455;total;1;70.7863;70.7863;70.7863
480;calc total;1;65.1273;65.1273;65.1273
480;calc update async;100;0.00168293;0.000612822;0.00477
480;calc inner;100;0.636902;0.628305;0.640739
480;calc wait;100;0.0065639;0.00152509;0.043607
480;calc bound;100;0.00543568;0.00158313;0.00663349
480;calc iter;100;0.650607;0.63806;0.6882
480;total;1;70.81;70.81;70.81
481;calc total;1;65.1089;65.1089;65.1089
481;calc update async;100;0.000160601;4.1692e-05;0.00699476
481;calc inner;100;0.639025;0.632468;0.641991
481;calc wait;100;0.00559443;0.00124056;0.0397236
481;calc bound;100;0.00560025;0.0015685;0.00645065
481;calc iter;100;0.650426;0.636759;0.682828
481;total;1;70.8075;70.8075;70.8075
482;calc total;1;65.1143;65.1143;65.1143
482;calc update async;100;0.000100812;5.0226e-05;0.00114936
482;calc inner;100;0.63689;0.632364;0.640893
482;calc wait;100;0.00801099;0.00172169;0.0377524
482;calc bound;100;0.00534945;0.00159096;0.0061029
482;calc iter;100;0.650474;0.638058;0.678145
482;total;1;70.8123;70.8123;70.8123
483;calc total;1;65.1237;65.1237;65.1237
483;calc update async;100;0.000120458;3.611e-05;0.00400996
483;calc inner;100;0.637841;0.630934;0.6486
483;calc wait;100;0.0075649;0.00225035;0.0272825
483;calc bound;100;0.0049741;0.00158379;0.00597618
483;calc iter;100;0.650538;0.637052;0.670312
483;total;1;70.8171;70.8171;70.8171
484;calc total;1;65.117;65.117;65.117
484;calc update async;100;0.000144428;5.0864e-05;0.0057003
484;calc inner;100;0.635475;0.630374;0.65153
484;calc wait;100;0.00919565;0.00198114;0.0264164
484;calc bound;100;0.00510085;0.00166263;0.00625156
484;calc iter;100;0.650429;0.637005;0.664857
484;total;1;70.8085;70.8085;70.8085
485;calc total;1;65.124;65.124;65.124
485;calc update async;100;0.000143753;4.0706e-05;0.00405233
485;calc inner;100;0.63449;0.629934;0.638423
485;calc wait;100;0.0100692;0.00420227;0.0239228
485;calc bound;100;0.00542695;0.00205329;0.00645991
485;calc iter;100;0.65045;0.639631;0.661403
485;total;1;70.803;70.803;70.803
486;calc total;1;65.1193;65.1193;65.1193
486;calc update async;100;0.000170424;4.7429e-05;0.00551331
486;calc inner;100;0.63529;0.630785;0.645103
486;calc wait;100;0.0094404;0.0021579;0.0437553
486;calc bound;100;0.00534451;0.00250945;0.00638013
486;calc iter;100;0.650387;0.644641;0.679606
486;total;1;70.8139;70.8139;70.8139
487;calc total;1;65.119;65.119;65.119
487;calc update async;100;0.000169288;5.2046e-05;0.00519988
487;calc inner;100;0.635662;0.629341;0.639363
487;calc wait;100;0.00970229;0.00307019;0.0464035
487;calc bound;100;0.0047982;0.00258056;0.00621943
487;calc iter;100;0.650341;0.644835;0.681624
487;total;1;70.8109;70.8109;70.8109
488;calc total;1;65.1213;65.1213;65.1213
488;calc update async;100;0.000120384;3.6993e-05;0.00442032
488;calc inner;100;0.637907;0.634289;0.667228
488;calc wait;100;0.00732925;0.00450578;0.012177
488;calc bound;100;0.00495967;0.00386958;0.00619187
488;calc iter;100;0.650351;0.645724;0.678748
488;total;1;70.8018;70.8018;70.8018
489;calc total;1;65.1151;65.1151;65.1151
489;calc update async;100;0.000154967;6.027e-05;0.00679495
489;calc inner;100;0.639784;0.633897;0.641825
489;calc wait;100;0.00501101;0.00179326;0.0267178
489;calc bound;100;0.00523184;0.00401739;0.00673143
489;calc iter;100;0.650278;0.645424;0.666649
489;total;1;70.8165;70.8165;70.8165
490;calc total;1;65.121;65.121;65.121
490;calc update async;100;0.00012744;1.9729e-05;0.00508537
490;calc inner;100;0.637127;0.631307;0.640636
490;calc wait;100;0.00812974;0.00440243;0.0265562
490;calc bound;100;0.00493789;0.00319359;0.0063506
490;calc iter;100;0.650326;0.638996;0.668797
490;total;1;70.8167;70.8167;70.8167
491;calc total;1;65.1203;65.1203;65.1203
491;calc update async;100;0.000113914;1.8532e-05;0.00454743
491;calc inner;100;0.637077;0.632304;0.646285
491;calc wait;100;0.00840213;0.00187488;0.0284162
491;calc bound;100;0.0046815;0.00265075;0.0149998
491;calc iter;100;0.650278;0.637251;0.669667
491;total;1;70.8108;70.8108;70.8108
492;calc total;1;65.119;65.119;65.119
492;calc update async;100;0.000265529;6.2789e-05;0.00549025
492;calc inner;100;0.586446;0.429921;0.635049
492;calc wait;100;0.0569957;0.00589652;0.217237
492;calc bound;100;0.00647756;0.00154046;0.00755478
492;calc iter;100;0.650188;0.641439;0.671719
492;total;1;70.8148;70.8148;70.8148
493;calc total;1;65.1186;65.1186;65.1186
493;calc update async;100;0.000180925;8.291e-05;0.0049096
493;calc inner;100;0.581527;0.435365;0.64275
493;calc wait;100;0.060987;0.00199408;0.087989
493;calc bound;100;0.00533242;0.00157361;0.00729722
493;calc iter;100;0.648032;0.493949;0.668222
493;total;1;70.8149;70.8149;70.8149
494;calc total;1;65.1168;65.1168;65.1168
494;calc update async;100;0.000199177;7.2771e-05;0.00564544
494;calc inner;100;0.579888;0.452487;0.636702
494;calc wait;100;0.0610282;0.00198212;0.0875455
494;calc bound;100;0.00634293;0.00158313;0.00675512
494;calc iter;100;0.647463;0.512343;0.677079
494;total;1;70.8169;70.8169;70.8169
495;calc total;1;65.1171;65.1171;65.1171
495;calc update async;100;0.000198138;9.0059e-05;0.00578895
495;calc inner;100;0.580622;0.47312;0.634657
495;calc wait;100;0.0597312;0.00182182;0.0862332
495;calc bound;100;0.00634928;0.0016283;0.00673709
495;calc iter;100;0.646905;0.530896;0.676185
495;total;1;70.8175;70.8175;70.8175
496;calc total;1;65.1291;65.1291;65.1291
496;calc update async;100;0.00017771;5.5266e-05;0.00380134
496;calc inner;100;0.579228;0.491825;0.63902
496;calc wait;100;0.060815;0.00265698;0.0877269
496;calc bound;100;0.00626068;0.00154586;0.00675689
496;calc iter;100;0.646486;0.54986;0.671367
496;total;1;70.814;70.814;70.814
497;calc total;1;65.1113;65.1113;65.1113
497;calc update async;100;0.000153289;6.6574e-05;0.00117175
497;calc inner;100;0.578688;0.512538;0.63174
497;calc wait;100;0.0606641;0.00335013;0.0891042
497;calc bound;100;0.00626347;0.00238404;0.00672981
497;calc iter;100;0.645773;0.576567;0.672886
497;total;1;70.8118;70.8118;70.8118
498;calc total;1;65.1225;65.1225;65.1225
498;calc update async;100;0.000181081;6.6151e-05;0.00406259
498;calc inner;100;0.579167;0.531642;0.632183
498;calc wait;100;0.0597229;0.00371636;0.088523
498;calc bound;100;0.00622194;0.00266283;0.00667671
498;calc iter;100;0.645297;0.594226;0.673797
498;total;1;70.8119;70.8119;70.8119
499;calc total;1;65.1209;65.1209;65.1209
499;calc update async;100;0.00018548;7.236e-05;0.00422706
499;calc inner;100;0.579489;0.549169;0.632785
499;calc wait;100;0.0588274;0.00355671;0.0885553
499;calc bound;100;0.00621245;0.00286385;0.00673315
499;calc iter;100;0.644719;0.614608;0.672908
499;total;1;70.8102;70.8102;70.8102
500;calc total;1;65.1158;65.1158;65.1158
500;calc update async;100;0.000200462;7.3927e-05;0.00586266
500;calc inner;100;0.583756;0.562905;0.635312
500;calc wait;100;0.0538991;0.00239694;0.0789384
500;calc bound;100;0.00623283;0.00256593;0.00674667
500;calc iter;100;0.644093;0.618263;0.670976
500;total;1;70.8052;70.8052;70.8052
501;calc total;1;65.1209;65.1209;65.1209
501;calc update async;100;0.00017622;6.7929e-05;0.00485049
501;calc inner;100;0.587944;0.566853;0.634573
501;calc wait;100;0.0498647;0.00517699;0.0836117
501;calc bound;100;0.00560561;0.00168867;0.0067225
501;calc iter;100;0.643594;0.616389;0.672221
501;total;1;70.8066;70.8066;70.8066
502;calc total;1;65.1208;65.1208;65.1208
502;calc update async;100;0.000187714;0.000100921;0.00495171
502;calc inner;100;0.588627;0.573771;0.634094
502;calc wait;100;0.0491574;0.00519101;0.0864359
502;calc bound;100;0.00564389;0.00392927;0.00690439
502;calc iter;100;0.643619;0.614224;0.674674
502;total;1;70.8054;70.8054;70.8054
503;calc total;1;65.1202;65.1202;65.1202
503;calc update async;100;0.00165656;0.00106647;0.00738127
503;calc inner;100;0.589529;0.57607;0.634799
503;calc wait;100;0.0468406;0.00337434;0.0849043
503;calc bound;100;0.00563629;0.00349731;0.00672183
503;calc iter;100;0.643667;0.615233;0.672423
503;total;1;70.8147;70.8147;70.8147
528;calc total;1;65.126;65.126;65.126
528;calc update async;100;0.00194742;0.000581657;0.00836156
528;calc inner;100;0.634387;0.624851;0.641412
528;calc wait;100;0.0058014;0.00185796;0.0255444
528;calc bound;100;0.00479053;0.002646;0.00670431
528;calc iter;100;0.650103;0.643764;0.663204
528;total;1;70.7639;70.7639;70.7639
504;calc total;1;65.1274;65.1274;65.1274
504;calc update async;100;0.00282176;0.000602029;0.00683702
504;calc inner;100;0.635682;0.631295;0.642307
504;calc wait;100;0.00538076;0.00264451;0.0150332
504;calc bound;100;0.00549289;0.00291566;0.00645583
504;calc iter;100;0.650169;0.64486;0.671014
504;total;1;70.9568;70.9568;70.9568
467;calc total;1;65.1111;65.1111;65.1111
467;calc update async;100;9.59147e-05;5.6909e-05;0.0017174
467;calc inner;100;0.635498;0.629871;0.641813
467;calc wait;100;0.00664492;0.0019422;0.0166715
467;calc bound;100;0.00454945;0.00328032;0.00569663
467;calc iter;100;0.649999;0.643454;0.657852
467;total;1;70.8145;70.8145;70.8145
529;calc total;1;65.1187;65.1187;65.1187
529;calc update async;100;0.000114436;3.7618e-05;0.00559222
529;calc inner;100;0.633917;0.628126;0.641606
529;calc wait;100;0.0100798;0.00264963;0.0285403
529;calc bound;100;0.00411133;0.00241338;0.00568062
529;calc iter;100;0.650048;0.644003;0.66345
529;total;1;70.7624;70.7624;70.7624
505;calc total;1;65.1239;65.1239;65.1239
505;calc update async;100;0.000122152;4.1867e-05;0.0052042
505;calc inner;100;0.635208;0.627553;0.642067
505;calc wait;100;0.00977417;0.00312603;0.0309226
505;calc bound;100;0.00480632;0.00298551;0.00593208
505;calc iter;100;0.650195;0.646005;0.666738
505;total;1;70.9594;70.9594;70.9594
468;calc total;1;65.1144;65.1144;65.1144
468;calc update async;100;0.000292092;0.000156043;0.00686252
468;calc inner;100;0.5983;0.438009;0.635877
468;calc wait;100;0.0444637;0.00498171;0.206408
468;calc bound;100;0.00686557;0.00156291;0.00752902
468;calc iter;100;0.649926;0.641218;0.658382
468;total;1;70.8152;70.8152;70.8152
530;calc total;1;65.1183;65.1183;65.1183
530;calc update async;100;0.000117051;3.8446e-05;0.00561431
530;calc inner;100;0.634862;0.628625;0.641241
530;calc wait;100;0.00591793;0.00151469;0.0247221
530;calc bound;100;0.00396672;0.00234357;0.00539533
530;calc iter;100;0.650047;0.642294;0.663216
530;total;1;70.7713;70.7713;70.7713
506;calc total;1;65.111;65.111;65.111
506;calc update async;100;0.000146734;4.6096e-05;0.00730037
506;calc inner;100;0.635887;0.631079;0.641135
506;calc wait;100;0.00800067;0.00170603;0.0127766
506;calc bound;100;0.0049947;0.00278531;0.00630607
506;calc iter;100;0.650064;0.642222;0.660388
506;total;1;70.956;70.956;70.956
469;calc total;1;65.1181;65.1181;65.1181
469;calc update async;100;0.000261073;7.7239e-05;0.00516429
469;calc inner;100;0.598592;0.452495;0.638022
469;calc wait;100;0.0426605;0.00609708;0.0740021
469;calc bound;100;0.00639999;0.00158839;0.00680608
469;calc iter;100;0.647918;0.505346;0.655406
469;total;1;70.8146;70.8146;70.8146
507;calc total;1;65.1243;65.1243;65.1243
507;calc update async;100;0.000132411;4.7215e-05;0.00525204
507;calc inner;100;0.636183;0.631904;0.64252
507;calc wait;100;0.00676887;0.00176946;0.0158671
507;calc bound;100;0.0051871;0.00283495;0.00658647
507;calc iter;100;0.650198;0.64142;0.668857
507;total;1;70.9571;70.9571;70.9571
470;calc total;1;65.1169;65.1169;65.1169
470;calc update async;100;0.000266142;7.3733e-05;0.00590974
470;calc inner;100;0.598761;0.469723;0.637437
470;calc wait;100;0.042134;0.00220531;0.073419
470;calc bound;100;0.00624754;0.00160154;0.00680997
470;calc iter;100;0.647414;0.518111;0.657431
470;total;1;70.8123;70.8123;70.8123
508;calc total;1;65.123;65.123;65.123
508;calc update async;100;0.000135846;4.1283e-05;0.0054202
508;calc inner;100;0.634824;0.629576;0.641495
508;calc wait;100;0.00997816;0.00369535;0.015271
508;calc bound;100;0.00504384;0.00291326;0.00630236
508;calc iter;100;0.650188;0.644284;0.656912
508;total;1;70.9538;70.9538;70.9538
471;calc total;1;65.1165;65.1165;65.1165
471;calc update async;100;0.000258653;6.4862e-05;0.00549458
471;calc inner;100;0.599486;0.488247;0.63856
471;calc wait;100;0.0409986;0.0024674;0.0730618
471;calc bound;100;0.0062173;0.00164797;0.00683452
471;calc iter;100;0.646965;0.54037;0.658983
471;total;1;70.8025;70.8025;70.8025
509;calc total;1;65.1186;65.1186;65.1186
509;calc update async;100;0.000157429;4.2915e-05;0.00596992
509;calc inner;100;0.63562;0.630398;0.641964
509;calc wait;100;0.00909861;0.00177169;0.0123228
509;calc bound;100;0.00515782;0.00293439;0.00657371
509;calc iter;100;0.6501;0.645669;0.654112
509;total;1;70.9566;70.9566;70.9566
472;calc total;1;65.1251;65.1251;65.1251
472;calc update async;100;0.000176404;6.9431e-05;0.00408731
472;calc inner;100;0.595177;0.504978;0.63521
472;calc wait;100;0.0450669;0.00380858;0.075678
472;calc bound;100;0.00614515;0.0017887;0.00677452
472;calc iter;100;0.646569;0.558646;0.66183
472;total;1;70.8163;70.8163;70.8163
510;calc total;1;65.1207;65.1207;65.1207
510;calc update async;100;0.000214065;2.7616e-05;0.00783334
510;calc inner;100;0.634197;0.626735;0.641204
510;calc wait;100;0.0098828;0.00479462;0.0139003
510;calc bound;100;0.00585002;0.0029131;0.00672124
510;calc iter;100;0.650158;0.645806;0.659292
510;total;1;70.9592;70.9592;70.9592
473;calc total;1;65.1234;65.1234;65.1234
473;calc update async;100;0.000188848;7.0751e-05;0.00427328
473;calc inner;100;0.597664;0.524127;0.635822
473;calc wait;100;0.0419979;0.00202793;0.0737036
473;calc bound;100;0.00620494;0.00228562;0.00689094
473;calc iter;100;0.64606;0.577711;0.659067
473;total;1;70.8108;70.8108;70.8108
511;calc total;1;65.1197;65.1197;65.1197
511;calc update async;100;0.000744342;0.000109654;0.0110303
511;calc inner;100;0.636855;0.630967;0.642925
511;calc wait;100;0.00501697;0.00140166;0.00645708
511;calc bound;100;0.00629346;0.00271453;0.00718982
511;calc iter;100;0.650156;0.643569;0.659379
511;total;1;70.9588;70.9588;70.9588
474;calc total;1;65.111;65.111;65.111
474;calc update async;100;0.000216902;7.7972e-05;0.00777865
474;calc inner;100;0.597622;0.540053;0.635721
474;calc wait;100;0.0413629;0.00169282;0.0741994
474;calc bound;100;0.00624711;0.00280588;0.00678766
474;calc iter;100;0.645453;0.592678;0.660123
474;total;1;70.8119;70.8119;70.8119
512;calc total;1;65.1264;65.1264;65.1264
512;calc update async;100;0.00343131;0.000647748;0.00634221
512;calc inner;100;0.635742;0.626174;0.641311
512;calc wait;100;0.00490015;0.000959958;0.0190679
512;calc bound;100;0.00525167;0.00158995;0.00637739
512;calc iter;100;0.65056;0.641418;0.687704
512;total;1;70.9593;70.9593;70.9593
475;calc total;1;65.1237;65.1237;65.1237
475;calc update async;100;0.000183033;8.8449e-05;0.00428389
475;calc inner;100;0.598007;0.555411;0.636142
475;calc wait;100;0.04079;0.00273728;0.0726232
475;calc bound;100;0.00613385;0.00259237;0.00672624
475;calc iter;100;0.645118;0.614161;0.657935
475;total;1;70.8162;70.8162;70.8162
513;calc total;1;65.1238;65.1238;65.1238
513;calc update async;100;0.000142662;5.0828e-05;0.00534748
513;calc inner;100;0.635217;0.626309;0.640866
513;calc wait;100;0.00679954;0.00178611;0.0410459
513;calc bound;100;0.00531973;0.00159778;0.0063881
513;calc iter;100;0.650559;0.641385;0.683387
513;total;1;70.9449;70.9449;70.9449
476;calc total;1;65.1219;65.1219;65.1219
476;calc update async;100;0.000196347;7.5464e-05;0.00463767
476;calc inner;100;0.600121;0.569053;0.638465
476;calc wait;100;0.0381031;0.00185212;0.0711307
476;calc bound;100;0.00616855;0.00252749;0.00680117
476;calc iter;100;0.644593;0.626976;0.658727
476;total;1;70.802;70.802;70.802
531;calc total;1;65.1174;65.1174;65.1174
531;calc update async;100;0.000112078;3.9474e-05;0.00556137
531;calc inner;100;0.635705;0.627968;0.642263
531;calc wait;100;0.00835472;0.00172991;0.0277855
531;calc bound;100;0.00394198;0.00268182;0.00538504
531;calc iter;100;0.650031;0.641485;0.670805
531;total;1;70.7698;70.7698;70.7698
514;calc total;1;65.1234;65.1234;65.1234
514;calc update async;100;0.000132109;5.1658e-05;0.00522595
514;calc inner;100;0.635693;0.628209;0.642348
514;calc wait;100;0.00889198;0.00314628;0.0393149
514;calc bound;100;0.00524716;0.00161137;0.00635596
477;calc total;1;65.1219;65.1219;65.1219
477;calc update async;100;0.000188809;7.4743e-05;0.00455394
477;calc inner;100;0.601975;0.576173;0.639257
477;calc wait;100;0.0357571;0.0019415;0.065553
477;calc bound;100;0.00618576;0.00304459;0.00679631
477;calc iter;100;0.644111;0.633802;0.661157
477;total;1;70.8109;70.8109;70.8109
532;calc total;1;65.1152;65.1152;65.1152
532;calc update async;100;0.000121688;3.7527e-05;0.0060475
532;calc inner;100;0.633452;0.625013;0.640245
532;calc wait;100;0.00507619;0.00169955;0.0157786
532;calc bound;100;0.00375817;0.00268994;0.00545286
532;calc iter;100;0.650045;0.641943;0.681946
532;total;1;70.7691;70.7691;70.7691
514;calc iter;100;0.650519;0.643687;0.678878
514;total;1;70.9514;70.9514;70.9514
478;calc total;1;65.1211;65.1211;65.1211
478;calc update async;100;0.000195993;7.6417e-05;0.00518294
478;calc inner;100;0.600765;0.578381;0.637258
478;calc wait;100;0.036832;0.00200027;0.066095
478;calc bound;100;0.00612482;0.00257052;0.00686994
478;calc iter;100;0.643922;0.620373;0.66389
478;total;1;70.8162;70.8162;70.8162
533;calc total;1;65.1182;65.1182;65.1182
533;calc update async;100;0.000114411;2.4253e-05;0.00578183
533;calc inner;100;0.632983;0.624521;0.639858
533;calc wait;100;0.0108864;0.00197665;0.0185907
533;calc bound;100;0.00374528;0.00268544;0.00550271
533;calc iter;100;0.650003;0.640021;0.66603
533;total;1;70.7627;70.7627;70.7627
515;calc total;1;65.1228;65.1228;65.1228
515;calc update async;100;0.000135836;2.6411e-05;0.00553503
515;calc inner;100;0.635303;0.628879;0.64227
515;calc wait;100;0.00861711;0.00402612;0.0250319
515;calc bound;100;0.00526527;0.00162289;0.00643149
515;calc iter;100;0.65047;0.643146;0.666228
515;total;1;70.9577;70.9577;70.9577
479;calc total;1;65.1206;65.1206;65.1206
479;calc update async;100;0.00176533;0.000842905;0.00853246
479;calc inner;100;0.598234;0.577578;0.635483
479;calc wait;100;0.03777;0.001497;0.0683829
479;calc bound;100;0.00611822;0.00298638;0.00679312
479;calc iter;100;0.643892;0.620893;0.666677
479;total;1;70.816;70.816;70.816
516;calc total;1;65.1166;65.1166;65.1166
516;calc update async;100;0.000279749;7.8119e-05;0.00607245
516;calc inner;100;0.632667;0.608373;0.642988
516;calc wait;100;0.0106501;0.00190515;0.0225499
516;calc bound;100;0.00669608;0.00159082;0.0072855
516;calc iter;100;0.650298;0.632758;0.661375
516;total;1;70.9686;70.9686;70.9686
517;calc total;1;65.1224;65.1224;65.1224
517;calc update async;100;0.000252624;7.5954e-05;0.00492478
517;calc inner;100;0.633255;0.611715;0.644123
517;calc wait;100;0.0105024;0.00225457;0.0185557
517;calc bound;100;0.00613059;0.0015683;0.00676322
517;calc iter;100;0.650144;0.62134;0.661864
517;total;1;70.9623;70.9623;70.9623
518;calc total;1;65.1194;65.1194;65.1194
518;calc update async;100;0.000232609;6.9703e-05;0.00502147
518;calc inner;100;0.633694;0.61409;0.643752
518;calc wait;100;0.0104226;0.00226326;0.0192978
518;calc bound;100;0.00570292;0.00160502;0.00649324
518;calc iter;100;0.650056;0.625263;0.661468
518;total;1;70.9687;70.9687;70.9687
519;calc total;1;65.1192;65.1192;65.1192
519;calc update async;100;0.000224284;8.3647e-05;0.00503399
519;calc inner;100;0.63369;0.616878;0.643924
519;calc wait;100;0.0104879;0.00170803;0.0220678
519;calc bound;100;0.00557383;0.0016417;0.00637951
519;calc iter;100;0.649979;0.628122;0.65976
519;total;1;70.9676;70.9676;70.9676
520;calc total;1;65.1229;65.1229;65.1229
520;calc update async;100;0.00017411;9.3303e-05;0.00502173
520;calc inner;100;0.632052;0.617401;0.641816
520;calc wait;100;0.0120519;0.00166045;0.0261862
520;calc bound;100;0.00567076;0.00253064;0.00664414
520;calc iter;100;0.649953;0.632193;0.663888
520;total;1;70.9554;70.9554;70.9554
521;calc total;1;65.1138;65.1138;65.1138
521;calc update async;100;0.000200542;8.7527e-05;0.00728815
521;calc inner;100;0.631339;0.619848;0.639726
521;calc wait;100;0.0122936;0.00200013;0.0282071
521;calc bound;100;0.00592616;0.00232562;0.00676878
521;calc iter;100;0.649763;0.632139;0.661319
521;total;1;70.9639;70.9639;70.9639
522;calc total;1;65.1141;65.1141;65.1141
522;calc update async;100;0.000145197;7.5659e-05;0.00139175
522;calc inner;100;0.632028;0.622289;0.642003
522;calc wait;100;0.0116589;0.00168071;0.0275911
522;calc bound;100;0.00585952;0.00287912;0.00653888
522;calc iter;100;0.649695;0.638038;0.661482
522;total;1;70.9603;70.9603;70.9603
523;calc total;1;65.1236;65.1236;65.1236
523;calc update async;100;0.000177781;8.1031e-05;0.00509032
523;calc inner;100;0.632305;0.624591;0.641848
523;calc wait;100;0.0115778;0.00288209;0.028863
523;calc bound;100;0.00563461;0.00262284;0.0065266
523;calc iter;100;0.649699;0.639875;0.664583
523;total;1;70.9623;70.9623;70.9623
524;calc total;1;65.1224;65.1224;65.1224
524;calc update async;100;0.000178109;7.5242e-05;0.00498114
524;calc inner;100;0.634371;0.62676;0.644931
524;calc wait;100;0.00956578;0.00209379;0.0272126
524;calc bound;100;0.00549854;0.00271383;0.00662959
524;calc iter;100;0.649617;0.640721;0.663167
524;total;1;70.9559;70.9559;70.9559
525;calc total;1;65.1223;65.1223;65.1223
525;calc update async;100;0.000190806;7.8024e-05;0.00480203
525;calc inner;100;0.633932;0.62669;0.643523
525;calc wait;100;0.0100989;0.00271937;0.0294443
525;calc bound;100;0.00534518;0.00284178;0.0064398
525;calc iter;100;0.649571;0.642055;0.665721
525;total;1;70.9656;70.9656;70.9656
526;calc total;1;65.1199;65.1199;65.1199
526;calc update async;100;0.000224703;9.0906e-05;0.00532432
526;calc inner;100;0.631721;0.623532;0.641375
526;calc wait;100;0.0122018;0.00492198;0.0314263
526;calc bound;100;0.00532726;0.00262334;0.0066239
526;calc iter;100;0.649478;0.642117;0.664885
526;total;1;70.9688;70.9688;70.9688
527;calc total;1;65.1198;65.1198;65.1198
527;calc update async;100;0.00190106;0.000828875;0.00664032
527;calc inner;100;0.633522;0.627175;0.643608
527;calc wait;100;0.00823636;0.00185996;0.029315
527;calc bound;100;0.00564186;0.00293133;0.00669881
527;calc iter;100;0.649305;0.641903;0.665805
527;total;1;70.9688;70.9688;70.9688
534;calc total;1;65.118;65.118;65.118
534;calc update async;100;0.000122596;4.2149e-05;0.00591449
534;calc inner;100;0.635706;0.627811;0.643819
534;calc wait;100;0.00541313;0.00151336;0.0198716
534;calc bound;100;0.00377508;0.0021701;0.00543285
534;calc iter;100;0.65005;0.643475;0.667553
534;total;1;70.7712;70.7712;70.7712
535;calc total;1;65.117;65.117;65.117
535;calc update async;100;0.000117388;2.7767e-05;0.00541703
535;calc inner;100;0.636425;0.630174;0.642857
535;calc wait;100;0.00599455;0.00163629;0.0239917
535;calc bound;100;0.00381411;0.00176489;0.00627374
535;calc iter;100;0.65012;0.644816;0.667086
535;total;1;70.7739;70.7739;70.7739
536;calc total;1;65.1221;65.1221;65.1221
536;calc update async;100;8.95543e-05;1.2596e-05;0.006013
536;calc inner;100;0.635792;0.627334;0.641922
536;calc wait;100;0.00695838;0.00170136;0.0275902
536;calc bound;100;0.00404086;0.00160178;0.00617341
536;calc iter;100;0.650177;0.642054;0.669208
536;total;1;70.7721;70.7721;70.7721
537;calc total;1;65.1218;65.1218;65.1218
537;calc update async;100;9.46839e-05;8.595e-06;0.0060395
537;calc inner;100;0.634301;0.628809;0.642377
537;calc wait;100;0.00775308;0.00175362;0.0252541
537;calc bound;100;0.00472198;0.00158084;0.00633007
537;calc iter;100;0.650214;0.638553;0.667184
537;total;1;70.7715;70.7715;70.7715
538;calc total;1;65.1117;65.1117;65.1117
538;calc update async;100;0.000109236;1.3555e-05;0.00729113
538;calc inner;100;0.633616;0.628927;0.641071
538;calc wait;100;0.00703288;0.00139372;0.0145491
538;calc bound;100;0.00559786;0.0015636;0.00673978
538;calc iter;100;0.650154;0.642126;0.660035
538;total;1;70.7613;70.7613;70.7613
552;calc total;1;65.1244;65.1244;65.1244
552;calc update async;100;0.0039122;0.00161704;0.00668892
552;calc inner;100;0.63654;0.630596;0.654681
552;calc wait;100;0.00365446;0.00238346;0.0100201
552;calc bound;100;0.00567799;0.00384576;0.00646143
552;calc iter;100;0.649948;0.643425;0.66751
552;total;1;70.8056;70.8056;70.8056
600;calc total;1;65.1198;65.1198;65.1198
600;calc update async;100;0.00278832;0.000589305;0.00759832
600;calc inner;100;0.631638;0.614426;0.643747
600;calc wait;100;0.00558344;0.0015464;0.0126756
600;calc bound;100;0.0056862;0.00250015;0.00674469
600;calc iter;100;0.650153;0.641592;0.677691
600;total;1;70.7985;70.7985;70.7985
576;calc total;1;65.1234;65.1234;65.1234
576;calc update async;100;0.00149581;0.000597336;0.00781134
576;calc inner;100;0.635338;0.628671;0.678251
576;calc wait;100;0.00696624;0.00167042;0.032481
576;calc bound;100;0.00567705;0.00288906;0.00663531
576;calc iter;100;0.649482;0.644383;0.689188
576;total;1;70.4273;70.4273;70.4273
539;calc total;1;65.1233;65.1233;65.1233
539;calc update async;100;0.000104145;1.2113e-05;0.00593555
539;calc inner;100;0.632906;0.628082;0.64203
539;calc wait;100;0.00619911;0.00150961;0.0128014
539;calc bound;100;0.00598199;0.00156797;0.00703141
539;calc iter;100;0.650272;0.642909;0.666856
539;total;1;70.7623;70.7623;70.7623
553;calc total;1;65.1163;65.1163;65.1163
553;calc update async;100;0.000143048;1.763e-05;0.00701601
553;calc inner;100;0.638033;0.633587;0.644743
553;calc wait;100;0.00584434;0.00192789;0.0212296
553;calc bound;100;0.0058472;0.00362524;0.00649402
553;calc iter;100;0.649874;0.643248;0.666029
553;total;1;70.8013;70.8013;70.8013
601;calc total;1;65.1177;65.1177;65.1177
601;calc update async;100;9.43018e-05;1.4145e-05;0.0063095
601;calc inner;100;0.631104;0.61401;0.641897
601;calc wait;100;0.0107786;0.00191875;0.0319064
601;calc bound;100;0.00515007;0.00261168;0.00637872
601;calc iter;100;0.650173;0.64153;0.671517
601;total;1;70.7959;70.7959;70.7959
577;calc total;1;65.1215;65.1215;65.1215
577;calc update async;100;0.000146286;4.9314e-05;0.00567423
577;calc inner;100;0.634465;0.628308;0.64336
577;calc wait;100;0.00933496;0.00150447;0.0352383
577;calc bound;100;0.00546968;0.00273892;0.00644717
577;calc iter;100;0.649494;0.644642;0.673415
577;total;1;70.4277;70.4277;70.4277
540;calc total;1;65.1212;65.1212;65.1212
540;calc update async;100;0.000216826;9.2187e-05;0.00597252
540;calc inner;100;0.632223;0.532112;0.641772
540;calc wait;100;0.0109723;0.00562915;0.103517
540;calc bound;100;0.00675723;0.00156436;0.00738764
540;calc iter;100;0.650173;0.637383;0.658479
540;total;1;70.7717;70.7717;70.7717
554;calc total;1;65.1236;65.1236;65.1236
554;calc update async;100;0.000129425;1.8218e-05;0.00551827
554;calc inner;100;0.636852;0.631867;0.643943
554;calc wait;100;0.00743506;0.00207666;0.0238649
554;calc bound;100;0.00550118;0.00414914;0.00618694
554;calc iter;100;0.649926;0.644444;0.665788
554;total;1;70.8049;70.8049;70.8049
602;calc total;1;65.1118;65.1118;65.1118
602;calc update async;100;9.97414e-05;1.4344e-05;0.00706223
602;calc inner;100;0.632025;0.613802;0.644605
602;calc wait;100;0.00925736;0.00152067;0.0239639
602;calc bound;100;0.00483509;0.00202723;0.00624346
602;calc iter;100;0.650155;0.642132;0.663919
602;total;1;70.7894;70.7894;70.7894
578;calc total;1;65.1211;65.1211;65.1211
578;calc update async;100;0.000140649;4.1766e-05;0.00566262
578;calc inner;100;0.635181;0.629159;0.643803
578;calc wait;100;0.00865015;0.00167583;0.0355534
578;calc bound;100;0.00554136;0.00271324;0.00664757
578;calc iter;100;0.649516;0.642901;0.672046
578;total;1;70.4264;70.4264;70.4264
541;calc total;1;65.1208;65.1208;65.1208
541;calc update async;100;0.000205066;9.8683e-05;0.00579964
541;calc inner;100;0.632898;0.534089;0.641822
541;calc wait;100;0.0098203;0.00249679;0.0174302
541;calc bound;100;0.00621458;0.00156466;0.00685662
541;calc iter;100;0.649143;0.541709;0.658785
541;total;1;70.7738;70.7738;70.7738
555;calc total;1;65.123;65.123;65.123
555;calc update async;100;0.000129994;1.6407e-05;0.005733
555;calc inner;100;0.63711;0.630753;0.643548
555;calc wait;100;0.0075762;0.00380646;0.0233389
555;calc bound;100;0.00504804;0.00349869;0.00571683
555;calc iter;100;0.649893;0.644935;0.661548
555;total;1;70.8085;70.8085;70.8085
603;calc total;1;65.117;65.117;65.117
603;calc update async;100;9.11726e-05;1.1815e-05;0.00608662
603;calc inner;100;0.632738;0.613479;0.642373
603;calc wait;100;0.00798401;0.0021305;0.0157246
603;calc bound;100;0.00442582;0.00162551;0.00665629
603;calc iter;100;0.650209;0.642044;0.659585
603;total;1;70.794;70.794;70.794
579;calc total;1;65.1209;65.1209;65.1209
579;calc update async;100;0.000138518;3.3829e-05;0.0056322
579;calc inner;100;0.635104;0.629024;0.643665
579;calc wait;100;0.00865942;0.00176221;0.0367406
579;calc bound;100;0.00563547;0.00256271;0.00656524
579;calc iter;100;0.649541;0.642776;0.673754
579;total;1;70.417;70.417;70.417
542;calc total;1;65.1191;65.1191;65.1191
542;calc update async;100;0.000191753;0.00010278;0.00580034
542;calc inner;100;0.633601;0.534917;0.642805
542;calc wait;100;0.00954783;0.00317606;0.0180552
542;calc bound;100;0.00572965;0.00160351;0.00623442
542;calc iter;100;0.649075;0.539831;0.65768
542;total;1;70.7696;70.7696;70.7696
556;calc total;1;65.1234;65.1234;65.1234
556;calc update async;100;0.000124487;1.3327e-05;0.00539797
556;calc inner;100;0.635824;0.630755;0.650287
556;calc wait;100;0.0089521;0.00428744;0.0252295
556;calc bound;100;0.00500829;0.00226975;0.0060245
556;calc iter;100;0.649933;0.644123;0.662421
556;total;1;70.8014;70.8014;70.8014
604;calc total;1;65.1187;65.1187;65.1187
604;calc update async;100;0.000128811;1.1837e-05;0.00601905
604;calc inner;100;0.632337;0.612844;0.640823
604;calc wait;100;0.00630407;0.00205565;0.0201182
604;calc bound;100;0.00443561;0.00158644;0.0064962
604;calc iter;100;0.650278;0.644007;0.660585
604;total;1;70.7981;70.7981;70.7981
580;calc total;1;65.1172;65.1172;65.1172
580;calc update async;100;0.000186856;9.739e-06;0.00685509
580;calc inner;100;0.633066;0.627141;0.641569
580;calc wait;100;0.0104909;0.00251204;0.0375145
580;calc bound;100;0.00572718;0.0025862;0.00654923
580;calc iter;100;0.649558;0.642593;0.672595
580;total;1;70.415;70.415;70.415
543;calc total;1;65.1181;65.1181;65.1181
543;calc update async;100;0.00168429;0.00137743;0.00967324
557;calc total;1;65.1225;65.1225;65.1225
557;calc update async;100;0.000140392;1.1111e-05;0.00525455
557;calc inner;100;0.635051;0.628853;0.641
557;calc wait;100;0.00959733;0.00434742;0.0253626
557;calc bound;100;0.00514668;0.00246056;0.00743212
557;calc iter;100;0.649968;0.641891;0.663083
557;total;1;70.8019;70.8019;70.8019
605;calc total;1;65.1188;65.1188;65.1188
605;calc update async;100;0.000154138;1.1252e-05;0.00602039
605;calc inner;100;0.628239;0.608116;0.637938
605;calc wait;100;0.00587946;0.00137736;0.0265228
605;calc bound;100;0.00447942;0.00154531;0.0064934
605;calc iter;100;0.650328;0.641492;0.660977
605;total;1;70.796;70.796;70.796
581;calc total;1;65.1209;65.1209;65.1209
581;calc update async;100;0.000177792;1.0256e-05;0.00564843
581;calc inner;100;0.633009;0.627094;0.642301
581;calc wait;100;0.0108038;0.00431131;0.0382412
581;calc bound;100;0.0055447;0.00269823;0.00626115
581;calc iter;100;0.649643;0.642274;0.670833
581;total;1;70.421;70.421;70.421
543;calc inner;100;0.632352;0.53672;0.641673
543;calc wait;100;0.00909226;0.00295552;0.0190645
543;calc bound;100;0.0059214;0.00165674;0.00674197
543;calc iter;100;0.649053;0.549688;0.664062
543;total;1;70.7732;70.7732;70.7732
558;calc total;1;65.1204;65.1204;65.1204
558;calc update async;100;0.000148574;1.0171e-05;0.00571646
558;calc inner;100;0.63511;0.628213;0.641087
558;calc wait;100;0.00968367;0.00261116;0.0220563
558;calc bound;100;0.00498089;0.00214307;0.0064896
558;calc iter;100;0.649989;0.639959;0.659143
558;total;1;70.8026;70.8026;70.8026
606;calc total;1;65.1185;65.1185;65.1185
606;calc update async;100;0.000146187;2.5509e-05;0.0060348
606;calc inner;100;0.631198;0.611233;0.640749
606;calc wait;100;0.00950552;0.00344398;0.0360754
606;calc bound;100;0.0046444;0.00155781;0.00671511
606;calc iter;100;0.650319;0.639884;0.670206
606;total;1;70.7895;70.7895;70.7895
582;calc total;1;65.1205;65.1205;65.1205
582;calc update async;100;0.000148842;1.0062e-05;0.00578824
582;calc inner;100;0.635635;0.630534;0.643351
582;calc wait;100;0.0084954;0.00249792;0.033315
582;calc bound;100;0.00537174;0.00204668;0.00644667
582;calc iter;100;0.649677;0.640864;0.66906
582;total;1;70.4211;70.4211;70.4211
544;calc total;1;65.1201;65.1201;65.1201
544;calc update async;100;0.00162152;0.000713731;0.00504653
544;calc inner;100;0.631379;0.628103;0.640333
544;calc wait;100;0.00794094;0.00347943;0.0102541
544;calc bound;100;0.00602143;0.00281644;0.00648236
544;calc iter;100;0.646967;0.644981;0.65542
544;total;1;70.7645;70.7645;70.7645
559;calc total;1;65.1191;65.1191;65.1191
559;calc update async;100;0.000140244;1.0749e-05;0.0057456
559;calc inner;100;0.634477;0.625709;0.640932
559;calc wait;100;0.0105816;0.00185659;0.0276493
559;calc bound;100;0.00473764;0.00161626;0.00593186
559;calc iter;100;0.65001;0.639978;0.659583
559;total;1;70.7971;70.7971;70.7971
607;calc total;1;65.1178;65.1178;65.1178
607;calc update async;100;0.00388976;0.000959041;0.0085114
607;calc inner;100;0.632089;0.610469;0.642143
607;calc wait;100;0.00315962;0.000897324;0.00995959
607;calc bound;100;0.00472942;0.00154729;0.00665912
607;calc iter;100;0.650337;0.642749;0.677711
607;total;1;70.799;70.799;70.799
583;calc total;1;65.1205;65.1205;65.1205
583;calc update async;100;0.000169665;5.8992e-05;0.00562893
583;calc inner;100;0.634012;0.628308;0.641146
583;calc wait;100;0.0105347;0.00264818;0.0345974
583;calc bound;100;0.00486999;0.00157225;0.00613822
583;calc iter;100;0.649715;0.638953;0.669658
583;total;1;70.4241;70.4241;70.4241
545;calc total;1;65.1093;65.1093;65.1093
545;calc update async;100;0.000140123;6.7249e-05;0.000963856
545;calc inner;100;0.631362;0.628524;0.639624
545;calc wait;100;0.009488;0.00186228;0.0117678
545;calc bound;100;0.00591291;0.00271652;0.00644216
545;calc iter;100;0.646907;0.644159;0.649718
545;total;1;70.7718;70.7718;70.7718
560;calc total;1;65.1285;65.1285;65.1285
560;calc update async;100;0.000109829;1.7783e-05;0.00540349
560;calc inner;100;0.63719;0.631159;0.642409
560;calc wait;100;0.00822433;0.00304777;0.0266985
560;calc bound;100;0.0046024;0.00159;0.00570192
560;calc iter;100;0.650131;0.639148;0.664266
560;total;1;70.7919;70.7919;70.7919
608;calc total;1;65.1221;65.1221;65.1221
608;calc update async;100;0.00154346;0.000853214;0.00630577
608;calc inner;100;0.63258;0.622943;0.642902
608;calc wait;100;0.00672341;0.00129685;0.0321232
608;calc bound;100;0.00578364;0.00268568;0.00682642
608;calc iter;100;0.649356;0.643819;0.687801
608;total;1;70.8004;70.8004;70.8004
584;calc total;1;65.1186;65.1186;65.1186
584;calc update async;100;0.000143619;3.2439e-05;0.00623359
584;calc inner;100;0.635874;0.628755;0.6429
584;calc wait;100;0.00744826;0.00215341;0.0135533
584;calc bound;100;0.00528333;0.00159572;0.00660968
584;calc iter;100;0.649836;0.642545;0.674598
584;total;1;70.4221;70.4221;70.4221
546;calc total;1;65.1183;65.1183;65.1183
546;calc update async;100;0.000178818;6.6361e-05;0.00565562
546;calc inner;100;0.631613;0.628748;0.639251
546;calc wait;100;0.00932635;0.00385619;0.0117998
546;calc bound;100;0.0059156;0.00291855;0.0065437
546;calc iter;100;0.647037;0.644153;0.65472
546;total;1;70.778;70.778;70.778
561;calc total;1;65.1212;65.1212;65.1212
561;calc update async;100;0.000122691;1.8254e-05;0.00561059
561;calc inner;100;0.637078;0.63174;0.64283
561;calc wait;100;0.00821664;0.00335256;0.0268836
561;calc bound;100;0.00466777;0.00158936;0.006184
561;calc iter;100;0.650089;0.639283;0.663843
561;total;1;70.8026;70.8026;70.8026
609;calc total;1;65.1035;65.1035;65.1035
609;calc update async;100;9.88683e-05;4.3844e-05;0.0015176
609;calc inner;100;0.630672;0.621524;0.640834
609;calc wait;100;0.0107986;0.00182385;0.0397699
609;calc bound;100;0.00555505;0.00279506;0.00677723
609;calc iter;100;0.649227;0.6438;0.67218
609;total;1;70.7983;70.7983;70.7983
585;calc total;1;65.1149;65.1149;65.1149
585;calc update async;100;0.000163238;3.3591e-05;0.00652408
585;calc inner;100;0.636892;0.63147;0.642748
585;calc wait;100;0.00612769;0.00139824;0.0195864
585;calc bound;100;0.00595951;0.001563;0.00681517
585;calc iter;100;0.649823;0.645739;0.662579
585;total;1;70.4236;70.4236;70.4236
547;calc total;1;65.1178;65.1178;65.1178
547;calc update async;100;0.00017673;6.6172e-05;0.00561577
547;calc inner;100;0.63192;0.629042;0.639913
547;calc wait;100;0.00936048;0.00394112;0.011758
547;calc bound;100;0.00559408;0.00264884;0.00614504
547;calc iter;100;0.647055;0.641004;0.652122
547;total;1;70.775;70.775;70.775
562;calc total;1;65.1208;65.1208;65.1208
562;calc update async;100;0.00013779;1.7571e-05;0.00596446
562;calc inner;100;0.639212;0.634549;0.647247
562;calc wait;100;0.00579638;0.0012167;0.0236241
562;calc bound;100;0.00493829;0.00156504;0.00659658
562;calc iter;100;0.650089;0.637576;0.666983
562;total;1;70.8039;70.8039;70.8039
610;calc total;1;65.1195;65.1195;65.1195
610;calc update async;100;0.00015219;3.771e-05;0.00627391
610;calc inner;100;0.631389;0.62208;0.642894
610;calc wait;100;0.00912875;0.00214139;0.0376691
610;calc bound;100;0.00563628;0.00277173;0.00688264
610;calc iter;100;0.649424;0.6438;0.67321
610;total;1;70.7896;70.7896;70.7896
586;calc total;1;65.1181;65.1181;65.1181
586;calc update async;100;0.000157728;1.1313e-05;0.00657102
586;calc inner;100;0.636736;0.63224;0.644647
586;calc wait;100;0.00688052;0.00157396;0.0212131
586;calc bound;100;0.00591213;0.00156171;0.00669781
586;calc iter;100;0.649795;0.644527;0.659951
586;total;1;70.4243;70.4243;70.4243
548;calc total;1;65.1166;65.1166;65.1166
548;calc update async;100;0.000176363;9.2365e-05;0.0052367
548;calc inner;100;0.634374;0.631663;0.641632
548;calc wait;100;0.00688318;0.00233383;0.00961783
548;calc bound;100;0.00561821;0.00271641;0.00626259
548;calc iter;100;0.647055;0.640456;0.651922
548;total;1;70.7711;70.7711;70.7711
611;calc total;1;65.1192;65.1192;65.1192
611;calc update async;100;0.000151334;1.2753e-05;0.0060084
611;calc inner;100;0.630542;0.621098;0.643212
611;calc wait;100;0.00980279;0.00216334;0.0421663
611;calc bound;100;0.00616922;0.00279555;0.00746895
611;calc iter;100;0.649455;0.643972;0.679841
611;total;1;70.7896;70.7896;70.7896
587;calc total;1;65.1182;65.1182;65.1182
587;calc update async;100;0.000142369;1.245e-05;0.00655213
587;calc inner;100;0.636045;0.628354;0.651337
587;calc wait;100;0.00827628;0.00193365;0.0228319
587;calc bound;100;0.00519393;0.00160363;0.00665133
587;calc iter;100;0.649799;0.644149;0.66497
587;total;1;70.4191;70.4191;70.4191
549;calc total;1;65.1162;65.1162;65.1162
549;calc update async;100;0.000180246;7.7724e-05;0.00512846
549;calc inner;100;0.633659;0.630828;0.641651
549;calc wait;100;0.00753178;0.00272743;0.00972988
549;calc bound;100;0.00570417;0.00274372;0.00644813
549;calc iter;100;0.647078;0.641481;0.652253
549;total;1;70.7615;70.7615;70.7615
612;calc total;1;65.1148;65.1148;65.1148
612;calc update async;100;0.000242272;0.000101802;0.00567313
612;calc inner;100;0.63706;0.627815;0.643134
612;calc wait;100;0.00646503;0.00239225;0.0452618
612;calc bound;100;0.00553251;0.0015557;0.00706945
612;calc iter;100;0.649303;0.640333;0.685812
588;calc total;1;65.1178;65.1178;65.1178
588;calc update async;100;0.000269625;8.2252e-05;0.00552544
588;calc inner;100;0.629748;0.599495;0.64324
588;calc wait;100;0.0128391;0.00210799;0.036266
588;calc bound;100;0.00680033;0.00155722;0.00737155
588;calc iter;100;0.649661;0.637553;0.667776
588;total;1;70.4302;70.4302;70.4302
550;calc total;1;65.1078;65.1078;65.1078
550;calc update async;100;0.000163701;9.7897e-05;0.00141444
550;calc inner;100;0.630686;0.627887;0.63858
550;calc wait;100;0.0098875;0.00532307;0.012125
550;calc bound;100;0.00630069;0.00243667;0.00683636
550;calc iter;100;0.647043;0.637463;0.65136
550;total;1;70.7612;70.7612;70.7612
624;calc total;1;65.11;65.11;65.11
624;calc update async;100;0.00338925;0.000285662;0.00445889
624;calc inner;100;0.633019;0.616293;0.640151
624;calc wait;100;0.00297622;0.000963342;0.0482112
624;calc bound;100;0.0040432;0.00157073;0.00675982
624;calc iter;100;0.650221;0.642115;0.685192
624;total;1;71.0582;71.0582;71.0582
612;total;1;70.7896;70.7896;70.7896
589;calc total;1;65.1178;65.1178;65.1178
589;calc update async;100;0.000241506;7.7995e-05;0.00543747
589;calc inner;100;0.630264;0.604727;0.64352
589;calc wait;100;0.0126548;0.00277214;0.0293193
589;calc bound;100;0.00615317;0.00156911;0.00680847
589;calc iter;100;0.649318;0.620843;0.664218
589;total;1;70.4276;70.4276;70.4276
551;calc total;1;65.1152;65.1152;65.1152
551;calc update async;100;0.00194113;0.00124104;0.0100458
551;calc inner;100;0.633096;0.629788;0.640531
551;calc wait;100;0.00563053;0.00133311;0.00649039
551;calc bound;100;0.00644745;0.00230757;0.00694423
551;calc iter;100;0.647119;0.635633;0.659385
551;total;1;70.7717;70.7717;70.7717
625;calc total;1;65.1198;65.1198;65.1198
625;calc update async;100;0.000128019;1.0777e-05;0.00589076
625;calc inner;100;0.63485;0.61708;0.642621
625;calc wait;100;0.00903557;0.00196134;0.0524537
625;calc bound;100;0.00419176;0.00156703;0.00671615
625;calc iter;100;0.650287;0.639546;0.690404
625;total;1;71.0705;71.0705;71.0705
613;calc total;1;65.1192;65.1192;65.1192
613;calc update async;100;0.00023252;8.1999e-05;0.00608658
613;calc inner;100;0.637424;0.629247;0.67467
613;calc wait;100;0.0063371;0.00188306;0.0128675
613;calc bound;100;0.0052527;0.00160424;0.00660118
613;calc iter;100;0.64925;0.635948;0.686482
613;total;1;70.7985;70.7985;70.7985
590;calc total;1;65.1085;65.1085;65.1085
590;calc update async;100;0.000170618;8.89e-05;0.00102485
590;calc inner;100;0.631102;0.607352;0.64332
590;calc wait;100;0.0120053;0.00188871;0.028979
590;calc bound;100;0.00581944;0.00159162;0.00659049
590;calc iter;100;0.649101;0.617985;0.662705
590;total;1;70.4076;70.4076;70.4076
626;calc total;1;65.1186;65.1186;65.1186
626;calc update async;100;0.000119641;1.0259e-05;0.00584489
626;calc inner;100;0.635002;0.616395;0.642505
626;calc wait;100;0.00825955;0.00157965;0.0555075
626;calc bound;100;0.00363653;0.0015992;0.00643624
626;calc iter;100;0.650277;0.641949;0.69172
626;total;1;71.0677;71.0677;71.0677
614;calc total;1;65.1174;65.1174;65.1174
614;calc update async;100;0.000223173;7.1441e-05;0.00590117
614;calc inner;100;0.63694;0.630579;0.644063
614;calc wait;100;0.00694129;0.00244503;0.0450358
614;calc bound;100;0.00508223;0.00157545;0.00661273
614;calc iter;100;0.649191;0.6369;0.686703
614;total;1;70.7979;70.7979;70.7979
591;calc total;1;65.1177;65.1177;65.1177
591;calc update async;100;0.000212611;9.1463e-05;0.00545715
591;calc inner;100;0.631049;0.61029;0.644432
591;calc wait;100;0.0121336;0.00189791;0.0288327
591;calc bound;100;0.00572474;0.0016453;0.00661286
591;calc iter;100;0.649124;0.622832;0.661857
591;total;1;70.4309;70.4309;70.4309
615;calc total;1;65.1169;65.1169;65.1169
615;calc update async;100;0.00021243;7.5202e-05;0.00561455
615;calc inner;100;0.636836;0.631366;0.643629
615;calc wait;100;0.00719328;0.00218078;0.0492642
615;calc bound;100;0.00490388;0.00161391;0.00598195
615;calc iter;100;0.649149;0.63765;0.686752
615;total;1;70.7955;70.7955;70.7955
592;calc total;1;65.1164;65.1164;65.1164
592;calc update async;100;0.000137297;8.6583e-05;0.00107494
616;calc total;1;65.1179;65.1179;65.1179
616;calc update async;100;0.000172586;8.0336e-05;0.00603729
616;calc inner;100;0.635419;0.629295;0.642593
616;calc wait;100;0.00857593;0.00210119;0.0507166
616;calc bound;100;0.00495459;0.0016764;0.00641639
616;calc iter;100;0.649125;0.637824;0.688001
616;total;1;70.7906;70.7906;70.7906
592;calc inner;100;0.62916;0.611182;0.641042
592;calc wait;100;0.0140324;0.00278536;0.0306268
592;calc bound;100;0.00569212;0.00179975;0.00656578
592;calc iter;100;0.649026;0.625324;0.663404
592;total;1;70.4183;70.4183;70.4183
617;calc total;1;65.114;65.114;65.114
617;calc update async;100;0.000175327;8.0395e-05;0.00601241
617;calc inner;100;0.634525;0.628901;0.640979
617;calc wait;100;0.0090414;0.0022944;0.0511607
617;calc bound;100;0.00530101;0.00210185;0.0063743
617;calc iter;100;0.649046;0.638351;0.686541
617;total;1;70.7933;70.7933;70.7933
593;calc total;1;65.1179;65.1179;65.1179
593;calc update async;100;0.000184961;7.1875e-05;0.00548011
593;calc inner;100;0.628617;0.615393;0.640822
593;calc wait;100;0.0143372;0.00458339;0.0305863
593;calc bound;100;0.00580207;0.00235462;0.00659023
593;calc iter;100;0.648945;0.632492;0.663003
593;total;1;70.4297;70.4297;70.4297
618;calc total;1;65.1179;65.1179;65.1179
618;calc update async;100;0.000179481;7.7779e-05;0.00602865
618;calc inner;100;0.634436;0.628369;0.641276
618;calc wait;100;0.00880217;0.00223674;0.0466965
618;calc bound;100;0.00564895;0.00282561;0.00632607
618;calc iter;100;0.64907;0.644108;0.683291
618;total;1;70.7929;70.7929;70.7929
594;calc total;1;65.1173;65.1173;65.1173
594;calc update async;100;0.000180717;7.4888e-05;0.00549649
594;calc inner;100;0.626006;0.615532;0.638165
594;calc wait;100;0.0168237;0.00772331;0.0338388
594;calc bound;100;0.00580591;0.00286181;0.00666896
594;calc iter;100;0.648819;0.63266;0.661281
594;total;1;70.4256;70.4256;70.4256
619;calc total;1;65.1176;65.1176;65.1176
619;calc update async;100;0.000175914;7.4829e-05;0.00589877
619;calc inner;100;0.634702;0.630696;0.642104
619;calc wait;100;0.00873967;0.00435398;0.0353144
619;calc bound;100;0.0053923;0.00283389;0.00628116
619;calc iter;100;0.649013;0.641285;0.672729
619;total;1;70.7869;70.7869;70.7869
595;calc total;1;65.1156;65.1156;65.1156
595;calc update async;100;0.000181916;7.4717e-05;0.00508413
595;calc inner;100;0.629107;0.621598;0.641401
595;calc wait;100;0.0136471;0.00397857;0.0308344
595;calc bound;100;0.00575389;0.00292921;0.00664347
595;calc iter;100;0.648694;0.636603;0.661743
595;total;1;70.4213;70.4213;70.4213
620;calc total;1;65.1152;65.1152;65.1152
620;calc update async;100;0.000179433;9.3551e-05;0.00561586
620;calc inner;100;0.636717;0.632129;0.642974
620;calc wait;100;0.00682245;0.00227092;0.0225588
620;calc bound;100;0.00524742;0.00283604;0.00618546
620;calc iter;100;0.648969;0.642985;0.66319
620;total;1;70.8019;70.8019;70.8019
596;calc total;1;65.1137;65.1137;65.1137
596;calc update async;100;0.000186675;9.0334e-05;0.00570378
596;calc inner;100;0.631246;0.623501;0.642669
596;calc wait;100;0.0115422;0.00176921;0.0289199
596;calc bound;100;0.00562947;0.00301904;0.00667103
596;calc iter;100;0.648608;0.639397;0.661843
596;total;1;70.4268;70.4268;70.4268
621;calc total;1;65.1149;65.1149;65.1149
621;calc update async;100;0.00018605;8.8108e-05;0.00554907
621;calc inner;100;0.636333;0.631571;0.643139
621;calc wait;100;0.00711728;0.00252389;0.0138129
621;calc bound;100;0.00527752;0.00421729;0.00615669
621;calc iter;100;0.648917;0.643049;0.658365
621;total;1;70.8016;70.8016;70.8016
597;calc total;1;65.1158;65.1158;65.1158
597;calc update async;100;0.000187892;9.3497e-05;0.00528525
597;calc inner;100;0.630619;0.623066;0.642965
597;calc wait;100;0.0121331;0.00185301;0.0305273
597;calc bound;100;0.00559296;0.00306786;0.00664313
597;calc iter;100;0.648537;0.639598;0.663253
597;total;1;70.4271;70.4271;70.4271
622;calc total;1;65.1138;65.1138;65.1138
622;calc update async;100;0.000208343;9.0108e-05;0.00708465
622;calc inner;100;0.636145;0.630885;0.643536
622;calc wait;100;0.00697078;0.00205211;0.008767
622;calc bound;100;0.00556155;0.00425361;0.00668011
622;calc iter;100;0.64889;0.642981;0.657804
622;total;1;70.7983;70.7983;70.7983
598;calc total;1;65.1143;65.1143;65.1143
598;calc update async;100;0.000204786;8.7891e-05;0.00610637
598;calc inner;100;0.630459;0.622994;0.643731
598;calc wait;100;0.0120124;0.00242213;0.0318263
598;calc bound;100;0.00576686;0.00332215;0.00679119
598;calc iter;100;0.648447;0.63907;0.665166
598;total;1;70.428;70.428;70.428
623;calc total;1;65.1131;65.1131;65.1131
623;calc update async;100;0.00199719;0.00107061;0.00853799
623;calc inner;100;0.636207;0.630878;0.641576
623;calc wait;100;0.00492677;0.00268108;0.00655965
623;calc bound;100;0.00572919;0.00426547;0.006929
623;calc iter;100;0.648864;0.642355;0.658634
623;total;1;70.7983;70.7983;70.7983
563;calc total;1;65.1203;65.1203;65.1203
563;calc update async;100;0.000139232;2.6821e-05;0.00575951
563;calc inner;100;0.636715;0.627546;0.645405
563;calc wait;100;0.00780604;0.0034608;0.0362164
563;calc bound;100;0.0054143;0.0016034;0.00723831
563;calc iter;100;0.650078;0.638843;0.674898
563;total;1;70.8048;70.8048;70.8048
564;calc total;1;65.115;65.115;65.115
564;calc update async;100;0.000218442;7.276e-05;0.00623307
564;calc inner;100;0.638569;0.634113;0.659788
564;calc wait;100;0.00641692;0.0018014;0.015026
564;calc bound;100;0.00488448;0.00259507;0.00583965
564;calc iter;100;0.650092;0.642932;0.669968
564;total;1;70.8066;70.8066;70.8066
565;calc total;1;65.1203;65.1203;65.1203
565;calc update async;100;0.00021196;7.3667e-05;0.00511386
565;calc inner;100;0.638037;0.633126;0.652452
565;calc wait;100;0.0071154;0.0032323;0.0177406
565;calc bound;100;0.00478188;0.00309003;0.00554946
565;calc iter;100;0.650149;0.642281;0.66675
565;total;1;70.8056;70.8056;70.8056
566;calc total;1;65.1201;65.1201;65.1201
566;calc update async;100;0.000216622;7.2649e-05;0.00508848
566;calc inner;100;0.638067;0.63165;0.64298
566;calc wait;100;0.00693232;0.00222582;0.027012
566;calc bound;100;0.00494805;0.00314827;0.00572128
566;calc iter;100;0.650167;0.64372;0.663857
566;total;1;70.7985;70.7985;70.7985
567;calc total;1;65.12;65.12;65.12
567;calc update async;100;0.000223058;6.6918e-05;0.00506812
567;calc inner;100;0.638154;0.633247;0.642601
567;calc wait;100;0.00663288;0.00255659;0.026553
567;calc bound;100;0.0051756;0.00281818;0.0062772
567;calc iter;100;0.650189;0.644885;0.664305
567;total;1;70.8061;70.8061;70.8061
568;calc total;1;65.1266;65.1266;65.1266
568;calc update async;100;0.000183645;7.6522e-05;0.00520042
568;calc inner;100;0.636174;0.629852;0.640659
568;calc wait;100;0.00834495;0.00263608;0.0274476
568;calc bound;100;0.00558226;0.00306499;0.0064495
568;calc iter;100;0.650288;0.641783;0.663618
568;total;1;70.8038;70.8038;70.8038
569;calc total;1;65.1159;65.1159;65.1159
569;calc update async;100;0.000194508;7.6539e-05;0.00560252
569;calc inner;100;0.635416;0.627047;0.641617
569;calc wait;100;0.00896253;0.00184611;0.0208004
569;calc bound;100;0.0056396;0.0024818;0.00627843
569;calc iter;100;0.650216;0.641807;0.658117
569;total;1;70.8124;70.8124;70.8124
570;calc total;1;65.1116;65.1116;65.1116
570;calc update async;100;0.000200785;8.5035e-05;0.00757829
570;calc inner;100;0.635992;0.629464;0.640512
570;calc wait;100;0.00831579;0.00159025;0.0151718
570;calc bound;100;0.00566316;0.00220464;0.00665306
570;calc iter;100;0.650175;0.638644;0.659815
570;total;1;70.8118;70.8118;70.8118
571;calc total;1;65.1252;65.1252;65.1252
571;calc update async;100;0.000175582;8.8499e-05;0.00509103
571;calc inner;100;0.63623;0.630146;0.641286
571;calc wait;100;0.00877152;0.00253591;0.0173385
571;calc bound;100;0.00518146;0.00176747;0.00646482
571;calc iter;100;0.650362;0.641917;0.665207
571;total;1;70.8003;70.8003;70.8003
572;calc total;1;65.1246;65.1246;65.1246
572;calc update async;100;0.000240071;8.2486e-05;0.00519704
572;calc inner;100;0.63535;0.628159;0.641377
572;calc wait;100;0.00958529;0.00281239;0.0248188
572;calc bound;100;0.00521945;0.00158247;0.00638423
572;calc iter;100;0.650398;0.638643;0.66143
572;total;1;70.8029;70.8029;70.8029
573;calc total;1;65.1233;65.1233;65.1233
573;calc update async;100;0.00025812;7.7729e-05;0.0054486
573;calc inner;100;0.639176;0.628778;0.643631
573;calc wait;100;0.00540069;0.00140248;0.0222938
573;calc bound;100;0.00554985;0.00157014;0.00616727
573;calc iter;100;0.650389;0.637375;0.660759
573;total;1;70.8104;70.8104;70.8104
574;calc total;1;65.1188;65.1188;65.1188
574;calc update async;100;0.00025426;7.3832e-05;0.00535198
574;calc inner;100;0.637552;0.626507;0.64231
574;calc wait;100;0.00699593;0.00295172;0.032556
574;calc bound;100;0.00555478;0.00159049;0.00663279
574;calc iter;100;0.650361;0.637065;0.672639
574;total;1;70.8123;70.8123;70.8123
575;calc total;1;65.118;65.118;65.118
575;calc update async;100;0.00391132;0.00334144;0.00731168
575;calc inner;100;0.637615;0.627039;0.662097
575;calc wait;100;0.00342354;0.000909829;0.0127788
575;calc bound;100;0.00540145;0.00157027;0.00658858
575;calc iter;100;0.650355;0.638555;0.676151
575;total;1;70.8106;70.8106;70.8106
627;calc total;1;65.1182;65.1182;65.1182
627;calc update async;100;0.0001142;1.0036e-05;0.00579037
627;calc inner;100;0.633917;0.614895;0.641426
627;calc wait;100;0.00864428;0.00145146;0.0565105
627;calc bound;100;0.00357873;0.00160397;0.00615013
627;calc iter;100;0.650139;0.643621;0.703562
627;total;1;71.0663;71.0663;71.0663
628;calc total;1;65.115;65.115;65.115
628;calc update async;100;0.000135823;1.0658e-05;0.00588536
628;calc inner;100;0.631968;0.61052;0.638995
628;calc wait;100;0.00445991;0.00142157;0.0649035
628;calc bound;100;0.00335957;0.00178664;0.00585366
628;calc iter;100;0.650043;0.63556;0.711349
628;total;1;71.0672;71.0672;71.0672
629;calc total;1;65.1182;65.1182;65.1182
629;calc update async;100;0.000126349;9.823e-06;0.00575341
629;calc inner;100;0.632023;0.609175;0.639383
629;calc wait;100;0.00757352;0.00200722;0.0341541
629;calc bound;100;0.00345646;0.00181098;0.00583801
629;calc iter;100;0.650042;0.638564;0.742618
629;total;1;71.0666;71.0666;71.0666
630;calc total;1;65.1182;65.1182;65.1182
630;calc update async;100;0.000119564;1.3343e-05;0.00604697
630;calc inner;100;0.632085;0.610634;0.639951
630;calc wait;100;0.00772485;0.00183522;0.0881568
630;calc bound;100;0.00346813;0.00188825;0.0060047
630;calc iter;100;0.650005;0.6377;0.734142
630;total;1;71.0583;71.0583;71.0583
631;calc total;1;65.1176;65.1176;65.1176
631;calc update async;100;0.000120668;1.5771e-05;0.00600415
631;calc inner;100;0.632079;0.613456;0.639668
631;calc wait;100;0.00634727;0.00145687;0.084555
631;calc bound;100;0.00352274;0.00181526;0.00596512
631;calc iter;100;0.649974;0.641488;0.72205
631;total;1;71.0597;71.0597;71.0597
632;calc total;1;65.1235;65.1235;65.1235
632;calc update async;100;7.5981e-05;9.632e-06;0.00561755
632;calc inner;100;0.633798;0.61063;0.640111
632;calc wait;100;0.0105527;0.00430718;0.0898299
632;calc bound;100;0.0037443;0.00204131;0.00617349
632;calc iter;100;0.650013;0.639928;0.716614
632;total;1;71.0666;71.0666;71.0666
633;calc total;1;65.1197;65.1197;65.1197
633;calc update async;100;8.16608e-05;1.0441e-05;0.00612264
633;calc inner;100;0.63294;0.612574;0.640675
633;calc wait;100;0.00940419;0.00196631;0.0738636
633;calc bound;100;0.0039581;0.00171849;0.00619139
633;calc iter;100;0.650059;0.640558;0.707098
633;total;1;71.0665;71.0665;71.0665
634;calc total;1;65.1105;65.1105;65.1105
634;calc update async;100;9.96964e-05;9.157e-06;0.00744745
634;calc inner;100;0.632839;0.613733;0.639576
634;calc wait;100;0.00920492;0.00148241;0.060931
634;calc bound;100;0.00412372;0.00178227;0.0066453
634;calc iter;100;0.649965;0.637044;0.691939
634;total;1;71.0697;71.0697;71.0697
635;calc total;1;65.1197;65.1197;65.1197
635;calc update async;100;9.53278e-05;1.057e-05;0.00615394
635;calc inner;100;0.633257;0.615629;0.641558
635;calc wait;100;0.00875186;0.00176214;0.0469939
635;calc bound;100;0.00433836;0.00206805;0.00613632
635;calc iter;100;0.650066;0.638864;0.677815
635;total;1;71.0646;71.0646;71.0646
720;calc total;1;65.1254;65.1254;65.1254
720;calc update async;100;0.00214138;0.000631909;0.00594759
720;calc inner;100;0.639176;0.634813;0.641888
720;calc wait;100;0.00502499;0.0023031;0.00968143
720;calc bound;100;0.00407432;0.00303685;0.00552473
720;calc iter;100;0.650516;0.648145;0.658808
720;total;1;70.884;70.884;70.884
672;calc total;1;65.1256;65.1256;65.1256
672;calc update async;100;0.00164348;0.00105685;0.00588242
672;calc inner;100;0.626839;0.621941;0.638475
672;calc wait;100;0.0154169;0.00204669;0.022336
672;calc bound;100;0.00623704;0.0030905;0.00668912
672;calc iter;100;0.650141;0.644882;0.671722
672;total;1;70.877;70.877;70.877
636;calc total;1;65.1172;65.1172;65.1172
636;calc update async;100;0.000233855;8.2201e-05;0.00573344
636;calc inner;100;0.633949;0.53828;0.642269
636;calc wait;100;0.00916461;0.00230027;0.101617
636;calc bound;100;0.00665576;0.00156339;0.00739026
636;calc iter;100;0.650007;0.641697;0.679556
636;total;1;71.0681;71.0681;71.0681
648;calc total;1;65.1207;65.1207;65.1207
648;calc update async;100;0.00427855;0.00206646;0.00804684
648;calc inner;100;0.636474;0.622088;0.648263
648;calc wait;100;0.00369221;0.000964132;0.00608537
648;calc bound;100;0.00638607;0.001579;0.00701108
648;calc iter;100;0.650835;0.628966;0.664276
648;total;1;70.7959;70.7959;70.7959
696;calc total;1;65.1276;65.1276;65.1276
696;calc update async;100;0.00157127;0.000687732;0.00684411
696;calc inner;100;0.62245;0.610324;0.634803
696;calc wait;100;0.00512557;0.00175119;0.0128067
696;calc bound;100;0.0038453;0.00162365;0.00632059
696;calc iter;100;0.650726;0.639929;0.690527
696;total;1;70.8886;70.8886;70.8886
721;calc total;1;65.1211;65.1211;65.1211
721;calc update async;100;0.000111823;1.0542e-05;0.00493205
721;calc inner;100;0.638835;0.635235;0.643502
721;calc wait;100;0.00733575;0.0040721;0.0125397
721;calc bound;100;0.00416342;0.00270526;0.00496952
721;calc iter;100;0.650524;0.648128;0.657895
721;total;1;70.8742;70.8742;70.8742
673;calc total;1;65.1098;65.1098;65.1098
673;calc update async;100;0.000170792;5.8786e-05;0.00742157
673;calc inner;100;0.629731;0.625355;0.640035
673;calc wait;100;0.0139687;0.00179288;0.0205816
673;calc bound;100;0.00619705;0.00327407;0.00668558
673;calc iter;100;0.650072;0.645029;0.660382
673;total;1;70.8794;70.8794;70.8794
637;calc total;1;65.1179;65.1179;65.1179
637;calc update async;100;0.000217576;8.0719e-05;0.00596921
637;calc inner;100;0.634081;0.539141;0.641798
649;calc total;1;65.113;65.113;65.113
649;calc update async;100;0.00018181;7.262e-05;0.00772803
649;calc inner;100;0.633059;0.620123;0.643566
649;calc wait;100;0.0111808;0.00229982;0.0150871
649;calc bound;100;0.00632911;0.00157787;0.00674772
649;calc iter;100;0.650755;0.628782;0.660514
649;total;1;70.8047;70.8047;70.8047
697;calc total;1;65.1112;65.1112;65.1112
697;calc update async;100;6.2723e-05;1.0636e-05;0.00122323
697;calc inner;100;0.622225;0.611202;0.633916
697;calc wait;100;0.00892972;0.00319248;0.0491132
697;calc bound;100;0.00347375;0.0015572;0.00641968
697;calc iter;100;0.650608;0.638155;0.691334
697;total;1;70.8817;70.8817;70.8817
722;calc total;1;65.1175;65.1175;65.1175
722;calc update async;100;0.00013737;2.6035e-05;0.00535924
722;calc inner;100;0.638386;0.636218;0.64301
722;calc wait;100;0.00638451;0.00262969;0.00986277
722;calc bound;100;0.00544741;0.00286132;0.00629686
722;calc iter;100;0.65052;0.645863;0.65663
722;total;1;70.8855;70.8855;70.8855
674;calc total;1;65.1209;65.1209;65.1209
674;calc update async;100;0.000155965;5.5184e-05;0.00564823
674;calc inner;100;0.630011;0.625342;0.643121
674;calc wait;100;0.0139558;0.00186697;0.0199436
674;calc bound;100;0.00615033;0.00312108;0.00664658
674;calc iter;100;0.650277;0.645561;0.668734
674;total;1;70.8866;70.8866;70.8866
637;calc wait;100;0.00867252;0.00267924;0.0374886
637;calc bound;100;0.0060318;0.00156036;0.00685163
637;calc iter;100;0.649007;0.545525;0.677541
637;total;1;71.0674;71.0674;71.0674
650;calc total;1;65.1206;65.1206;65.1206
650;calc update async;100;0.00014873;3.5264e-05;0.0058046
650;calc inner;100;0.63387;0.622444;0.642577
650;calc wait;100;0.0109443;0.00231577;0.0150817
650;calc bound;100;0.00581427;0.00158875;0.00651902
650;calc iter;100;0.650781;0.63059;0.661585
650;total;1;70.7959;70.7959;70.7959
698;calc total;1;65.1113;65.1113;65.1113
698;calc update async;100;0.000143903;1.2724e-05;0.00830378
698;calc inner;100;0.622315;0.610284;0.632028
698;calc wait;100;0.0106587;0.0016389;0.0342175
698;calc bound;100;0.00316994;0.00155228;0.00663983
698;calc iter;100;0.65066;0.641346;0.676154
698;total;1;70.8901;70.8901;70.8901
723;calc total;1;65.1147;65.1147;65.1147
723;calc update async;100;0.0001573;6.0783e-05;0.00604143
723;calc inner;100;0.638712;0.636276;0.643035
723;calc wait;100;0.00492976;0.00159676;0.00683793
723;calc bound;100;0.00578413;0.00292962;0.00672454
723;calc iter;100;0.650497;0.644201;0.655597
723;total;1;70.8849;70.8849;70.8849
675;calc total;1;65.1202;65.1202;65.1202
675;calc update async;100;0.000147974;3.6522e-05;0.00551638
675;calc inner;100;0.630396;0.625577;0.643825
675;calc wait;100;0.0135965;0.00228822;0.0200451
675;calc bound;100;0.00616804;0.00229632;0.00668687
675;calc iter;100;0.650313;0.64169;0.661452
675;total;1;70.8921;70.8921;70.8921
638;calc total;1;65.1179;65.1179;65.1179
638;calc update async;100;0.000194068;8.7334e-05;0.00597768
638;calc inner;100;0.634533;0.541671;0.642424
638;calc wait;100;0.00886184;0.00296339;0.0352474
638;calc bound;100;0.00538869;0.00159303;0.00628792
638;calc iter;100;0.648981;0.551121;0.673874
638;total;1;71.0653;71.0653;71.0653
651;calc total;1;65.1203;65.1203;65.1203
651;calc update async;100;0.000139861;1.7915e-05;0.00578908
651;calc inner;100;0.634021;0.624033;0.645774
651;calc wait;100;0.011042;0.00218566;0.0165086
651;calc bound;100;0.00552604;0.00163078;0.00638143
651;calc iter;100;0.650733;0.633301;0.65865
651;total;1;70.8017;70.8017;70.8017
699;calc total;1;65.1234;65.1234;65.1234
699;calc update async;100;0.00014232;1.3178e-05;0.00572703
699;calc inner;100;0.623705;0.609586;0.63522
699;calc wait;100;0.0031105;0.00146074;0.0183574
699;calc bound;100;0.00297185;0.0015549;0.00408449
699;calc iter;100;0.650834;0.638828;0.663028
699;total;1;70.8911;70.8911;70.8911
724;calc total;1;65.1156;65.1156;65.1156
724;calc update async;100;0.000138272;1.2743e-05;0.0059177
724;calc inner;100;0.637164;0.634363;0.641678
724;calc wait;100;0.00783349;0.00243611;0.0135653
724;calc bound;100;0.0053524;0.00280964;0.00650313
724;calc iter;100;0.650492;0.645046;0.657604
724;total;1;70.885;70.885;70.885
676;calc total;1;65.1162;65.1162;65.1162
676;calc update async;100;0.000190028;2.4671e-05;0.00534762
676;calc inner;100;0.628905;0.624372;0.641565
676;calc wait;100;0.0151602;0.00176116;0.0210234
676;calc bound;100;0.00608637;0.00206949;0.006665
676;calc iter;100;0.650352;0.640265;0.657198
676;total;1;70.8795;70.8795;70.8795
639;calc total;1;65.1176;65.1176;65.1176
639;calc update async;100;0.00337744;0.00116087;0.00840332
639;calc inner;100;0.634423;0.542028;0.642324
639;calc wait;100;0.00549956;0.00150771;0.0328623
639;calc bound;100;0.0056065;0.00161281;0.00671993
639;calc iter;100;0.648911;0.549475;0.674264
639;total;1;71.0629;71.0629;71.0629
652;calc total;1;65.1198;65.1198;65.1198
652;calc update async;100;0.000167639;1.4693e-05;0.00583326
652;calc inner;100;0.632885;0.625207;0.647713
652;calc wait;100;0.0120895;0.00178947;0.0189339
652;calc bound;100;0.00549725;0.00196354;0.00663011
652;calc iter;100;0.650674;0.637634;0.659785
652;total;1;70.7934;70.7934;70.7934
700;calc total;1;65.1221;65.1221;65.1221
700;calc update async;100;0.000113594;1.4558e-05;0.00584438
700;calc inner;100;0.620686;0.608989;0.633742
700;calc wait;100;0.0138812;0.00267919;0.026768
700;calc bound;100;0.00314799;0.00154103;0.004585
700;calc iter;100;0.650565;0.621773;0.659392
700;total;1;70.8809;70.8809;70.8809
725;calc total;1;65.1191;65.1191;65.1191
725;calc update async;100;0.000135419;1.0796e-05;0.00499862
725;calc inner;100;0.638637;0.635404;0.643305
725;calc wait;100;0.00759689;0.0021855;0.0151592
725;calc bound;100;0.00400928;0.0022159;0.00559543
725;calc iter;100;0.650553;0.645729;0.660497
725;total;1;70.8803;70.8803;70.8803
677;calc total;1;65.1189;65.1189;65.1189
677;calc update async;100;0.000195255;2.0435e-05;0.0058473
677;calc inner;100;0.630474;0.625167;0.643687
677;calc wait;100;0.0136181;0.00178753;0.0201074
677;calc bound;100;0.00613888;0.00290038;0.0066443
677;calc iter;100;0.650451;0.638017;0.657567
677;total;1;70.8899;70.8899;70.8899
640;calc total;1;65.1261;65.1261;65.1261
640;calc update async;100;0.00160226;0.000786097;0.0087858
640;calc inner;100;0.63293;0.628606;0.639675
640;calc wait;100;0.00666152;0.0030919;0.0121802
640;calc bound;100;0.00585093;0.00305913;0.00635445
640;calc iter;100;0.647049;0.644061;0.65899
640;total;1;71.065;71.065;71.065
653;calc total;1;65.1194;65.1194;65.1194
653;calc update async;100;0.000150057;1.4538e-05;0.00575749
653;calc inner;100;0.631831;0.625259;0.64168
653;calc wait;100;0.0128744;0.00358854;0.0311366
653;calc bound;100;0.00551558;0.00222389;0.00657242
653;calc iter;100;0.650579;0.632349;0.662398
653;total;1;70.8045;70.8045;70.8045
701;calc total;1;65.1221;65.1221;65.1221
701;calc update async;100;0.000117521;1.122e-05;0.00575614
701;calc inner;100;0.620881;0.609505;0.633284
701;calc wait;100;0.00974224;0.00412208;0.0197902
701;calc bound;100;0.00324803;0.00155591;0.00488049
701;calc iter;100;0.650472;0.616385;0.659912
701;total;1;70.8837;70.8837;70.8837
726;calc total;1;65.1169;65.1169;65.1169
726;calc update async;100;0.000134094;4.3908e-05;0.00517814
726;calc inner;100;0.63726;0.633209;0.64106
726;calc wait;100;0.00841758;0.00155338;0.016462
726;calc bound;100;0.00405586;0.00244978;0.00653842
726;calc iter;100;0.650589;0.644461;0.661964
726;total;1;70.8816;70.8816;70.8816
678;calc total;1;65.1129;65.1129;65.1129
678;calc update async;100;0.000180229;1.4599e-05;0.00661531
678;calc inner;100;0.628854;0.622274;0.640315
678;calc wait;100;0.0163764;0.00152464;0.0222253
678;calc bound;100;0.00498405;0.00162244;0.00622322
678;calc iter;100;0.6505;0.637988;0.655733
678;total;1;70.8864;70.8864;70.8864
641;calc total;1;65.1222;65.1222;65.1222
641;calc update async;100;0.000177014;7.6735e-05;0.00587804
641;calc inner;100;0.632742;0.628816;0.639015
641;calc wait;100;0.00844764;0.00208124;0.016486
641;calc bound;100;0.00567267;0.00308114;0.00627793
641;calc iter;100;0.647043;0.642281;0.666622
641;total;1;71.0688;71.0688;71.0688
654;calc total;1;65.1178;65.1178;65.1178
654;calc update async;100;0.000153255;2.5031e-05;0.00606596
654;calc inner;100;0.632371;0.628069;0.640941
654;calc wait;100;0.0121962;0.00301278;0.0364376
654;calc bound;100;0.00540826;0.00287094;0.00653857
654;calc iter;100;0.650544;0.641559;0.672838
654;total;1;70.801;70.801;70.801
727;calc total;1;65.1171;65.1171;65.1171
727;calc update async;100;0.000134301;4.771e-05;0.00511273
727;calc inner;100;0.63653;0.631462;0.640566
727;calc wait;100;0.00795481;0.00158287;0.0153762
727;calc bound;100;0.0042082;0.00166484;0.00625998
727;calc iter;100;0.650635;0.639646;0.655804
727;total;1;70.8709;70.8709;70.8709
679;calc total;1;65.1172;65.1172;65.1172
679;calc update async;100;0.000192234;1.3205e-05;0.00573287
679;calc inner;100;0.628388;0.618206;0.639512
679;calc wait;100;0.0171761;0.00720212;0.0232555
679;calc bound;100;0.00488845;0.00158789;0.00568783
679;calc iter;100;0.650651;0.63244;0.659005
679;total;1;70.8778;70.8778;70.8778
642;calc total;1;65.121;65.121;65.121
642;calc update async;100;0.000169469;6.7581e-05;0.0061503
642;calc inner;100;0.630814;0.627006;0.637728
642;calc wait;100;0.0111416;0.00493198;0.0165123
642;calc bound;100;0.004953;0.00314357;0.00663927
642;calc iter;100;0.647081;0.644574;0.65439
642;total;1;71.0581;71.0581;71.0581
655;calc total;1;65.1174;65.1174;65.1174
655;calc update async;100;0.00014977;1.8107e-05;0.00624271
655;calc inner;100;0.632835;0.627927;0.653628
655;calc wait;100;0.0101146;0.00219664;0.0492078
655;calc bound;100;0.00531318;0.00298454;0.0066559
655;calc iter;100;0.650449;0.640552;0.684572
655;total;1;70.8008;70.8008;70.8008
728;calc total;1;65.1173;65.1173;65.1173
728;calc update async;100;7.97345e-05;4.3047e-05;0.00119392
728;calc inner;100;0.638675;0.631916;0.643534
728;calc wait;100;0.00747698;0.00295588;0.0126263
728;calc bound;100;0.00444704;0.00161316;0.00648152
728;calc iter;100;0.65069;0.640024;0.656577
728;total;1;70.8844;70.8844;70.8844
680;calc total;1;65.1224;65.1224;65.1224
680;calc update async;100;0.000159177;8.3557e-05;0.00553681
680;calc inner;100;0.630574;0.617845;0.644676
680;calc wait;100;0.00591919;0.00140999;0.00976102
680;calc bound;100;0.00608363;0.00159678;0.00667368
680;calc iter;100;0.650836;0.633967;0.663858
680;total;1;70.8698;70.8698;70.8698
643;calc total;1;65.1204;65.1204;65.1204
643;calc update async;100;0.000188813;7.1371e-05;0.00610301
643;calc inner;100;0.631631;0.627917;0.637328
643;calc wait;100;0.00994261;0.00632543;0.0125803
643;calc bound;100;0.00536202;0.00272836;0.00603614
643;calc iter;100;0.647129;0.641659;0.657871
643;total;1;71.0565;71.0565;71.0565
656;calc total;1;65.1269;65.1269;65.1269
656;calc update async;100;0.000102088;2.2654e-05;0.00520888
656;calc inner;100;0.635004;0.630393;0.649525
656;calc wait;100;0.00982274;0.00173872;0.0479193
656;calc bound;100;0.00524758;0.00303456;0.00643662
656;calc iter;100;0.650512;0.643994;0.688387
656;total;1;70.8025;70.8025;70.8025
729;calc total;1;65.1216;65.1216;65.1216
729;calc update async;100;0.000121912;4.4773e-05;0.00523469
729;calc inner;100;0.63805;0.630212;0.642193
729;calc wait;100;0.00818843;0.00321565;0.0127388
729;calc bound;100;0.004417;0.00161317;0.00639209
729;calc iter;100;0.650781;0.638271;0.665178
729;total;1;70.8856;70.8856;70.8856
681;calc total;1;65.1154;65.1154;65.1154
681;calc update async;100;0.000150309;4.162e-05;0.00584979
681;calc inner;100;0.631217;0.619164;0.642567
681;calc wait;100;0.0121865;0.00319582;0.0164588
681;calc bound;100;0.00616365;0.00157938;0.00667594
681;calc iter;100;0.650706;0.633304;0.662695
681;total;1;70.8792;70.8792;70.8792
644;calc total;1;65.1146;65.1146;65.1146
644;calc update async;100;0.000215743;8.2583e-05;0.00584065
644;calc inner;100;0.635254;0.632834;0.641972
644;calc wait;100;0.00555751;0.00152294;0.00706573
644;calc bound;100;0.00604408;0.00244451;0.00688279
644;calc iter;100;0.647075;0.637719;0.653045
644;total;1;71.0686;71.0686;71.0686
657;calc total;1;65.1182;65.1182;65.1182
657;calc update async;100;0.000151779;1.0214e-05;0.00998343
657;calc inner;100;0.634377;0.628749;0.644229
657;calc wait;100;0.0102722;0.00187216;0.051706
657;calc bound;100;0.00507335;0.00286362;0.00643787
657;calc iter;100;0.650357;0.643958;0.691975
657;total;1;70.7938;70.7938;70.7938
730;calc total;1;65.1116;65.1116;65.1116
730;calc update async;100;0.000149582;4.5557e-05;0.00759493
730;calc inner;100;0.637914;0.627498;0.641166
730;calc wait;100;0.00808226;0.00453704;0.0125968
730;calc bound;100;0.00457962;0.00161228;0.00669336
730;calc iter;100;0.650728;0.635013;0.658755
730;total;1;70.8775;70.8775;70.8775
682;calc total;1;65.1219;65.1219;65.1219
682;calc update async;100;0.000140319;1.946e-05;0.00589821
682;calc inner;100;0.629791;0.619495;0.640183
682;calc wait;100;0.0122521;0.00627201;0.0241184
682;calc bound;100;0.00482997;0.00160985;0.0059203
682;calc iter;100;0.650725;0.637875;0.667789
682;total;1;70.8902;70.8902;70.8902
645;calc total;1;65.1174;65.1174;65.1174
645;calc update async;100;0.000200831;8.6464e-05;0.00604545
645;calc inner;100;0.635284;0.632129;0.641772
645;calc wait;100;0.00594309;0.00230331;0.00779015
645;calc bound;100;0.00566897;0.00276563;0.00618523
645;calc iter;100;0.647101;0.640972;0.65656
645;total;1;71.0637;71.0637;71.0637
658;calc total;1;65.118;65.118;65.118
658;calc update async;100;0.000108182;1.0448e-05;0.00617618
658;calc inner;100;0.634092;0.629436;0.648639
658;calc wait;100;0.0105327;0.001972;0.0533906
658;calc bound;100;0.00516656;0.00288765;0.00666363
658;calc iter;100;0.650322;0.644721;0.696678
658;total;1;70.795;70.795;70.795
731;calc total;1;65.1224;65.1224;65.1224
731;calc update async;100;0.00012668;4.2199e-05;0.00538787
731;calc inner;100;0.64188;0.630424;0.646563
731;calc wait;100;0.00418753;0.00139584;0.0104381
731;calc bound;100;0.00464269;0.00164417;0.0069431
731;calc iter;100;0.650841;0.63357;0.668069
731;total;1;70.885;70.885;70.885
683;calc total;1;65.1211;65.1211;65.1211
683;calc update async;100;0.000130578;2.9138e-05;0.00596029
683;calc inner;100;0.63496;0.625359;0.647152
683;calc wait;100;0.00725928;0.00183779;0.0170819
683;calc bound;100;0.00487392;0.00168236;0.00539722
683;calc iter;100;0.650661;0.639887;0.663957
683;total;1;70.8798;70.8798;70.8798
646;calc total;1;65.1139;65.1139;65.1139
646;calc update async;100;0.000197405;0.000116571;0.00623715
646;calc inner;100;0.635225;0.631936;0.642032
646;calc wait;100;0.00654303;0.00265971;0.00824746
646;calc bound;100;0.00507529;0.00294594;0.00588993
646;calc iter;100;0.647044;0.64252;0.658506
646;total;1;71.0653;71.0653;71.0653
659;calc total;1;65.1151;65.1151;65.1151
659;calc update async;100;0.000116368;1.2934e-05;0.00667556
659;calc inner;100;0.63434;0.62963;0.660161
659;calc wait;100;0.0103465;0.00197824;0.0570909
659;calc bound;100;0.00542606;0.00292517;0.00700755
659;calc iter;100;0.650269;0.643905;0.703522
659;total;1;70.8009;70.8009;70.8009
732;calc total;1;65.1205;65.1205;65.1205
732;calc update async;100;0.000264073;8.3649e-05;0.00507854
732;calc inner;100;0.633262;0.565339;0.639595
732;calc wait;100;0.0112944;0.00618355;0.0669005
732;calc bound;100;0.00598979;0.00157351;0.0073151
732;calc iter;100;0.650814;0.634053;0.669388
732;total;1;70.8856;70.8856;70.8856
684;calc total;1;65.1208;65.1208;65.1208
684;calc update async;100;0.000264433;8.1407e-05;0.00585453
684;calc inner;100;0.637082;0.626012;0.643519
684;calc wait;100;0.00713541;0.00168084;0.020591
684;calc bound;100;0.00607269;0.00158032;0.00719618
684;calc iter;100;0.650558;0.629517;0.663987
684;total;1;70.8859;70.8859;70.8859
647;calc total;1;65.1148;65.1148;65.1148
647;calc update async;100;0.00145206;0.00123742;0.00740018
647;calc inner;100;0.635653;0.632702;0.641059
647;calc wait;100;0.00507111;0.00182807;0.00680359
647;calc bound;100;0.00484942;0.00335539;0.00590454
647;calc iter;100;0.647029;0.642549;0.658852
647;total;1;71.0652;71.0652;71.0652
660;calc total;1;65.1131;65.1131;65.1131
660;calc update async;100;0.000242788;9.4513e-05;0.00670591
660;calc inner;100;0.636488;0.62857;0.642651
660;calc wait;100;0.00698016;0.00204555;0.0694979
660;calc bound;100;0.00636172;0.00155296;0.00719336
660;calc iter;100;0.650077;0.63815;0.709139
660;total;1;70.7932;70.7932;70.7932
733;calc total;1;65.1205;65.1205;65.1205
733;calc update async;100;0.000245835;8.5175e-05;0.00506589
733;calc inner;100;0.635773;0.568786;0.642081
733;calc wait;100;0.00851452;0.00256427;0.0182734
733;calc bound;100;0.00561454;0.00156046;0.00659082
733;calc iter;100;0.650152;0.575037;0.666696
733;total;1;70.8823;70.8823;70.8823
685;calc total;1;65.1198;65.1198;65.1198
685;calc update async;100;0.000238429;8.0675e-05;0.00563944
685;calc inner;100;0.637308;0.628479;0.642905
685;calc wait;100;0.00754464;0.00210532;0.0224294
685;calc bound;100;0.00545353;0.00158929;0.00666441
685;calc iter;100;0.650549;0.638147;0.663712
685;total;1;70.8956;70.8956;70.8956
661;calc total;1;65.1174;65.1174;65.1174
661;calc update async;100;0.000216245;7.8982e-05;0.0058181
661;calc inner;100;0.636451;0.628247;0.700271
734;calc total;1;65.12;65.12;65.12
734;calc update async;100;0.000253736;9.9384e-05;0.00500004
734;calc inner;100;0.636258;0.570291;0.642585
734;calc wait;100;0.00774291;0.00463249;0.0152556
734;calc bound;100;0.00585239;0.00157924;0.00671235
734;calc iter;100;0.650111;0.576683;0.6566
734;total;1;70.8884;70.8884;70.8884
686;calc total;1;65.1183;65.1183;65.1183
686;calc update async;100;0.000223773;7.8629e-05;0.0056043
686;calc inner;100;0.637909;0.629226;0.643697
686;calc wait;100;0.00734749;0.0017807;0.0229361
686;calc bound;100;0.00498096;0.00157812;0.00611789
686;calc iter;100;0.650465;0.633599;0.663818
686;total;1;70.8949;70.8949;70.8949
661;calc wait;100;0.00744457;0.0031123;0.0326201
661;calc bound;100;0.00596499;0.00155872;0.0066358
661;calc iter;100;0.650081;0.638742;0.714388
661;total;1;70.7988;70.7988;70.7988
735;calc total;1;65.1186;65.1186;65.1186
735;calc update async;100;0.00419269;0.0018047;0.00985974
735;calc inner;100;0.636165;0.570693;0.642305
687;calc total;1;65.1175;65.1175;65.1175
687;calc update async;100;0.000215841;8.2605e-05;0.00582194
687;calc inner;100;0.638219;0.629381;0.644251
687;calc wait;100;0.00712007;0.00195751;0.0225889
687;calc bound;100;0.00487958;0.00160145;0.00642121
687;calc iter;100;0.650438;0.634284;0.662502
687;total;1;70.8748;70.8748;70.8748
662;calc total;1;65.1156;65.1156;65.1156
662;calc update async;100;0.000193764;7.1526e-05;0.00563326
662;calc inner;100;0.636209;0.628024;0.644225
662;calc wait;100;0.00823091;0.00201959;0.107321
662;calc bound;100;0.00539301;0.00157847;0.0061625
662;calc iter;100;0.650031;0.640367;0.742263
662;total;1;70.8006;70.8006;70.8006
735;calc wait;100;0.00381273;0.000952378;0.0126147
735;calc bound;100;0.00589055;0.00160589;0.00668031
735;calc iter;100;0.650065;0.576654;0.657995
735;total;1;70.8865;70.8865;70.8865
688;calc total;1;65.1282;65.1282;65.1282
688;calc update async;100;0.000154329;7.4066e-05;0.00386403
688;calc inner;100;0.635999;0.628393;0.641318
688;calc wait;100;0.00954741;0.00432207;0.0204799
688;calc bound;100;0.0048206;0.00169169;0.00624249
688;calc iter;100;0.650525;0.634756;0.664286
688;total;1;70.894;70.894;70.894
663;calc total;1;65.1154;65.1154;65.1154
663;calc update async;100;0.000177065;7.112e-05;0.0055201
663;calc inner;100;0.636271;0.622816;0.64305
663;calc wait;100;0.00836216;0.0032723;0.11164
663;calc bound;100;0.00517846;0.00161005;0.00611236
663;calc iter;100;0.649992;0.640476;0.739825
663;total;1;70.7987;70.7987;70.7987
736;calc total;1;65.1276;65.1276;65.1276
736;calc update async;100;0.00306653;0.000917653;0.00555215
736;calc inner;100;0.634688;0.632885;0.641033
736;calc wait;100;0.00526657;0.0018009;0.0170081
736;calc bound;100;0.00570927;0.00271784;0.00636193
736;calc iter;100;0.648735;0.646817;0.664122
736;total;1;70.8849;70.8849;70.8849
689;calc total;1;65.1209;65.1209;65.1209
689;calc update async;100;0.000170993;6.9664e-05;0.00574339
689;calc inner;100;0.635867;0.630857;0.641286
689;calc wait;100;0.00943399;0.00198501;0.0170497
689;calc bound;100;0.00495893;0.00234031;0.00649618
689;calc iter;100;0.650434;0.644071;0.662778
664;calc total;1;65.1255;65.1255;65.1255
664;calc update async;100;0.000174088;7.8505e-05;0.00510549
664;calc inner;100;0.634777;0.621768;0.639683
664;calc wait;100;0.00991815;0.00445501;0.109865
664;calc bound;100;0.00519516;0.0016644;0.00609282
664;calc iter;100;0.650067;0.635391;0.741595
664;total;1;70.7984;70.7984;70.7984
689;total;1;70.8956;70.8956;70.8956
665;calc total;1;65.118;65.118;65.118
665;calc update async;100;0.000183109;8.4587e-05;0.00580621
665;calc inner;100;0.636103;0.623664;0.641148
665;calc wait;100;0.00830022;0.00133668;0.0983128
665;calc bound;100;0.00538001;0.00230601;0.00649329
665;calc iter;100;0.64997;0.636925;0.73378
665;total;1;70.8007;70.8007;70.8007
690;calc total;1;65.119;65.119;65.119
690;calc update async;100;0.000172665;7.2171e-05;0.00578247
690;calc inner;100;0.635864;0.63203;0.641654
690;calc wait;100;0.00920674;0.00231411;0.0169261
690;calc bound;100;0.00508854;0.00258808;0.00617289
690;calc iter;100;0.650335;0.644509;0.656861
690;total;1;70.8955;70.8955;70.8955
666;calc total;1;65.1116;65.1116;65.1116
666;calc update async;100;0.00018449;8.656e-05;0.006
666;calc inner;100;0.635234;0.624183;0.640376
666;calc wait;100;0.00893539;0.0023275;0.0938229
666;calc bound;100;0.00554579;0.00239899;0.00641694
666;calc iter;100;0.649903;0.635148;0.728764
666;total;1;70.7977;70.7977;70.7977
691;calc total;1;65.1188;65.1188;65.1188
691;calc update async;100;0.000173687;7.2452e-05;0.00567443
691;calc inner;100;0.636093;0.632479;0.641722
691;calc wait;100;0.00892738;0.00265485;0.018698
691;calc bound;100;0.00506913;0.00291725;0.0064482
691;calc iter;100;0.650266;0.642523;0.660052
691;total;1;70.8856;70.8856;70.8856
667;calc total;1;65.1193;65.1193;65.1193
667;calc update async;100;0.00018407;0.000100085;0.00592401
667;calc inner;100;0.63492;0.622853;0.640094
667;calc wait;100;0.0093496;0.00222128;0.0866221
667;calc bound;100;0.00548525;0.00283149;0.00651443
667;calc iter;100;0.649942;0.634275;0.720622
667;total;1;70.7955;70.7955;70.7955
692;calc total;1;65.1152;65.1152;65.1152
692;calc update async;100;0.000184416;8.2157e-05;0.00632222
692;calc inner;100;0.638105;0.634805;0.643744
692;calc wait;100;0.00681579;0.0016362;0.015949
692;calc bound;100;0.00509646;0.00308339;0.00628416
692;calc iter;100;0.650204;0.646027;0.659608
692;total;1;70.8956;70.8956;70.8956
668;calc total;1;65.1171;65.1171;65.1171
668;calc update async;100;0.000186516;7.4728e-05;0.00579226
668;calc inner;100;0.636839;0.623855;0.643056
668;calc wait;100;0.00765566;0.00331438;0.0777881
668;calc bound;100;0.00521834;0.00289504;0.00644455
668;calc iter;100;0.649903;0.634741;0.713686
668;total;1;70.8041;70.8041;70.8041
693;calc total;1;65.1175;65.1175;65.1175
693;calc update async;100;0.000186857;9.1919e-05;0.00597739
693;calc inner;100;0.637403;0.634132;0.643975
693;calc wait;100;0.0075028;0.00235246;0.0177303
693;calc bound;100;0.00509202;0.00299878;0.00611753
693;calc iter;100;0.650187;0.646474;0.660392
693;total;1;70.8792;70.8792;70.8792
669;calc total;1;65.1155;65.1155;65.1155
669;calc update async;100;0.000180782;8.8924e-05;0.00555628
669;calc inner;100;0.636249;0.623766;0.642633
669;calc wait;100;0.00841274;0.00308166;0.0694009
669;calc bound;100;0.00501926;0.00274883;0.00620949
669;calc iter;100;0.649864;0.635678;0.705281
669;total;1;70.7965;70.7965;70.7965
694;calc total;1;65.1164;65.1164;65.1164
694;calc update async;100;0.000202881;9.7213e-05;0.00625751
694;calc inner;100;0.637376;0.634271;0.643603
694;calc wait;100;0.00717648;0.00274264;0.017275
694;calc bound;100;0.00539003;0.00427317;0.00656449
694;calc iter;100;0.650149;0.646616;0.660334
694;total;1;70.8868;70.8868;70.8868
670;calc total;1;65.1096;65.1096;65.1096
670;calc update async;100;0.00015325;9.7024e-05;0.00123359
670;calc inner;100;0.636127;0.623732;0.642231
670;calc wait;100;0.00833139;0.00513644;0.0623367
670;calc bound;100;0.00517493;0.00451397;0.0066794
670;calc iter;100;0.64979;0.635992;0.698231
670;total;1;70.8041;70.8041;70.8041
695;calc total;1;65.1159;65.1159;65.1159
695;calc update async;100;0.00267803;0.00122035;0.0107322
695;calc inner;100;0.637276;0.634264;0.641853
695;calc wait;100;0.00461661;0.0019949;0.015764
695;calc bound;100;0.00553974;0.00445075;0.00679556
695;calc iter;100;0.650114;0.647122;0.66072
695;total;1;70.8918;70.8918;70.8918
671;calc total;1;65.1138;65.1138;65.1138
671;calc update async;100;0.00352025;0.00285293;0.0109532
671;calc inner;100;0.636403;0.623294;0.641227
671;calc wait;100;0.00448073;0.0025308;0.054076
671;calc bound;100;0.00539813;0.00452293;0.00667565
671;calc iter;100;0.649805;0.636002;0.693184
671;total;1;70.8005;70.8005;70.8005
737;calc total;1;65.1091;65.1091;65.1091
737;calc update async;100;0.000126568;6.842e-05;0.00109879
737;calc inner;100;0.635239;0.633178;0.64102
737;calc wait;100;0.00816532;0.00214812;0.0115339
737;calc bound;100;0.00504413;0.00260237;0.0059048
737;calc iter;100;0.648578;0.645888;0.650736
737;total;1;70.8854;70.8854;70.8854
702;calc total;1;65.1215;65.1215;65.1215
702;calc update async;100;0.000128232;2.8175e-05;0.0057475
702;calc inner;100;0.624109;0.61299;0.637023
702;calc wait;100;0.00519893;0.00148298;0.0137626
702;calc bound;100;0.00309125;0.0016249;0.00438073
702;calc iter;100;0.650436;0.62158;0.659384
702;total;1;70.892;70.892;70.892
738;calc total;1;65.1245;65.1245;65.1245
738;calc update async;100;0.00016723;8.2124e-05;0.00507837
738;calc inner;100;0.635375;0.633222;0.641918
738;calc wait;100;0.00824899;0.00180423;0.014813
738;calc bound;100;0.00496654;0.00253241;0.00645887
738;calc iter;100;0.648761;0.645262;0.663456
738;total;1;70.881;70.881;70.881
703;calc total;1;65.1194;65.1194;65.1194
703;calc update async;100;0.00366607;0.00131662;0.00944547
703;calc inner;100;0.619855;0.610141;0.633063
703;calc wait;100;0.00450121;0.000987863;0.0246428
703;calc bound;100;0.00314677;0.00158893;0.00457737
703;calc iter;100;0.650402;0.615413;0.660879
703;total;1;70.8891;70.8891;70.8891
739;calc total;1;65.1226;65.1226;65.1226
739;calc update async;100;0.000183391;9.9096e-05;0.00521433
739;calc inner;100;0.632972;0.631438;0.638548
739;calc wait;100;0.0104239;0.00709101;0.013092
739;calc bound;100;0.00522342;0.00254593;0.00604454
739;calc iter;100;0.648806;0.645281;0.658694
739;total;1;70.8751;70.8751;70.8751
704;calc total;1;65.1275;65.1275;65.1275
704;calc update async;100;0.00145991;0.000324105;0.00736597
704;calc inner;100;0.617048;0.608969;0.634119
704;calc wait;100;0.0166806;0.002896;0.0243819
704;calc bound;100;0.0061691;0.00155605;0.00676991
704;calc iter;100;0.649972;0.643092;0.657443
704;total;1;70.8788;70.8788;70.8788
744;calc total;1;65.1204;65.1204;65.1204
744;calc update async;100;0.00301023;0.00100728;0.00709093
744;calc inner;100;0.635689;0.632167;0.643882
744;calc wait;100;0.00562371;0.00122847;0.0126652
744;calc bound;100;0.00572485;0.00358643;0.00647618
744;calc iter;100;0.650052;0.64731;0.659661
744;total;1;71.1036;71.1036;71.1036
740;calc total;1;65.1169;65.1169;65.1169
740;calc update async;100;0.000220639;0.00010603;0.00593911
740;calc inner;100;0.637457;0.634886;0.643656
740;calc wait;100;0.00526816;0.00149335;0.0076734
740;calc bound;100;0.00580175;0.00263101;0.00671648
740;calc iter;100;0.648752;0.641151;0.653902
740;total;1;70.8831;70.8831;70.8831
705;calc total;1;65.1141;65.1141;65.1141
705;calc update async;100;0.000146315;2.5363e-05;0.00669323
705;calc inner;100;0.618131;0.610504;0.633027
705;calc wait;100;0.0137505;0.00155299;0.0195526
705;calc bound;100;0.00567362;0.00180378;0.00667927
705;calc iter;100;0.649977;0.643602;0.660692
705;total;1;70.8816;70.8816;70.8816
745;calc total;1;65.1152;65.1152;65.1152
745;calc update async;100;0.000150355;1.9596e-05;0.00675494
745;calc inner;100;0.635784;0.632698;0.643917
745;calc wait;100;0.00890517;0.00213712;0.0186716
745;calc bound;100;0.00521222;0.00302835;0.00621531
745;calc iter;100;0.650055;0.646508;0.658376
745;total;1;71.1013;71.1013;71.1013
741;calc total;1;65.1221;65.1221;65.1221
741;calc update async;100;0.000215141;9.3946e-05;0.0053399
741;calc inner;100;0.637061;0.634968;0.642584
741;calc wait;100;0.00597192;0.00185566;0.0093906
741;calc bound;100;0.00555115;0.00274227;0.00609777
741;calc iter;100;0.648803;0.64382;0.660132
741;total;1;70.8873;70.8873;70.8873
706;calc total;1;65.1242;65.1242;65.1242
706;calc update async;100;0.000142723;1.3295e-05;0.00582039
706;calc inner;100;0.61821;0.61053;0.635949
706;calc wait;100;0.0124189;0.00314694;0.0208146
706;calc bound;100;0.00547988;0.00156491;0.00643781
706;calc iter;100;0.650173;0.642291;0.663893
706;total;1;70.8873;70.8873;70.8873
746;calc total;1;65.1203;65.1203;65.1203
746;calc update async;100;0.000135645;2.2727e-05;0.0054676
746;calc inner;100;0.637854;0.635222;0.645449
746;calc wait;100;0.00666957;0.00207129;0.0183789
746;calc bound;100;0.00547181;0.00295873;0.00633873
746;calc iter;100;0.650135;0.647523;0.660691
746;total;1;71.0955;71.0955;71.0955
742;calc total;1;65.1179;65.1179;65.1179
742;calc update async;100;0.000213353;8.9529e-05;0.00574473
742;calc inner;100;0.637331;0.635385;0.64274
742;calc wait;100;0.006009;0.00253187;0.00810154
742;calc bound;100;0.00517985;0.00270954;0.00656492
742;calc iter;100;0.648736;0.645383;0.652724
742;total;1;70.8848;70.8848;70.8848
707;calc total;1;65.1234;65.1234;65.1234
707;calc update async;100;0.000143212;1.2781e-05;0.00583896
707;calc inner;100;0.617581;0.609116;0.634716
707;calc wait;100;0.00894302;0.00593125;0.021299
707;calc bound;100;0.00558566;0.00162137;0.00667719
707;calc iter;100;0.650268;0.643064;0.662613
707;total;1;70.8887;70.8887;70.8887
747;calc total;1;65.1188;65.1188;65.1188
747;calc update async;100;0.000134837;1.5747e-05;0.00543427
747;calc inner;100;0.636799;0.633506;0.644887
747;calc wait;100;0.00757714;0.00218735;0.0209234
747;calc bound;100;0.00563442;0.00266632;0.00650303
747;calc iter;100;0.650154;0.646342;0.661456
747;total;1;71.1022;71.1022;71.1022
743;calc total;1;65.1177;65.1177;65.1177
743;calc update async;100;0.00149073;0.00075105;0.00742359
743;calc inner;100;0.637418;0.635222;0.643123
743;calc wait;100;0.00485722;0.00175459;0.00799005
743;calc bound;100;0.0049436;0.00270621;0.0068032
743;calc iter;100;0.648712;0.646553;0.653353
743;total;1;70.8744;70.8744;70.8744
708;calc total;1;65.1163;65.1163;65.1163
708;calc update async;100;0.00023186;9.4665e-05;0.00565
708;calc inner;100;0.632378;0.59072;0.643212
708;calc wait;100;0.0112444;0.00215155;0.0498235
708;calc bound;100;0.00604643;0.00154872;0.0072947
708;calc iter;100;0.649904;0.642321;0.655175
708;total;1;70.8932;70.8932;70.8932
748;calc total;1;65.1188;65.1188;65.1188
748;calc update async;100;0.000186273;1.2091e-05;0.00561298
748;calc inner;100;0.634418;0.631604;0.641791
748;calc wait;100;0.00960933;0.00520388;0.0244027
748;calc bound;100;0.00589431;0.00265828;0.00647912
748;calc iter;100;0.650195;0.643444;0.662013
748;total;1;71.1033;71.1033;71.1033
709;calc total;1;65.1225;65.1225;65.1225
709;calc update async;100;0.000221811;8.6329e-05;0.00561502
709;calc inner;100;0.632821;0.595853;0.642652
709;calc wait;100;0.0109115;0.00183727;0.023561
709;calc bound;100;0.00552854;0.00156696;0.00670681
709;calc iter;100;0.649487;0.61152;0.659766
709;total;1;70.8898;70.8898;70.8898
749;calc total;1;65.1184;65.1184;65.1184
749;calc update async;100;0.000185139;1.0656e-05;0.00576205
749;calc inner;100;0.634087;0.630857;0.645279
749;calc wait;100;0.00993153;0.00286518;0.0140652
749;calc bound;100;0.00597075;0.00256865;0.00650186
749;calc iter;100;0.650252;0.642945;0.656866
749;total;1;71.0949;71.0949;71.0949
710;calc total;1;65.1196;65.1196;65.1196
710;calc update async;100;0.000207029;9.0011e-05;0.00547929
710;calc inner;100;0.632649;0.600074;0.643561
710;calc wait;100;0.0112802;0.00219644;0.0238115
710;calc bound;100;0.00519836;0.00159297;0.00664137
710;calc iter;100;0.649339;0.616423;0.665026
710;total;1;70.8834;70.8834;70.8834
711;calc total;1;65.1191;65.1191;65.1191
711;calc update async;100;0.000202034;7.9113e-05;0.00554431
711;calc inner;100;0.632895;0.604131;0.644358
711;calc wait;100;0.0109676;0.00197929;0.0235662
711;calc bound;100;0.00514067;0.00164624;0.00659798
711;calc iter;100;0.649208;0.620005;0.658054
711;total;1;70.8946;70.8946;70.8946
712;calc total;1;65.1194;65.1194;65.1194
712;calc update async;100;0.000174623;7.1961e-05;0.00534691
712;calc inner;100;0.631438;0.606674;0.641624
712;calc wait;100;0.0121802;0.00447429;0.0250913
712;calc bound;100;0.00529482;0.00176506;0.00658642
712;calc iter;100;0.649092;0.622216;0.657963
712;total;1;70.8933;70.8933;70.8933
713;calc total;1;65.1161;65.1161;65.1161
713;calc update async;100;0.000185948;7.7823e-05;0.0062551
713;calc inner;100;0.630562;0.609931;0.642689
713;calc wait;100;0.0126183;0.0021102;0.0275308
713;calc bound;100;0.00557866;0.0023466;0.00656828
713;calc iter;100;0.648948;0.626682;0.658709
713;total;1;70.8832;70.8832;70.8832
714;calc total;1;65.1193;65.1193;65.1193
714;calc update async;100;0.000172668;7.6312e-05;0.00544107
714;calc inner;100;0.630963;0.613455;0.643316
714;calc wait;100;0.0122792;0.00423417;0.0277779
714;calc bound;100;0.00544547;0.00279672;0.00658321
714;calc iter;100;0.648864;0.62928;0.660965
714;total;1;70.8843;70.8843;70.8843
715;calc total;1;65.1193;65.1193;65.1193
715;calc update async;100;0.000170941;7.1029e-05;0.00543068
715;calc inner;100;0.632006;0.617359;0.644768
715;calc wait;100;0.0112327;0.00286114;0.0289388
715;calc bound;100;0.00535687;0.00268225;0.00658938
715;calc iter;100;0.648771;0.639194;0.661062
715;total;1;70.8898;70.8898;70.8898
750;calc total;1;65.1169;65.1169;65.1169
750;calc update async;100;0.000181357;1.2054e-05;0.00547846
750;calc inner;100;0.633462;0.629132;0.641669
750;calc wait;100;0.0107148;0.00387421;0.0142459
750;calc bound;100;0.00584464;0.00244385;0.00639557
750;calc iter;100;0.650291;0.639369;0.654316
750;total;1;71.1051;71.1051;71.1051
716;calc total;1;65.1189;65.1189;65.1189
716;calc update async;100;0.000178978;7.5824e-05;0.00559237
716;calc inner;100;0.633477;0.621727;0.644842
716;calc wait;100;0.00956507;0.00207382;0.027266
716;calc bound;100;0.00540382;0.00252596;0.00658012
716;calc iter;100;0.648628;0.640086;0.66162
716;total;1;70.8898;70.8898;70.8898
717;calc total;1;65.1189;65.1189;65.1189
717;calc update async;100;0.000186631;8.6992e-05;0.00575241
717;calc inner;100;0.632964;0.621585;0.64414
717;calc wait;100;0.00989926;0.00246745;0.030672
717;calc bound;100;0.00545999;0.00304811;0.00658933
717;calc iter;100;0.648514;0.639901;0.662826
717;total;1;70.8916;70.8916;70.8916
718;calc total;1;65.117;65.117;65.117
718;calc update async;100;0.000203582;0.000100321;0.00605915
718;calc inner;100;0.632316;0.621053;0.642812
718;calc wait;100;0.00994637;0.00494223;0.0337302
718;calc bound;100;0.00595809;0.00482277;0.00661174
718;calc iter;100;0.648427;0.640418;0.665253
718;total;1;70.8938;70.8938;70.8938
719;calc total;1;65.1169;65.1169;65.1169
719;calc update async;100;0.0020435;0.00137508;0.010385
719;calc inner;100;0.633166;0.622607;0.642003
719;calc wait;100;0.00688326;0.00171815;0.0304892
719;calc bound;100;0.00620641;0.0049537;0.00692472
719;calc iter;100;0.648304;0.640878;0.664152
719;total;1;70.8954;70.8954;70.8954
751;calc total;1;65.1166;65.1166;65.1166
751;calc update async;100;0.000181239;1.7098e-05;0.0054167
751;calc inner;100;0.635301;0.628969;0.643098
751;calc wait;100;0.00892801;0.00199266;0.0129473
751;calc bound;100;0.00582135;0.00169122;0.00636178
751;calc iter;100;0.650321;0.636;0.653815
751;total;1;71.0958;71.0958;71.0958
752;calc total;1;65.1291;65.1291;65.1291
752;calc update async;100;0.000122855;2.1832e-05;0.00395873
752;calc inner;100;0.635905;0.628481;0.643613
752;calc wait;100;0.00859056;0.0023758;0.0218086
752;calc bound;100;0.00586661;0.00162853;0.00648269
752;calc iter;100;0.650491;0.635701;0.66892
752;total;1;71.1078;71.1078;71.1078
753;calc total;1;65.1084;65.1084;65.1084
753;calc update async;100;0.000103906;7.6892e-05;0.00151688
753;calc inner;100;0.635215;0.626708;0.643104
753;calc wait;100;0.00910928;0.00196278;0.0129198
753;calc bound;100;0.00589138;0.00158001;0.00638723
753;calc iter;100;0.650324;0.633484;0.65551
753;total;1;71.1046;71.1046;71.1046
754;calc total;1;65.12;65.12;65.12
754;calc update async;100;0.000154127;8.0198e-05;0.00575949
754;calc inner;100;0.635298;0.626838;0.642782
754;calc wait;100;0.00859754;0.00443246;0.0121618
754;calc bound;100;0.00642113;0.0016247;0.00671172
754;calc iter;100;0.650485;0.633789;0.66105
754;total;1;71.1063;71.1063;71.1063
755;calc total;1;65.1193;65.1193;65.1193
755;calc update async;100;0.000159265;8.6972e-05;0.00576439
755;calc inner;100;0.637585;0.627276;0.647486
755;calc wait;100;0.00602131;0.00126112;0.00763877
755;calc bound;100;0.00669931;0.00158798;0.00726029
755;calc iter;100;0.65051;0.633925;0.660409
755;total;1;71.1055;71.1055;71.1055
768;calc total;1;65.1275;65.1275;65.1275
768;calc update async;100;0.0011621;0.000703261;0.00550464
768;calc inner;100;0.613586;0.595914;0.634672
768;calc wait;100;0.00948155;0.00244718;0.0178711
768;calc bound;100;0.00604534;0.00296319;0.00687583
768;calc iter;100;0.648624;0.642231;0.659546
768;total;1;70.7732;70.7732;70.7732
816;calc total;1;65.1287;65.1287;65.1287
816;calc update async;100;0.00149346;0.00075938;0.00579081
816;calc inner;100;0.63445;0.631587;0.640452
816;calc wait;100;0.00709123;0.00381218;0.0109252
816;calc bound;100;0.00593786;0.00342248;0.00652225
816;calc iter;100;0.649684;0.646873;0.658656
816;total;1;70.8141;70.8141;70.8141
756;calc total;1;65.1157;65.1157;65.1157
756;calc update async;100;0.000293936;0.000188756;0.00592791
756;calc inner;100;0.603412;0.476197;0.637441
756;calc wait;100;0.03955;0.00903595;0.153908
756;calc bound;100;0.00717001;0.00159228;0.00745365
756;calc iter;100;0.65043;0.631924;0.658514
756;total;1;71.1078;71.1078;71.1078
599;calc total;1;65.1141;65.1141;65.1141
599;calc update async;100;0.00200838;0.00119629;0.0073454
599;calc inner;100;0.630686;0.622535;0.641727
599;calc wait;100;0.0097199;0.001847;0.0313156
599;calc bound;100;0.00591237;0.00410906;0.00679015
599;calc iter;100;0.648331;0.638783;0.666345
599;total;1;70.4276;70.4276;70.4276
769;calc total;1;65.1258;65.1258;65.1258
769;calc update async;100;6.57891e-05;1.2281e-05;0.00425677
769;calc inner;100;0.613403;0.595505;0.633577
769;calc wait;100;0.0131712;0.00270384;0.0275526
769;calc bound;100;0.00531522;0.00239887;0.00639802
769;calc iter;100;0.648676;0.639809;0.660107
769;total;1;70.7695;70.7695;70.7695
817;calc total;1;65.1221;65.1221;65.1221
817;calc update async;100;0.000128617;1.6366e-05;0.00512706
817;calc inner;100;0.634352;0.63091;0.640716
817;calc wait;100;0.00958041;0.00348877;0.0140679
817;calc bound;100;0.0056023;0.00310986;0.00639459
817;calc iter;100;0.649667;0.646945;0.654052
817;total;1;70.808;70.808;70.808
757;calc total;1;65.1193;65.1193;65.1193
757;calc update async;100;0.000258743;9.2746e-05;0.005676
757;calc inner;100;0.604474;0.49178;0.637893
757;calc wait;100;0.0378138;0.00528537;0.0567458
757;calc bound;100;0.00639585;0.00156225;0.00670291
757;calc iter;100;0.648947;0.53117;0.659461
757;total;1;71.1056;71.1056;71.1056
770;calc total;1;65.125;65.125;65.125
770;calc update async;100;8.42652e-05;1.1298e-05;0.00482312
770;calc inner;100;0.614732;0.595768;0.634769
770;calc wait;100;0.0182388;0.00304397;0.0428505
770;calc bound;100;0.00510695;0.0016344;0.00683242
770;calc iter;100;0.6488;0.641671;0.664262
770;total;1;70.7751;70.7751;70.7751
818;calc total;1;65.1213;65.1213;65.1213
818;calc update async;100;0.000141884;2.3363e-05;0.00532427
818;calc inner;100;0.63532;0.631876;0.644077
818;calc wait;100;0.00841928;0.00226639;0.0135498
818;calc bound;100;0.00581605;0.00303198;0.00657582
818;calc iter;100;0.649701;0.646896;0.65371
818;total;1;70.8232;70.8232;70.8232
758;calc total;1;65.1193;65.1193;65.1193
758;calc update async;100;0.000261501;8.3371e-05;0.0058262
758;calc inner;100;0.606166;0.505823;0.638329
758;calc wait;100;0.0357718;0.00259824;0.0565825
758;calc bound;100;0.00638645;0.00160188;0.00682837
758;calc iter;100;0.64859;0.545245;0.662511
758;total;1;71.1106;71.1106;71.1106
771;calc total;1;65.1088;65.1088;65.1088
771;calc update async;100;5.02923e-05;9.311e-06;0.00142457
771;calc inner;100;0.615132;0.596323;0.633195
771;calc wait;100;0.0224755;0.00170288;0.0599823
771;calc bound;100;0.0040407;0.00161636;0.00657804
771;calc iter;100;0.648895;0.637678;0.677226
771;total;1;70.7735;70.7735;70.7735
819;calc total;1;65.1192;65.1192;65.1192
819;calc update async;100;0.000138772;2.3038e-05;0.00484108
819;calc inner;100;0.635018;0.632155;0.641281
819;calc wait;100;0.00862441;0.00267854;0.0126632
819;calc bound;100;0.00592271;0.0028767;0.00663354
819;calc iter;100;0.649708;0.644809;0.653238
819;total;1;70.8206;70.8206;70.8206
759;calc total;1;65.1186;65.1186;65.1186
759;calc update async;100;0.000254497;7.6628e-05;0.00556018
759;calc inner;100;0.605519;0.51948;0.63865
759;calc wait;100;0.0361493;0.00240647;0.0563616
759;calc bound;100;0.0062994;0.00163532;0.00677917
759;calc iter;100;0.648227;0.559347;0.665416
759;total;1;71.1091;71.1091;71.1091
772;calc total;1;65.1165;65.1165;65.1165
772;calc update async;100;0.00011038;1.2657e-05;0.00635354
772;calc inner;100;0.615831;0.595347;0.631568
772;calc wait;100;0.00538886;0.00182091;0.0386845
772;calc bound;100;0.0038361;0.00159229;0.00576911
772;calc iter;100;0.64936;0.64457;0.669755
772;total;1;70.7734;70.7734;70.7734
820;calc total;1;65.1156;65.1156;65.1156
820;calc update async;100;0.000193763;4.3956e-05;0.00590807
820;calc inner;100;0.633222;0.630042;0.638636
820;calc wait;100;0.0100376;0.00190536;0.0148238
820;calc bound;100;0.00613769;0.0027189;0.00666479
820;calc iter;100;0.649723;0.643489;0.65279
820;total;1;70.8249;70.8249;70.8249
760;calc total;1;65.1274;65.1274;65.1274
760;calc update async;100;0.000177703;7.1493e-05;0.00385818
760;calc inner;100;0.603747;0.530674;0.636032
760;calc wait;100;0.03779;0.00204607;0.0581855
760;calc bound;100;0.0062367;0.00175526;0.00669922
760;calc iter;100;0.647955;0.568601;0.665836
760;total;1;71.0986;71.0986;71.0986
773;calc total;1;65.1235;65.1235;65.1235
773;calc update async;100;8.87665e-05;1.1473e-05;0.00477338
773;calc inner;100;0.615683;0.595415;0.632793
773;calc wait;100;0.0098942;0.00158432;0.0411609
773;calc bound;100;0.00374;0.00168074;0.00595223
773;calc iter;100;0.649419;0.640629;0.674986
773;total;1;70.773;70.773;70.773
821;calc total;1;65.1206;65.1206;65.1206
821;calc update async;100;0.000166803;1.6203e-05;0.00468622
821;calc inner;100;0.630702;0.627768;0.636404
821;calc wait;100;0.0137936;0.00840859;0.0181342
821;calc bound;100;0.00518011;0.0023493;0.00620884
821;calc iter;100;0.649847;0.641738;0.657053
821;total;1;70.8085;70.8085;70.8085
761;calc total;1;65.1237;65.1237;65.1237
761;calc update async;100;0.000194524;8.3689e-05;0.00534137
761;calc inner;100;0.603957;0.544;0.635675
761;calc wait;100;0.0372;0.00175383;0.0574302
761;calc bound;100;0.00622969;0.00240759;0.0066993
761;calc iter;100;0.647585;0.586993;0.664587
761;total;1;71.1085;71.1085;71.1085
774;calc total;1;65.1209;65.1209;65.1209
774;calc update async;100;0.000112633;1.0684e-05;0.0056806
774;calc inner;100;0.615576;0.594696;0.632949
774;calc wait;100;0.0061857;0.00156059;0.0253996
774;calc bound;100;0.00375097;0.00163835;0.00564934
774;calc iter;100;0.649453;0.640711;0.682442
774;total;1;70.7585;70.7585;70.7585
822;calc total;1;65.1206;65.1206;65.1206
822;calc update async;100;0.000168324;6.674e-05;0.00476394
822;calc inner;100;0.633837;0.629838;0.639399
822;calc wait;100;0.0111781;0.00476782;0.0147298
822;calc bound;100;0.00469109;0.00157969;0.00630239
822;calc iter;100;0.649905;0.639861;0.658648
822;total;1;70.8228;70.8228;70.8228
762;calc total;1;65.1114;65.1114;65.1114
762;calc update async;100;0.000210165;8.6064e-05;0.00668242
762;calc inner;100;0.604306;0.556795;0.635172
762;calc wait;100;0.0362511;0.00156199;0.057405
762;calc bound;100;0.00631266;0.00291924;0.00712447
762;calc iter;100;0.647085;0.600191;0.662024
762;total;1;71.1021;71.1021;71.1021
775;calc total;1;65.1192;65.1192;65.1192
775;calc update async;100;0.000118733;1.0902e-05;0.00596313
775;calc inner;100;0.613528;0.591962;0.630049
775;calc wait;100;0.0218384;0.00250713;0.0453244
775;calc bound;100;0.0039089;0.0018195;0.00635929
775;calc iter;100;0.649468;0.637677;0.669591
775;total;1;70.7618;70.7618;70.7618
823;calc total;1;65.1199;65.1199;65.1199
823;calc update async;100;0.000189828;9.4134e-05;0.00479182
823;calc inner;100;0.633845;0.628374;0.639962
823;calc wait;100;0.0100414;0.00375128;0.0153796
823;calc bound;100;0.00585296;0.00158799;0.00624062
823;calc iter;100;0.649957;0.637041;0.658213
823;total;1;70.8166;70.8166;70.8166
763;calc total;1;65.1237;65.1237;65.1237
763;calc update async;100;0.000194453;8.9466e-05;0.00551906
763;calc inner;100;0.603951;0.567841;0.6352
763;calc wait;100;0.0364409;0.0024566;0.0579339
763;calc bound;100;0.00624806;0.00297444;0.00670393
763;calc iter;100;0.646838;0.61218;0.660528
763;total;1;71.1086;71.1086;71.1086
776;calc total;1;65.1234;65.1234;65.1234
776;calc update async;100;0.000102435;1.1935e-05;0.00480854
776;calc inner;100;0.616615;0.58897;0.634924
776;calc wait;100;0.00703602;0.00146506;0.0153121
776;calc bound;100;0.00392741;0.00164758;0.00667933
776;calc iter;100;0.649972;0.643243;0.657205
776;total;1;70.7638;70.7638;70.7638
824;calc total;1;65.1276;65.1276;65.1276
824;calc update async;100;0.00014282;7.4479e-05;0.00408502
824;calc inner;100;0.638636;0.632427;0.64458
824;calc wait;100;0.00501792;0.0013679;0.0111619
824;calc bound;100;0.00623774;0.00157259;0.00665034
824;calc iter;100;0.650039;0.635467;0.663379
824;total;1;70.8257;70.8257;70.8257
764;calc total;1;65.1207;65.1207;65.1207
764;calc update async;100;0.000205691;7.7041e-05;0.0062544
764;calc inner;100;0.606396;0.578592;0.63862
764;calc wait;100;0.0335814;0.00193683;0.0558303
764;calc bound;100;0.00625823;0.0019313;0.00689611
764;calc iter;100;0.646446;0.62397;0.655667
764;total;1;71.1096;71.1096;71.1096
777;calc total;1;65.1135;65.1135;65.1135
777;calc update async;100;0.000125626;1.235e-05;0.00676747
777;calc inner;100;0.616277;0.588213;0.633302
777;calc wait;100;0.0126914;0.00158314;0.0209023
777;calc bound;100;0.00419147;0.00160017;0.00620564
777;calc iter;100;0.64992;0.639641;0.658189
777;total;1;70.769;70.769;70.769
825;calc total;1;65.1113;65.1113;65.1113
825;calc update async;100;0.000114523;4.8572e-05;0.00120892
825;calc inner;100;0.635481;0.629478;0.640948
825;calc wait;100;0.00832128;0.00511387;0.0119968
825;calc bound;100;0.00595118;0.00159802;0.00624905
825;calc iter;100;0.649872;0.636902;0.657487
825;total;1;70.8081;70.8081;70.8081
765;calc total;1;65.1191;65.1191;65.1191
765;calc update async;100;0.000207784;6.1453e-05;0.00640669
765;calc inner;100;0.60596;0.583464;0.639594
765;calc wait;100;0.0336739;0.00173968;0.0553058
765;calc bound;100;0.00622676;0.00194264;0.00672518
765;calc iter;100;0.646073;0.634337;0.654778
765;total;1;71.0983;71.0983;71.0983
778;calc total;1;65.1232;65.1232;65.1232
778;calc update async;100;0.000127622;1.3395e-05;0.00490711
778;calc inner;100;0.619562;0.589799;0.638359
778;calc wait;100;0.00468275;0.00149047;0.0153593
778;calc bound;100;0.00410821;0.00164699;0.00521088
778;calc iter;100;0.650084;0.644814;0.659227
778;total;1;70.7683;70.7683;70.7683
766;calc total;1;65.117;65.117;65.117
766;calc update async;100;0.000200463;7.6023e-05;0.00584813
766;calc inner;100;0.605731;0.586437;0.63762
766;calc wait;100;0.0334341;0.00268027;0.0558035
766;calc bound;100;0.00628947;0.00282128;0.00676848
766;calc iter;100;0.645658;0.636151;0.653861
766;total;1;71.1113;71.1113;71.1113
779;calc total;1;65.1226;65.1226;65.1226
779;calc update async;100;0.000118314;1.941e-05;0.00458979
779;calc inner;100;0.614996;0.585689;0.634683
779;calc wait;100;0.00691158;0.00168207;0.0170837
779;calc bound;100;0.00412528;0.00164389;0.00571158
779;calc iter;100;0.650124;0.643756;0.664834
779;total;1;70.7736;70.7736;70.7736
767;calc total;1;65.1166;65.1166;65.1166
767;calc update async;100;0.00179535;0.00077623;0.0111346
767;calc inner;100;0.605533;0.585944;0.638029
767;calc wait;100;0.0315568;0.00137496;0.0547227
767;calc bound;100;0.00632591;0.00289336;0.00675645
767;calc iter;100;0.645215;0.635501;0.655088
767;total;1;71.1086;71.1086;71.1086
780;calc total;1;65.1222;65.1222;65.1222
780;calc update async;100;0.000204199;7.9933e-05;0.00464265
780;calc inner;100;0.617034;0.525846;0.640524
780;calc wait;100;0.0254214;0.00205968;0.0998434
780;calc bound;100;0.00683682;0.00166678;0.00747063
780;calc iter;100;0.649501;0.627526;0.659771
780;total;1;70.7748;70.7748;70.7748
781;calc total;1;65.1221;65.1221;65.1221
781;calc update async;100;0.000189516;0.000109071;0.00458903
781;calc inner;100;0.617115;0.536148;0.639899
781;calc wait;100;0.0249277;0.0018091;0.043157
781;calc bound;100;0.00628267;0.0015716;0.00671812
781;calc iter;100;0.648519;0.563209;0.662299
781;total;1;70.7673;70.7673;70.7673
782;calc total;1;65.1191;65.1191;65.1191
782;calc update async;100;0.000191697;7.758e-05;0.00523904
782;calc inner;100;0.617354;0.54639;0.639503
782;calc wait;100;0.0244136;0.00490407;0.0416814
782;calc bound;100;0.00629207;0.00158395;0.00674726
782;calc iter;100;0.648256;0.576399;0.657607
782;total;1;70.7769;70.7769;70.7769
783;calc total;1;65.1191;65.1191;65.1191
783;calc update async;100;0.00019165;0.00011326;0.0051529
783;calc inner;100;0.617783;0.555441;0.641745
783;calc wait;100;0.0237595;0.00309784;0.041385
783;calc bound;100;0.00625447;0.00165653;0.00670471
783;calc iter;100;0.647993;0.584408;0.661762
783;total;1;70.772;70.772;70.772
784;calc total;1;65.1261;65.1261;65.1261
784;calc update async;100;0.000180581;7.6281e-05;0.00438759
784;calc inner;100;0.616098;0.563177;0.636425
784;calc wait;100;0.0254128;0.00551164;0.0431306
784;calc bound;100;0.00611681;0.00175654;0.00676462
784;calc iter;100;0.647812;0.593435;0.658347
784;total;1;70.7609;70.7609;70.7609
785;calc total;1;65.1203;65.1203;65.1203
785;calc update async;100;0.000191085;9.0102e-05;0.00529245
785;calc inner;100;0.615734;0.572192;0.637347
785;calc wait;100;0.0254497;0.00195044;0.0440772
785;calc bound;100;0.0061178;0.00233605;0.00669825
785;calc iter;100;0.647497;0.603814;0.660302
785;total;1;70.7606;70.7606;70.7606
786;calc total;1;65.1198;65.1198;65.1198
786;calc update async;100;0.000188202;8.3387e-05;0.00507262
786;calc inner;100;0.6161;0.581391;0.64008
786;calc wait;100;0.0248013;0.00326098;0.0445832
786;calc bound;100;0.00613488;0.00247259;0.00671733
786;calc iter;100;0.647228;0.613886;0.656796
786;total;1;70.7692;70.7692;70.7692
787;calc total;1;65.1175;65.1175;65.1175
787;calc update async;100;0.000193601;7.7744e-05;0.00550202
787;calc inner;100;0.616118;0.588957;0.637894
787;calc wait;100;0.0245041;0.00162255;0.0446532
787;calc bound;100;0.00612455;0.00299102;0.00675917
787;calc iter;100;0.646945;0.621641;0.65872
787;total;1;70.7715;70.7715;70.7715
788;calc total;1;65.1152;65.1152;65.1152
788;calc update async;100;0.000212109;9.6957e-05;0.00655933
788;calc inner;100;0.618697;0.5979;0.639491
788;calc wait;100;0.0216821;0.00214882;0.040024
788;calc bound;100;0.00608152;0.00311115;0.00675602
788;calc iter;100;0.646676;0.63513;0.656954
788;total;1;70.7753;70.7753;70.7753
789;calc total;1;65.119;65.119;65.119
789;calc update async;100;0.000193223;7.7223e-05;0.00537642
789;calc inner;100;0.617943;0.600083;0.639847
789;calc wait;100;0.0223425;0.00364287;0.0413496
789;calc bound;100;0.00595561;0.00247753;0.00678297
789;calc iter;100;0.646439;0.635898;0.657874
789;total;1;70.7715;70.7715;70.7715
790;calc total;1;65.1168;65.1168;65.1168
790;calc update async;100;0.000207968;6.8919e-05;0.00740786
790;calc inner;100;0.617795;0.601136;0.640175
790;calc wait;100;0.022214;0.00186169;0.0414481
790;calc bound;100;0.00595413;0.00242371;0.00675439
790;calc iter;100;0.646175;0.636005;0.661005
790;total;1;70.7767;70.7767;70.7767
791;calc total;1;65.1171;65.1171;65.1171
791;calc update async;100;0.00166061;0.000530415;0.0071232
791;calc inner;100;0.618098;0.600504;0.639802
791;calc wait;100;0.0201182;0.00184736;0.0404534
791;calc bound;100;0.00601701;0.00262104;0.00681581
791;calc iter;100;0.645898;0.637086;0.660561
791;total;1;70.7715;70.7715;70.7715
792;calc total;1;65.1161;65.1161;65.1161
792;calc update async;100;0.00449678;0.00184129;0.00933829
792;calc inner;100;0.617713;0.600469;0.637365
792;calc wait;100;0.00186653;0.00109518;0.00531844
792;calc bound;100;0.00364403;0.00158581;0.00584736
792;calc iter;100;0.649908;0.640387;0.66167
792;total;1;70.6745;70.6745;70.6745
793;calc total;1;65.1213;65.1213;65.1213
793;calc update async;100;0.000142532;6.502e-05;0.00496709
793;calc inner;100;0.617757;0.60037;0.635055
793;calc wait;100;0.0135132;0.00385535;0.0193904
793;calc bound;100;0.00377367;0.00156593;0.005956
793;calc iter;100;0.649908;0.641712;0.657336
793;total;1;70.6748;70.6748;70.6748
794;calc total;1;65.1108;65.1108;65.1108
794;calc update async;100;0.000148883;4.7272e-05;0.0068761
794;calc inner;100;0.618488;0.601682;0.632345
794;calc wait;100;0.00642258;0.00176179;0.0291423
794;calc bound;100;0.00310709;0.00158623;0.00721325
794;calc iter;100;0.649759;0.642416;0.660666
794;total;1;70.674;70.674;70.674
795;calc total;1;65.1228;65.1228;65.1228
795;calc update async;100;0.000116792;4.7477e-05;0.00517479
795;calc inner;100;0.619243;0.602822;0.635859
795;calc wait;100;0.00704783;0.00163626;0.016589
795;calc bound;100;0.00320363;0.00163257;0.0055616
795;calc iter;100;0.649841;0.642405;0.656573
795;total;1;70.6744;70.6744;70.6744
796;calc total;1;65.1208;65.1208;65.1208
796;calc update async;100;0.000112868;4.2002e-05;0.00518451
796;calc inner;100;0.617399;0.601048;0.634229
796;calc wait;100;0.00847068;0.00166943;0.0153046
796;calc bound;100;0.00342538;0.00183211;0.0038797
796;calc iter;100;0.649444;0.606865;0.661042
796;total;1;70.6715;70.6715;70.6715
797;calc total;1;65.1197;65.1197;65.1197
797;calc update async;100;0.000103537;1.4772e-05;0.00512185
797;calc inner;100;0.616478;0.60094;0.633014
797;calc wait;100;0.0116947;0.00344885;0.0219128
797;calc bound;100;0.00396352;0.00211415;0.00507544
797;calc iter;100;0.649419;0.616186;0.664052
797;total;1;70.665;70.665;70.665
798;calc total;1;65.1192;65.1192;65.1192
798;calc update async;100;0.000100736;1.3421e-05;0.00517234
798;calc inner;100;0.617666;0.602622;0.633118
798;calc wait;100;0.00887291;0.0018036;0.0186586
798;calc bound;100;0.00455884;0.00178467;0.00581399
798;calc iter;100;0.649391;0.607095;0.659826
798;total;1;70.672;70.672;70.672
799;calc total;1;65.119;65.119;65.119
799;calc update async;100;0.00168563;0.000880733;0.00923662
799;calc inner;100;0.615697;0.601114;0.632864
799;calc wait;100;0.0105226;0.00123083;0.0193215
799;calc bound;100;0.004935;0.00178992;0.00622631
799;calc iter;100;0.649399;0.612569;0.657331
799;total;1;70.6665;70.6665;70.6665
800;calc total;1;65.1189;65.1189;65.1189
800;calc update async;100;0.001452;0.000374883;0.00181741
800;calc inner;100;0.613075;0.604013;0.635773
800;calc wait;100;0.0177389;0.00307869;0.0477769
800;calc bound;100;0.00630837;0.00278205;0.00687416
800;calc iter;100;0.648517;0.640765;0.66471
800;total;1;70.6655;70.6655;70.6655
801;calc total;1;65.1095;65.1095;65.1095
801;calc update async;100;7.06888e-05;1.2679e-05;0.00115874
801;calc inner;100;0.612414;0.604689;0.635214
801;calc wait;100;0.0219249;0.00173169;0.0602376
801;calc bound;100;0.0059861;0.00277275;0.00682047
801;calc iter;100;0.648688;0.64009;0.67468
801;total;1;70.663;70.663;70.663
802;calc total;1;65.1202;65.1202;65.1202
802;calc update async;100;0.000107077;1.2064e-05;0.00530443
802;calc inner;100;0.613234;0.605232;0.634618
802;calc wait;100;0.0263312;0.00633898;0.0612305
802;calc bound;100;0.00559084;0.00212411;0.00681849
802;calc iter;100;0.649045;0.640895;0.672251
802;total;1;70.6741;70.6741;70.6741
803;calc total;1;65.1193;65.1193;65.1193
803;calc update async;100;0.000107222;1.6909e-05;0.00508945
803;calc inner;100;0.614497;0.60368;0.635266
803;calc wait;100;0.0299917;0.00893948;0.0585319
803;calc bound;100;0.00475909;0.00247645;0.0074274
803;calc iter;100;0.649359;0.63807;0.677399
803;total;1;70.6565;70.6565;70.6565
804;calc total;1;65.1171;65.1171;65.1171
804;calc update async;100;0.000204387;9.1744e-05;0.00522105
804;calc inner;100;0.636561;0.624307;0.644193
804;calc wait;100;0.00757648;0.00172852;0.0480168
804;calc bound;100;0.00507721;0.00313857;0.00633089
804;calc iter;100;0.649422;0.639469;0.677498
804;total;1;70.6719;70.6719;70.6719
805;calc total;1;65.1144;65.1144;65.1144
805;calc update async;100;0.000163928;8.4941e-05;0.00104447
805;calc inner;100;0.636188;0.62433;0.643346
805;calc wait;100;0.00810164;0.00161081;0.0499281
805;calc bound;100;0.00496633;0.0030487;0.00629126
805;calc iter;100;0.649424;0.644288;0.678005
805;total;1;70.6734;70.6734;70.6734
806;calc total;1;65.1068;65.1068;65.1068
806;calc update async;100;0.00016931;0.000100553;0.00133191
806;calc inner;100;0.637322;0.630646;0.6532
806;calc wait;100;0.00678781;0.00187161;0.0327423
806;calc bound;100;0.00509244;0.00348545;0.00609338
806;calc iter;100;0.649375;0.643168;0.668894
806;total;1;70.6723;70.6723;70.6723
807;calc total;1;65.1162;65.1162;65.1162
807;calc update async;100;0.000226241;0.000110581;0.00590775
807;calc inner;100;0.637021;0.629264;0.643895
807;calc wait;100;0.00699832;0.00153297;0.035799
807;calc bound;100;0.00525715;0.00355375;0.0063912
807;calc iter;100;0.649506;0.641828;0.672919
807;total;1;70.6738;70.6738;70.6738
808;calc total;1;65.1245;65.1245;65.1245
808;calc update async;100;0.000173134;8.034e-05;0.00477221
808;calc inner;100;0.635452;0.628006;0.660448
808;calc wait;100;0.00855602;0.00186739;0.0298193
808;calc bound;100;0.00544407;0.00327308;0.00646551
808;calc iter;100;0.649628;0.639807;0.668823
808;total;1;70.6754;70.6754;70.6754
809;calc total;1;65.1169;65.1169;65.1169
809;calc update async;100;0.000176056;7.4364e-05;0.00535475
809;calc inner;100;0.634073;0.629272;0.649213
809;calc wait;100;0.00979414;0.00322681;0.032719
809;calc bound;100;0.00555195;0.00275155;0.00649735
809;calc iter;100;0.649598;0.640618;0.668992
809;total;1;70.673;70.673;70.673
810;calc total;1;65.1235;65.1235;65.1235
810;calc update async;100;0.000172507;7.0293e-05;0.00492731
810;calc inner;100;0.633891;0.625332;0.640349
810;calc wait;100;0.0100012;0.00479397;0.0257082
810;calc bound;100;0.00564792;0.0024098;0.00644179
810;calc iter;100;0.649716;0.639169;0.657813
810;total;1;70.6697;70.6697;70.6697
811;calc total;1;65.1225;65.1225;65.1225
811;calc update async;100;0.000176331;7.26e-05;0.00512229
811;calc inner;100;0.634156;0.627305;0.640212
811;calc wait;100;0.00999722;0.0049416;0.0177999
811;calc bound;100;0.00541368;0.00163723;0.00625098
811;calc iter;100;0.649746;0.636668;0.657063
811;total;1;70.6735;70.6735;70.6735
812;calc total;1;65.121;65.121;65.121
812;calc update async;100;0.000225115;7.4245e-05;0.005113
812;calc inner;100;0.636568;0.628772;0.642673
812;calc wait;100;0.00762208;0.00319546;0.0211819
812;calc bound;100;0.00533535;0.00161623;0.00612978
812;calc iter;100;0.649754;0.635279;0.658265
812;total;1;70.6738;70.6738;70.6738
813;calc total;1;65.1203;65.1203;65.1203
813;calc update async;100;0.000246515;9.3352e-05;0.00515098
813;calc inner;100;0.635877;0.626084;0.6425
813;calc wait;100;0.00810082;0.00418163;0.031528
813;calc bound;100;0.00556164;0.00158697;0.00627034
813;calc iter;100;0.649789;0.635623;0.664739
813;total;1;70.6718;70.6718;70.6718
814;calc total;1;65.1179;65.1179;65.1179
814;calc update async;100;0.000269461;0.000130594;0.00575637
814;calc inner;100;0.635846;0.625886;0.642569
814;calc wait;100;0.00746329;0.00150358;0.0337841
814;calc bound;100;0.00618888;0.00158186;0.00812636
814;calc iter;100;0.649772;0.632605;0.672834
814;total;1;70.6733;70.6733;70.6733
815;calc total;1;65.1173;65.1173;65.1173
815;calc update async;100;0.00445833;0.00278815;0.00959295
815;calc inner;100;0.635535;0.624559;0.656068
815;calc wait;100;0.00359043;0.000928507;0.0115338
815;calc bound;100;0.00618029;0.0015629;0.00676146
815;calc iter;100;0.649768;0.634254;0.671337
815;total;1;70.6614;70.6614;70.6614
840;calc total;1;65.1205;65.1205;65.1205
840;calc update async;100;0.00259318;0.000392251;0.00744093
840;calc inner;100;0.626488;0.622945;0.636021
840;calc wait;100;0.00467505;0.00107385;0.0154497
840;calc bound;100;0.00308064;0.00163256;0.00496946
840;calc iter;100;0.649538;0.641016;0.65752
840;total;1;70.7241;70.7241;70.7241
841;calc total;1;65.1156;65.1156;65.1156
841;calc update async;100;0.000117999;1.1533e-05;0.00608984
841;calc inner;100;0.628381;0.625217;0.636631
841;calc wait;100;0.00725749;0.00152208;0.0137517
841;calc bound;100;0.0030482;0.00158055;0.00627703
841;calc iter;100;0.649513;0.640737;0.656305
841;total;1;70.7264;70.7264;70.7264
842;calc total;1;65.1208;65.1208;65.1208
842;calc update async;100;9.16372e-05;1.0273e-05;0.00529805
842;calc inner;100;0.627177;0.624686;0.636003
842;calc wait;100;0.0076406;0.00159285;0.0169256
842;calc bound;100;0.00308191;0.00159204;0.00379113
842;calc iter;100;0.64961;0.643041;0.657523
842;total;1;70.7249;70.7249;70.7249
843;calc total;1;65.1198;65.1198;65.1198
843;calc update async;100;7.37309e-05;9.943e-06;0.00542522
843;calc inner;100;0.627613;0.62489;0.636871
843;calc wait;100;0.00689808;0.00159171;0.0138181
843;calc bound;100;0.0030991;0.00164555;0.0037279
843;calc iter;100;0.649653;0.642143;0.659905
843;total;1;70.724;70.724;70.724
844;calc total;1;65.1193;65.1193;65.1193
844;calc update async;100;9.54052e-05;1.0591e-05;0.00537504
844;calc inner;100;0.62584;0.623295;0.6344
844;calc wait;100;0.00500011;0.00155983;0.019626
844;calc bound;100;0.00301924;0.00155336;0.00358703
844;calc iter;100;0.649697;0.636632;0.656977
844;total;1;70.7239;70.7239;70.7239
845;calc total;1;65.1191;65.1191;65.1191
845;calc update async;100;0.000107055;1.0196e-05;0.00528921
845;calc inner;100;0.625474;0.62224;0.634357
845;calc wait;100;0.00656374;0.00151048;0.0341029
845;calc bound;100;0.00279296;0.00159442;0.00410616
845;calc iter;100;0.649719;0.636002;0.667243
845;total;1;70.7146;70.7146;70.7146
846;calc total;1;65.113;65.113;65.113
846;calc update async;100;0.00016424;4.3643e-05;0.00777473
846;calc inner;100;0.625131;0.619553;0.634697
846;calc wait;100;0.00635718;0.00138269;0.0296188
846;calc bound;100;0.00261863;0.0015691;0.00398905
846;calc iter;100;0.649705;0.633514;0.680174
846;total;1;70.7188;70.7188;70.7188
847;calc total;1;65.1191;65.1191;65.1191
847;calc update async;100;0.000152288;6.5628e-05;0.00531479
847;calc inner;100;0.626034;0.62152;0.636125
847;calc wait;100;0.00230349;0.00147548;0.0117529
847;calc bound;100;0.00237654;0.00157494;0.00414923
847;calc iter;100;0.649769;0.635672;0.67021
847;total;1;70.7171;70.7171;70.7171
848;calc total;1;65.1186;65.1186;65.1186
848;calc update async;100;5.84041e-05;1.1664e-05;0.00112923
848;calc inner;100;0.629816;0.626719;0.640558
848;calc wait;100;0.0170417;0.00204063;0.0310472
848;calc bound;100;0.00269927;0.0015936;0.0042582
848;calc iter;100;0.649626;0.637185;0.66478
848;total;1;70.7239;70.7239;70.7239
849;calc total;1;65.1197;65.1197;65.1197
849;calc update async;100;9.43332e-05;9.708e-06;0.00539282
849;calc inner;100;0.624498;0.620886;0.636492
849;calc wait;100;0.0206412;0.00304681;0.0348579
849;calc bound;100;0.00351748;0.00234096;0.00537704
849;calc iter;100;0.649534;0.64177;0.6587
849;total;1;70.7195;70.7195;70.7195
850;calc total;1;65.1184;65.1184;65.1184
850;calc update async;100;9.46285e-05;9.314e-06;0.0052196
850;calc inner;100;0.623535;0.619626;0.635564
850;calc wait;100;0.0119079;0.00664332;0.0185156
850;calc bound;100;0.00536365;0.00163967;0.00612977
850;calc iter;100;0.649579;0.643643;0.655808
850;total;1;70.7115;70.7115;70.7115
851;calc total;1;65.1167;65.1167;65.1167
851;calc update async;100;0.000106385;1.1316e-05;0.00575172
851;calc inner;100;0.625905;0.622758;0.636039
851;calc wait;100;0.00938723;0.00417065;0.0230752
851;calc bound;100;0.00479994;0.00166673;0.00699383
851;calc iter;100;0.649611;0.641658;0.66132
851;total;1;70.7207;70.7207;70.7207
852;calc total;1;65.1143;65.1143;65.1143
852;calc update async;100;0.000228446;8.2278e-05;0.00564897
852;calc inner;100;0.637407;0.636;0.642437
852;calc wait;100;0.0067209;0.0017592;0.012076
852;calc bound;100;0.00509068;0.00296846;0.00592993
852;calc iter;100;0.649451;0.646485;0.654857
852;total;1;70.7284;70.7284;70.7284
912;calc total;1;65.1273;65.1273;65.1273
912;calc update async;100;0.00226049;0.000634799;0.00522284
912;calc inner;100;0.61279;0.600373;0.630943
912;calc wait;100;0.00457295;0.00231162;0.0193888
912;calc bound;100;0.00469764;0.00271658;0.00652985
912;calc iter;100;0.6489;0.640575;0.661636
912;total;1;70.7821;70.7821;70.7821
864;calc total;1;65.1259;65.1259;65.1259
864;calc update async;100;0.00137616;0.000633768;0.00557748
864;calc inner;100;0.634881;0.612721;0.641957
864;calc wait;100;0.00789897;0.00200329;0.129609
864;calc bound;100;0.00545936;0.00157956;0.00733205
864;calc iter;100;0.650378;0.640212;0.771884
864;total;1;70.8111;70.8111;70.8111
826;calc total;1;65.1112;65.1112;65.1112
826;calc update async;100;0.000170069;7.2133e-05;0.00787431
826;calc inner;100;0.635783;0.630462;0.640708
826;calc wait;100;0.00868528;0.00422296;0.0125478
826;calc bound;100;0.0051806;0.00157098;0.00666331
826;calc iter;100;0.649823;0.637385;0.660541
826;total;1;70.8241;70.8241;70.8241
888;calc total;1;65.1264;65.1264;65.1264
888;calc update async;100;0.00306695;0.000551635;0.00616098
888;calc inner;100;0.635305;0.629302;0.641954
888;calc wait;100;0.00624112;0.00158532;0.0148298
888;calc bound;100;0.00558367;0.00288617;0.00662341
888;calc iter;100;0.650201;0.642618;0.65856
888;total;1;70.779;70.779;70.779
853;calc total;1;65.117;65.117;65.117
853;calc update async;100;0.000200112;7.8374e-05;0.004882
853;calc inner;100;0.634406;0.632747;0.639811
853;calc wait;100;0.0100067;0.00474245;0.0169313
853;calc bound;100;0.00483098;0.00317276;0.00539029
853;calc iter;100;0.649447;0.646427;0.656016
853;total;1;70.7264;70.7264;70.7264
913;calc total;1;65.1216;65.1216;65.1216
913;calc update async;100;6.24195e-05;1.199e-05;0.00441125
913;calc inner;100;0.615177;0.600418;0.634592
913;calc wait;100;0.0117662;0.00190561;0.0298617
913;calc bound;100;0.00447178;0.00225812;0.00563327
913;calc iter;100;0.648769;0.639189;0.660291
913;total;1;70.7841;70.7841;70.7841
865;calc total;1;65.109;65.109;65.109
865;calc update async;100;9.00974e-05;4.2438e-05;0.00128581
865;calc inner;100;0.634484;0.61177;0.641126
865;calc wait;100;0.00897499;0.00166246;0.122907
865;calc bound;100;0.00517024;0.00158001;0.00664385
865;calc iter;100;0.650208;0.639409;0.753623
865;total;1;70.8079;70.8079;70.8079
827;calc total;1;65.1131;65.1131;65.1131
827;calc update async;100;7.80372e-05;1.9435e-05;0.00117286
827;calc inner;100;0.636071;0.631908;0.641124
827;calc wait;100;0.0088253;0.00454204;0.0146417
827;calc bound;100;0.00482147;0.00167217;0.00603592
827;calc iter;100;0.649799;0.638552;0.65757
827;total;1;70.8097;70.8097;70.8097
889;calc total;1;65.122;65.122;65.122
889;calc update async;100;0.000138341;1.2929e-05;0.00535445
889;calc inner;100;0.635326;0.630077;0.642403
889;calc wait;100;0.00954201;0.00382756;0.0142475
889;calc bound;100;0.00516264;0.00273164;0.00639963
889;calc iter;100;0.65018;0.641872;0.666354
889;total;1;70.7862;70.7862;70.7862
854;calc total;1;65.1105;65.1105;65.1105
854;calc update async;100;0.00015906;7.3953e-05;0.000832701
854;calc inner;100;0.63718;0.635889;0.642113
854;calc wait;100;0.0072293;0.00211401;0.0109167
854;calc bound;100;0.00477674;0.00257944;0.005589
854;calc iter;100;0.649348;0.647053;0.652523
854;total;1;70.7253;70.7253;70.7253
914;calc total;1;65.1208;65.1208;65.1208
914;calc update async;100;6.40823e-05;1.0185e-05;0.00457606
914;calc inner;100;0.612111;0.594827;0.633323
914;calc wait;100;0.0170682;0.00612812;0.0338198
914;calc bound;100;0.00486362;0.00225863;0.00586727
914;calc iter;100;0.648705;0.636355;0.661058
914;total;1;70.7834;70.7834;70.7834
866;calc total;1;65.1224;65.1224;65.1224
866;calc update async;100;0.000122086;1.4273e-05;0.00501283
866;calc inner;100;0.634938;0.615442;0.641674
866;calc wait;100;0.00963501;0.00196751;0.110152
866;calc bound;100;0.0050435;0.00158306;0.00644083
866;calc iter;100;0.650295;0.63954;0.741657
866;total;1;70.8113;70.8113;70.8113
828;calc total;1;65.1241;65.1241;65.1241
828;calc update async;100;0.000254388;0.000140689;0.00482204
828;calc inner;100;0.634361;0.589738;0.642229
828;calc wait;100;0.00845941;0.0051387;0.0477932
828;calc bound;100;0.00678815;0.00155782;0.00725263
828;calc iter;100;0.649867;0.639332;0.66391
828;total;1;70.8208;70.8208;70.8208
890;calc total;1;65.1107;65.1107;65.1107
890;calc update async;100;0.000157465;2.0556e-05;0.00771467
890;calc inner;100;0.636003;0.630285;0.64223
890;calc wait;100;0.00878201;0.00278341;0.0134884
890;calc bound;100;0.00513199;0.00333021;0.00650683
890;calc iter;100;0.65009;0.641036;0.659722
890;total;1;70.7845;70.7845;70.7845
855;calc total;1;65.111;65.111;65.111
855;calc update async;100;0.0001777;8.5522e-05;0.00112201
855;calc inner;100;0.637396;0.636144;0.64224
855;calc wait;100;0.00668651;0.00218377;0.0103782
855;calc bound;100;0.00507213;0.00260667;0.00615788
855;calc iter;100;0.649336;0.647354;0.652365
855;total;1;70.7236;70.7236;70.7236
915;calc total;1;65.1166;65.1166;65.1166
915;calc update async;100;9.60556e-05;1.1148e-05;0.00571994
915;calc inner;100;0.614184;0.600347;0.633158
915;calc wait;100;0.0199627;0.00225476;0.0394416
915;calc bound;100;0.00338801;0.00176072;0.00455512
915;calc iter;100;0.648809;0.643303;0.659957
915;total;1;70.7823;70.7823;70.7823
867;calc total;1;65.1227;65.1227;65.1227
867;calc update async;100;0.00011199;1.1992e-05;0.00438927
867;calc inner;100;0.635983;0.616232;0.642172
867;calc wait;100;0.00877556;0.00352105;0.0999131
867;calc bound;100;0.00489768;0.00161307;0.00593036
867;calc iter;100;0.650254;0.639765;0.733424
867;total;1;70.8101;70.8101;70.8101
829;calc total;1;65.1239;65.1239;65.1239
829;calc update async;100;0.000215922;8.4173e-05;0.00479111
829;calc inner;100;0.634555;0.590774;0.641198
829;calc wait;100;0.00850891;0.00397265;0.0200753
829;calc bound;100;0.00611082;0.00155172;0.00678481
829;calc iter;100;0.649394;0.596496;0.664922
829;total;1;70.8242;70.8242;70.8242
891;calc total;1;65.1222;65.1222;65.1222
891;calc update async;100;0.000132584;1.9469e-05;0.00553708
891;calc inner;100;0.63842;0.632885;0.645047
891;calc wait;100;0.00645273;0.00174844;0.0121419
891;calc bound;100;0.00519454;0.00320984;0.0064629
891;calc iter;100;0.650204;0.640972;0.668589
891;total;1;70.7891;70.7891;70.7891
856;calc total;1;65.1241;65.1241;65.1241
856;calc update async;100;0.000161664;8.5525e-05;0.00386553
856;calc inner;100;0.635317;0.633709;0.639944
856;calc wait;100;0.00834179;0.00455324;0.0155085
856;calc bound;100;0.00567051;0.00248907;0.00646278
856;calc iter;100;0.649494;0.646147;0.659589
856;total;1;70.7273;70.7273;70.7273
916;calc total;1;65.1141;65.1141;65.1141
916;calc update async;100;0.000155623;6.1171e-05;0.00691252
916;calc inner;100;0.613534;0.598215;0.630323
916;calc wait;100;0.00312521;0.00144205;0.0136109
916;calc bound;100;0.00304996;0.00163307;0.00418903
916;calc iter;100;0.648973;0.641004;0.662249
916;total;1;70.7802;70.7802;70.7802
868;calc total;1;65.1162;65.1162;65.1162
868;calc update async;100;0.000155658;1.6227e-05;0.00668375
868;calc inner;100;0.635433;0.617169;0.64138
868;calc wait;100;0.00899054;0.00143028;0.0893274
868;calc bound;100;0.00461281;0.0017622;0.00596229
868;calc iter;100;0.649901;0.634692;0.723787
868;total;1;70.8134;70.8134;70.8134
830;calc total;1;65.1205;65.1205;65.1205
830;calc update async;100;0.000201122;9.6002e-05;0.00573706
830;calc inner;100;0.635381;0.592233;0.641373
830;calc wait;100;0.00834902;0.00142732;0.0161999
830;calc bound;100;0.00540784;0.00158352;0.00606951
830;calc iter;100;0.649343;0.59543;0.659057
830;total;1;70.8226;70.8226;70.8226
892;calc total;1;65.1193;65.1193;65.1193
892;calc update async;100;0.000152;2.592e-05;0.00622846
892;calc inner;100;0.635035;0.629372;0.641353
892;calc wait;100;0.00706761;0.00211888;0.0182087
892;calc bound;100;0.00507937;0.00258107;0.00614015
892;calc iter;100;0.650172;0.640966;0.661751
892;total;1;70.7814;70.7814;70.7814
857;calc total;1;65.112;65.112;65.112
857;calc update async;100;0.000135147;0.000102227;0.000819514
857;calc inner;100;0.634562;0.633046;0.640686
857;calc wait;100;0.00881299;0.00345009;0.0121268
857;calc bound;100;0.00589331;0.00310791;0.00636547
857;calc iter;100;0.649407;0.645803;0.656671
857;total;1;70.7175;70.7175;70.7175
917;calc total;1;65.1207;65.1207;65.1207
917;calc update async;100;0.000123797;2.0457e-05;0.0045373
917;calc inner;100;0.613604;0.598227;0.633781
917;calc wait;100;0.0110934;0.00237651;0.0296883
917;calc bound;100;0.00328912;0.00164547;0.00479073
917;calc iter;100;0.64902;0.642216;0.664161
917;total;1;70.783;70.783;70.783
869;calc total;1;65.1226;65.1226;65.1226
869;calc update async;100;0.000141292;1.1371e-05;0.00468869
869;calc inner;100;0.634063;0.619024;0.639656
869;calc wait;100;0.0110285;0.00217738;0.080153
869;calc bound;100;0.00449879;0.00237285;0.00653205
869;calc iter;100;0.649836;0.636619;0.714289
869;total;1;70.8029;70.8029;70.8029
831;calc total;1;65.1194;65.1194;65.1194
831;calc update async;100;0.003483;0.00224258;0.00818187
831;calc inner;100;0.634941;0.590998;0.64095
831;calc wait;100;0.00523828;0.00091864;0.012496
831;calc bound;100;0.00566578;0.00159008;0.00660538
831;calc iter;100;0.649332;0.597369;0.655827
831;total;1;70.8132;70.8132;70.8132
893;calc total;1;65.1203;65.1203;65.1203
893;calc update async;100;0.000133288;1.3037e-05;0.00526541
893;calc inner;100;0.634309;0.627919;0.640189
893;calc wait;100;0.00983764;0.00287424;0.0168178
893;calc bound;100;0.00510952;0.00240976;0.00647312
893;calc iter;100;0.65018;0.63915;0.658038
893;total;1;70.7891;70.7891;70.7891
858;calc total;1;65.1114;65.1114;65.1114
858;calc update async;100;0.000191166;0.00010105;0.00679046
858;calc inner;100;0.63449;0.633074;0.638997
858;calc wait;100;0.00893485;0.00280399;0.0115464
858;calc bound;100;0.00581851;0.00210622;0.00652936
858;calc iter;100;0.649438;0.643409;0.660755
858;total;1;70.725;70.725;70.725
918;calc total;1;65.1159;65.1159;65.1159
918;calc update async;100;0.000146901;1.3536e-05;0.00561206
918;calc inner;100;0.611746;0.595122;0.630975
918;calc wait;100;0.0259701;0.0017444;0.0505547
918;calc bound;100;0.00458932;0.00168949;0.00666207
918;calc iter;100;0.649102;0.635666;0.657636
918;total;1;70.7771;70.7771;70.7771
870;calc total;1;65.1196;65.1196;65.1196
870;calc update async;100;0.000178006;1.6514e-05;0.00540054
870;calc inner;100;0.634652;0.621899;0.64084
870;calc wait;100;0.00970586;0.00197688;0.0663842
870;calc bound;100;0.00500812;0.0024694;0.00593347
870;calc iter;100;0.649681;0.635557;0.703482
870;total;1;70.8098;70.8098;70.8098
832;calc total;1;65.1262;65.1262;65.1262
832;calc update async;100;0.00162764;0.000623124;0.00637404
832;calc inner;100;0.632842;0.630991;0.639566
832;calc wait;100;0.00788951;0.00441386;0.0109194
832;calc bound;100;0.00598413;0.00277142;0.00640706
832;calc iter;100;0.648347;0.645935;0.654051
832;total;1;70.8217;70.8217;70.8217
894;calc total;1;65.1203;65.1203;65.1203
894;calc update async;100;0.000147568;1.3746e-05;0.00529079
894;calc inner;100;0.633806;0.627205;0.641525
894;calc wait;100;0.00784573;0.00456568;0.0124401
894;calc bound;100;0.00562217;0.00342256;0.00669129
894;calc iter;100;0.650181;0.638506;0.658906
894;total;1;70.7829;70.7829;70.7829
859;calc total;1;65.1217;65.1217;65.1217
859;calc update async;100;0.000171783;9.4114e-05;0.00601694
859;calc inner;100;0.635684;0.633372;0.640261
859;calc wait;100;0.0084516;0.0038794;0.0126379
859;calc bound;100;0.00525478;0.00165201;0.00602597
859;calc iter;100;0.649565;0.641836;0.660665
859;total;1;70.728;70.728;70.728
919;calc total;1;65.1182;65.1182;65.1182
919;calc update async;100;0.000160169;1.0536e-05;0.00533922
919;calc inner;100;0.609525;0.589935;0.631982
919;calc wait;100;0.0312154;0.00187369;0.0531496
919;calc bound;100;0.00508466;0.00174338;0.00664769
919;calc iter;100;0.649438;0.625612;0.657216
919;total;1;70.783;70.783;70.783
871;calc total;1;65.1191;65.1191;65.1191
871;calc update async;100;0.000133575;1.1513e-05;0.00533718
871;calc inner;100;0.637172;0.624466;0.644076
871;calc wait;100;0.00650895;0.00151408;0.0598706
871;calc bound;100;0.00571739;0.00259708;0.00683205
871;calc iter;100;0.649615;0.631486;0.696591
871;total;1;70.8103;70.8103;70.8103
833;calc total;1;65.1238;65.1238;65.1238
833;calc update async;100;0.000186414;7.0931e-05;0.0048742
833;calc inner;100;0.632719;0.63101;0.638951
833;calc wait;100;0.00958578;0.00219797;0.0132448
833;calc bound;100;0.00586984;0.00230617;0.00631748
833;calc iter;100;0.648364;0.642824;0.661536
833;total;1;70.8231;70.8231;70.8231
895;calc total;1;65.1198;65.1198;65.1198
895;calc update async;100;0.00386396;0.000107059;0.00981755
895;calc inner;100;0.635073;0.628588;0.642152
895;calc wait;100;0.00364351;0.00122349;0.00603139
895;calc bound;100;0.00572615;0.00322562;0.00685168
895;calc iter;100;0.650186;0.640209;0.659143
895;total;1;70.7844;70.7844;70.7844
860;calc total;1;65.1203;65.1203;65.1203
860;calc update async;100;0.000171755;7.4179e-05;0.0052079
860;calc inner;100;0.637053;0.635553;0.642177
860;calc wait;100;0.00714264;0.00174385;0.0121658
860;calc bound;100;0.00518833;0.00162536;0.00578874
860;calc iter;100;0.649559;0.639229;0.65625
860;total;1;70.7251;70.7251;70.7251
920;calc total;1;65.1265;65.1265;65.1265
920;calc update async;100;0.000109598;1.0249e-05;0.00418461
920;calc inner;100;0.612621;0.585907;0.633742
920;calc wait;100;0.00995716;0.00192438;0.0167325
920;calc bound;100;0.00511769;0.00160648;0.00662154
920;calc iter;100;0.650162;0.64169;0.659522
920;total;1;70.7743;70.7743;70.7743
872;calc total;1;65.12;65.12;65.12
872;calc update async;100;0.000146131;1.5154e-05;0.00538492
872;calc inner;100;0.632983;0.621178;0.639634
872;calc wait;100;0.0105998;0.00343782;0.064157
872;calc bound;100;0.00588526;0.00286076;0.00666713
872;calc iter;100;0.649618;0.633818;0.691649
872;total;1;70.8033;70.8033;70.8033
834;calc total;1;65.1235;65.1235;65.1235
834;calc update async;100;0.000181469;8.3627e-05;0.00507473
834;calc inner;100;0.63288;0.631136;0.639537
834;calc wait;100;0.00936983;0.00614595;0.0110681
834;calc bound;100;0.00597417;0.00292351;0.00643697
834;calc iter;100;0.648409;0.647074;0.653778
834;total;1;70.8186;70.8186;70.8186
896;calc total;1;65.1282;65.1282;65.1282
896;calc update async;100;0.00164817;0.000661496;0.0052316
896;calc inner;100;0.635727;0.629295;0.642661
896;calc wait;100;0.00640637;0.00093906;0.0134944
896;calc bound;100;0.00540169;0.00157226;0.00629707
896;calc iter;100;0.650417;0.64043;0.748552
896;total;1;70.7816;70.7816;70.7816
861;calc total;1;65.1195;65.1195;65.1195
861;calc update async;100;0.000197812;9.1415e-05;0.00552368
861;calc inner;100;0.637197;0.635509;0.642796
861;calc wait;100;0.00666265;0.00287368;0.0135348
861;calc bound;100;0.00551155;0.00156751;0.00606198
861;calc iter;100;0.649572;0.640075;0.657358
861;total;1;70.7258;70.7258;70.7258
921;calc total;1;65.1201;65.1201;65.1201
921;calc update async;100;0.000128758;1.2406e-05;0.00456437
921;calc inner;100;0.612063;0.583777;0.634187
921;calc wait;100;0.0095334;0.00139937;0.0177843
921;calc bound;100;0.00491876;0.00155166;0.00592478
921;calc iter;100;0.650057;0.640497;0.656053
921;total;1;70.7837;70.7837;70.7837
873;calc total;1;65.1141;65.1141;65.1141
873;calc update async;100;0.000146701;3.1359e-05;0.00654878
873;calc inner;100;0.635672;0.624626;0.641561
873;calc wait;100;0.00840201;0.00159867;0.0395685
873;calc bound;100;0.00517072;0.0034369;0.00666923
873;calc iter;100;0.64952;0.640977;0.668163
873;total;1;70.8115;70.8115;70.8115
835;calc total;1;65.1231;65.1231;65.1231
835;calc update async;100;0.000161235;8.6523e-05;0.00512134
835;calc inner;100;0.633571;0.631684;0.639653
835;calc wait;100;0.00950304;0.00573412;0.0115396
835;calc bound;100;0.00521243;0.00311219;0.00577668
835;calc iter;100;0.648451;0.64513;0.657203
835;total;1;70.813;70.813;70.813
897;calc total;1;65.1257;65.1257;65.1257
897;calc update async;100;0.000126461;1.5478e-05;0.00445331
897;calc inner;100;0.637126;0.630636;0.643883
897;calc wait;100;0.00731236;0.00140849;0.103838
897;calc bound;100;0.00541099;0.00158495;0.00642536
897;calc iter;100;0.650392;0.638382;0.740434
897;total;1;70.7894;70.7894;70.7894
862;calc total;1;65.1179;65.1179;65.1179
862;calc update async;100;0.000223704;0.000116259;0.00488383
862;calc inner;100;0.636287;0.634891;0.642169
862;calc wait;100;0.00696902;0.003724;0.0133606
862;calc bound;100;0.00610282;0.0015521;0.00650929
862;calc iter;100;0.649586;0.640321;0.660102
862;total;1;70.7171;70.7171;70.7171
922;calc total;1;65.1116;65.1116;65.1116
922;calc update async;100;0.000172159;5.9556e-05;0.00770277
922;calc inner;100;0.611721;0.584332;0.632386
922;calc wait;100;0.0205167;0.00155553;0.0340406
922;calc bound;100;0.00520643;0.0015453;0.00716528
922;calc iter;100;0.650033;0.64036;0.661202
922;total;1;70.7742;70.7742;70.7742
874;calc total;1;65.1194;65.1194;65.1194
874;calc update async;100;0.000131212;2.5426e-05;0.00548872
874;calc inner;100;0.635922;0.625901;0.642275
874;calc wait;100;0.00812971;0.00192899;0.0140747
874;calc bound;100;0.00497116;0.00363983;0.00658914
874;calc iter;100;0.649456;0.641083;0.663273
874;total;1;70.8011;70.8011;70.8011
836;calc total;1;65.1177;65.1177;65.1177
836;calc update async;100;0.000197998;8.3556e-05;0.00670122
836;calc inner;100;0.635806;0.634299;0.640679
836;calc wait;100;0.007227;0.00383749;0.00906847
836;calc bound;100;0.00518656;0.00312411;0.00604231
836;calc iter;100;0.64842;0.644028;0.658897
836;total;1;70.8217;70.8217;70.8217
898;calc total;1;65.1247;65.1247;65.1247
898;calc update async;100;0.000127872;1.2249e-05;0.00419397
898;calc inner;100;0.635796;0.628658;0.642535
898;calc wait;100;0.0084103;0.00209118;0.104782
898;calc bound;100;0.00547868;0.00160238;0.00658374
898;calc iter;100;0.650377;0.641842;0.738436
898;total;1;70.7813;70.7813;70.7813
863;calc total;1;65.1175;65.1175;65.1175
863;calc update async;100;0.00445169;0.00416056;0.00881579
863;calc inner;100;0.635669;0.633548;0.641391
863;calc wait;100;0.00333152;0.000951999;0.00644452
863;calc bound;100;0.00612779;0.00153475;0.00654246
863;calc iter;100;0.649584;0.640428;0.663049
863;total;1;70.7279;70.7279;70.7279
923;calc total;1;65.1224;65.1224;65.1224
923;calc update async;100;0.000163447;7.1466e-05;0.00462837
923;calc inner;100;0.611227;0.581103;0.636237
923;calc wait;100;0.0293763;0.00226021;0.0380512
923;calc bound;100;0.00665768;0.00154162;0.00752358
923;calc iter;100;0.650174;0.634328;0.660817
923;total;1;70.7742;70.7742;70.7742
875;calc total;1;65.1197;65.1197;65.1197
875;calc update async;100;0.000125772;2.7587e-05;0.00533713
875;calc inner;100;0.635729;0.62578;0.641889
875;calc wait;100;0.00808629;0.00346187;0.0167724
875;calc bound;100;0.00497504;0.00270489;0.00704721
875;calc iter;100;0.649502;0.637686;0.658457
875;total;1;70.8087;70.8087;70.8087
837;calc total;1;65.1225;65.1225;65.1225
837;calc update async;100;0.000202664;0.000104239;0.00650917
837;calc inner;100;0.635597;0.634082;0.641144
837;calc wait;100;0.00699483;0.00385738;0.00841331
837;calc bound;100;0.00568414;0.00277245;0.00611345
837;calc iter;100;0.648483;0.641342;0.658494
837;total;1;70.8146;70.8146;70.8146
899;calc total;1;65.1188;65.1188;65.1188
899;calc update async;100;0.000143565;1.3269e-05;0.00554559
899;calc inner;100;0.635186;0.628402;0.642318
899;calc wait;100;0.00801994;0.00297623;0.0995746
899;calc bound;100;0.00586874;0.00159439;0.00730838
899;calc iter;100;0.650275;0.642484;0.731938
899;total;1;70.7899;70.7899;70.7899
924;calc total;1;65.1209;65.1209;65.1209
924;calc update async;100;0.000245399;7.4385e-05;0.00597559
924;calc inner;100;0.636423;0.599552;0.641726
876;calc total;1;65.1178;65.1178;65.1178
876;calc update async;100;0.000271142;0.000138657;0.00484178
876;calc inner;100;0.631679;0.617735;0.644456
876;calc wait;100;0.0105897;0.00181098;0.0236068
876;calc bound;100;0.00675258;0.00154544;0.00729428
876;calc iter;100;0.649297;0.639422;0.655681
876;total;1;70.821;70.821;70.821
838;calc total;1;65.1197;65.1197;65.1197
838;calc update async;100;0.000220922;0.00012172;0.00619212
838;calc inner;100;0.637259;0.634707;0.641138
838;calc wait;100;0.00495726;0.00163798;0.00970492
838;calc bound;100;0.00601634;0.00259575;0.00659258
838;calc iter;100;0.648458;0.639762;0.655754
838;total;1;70.8241;70.8241;70.8241
900;calc total;1;65.1149;65.1149;65.1149
900;calc update async;100;0.000283199;9.0409e-05;0.0063649
924;calc wait;100;0.00766268;0.00122376;0.0115946
924;calc bound;100;0.0055089;0.00154958;0.00684898
924;calc iter;100;0.649844;0.602538;0.656383
924;total;1;70.7859;70.7859;70.7859
877;calc total;1;65.1178;65.1178;65.1178
877;calc update async;100;0.000270108;7.0175e-05;0.00641565
877;calc inner;100;0.632005;0.619948;0.642744
877;calc wait;100;0.0106143;0.00243175;0.0214733
877;calc bound;100;0.00618356;0.00156916;0.00679709
877;calc iter;100;0.649077;0.62863;0.658698
877;total;1;70.8208;70.8208;70.8208
839;calc total;1;65.1189;65.1189;65.1189
839;calc update async;100;0.00190066;0.00131401;0.00776608
839;calc inner;100;0.635869;0.633941;0.641628
839;calc wait;100;0.00492348;0.00214399;0.00783523
839;calc bound;100;0.00575012;0.00277646;0.00624809
839;calc iter;100;0.648448;0.641305;0.658199
839;total;1;70.819;70.819;70.819
900;calc inner;100;0.632511;0.572037;0.64188
900;calc wait;100;0.0107283;0.00171833;0.106183
900;calc bound;100;0.00666404;0.00155504;0.00740234
900;calc iter;100;0.65019;0.641389;0.742742
900;total;1;70.795;70.795;70.795
925;calc total;1;65.1193;65.1193;65.1193
925;calc update async;100;0.000247814;0.000108049;0.00483634
925;calc inner;100;0.636028;0.59869;0.642413
925;calc wait;100;0.00793381;0.00248264;0.0132425
925;calc bound;100;0.00561071;0.00157175;0.00633508
925;calc iter;100;0.649825;0.604258;0.657826
925;total;1;70.7811;70.7811;70.7811
878;calc total;1;65.1161;65.1161;65.1161
878;calc update async;100;0.000237482;6.6231e-05;0.00562627
878;calc inner;100;0.632559;0.621091;0.642728
878;calc wait;100;0.0104208;0.00208702;0.0241673
878;calc bound;100;0.00577938;0.00160977;0.00654724
878;calc iter;100;0.649001;0.626166;0.660656
878;total;1;70.822;70.822;70.822
901;calc total;1;65.1236;65.1236;65.1236
901;calc update async;100;0.000246109;6.6268e-05;0.00453344
901;calc inner;100;0.632857;0.577988;0.641518
901;calc wait;100;0.010361;0.00269245;0.107049
901;calc bound;100;0.00614847;0.00158348;0.00684258
901;calc iter;100;0.649617;0.59614;0.735204
901;total;1;70.7952;70.7952;70.7952
926;calc total;1;65.1105;65.1105;65.1105
926;calc update async;100;0.000212526;0.000123012;0.000902635
926;calc inner;100;0.636402;0.599807;0.642309
926;calc wait;100;0.00698754;0.00231012;0.0118052
926;calc bound;100;0.00609895;0.00157471;0.00672483
926;calc iter;100;0.649705;0.604709;0.658935
926;total;1;70.7848;70.7848;70.7848
879;calc total;1;65.1154;65.1154;65.1154
879;calc update async;100;0.000231263;7.2403e-05;0.00573759
879;calc inner;100;0.630005;0.62091;0.640836
879;calc wait;100;0.0129998;0.00336865;0.029608
879;calc bound;100;0.00574146;0.00162793;0.00637042
879;calc iter;100;0.648981;0.631785;0.663282
879;total;1;70.8185;70.8185;70.8185
902;calc total;1;65.1177;65.1177;65.1177
902;calc update async;100;0.00023023;6.7282e-05;0.0050941
902;calc inner;100;0.633207;0.583179;0.641749
902;calc wait;100;0.0103208;0.00390218;0.10892
902;calc bound;100;0.0056522;0.00158185;0.00657006
902;calc iter;100;0.649414;0.599922;0.736976
902;total;1;70.7843;70.7843;70.7843
927;calc total;1;65.1175;65.1175;65.1175
927;calc update async;100;0.00420973;0.00151251;0.0101316
927;calc inner;100;0.635877;0.600294;0.640628
927;calc wait;100;0.00363165;0.00226978;0.00644637
927;calc bound;100;0.00602924;0.0015957;0.00671677
927;calc iter;100;0.649752;0.605678;0.663328
927;total;1;70.783;70.783;70.783
880;calc total;1;65.1289;65.1289;65.1289
880;calc update async;100;0.00017832;7.8632e-05;0.00390065
880;calc inner;100;0.628152;0.621372;0.638148
880;calc wait;100;0.0148449;0.00678817;0.0310155
880;calc bound;100;0.00586704;0.00181535;0.00669409
880;calc iter;100;0.649046;0.64091;0.665204
880;total;1;70.8177;70.8177;70.8177
903;calc total;1;65.1167;65.1167;65.1167
903;calc update async;100;0.000205701;7.8897e-05;0.0055894
903;calc inner;100;0.633926;0.586937;0.641678
903;calc wait;100;0.00968357;0.00197149;0.11156
903;calc bound;100;0.00545663;0.00163729;0.00652748
903;calc iter;100;0.649275;0.602307;0.739738
903;total;1;70.784;70.784;70.784
928;calc total;1;65.1259;65.1259;65.1259
928;calc update async;100;0.00299846;0.000765943;0.0048169
928;calc inner;100;0.63421;0.631911;0.640383
928;calc wait;100;0.00573087;0.00213566;0.0148189
928;calc bound;100;0.00600967;0.0026669;0.00662609
928;calc iter;100;0.648952;0.645942;0.660374
928;total;1;70.7728;70.7728;70.7728
881;calc total;1;65.1174;65.1174;65.1174
881;calc update async;100;0.000186954;7.019e-05;0.00510106
881;calc inner;100;0.630495;0.623155;0.64033
881;calc wait;100;0.0123067;0.00333826;0.0293273
881;calc bound;100;0.00577896;0.00226288;0.0065181
881;calc iter;100;0.648771;0.632876;0.664082
881;total;1;70.8153;70.8153;70.8153
904;calc total;1;65.1229;65.1229;65.1229
904;calc update async;100;0.000171673;9.9716e-05;0.00480424
904;calc inner;100;0.631869;0.615977;0.640117
904;calc wait;100;0.0115629;0.00185833;0.0805722
904;calc bound;100;0.00561505;0.00175516;0.00659243
904;calc iter;100;0.649222;0.634719;0.698474
904;total;1;70.79;70.79;70.79
929;calc total;1;65.1094;65.1094;65.1094
929;calc update async;100;0.000144109;0.000102298;0.000804094
929;calc inner;100;0.634526;0.631791;0.639337
929;calc wait;100;0.00816389;0.0041956;0.0126426
929;calc bound;100;0.00599669;0.00420194;0.00665098
929;calc iter;100;0.648835;0.645341;0.658118
929;total;1;70.778;70.778;70.778
882;calc total;1;65.1206;65.1206;65.1206
882;calc update async;100;0.00018728;7.949e-05;0.00498661
882;calc inner;100;0.631113;0.623687;0.640931
882;calc wait;100;0.0118815;0.00479124;0.02866
882;calc bound;100;0.00560837;0.00277683;0.00663006
882;calc iter;100;0.648794;0.639948;0.66124
882;total;1;70.8118;70.8118;70.8118
905;calc total;1;65.1129;65.1129;65.1129
905;calc update async;100;0.000208368;8.104e-05;0.00796509
905;calc inner;100;0.63176;0.618134;0.640578
905;calc wait;100;0.0105;0.00174584;0.0299129
905;calc bound;100;0.00587004;0.00235831;0.00687811
905;calc iter;100;0.648342;0.628406;0.663904
905;total;1;70.7952;70.7952;70.7952
930;calc total;1;65.1233;65.1233;65.1233
930;calc update async;100;0.000174473;9.9235e-05;0.00410165
930;calc inner;100;0.634927;0.632387;0.641149
930;calc wait;100;0.00835342;0.00239787;0.0169841
930;calc bound;100;0.00556303;0.00277774;0.00645448
930;calc iter;100;0.649021;0.645223;0.663479
930;total;1;70.7829;70.7829;70.7829
883;calc total;1;65.12;65.12;65.12
883;calc update async;100;0.000180235;8.5474e-05;0.00517634
883;calc inner;100;0.63145;0.623597;0.640941
883;calc wait;100;0.0114949;0.00340965;0.028383
883;calc bound;100;0.00560878;0.0032683;0.00651572
883;calc iter;100;0.648737;0.638373;0.659316
883;total;1;70.8095;70.8095;70.8095
906;calc total;1;65.1227;65.1227;65.1227
906;calc update async;100;0.000181737;9.0311e-05;0.00498528
906;calc inner;100;0.631542;0.61889;0.640628
906;calc wait;100;0.0108793;0.00211955;0.0327091
906;calc bound;100;0.00577481;0.00279586;0.00652913
906;calc iter;100;0.648382;0.627672;0.66437
906;total;1;70.7881;70.7881;70.7881
931;calc total;1;65.1202;65.1202;65.1202
931;calc update async;100;0.000167891;7.9609e-05;0.00452092
931;calc inner;100;0.635741;0.632661;0.639845
931;calc wait;100;0.0078199;0.00374462;0.0185969
931;calc bound;100;0.00530352;0.00290284;0.00645615
931;calc iter;100;0.649035;0.64543;0.661911
931;total;1;70.7817;70.7817;70.7817
884;calc total;1;65.1148;65.1148;65.1148
884;calc update async;100;0.000197336;9.6523e-05;0.00639458
884;calc inner;100;0.633149;0.625592;0.642751
884;calc wait;100;0.00960835;0.00178666;0.0263929
884;calc bound;100;0.00564556;0.00341926;0.00665188
884;calc iter;100;0.648604;0.639236;0.660669
884;total;1;70.8172;70.8172;70.8172
907;calc total;1;65.122;65.122;65.122
907;calc update async;100;0.000180594;7.0171e-05;0.00524037
907;calc inner;100;0.632226;0.619504;0.641631
907;calc wait;100;0.0102859;0.00211604;0.0339467
907;calc bound;100;0.00564626;0.00299858;0.00653784
907;calc iter;100;0.648342;0.630309;0.666494
907;total;1;70.7935;70.7935;70.7935
932;calc total;1;65.1168;65.1168;65.1168
932;calc update async;100;0.000167215;7.8004e-05;0.00542057
932;calc inner;100;0.634395;0.631774;0.640242
932;calc wait;100;0.00941623;0.00220746;0.0175265
932;calc bound;100;0.00506417;0.0027478;0.00634887
932;calc iter;100;0.649046;0.64252;0.657885
932;total;1;70.7849;70.7849;70.7849
885;calc total;1;65.1197;65.1197;65.1197
885;calc update async;100;0.000190228;0.00010838;0.00533588
885;calc inner;100;0.632906;0.625215;0.642039
885;calc wait;100;0.00992543;0.00173853;0.0278911
885;calc bound;100;0.00560227;0.00364722;0.00637001
885;calc iter;100;0.648628;0.639413;0.660304
885;total;1;70.8176;70.8176;70.8176
908;calc total;1;65.1205;65.1205;65.1205
908;calc update async;100;0.000175046;7.2274e-05;0.00488719
908;calc inner;100;0.631354;0.618851;0.640025
908;calc wait;100;0.0111402;0.00436227;0.0368756
908;calc bound;100;0.00561606;0.00302815;0.00668536
908;calc iter;100;0.648289;0.630017;0.668784
908;total;1;70.7922;70.7922;70.7922
933;calc total;1;65.1207;65.1207;65.1207
933;calc update async;100;0.000163774;7.9633e-05;0.00464497
933;calc inner;100;0.636769;0.633378;0.642429
933;calc wait;100;0.00712091;0.00268698;0.011371
933;calc bound;100;0.00504951;0.00271133;0.006241
933;calc iter;100;0.649107;0.64086;0.655855
933;total;1;70.7819;70.7819;70.7819
886;calc total;1;65.1185;65.1185;65.1185
886;calc update async;100;0.000182944;0.000101394;0.00489628
886;calc inner;100;0.632813;0.625016;0.642822
886;calc wait;100;0.010079;0.00193334;0.027891
886;calc bound;100;0.00550626;0.00258716;0.00665323
886;calc iter;100;0.648585;0.638957;0.660874
886;total;1;70.8112;70.8112;70.8112
909;calc total;1;65.1205;65.1205;65.1205
909;calc update async;100;0.000171822;7.5056e-05;0.00484245
909;calc inner;100;0.633675;0.620736;0.6422
909;calc wait;100;0.00910448;0.00323211;0.0338443
909;calc bound;100;0.00531905;0.00292385;0.00665259
909;calc iter;100;0.648274;0.632621;0.670459
909;total;1;70.7871;70.7871;70.7871
934;calc total;1;65.1104;65.1104;65.1104
934;calc update async;100;0.000137382;8.1675e-05;0.000867733
934;calc inner;100;0.636556;0.632543;0.642376
934;calc wait;100;0.00690343;0.00187302;0.0113568
934;calc bound;100;0.00541569;0.00263947;0.00668647
934;calc iter;100;0.649016;0.63823;0.652297
934;total;1;70.7728;70.7728;70.7728
887;calc total;1;65.1179;65.1179;65.1179
887;calc update async;100;0.00157994;0.00068632;0.0091752
887;calc inner;100;0.630432;0.621589;0.641345
887;calc wait;100;0.0108226;0.00141219;0.0302861
887;calc bound;100;0.00571851;0.00272325;0.00668605
887;calc iter;100;0.648557;0.638928;0.659892
887;total;1;70.8158;70.8158;70.8158
910;calc total;1;65.119;65.119;65.119
910;calc update async;100;0.000181183;7.1409e-05;0.00528692
910;calc inner;100;0.633902;0.622645;0.643069
910;calc wait;100;0.00887667;0.00218142;0.0346267
910;calc bound;100;0.00526893;0.00275241;0.00626087
910;calc iter;100;0.648232;0.635502;0.663566
910;total;1;70.7969;70.7969;70.7969
911;calc total;1;65.119;65.119;65.119
911;calc update async;100;0.00167119;0.00115574;0.00889855
911;calc inner;100;0.633606;0.620779;0.641803
911;calc wait;100;0.00746815;0.00130553;0.0348993
911;calc bound;100;0.00546137;0.00290575;0.00673437
911;calc iter;100;0.64821;0.6367;0.663491
911;total;1;70.7925;70.7925;70.7925
935;calc total;1;65.1184;65.1184;65.1184
935;calc update async;100;0.00171358;0.000940776;0.00663911
935;calc inner;100;0.636903;0.63239;0.642742
935;calc wait;100;0.00482252;0.00139238;0.00636544
935;calc bound;100;0.00565607;0.00241552;0.0070436
935;calc iter;100;0.649099;0.638086;0.654362
935;total;1;70.7824;70.7824;70.7824
936;calc total;1;65.1185;65.1185;65.1185
936;calc update async;100;0.00400175;0.000856975;0.00933369
936;calc inner;100;0.625528;0.602264;0.64888
936;calc wait;100;0.00275779;0.00118995;0.0116357
936;calc bound;100;0.00435562;0.00158271;0.00659798
936;calc iter;100;0.64994;0.635946;0.666976
936;total;1;70.8856;70.8856;70.8856
937;calc total;1;65.116;65.116;65.116
937;calc update async;100;0.000145047;9.821e-06;0.00751092
937;calc inner;100;0.627543;0.607161;0.637231
937;calc wait;100;0.0102038;0.00159683;0.0499245
937;calc bound;100;0.00446472;0.00157107;0.00674013
937;calc iter;100;0.64985;0.628544;0.673515
937;total;1;70.882;70.882;70.882
938;calc total;1;65.1238;65.1238;65.1238
938;calc update async;100;0.000108374;8.88e-06;0.0046439
938;calc inner;100;0.626802;0.607072;0.639188
938;calc wait;100;0.0101257;0.00216942;0.0351379
938;calc bound;100;0.0042194;0.00161029;0.00621647
938;calc iter;100;0.649857;0.641078;0.666557
938;total;1;70.8855;70.8855;70.8855
939;calc total;1;65.1232;65.1232;65.1232
939;calc update async;100;0.000118405;1.1356e-05;0.00485195
939;calc inner;100;0.627319;0.607838;0.639606
939;calc wait;100;0.00744852;0.00142489;0.0229498
939;calc bound;100;0.00404065;0.00163331;0.00591998
939;calc iter;100;0.649769;0.640256;0.669396
939;total;1;70.8853;70.8853;70.8853
940;calc total;1;65.1229;65.1229;65.1229
940;calc update async;100;0.000117038;1.068e-05;0.00506532
940;calc inner;100;0.623421;0.606149;0.634888
940;calc wait;100;0.0122529;0.00163821;0.0374712
940;calc bound;100;0.00420136;0.0016745;0.0059088
940;calc iter;100;0.649445;0.624835;0.660762
940;total;1;70.8856;70.8856;70.8856
941;calc total;1;65.1216;65.1216;65.1216
941;calc update async;100;0.000114684;1.0773e-05;0.00548132
941;calc inner;100;0.627453;0.612937;0.640035
941;calc wait;100;0.00697441;0.00162738;0.0268416
941;calc bound;100;0.00424233;0.00237572;0.00655677
941;calc iter;100;0.6493;0.635966;0.660666
941;total;1;70.8825;70.8825;70.8825
942;calc total;1;65.1203;65.1203;65.1203
942;calc update async;100;0.000112833;9.872e-06;0.00543592
942;calc inner;100;0.626025;0.613274;0.637876
942;calc wait;100;0.0142437;0.00265236;0.0319573
942;calc bound;100;0.00426167;0.00262333;0.00597525
942;calc iter;100;0.64912;0.6292;0.663417
942;total;1;70.8857;70.8857;70.8857
943;calc total;1;65.1194;65.1194;65.1194
943;calc update async;100;0.000111329;9.569e-06;0.00543947
943;calc inner;100;0.62586;0.614683;0.638104
943;calc wait;100;0.0083205;0.00176112;0.0259834
943;calc bound;100;0.0044058;0.00237134;0.0059427
943;calc iter;100;0.649029;0.634197;0.662152
943;total;1;70.8817;70.8817;70.8817
944;calc total;1;65.1282;65.1282;65.1282
944;calc update async;100;6.66089e-05;9.772e-06;0.00417316
944;calc inner;100;0.628671;0.615717;0.63984
944;calc wait;100;0.0105033;0.00175665;0.0322351
944;calc bound;100;0.00435969;0.00196328;0.00580587
944;calc iter;100;0.649029;0.635081;0.667842
944;total;1;70.8767;70.8767;70.8767
945;calc total;1;65.123;65.123;65.123
945;calc update async;100;7.60407e-05;1.027e-05;0.00511296
945;calc inner;100;0.62581;0.611703;0.64009
945;calc wait;100;0.0152365;0.00287169;0.0406348
945;calc bound;100;0.00432091;0.00173564;0.00619276
945;calc iter;100;0.648911;0.635716;0.664225
945;total;1;70.8762;70.8762;70.8762
946;calc total;1;65.1212;65.1212;65.1212
946;calc update async;100;8.25854e-05;1.5723e-05;0.00528882
946;calc inner;100;0.625643;0.611676;0.640338
946;calc wait;100;0.0159338;0.00213152;0.0404482
946;calc bound;100;0.00481184;0.0020012;0.00665758
946;calc iter;100;0.648892;0.639377;0.660068
946;total;1;70.8717;70.8717;70.8717
947;calc total;1;65.1207;65.1207;65.1207
947;calc update async;100;0.000121116;2.1499e-05;0.00538924
947;calc inner;100;0.624039;0.611652;0.636994
947;calc wait;100;0.0198712;0.00950218;0.0394059
947;calc bound;100;0.00504263;0.00304503;0.00733678
947;calc iter;100;0.649077;0.640817;0.664591
947;total;1;70.8844;70.8844;70.8844
948;calc total;1;65.1147;65.1147;65.1147
948;calc update async;100;0.000274614;0.000150597;0.00629719
948;calc inner;100;0.636583;0.632805;0.642896
948;calc wait;100;0.0060751;0.00137468;0.015467
948;calc bound;100;0.0060583;0.00155524;0.00692478
948;calc iter;100;0.648995;0.635967;0.664001
948;total;1;70.8863;70.8863;70.8863
949;calc total;1;65.1207;65.1207;65.1207
949;calc update async;100;0.000245288;0.000136094;0.0051463
949;calc inner;100;0.636642;0.633169;0.650404
949;calc wait;100;0.00626763;0.00238527;0.0107349
949;calc bound;100;0.00589145;0.00156684;0.00658421
949;calc iter;100;0.64905;0.63734;0.661399
949;total;1;70.8914;70.8914;70.8914
1008;calc total;1;65.1291;65.1291;65.1291
1008;calc update async;100;0.00349834;0.00092987;0.00569971
1008;calc inner;100;0.637455;0.621803;0.644798
1008;calc wait;100;0.00369169;0.000929084;0.0133178
1008;calc bound;100;0.0059187;0.00154877;0.00682946
1008;calc iter;100;0.650568;0.628716;0.66743
1008;total;1;70.7943;70.7943;70.7943
960;calc total;1;65.1276;65.1276;65.1276
960;calc update async;100;0.00298935;0.00184405;0.0129594
960;calc inner;100;0.63263;0.62894;0.640647
960;calc wait;100;0.0097199;0.00297007;0.0137252
960;calc bound;100;0.0048987;0.00181178;0.00619138
960;calc iter;100;0.650241;0.642239;0.67353
960;total;1;70.7412;70.7412;70.7412
950;calc total;1;65.1195;65.1195;65.1195
950;calc update async;100;0.000224563;8.6676e-05;0.00516425
950;calc inner;100;0.63688;0.633239;0.641842
950;calc wait;100;0.00633322;0.00274825;0.016497
950;calc bound;100;0.00557985;0.00156802;0.00665844
950;calc iter;100;0.649022;0.638598;0.656087
950;total;1;70.8877;70.8877;70.8877
984;calc total;1;65.1251;65.1251;65.1251
984;calc update async;100;0.00283057;0.000666935;0.00602343
984;calc inner;100;0.625996;0.607259;0.639745
984;calc wait;100;0.00329958;0.00136335;0.0143613
984;calc bound;100;0.0042212;0.00186645;0.00587341
984;calc iter;100;0.650054;0.640518;0.662371
984;total;1;70.7534;70.7534;70.7534
1032;calc total;1;65.1241;65.1241;65.1241
1032;calc update async;100;0.00297471;0.000984747;0.00663274
1032;calc inner;100;0.631396;0.626076;0.640731
1032;calc wait;100;0.00234058;0.00101717;0.00928956
1032;calc bound;100;0.00404813;0.00171156;0.00584601
1032;calc iter;100;0.650311;0.644949;0.660235
1032;total;1;70.7687;70.7687;70.7687
1009;calc total;1;65.1087;65.1087;65.1087
1009;calc update async;100;0.000114381;3.9592e-05;0.00185157
1009;calc inner;100;0.63514;0.621232;0.641678
1009;calc wait;100;0.0092799;0.00207861;0.0132401
1009;calc bound;100;0.00582369;0.00158905;0.00673362
1009;calc iter;100;0.650362;0.628655;0.655373
1009;total;1;70.7931;70.7931;70.7931
961;calc total;1;65.1137;65.1137;65.1137
961;calc update async;100;0.00015451;2.1267e-05;0.00743277
961;calc inner;100;0.63452;0.629606;0.641719
961;calc wait;100;0.0105418;0.00442959;0.014045
961;calc bound;100;0.00494506;0.00159916;0.00635299
961;calc iter;100;0.650165;0.639595;0.662288
961;total;1;70.7421;70.7421;70.7421
951;calc total;1;65.1177;65.1177;65.1177
951;calc update async;100;0.000208893;8.1383e-05;0.00534296
951;calc inner;100;0.637459;0.633768;0.642317
951;calc wait;100;0.00615111;0.00191483;0.0185403
951;calc bound;100;0.0051611;0.00162647;0.00604239
951;calc iter;100;0.648984;0.637842;0.657787
985;calc total;1;65.1233;65.1233;65.1233
985;calc update async;100;0.000122038;4.7787e-05;0.00473521
985;calc inner;100;0.623133;0.605945;0.6377
985;calc wait;100;0.00836253;0.002296;0.0240814
985;calc bound;100;0.00418346;0.00198033;0.005852
985;calc iter;100;0.650067;0.64495;0.662959
985;total;1;70.7421;70.7421;70.7421
1033;calc total;1;65.1138;65.1138;65.1138
1033;calc update async;100;0.000135107;1.4642e-05;0.00737914
1033;calc inner;100;0.631393;0.626343;0.638948
1033;calc wait;100;0.0101506;0.00266491;0.0178837
1033;calc bound;100;0.00419699;0.00190683;0.00585383
1033;calc iter;100;0.650191;0.644191;0.65787
1033;total;1;70.7671;70.7671;70.7671
1010;calc total;1;65.1224;65.1224;65.1224
1010;calc update async;100;0.000137581;1.5889e-05;0.00532924
1010;calc inner;100;0.63512;0.622765;0.643583
1010;calc wait;100;0.00973122;0.00206187;0.0138943
1010;calc bound;100;0.00545779;0.00159989;0.00636583
1010;calc iter;100;0.650451;0.629743;0.661799
1010;total;1;70.79;70.79;70.79
962;calc total;1;65.1227;65.1227;65.1227
962;calc update async;100;0.000145789;3.6142e-05;0.00476431
962;calc inner;100;0.634303;0.629696;0.642846
962;calc wait;100;0.00982036;0.0053302;0.0134687
962;calc bound;100;0.00602499;0.00159693;0.00625771
962;calc iter;100;0.650298;0.636726;0.666798
962;total;1;70.7508;70.7508;70.7508
951;total;1;70.8877;70.8877;70.8877
986;calc total;1;65.111;65.111;65.111
986;calc update async;100;0.000137856;4.706e-05;0.00714884
986;calc inner;100;0.623135;0.606276;0.636103
986;calc wait;100;0.0108387;0.00231419;0.0267067
986;calc bound;100;0.00467651;0.00296742;0.00612491
986;calc iter;100;0.649806;0.642243;0.658806
986;total;1;70.752;70.752;70.752
1034;calc total;1;65.111;65.111;65.111
1034;calc update async;100;7.00124e-05;1.0959e-05;0.00180844
1034;calc inner;100;0.633639;0.62845;0.642067
1034;calc wait;100;0.007825;0.0014326;0.0154678
1034;calc bound;100;0.00402197;0.00254732;0.00636844
1034;calc iter;100;0.650144;0.641783;0.658311
1034;total;1;70.7725;70.7725;70.7725
1011;calc total;1;65.1209;65.1209;65.1209
1011;calc update async;100;0.000132775;1.6052e-05;0.00533118
1011;calc inner;100;0.635413;0.624176;0.641896
1011;calc wait;100;0.00949376;0.00433652;0.015879
1011;calc bound;100;0.00534946;0.00159993;0.00628072
1011;calc iter;100;0.650392;0.63142;0.658955
1011;total;1;70.7911;70.7911;70.7911
963;calc total;1;65.1225;65.1225;65.1225
963;calc update async;100;0.000156412;3.5646e-05;0.0048479
963;calc inner;100;0.638785;0.63235;0.647164
963;calc wait;100;0.00510678;0.00137379;0.00999736
963;calc bound;100;0.00624628;0.00157962;0.0068279
963;calc iter;100;0.6503;0.635436;0.659397
963;total;1;70.7498;70.7498;70.7498
952;calc total;1;65.1275;65.1275;65.1275
952;calc update async;100;0.000152317;7.9176e-05;0.0039053
952;calc inner;100;0.635385;0.632019;0.640061
952;calc wait;100;0.00868088;0.0038592;0.0215145
952;calc bound;100;0.004851;0.00167646;0.005828
952;calc iter;100;0.649072;0.639432;0.659319
952;total;1;70.884;70.884;70.884
987;calc total;1;65.1237;65.1237;65.1237
987;calc update async;100;0.000105657;4.2997e-05;0.00440403
987;calc inner;100;0.622614;0.606693;0.638228
987;calc wait;100;0.00997511;0.00311554;0.0254861
987;calc bound;100;0.00504353;0.00328748;0.00660512
987;calc iter;100;0.649865;0.643074;0.662096
987;total;1;70.7528;70.7528;70.7528
1035;calc total;1;65.1236;65.1236;65.1236
1035;calc update async;100;9.30643e-05;1.0049e-05;0.0045574
1035;calc inner;100;0.631162;0.625058;0.641035
1035;calc wait;100;0.0097;0.00440616;0.019206
1035;calc bound;100;0.00430886;0.00274184;0.00548113
1035;calc iter;100;0.650253;0.644106;0.663343
1035;total;1;70.7706;70.7706;70.7706
1012;calc total;1;65.1156;65.1156;65.1156
1012;calc update async;100;0.000183367;1.9459e-05;0.00667959
1012;calc inner;100;0.633779;0.624918;0.639623
1012;calc wait;100;0.0109217;0.00175275;0.0192537
1012;calc bound;100;0.0053495;0.00173985;0.00646864
1012;calc iter;100;0.650305;0.637327;0.660019
1012;total;1;70.7876;70.7876;70.7876
964;calc total;1;65.1173;65.1173;65.1173
964;calc update async;100;0.000199174;3.8799e-05;0.00578523
964;calc inner;100;0.632663;0.627338;0.641687
964;calc wait;100;0.0114676;0.00169782;0.0196997
964;calc bound;100;0.00590491;0.00158106;0.00619661
964;calc iter;100;0.650243;0.637033;0.662999
964;total;1;70.7397;70.7397;70.7397
953;calc total;1;65.1133;65.1133;65.1133
953;calc update async;100;0.000125335;7.8273e-05;0.000877423
953;calc inner;100;0.63484;0.632067;0.643293
953;calc wait;100;0.00877216;0.00303838;0.021482
953;calc bound;100;0.00516578;0.00204149;0.00608209
953;calc iter;100;0.648906;0.641337;0.659716
953;total;1;70.8898;70.8898;70.8898
988;calc total;1;65.1219;65.1219;65.1219
988;calc update async;100;0.000127269;1.3846e-05;0.00526784
988;calc inner;100;0.618709;0.604612;0.638021
988;calc wait;100;0.0254871;0.00448625;0.0483973
988;calc bound;100;0.00502811;0.0024878;0.00662982
988;calc iter;100;0.649525;0.630916;0.660586
988;total;1;70.7505;70.7505;70.7505
1036;calc total;1;65.1224;65.1224;65.1224
1036;calc update async;100;8.66724e-05;9.966e-06;0.00443075
1036;calc inner;100;0.627523;0.6208;0.638084
1013;calc total;1;65.1209;65.1209;65.1209
1013;calc update async;100;0.000169736;1.5161e-05;0.00492932
1013;calc inner;100;0.633618;0.626418;0.639596
1013;calc wait;100;0.0109216;0.00320461;0.0218223
1013;calc bound;100;0.00538339;0.00239445;0.00644921
1013;calc iter;100;0.650271;0.63217;0.661968
1013;total;1;70.7906;70.7906;70.7906
965;calc total;1;65.1224;65.1224;65.1224
965;calc update async;100;0.00016104;1.3062e-05;0.00486975
965;calc inner;100;0.633365;0.628674;0.640963
965;calc wait;100;0.0118651;0.00503306;0.0203741
965;calc bound;100;0.00478303;0.00156585;0.00517842
965;calc iter;100;0.650234;0.639694;0.661504
965;total;1;70.7506;70.7506;70.7506
954;calc total;1;65.111;65.111;65.111
954;calc update async;100;0.000195236;7.8775e-05;0.00768271
954;calc inner;100;0.634908;0.629499;0.639409
954;calc wait;100;0.00820451;0.00175991;0.0222879
954;calc bound;100;0.00553643;0.00284413;0.00617322
954;calc iter;100;0.648847;0.640862;0.660557
954;total;1;70.8901;70.8901;70.8901
989;calc total;1;65.1219;65.1219;65.1219
989;calc update async;100;0.000138651;1.2848e-05;0.00522391
989;calc inner;100;0.621106;0.608241;0.641293
989;calc wait;100;0.021217;0.0018647;0.0441902
989;calc bound;100;0.00593658;0.00212677;0.00683056
989;calc iter;100;0.649368;0.641811;0.661125
989;total;1;70.754;70.754;70.754
1036;calc wait;100;0.0161563;0.00165418;0.026659
1036;calc bound;100;0.00438595;0.00204841;0.00550925
1036;calc iter;100;0.65011;0.645486;0.658808
1036;total;1;70.7705;70.7705;70.7705
1014;calc total;1;65.1206;65.1206;65.1206
1014;calc update async;100;0.000166747;3.7037e-05;0.00489772
1014;calc inner;100;0.633713;0.627997;0.640483
1014;calc wait;100;0.0108127;0.00254532;0.0239164
1014;calc bound;100;0.00541471;0.00223038;0.00652487
1014;calc iter;100;0.650262;0.643614;0.660253
1014;total;1;70.7931;70.7931;70.7931
966;calc total;1;65.1213;65.1213;65.1213
966;calc update async;100;0.000135422;1.1914e-05;0.00483428
966;calc inner;100;0.632736;0.628994;0.641282
966;calc wait;100;0.0122543;0.00344926;0.0185952
966;calc bound;100;0.00471302;0.00223739;0.00515307
966;calc iter;100;0.650157;0.640649;0.6643
966;total;1;70.7506;70.7506;70.7506
955;calc total;1;65.1249;65.1249;65.1249
955;calc update async;100;0.000169109;9.9202e-05;0.00436275
955;calc inner;100;0.635487;0.630393;0.640105
955;calc wait;100;0.00784199;0.00300106;0.0217131
955;calc bound;100;0.00548617;0.00307099;0.00644069
955;calc iter;100;0.648987;0.64304;0.664973
955;total;1;70.8779;70.8779;70.8779
990;calc total;1;65.121;65.121;65.121
990;calc update async;100;0.000127207;2.4136e-05;0.00573864
990;calc inner;100;0.617823;0.605962;0.636868
990;calc wait;100;0.0244806;0.00460804;0.0485751
990;calc bound;100;0.00611564;0.00247581;0.00671598
990;calc iter;100;0.649113;0.64052;0.662938
990;total;1;70.7508;70.7508;70.7508
1037;calc total;1;65.1223;65.1223;65.1223
1037;calc update async;100;0.000126851;3.9951e-05;0.00443495
1037;calc inner;100;0.628718;0.623363;0.637909
1037;calc wait;100;0.015761;0.00152098;0.0236289
1037;calc bound;100;0.00378626;0.00177182;0.00465595
1037;calc iter;100;0.650163;0.644755;0.661253
1037;total;1;70.7628;70.7628;70.7628
1015;calc total;1;65.12;65.12;65.12
1015;calc update async;100;0.000179165;7.4965e-05;0.00479917
1015;calc inner;100;0.631576;0.625859;0.637769
1015;calc wait;100;0.0126699;0.00402921;0.0285495
1015;calc bound;100;0.00543973;0.00263971;0.00660891
1015;calc iter;100;0.650157;0.637901;0.662707
1015;total;1;70.7845;70.7845;70.7845
967;calc total;1;65.1202;65.1202;65.1202
967;calc update async;100;0.000135825;1.887e-05;0.00511791
967;calc inner;100;0.632487;0.628404;0.641244
967;calc wait;100;0.0123688;0.00346215;0.0237823
967;calc bound;100;0.00499581;0.00222268;0.00565823
967;calc iter;100;0.650095;0.642998;0.663838
967;total;1;70.751;70.751;70.751
956;calc total;1;65.1235;65.1235;65.1235
956;calc update async;100;0.000170764;8.7833e-05;0.0048879
956;calc inner;100;0.637481;0.633215;0.642462
956;calc wait;100;0.00610404;0.00228373;0.0150725
956;calc bound;100;0.00516306;0.00296324;0.0059599
956;calc iter;100;0.648922;0.644389;0.657279
956;total;1;70.8855;70.8855;70.8855
991;calc total;1;65.1206;65.1206;65.1206
991;calc update async;100;0.00158819;0.000804645;0.00807252
991;calc inner;100;0.617028;0.605452;0.635671
991;calc wait;100;0.0165946;0.00151795;0.0373543
991;calc bound;100;0.00641695;0.00253215;0.00678116
991;calc iter;100;0.648872;0.64087;0.658452
991;total;1;70.7529;70.7529;70.7529
1038;calc total;1;65.1201;65.1201;65.1201
1038;calc update async;100;0.000152262;3.7652e-05;0.00551282
1038;calc inner;100;0.629581;0.624555;0.638654
1038;calc wait;100;0.0146569;0.00157101;0.0223888
1038;calc bound;100;0.00431815;0.0016883;0.00610373
1038;calc iter;100;0.65028;0.643855;0.660372
1038;total;1;70.7624;70.7624;70.7624
1016;calc total;1;65.1273;65.1273;65.1273
1016;calc update async;100;0.000129506;5.5769e-05;0.00414508
1016;calc inner;100;0.635979;0.630801;0.641828
1016;calc wait;100;0.00838372;0.00227242;0.0217297
1016;calc bound;100;0.00569407;0.00268303;0.00656918
1016;calc iter;100;0.65019;0.644285;0.66203
1016;total;1;70.7871;70.7871;70.7871
968;calc total;1;65.1209;65.1209;65.1209
968;calc update async;100;9.07563e-05;1.4438e-05;0.00505582
968;calc inner;100;0.634925;0.630366;0.643357
968;calc wait;100;0.00965284;0.00212349;0.0262728
968;calc bound;100;0.00536139;0.00351226;0.00639816
968;calc iter;100;0.65005;0.645267;0.664438
968;total;1;70.7449;70.7449;70.7449
957;calc total;1;65.1225;65.1225;65.1225
957;calc update async;100;0.000166535;7.3152e-05;0.00506369
957;calc inner;100;0.636972;0.631549;0.642016
957;calc wait;100;0.00684943;0.00253729;0.0177226
957;calc bound;100;0.00490647;0.00313335;0.00627333
957;calc iter;100;0.648897;0.643818;0.656941
957;total;1;70.886;70.886;70.886
992;calc total;1;65.1273;65.1273;65.1273
992;calc update async;100;0.00275626;0.00120849;0.00509708
992;calc inner;100;0.623748;0.604888;0.636733
992;calc wait;100;0.0095742;0.00306833;0.0220682
992;calc bound;100;0.00454068;0.00163123;0.005597
992;calc iter;100;0.650148;0.643208;0.6681
992;total;1;70.7434;70.7434;70.7434
1039;calc total;1;65.1198;65.1198;65.1198
1039;calc update async;100;0.000171021;4.8328e-05;0.00556919
1039;calc inner;100;0.630831;0.626121;0.638846
1039;calc wait;100;0.013119;0.00162893;0.0196206
1039;calc bound;100;0.00448744;0.0015857;0.00630901
1039;calc iter;100;0.650388;0.641922;0.661759
1039;total;1;70.773;70.773;70.773
1017;calc total;1;65.1239;65.1239;65.1239
1017;calc update async;100;0.000138185;3.9139e-05;0.0042862
1017;calc inner;100;0.637564;0.633314;0.643246
1017;calc wait;100;0.00660224;0.00210386;0.0198421
1017;calc bound;100;0.00580797;0.00402469;0.00669622
1017;calc iter;100;0.650117;0.644604;0.668816
1017;total;1;70.7899;70.7899;70.7899
969;calc total;1;65.116;65.116;65.116
969;calc update async;100;0.000109266;1.4492e-05;0.00643797
969;calc inner;100;0.633717;0.629743;0.641559
969;calc wait;100;0.0104726;0.00202521;0.0266612
969;calc bound;100;0.00536195;0.00378067;0.00623606
969;calc iter;100;0.649963;0.645909;0.66647
969;total;1;70.7504;70.7504;70.7504
958;calc total;1;65.1218;65.1218;65.1218
958;calc update async;100;0.000165479;8.5107e-05;0.00556149
958;calc inner;100;0.636481;0.630684;0.640342
958;calc wait;100;0.0074521;0.00290126;0.0184079
958;calc bound;100;0.00477356;0.00310676;0.00623053
958;calc iter;100;0.648875;0.644102;0.656645
958;total;1;70.8864;70.8864;70.8864
993;calc total;1;65.1086;65.1086;65.1086
993;calc update async;100;0.000162139;4.3156e-05;0.00856211
993;calc inner;100;0.622893;0.603232;0.634815
993;calc wait;100;0.00976539;0.00191685;0.0127607
993;calc bound;100;0.00433744;0.00159038;0.00650747
993;calc iter;100;0.650027;0.643634;0.65729
993;total;1;70.7491;70.7491;70.7491
1040;calc total;1;65.126;65.126;65.126
1040;calc update async;100;0.000138327;6.2487e-05;0.00397096
1040;calc inner;100;0.629549;0.623304;0.640367
1040;calc wait;100;0.00580741;0.00139513;0.0146045
1040;calc bound;100;0.0051756;0.00158892;0.00615565
1040;calc iter;100;0.650521;0.633712;0.656919
1040;total;1;70.7703;70.7703;70.7703
1018;calc total;1;65.1108;65.1108;65.1108
1018;calc update async;100;0.000162891;3.1699e-05;0.00759312
1018;calc inner;100;0.635346;0.630553;0.640613
1018;calc wait;100;0.00894131;0.00274229;0.022311
1018;calc bound;100;0.00551179;0.00398046;0.00671877
1018;calc iter;100;0.649966;0.64603;0.658733
1018;total;1;70.784;70.784;70.784
970;calc total;1;65.1206;65.1206;65.1206
970;calc update async;100;9.52044e-05;1.6073e-05;0.00512137
970;calc inner;100;0.633732;0.629228;0.643299
970;calc wait;100;0.0102452;0.00246365;0.0251388
970;calc bound;100;0.00545209;0.00403975;0.00653552
970;calc iter;100;0.649937;0.644083;0.665679
970;total;1;70.7426;70.7426;70.7426
959;calc total;1;65.1194;65.1194;65.1194
959;calc update async;100;0.00167347;0.000799594;0.00991779
959;calc inner;100;0.636713;0.633061;0.641174
959;calc wait;100;0.00538733;0.00158754;0.0154976
959;calc bound;100;0.00505207;0.00322607;0.00662038
959;calc iter;100;0.648829;0.645718;0.656191
959;total;1;70.8901;70.8901;70.8901
994;calc total;1;65.1171;65.1171;65.1171
994;calc update async;100;0.000144712;4.4966e-05;0.00615477
994;calc inner;100;0.622642;0.601284;0.636885
994;calc wait;100;0.00897708;0.00500543;0.0131406
994;calc bound;100;0.00432532;0.00156441;0.00562883
994;calc iter;100;0.650182;0.641839;0.659443
994;total;1;70.753;70.753;70.753
1041;calc total;1;65.1199;65.1199;65.1199
1041;calc update async;100;0.000138776;3.9777e-05;0.00574031
1041;calc inner;100;0.630471;0.624628;0.641306
1041;calc wait;100;0.0108744;0.00289965;0.0159374
1041;calc bound;100;0.00499806;0.00157817;0.00637837
1041;calc iter;100;0.65041;0.635086;0.655585
1041;total;1;70.7678;70.7678;70.7678
1019;calc total;1;65.1242;65.1242;65.1242
1019;calc update async;100;0.000123504;2.9525e-05;0.00426147
1019;calc inner;100;0.635407;0.629543;0.641721
1019;calc wait;100;0.0090482;0.00317181;0.0232368
1019;calc bound;100;0.00540612;0.00373048;0.00671985
1019;calc iter;100;0.649988;0.645761;0.667236
1019;total;1;70.7817;70.7817;70.7817
971;calc total;1;65.1206;65.1206;65.1206
971;calc update async;100;8.66898e-05;1.7762e-05;0.00513927
971;calc inner;100;0.633486;0.628926;0.642947
971;calc wait;100;0.00972961;0.00270381;0.0231557
971;calc bound;100;0.0055231;0.00248151;0.00668664
971;calc iter;100;0.649893;0.645089;0.661052
971;total;1;70.7524;70.7524;70.7524
995;calc total;1;65.1232;65.1232;65.1232
995;calc update async;100;0.000150585;6.7348e-05;0.00472413
995;calc inner;100;0.621648;0.599312;0.639953
995;calc wait;100;0.00730874;0.00165784;0.0203154
995;calc bound;100;0.00482852;0.00158459;0.00706822
995;calc iter;100;0.650292;0.640322;0.661763
995;total;1;70.74;70.74;70.74
1042;calc total;1;65.1186;65.1186;65.1186
1042;calc update async;100;0.000127753;1.5422e-05;0.00546533
1042;calc inner;100;0.632108;0.627238;0.640988
1042;calc wait;100;0.00819042;0.00210516;0.0161492
1042;calc bound;100;0.00400782;0.00159382;0.0049435
1042;calc iter;100;0.650353;0.636686;0.656695
1042;total;1;70.7704;70.7704;70.7704
1020;calc total;1;65.123;65.123;65.123
1020;calc update async;100;0.000264466;6.5003e-05;0.00495972
1020;calc inner;100;0.614322;0.425126;0.635732
1020;calc wait;100;0.0286488;0.00628343;0.213324
1020;calc bound;100;0.00660839;0.00153708;0.00751257
1020;calc iter;100;0.649848;0.640185;0.667891
1020;total;1;70.797;70.797;70.797
972;calc total;1;65.12;65.12;65.12
972;calc update async;100;0.000212111;7.072e-05;0.00491428
972;calc inner;100;0.632716;0.600613;0.642417
972;calc wait;100;0.0103463;0.00367828;0.0372896
972;calc bound;100;0.00644905;0.0015638;0.00738352
972;calc iter;100;0.649728;0.639718;0.661873
972;total;1;70.7544;70.7544;70.7544
996;calc total;1;65.1168;65.1168;65.1168
996;calc update async;100;0.000256972;0.000118128;0.00567354
996;calc inner;100;0.636987;0.624145;0.643492
996;calc wait;100;0.00687406;0.00198067;0.0157374
996;calc bound;100;0.00578508;0.00155246;0.00717389
996;calc iter;100;0.649908;0.628464;0.656827
996;total;1;70.7497;70.7497;70.7497
1043;calc total;1;65.1174;65.1174;65.1174
1043;calc update async;100;0.000120291;1.22e-05;0.00586046
1043;calc inner;100;0.631025;0.626101;0.640164
1043;calc wait;100;0.0103903;0.00231917;0.0162961
1043;calc bound;100;0.004332;0.00164272;0.00532613
1043;calc iter;100;0.650298;0.639507;0.658399
1043;total;1;70.7568;70.7568;70.7568
1021;calc total;1;65.1184;65.1184;65.1184
1021;calc update async;100;0.000262607;6.8847e-05;0.00564404
1021;calc inner;100;0.614314;0.431737;0.634227
1021;calc wait;100;0.0267046;0.00209643;0.0499267
1021;calc bound;100;0.00640203;0.00155616;0.00671644
1021;calc iter;100;0.647688;0.457444;0.664557
1021;total;1;70.8009;70.8009;70.8009
973;calc total;1;65.1194;65.1194;65.1194
973;calc update async;100;0.000187834;7.6592e-05;0.00450106
973;calc inner;100;0.633175;0.602761;0.642322
973;calc wait;100;0.0101178;0.00374547;0.030682
973;calc bound;100;0.00587948;0.00156369;0.00682535
973;calc iter;100;0.649365;0.612868;0.661027
973;total;1;70.7481;70.7481;70.7481
997;calc total;1;65.124;65.124;65.124
997;calc update async;100;0.000230048;0.000110399;0.00453366
997;calc inner;100;0.636888;0.626145;0.642353
997;calc wait;100;0.00738891;0.00202839;0.0227721
997;calc bound;100;0.00545357;0.00157449;0.00655163
997;calc iter;100;0.649964;0.634132;0.66544
997;total;1;70.7523;70.7523;70.7523
1044;calc total;1;65.1152;65.1152;65.1152
1044;calc update async;100;0.000267305;8.6008e-05;0.0063384
1044;calc inner;100;0.627389;0.577385;0.642
1044;calc wait;100;0.016162;0.00162669;0.0544944
1044;calc bound;100;0.00636877;0.00155258;0.00742254
1044;calc iter;100;0.650191;0.633652;0.660634
1044;total;1;70.7783;70.7783;70.7783
1022;calc total;1;65.1204;65.1204;65.1204
1022;calc update async;100;0.000250628;5.7513e-05;0.00528277
974;calc total;1;65.119;65.119;65.119
974;calc update async;100;0.000183728;8.344e-05;0.0046883
974;calc inner;100;0.630781;0.608502;0.63944
974;calc wait;100;0.0128309;0.00521871;0.032307
974;calc bound;100;0.00549831;0.00160815;0.00660232
974;calc iter;100;0.649298;0.633265;0.662931
974;total;1;70.7536;70.7536;70.7536
998;calc total;1;65.1192;65.1192;65.1192
998;calc update async;100;0.000224118;0.000115382;0.00491396
998;calc inner;100;0.637318;0.627419;0.656424
998;calc wait;100;0.00716136;0.00221414;0.0166523
998;calc bound;100;0.00515385;0.00158697;0.00650742
998;calc iter;100;0.649861;0.632963;0.669954
998;total;1;70.7556;70.7556;70.7556
1045;calc total;1;65.1186;65.1186;65.1186
1045;calc update async;100;0.000238756;8.0252e-05;0.00518477
1045;calc inner;100;0.627977;0.583946;0.640725
1045;calc wait;100;0.0156594;0.00310321;0.0283734
1045;calc bound;100;0.00581928;0.00157464;0.00673661
1045;calc iter;100;0.649699;0.606304;0.660739
1045;total;1;70.7678;70.7678;70.7678
1022;calc inner;100;0.614282;0.44155;0.634848
1022;calc wait;100;0.0266158;0.00559621;0.0493891
1022;calc bound;100;0.00633551;0.00154732;0.00672074
1022;calc iter;100;0.647488;0.471694;0.660634
1022;total;1;70.7948;70.7948;70.7948
975;calc total;1;65.1186;65.1186;65.1186
975;calc update async;100;0.000181867;7.7125e-05;0.00501379
975;calc inner;100;0.633828;0.612464;0.644261
975;calc wait;100;0.00958746;0.00197166;0.0291324
975;calc bound;100;0.00548111;0.00162449;0.00658254
975;calc iter;100;0.649082;0.620024;0.663053
975;total;1;70.7548;70.7548;70.7548
999;calc total;1;65.1189;65.1189;65.1189
999;calc update async;100;0.000216524;7.8816e-05;0.00514636
999;calc inner;100;0.637244;0.62903;0.645444
999;calc wait;100;0.00734303;0.0020626;0.0346019
999;calc bound;100;0.00503263;0.00162042;0.0063735
999;calc iter;100;0.64984;0.639196;0.678697
999;total;1;70.7527;70.7527;70.7527
1046;calc total;1;65.118;65.118;65.118
1046;calc update async;100;0.000235053;8.4688e-05;0.0052113
1046;calc inner;100;0.628291;0.589354;0.640641
1046;calc wait;100;0.0153316;0.0037937;0.0285407
1046;calc bound;100;0.00564512;0.00158879;0.00664087
1046;calc iter;100;0.649506;0.607173;0.663651
1046;total;1;70.7684;70.7684;70.7684
1023;calc total;1;65.1197;65.1197;65.1197
1023;calc update async;100;0.00179139;0.000431;0.0100704
1023;calc inner;100;0.61358;0.450331;0.634168
1023;calc wait;100;0.0255535;0.00271656;0.0479896
1023;calc bound;100;0.00629219;0.00208084;0.00674182
1023;calc iter;100;0.647222;0.480471;0.660003
1023;total;1;70.7954;70.7954;70.7954
976;calc total;1;65.1183;65.1183;65.1183
976;calc update async;100;0.000138768;8.9466e-05;0.000926524
976;calc inner;100;0.63207;0.614146;0.64191
976;calc wait;100;0.0115026;0.00430395;0.033783
976;calc bound;100;0.00532759;0.00177861;0.00657507
976;calc iter;100;0.649043;0.629362;0.664252
976;total;1;70.7539;70.7539;70.7539
1000;calc total;1;65.1213;65.1213;65.1213
1000;calc update async;100;0.000162302;7.5686e-05;0.00515925
1000;calc inner;100;0.635536;0.629014;0.641952
1000;calc wait;100;0.00920351;0.00374926;0.0373939
1000;calc bound;100;0.00488647;0.00166998;0.00609702
1000;calc iter;100;0.649791;0.635851;0.676557
1000;total;1;70.7528;70.7528;70.7528
1047;calc total;1;65.1169;65.1169;65.1169
1047;calc update async;100;0.00023379;7.3227e-05;0.00577558
1047;calc inner;100;0.628571;0.594125;0.641388
1047;calc wait;100;0.0149455;0.0019211;0.0287307
1047;calc bound;100;0.00560073;0.00166;0.00669102
1047;calc iter;100;0.649355;0.61195;0.664723
1047;total;1;70.7731;70.7731;70.7731
1024;calc total;1;65.1264;65.1264;65.1264
1024;calc update async;100;0.00109243;0.000389666;0.00586771
1024;calc inner;100;0.616659;0.607222;0.632014
1024;calc wait;100;0.0215691;0.00334682;0.0391794
1024;calc bound;100;0.00442203;0.00244918;0.00629182
1024;calc iter;100;0.643745;0.63487;0.655753
1024;total;1;70.7981;70.7981;70.7981
977;calc total;1;65.121;65.121;65.121
977;calc update async;100;0.000184701;8.0286e-05;0.00564387
977;calc inner;100;0.631677;0.616498;0.640675
977;calc wait;100;0.0117064;0.00420221;0.0374199
977;calc bound;100;0.00539269;0.00243247;0.00652814
977;calc iter;100;0.648964;0.630756;0.667188
977;total;1;70.7481;70.7481;70.7481
1001;calc total;1;65.115;65.115;65.115
1001;calc update async;100;0.000179348;7.691e-05;0.00673539
1001;calc inner;100;0.6369;0.630627;0.641931
1001;calc wait;100;0.00772534;0.00210982;0.0374752
1001;calc bound;100;0.00488297;0.00212401;0.00625491
1001;calc iter;100;0.649692;0.636612;0.675017
1001;total;1;70.7402;70.7402;70.7402
1048;calc total;1;65.1238;65.1238;65.1238
1048;calc update async;100;0.000172406;7.3681e-05;0.00445528
1048;calc inner;100;0.626848;0.597993;0.639935
1048;calc wait;100;0.0166356;0.00325284;0.0325305
1048;calc bound;100;0.00562589;0.00179214;0.00660705
1048;calc iter;100;0.649285;0.617369;0.667528
1048;total;1;70.7632;70.7632;70.7632
1025;calc total;1;65.1247;65.1247;65.1247
1025;calc update async;100;0.000142335;6.7971e-05;0.00411369
1025;calc inner;100;0.618613;0.609893;0.633846
1025;calc wait;100;0.0206716;0.00220466;0.0374868
1025;calc bound;100;0.00434926;0.00256185;0.00621891
1025;calc iter;100;0.64378;0.635059;0.665905
1025;total;1;70.792;70.792;70.792
978;calc total;1;65.1177;65.1177;65.1177
978;calc update async;100;0.00017929;7.3069e-05;0.00499428
978;calc inner;100;0.632164;0.61796;0.640336
978;calc wait;100;0.0110856;0.00307884;0.0359633
978;calc bound;100;0.00540135;0.00287784;0.00656814
978;calc iter;100;0.648834;0.626326;0.664002
978;total;1;70.7546;70.7546;70.7546
1002;calc total;1;65.121;65.121;65.121
1002;calc update async;100;0.000163871;7.2186e-05;0.00509303
1002;calc inner;100;0.635454;0.62987;0.641472
1002;calc wait;100;0.00904888;0.00264831;0.0361403
1002;calc bound;100;0.00506488;0.00278604;0.00610457
1002;calc iter;100;0.649735;0.637546;0.674004
1002;total;1;70.7526;70.7526;70.7526
1049;calc total;1;65.1218;65.1218;65.1218
1049;calc update async;100;0.000172608;7.3342e-05;0.00426926
1049;calc inner;100;0.626404;0.603013;0.638609
1049;calc wait;100;0.0167708;0.00447755;0.0334279
1049;calc bound;100;0.00576355;0.0022631;0.00660269
1049;calc iter;100;0.649115;0.624651;0.666566
1049;total;1;70.7738;70.7738;70.7738
1026;calc total;1;65.1241;65.1241;65.1241
1026;calc update async;100;0.000150136;7.837e-05;0.00454011
1026;calc inner;100;0.618446;0.610058;0.632878
1026;calc wait;100;0.0205955;0.00308094;0.0365568
1026;calc bound;100;0.00466576;0.00251121;0.00651336
1026;calc iter;100;0.643861;0.635579;0.654017
1026;total;1;70.7955;70.7955;70.7955
979;calc total;1;65.1095;65.1095;65.1095
979;calc update async;100;0.000139323;8.5634e-05;0.00126262
979;calc inner;100;0.632357;0.62303;0.640358
979;calc wait;100;0.0109458;0.00268382;0.0293882
979;calc bound;100;0.00528034;0.0032147;0.00662208
979;calc iter;100;0.648726;0.637661;0.661618
979;total;1;70.7542;70.7542;70.7542
1003;calc total;1;65.1203;65.1203;65.1203
1003;calc update async;100;0.000174244;7.5912e-05;0.00490203
1003;calc inner;100;0.635793;0.632256;0.642355
1003;calc wait;100;0.00848312;0.00411545;0.023613
1003;calc bound;100;0.00525546;0.00264852;0.00619648
1003;calc iter;100;0.649709;0.646056;0.663308
1003;total;1;70.7508;70.7508;70.7508
1050;calc total;1;65.1117;65.1117;65.1117
1050;calc update async;100;0.000207415;8.1498e-05;0.00735207
1050;calc inner;100;0.627043;0.608146;0.63918
1050;calc wait;100;0.0158127;0.00393212;0.032491
1050;calc bound;100;0.00578218;0.00287109;0.00665352
1050;calc iter;100;0.648849;0.626074;0.666571
1050;total;1;70.7697;70.7697;70.7697
1027;calc total;1;65.1228;65.1228;65.1228
1027;calc update async;100;0.000175825;9.2957e-05;0.00528727
1027;calc inner;100;0.618341;0.610674;0.633467
1027;calc wait;100;0.0200367;0.00380926;0.0347214
1027;calc bound;100;0.00535349;0.00256443;0.00622586
1027;calc iter;100;0.643911;0.635906;0.655946
1027;total;1;70.7921;70.7921;70.7921
980;calc total;1;65.1144;65.1144;65.1144
980;calc update async;100;0.000196161;9.6554e-05;0.00642234
980;calc inner;100;0.634471;0.624743;0.641983
980;calc wait;100;0.00862816;0.00189838;0.0267664
980;calc bound;100;0.00527438;0.00384928;0.00660194
980;calc iter;100;0.648573;0.637831;0.662062
980;total;1;70.7498;70.7498;70.7498
1004;calc total;1;65.119;65.119;65.119
1004;calc update async;100;0.000198113;7.5436e-05;0.00514966
1004;calc inner;100;0.637425;0.633814;0.6442
1004;calc wait;100;0.00678587;0.00232794;0.0143793
1004;calc bound;100;0.00518632;0.00277076;0.00634952
1004;calc iter;100;0.649599;0.643332;0.662992
1004;total;1;70.7532;70.7532;70.7532
1051;calc total;1;65.1233;65.1233;65.1233
1051;calc update async;100;0.000187717;7.9028e-05;0.00510428
1051;calc inner;100;0.627092;0.611085;0.63989
1051;calc wait;100;0.0157141;0.00419084;0.032426
1051;calc bound;100;0.00585228;0.00328126;0.00666339
1051;calc iter;100;0.648851;0.633128;0.666053
1051;total;1;70.7725;70.7725;70.7725
1028;calc total;1;65.1165;65.1165;65.1165
1028;calc update async;100;0.000170921;8.2235e-05;0.00634267
1028;calc inner;100;0.620621;0.612491;0.633856
1028;calc wait;100;0.0185041;0.00233236;0.0338761
1028;calc bound;100;0.00451655;0.00256218;0.00607302
1028;calc iter;100;0.643816;0.634845;0.65782
1028;total;1;70.7921;70.7921;70.7921
981;calc total;1;65.1181;65.1181;65.1181
981;calc update async;100;0.000180523;9.1124e-05;0.0051636
981;calc inner;100;0.634006;0.62462;0.642712
981;calc wait;100;0.00898594;0.00183268;0.0301197
981;calc bound;100;0.00535036;0.00387311;0.00658384
981;calc iter;100;0.648526;0.637709;0.662953
981;total;1;70.7424;70.7424;70.7424
1005;calc total;1;65.1186;65.1186;65.1186
1005;calc update async;100;0.000217535;9.3465e-05;0.00528811
1005;calc inner;100;0.637063;0.633266;0.64375
1005;calc wait;100;0.00709774;0.00256109;0.0135078
1005;calc bound;100;0.00519966;0.0029441;0.00624847
1005;calc iter;100;0.649581;0.644786;0.660557
1005;total;1;70.7465;70.7465;70.7465
1052;calc total;1;65.1212;65.1212;65.1212
1052;calc update async;100;0.000180228;8.9446e-05;0.00436503
1052;calc inner;100;0.628847;0.615724;0.641668
1052;calc wait;100;0.0138494;0.00187887;0.0304557
1052;calc bound;100;0.00580744;0.00287744;0.00671553
1052;calc iter;100;0.648689;0.637116;0.66461
1052;total;1;70.7712;70.7712;70.7712
1029;calc total;1;65.123;65.123;65.123
1029;calc update async;100;0.000178502;8.2081e-05;0.00534454
1029;calc inner;100;0.619976;0.610939;0.63485
1029;calc wait;100;0.0186127;0.00449999;0.0333994
1029;calc bound;100;0.00518601;0.00260806;0.00599004
1029;calc iter;100;0.643957;0.635041;0.653435
1029;total;1;70.7961;70.7961;70.7961
982;calc total;1;65.1168;65.1168;65.1168
982;calc update async;100;0.0002069;9.9192e-05;0.00687547
982;calc inner;100;0.630548;0.620681;0.639085
982;calc wait;100;0.0119645;0.00775662;0.0364631
982;calc bound;100;0.00576185;0.0046488;0.00680101
982;calc iter;100;0.648485;0.639354;0.665823
982;total;1;70.7526;70.7526;70.7526
1006;calc total;1;65.1168;65.1168;65.1168
1006;calc update async;100;0.000235664;9.5484e-05;0.00590466
1006;calc inner;100;0.636749;0.633146;0.642568
1006;calc wait;100;0.0071663;0.00221113;0.0132498
1006;calc bound;100;0.00538728;0.00422484;0.00671906
1006;calc iter;100;0.649542;0.646162;0.664925
1006;total;1;70.7544;70.7544;70.7544
1053;calc total;1;65.1208;65.1208;65.1208
1053;calc update async;100;0.000185687;7.637e-05;0.00468807
1053;calc inner;100;0.629022;0.617699;0.642197
1053;calc wait;100;0.0137579;0.00187752;0.0301946
1053;calc bound;100;0.00559761;0.0025885;0.00659434
1053;calc iter;100;0.648567;0.641741;0.662185
1053;total;1;70.7725;70.7725;70.7725
1030;calc total;1;65.1194;65.1194;65.1194
1030;calc update async;100;0.000200717;0.000119113;0.00532193
1030;calc inner;100;0.619268;0.609653;0.634093
1030;calc wait;100;0.0182345;0.00395359;0.0329616
1030;calc bound;100;0.00626919;0.00276939;0.00701733
1030;calc iter;100;0.643976;0.635176;0.666707
1030;total;1;70.785;70.785;70.785
983;calc total;1;65.116;65.116;65.116
983;calc update async;100;0.00191136;0.00124537;0.0103307
983;calc inner;100;0.632935;0.623157;0.64066
983;calc wait;100;0.0075863;0.00301811;0.0340394
983;calc bound;100;0.00599816;0.00472617;0.00688697
983;calc iter;100;0.648435;0.639207;0.665657
983;total;1;70.7545;70.7545;70.7545
1007;calc total;1;65.117;65.117;65.117
1007;calc update async;100;0.00212319;0.00117172;0.0111814
1007;calc inner;100;0.636885;0.633488;0.643259
1007;calc wait;100;0.00489396;0.00150414;0.0110806
1007;calc bound;100;0.00556509;0.0042891;0.00665257
1007;calc iter;100;0.649471;0.645999;0.665567
1007;total;1;70.7561;70.7561;70.7561
1031;calc total;1;65.1193;65.1193;65.1193
1031;calc update async;100;0.00194205;0.00138797;0.00704273
1031;calc inner;100;0.618959;0.609922;0.633898
1031;calc wait;100;0.0166946;0.00295291;0.034015
1031;calc bound;100;0.00638307;0.00271313;0.00704261
1031;calc iter;100;0.643983;0.635449;0.655491
1031;total;1;70.7911;70.7911;70.7911
1056;calc total;1;65.1218;65.1218;65.1218
1056;calc update async;100;0.0020656;0.00083414;0.00581329
1056;calc inner;100;0.636044;0.633415;0.64083
1056;calc wait;100;0.00647215;0.00207142;0.0107285
1056;calc bound;100;0.00558855;0.00282468;0.00647324
1056;calc iter;100;0.650174;0.646538;0.657352
1056;total;1;70.8029;70.8029;70.8029
1054;calc total;1;65.1203;65.1203;65.1203
1054;calc update async;100;0.000196197;0.000101343;0.00608994
1054;calc inner;100;0.628997;0.6177;0.641244
1054;calc wait;100;0.0137034;0.00194423;0.0298528
1054;calc bound;100;0.00551703;0.00315908;0.00663597
1054;calc iter;100;0.648418;0.641651;0.662198
1054;total;1;70.7628;70.7628;70.7628
1057;calc total;1;65.1093;65.1093;65.1093
1057;calc update async;100;8.35297e-05;4.8585e-05;0.00125897
1057;calc inner;100;0.636664;0.633549;0.641281
1057;calc wait;100;0.00859009;0.00182494;0.0138861
1057;calc bound;100;0.00475251;0.00282656;0.00551653
1057;calc iter;100;0.650093;0.645571;0.655336
1057;total;1;70.796;70.796;70.796
1055;calc total;1;65.1181;65.1181;65.1181
1055;calc update async;100;0.00355605;0.0022892;0.0104501
1055;calc inner;100;0.628472;0.616797;0.64098
1055;calc wait;100;0.0106905;0.00126928;0.0271505
1055;calc bound;100;0.00553948;0.00322313;0.00674604
1055;calc iter;100;0.648262;0.640813;0.661828
1055;total;1;70.7724;70.7724;70.7724
1058;calc total;1;65.1199;65.1199;65.1199
1058;calc update async;100;0.000112428;4.8559e-05;0.00451508
1058;calc inner;100;0.637441;0.635205;0.641729
1058;calc wait;100;0.00811646;0.00176171;0.0132452
1058;calc bound;100;0.00454812;0.00299423;0.00533623
1058;calc iter;100;0.650221;0.645902;0.656786
1058;total;1;70.8033;70.8033;70.8033
1059;calc total;1;65.1189;65.1189;65.1189
1059;calc update async;100;0.00011661;3.2538e-05;0.00490049
1059;calc inner;100;0.637896;0.635882;0.641454
1059;calc wait;100;0.00784738;0.00262548;0.0135948
1059;calc bound;100;0.00438617;0.00281598;0.00502013
1059;calc iter;100;0.650249;0.646691;0.659118
1059;total;1;70.803;70.803;70.803
1060;calc total;1;65.1173;65.1173;65.1173
1060;calc update async;100;0.000144581;5.2377e-05;0.00559722
1060;calc inner;100;0.638651;0.635605;0.642554
1060;calc wait;100;0.00654551;0.0017326;0.0120331
1060;calc bound;100;0.00450574;0.00179873;0.00550729
1060;calc iter;100;0.650256;0.646027;0.658265
1060;total;1;70.803;70.803;70.803
1061;calc total;1;65.117;65.117;65.117
1061;calc update async;100;0.000170921;7.0647e-05;0.00507042
1061;calc inner;100;0.635487;0.633272;0.639446
1061;calc wait;100;0.00902782;0.00266831;0.0159874
1061;calc bound;100;0.00524161;0.00159212;0.00612169
1061;calc iter;100;0.650313;0.644337;0.666632
1061;total;1;70.7994;70.7994;70.7994
1104;calc total;1;65.1217;65.1217;65.1217
1104;calc update async;100;0.00382423;0.000913123;0.00536623
1104;calc inner;100;0.636615;0.623912;0.644057
1104;calc wait;100;0.00372002;0.00119191;0.00938531
1104;calc bound;100;0.00525773;0.00157176;0.00625201
1104;calc iter;100;0.650425;0.644779;0.658982
1104;total;1;70.7609;70.7609;70.7609
1080;calc total;1;65.1279;65.1279;65.1279
1080;calc update async;100;0.00267775;0.000917384;0.00524441
1080;calc inner;100;0.633612;0.625589;0.639016
1080;calc wait;100;0.004389;0.00108115;0.0175411
1080;calc bound;100;0.00401957;0.00242745;0.00637015
1080;calc iter;100;0.649961;0.643654;0.666633
1080;total;1;70.838;70.838;70.838
1128;calc total;1;65.119;65.119;65.119
1128;calc update async;100;0.00248268;0.000842074;0.00676834
1128;calc inner;100;0.63951;0.63742;0.643509
1128;calc wait;100;0.00387416;0.00171743;0.00596021
1128;calc bound;100;0.00433677;0.0027062;0.00505633
1128;calc iter;100;0.650279;0.648303;0.657994
1128;total;1;70.7939;70.7939;70.7939
1062;calc total;1;65.1078;65.1078;65.1078
1062;calc update async;100;0.000167714;5.7604e-05;0.00776065
1062;calc inner;100;0.637575;0.634669;0.640951
1062;calc wait;100;0.0060793;0.00141178;0.00750769
1062;calc bound;100;0.00635762;0.001551;0.00670007
1062;calc iter;100;0.650224;0.639244;0.661835
1062;total;1;70.7972;70.7972;70.7972
1105;calc total;1;65.1188;65.1188;65.1188
1105;calc update async;100;0.00012676;4.2162e-05;0.0046551
1105;calc inner;100;0.639328;0.62795;0.645213
1105;calc wait;100;0.00521313;0.0020375;0.00745733
1105;calc bound;100;0.00546743;0.00156991;0.00640161
1105;calc iter;100;0.650375;0.644943;0.658668
1105;total;1;70.7626;70.7626;70.7626
1081;calc total;1;65.1159;65.1159;65.1159
1081;calc update async;100;0.000136426;2.5743e-05;0.00712532
1081;calc inner;100;0.635904;0.627139;0.640797
1081;calc wait;100;0.00649196;0.00149487;0.0187119
1081;calc bound;100;0.00390883;0.00262018;0.0065538
1081;calc iter;100;0.649832;0.641294;0.660315
1081;total;1;70.8417;70.8417;70.8417
1129;calc total;1;65.1141;65.1141;65.1141
1129;calc update async;100;0.000116926;1.5529e-05;0.00603935
1129;calc inner;100;0.639479;0.637464;0.644128
1129;calc wait;100;0.00640908;0.00215881;0.00870462
1129;calc bound;100;0.00422273;0.00315947;0.0046226
1129;calc iter;100;0.650255;0.648529;0.654366
1129;total;1;70.799;70.799;70.799
1063;calc total;1;65.1152;65.1152;65.1152
1063;calc update async;100;0.000208922;6.9259e-05;0.00562287
1063;calc inner;100;0.635159;0.632503;0.639818
1063;calc wait;100;0.00873624;0.002676;0.0149267
1063;calc bound;100;0.00618542;0.00156492;0.00675552
1063;calc iter;100;0.650296;0.638156;0.666569
1063;total;1;70.7999;70.7999;70.7999
1106;calc total;1;65.1182;65.1182;65.1182
1106;calc update async;100;0.000120501;3.4851e-05;0.00444549
1106;calc inner;100;0.63706;0.626137;0.643884
1106;calc wait;100;0.00768069;0.0024455;0.0129923
1106;calc bound;100;0.00518588;0.00156727;0.00615595
1106;calc iter;100;0.650331;0.643783;0.659475
1106;total;1;70.7609;70.7609;70.7609
1082;calc total;1;65.1116;65.1116;65.1116
1082;calc update async;100;0.000141752;3.0855e-05;0.0076081
1082;calc inner;100;0.633577;0.625474;0.638556
1082;calc wait;100;0.00780933;0.00157048;0.0235319
1082;calc bound;100;0.00377488;0.0024404;0.0063249
1082;calc iter;100;0.649767;0.641873;0.658476
1082;total;1;70.8322;70.8322;70.8322
1130;calc total;1;65.119;65.119;65.119
1130;calc update async;100;0.000116265;1.4392e-05;0.00506587
1130;calc inner;100;0.64168;0.639613;0.647351
1130;calc wait;100;0.00406159;0.00154245;0.00579856
1130;calc bound;100;0.00444385;0.00301766;0.00533637
1130;calc iter;100;0.650305;0.648569;0.659716
1130;total;1;70.7868;70.7868;70.7868
1064;calc total;1;65.1244;65.1244;65.1244
1064;calc update async;100;0.000117597;1.2574e-05;0.00406287
1064;calc inner;100;0.638009;0.635659;0.641283
1064;calc wait;100;0.00728766;0.00357859;0.0172326
1064;calc bound;100;0.00496313;0.00160276;0.00558695
1064;calc iter;100;0.65038;0.646504;0.663544
1064;total;1;70.8029;70.8029;70.8029
1107;calc total;1;65.1161;65.1161;65.1161
1107;calc update async;100;0.000116371;1.5977e-05;0.0047583
1107;calc inner;100;0.637685;0.626739;0.644273
1107;calc wait;100;0.00736473;0.00220627;0.0144247
1107;calc bound;100;0.00471577;0.0016203;0.00559825
1107;calc iter;100;0.650295;0.644392;0.657496
1107;total;1;70.7529;70.7529;70.7529
1083;calc total;1;65.1252;65.1252;65.1252
1083;calc update async;100;0.000113858;1.3415e-05;0.00421173
1083;calc inner;100;0.63134;0.623976;0.638102
1083;calc wait;100;0.00764451;0.00190556;0.0231998
1083;calc bound;100;0.00399554;0.00258965;0.00606245
1083;calc iter;100;0.649804;0.641602;0.665148
1083;total;1;70.8367;70.8367;70.8367
1131;calc total;1;65.1187;65.1187;65.1187
1131;calc update async;100;0.000110784;1.4711e-05;0.00484573
1131;calc inner;100;0.639744;0.638012;0.644392
1131;calc wait;100;0.00619861;0.00302133;0.0089145
1131;calc bound;100;0.00424203;0.0026557;0.00488491
1131;calc iter;100;0.650299;0.648143;0.656096
1131;total;1;70.7959;70.7959;70.7959
1065;calc total;1;65.1163;65.1163;65.1163
1065;calc update async;100;0.000112821;1.6082e-05;0.00514551
1065;calc inner;100;0.637796;0.635566;0.640781
1065;calc wait;100;0.00791669;0.00207102;0.0181384
1065;calc bound;100;0.00441752;0.00166262;0.00500077
1065;calc iter;100;0.650248;0.642904;0.662455
1065;total;1;70.791;70.791;70.791
1108;calc total;1;65.1137;65.1137;65.1137
1108;calc update async;100;0.000126452;1.5872e-05;0.00583378
1108;calc inner;100;0.636989;0.627166;0.642991
1108;calc wait;100;0.0082034;0.00192419;0.0152445
1108;calc bound;100;0.00477328;0.00167402;0.00595735
1108;calc iter;100;0.650131;0.635031;0.657891
1108;total;1;70.7609;70.7609;70.7609
1084;calc total;1;65.1246;65.1246;65.1246
1084;calc update async;100;0.000116969;3.7912e-05;0.0042032
1084;calc inner;100;0.631649;0.624997;0.638062
1084;calc wait;100;0.00688083;0.00146862;0.0208499
1084;calc bound;100;0.00396219;0.00222437;0.00634233
1084;calc iter;100;0.649662;0.640257;0.662504
1084;total;1;70.8433;70.8433;70.8433
1132;calc total;1;65.1159;65.1159;65.1159
1132;calc update async;100;0.000146015;1.044e-05;0.00532071
1132;calc inner;100;0.63735;0.635318;0.642359
1132;calc wait;100;0.00847533;0.00305643;0.0126529
1132;calc bound;100;0.00430673;0.00263985;0.00584724
1132;calc iter;100;0.650284;0.647604;0.654412
1132;total;1;70.7962;70.7962;70.7962
1066;calc total;1;65.1236;65.1236;65.1236
1066;calc update async;100;9.98281e-05;1.312e-05;0.00409147
1109;calc total;1;65.1167;65.1167;65.1167
1109;calc update async;100;0.000120941;1.2484e-05;0.00487258
1109;calc inner;100;0.636175;0.628371;0.642891
1109;calc wait;100;0.0088643;0.00390299;0.0177148
1109;calc bound;100;0.00496086;0.00244569;0.00615825
1109;calc iter;100;0.650127;0.639379;0.656849
1109;total;1;70.7585;70.7585;70.7585
1085;calc total;1;65.1239;65.1239;65.1239
1085;calc update async;100;0.000126398;1.6365e-05;0.00577098
1085;calc inner;100;0.62913;0.62238;0.635995
1085;calc wait;100;0.0117323;0.00290729;0.0258458
1085;calc bound;100;0.00421464;0.00247194;0.00635714
1085;calc iter;100;0.649613;0.637325;0.661969
1085;total;1;70.8427;70.8427;70.8427
1133;calc total;1;65.115;65.115;65.115
1133;calc update async;100;0.000164177;1.167e-05;0.0057043
1133;calc inner;100;0.637351;0.63492;0.641915
1133;calc wait;100;0.00786404;0.00351874;0.0116133
1133;calc bound;100;0.00491975;0.00222295;0.0062027
1133;calc iter;100;0.650303;0.645418;0.654368
1133;total;1;70.7934;70.7934;70.7934
1066;calc inner;100;0.63735;0.635288;0.639947
1066;calc wait;100;0.00848314;0.0021663;0.0169642
1066;calc bound;100;0.00429042;0.0019924;0.0049224
1066;calc iter;100;0.650309;0.64287;0.661551
1066;total;1;70.8004;70.8004;70.8004
1110;calc total;1;65.1143;65.1143;65.1143
1110;calc update async;100;0.000163589;1.2071e-05;0.00626564
1110;calc inner;100;0.635581;0.628994;0.644177
1110;calc wait;100;0.00915781;0.00182788;0.0190302
1110;calc bound;100;0.00513319;0.00281898;0.00615683
1110;calc iter;100;0.650044;0.642425;0.658293
1110;total;1;70.7634;70.7634;70.7634
1086;calc total;1;65.1197;65.1197;65.1197
1086;calc update async;100;0.000112766;1.217e-05;0.00531587
1086;calc inner;100;0.631182;0.622836;0.637488
1086;calc wait;100;0.00872145;0.00149213;0.0220449
1086;calc bound;100;0.00432906;0.00231868;0.00627144
1086;calc iter;100;0.649539;0.641164;0.666301
1086;total;1;70.8433;70.8433;70.8433
1134;calc total;1;65.114;65.114;65.114
1134;calc update async;100;0.000154787;1.0316e-05;0.00602069
1134;calc inner;100;0.638683;0.636185;0.644423
1134;calc wait;100;0.00674799;0.00192847;0.00978779
1134;calc bound;100;0.00470006;0.00159148;0.00594007
1134;calc iter;100;0.65032;0.645444;0.653741
1134;total;1;70.7946;70.7946;70.7946
1067;calc total;1;65.123;65.123;65.123
1067;calc update async;100;9.98999e-05;1.285e-05;0.00457601
1067;calc inner;100;0.638088;0.635476;0.640753
1067;calc wait;100;0.00756319;0.00392907;0.0128837
1067;calc bound;100;0.00452127;0.00289057;0.00512149
1067;calc iter;100;0.650294;0.645253;0.655668
1067;total;1;70.8031;70.8031;70.8031
1111;calc total;1;65.1141;65.1141;65.1141
1111;calc update async;100;0.00017813;2.6072e-05;0.00606592
1111;calc inner;100;0.63534;0.630171;0.641445
1111;calc wait;100;0.00938695;0.00301873;0.0204981
1111;calc bound;100;0.00505696;0.00294117;0.00651324
1111;calc iter;100;0.649966;0.640443;0.659165
1111;total;1;70.7527;70.7527;70.7527
1087;calc total;1;65.118;65.118;65.118
1087;calc update async;100;0.00175235;0.0006323;0.00884917
1087;calc inner;100;0.63147;0.620863;0.638821
1087;calc wait;100;0.00734665;0.00113952;0.0253472
1087;calc bound;100;0.00453947;0.00244969;0.00641305
1087;calc iter;100;0.649473;0.64249;0.665333
1087;total;1;70.8433;70.8433;70.8433
1135;calc total;1;65.1131;65.1131;65.1131
1135;calc update async;100;0.000187303;2.2332e-05;0.00634998
1135;calc inner;100;0.637209;0.63528;0.642442
1135;calc wait;100;0.0076866;0.00179221;0.0109617
1135;calc bound;100;0.00510142;0.00155855;0.00605903
1135;calc iter;100;0.65035;0.643423;0.654883
1135;total;1;70.7873;70.7873;70.7873
1068;calc total;1;65.1234;65.1234;65.1234
1068;calc update async;100;0.000255285;9e-05;0.00425831
1068;calc inner;100;0.611956;0.502481;0.639988
1068;calc wait;100;0.0310605;0.00591783;0.142648
1068;calc bound;100;0.00698972;0.00155029;0.0074643
1068;calc iter;100;0.650266;0.646384;0.655783
1068;total;1;70.8078;70.8078;70.8078
1112;calc total;1;65.1198;65.1198;65.1198
1112;calc update async;100;9.27854e-05;5.1539e-05;0.00124201
1112;calc inner;100;0.637358;0.632808;0.644783
1112;calc wait;100;0.00746424;0.0028153;0.0163518
1112;calc bound;100;0.00507143;0.00258021;0.00636917
1112;calc iter;100;0.649989;0.646192;0.657768
1112;total;1;70.7618;70.7618;70.7618
1088;calc total;1;65.1245;65.1245;65.1245
1088;calc update async;100;0.00185994;0.00068166;0.00982706
1088;calc inner;100;0.634004;0.624167;0.641203
1088;calc wait;100;0.00643831;0.00132222;0.0121183
1088;calc bound;100;0.00511794;0.00159506;0.0068437
1088;calc iter;100;0.650097;0.645424;0.655127
1088;total;1;70.8387;70.8387;70.8387
1136;calc total;1;65.113;65.113;65.113
1136;calc update async;100;0.000101656;3.3271e-05;0.00102926
1136;calc inner;100;0.638872;0.636662;0.64597
1136;calc wait;100;0.00550341;0.00137274;0.00725183
1136;calc bound;100;0.0058025;0.00155449;0.00666509
1136;calc iter;100;0.650354;0.639697;0.655862
1136;total;1;70.7966;70.7966;70.7966
1069;calc total;1;65.1225;65.1225;65.1225
1069;calc update async;100;0.000229154;7.6749e-05;0.00796156
1069;calc inner;100;0.612846;0.514898;0.639489
1069;calc wait;100;0.0295235;0.00183141;0.0512152
1069;calc bound;100;0.00624582;0.00156746;0.00674174
1069;calc iter;100;0.648849;0.548922;0.660144
1069;total;1;70.8059;70.8059;70.8059
1113;calc total;1;65.1177;65.1177;65.1177
1113;calc update async;100;0.000130803;6.0541e-05;0.0046023
1113;calc inner;100;0.63739;0.632833;0.642426
1113;calc wait;100;0.007233;0.00161894;0.0165921
1113;calc bound;100;0.00514247;0.00337983;0.00641365
1113;calc iter;100;0.6499;0.644691;0.662666
1113;total;1;70.7595;70.7595;70.7595
1089;calc total;1;65.1232;65.1232;65.1232
1089;calc update async;100;0.000114076;1.4344e-05;0.00440799
1089;calc inner;100;0.632456;0.622502;0.640458
1089;calc wait;100;0.00939439;0.00213875;0.0153839
1089;calc bound;100;0.00458699;0.00158903;0.00650385
1089;calc iter;100;0.650128;0.640115;0.656659
1089;total;1;70.8427;70.8427;70.8427
1137;calc total;1;65.1208;65.1208;65.1208
1137;calc update async;100;0.000130587;1.2978e-05;0.00421157
1137;calc inner;100;0.638921;0.63713;0.644578
1137;calc wait;100;0.00563558;0.00178224;0.0076063
1137;calc bound;100;0.00563172;0.001565;0.00632112
1137;calc iter;100;0.650428;0.642171;0.658933
1137;total;1;70.7907;70.7907;70.7907
1070;calc total;1;65.1204;65.1204;65.1204
1070;calc update async;100;0.000192655;8.6524e-05;0.00509951
1070;calc inner;100;0.613116;0.527567;0.639529
1070;calc wait;100;0.0290424;0.00327366;0.0659428
1070;calc bound;100;0.00617065;0.00159758;0.00670637
1070;calc iter;100;0.648526;0.56228;0.667209
1070;total;1;70.803;70.803;70.803
1114;calc total;1;65.1118;65.1118;65.1118
1114;calc update async;100;0.000160901;6.186e-05;0.0070206
1114;calc inner;100;0.637016;0.632852;0.6417
1114;calc wait;100;0.00712787;0.00193169;0.0172465
1114;calc bound;100;0.00551232;0.00339553;0.00657311
1114;calc iter;100;0.649821;0.645363;0.65715
1114;total;1;70.7637;70.7637;70.7637
1090;calc total;1;65.1227;65.1227;65.1227
1090;calc update async;100;0.000112504;1.1251e-05;0.00447862
1090;calc inner;100;0.632623;0.621289;0.639208
1090;calc wait;100;0.00926125;0.00273486;0.019634
1090;calc bound;100;0.00387152;0.00158439;0.00582229
1090;calc iter;100;0.650206;0.644468;0.657159
1090;total;1;70.8433;70.8433;70.8433
1138;calc total;1;65.12;65.12;65.12
1138;calc update async;100;0.000137437;1.1228e-05;0.0051449
1138;calc inner;100;0.638885;0.636693;0.643722
1138;calc wait;100;0.00602258;0.00421306;0.00974403
1138;calc bound;100;0.00530779;0.00157769;0.00653878
1138;calc iter;100;0.650403;0.644078;0.65807
1138;total;1;70.796;70.796;70.796
1071;calc total;1;65.1191;65.1191;65.1191
1071;calc update async;100;0.000193287;7.0962e-05;0.00537721
1071;calc inner;100;0.613502;0.538255;0.640214
1071;calc wait;100;0.0283607;0.00177344;0.0665551
1071;calc bound;100;0.00614195;0.00164033;0.00669456
1071;calc iter;100;0.648202;0.569794;0.669627
1071;total;1;70.7964;70.7964;70.7964
1115;calc total;1;65.117;65.117;65.117
1115;calc update async;100;0.00010183;6.3688e-05;0.00133031
1115;calc inner;100;0.63639;0.631863;0.642765
1115;calc wait;100;0.00749049;0.00184377;0.0187065
1115;calc bound;100;0.00586301;0.00420417;0.007176
1115;calc iter;100;0.64985;0.646406;0.65865
1115;total;1;70.7617;70.7617;70.7617
1091;calc total;1;65.1223;65.1223;65.1223
1091;calc update async;100;0.000121217;1.3733e-05;0.00441878
1091;calc inner;100;0.633375;0.621012;0.639985
1091;calc wait;100;0.0086312;0.00140343;0.0178436
1091;calc bound;100;0.00443758;0.00157483;0.00676022
1091;calc iter;100;0.650214;0.644531;0.661924
1091;total;1;70.84;70.84;70.84
1139;calc total;1;65.1194;65.1194;65.1194
1139;calc update async;100;0.000127344;2.0945e-05;0.00515546
1139;calc inner;100;0.639354;0.63731;0.644412
1139;calc wait;100;0.00605664;0.00251927;0.0118119
1139;calc bound;100;0.00479646;0.00168756;0.0059011
1139;calc iter;100;0.650358;0.643089;0.658744
1139;total;1;70.7893;70.7893;70.7893
1072;calc total;1;65.1285;65.1285;65.1285
1072;calc update async;100;0.000176386;7.2808e-05;0.00394361
1072;calc inner;100;0.612029;0.548978;0.63586
1072;calc wait;100;0.0297219;0.00620949;0.0678847
1072;calc bound;100;0.0060884;0.00180391;0.00668867
1072;calc iter;100;0.64802;0.585932;0.668686
1072;total;1;70.803;70.803;70.803
1116;calc total;1;65.1196;65.1196;65.1196
1116;calc update async;100;0.00028443;0.000148162;0.00505956
1116;calc inner;100;0.633946;0.560147;0.641771
1116;calc wait;100;0.00867307;0.00420428;0.0775303
1116;calc bound;100;0.00683082;0.00155662;0.00736296
1116;calc iter;100;0.649739;0.639465;0.662431
1116;total;1;70.7546;70.7546;70.7546
1092;calc total;1;65.1171;65.1171;65.1171
1092;calc update async;100;0.000261829;6.8683e-05;0.0055973
1092;calc inner;100;0.63707;0.626066;0.642962
1092;calc wait;100;0.00685438;0.00207332;0.0155568
1092;calc bound;100;0.00572312;0.00155098;0.00702498
1092;calc iter;100;0.649914;0.632781;0.659383
1140;calc total;1;65.115;65.115;65.115
1140;calc update async;100;0.00030727;0.000138468;0.00805615
1140;calc inner;100;0.626854;0.584158;0.640538
1140;calc wait;100;0.0162173;0.00267362;0.0544939
1140;calc bound;100;0.00691265;0.00156909;0.00737326
1140;calc iter;100;0.650296;0.640489;0.658819
1140;total;1;70.7983;70.7983;70.7983
1073;calc total;1;65.1223;65.1223;65.1223
1073;calc update async;100;0.000183054;7.5795e-05;0.00431923
1073;calc inner;100;0.611537;0.554579;0.63824
1073;calc wait;100;0.0298237;0.00247729;0.0684419
1073;calc bound;100;0.00608635;0.00237075;0.00734517
1073;calc iter;100;0.647634;0.578287;0.669393
1073;total;1;70.8056;70.8056;70.8056
1117;calc total;1;65.1196;65.1196;65.1196
1117;calc update async;100;0.000263511;7.6835e-05;0.00498299
1117;calc inner;100;0.634041;0.562578;0.643536
1117;calc wait;100;0.00846104;0.00207159;0.0202497
1117;calc bound;100;0.00621014;0.0015696;0.00686023
1117;calc iter;100;0.64898;0.571952;0.665383
1117;total;1;70.7625;70.7625;70.7625
1092;total;1;70.8457;70.8457;70.8457
1141;calc total;1;65.1192;65.1192;65.1192
1141;calc update async;100;0.000248365;0.000110237;0.00523824
1141;calc inner;100;0.627513;0.58992;0.641809
1141;calc wait;100;0.0158291;0.00193842;0.0246954
1141;calc bound;100;0.00621793;0.00156245;0.00668712
1141;calc iter;100;0.649812;0.607792;0.657444
1141;total;1;70.8018;70.8018;70.8018
1074;calc total;1;65.1215;65.1215;65.1215
1074;calc update async;100;0.000188485;8.3213e-05;0.00475908
1074;calc inner;100;0.609696;0.569249;0.636212
1074;calc wait;100;0.031471;0.00468075;0.0538409
1074;calc bound;100;0.00608122;0.00289427;0.00669076
1074;calc iter;100;0.647441;0.621676;0.661055
1074;total;1;70.8082;70.8082;70.8082
1118;calc total;1;65.1192;65.1192;65.1192
1118;calc update async;100;0.000241839;9.5841e-05;0.00500964
1118;calc inner;100;0.634145;0.563415;0.642277
1118;calc wait;100;0.00891626;0.00313161;0.0212308
1118;calc bound;100;0.0056029;0.00159314;0.00641381
1118;calc iter;100;0.64891;0.568344;0.664784
1118;total;1;70.7654;70.7654;70.7654
1093;calc total;1;65.1222;65.1222;65.1222
1093;calc update async;100;0.000261403;7.6598e-05;0.00424142
1093;calc inner;100;0.638133;0.628309;0.644917
1093;calc wait;100;0.00548872;0.00250994;0.0152902
1093;calc bound;100;0.00603796;0.00155594;0.00668219
1093;calc iter;100;0.649925;0.633136;0.662346
1142;calc total;1;65.1192;65.1192;65.1192
1142;calc update async;100;0.000237471;0.000104733;0.00526401
1142;calc inner;100;0.627928;0.59486;0.641822
1142;calc wait;100;0.0155205;0.00223378;0.024294
1142;calc bound;100;0.00598055;0.00161551;0.00662233
1142;calc iter;100;0.649671;0.611142;0.66208
1142;total;1;70.7922;70.7922;70.7922
1075;calc total;1;65.1206;65.1206;65.1206
1075;calc update async;100;0.000188009;9.5375e-05;0.00499419
1075;calc inner;100;0.612162;0.578897;0.638365
1075;calc wait;100;0.0284982;0.00234731;0.0511287
1075;calc bound;100;0.00612032;0.00330474;0.00663802
1075;calc iter;100;0.646972;0.61393;0.660879
1075;total;1;70.7956;70.7956;70.7956
1119;calc total;1;65.1189;65.1189;65.1189
1119;calc update async;100;0.00264539;0.00146885;0.00735954
1093;total;1;70.8431;70.8431;70.8431
1143;calc total;1;65.1184;65.1184;65.1184
1143;calc update async;100;0.000230733;8.8004e-05;0.00484046
1143;calc inner;100;0.628331;0.599394;0.642367
1076;calc total;1;65.1148;65.1148;65.1148
1076;calc update async;100;0.000226665;0.000105379;0.00779424
1076;calc inner;100;0.614089;0.587662;0.639759
1076;calc wait;100;0.0261757;0.00187097;0.0494841
1076;calc bound;100;0.00614855;0.00385084;0.00671135
1076;calc iter;100;0.646644;0.62338;0.659878
1076;total;1;70.8013;70.8013;70.8013
1119;calc inner;100;0.634067;0.56465;0.642364
1119;calc wait;100;0.00647131;0.00129031;0.0205555
1119;calc bound;100;0.0057076;0.00161256;0.00665946
1119;calc iter;100;0.648895;0.573802;0.665616
1119;total;1;70.7622;70.7622;70.7622
1094;calc total;1;65.1215;65.1215;65.1215
1094;calc update async;100;0.000239307;0.000174979;0.00430063
1094;calc inner;100;0.637309;0.628098;0.643836
1094;calc wait;100;0.00668928;0.00347408;0.0151095
1094;calc bound;100;0.00565505;0.00159317;0.00655726
1094;calc iter;100;0.649896;0.634857;0.66981
1094;total;1;70.8521;70.8521;70.8521
1143;calc wait;100;0.0151226;0.00264032;0.0242654
1143;calc bound;100;0.00585092;0.00164767;0.00662342
1143;calc iter;100;0.649538;0.616005;0.658349
1143;total;1;70.8013;70.8013;70.8013
1077;calc total;1;65.1206;65.1206;65.1206
1077;calc update async;100;0.000192315;0.000105055;0.00508465
1077;calc inner;100;0.611276;0.590425;0.637729
1077;calc wait;100;0.0288834;0.00334867;0.0497824
1077;calc bound;100;0.00608528;0.00392752;0.00670003
1077;calc iter;100;0.646441;0.637545;0.661868
1077;total;1;70.8055;70.8055;70.8055
1120;calc total;1;65.1241;65.1241;65.1241
1120;calc update async;100;0.00150203;0.000656171;0.00495344
1120;calc inner;100;0.632688;0.628563;0.640287
1120;calc wait;100;0.00748411;0.00304824;0.0125151
1120;calc bound;100;0.00571415;0.00275833;0.00648514
1120;calc iter;100;0.647393;0.645524;0.657913
1120;total;1;70.7683;70.7683;70.7683
1095;calc total;1;65.121;65.121;65.121
1095;calc update async;100;0.000215137;8.0008e-05;0.00426985
1095;calc inner;100;0.637229;0.629423;0.643403
1095;calc wait;100;0.00733726;0.00340731;0.0172601
1095;calc bound;100;0.00506528;0.00161401;0.0060115
1095;calc iter;100;0.64985;0.634614;0.661554
1095;total;1;70.8537;70.8537;70.8537
1078;calc total;1;65.1203;65.1203;65.1203
1078;calc update async;100;0.000196896;8.3887e-05;0.0055127
1078;calc inner;100;0.614252;0.59507;0.639924
1078;calc wait;100;0.0255322;0.00309887;0.0458452
1078;calc bound;100;0.00607086;0.00335549;0.00672087
1078;calc iter;100;0.646056;0.638742;0.664573
1078;total;1;70.7993;70.7993;70.7993
1121;calc total;1;65.109;65.109;65.109
1121;calc update async;100;0.000130665;6.8535e-05;0.000883615
1121;calc inner;100;0.632505;0.627909;0.640233
1121;calc wait;100;0.0091325;0.00181995;0.0135643
1121;calc bound;100;0.0055246;0.00270983;0.00644629
1121;calc iter;100;0.647296;0.643602;0.649904
1121;total;1;70.7596;70.7596;70.7596
1096;calc total;1;65.1197;65.1197;65.1197
1096;calc update async;100;0.000155612;6.4878e-05;0.00495876
1096;calc inner;100;0.635421;0.628796;0.64217
1096;calc wait;100;0.00923913;0.00551922;0.0151418
1096;calc bound;100;0.004994;0.00164828;0.00606325
1096;calc iter;100;0.649813;0.636996;0.658035
1096;total;1;70.8448;70.8448;70.8448
1079;calc total;1;65.1202;65.1202;65.1202
1079;calc update async;100;0.00176321;0.00108785;0.00976265
1079;calc inner;100;0.61376;0.594176;0.638781
1079;calc wait;100;0.0240502;0.00219956;0.045376
1079;calc bound;100;0.00610677;0.00352438;0.0067383
1079;calc iter;100;0.645684;0.637123;0.662444
1079;total;1;70.8022;70.8022;70.8022
1122;calc total;1;65.1204;65.1204;65.1204
1122;calc update async;100;0.000170701;8.4119e-05;0.00490104
1122;calc inner;100;0.633048;0.6286;0.640435
1122;calc wait;100;0.00865298;0.00457221;0.0129309
1122;calc bound;100;0.00556994;0.00274383;0.00664838
1122;calc iter;100;0.647445;0.644796;0.65577
1122;total;1;70.7568;70.7568;70.7568
1097;calc total;1;65.1149;65.1149;65.1149
1097;calc update async;100;0.000180199;7.446e-05;0.00611767
1097;calc inner;100;0.635231;0.628967;0.641111
1097;calc wait;100;0.00876323;0.0027831;0.0149709
1097;calc bound;100;0.00553542;0.00197886;0.00617163
1097;calc iter;100;0.649714;0.635307;0.655536
1097;total;1;70.8523;70.8523;70.8523
1123;calc total;1;65.1208;65.1208;65.1208
1123;calc update async;100;0.000173873;9.8642e-05;0.00542952
1123;calc inner;100;0.633182;0.629045;0.640617
1123;calc wait;100;0.00881061;0.00346954;0.0125908
1123;calc bound;100;0.00532555;0.00335608;0.00646199
1123;calc iter;100;0.647495;0.642719;0.658777
1123;total;1;70.7686;70.7686;70.7686
1098;calc total;1;65.1192;65.1192;65.1192
1098;calc update async;100;0.000175731;8.2343e-05;0.00523766
1098;calc inner;100;0.635632;0.630671;0.644194
1098;calc wait;100;0.00840571;0.00407888;0.0147704
1098;calc bound;100;0.00551956;0.00220766;0.00614197
1098;calc iter;100;0.649736;0.638368;0.655721
1098;total;1;70.8368;70.8368;70.8368
1124;calc total;1;65.1148;65.1148;65.1148
1124;calc update async;100;0.000209716;0.000116006;0.00761482
1124;calc inner;100;0.635057;0.630611;0.641928
1124;calc wait;100;0.00673626;0.00171235;0.0103229
1124;calc bound;100;0.00545956;0.00326071;0.00645677
1124;calc iter;100;0.647466;0.642173;0.654503
1124;total;1;70.7643;70.7643;70.7643
1099;calc total;1;65.1192;65.1192;65.1192
1099;calc update async;100;0.000176428;8.1186e-05;0.00521627
1099;calc inner;100;0.635701;0.63176;0.641751
1099;calc wait;100;0.0084484;0.00549049;0.0172253
1099;calc bound;100;0.00538843;0.00195701;0.0061278
1099;calc iter;100;0.649717;0.644842;0.65686
1099;total;1;70.8437;70.8437;70.8437
1125;calc total;1;65.1207;65.1207;65.1207
1125;calc update async;100;0.000188965;9.3308e-05;0.00546366
1125;calc inner;100;0.635055;0.630949;0.641608
1125;calc wait;100;0.0066989;0.00224786;0.00984953
1125;calc bound;100;0.00559987;0.00285247;0.00635536
1125;calc iter;100;0.647546;0.639632;0.659385
1125;total;1;70.7618;70.7618;70.7618
1100;calc total;1;65.1183;65.1183;65.1183
1100;calc update async;100;0.000179708;9.0805e-05;0.00528344
1100;calc inner;100;0.637954;0.634355;0.645039
1100;calc wait;100;0.00621438;0.00189571;0.0129766
1100;calc bound;100;0.00530541;0.00339744;0.0062106
1100;calc iter;100;0.649656;0.647238;0.660166
1100;total;1;70.846;70.846;70.846
1126;calc total;1;65.118;65.118;65.118
1126;calc update async;100;0.000195194;8.0626e-05;0.00508136
1126;calc inner;100;0.634853;0.630036;0.64196
1126;calc wait;100;0.0065292;0.00235572;0.0104592
1126;calc bound;100;0.00596586;0.00250855;0.0068436
1126;calc iter;100;0.647547;0.637882;0.652593
1126;total;1;70.764;70.764;70.764
1101;calc total;1;65.1178;65.1178;65.1178
1101;calc update async;100;0.000177928;0.000101338;0.00536834
1101;calc inner;100;0.63709;0.633416;0.642855
1101;calc wait;100;0.00722327;0.00213735;0.0121856
1101;calc bound;100;0.00507007;0.00353762;0.00585357
1127;calc total;1;65.1169;65.1169;65.1169
1127;calc update async;100;0.00185196;0.00100799;0.00689641
1127;calc inner;100;0.634943;0.629871;0.642064
1127;calc wait;100;0.00478066;0.00136911;0.00636793
1127;calc bound;100;0.00595786;0.00236194;0.00728854
1127;calc iter;100;0.647538;0.635479;0.652626
1127;total;1;70.7619;70.7619;70.7619
1101;calc iter;100;0.649564;0.646572;0.660746
1101;total;1;70.8369;70.8369;70.8369
1102;calc total;1;65.1133;65.1133;65.1133
1102;calc update async;100;0.000235913;0.000122448;0.00722334
1102;calc inner;100;0.637204;0.6341;0.642147
1102;calc wait;100;0.00709349;0.00213656;0.0116165
1102;calc bound;100;0.00494732;0.00356708;0.00583422
1102;calc iter;100;0.649485;0.646711;0.654773
1102;total;1;70.8515;70.8515;70.8515
1103;calc total;1;65.1177;65.1177;65.1177
1103;calc update async;100;0.00153623;0.00111698;0.00685315
1103;calc inner;100;0.636797;0.63289;0.643515
1103;calc wait;100;0.00585593;0.00185544;0.0116825
1103;calc bound;100;0.00530439;0.00371988;0.00617294
1103;calc iter;100;0.649496;0.647324;0.663569
1103;total;1;70.8371;70.8371;70.8371
1144;calc total;1;65.1252;65.1252;65.1252
1144;calc update async;100;0.000169103;6.9583e-05;0.00385015
1144;calc inner;100;0.628076;0.603829;0.639198
1144;calc wait;100;0.0154008;0.00364038;0.0239149
1144;calc bound;100;0.00582854;0.00177282;0.00663141
1144;calc iter;100;0.649479;0.620066;0.657753
1144;total;1;70.7939;70.7939;70.7939
1152;calc total;1;65.1275;65.1275;65.1275
1152;calc update async;100;0.0014868;0.000684519;0.00517843
1152;calc inner;100;0.599586;0.580954;0.633206
1152;calc wait;100;0.0234717;0.00430964;0.0589173
1152;calc bound;100;0.00618256;0.00318344;0.0068025
1152;calc iter;100;0.648001;0.629318;0.671381
1152;total;1;70.7772;70.7772;70.7772
1145;calc total;1;65.1213;65.1213;65.1213
1145;calc update async;100;0.000172869;8.1368e-05;0.00420476
1145;calc inner;100;0.626023;0.605841;0.640229
1145;calc wait;100;0.0173156;0.00425024;0.0268916
1145;calc bound;100;0.00580816;0.00239108;0.00662886
1145;calc iter;100;0.649324;0.624296;0.660434
1145;total;1;70.7954;70.7954;70.7954
1153;calc total;1;65.1242;65.1242;65.1242
1153;calc update async;100;0.000101582;1.8189e-05;0.00403726
1153;calc inner;100;0.600392;0.583376;0.63361
1153;calc wait;100;0.0262192;0.00320677;0.0558148
1153;calc bound;100;0.00590095;0.00257178;0.00681541
1153;calc iter;100;0.648377;0.639346;0.672118
1153;total;1;70.7831;70.7831;70.7831
1146;calc total;1;65.1105;65.1105;65.1105
1146;calc update async;100;0.000206072;7.2526e-05;0.00771978
1146;calc inner;100;0.626512;0.610058;0.638708
1146;calc wait;100;0.0165379;0.00169601;0.02636
1146;calc bound;100;0.00582338;0.00284551;0.00663431
1146;calc iter;100;0.649083;0.629564;0.66074
1146;total;1;70.8003;70.8003;70.8003
1154;calc total;1;65.1229;65.1229;65.1229
1154;calc update async;100;0.000120586;1.3888e-05;0.00538475
1154;calc inner;100;0.598635;0.581864;0.632841
1154;calc wait;100;0.0332425;0.00550289;0.0667505
1154;calc bound;100;0.00595022;0.00250631;0.00679574
1154;calc iter;100;0.648744;0.636789;0.671964
1154;total;1;70.7823;70.7823;70.7823
1147;calc total;1;65.1213;65.1213;65.1213
1147;calc update async;100;0.000170324;8.2444e-05;0.00409932
1147;calc inner;100;0.627008;0.614059;0.639931
1147;calc wait;100;0.0161621;0.00363675;0.0268362
1147;calc bound;100;0.00571551;0.00315198;0.0066422
1147;calc iter;100;0.64906;0.635416;0.663645
1147;total;1;70.792;70.792;70.792
1176;calc total;1;65.1266;65.1266;65.1266
1176;calc update async;100;0.00252881;0.000631826;0.00530186
1176;calc inner;100;0.616908;0.583331;0.642943
1176;calc wait;100;0.00699004;0.0022613;0.0134499
1176;calc bound;100;0.00455592;0.00161707;0.00583833
1176;calc iter;100;0.650189;0.636831;0.657024
1176;total;1;70.8951;70.8951;70.8951
1155;calc total;1;65.1225;65.1225;65.1225
1155;calc update async;100;9.9306e-05;1.1209e-05;0.00431699
1155;calc inner;100;0.602495;0.581972;0.635494
1155;calc wait;100;0.033129;0.0045909;0.0522806
1155;calc bound;100;0.00504764;0.0021058;0.00601538
1155;calc iter;100;0.649054;0.640881;0.667145
1155;total;1;70.7802;70.7802;70.7802
1148;calc total;1;65.1172;65.1172;65.1172
1148;calc update async;100;0.00017923;8.5186e-05;0.00506652
1148;calc inner;100;0.629301;0.618602;0.641227
1148;calc wait;100;0.0136889;0.00247743;0.025153
1148;calc bound;100;0.00571148;0.00211857;0.00665798
1148;calc iter;100;0.648885;0.6387;0.665641
1148;total;1;70.8003;70.8003;70.8003
1177;calc total;1;65.1203;65.1203;65.1203
1177;calc update async;100;0.000122572;4.7475e-05;0.00451706
1177;calc inner;100;0.615715;0.581735;0.636639
1177;calc wait;100;0.010034;0.00345876;0.0334519
1177;calc bound;100;0.00399776;0.00158964;0.00511925
1177;calc iter;100;0.650183;0.634886;0.657288
1177;total;1;70.8903;70.8903;70.8903
1156;calc total;1;65.1146;65.1146;65.1146
1156;calc update async;100;0.000123637;1.3948e-05;0.00603065
1156;calc inner;100;0.603012;0.577583;0.629851
1156;calc wait;100;0.00629186;0.00167276;0.00771211
1156;calc bound;100;0.00467756;0.00188041;0.00530087
1156;calc iter;100;0.64947;0.643751;0.670278
1156;total;1;70.7825;70.7825;70.7825
1149;calc total;1;65.1183;65.1183;65.1183
1149;calc update async;100;0.000179176;8.1086e-05;0.0049491
1149;calc inner;100;0.628478;0.619374;0.642743
1149;calc wait;100;0.014404;0.00219506;0.0280047
1149;calc bound;100;0.00572641;0.00210596;0.00668298
1149;calc iter;100;0.648791;0.642857;0.669578
1149;total;1;70.7994;70.7994;70.7994
1178;calc total;1;65.1116;65.1116;65.1116
1178;calc update async;100;0.000160217;5.8199e-05;0.00648634
1178;calc inner;100;0.615484;0.580619;0.634188
1178;calc wait;100;0.0108512;0.00253879;0.0167398
1178;calc bound;100;0.00403548;0.00160776;0.00545026
1178;calc iter;100;0.650158;0.633429;0.654644
1178;total;1;70.8986;70.8986;70.8986
1157;calc total;1;65.1204;65.1204;65.1204
1157;calc update async;100;0.000108899;1.5407e-05;0.00467357
1157;calc inner;100;0.603018;0.579716;0.630806
1157;calc wait;100;0.0108124;0.00417035;0.0361244
1157;calc bound;100;0.00442213;0.00210501;0.00503113
1157;calc iter;100;0.649486;0.638027;0.671368
1157;total;1;70.7824;70.7824;70.7824
1150;calc total;1;65.1182;65.1182;65.1182
1150;calc update async;100;0.000185061;7.7058e-05;0.00508938
1150;calc inner;100;0.628195;0.619717;0.641907
1150;calc wait;100;0.0143882;0.00296459;0.0295007
1150;calc bound;100;0.005867;0.00213217;0.00663878
1150;calc iter;100;0.648639;0.640295;0.670924
1150;total;1;70.8003;70.8003;70.8003
1179;calc total;1;65.121;65.121;65.121
1179;calc update async;100;0.000146803;9.1466e-05;0.00442986
1179;calc inner;100;0.613469;0.577269;0.635807
1179;calc wait;100;0.00377833;0.00165564;0.0109166
1179;calc bound;100;0.0039769;0.00162614;0.00542428
1179;calc iter;100;0.650319;0.630283;0.662877
1179;total;1;70.8996;70.8996;70.8996
1158;calc total;1;65.1151;65.1151;65.1151
1158;calc update async;100;0.000127728;2.3214e-05;0.00610034
1158;calc inner;100;0.607542;0.581397;0.63497
1158;calc wait;100;0.0114883;0.00157626;0.0252299
1158;calc bound;100;0.00421893;0.00175213;0.00482543
1158;calc iter;100;0.649476;0.640976;0.673664
1158;total;1;70.7823;70.7823;70.7823
1151;calc total;1;65.1179;65.1179;65.1179
1151;calc update async;100;0.00379402;0.00298187;0.00764202
1151;calc inner;100;0.628088;0.619443;0.640986
1151;calc wait;100;0.010552;0.00237632;0.0259446
1151;calc bound;100;0.00607917;0.0046528;0.00863355
1151;calc iter;100;0.648517;0.64086;0.670878
1151;total;1;70.8031;70.8031;70.8031
1180;calc total;1;65.1186;65.1186;65.1186
1180;calc update async;100;0.000123587;1.1653e-05;0.00494692
1180;calc inner;100;0.613863;0.583162;0.634303
1180;calc wait;100;0.0251027;0.00300887;0.0449375
1180;calc bound;100;0.00402475;0.00159735;0.00517012
1180;calc iter;100;0.649801;0.618436;0.659803
1180;total;1;70.8988;70.8988;70.8988
1159;calc total;1;65.115;65.115;65.115
1159;calc update async;100;0.000123666;4.3437e-05;0.00600567
1159;calc inner;100;0.605012;0.574163;0.631397
1159;calc wait;100;0.0366601;0.00146748;0.0563829
1159;calc bound;100;0.00404112;0.00167495;0.00531748
1159;calc iter;100;0.649536;0.632386;0.656911
1159;total;1;70.7812;70.7812;70.7812
1181;calc total;1;65.1167;65.1167;65.1167
1181;calc update async;100;0.00012617;1.6486e-05;0.0058139
1181;calc inner;100;0.61207;0.589126;0.633178
1181;calc wait;100;0.0250234;0.00502661;0.0451334
1181;calc bound;100;0.00473951;0.0024114;0.00670682
1181;calc iter;100;0.649475;0.623863;0.666417
1181;total;1;70.8988;70.8988;70.8988
1160;calc total;1;65.1221;65.1221;65.1221
1160;calc update async;100;0.000114271;1.4369e-05;0.00429694
1160;calc inner;100;0.609605;0.57352;0.636886
1160;calc wait;100;0.00449166;0.00160972;0.0124012
1160;calc bound;100;0.00416201;0.00159821;0.00541242
1160;calc iter;100;0.650228;0.644176;0.657301
1160;total;1;70.7838;70.7838;70.7838
1182;calc total;1;65.115;65.115;65.115
1182;calc update async;100;0.000129983;1.2438e-05;0.00599322
1182;calc inner;100;0.614342;0.598482;0.635865
1182;calc wait;100;0.0204571;0.00614432;0.039083
1182;calc bound;100;0.00519676;0.00259373;0.00657079
1182;calc iter;100;0.649162;0.63336;0.662865
1182;total;1;70.8934;70.8934;70.8934
1161;calc total;1;65.113;65.113;65.113
1161;calc update async;100;0.000144305;1.7862e-05;0.00673276
1161;calc inner;100;0.604294;0.568748;0.63193
1161;calc wait;100;0.00829189;0.00156749;0.0165376
1161;calc bound;100;0.00426807;0.00155049;0.00708524
1161;calc iter;100;0.650201;0.642014;0.656899
1161;total;1;70.7829;70.7829;70.7829
1183;calc total;1;65.1144;65.1144;65.1144
1183;calc update async;100;0.00305161;0.00151158;0.0146473
1183;calc inner;100;0.614899;0.603432;0.635153
1183;calc wait;100;0.0187372;0.00107672;0.0394567
1183;calc bound;100;0.00554219;0.00228022;0.00672553
1183;calc iter;100;0.648887;0.625518;0.663799
1183;total;1;70.9006;70.9006;70.9006
1162;calc total;1;65.1221;65.1221;65.1221
1162;calc update async;100;0.000136318;1.9959e-05;0.00440379
1162;calc inner;100;0.605275;0.570745;0.633817
1162;calc wait;100;0.00448677;0.0013935;0.0175991
1162;calc bound;100;0.00413372;0.00156516;0.00577052
1162;calc iter;100;0.650294;0.648577;0.661598
1162;total;1;70.7821;70.7821;70.7821
1184;calc total;1;65.1259;65.1259;65.1259
1184;calc update async;100;0.00173172;0.000639879;0.00473773
1184;calc inner;100;0.609154;0.596586;0.635542
1184;calc wait;100;0.0301018;0.00349873;0.0567023
1184;calc bound;100;0.00648221;0.00264257;0.0068088
1184;calc iter;100;0.648443;0.638993;0.672559
1184;total;1;70.8884;70.8884;70.8884
1163;calc total;1;65.1216;65.1216;65.1216
1163;calc update async;100;0.000114777;2.3028e-05;0.00476362
1163;calc inner;100;0.606461;0.570319;0.635799
1163;calc wait;100;0.0167397;0.00526627;0.0275055
1163;calc bound;100;0.00465337;0.00155732;0.00619795
1163;calc iter;100;0.650286;0.643073;0.657068
1163;total;1;70.7847;70.7847;70.7847
1164;calc total;1;65.1213;65.1213;65.1213
1164;calc update async;100;0.00016757;9.1827e-05;0.00535634
1164;calc inner;100;0.638466;0.631235;0.642575
1164;calc wait;100;0.00643649;0.00186186;0.0110774
1164;calc bound;100;0.00465077;0.0015652;0.00707004
1164;calc iter;100;0.649724;0.63545;0.664528
1164;total;1;70.7915;70.7915;70.7915
1185;calc total;1;65.1098;65.1098;65.1098
1185;calc update async;100;0.000108587;2.2919e-05;0.000872437
1185;calc inner;100;0.609513;0.59773;0.634768
1185;calc wait;100;0.0327862;0.00186487;0.0568677
1185;calc bound;100;0.00622798;0.00251411;0.00681064
1185;calc iter;100;0.64865;0.63698;0.671764
1185;total;1;70.8984;70.8984;70.8984
1165;calc total;1;65.1209;65.1209;65.1209
1165;calc update async;100;0.000167717;7.7334e-05;0.0042661
1165;calc inner;100;0.638102;0.632425;0.641637
1165;calc wait;100;0.00636498;0.0031149;0.0108913
1165;calc bound;100;0.0050662;0.00154909;0.00633929
1165;calc iter;100;0.649704;0.638045;0.655927
1165;total;1;70.7924;70.7924;70.7924
1166;calc total;1;65.1193;65.1193;65.1193
1166;calc update async;100;0.00019682;9.2551e-05;0.00531776
1166;calc inner;100;0.637997;0.633498;0.64228
1166;calc wait;100;0.00559538;0.00359574;0.0100989
1166;calc bound;100;0.00586345;0.00157267;0.00663224
1166;calc iter;100;0.649656;0.638804;0.657236
1166;total;1;70.79;70.79;70.79
1167;calc total;1;65.1189;65.1189;65.1189
1167;calc update async;100;0.0001951;0.000105487;0.00473948
1167;calc inner;100;0.638123;0.634958;0.643459
1167;calc wait;100;0.00543045;0.00345391;0.010818
1167;calc bound;100;0.00587248;0.00160254;0.00691088
1167;calc iter;100;0.649625;0.640707;0.665934
1167;total;1;70.782;70.782;70.782
1168;calc total;1;65.1271;65.1271;65.1271
1168;calc update async;100;0.000174477;9.8992e-05;0.00388761
1168;calc inner;100;0.637301;0.63399;0.642142
1168;calc wait;100;0.00710593;0.00378502;0.0198908
1168;calc bound;100;0.00509167;0.00164556;0.00631749
1168;calc iter;100;0.649677;0.640893;0.664258
1168;total;1;70.7805;70.7805;70.7805
1169;calc total;1;65.12;65.12;65.12
1169;calc update async;100;0.00015238;7.8113e-05;0.00450322
1169;calc inner;100;0.636628;0.634133;0.640406
1169;calc wait;100;0.00831121;0.00461955;0.015522
1169;calc bound;100;0.00447304;0.00198456;0.00554589
1169;calc iter;100;0.649568;0.641006;0.661579
1169;total;1;70.7872;70.7872;70.7872
1170;calc total;1;65.119;65.119;65.119
1170;calc update async;100;0.000149321;7.2171e-05;0.00460302
1170;calc inner;100;0.636619;0.634444;0.640525
1170;calc wait;100;0.00789694;0.00432045;0.0166381
1170;calc bound;100;0.00486457;0.00261905;0.00611764
1170;calc iter;100;0.649533;0.643297;0.658387
1170;total;1;70.7881;70.7881;70.7881
1171;calc total;1;65.1155;65.1155;65.1155
1171;calc update async;100;0.000178829;7.3866e-05;0.00596469
1171;calc inner;100;0.636949;0.635059;0.641198
1171;calc wait;100;0.00733823;0.00176036;0.013799
1171;calc bound;100;0.00499977;0.00228388;0.0060101
1171;calc iter;100;0.649469;0.645461;0.655645
1171;total;1;70.7821;70.7821;70.7821
1172;calc total;1;65.1132;65.1132;65.1132
1172;calc update async;100;0.000184434;8.3542e-05;0.00710108
1172;calc inner;100;0.639004;0.636709;0.642301
1172;calc wait;100;0.00542546;0.00176578;0.00935261
1172;calc bound;100;0.00482293;0.00241769;0.00563165
1172;calc iter;100;0.64944;0.645899;0.653772
1172;total;1;70.7897;70.7897;70.7897
1173;calc total;1;65.1186;65.1186;65.1186
1173;calc update async;100;0.000159416;7.8009e-05;0.00471033
1173;calc inner;100;0.638353;0.636051;0.64175
1173;calc wait;100;0.00638181;0.00266707;0.0106426
1173;calc bound;100;0.00458352;0.00259068;0.00528875
1173;calc iter;100;0.649481;0.646374;0.657316
1173;total;1;70.7874;70.7874;70.7874
1174;calc total;1;65.1168;65.1168;65.1168
1174;calc update async;100;0.000158809;8.0878e-05;0.00554914
1174;calc inner;100;0.638152;0.635831;0.641569
1174;calc wait;100;0.00666381;0.00316855;0.00890287
1174;calc bound;100;0.00445906;0.00252861;0.0050693
1174;calc iter;100;0.649436;0.647176;0.654278
1174;total;1;70.7898;70.7898;70.7898
1175;calc total;1;65.1165;65.1165;65.1165
1175;calc update async;100;0.0013348;0.000971709;0.00963885
1175;calc inner;100;0.638575;0.636274;0.641579
1175;calc wait;100;0.00485828;0.00130635;0.00633456
1175;calc bound;100;0.00464034;0.00269386;0.0055008
1175;calc iter;100;0.649412;0.647525;0.65426
1175;total;1;70.7817;70.7817;70.7817
1200;calc total;1;65.1283;65.1283;65.1283
1200;calc update async;100;0.00151483;0.000818171;0.00529089
1200;calc inner;100;0.634824;0.632148;0.640823
1200;calc wait;100;0.00609554;0.00251967;0.0113076
1200;calc bound;100;0.00571782;0.00346573;0.0066784
1200;calc iter;100;0.649812;0.645111;0.658661
1200;total;1;70.8698;70.8698;70.8698
1201;calc total;1;65.1224;65.1224;65.1224
1201;calc update async;100;7.83167e-05;1.5544e-05;0.00424892
1201;calc inner;100;0.63343;0.630181;0.640685
1201;calc wait;100;0.0107583;0.00392089;0.0173932
1201;calc bound;100;0.00550772;0.00316597;0.00647388
1201;calc iter;100;0.649819;0.646195;0.658017
1201;total;1;70.8573;70.8573;70.8573
1202;calc total;1;65.1207;65.1207;65.1207
1202;calc update async;100;0.000104541;1.8619e-05;0.00484852
1202;calc inner;100;0.634225;0.631112;0.641589
1202;calc wait;100;0.00995752;0.00350362;0.0153859
1202;calc bound;100;0.00555962;0.00292537;0.00664367
1202;calc iter;100;0.649858;0.645376;0.655086
1202;total;1;70.8671;70.8671;70.8671
1272;calc total;1;65.1274;65.1274;65.1274
1272;calc update async;100;0.00427276;0.000769467;0.00549476
1272;calc inner;100;0.631514;0.49338;0.642667
1272;calc wait;100;0.00418703;0.00118892;0.0194881
1272;calc bound;100;0.00616387;0.00157843;0.0068194
1272;calc iter;100;0.650412;0.64294;0.661027
1272;total;1;70.8755;70.8755;70.8755
1224;calc total;1;65.1205;65.1205;65.1205
1224;calc update async;100;0.00139293;0.000932564;0.00704295
1224;calc inner;100;0.625136;0.616414;0.635292
1224;calc wait;100;0.00808949;0.00117657;0.0219554
1224;calc bound;100;0.00429978;0.00154561;0.00550082
1224;calc iter;100;0.64963;0.642171;0.657723
1224;total;1;70.8756;70.8756;70.8756
1186;calc total;1;65.1222;65.1222;65.1222
1186;calc update async;100;0.000152815;3.3552e-05;0.00553222
1186;calc inner;100;0.610746;0.601003;0.635759
1186;calc wait;100;0.0323438;0.00874083;0.0572574
1186;calc bound;100;0.00583076;0.0025471;0.00675499
1186;calc iter;100;0.649078;0.639393;0.666664
1186;total;1;70.899;70.899;70.899
1203;calc total;1;65.1201;65.1201;65.1201
1203;calc update async;100;0.00012915;1.9463e-05;0.00551024
1203;calc inner;100;0.63388;0.630793;0.6416
1203;calc wait;100;0.0100737;0.00226889;0.0145166
1203;calc bound;100;0.00580742;0.00353365;0.00658321
1203;calc iter;100;0.649908;0.64521;0.656165
1203;total;1;70.871;70.871;70.871
1273;calc total;1;65.1245;65.1245;65.1245
1273;calc update async;100;0.000136907;7.09e-05;0.00429093
1273;calc inner;100;0.632819;0.496552;0.644351
1273;calc wait;100;0.00899376;0.00500562;0.020413
1273;calc bound;100;0.00630111;0.00158564;0.00682139
1273;calc iter;100;0.650283;0.639774;0.667784
1273;total;1;70.8804;70.8804;70.8804
1225;calc total;1;65.1161;65.1161;65.1161
1225;calc update async;100;8.76536e-05;1.6565e-05;0.00597071
1225;calc inner;100;0.625954;0.619286;0.636003
1225;calc wait;100;0.00983354;0.00178066;0.0207892
1225;calc bound;100;0.00318342;0.00153803;0.00420802
1225;calc iter;100;0.649623;0.639492;0.658935
1225;total;1;70.8757;70.8757;70.8757
1187;calc total;1;65.1214;65.1214;65.1214
1187;calc update async;100;0.000150712;5.0457e-05;0.00512127
1187;calc inner;100;0.61129;0.59544;0.636052
1187;calc wait;100;0.0318291;0.00954771;0.0534082
1187;calc bound;100;0.00623274;0.00274946;0.00824468
1187;calc iter;100;0.649507;0.641668;0.672656
1187;total;1;70.8967;70.8967;70.8967
1204;calc total;1;65.1152;65.1152;65.1152
1204;calc update async;100;0.00019479;4.7532e-05;0.00605821
1204;calc inner;100;0.632109;0.628993;0.639843
1204;calc wait;100;0.0116365;0.00193532;0.0154811
1204;calc bound;100;0.00591023;0.00313505;0.00658244
1204;calc iter;100;0.649914;0.641666;0.653628
1204;total;1;70.8689;70.8689;70.8689
1274;calc total;1;65.1115;65.1115;65.1115
1274;calc update async;100;0.000157421;7.1163e-05;0.00700479
1274;calc inner;100;0.630854;0.497589;0.648394
1274;calc wait;100;0.0111903;0.00518084;0.0243273
1274;calc bound;100;0.00586195;0.00158866;0.0063999
1274;calc iter;100;0.650091;0.639912;0.663183
1274;total;1;70.8826;70.8826;70.8826
1226;calc total;1;65.1202;65.1202;65.1202
1226;calc update async;100;7.44573e-05;1.3444e-05;0.00464249
1226;calc inner;100;0.626625;0.618402;0.638138
1226;calc wait;100;0.00701689;0.00142745;0.0160987
1226;calc bound;100;0.00282064;0.00168056;0.00397936
1226;calc iter;100;0.649698;0.641932;0.659656
1226;total;1;70.8671;70.8671;70.8671
1188;calc total;1;65.1167;65.1167;65.1167
1188;calc update async;100;0.000228527;0.000111701;0.00573829
1188;calc inner;100;0.637451;0.633218;0.659308
1188;calc wait;100;0.00668603;0.00211223;0.0082694
1188;calc bound;100;0.00517659;0.00277441;0.00750557
1188;calc iter;100;0.649546;0.644606;0.669028
1188;total;1;70.9002;70.9002;70.9002
1205;calc total;1;65.1191;65.1191;65.1191
1205;calc update async;100;0.000184185;4.9565e-05;0.0049118
1205;calc inner;100;0.631687;0.627493;0.639766
1205;calc wait;100;0.0122473;0.00393839;0.0158974
1205;calc bound;100;0.00588197;0.00290089;0.00651293
1205;calc iter;100;0.650018;0.63963;0.654554
1205;total;1;70.8693;70.8693;70.8693
1275;calc total;1;65.1245;65.1245;65.1245
1275;calc update async;100;0.000126006;6.9697e-05;0.00448716
1275;calc inner;100;0.630755;0.496629;0.640193
1275;calc wait;100;0.0107516;0.00168044;0.024528
1275;calc bound;100;0.00571958;0.00164095;0.00647625
1275;calc iter;100;0.650181;0.640373;0.669969
1275;total;1;70.8836;70.8836;70.8836
1227;calc total;1;65.12;65.12;65.12
1227;calc update async;100;7.7704e-05;1.4788e-05;0.0046448
1227;calc inner;100;0.6265;0.619101;0.635663
1227;calc wait;100;0.00987387;0.00148832;0.0196557
1227;calc bound;100;0.00305299;0.00172628;0.00404322
1227;calc iter;100;0.649755;0.643146;0.65931
1227;total;1;70.8663;70.8663;70.8663
1189;calc total;1;65.12;65.12;65.12
1189;calc update async;100;0.000221046;0.00011067;0.00468563
1189;calc inner;100;0.637104;0.63189;0.648523
1189;calc wait;100;0.00716856;0.00177079;0.02894
1189;calc bound;100;0.00508519;0.00298339;0.0060346
1189;calc iter;100;0.649583;0.644751;0.665716
1189;total;1;70.8976;70.8976;70.8976
1206;calc total;1;65.1176;65.1176;65.1176
1206;calc update async;100;0.000188705;5.9515e-05;0.00530553
1206;calc inner;100;0.633408;0.626776;0.640969
1206;calc wait;100;0.0103646;0.00209841;0.0133409
1206;calc bound;100;0.00608473;0.00238104;0.00657178
1206;calc iter;100;0.650059;0.637212;0.654292
1206;total;1;70.8635;70.8635;70.8635
1276;calc total;1;65.1219;65.1219;65.1219
1276;calc update async;100;0.00012961;6.167e-05;0.00495723
1276;calc inner;100;0.629398;0.500074;0.638111
1276;calc wait;100;0.0132908;0.00369787;0.0293408
1276;calc bound;100;0.00569058;0.00167545;0.0066027
1276;calc iter;100;0.648728;0.51798;0.663251
1276;total;1;70.8815;70.8815;70.8815
1228;calc total;1;65.1196;65.1196;65.1196
1228;calc update async;100;0.000121139;4.2756e-05;0.00454181
1228;calc inner;100;0.626988;0.617187;0.636642
1228;calc wait;100;0.00369696;0.0014589;0.0134967
1228;calc bound;100;0.00289258;0.00159139;0.00383507
1228;calc iter;100;0.649795;0.638101;0.660936
1228;total;1;70.876;70.876;70.876
1190;calc total;1;65.113;65.113;65.113
1190;calc update async;100;0.000258767;0.000118799;0.00745471
1190;calc inner;100;0.634793;0.629666;0.644927
1190;calc wait;100;0.00920869;0.00267036;0.021428
1190;calc bound;100;0.0052945;0.00353916;0.00624994
1190;calc iter;100;0.649559;0.644911;0.659667
1190;total;1;70.898;70.898;70.898
1207;calc total;1;65.1166;65.1166;65.1166
1207;calc update async;100;0.000193686;8.0008e-05;0.00545044
1207;calc inner;100;0.631206;0.623799;0.639208
1207;calc wait;100;0.0127416;0.0024066;0.0156029
1207;calc bound;100;0.00595226;0.00177101;0.00633001
1207;calc iter;100;0.650112;0.63437;0.656385
1207;total;1;70.8701;70.8701;70.8701
1277;calc total;1;65.1211;65.1211;65.1211
1277;calc update async;100;0.00013118;5.365e-05;0.00497628
1277;calc inner;100;0.628732;0.500566;0.637989
1277;calc wait;100;0.0131788;0.0040295;0.0288403
1277;calc bound;100;0.00579437;0.00246018;0.00664557
1277;calc iter;100;0.648586;0.510949;0.662804
1277;total;1;70.8726;70.8726;70.8726
1229;calc total;1;65.1194;65.1194;65.1194
1229;calc update async;100;0.000132995;4.7953e-05;0.00549409
1229;calc inner;100;0.625856;0.615997;0.637005
1229;calc wait;100;0.00451628;0.00146484;0.0222097
1229;calc bound;100;0.00284176;0.00154772;0.00434414
1229;calc iter;100;0.649823;0.640962;0.658353
1229;total;1;70.8634;70.8634;70.8634
1191;calc total;1;65.1176;65.1176;65.1176
1191;calc update async;100;0.000247819;0.000121934;0.00585839
1191;calc inner;100;0.637137;0.632435;0.64512
1191;calc wait;100;0.0067394;0.00156532;0.0160627
1191;calc bound;100;0.00551086;0.00346159;0.00629903
1191;calc iter;100;0.649639;0.644629;0.65955
1191;total;1;70.9042;70.9042;70.9042
1208;calc total;1;65.1276;65.1276;65.1276
1208;calc update async;100;0.000136089;7.9469e-05;0.00411286
1208;calc inner;100;0.633476;0.623001;0.640631
1208;calc wait;100;0.0105102;0.00667514;0.0180093
1208;calc bound;100;0.00615079;0.0016285;0.00650843
1208;calc iter;100;0.650277;0.63216;0.665796
1208;total;1;70.8682;70.8682;70.8682
1230;calc total;1;65.1181;65.1181;65.1181
1230;calc update async;100;0.000141641;4.7576e-05;0.00478653
1230;calc inner;100;0.622984;0.613796;0.63358
1230;calc wait;100;0.00591783;0.00121597;0.0498141
1230;calc bound;100;0.00306593;0.0015336;0.00605003
1230;calc iter;100;0.649841;0.629992;0.670755
1230;total;1;70.8666;70.8666;70.8666
1192;calc total;1;65.1236;65.1236;65.1236
1192;calc update async;100;0.000176354;8.6257e-05;0.00428522
1192;calc inner;100;0.635321;0.630323;0.641196
1192;calc wait;100;0.00860501;0.00271768;0.0184918
1192;calc bound;100;0.00562351;0.00289721;0.00642939
1192;calc iter;100;0.649729;0.644438;0.658953
1192;total;1;70.9044;70.9044;70.9044
1209;calc total;1;65.1159;65.1159;65.1159
1209;calc update async;100;0.000153874;7.778e-05;0.0057766
1209;calc inner;100;0.632977;0.621282;0.641998
1209;calc wait;100;0.0108622;0.0068356;0.0134172
1209;calc bound;100;0.00621936;0.00160085;0.00650848
1209;calc iter;100;0.650218;0.630425;0.662611
1209;total;1;70.8692;70.8692;70.8692
1231;calc total;1;65.1177;65.1177;65.1177
1231;calc update async;100;0.000152594;6.4207e-05;0.00503566
1231;calc inner;100;0.622964;0.613648;0.653901
1231;calc wait;100;0.00241601;0.00144612;0.00895023
1231;calc bound;100;0.00286807;0.00152522;0.00662094
1231;calc iter;100;0.649868;0.632204;0.667566
1231;total;1;70.8568;70.8568;70.8568
1193;calc total;1;65.1154;65.1154;65.1154
1193;calc update async;100;0.000192266;6.9261e-05;0.00608751
1193;calc inner;100;0.634777;0.632607;0.644678
1193;calc wait;100;0.00905707;0.00187561;0.0172786
1193;calc bound;100;0.00564816;0.00275645;0.00639741
1193;calc iter;100;0.649678;0.641167;0.659132
1193;total;1;70.9001;70.9001;70.9001
1248;calc total;1;65.1276;65.1276;65.1276
1248;calc update async;100;0.001538;0.000721992;0.00485283
1248;calc inner;100;0.603738;0.573532;0.633131
1248;calc wait;100;0.00675655;0.00174039;0.0380593
[truncated: 1,117,674 more chars]
