# Supplementary material for: A Halo abstraction for distributed n-dimensional structured grids within the C++ PGAS library DASH
Source: PeerJ Comput Sci. 2023 Feb 3;9:e1203. doi: 10.7717/peerj-cs.1203 (PMC10280232; doi:10.7717/peerj-cs.1203)
Supplement: Supplemental Information 2 [file peerj-cs-09-1203-s002.gz › raw_haswell/res_2d/weak/mpi_heat2d_n8_c24_155563_21918178.out]

MPI
Running Jacobi on 192 processors with (16, 12) elements.
Array Dimensions: 155552 155556
Block Dimensions: 9722 12963
== Energy Conservation Check ==
initial Energy:               25.000
  final Energy:               25.000
    Difference:               -0.000
== Time Statistics ==
Completed 100 iterations.
# unit_id;function_name;num_calls;avg_runtime;min_runtime;max_runtime
24;calc total;1;65.0533;65.0533;65.0533
24;calc update async;100;6.90696e-05;1.5266e-05;0.00441594
24;calc inner;100;0.636628;0.634258;0.642912
24;calc wait;100;0.00698217;0.00198175;0.0156142
24;calc bound;100;0.00416567;0.00179542;0.00510878
24;calc iter;100;0.64989;0.646133;0.661329
24;total;1;69.2481;69.2481;69.2481
25;calc total;1;65.0527;65.0527;65.0527
25;calc update async;100;7.82734e-05;1.821e-05;0.0045045
25;calc inner;100;0.636357;0.633742;0.643447
25;calc wait;100;0.00802602;0.00213161;0.0149742
25;calc bound;100;0.00483662;0.00163465;0.00624101
25;calc iter;100;0.649916;0.645191;0.669174
25;total;1;69.2482;69.2482;69.2482
48;calc total;1;65.0504;65.0504;65.0504
48;calc update async;100;7.75031e-05;1.3755e-05;0.00547485
48;calc inner;100;0.628282;0.625304;0.63419
48;calc wait;100;0.00643689;0.00172433;0.0119394
48;calc bound;100;0.00202768;0.00164638;0.0032725
48;calc iter;100;0.649607;0.644246;0.653959
48;total;1;69.2437;69.2437;69.2437
26;calc total;1;65.0431;65.0431;65.0431
26;calc update async;100;0.000114046;2.6125e-05;0.00742948
26;calc inner;100;0.635285;0.632382;0.640224
26;calc wait;100;0.00740047;0.00364117;0.0111232
26;calc bound;100;0.00619673;0.0016519;0.00660008
26;calc iter;100;0.649853;0.642994;0.662268
26;total;1;69.244;69.244;69.244
49;calc total;1;65.0543;65.0543;65.0543
49;calc update async;100;7.19915e-05;1.6557e-05;0.00435035
49;calc inner;100;0.629573;0.626378;0.635383
49;calc wait;100;0.00432874;0.00156428;0.00913831
49;calc bound;100;0.00192144;0.00159726;0.00315675
49;calc iter;100;0.649656;0.645764;0.655373
49;total;1;69.2544;69.2544;69.2544
27;calc total;1;65.0536;65.0536;65.0536
27;calc update async;100;9.46441e-05;2.7697e-05;0.00485017
27;calc inner;100;0.636282;0.633426;0.642748
27;calc wait;100;0.00635335;0.00182715;0.0146277
27;calc bound;100;0.00637613;0.001649;0.00682224
27;calc iter;100;0.649979;0.643721;0.668383
27;total;1;69.2478;69.2478;69.2478
50;calc total;1;65.0492;65.0492;65.0492
50;calc update async;100;9.47213e-05;2.0716e-05;0.00573658
50;calc inner;100;0.627216;0.623963;0.633229
50;calc wait;100;0.00392332;0.00157799;0.00769243
50;calc bound;100;0.0023864;0.0016109;0.00411528
50;calc iter;100;0.649652;0.645332;0.652907
50;total;1;69.2531;69.2531;69.2531
28;calc total;1;65.053;65.053;65.053
28;calc update async;100;8.2254e-05;2.1044e-05;0.00467707
28;calc inner;100;0.634612;0.631349;0.642067
28;calc wait;100;0.00944326;0.00319463;0.0197701
28;calc bound;100;0.00575883;0.00161835;0.00632799
28;calc iter;100;0.649921;0.64539;0.662951
28;total;1;69.2397;69.2397;69.2397
51;calc total;1;65.0543;65.0543;65.0543
51;calc update async;100;8.50209e-05;2.667e-05;0.00427109
51;calc inner;100;0.626701;0.62384;0.634509
51;calc wait;100;0.00214066;0.00171149;0.0115927
51;calc bound;100;0.00215829;0.00161273;0.00388113
51;calc iter;100;0.649717;0.642543;0.6555
51;total;1;69.2438;69.2438;69.2438
29;calc total;1;65.0529;65.0529;65.0529
29;calc update async;100;7.81778e-05;1.6699e-05;0.00500843
29;calc inner;100;0.638229;0.635537;0.643201
29;calc wait;100;0.00721426;0.00272724;0.0166084
29;calc bound;100;0.00430207;0.00172373;0.00505115
29;calc iter;100;0.649873;0.645844;0.661319
29;total;1;69.2417;69.2417;69.2417
52;calc total;1;65.053;65.053;65.053
52;calc update async;100;9.44282e-05;1.1365e-05;0.00582104
52;calc inner;100;0.626623;0.623715;0.634141
52;calc wait;100;0.00685451;0.00262425;0.0107184
52;calc bound;100;0.00243649;0.00157675;0.00408694
52;calc iter;100;0.649668;0.645499;0.653376
52;total;1;69.2477;69.2477;69.2477
30;calc total;1;65.0522;65.0522;65.0522
30;calc update async;100;7.63254e-05;1.4998e-05;0.00523572
30;calc inner;100;0.635378;0.632598;0.641817
30;calc wait;100;0.0102458;0.00310334;0.0166332
30;calc bound;100;0.00405395;0.00242133;0.00473629
30;calc iter;100;0.649823;0.646055;0.655399
30;total;1;69.2387;69.2387;69.2387
53;calc total;1;65.0527;65.0527;65.0527
53;calc update async;100;7.76264e-05;1.0185e-05;0.00523664
53;calc inner;100;0.626618;0.623878;0.633983
53;calc wait;100;0.00574286;0.00200481;0.00990577
53;calc bound;100;0.00204588;0.00157589;0.00331961
53;calc iter;100;0.649632;0.644065;0.655604
53;total;1;69.2504;69.2504;69.2504
31;calc total;1;65.052;65.052;65.052
31;calc update async;100;6.94657e-05;1.2122e-05;0.00477316
31;calc inner;100;0.634846;0.631939;0.64145
31;calc wait;100;0.0107937;0.0024987;0.016416
31;calc bound;100;0.00404195;0.0026631;0.00499883
31;calc iter;100;0.64978;0.644475;0.656019
31;total;1;69.2468;69.2468;69.2468
54;calc total;1;65.0527;65.0527;65.0527
54;calc update async;100;7.8492e-05;9.708e-06;0.00601258
54;calc inner;100;0.626325;0.623476;0.632817
54;calc wait;100;0.00938239;0.00220825;0.0147791
54;calc bound;100;0.00258583;0.00188699;0.00356946
54;calc iter;100;0.649575;0.643973;0.653827
54;total;1;69.2407;69.2407;69.2407
32;calc total;1;65.0585;65.0585;65.0585
32;calc update async;100;5.96e-05;1.1901e-05;0.00388589
32;calc inner;100;0.635592;0.631856;0.640144
32;calc wait;100;0.00864793;0.00451185;0.0138927
32;calc bound;100;0.00440491;0.00274132;0.00512826
32;calc iter;100;0.649802;0.644643;0.657844
32;total;1;69.2397;69.2397;69.2397
55;calc total;1;65.0524;65.0524;65.0524
55;calc update async;100;6.72398e-05;1.1049e-05;0.00508023
55;calc inner;100;0.625991;0.621224;0.63343
55;calc wait;100;0.0111485;0.00524303;0.0208999
55;calc bound;100;0.00360448;0.00255661;0.00464851
55;calc iter;100;0.649468;0.641205;0.655389
55;total;1;69.2456;69.2456;69.2456
33;calc total;1;65.0542;65.0542;65.0542
33;calc update async;100;6.4384e-05;1.445e-05;0.00434741
33;calc inner;100;0.63524;0.63209;0.642941
33;calc wait;100;0.0081274;0.00231102;0.0137963
33;calc bound;100;0.00454482;0.00317154;0.0053102
33;calc iter;100;0.649775;0.644006;0.657626
33;total;1;69.2499;69.2499;69.2499
34;calc total;1;65.0482;65.0482;65.0482
34;calc update async;100;8.90961e-05;1.5051e-05;0.00657469
34;calc inner;100;0.633956;0.63093;0.638775
34;calc wait;100;0.00954017;0.0021439;0.0186895
34;calc bound;100;0.00417876;0.00324531;0.00505789
34;calc iter;100;0.649776;0.643728;0.655307
34;total;1;69.2406;69.2406;69.2406
35;calc total;1;65.0552;65.0552;65.0552
35;calc update async;100;6.63704e-05;1.5362e-05;0.00429637
35;calc inner;100;0.636514;0.634013;0.641492
35;calc wait;100;0.00641192;0.00210338;0.0169577
35;calc bound;100;0.00411633;0.0030155;0.00491677
35;calc iter;100;0.649881;0.64423;0.660144
35;total;1;69.2482;69.2482;69.2482
36;calc total;1;65.0549;65.0549;65.0549
36;calc update async;100;0.000103839;4.6009e-05;0.00431558
36;calc inner;100;0.63591;0.632689;0.644133
36;calc wait;100;0.00585373;0.00164211;0.0133294
36;calc bound;100;0.00395333;0.0021179;0.00504186
36;calc iter;100;0.649777;0.644963;0.658704
36;total;1;69.252;69.252;69.252
37;calc total;1;65.0544;65.0544;65.0544
37;calc update async;100;0.000120962;5.2718e-05;0.00509797
37;calc inner;100;0.63507;0.632294;0.64289
37;calc wait;100;0.00724306;0.00189343;0.0107319
37;calc bound;100;0.00402393;0.00163492;0.00582752
37;calc iter;100;0.649812;0.644634;0.657107
37;total;1;69.2532;69.2532;69.2532
38;calc total;1;65.0558;65.0558;65.0558
38;calc update async;100;0.000129413;7.283e-05;0.00427846
38;calc inner;100;0.634342;0.631658;0.642393
38;calc wait;100;0.00633123;0.0019348;0.00985937
38;calc bound;100;0.0049343;0.00167359;0.00660271
38;calc iter;100;0.649878;0.646341;0.660562
38;total;1;69.2436;69.2436;69.2436
39;calc total;1;65.0534;65.0534;65.0534
39;calc update async;100;0.000153307;8.5835e-05;0.0053396
39;calc inner;100;0.634521;0.631591;0.643003
39;calc wait;100;0.00435128;0.00184394;0.0074353
39;calc bound;100;0.00504387;0.00165774;0.00698033
39;calc iter;100;0.649875;0.646981;0.653881
39;total;1;69.2503;69.2503;69.2503
40;calc total;1;65.0537;65.0537;65.0537
40;calc update async;100;0.000135417;6.3606e-05;0.00526962
40;calc inner;100;0.634301;0.631461;0.641655
40;calc wait;100;0.00794031;0.00450634;0.011346
40;calc bound;100;0.00473796;0.00162621;0.00652567
40;calc iter;100;0.649813;0.645159;0.656881
40;total;1;69.25;69.25;69.25
41;calc total;1;65.0525;65.0525;65.0525
41;calc update async;100;0.000129371;5.4808e-05;0.00559285
41;calc inner;100;0.634271;0.630992;0.640782
41;calc wait;100;0.00702866;0.00235723;0.0141566
41;calc bound;100;0.00390706;0.00163338;0.00542141
41;calc iter;100;0.649765;0.644841;0.658369
41;total;1;69.2462;69.2462;69.2462
96;calc total;1;65.0585;65.0585;65.0585
96;calc update async;100;8.78905e-05;1.1481e-05;0.00486517
96;calc inner;100;0.626958;0.616304;0.635313
96;calc wait;100;0.00216984;0.00158033;0.00862227
96;calc bound;100;0.00221447;0.00160527;0.0052694
96;calc iter;100;0.650419;0.637636;0.671104
96;total;1;69.2342;69.2342;69.2342
56;calc total;1;65.0529;65.0529;65.0529
56;calc update async;100;6.67558e-05;1.1423e-05;0.00515307
56;calc inner;100;0.626807;0.622421;0.634523
56;calc wait;100;0.00793825;0.0023357;0.0155384
56;calc bound;100;0.00426424;0.00166375;0.0051279
56;calc iter;100;0.649439;0.641436;0.658214
56;total;1;69.252;69.252;69.252
72;calc total;1;65.0526;65.0526;65.0526
72;calc update async;100;9.34538e-05;3.2323e-05;0.00452053
72;calc inner;100;0.636962;0.634188;0.647023
72;calc wait;100;0.00675202;0.00157437;0.0119859
72;calc bound;100;0.0066552;0.00164049;0.0070348
72;calc iter;100;0.650525;0.637449;0.658117
72;total;1;69.2302;69.2302;69.2302
120;calc total;1;65.053;65.053;65.053
120;calc update async;100;0.000117042;2.5206e-05;0.00544126
120;calc inner;100;0.636068;0.63391;0.642767
120;calc wait;100;0.00850328;0.00295416;0.0193406
120;calc bound;100;0.0053035;0.00163505;0.00567591
120;calc iter;100;0.649995;0.64173;0.661538
120;total;1;69.2343;69.2343;69.2343
97;calc total;1;65.0541;65.0541;65.0541
97;calc update async;100;9.21891e-05;1.0891e-05;0.00558356
97;calc inner;100;0.625886;0.618151;0.634534
97;calc wait;100;0.0066274;0.0018851;0.0290324
97;calc bound;100;0.00247653;0.00158252;0.005426
97;calc iter;100;0.650354;0.643525;0.663532
97;total;1;69.2245;69.2245;69.2245
57;calc total;1;65.0521;65.0521;65.0521
57;calc update async;100;6.75986e-05;1.025e-05;0.00500948
57;calc inner;100;0.626331;0.621499;0.634923
57;calc wait;100;0.00929502;0.00315329;0.0177871
57;calc bound;100;0.00432422;0.00169867;0.00617514
57;calc iter;100;0.649473;0.635362;0.658517
57;total;1;69.2533;69.2533;69.2533
73;calc total;1;65.0517;65.0517;65.0517
73;calc update async;100;0.000138413;3.026e-05;0.00436395
73;calc inner;100;0.634595;0.631188;0.642879
73;calc wait;100;0.00931243;0.00473124;0.0161322
73;calc bound;100;0.00646247;0.00164345;0.00702034
73;calc iter;100;0.650513;0.638803;0.669532
73;total;1;69.2283;69.2283;69.2283
98;calc total;1;65.0479;65.0479;65.0479
98;calc update async;100;9.11751e-05;1.3013e-05;0.00626282
98;calc inner;100;0.62779;0.620756;0.634972
98;calc wait;100;0.00434468;0.00156959;0.0253807
98;calc bound;100;0.00235867;0.00161564;0.00438938
98;calc iter;100;0.650254;0.64384;0.663584
98;total;1;69.2239;69.2239;69.2239
58;calc total;1;65.0419;65.0419;65.0419
58;calc update async;100;9.47087e-05;9.927e-06;0.0077794
58;calc inner;100;0.62693;0.6232;0.633253
58;calc wait;100;0.0107623;0.00165659;0.0165723
58;calc bound;100;0.00329786;0.00177645;0.00672274
58;calc iter;100;0.649404;0.635123;0.654794
58;total;1;69.2531;69.2531;69.2531
74;calc total;1;65.0405;65.0405;65.0405
74;calc update async;100;0.000162558;2.6885e-05;0.00836266
74;calc inner;100;0.635571;0.631913;0.640196
74;calc wait;100;0.00928637;0.00486145;0.0156605
74;calc bound;100;0.00535008;0.00164374;0.00677331
74;calc iter;100;0.650375;0.64319;0.662838
74;total;1;69.2314;69.2314;69.2314
99;calc total;1;65.0552;65.0552;65.0552
99;calc update async;100;8.23914e-05;1.1192e-05;0.00549313
99;calc inner;100;0.624407;0.616303;0.631626
99;calc wait;100;0.0101736;0.00208065;0.0330647
99;calc bound;100;0.00244837;0.00162861;0.00381168
99;calc iter;100;0.650296;0.641143;0.662769
99;total;1;69.2344;69.2344;69.2344
59;calc total;1;65.0531;65.0531;65.0531
59;calc update async;100;6.64035e-05;1.0137e-05;0.00473604
59;calc inner;100;0.629518;0.625833;0.636488
59;calc wait;100;0.00490147;0.00173188;0.014005
59;calc bound;100;0.00270875;0.00175969;0.00621522
59;calc iter;100;0.649565;0.63534;0.66145
59;total;1;69.2557;69.2557;69.2557
75;calc total;1;65.0514;65.0514;65.0514
75;calc update async;100;0.00011455;1.869e-05;0.00465516
75;calc inner;100;0.635909;0.63248;0.642658
75;calc wait;100;0.00947541;0.00462161;0.0173635
75;calc bound;100;0.00492389;0.00195855;0.00639746
75;calc iter;100;0.650426;0.642073;0.670969
75;total;1;69.2277;69.2277;69.2277
100;calc total;1;65.0549;65.0549;65.0549
100;calc update async;100;7.68279e-05;1.0244e-05;0.00544938
100;calc inner;100;0.627634;0.618987;0.635347
100;calc wait;100;0.00698697;0.00186755;0.0247611
100;calc bound;100;0.00306646;0.00160007;0.00511095
100;calc iter;100;0.650223;0.638807;0.666486
100;total;1;69.2348;69.2348;69.2348
60;calc total;1;65.0534;65.0534;65.0534
60;calc update async;100;0.000105117;4.5271e-05;0.00461766
60;calc inner;100;0.634126;0.627204;0.643591
60;calc wait;100;0.0074394;0.00225944;0.0264966
60;calc bound;100;0.00385703;0.00184236;0.00579875
60;calc iter;100;0.649401;0.643063;0.664584
60;total;1;69.2548;69.2548;69.2548
76;calc total;1;65.0508;65.0508;65.0508
76;calc update async;100;0.000112168;5.0038e-05;0.00480552
76;calc inner;100;0.634823;0.630702;0.642642
76;calc wait;100;0.0106826;0.0027463;0.0216549
76;calc bound;100;0.00478486;0.00282996;0.00550976
76;calc iter;100;0.650405;0.64533;0.664209
76;total;1;69.2285;69.2285;69.2285
101;calc total;1;65.0544;65.0544;65.0544
101;calc update async;100;7.40602e-05;1.0296e-05;0.00547088
101;calc inner;100;0.623638;0.615127;0.633519
101;calc wait;100;0.0145495;0.00440734;0.0361268
101;calc bound;100;0.00336099;0.00197664;0.00565014
101;calc iter;100;0.650161;0.637005;0.666678
101;total;1;69.231;69.231;69.231
61;calc total;1;65.0531;65.0531;65.0531
61;calc update async;100;0.000120732;4.8813e-05;0.00497023
61;calc inner;100;0.633912;0.627052;0.642794
61;calc wait;100;0.00643031;0.00169575;0.0370308
61;calc bound;100;0.00420128;0.00170516;0.00644289
61;calc iter;100;0.64943;0.641062;0.676495
61;total;1;69.2578;69.2578;69.2578
77;calc total;1;65.0502;65.0502;65.0502
77;calc update async;100;0.000114368;3.088e-05;0.00485198
77;calc inner;100;0.634413;0.630502;0.642123
77;calc wait;100;0.0109959;0.00279436;0.0216295
77;calc bound;100;0.00480898;0.00277742;0.00557321
77;calc iter;100;0.650335;0.64529;0.662944
77;total;1;69.2303;69.2303;69.2303
102;calc total;1;65.0558;65.0558;65.0558
102;calc update async;100;7.97948e-05;1.1199e-05;0.00565384
102;calc inner;100;0.623247;0.617045;0.633292
102;calc wait;100;0.0118189;0.00208449;0.035597
102;calc bound;100;0.004808;0.00211778;0.00584434
102;calc iter;100;0.650128;0.641376;0.67594
102;total;1;69.2326;69.2326;69.2326
62;calc total;1;65.0531;65.0531;65.0531
62;calc update async;100;0.000137561;6.4325e-05;0.00518273
62;calc inner;100;0.634982;0.627617;0.663951
62;calc wait;100;0.00451139;0.00155566;0.0134473
62;calc bound;100;0.00451798;0.00168251;0.00707358
62;calc iter;100;0.64946;0.639465;0.678843
62;total;1;69.2579;69.2579;69.2579
78;calc total;1;65.0532;65.0532;65.0532
78;calc update async;100;0.000107821;1.7343e-05;0.0047795
78;calc inner;100;0.63461;0.631337;0.641882
78;calc wait;100;0.0107651;0.00507065;0.0178619
78;calc bound;100;0.0048604;0.00271073;0.00554355
78;calc iter;100;0.650346;0.646346;0.658114
78;total;1;69.228;69.228;69.228
103;calc total;1;65.0534;65.0534;65.0534
103;calc update async;100;6.96069e-05;1.0317e-05;0.00494455
103;calc inner;100;0.620802;0.614459;0.630696
103;calc wait;100;0.0169646;0.00670801;0.0423833
103;calc bound;100;0.0036155;0.00160237;0.00463752
103;calc iter;100;0.650133;0.643819;0.672521
103;total;1;69.2335;69.2335;69.2335
63;calc total;1;65.0527;65.0527;65.0527
63;calc update async;100;0.00014298;7.2126e-05;0.0057084
63;calc inner;100;0.633663;0.627525;0.642702
63;calc wait;100;0.0043989;0.00184406;0.0364568
63;calc bound;100;0.00426381;0.00171357;0.00680723
63;calc iter;100;0.64947;0.64158;0.67303
79;calc total;1;65.0507;65.0507;65.0507
79;calc update async;100;0.000107604;1.7821e-05;0.00473495
79;calc inner;100;0.633469;0.629008;0.64195
79;calc wait;100;0.0119646;0.00407819;0.0267872
79;calc bound;100;0.00477105;0.00300371;0.00551437
79;calc iter;100;0.650339;0.645972;0.662181
79;total;1;69.218;69.218;69.218
104;calc total;1;65.0537;65.0537;65.0537
104;calc update async;100;7.86818e-05;1.1377e-05;0.00539719
104;calc inner;100;0.627101;0.619909;0.634455
104;calc wait;100;0.00565045;0.00166222;0.0374435
104;calc bound;100;0.00319917;0.00160975;0.00383354
104;calc iter;100;0.650218;0.645433;0.679995
104;total;1;69.2364;69.2364;69.2364
63;total;1;69.2549;69.2549;69.2549
80;calc total;1;65.0505;65.0505;65.0505
80;calc update async;100;0.000108944;1.3205e-05;0.00481799
80;calc inner;100;0.636255;0.632472;0.643336
80;calc wait;100;0.00909218;0.00226491;0.0236157
80;calc bound;100;0.0048882;0.0029462;0.00539661
80;calc iter;100;0.650371;0.645103;0.663709
80;total;1;69.227;69.227;69.227
105;calc total;1;65.0524;65.0524;65.0524
105;calc update async;100;7.07939e-05;1.0147e-05;0.00477743
105;calc inner;100;0.626565;0.617437;0.63387
105;calc wait;100;0.00839156;0.00208068;0.0125869
105;calc bound;100;0.00275368;0.00160014;0.00382486
105;calc iter;100;0.65025;0.643011;0.679606
105;total;1;69.2315;69.2315;69.2315
64;calc total;1;65.0548;65.0548;65.0548
64;calc update async;100;0.000107982;5.1614e-05;0.00396744
64;calc inner;100;0.632396;0.6252;0.637969
64;calc wait;100;0.00830979;0.00325751;0.028471
64;calc bound;100;0.00403864;0.0017283;0.00557285
64;calc iter;100;0.64947;0.642563;0.664679
64;total;1;69.242;69.242;69.242
81;calc total;1;65.0523;65.0523;65.0523
81;calc update async;100;0.000106342;1.9848e-05;0.00425102
81;calc inner;100;0.635746;0.632446;0.642807
81;calc wait;100;0.00964441;0.00295725;0.013176
81;calc bound;100;0.00478432;0.00276588;0.00528165
81;calc iter;100;0.650432;0.644762;0.663858
81;total;1;69.227;69.227;69.227
106;calc total;1;65.0483;65.0483;65.0483
106;calc update async;100;9.42322e-05;1.1844e-05;0.00650453
106;calc inner;100;0.626933;0.62097;0.633578
106;calc wait;100;0.00641139;0.0016445;0.0270594
106;calc bound;100;0.00251232;0.00163375;0.00431702
106;calc iter;100;0.650255;0.644088;0.663385
106;total;1;69.2289;69.2289;69.2289
65;calc total;1;65.0531;65.0531;65.0531
65;calc update async;100;0.000110694;4.0283e-05;0.00541432
65;calc inner;100;0.632822;0.628711;0.643117
65;calc wait;100;0.00724595;0.00194448;0.0239984
65;calc bound;100;0.00365859;0.00166059;0.00507557
65;calc iter;100;0.649413;0.640875;0.659697
65;total;1;69.2586;69.2586;69.2586
82;calc total;1;65.0493;65.0493;65.0493
82;calc update async;100;0.000127554;2.2985e-05;0.00566442
82;calc inner;100;0.636068;0.63204;0.642431
82;calc wait;100;0.00939609;0.00222285;0.0146781
82;calc bound;100;0.00483996;0.00165366;0.00521663
82;calc iter;100;0.650437;0.643856;0.654831
82;total;1;69.2179;69.2179;69.2179
107;calc total;1;65.0548;65.0548;65.0548
107;calc update async;100;9.41049e-05;1.2273e-05;0.00569413
107;calc inner;100;0.626254;0.618112;0.634793
107;calc wait;100;0.00620597;0.00182941;0.0245874
107;calc bound;100;0.00251139;0.00160714;0.00533622
107;calc iter;100;0.650335;0.640475;0.661235
66;calc total;1;65.0421;65.0421;65.0421
66;calc update async;100;6.50491e-05;3.8062e-05;0.00134687
66;calc inner;100;0.633168;0.628989;0.651098
66;calc wait;100;0.00976563;0.00180404;0.0205018
66;calc bound;100;0.00381445;0.00249134;0.00525734
66;calc iter;100;0.649215;0.637202;0.657873
66;total;1;69.2566;69.2566;69.2566
83;calc total;1;65.0541;65.0541;65.0541
83;calc update async;100;0.000140857;4.5732e-05;0.00486819
83;calc inner;100;0.635743;0.63206;0.642509
83;calc wait;100;0.00893767;0.00534479;0.0139796
83;calc bound;100;0.00571029;0.00165901;0.00618807
83;calc iter;100;0.650535;0.642694;0.658374
83;total;1;69.2243;69.2243;69.2243
121;calc total;1;65.052;65.052;65.052
121;calc update async;100;0.000104879;1.8192e-05;0.0054657
121;calc inner;100;0.63728;0.634846;0.64246
121;calc wait;100;0.00772977;0.00465364;0.0129348
121;calc bound;100;0.00483423;0.00175278;0.00514048
121;calc iter;100;0.649966;0.645615;0.665458
121;total;1;69.237;69.237;69.237
107;total;1;69.2371;69.2371;69.2371
67;calc total;1;65.053;65.053;65.053
67;calc update async;100;0.000107189;3.7189e-05;0.00542473
67;calc inner;100;0.632203;0.626046;0.641506
67;calc wait;100;0.0112968;0.00238535;0.0309627
67;calc bound;100;0.00410308;0.00285154;0.00523717
67;calc iter;100;0.649276;0.634577;0.660873
67;total;1;69.2602;69.2602;69.2602
84;calc total;1;65.05;65.05;65.05
84;calc update async;100;0.000104118;6.622e-05;0.000769654
84;calc inner;100;0.635682;0.627252;0.654333
84;calc wait;100;0.00515932;0.00161794;0.0101002
84;calc bound;100;0.00553115;0.00165622;0.00687747
84;calc iter;100;0.650467;0.636434;0.668835
84;total;1;69.2227;69.2227;69.2227
122;calc total;1;65.0415;65.0415;65.0415
122;calc update async;100;0.000109938;1.5104e-05;0.00644828
122;calc inner;100;0.635579;0.633754;0.639724
122;calc wait;100;0.00939659;0.00399662;0.0156328
122;calc bound;100;0.00473444;0.00272324;0.00529201
122;calc iter;100;0.649833;0.645216;0.65693
122;total;1;69.2358;69.2358;69.2358
108;calc total;1;65.0523;65.0523;65.0523
108;calc update async;100;0.000139364;7.2235e-05;0.00474461
108;calc inner;100;0.636253;0.631707;0.643851
108;calc wait;100;0.00513041;0.00163106;0.0185741
108;calc bound;100;0.00554671;0.00168304;0.00675397
108;calc iter;100;0.650129;0.646581;0.664315
108;total;1;69.2394;69.2394;69.2394
68;calc total;1;65.0529;65.0529;65.0529
68;calc update async;100;0.000110099;3.8535e-05;0.0055482
68;calc inner;100;0.633522;0.626001;0.642787
68;calc wait;100;0.00797923;0.00344486;0.0243965
68;calc bound;100;0.00453268;0.00312367;0.005439
68;calc iter;100;0.649235;0.642425;0.66096
68;total;1;69.2577;69.2577;69.2577
85;calc total;1;65.0541;65.0541;65.0541
85;calc update async;100;0.000134908;6.2646e-05;0.00499361
85;calc inner;100;0.635579;0.623937;0.643621
85;calc wait;100;0.00827498;0.00210861;0.0291819
85;calc bound;100;0.00566961;0.00165061;0.0067373
85;calc iter;100;0.650477;0.636817;0.670733
85;total;1;69.2315;69.2315;69.2315
123;calc total;1;65.0532;65.0532;65.0532
123;calc update async;100;0.000100432;1.5425e-05;0.00539137
123;calc inner;100;0.635767;0.633796;0.643617
123;calc wait;100;0.00916895;0.00467277;0.0163642
123;calc bound;100;0.00487283;0.00319373;0.00532574
123;calc iter;100;0.649913;0.645389;0.66527
123;total;1;69.2343;69.2343;69.2343
109;calc total;1;65.0559;65.0559;65.0559
109;calc update async;100;0.000136149;4.6073e-05;0.00567961
109;calc inner;100;0.636539;0.632539;0.642301
109;calc wait;100;0.00692353;0.00223179;0.011621
109;calc bound;100;0.00546579;0.00168455;0.00674195
109;calc iter;100;0.650142;0.645802;0.656673
109;total;1;69.2421;69.2421;69.2421
69;calc total;1;65.0529;65.0529;65.0529
69;calc update async;100;0.000110657;4.0016e-05;0.0055848
69;calc inner;100;0.630173;0.622964;0.638798
69;calc wait;100;0.0119473;0.00619906;0.0213318
69;calc bound;100;0.00452263;0.00195577;0.00543481
69;calc iter;100;0.649234;0.644395;0.659663
69;total;1;69.2578;69.2578;69.2578
86;calc total;1;65.0544;65.0544;65.0544
86;calc update async;100;0.000128093;5.0072e-05;0.005058
86;calc inner;100;0.636374;0.625817;0.645072
86;calc wait;100;0.00810992;0.00243923;0.0273222
86;calc bound;100;0.00495753;0.00165266;0.00651437
86;calc iter;100;0.650436;0.642877;0.66227
86;total;1;69.233;69.233;69.233
124;calc total;1;65.0534;65.0534;65.0534
124;calc update async;100;9.15118e-05;1.6753e-05;0.00543553
124;calc inner;100;0.636312;0.633712;0.64405
124;calc wait;100;0.0087472;0.00242196;0.0167054
124;calc bound;100;0.00472996;0.00259941;0.00530464
124;calc iter;100;0.649887;0.646321;0.655813
124;total;1;69.2369;69.2369;69.2369
110;calc total;1;65.0555;65.0555;65.0555
110;calc update async;100;0.000132159;4.908e-05;0.00611415
110;calc inner;100;0.637061;0.632926;0.643287
110;calc wait;100;0.00629871;0.00222017;0.0111926
110;calc bound;100;0.00479446;0.00168558;0.00646248
110;calc iter;100;0.650116;0.645738;0.667064
110;total;1;69.2332;69.2332;69.2332
70;calc total;1;65.0528;65.0528;65.0528
70;calc update async;100;0.000113611;3.645e-05;0.00599377
70;calc inner;100;0.633373;0.626311;0.641685
70;calc wait;100;0.0109166;0.00290431;0.0178968
70;calc bound;100;0.00396674;0.00273082;0.00561709
70;calc iter;100;0.649293;0.642748;0.662897
70;total;1;69.2453;69.2453;69.2453
87;calc total;1;65.0539;65.0539;65.0539
87;calc update async;100;0.000114941;4.0696e-05;0.0049525
87;calc inner;100;0.636431;0.626584;0.647034
87;calc wait;100;0.0090165;0.00227349;0.0267171
87;calc bound;100;0.00457016;0.00201615;0.00688841
87;calc iter;100;0.650383;0.64153;0.661229
87;total;1;69.2338;69.2338;69.2338
125;calc total;1;65.0531;65.0531;65.0531
125;calc update async;100;9.95567e-05;1.443e-05;0.00568615
125;calc inner;100;0.632697;0.630317;0.641123
125;calc wait;100;0.0121625;0.00506349;0.0164521
125;calc bound;100;0.00486081;0.00257478;0.00553649
125;calc iter;100;0.649849;0.646826;0.65445
125;total;1;69.2264;69.2264;69.2264
111;calc total;1;65.055;65.055;65.055
111;calc update async;100;0.000114646;4.5112e-05;0.00551158
111;calc inner;100;0.637311;0.633059;0.643354
111;calc wait;100;0.00820419;0.00233965;0.0157702
111;calc bound;100;0.00432152;0.0017317;0.00520769
111;calc iter;100;0.65002;0.645465;0.659736
111;total;1;69.2398;69.2398;69.2398
71;calc total;1;65.0528;65.0528;65.0528
71;calc update async;100;0.000115736;4.0508e-05;0.00606582
71;calc inner;100;0.634229;0.626868;0.642412
71;calc wait;100;0.00604703;0.00174448;0.0147866
71;calc bound;100;0.00387973;0.00189053;0.00533907
71;calc iter;100;0.649357;0.643963;0.654848
71;total;1;69.2512;69.2512;69.2512
88;calc total;1;65.0534;65.0534;65.0534
88;calc update async;100;0.00011343;4.3308e-05;0.00484763
88;calc inner;100;0.635123;0.625516;0.644104
88;calc wait;100;0.0105344;0.00324398;0.0258326
88;calc bound;100;0.00447499;0.00288428;0.00588638
88;calc iter;100;0.650314;0.643326;0.660897
88;total;1;69.227;69.227;69.227
126;calc total;1;65.0531;65.0531;65.0531
126;calc update async;100;0.000112545;1.736e-05;0.0056235
126;calc inner;100;0.633929;0.632079;0.64286
126;calc wait;100;0.0109076;0.00244283;0.0143618
126;calc bound;100;0.00486105;0.0026932;0.0053275
126;calc iter;100;0.649879;0.64674;0.655567
126;total;1;69.2283;69.2283;69.2283
112;calc total;1;65.0503;65.0503;65.0503
112;calc update async;100;0.000114553;3.9081e-05;0.00606254
112;calc inner;100;0.635909;0.631943;0.641559
112;calc wait;100;0.00943407;0.00206253;0.0164599
112;calc bound;100;0.00416591;0.002598;0.00509493
112;calc iter;100;0.649951;0.64352;0.658405
112;total;1;69.2368;69.2368;69.2368
89;calc total;1;65.0527;65.0527;65.0527
89;calc update async;100;0.000109487;4.1928e-05;0.00479205
89;calc inner;100;0.634285;0.624331;0.642054
89;calc wait;100;0.0111947;0.00236159;0.0267516
89;calc bound;100;0.00446342;0.00280664;0.00584214
89;calc iter;100;0.650261;0.641384;0.665251
89;total;1;69.2215;69.2215;69.2215
127;calc total;1;65.0527;65.0527;65.0527
127;calc update async;100;0.000118163;3.3465e-05;0.00562663
127;calc inner;100;0.634466;0.632643;0.640715
127;calc wait;100;0.0105782;0.00460509;0.0140763
127;calc bound;100;0.00472688;0.00276873;0.00516098
127;calc iter;100;0.649927;0.646358;0.65409
127;total;1;69.2282;69.2282;69.2282
113;calc total;1;65.0543;65.0543;65.0543
113;calc update async;100;0.000109825;4.024e-05;0.00535463
113;calc inner;100;0.635177;0.630218;0.641793
113;calc wait;100;0.010297;0.00298302;0.0168427
113;calc bound;100;0.00430474;0.00266687;0.00515466
113;calc iter;100;0.649921;0.644929;0.657649
113;total;1;69.2396;69.2396;69.2396
90;calc total;1;65.0426;65.0426;65.0426
90;calc update async;100;7.23687e-05;3.9932e-05;0.00113692
90;calc inner;100;0.634482;0.624934;0.641656
90;calc wait;100;0.0106445;0.00210081;0.0429668
90;calc bound;100;0.00452356;0.00271656;0.00533559
90;calc iter;100;0.650117;0.641599;0.676517
90;total;1;69.2181;69.2181;69.2181
128;calc total;1;65.0548;65.0548;65.0548
128;calc update async;100;0.000122067;2.8442e-05;0.00564009
128;calc inner;100;0.635776;0.633632;0.642568
128;calc wait;100;0.00922103;0.0053583;0.0144158
128;calc bound;100;0.00486595;0.00174397;0.0051262
128;calc iter;100;0.649988;0.643924;0.656614
128;total;1;69.2314;69.2314;69.2314
114;calc total;1;65.0491;65.0491;65.0491
114;calc update async;100;0.000126866;3.867e-05;0.00704144
114;calc inner;100;0.63435;0.629282;0.641586
114;calc wait;100;0.0107754;0.00203919;0.0175712
114;calc bound;100;0.00448889;0.00268646;0.00550491
114;calc iter;100;0.649829;0.644106;0.657114
114;total;1;69.2392;69.2392;69.2392
129;calc total;1;65.0531;65.0531;65.0531
129;calc update async;100;0.000144486;7.5932e-05;0.00564349
129;calc inner;100;0.635453;0.633486;0.642434
129;calc wait;100;0.00870295;0.00720157;0.0161377
129;calc bound;100;0.00572763;0.00166402;0.00628233
129;calc iter;100;0.650032;0.64324;0.669436
129;total;1;69.2268;69.2268;69.2268
115;calc total;1;65.0543;65.0543;65.0543
115;calc update async;100;0.000110209;3.771e-05;0.00550309
115;calc inner;100;0.634831;0.62943;0.642251
115;calc wait;100;0.0106375;0.00340872;0.0207924
115;calc bound;100;0.00433972;0.00264933;0.00511155
115;calc iter;100;0.649922;0.645628;0.656514
115;total;1;69.2295;69.2295;69.2295
116;calc total;1;65.0524;65.0524;65.0524
116;calc update async;100;0.00010542;3.9756e-05;0.00499347
116;calc inner;100;0.637202;0.632784;0.644277
116;calc wait;100;0.00638599;0.00179609;0.0135525
116;calc bound;100;0.0044117;0.00260907;0.00547341
116;calc iter;100;0.64993;0.645607;0.656793
116;total;1;69.2376;69.2376;69.2376
117;calc total;1;65.0527;65.0527;65.0527
117;calc update async;100;0.000103369;3.8416e-05;0.00478418
117;calc inner;100;0.636984;0.632569;0.643246
117;calc wait;100;0.00827295;0.00239987;0.0139226
117;calc bound;100;0.0042516;0.00242278;0.0052162
117;calc iter;100;0.649978;0.645208;0.658613
117;total;1;69.2373;69.2373;69.2373
118;calc total;1;65.0518;65.0518;65.0518
118;calc update async;100;0.000116839;4.1625e-05;0.00523635
118;calc inner;100;0.637112;0.633099;0.643993
118;calc wait;100;0.00681364;0.00260637;0.0112424
118;calc bound;100;0.0044446;0.00189036;0.00695741
118;calc iter;100;0.650055;0.646232;0.667436
118;total;1;69.2307;69.2307;69.2307
119;calc total;1;65.0524;65.0524;65.0524
119;calc update async;100;0.000123869;5.4235e-05;0.00496349
119;calc inner;100;0.636741;0.632613;0.645546
119;calc wait;100;0.00567792;0.00206781;0.0153046
119;calc bound;100;0.00499881;0.00171727;0.00674247
119;calc iter;100;0.650098;0.645609;0.663131
119;total;1;69.2362;69.2362;69.2362
130;calc total;1;65.0418;65.0418;65.0418
130;calc update async;100;0.000111225;3.0675e-05;0.00671169
130;calc inner;100;0.636236;0.634014;0.64332
130;calc wait;100;0.00676978;0.00157346;0.00714979
130;calc bound;100;0.00679144;0.00167273;0.0071265
130;calc iter;100;0.649923;0.637702;0.662928
130;total;1;69.2276;69.2276;69.2276
131;calc total;1;65.0531;65.0531;65.0531
131;calc update async;100;0.000144029;3.5375e-05;0.00568196
131;calc inner;100;0.635031;0.632746;0.643439
131;calc wait;100;0.00837295;0.00473115;0.0163731
131;calc bound;100;0.00648161;0.00167303;0.00670593
131;calc iter;100;0.650034;0.639187;0.671324
131;total;1;69.232;69.232;69.232
132;calc total;1;65.0529;65.0529;65.0529
132;calc update async;100;0.000138978;6.01e-05;0.00579218
132;calc inner;100;0.637461;0.635174;0.644927
132;calc wait;100;0.00696184;0.00218964;0.0109006
132;calc bound;100;0.00531411;0.0016643;0.00640531
132;calc iter;100;0.649926;0.646094;0.65889
132;total;1;69.2376;69.2376;69.2376
133;calc total;1;65.0529;65.0529;65.0529
133;calc update async;100;0.000127085;4.0632e-05;0.00580478
133;calc inner;100;0.637017;0.635054;0.645043
133;calc wait;100;0.00819855;0.00229492;0.010708
133;calc bound;100;0.00450098;0.00174125;0.00532719
133;calc iter;100;0.649892;0.646784;0.655552
133;total;1;69.2322;69.2322;69.2322
134;calc total;1;65.0528;65.0528;65.0528
134;calc update async;100;0.000118767;4.4239e-05;0.00578395
134;calc inner;100;0.634563;0.632503;0.640785
134;calc wait;100;0.0108557;0.00263551;0.014273
134;calc bound;100;0.00428195;0.00284782;0.00487082
134;calc iter;100;0.649848;0.644568;0.660068
134;total;1;69.2417;69.2417;69.2417
135;calc total;1;65.0528;65.0528;65.0528
135;calc update async;100;0.000116975;4.1454e-05;0.00573268
135;calc inner;100;0.637237;0.634854;0.645068
135;calc wait;100;0.0077831;0.0021035;0.0116764
135;calc bound;100;0.00464109;0.00242118;0.00547366
135;calc iter;100;0.649806;0.646544;0.655784
135;total;1;69.2423;69.2423;69.2423
136;calc total;1;65.0526;65.0526;65.0526
136;calc update async;100;0.00011777;4.1621e-05;0.00568066
136;calc inner;100;0.635628;0.632658;0.64239
136;calc wait;100;0.00954789;0.00343671;0.0147268
136;calc bound;100;0.00446849;0.00243526;0.00485575
136;calc iter;100;0.649768;0.64585;0.655309
136;total;1;69.238;69.238;69.238
137;calc total;1;65.0517;65.0517;65.0517
137;calc update async;100;0.000109851;4.2358e-05;0.00502354
137;calc inner;100;0.633847;0.631276;0.643565
137;calc wait;100;0.0111159;0.00392491;0.0164602
137;calc bound;100;0.00463855;0.00283765;0.00555335
137;calc iter;100;0.649715;0.6466;0.66101
137;total;1;69.2421;69.2421;69.2421
144;calc total;1;65.0505;65.0505;65.0505
144;calc update async;100;8.65547e-05;1.2787e-05;0.00572229
144;calc inner;100;0.638226;0.635481;0.641175
144;calc wait;100;0.00572942;0.00193097;0.0140141
144;calc bound;100;0.00471315;0.00166553;0.00671929
144;calc iter;100;0.649804;0.645041;0.657666
144;total;1;69.2442;69.2442;69.2442
168;calc total;1;65.0551;65.0551;65.0551
168;calc update async;100;9.79414e-05;2.0413e-05;0.00449464
168;calc inner;100;0.637861;0.635516;0.64293
168;calc wait;100;0.0075265;0.00354163;0.0120068
168;calc bound;100;0.00452442;0.00282559;0.00519366
168;calc iter;100;0.650013;0.645349;0.65426
168;total;1;69.238;69.238;69.238
0;calc total;1;65.06;65.06;65.06
0;calc update async;100;8.27547e-05;1.118e-05;0.00405419
0;calc inner;100;0.632474;0.629562;0.63895
0;calc wait;100;0.00519914;0.0016395;0.0109847
0;calc bound;100;0.00260076;0.00173782;0.00394907
0;calc iter;100;0.649953;0.645447;0.656578
0;total;1;69.262;69.262;69.262
138;calc total;1;65.0403;65.0403;65.0403
138;calc update async;100;7.99796e-05;4.4458e-05;0.00148607
138;calc inner;100;0.635476;0.633337;0.641314
138;calc wait;100;0.00954344;0.00224478;0.015292
138;calc bound;100;0.00454181;0.00286679;0.00567921
138;calc iter;100;0.649647;0.645408;0.653724
138;total;1;69.2426;69.2426;69.2426
145;calc total;1;65.0523;65.0523;65.0523
145;calc update async;100;7.06943e-05;1.0727e-05;0.00501175
145;calc inner;100;0.638064;0.634939;0.641084
145;calc wait;100;0.00702254;0.00247847;0.0168907
169;calc total;1;65.0528;65.0528;65.0528
169;calc update async;100;0.000113847;2.722e-05;0.00508211
169;calc inner;100;0.637449;0.634907;0.642231
169;calc wait;100;0.00757823;0.00402949;0.0101903
169;calc bound;100;0.00487768;0.00173719;0.00622835
169;calc iter;100;0.650023;0.643304;0.660813
169;total;1;69.2379;69.2379;69.2379
1;calc total;1;65.0548;65.0548;65.0548
1;calc update async;100;0.000117764;1.7087e-05;0.0067758
1;calc inner;100;0.631749;0.628784;0.63719
1;calc wait;100;0.00365771;0.00158316;0.0113249
1;calc bound;100;0.0025493;0.00164721;0.00469736
1;calc iter;100;0.649928;0.640208;0.658223
1;total;1;69.2595;69.2595;69.2595
139;calc total;1;65.0514;65.0514;65.0514
139;calc update async;100;0.000117378;4.7801e-05;0.00537201
139;calc inner;100;0.635985;0.633426;0.64325
139;calc wait;100;0.00920824;0.0025218;0.015534
139;calc bound;100;0.00448774;0.00294055;0.0055526
139;calc iter;100;0.649804;0.645227;0.663024
139;total;1;69.2454;69.2454;69.2454
145;calc bound;100;0.00372429;0.00171248;0.00621956
145;calc iter;100;0.649779;0.643257;0.657641
145;total;1;69.237;69.237;69.237
170;calc total;1;65.0483;65.0483;65.0483
170;calc update async;100;0.000138348;3.3412e-05;0.00636347
170;calc inner;100;0.637097;0.634804;0.640888
170;calc wait;100;0.00717157;0.00245692;0.00951422
170;calc bound;100;0.00554798;0.00167855;0.00660371
170;calc iter;100;0.650023;0.642628;0.657986
170;total;1;69.2334;69.2334;69.2334
2;calc total;1;65.0429;65.0429;65.0429
2;calc update async;100;0.000127467;2.3131e-05;0.00718547
2;calc inner;100;0.631228;0.62819;0.635977
2;calc wait;100;0.00588599;0.00161902;0.0102998
2;calc bound;100;0.00342386;0.00167708;0.00544518
2;calc iter;100;0.64984;0.646644;0.653575
2;total;1;69.262;69.262;69.262
140;calc total;1;65.0508;65.0508;65.0508
140;calc update async;100;0.000110481;4.654e-05;0.00471585
140;calc inner;100;0.637817;0.635075;0.644593
140;calc wait;100;0.00742505;0.00197102;0.0117702
140;calc bound;100;0.00427146;0.00177238;0.00470687
140;calc iter;100;0.649871;0.646876;0.654617
140;total;1;69.2424;69.2424;69.2424
146;calc total;1;65.0493;65.0493;65.0493
146;calc update async;100;7.79381e-05;8.917e-06;0.00610936
146;calc inner;100;0.638257;0.635786;0.640854
146;calc wait;100;0.00599979;0.00193287;0.00999135
146;calc bound;100;0.00342896;0.00287846;0.00421255
146;calc iter;100;0.649727;0.647258;0.653546
146;total;1;69.2468;69.2468;69.2468
171;calc total;1;65.0559;65.0559;65.0559
171;calc update async;100;9.1141e-05;3.0286e-05;0.00403835
171;calc inner;100;0.636813;0.634103;0.643298
171;calc wait;100;0.0066384;0.00158883;0.00964799
171;calc bound;100;0.00655021;0.00167202;0.00698213
171;calc iter;100;0.650105;0.637405;0.66085
171;total;1;69.2378;69.2378;69.2378
3;calc total;1;65.0548;65.0548;65.0548
3;calc update async;100;9.99828e-05;2.5667e-05;0.00487729
3;calc inner;100;0.633453;0.630637;0.640991
3;calc wait;100;0.00234066;0.00177609;0.0116354
3;calc bound;100;0.00313832;0.00167107;0.00532244
3;calc iter;100;0.649977;0.640558;0.661246
3;total;1;69.2631;69.2631;69.2631
141;calc total;1;65.0502;65.0502;65.0502
141;calc update async;100;0.000132245;5.6484e-05;0.00535634
141;calc inner;100;0.636849;0.634458;0.643652
141;calc wait;100;0.00586634;0.00225005;0.0102704
141;calc bound;100;0.00486822;0.00167893;0.00581119
141;calc iter;100;0.649917;0.646247;0.653989
141;total;1;69.2321;69.2321;69.2321
147;calc total;1;65.0551;65.0551;65.0551
147;calc update async;100;7.93186e-05;1.0371e-05;0.00431363
147;calc inner;100;0.638389;0.63562;0.641576
147;calc wait;100;0.00374863;0.00188418;0.0111923
147;calc bound;100;0.00338016;0.0028804;0.00399412
147;calc iter;100;0.649812;0.645947;0.659118
147;total;1;69.2461;69.2461;69.2461
172;calc total;1;65.0526;65.0526;65.0526
172;calc update async;100;0.000131658;2.674e-05;0.00534804
172;calc inner;100;0.636856;0.633937;0.641798
172;calc wait;100;0.00684872;0.00181192;0.0135262
172;calc bound;100;0.0062269;0.00165397;0.00671819
172;calc iter;100;0.65007;0.638961;0.657634
172;total;1;69.2281;69.2281;69.2281
4;calc total;1;65.0548;65.0548;65.0548
4;calc update async;100;8.00757e-05;1.5911e-05;0.00480237
4;calc inner;100;0.630846;0.62857;0.63667
4;calc wait;100;0.0086552;0.00548591;0.0206903
4;calc bound;100;0.0034057;0.00163409;0.00526539
4;calc iter;100;0.649937;0.643984;0.66168
4;total;1;69.2573;69.2573;69.2573
142;calc total;1;65.0532;65.0532;65.0532
142;calc update async;100;0.000169636;8.6223e-05;0.0066289
142;calc inner;100;0.636613;0.633704;0.64454
142;calc wait;100;0.00543295;0.00162779;0.00657549
142;calc bound;100;0.00593951;0.00165855;0.00679587
142;calc iter;100;0.650005;0.647717;0.664255
142;total;1;69.2443;69.2443;69.2443
148;calc total;1;65.0536;65.0536;65.0536
148;calc update async;100;8.46025e-05;1.1456e-05;0.00492272
148;calc inner;100;0.640191;0.63722;0.644411
148;calc wait;100;0.00475215;0.00202846;0.0123992
148;calc bound;100;0.00339034;0.00278563;0.00397974
148;calc iter;100;0.649764;0.646206;0.653768
148;total;1;69.25;69.25;69.25
173;calc total;1;65.0572;65.0572;65.0572
173;calc update async;100;0.000123383;2.2223e-05;0.00410297
173;calc inner;100;0.635683;0.632484;0.640105
173;calc wait;100;0.00906453;0.00582788;0.0169418
173;calc bound;100;0.00524538;0.00163067;0.00618377
173;calc iter;100;0.65012;0.642444;0.660189
173;total;1;69.2379;69.2379;69.2379
5;calc total;1;65.0548;65.0548;65.0548
5;calc update async;100;7.10516e-05;1.1675e-05;0.00503123
5;calc inner;100;0.633383;0.630942;0.639425
5;calc wait;100;0.00561218;0.00220772;0.0134047
5;calc bound;100;0.00266963;0.00167846;0.00394222
5;calc iter;100;0.649884;0.645686;0.659725
5;total;1;69.2623;69.2623;69.2623
143;calc total;1;65.0507;65.0507;65.0507
143;calc update async;100;0.000144669;8.2692e-05;0.00506285
143;calc inner;100;0.636796;0.634298;0.644712
143;calc wait;100;0.00679892;0.00243598;0.0103115
143;calc bound;100;0.00611199;0.00166855;0.00725742
143;calc iter;100;0.649947;0.646321;0.655783
143;total;1;69.2415;69.2415;69.2415
149;calc total;1;65.055;65.055;65.055
149;calc update async;100;6.65321e-05;1.1198e-05;0.00443601
149;calc inner;100;0.636503;0.633605;0.639694
149;calc wait;100;0.00965059;0.00555731;0.0148461
149;calc bound;100;0.00346164;0.00304553;0.00396452
149;calc iter;100;0.649748;0.645546;0.654515
149;total;1;69.245;69.245;69.245
174;calc total;1;65.0567;65.0567;65.0567
174;calc update async;100;0.000105229;2.0415e-05;0.00413508
174;calc inner;100;0.636134;0.633274;0.640546
174;calc wait;100;0.00923442;0.00566081;0.0180575
174;calc bound;100;0.00458804;0.00175791;0.00517414
174;calc iter;100;0.650065;0.644703;0.657116
174;total;1;69.2345;69.2345;69.2345
6;calc total;1;65.0548;65.0548;65.0548
6;calc update async;100;6.76067e-05;9.975e-06;0.00482488
6;calc inner;100;0.630639;0.628059;0.636285
6;calc wait;100;0.0107641;0.00281936;0.0200504
6;calc bound;100;0.00278017;0.00167031;0.00351654
6;calc iter;100;0.649838;0.644044;0.658974
6;total;1;69.2521;69.2521;69.2521
150;calc total;1;65.0556;65.0556;65.0556
150;calc update async;100;6.04542e-05;9.728e-06;0.00442362
150;calc inner;100;0.635532;0.631494;0.639715
150;calc wait;100;0.0103023;0.00243327;0.014218
150;calc bound;100;0.00364814;0.00310434;0.00443684
150;calc iter;100;0.649727;0.646472;0.662091
150;total;1;69.2459;69.2459;69.2459
175;calc total;1;65.0563;65.0563;65.0563
175;calc update async;100;9.32848e-05;1.8486e-05;0.0046861
175;calc inner;100;0.639875;0.637296;0.644269
175;calc wait;100;0.00556873;0.00202817;0.0100277
175;calc bound;100;0.00447337;0.00304104;0.00512605
175;calc iter;100;0.650016;0.644835;0.660575
175;total;1;69.2368;69.2368;69.2368
7;calc total;1;65.0548;65.0548;65.0548
7;calc update async;100;6.42781e-05;1.0125e-05;0.00493768
7;calc inner;100;0.629154;0.625781;0.636635
7;calc wait;100;0.0117298;0.00358828;0.0202255
7;calc bound;100;0.00394704;0.00242135;0.00472642
7;calc iter;100;0.649782;0.644845;0.658792
7;total;1;69.2596;69.2596;69.2596
151;calc total;1;65.0547;65.0547;65.0547
151;calc update async;100;6.36995e-05;1.0002e-05;0.00477886
151;calc inner;100;0.63897;0.636181;0.641995
151;calc wait;100;0.00707947;0.00274663;0.0124039
151;calc bound;100;0.00347213;0.00289411;0.0046251
151;calc iter;100;0.649756;0.646918;0.653168
151;total;1;69.2425;69.2425;69.2425
176;calc total;1;65.0503;65.0503;65.0503
176;calc update async;100;0.000123844;1.4907e-05;0.00630829
176;calc inner;100;0.638125;0.635314;0.642913
176;calc wait;100;0.00735211;0.00199503;0.0114222
176;calc bound;100;0.00434944;0.00311647;0.00497825
176;calc iter;100;0.649954;0.646549;0.654044
176;total;1;69.2311;69.2311;69.2311
8;calc total;1;65.0548;65.0548;65.0548
8;calc update async;100;6.7592e-05;9.471e-06;0.0051571
8;calc inner;100;0.630855;0.628048;0.637742
8;calc wait;100;0.00771554;0.00245661;0.0146689
8;calc bound;100;0.00449483;0.00243603;0.00525581
8;calc iter;100;0.649759;0.64528;0.655923
8;total;1;69.2652;69.2652;69.2652
152;calc total;1;65.0536;65.0536;65.0536
152;calc update async;100;6.96443e-05;1.2142e-05;0.00480155
152;calc inner;100;0.638708;0.635965;0.641361
152;calc wait;100;0.00597056;0.00178536;0.0125813
152;calc bound;100;0.0033828;0.00190117;0.00418948
152;calc iter;100;0.649785;0.645261;0.655515
152;total;1;69.2501;69.2501;69.2501
177;calc total;1;65.0556;65.0556;65.0556
177;calc update async;100;9.03498e-05;1.7524e-05;0.00425896
177;calc inner;100;0.637429;0.634457;0.642745
177;calc wait;100;0.0081529;0.00326247;0.0124859
177;calc bound;100;0.00428369;0.00275497;0.00530458
177;calc iter;100;0.649959;0.646112;0.658636
177;total;1;69.2383;69.2383;69.2383
9;calc total;1;65.0535;65.0535;65.0535
9;calc update async;100;7.62997e-05;1.0254e-05;0.00510387
9;calc inner;100;0.630819;0.628258;0.637599
9;calc wait;100;0.00887531;0.00234219;0.0140456
9;calc bound;100;0.00401579;0.00221427;0.00529829
9;calc iter;100;0.649768;0.641428;0.660712
9;total;1;69.2655;69.2655;69.2655
153;calc total;1;65.053;65.053;65.053
153;calc update async;100;7.56981e-05;1.4714e-05;0.0045564
153;calc inner;100;0.638324;0.635004;0.641736
153;calc wait;100;0.00488383;0.00192779;0.0142686
153;calc bound;100;0.00393486;0.00171539;0.00619469
178;calc total;1;65.0492;65.0492;65.0492
178;calc update async;100;0.000103532;1.4224e-05;0.00615421
178;calc inner;100;0.637221;0.633938;0.642554
178;calc wait;100;0.00824564;0.00260606;0.0133707
178;calc bound;100;0.00432772;0.00304559;0.00534636
178;calc iter;100;0.649901;0.646517;0.654039
178;total;1;69.2397;69.2397;69.2397
10;calc total;1;65.0419;65.0419;65.0419
10;calc update async;100;0.000103266;9.946e-06;0.00701522
10;calc inner;100;0.631836;0.62964;0.637427
10;calc wait;100;0.00644493;0.00185511;0.0108696
10;calc bound;100;0.00343689;0.00193731;0.00617029
10;calc iter;100;0.649702;0.639974;0.654882
10;total;1;69.2561;69.2561;69.2561
153;calc iter;100;0.649831;0.644826;0.665497
153;total;1;69.2418;69.2418;69.2418
179;calc total;1;65.0555;65.0555;65.0555
179;calc update async;100;8.83e-05;1.7306e-05;0.00433064
179;calc inner;100;0.6378;0.635095;0.642871
179;calc wait;100;0.00773092;0.00238358;0.0121804
179;calc bound;100;0.00437495;0.00291579;0.00506915
179;calc iter;100;0.649998;0.645229;0.661387
179;total;1;69.2282;69.2282;69.2282
11;calc total;1;65.0542;65.0542;65.0542
11;calc update async;100;8.17178e-05;9.754e-06;0.00470713
11;calc inner;100;0.631889;0.629239;0.637362
11;calc wait;100;0.00627169;0.00194861;0.0136474
11;calc bound;100;0.00291443;0.00186464;0.00471336
11;calc iter;100;0.649865;0.642729;0.659448
11;total;1;69.2589;69.2589;69.2589
154;calc total;1;65.0426;65.0426;65.0426
154;calc update async;100;0.000118544;1.9517e-05;0.00796061
154;calc inner;100;0.637257;0.633596;0.640367
154;calc wait;100;0.00324772;0.00168478;0.00750168
154;calc bound;100;0.0043717;0.0016959;0.00695944
154;calc iter;100;0.649763;0.644167;0.659628
154;total;1;69.243;69.243;69.243
180;calc total;1;65.0524;65.0524;65.0524
180;calc update async;100;5.10362e-05;3.7581e-05;0.000266918
180;calc inner;100;0.634066;0.630887;0.639532
180;calc wait;100;0.00490635;0.00171368;0.0107823
180;calc bound;100;0.0030318;0.00189875;0.00372498
180;calc iter;100;0.649926;0.643717;0.656162
180;total;1;69.2397;69.2397;69.2397
12;calc total;1;65.0527;65.0527;65.0527
12;calc update async;100;0.000126406;5.8542e-05;0.00521438
12;calc inner;100;0.638625;0.636152;0.643882
12;calc wait;100;0.00654786;0.00211616;0.0116353
12;calc bound;100;0.00463172;0.00173764;0.00527613
12;calc iter;100;0.649933;0.644042;0.658992
12;total;1;69.2668;69.2668;69.2668
155;calc total;1;65.054;65.054;65.054
155;calc update async;100;8.89621e-05;2.6866e-05;0.0047112
155;calc inner;100;0.637766;0.634176;0.642381
155;calc wait;100;0.00387632;0.00174828;0.0148598
155;calc bound;100;0.00483644;0.00167273;0.00698803
155;calc iter;100;0.649868;0.645176;0.668354
155;total;1;69.2471;69.2471;69.2471
181;calc total;1;65.0543;65.0543;65.0543
181;calc update async;100;0.000103299;3.9841e-05;0.00444488
181;calc inner;100;0.631475;0.628933;0.639018
181;calc wait;100;0.00801746;0.00302462;0.0125457
181;calc bound;100;0.00290451;0.00167617;0.00411376
181;calc iter;100;0.649972;0.645393;0.654699
181;total;1;69.2388;69.2388;69.2388
13;calc total;1;65.0556;65.0556;65.0556
13;calc update async;100;0.000129671;7.4266e-05;0.00423997
13;calc inner;100;0.638148;0.635814;0.645988
13;calc wait;100;0.0064327;0.00359696;0.0109004
13;calc bound;100;0.00527853;0.00165159;0.00616817
13;calc iter;100;0.649993;0.642565;0.659532
13;total;1;69.2666;69.2666;69.2666
156;calc total;1;65.0533;65.0533;65.0533
156;calc update async;100;0.000112907;4.5191e-05;0.00524603
156;calc inner;100;0.638913;0.635648;0.643538
156;calc wait;100;0.00622206;0.0023305;0.0147905
156;calc bound;100;0.0045125;0.00181456;0.00547151
156;calc iter;100;0.649765;0.645256;0.659744
156;total;1;69.2552;69.2552;69.2552
182;calc total;1;65.0518;65.0518;65.0518
182;calc update async;100;0.000135359;6.0309e-05;0.00580145
182;calc inner;100;0.633535;0.630695;0.638921
182;calc wait;100;0.00549729;0.00167909;0.0102291
182;calc bound;100;0.0035823;0.00168065;0.00490446
182;calc iter;100;0.649985;0.645787;0.655287
182;total;1;69.2425;69.2425;69.2425
14;calc total;1;65.0548;65.0548;65.0548
14;calc update async;100;0.000144037;7.8627e-05;0.0050876
14;calc inner;100;0.63777;0.635513;0.644588
14;calc wait;100;0.00594792;0.00274383;0.0102083
14;calc bound;100;0.00613756;0.00165804;0.00713219
14;calc iter;100;0.650004;0.640158;0.667022
14;total;1;69.2687;69.2687;69.2687
157;calc total;1;65.0537;65.0537;65.0537
157;calc update async;100;0.000127051;5.4621e-05;0.00531592
157;calc inner;100;0.638093;0.635004;0.642225
157;calc wait;100;0.00649489;0.00311247;0.0154646
157;calc bound;100;0.00507727;0.00165984;0.00603072
157;calc iter;100;0.649796;0.643196;0.662594
157;total;1;69.2565;69.2565;69.2565
183;calc total;1;65.0538;65.0538;65.0538
183;calc update async;100;0.000141026;6.3039e-05;0.00480409
15;calc total;1;65.0535;65.0535;65.0535
15;calc update async;100;0.000147258;8.1019e-05;0.00487877
15;calc inner;100;0.637378;0.63514;0.644354
15;calc wait;100;0.0059774;0.00148508;0.0157444
15;calc bound;100;0.0064881;0.00164746;0.00695326
15;calc iter;100;0.649994;0.63857;0.665153
15;total;1;69.2648;69.2648;69.2648
158;calc total;1;65.0528;65.0528;65.0528
158;calc update async;100;0.000139613;6.9921e-05;0.00520047
158;calc inner;100;0.637676;0.635077;0.642235
158;calc wait;100;0.00605103;0.00386241;0.0150555
158;calc bound;100;0.00594521;0.00165559;0.00724005
158;calc iter;100;0.649816;0.642188;0.669738
158;total;1;69.2563;69.2563;69.2563
183;calc inner;100;0.633178;0.630003;0.64045
183;calc wait;100;0.00234958;0.00164256;0.0065262
183;calc bound;100;0.00349245;0.0016499;0.00600427
183;calc iter;100;0.650052;0.646431;0.653739
183;total;1;69.2423;69.2423;69.2423
16;calc total;1;65.051;65.051;65.051
16;calc update async;100;0.000148964;6.6928e-05;0.00618408
16;calc inner;100;0.636649;0.634528;0.641748
16;calc wait;100;0.00757149;0.0021178;0.021782
16;calc bound;100;0.00559021;0.00162994;0.00621839
16;calc iter;100;0.649964;0.642822;0.666999
16;total;1;69.2562;69.2562;69.2562
159;calc total;1;65.0524;65.0524;65.0524
159;calc update async;100;0.000151352;8.3359e-05;0.00547244
159;calc inner;100;0.637126;0.634263;0.643246
159;calc wait;100;0.00602613;0.00146115;0.0194002
159;calc bound;100;0.00650843;0.0016357;0.0070128
159;calc iter;100;0.649816;0.638875;0.666957
159;total;1;69.2487;69.2487;69.2487
184;calc total;1;65.054;65.054;65.054
184;calc update async;100;0.000136415;4.577e-05;0.0047846
184;calc inner;100;0.631959;0.629066;0.639619
184;calc wait;100;0.00537746;0.00192612;0.0113858
184;calc bound;100;0.00369635;0.00162676;0.00617503
184;calc iter;100;0.650051;0.646304;0.658279
184;total;1;69.2317;69.2317;69.2317
17;calc total;1;65.0544;65.0544;65.0544
17;calc update async;100;0.000121247;4.9085e-05;0.00478828
17;calc inner;100;0.637087;0.634625;0.642269
17;calc wait;100;0.00817061;0.00379445;0.0183086
17;calc bound;100;0.00457041;0.00169099;0.00495522
17;calc iter;100;0.649953;0.644499;0.660535
17;total;1;69.2679;69.2679;69.2679
160;calc total;1;65.0587;65.0587;65.0587
160;calc update async;100;0.000121043;5.3678e-05;0.00381213
160;calc inner;100;0.636793;0.633497;0.640266
160;calc wait;100;0.00712128;0.00354121;0.0244791
160;calc bound;100;0.00583384;0.00163335;0.006881
160;calc iter;100;0.649873;0.642616;0.668934
160;total;1;69.2559;69.2559;69.2559
185;calc total;1;65.0529;65.0529;65.0529
185;calc update async;100;0.000121074;3.9793e-05;0.00512529
185;calc inner;100;0.629736;0.627046;0.635472
185;calc wait;100;0.00973993;0.00430432;0.0176606
185;calc bound;100;0.00312484;0.00162353;0.00577072
185;calc iter;100;0.649994;0.639545;0.658586
185;total;1;69.2303;69.2303;69.2303
18;calc total;1;65.0498;65.0498;65.0498
18;calc update async;100;0.000130075;4.6206e-05;0.00654831
18;calc inner;100;0.63716;0.634793;0.641207
18;calc wait;100;0.00807104;0.00194549;0.0175679
18;calc bound;100;0.00451164;0.00301418;0.00547755
18;calc iter;100;0.649875;0.64559;0.660414
18;total;1;69.2679;69.2679;69.2679
161;calc total;1;65.0551;65.0551;65.0551
161;calc update async;100;0.000119308;4.1248e-05;0.00498869
161;calc inner;100;0.63682;0.633367;0.641373
161;calc wait;100;0.008104;0.00519895;0.0265381
161;calc bound;100;0.00475161;0.00166306;0.0060424
161;calc iter;100;0.649798;0.645501;0.664641
161;total;1;69.2537;69.2537;69.2537
186;calc total;1;65.0415;65.0415;65.0415
186;calc update async;100;6.41553e-05;3.5425e-05;0.00123582
186;calc inner;100;0.632641;0.629983;0.638193
186;calc wait;100;0.0061016;0.00187592;0.0142842
186;calc bound;100;0.00302618;0.00180066;0.00595752
186;calc iter;100;0.649821;0.639257;0.657319
186;total;1;69.23;69.23;69.23
19;calc total;1;65.0541;65.0541;65.0541
19;calc update async;100;0.000111294;5.003e-05;0.00467199
19;calc inner;100;0.636716;0.634083;0.643177
19;calc wait;100;0.00866263;0.00381085;0.0188899
19;calc bound;100;0.00439342;0.00348188;0.0048115
19;calc iter;100;0.649886;0.645687;0.657423
19;total;1;69.2672;69.2672;69.2672
162;calc total;1;65.0479;65.0479;65.0479
162;calc update async;100;6.73015e-05;3.9139e-05;0.00104557
162;calc inner;100;0.637265;0.633753;0.64119
162;calc wait;100;0.00793239;0.00223106;0.0240126
162;calc bound;100;0.00442943;0.00248164;0.00501106
162;calc iter;100;0.649697;0.645217;0.662763
162;total;1;69.2455;69.2455;69.2455
187;calc total;1;65.0541;65.0541;65.0541
187;calc update async;100;9.80862e-05;4.0106e-05;0.00463582
187;calc inner;100;0.629932;0.627575;0.636523
187;calc wait;100;0.00773324;0.00184992;0.0132299
187;calc bound;100;0.00314219;0.0024502;0.00473817
187;calc iter;100;0.649935;0.645376;0.656316
187;total;1;69.2388;69.2388;69.2388
20;calc total;1;65.0514;65.0514;65.0514
20;calc update async;100;6.98009e-05;4.7234e-05;0.00078161
20;calc inner;100;0.637903;0.635136;0.643949
20;calc wait;100;0.00730577;0.00251755;0.0127661
20;calc bound;100;0.00455294;0.0027444;0.005261
20;calc iter;100;0.649833;0.647585;0.654108
20;total;1;69.2654;69.2654;69.2654
163;calc total;1;65.0562;65.0562;65.0562
163;calc update async;100;9.47374e-05;4.1931e-05;0.00422586
163;calc inner;100;0.636548;0.633571;0.641028
163;calc wait;100;0.00893926;0.00559209;0.0177003
163;calc bound;100;0.00416897;0.00237625;0.00472379
163;calc iter;100;0.649754;0.646804;0.655393
163;total;1;69.2529;69.2529;69.2529
188;calc total;1;65.0542;65.0542;65.0542
188;calc update async;100;9.50013e-05;3.6743e-05;0.00468605
188;calc inner;100;0.634282;0.63155;0.640422
188;calc wait;100;0.00512155;0.0019244;0.0111341
188;calc bound;100;0.00339817;0.002059;0.0042555
188;calc iter;100;0.649876;0.644878;0.654137
188;total;1;69.2403;69.2403;69.2403
21;calc total;1;65.0541;65.0541;65.0541
21;calc update async;100;0.00010972;5.2827e-05;0.0045643
21;calc inner;100;0.638003;0.635326;0.645524
21;calc wait;100;0.00738641;0.00216871;0.010429
21;calc bound;100;0.00437908;0.00261726;0.00511925
21;calc iter;100;0.649881;0.647324;0.654877
21;total;1;69.2675;69.2675;69.2675
164;calc total;1;65.0559;65.0559;65.0559
164;calc update async;100;0.000101128;4.1283e-05;0.00495688
164;calc inner;100;0.637998;0.635974;0.643312
164;calc wait;100;0.00727806;0.00236164;0.0102755
164;calc bound;100;0.00433631;0.00281354;0.00480826
164;calc iter;100;0.649735;0.646206;0.657217
164;total;1;69.2558;69.2558;69.2558
189;calc total;1;65.054;65.054;65.054
189;calc update async;100;9.68165e-05;3.6756e-05;0.00516521
189;calc inner;100;0.632987;0.629212;0.639796
189;calc wait;100;0.00978227;0.00239602;0.0154692
189;calc bound;100;0.0035843;0.00227271;0.00465173
189;calc iter;100;0.649817;0.644117;0.655541
189;total;1;69.2383;69.2383;69.2383
22;calc total;1;65.0544;65.0544;65.0544
22;calc update async;100;0.000118798;4.8228e-05;0.00516633
22;calc inner;100;0.638523;0.636398;0.645047
22;calc wait;100;0.00677822;0.00247198;0.00979179
22;calc bound;100;0.0044849;0.00265377;0.00528498
22;calc iter;100;0.649907;0.646912;0.655346
22;total;1;69.2703;69.2703;69.2703
165;calc total;1;65.0549;65.0549;65.0549
165;calc update async;100;0.000106612;4.2996e-05;0.00546193
165;calc inner;100;0.638574;0.635819;0.644494
165;calc wait;100;0.00659008;0.00221806;0.0101374
165;calc bound;100;0.00424856;0.00283316;0.00470934
165;calc iter;100;0.649738;0.647315;0.65501
165;total;1;69.2435;69.2435;69.2435
190;calc total;1;65.0538;65.0538;65.0538
190;calc update async;100;0.000100727;3.5721e-05;0.00537723
190;calc inner;100;0.632539;0.628586;0.639837
190;calc wait;100;0.00942134;0.0019476;0.0150736
190;calc bound;100;0.00395692;0.00244073;0.00563198
190;calc iter;100;0.649832;0.641371;0.657803
190;total;1;69.2336;69.2336;69.2336
23;calc total;1;65.0539;65.0539;65.0539
23;calc update async;100;0.000117512;5.1442e-05;0.00496441
23;calc inner;100;0.638996;0.636351;0.645117
23;calc wait;100;0.00626846;0.00224269;0.0101842
23;calc bound;100;0.00453838;0.00263859;0.00560678
23;calc iter;100;0.649923;0.646091;0.655034
23;total;1;69.2647;69.2647;69.2647
166;calc total;1;65.0571;65.0571;65.0571
166;calc update async;100;9.37608e-05;4.1233e-05;0.00392707
166;calc inner;100;0.638456;0.635917;0.64268
166;calc wait;100;0.00593137;0.00224153;0.00894113
166;calc bound;100;0.00432479;0.00328196;0.00502014
166;calc iter;100;0.649788;0.647161;0.660129
166;total;1;69.2564;69.2564;69.2564
191;calc total;1;65.0534;65.0534;65.0534
191;calc update async;100;9.9151e-05;3.7431e-05;0.00543366
191;calc inner;100;0.633273;0.629447;0.640283
191;calc wait;100;0.00898669;0.00219049;0.0149776
191;calc bound;100;0.00333375;0.00229381;0.00467205
191;calc iter;100;0.649881;0.645191;0.653913
191;total;1;69.2305;69.2305;69.2305
167;calc total;1;65.0538;65.0538;65.0538
167;calc update async;100;0.000114767;4.2918e-05;0.00597284
167;calc inner;100;0.638671;0.635982;0.642813
167;calc wait;100;0.00627967;0.0031898;0.00888289
167;calc bound;100;0.00440191;0.00311875;0.00488974
167;calc iter;100;0.649765;0.647139;0.656005
167;total;1;69.2533;69.2533;69.2533
42;calc total;1;65.0483;65.0483;65.0483
42;calc update async;100;0.000132765;4.5444e-05;0.00731912
42;calc inner;100;0.634106;0.631203;0.639113
42;calc wait;100;0.0102349;0.00219692;0.0167267
42;calc bound;100;0.00388162;0.00237723;0.00628138
42;calc iter;100;0.649679;0.643832;0.65652
42;total;1;69.2464;69.2464;69.2464
43;calc total;1;65.0548;65.0548;65.0548
43;calc update async;100;0.000102999;4.1518e-05;0.00451016
43;calc inner;100;0.633409;0.62968;0.641485
43;calc wait;100;0.0110936;0.00291089;0.0178417
43;calc bound;100;0.00403423;0.00323;0.00494259
43;calc iter;100;0.649679;0.645006;0.658715
43;total;1;69.2465;69.2465;69.2465
44;calc total;1;65.0524;65.0524;65.0524
44;calc update async;100;0.000116542;4.4342e-05;0.00554299
44;calc inner;100;0.63476;0.630884;0.642267
44;calc wait;100;0.00840025;0.00226364;0.0153541
44;calc bound;100;0.00439042;0.00266424;0.00533383
44;calc iter;100;0.649569;0.643889;0.657924
44;total;1;69.2504;69.2504;69.2504
45;calc total;1;65.0559;65.0559;65.0559
45;calc update async;100;0.00010303;4.1453e-05;0.00433568
45;calc inner;100;0.634376;0.630687;0.642637
45;calc wait;100;0.00841243;0.00321586;0.0158178
45;calc bound;100;0.00447117;0.00296594;0.00525778
45;calc iter;100;0.649667;0.645245;0.655934
45;total;1;69.2502;69.2502;69.2502
46;calc total;1;65.0555;65.0555;65.0555
46;calc update async;100;0.000110653;4.206e-05;0.00513427
46;calc inner;100;0.635026;0.631796;0.642729
46;calc wait;100;0.00931624;0.00237763;0.0145806
46;calc bound;100;0.00403605;0.00277104;0.00505058
46;calc iter;100;0.649669;0.645181;0.656655
46;total;1;69.2498;69.2498;69.2498
47;calc total;1;65.055;65.055;65.055
47;calc update async;100;0.00010032;4.5302e-05;0.00438673
47;calc inner;100;0.635445;0.632671;0.644181
47;calc wait;100;0.00653847;0.00185355;0.011285
47;calc bound;100;0.00398309;0.00262622;0.00483195
47;calc iter;100;0.649752;0.644734;0.654145
47;total;1;69.2408;69.2408;69.2408
91;calc total;1;65.0536;65.0536;65.0536
91;calc update async;100;0.000114787;4.3121e-05;0.00500155
91;calc inner;100;0.634321;0.623748;0.642131
91;calc wait;100;0.0114209;0.00406171;0.0515588
91;calc bound;100;0.00439595;0.00298766;0.00527216
91;calc iter;100;0.650257;0.642333;0.683915
91;total;1;69.2283;69.2283;69.2283
92;calc total;1;65.0531;65.0531;65.0531
92;calc update async;100;0.000117614;4.7244e-05;0.00521547
92;calc inner;100;0.638195;0.628832;0.645005
92;calc wait;100;0.0067311;0.00166838;0.0462105
92;calc bound;100;0.00456635;0.00299885;0.00622413
92;calc iter;100;0.650299;0.644353;0.679852
92;total;1;69.2332;69.2332;69.2332
93;calc total;1;65.0529;65.0529;65.0529
93;calc update async;100;0.000114075;4.0963e-05;0.00509487
93;calc inner;100;0.636617;0.63021;0.659775
93;calc wait;100;0.00896007;0.0030113;0.0230201
93;calc bound;100;0.00447191;0.00207076;0.00628902
93;calc iter;100;0.650357;0.642842;0.670941
93;total;1;69.2302;69.2302;69.2302
94;calc total;1;65.0522;65.0522;65.0522
94;calc update async;100;0.000127797;4.1013e-05;0.00596525
94;calc inner;100;0.636881;0.62625;0.643635
94;calc wait;100;0.00814566;0.00211548;0.0273603
94;calc bound;100;0.0043656;0.00180216;0.00608284
94;calc iter;100;0.650396;0.643222;0.664129
94;total;1;69.2262;69.2262;69.2262
95;calc total;1;65.052;65.052;65.052
95;calc update async;100;0.000136999;4.6487e-05;0.0051402
95;calc inner;100;0.636409;0.624831;0.648201
95;calc wait;100;0.00632585;0.00221307;0.0231445
95;calc bound;100;0.00489629;0.00166662;0.00684575
95;calc iter;100;0.65044;0.63687;0.662181
95;total;1;69.2287;69.2287;69.2287
MPI
Running Jacobi on 192 processors with (16, 12) elements.
Array Dimensions: 155552 155556
Block Dimensions: 9722 12963
== Energy Conservation Check ==
initial Energy:               25.000
  final Energy:               25.000
    Difference:               -0.000
== Time Statistics ==
Completed 100 iterations.
# unit_id;function_name;num_calls;avg_runtime;min_runtime;max_runtime
48;calc total;1;65.0648;65.0648;65.0648
48;calc update async;100;8.19378e-05;1.0641e-05;0.00485544
48;calc inner;100;0.629273;0.582184;0.634799
48;calc wait;100;0.00385679;0.00159602;0.0396007
48;calc bound;100;0.0020079;0.00162557;0.00626378
48;calc iter;100;0.650211;0.59924;0.704567
48;total;1;69.2796;69.2796;69.2796
24;calc total;1;65.0593;65.0593;65.0593
24;calc update async;100;8.49513e-05;1.7302e-05;0.00485712
24;calc inner;100;0.636527;0.602484;0.64209
24;calc wait;100;0.00467361;0.00177296;0.0102435
24;calc bound;100;0.0046766;0.00174266;0.00660834
24;calc iter;100;0.650186;0.606274;0.700901
24;total;1;69.2769;69.2769;69.2769
49;calc total;1;65.061;65.061;65.061
49;calc update async;100;7.63718e-05;1.1109e-05;0.00464294
49;calc inner;100;0.631017;0.602865;0.636334
49;calc wait;100;0.00345561;0.00158703;0.0573958
49;calc bound;100;0.00196971;0.0016036;0.00607625
49;calc iter;100;0.650144;0.630297;0.694588
49;total;1;69.2921;69.2921;69.2921
96;calc total;1;65.0628;65.0628;65.0628
96;calc update async;100;8.56745e-05;9.961e-06;0.00414379
96;calc inner;100;0.627072;0.608972;0.636752
96;calc wait;100;0.00258563;0.0015652;0.0494721
96;calc bound;100;0.0022746;0.00161914;0.00484388
96;calc iter;100;0.649963;0.631009;0.666611
96;total;1;69.2601;69.2601;69.2601
72;calc total;1;65.0611;65.0611;65.0611
72;calc update async;100;8.8464e-05;3.2626e-05;0.00444802
72;calc inner;100;0.636398;0.626329;0.643972
72;calc wait;100;0.00677559;0.00167858;0.0117322
72;calc bound;100;0.0066865;0.00185591;0.00708118
72;calc iter;100;0.649964;0.629906;0.658492
72;total;1;69.2642;69.2642;69.2642
25;calc total;1;65.0581;65.0581;65.0581
25;calc update async;100;8.73234e-05;1.9022e-05;0.00516759
25;calc inner;100;0.636865;0.616233;0.641978
25;calc wait;100;0.00679538;0.00197631;0.0578567
25;calc bound;100;0.00469377;0.00175464;0.00644665
25;calc iter;100;0.650177;0.645657;0.675915
25;total;1;69.2786;69.2786;69.2786
50;calc total;1;65.0536;65.0536;65.0536
50;calc update async;100;0.000106836;1.4578e-05;0.00788225
50;calc inner;100;0.629061;0.60288;0.634855
50;calc wait;100;0.0060415;0.00172893;0.0445453
50;calc bound;100;0.00213981;0.00160604;0.00633233
50;calc iter;100;0.649516;0.618342;0.70463
50;total;1;69.2835;69.2835;69.2835
97;calc total;1;65.0595;65.0595;65.0595
97;calc update async;100;8.59121e-05;9.502e-06;0.00506233
97;calc inner;100;0.626037;0.597933;0.635736
97;calc wait;100;0.00657799;0.00167697;0.0695578
97;calc bound;100;0.00257513;0.00161467;0.0055346
97;calc iter;100;0.649997;0.613894;0.696363
97;total;1;69.2488;69.2488;69.2488
73;calc total;1;65.0589;65.0589;65.0589
73;calc update async;100;0.000144102;3.1455e-05;0.00514287
73;calc inner;100;0.634404;0.62547;0.642318
73;calc wait;100;0.0093201;0.00261045;0.0302931
73;calc bound;100;0.00633284;0.00175698;0.00669968
73;calc iter;100;0.650205;0.645826;0.660327
73;total;1;69.2604;69.2604;69.2604
26;calc total;1;65.059;65.059;65.059
26;calc update async;100;9.29317e-05;1.3587e-05;0.00565419
26;calc inner;100;0.637304;0.616707;0.641943
26;calc wait;100;0.00673872;0.00198169;0.021513
26;calc bound;100;0.00458512;0.00252514;0.00653329
26;calc iter;100;0.649644;0.633775;0.660041
26;total;1;69.2778;69.2778;69.2778
51;calc total;1;65.06;65.06;65.06
51;calc update async;100;7.74021e-05;1.5858e-05;0.00459683
51;calc inner;100;0.629552;0.602813;0.634727
51;calc wait;100;0.00296764;0.00172908;0.0584027
51;calc bound;100;0.0020533;0.00161771;0.00484062
51;calc iter;100;0.649591;0.619024;0.686359
51;total;1;69.2909;69.2909;69.2909
98;calc total;1;65.0603;65.0603;65.0603
98;calc update async;100;7.02929e-05;9.019e-06;0.00432438
98;calc inner;100;0.626657;0.598261;0.634439
98;calc wait;100;0.0053381;0.0019427;0.0343043
98;calc bound;100;0.00237015;0.00165414;0.00546549
98;calc iter;100;0.650362;0.627876;0.715565
98;total;1;69.2597;69.2597;69.2597
74;calc total;1;65.0615;65.0615;65.0615
74;calc update async;100;0.000119469;1.6834e-05;0.00417497
74;calc inner;100;0.636577;0.618875;0.642482
74;calc wait;100;0.00851634;0.00322325;0.0392852
74;calc bound;100;0.00514567;0.00175932;0.00638806
74;calc iter;100;0.650418;0.641105;0.680646
74;total;1;69.2618;69.2618;69.2618
27;calc total;1;65.0572;65.0572;65.0572
27;calc update async;100;8.98679e-05;1.2477e-05;0.00565664
27;calc inner;100;0.639404;0.618598;0.644534
27;calc wait;100;0.00453265;0.00201762;0.0103992
27;calc bound;100;0.00435398;0.00254184;0.00706471
27;calc iter;100;0.649659;0.634818;0.667403
27;total;1;69.2805;69.2805;69.2805
52;calc total;1;65.0621;65.0621;65.0621
52;calc update async;100;6.44899e-05;9.962e-06;0.00447021
52;calc inner;100;0.628411;0.609029;0.633156
52;calc wait;100;0.0097613;0.00453733;0.0535292
52;calc bound;100;0.00230622;0.00159162;0.00431432
52;calc iter;100;0.649575;0.633086;0.672713
52;total;1;69.2817;69.2817;69.2817
99;calc total;1;65.0585;65.0585;65.0585
99;calc update async;100;7.15747e-05;1.0556e-05;0.00463042
99;calc inner;100;0.62693;0.586943;0.635704
99;calc wait;100;0.00661105;0.0018747;0.0109905
99;calc bound;100;0.00246327;0.00169183;0.00554838
99;calc iter;100;0.650374;0.610357;0.720592
99;total;1;69.2594;69.2594;69.2594
75;calc total;1;65.0576;65.0576;65.0576
75;calc update async;100;0.000120754;1.8382e-05;0.00552851
75;calc inner;100;0.635227;0.611449;0.642147
75;calc wait;100;0.00951733;0.00191746;0.0152539
75;calc bound;100;0.00478579;0.00177609;0.00643893
75;calc iter;100;0.650373;0.615241;0.698064
75;total;1;69.2607;69.2607;69.2607
28;calc total;1;65.059;65.059;65.059
28;calc update async;100;8.66036e-05;1.2761e-05;0.00482
28;calc inner;100;0.636229;0.616247;0.640829
28;calc wait;100;0.00903891;0.00360412;0.0262756
28;calc bound;100;0.00406895;0.00273985;0.0062002
28;calc iter;100;0.649985;0.644128;0.665341
28;total;1;69.2786;69.2786;69.2786
53;calc total;1;65.0602;65.0602;65.0602
53;calc update async;100;6.498e-05;1.0915e-05;0.00471473
53;calc inner;100;0.627785;0.608999;0.632999
53;calc wait;100;0.00736976;0.00261874;0.014916
53;calc bound;100;0.00310938;0.00171227;0.00432035
53;calc iter;100;0.649083;0.631755;0.656182
53;total;1;69.291;69.291;69.291
100;calc total;1;65.058;65.058;65.058
100;calc update async;100;7.13469e-05;8.762e-06;0.00509359
100;calc inner;100;0.62898;0.599751;0.637239
100;calc wait;100;0.00806695;0.00197755;0.0818511
100;calc bound;100;0.00291048;0.00165193;0.00546128
100;calc iter;100;0.650332;0.645349;0.704591
100;total;1;69.2612;69.2612;69.2612
76;calc total;1;65.0617;65.0617;65.0617
76;calc update async;100;0.000111423;2.0117e-05;0.0048982
76;calc inner;100;0.634431;0.617824;0.641886
76;calc wait;100;0.0110176;0.00534407;0.0554214
76;calc bound;100;0.00483484;0.00181263;0.00610111
76;calc iter;100;0.650418;0.642667;0.69407
76;total;1;69.257;69.257;69.257
29;calc total;1;65.0578;65.0578;65.0578
29;calc update async;100;8.5899e-05;1.1929e-05;0.00595811
29;calc inner;100;0.639033;0.61489;0.642844
29;calc wait;100;0.00652368;0.00195769;0.0275364
29;calc bound;100;0.00372543;0.00260764;0.00509506
29;calc iter;100;0.649629;0.640939;0.658521
29;total;1;69.2787;69.2787;69.2787
54;calc total;1;65.0621;65.0621;65.0621
54;calc update async;100;5.73632e-05;1.107e-05;0.00405685
54;calc inner;100;0.626325;0.606837;0.633272
54;calc wait;100;0.0112127;0.00342502;0.0215608
54;calc bound;100;0.00369519;0.00237827;0.00572532
54;calc iter;100;0.649017;0.627829;0.655509
54;total;1;69.2822;69.2822;69.2822
101;calc total;1;65.0563;65.0563;65.0563
101;calc update async;100;7.28293e-05;9.441e-06;0.00527919
101;calc inner;100;0.624324;0.606959;0.633028
77;calc total;1;65.0584;65.0584;65.0584
77;calc update async;100;0.000116429;1.915e-05;0.00514379
77;calc inner;100;0.633632;0.624467;0.641546
77;calc wait;100;0.0115831;0.00312057;0.0490712
77;calc bound;100;0.0048429;0.00169428;0.00529572
77;calc iter;100;0.650177;0.644291;0.675303
77;total;1;69.251;69.251;69.251
30;calc total;1;65.059;65.059;65.059
30;calc update async;100;7.42514e-05;1.2639e-05;0.00480566
30;calc inner;100;0.635288;0.612501;0.640925
30;calc wait;100;0.00996975;0.00440829;0.0158603
30;calc bound;100;0.00390111;0.00285931;0.00607353
30;calc iter;100;0.649347;0.628675;0.656852
30;total;1;69.27;69.27;69.27
55;calc total;1;65.0591;65.0591;65.0591
55;calc update async;100;6.29399e-05;9.781e-06;0.00469509
55;calc inner;100;0.627452;0.608912;0.634052
55;calc wait;100;0.0114586;0.00215933;0.020001
55;calc bound;100;0.00375546;0.00235728;0.00520415
55;calc iter;100;0.648997;0.626192;0.656113
55;total;1;69.2904;69.2904;69.2904
101;calc wait;100;0.0141323;0.00218554;0.0739959
101;calc bound;100;0.0032434;0.00172281;0.0046405
101;calc iter;100;0.649975;0.630647;0.69829
101;total;1;69.2527;69.2527;69.2527
78;calc total;1;65.0617;65.0617;65.0617
78;calc update async;100;9.97234e-05;1.7837e-05;0.00435074
78;calc inner;100;0.634667;0.625787;0.641949
78;calc wait;100;0.0101457;0.00572066;0.018223
78;calc bound;100;0.00488251;0.00307213;0.00552984
78;calc iter;100;0.649799;0.63903;0.656375
78;total;1;69.2597;69.2597;69.2597
31;calc total;1;65.0603;65.0603;65.0603
31;calc update async;100;6.40779e-05;1.0906e-05;0.00450112
31;calc inner;100;0.634748;0.612816;0.64123
31;calc wait;100;0.010886;0.00421125;0.0706338
31;calc bound;100;0.00400967;0.00190262;0.00507651
31;calc iter;100;0.649983;0.639538;0.690399
31;total;1;69.2701;69.2701;69.2701
56;calc total;1;65.0595;65.0595;65.0595
56;calc update async;100;6.57686e-05;1.1077e-05;0.00477846
56;calc inner;100;0.629731;0.610391;0.634337
56;calc wait;100;0.00595384;0.00187973;0.0141862
56;calc bound;100;0.00331043;0.00193161;0.0044589
56;calc iter;100;0.649081;0.628043;0.656548
56;total;1;69.2883;69.2883;69.2883
102;calc total;1;65.0563;65.0563;65.0563
102;calc update async;100;7.9196e-05;1.0328e-05;0.00541615
102;calc inner;100;0.623537;0.607263;0.633377
102;calc wait;100;0.0113756;0.0019701;0.0191682
102;calc bound;100;0.00464953;0.0016436;0.00668159
102;calc iter;100;0.649389;0.631796;0.656908
102;total;1;69.259;69.259;69.259
79;calc total;1;65.0631;65.0631;65.0631
79;calc update async;100;0.000103655;5.0463e-05;0.00393538
79;calc inner;100;0.632947;0.624778;0.63989
79;calc wait;100;0.0119639;0.00722671;0.0156668
79;calc bound;100;0.00480907;0.00312702;0.00545839
79;calc iter;100;0.649835;0.641355;0.656011
79;total;1;69.252;69.252;69.252
32;calc total;1;65.0651;65.0651;65.0651
32;calc update async;100;5.97677e-05;1.1926e-05;0.00393077
32;calc inner;100;0.63732;0.612518;0.641833
32;calc wait;100;0.00695494;0.00212562;0.0717788
32;calc bound;100;0.00384826;0.00176761;0.005217
32;calc iter;100;0.650107;0.629007;0.70552
32;total;1;69.2799;69.2799;69.2799
57;calc total;1;65.058;65.058;65.058
57;calc update async;100;7.81547e-05;1.1111e-05;0.00592076
57;calc inner;100;0.629402;0.610468;0.634448
57;calc wait;100;0.00576117;0.00183279;0.0101137
57;calc bound;100;0.00277761;0.00176637;0.00456493
57;calc iter;100;0.649699;0.635282;0.687126
57;total;1;69.2859;69.2859;69.2859
103;calc total;1;65.0552;65.0552;65.0552
103;calc update async;100;7.74764e-05;9.462e-06;0.00605225
103;calc inner;100;0.623822;0.60614;0.633935
103;calc wait;100;0.0112656;0.00301278;0.0206011
103;calc bound;100;0.00415532;0.00164906;0.0050625
103;calc iter;100;0.649365;0.626236;0.656572
103;total;1;69.2565;69.2565;69.2565
80;calc total;1;65.0613;65.0613;65.0613
80;calc update async;100;0.000105269;2.0655e-05;0.00414309
80;calc inner;100;0.635635;0.626704;0.642513
80;calc wait;100;0.00913187;0.005184;0.0130488
80;calc bound;100;0.0049759;0.00299991;0.00577536
80;calc iter;100;0.649861;0.638099;0.655815
80;total;1;69.263;69.263;69.263
33;calc total;1;65.0617;65.0617;65.0617
33;calc update async;100;6.25539e-05;1.2244e-05;0.00434097
33;calc inner;100;0.637107;0.610798;0.642414
33;calc wait;100;0.00653838;0.00170914;0.0120398
33;calc bound;100;0.00374593;0.00173764;0.00587091
33;calc iter;100;0.650102;0.624861;0.723296
33;total;1;69.2826;69.2826;69.2826
58;calc total;1;65.0595;65.0595;65.0595
58;calc update async;100;6.77928e-05;8.284e-06;0.00475283
58;calc inner;100;0.629472;0.609211;0.633875
58;calc wait;100;0.00669317;0.00147637;0.0456989
58;calc bound;100;0.00225915;0.00165849;0.00520711
58;calc iter;100;0.649492;0.633377;0.660056
58;total;1;69.2908;69.2908;69.2908
104;calc total;1;65.0585;65.0585;65.0585
104;calc update async;100;6.66323e-05;1.028e-05;0.00470866
104;calc inner;100;0.626874;0.610547;0.634853
104;calc wait;100;0.00691768;0.00196978;0.011642
104;calc bound;100;0.00350158;0.00168393;0.00512838
104;calc iter;100;0.649473;0.634917;0.655056
104;total;1;69.2593;69.2593;69.2593
81;calc total;1;65.0584;65.0584;65.0584
81;calc update async;100;0.000122214;4.1134e-05;0.00533343
81;calc inner;100;0.635019;0.626023;0.642095
81;calc wait;100;0.00979992;0.00549899;0.0134878
81;calc bound;100;0.00493059;0.00352968;0.00614514
81;calc iter;100;0.649875;0.637676;0.663874
81;total;1;69.261;69.261;69.261
34;calc total;1;65.0628;65.0628;65.0628
34;calc update async;100;6.61647e-05;1.0317e-05;0.00406999
34;calc inner;100;0.637386;0.610855;0.641772
34;calc wait;100;0.00657126;0.00172675;0.0668847
34;calc bound;100;0.00394878;0.00175399;0.00584007
34;calc iter;100;0.650081;0.622778;0.70155
34;total;1;69.2771;69.2771;69.2771
59;calc total;1;65.0571;65.0571;65.0571
59;calc update async;100;8.78831e-05;9.231e-06;0.00585228
59;calc inner;100;0.631025;0.603754;0.636637
59;calc wait;100;0.00351862;0.00158117;0.057748
59;calc bound;100;0.00205231;0.00164028;0.00489077
59;calc iter;100;0.650104;0.644221;0.679374
59;total;1;69.2908;69.2908;69.2908
105;calc total;1;65.0565;65.0565;65.0565
105;calc update async;100;8.39337e-05;9.901e-06;0.00639407
105;calc inner;100;0.62696;0.609848;0.635452
105;calc wait;100;0.00773973;0.00185148;0.0122263
105;calc bound;100;0.00285588;0.00161047;0.00429749
105;calc iter;100;0.649547;0.631858;0.652784
105;total;1;69.2593;69.2593;69.2593
82;calc total;1;65.0533;65.0533;65.0533
82;calc update async;100;0.000154411;2.5885e-05;0.00820486
82;calc inner;100;0.635352;0.626424;0.640483
82;calc wait;100;0.00942674;0.00495617;0.0129667
82;calc bound;100;0.00491535;0.00291111;0.0066687
82;calc iter;100;0.649852;0.634359;0.663221
82;total;1;69.2625;69.2625;69.2625
35;calc total;1;65.0611;65.0611;65.0611
35;calc update async;100;7.42503e-05;9.198e-06;0.00430115
35;calc inner;100;0.637314;0.616776;0.642187
35;calc wait;100;0.00567951;0.00172548;0.0563952
35;calc bound;100;0.00445167;0.00175464;0.00640668
35;calc iter;100;0.650209;0.645767;0.67495
35;total;1;69.2741;69.2741;69.2741
60;calc total;1;65.0579;65.0579;65.0579
60;calc update async;100;0.000133665;5.6105e-05;0.00579547
60;calc inner;100;0.636177;0.607736;0.641134
60;calc wait;100;0.00591217;0.00163371;0.0610717
60;calc bound;100;0.00426412;0.00167252;0.00632744
60;calc iter;100;0.649981;0.641897;0.706849
60;total;1;69.2924;69.2924;69.2924
106;calc total;1;65.0599;65.0599;65.0599
106;calc update async;100;6.81539e-05;1.2897e-05;0.00431252
106;calc inner;100;0.626823;0.609705;0.635077
106;calc wait;100;0.00693575;0.00165605;0.0119818
106;calc bound;100;0.00237671;0.00161722;0.00391933
106;calc iter;100;0.649648;0.632692;0.654646
106;total;1;69.2487;69.2487;69.2487
83;calc total;1;65.0579;65.0579;65.0579
83;calc update async;100;0.000153732;4.018e-05;0.00590436
83;calc inner;100;0.635551;0.626029;0.643574
83;calc wait;100;0.00837084;0.00559375;0.0112647
83;calc bound;100;0.00585112;0.00235405;0.00655885
83;calc iter;100;0.649932;0.634406;0.665202
83;total;1;69.2505;69.2505;69.2505
36;calc total;1;65.0608;65.0608;65.0608
36;calc update async;100;0.000131021;4.4099e-05;0.00441655
36;calc inner;100;0.63808;0.591007;0.685236
36;calc wait;100;0.00343471;0.00164943;0.00747395
36;calc bound;100;0.00394902;0.00174356;0.020252
36;calc iter;100;0.650189;0.594521;0.713015
36;total;1;69.2829;69.2829;69.2829
61;calc total;1;65.0569;65.0569;65.0569
61;calc update async;100;0.000140987;4.5643e-05;0.00606503
61;calc inner;100;0.63626;0.606623;0.698132
61;calc wait;100;0.00413489;0.00149817;0.034463
61;calc bound;100;0.00376575;0.00163134;0.00892875
61;calc iter;100;0.649606;0.609855;0.72839
61;total;1;69.2962;69.2962;69.2962
107;calc total;1;65.0558;65.0558;65.0558
107;calc update async;100;8.95206e-05;1.0638e-05;0.00556183
107;calc inner;100;0.626596;0.609434;0.635019
107;calc wait;100;0.00527154;0.00168969;0.00943123
107;calc bound;100;0.00250192;0.00162311;0.00447613
107;calc iter;100;0.649652;0.633827;0.656084
107;total;1;69.2569;69.2569;69.2569
84;calc total;1;65.0591;65.0591;65.0591
84;calc update async;100;0.000153554;7.2276e-05;0.00585443
84;calc inner;100;0.634956;0.617304;0.644511
84;calc wait;100;0.00543559;0.00181433;0.028087
84;calc bound;100;0.00563091;0.00231415;0.00655831
84;calc iter;100;0.650022;0.646161;0.656228
84;total;1;69.2657;69.2657;69.2657
37;calc total;1;65.0589;65.0589;65.0589
37;calc update async;100;0.000133426;4.2751e-05;0.00551086
37;calc inner;100;0.636886;0.590856;0.644761
37;calc wait;100;0.00596463;0.00187281;0.079748
37;calc bound;100;0.00395293;0.00177273;0.00626639
37;calc iter;100;0.650162;0.596085;0.698734
37;total;1;69.2806;69.2806;69.2806
62;calc total;1;65.0578;65.0578;65.0578
62;calc update async;100;0.000119795;4.2625e-05;0.00564852
62;calc inner;100;0.634295;0.605336;0.645031
62;calc wait;100;0.00885039;0.00371172;0.08405
62;calc bound;100;0.00381939;0.00166163;0.00673717
62;calc iter;100;0.649611;0.610797;0.726803
62;total;1;69.2963;69.2963;69.2963
108;calc total;1;65.0596;65.0596;65.0596
108;calc update async;100;0.00011928;4.3817e-05;0.00459368
108;calc inner;100;0.638106;0.601523;0.645007
108;calc wait;100;0.00606462;0.00188905;0.0952447
108;calc bound;100;0.00480569;0.00171065;0.00681355
108;calc iter;100;0.649993;0.608513;0.719504
108;total;1;69.2661;69.2661;69.2661
85;calc total;1;65.0584;65.0584;65.0584
85;calc update async;100;0.000128762;5.0939e-05;0.00460176
85;calc inner;100;0.635106;0.61156;0.644296
85;calc wait;100;0.00888184;0.0021908;0.059084
85;calc bound;100;0.00560642;0.00175947;0.00659049
85;calc iter;100;0.650362;0.647429;0.68179
85;total;1;69.2645;69.2645;69.2645
38;calc total;1;65.0597;65.0597;65.0597
38;calc update async;100;0.000122079;4.4073e-05;0.00489462
38;calc inner;100;0.637038;0.605296;0.643075
38;calc wait;100;0.00661554;0.00193313;0.0656929
38;calc bound;100;0.00399666;0.00180329;0.00636567
38;calc iter;100;0.65016;0.644774;0.67545
38;total;1;69.2761;69.2761;69.2761
63;calc total;1;65.0547;65.0547;65.0547
63;calc update async;100;0.000134714;4.5764e-05;0.00690587
63;calc inner;100;0.636662;0.607362;0.641749
63;calc wait;100;0.00415973;0.00138675;0.107595
63;calc bound;100;0.00340548;0.00167903;0.00624169
63;calc iter;100;0.649569;0.610513;0.731071
63;total;1;69.2978;69.2978;69.2978
109;calc total;1;65.0561;65.0561;65.0561
109;calc update async;100;0.000128705;4.0168e-05;0.00628
109;calc inner;100;0.637709;0.600902;0.643958
109;calc wait;100;0.00706112;0.00138512;0.109562
109;calc bound;100;0.00487494;0.00171265;0.00677834
109;calc iter;100;0.649961;0.604076;0.74429
109;total;1;69.2556;69.2556;69.2556
86;calc total;1;65.0588;65.0588;65.0588
86;calc update async;100;0.00011992;4.9871e-05;0.00452804
86;calc inner;100;0.635715;0.602078;0.643923
86;calc wait;100;0.00841686;0.00268271;0.0703404
86;calc bound;100;0.00485186;0.00176021;0.00623781
86;calc iter;100;0.65039;0.607527;0.711413
86;total;1;69.2629;69.2629;69.2629
39;calc total;1;65.0575;65.0575;65.0575
39;calc update async;100;0.000140184;4.5074e-05;0.00622672
39;calc inner;100;0.637421;0.607594;0.642761
39;calc wait;100;0.00362918;0.00192147;0.0183566
39;calc bound;100;0.00377362;0.00215559;0.00701187
39;calc iter;100;0.649514;0.628739;0.657724
39;total;1;69.2886;69.2886;69.2886
64;calc total;1;65.0667;65.0667;65.0667
64;calc update async;100;8.7631e-05;3.6876e-05;0.00387095
64;calc inner;100;0.634894;0.606492;0.63946
64;calc wait;100;0.0104806;0.00435516;0.0972732
64;calc bound;100;0.00349884;0.00164318;0.00496753
64;calc iter;100;0.649685;0.613146;0.722358
64;total;1;69.2879;69.2879;69.2879
110;calc total;1;65.0594;65.0594;65.0594
110;calc update async;100;0.000108079;3.6672e-05;0.00462669
110;calc inner;100;0.636335;0.598232;0.735127
110;calc wait;100;0.00871037;0.00388501;0.014213
110;calc bound;100;0.00451719;0.00164197;0.00674026
110;calc iter;100;0.65001;0.603847;0.749514
110;total;1;69.2623;69.2623;69.2623
87;calc total;1;65.0569;65.0569;65.0569
87;calc update async;100;0.000111264;4.613e-05;0.00490333
87;calc inner;100;0.636928;0.602162;0.706533
87;calc wait;100;0.00876333;0.00162332;0.0137765
87;calc bound;100;0.00448385;0.00172841;0.0199424
87;calc iter;100;0.650376;0.605634;0.734078
87;total;1;69.2658;69.2658;69.2658
40;calc total;1;65.0601;65.0601;65.0601
40;calc update async;100;0.000110002;3.9822e-05;0.00490206
40;calc inner;100;0.636304;0.606826;0.642998
40;calc wait;100;0.00875928;0.00245881;0.0263842
40;calc bound;100;0.00371562;0.00242016;0.00611168
40;calc iter;100;0.649505;0.640575;0.655734
40;total;1;69.2856;69.2856;69.2856
65;calc total;1;65.0633;65.0633;65.0633
65;calc update async;100;8.78486e-05;3.8033e-05;0.00401316
65;calc inner;100;0.631556;0.615995;0.635433
65;calc wait;100;0.0119612;0.00560694;0.078349
65;calc bound;100;0.00379335;0.00185522;0.00476979
65;calc iter;100;0.649626;0.641546;0.696265
65;total;1;69.2962;69.2962;69.2962
111;calc total;1;65.0632;65.0632;65.0632
111;calc update async;100;9.77802e-05;4.0334e-05;0.00417527
111;calc inner;100;0.638322;0.599431;0.645014
111;calc wait;100;0.00701648;0.00151458;0.119751
111;calc bound;100;0.00414058;0.0016374;0.00645682
111;calc iter;100;0.65019;0.616377;0.753054
111;total;1;69.264;69.264;69.264
88;calc total;1;65.0576;65.0576;65.0576
88;calc update async;100;0.000106319;3.8847e-05;0.00471353
88;calc inner;100;0.634348;0.601537;0.64316
88;calc wait;100;0.0115382;0.00360327;0.0862996
88;calc bound;100;0.00436524;0.00173897;0.00642907
88;calc iter;100;0.650375;0.606968;0.723401
88;total;1;69.2645;69.2645;69.2645
41;calc total;1;65.0577;65.0577;65.0577
41;calc update async;100;0.00011334;4.1181e-05;0.00587645
41;calc inner;100;0.635992;0.606327;0.642072
41;calc wait;100;0.00687668;0.00217454;0.013272
41;calc bound;100;0.00367345;0.00271441;0.00505538
41;calc iter;100;0.649251;0.626914;0.656039
41;total;1;69.2881;69.2881;69.2881
66;calc total;1;65.0633;65.0633;65.0633
66;calc update async;100;9.34373e-05;3.5885e-05;0.00424304
66;calc inner;100;0.633554;0.616265;0.638723
66;calc wait;100;0.0102684;0.00597579;0.0171253
66;calc bound;100;0.00433112;0.00295696;0.00556677
66;calc iter;100;0.648939;0.637097;0.657795
66;total;1;69.283;69.283;69.283
112;calc total;1;65.0643;65.0643;65.0643
112;calc update async;100;9.4763e-05;4.0109e-05;0.00401337
112;calc inner;100;0.636685;0.599725;0.643256
112;calc wait;100;0.00902027;0.00250115;0.10921
112;calc bound;100;0.00412777;0.00162724;0.00550452
112;calc iter;100;0.650056;0.605305;0.73257
112;total;1;69.2611;69.2611;69.2611
89;calc total;1;65.0565;65.0565;65.0565
89;calc update async;100;0.000112108;4.4477e-05;0.00514841
89;calc inner;100;0.633715;0.609605;0.64255
89;calc wait;100;0.0119281;0.00295523;0.084063
89;calc bound;100;0.00453494;0.00172545;0.00541841
89;calc iter;100;0.65035;0.646312;0.704989
89;total;1;69.2642;69.2642;69.2642
42;calc total;1;65.0614;65.0614;65.0614
42;calc update async;100;9.77334e-05;3.9859e-05;0.00435512
42;calc inner;100;0.634848;0.604033;0.643336
42;calc wait;100;0.0101113;0.00319573;0.016883
42;calc bound;100;0.0038435;0.00280949;0.00490082
42;calc iter;100;0.64921;0.627815;0.656333
42;total;1;69.2712;69.2712;69.2712
113;calc total;1;65.0594;65.0594;65.0594
113;calc update async;100;0.000107123;4.19e-05;0.00458699
113;calc inner;100;0.636747;0.616255;0.643746
113;calc wait;100;0.00889086;0.00172028;0.0896349
113;calc bound;100;0.00423184;0.00173339;0.00622908
113;calc iter;100;0.64999;0.637795;0.708758
113;total;1;69.2605;69.2605;69.2605
90;calc total;1;65.0571;65.0571;65.0571
90;calc update async;100;0.000109285;4.0018e-05;0.00481892
90;calc inner;100;0.633155;0.613643;0.643201
90;calc wait;100;0.0119057;0.00339188;0.0617862
90;calc bound;100;0.00454697;0.00201359;0.00528482
90;calc iter;100;0.650017;0.645689;0.677495
90;total;1;69.2554;69.2554;69.2554
114;calc total;1;65.053;65.053;65.053
114;calc update async;100;0.000137881;4.1763e-05;0.00745463
114;calc inner;100;0.637064;0.6166;0.643156
114;calc wait;100;0.00748134;0.00214804;0.020025
114;calc bound;100;0.00442572;0.00298289;0.00677927
114;calc iter;100;0.649112;0.628693;0.659118
114;total;1;69.2555;69.2555;69.2555
115;calc total;1;65.0581;65.0581;65.0581
115;calc update async;100;0.00012255;4.2526e-05;0.00547887
115;calc inner;100;0.636961;0.613245;0.643636
115;calc wait;100;0.00749685;0.00193259;0.0205773
115;calc bound;100;0.00455038;0.00285935;0.0062416
115;calc iter;100;0.649136;0.633945;0.662817
115;total;1;69.2652;69.2652;69.2652
116;calc total;1;65.0596;65.0596;65.0596
116;calc update async;100;7.5409e-05;3.7117e-05;0.00073223
116;calc inner;100;0.638492;0.618447;0.645341
116;calc wait;100;0.00579684;0.00189289;0.0138871
116;calc bound;100;0.00474455;0.00239794;0.00644334
116;calc iter;100;0.649204;0.632805;0.65833
116;total;1;69.2651;69.2651;69.2651
117;calc total;1;65.0562;65.0562;65.0562
117;calc update async;100;7.81033e-05;4.1271e-05;0.000864951
117;calc inner;100;0.638657;0.619904;0.644959
117;calc wait;100;0.00551467;0.00182451;0.0130896
117;calc bound;100;0.00485003;0.00259935;0.00690559
117;calc iter;100;0.649211;0.631847;0.65762
117;total;1;69.263;69.263;69.263
118;calc total;1;65.0576;65.0576;65.0576
118;calc update async;100;7.26893e-05;4.108e-05;0.000774767
118;calc inner;100;0.638269;0.61914;0.645206
118;calc wait;100;0.00604798;0.0021185;0.0104986
118;calc bound;100;0.0046317;0.00250253;0.00610543
118;calc iter;100;0.649254;0.62792;0.654126
118;total;1;69.2652;69.2652;69.2652
119;calc total;1;65.0555;65.0555;65.0555
119;calc update async;100;7.65755e-05;4.1382e-05;0.00100458
119;calc inner;100;0.638508;0.618708;0.645318
119;calc wait;100;0.00600685;0.00186166;0.0714218
119;calc bound;100;0.00455404;0.00244844;0.00601636
119;calc iter;100;0.64992;0.633473;0.692806
119;total;1;69.2677;69.2677;69.2677
120;calc total;1;65.0576;65.0576;65.0576
120;calc update async;100;0.000101551;9.765e-06;0.00463849
120;calc inner;100;0.637785;0.604618;0.644755
120;calc wait;100;0.00724702;0.00195263;0.0105462
120;calc bound;100;0.00446315;0.00165986;0.00665009
120;calc iter;100;0.650571;0.609831;0.745489
120;total;1;69.2639;69.2639;69.2639
121;calc total;1;65.0566;65.0566;65.0566
121;calc update async;100;0.000102507;1.412e-05;0.00483673
121;calc inner;100;0.638962;0.605422;0.644814
121;calc wait;100;0.00688021;0.00178546;0.0883509
121;calc bound;100;0.0044994;0.00165759;0.00683163
121;calc iter;100;0.650563;0.609007;0.724213
121;total;1;69.2588;69.2588;69.2588
122;calc total;1;65.0576;65.0576;65.0576
122;calc update async;100;0.000120536;2.1122e-05;0.0046686
122;calc inner;100;0.637706;0.615362;0.644456
122;calc wait;100;0.00733221;0.0018707;0.0431726
122;calc bound;100;0.00495062;0.00165799;0.00559809
122;calc iter;100;0.650576;0.636253;0.684446
122;total;1;69.2525;69.2525;69.2525
123;calc total;1;65.056;65.056;65.056
123;calc update async;100;0.000134572;2.0181e-05;0.00517054
123;calc inner;100;0.637247;0.616485;0.64489
123;calc wait;100;0.00672766;0.00186232;0.0362105
123;calc bound;100;0.00589762;0.00183371;0.00651409
123;calc iter;100;0.650168;0.620282;0.671108
123;total;1;69.262;69.262;69.262
124;calc total;1;65.056;65.056;65.056
124;calc update async;100;9.80049e-05;1.0663e-05;0.00575909
124;calc inner;100;0.637681;0.619732;0.64458
124;calc wait;100;0.00622119;0.00197138;0.0316198
124;calc bound;100;0.00615309;0.00227573;0.00692059
124;calc iter;100;0.650175;0.639058;0.65432
124;total;1;69.2641;69.2641;69.2641
125;calc total;1;65.0555;65.0555;65.0555
125;calc update async;100;0.000130389;1.0771e-05;0.00508078
125;calc inner;100;0.635713;0.618083;0.642604
125;calc wait;100;0.00843106;0.00244429;0.011716
125;calc bound;100;0.00559742;0.00306704;0.00632633
125;calc iter;100;0.649882;0.626963;0.658407
125;total;1;69.2668;69.2668;69.2668
126;calc total;1;65.0558;65.0558;65.0558
126;calc update async;100;0.000118475;1.1468e-05;0.00529584
126;calc inner;100;0.636708;0.618342;0.642213
126;calc wait;100;0.00820919;0.001858;0.0134458
126;calc bound;100;0.00455854;0.00284267;0.00512641
126;calc iter;100;0.649857;0.628521;0.655625
126;total;1;69.2665;69.2665;69.2665
127;calc total;1;65.0543;65.0543;65.0543
127;calc update async;100;0.000120212;1.1776e-05;0.00628323
127;calc inner;100;0.636623;0.617881;0.642387
127;calc wait;100;0.0085658;0.00199515;0.0142207
127;calc bound;100;0.0044894;0.00300547;0.00573865
127;calc iter;100;0.649819;0.628067;0.655573
127;total;1;69.2618;69.2618;69.2618
0;calc total;1;65.0667;65.0667;65.0667
0;calc update async;100;7.38896e-05;1.8906e-05;0.00393191
0;calc inner;100;0.630355;0.616201;0.636323
0;calc wait;100;0.00343648;0.00172128;0.0353893
0;calc bound;100;0.00231784;0.00159537;0.00688963
0;calc iter;100;0.650066;0.637442;0.662765
0;total;1;69.2957;69.2957;69.2957
144;calc total;1;65.0613;65.0613;65.0613
144;calc update async;100;7.90951e-05;1.0425e-05;0.00537923
144;calc inner;100;0.635942;0.594492;0.642443
144;calc wait;100;0.00662587;0.00179907;0.0373399
144;calc bound;100;0.00376695;0.0016734;0.00528167
144;calc iter;100;0.650565;0.610045;0.764668
144;total;1;69.2763;69.2763;69.2763
168;calc total;1;65.0585;65.0585;65.0585
168;calc update async;100;0.000116073;2.7847e-05;0.00559194
168;calc inner;100;0.637435;0.632046;0.642722
168;calc wait;100;0.00629608;0.00358742;0.0141663
168;calc bound;100;0.0062984;0.00312224;0.0069241
168;calc iter;100;0.650196;0.642774;0.660083
168;total;1;69.2761;69.2761;69.2761
128;calc total;1;65.0667;65.0667;65.0667
128;calc update async;100;8.15838e-05;1.052e-05;0.00396974
128;calc inner;100;0.638094;0.619259;0.644784
128;calc wait;100;0.00731537;0.00196244;0.0154294
128;calc bound;100;0.00440496;0.00282487;0.00506138
128;calc iter;100;0.649926;0.632265;0.662909
128;total;1;69.2682;69.2682;69.2682
1;calc total;1;65.0633;65.0633;65.0633
1;calc update async;100;7.30953e-05;1.422e-05;0.00433377
1;calc inner;100;0.629941;0.614081;0.636187
1;calc wait;100;0.00462403;0.00192423;0.030791
1;calc bound;100;0.00243514;0.00166835;0.00514599
1;calc iter;100;0.650011;0.64312;0.66283
1;total;1;69.3032;69.3032;69.3032
145;calc total;1;65.0584;65.0584;65.0584
145;calc update async;100;8.63108e-05;1.4374e-05;0.00560321
145;calc inner;100;0.63578;0.596656;0.642396
145;calc wait;100;0.00899713;0.00197184;0.126378
145;calc bound;100;0.00423596;0.00165275;0.00625941
145;calc iter;100;0.65051;0.614677;0.745852
145;total;1;69.2742;69.2742;69.2742
169;calc total;1;65.0564;65.0564;65.0564
169;calc update async;100;0.000135284;2.5353e-05;0.00552072
169;calc inner;100;0.637864;0.632052;0.649988
169;calc wait;100;0.00665151;0.0020633;0.0149677
169;calc bound;100;0.00551173;0.00187823;0.00667874
169;calc iter;100;0.650169;0.641227;0.662525
169;total;1;69.2658;69.2658;69.2658
129;calc total;1;65.0639;65.0639;65.0639
129;calc update async;100;7.83101e-05;1.0803e-05;0.00409556
129;calc inner;100;0.637303;0.619174;0.644153
129;calc wait;100;0.00813156;0.00188553;0.0149039
129;calc bound;100;0.00434378;0.0027527;0.00503655
129;calc iter;100;0.649869;0.631821;0.654903
129;total;1;69.2644;69.2644;69.2644
2;calc total;1;65.0633;65.0633;65.0633
2;calc update async;100;6.48751e-05;1.1836e-05;0.00433012
2;calc inner;100;0.630554;0.61627;0.637524
2;calc wait;100;0.00698682;0.00182912;0.0466607
2;calc bound;100;0.00257199;0.00168684;0.00337858
2;calc iter;100;0.650408;0.642017;0.675231
146;calc total;1;65.0486;65.0486;65.0486
146;calc update async;100;0.000117302;1.5455e-05;0.00777121
146;calc inner;100;0.635429;0.597407;0.641768
146;calc wait;100;0.00885343;0.00178076;0.126812
146;calc bound;100;0.00498925;0.00167703;0.00673401
146;calc iter;100;0.650384;0.613484;0.758007
146;total;1;69.2703;69.2703;69.2703
170;calc total;1;65.0598;65.0598;65.0598
170;calc update async;100;0.000125463;2.0582e-05;0.00563363
170;calc inner;100;0.638519;0.632757;0.643874
170;calc wait;100;0.00726431;0.00241788;0.0321621
170;calc bound;100;0.00458988;0.00167767;0.00624214
130;calc total;1;65.0651;65.0651;65.0651
130;calc update async;100;8.17131e-05;1.021e-05;0.00408806
130;calc inner;100;0.637082;0.618701;0.6447
130;calc wait;100;0.00906098;0.00223825;0.0816085
130;calc bound;100;0.00435136;0.00173341;0.00518445
130;calc iter;100;0.650581;0.641426;0.702112
130;total;1;69.2668;69.2668;69.2668
2;total;1;69.3035;69.3035;69.3035
147;calc total;1;65.0578;65.0578;65.0578
147;calc update async;100;9.95749e-05;1.6232e-05;0.00572102
147;calc inner;100;0.637074;0.597754;0.748252
147;calc wait;100;0.00640662;0.00179079;0.0124426
147;calc bound;100;0.00597319;0.00237207;0.00685081
147;calc iter;100;0.650326;0.602502;0.761449
147;total;1;69.2767;69.2767;69.2767
170;calc iter;100;0.650503;0.642573;0.66672
170;total;1;69.2769;69.2769;69.2769
131;calc total;1;65.0633;65.0633;65.0633
131;calc update async;100;9.07965e-05;9.87e-06;0.00418277
131;calc inner;100;0.638201;0.606042;0.644918
131;calc wait;100;0.00795251;0.00238816;0.0949954
131;calc bound;100;0.00435417;0.00167849;0.00606683
131;calc iter;100;0.650603;0.612971;0.729504
3;calc total;1;65.0624;65.0624;65.0624
3;calc update async;100;6.58462e-05;1.0501e-05;0.00449898
3;calc inner;100;0.632772;0.611562;0.637973
3;calc wait;100;0.0046416;0.00157685;0.0450649
3;calc bound;100;0.00293216;0.00172726;0.00610839
3;calc iter;100;0.650449;0.630636;0.683427
3;total;1;69.3054;69.3054;69.3054
148;calc total;1;65.0578;65.0578;65.0578
148;calc update async;100;0.000107494;1.4649e-05;0.0058399
148;calc inner;100;0.636041;0.598826;0.64307
148;calc wait;100;0.00782861;0.00156005;0.128162
148;calc bound;100;0.00607678;0.00204017;0.00696298
148;calc iter;100;0.650326;0.602475;0.763713
148;total;1;69.2793;69.2793;69.2793
171;calc total;1;65.0557;65.0557;65.0557
171;calc update async;100;0.00010503;1.838e-05;0.00529757
171;calc inner;100;0.638638;0.622719;0.642761
171;calc wait;100;0.00732291;0.00162804;0.0348735
171;calc bound;100;0.00431691;0.00168182;0.00645081
171;calc iter;100;0.650468;0.626076;0.683077
171;total;1;69.2709;69.2709;69.2709
131;total;1;69.2568;69.2568;69.2568
4;calc total;1;65.0629;65.0629;65.0629
4;calc update async;100;6.43609e-05;1.0565e-05;0.00429043
4;calc inner;100;0.628345;0.603229;0.634466
4;calc wait;100;0.0124576;0.00186195;0.0204122
4;calc bound;100;0.00306596;0.00165771;0.00599829
4;calc iter;100;0.650434;0.625742;0.707845
4;total;1;69.2951;69.2951;69.2951
149;calc total;1;65.0583;65.0583;65.0583
149;calc update async;100;9.60179e-05;1.5856e-05;0.0056516
149;calc inner;100;0.633969;0.596236;0.640865
149;calc wait;100;0.0107089;0.00311332;0.127362
149;calc bound;100;0.00539434;0.00229381;0.00631307
149;calc iter;100;0.650329;0.603781;0.736173
149;total;1;69.2764;69.2764;69.2764
172;calc total;1;65.0596;65.0596;65.0596
172;calc update async;100;0.00010819;1.9013e-05;0.00554834
172;calc inner;100;0.636522;0.622844;0.645155
172;calc wait;100;0.00903606;0.00501448;0.0186364
172;calc bound;100;0.00424879;0.00162597;0.00658989
172;calc iter;100;0.650514;0.633239;0.678694
172;total;1;69.2793;69.2793;69.2793
132;calc total;1;65.0642;65.0642;65.0642
132;calc update async;100;0.000112434;5.0232e-05;0.00442313
132;calc inner;100;0.640081;0.601942;0.753602
132;calc wait;100;0.00607322;0.00145267;0.0112927
132;calc bound;100;0.00429951;0.00164196;0.00701087
132;calc iter;100;0.65061;0.605144;0.768298
132;total;1;69.2722;69.2722;69.2722
5;calc total;1;65.0616;65.0616;65.0616
5;calc update async;100;7.21261e-05;1.1234e-05;0.005229
5;calc inner;100;0.627957;0.610467;0.637057
5;calc wait;100;0.0134059;0.00187481;0.0694916
5;calc bound;100;0.00423452;0.00170517;0.00617422
5;calc iter;100;0.650416;0.63187;0.699888
5;total;1;69.3026;69.3026;69.3026
150;calc total;1;65.0587;65.0587;65.0587
150;calc update async;100;9.0278e-05;1.2926e-05;0.00576522
150;calc inner;100;0.634677;0.605288;0.644503
150;calc wait;100;0.0103722;0.00205239;0.0948004
150;calc bound;100;0.00425697;0.00252406;0.00582003
150;calc iter;100;0.650313;0.636137;0.703594
150;total;1;69.2738;69.2738;69.2738
173;calc total;1;65.056;65.056;65.056
173;calc update async;100;0.00010256;1.6138e-05;0.00520244
173;calc inner;100;0.635022;0.623337;0.640792
173;calc wait;100;0.0108513;0.00247753;0.0362251
173;calc bound;100;0.00442124;0.00164234;0.00616148
173;calc iter;100;0.650401;0.628797;0.675085
173;total;1;69.2691;69.2691;69.2691
133;calc total;1;65.0622;65.0622;65.0622
133;calc update async;100;0.000115645;4.7022e-05;0.00426734
133;calc inner;100;0.638126;0.602177;0.643829
133;calc wait;100;0.00743285;0.00300047;0.124986
133;calc bound;100;0.00472861;0.00166257;0.00637171
133;calc iter;100;0.650584;0.606978;0.758485
133;total;1;69.2734;69.2734;69.2734
6;calc total;1;65.063;65.063;65.063
6;calc update async;100;6.48187e-05;9.229e-06;0.00480133
6;calc inner;100;0.626603;0.611995;0.635542
6;calc wait;100;0.0133838;0.00311181;0.0518445
6;calc bound;100;0.00425259;0.00169689;0.00553813
6;calc iter;100;0.650395;0.643337;0.682309
6;total;1;69.2951;69.2951;69.2951
151;calc total;1;65.0568;65.0568;65.0568
151;calc update async;100;8.06362e-05;1.0894e-05;0.00552931
151;calc inner;100;0.637629;0.607493;0.643409
151;calc wait;100;0.0068256;0.00202369;0.0298593
151;calc bound;100;0.0038087;0.00255727;0.00496344
151;calc iter;100;0.649629;0.632262;0.666532
151;total;1;69.2724;69.2724;69.2724
174;calc total;1;65.0594;65.0594;65.0594
174;calc update async;100;0.000108819;1.8552e-05;0.00577069
174;calc inner;100;0.635792;0.629033;0.640997
174;calc wait;100;0.0101824;0.00534732;0.0316396
174;calc bound;100;0.0043334;0.00169594;0.00525501
174;calc iter;100;0.650419;0.64728;0.667105
174;total;1;69.277;69.277;69.277
134;calc total;1;65.0636;65.0636;65.0636
134;calc update async;100;0.000126874;6.452e-05;0.00423195
134;calc inner;100;0.637546;0.602979;0.64259
134;calc wait;100;0.00690324;0.00217466;0.101679
134;calc bound;100;0.00557928;0.00167239;0.00672968
134;calc iter;100;0.650578;0.609011;0.72419
134;total;1;69.2709;69.2709;69.2709
7;calc total;1;65.0604;65.0604;65.0604
7;calc update async;100;7.17713e-05;9.551e-06;0.00537588
7;calc inner;100;0.628426;0.608075;0.634851
7;calc wait;100;0.00808184;0.00254048;0.0505595
7;calc bound;100;0.00347311;0.00209337;0.00510163
7;calc iter;100;0.65;0.635374;0.663578
7;total;1;69.3033;69.3033;69.3033
152;calc total;1;65.0576;65.0576;65.0576
152;calc update async;100;7.82214e-05;9.986e-06;0.00574977
152;calc inner;100;0.636195;0.606391;0.643169
152;calc wait;100;0.00820483;0.00256005;0.0233535
152;calc bound;100;0.00377684;0.00292026;0.00476137
152;calc iter;100;0.649612;0.634378;0.66198
152;total;1;69.2687;69.2687;69.2687
175;calc total;1;65.0632;65.0632;65.0632
175;calc update async;100;6.97575e-05;1.4541e-05;0.003963
175;calc inner;100;0.63973;0.630098;0.64392
175;calc wait;100;0.00611358;0.00295322;0.0193348
175;calc bound;100;0.0042913;0.00288123;0.005453
175;calc iter;100;0.650216;0.645438;0.657317
175;total;1;69.2792;69.2792;69.2792
135;calc total;1;65.0611;65.0611;65.0611
135;calc update async;100;0.000139864;6.7753e-05;0.00501953
135;calc inner;100;0.637233;0.617842;0.643597
135;calc wait;100;0.00627131;0.00179319;0.0701175
135;calc bound;100;0.00629562;0.00207582;0.00697928
135;calc iter;100;0.650536;0.64001;0.692488
135;total;1;69.2738;69.2738;69.2738
8;calc total;1;65.0611;65.0611;65.0611
8;calc update async;100;6.95746e-05;1.0496e-05;0.0050739
8;calc inner;100;0.630778;0.616261;0.637324
8;calc wait;100;0.00630666;0.00192734;0.0565898
8;calc bound;100;0.00316443;0.00206344;0.00435287
8;calc iter;100;0.650066;0.629812;0.685947
8;total;1;69.2945;69.2945;69.2945
153;calc total;1;65.0565;65.0565;65.0565
153;calc update async;100;8.3218e-05;1.2535e-05;0.00554598
153;calc inner;100;0.635336;0.605225;0.643757
153;calc wait;100;0.00853223;0.00191667;0.0231954
153;calc bound;100;0.00399675;0.00270048;0.00579222
153;calc iter;100;0.649549;0.632583;0.659302
153;total;1;69.277;69.277;69.277
176;calc total;1;65.0643;65.0643;65.0643
176;calc update async;100;9.3286e-05;2.0269e-05;0.00395617
176;calc inner;100;0.638456;0.631009;0.640736
176;calc wait;100;0.00727994;0.00506021;0.0196826
176;calc bound;100;0.00432359;0.00297537;0.00560615
176;calc iter;100;0.650166;0.643263;0.659373
176;total;1;69.2675;69.2675;69.2675
136;calc total;1;65.0615;65.0615;65.0615
136;calc update async;100;0.000128652;5.9585e-05;0.00453053
136;calc inner;100;0.636708;0.617173;0.643347
136;calc wait;100;0.00633879;0.00348849;0.0173045
136;calc bound;100;0.005771;0.00246448;0.00669998
136;calc iter;100;0.6499;0.630068;0.661535
136;total;1;69.2699;69.2699;69.2699
9;calc total;1;65.0589;65.0589;65.0589
9;calc update async;100;8.24779e-05;8.063e-06;0.00637677
9;calc inner;100;0.630516;0.609426;0.635375
9;calc wait;100;0.0075206;0.00185222;0.0344878
9;calc bound;100;0.00267085;0.00164399;0.00489811
9;calc iter;100;0.650061;0.627552;0.699191
9;total;1;69.2998;69.2998;69.2998
154;calc total;1;65.0571;65.0571;65.0571
154;calc update async;100;8.5469e-05;1.2843e-05;0.00576613
154;calc inner;100;0.635068;0.605971;0.642936
154;calc wait;100;0.00874881;0.00187486;0.111971
154;calc bound;100;0.00402812;0.00167759;0.00541432
154;calc iter;100;0.65046;0.631445;0.729964
154;total;1;69.2763;69.2763;69.2763
177;calc total;1;65.0593;65.0593;65.0593
177;calc update async;100;0.000117776;2.3737e-05;0.00568389
177;calc inner;100;0.638359;0.63104;0.643115
177;calc wait;100;0.00725543;0.00480887;0.0197109
177;calc bound;100;0.0044023;0.00353933;0.00581763
177;calc iter;100;0.650138;0.64164;0.662531
177;total;1;69.276;69.276;69.276
137;calc total;1;65.0594;65.0594;65.0594
137;calc update async;100;0.000128992;4.4151e-05;0.00585137
137;calc inner;100;0.636603;0.61628;0.641872
137;calc wait;100;0.00750294;0.00279785;0.0141469
137;calc bound;100;0.00489846;0.00271504;0.00609761
137;calc iter;100;0.649839;0.629276;0.655966
137;total;1;69.2655;69.2655;69.2655
10;calc total;1;65.0615;65.0615;65.0615
10;calc update async;100;7.9908e-05;1.1354e-05;0.00494175
10;calc inner;100;0.631621;0.617231;0.637269
10;calc wait;100;0.00393107;0.00159296;0.0479285
10;calc bound;100;0.0025195;0.00161443;0.00615484
10;calc iter;100;0.650064;0.629889;0.676067
10;total;1;69.3044;69.3044;69.3044
155;calc total;1;65.0557;65.0557;65.0557
155;calc update async;100;7.49686e-05;1.1328e-05;0.00519266
155;calc inner;100;0.635926;0.59663;0.642728
155;calc wait;100;0.00823708;0.002675;0.127683
155;calc bound;100;0.00388426;0.00170759;0.005184
155;calc iter;100;0.65049;0.614935;0.751732
155;total;1;69.2765;69.2765;69.2765
178;calc total;1;65.0529;65.0529;65.0529
178;calc update async;100;0.000148428;3.1328e-05;0.00703425
178;calc inner;100;0.637997;0.632058;0.641109
178;calc wait;100;0.006711;0.00485942;0.0206214
178;calc bound;100;0.00521813;0.00332048;0.00657503
178;calc iter;100;0.650092;0.640406;0.661469
178;total;1;69.2767;69.2767;69.2767
138;calc total;1;65.0622;65.0622;65.0622
138;calc update async;100;0.000110635;4.2406e-05;0.00485167
138;calc inner;100;0.63898;0.617699;0.64221
138;calc wait;100;0.0062552;0.0026458;0.0101893
138;calc bound;100;0.00425847;0.00264076;0.00484842
138;calc iter;100;0.649841;0.630465;0.656847
138;total;1;69.2617;69.2617;69.2617
11;calc total;1;65.0576;65.0576;65.0576
11;calc update async;100;0.000105665;1.3213e-05;0.00686228
11;calc inner;100;0.629957;0.616274;0.635123
11;calc wait;100;0.0027025;0.00165393;0.024382
11;calc bound;100;0.00241772;0.00163461;0.00689501
11;calc iter;100;0.649986;0.631441;0.668369
11;total;1;69.3031;69.3031;69.3031
156;calc total;1;65.0571;65.0571;65.0571
156;calc update async;100;0.000116799;3.4445e-05;0.00591302
156;calc inner;100;0.637678;0.60044;0.643773
156;calc wait;100;0.00660778;0.00169306;0.0363105
156;calc bound;100;0.00410008;0.00189554;0.00566736
156;calc iter;100;0.650368;0.619957;0.731933
179;calc total;1;65.0581;65.0581;65.0581
179;calc update async;100;0.000138697;2.5486e-05;0.00577908
139;calc total;1;65.0581;65.0581;65.0581
139;calc update async;100;0.000124125;4.1747e-05;0.00631886
139;calc inner;100;0.637148;0.615555;0.641153
139;calc wait;100;0.00819759;0.00224143;0.0122753
139;calc bound;100;0.00411938;0.00266333;0.00617557
139;calc iter;100;0.649789;0.633898;0.661573
139;total;1;69.2649;69.2649;69.2649
12;calc total;1;65.0617;65.0617;65.0617
12;calc update async;100;0.00013759;5.3692e-05;0.00467919
12;calc inner;100;0.638119;0.618594;0.6442
12;calc wait;100;0.00558805;0.00183982;0.0632762
12;calc bound;100;0.00586181;0.00266533;0.00699229
12;calc iter;100;0.650069;0.63368;0.684592
12;total;1;69.3092;69.3092;69.3092
156;total;1;69.2846;69.2846;69.2846
179;calc inner;100;0.637448;0.631863;0.642775
179;calc wait;100;0.00623615;0.00290993;0.018642
179;calc bound;100;0.00620516;0.00298689;0.00689274
179;calc iter;100;0.650154;0.638006;0.664671
179;total;1;69.2675;69.2675;69.2675
140;calc total;1;65.0621;65.0621;65.0621
13;calc total;1;65.0584;65.0584;65.0584
13;calc update async;100;0.00014009;5.1747e-05;0.0054029
13;calc inner;100;0.638507;0.620607;0.644481
13;calc wait;100;0.00532136;0.00187217;0.0223813
13;calc bound;100;0.00545149;0.00349907;0.00678197
13;calc iter;100;0.649625;0.633582;0.658124
13;total;1;69.309;69.309;69.309
157;calc total;1;65.056;65.056;65.056
157;calc update async;100;0.000112382;4.0831e-05;0.00532187
157;calc inner;100;0.637347;0.613025;0.646356
157;calc wait;100;0.00812334;0.00184174;0.0875482
157;calc bound;100;0.0041737;0.00172791;0.00529816
157;calc iter;100;0.650314;0.63987;0.70481
157;total;1;69.2831;69.2831;69.2831
180;calc total;1;65.0579;65.0579;65.0579
180;calc update async;100;9.58888e-05;6.216e-05;0.000268733
180;calc inner;100;0.6347;0.620855;0.640019
180;calc wait;100;0.00401978;0.00171866;0.0358958
180;calc bound;100;0.00375891;0.00205451;0.0069739
180;calc iter;100;0.650084;0.633084;0.665567
180;total;1;69.279;69.279;69.279
140;calc update async;100;9.98851e-05;4.2197e-05;0.00436318
140;calc inner;100;0.638555;0.616303;0.645196
140;calc wait;100;0.00683813;0.0023769;0.0103755
140;calc bound;100;0.00408221;0.00220618;0.00512796
140;calc iter;100;0.64978;0.632572;0.656097
14;calc total;1;65.0617;65.0617;65.0617
14;calc update async;100;0.000119562;5.0376e-05;0.00487242
14;calc inner;100;0.63889;0.620629;0.644842
14;calc wait;100;0.00604225;0.00228493;0.0293635
14;calc bound;100;0.00462257;0.00274887;0.00626337
14;calc iter;100;0.649804;0.629614;0.663757
14;total;1;69.3101;69.3101;69.3101
158;calc total;1;65.0571;65.0571;65.0571
158;calc update async;100;0.00012989;4.3814e-05;0.00592995
158;calc inner;100;0.636967;0.598337;0.644312
158;calc wait;100;0.00779285;0.0020721;0.100809
158;calc bound;100;0.00493027;0.00169634;0.00630691
158;calc iter;100;0.650339;0.605301;0.737929
158;total;1;69.2822;69.2822;69.2822
181;calc total;1;65.0583;65.0583;65.0583
181;calc update async;100;0.000132161;5.4154e-05;0.00523021
181;calc inner;100;0.635137;0.623618;0.641038
181;calc wait;100;0.00553828;0.00236849;0.0415346
181;calc bound;100;0.0036974;0.00227881;0.0053601
181;calc iter;100;0.650384;0.638309;0.67267
181;total;1;69.2814;69.2814;69.2814
140;total;1;69.2614;69.2614;69.2614
15;calc total;1;65.0637;65.0637;65.0637
15;calc update async;100;0.000108167;4.0954e-05;0.00474768
15;calc inner;100;0.639522;0.620595;0.657067
15;calc wait;100;0.00606203;0.00246249;0.0340483
15;calc bound;100;0.0041688;0.00287966;0.00508268
15;calc iter;100;0.650272;0.641709;0.676359
15;total;1;69.3109;69.3109;69.3109
159;calc total;1;65.0583;65.0583;65.0583
159;calc update async;100;0.000137714;4.5539e-05;0.00585281
159;calc inner;100;0.636217;0.59688;0.643159
159;calc wait;100;0.00526642;0.00161815;0.0118002
159;calc bound;100;0.00547819;0.00168471;0.0069063
159;calc iter;100;0.650358;0.600272;0.761134
159;total;1;69.2821;69.2821;69.2821
182;calc total;1;65.0602;65.0602;65.0602
182;calc update async;100;0.000115654;4.2299e-05;0.00562902
182;calc inner;100;0.635367;0.6209;0.641121
182;calc wait;100;0.00831743;0.0023493;0.049657
182;calc bound;100;0.00355095;0.00167544;0.00537981
182;calc iter;100;0.650438;0.627924;0.679965
182;total;1;69.2805;69.2805;69.2805
16;calc total;1;65.0633;65.0633;65.0633
16;calc update async;100;9.88755e-05;4.0035e-05;0.00425492
16;calc inner;100;0.637544;0.615789;0.643151
16;calc wait;100;0.0078416;0.00198751;0.0382339
16;calc bound;100;0.00406113;0.00234163;0.00533361
16;calc iter;100;0.650266;0.640034;0.680615
16;total;1;69.3068;69.3068;69.3068
160;calc total;1;65.0628;65.0628;65.0628
160;calc update async;100;0.000136228;4.635e-05;0.00550211
160;calc inner;100;0.635109;0.595915;0.64543
160;calc wait;100;0.00692076;0.00180493;0.10374
160;calc bound;100;0.0052482;0.00166474;0.00687499
160;calc iter;100;0.650406;0.599486;0.739152
160;total;1;69.2799;69.2799;69.2799
183;calc total;1;65.0573;65.0573;65.0573
183;calc update async;100;0.000105786;4.0412e-05;0.00516975
183;calc inner;100;0.635489;0.619821;0.643402
183;calc wait;100;0.00783165;0.00151461;0.0549987
183;calc bound;100;0.00359732;0.00165482;0.00629632
183;calc iter;100;0.650458;0.62751;0.692102
183;total;1;69.2794;69.2794;69.2794
17;calc total;1;65.0603;65.0603;65.0603
17;calc update async;100;0.000106989;4.1066e-05;0.00495323
17;calc inner;100;0.636845;0.61642;0.642854
17;calc wait;100;0.00889053;0.00189299;0.0502653
17;calc bound;100;0.00417678;0.00272348;0.00551653
17;calc iter;100;0.650196;0.641745;0.675533
17;total;1;69.3059;69.3059;69.3059
161;calc total;1;65.0595;65.0595;65.0595
161;calc update async;100;0.000125433;4.0159e-05;0.00571856
161;calc inner;100;0.635393;0.611958;0.641155
161;calc wait;100;0.00889607;0.00340021;0.0889471
161;calc bound;100;0.00483892;0.00164598;0.00612152
161;calc iter;100;0.650376;0.637638;0.702615
161;total;1;69.2692;69.2692;69.2692
184;calc total;1;65.0576;65.0576;65.0576
184;calc update async;100;0.000104304;4.0031e-05;0.00526383
184;calc inner;100;0.635561;0.6186;0.688617
184;calc wait;100;0.00997421;0.00243937;0.0223991
184;calc bound;100;0.00399732;0.0016439;0.0198942
184;calc iter;100;0.650412;0.62277;0.716172
184;total;1;69.2707;69.2707;69.2707
18;calc total;1;65.0487;65.0487;65.0487
18;calc update async;100;7.08471e-05;4.06e-05;0.00114518
18;calc inner;100;0.636318;0.611947;0.642818
18;calc wait;100;0.009102;0.00194345;0.0850885
18;calc bound;100;0.00440962;0.00273935;0.00568
18;calc iter;100;0.649903;0.636709;0.699984
18;total;1;69.2979;69.2979;69.2979
162;calc total;1;65.0603;65.0603;65.0603
162;calc update async;100;0.000114489;3.9756e-05;0.00566851
162;calc inner;100;0.635863;0.612923;0.641201
162;calc wait;100;0.00873033;0.00249755;0.0360348
162;calc bound;100;0.00414761;0.00220484;0.00555953
162;calc iter;100;0.649533;0.62368;0.667606
162;total;1;69.2768;69.2768;69.2768
185;calc total;1;65.0566;65.0566;65.0566
185;calc update async;100;0.000106564;4.2847e-05;0.00500106
185;calc inner;100;0.631932;0.618665;0.63977
185;calc wait;100;0.0138145;0.00177996;0.0760643
185;calc bound;100;0.00417316;0.00162806;0.00634242
185;calc iter;100;0.650385;0.622688;0.709563
185;total;1;69.2693;69.2693;69.2693
19;calc total;1;65.0597;65.0597;65.0597
19;calc update async;100;0.000108702;4.0111e-05;0.00496085
19;calc inner;100;0.636873;0.616148;0.643179
19;calc wait;100;0.00873035;0.00216903;0.0839999
19;calc bound;100;0.00422987;0.00165434;0.00533373
19;calc iter;100;0.650071;0.626811;0.706145
19;total;1;69.2987;69.2987;69.2987
163;calc total;1;65.0585;65.0585;65.0585
163;calc update async;100;0.000113483;4.1022e-05;0.00580512
163;calc inner;100;0.636237;0.612864;0.641549
163;calc wait;100;0.0077615;0.00224107;0.0318881
163;calc bound;100;0.00392095;0.002357;0.00543661
163;calc iter;100;0.649477;0.621188;0.668523
163;total;1;69.2789;69.2789;69.2789
186;calc total;1;65.0576;65.0576;65.0576
186;calc update async;100;0.000108285;4.034e-05;0.00526416
186;calc inner;100;0.632423;0.619589;0.642109
186;calc wait;100;0.0124153;0.00281621;0.0565579
186;calc bound;100;0.00421905;0.00171503;0.00564032
186;calc iter;100;0.650387;0.62472;0.681758
186;total;1;69.2711;69.2711;69.2711
20;calc total;1;65.0578;65.0578;65.0578
20;calc update async;100;7.02336e-05;4.5534e-05;0.00101986
20;calc inner;100;0.638965;0.615849;0.645183
20;calc wait;100;0.00684583;0.00181021;0.0912642
20;calc bound;100;0.00414884;0.0016518;0.00628165
20;calc iter;100;0.650076;0.62181;0.725191
20;total;1;69.3094;69.3094;69.3094
164;calc total;1;65.058;65.058;65.058
164;calc update async;100;0.000120222;3.7716e-05;0.00665125
164;calc inner;100;0.63765;0.613834;0.643964
164;calc wait;100;0.00702164;0.00162992;0.0231468
164;calc bound;100;0.00399823;0.00263493;0.00573442
164;calc iter;100;0.649477;0.621809;0.66251
164;total;1;69.282;69.282;69.282
187;calc total;1;65.056;65.056;65.056
187;calc update async;100;0.000101051;3.9833e-05;0.00493785
187;calc inner;100;0.635044;0.62204;0.640408
187;calc wait;100;0.00710545;0.00189709;0.0400319
187;calc bound;100;0.00391297;0.00209945;0.00530013
187;calc iter;100;0.650364;0.645204;0.671631
187;total;1;69.275;69.275;69.275
21;calc total;1;65.0602;65.0602;65.0602
21;calc update async;100;0.000114799;4.6672e-05;0.00508915
21;calc inner;100;0.639677;0.616044;0.711549
21;calc wait;100;0.00613229;0.00139378;0.011488
21;calc bound;100;0.00416152;0.00163488;0.0070022
21;calc iter;100;0.650104;0.620079;0.726275
21;total;1;69.3047;69.3047;69.3047
165;calc total;1;65.0563;65.0563;65.0563
165;calc update async;100;0.000110159;3.5167e-05;0.00554582
165;calc inner;100;0.636572;0.613445;0.643513
165;calc wait;100;0.0081654;0.00227584;0.0261415
165;calc bound;100;0.00421639;0.00277407;0.00615325
165;calc iter;100;0.649455;0.621734;0.664109
165;total;1;69.2705;69.2705;69.2705
188;calc total;1;65.0558;65.0558;65.0558
188;calc update async;100;0.00010611;3.9493e-05;0.00527349
188;calc inner;100;0.635923;0.623068;0.642616
188;calc wait;100;0.007537;0.00183561;0.0361996
188;calc bound;100;0.00366991;0.00231404;0.00487347
188;calc iter;100;0.650019;0.643532;0.668705
188;total;1;69.2789;69.2789;69.2789
22;calc total;1;65.0609;65.0609;65.0609
22;calc update async;100;0.00012356;4.4045e-05;0.00457163
22;calc inner;100;0.638967;0.615847;0.645101
22;calc wait;100;0.00588727;0.00183141;0.0837819
22;calc bound;100;0.00458078;0.00165028;0.00634838
22;calc iter;100;0.650105;0.621752;0.717326
22;total;1;69.3093;69.3093;69.3093
189;calc total;1;65.0555;65.0555;65.0555
189;calc update async;100;0.000109644;4.0191e-05;0.00530131
189;calc inner;100;0.635406;0.623541;0.640879
189;calc wait;100;0.00721577;0.00210347;0.0365518
189;calc bound;100;0.00346219;0.00241418;0.00509265
189;calc iter;100;0.650016;0.639942;0.665251
189;total;1;69.2784;69.2784;69.2784
23;calc total;1;65.0588;65.0588;65.0588
23;calc update async;100;0.000143386;4.7836e-05;0.00582306
23;calc inner;100;0.63859;0.617775;0.644412
23;calc wait;100;0.00557877;0.00192722;0.0722909
23;calc bound;100;0.00527785;0.00168336;0.00663516
23;calc iter;100;0.650057;0.624592;0.697607
23;total;1;69.3092;69.3092;69.3092
190;calc total;1;65.0558;65.0558;65.0558
190;calc update async;100;0.000128148;4.732e-05;0.00529172
190;calc inner;100;0.635214;0.621222;0.641174
190;calc wait;100;0.00554607;0.00204863;0.036162
190;calc bound;100;0.00376894;0.00238106;0.00633111
190;calc iter;100;0.650039;0.633535;0.665916
190;total;1;69.276;69.276;69.276
191;calc total;1;65.0541;65.0541;65.0541
191;calc update async;100;0.000154148;7.6002e-05;0.00624968
191;calc inner;100;0.635677;0.620242;0.653067
191;calc wait;100;0.00293589;0.00171428;0.00662709
191;calc bound;100;0.00380234;0.00200479;0.00731888
191;calc iter;100;0.650056;0.630918;0.665547
191;total;1;69.2789;69.2789;69.2789
67;calc total;1;65.0624;65.0624;65.0624
67;calc update async;100;9.5627e-05;3.9907e-05;0.00436389
67;calc inner;100;0.634626;0.615128;0.639638
67;calc wait;100;0.0101144;0.00426873;0.0184922
67;calc bound;100;0.00386939;0.00224372;0.00483657
67;calc iter;100;0.648987;0.637268;0.657706
67;total;1;69.2959;69.2959;69.2959
43;calc total;1;65.0566;65.0566;65.0566
43;calc update async;100;0.000118887;4.0249e-05;0.00600326
43;calc inner;100;0.634677;0.605108;0.64247
43;calc wait;100;0.0102666;0.00265844;0.0172764
43;calc bound;100;0.00393266;0.00279139;0.00512843
43;calc iter;100;0.649172;0.626775;0.655802
43;total;1;69.2839;69.2839;69.2839
68;calc total;1;65.0629;65.0629;65.0629
68;calc update async;100;9.45113e-05;3.9221e-05;0.00435727
68;calc inner;100;0.637217;0.617382;0.640928
68;calc wait;100;0.00519905;0.00176132;0.00903422
68;calc bound;100;0.00373242;0.00229346;0.00477723
68;calc iter;100;0.649016;0.631528;0.65717
68;total;1;69.2944;69.2944;69.2944
44;calc total;1;65.0612;65.0612;65.0612
44;calc update async;100;0.000101579;4.0214e-05;0.00488723
44;calc inner;100;0.637084;0.607442;0.644145
44;calc wait;100;0.00677383;0.00195658;0.0649748
44;calc bound;100;0.00377865;0.00243366;0.00480724
44;calc iter;100;0.649904;0.63903;0.689475
44;total;1;69.2853;69.2853;69.2853
69;calc total;1;65.0616;65.0616;65.0616
69;calc update async;100;9.83573e-05;3.7949e-05;0.00448422
69;calc inner;100;0.636525;0.616835;0.64142
69;calc wait;100;0.00648057;0.00216542;0.0295139
69;calc bound;100;0.00367574;0.00197566;0.00509766
69;calc iter;100;0.649243;0.641576;0.654711
69;total;1;69.2938;69.2938;69.2938
45;calc total;1;65.0573;65.0573;65.0573
45;calc update async;100;0.000111631;4.1003e-05;0.00571454
45;calc inner;100;0.637459;0.601437;0.645661
45;calc wait;100;0.00602349;0.00170186;0.00937553
45;calc bound;100;0.00343023;0.00191205;0.00439258
45;calc iter;100;0.649919;0.625033;0.705198
45;total;1;69.2763;69.2763;69.2763
70;calc total;1;65.063;65.063;65.063
70;calc update async;100;0.000110884;4.13e-05;0.00452506
70;calc inner;100;0.636275;0.615595;0.640702
70;calc wait;100;0.00619211;0.00223565;0.0425177
70;calc bound;100;0.00407221;0.00217018;0.00642365
70;calc iter;100;0.649397;0.635663;0.668247
70;total;1;69.2952;69.2952;69.2952
46;calc total;1;65.061;65.061;65.061
46;calc update async;100;0.000111082;4.4827e-05;0.00480451
46;calc inner;100;0.63753;0.605247;0.64513
46;calc wait;100;0.00627988;0.00168943;0.0646682
46;calc bound;100;0.00354104;0.00181149;0.00466907
46;calc iter;100;0.650165;0.645942;0.673593
46;total;1;69.2816;69.2816;69.2816
71;calc total;1;65.0604;65.0604;65.0604
71;calc update async;100;0.000132957;4.9358e-05;0.00497976
71;calc inner;100;0.636286;0.613194;0.640589
71;calc wait;100;0.00504676;0.00203127;0.0572735
71;calc bound;100;0.00449637;0.00233328;0.00706778
71;calc iter;100;0.649605;0.641787;0.679923
71;total;1;69.2891;69.2891;69.2891
47;calc total;1;65.0637;65.0637;65.0637
47;calc update async;100;0.000126433;4.8077e-05;0.00417022
47;calc inner;100;0.636933;0.590859;0.643747
47;calc wait;100;0.00546957;0.00171436;0.078
47;calc bound;100;0.00377962;0.0017768;0.00641906
47;calc iter;100;0.650213;0.596125;0.698462
47;total;1;69.2859;69.2859;69.2859
91;calc total;1;65.0558;65.0558;65.0558
91;calc update async;100;0.000119027;4.3861e-05;0.0055145
91;calc inner;100;0.633662;0.613808;0.642788
91;calc wait;100;0.0110954;0.00240333;0.0174917
91;calc bound;100;0.0045376;0.00272125;0.00590591
91;calc iter;100;0.649637;0.642336;0.656561
91;total;1;69.2618;69.2618;69.2618
92;calc total;1;65.0571;65.0571;65.0571
92;calc update async;100;0.000113465;4.4739e-05;0.00486696
92;calc inner;100;0.635931;0.616883;0.64642
92;calc wait;100;0.00813011;0.00216625;0.0128466
92;calc bound;100;0.00469417;0.00315498;0.00527748
92;calc iter;100;0.649706;0.641523;0.658176
92;total;1;69.2585;69.2585;69.2585
93;calc total;1;65.056;65.056;65.056
93;calc update async;100;0.000118985;4.9536e-05;0.00563147
93;calc inner;100;0.635691;0.616925;0.643659
93;calc wait;100;0.00898125;0.0018938;0.0130658
93;calc bound;100;0.00455589;0.00346241;0.0054399
93;calc iter;100;0.649736;0.63831;0.656918
93;total;1;69.2638;69.2638;69.2638
94;calc total;1;65.057;65.057;65.057
94;calc update async;100;0.000130316;6.0656e-05;0.00551489
94;calc inner;100;0.635819;0.618176;0.644327
94;calc wait;100;0.00829612;0.00221667;0.0127406
94;calc bound;100;0.00464051;0.00282751;0.00651969
94;calc iter;100;0.649824;0.639788;0.658226
94;total;1;69.2555;69.2555;69.2555
95;calc total;1;65.0582;65.0582;65.0582
95;calc update async;100;0.000132083;6.6093e-05;0.00466226
95;calc inner;100;0.635939;0.618394;0.644575
95;calc wait;100;0.00575222;0.00277049;0.00907895
95;calc bound;100;0.00513672;0.00287827;0.00630043
95;calc iter;100;0.649853;0.637119;0.655494
95;total;1;69.2552;69.2552;69.2552
141;calc total;1;65.059;65.059;65.059
141;calc update async;100;0.000114063;4.3152e-05;0.00576186
141;calc inner;100;0.637821;0.614636;0.642522
141;calc wait;100;0.00824791;0.00259864;0.0923483
141;calc bound;100;0.0041681;0.00225392;0.00569285
141;calc iter;100;0.650502;0.64212;0.711318
141;total;1;69.2668;69.2668;69.2668
142;calc total;1;65.0621;65.0621;65.0621
142;calc update async;100;0.000103482;4.1775e-05;0.00441347
142;calc inner;100;0.638043;0.603941;0.643964
142;calc wait;100;0.00823348;0.0025614;0.126371
142;calc bound;100;0.00413764;0.00168318;0.00503878
142;calc iter;100;0.650573;0.61144;0.746371
142;total;1;69.2693;69.2693;69.2693
143;calc total;1;65.0631;65.0631;65.0631
143;calc update async;100;0.000102281;4.4228e-05;0.00424414
143;calc inner;100;0.638379;0.60282;0.643446
143;calc wait;100;0.00793918;0.00233279;0.132831
143;calc bound;100;0.00416488;0.00166024;0.00630468
143;calc iter;100;0.650596;0.606901;0.767081
143;total;1;69.2735;69.2735;69.2735
166;calc total;1;65.0563;65.0563;65.0563
166;calc update async;100;0.000120054;3.6932e-05;0.00588953
166;calc inner;100;0.636841;0.614815;0.648942
166;calc wait;100;0.00758727;0.00188069;0.0294608
166;calc bound;100;0.00448354;0.00294056;0.00729982
166;calc iter;100;0.649453;0.622453;0.672216
166;total;1;69.2826;69.2826;69.2826
167;calc total;1;65.0552;65.0552;65.0552
167;calc update async;100;0.00011658;3.9454e-05;0.00596584
167;calc inner;100;0.637441;0.612441;0.656603
167;calc wait;100;0.00785209;0.00180537;0.0821397
167;calc bound;100;0.00424628;0.00244543;0.00694175
167;calc iter;100;0.650304;0.641364;0.708263
167;total;1;69.2766;69.2766;69.2766
MPI
Running Jacobi on 192 processors with (16, 12) elements.
Array Dimensions: 155552 155556
Block Dimensions: 9722 12963
== Energy Conservation Check ==
initial Energy:               25.000
  final Energy:               25.000
    Difference:               -0.000
== Time Statistics ==
Completed 100 iterations.
# unit_id;function_name;num_calls;avg_runtime;min_runtime;max_runtime
24;calc total;1;65.0299;65.0299;65.0299
24;calc update async;100;6.9864e-05;1.5407e-05;0.00461275
24;calc inner;100;0.63679;0.634009;0.642432
24;calc wait;100;0.00610873;0.00208096;0.0106576
24;calc bound;100;0.00441674;0.00272255;0.00519747
24;calc iter;100;0.649748;0.644336;0.654051
24;total;1;69.1889;69.1889;69.1889
96;calc total;1;65.0357;65.0357;65.0357
96;calc update async;100;9.11461e-05;1.1013e-05;0.00493548
96;calc inner;100;0.628109;0.62201;0.635724
96;calc wait;100;0.00258873;0.00165894;0.0116503
96;calc bound;100;0.00274523;0.00163392;0.00621311
96;calc iter;100;0.650191;0.645097;0.662896
96;total;1;69.1956;69.1956;69.1956
72;calc total;1;65.0321;65.0321;65.0321
72;calc update async;100;0.00010177;2.4003e-05;0.00558603
72;calc inner;100;0.636959;0.632503;0.648544
72;calc wait;100;0.00667947;0.001573;0.0131361
72;calc bound;100;0.00656353;0.00163295;0.00780044
72;calc iter;100;0.65032;0.636285;0.663173
72;total;1;69.2056;69.2056;69.2056
25;calc total;1;65.0294;65.0294;65.0294
25;calc update async;100;8.3138e-05;1.9572e-05;0.00473022
25;calc inner;100;0.633979;0.631419;0.639124
25;calc wait;100;0.0104576;0.00471661;0.0143042
25;calc bound;100;0.00487107;0.00167238;0.00584712
25;calc iter;100;0.649774;0.645839;0.664011
25;total;1;69.1993;69.1993;69.1993
48;calc total;1;65.0337;65.0337;65.0337
48;calc update async;100;6.32781e-05;1.0844e-05;0.00413621
48;calc inner;100;0.629529;0.626326;0.634466
48;calc wait;100;0.00778312;0.00165472;0.0233097
48;calc bound;100;0.00222835;0.00166929;0.00356713
48;calc iter;100;0.649548;0.644638;0.656901
48;total;1;69.2106;69.2106;69.2106
97;calc total;1;65.0311;65.0311;65.0311
97;calc update async;100;8.81282e-05;1.1794e-05;0.00530913
97;calc inner;100;0.624901;0.618812;0.632795
97;calc wait;100;0.00865407;0.00397485;0.0200832
97;calc bound;100;0.00315466;0.0016231;0.00633419
97;calc iter;100;0.650128;0.643692;0.662643
97;total;1;69.1916;69.1916;69.1916
73;calc total;1;65.0308;65.0308;65.0308
73;calc update async;100;0.000147483;2.8313e-05;0.00525859
73;calc inner;100;0.634436;0.629629;0.641498
73;calc wait;100;0.00937095;0.00436826;0.0228606
73;calc bound;100;0.00634625;0.00165031;0.00671826
73;calc iter;100;0.650305;0.637852;0.665813
73;total;1;69.2054;69.2054;69.2054
26;calc total;1;65.0203;65.0203;65.0203
26;calc update async;100;0.000113368;2.3948e-05;0.00723054
26;calc inner;100;0.635976;0.633429;0.638948
26;calc wait;100;0.00736776;0.00412659;0.010135
26;calc bound;100;0.00602956;0.0016456;0.00657135
26;calc iter;100;0.64972;0.642999;0.659414
26;total;1;69.1997;69.1997;69.1997
49;calc total;1;65.0312;65.0312;65.0312
49;calc update async;100;7.16576e-05;1.5731e-05;0.00444655
49;calc inner;100;0.631141;0.627432;0.641268
49;calc wait;100;0.00536807;0.00161944;0.0118101
49;calc bound;100;0.00234256;0.0016153;0.00449689
49;calc iter;100;0.649535;0.637947;0.657115
49;total;1;69.2163;69.2163;69.2163
98;calc total;1;65.0252;65.0252;65.0252
98;calc update async;100;9.12791e-05;1.5688e-05;0.00620952
98;calc inner;100;0.627642;0.621339;0.634394
98;calc wait;100;0.0041231;0.00178216;0.0186882
98;calc bound;100;0.00266437;0.00164534;0.00472692
98;calc iter;100;0.65003;0.644239;0.664612
98;total;1;69.2008;69.2008;69.2008
74;calc total;1;65.0198;65.0198;65.0198
74;calc update async;100;0.00014657;3.0835e-05;0.00695693
74;calc inner;100;0.635544;0.630713;0.640271
74;calc wait;100;0.00915055;0.00366292;0.0231571
74;calc bound;100;0.00532307;0.00163121;0.00686715
74;calc iter;100;0.650169;0.642396;0.662313
74;total;1;69.2053;69.2053;69.2053
27;calc total;1;65.0317;65.0317;65.0317
27;calc update async;100;8.4425e-05;2.4516e-05;0.00429466
27;calc inner;100;0.636746;0.634199;0.643287
27;calc wait;100;0.00652341;0.00155243;0.0143964
27;calc bound;100;0.00644583;0.00164952;0.00695853
27;calc iter;100;0.649858;0.642357;0.668201
27;total;1;69.1891;69.1891;69.1891
50;calc total;1;65.0206;65.0206;65.0206
50;calc update async;100;0.000110636;2.6317e-05;0.00698566
50;calc inner;100;0.628632;0.624625;0.633777
50;calc wait;100;0.00373754;0.00160339;0.00964654
50;calc bound;100;0.00271989;0.00161003;0.0052733
50;calc iter;100;0.64949;0.642492;0.652971
50;total;1;69.208;69.208;69.208
99;calc total;1;65.0317;65.0317;65.0317
99;calc update async;100;7.84329e-05;1.2392e-05;0.00517348
99;calc inner;100;0.627913;0.622063;0.635619
99;calc wait;100;0.00712413;0.00190227;0.0234698
99;calc bound;100;0.00280089;0.00169772;0.00374404
99;calc iter;100;0.650047;0.643381;0.663551
99;total;1;69.1982;69.1982;69.1982
75;calc total;1;65.0319;65.0319;65.0319
75;calc update async;100;0.000119549;2.4443e-05;0.00526583
75;calc inner;100;0.635789;0.630668;0.642841
75;calc wait;100;0.0092999;0.00440382;0.0209446
75;calc bound;100;0.00502042;0.00185948;0.00662715
75;calc iter;100;0.650232;0.641448;0.668607
75;total;1;69.2021;69.2021;69.2021
28;calc total;1;65.0313;65.0313;65.0313
28;calc update async;100;8.23965e-05;2.5654e-05;0.00427781
28;calc inner;100;0.634337;0.631295;0.640839
28;calc wait;100;0.00944066;0.00421307;0.0208962
28;calc bound;100;0.00593713;0.00162016;0.00662802
28;calc iter;100;0.649809;0.639633;0.662223
28;total;1;69.1992;69.1992;69.1992
51;calc total;1;65.0312;65.0312;65.0312
51;calc update async;100;8.36016e-05;2.0568e-05;0.0043247
51;calc inner;100;0.627923;0.625029;0.635101
51;calc wait;100;0.00241047;0.00161798;0.0119657
51;calc bound;100;0.00260679;0.00163024;0.00400905
51;calc iter;100;0.649641;0.640287;0.655938
51;total;1;69.2103;69.2103;69.2103
100;calc total;1;65.0339;65.0339;65.0339
100;calc update async;100;7.46811e-05;9.936e-06;0.00516799
100;calc inner;100;0.626352;0.620457;0.638246
100;calc wait;100;0.0114785;0.00223454;0.0293255
100;calc bound;100;0.00309552;0.00176956;0.00400865
100;calc iter;100;0.650018;0.642553;0.66296
100;total;1;69.2045;69.2045;69.2045
76;calc total;1;65.0327;65.0327;65.0327
76;calc update async;100;0.000119959;2.5064e-05;0.00529625
76;calc inner;100;0.634298;0.629604;0.639827
76;calc wait;100;0.0109376;0.00632577;0.0206474
76;calc bound;100;0.00486975;0.002722;0.00585457
76;calc iter;100;0.650228;0.645114;0.659497
76;total;1;69.1928;69.1928;69.1928
29;calc total;1;65.0296;65.0296;65.0296
29;calc update async;100;8.00851e-05;2.0433e-05;0.00473445
29;calc inner;100;0.637024;0.633559;0.642415
29;calc wait;100;0.00791512;0.00244432;0.0208735
29;calc bound;100;0.00473665;0.00161965;0.00699225
29;calc iter;100;0.649764;0.643859;0.662522
29;total;1;69.2021;69.2021;69.2021
52;calc total;1;65.0312;65.0312;65.0312
52;calc update async;100;7.74993e-05;1.0599e-05;0.00445834
52;calc inner;100;0.62754;0.62485;0.633473
52;calc wait;100;0.00674429;0.00372145;0.0122022
52;calc bound;100;0.00281983;0.00159256;0.00411752
52;calc iter;100;0.64961;0.64473;0.65397
52;total;1;69.2054;69.2054;69.2054
101;calc total;1;65.0313;65.0313;65.0313
101;calc update async;100;7.02536e-05;9.011e-06;0.00528003
101;calc inner;100;0.625291;0.619098;0.634393
101;calc wait;100;0.0126021;0.00392824;0.0252955
101;calc bound;100;0.00375105;0.00194037;0.0043981
101;calc iter;100;0.649928;0.642682;0.66067
101;total;1;69.199;69.199;69.199
77;calc total;1;65.0297;65.0297;65.0297
77;calc update async;100;0.000115203;1.3657e-05;0.00497746
77;calc inner;100;0.63415;0.630197;0.639966
77;calc wait;100;0.0110224;0.00589655;0.019014
77;calc bound;100;0.00481689;0.00307834;0.0056911
77;calc iter;100;0.650108;0.64376;0.657343
77;total;1;69.1997;69.1997;69.1997
30;calc total;1;65.0289;65.0289;65.0289
30;calc update async;100;7.97592e-05;1.5486e-05;0.00502326
30;calc inner;100;0.635621;0.632833;0.640349
30;calc wait;100;0.00950727;0.00336033;0.02222
30;calc bound;100;0.00439404;0.00172571;0.00538572
30;calc iter;100;0.649711;0.643303;0.662579
30;total;1;69.2019;69.2019;69.2019
53;calc total;1;65.0301;65.0301;65.0301
53;calc update async;100;7.34262e-05;1.1836e-05;0.00465278
53;calc inner;100;0.628806;0.626054;0.634222
53;calc wait;100;0.00587216;0.00186051;0.0101602
53;calc bound;100;0.0021029;0.00159117;0.00350916
53;calc iter;100;0.649556;0.644847;0.656282
53;total;1;69.2063;69.2063;69.2063
102;calc total;1;65.0334;65.0334;65.0334
102;calc update async;100;7.7672e-05;1.0149e-05;0.00550882
102;calc inner;100;0.624224;0.617778;0.634602
102;calc wait;100;0.0124414;0.00233319;0.0222637
102;calc bound;100;0.00478993;0.00173677;0.00586825
102;calc iter;100;0.649867;0.643231;0.657238
102;total;1;69.1912;69.1912;69.1912
78;calc total;1;65.0273;65.0273;65.0273
78;calc update async;100;0.000110399;1.3083e-05;0.00566938
78;calc inner;100;0.636167;0.631634;0.642251
78;calc wait;100;0.00894467;0.00206491;0.0186146
78;calc bound;100;0.00481949;0.00271015;0.00582481
78;calc iter;100;0.650048;0.646467;0.656137
78;total;1;69.1913;69.1913;69.1913
31;calc total;1;65.0288;65.0288;65.0288
31;calc update async;100;7.05312e-05;1.2819e-05;0.00467056
31;calc inner;100;0.635271;0.632764;0.640426
31;calc wait;100;0.0101214;0.00243117;0.0240182
31;calc bound;100;0.00418951;0.00267593;0.00483648
31;calc iter;100;0.649689;0.644273;0.661036
31;total;1;69.197;69.197;69.197
54;calc total;1;65.0302;65.0302;65.0302
54;calc update async;100;6.66755e-05;1.1035e-05;0.00477141
54;calc inner;100;0.627578;0.624741;0.633397
54;calc wait;100;0.00915184;0.00206004;0.0169496
54;calc bound;100;0.002398;0.00168335;0.00350552
54;calc iter;100;0.649535;0.64222;0.661298
54;total;1;69.2137;69.2137;69.2137
103;calc total;1;65.0307;65.0307;65.0307
103;calc update async;100;7.00323e-05;9.895e-06;0.00507418
103;calc inner;100;0.624815;0.619013;0.634876
103;calc wait;100;0.0127531;0.00514915;0.0283971
103;calc bound;100;0.00434084;0.00269466;0.00496037
103;calc iter;100;0.649897;0.643577;0.661094
103;total;1;69.2006;69.2006;69.2006
79;calc total;1;65.0321;65.0321;65.0321
79;calc update async;100;0.000116704;2.3196e-05;0.00526022
79;calc inner;100;0.633383;0.628231;0.642103
79;calc wait;100;0.0119379;0.00560782;0.0241895
79;calc bound;100;0.00469163;0.0027779;0.00530281
79;calc iter;100;0.650132;0.643919;0.659506
79;total;1;69.1999;69.1999;69.1999
32;calc total;1;65.0357;65.0357;65.0357
32;calc update async;100;6.67633e-05;1.4307e-05;0.00460078
32;calc inner;100;0.636437;0.632869;0.642467
32;calc wait;100;0.0084367;0.00308544;0.0184368
32;calc bound;100;0.00420164;0.00273593;0.00507673
32;calc iter;100;0.649737;0.64591;0.658711
32;total;1;69.2007;69.2007;69.2007
55;calc total;1;65.0297;65.0297;65.0297
55;calc update async;100;6.3692e-05;1.0193e-05;0.00476361
55;calc inner;100;0.62684;0.624224;0.634171
55;calc wait;100;0.0107613;0.00259425;0.0217254
55;calc bound;100;0.00342127;0.00176878;0.00458473
55;calc iter;100;0.649454;0.640333;0.662609
55;total;1;69.2149;69.2149;69.2149
80;calc total;1;65.0335;65.0335;65.0335
80;calc update async;100;0.000120442;1.6093e-05;0.00569531
80;calc inner;100;0.63614;0.632297;0.641204
80;calc wait;100;0.00903851;0.00513187;0.023256
80;calc bound;100;0.00488565;0.00311146;0.00580772
80;calc iter;100;0.650188;0.644463;0.66216
80;total;1;69.1983;69.1983;69.1983
33;calc total;1;65.0311;65.0311;65.0311
33;calc update async;100;6.48298e-05;1.2397e-05;0.00427973
33;calc inner;100;0.637358;0.63369;0.643207
33;calc wait;100;0.00718711;0.00239986;0.0125423
33;calc bound;100;0.00430355;0.00284023;0.00499786
33;calc iter;100;0.649668;0.643738;0.660037
33;total;1;69.1992;69.1992;69.1992
56;calc total;1;65.0315;65.0315;65.0315
56;calc update async;100;6.10059e-05;1.0642e-05;0.00448901
56;calc inner;100;0.628584;0.624909;0.635508
56;calc wait;100;0.00719601;0.00278265;0.0173376
56;calc bound;100;0.00411795;0.00251489;0.00532233
81;calc total;1;65.0316;65.0316;65.0316
81;calc update async;100;0.000121161;1.6298e-05;0.00554491
81;calc inner;100;0.635588;0.630813;0.642033
81;calc wait;100;0.00968691;0.00461171;0.0234892
81;calc bound;100;0.00481753;0.00295408;0.00538084
81;calc iter;100;0.650217;0.645698;0.664211
81;total;1;69.2019;69.2019;69.2019
34;calc total;1;65.0255;65.0255;65.0255
34;calc update async;100;8.47528e-05;1.3852e-05;0.00616649
34;calc inner;100;0.636562;0.633752;0.640744
34;calc wait;100;0.00756597;0.00298181;0.011732
34;calc bound;100;0.00415345;0.00318687;0.00466935
34;calc iter;100;0.649652;0.643135;0.655382
34;total;1;69.1957;69.1957;69.1957
56;calc iter;100;0.649451;0.641348;0.663662
56;total;1;69.2079;69.2079;69.2079
82;calc total;1;65.0208;65.0208;65.0208
82;calc update async;100;0.00013676;2.0948e-05;0.00651291
82;calc inner;100;0.635381;0.630504;0.640272
82;calc wait;100;0.00980343;0.0038975;0.0239962
82;calc bound;100;0.00483056;0.00167011;0.0053602
82;calc iter;100;0.650155;0.643279;0.662883
82;total;1;69.2017;69.2017;69.2017
35;calc total;1;65.0318;65.0318;65.0318
35;calc update async;100;6.72509e-05;1.4332e-05;0.00428051
35;calc inner;100;0.636952;0.63355;0.642344
35;calc wait;100;0.00653432;0.00339494;0.00969374
35;calc bound;100;0.00421579;0.00306192;0.00489275
35;calc iter;100;0.649746;0.644403;0.658733
35;total;1;69.1985;69.1985;69.1985
57;calc total;1;65.0307;65.0307;65.0307
57;calc update async;100;6.12667e-05;1.0552e-05;0.00455312
57;calc inner;100;0.625004;0.621351;0.631455
57;calc wait;100;0.00995203;0.0038957;0.0196862
57;calc bound;100;0.0042375;0.00260573;0.00525906
57;calc iter;100;0.649395;0.638716;0.659473
57;total;1;69.2142;69.2142;69.2142
83;calc total;1;65.0299;65.0299;65.0299
83;calc update async;100;0.000141107;3.176e-05;0.00522985
83;calc inner;100;0.636018;0.631257;0.642719
83;calc wait;100;0.00848144;0.0030753;0.0214907
83;calc bound;100;0.00564868;0.00165465;0.00638401
83;calc iter;100;0.650294;0.641763;0.66397
83;total;1;69.2013;69.2013;69.2013
36;calc total;1;65.0338;65.0338;65.0338
36;calc update async;100;0.000106839;4.8426e-05;0.00424741
36;calc inner;100;0.636275;0.632692;0.642059
36;calc wait;100;0.00643776;0.00193699;0.0111503
58;calc total;1;65.0199;65.0199;65.0199
58;calc update async;100;8.02346e-05;8.987e-06;0.00638312
58;calc inner;100;0.628243;0.625061;0.633872
58;calc wait;100;0.00911421;0.00184931;0.0172979
58;calc bound;100;0.00346532;0.00196318;0.00501172
58;calc iter;100;0.649299;0.641497;0.654017
58;total;1;69.2158;69.2158;69.2158
84;calc total;1;65.0315;65.0315;65.0315
84;calc update async;100;0.000152272;5.0317e-05;0.00546359
84;calc inner;100;0.634273;0.628971;0.643766
84;calc wait;100;0.0055615;0.00162609;0.00862745
84;calc bound;100;0.0056182;0.00163825;0.00647946
84;calc iter;100;0.650283;0.646123;0.662244
84;total;1;69.2037;69.2037;69.2037
36;calc bound;100;0.0040444;0.0023743;0.00513489
36;calc iter;100;0.649676;0.645107;0.654333
36;total;1;69.2036;69.2036;69.2036
59;calc total;1;65.035;65.035;65.035
59;calc update async;100;6.39047e-05;9.94e-06;0.00451178
59;calc inner;100;0.631097;0.626647;0.637143
59;calc wait;100;0.00500418;0.00172668;0.0149741
59;calc bound;100;0.00301474;0.0018911;0.00402673
59;calc iter;100;0.649509;0.6418;0.659084
59;total;1;69.215;69.215;69.215
85;calc total;1;65.0301;65.0301;65.0301
85;calc update async;100;0.000136532;6.3155e-05;0.00496015
85;calc inner;100;0.634948;0.630939;0.643537
85;calc wait;100;0.00863006;0.00297833;0.0235589
85;calc bound;100;0.00575915;0.00163363;0.00651594
85;calc iter;100;0.650239;0.645223;0.664451
85;total;1;69.2067;69.2067;69.2067
37;calc total;1;65.0313;65.0313;65.0313
37;calc update async;100;0.000117378;4.5027e-05;0.0050067
37;calc inner;100;0.635504;0.631712;0.641706
37;calc wait;100;0.0090496;0.00248502;0.0126967
37;calc bound;100;0.00454956;0.00166873;0.00533606
37;calc iter;100;0.64966;0.645338;0.654384
37;total;1;69.2098;69.2098;69.2098
60;calc total;1;65.0352;65.0352;65.0352
60;calc update async;100;0.000102987;4.449e-05;0.0044272
60;calc inner;100;0.636413;0.633989;0.641221
60;calc wait;100;0.00738264;0.00191876;0.0186676
60;calc bound;100;0.00418579;0.00229186;0.00502711
60;calc iter;100;0.649346;0.642395;0.662471
60;total;1;69.2151;69.2151;69.2151
86;calc total;1;65.0316;65.0316;65.0316
86;calc update async;100;0.000132914;5.5983e-05;0.00552401
86;calc inner;100;0.635415;0.630931;0.643566
86;calc wait;100;0.00853886;0.0038548;0.0245376
86;calc bound;100;0.00510533;0.00166344;0.00643821
86;calc iter;100;0.650205;0.646125;0.66334
86;total;1;69.2074;69.2074;69.2074
38;calc total;1;65.0334;65.0334;65.0334
38;calc update async;100;0.000127355;5.8295e-05;0.00409614
38;calc inner;100;0.635326;0.631689;0.642199
38;calc wait;100;0.00620941;0.00223269;0.00895948
38;calc bound;100;0.00542672;0.00166538;0.00637054
38;calc iter;100;0.649766;0.644858;0.659421
38;total;1;69.2049;69.2049;69.2049
61;calc total;1;65.0318;65.0318;65.0318
61;calc update async;100;0.000121847;4.3996e-05;0.00524127
61;calc inner;100;0.636603;0.632383;0.641669
61;calc wait;100;0.00602121;0.00171116;0.0160694
61;calc bound;100;0.0045826;0.00168039;0.00578998
61;calc iter;100;0.649362;0.642714;0.662908
61;total;1;69.2213;69.2213;69.2213
104;calc total;1;65.0308;65.0308;65.0308
104;calc update async;100;7.28638e-05;9.959e-06;0.0051559
104;calc inner;100;0.627838;0.622509;0.636202
104;calc wait;100;0.00909721;0.00221873;0.0249025
104;calc bound;100;0.00340265;0.00179612;0.00518509
104;calc iter;100;0.649973;0.645469;0.662201
104;total;1;69.2032;69.2032;69.2032
87;calc total;1;65.0307;65.0307;65.0307
87;calc update async;100;0.000116695;5.1302e-05;0.00510932
87;calc inner;100;0.635404;0.63103;0.645189
87;calc wait;100;0.00972647;0.00297542;0.0250558
87;calc bound;100;0.00470882;0.00180578;0.00694561
87;calc iter;100;0.650156;0.643928;0.663575
87;total;1;69.2046;69.2046;69.2046
39;calc total;1;65.0308;65.0308;65.0308
39;calc update async;100;0.00014501;8.5188e-05;0.00469322
39;calc inner;100;0.63491;0.63182;0.64302
39;calc wait;100;0.00548905;0.00162394;0.00766082
39;calc bound;100;0.00574532;0.00167529;0.00689727
39;calc iter;100;0.649774;0.64681;0.655807
39;total;1;69.2049;69.2049;69.2049
62;calc total;1;65.0328;65.0328;65.0328
62;calc update async;100;0.000129019;6.5127e-05;0.00460118
62;calc inner;100;0.63581;0.63191;0.641768
62;calc wait;100;0.00566054;0.00267962;0.0140863
62;calc bound;100;0.00527759;0.00167254;0.0069615
62;calc iter;100;0.649416;0.64599;0.667117
62;total;1;69.2207;69.2207;69.2207
105;calc total;1;65.0298;65.0298;65.0298
105;calc update async;100;7.43662e-05;1.334e-05;0.00469358
105;calc inner;100;0.628995;0.623961;0.636333
105;calc wait;100;0.00719616;0.00170077;0.0211862
105;calc bound;100;0.00309851;0.00167065;0.00540337
105;calc iter;100;0.650007;0.642404;0.661023
105;total;1;69.2039;69.2039;69.2039
88;calc total;1;65.0299;65.0299;65.0299
88;calc update async;100;0.000113731;4.7846e-05;0.00509544
88;calc inner;100;0.634393;0.630023;0.643906
88;calc wait;100;0.0108788;0.00253672;0.0254046
88;calc bound;100;0.00464538;0.00268362;0.00600378
88;calc iter;100;0.650065;0.644979;0.660968
88;total;1;69.204;69.204;69.204
40;calc total;1;65.0308;65.0308;65.0308
40;calc update async;100;0.00013542;5.5586e-05;0.00506433
40;calc inner;100;0.634586;0.631472;0.64151
40;calc wait;100;0.00828044;0.00242407;0.012317
40;calc bound;100;0.00543488;0.001639;0.00664381
40;calc iter;100;0.649742;0.646634;0.655596
40;total;1;69.2055;69.2055;69.2055
63;calc total;1;65.0314;65.0314;65.0314
63;calc update async;100;0.00014411;7.3467e-05;0.00517314
63;calc inner;100;0.635684;0.632736;0.641763
63;calc wait;100;0.00524534;0.00165814;0.0172827
63;calc bound;100;0.0055121;0.00167801;0.00696683
63;calc iter;100;0.649438;0.646185;0.661735
63;total;1;69.2232;69.2232;69.2232
106;calc total;1;65.0198;65.0198;65.0198
106;calc update async;100;0.000102379;1.2158e-05;0.00721492
106;calc inner;100;0.627899;0.62202;0.633804
106;calc wait;100;0.0070069;0.00177678;0.0196222
106;calc bound;100;0.00274126;0.00161969;0.00475262
106;calc iter;100;0.649947;0.645128;0.661896
106;total;1;69.2018;69.2018;69.2018
89;calc total;1;65.0294;65.0294;65.0294
89;calc update async;100;0.000113659;4.273e-05;0.00489968
89;calc inner;100;0.633531;0.629267;0.641756
89;calc wait;100;0.0116744;0.00242201;0.0244805
89;calc bound;100;0.00465454;0.00269782;0.00582671
89;calc iter;100;0.650027;0.644564;0.660385
89;total;1;69.2005;69.2005;69.2005
41;calc total;1;65.0299;65.0299;65.0299
41;calc update async;100;0.000140316;5.0435e-05;0.00641994
41;calc inner;100;0.634173;0.629455;0.639735
41;calc wait;100;0.00863657;0.00184012;0.0146757
41;calc bound;100;0.00454089;0.00160927;0.00564609
41;calc iter;100;0.649699;0.644696;0.661258
41;total;1;69.1971;69.1971;69.1971
64;calc total;1;65.0368;65.0368;65.0368
64;calc update async;100;0.000113582;4.5319e-05;0.00400971
64;calc inner;100;0.634633;0.631573;0.639333
64;calc wait;100;0.00795657;0.00451367;0.0208933
64;calc bound;100;0.00502833;0.00162006;0.00625
64;calc iter;100;0.64947;0.645539;0.663181
64;total;1;69.2212;69.2212;69.2212
107;calc total;1;65.0327;65.0327;65.0327
107;calc update async;100;9.40433e-05;1.9945e-05;0.0055515
107;calc inner;100;0.627674;0.621912;0.635449
107;calc wait;100;0.00622396;0.00177071;0.0200295
107;calc bound;100;0.00309329;0.00161652;0.00633566
107;calc iter;100;0.650133;0.646061;0.660559
107;total;1;69.201;69.201;69.201
90;calc total;1;65.02;65.02;65.02
90;calc update async;100;7.64522e-05;4.4364e-05;0.00131035
90;calc inner;100;0.632961;0.628018;0.640968
90;calc wait;100;0.0113974;0.00228745;0.0209208
90;calc bound;100;0.00476322;0.00265295;0.00569487
90;calc iter;100;0.649888;0.644023;0.657378
90;total;1;69.1931;69.1931;69.1931
42;calc total;1;65.0198;65.0198;65.0198
42;calc update async;100;7.4256e-05;4.1897e-05;0.00136019
42;calc inner;100;0.634904;0.632208;0.64023
42;calc wait;100;0.00919492;0.00195201;0.0186329
42;calc bound;100;0.00412045;0.0018318;0.00649576
42;calc iter;100;0.649548;0.643092;0.660323
42;total;1;69.2102;69.2102;69.2102
65;calc total;1;65.0326;65.0326;65.0326
65;calc update async;100;0.000108196;4.5979e-05;0.00443615
65;calc inner;100;0.634695;0.631638;0.640352
65;calc wait;100;0.00812593;0.00241542;0.0161405
65;calc bound;100;0.00424521;0.00164712;0.00514741
65;calc iter;100;0.649393;0.646249;0.657686
65;total;1;69.2096;69.2096;69.2096
108;calc total;1;65.0337;65.0337;65.0337
108;calc update async;100;0.000144601;5.3058e-05;0.00566583
108;calc inner;100;0.63662;0.632745;0.643435
108;calc wait;100;0.00557874;0.00163075;0.021671
108;calc bound;100;0.00554449;0.00163462;0.00686826
108;calc iter;100;0.649963;0.645535;0.666445
108;total;1;69.2072;69.2072;69.2072
91;calc total;1;65.0317;65.0317;65.0317
91;calc update async;100;0.000120668;4.3086e-05;0.00555881
91;calc inner;100;0.633391;0.628372;0.642438
91;calc wait;100;0.0119164;0.00361159;0.0270011
91;calc bound;100;0.0045482;0.00289936;0.00518001
91;calc iter;100;0.650026;0.645294;0.663711
91;total;1;69.2045;69.2045;69.2045
66;calc total;1;65.0253;65.0253;65.0253
66;calc update async;100;0.000120904;3.4176e-05;0.00674101
66;calc inner;100;0.634708;0.63231;0.638683
66;calc wait;100;0.00913572;0.0020824;0.0155455
66;calc bound;100;0.00415579;0.00177427;0.00556142
66;calc iter;100;0.649267;0.64094;0.657642
66;total;1;69.2168;69.2168;69.2168
109;calc total;1;65.0299;65.0299;65.0299
109;calc update async;100;0.00012037;5.1607e-05;0.00485265
109;calc inner;100;0.636909;0.633036;0.64385
109;calc wait;100;0.0071707;0.00324888;0.0186399
109;calc bound;100;0.00517887;0.00162153;0.00654114
109;calc iter;100;0.649885;0.645111;0.660341
109;total;1;69.2094;69.2094;69.2094
92;calc total;1;65.0313;65.0313;65.0313
92;calc update async;100;0.000118757;4.3581e-05;0.00548969
92;calc inner;100;0.635642;0.631302;0.645903
92;calc wait;100;0.00880604;0.0023204;0.02497
92;calc bound;100;0.0046655;0.00276709;0.0052312
92;calc iter;100;0.650078;0.643974;0.663079
92;total;1;69.203;69.203;69.203
67;calc total;1;65.0342;65.0342;65.0342
67;calc update async;100;9.78326e-05;3.9649e-05;0.00421492
67;calc inner;100;0.634768;0.631831;0.640742
67;calc wait;100;0.00972731;0.00457486;0.0199885
67;calc bound;100;0.00416285;0.00249884;0.00510106
67;calc iter;100;0.64929;0.644842;0.662959
67;total;1;69.2086;69.2086;69.2086
93;calc total;1;65.0296;65.0296;65.0296
93;calc update async;100;0.000110397;4.732e-05;0.0050551
93;calc inner;100;0.635474;0.630927;0.644135
93;calc wait;100;0.00948139;0.00279454;0.0243885
93;calc bound;100;0.00450058;0.00263238;0.00522264
93;calc iter;100;0.65011;0.645438;0.663647
93;total;1;69.1941;69.1941;69.1941
68;calc total;1;65.0355;65.0355;65.0355
68;calc update async;100;9.69335e-05;3.9705e-05;0.00420271
68;calc inner;100;0.636206;0.633557;0.641552
94;calc total;1;65.029;65.029;65.029
94;calc update async;100;0.000125647;4.6725e-05;0.00549744
68;calc wait;100;0.00708573;0.00240462;0.016094
68;calc bound;100;0.00425034;0.00245244;0.00527047
68;calc iter;100;0.649294;0.643666;0.666313
68;total;1;69.2173;69.2173;69.2173
69;calc total;1;65.0282;65.0282;65.0282
69;calc update async;100;0.00011833;3.9825e-05;0.00622782
69;calc inner;100;0.635479;0.63046;0.640239
69;calc wait;100;0.00874046;0.00206205;0.0236756
69;calc bound;100;0.00427925;0.00299831;0.00528463
69;calc iter;100;0.649194;0.644228;0.661034
69;total;1;69.2206;69.2206;69.2206
70;calc total;1;65.0341;65.0341;65.0341
70;calc update async;100;0.00010164;3.7323e-05;0.00449234
70;calc inner;100;0.636011;0.632329;0.641892
70;calc wait;100;0.00728209;0.00250021;0.0149706
70;calc bound;100;0.00427832;0.00332446;0.00601442
70;calc iter;100;0.649258;0.643987;0.665718
70;total;1;69.2218;69.2218;69.2218
71;calc total;1;65.032;65.032;65.032
71;calc update async;100;0.000104864;4.3288e-05;0.00484611
71;calc inner;100;0.634248;0.631307;0.640386
71;calc wait;100;0.00850332;0.00264459;0.0178635
71;calc bound;100;0.00420749;0.00295349;0.00510422
71;calc iter;100;0.649275;0.64459;0.655925
71;total;1;69.2188;69.2188;69.2188
110;calc total;1;65.028;65.028;65.028
110;calc update async;100;0.000131902;5.2364e-05;0.00609399
110;calc inner;100;0.637513;0.632055;0.642274
110;calc wait;100;0.006098;0.00190146;0.0275093
110;calc bound;100;0.00468394;0.00171202;0.00638738
110;calc iter;100;0.64983;0.644334;0.674439
110;total;1;69.2038;69.2038;69.2038
120;calc total;1;65.0315;65.0315;65.0315
120;calc update async;100;0.000125216;2.4087e-05;0.00485181
120;calc inner;100;0.637286;0.634766;0.641786
120;calc wait;100;0.00724358;0.00286455;0.0173637
120;calc bound;100;0.00544233;0.00268149;0.00648633
120;calc iter;100;0.650102;0.645269;0.659847
120;total;1;69.1996;69.1996;69.1996
111;calc total;1;65.0326;65.0326;65.0326
111;calc update async;100;0.000118265;4.4064e-05;0.00564593
111;calc inner;100;0.63787;0.630859;0.668727
111;calc wait;100;0.00691585;0.0022821;0.0195479
111;calc bound;100;0.00453637;0.00176323;0.00716078
111;calc iter;100;0.649842;0.644253;0.686898
111;total;1;69.2077;69.2077;69.2077
112;calc total;1;65.0337;65.0337;65.0337
112;calc update async;100;0.000113238;4.1017e-05;0.00561667
112;calc inner;100;0.635943;0.631158;0.644278
112;calc wait;100;0.00929051;0.00397011;0.0377748
112;calc bound;100;0.0043342;0.00247938;0.00629371
112;calc iter;100;0.649773;0.64223;0.679625
112;total;1;69.2051;69.2051;69.2051
113;calc total;1;65.0312;65.0312;65.0312
113;calc update async;100;0.000108349;3.9026e-05;0.00524065
113;calc inner;100;0.632162;0.626592;0.650093
113;calc wait;100;0.012979;0.00203645;0.0455382
113;calc bound;100;0.00444743;0.00279624;0.00549739
113;calc iter;100;0.6497;0.642959;0.677297
113;total;1;69.2069;69.2069;69.2069
114;calc total;1;65.0203;65.0203;65.0203
114;calc update async;100;7.15225e-05;4.4656e-05;0.0012098
114;calc inner;100;0.635049;0.62991;0.64032
114;calc wait;100;0.00958249;0.00206125;0.0316139
114;calc bound;100;0.00474009;0.00255658;0.0056394
114;calc iter;100;0.649518;0.643226;0.669223
114;total;1;69.2044;69.2044;69.2044
115;calc total;1;65.0312;65.0312;65.0312
115;calc update async;100;0.000112824;4.157e-05;0.00538893
115;calc inner;100;0.635467;0.631194;0.642814
115;calc wait;100;0.00956288;0.00198132;0.0289137
115;calc bound;100;0.00451729;0.00270715;0.00555307
115;calc iter;100;0.649664;0.641988;0.664967
115;total;1;69.207;69.207;69.207
116;calc total;1;65.0276;65.0276;65.0276
116;calc update async;100;6.80338e-05;4.6754e-05;0.000884116
116;calc inner;100;0.637604;0.633374;0.652705
116;calc wait;100;0.00751729;0.0017692;0.0222257
116;calc bound;100;0.00441616;0.00266594;0.00539317
116;calc iter;100;0.649683;0.640774;0.661771
116;total;1;69.207;69.207;69.207
121;calc total;1;65.0307;65.0307;65.0307
121;calc update async;100;9.58189e-05;2.0565e-05;0.00461772
121;calc inner;100;0.637321;0.634799;0.642293
121;calc wait;100;0.00657624;0.00394204;0.0145833
121;calc bound;100;0.0061276;0.00216036;0.00776421
121;calc iter;100;0.650132;0.644564;0.667526
121;total;1;69.2047;69.2047;69.2047
122;calc total;1;65.0191;65.0191;65.0191
122;calc update async;100;0.000153817;2.5692e-05;0.00708025
122;calc inner;100;0.636387;0.633753;0.639704
122;calc wait;100;0.00767479;0.0043382;0.0114455
122;calc bound;100;0.00585138;0.00164066;0.00665868
122;calc iter;100;0.650072;0.643383;0.658558
122;total;1;69.205;69.205;69.205
123;calc total;1;65.035;65.035;65.035
123;calc update async;100;0.000119852;2.9153e-05;0.00381411
123;calc inner;100;0.637264;0.632623;0.641614
123;calc wait;100;0.00755719;0.0038403;0.0186161
123;calc bound;100;0.0053151;0.00168315;0.00650262
123;calc iter;100;0.650259;0.638244;0.669807
123;total;1;69.2093;69.2093;69.2093
124;calc total;1;65.0352;65.0352;65.0352
124;calc update async;100;8.36767e-05;1.6156e-05;0.00395537
124;calc inner;100;0.639113;0.633212;0.652993
124;calc wait;100;0.00602149;0.00179474;0.0148618
124;calc bound;100;0.00503446;0.00166271;0.00672063
124;calc iter;100;0.650263;0.636712;0.663853
124;total;1;69.2112;69.2112;69.2112
125;calc total;1;65.0318;65.0318;65.0318
125;calc update async;100;0.000115789;1.4697e-05;0.00496858
125;calc inner;100;0.635596;0.631701;0.640589
125;calc wait;100;0.00968596;0.00314193;0.0242389
125;calc bound;100;0.00482839;0.00164792;0.00635104
125;calc iter;100;0.65023;0.640291;0.664958
125;total;1;69.2015;69.2015;69.2015
126;calc total;1;65.0328;65.0328;65.0328
126;calc update async;100;0.000110694;1.911e-05;0.00503192
126;calc inner;100;0.635139;0.63227;0.640518
126;calc wait;100;0.010258;0.00407727;0.0262898
126;calc bound;100;0.00464012;0.00166285;0.00520501
126;calc iter;100;0.650194;0.641894;0.663758
126;total;1;69.2083;69.2083;69.2083
168;calc total;1;65.0318;65.0318;65.0318
144;calc total;1;65.0352;65.0352;65.0352
144;calc update async;100;6.49209e-05;1.2427e-05;0.00400952
144;calc inner;100;0.63705;0.633344;0.642256
144;calc wait;100;0.00569947;0.00238448;0.0152185
144;calc bound;100;0.00389428;0.00290895;0.00469541
144;calc iter;100;0.649937;0.64508;0.6577
144;total;1;69.2201;69.2201;69.2201
127;calc total;1;65.0313;65.0313;65.0313
127;calc update async;100;0.000101651;1.5149e-05;0.00478484
127;calc inner;100;0.634554;0.631292;0.641013
127;calc wait;100;0.0107806;0.00297918;0.0264952
127;calc bound;100;0.00468175;0.00225173;0.00536806
127;calc iter;100;0.650129;0.645258;0.664189
127;total;1;69.2096;69.2096;69.2096
0;calc total;1;65.0372;65.0372;65.0372
0;calc update async;100;7.03161e-05;1.05e-05;0.0040061
0;calc inner;100;0.632216;0.629304;0.637326
0;calc wait;100;0.00403114;0.00169771;0.0146977
0;calc bound;100;0.00256014;0.00180586;0.00330054
0;calc iter;100;0.649815;0.646521;0.653776
0;total;1;69.2306;69.2306;69.2306
128;calc total;1;65.0368;65.0368;65.0368
128;calc update async;100;8.32928e-05;1.2579e-05;0.0038216
128;calc inner;100;0.63744;0.634306;0.64243
128;calc wait;100;0.00792311;0.00521497;0.0126338
128;calc bound;100;0.00466916;0.00269471;0.00533219
128;calc iter;100;0.650119;0.645747;0.656929
128;total;1;69.1939;69.1939;69.1939
1;calc total;1;65.0338;65.0338;65.0338
1;calc update async;100;7.83722e-05;1.8895e-05;0.00432996
1;calc inner;100;0.631364;0.628014;0.636389
1;calc wait;100;0.00339618;0.00164029;0.0123178
1;calc bound;100;0.00255601;0.00166444;0.00343392
1;calc iter;100;0.649808;0.645403;0.655959
1;total;1;69.2332;69.2332;69.2332
129;calc total;1;65.0326;65.0326;65.0326
129;calc update async;100;0.000102809;1.2716e-05;0.00495842
129;calc inner;100;0.636737;0.633418;0.643445
129;calc wait;100;0.00857716;0.0036593;0.0158519
129;calc bound;100;0.00463563;0.00376608;0.00543041
129;calc iter;100;0.650056;0.645794;0.661831
129;total;1;69.2058;69.2058;69.2058
2;calc total;1;65.0259;65.0259;65.0259
2;calc update async;100;0.000120821;2.2539e-05;0.00656295
2;calc inner;100;0.63088;0.628028;0.63607
2;calc wait;100;0.00373606;0.00154763;0.0166474
2;calc bound;100;0.00289521;0.00168763;0.00575703
2;calc iter;100;0.649765;0.64573;0.653174
2;total;1;69.2334;69.2334;69.2334
130;calc total;1;65.0253;65.0253;65.0253
130;calc update async;100;0.000113349;1.537e-05;0.00594342
130;calc inner;100;0.637074;0.633045;0.640693
130;calc wait;100;0.00815516;0.00348391;0.0158378
130;calc bound;100;0.00453506;0.00371728;0.00546467
130;calc iter;100;0.649964;0.646135;0.657106
130;total;1;69.2049;69.2049;69.2049
3;calc total;1;65.0346;65.0346;65.0346
3;calc update async;100;0.000109094;1.8212e-05;0.0041857
3;calc inner;100;0.633972;0.630315;0.645343
3;calc wait;100;0.00279644;0.00173816;0.00827506
3;calc bound;100;0.0029775;0.00165722;0.00667517
3;calc iter;100;0.649872;0.641051;0.658218
3;total;1;69.2361;69.2361;69.2361
131;calc total;1;65.0342;65.0342;65.0342
131;calc update async;100;0.00010412;1.5349e-05;0.00425939
131;calc inner;100;0.637374;0.63413;0.641911
131;calc wait;100;0.00786451;0.00405248;0.0119506
131;calc bound;100;0.00468498;0.00369399;0.00546076
131;calc iter;100;0.650087;0.64747;0.662158
131;total;1;69.2061;69.2061;69.2061
4;calc total;1;65.0361;65.0361;65.0361
4;calc update async;100;9.88877e-05;1.5725e-05;0.00397816
4;calc inner;100;0.631036;0.627728;0.634968
4;calc wait;100;0.00961768;0.00585312;0.0237779
4;calc bound;100;0.00311238;0.00164859;0.00637187
4;calc iter;100;0.649854;0.640158;0.660729
4;total;1;69.2338;69.2338;69.2338
132;calc total;1;65.0355;65.0355;65.0355
5;calc total;1;65.0302;65.0302;65.0302
5;calc update async;100;9.82608e-05;1.066e-05;0.00538437
5;calc inner;100;0.63177;0.629306;0.636623
5;calc wait;100;0.00749857;0.00229102;0.0149886
5;calc bound;100;0.00280983;0.00166944;0.00338747
5;calc iter;100;0.649748;0.646576;0.652538
5;total;1;69.2268;69.2268;69.2268
145;calc total;1;65.0321;65.0321;65.0321
145;calc update async;100;7.64826e-05;1.3531e-05;0.00445775
145;calc inner;100;0.636762;0.63308;0.642095
145;calc wait;100;0.00649651;0.00205687;0.0156403
145;calc bound;100;0.00409493;0.00175066;0.00563621
145;calc iter;100;0.649953;0.644289;0.665565
145;total;1;69.2148;69.2148;69.2148
132;calc update async;100;0.000119285;5.2086e-05;0.00394637
132;calc inner;100;0.638178;0.635156;0.641478
132;calc wait;100;0.00582759;0.00219508;0.0128782
132;calc bound;100;0.00471897;0.00263241;0.00667974
132;calc iter;100;0.650043;0.646222;0.658371
6;calc total;1;65.0353;65.0353;65.0353
6;calc update async;100;8.40661e-05;1.0474e-05;0.00415803
6;calc inner;100;0.630152;0.627271;0.635294
6;calc wait;100;0.0105856;0.00195038;0.0149277
6;calc bound;100;0.00315047;0.00161303;0.00381325
6;calc iter;100;0.649747;0.643738;0.660186
6;total;1;69.2335;69.2335;69.2335
168;calc update async;100;0.000149174;1.633e-05;0.00594318
168;calc inner;100;0.636871;0.633752;0.643204
168;calc wait;100;0.00731701;0.00190272;0.0159617
168;calc bound;100;0.00553053;0.00165417;0.0063544
168;calc iter;100;0.649873;0.642581;0.656869
168;total;1;69.2282;69.2282;69.2282
146;calc total;1;65.0187;65.0187;65.0187
146;calc update async;100;0.00010828;1.7141e-05;0.00728342
146;calc inner;100;0.636598;0.63273;0.640812
146;calc wait;100;0.00716945;0.00210264;0.0124505
146;calc bound;100;0.00478153;0.00161707;0.00640807
132;total;1;69.1999;69.1999;69.1999
7;calc total;1;65.033;65.033;65.033
7;calc update async;100;7.27e-05;1.16e-05;0.00441425
7;calc inner;100;0.629979;0.625643;0.63698
7;calc wait;100;0.0114506;0.0020479;0.0180289
169;calc total;1;65.0305;65.0305;65.0305
169;calc update async;100;9.12813e-05;1.6071e-05;0.00483915
169;calc inner;100;0.636956;0.633104;0.643655
169;calc wait;100;0.00629943;0.0015833;0.011932
169;calc bound;100;0.00650574;0.00162933;0.00704789
169;calc iter;100;0.649866;0.637238;0.663457
169;total;1;69.2292;69.2292;69.2292
146;calc iter;100;0.649864;0.643241;0.656844
146;total;1;69.217;69.217;69.217
133;calc total;1;65.0281;65.0281;65.0281
133;calc update async;100;0.000139205;5.6413e-05;0.00546849
7;calc bound;100;0.00420289;0.00197971;0.00502622
7;calc iter;100;0.64965;0.64459;0.65397
7;total;1;69.2308;69.2308;69.2308
170;calc total;1;65.0198;65.0198;65.0198
170;calc update async;100;0.000156929;1.9454e-05;0.00644832
170;calc inner;100;0.635842;0.63292;0.642591
170;calc wait;100;0.00758982;0.00202371;0.0134903
170;calc bound;100;0.00616351;0.0016377;0.00668714
170;calc iter;100;0.649757;0.638747;0.655919
170;total;1;69.2304;69.2304;69.2304
147;calc total;1;65.0299;65.0299;65.0299
147;calc update async;100;0.000104014;2.4888e-05;0.00513756
147;calc inner;100;0.635742;0.631726;0.640595
147;calc wait;100;0.00783154;0.00216764;0.0143423
147;calc bound;100;0.00581917;0.00167524;0.00665365
147;calc iter;100;0.650032;0.645394;0.665316
147;total;1;69.2109;69.2109;69.2109
133;calc inner;100;0.637259;0.634354;0.641638
133;calc wait;100;0.00576029;0.00195457;0.0136058
133;calc bound;100;0.00536063;0.00176047;0.00678312
133;calc iter;100;0.650016;0.646396;0.659481
133;total;1;69.2124;69.2124;69.2124
8;calc total;1;65.0331;65.0331;65.0331
8;calc update async;100;8.29793e-05;1.2677e-05;0.00439935
8;calc inner;100;0.631049;0.627633;0.637394
8;calc wait;100;0.0080331;0.00208413;0.0132537
8;calc bound;100;0.00423086;0.00203379;0.0049452
8;calc iter;100;0.649652;0.644548;0.654832
8;total;1;69.2299;69.2299;69.2299
171;calc total;1;65.034;65.034;65.034
171;calc update async;100;9.16591e-05;1.3559e-05;0.00441142
171;calc inner;100;0.637263;0.634478;0.644311
171;calc wait;100;0.00750941;0.00212363;0.0151829
171;calc bound;100;0.00500409;0.00164216;0.00617918
171;calc iter;100;0.649873;0.641315;0.665417
171;total;1;69.2268;69.2268;69.2268
148;calc total;1;65.0332;65.0332;65.0332
148;calc update async;100;9.08869e-05;2.7119e-05;0.00426352
148;calc inner;100;0.636989;0.632911;0.643147
148;calc wait;100;0.00632053;0.00179218;0.0164026
148;calc bound;100;0.00638336;0.00164681;0.00707153
148;calc iter;100;0.650078;0.645562;0.658406
148;total;1;69.2208;69.2208;69.2208
134;calc total;1;65.0341;65.0341;65.0341
134;calc update async;100;0.000128284;5.7543e-05;0.00445624
134;calc inner;100;0.637624;0.633983;0.641508
134;calc wait;100;0.00631405;0.00284704;0.0142577
134;calc bound;100;0.00559466;0.00164625;0.00683664
134;calc iter;100;0.650138;0.644845;0.667074
134;total;1;69.2151;69.2151;69.2151
9;calc total;1;65.0317;65.0317;65.0317
9;calc update async;100;8.78286e-05;1.0062e-05;0.00557184
9;calc inner;100;0.631548;0.628316;0.636667
9;calc wait;100;0.00734304;0.00184282;0.0136304
9;calc bound;100;0.00370931;0.00210317;0.00571219
9;calc iter;100;0.649655;0.637759;0.660468
9;total;1;69.2243;69.2243;69.2243
172;calc total;1;65.0347;65.0347;65.0347
172;calc update async;100;6.92734e-05;1.253e-05;0.00413489
172;calc inner;100;0.6357;0.632998;0.641421
172;calc wait;100;0.00948411;0.00262995;0.0178375
172;calc bound;100;0.00459329;0.00173727;0.00528453
172;calc iter;100;0.64985;0.644069;0.655713
172;total;1;69.2193;69.2193;69.2193
149;calc total;1;65.0312;65.0312;65.0312
149;calc update async;100;0.00011026;2.4208e-05;0.00458014
149;calc inner;100;0.634269;0.62918;0.641257
149;calc wait;100;0.00957322;0.00247451;0.0152115
149;calc bound;100;0.00594956;0.00163295;0.00671187
149;calc iter;100;0.649996;0.645081;0.658307
149;total;1;69.2205;69.2205;69.2205
135;calc total;1;65.032;65.032;65.032
135;calc update async;100;0.000124078;5.012e-05;0.0046546
135;calc inner;100;0.63787;0.63253;0.64305
135;calc wait;100;0.00627696;0.00260666;0.015081
135;calc bound;100;0.00534804;0.00166524;0.00688419
135;calc iter;100;0.650182;0.646372;0.660359
135;total;1;69.2114;69.2114;69.2114
10;calc total;1;65.0206;65.0206;65.0206
10;calc update async;100;0.000100535;1.0394e-05;0.0073488
10;calc inner;100;0.631565;0.628322;0.636944
10;calc wait;100;0.00658693;0.00190339;0.0107421
10;calc bound;100;0.00321769;0.00218052;0.00578786
10;calc iter;100;0.649591;0.637075;0.654521
10;total;1;69.2234;69.2234;69.2234
173;calc total;1;65.0305;65.0305;65.0305
173;calc update async;100;7.34035e-05;1.4952e-05;0.00469819
173;calc inner;100;0.63536;0.631809;0.641178
173;calc wait;100;0.00964645;0.00387797;0.0167979
173;calc bound;100;0.00461662;0.00264008;0.00533921
173;calc iter;100;0.649757;0.644944;0.656377
173;total;1;69.2247;69.2247;69.2247
150;calc total;1;65.0331;65.0331;65.0331
150;calc update async;100;9.70662e-05;1.1703e-05;0.00426876
150;calc inner;100;0.635126;0.631275;0.640978
150;calc wait;100;0.00989405;0.00310927;0.0161815
150;calc bound;100;0.00463012;0.00174846;0.0057914
150;calc iter;100;0.649967;0.645155;0.657819
150;total;1;69.2106;69.2106;69.2106
136;calc total;1;65.0321;65.0321;65.0321
136;calc update async;100;0.000123725;5.2218e-05;0.00491143
136;calc inner;100;0.637323;0.632802;0.6433
136;calc wait;100;0.00658666;0.00179576;0.0137256
136;calc bound;100;0.0048732;0.00168818;0.00643516
136;calc iter;100;0.650198;0.646475;0.659711
136;total;1;69.2014;69.2014;69.2014
11;calc total;1;65.0319;65.0319;65.0319
11;calc update async;100;7.69588e-05;1.0728e-05;0.00506789
11;calc inner;100;0.632076;0.629267;0.636538
11;calc wait;100;0.0056794;0.00181289;0.0119171
11;calc bound;100;0.00286464;0.00211135;0.00456752
11;calc iter;100;0.64974;0.639908;0.657612
11;total;1;69.2332;69.2332;69.2332
174;calc total;1;65.028;65.028;65.028
174;calc update async;100;8.13089e-05;1.6748e-05;0.00537438
174;calc inner;100;0.635009;0.631322;0.640896
174;calc wait;100;0.0100982;0.00203287;0.0165721
174;calc bound;100;0.00441397;0.0026096;0.00517889
174;calc iter;100;0.649698;0.644534;0.655846
174;total;1;69.2171;69.2171;69.2171
151;calc total;1;65.032;65.032;65.032
151;calc update async;100;8.2179e-05;1.0331e-05;0.00445918
151;calc inner;100;0.636784;0.634065;0.641457
151;calc wait;100;0.0087849;0.00372301;0.0171148
151;calc bound;100;0.00401183;0.00260562;0.00496742
151;calc iter;100;0.649912;0.643605;0.6598
151;total;1;69.2161;69.2161;69.2161
137;calc total;1;65.0308;65.0308;65.0308
137;calc update async;100;0.000108335;4.1662e-05;0.00467213
137;calc inner;100;0.636437;0.631785;0.640619
137;calc wait;100;0.00878501;0.00212487;0.0160735
137;calc bound;100;0.00445123;0.00162877;0.00595162
137;calc iter;100;0.650144;0.644132;0.657493
137;total;1;69.2136;69.2136;69.2136
12;calc total;1;65.0327;65.0327;65.0327
12;calc update async;100;0.00012269;6.1227e-05;0.00422701
12;calc inner;100;0.638658;0.636672;0.643109
12;calc wait;100;0.00625801;0.00364307;0.00840807
12;calc bound;100;0.00478391;0.00178173;0.00532835
12;calc iter;100;0.649826;0.644082;0.658469
12;total;1;69.2402;69.2402;69.2402
175;calc total;1;65.0338;65.0338;65.0338
175;calc update async;100;6.37706e-05;1.5301e-05;0.00407462
175;calc inner;100;0.638496;0.634627;0.645058
175;calc wait;100;0.0067748;0.00219919;0.0184981
175;calc bound;100;0.00436666;0.00256778;0.00506015
175;calc iter;100;0.649735;0.645891;0.657339
175;total;1;69.2263;69.2263;69.2263
152;calc total;1;65.031;65.031;65.031
152;calc update async;100;6.70922e-05;1.0274e-05;0.00464832
152;calc inner;100;0.636339;0.632976;0.642473
152;calc wait;100;0.00917898;0.00247479;0.0168934
152;calc bound;100;0.00385235;0.00258401;0.00451395
152;calc iter;100;0.649863;0.645265;0.655582
152;total;1;69.2204;69.2204;69.2204
138;calc total;1;65.0198;65.0198;65.0198
138;calc update async;100;6.70619e-05;4.1787e-05;0.000973449
138;calc inner;100;0.636554;0.633566;0.639869
138;calc wait;100;0.00902758;0.00198654;0.0151397
138;calc bound;100;0.00425313;0.00169577;0.00487474
138;calc iter;100;0.649976;0.645159;0.656773
138;total;1;69.2099;69.2099;69.2099
13;calc total;1;65.0297;65.0297;65.0297
13;calc update async;100;0.000140001;7.3869e-05;0.00502001
13;calc inner;100;0.637829;0.63571;0.643245
13;calc wait;100;0.00621914;0.00381436;0.00811388
13;calc bound;100;0.00563736;0.00165016;0.00637388
13;calc iter;100;0.64983;0.642542;0.658949
13;total;1;69.2395;69.2395;69.2395
176;calc total;1;65.0346;65.0346;65.0346
176;calc update async;100;7.45459e-05;1.4528e-05;0.00505554
176;calc inner;100;0.636767;0.633195;0.644376
176;calc wait;100;0.0085209;0.00292037;0.0152226
176;calc bound;100;0.00437738;0.00281039;0.00493245
176;calc iter;100;0.649743;0.646625;0.655211
176;total;1;69.2289;69.2289;69.2289
153;calc total;1;65.0302;65.0302;65.0302
153;calc update async;100;7.58377e-05;9.351e-06;0.00542274
153;calc inner;100;0.635522;0.63052;0.641651
153;calc wait;100;0.00928631;0.00406553;0.0159407
153;calc bound;100;0.00420113;0.00317234;0.00515878
153;calc iter;100;0.6498;0.643782;0.662951
153;total;1;69.2203;69.2203;69.2203
139;calc total;1;65.0326;65.0326;65.0326
139;calc update async;100;0.000111626;4.4741e-05;0.00531534
139;calc inner;100;0.636012;0.632912;0.64123
139;calc wait;100;0.00956209;0.0020465;0.0154283
139;calc bound;100;0.00431498;0.00266616;0.00489591
139;calc iter;100;0.650007;0.643567;0.657447
139;total;1;69.2105;69.2105;69.2105
14;calc total;1;65.0278;65.0278;65.0278
14;calc update async;100;0.00016061;7.6664e-05;0.00634995
14;calc inner;100;0.638052;0.635806;0.643104
14;calc wait;100;0.00529163;0.00309828;0.00648448
14;calc bound;100;0.00632338;0.00165342;0.00691712
14;calc iter;100;0.649832;0.640658;0.65931
14;total;1;69.2407;69.2407;69.2407
177;calc total;1;65.0326;65.0326;65.0326
177;calc update async;100;9.48155e-05;1.4573e-05;0.00452513
177;calc inner;100;0.636849;0.63357;0.643383
177;calc wait;100;0.0081774;0.00212384;0.014646
177;calc bound;100;0.00461637;0.00287906;0.00533138
177;calc iter;100;0.649758;0.645116;0.665257
177;total;1;69.224;69.224;69.224
154;calc total;1;65.0205;65.0205;65.0205
154;calc update async;100;8.78679e-05;1.1236e-05;0.00655441
154;calc inner;100;0.635623;0.631197;0.641514
154;calc wait;100;0.0080443;0.00309527;0.0146885
154;calc bound;100;0.00420356;0.0032369;0.00513504
154;calc iter;100;0.649698;0.642817;0.65525
154;total;1;69.2221;69.2221;69.2221
140;calc total;1;65.0339;65.0339;65.0339
140;calc update async;100;0.000114435;4.3349e-05;0.00560816
140;calc inner;100;0.637686;0.6349;0.642952
140;calc wait;100;0.00766737;0.00337503;0.0126403
140;calc bound;100;0.00434203;0.00284435;0.00501634
140;calc iter;100;0.649996;0.646681;0.658453
140;total;1;69.2121;69.2121;69.2121
15;calc total;1;65.0321;65.0321;65.0321
15;calc update async;100;0.000135735;7.1413e-05;0.00447575
15;calc inner;100;0.637691;0.634662;0.644824
15;calc wait;100;0.00601072;0.00147979;0.00731082
15;calc bound;100;0.00603753;0.00164235;0.00698925
15;calc iter;100;0.649879;0.637882;0.659196
15;total;1;69.2403;69.2403;69.2403
178;calc total;1;65.0206;65.0206;65.0206
178;calc update async;100;0.000131845;1.84e-05;0.00658201
178;calc inner;100;0.636776;0.633325;0.642604
178;calc wait;100;0.00784537;0.00184098;0.0128451
178;calc bound;100;0.00478404;0.00278768;0.00587303
178;calc iter;100;0.649685;0.644414;0.657274
178;total;1;69.2192;69.2192;69.2192
155;calc total;1;65.0332;65.0332;65.0332
155;calc update async;100;6.75147e-05;1.1526e-05;0.00436715
155;calc inner;100;0.636729;0.632684;0.642058
155;calc wait;100;0.00652557;0.00262434;0.0147748
155;calc bound;100;0.00392533;0.00322855;0.00449478
155;calc iter;100;0.649848;0.645094;0.664568
155;total;1;69.2122;69.2122;69.2122
16;calc total;1;65.0335;65.0335;65.0335
16;calc update async;100;0.000120525;5.9249e-05;0.0045772
16;calc inner;100;0.636904;0.634818;0.642364
16;calc wait;100;0.00780432;0.00504972;0.0106039
16;calc bound;100;0.00505452;0.00162691;0.00604188
16;calc iter;100;0.649887;0.641998;0.655453
16;total;1;69.2403;69.2403;69.2403
179;calc total;1;65.0325;65.0325;65.0325
179;calc update async;100;0.000117513;2.1193e-05;0.00462104
179;calc inner;100;0.63709;0.633868;0.643367
179;calc wait;100;0.00784094;0.00223229;0.0143888
179;calc bound;100;0.00478453;0.00169296;0.00589304
179;calc iter;100;0.649838;0.642863;0.666835
179;total;1;69.2285;69.2285;69.2285
156;calc total;1;65.0329;65.0329;65.0329
156;calc update async;100;0.000102693;4.3223e-05;0.00458571
156;calc inner;100;0.638178;0.634715;0.644653
156;calc wait;100;0.00542415;0.00189765;0.013908
156;calc bound;100;0.00392637;0.00250862;0.00593383
156;calc iter;100;0.649749;0.643581;0.660699
156;total;1;69.2232;69.2232;69.2232
17;calc total;1;65.0316;65.0316;65.0316
17;calc update async;100;0.000109439;5.0242e-05;0.00424971
17;calc inner;100;0.637234;0.634868;0.641899
17;calc wait;100;0.00798035;0.00270608;0.0105565
17;calc bound;100;0.00450064;0.00164282;0.004893
17;calc iter;100;0.649828;0.643577;0.661381
17;total;1;69.2312;69.2312;69.2312
180;calc total;1;65.0295;65.0295;65.0295
180;calc update async;100;8.0928e-05;4.3865e-05;0.000320364
180;calc inner;100;0.633418;0.63026;0.640275
180;calc wait;100;0.00532725;0.00175163;0.013598
180;calc bound;100;0.00381761;0.00166572;0.00509573
180;calc iter;100;0.64978;0.643059;0.656774
180;total;1;69.2277;69.2277;69.2277
157;calc total;1;65.0308;65.0308;65.0308
157;calc update async;100;0.000104683;3.9561e-05;0.0048821
157;calc inner;100;0.637907;0.634153;0.642054
157;calc wait;100;0.00531894;0.00182858;0.0105129
157;calc bound;100;0.00384199;0.00193218;0.00506695
157;calc iter;100;0.649791;0.646206;0.653387
157;total;1;69.2207;69.2207;69.2207
18;calc total;1;65.0187;65.0187;65.0187
18;calc update async;100;7.54688e-05;4.4662e-05;0.001122
18;calc inner;100;0.637016;0.634648;0.640748
18;calc wait;100;0.00811629;0.00198469;0.0113157
18;calc bound;100;0.00445754;0.00285681;0.00573708
18;calc iter;100;0.649668;0.645478;0.652473
18;total;1;69.2308;69.2308;69.2308
181;calc total;1;65.0307;65.0307;65.0307
181;calc update async;100;0.000148413;3.8934e-05;0.00524885
181;calc inner;100;0.632284;0.629595;0.639863
181;calc wait;100;0.00368639;0.00162256;0.00834615
181;calc bound;100;0.00406433;0.00166099;0.00557845
181;calc iter;100;0.649837;0.646984;0.654181
181;total;1;69.2272;69.2272;69.2272
158;calc total;1;65.0302;65.0302;65.0302
158;calc update async;100;0.000119126;3.8682e-05;0.00552488
158;calc inner;100;0.635774;0.631256;0.640036
158;calc wait;100;0.00836322;0.0020221;0.0149646
158;calc bound;100;0.00444062;0.00168827;0.00543285
158;calc iter;100;0.649856;0.643477;0.66018
158;total;1;69.2243;69.2243;69.2243
19;calc total;1;65.031;65.031;65.031
19;calc update async;100;0.000107713;5.024e-05;0.0046438
19;calc inner;100;0.636304;0.633467;0.643839
19;calc wait;100;0.00892844;0.00269586;0.0116782
19;calc bound;100;0.00441587;0.00321733;0.00526458
19;calc iter;100;0.649758;0.64551;0.662645
19;total;1;69.2316;69.2316;69.2316
182;calc total;1;65.0323;65.0323;65.0323
182;calc update async;100;0.000128367;3.7329e-05;0.00455744
182;calc inner;100;0.63302;0.629995;0.639953
182;calc wait;100;0.00607832;0.00209458;0.0109186
182;calc bound;100;0.00417952;0.00166213;0.00563829
182;calc iter;100;0.64983;0.645309;0.658124
182;total;1;69.2252;69.2252;69.2252
159;calc total;1;65.0294;65.0294;65.0294
159;calc update async;100;0.000126107;4.1413e-05;0.00541598
159;calc inner;100;0.6372;0.632883;0.642357
159;calc wait;100;0.00556896;0.0020185;0.0102398
159;calc bound;100;0.00506721;0.00167949;0.00649371
159;calc iter;100;0.649878;0.646043;0.653363
159;total;1;69.2222;69.2222;69.2222
20;calc total;1;65.0315;65.0315;65.0315
20;calc update async;100;0.000107869;4.6993e-05;0.00479117
20;calc inner;100;0.638229;0.635531;0.644942
20;calc wait;100;0.00698447;0.00220827;0.00938711
20;calc bound;100;0.00441601;0.00250141;0.00494521
20;calc iter;100;0.649739;0.646987;0.654949
20;total;1;69.2342;69.2342;69.2342
183;calc total;1;65.0307;65.0307;65.0307
183;calc update async;100;0.000122155;3.7654e-05;0.00555911
183;calc inner;100;0.631132;0.627759;0.637608
183;calc wait;100;0.00857432;0.00214264;0.013694
183;calc bound;100;0.00388926;0.00166073;0.00486083
183;calc iter;100;0.64979;0.645506;0.656077
183;total;1;69.2257;69.2257;69.2257
160;calc total;1;65.0363;65.0363;65.0363
160;calc update async;100;0.00012992;3.6791e-05;0.00384353
160;calc inner;100;0.635429;0.630722;0.640989
160;calc wait;100;0.00507156;0.00182053;0.0122508
160;calc bound;100;0.00541984;0.00164441;0.00663827
160;calc iter;100;0.649965;0.644983;0.658329
160;total;1;69.2219;69.2219;69.2219
21;calc total;1;65.0301;65.0301;65.0301
21;calc update async;100;0.000114865;5.2043e-05;0.00511144
21;calc inner;100;0.638427;0.636175;0.643567
21;calc wait;100;0.00681388;0.00225911;0.00966416
21;calc bound;100;0.00438657;0.00230628;0.00480663
21;calc iter;100;0.649745;0.646874;0.653701
21;total;1;69.2405;69.2405;69.2405
184;calc total;1;65.0319;65.0319;65.0319
184;calc update async;100;0.000100495;3.6598e-05;0.00458536
184;calc inner;100;0.63271;0.629607;0.638924
184;calc wait;100;0.00855509;0.0029065;0.0138456
184;calc bound;100;0.00366076;0.00180077;0.00482525
184;calc iter;100;0.649731;0.644789;0.653925
184;total;1;69.2179;69.2179;69.2179
161;calc total;1;65.032;65.032;65.032
161;calc update async;100;0.00012467;4.1297e-05;0.00460644
161;calc inner;100;0.635828;0.631629;0.641349
161;calc wait;100;0.00778999;0.00257023;0.0128146
161;calc bound;100;0.00536636;0.00162767;0.00659672
161;calc iter;100;0.649868;0.642617;0.662453
161;total;1;69.2216;69.2216;69.2216
22;calc total;1;65.0316;65.0316;65.0316
22;calc update async;100;0.000115597;4.4927e-05;0.00459095
22;calc inner;100;0.638618;0.636227;0.643841
22;calc wait;100;0.00655776;0.00401438;0.00959995
22;calc bound;100;0.00448428;0.00311931;0.00495222
22;calc iter;100;0.649778;0.646965;0.656195
22;total;1;69.2422;69.2422;69.2422
185;calc total;1;65.0308;65.0308;65.0308
185;calc update async;100;0.000103664;3.6548e-05;0.00544531
185;calc inner;100;0.629083;0.626149;0.635529
185;calc wait;100;0.0129484;0.00528639;0.0189244
185;calc bound;100;0.00373535;0.00269873;0.00550318
185;calc iter;100;0.649651;0.641018;0.659329
185;total;1;69.2181;69.2181;69.2181
162;calc total;1;65.0252;65.0252;65.0252
162;calc update async;100;0.000132649;3.7724e-05;0.00667351
162;calc inner;100;0.636265;0.632334;0.641062
162;calc wait;100;0.00866255;0.00180915;0.013055
162;calc bound;100;0.00443248;0.00166215;0.00579635
162;calc iter;100;0.649762;0.641896;0.658106
162;total;1;69.2183;69.2183;69.2183
23;calc total;1;65.0307;65.0307;65.0307
23;calc update async;100;0.000117802;4.6981e-05;0.00480861
23;calc inner;100;0.638838;0.636592;0.644029
23;calc wait;100;0.00633851;0.00251909;0.00904757
23;calc bound;100;0.0044913;0.00240906;0.00483951
23;calc iter;100;0.649789;0.645917;0.654629
23;total;1;69.2353;69.2353;69.2353
186;calc total;1;65.0191;65.0191;65.0191
186;calc update async;100;6.06445e-05;3.6541e-05;0.00112107
186;calc inner;100;0.631637;0.62821;0.638384
186;calc wait;100;0.00890274;0.00204927;0.0152829
186;calc bound;100;0.00419807;0.00221586;0.00643361
186;calc iter;100;0.649474;0.638156;0.655952
186;total;1;69.2269;69.2269;69.2269
43;calc total;1;65.0326;65.0326;65.0326
43;calc update async;100;0.000103836;4.0342e-05;0.0043286
43;calc inner;100;0.634507;0.631269;0.640958
43;calc wait;100;0.0102001;0.00297736;0.0227337
43;calc bound;100;0.00389388;0.00234384;0.00473083
43;calc iter;100;0.649635;0.644358;0.66337
43;total;1;69.2038;69.2038;69.2038
44;calc total;1;65.0337;65.0337;65.0337
44;calc update async;100;9.91482e-05;4.1202e-05;0.00420727
44;calc inner;100;0.635632;0.632262;0.642343
44;calc wait;100;0.00832645;0.00295115;0.0177813
44;calc bound;100;0.00405994;0.0027503;0.00488464
44;calc iter;100;0.649603;0.645477;0.658888
44;total;1;69.1992;69.1992;69.1992
45;calc total;1;65.0299;65.0299;65.0299
45;calc update async;100;0.000112208;4.2981e-05;0.00519696
45;calc inner;100;0.635539;0.631338;0.64181
45;calc wait;100;0.00725444;0.0021899;0.0156638
45;calc bound;100;0.0041935;0.00281239;0.0051956
45;calc iter;100;0.649541;0.64416;0.658228
45;total;1;69.1961;69.1961;69.1961
46;calc total;1;65.0281;65.0281;65.0281
46;calc update async;100;0.000119896;4.5174e-05;0.00614593
46;calc inner;100;0.635866;0.632141;0.641365
46;calc wait;100;0.00741884;0.00223306;0.0114111
46;calc bound;100;0.00394044;0.00280779;0.00469895
46;calc iter;100;0.649532;0.643627;0.654247
46;total;1;69.2075;69.2075;69.2075
47;calc total;1;65.0326;65.0326;65.0326
47;calc update async;100;0.00010358;4.4733e-05;0.00436412
47;calc inner;100;0.636149;0.632426;0.64213
47;calc wait;100;0.00637337;0.0025991;0.00977557
47;calc bound;100;0.00380702;0.00291487;0.00472584
47;calc iter;100;0.649634;0.644948;0.656431
47;total;1;69.2095;69.2095;69.2095
94;calc inner;100;0.635903;0.631425;0.643634
94;calc wait;100;0.00861072;0.00212095;0.0230046
94;calc bound;100;0.00449267;0.00166519;0.00504994
94;calc iter;100;0.65015;0.644648;0.661528
94;total;1;69.2068;69.2068;69.2068
95;calc total;1;65.0288;65.0288;65.0288
95;calc update async;100;0.000137208;5.5649e-05;0.00540482
95;calc inner;100;0.635507;0.630872;0.644163
95;calc wait;100;0.00620178;0.00205346;0.018739
95;calc bound;100;0.00503663;0.00166658;0.00603915
95;calc iter;100;0.650211;0.645062;0.663829
95;total;1;69.2047;69.2047;69.2047
117;calc total;1;65.0301;65.0301;65.0301
117;calc update async;100;0.000106731;4.2408e-05;0.00484242
117;calc inner;100;0.637107;0.633471;0.644137
117;calc wait;100;0.00766321;0.00224952;0.0205354
117;calc bound;100;0.00433863;0.00255698;0.0057457
117;calc iter;100;0.649795;0.64222;0.661202
117;total;1;69.1951;69.1951;69.1951
118;calc total;1;65.0302;65.0302;65.0302
118;calc update async;100;0.000121201;4.7547e-05;0.00520052
118;calc inner;100;0.637245;0.633266;0.64328
118;calc wait;100;0.00707786;0.00219318;0.0198864
118;calc bound;100;0.00471908;0.00167681;0.00714685
118;calc iter;100;0.64984;0.645477;0.66918
118;total;1;69.2017;69.2017;69.2017
119;calc total;1;65.0297;65.0297;65.0297
119;calc update async;100;0.000133363;4.8447e-05;0.0051743
119;calc inner;100;0.637177;0.633577;0.64384
119;calc wait;100;0.00591181;0.00283917;0.017935
119;calc bound;100;0.00537477;0.00165443;0.00700583
119;calc iter;100;0.649876;0.644653;0.665072
119;total;1;69.1968;69.1968;69.1968
141;calc total;1;65.0301;65.0301;65.0301
141;calc update async;100;0.000129757;4.4546e-05;0.00690792
141;calc inner;100;0.638065;0.633655;0.643128
141;calc wait;100;0.00745849;0.00232124;0.0128118
141;calc bound;100;0.00426202;0.00335557;0.00475868
141;calc iter;100;0.649928;0.646499;0.655716
141;total;1;69.2132;69.2132;69.2132
142;calc total;1;65.0273;65.0273;65.0273
142;calc update async;100;0.000117672;4.2403e-05;0.00585275
142;calc inner;100;0.638071;0.634243;0.641244
142;calc wait;100;0.00740858;0.00247484;0.0129476
142;calc bound;100;0.00420463;0.003321;0.00581622
142;calc iter;100;0.649852;0.646376;0.657315
142;total;1;69.2086;69.2086;69.2086
143;calc total;1;65.0322;65.0322;65.0322
143;calc update async;100;0.000121097;4.9833e-05;0.00547771
143;calc inner;100;0.638614;0.634832;0.642815
143;calc wait;100;0.00647554;0.00305193;0.0105917
143;calc bound;100;0.00426511;0.0030468;0.00570997
143;calc iter;100;0.64995;0.646154;0.65668
143;total;1;69.2123;69.2123;69.2123
187;calc total;1;65.0351;65.0351;65.0351
187;calc update async;100;9.49039e-05;4.028e-05;0.00439929
187;calc inner;100;0.631377;0.626342;0.638989
187;calc wait;100;0.00773112;0.00293664;0.0177835
187;calc bound;100;0.00432146;0.00242055;0.00507911
187;calc iter;100;0.649632;0.643888;0.662495
187;total;1;69.2191;69.2191;69.2191
188;calc total;1;65.0354;65.0354;65.0354
188;calc update async;100;8.90844e-05;3.6351e-05;0.00394574
188;calc inner;100;0.633461;0.629301;0.639956
188;calc wait;100;0.00870857;0.00212528;0.0148616
188;calc bound;100;0.00405006;0.00216697;0.00482678
188;calc iter;100;0.649628;0.64498;0.65848
188;total;1;69.2277;69.2277;69.2277
163;calc total;1;65.0326;65.0326;65.0326
163;calc update async;100;0.000103961;3.6655e-05;0.00476515
163;calc inner;100;0.637877;0.634169;0.64261
163;calc wait;100;0.00736313;0.00252503;0.0119071
163;calc bound;100;0.0038919;0.00265361;0.0049521
163;calc iter;100;0.649788;0.644695;0.661525
163;total;1;69.2202;69.2202;69.2202
189;calc total;1;65.0319;65.0319;65.0319
189;calc update async;100;9.94505e-05;3.8881e-05;0.00475273
189;calc inner;100;0.634014;0.630971;0.641182
189;calc wait;100;0.00840092;0.00180732;0.0145769
189;calc bound;100;0.00358888;0.00211884;0.00444378
189;calc iter;100;0.649639;0.645155;0.656766
189;total;1;69.2224;69.2224;69.2224
164;calc total;1;65.0349;65.0349;65.0349
164;calc update async;100;9.37482e-05;4.0534e-05;0.00395565
164;calc inner;100;0.638029;0.634539;0.643089
164;calc wait;100;0.00760117;0.00277313;0.0148871
164;calc bound;100;0.00384058;0.00268321;0.00505886
164;calc iter;100;0.649746;0.645051;0.655894
164;total;1;69.2182;69.2182;69.2182
190;calc total;1;65.0334;65.0334;65.0334
190;calc update async;100;0.000112955;4.2174e-05;0.00571316
190;calc inner;100;0.634142;0.630787;0.640452
190;calc wait;100;0.00759974;0.00178714;0.0126405
190;calc bound;100;0.00366523;0.00166002;0.0048294
190;calc iter;100;0.649703;0.644481;0.65904
190;total;1;69.2199;69.2199;69.2199
165;calc total;1;65.0319;65.0319;65.0319
165;calc update async;100;0.000102292;3.8784e-05;0.00501316
165;calc inner;100;0.637249;0.633035;0.644064
165;calc wait;100;0.00831028;0.00185641;0.0153402
165;calc bound;100;0.00399907;0.00247899;0.00619093
165;calc iter;100;0.649711;0.64527;0.654274
165;total;1;69.2129;69.2129;69.2129
191;calc total;1;65.0316;65.0316;65.0316
191;calc update async;100;0.00011572;4.4512e-05;0.00532964
191;calc inner;100;0.634057;0.631087;0.640185
191;calc wait;100;0.00572724;0.00179779;0.0124575
191;calc bound;100;0.00358974;0.00165871;0.00462061
191;calc iter;100;0.649765;0.646293;0.653826
191;total;1;69.2292;69.2292;69.2292
166;calc total;1;65.0342;65.0342;65.0342
166;calc update async;100;9.57681e-05;3.6422e-05;0.00404908
166;calc inner;100;0.636843;0.632069;0.643141
166;calc wait;100;0.00811582;0.00184377;0.0143713
166;calc bound;100;0.004338;0.00279938;0.00686947
166;calc iter;100;0.649691;0.644656;0.665417
166;total;1;69.221;69.221;69.221
167;calc total;1;65.0312;65.0312;65.0312
167;calc update async;100;0.000104267;4.0067e-05;0.00505452
167;calc inner;100;0.637979;0.634375;0.644047
167;calc wait;100;0.00628872;0.00188085;0.0119543
167;calc bound;100;0.00406828;0.00248669;0.00628359
167;calc iter;100;0.649731;0.645701;0.657594
167;total;1;69.2144;69.2144;69.2144
