# Supplementary material for: A Halo abstraction for distributed n-dimensional structured grids within the C++ PGAS library DASH
Source: PeerJ Comput Sci. 2023 Feb 3;9:e1203. doi: 10.7717/peerj-cs.1203 (PMC10280232; doi:10.7717/peerj-cs.1203)
Supplement: Supplemental Information 2 [file peerj-cs-09-1203-s002.gz › raw_haswell/res_2d/weak/weak_all.txt]

type	nodes	cores_node	elems	core_id	func	count	avg	min	max
dash	16	24	220000	0	initialize	1	4.65843	4.65843	4.65843
dash	16	24	220000	0	async	100	0.03050	0.00129	0.04380
dash	16	24	220000	0	inner	100	0.61308	0.59685	0.63850
dash	16	24	220000	0	wait	100	0.00003	0.00002	0.00014
dash	16	24	220000	0	bound	100	0.00414	0.00215	0.00549
dash	16	24	220000	0	calc iter	100	0.64775	0.63902	0.65526
dash	16	24	220000	0	calc total	1	64.89280	64.89280	64.89280
dash	16	24	220000	0	total	1	75.87471	75.87471	75.87471
dash	16	24	220000	1	initialize	1	4.65844	4.65844	4.65844
dash	16	24	220000	1	async	100	0.0188816	0.00138959	0.0257307
dash	16	24	220000	1	inner	100	0.62387	0.612993	0.641384
dash	16	24	220000	1	wait	100	3.45746e-05	1.5973e-05	8.2257e-05
dash	16	24	220000	1	bound	100	0.00485133	0.00214895	0.00624087
dash	16	24	220000	1	calc iter	100	0.64764	0.64089	0.652253
dash	16	24	220000	1	calc total	1	64.8928	64.8928	64.8928
dash	16	24	220000	1	total	1	75.8747	75.8747	75.8747
dash	16	24	220000	2	initialize	1	4.65845	4.65845	4.65845
dash	16	24	220000	2	async	100	0.015047	0.000791949	0.019576
dash	16	24	220000	2	inner	100	0.627642	0.620598	0.643342
dash	16	24	220000	2	wait	100	3.20648e-05	1.5369e-05	9.066e-05
dash	16	24	220000	2	bound	100	0.00483038	0.00216942	0.0059902
dash	16	24	220000	2	calc iter	100	0.647553	0.643482	0.651685
dash	16	24	220000	2	calc total	1	64.8928	64.8928	64.8928
dash	16	24	220000	2	total	1	75.8747	75.8747	75.8747
dash	16	24	220000	3	initialize	1	4.65844	4.65844	4.65844
dash	16	24	220000	3	async	100	0.0223843	0.00144341	0.0288874
dash	16	24	220000	3	inner	100	0.620561	0.613763	0.639522
dash	16	24	220000	3	wait	100	3.09197e-05	1.5729e-05	0.000100705
dash	16	24	220000	3	bound	100	0.00459471	0.00228059	0.00568107
dash	16	24	220000	3	calc iter	100	0.647573	0.643203	0.65121
dash	16	24	220000	3	calc total	1	64.8928	64.8928	64.8928
dash	16	24	220000	3	total	1	75.8747	75.8747	75.8747
dash	16	24	220000	4	initialize	1	4.65847	4.65847	4.65847
dash	16	24	220000	4	async	100	0.0267481	0.00138309	0.0339944
dash	16	24	220000	4	inner	100	0.616693	0.609549	0.638564
dash	16	24	220000	4	wait	100	2.99417e-05	1.52e-05	0.00012525
dash	16	24	220000	4	bound	100	0.00412359	0.00221681	0.00470839
dash	16	24	220000	4	calc iter	100	0.647596	0.64189	0.653742
dash	16	24	220000	4	calc total	1	64.8928	64.8928	64.8928
dash	16	24	220000	4	total	1	75.8747	75.8747	75.8747
dash	16	24	220000	5	initialize	1	4.65849	4.65849	4.65849
dash	16	24	220000	5	async	100	0.0243822	0.0015373	0.0312915
dash	16	24	220000	5	inner	100	0.617963	0.612935	0.635609
dash	16	24	220000	5	wait	100	4.0535e-05	2.2114e-05	0.000195394
dash	16	24	220000	5	bound	100	0.00516516	0.00338787	0.00630165
dash	16	24	220000	5	calc iter	100	0.647553	0.642218	0.65123
dash	16	24	220000	5	calc total	1	64.8928	64.8928	64.8928
dash	16	24	220000	5	total	1	75.8747	75.8747	75.8747
dash	16	24	220000	6	initialize	1	4.65844	4.65844	4.65844
dash	16	24	220000	6	async	100	0.0300371	0.0014266	0.0504902
dash	16	24	220000	6	inner	100	0.611556	0.605764	0.630333
dash	16	24	220000	6	wait	100	3.58668e-05	2.149e-05	0.000265519
dash	16	24	220000	6	bound	100	0.00574473	0.00424777	0.0080295
dash	16	24	220000	6	calc iter	100	0.647376	0.626979	0.667703
dash	16	24	220000	6	calc total	1	64.8928	64.8928	64.8928
dash	16	24	220000	6	total	1	75.8747	75.8747	75.8747
dash	16	24	220000	7	initialize	1	4.65849	4.65849	4.65849
dash	16	24	220000	7	async	100	0.0308541	0.00140704	0.0528799
dash	16	24	220000	7	inner	100	0.609829	0.601756	0.631705
dash	16	24	220000	7	wait	100	4.90911e-05	2.8078e-05	0.000252615
dash	16	24	220000	7	bound	100	0.00643349	0.00532044	0.00767272
dash	16	24	220000	7	calc iter	100	0.647168	0.630424	0.66935
dash	16	24	220000	7	calc total	1	64.8928	64.8928	64.8928
dash	16	24	220000	7	total	1	75.8747	75.8747	75.8747
dash	16	24	220000	8	initialize	1	4.65849	4.65849	4.65849
dash	16	24	220000	8	async	100	0.0273667	0.00144873	0.0433432
dash	16	24	220000	8	inner	100	0.612623	0.605266	0.636155
dash	16	24	220000	8	wait	100	4.83283e-05	2.5701e-05	0.000166209
dash	16	24	220000	8	bound	100	0.00705634	0.00475871	0.00808482
dash	16	24	220000	8	calc iter	100	0.647096	0.639008	0.660602
dash	16	24	220000	8	calc total	1	64.8928	64.8928	64.8928
dash	16	24	220000	8	total	1	75.8747	75.8747	75.8747
dash	16	24	220000	24	initialize	1	4.46419	4.46419	4.46419
dash	16	24	220000	24	async	100	0.0559358	0.00136937	0.066068
dash	16	24	220000	24	inner	100	0.582824	0.575489	0.638359
dash	16	24	220000	24	wait	100	5.83618e-05	3.2508e-05	0.000101856
dash	16	24	220000	24	bound	100	0.00828382	0.00240511	0.00876804
dash	16	24	220000	24	calc iter	100	0.647105	0.637206	0.654139
dash	16	24	220000	24	calc total	1	64.8928	64.8928	64.8928
dash	16	24	220000	24	total	1	75.6721	75.6721	75.6721
dash	16	24	220000	9	initialize	1	4.65843	4.65843	4.65843
dash	16	24	220000	9	async	100	0.0252448	0.0014555	0.0646534
dash	16	24	220000	9	inner	100	0.613866	0.606163	0.63934
dash	16	24	220000	9	wait	100	5.43683e-05	2.8641e-05	0.000107185
dash	16	24	220000	9	bound	100	0.00784009	0.00335122	0.00881203
dash	16	24	220000	9	calc iter	100	0.647008	0.627909	0.689366
dash	16	24	220000	9	calc total	1	64.8928	64.8928	64.8928
dash	16	24	220000	9	total	1	75.8747	75.8747	75.8747
dash	16	24	220000	48	initialize	1	4.50058	4.50058	4.50058
dash	16	24	220000	48	async	100	0.016198	0.000997342	0.020883
dash	16	24	220000	48	inner	100	0.624517	0.599017	0.645441
dash	16	24	220000	48	wait	100	4.54825e-05	1.7644e-05	8.0597e-05
dash	16	24	220000	48	bound	100	0.00753086	0.0021408	0.00786964
dash	16	24	220000	48	calc iter	100	0.648294	0.617363	0.656972
dash	16	24	220000	48	calc total	1	64.8928	64.8928	64.8928
dash	16	24	220000	48	total	1	75.7171	75.7171	75.7171
dash	16	24	220000	72	initialize	1	4.50309	4.50309	4.50309
dash	16	24	220000	72	async	100	0.0451137	0.00131254	0.0558004
dash	16	24	220000	72	inner	100	0.593739	0.586244	0.635606
dash	16	24	220000	72	wait	100	5.13343e-05	3.7125e-05	0.000188324
dash	16	24	220000	72	bound	100	0.00826424	0.00446074	0.00857877
dash	16	24	220000	72	calc iter	100	0.64717	0.638475	0.653198
dash	16	24	220000	72	calc total	1	64.8928	64.8928	64.8928
dash	16	24	220000	72	total	1	75.7177	75.7177	75.7177
dash	16	24	220000	25	initialize	1	4.46422	4.46422	4.46422
dash	16	24	220000	25	async	100	0.0586316	0.00135005	0.0682279
dash	16	24	220000	25	inner	100	0.580679	0.574371	0.633912
dash	16	24	220000	25	wait	100	5.41256e-05	3.6787e-05	0.000177324
dash	16	24	220000	25	bound	100	0.00789695	0.00458788	0.00867461
dash	16	24	220000	25	calc iter	100	0.647264	0.635464	0.653153
dash	16	24	220000	25	calc total	1	64.8928	64.8928	64.8928
dash	16	24	220000	25	total	1	75.6721	75.6721	75.6721
dash	16	24	220000	10	initialize	1	4.65842	4.65842	4.65842
dash	16	24	220000	10	async	100	0.0297028	0.00132219	0.0388522
dash	16	24	220000	10	inner	100	0.610038	0.604064	0.634528
dash	16	24	220000	10	wait	100	5.29848e-05	3.4466e-05	0.000234952
dash	16	24	220000	10	bound	100	0.00750207	0.00569739	0.00860982
dash	16	24	220000	10	calc iter	100	0.647298	0.641006	0.65419
dash	16	24	220000	10	calc total	1	64.8928	64.8928	64.8928
dash	16	24	220000	10	total	1	75.8747	75.8747	75.8747
dash	16	24	220000	49	initialize	1	4.50066	4.50066	4.50066
dash	16	24	220000	49	async	100	0.0167286	0.00142075	0.0212595
dash	16	24	220000	49	inner	100	0.623869	0.603566	0.644804
dash	16	24	220000	49	wait	100	4.66026e-05	1.7198e-05	9.8105e-05
dash	16	24	220000	49	bound	100	0.00754822	0.00217109	0.00789875
dash	16	24	220000	49	calc iter	100	0.648195	0.625028	0.65625
dash	16	24	220000	49	calc total	1	64.8928	64.8928	64.8928
dash	16	24	220000	49	total	1	75.7171	75.7171	75.7171
dash	16	24	220000	73	initialize	1	4.50311	4.50311	4.50311
dash	16	24	220000	73	async	100	0.0294043	0.00155982	0.0419658
dash	16	24	220000	73	inner	100	0.610606	0.602021	0.643119
dash	16	24	220000	73	wait	100	5.03564e-05	2.5552e-05	9.5516e-05
dash	16	24	220000	73	bound	100	0.00748381	0.00215083	0.0080535
dash	16	24	220000	73	calc iter	100	0.647546	0.638088	0.65393
dash	16	24	220000	73	calc total	1	64.8928	64.8928	64.8928
dash	16	24	220000	73	total	1	75.7177	75.7177	75.7177
dash	16	24	220000	26	initialize	1	4.46417	4.46417	4.46417
dash	16	24	220000	26	async	100	0.0481901	0.00133669	0.0577881
dash	16	24	220000	26	inner	100	0.592357	0.586231	0.637794
dash	16	24	220000	26	wait	100	4.33521e-05	3.2349e-05	0.000155424
dash	16	24	220000	26	bound	100	0.00702011	0.00262892	0.00806989
dash	16	24	220000	26	calc iter	100	0.647613	0.635738	0.65363
dash	16	24	220000	26	calc total	1	64.8928	64.8928	64.8928
dash	16	24	220000	26	total	1	75.6721	75.6721	75.6721
dash	16	24	220000	11	initialize	1	4.65851	4.65851	4.65851
dash	16	24	220000	11	async	100	0.0221035	0.00139974	0.0292443
dash	16	24	220000	11	inner	100	0.620047	0.614764	0.640829
dash	16	24	220000	11	wait	100	4.09778e-05	1.5795e-05	0.000112901
dash	16	24	220000	11	bound	100	0.00537455	0.00217973	0.00793694
dash	16	24	220000	11	calc iter	100	0.647568	0.639288	0.655336
dash	16	24	220000	11	calc total	1	64.8928	64.8928	64.8928
dash	16	24	220000	11	total	1	75.8747	75.8747	75.8747
dash	16	24	220000	50	initialize	1	4.50068	4.50068	4.50068
dash	16	24	220000	50	async	100	0.0151475	0.00158738	0.0202296
dash	16	24	220000	50	inner	100	0.625916	0.612984	0.645516
dash	16	24	220000	50	wait	100	4.76747e-05	2.0334e-05	0.000110224
dash	16	24	220000	50	bound	100	0.00700051	0.00233791	0.00807556
dash	16	24	220000	50	calc iter	100	0.648114	0.629451	0.655376
dash	16	24	220000	50	calc total	1	64.8928	64.8928	64.8928
dash	16	24	220000	50	total	1	75.7171	75.7171	75.7171
dash	16	24	220000	74	initialize	1	4.50312	4.50312	4.50312
dash	16	24	220000	74	async	100	0.0354599	0.00130354	0.0452888
dash	16	24	220000	74	inner	100	0.605109	0.598117	0.633612
dash	16	24	220000	74	wait	100	4.80081e-05	3.1704e-05	0.000164967
dash	16	24	220000	74	bound	100	0.00701411	0.00492717	0.00791768
dash	16	24	220000	74	calc iter	100	0.647633	0.638858	0.653617
dash	16	24	220000	74	calc total	1	64.8928	64.8928	64.8928
dash	16	24	220000	74	total	1	75.7177	75.7177	75.7177
dash	16	24	220000	27	initialize	1	4.46424	4.46424	4.46424
dash	16	24	220000	27	async	100	0.047661	0.00135167	0.0546556
dash	16	24	220000	27	inner	100	0.594004	0.589358	0.633674
dash	16	24	220000	27	wait	100	4.09964e-05	2.4937e-05	0.000149365
dash	16	24	220000	27	bound	100	0.0060858	0.00470742	0.00661138
dash	16	24	220000	27	calc iter	100	0.647793	0.639478	0.652828
dash	16	24	220000	27	calc total	1	64.8928	64.8928	64.8928
dash	16	24	220000	27	total	1	75.6721	75.6721	75.6721
dash	16	24	220000	12	initialize	1	4.65846	4.65846	4.65846
dash	16	24	220000	12	async	100	0.0156442	0.00112934	0.0232221
dash	16	24	220000	12	inner	100	0.626027	0.614376	0.644799
dash	16	24	220000	12	wait	100	3.40804e-05	1.9248e-05	7.4606e-05
dash	16	24	220000	12	bound	100	0.00602627	0.00324152	0.00716013
dash	16	24	220000	12	calc iter	100	0.647733	0.63743	0.652323
dash	16	24	220000	12	calc total	1	64.8928	64.8928	64.8928
dash	16	24	220000	12	total	1	75.8747	75.8747	75.8747
dash	16	24	220000	51	initialize	1	4.50068	4.50068	4.50068
dash	16	24	220000	51	async	100	0.0134661	0.00138143	0.0187711
dash	16	24	220000	51	inner	100	0.628096	0.616694	0.645619
dash	16	24	220000	51	wait	100	4.2927e-05	1.6177e-05	0.000132945
dash	16	24	220000	51	bound	100	0.00642642	0.00296208	0.00768465
dash	16	24	220000	51	calc iter	100	0.648034	0.636814	0.65845
dash	16	24	220000	51	calc total	1	64.8928	64.8928	64.8928
dash	16	24	220000	51	total	1	75.7171	75.7171	75.7171
dash	16	24	220000	75	initialize	1	4.50314	4.50314	4.50314
dash	16	24	220000	75	async	100	0.0290937	0.00137112	0.0357609
dash	16	24	220000	75	inner	100	0.61326	0.60779	0.638165
dash	16	24	220000	75	wait	100	3.47776e-05	2.3495e-05	8.8711e-05
dash	16	24	220000	75	bound	100	0.00541188	0.00333547	0.00653544
dash	16	24	220000	75	calc iter	100	0.647802	0.642962	0.652001
dash	16	24	220000	75	calc total	1	64.8928	64.8928	64.8928
dash	16	24	220000	75	total	1	75.7177	75.7177	75.7177
dash	16	24	220000	28	initialize	1	4.46418	4.46418	4.46418
dash	16	24	220000	28	async	100	0.0464749	0.00132789	0.052289
dash	16	24	220000	28	inner	100	0.596833	0.591175	0.636265
dash	16	24	220000	28	wait	100	3.49244e-05	2.2305e-05	0.00015208
dash	16	24	220000	28	bound	100	0.00462884	0.00331743	0.00528447
dash	16	24	220000	28	calc iter	100	0.647974	0.641202	0.651121
dash	16	24	220000	28	calc total	1	64.8928	64.8928	64.8928
dash	16	24	220000	28	total	1	75.6721	75.6721	75.6721
dash	16	24	220000	13	initialize	1	4.65844	4.65844	4.65844
dash	16	24	220000	13	async	100	0.0239777	0.00131533	0.0316247
dash	16	24	220000	13	inner	100	0.618135	0.605433	0.638813
dash	16	24	220000	13	wait	100	3.47437e-05	1.6061e-05	0.000162017
dash	16	24	220000	13	bound	100	0.00562044	0.00315494	0.00689277
dash	16	24	220000	13	calc iter	100	0.647769	0.636636	0.651366
dash	16	24	220000	13	calc total	1	64.8928	64.8928	64.8928
dash	16	24	220000	13	total	1	75.8747	75.8747	75.8747
dash	16	24	220000	52	initialize	1	4.50064	4.50064	4.50064
dash	16	24	220000	52	async	100	0.0185986	0.00136669	0.0233247
dash	16	24	220000	52	inner	100	0.622749	0.618271	0.641243
dash	16	24	220000	52	wait	100	4.45461e-05	2.7658e-05	0.000212121
dash	16	24	220000	52	bound	100	0.00651289	0.00443875	0.00767973
dash	16	24	220000	52	calc iter	100	0.647907	0.64327	0.655029
dash	16	24	220000	52	calc total	1	64.8928	64.8928	64.8928
dash	16	24	220000	52	total	1	75.7171	75.7171	75.7171
dash	16	24	220000	76	initialize	1	4.50308	4.50308	4.50308
dash	16	24	220000	76	async	100	0.0315375	0.00136085	0.0375892
dash	16	24	220000	76	inner	100	0.611895	0.606926	0.637206
dash	16	24	220000	76	wait	100	2.94971e-05	1.6948e-05	0.00017594
dash	16	24	220000	76	bound	100	0.00442601	0.00268268	0.00505426
dash	16	24	220000	76	calc iter	100	0.647889	0.642401	0.650588
dash	16	24	220000	76	calc total	1	64.8928	64.8928	64.8928
dash	16	24	220000	76	total	1	75.7177	75.7177	75.7177
dash	16	24	220000	29	initialize	1	4.46426	4.46426	4.46426
dash	16	24	220000	29	async	100	0.0502032	0.00150113	0.0557585
dash	16	24	220000	29	inner	100	0.593616	0.587143	0.635029
dash	16	24	220000	29	wait	100	3.25406e-05	1.7556e-05	0.00011101
dash	16	24	220000	29	bound	100	0.00424646	0.00266069	0.00648861
dash	16	24	220000	29	calc iter	100	0.6481	0.637483	0.65531
dash	16	24	220000	29	calc total	1	64.8928	64.8928	64.8928
dash	16	24	220000	29	total	1	75.6721	75.6721	75.6721
dash	16	24	220000	14	initialize	1	4.65845	4.65845	4.65845
dash	16	24	220000	14	async	100	0.0227552	0.00135443	0.0299846
dash	16	24	220000	14	inner	100	0.619143	0.604999	0.641211
dash	16	24	220000	14	wait	100	3.49725e-05	1.8431e-05	0.000128536
dash	16	24	220000	14	bound	100	0.00595065	0.00245388	0.00654534
dash	16	24	220000	14	calc iter	100	0.647886	0.634223	0.651078
dash	16	24	220000	14	calc total	1	64.8928	64.8928	64.8928
dash	16	24	220000	14	total	1	75.8747	75.8747	75.8747
dash	16	24	220000	53	initialize	1	4.5007	4.5007	4.5007
dash	16	24	220000	53	async	100	0.0186791	0.00126897	0.0245785
dash	16	24	220000	53	inner	100	0.622256	0.619398	0.639831
dash	16	24	220000	53	wait	100	4.51765e-05	2.5451e-05	0.000196716
dash	16	24	220000	53	bound	100	0.00675492	0.00525921	0.00723246
dash	16	24	220000	53	calc iter	100	0.647738	0.642245	0.65307
dash	16	24	220000	53	calc total	1	64.8928	64.8928	64.8928
dash	16	24	220000	53	total	1	75.7171	75.7171	75.7171
dash	16	24	220000	77	initialize	1	4.50316	4.50316	4.50316
dash	16	24	220000	77	async	100	0.0388547	0.00130112	0.0454942
dash	16	24	220000	77	inner	100	0.605547	0.598794	0.633101
dash	16	24	220000	77	wait	100	2.6171e-05	1.5453e-05	0.000273645
dash	16	24	220000	77	bound	100	0.00352523	0.002299	0.00569358
dash	16	24	220000	77	calc iter	100	0.647954	0.640372	0.650212
dash	16	24	220000	77	calc total	1	64.8928	64.8928	64.8928
dash	16	24	220000	77	total	1	75.7177	75.7177	75.7177
dash	16	24	220000	30	initialize	1	4.46426	4.46426	4.46426
dash	16	24	220000	30	async	100	0.0582763	0.0013453	0.063464
dash	16	24	220000	30	inner	100	0.585491	0.576949	0.630035
dash	16	24	220000	30	wait	100	3.5759e-05	1.8794e-05	0.000261458
dash	16	24	220000	30	bound	100	0.00437818	0.0023118	0.00751276
dash	16	24	220000	30	calc iter	100	0.648183	0.638039	0.653081
dash	16	24	220000	30	calc total	1	64.8928	64.8928	64.8928
dash	16	24	220000	30	total	1	75.6722	75.6722	75.6722
dash	16	24	220000	15	initialize	1	4.65842	4.65842	4.65842
dash	16	24	220000	15	async	100	0.0237299	0.00134518	0.0309721
dash	16	24	220000	15	inner	100	0.618116	0.59915	0.63938
dash	16	24	220000	15	wait	100	3.76247e-05	1.78e-05	0.00011314
dash	16	24	220000	15	bound	100	0.00605927	0.00220739	0.00686793
dash	16	24	220000	15	calc iter	100	0.647945	0.629009	0.652601
dash	16	24	220000	15	calc total	1	64.8928	64.8928	64.8928
dash	16	24	220000	15	total	1	75.8746	75.8746	75.8746
dash	16	24	220000	54	initialize	1	4.50064	4.50064	4.50064
dash	16	24	220000	54	async	100	0.0230568	0.00137353	0.0295517
dash	16	24	220000	54	inner	100	0.616661	0.613518	0.634614
dash	16	24	220000	54	wait	100	5.21708e-05	3.8411e-05	0.000284057
dash	16	24	220000	54	bound	100	0.00774402	0.00598236	0.00825598
dash	16	24	220000	54	calc iter	100	0.647516	0.638863	0.653014
dash	16	24	220000	54	calc total	1	64.8928	64.8928	64.8928
dash	16	24	220000	54	total	1	75.7171	75.7171	75.7171
dash	16	24	220000	78	initialize	1	4.50312	4.50312	4.50312
dash	16	24	220000	78	async	100	0.0374734	0.00137339	0.0437575
dash	16	24	220000	78	inner	100	0.605818	0.596848	0.637776
dash	16	24	220000	78	wait	100	3.45055e-05	1.6967e-05	0.000103924
dash	16	24	220000	78	bound	100	0.00478482	0.00215213	0.0053802
dash	16	24	220000	78	calc iter	100	0.648113	0.639507	0.651016
dash	16	24	220000	78	calc total	1	64.8928	64.8928	64.8928
dash	16	24	220000	78	total	1	75.7177	75.7177	75.7177
dash	16	24	220000	31	initialize	1	4.46426	4.46426	4.46426
dash	16	24	220000	31	async	100	0.0640542	0.00133206	0.0682375
dash	16	24	220000	31	inner	100	0.579253	0.568272	0.630595
dash	16	24	220000	31	wait	100	3.47143e-05	1.7123e-05	0.000162041
dash	16	24	220000	31	bound	100	0.00493569	0.00211867	0.00623048
dash	16	24	220000	31	calc iter	100	0.64828	0.637017	0.653667
dash	16	24	220000	31	calc total	1	64.8928	64.8928	64.8928
dash	16	24	220000	31	total	1	75.6721	75.6721	75.6721
dash	16	24	220000	16	initialize	1	4.65844	4.65844	4.65844
dash	16	24	220000	16	async	100	0.0244514	0.000883467	0.0326666
dash	16	24	220000	16	inner	100	0.617433	0.596729	0.640925
dash	16	24	220000	16	wait	100	4.01605e-05	2.0236e-05	0.000146889
dash	16	24	220000	16	bound	100	0.00608066	0.00214481	0.00719713
dash	16	24	220000	16	calc iter	100	0.648007	0.627217	0.65359
dash	16	24	220000	16	calc total	1	64.8928	64.8928	64.8928
dash	16	24	220000	16	total	1	75.8746	75.8746	75.8746
dash	16	24	220000	55	initialize	1	4.50067	4.50067	4.50067
dash	16	24	220000	55	async	100	0.0194772	0.00135645	0.0275985
dash	16	24	220000	55	inner	100	0.619896	0.61642	0.641331
dash	16	24	220000	55	wait	100	5.07937e-05	3.5736e-05	0.00012208
dash	16	24	220000	55	bound	100	0.00805993	0.00496148	0.00851622
dash	16	24	220000	55	calc iter	100	0.647486	0.638646	0.653152
dash	16	24	220000	55	calc total	1	64.8928	64.8928	64.8928
dash	16	24	220000	55	total	1	75.7171	75.7171	75.7171
dash	16	24	220000	79	initialize	1	4.5031	4.5031	4.5031
dash	16	24	220000	79	async	100	0.0476857	0.00129198	0.0557659
dash	16	24	220000	79	inner	100	0.595752	0.586027	0.633694
dash	16	24	220000	79	wait	100	2.86536e-05	1.5657e-05	0.000138842
dash	16	24	220000	79	bound	100	0.00467933	0.00211049	0.0057058
dash	16	24	220000	79	calc iter	100	0.648147	0.637641	0.652248
dash	16	24	220000	79	calc total	1	64.8928	64.8928	64.8928
dash	16	24	220000	79	total	1	75.7177	75.7177	75.7177
dash	16	24	220000	96	initialize	1	4.48872	4.48872	4.48872
dash	16	24	220000	96	async	100	0.026511	0.00133869	0.03743
dash	16	24	220000	96	inner	100	0.618077	0.60823	0.635894
dash	16	24	220000	96	wait	100	2.2966e-05	1.5292e-05	9.0082e-05
dash	16	24	220000	96	bound	100	0.00300354	0.00215301	0.00471928
dash	16	24	220000	96	calc iter	100	0.647616	0.640521	0.653352
dash	16	24	220000	96	calc total	1	64.8928	64.8928	64.8928
dash	16	24	220000	96	total	1	75.705	75.705	75.705
dash	16	24	220000	32	initialize	1	4.46423	4.46423	4.46423
dash	16	24	220000	32	async	100	0.0540099	0.00134908	0.0578398
dash	16	24	220000	32	inner	100	0.589954	0.578921	0.63825
dash	16	24	220000	32	wait	100	3.67692e-05	1.8286e-05	8.3681e-05
dash	16	24	220000	32	bound	100	0.00436773	0.00211733	0.0053955
dash	16	24	220000	32	calc iter	100	0.64837	0.63733	0.655192
dash	16	24	220000	32	calc total	1	64.8928	64.8928	64.8928
dash	16	24	220000	32	total	1	75.6721	75.6721	75.6721
dash	16	24	220000	17	initialize	1	4.65842	4.65842	4.65842
dash	16	24	220000	17	async	100	0.0238818	0.00137918	0.0320987
dash	16	24	220000	17	inner	100	0.618117	0.603986	0.639245
dash	16	24	220000	17	wait	100	3.75148e-05	1.8916e-05	0.000146274
dash	16	24	220000	17	bound	100	0.00577535	0.00235783	0.00661022
dash	16	24	220000	17	calc iter	100	0.647813	0.635355	0.652365
dash	16	24	220000	17	calc total	1	64.8928	64.8928	64.8928
dash	16	24	220000	17	total	1	75.8747	75.8747	75.8747
dash	16	24	220000	56	initialize	1	4.50062	4.50062	4.50062
dash	16	24	220000	56	async	100	0.0193889	0.00140138	0.0255562
dash	16	24	220000	56	inner	100	0.621148	0.61832	0.639036
dash	16	24	220000	56	wait	100	4.56902e-05	3.1267e-05	0.000256168
dash	16	24	220000	56	bound	100	0.00708971	0.00613267	0.00804661
dash	16	24	220000	56	calc iter	100	0.647675	0.642296	0.652477
dash	16	24	220000	56	calc total	1	64.8928	64.8928	64.8928
dash	16	24	220000	56	total	1	75.7171	75.7171	75.7171
dash	16	24	220000	80	initialize	1	4.50311	4.50311	4.50311
dash	16	24	220000	80	async	100	0.0353308	0.0013176	0.042122
dash	16	24	220000	80	inner	100	0.608829	0.603285	0.635844
dash	16	24	220000	80	wait	100	2.53164e-05	1.6743e-05	0.00014341
dash	16	24	220000	80	bound	100	0.00375366	0.00280089	0.00625224
dash	16	24	220000	80	calc iter	100	0.647941	0.641705	0.65198
dash	16	24	220000	80	calc total	1	64.8928	64.8928	64.8928
dash	16	24	220000	80	total	1	75.7177	75.7177	75.7177
dash	16	24	220000	97	initialize	1	4.48877	4.48877	4.48877
dash	16	24	220000	97	async	100	0.0194812	0.00151067	0.0316783
dash	16	24	220000	97	inner	100	0.624959	0.614839	0.640587
dash	16	24	220000	97	wait	100	2.57606e-05	1.766e-05	8.7112e-05
dash	16	24	220000	97	bound	100	0.00314505	0.00212809	0.00411062
dash	16	24	220000	97	calc iter	100	0.647612	0.642201	0.652464
dash	16	24	220000	97	calc total	1	64.8928	64.8928	64.8928
dash	16	24	220000	97	total	1	75.705	75.705	75.705
dash	16	24	220000	33	initialize	1	4.46418	4.46418	4.46418
dash	16	24	220000	33	async	100	0.0479939	0.00135829	0.053653
dash	16	24	220000	33	inner	100	0.594861	0.589865	0.633399
dash	16	24	220000	33	wait	100	3.75499e-05	2.1096e-05	0.000235641
dash	16	24	220000	33	bound	100	0.00505017	0.00347901	0.00552832
dash	16	24	220000	33	calc iter	100	0.647945	0.639795	0.650782
dash	16	24	220000	33	calc total	1	64.8928	64.8928	64.8928
dash	16	24	220000	33	total	1	75.6721	75.6721	75.6721
dash	16	24	220000	18	initialize	1	4.65844	4.65844	4.65844
dash	16	24	220000	18	async	100	0.0258287	0.00133525	0.0369747
dash	16	24	220000	18	inner	100	0.615491	0.607079	0.637718
dash	16	24	220000	18	wait	100	4.2236e-05	2.2519e-05	0.000250894
dash	16	24	220000	18	bound	100	0.00622771	0.00471121	0.0075617
dash	16	24	220000	18	calc iter	100	0.647592	0.642705	0.651691
dash	16	24	220000	18	calc total	1	64.8928	64.8928	64.8928
dash	16	24	220000	18	total	1	75.8747	75.8747	75.8747
dash	16	24	220000	57	initialize	1	4.50066	4.50066	4.50066
dash	16	24	220000	57	async	100	0.0155159	0.00138874	0.0217498
dash	16	24	220000	57	inner	100	0.625459	0.622739	0.644185
dash	16	24	220000	57	wait	100	4.6069e-05	2.9874e-05	0.000133582
dash	16	24	220000	57	bound	100	0.00683557	0.00345387	0.00720596
dash	16	24	220000	57	calc iter	100	0.647858	0.643109	0.652201
dash	16	24	220000	57	calc total	1	64.8928	64.8928	64.8928
dash	16	24	220000	57	total	1	75.7171	75.7171	75.7171
dash	16	24	220000	81	initialize	1	4.50315	4.50315	4.50315
dash	16	24	220000	81	async	100	0.0286595	0.00132016	0.0348818
dash	16	24	220000	81	inner	100	0.61426	0.609484	0.639274
dash	16	24	220000	81	wait	100	3.39105e-05	1.9688e-05	0.000155308
dash	16	24	220000	81	bound	100	0.00492332	0.00290714	0.00775159
dash	16	24	220000	81	calc iter	100	0.647878	0.640271	0.651954
dash	16	24	220000	81	calc total	1	64.8928	64.8928	64.8928
dash	16	24	220000	81	total	1	75.7177	75.7177	75.7177
dash	16	24	220000	98	initialize	1	4.48873	4.48873	4.48873
dash	16	24	220000	98	async	100	0.023502	0.00132676	0.0405691
dash	16	24	220000	98	inner	100	0.618395	0.610388	0.636459
dash	16	24	220000	98	wait	100	3.72637e-05	2.1948e-05	0.000107681
dash	16	24	220000	98	bound	100	0.00550664	0.00295198	0.00744908
dash	16	24	220000	98	calc iter	100	0.647443	0.637149	0.657202
dash	16	24	220000	98	calc total	1	64.8928	64.8928	64.8928
dash	16	24	220000	98	total	1	75.705	75.705	75.705
dash	16	24	220000	34	initialize	1	4.4642	4.4642	4.4642
dash	16	24	220000	34	async	100	0.0472659	0.00139542	0.0543226
dash	16	24	220000	34	inner	100	0.595172	0.590459	0.634731
dash	16	24	220000	34	wait	100	3.6699e-05	2.151e-05	0.000171
dash	16	24	220000	34	bound	100	0.00533725	0.00339624	0.0064197
dash	16	24	220000	34	calc iter	100	0.647814	0.640433	0.652154
dash	16	24	220000	34	calc total	1	64.8928	64.8928	64.8928
dash	16	24	220000	34	total	1	75.6721	75.6721	75.6721
dash	16	24	220000	19	initialize	1	4.65846	4.65846	4.65846
dash	16	24	220000	19	async	100	0.0258716	0.00135984	0.0369786
dash	16	24	220000	19	inner	100	0.614468	0.60724	0.63551
dash	16	24	220000	19	wait	100	4.35446e-05	2.9685e-05	0.000196914
dash	16	24	220000	19	bound	100	0.00698632	0.00564534	0.00781266
dash	16	24	220000	19	calc iter	100	0.647371	0.642475	0.65346
dash	16	24	220000	19	calc total	1	64.8928	64.8928	64.8928
dash	16	24	220000	19	total	1	75.8747	75.8747	75.8747
dash	16	24	220000	58	initialize	1	4.50069	4.50069	4.50069
dash	16	24	220000	58	async	100	0.0139763	0.00136423	0.0195967
dash	16	24	220000	58	inner	100	0.627425	0.621842	0.645999
dash	16	24	220000	58	wait	100	4.1057e-05	2.5416e-05	7.9789e-05
dash	16	24	220000	58	bound	100	0.00650633	0.00296661	0.00708701
dash	16	24	220000	58	calc iter	100	0.647951	0.641271	0.652546
dash	16	24	220000	58	calc total	1	64.8928	64.8928	64.8928
dash	16	24	220000	58	total	1	75.7171	75.7171	75.7171
dash	16	24	220000	82	initialize	1	4.5031	4.5031	4.5031
dash	16	24	220000	82	async	100	0.0276954	0.00138643	0.0343511
dash	16	24	220000	82	inner	100	0.614157	0.608653	0.639625
dash	16	24	220000	82	wait	100	4.32891e-05	1.8464e-05	8.3891e-05
dash	16	24	220000	82	bound	100	0.00585801	0.00236808	0.00684079
dash	16	24	220000	82	calc iter	100	0.647756	0.641565	0.652865
dash	16	24	220000	82	calc total	1	64.8928	64.8928	64.8928
dash	16	24	220000	82	total	1	75.7177	75.7177	75.7177
dash	16	24	220000	99	initialize	1	4.48872	4.48872	4.48872
dash	16	24	220000	99	async	100	0.0233852	0.00135207	0.0429197
dash	16	24	220000	99	inner	100	0.620153	0.60649	0.636568
dash	16	24	220000	99	wait	100	3.05295e-05	1.6295e-05	0.000162848
dash	16	24	220000	99	bound	100	0.00401298	0.00270064	0.00587
dash	16	24	220000	99	calc iter	100	0.647584	0.639387	0.653174
dash	16	24	220000	99	calc total	1	64.8928	64.8928	64.8928
dash	16	24	220000	99	total	1	75.705	75.705	75.705
dash	16	24	220000	35	initialize	1	4.46423	4.46423	4.46423
dash	16	24	220000	35	async	100	0.0446879	0.00131838	0.0521161
dash	16	24	220000	35	inner	100	0.596967	0.59215	0.637854
dash	16	24	220000	35	wait	100	3.75759e-05	1.7681e-05	0.000109971
dash	16	24	220000	35	bound	100	0.00599432	0.00231209	0.00666441
dash	16	24	220000	35	calc iter	100	0.647689	0.64192	0.654533
dash	16	24	220000	35	calc total	1	64.8928	64.8928	64.8928
dash	16	24	220000	35	total	1	75.6721	75.6721	75.6721
dash	16	24	220000	20	initialize	1	4.65844	4.65844	4.65844
dash	16	24	220000	20	async	100	0.0169199	0.000986797	0.0260674
dash	16	24	220000	20	inner	100	0.624676	0.617099	0.643848
dash	16	24	220000	20	wait	100	4.45651e-05	2.0772e-05	8.9982e-05
dash	16	24	220000	20	bound	100	0.00591416	0.00268799	0.00695364
dash	16	24	220000	20	calc iter	100	0.647556	0.644228	0.652341
dash	16	24	220000	20	calc total	1	64.8928	64.8928	64.8928
dash	16	24	220000	20	total	1	75.8747	75.8747	75.8747
dash	16	24	220000	59	initialize	1	4.50067	4.50067	4.50067
dash	16	24	220000	59	async	100	0.0146583	0.00138001	0.019024
dash	16	24	220000	59	inner	100	0.626927	0.617495	0.644233
dash	16	24	220000	59	wait	100	4.16951e-05	2.2935e-05	0.000108427
dash	16	24	220000	59	bound	100	0.00639333	0.00318167	0.00700195
dash	16	24	220000	59	calc iter	100	0.648022	0.635798	0.652851
dash	16	24	220000	59	calc total	1	64.8928	64.8928	64.8928
dash	16	24	220000	59	total	1	75.7171	75.7171	75.7171
dash	16	24	220000	83	initialize	1	4.50315	4.50315	4.50315
dash	16	24	220000	83	async	100	0.0285297	0.00134304	0.0443258
dash	16	24	220000	83	inner	100	0.613002	0.607605	0.638178
dash	16	24	220000	83	wait	100	3.77766e-05	1.7888e-05	8.92e-05
dash	16	24	220000	83	bound	100	0.00611579	0.00220273	0.00719687
dash	16	24	220000	83	calc iter	100	0.647687	0.640616	0.662602
dash	16	24	220000	83	calc total	1	64.8928	64.8928	64.8928
dash	16	24	220000	83	total	1	75.7177	75.7177	75.7177
dash	16	24	220000	36	initialize	1	4.46422	4.46422	4.46422
dash	16	24	220000	36	async	100	0.0182322	0.00105785	0.0233286
dash	16	24	220000	36	inner	100	0.622941	0.620768	0.642736
dash	16	24	220000	36	wait	100	4.20709e-05	2.7898e-05	0.000106683
dash	16	24	220000	36	bound	100	0.00653993	0.0033915	0.00717034
dash	16	24	220000	36	calc iter	100	0.647757	0.643656	0.654115
dash	16	24	220000	36	calc total	1	64.8928	64.8928	64.8928
dash	16	24	220000	36	total	1	75.6721	75.6721	75.6721
dash	16	24	220000	21	initialize	1	4.65843	4.65843	4.65843
dash	16	24	220000	21	async	100	0.0169798	0.000667831	0.0256442
dash	16	24	220000	21	inner	100	0.624119	0.618108	0.644441
dash	16	24	220000	21	wait	100	3.94373e-05	1.6358e-05	8.0792e-05
dash	16	24	220000	21	bound	100	0.00629196	0.00269945	0.00734333
dash	16	24	220000	21	calc iter	100	0.647432	0.644181	0.651172
dash	16	24	220000	21	calc total	1	64.8928	64.8928	64.8928
dash	16	24	220000	21	total	1	75.8746	75.8746	75.8746
dash	16	24	220000	60	initialize	1	4.50064	4.50064	4.50064
dash	16	24	220000	60	async	100	0.0182835	0.000972117	0.0239512
dash	16	24	220000	60	inner	100	0.622702	0.604889	0.644184
dash	16	24	220000	60	wait	100	4.32935e-05	2.205e-05	0.000110414
dash	16	24	220000	60	bound	100	0.00704757	0.00332189	0.00804664
dash	16	24	220000	60	calc iter	100	0.648079	0.629362	0.660508
dash	16	24	220000	60	calc total	1	64.8928	64.8928	64.8928
dash	16	24	220000	60	total	1	75.7171	75.7171	75.7171
dash	16	24	220000	84	initialize	1	4.50318	4.50318	4.50318
dash	16	24	220000	84	async	100	0.0134873	0.00141273	0.0288838
dash	16	24	220000	84	inner	100	0.627883	0.620825	0.641051
dash	16	24	220000	84	wait	100	4.99084e-05	2.5092e-05	0.000150399
dash	16	24	220000	84	bound	100	0.00619057	0.00388055	0.00745771
dash	16	24	220000	84	calc iter	100	0.647613	0.637607	0.661294
dash	16	24	220000	84	calc total	1	64.8928	64.8928	64.8928
dash	16	24	220000	84	total	1	75.7177	75.7177	75.7177
dash	16	24	220000	37	initialize	1	4.46424	4.46424	4.46424
dash	16	24	220000	37	async	100	0.0170373	0.00133892	0.021872
dash	16	24	220000	37	inner	100	0.623901	0.621365	0.643093
dash	16	24	220000	37	wait	100	4.37856e-05	2.1677e-05	8.2953e-05
dash	16	24	220000	37	bound	100	0.006623	0.00330492	0.00725799
dash	16	24	220000	37	calc iter	100	0.647608	0.642619	0.65203
dash	16	24	220000	37	calc total	1	64.8928	64.8928	64.8928
dash	16	24	220000	37	total	1	75.6721	75.6721	75.6721
dash	16	24	220000	22	initialize	1	4.65845	4.65845	4.65845
dash	16	24	220000	22	async	100	0.0208212	0.00132981	0.0467322
dash	16	24	220000	22	inner	100	0.618763	0.610493	0.643332
dash	16	24	220000	22	wait	100	4.55736e-05	2.0424e-05	0.000126121
dash	16	24	220000	22	bound	100	0.00755709	0.00313849	0.00849798
dash	16	24	220000	22	calc iter	100	0.64719	0.625072	0.671995
dash	16	24	220000	22	calc total	1	64.8928	64.8928	64.8928
dash	16	24	220000	22	total	1	75.8747	75.8747	75.8747
dash	16	24	220000	61	initialize	1	4.50068	4.50068	4.50068
dash	16	24	220000	61	async	100	0.0205941	0.0014033	0.0252531
dash	16	24	220000	61	inner	100	0.621244	0.598264	0.642087
dash	16	24	220000	61	wait	100	4.98938e-05	1.7367e-05	0.000210649
dash	16	24	220000	61	bound	100	0.00628624	0.00238585	0.00821279
dash	16	24	220000	61	calc iter	100	0.648176	0.623306	0.657096
dash	16	24	220000	61	calc total	1	64.8928	64.8928	64.8928
dash	16	24	220000	61	total	1	75.7171	75.7171	75.7171
dash	16	24	220000	85	initialize	1	4.50314	4.50314	4.50314
dash	16	24	220000	85	async	100	0.00682729	0.00129958	0.0227681
dash	16	24	220000	85	inner	100	0.634292	0.628338	0.646049
dash	16	24	220000	85	wait	100	4.47579e-05	2.3812e-05	9.9276e-05
dash	16	24	220000	85	bound	100	0.00641499	0.00340407	0.00794559
dash	16	24	220000	85	calc iter	100	0.647581	0.638553	0.659246
dash	16	24	220000	85	calc total	1	64.8928	64.8928	64.8928
dash	16	24	220000	85	total	1	75.7177	75.7177	75.7177
dash	16	24	220000	38	initialize	1	4.46423	4.46423	4.46423
dash	16	24	220000	38	async	100	0.0194918	0.00107731	0.0249752
dash	16	24	220000	38	inner	100	0.61994	0.616946	0.642325
dash	16	24	220000	38	wait	100	5.08587e-05	3.2427e-05	0.000144366
dash	16	24	220000	38	bound	100	0.00796068	0.00357154	0.00850393
dash	16	24	220000	38	calc iter	100	0.647446	0.64292	0.653528
dash	16	24	220000	38	calc total	1	64.8928	64.8928	64.8928
dash	16	24	220000	38	total	1	75.6721	75.6721	75.6721
dash	16	24	220000	23	initialize	1	4.65843	4.65843	4.65843
dash	16	24	220000	23	async	100	0.0277613	0.00134026	0.038477
dash	16	24	220000	23	inner	100	0.611213	0.603895	0.63897
dash	16	24	220000	23	wait	100	5.13532e-05	3.4681e-05	0.000155604
dash	16	24	220000	23	bound	100	0.00820232	0.00481625	0.00858661
dash	16	24	220000	23	calc iter	100	0.647231	0.639796	0.654144
dash	16	24	220000	23	calc total	1	64.8928	64.8928	64.8928
dash	16	24	220000	23	total	1	75.8746	75.8746	75.8746
dash	16	24	220000	62	initialize	1	4.50065	4.50065	4.50065
dash	16	24	220000	62	async	100	0.0220251	0.00101001	0.0257825
dash	16	24	220000	62	inner	100	0.619347	0.590792	0.643259
dash	16	24	220000	62	wait	100	4.50788e-05	2.0812e-05	0.000175631
dash	16	24	220000	62	bound	100	0.00686753	0.0022021	0.00737712
dash	16	24	220000	62	calc iter	100	0.648287	0.616534	0.658154
dash	16	24	220000	62	calc total	1	64.8928	64.8928	64.8928
dash	16	24	220000	62	total	1	75.7171	75.7171	75.7171
dash	16	24	220000	86	initialize	1	4.50309	4.50309	4.50309
dash	16	24	220000	86	async	100	0.0121075	0.00140522	0.0227718
dash	16	24	220000	86	inner	100	0.628275	0.620833	0.642354
dash	16	24	220000	86	wait	100	4.65193e-05	2.289e-05	0.000125877
dash	16	24	220000	86	bound	100	0.00704378	0.00432149	0.0084614
dash	16	24	220000	86	calc iter	100	0.647475	0.639103	0.655751
dash	16	24	220000	86	calc total	1	64.8928	64.8928	64.8928
dash	16	24	220000	86	total	1	75.7177	75.7177	75.7177
dash	16	24	220000	39	initialize	1	4.46428	4.46428	4.46428
dash	16	24	220000	39	async	100	0.0183155	0.00137613	0.0251823
dash	16	24	220000	39	inner	100	0.62138	0.617409	0.641864
dash	16	24	220000	39	wait	100	4.63405e-05	3.6866e-05	0.000123617
dash	16	24	220000	39	bound	100	0.0077769	0.0037323	0.00853353
dash	16	24	220000	39	calc iter	100	0.647521	0.637899	0.654321
dash	16	24	220000	39	calc total	1	64.8928	64.8928	64.8928
dash	16	24	220000	39	total	1	75.6722	75.6722	75.6722
dash	16	24	220000	63	initialize	1	4.50067	4.50067	4.50067
dash	16	24	220000	63	async	100	0.0254893	0.00139665	0.029272
dash	16	24	220000	63	inner	100	0.615167	0.580971	0.641383
dash	16	24	220000	63	wait	100	5.63095e-05	2.3113e-05	0.000181146
dash	16	24	220000	63	bound	100	0.00766001	0.00216709	0.0081286
dash	16	24	220000	63	calc iter	100	0.648375	0.611015	0.656965
dash	16	24	220000	63	calc total	1	64.8928	64.8928	64.8928
dash	16	24	220000	63	total	1	75.717	75.717	75.717
dash	16	24	220000	87	initialize	1	4.50309	4.50309	4.50309
dash	16	24	220000	87	async	100	0.0075768	0.00112237	0.0368221
dash	16	24	220000	87	inner	100	0.632595	0.623992	0.644182
dash	16	24	220000	87	wait	100	4.6524e-05	3.0932e-05	0.000112807
dash	16	24	220000	87	bound	100	0.00717541	0.00378801	0.00835699
dash	16	24	220000	87	calc iter	100	0.647396	0.635526	0.676942
dash	16	24	220000	87	calc total	1	64.8928	64.8928	64.8928
dash	16	24	220000	87	total	1	75.7177	75.7177	75.7177
dash	16	24	220000	40	initialize	1	4.46422	4.46422	4.46422
dash	16	24	220000	40	async	100	0.0180294	0.00107035	0.0232228
dash	16	24	220000	40	inner	100	0.622925	0.620475	0.641994
dash	16	24	220000	40	wait	100	4.0469e-05	2.9621e-05	0.000112758
dash	16	24	220000	40	bound	100	0.00669503	0.00366308	0.00785581
dash	16	24	220000	40	calc iter	100	0.647693	0.64073	0.652013
dash	16	24	220000	40	calc total	1	64.8928	64.8928	64.8928
dash	16	24	220000	40	total	1	75.6721	75.6721	75.6721
dash	16	24	220000	64	initialize	1	4.50071	4.50071	4.50071
dash	16	24	220000	64	async	100	0.0197219	0.00133723	0.0245147
dash	16	24	220000	64	inner	100	0.621923	0.599911	0.643389
dash	16	24	220000	64	wait	100	4.75723e-05	2.0876e-05	0.000154467
dash	16	24	220000	64	bound	100	0.00645417	0.0028917	0.00699497
dash	16	24	220000	64	calc iter	100	0.648149	0.626966	0.655997
dash	16	24	220000	64	calc total	1	64.8928	64.8928	64.8928
dash	16	24	220000	64	total	1	75.7171	75.7171	75.7171
dash	16	24	220000	88	initialize	1	4.50314	4.50314	4.50314
dash	16	24	220000	88	async	100	0.0130416	0.00132902	0.0429475
dash	16	24	220000	88	inner	100	0.626901	0.620777	0.641711
dash	16	24	220000	88	wait	100	5.41459e-05	3.3191e-05	0.000137562
dash	16	24	220000	88	bound	100	0.00727976	0.00459214	0.00866924
dash	16	24	220000	88	calc iter	100	0.647279	0.637108	0.674233
dash	16	24	220000	88	calc total	1	64.8928	64.8928	64.8928
dash	16	24	220000	88	total	1	75.7177	75.7177	75.7177
dash	16	24	220000	41	initialize	1	4.46425	4.46425	4.46425
dash	16	24	220000	41	async	100	0.0233532	0.00135386	0.0287559
dash	16	24	220000	41	inner	100	0.617828	0.613398	0.639317
dash	16	24	220000	41	wait	100	4.68996e-05	2.7221e-05	0.000188132
dash	16	24	220000	41	bound	100	0.00658565	0.00451528	0.00736257
dash	16	24	220000	41	calc iter	100	0.647815	0.641964	0.652317
dash	16	24	220000	41	calc total	1	64.8928	64.8928	64.8928
dash	16	24	220000	41	total	1	75.6721	75.6721	75.6721
dash	16	24	220000	65	initialize	1	4.50068	4.50068	4.50068
dash	16	24	220000	65	async	100	0.019601	0.0013442	0.0251586
dash	16	24	220000	65	inner	100	0.621265	0.60568	0.642268
dash	16	24	220000	89	initialize	1	4.50309	4.50309	4.50309
dash	16	24	220000	89	async	100	0.01429	0.00137583	0.0222218
dash	16	24	220000	89	inner	100	0.626278	0.622664	0.639972
dash	16	24	220000	89	wait	100	4.41504e-05	2.3936e-05	0.000188872
dash	16	24	220000	89	bound	100	0.00681752	0.00444417	0.0288897
dash	16	24	220000	89	calc iter	100	0.647432	0.635035	0.674046
dash	16	24	220000	89	calc total	1	64.8928	64.8928	64.8928
dash	16	24	220000	89	total	1	75.7177	75.7177	75.7177
dash	16	24	220000	42	initialize	1	4.46423	4.46423	4.46423
dash	16	24	220000	42	async	100	0.0209074	0.00138065	0.0260081
dash	16	24	220000	42	inner	100	0.619795	0.609628	0.641029
dash	16	24	220000	42	wait	100	4.53001e-05	2.0944e-05	0.000142535
dash	16	24	220000	42	bound	100	0.00721271	0.00355398	0.00788125
dash	16	24	220000	42	calc iter	100	0.647962	0.635958	0.652152
dash	16	24	220000	42	calc total	1	64.8928	64.8928	64.8928
dash	16	24	220000	42	total	1	75.6721	75.6721	75.6721
dash	16	24	220000	65	wait	100	4.24505e-05	1.955e-05	0.000153063
dash	16	24	220000	65	bound	100	0.00713015	0.00384661	0.00771793
dash	16	24	220000	65	calc iter	100	0.64804	0.629334	0.652931
dash	16	24	220000	65	calc total	1	64.8928	64.8928	64.8928
dash	16	24	220000	90	initialize	1	4.50317	4.50317	4.50317
dash	16	24	220000	90	async	100	0.0158794	0.00138606	0.0290127
dash	16	24	220000	90	inner	100	0.624894	0.620311	0.640432
dash	16	24	220000	90	wait	100	4.12451e-05	2.8946e-05	0.000188904
dash	16	24	220000	90	bound	100	0.00673628	0.00498209	0.00779082
dash	16	24	220000	90	calc iter	100	0.647553	0.641122	0.655314
dash	16	24	220000	90	calc total	1	64.8928	64.8928	64.8928
dash	16	24	220000	90	total	1	75.7177	75.7177	75.7177
dash	16	24	220000	43	initialize	1	4.46423	4.46423	4.46423
dash	16	24	220000	43	async	100	0.0230517	0.00134475	0.0274381
dash	16	24	220000	43	inner	100	0.617713	0.601179	0.640887
dash	16	24	220000	43	wait	100	4.6061e-05	2.4667e-05	0.000209065
dash	16	24	220000	43	bound	100	0.00725927	0.00311997	0.00764618
dash	16	24	220000	43	calc iter	100	0.648072	0.627745	0.65492
dash	16	24	220000	43	calc total	1	64.8928	64.8928	64.8928
dash	16	24	220000	43	total	1	75.6721	75.6721	75.6721
dash	16	24	220000	65	total	1	75.7171	75.7171	75.7171
dash	16	24	220000	91	initialize	1	4.50315	4.50315	4.50315
dash	16	24	220000	91	async	100	0.0148879	0.00135945	0.0251954
dash	16	24	220000	91	inner	100	0.625902	0.619266	0.639689
dash	16	24	220000	91	wait	100	4.13932e-05	2.1298e-05	0.00016977
dash	16	24	220000	91	bound	100	0.00680677	0.00331121	0.00764306
dash	16	24	220000	91	calc iter	100	0.64764	0.639724	0.65709
dash	16	24	220000	91	calc total	1	64.8928	64.8928	64.8928
dash	16	24	220000	91	total	1	75.7177	75.7177	75.7177
dash	16	24	220000	44	initialize	1	4.46425	4.46425	4.46425
dash	16	24	220000	44	async	100	0.0198755	0.0012091	0.0232115
dash	16	24	220000	44	inner	100	0.620771	0.596077	0.643864
dash	16	24	220000	44	wait	100	5.73255e-05	2.3761e-05	0.000160698
dash	16	24	220000	44	bound	100	0.00748435	0.00277939	0.00789082
dash	16	24	220000	44	calc iter	100	0.64819	0.619414	0.657333
dash	16	24	220000	44	calc total	1	64.8928	64.8928	64.8928
dash	16	24	220000	44	total	1	75.6721	75.6721	75.6721
dash	16	24	220000	66	initialize	1	4.50064	4.50064	4.50064
dash	16	24	220000	66	async	100	0.0178659	0.00135118	0.0247408
dash	16	24	220000	66	inner	100	0.622959	0.610565	0.644155
dash	16	24	220000	66	wait	100	4.5117e-05	2.6927e-05	0.000111216
dash	16	24	220000	66	bound	100	0.00710018	0.00347473	0.00770534
dash	16	24	220000	66	calc iter	100	0.647973	0.638198	0.65444
dash	16	24	220000	66	calc total	1	64.8928	64.8928	64.8928
dash	16	24	220000	66	total	1	75.7171	75.7171	75.7171
dash	16	24	220000	92	initialize	1	4.50317	4.50317	4.50317
dash	16	24	220000	92	async	100	0.00956333	0.00138174	0.0176425
dash	16	24	220000	92	inner	100	0.631227	0.61874	0.646488
dash	16	24	220000	92	wait	100	4.08049e-05	1.9591e-05	8.2846e-05
dash	16	24	220000	92	bound	100	0.00690897	0.00299286	0.00777477
dash	16	24	220000	92	calc iter	100	0.647742	0.636206	0.652936
dash	16	24	220000	92	calc total	1	64.8928	64.8928	64.8928
dash	16	24	220000	92	total	1	75.7177	75.7177	75.7177
dash	16	24	220000	45	initialize	1	4.46422	4.46422	4.46422
dash	16	24	220000	45	async	100	0.0222662	0.00137814	0.0259918
dash	16	24	220000	45	inner	100	0.618384	0.586615	0.643116
dash	16	24	220000	45	wait	100	5.0393e-05	2.2991e-05	8.4688e-05
dash	16	24	220000	45	bound	100	0.00757564	0.0023131	0.00790841
dash	16	24	220000	45	calc iter	100	0.648279	0.611099	0.659611
dash	16	24	220000	45	calc total	1	64.8928	64.8928	64.8928
dash	16	24	220000	45	total	1	75.6721	75.6721	75.6721
dash	16	24	220000	67	initialize	1	4.50065	4.50065	4.50065
dash	16	24	220000	67	async	100	0.008165	0.00141909	0.0138286
dash	16	24	220000	67	inner	100	0.632557	0.621486	0.651229
dash	16	24	220000	67	wait	100	4.62176e-05	2.3864e-05	0.000142466
dash	16	24	220000	67	bound	100	0.00716579	0.00425666	0.0078157
dash	16	24	220000	67	calc iter	100	0.647936	0.640419	0.661256
dash	16	24	220000	67	calc total	1	64.8928	64.8928	64.8928
dash	16	24	220000	67	total	1	75.7171	75.7171	75.7171
dash	16	24	220000	93	initialize	1	4.5031	4.5031	4.5031
dash	16	24	220000	93	async	100	0.00421619	0.00135567	0.0166192
dash	16	24	220000	93	inner	100	0.636869	0.620393	0.648631
dash	16	24	220000	93	wait	100	3.90511e-05	1.8545e-05	0.000119756
dash	16	24	220000	93	bound	100	0.00667811	0.00234508	0.00748228
dash	16	24	220000	93	calc iter	100	0.647805	0.630983	0.654802
dash	16	24	220000	93	calc total	1	64.8928	64.8928	64.8928
dash	16	24	220000	93	total	1	75.7177	75.7177	75.7177
dash	16	24	220000	46	initialize	1	4.46426	4.46426	4.46426
dash	16	24	220000	46	async	100	0.0213727	0.00138756	0.0244102
dash	16	24	220000	46	inner	100	0.619255	0.579272	0.641253
dash	16	24	220000	46	wait	100	5.04052e-05	2.2469e-05	0.000148542
dash	16	24	220000	46	bound	100	0.00771002	0.00220424	0.0079683
dash	16	24	220000	46	calc iter	100	0.648391	0.60342	0.663865
dash	16	24	220000	46	calc total	1	64.8928	64.8928	64.8928
dash	16	24	220000	46	total	1	75.6722	75.6722	75.6722
dash	16	24	220000	68	initialize	1	4.50064	4.50064	4.50064
dash	16	24	220000	68	async	100	0.0178305	0.00142591	0.033376
dash	16	24	220000	68	inner	100	0.622352	0.615469	0.644321
dash	16	24	220000	68	wait	100	5.3127e-05	3.2584e-05	9.2568e-05
dash	16	24	220000	68	bound	100	0.00752734	0.00342117	0.00795843
dash	16	24	220000	68	calc iter	100	0.647765	0.640947	0.662282
dash	16	24	220000	68	calc total	1	64.8928	64.8928	64.8928
dash	16	24	220000	68	total	1	75.7171	75.7171	75.7171
dash	16	24	220000	94	initialize	1	4.50309	4.50309	4.50309
dash	16	24	220000	94	async	100	0.0131113	0.00139101	0.0196999
dash	16	24	220000	94	inner	100	0.627876	0.60841	0.643319
dash	16	24	220000	94	wait	100	4.36155e-05	1.7489e-05	0.000113602
dash	16	24	220000	94	bound	100	0.00679134	0.00217382	0.00865852
dash	16	24	220000	94	calc iter	100	0.647824	0.627909	0.654553
dash	16	24	220000	94	calc total	1	64.8928	64.8928	64.8928
dash	16	24	220000	94	total	1	75.7177	75.7177	75.7177
dash	16	24	220000	47	initialize	1	4.46425	4.46425	4.46425
dash	16	24	220000	47	async	100	0.00334083	0.00138314	0.00354938
dash	16	24	220000	47	inner	100	0.637372	0.592234	0.65535
dash	16	24	220000	47	wait	100	5.4489e-05	2.1348e-05	0.000259065
dash	16	24	220000	47	bound	100	0.00775068	0.00217566	0.00798119
dash	16	24	220000	47	calc iter	100	0.64852	0.597772	0.664641
dash	16	24	220000	47	calc total	1	64.8928	64.8928	64.8928
dash	16	24	220000	47	total	1	75.6721	75.6721	75.6721
dash	16	24	220000	69	initialize	1	4.50063	4.50063	4.50063
dash	16	24	220000	69	async	100	0.0250794	0.00137231	0.0422836
dash	16	24	220000	69	inner	100	0.615056	0.610516	0.637947
dash	16	24	220000	69	wait	100	4.59013e-05	3.1731e-05	0.000275317
dash	16	24	220000	69	bound	100	0.0073662	0.00510728	0.00799206
dash	16	24	220000	69	calc iter	100	0.64755	0.641381	0.663146
dash	16	24	220000	69	calc total	1	64.8928	64.8928	64.8928
dash	16	24	220000	69	total	1	75.717	75.717	75.717
dash	16	24	220000	95	initialize	1	4.50312	4.50312	4.50312
dash	16	24	220000	95	async	100	0.0097431	0.00128985	0.0195652
dash	16	24	220000	95	inner	100	0.631195	0.60906	0.645799
dash	16	24	220000	95	wait	100	4.58197e-05	2.0167e-05	0.000130724
dash	16	24	220000	95	bound	100	0.00689696	0.0021535	0.00776201
dash	16	24	220000	95	calc iter	100	0.647883	0.625174	0.654499
dash	16	24	220000	95	calc total	1	64.8928	64.8928	64.8928
dash	16	24	220000	95	total	1	75.7177	75.7177	75.7177
dash	16	24	220000	70	initialize	1	4.50066	4.50066	4.50066
dash	16	24	220000	70	async	100	0.0159746	0.00139346	0.0343197
dash	16	24	220000	70	inner	100	0.623711	0.619746	0.64642
dash	16	24	220000	70	wait	100	4.65509e-05	3.0737e-05	8.6889e-05
dash	16	24	220000	70	bound	100	0.00767506	0.00364175	0.00841848
dash	16	24	220000	70	calc iter	100	0.647409	0.641397	0.663809
dash	16	24	220000	70	calc total	1	64.8928	64.8928	64.8928
dash	16	24	220000	70	total	1	75.717	75.717	75.717
dash	16	24	220000	71	initialize	1	4.50065	4.50065	4.50065
dash	16	24	220000	71	async	100	0.019196	0.0013559	0.0393915
dash	16	24	220000	71	inner	100	0.619974	0.615239	0.644129
dash	16	24	220000	71	wait	100	5.30322e-05	3.9011e-05	0.000132865
dash	16	24	220000	71	bound	100	0.00805822	0.00350656	0.00856044
dash	16	24	220000	71	calc iter	100	0.647283	0.640881	0.665619
dash	16	24	220000	71	calc total	1	64.8928	64.8928	64.8928
dash	16	24	220000	71	total	1	75.7171	75.7171	75.7171
dash	16	24	220000	120	initialize	1	4.48882	4.48882	4.48882
dash	16	24	220000	120	async	100	0.0416141	0.00137498	0.0734148
dash	16	24	220000	120	inner	100	0.599308	0.588709	0.629781
dash	16	24	220000	120	wait	100	4.35718e-05	1.8053e-05	0.000220665
dash	16	24	220000	120	bound	100	0.00632887	0.00307353	0.00855988
dash	16	24	220000	120	calc iter	100	0.647296	0.635409	0.671427
dash	16	24	220000	120	calc total	1	64.8928	64.8928	64.8928
dash	16	24	220000	120	total	1	75.7026	75.7026	75.7026
dash	16	24	220000	121	initialize	1	4.48881	4.48881	4.48881
dash	16	24	220000	121	async	100	0.0421329	0.00133743	0.0826791
dash	16	24	220000	121	inner	100	0.596849	0.579002	0.634101
dash	16	24	220000	121	wait	100	5.08363e-05	3.4776e-05	0.000144178
dash	16	24	220000	121	bound	100	0.00792225	0.0043089	0.00859122
dash	16	24	220000	121	calc iter	100	0.646957	0.624843	0.690416
dash	16	24	220000	121	calc total	1	64.8928	64.8928	64.8928
dash	16	24	220000	121	total	1	75.7026	75.7026	75.7026
dash	16	24	220000	122	initialize	1	4.48885	4.48885	4.48885
dash	16	24	220000	122	async	100	0.0386416	0.00135846	0.0759097
dash	16	24	220000	122	inner	100	0.600876	0.576801	0.636279
dash	16	24	220000	122	wait	100	4.76713e-05	2.0802e-05	0.000146044
dash	16	24	220000	122	bound	100	0.00731257	0.0033518	0.00867651
dash	16	24	220000	122	calc iter	100	0.64688	0.631754	0.665313
dash	16	24	220000	122	calc total	1	64.8928	64.8928	64.8928
dash	16	24	220000	122	total	1	75.7026	75.7026	75.7026
dash	16	24	220000	123	initialize	1	4.48888	4.48888	4.48888
dash	16	24	220000	123	async	100	0.0351506	0.00137168	0.0615148
dash	16	24	220000	123	inner	100	0.605261	0.583759	0.636882
dash	16	24	220000	123	wait	100	4.34759e-05	2.5116e-05	8.7994e-05
dash	16	24	220000	123	bound	100	0.00641542	0.00312921	0.00839291
dash	16	24	220000	123	calc iter	100	0.646872	0.637989	0.659855
dash	16	24	220000	123	calc total	1	64.8928	64.8928	64.8928
dash	16	24	220000	123	total	1	75.7026	75.7026	75.7026
dash	16	24	220000	124	initialize	1	4.4888	4.4888	4.4888
dash	16	24	220000	124	async	100	0.0395305	0.00130994	0.0604297
dash	16	24	220000	124	inner	100	0.602519	0.585227	0.629973
dash	16	24	220000	124	wait	100	3.29183e-05	1.6363e-05	0.000157231
dash	16	24	220000	124	bound	100	0.00505375	0.00294684	0.007089
dash	16	24	220000	124	calc iter	100	0.647137	0.637225	0.654645
dash	16	24	220000	124	calc total	1	64.8928	64.8928	64.8928
dash	16	24	220000	124	total	1	75.7026	75.7026	75.7026
dash	16	24	220000	125	initialize	1	4.4888	4.4888	4.4888
dash	16	24	220000	125	async	100	0.0324833	0.00148553	0.0478289
dash	16	24	220000	125	inner	100	0.610613	0.596429	0.637677
dash	16	24	220000	125	wait	100	3.16219e-05	1.75e-05	0.000103564
dash	16	24	220000	125	bound	100	0.00419838	0.00209147	0.00598388
dash	16	24	220000	125	calc iter	100	0.647328	0.641863	0.655928
dash	16	24	220000	125	calc total	1	64.8928	64.8928	64.8928
dash	16	24	220000	125	total	1	75.7026	75.7026	75.7026
dash	16	24	220000	126	initialize	1	4.48886	4.48886	4.48886
dash	16	24	220000	126	async	100	0.0363837	0.00131358	0.0512109
dash	16	24	220000	126	inner	100	0.606931	0.591539	0.635132
dash	16	24	220000	126	wait	100	3.08285e-05	1.6406e-05	0.000162039
dash	16	24	220000	126	bound	100	0.00403769	0.00286435	0.00550617
dash	16	24	220000	126	calc iter	100	0.647385	0.640399	0.651703
dash	16	24	220000	126	calc total	1	64.8928	64.8928	64.8928
dash	16	24	220000	126	total	1	75.7026	75.7026	75.7026
dash	16	24	220000	127	initialize	1	4.48885	4.48885	4.48885
dash	16	24	220000	127	async	100	0.0372294	0.0013188	0.0527101
dash	16	24	220000	127	inner	100	0.605935	0.590068	0.633423
dash	16	24	220000	127	wait	100	3.20478e-05	1.9756e-05	0.000218842
dash	16	24	220000	127	bound	100	0.00422215	0.0031031	0.0053202
dash	16	24	220000	127	calc iter	100	0.64742	0.639609	0.653522
dash	16	24	220000	127	calc total	1	64.8928	64.8928	64.8928
dash	16	24	220000	127	total	1	75.7026	75.7026	75.7026
dash	16	24	220000	128	initialize	1	4.48887	4.48887	4.48887
dash	16	24	220000	128	async	100	0.0341519	0.00139113	0.0735102
dash	16	24	220000	128	inner	100	0.607932	0.590861	0.636217
dash	16	24	220000	128	wait	100	4.13216e-05	2.189e-05	9.8395e-05
dash	16	24	220000	128	bound	100	0.00535517	0.00291234	0.00763095
dash	16	24	220000	128	calc iter	100	0.647482	0.630136	0.668766
dash	16	24	220000	128	calc total	1	64.8928	64.8928	64.8928
dash	16	24	220000	128	total	1	75.7026	75.7026	75.7026
dash	16	24	220000	129	initialize	1	4.48888	4.48888	4.48888
dash	16	24	220000	129	async	100	0.0410808	0.00134947	0.0813835
dash	16	24	220000	129	inner	100	0.602896	0.581886	0.634099
dash	16	24	220000	129	wait	100	2.66984e-05	1.7478e-05	0.000149495
dash	16	24	220000	129	bound	100	0.00363562	0.00217258	0.00566167
dash	16	24	220000	129	calc iter	100	0.64764	0.62834	0.668961
dash	16	24	220000	129	calc total	1	64.8928	64.8928	64.8928
dash	16	24	220000	129	total	1	75.7026	75.7026	75.7026
dash	16	24	220000	130	initialize	1	4.48885	4.48885	4.48885
dash	16	24	220000	130	async	100	0.0448335	0.00137171	0.0811743
dash	16	24	220000	130	inner	100	0.598045	0.573856	0.636038
dash	16	24	220000	130	wait	100	3.4144e-05	2.1415e-05	0.000122217
dash	16	24	220000	130	bound	100	0.00491178	0.00213999	0.00771979
dash	16	24	220000	130	calc iter	100	0.647826	0.626051	0.674509
dash	16	24	220000	130	calc total	1	64.8928	64.8928	64.8928
dash	16	24	220000	130	total	1	75.7026	75.7026	75.7026
dash	16	24	220000	131	initialize	1	4.48888	4.48888	4.48888
dash	16	24	220000	131	async	100	0.0400271	0.00131402	0.0682607
dash	16	24	220000	131	inner	100	0.602058	0.57673	0.639794
dash	16	24	220000	131	wait	100	3.73269e-05	1.7661e-05	9.0275e-05
dash	16	24	220000	131	bound	100	0.00581811	0.00211832	0.00785655
dash	16	24	220000	131	calc iter	100	0.647943	0.628752	0.669163
dash	16	24	220000	131	calc total	1	64.8928	64.8928	64.8928
dash	16	24	220000	131	total	1	75.7026	75.7026	75.7026
dash	16	24	220000	132	initialize	1	4.48886	4.48886	4.48886
dash	16	24	220000	132	async	100	0.039352	0.0013667	0.066281
dash	16	24	220000	132	inner	100	0.601715	0.562589	0.640932
dash	16	24	220000	132	wait	100	5.47762e-05	1.8054e-05	0.000126579
dash	16	24	220000	132	bound	100	0.00694759	0.00214111	0.00792109
dash	16	24	220000	132	calc iter	100	0.648072	0.613173	0.662943
dash	16	24	220000	132	calc total	1	64.8928	64.8928	64.8928
dash	16	24	220000	132	total	1	75.7026	75.7026	75.7026
dash	16	24	220000	133	initialize	1	4.48886	4.48886	4.48886
dash	16	24	220000	133	async	100	0.0325718	0.000719008	0.0697598
dash	16	24	220000	133	inner	100	0.608229	0.577916	0.641991
dash	16	24	220000	133	wait	100	4.71229e-05	2.0508e-05	8.1487e-05
dash	16	24	220000	133	bound	100	0.0070984	0.00215525	0.00790323
dash	16	24	220000	133	calc iter	100	0.647948	0.621976	0.672941
dash	16	24	220000	133	calc total	1	64.8928	64.8928	64.8928
dash	16	24	220000	133	total	1	75.7026	75.7026	75.7026
dash	16	24	220000	134	initialize	1	4.48883	4.48883	4.48883
dash	16	24	220000	134	async	100	0.0335391	0.000740427	0.0685339
dash	16	24	220000	134	inner	100	0.607157	0.579489	0.641961
dash	16	24	220000	134	wait	100	4.23456e-05	2.1648e-05	8.9481e-05
dash	16	24	220000	134	bound	100	0.00716026	0.00230711	0.00788691
dash	16	24	220000	134	calc iter	100	0.647901	0.622899	0.674641
dash	16	24	220000	134	calc total	1	64.8928	64.8928	64.8928
dash	16	24	220000	134	total	1	75.7026	75.7026	75.7026
dash	16	24	220000	135	initialize	1	4.48885	4.48885	4.48885
dash	16	24	220000	135	async	100	0.0346696	0.00137318	0.0649911
dash	16	24	220000	135	inner	100	0.606633	0.586423	0.641288
dash	16	24	220000	135	wait	100	4.16886e-05	2.0441e-05	9.909e-05
dash	16	24	220000	135	bound	100	0.00639515	0.00252555	0.00792115
dash	16	24	220000	135	calc iter	100	0.647742	0.627412	0.666921
dash	16	24	220000	135	calc total	1	64.8928	64.8928	64.8928
dash	16	24	220000	135	total	1	75.7026	75.7026	75.7026
dash	16	24	220000	136	initialize	1	4.48885	4.48885	4.48885
dash	16	24	220000	136	async	100	0.0366965	0.00138519	0.0648738
dash	16	24	220000	136	inner	100	0.605899	0.588546	0.638065
dash	16	24	220000	136	wait	100	3.10064e-05	1.9107e-05	0.000161074
dash	16	24	220000	136	bound	100	0.00498318	0.00315325	0.00691799
dash	16	24	220000	136	calc iter	100	0.647612	0.634254	0.66211
dash	16	24	220000	136	calc total	1	64.8928	64.8928	64.8928
dash	16	24	220000	136	total	1	75.7026	75.7026	75.7026
dash	16	24	220000	100	initialize	1	4.48878	4.48878	4.48878
dash	16	24	220000	100	async	100	0.0300611	0.00130574	0.0502648
dash	16	24	220000	100	inner	100	0.614737	0.594904	0.635133
dash	16	24	220000	100	wait	100	2.61885e-05	1.6191e-05	0.000192114
dash	16	24	220000	100	bound	100	0.00290046	0.00209401	0.00572431
dash	16	24	220000	100	calc iter	100	0.647726	0.629283	0.658369
dash	16	24	220000	100	calc total	1	64.8928	64.8928	64.8928
dash	16	24	220000	100	total	1	75.705	75.705	75.705
dash	16	24	220000	216	initialize	1	4.4255	4.4255	4.4255
dash	16	24	220000	216	async	100	0.0205828	0.00140318	0.0409254
dash	16	24	220000	216	inner	100	0.622199	0.609176	0.641814
dash	16	24	220000	216	wait	100	3.53339e-05	1.484e-05	0.000100218
dash	16	24	220000	216	bound	100	0.0051487	0.00214144	0.00778831
dash	16	24	220000	216	calc iter	100	0.647967	0.635974	0.661813
dash	16	24	220000	216	calc total	1	64.8928	64.8928	64.8928
dash	16	24	220000	216	total	1	75.6418	75.6418	75.6418
dash	16	24	220000	144	initialize	1	4.51579	4.51579	4.51579
dash	16	24	220000	144	async	100	0.0292022	0.00144356	0.0629745
dash	16	24	220000	144	inner	100	0.611704	0.604419	0.639459
dash	16	24	220000	144	wait	100	4.82769e-05	2.6242e-05	0.000166256
dash	16	24	220000	144	bound	100	0.00700211	0.00406406	0.00844943
dash	16	24	220000	144	calc iter	100	0.647959	0.621899	0.678916
dash	16	24	220000	144	calc total	1	64.8928	64.8928	64.8928
dash	16	24	220000	144	total	1	75.7323	75.7323	75.7323
dash	16	24	220000	137	initialize	1	4.48884	4.48884	4.48884
dash	16	24	220000	137	async	100	0.0359596	0.00134381	0.0658128
dash	16	24	220000	137	inner	100	0.60594	0.587768	0.632052
dash	16	24	220000	137	wait	100	3.55972e-05	2.0143e-05	0.000265942
dash	16	24	220000	137	bound	100	0.00547871	0.00382771	0.00844834
dash	16	24	220000	137	calc iter	100	0.647416	0.636958	0.658202
dash	16	24	220000	137	calc total	1	64.8928	64.8928	64.8928
dash	16	24	220000	137	total	1	75.7025	75.7025	75.7025
dash	16	24	220000	192	initialize	1	4.4135	4.4135	4.4135
dash	16	24	220000	192	async	100	0.0445426	0.00133515	0.0658288
dash	16	24	220000	192	inner	100	0.597063	0.586695	0.635514
dash	16	24	220000	192	wait	100	4.40244e-05	2.6203e-05	0.000228976
dash	16	24	220000	192	bound	100	0.00630113	0.00520292	0.0083004
dash	16	24	220000	192	calc iter	100	0.647953	0.634494	0.658826
dash	16	24	220000	192	calc total	1	64.8928	64.8928	64.8928
dash	16	24	220000	192	total	1	75.6212	75.6212	75.6212
dash	16	24	220000	168	initialize	1	4.43439	4.43439	4.43439
dash	16	24	220000	168	async	100	0.0195645	0.00137089	0.0394161
dash	16	24	220000	168	inner	100	0.621391	0.604932	0.648667
dash	16	24	220000	168	wait	100	4.93991e-05	2.9909e-05	7.3007e-05
dash	16	24	220000	168	bound	100	0.00723023	0.00324912	0.00788846
dash	16	24	220000	168	calc iter	100	0.648238	0.628395	0.663254
dash	16	24	220000	168	calc total	1	64.8928	64.8928	64.8928
dash	16	24	220000	168	total	1	75.6506	75.6506	75.6506
dash	16	24	220000	101	initialize	1	4.48874	4.48874	4.48874
dash	16	24	220000	101	async	100	0.0298782	0.00128761	0.0505849
dash	16	24	220000	101	inner	100	0.6127	0.600479	0.627322
dash	16	24	220000	101	wait	100	3.63782e-05	2.0278e-05	0.000256738
dash	16	24	220000	101	bound	100	0.00492335	0.00340469	0.00775783
dash	16	24	220000	101	calc iter	100	0.64754	0.634671	0.6571
dash	16	24	220000	101	calc total	1	64.8928	64.8928	64.8928
dash	16	24	220000	101	total	1	75.705	75.705	75.705
dash	16	24	220000	217	initialize	1	4.42796	4.42796	4.42796
dash	16	24	220000	217	async	100	0.0175997	0.00113457	0.0360968
dash	16	24	220000	217	inner	100	0.624857	0.612004	0.642434
dash	16	24	220000	217	wait	100	3.84445e-05	1.8565e-05	0.000105182
dash	16	24	220000	217	bound	100	0.00544303	0.0023601	0.00759553
dash	16	24	220000	217	calc iter	100	0.64794	0.636335	0.659162
dash	16	24	220000	217	calc total	1	64.8928	64.8928	64.8928
dash	16	24	220000	217	total	1	75.6442	75.6442	75.6442
dash	16	24	220000	145	initialize	1	4.51591	4.51591	4.51591
dash	16	24	220000	145	async	100	0.0281177	0.00127362	0.0640318
dash	16	24	220000	145	inner	100	0.613764	0.607696	0.641476
dash	16	24	220000	145	wait	100	4.85687e-05	2.5549e-05	0.000167223
dash	16	24	220000	145	bound	100	0.00625452	0.00341195	0.00754315
dash	16	24	220000	145	calc iter	100	0.648187	0.623522	0.681339
dash	16	24	220000	138	initialize	1	4.48884	4.48884	4.48884
dash	16	24	220000	138	async	100	0.0313	0.00138124	0.062571
dash	16	24	220000	138	inner	100	0.609884	0.594321	0.636326
dash	16	24	220000	138	wait	100	4.07661e-05	1.958e-05	0.00016074
dash	16	24	220000	138	bound	100	0.00613088	0.00351945	0.00816778
dash	16	24	220000	138	calc iter	100	0.647358	0.634005	0.663642
dash	16	24	220000	138	calc total	1	64.8928	64.8928	64.8928
dash	16	24	220000	138	total	1	75.7025	75.7025	75.7025
dash	16	24	220000	193	initialize	1	4.41354	4.41354	4.41354
dash	16	24	220000	193	async	100	0.0339598	0.00154548	0.0528387
dash	16	24	220000	193	inner	100	0.608077	0.59756	0.644138
dash	16	24	220000	193	wait	100	3.90352e-05	2.1616e-05	8.6705e-05
dash	16	24	220000	193	bound	100	0.00619703	0.00249139	0.00703958
dash	16	24	220000	193	calc iter	100	0.648275	0.640996	0.657262
dash	16	24	220000	193	calc total	1	64.8928	64.8928	64.8928
dash	16	24	220000	193	total	1	75.6212	75.6212	75.6212
dash	16	24	220000	169	initialize	1	4.43636	4.43636	4.43636
dash	16	24	220000	169	async	100	0.0228786	0.00133645	0.042018
dash	16	24	220000	169	inner	100	0.618388	0.608616	0.645884
dash	16	24	220000	169	wait	100	4.73565e-05	2.5606e-05	0.000160792
dash	16	24	220000	169	bound	100	0.00677823	0.00380433	0.00719236
dash	16	24	220000	169	calc iter	100	0.648094	0.638295	0.662339
dash	16	24	220000	169	calc total	1	64.8928	64.8928	64.8928
dash	16	24	220000	169	total	1	75.6525	75.6525	75.6525
dash	16	24	220000	102	initialize	1	4.48873	4.48873	4.48873
dash	16	24	220000	102	async	100	0.0232279	0.00133523	0.0563187
dash	16	24	220000	102	inner	100	0.619257	0.609647	0.636295
dash	16	24	220000	102	wait	100	3.53567e-05	1.6826e-05	0.000109231
dash	16	24	220000	102	bound	100	0.00506648	0.00238835	0.0084919
dash	16	24	220000	102	calc iter	100	0.647589	0.628541	0.673733
dash	16	24	220000	102	calc total	1	64.8928	64.8928	64.8928
dash	16	24	220000	102	total	1	75.705	75.705	75.705
dash	16	24	220000	218	initialize	1	4.428	4.428	4.428
dash	16	24	220000	218	async	100	0.0193762	0.00132698	0.0363529
dash	16	24	220000	218	inner	100	0.62267	0.612441	0.639315
dash	16	24	220000	218	wait	100	3.67684e-05	1.7407e-05	0.00014435
dash	16	24	220000	218	bound	100	0.00582542	0.0030042	0.00697454
dash	16	24	220000	218	calc iter	100	0.647911	0.638884	0.660966
dash	16	24	220000	218	calc total	1	64.8928	64.8928	64.8928
dash	16	24	220000	218	total	1	75.6442	75.6442	75.6442
dash	16	24	220000	145	calc total	1	64.8928	64.8928	64.8928
dash	16	24	220000	145	total	1	75.7323	75.7323	75.7323
dash	16	24	220000	139	initialize	1	4.48887	4.48887	4.48887
dash	16	24	220000	139	async	100	0.0340306	0.00136592	0.0631224
dash	16	24	220000	139	inner	100	0.605383	0.592975	0.635621
dash	16	24	220000	139	wait	100	5.63668e-05	2.9183e-05	0.00019543
dash	16	24	220000	139	bound	100	0.00767498	0.00427876	0.008594
dash	16	24	220000	139	calc iter	100	0.647148	0.632845	0.664775
dash	16	24	220000	139	calc total	1	64.8928	64.8928	64.8928
dash	16	24	220000	139	total	1	75.7026	75.7026	75.7026
dash	16	24	220000	194	initialize	1	4.40995	4.40995	4.40995
dash	16	24	220000	194	async	100	0.0406012	0.00130682	0.058389
dash	16	24	220000	194	inner	100	0.601693	0.588651	0.638162
dash	16	24	220000	194	wait	100	3.84547e-05	1.6177e-05	0.000119198
dash	16	24	220000	194	bound	100	0.00608327	0.00332299	0.00706167
dash	16	24	220000	194	calc iter	100	0.648418	0.635215	0.658891
dash	16	24	220000	194	calc total	1	64.8928	64.8928	64.8928
dash	16	24	220000	194	total	1	75.6176	75.6176	75.6176
dash	16	24	220000	170	initialize	1	4.44	4.44	4.44
dash	16	24	220000	170	async	100	0.0190655	0.001334	0.0372579
dash	16	24	220000	170	inner	100	0.622355	0.616173	0.647815
dash	16	24	220000	170	wait	100	4.84211e-05	3.0351e-05	0.000105507
dash	16	24	220000	170	bound	100	0.00647172	0.00337247	0.00717205
dash	16	24	220000	170	calc iter	100	0.647943	0.63897	0.660925
dash	16	24	220000	170	calc total	1	64.8928	64.8928	64.8928
dash	16	24	220000	170	total	1	75.6562	75.6562	75.6562
dash	16	24	220000	103	initialize	1	4.48876	4.48876	4.48876
dash	16	24	220000	103	async	100	0.0311779	0.00135914	0.0635419
dash	16	24	220000	103	inner	100	0.60951	0.598383	0.629185
dash	16	24	220000	103	wait	100	4.99605e-05	2.2029e-05	0.000250516
dash	16	24	220000	103	bound	100	0.00668237	0.00316973	0.00855187
dash	16	24	220000	103	calc iter	100	0.647422	0.632583	0.673341
dash	16	24	220000	103	calc total	1	64.8928	64.8928	64.8928
dash	16	24	220000	103	total	1	75.705	75.705	75.705
dash	16	24	220000	219	initialize	1	4.42797	4.42797	4.42797
dash	16	24	220000	219	async	100	0.0161717	0.000804204	0.0398101
dash	16	24	220000	219	inner	100	0.625532	0.617267	0.641807
dash	16	24	220000	219	wait	100	3.72412e-05	2.3686e-05	0.000114979
dash	16	24	220000	219	bound	100	0.00609052	0.00334666	0.00719256
dash	16	24	220000	219	calc iter	100	0.647834	0.636792	0.6677
dash	16	24	220000	219	calc total	1	64.8928	64.8928	64.8928
dash	16	24	220000	219	total	1	75.6442	75.6442	75.6442
dash	16	24	220000	146	initialize	1	4.51588	4.51588	4.51588
dash	16	24	220000	146	async	100	0.0274977	0.00155049	0.0634169
dash	16	24	220000	146	inner	100	0.61486	0.602336	0.640927
dash	16	24	220000	146	wait	100	4.06343e-05	2.0613e-05	0.000123191
dash	16	24	220000	146	bound	100	0.00597107	0.00325698	0.00706225
dash	16	24	220000	146	calc iter	100	0.648371	0.628082	0.677352
dash	16	24	220000	146	calc total	1	64.8928	64.8928	64.8928
dash	16	24	220000	146	total	1	75.7323	75.7323	75.7323
dash	16	24	220000	140	initialize	1	4.48885	4.48885	4.48885
dash	16	24	220000	140	async	100	0.0275056	0.00134792	0.0669094
dash	16	24	220000	140	inner	100	0.612442	0.587835	0.641464
dash	16	24	220000	140	wait	100	4.446e-05	1.4961e-05	9.1875e-05
dash	16	24	220000	140	bound	100	0.00693532	0.00262102	0.00857228
dash	16	24	220000	140	calc iter	100	0.64693	0.629096	0.667568
dash	16	24	220000	140	calc total	1	64.8928	64.8928	64.8928
dash	16	24	220000	140	total	1	75.7025	75.7025	75.7025
dash	16	24	220000	195	initialize	1	4.40997	4.40997	4.40997
dash	16	24	220000	195	async	100	0.0412307	0.00129257	0.0571493
dash	16	24	220000	195	inner	100	0.60214	0.583459	0.641269
dash	16	24	220000	195	wait	100	3.34957e-05	2.3243e-05	9.2219e-05
dash	16	24	220000	195	bound	100	0.00516892	0.00217322	0.00581135
dash	16	24	220000	195	calc iter	100	0.648575	0.63034	0.658429
dash	16	24	220000	195	calc total	1	64.8928	64.8928	64.8928
dash	16	24	220000	195	total	1	75.6177	75.6177	75.6177
dash	16	24	220000	171	initialize	1	4.43509	4.43509	4.43509
dash	16	24	220000	171	async	100	0.0176197	0.00151319	0.0347385
dash	16	24	220000	171	inner	100	0.623455	0.616542	0.648285
dash	16	24	220000	171	wait	100	4.92755e-05	3.074e-05	0.000108875
dash	16	24	220000	171	bound	100	0.00667691	0.00371405	0.00724006
dash	16	24	220000	171	calc iter	100	0.647803	0.638067	0.661292
dash	16	24	220000	171	calc total	1	64.8928	64.8928	64.8928
dash	16	24	220000	171	total	1	75.6513	75.6513	75.6513
dash	16	24	220000	104	initialize	1	4.48868	4.48868	4.48868
dash	16	24	220000	104	async	100	0.0338394	0.00135001	0.0710767
dash	16	24	220000	104	inner	100	0.605325	0.586613	0.630087
dash	16	24	220000	104	wait	100	5.03626e-05	3.0794e-05	0.000198768
dash	16	24	220000	104	bound	100	0.00783976	0.00478725	0.00861492
dash	16	24	220000	104	calc iter	100	0.647056	0.629525	0.692541
dash	16	24	220000	104	calc total	1	64.8928	64.8928	64.8928
dash	16	24	220000	104	total	1	75.705	75.705	75.705
dash	16	24	220000	220	initialize	1	4.42794	4.42794	4.42794
dash	16	24	220000	220	async	100	0.0205151	0.00131767	0.0638401
dash	16	24	220000	220	inner	100	0.621208	0.614554	0.639088
dash	16	24	220000	220	wait	100	3.83775e-05	2.1878e-05	0.000145314
dash	16	24	220000	220	bound	100	0.00588612	0.00375895	0.00727058
dash	16	24	220000	220	calc iter	100	0.64765	0.632218	0.685103
dash	16	24	220000	220	calc total	1	64.8928	64.8928	64.8928
dash	16	24	220000	220	total	1	75.6442	75.6442	75.6442
dash	16	24	220000	147	initialize	1	4.51587	4.51587	4.51587
dash	16	24	220000	147	async	100	0.0332484	0.00137246	0.0640585
dash	16	24	220000	147	inner	100	0.609677	0.594465	0.637336
dash	16	24	220000	147	wait	100	3.74859e-05	1.9785e-05	0.000263585
dash	16	24	220000	147	bound	100	0.00546879	0.00221214	0.00661213
dash	16	24	220000	147	calc iter	100	0.648433	0.626972	0.669203
dash	16	24	220000	147	calc total	1	64.8928	64.8928	64.8928
dash	16	24	220000	147	total	1	75.7323	75.7323	75.7323
dash	16	24	220000	141	initialize	1	4.48884	4.48884	4.48884
dash	16	24	220000	141	async	100	0.0278504	0.000793172	0.0507981
dash	16	24	220000	141	inner	100	0.613654	0.592394	0.640537
dash	16	24	220000	141	wait	100	3.94172e-05	1.5253e-05	0.000140377
dash	16	24	220000	141	bound	100	0.00547406	0.0022824	0.0079372
dash	16	24	220000	141	calc iter	100	0.64702	0.631019	0.663316
dash	16	24	220000	141	calc total	1	64.8928	64.8928	64.8928
dash	16	24	220000	141	total	1	75.7025	75.7025	75.7025
dash	16	24	220000	196	initialize	1	4.4107	4.4107	4.4107
dash	16	24	220000	196	async	100	0.0349111	0.00133288	0.0529229
dash	16	24	220000	196	inner	100	0.607492	0.583073	0.64951
dash	16	24	220000	196	wait	100	4.36639e-05	1.9577e-05	0.00013826
dash	16	24	220000	196	bound	100	0.0063457	0.00216052	0.00715603
dash	16	24	220000	196	calc iter	100	0.648795	0.62136	0.661423
dash	16	24	220000	196	calc total	1	64.8928	64.8928	64.8928
dash	16	24	220000	196	total	1	75.6184	75.6184	75.6184
dash	16	24	220000	172	initialize	1	4.44003	4.44003	4.44003
dash	16	24	220000	172	async	100	0.0273134	0.00135501	0.0463351
dash	16	24	220000	172	inner	100	0.612013	0.605118	0.641219
dash	16	24	220000	172	wait	100	5.42899e-05	3.1944e-05	0.000188717
dash	16	24	220000	172	bound	100	0.00815629	0.005505	0.00853281
dash	16	24	220000	172	calc iter	100	0.647539	0.637212	0.66337
dash	16	24	220000	172	calc total	1	64.8928	64.8928	64.8928
dash	16	24	220000	105	initialize	1	4.48873	4.48873	4.48873
dash	16	24	220000	105	async	100	0.0254659	0.00134029	0.057621
dash	16	24	220000	105	inner	100	0.615111	0.599271	0.637226
dash	16	24	220000	105	wait	100	4.32085e-05	2.0855e-05	7.8444e-05
dash	16	24	220000	105	bound	100	0.00642969	0.00256335	0.00830338
dash	16	24	220000	105	calc iter	100	0.647052	0.628597	0.681936
dash	16	24	220000	105	calc total	1	64.8928	64.8928	64.8928
dash	16	24	220000	105	total	1	75.705	75.705	75.705
dash	16	24	220000	221	initialize	1	4.42794	4.42794	4.42794
dash	16	24	220000	221	async	100	0.0206556	0.00135491	0.0551368
dash	16	24	220000	221	inner	100	0.619805	0.610247	0.637331
dash	16	24	220000	221	wait	100	4.90597e-05	3.026e-05	0.000275296
dash	16	24	220000	221	bound	100	0.00697591	0.00462053	0.00841672
dash	16	24	220000	221	calc iter	100	0.647489	0.634275	0.675827
dash	16	24	220000	221	calc total	1	64.8928	64.8928	64.8928
dash	16	24	220000	221	total	1	75.6442	75.6442	75.6442
dash	16	24	220000	148	initialize	1	4.51587	4.51587	4.51587
dash	16	24	220000	148	async	100	0.0278738	0.000711202	0.0599499
dash	16	24	220000	148	inner	100	0.614253	0.59128	0.645431
dash	16	24	220000	148	wait	100	4.43159e-05	2.7138e-05	0.000194041
dash	16	24	220000	148	bound	100	0.00645632	0.00215423	0.0070913
dash	16	24	220000	148	calc iter	100	0.64863	0.61876	0.670548
dash	16	24	220000	148	calc total	1	64.8928	64.8928	64.8928
dash	16	24	220000	148	total	1	75.7323	75.7323	75.7323
dash	16	24	220000	142	initialize	1	4.48885	4.48885	4.48885
dash	16	24	220000	142	async	100	0.0257482	0.00133424	0.0572493
dash	16	24	220000	142	inner	100	0.616213	0.597805	0.642054
dash	16	24	220000	142	wait	100	3.51775e-05	2.0722e-05	8.1917e-05
dash	16	24	220000	142	bound	100	0.00519861	0.00271508	0.00704315
dash	16	24	220000	142	calc iter	100	0.647197	0.628784	0.666623
dash	16	24	220000	142	calc total	1	64.8928	64.8928	64.8928
dash	16	24	220000	142	total	1	75.7026	75.7026	75.7026
dash	16	24	220000	197	initialize	1	4.41351	4.41351	4.41351
dash	16	24	220000	197	async	100	0.0447009	0.00129485	0.0642299
dash	16	24	220000	197	inner	100	0.598408	0.583034	0.636749
dash	16	24	220000	197	wait	100	3.82948e-05	1.9157e-05	0.000211456
dash	16	24	220000	197	bound	100	0.00538781	0.00227564	0.00626994
dash	16	24	220000	197	calc iter	100	0.648537	0.632835	0.659312
dash	16	24	220000	197	calc total	1	64.8928	64.8928	64.8928
dash	16	24	220000	197	total	1	75.6212	75.6212	75.6212
dash	16	24	220000	172	total	1	75.6562	75.6562	75.6562
dash	16	24	220000	106	initialize	1	4.48873	4.48873	4.48873
dash	16	24	220000	106	async	100	0.0291778	0.00129988	0.0451261
dash	16	24	220000	106	inner	100	0.612519	0.599326	0.631899
dash	16	24	220000	106	wait	100	3.54635e-05	1.5602e-05	0.000125197
dash	16	24	220000	106	bound	100	0.00544274	0.00269693	0.00812303
dash	16	24	220000	106	calc iter	100	0.647177	0.637132	0.660832
dash	16	24	220000	106	calc total	1	64.8928	64.8928	64.8928
dash	16	24	220000	106	total	1	75.705	75.705	75.705
dash	16	24	220000	222	initialize	1	4.42798	4.42798	4.42798
dash	16	24	220000	222	async	100	0.0213575	0.00131164	0.0769131
dash	16	24	220000	222	inner	100	0.618123	0.604904	0.63858
dash	16	24	220000	222	wait	100	5.54191e-05	3.3967e-05	0.000267749
dash	16	24	220000	222	bound	100	0.00782773	0.00518609	0.00853994
dash	16	24	220000	222	calc iter	100	0.647366	0.630998	0.697087
dash	16	24	220000	222	calc total	1	64.8928	64.8928	64.8928
dash	16	24	220000	222	total	1	75.6443	75.6443	75.6443
dash	16	24	220000	149	initialize	1	4.51583	4.51583	4.51583
dash	16	24	220000	149	async	100	0.0321591	0.00137237	0.0657056
dash	16	24	220000	149	inner	100	0.61083	0.59471	0.637528
dash	16	24	220000	149	wait	100	3.91212e-05	1.994e-05	0.000136676
dash	16	24	220000	149	bound	100	0.00540664	0.00216252	0.00650503
dash	16	24	220000	149	calc iter	100	0.648437	0.62852	0.671244
dash	16	24	220000	149	calc total	1	64.8928	64.8928	64.8928
dash	16	24	220000	149	total	1	75.7323	75.7323	75.7323
dash	16	24	220000	143	initialize	1	4.48888	4.48888	4.48888
dash	16	24	220000	143	async	100	0.0277745	0.00136798	0.0550441
dash	16	24	220000	143	inner	100	0.614044	0.596577	0.639271
dash	16	24	220000	143	wait	100	4.04782e-05	2.1343e-05	0.000158727
dash	16	24	220000	143	bound	100	0.00547627	0.00385222	0.0082111
dash	16	24	220000	143	calc iter	100	0.647337	0.63592	0.657181
dash	16	24	220000	143	calc total	1	64.8928	64.8928	64.8928
dash	16	24	220000	143	total	1	75.7025	75.7025	75.7025
dash	16	24	220000	198	initialize	1	4.4098	4.4098	4.4098
dash	16	24	220000	198	async	100	0.0369763	0.00130033	0.0597256
dash	16	24	220000	198	inner	100	0.605666	0.590426	0.640773
dash	16	24	220000	198	wait	100	3.52093e-05	1.7591e-05	0.000130938
dash	16	24	220000	198	bound	100	0.0058107	0.00283784	0.0064946
dash	16	24	220000	198	calc iter	100	0.648491	0.634263	0.663827
dash	16	24	220000	198	calc total	1	64.8928	64.8928	64.8928
dash	16	24	220000	198	total	1	75.6175	75.6175	75.6175
dash	16	24	220000	107	initialize	1	4.48869	4.48869	4.48869
dash	16	24	220000	107	async	100	0.0304486	0.00132373	0.0416617
dash	16	24	220000	107	inner	100	0.612585	0.603846	0.63134
dash	16	24	220000	107	wait	100	3.11531e-05	1.4927e-05	0.000174481
dash	16	24	220000	107	bound	100	0.00429046	0.00214839	0.00666669
dash	16	24	220000	107	calc iter	100	0.647357	0.63831	0.658179
dash	16	24	220000	107	calc total	1	64.8928	64.8928	64.8928
dash	16	24	220000	107	total	1	75.705	75.705	75.705
dash	16	24	220000	150	initialize	1	4.51589	4.51589	4.51589
dash	16	24	220000	150	async	100	0.0288494	0.00137544	0.0608085
dash	16	24	220000	150	inner	100	0.613527	0.600326	0.640206
dash	16	24	220000	150	wait	100	4.94087e-05	1.9669e-05	0.000104055
dash	16	24	220000	150	bound	100	0.0059595	0.00295973	0.00691225
dash	16	24	220000	150	calc iter	100	0.648387	0.628535	0.674076
dash	16	24	220000	150	calc total	1	64.8928	64.8928	64.8928
dash	16	24	220000	150	total	1	75.7323	75.7323	75.7323
dash	16	24	220000	199	initialize	1	4.40995	4.40995	4.40995
dash	16	24	220000	199	async	100	0.0413624	0.00132507	0.0668619
dash	16	24	220000	199	inner	100	0.600822	0.591001	0.638274
dash	16	24	220000	199	wait	100	4.25047e-05	2.292e-05	0.000202166
dash	16	24	220000	199	bound	100	0.00611549	0.00381945	0.00707568
dash	16	24	220000	199	calc iter	100	0.648344	0.639317	0.66725
dash	16	24	220000	199	calc total	1	64.8928	64.8928	64.8928
dash	16	24	220000	199	total	1	75.6177	75.6177	75.6177
dash	16	24	220000	108	initialize	1	4.48877	4.48877	4.48877
dash	16	24	220000	108	async	100	0.0206201	0.00136986	0.0301594
dash	16	24	220000	108	inner	100	0.62097	0.613613	0.63695
dash	16	24	220000	108	wait	100	4.20169e-05	2.1478e-05	0.000171592
dash	16	24	220000	108	bound	100	0.00596085	0.00341458	0.00776479
dash	16	24	220000	108	calc iter	100	0.647595	0.639574	0.654784
dash	16	24	220000	108	calc total	1	64.8928	64.8928	64.8928
dash	16	24	220000	108	total	1	75.705	75.705	75.705
dash	16	24	220000	151	initialize	1	4.51583	4.51583	4.51583
dash	16	24	220000	151	async	100	0.034816	0.00136815	0.0584233
dash	16	24	220000	151	inner	100	0.606758	0.599765	0.633264
dash	16	24	220000	151	wait	100	4.97503e-05	3.0625e-05	0.000271831
dash	16	24	220000	151	bound	100	0.00658299	0.00399172	0.00773619
dash	16	24	220000	151	calc iter	100	0.64821	0.631354	0.668741
dash	16	24	220000	151	calc total	1	64.8928	64.8928	64.8928
dash	16	24	220000	151	total	1	75.7323	75.7323	75.7323
dash	16	24	220000	200	initialize	1	4.41315	4.41315	4.41315
dash	16	24	220000	200	async	100	0.0429739	0.00130833	0.0679106
dash	16	24	220000	200	inner	100	0.599378	0.590857	0.63855
dash	16	24	220000	200	wait	100	4.00141e-05	2.5468e-05	9.9712e-05
dash	16	24	220000	200	bound	100	0.00568793	0.00443162	0.00683749
dash	16	24	220000	200	calc iter	100	0.648082	0.640022	0.665859
dash	16	24	220000	200	calc total	1	64.8928	64.8928	64.8928
dash	16	24	220000	200	total	1	75.6209	75.6209	75.6209
dash	16	24	220000	109	initialize	1	4.48869	4.48869	4.48869
dash	16	24	220000	109	async	100	0.0213934	0.00137146	0.0303672
dash	16	24	220000	109	inner	100	0.621135	0.612555	0.638016
dash	16	24	220000	109	wait	100	3.3948e-05	1.9424e-05	0.000130579
dash	16	24	220000	109	bound	100	0.00517018	0.00302046	0.00666376
dash	16	24	220000	109	calc iter	100	0.647735	0.64314	0.652581
dash	16	24	220000	109	calc total	1	64.8928	64.8928	64.8928
dash	16	24	220000	109	total	1	75.705	75.705	75.705
dash	16	24	220000	152	initialize	1	4.51587	4.51587	4.51587
dash	16	24	220000	152	async	100	0.0298266	0.00135514	0.0497261
dash	16	24	220000	152	inner	100	0.611529	0.60464	0.639494
dash	16	24	220000	152	wait	100	4.42144e-05	2.4531e-05	0.000220804
dash	16	24	220000	152	bound	100	0.0067097	0.00268995	0.00720373
dash	16	24	220000	152	calc iter	100	0.648112	0.638024	0.663038
dash	16	24	220000	152	calc total	1	64.8928	64.8928	64.8928
dash	16	24	220000	152	total	1	75.7323	75.7323	75.7323
dash	16	24	220000	201	initialize	1	4.41028	4.41028	4.41028
dash	16	24	220000	201	async	100	0.0343859	0.000653713	0.0605787
dash	16	24	220000	201	inner	100	0.606975	0.596926	0.644759
dash	16	24	220000	201	wait	100	4.83154e-05	2.7579e-05	9.0998e-05
dash	16	24	220000	201	bound	100	0.0065403	0.00237986	0.00738055
dash	16	24	220000	201	calc iter	100	0.647952	0.635798	0.668574
dash	16	24	220000	201	calc total	1	64.8928	64.8928	64.8928
dash	16	24	220000	201	total	1	75.618	75.618	75.618
dash	16	24	220000	110	initialize	1	4.48876	4.48876	4.48876
dash	16	24	220000	110	async	100	0.0135584	0.0010926	0.0212756
dash	16	24	220000	110	inner	100	0.629772	0.622576	0.643779
dash	16	24	220000	110	wait	100	3.08591e-05	1.7284e-05	9.6494e-05
dash	16	24	220000	110	bound	100	0.00448182	0.00304927	0.00596234
dash	16	24	220000	110	calc iter	100	0.647845	0.641473	0.653181
dash	16	24	220000	110	calc total	1	64.8928	64.8928	64.8928
dash	16	24	220000	110	total	1	75.705	75.705	75.705
dash	16	24	220000	153	initialize	1	4.51583	4.51583	4.51583
dash	16	24	220000	153	async	100	0.0309707	0.00136937	0.0521015
dash	16	24	220000	153	inner	100	0.609604	0.602371	0.639794
dash	16	24	220000	153	wait	100	4.84169e-05	2.5063e-05	0.000120626
dash	16	24	220000	153	bound	100	0.00723592	0.00380373	0.00845628
dash	16	24	220000	153	calc iter	100	0.647862	0.633759	0.664159
dash	16	24	220000	153	calc total	1	64.8928	64.8928	64.8928
dash	16	24	220000	153	total	1	75.7323	75.7323	75.7323
dash	16	24	220000	202	initialize	1	4.40989	4.40989	4.40989
dash	16	24	220000	202	async	100	0.0453145	0.001306	0.0664483
dash	16	24	220000	202	inner	100	0.594459	0.584636	0.637358
dash	16	24	220000	202	wait	100	4.91659e-05	3.4304e-05	0.000150237
dash	16	24	220000	202	bound	100	0.0077506	0.00480821	0.00851036
dash	16	24	220000	202	calc iter	100	0.647575	0.638196	0.666484
dash	16	24	220000	202	calc total	1	64.8928	64.8928	64.8928
dash	16	24	220000	202	total	1	75.6176	75.6176	75.6176
dash	16	24	220000	111	initialize	1	4.48874	4.48874	4.48874
dash	16	24	220000	111	async	100	0.0166269	0.00139596	0.0240488
dash	16	24	220000	111	inner	100	0.626594	0.619672	0.641599
dash	16	24	220000	111	wait	100	3.19141e-05	1.6901e-05	9.4211e-05
dash	16	24	220000	111	bound	100	0.00462036	0.00263126	0.00663396
dash	16	24	220000	111	calc iter	100	0.647875	0.643375	0.652625
dash	16	24	220000	111	calc total	1	64.8928	64.8928	64.8928
dash	16	24	220000	111	total	1	75.705	75.705	75.705
dash	16	24	220000	154	initialize	1	4.51587	4.51587	4.51587
dash	16	24	220000	154	async	100	0.0246022	0.00139492	0.0450629
dash	16	24	220000	154	inner	100	0.615669	0.607666	0.644756
dash	16	24	220000	154	wait	100	5.88485e-05	2.1289e-05	8.6254e-05
dash	16	24	220000	154	bound	100	0.00741743	0.00223716	0.00801439
dash	16	24	220000	154	calc iter	100	0.64775	0.636119	0.664532
dash	16	24	220000	154	calc total	1	64.8928	64.8928	64.8928
dash	16	24	220000	154	total	1	75.7323	75.7323	75.7323
dash	16	24	220000	203	initialize	1	4.41355	4.41355	4.41355
dash	16	24	220000	203	async	100	0.046198	0.0013263	0.0750685
dash	16	24	220000	203	inner	100	0.592813	0.582171	0.637441
dash	16	24	220000	203	wait	100	5.39289e-05	2.8424e-05	0.000169861
dash	16	24	220000	203	bound	100	0.00824585	0.00474304	0.0086227
dash	16	24	220000	203	calc iter	100	0.647312	0.633884	0.675188
dash	16	24	220000	203	calc total	1	64.8928	64.8928	64.8928
dash	16	24	220000	203	total	1	75.6212	75.6212	75.6212
dash	16	24	220000	112	initialize	1	4.48869	4.48869	4.48869
dash	16	24	220000	112	async	100	0.0320487	0.00133302	0.0523716
dash	16	24	220000	112	inner	100	0.606964	0.596001	0.632103
dash	16	24	220000	112	wait	100	5.13099e-05	3.2128e-05	0.000177771
dash	16	24	220000	112	bound	100	0.00828705	0.00540969	0.00855462
dash	16	24	220000	112	calc iter	100	0.647353	0.635068	0.663977
dash	16	24	220000	112	calc total	1	64.8928	64.8928	64.8928
dash	16	24	220000	112	total	1	75.705	75.705	75.705
dash	16	24	220000	155	initialize	1	4.51582	4.51582	4.51582
dash	16	24	220000	155	async	100	0.0287888	0.00142824	0.0477782
dash	16	24	220000	155	inner	100	0.610635	0.602615	0.641543
dash	16	24	220000	155	wait	100	4.94909e-05	2.4542e-05	9.6303e-05
dash	16	24	220000	155	bound	100	0.00807208	0.00289146	0.008667
dash	16	24	220000	155	calc iter	100	0.647548	0.636736	0.66329
dash	16	24	220000	155	calc total	1	64.8928	64.8928	64.8928
dash	16	24	220000	155	total	1	75.7323	75.7323	75.7323
dash	16	24	220000	204	initialize	1	4.41355	4.41355	4.41355
dash	16	24	220000	204	async	100	0.0412374	0.00134281	0.0828442
dash	16	24	220000	204	inner	100	0.598457	0.583634	0.638276
dash	16	24	220000	204	wait	100	6.05199e-05	3.0738e-05	0.000159162
dash	16	24	220000	204	bound	100	0.00739924	0.0037069	0.00852906
dash	16	24	220000	204	calc iter	100	0.647156	0.631115	0.683486
dash	16	24	220000	204	calc total	1	64.8928	64.8928	64.8928
dash	16	24	220000	204	total	1	75.6212	75.6212	75.6212
dash	16	24	220000	113	initialize	1	4.48877	4.48877	4.48877
dash	16	24	220000	113	async	100	0.00966504	0.000780168	0.0260998
dash	16	24	220000	113	inner	100	0.630931	0.625833	0.64661
dash	16	24	220000	113	wait	100	4.8477e-05	2.2132e-05	9.106e-05
dash	16	24	220000	113	bound	100	0.00698926	0.00309606	0.00802631
dash	16	24	220000	113	calc iter	100	0.647636	0.63606	0.661084
dash	16	24	220000	113	calc total	1	64.8928	64.8928	64.8928
dash	16	24	220000	113	total	1	75.705	75.705	75.705
dash	16	24	220000	156	initialize	1	4.51587	4.51587	4.51587
dash	16	24	220000	156	async	100	0.0217064	0.00140685	0.0462076
dash	16	24	220000	156	inner	100	0.617442	0.606579	0.645249
dash	16	24	220000	156	wait	100	6.78262e-05	3.881e-05	9.56e-05
dash	16	24	220000	156	bound	100	0.00807699	0.00299399	0.00864896
dash	16	24	220000	156	calc iter	100	0.647296	0.62804	0.664776
dash	16	24	220000	156	calc total	1	64.8928	64.8928	64.8928
dash	16	24	220000	156	total	1	75.7323	75.7323	75.7323
dash	16	24	220000	205	initialize	1	4.40988	4.40988	4.40988
dash	16	24	220000	205	async	100	0.0408708	0.00131867	0.0661325
dash	16	24	220000	205	inner	100	0.598453	0.585222	0.639738
dash	16	24	220000	205	wait	100	5.3203e-05	3.7183e-05	0.000160168
dash	16	24	220000	205	bound	100	0.0079745	0.00310462	0.00863184
dash	16	24	220000	205	calc iter	100	0.647353	0.632952	0.667545
dash	16	24	220000	205	calc total	1	64.8928	64.8928	64.8928
dash	16	24	220000	205	total	1	75.6175	75.6175	75.6175
dash	16	24	220000	114	initialize	1	4.48871	4.48871	4.48871
dash	16	24	220000	114	async	100	0.020242	0.00132435	0.0352505
dash	16	24	220000	114	inner	100	0.621187	0.616127	0.638357
dash	16	24	220000	114	wait	100	4.14482e-05	2.6449e-05	0.000100977
dash	16	24	220000	114	bound	100	0.00628356	0.00364355	0.00756888
dash	16	24	220000	114	calc iter	100	0.647756	0.62733	0.660359
dash	16	24	220000	114	calc total	1	64.8928	64.8928	64.8928
dash	16	24	220000	114	total	1	75.705	75.705	75.705
dash	16	24	220000	157	initialize	1	4.5159	4.5159	4.5159
dash	16	24	220000	157	async	100	0.0186239	0.00118772	0.0330143
dash	16	24	220000	157	inner	100	0.621215	0.610415	0.648031
dash	16	24	220000	157	wait	100	6.53058e-05	3.1978e-05	0.000103992
dash	16	24	220000	157	bound	100	0.00753193	0.00260229	0.00804707
dash	16	24	220000	157	calc iter	100	0.647439	0.629475	0.674686
dash	16	24	220000	157	calc total	1	64.8928	64.8928	64.8928
dash	16	24	220000	157	total	1	75.7323	75.7323	75.7323
dash	16	24	220000	206	initialize	1	4.40987	4.40987	4.40987
dash	16	24	220000	206	async	100	0.0423638	0.00135254	0.0639795
dash	16	24	220000	206	inner	100	0.598595	0.588884	0.637075
dash	16	24	220000	206	wait	100	5.33226e-05	3.22e-05	0.000147771
dash	16	24	220000	206	bound	100	0.00654743	0.00405784	0.00840092
dash	16	24	220000	206	calc iter	100	0.647562	0.638879	0.659191
dash	16	24	220000	206	calc total	1	64.8928	64.8928	64.8928
dash	16	24	220000	206	total	1	75.6175	75.6175	75.6175
dash	16	24	220000	115	initialize	1	4.4887	4.4887	4.4887
dash	16	24	220000	115	async	100	0.0221033	0.00136304	0.0416071
dash	16	24	220000	115	inner	100	0.62046	0.608803	0.63575
dash	16	24	220000	115	wait	100	3.29719e-05	1.8077e-05	0.000175408
dash	16	24	220000	115	bound	100	0.00527224	0.00267701	0.00792213
dash	16	24	220000	115	calc iter	100	0.64787	0.633664	0.660065
dash	16	24	220000	115	calc total	1	64.8928	64.8928	64.8928
dash	16	24	220000	115	total	1	75.705	75.705	75.705
dash	16	24	220000	158	initialize	1	4.51582	4.51582	4.51582
dash	16	24	220000	158	async	100	0.0291897	0.00135936	0.0455986
dash	16	24	220000	158	inner	100	0.611076	0.599335	0.6409
dash	16	24	220000	158	wait	100	5.19594e-05	3.1765e-05	0.000131233
dash	16	24	220000	158	bound	100	0.00721434	0.00483204	0.00848766
dash	16	24	220000	158	calc iter	100	0.647535	0.630207	0.665297
dash	16	24	220000	158	calc total	1	64.8928	64.8928	64.8928
dash	16	24	220000	158	total	1	75.7323	75.7323	75.7323
dash	16	24	220000	207	initialize	1	4.40986	4.40986	4.40986
dash	16	24	220000	207	async	100	0.0423276	0.00132084	0.0655707
dash	16	24	220000	207	inner	100	0.599937	0.589676	0.636
dash	16	24	220000	207	wait	100	3.77246e-05	2.2465e-05	0.000139236
dash	16	24	220000	207	bound	100	0.005443	0.00406356	0.00663046
dash	16	24	220000	207	calc iter	100	0.647747	0.641136	0.663307
dash	16	24	220000	207	calc total	1	64.8928	64.8928	64.8928
dash	16	24	220000	207	total	1	75.6175	75.6175	75.6175
dash	16	24	220000	116	initialize	1	4.48875	4.48875	4.48875
dash	16	24	220000	116	async	100	0.0258949	0.0013223	0.0443517
dash	16	24	220000	116	inner	100	0.617193	0.605527	0.638062
dash	16	24	220000	116	wait	100	3.47182e-05	1.6636e-05	0.000141011
dash	16	24	220000	116	bound	100	0.00492355	0.00214366	0.00746209
dash	16	24	220000	116	calc iter	100	0.648048	0.622934	0.66137
dash	16	24	220000	116	calc total	1	64.8928	64.8928	64.8928
dash	16	24	220000	116	total	1	75.705	75.705	75.705
dash	16	24	220000	159	initialize	1	4.51586	4.51586	4.51586
dash	16	24	220000	159	async	100	0.0288189	0.00136983	0.0480723
dash	16	24	220000	159	inner	100	0.611261	0.601325	0.643024
dash	16	24	220000	159	wait	100	6.22452e-05	3.5577e-05	0.000144628
dash	16	24	220000	159	bound	100	0.00755065	0.00370403	0.0083801
dash	16	24	220000	159	calc iter	100	0.647696	0.631033	0.664056
dash	16	24	220000	159	calc total	1	64.8928	64.8928	64.8928
dash	16	24	220000	159	total	1	75.7323	75.7323	75.7323
dash	16	24	220000	208	initialize	1	4.40991	4.40991	4.40991
dash	16	24	220000	208	async	100	0.0410499	0.00132139	0.0602386
dash	16	24	220000	208	inner	100	0.599865	0.589027	0.637193
dash	16	24	220000	208	wait	100	4.01052e-05	1.8722e-05	0.00011015
dash	16	24	220000	208	bound	100	0.00652882	0.00246496	0.0077592
dash	16	24	220000	208	calc iter	100	0.647485	0.640729	0.660195
dash	16	24	220000	208	calc total	1	64.8928	64.8928	64.8928
dash	16	24	220000	208	total	1	75.6176	75.6176	75.6176
dash	16	24	220000	117	initialize	1	4.48877	4.48877	4.48877
dash	16	24	220000	117	async	100	0.0251215	0.00138619	0.0455017
dash	16	24	220000	117	inner	100	0.617591	0.60673	0.632679
dash	16	24	220000	117	wait	100	3.21965e-05	1.6881e-05	0.000195134
dash	16	24	220000	117	bound	100	0.0051457	0.00213692	0.00835046
dash	16	24	220000	117	calc iter	100	0.647892	0.636619	0.663304
dash	16	24	220000	117	calc total	1	64.8928	64.8928	64.8928
dash	16	24	220000	117	total	1	75.705	75.705	75.705
dash	16	24	220000	160	initialize	1	4.51581	4.51581	4.51581
dash	16	24	220000	160	async	100	0.0322425	0.00141705	0.0600832
dash	16	24	220000	160	inner	100	0.607551	0.59348	0.639843
dash	16	24	220000	160	wait	100	4.70659e-05	3.5016e-05	0.000154055
dash	16	24	220000	160	bound	100	0.00819194	0.00532536	0.00848224
dash	16	24	220000	160	calc iter	100	0.648036	0.620835	0.675956
dash	16	24	220000	160	calc total	1	64.8928	64.8928	64.8928
dash	16	24	220000	160	total	1	75.7323	75.7323	75.7323
dash	16	24	220000	209	initialize	1	4.4099	4.4099	4.4099
dash	16	24	220000	209	async	100	0.0445531	0.00131357	0.063661
dash	16	24	220000	209	inner	100	0.598403	0.587799	0.633182
dash	16	24	220000	209	wait	100	3.66686e-05	2.4601e-05	0.000142355
dash	16	24	220000	209	bound	100	0.00480972	0.00401142	0.0062195
dash	16	24	220000	209	calc iter	100	0.647804	0.639929	0.656194
dash	16	24	220000	209	calc total	1	64.8928	64.8928	64.8928
dash	16	24	220000	209	total	1	75.6176	75.6176	75.6176
dash	16	24	220000	118	initialize	1	4.48877	4.48877	4.48877
dash	16	24	220000	118	async	100	0.0247997	0.00131062	0.0563797
dash	16	24	220000	118	inner	100	0.617067	0.609493	0.631156
dash	16	24	220000	118	wait	100	3.6004e-05	1.7145e-05	0.000254851
dash	16	24	220000	118	bound	100	0.00596045	0.00304316	0.00794621
dash	16	24	220000	118	calc iter	100	0.647865	0.633746	0.673099
dash	16	24	220000	118	calc total	1	64.8928	64.8928	64.8928
dash	16	24	220000	118	total	1	75.705	75.705	75.705
dash	16	24	220000	161	initialize	1	4.51587	4.51587	4.51587
dash	16	24	220000	161	async	100	0.0298023	0.00134485	0.0606117
dash	16	24	220000	161	inner	100	0.610907	0.588131	0.639507
dash	16	24	220000	161	wait	100	5.49061e-05	2.8989e-05	0.000221102
dash	16	24	220000	161	bound	100	0.00747645	0.00464309	0.00789483
dash	16	24	220000	161	calc iter	100	0.648243	0.623497	0.680777
dash	16	24	220000	161	calc total	1	64.8928	64.8928	64.8928
dash	16	24	220000	161	total	1	75.7323	75.7323	75.7323
dash	16	24	220000	210	initialize	1	4.41353	4.41353	4.41353
dash	16	24	220000	210	async	100	0.0308539	0.000882788	0.0467845
dash	16	24	220000	210	inner	100	0.612557	0.599871	0.643938
dash	16	24	220000	210	wait	100	3.43934e-05	1.5925e-05	9.6094e-05
dash	16	24	220000	210	bound	100	0.0046472	0.002143	0.00608515
dash	16	24	220000	210	calc iter	100	0.648094	0.638253	0.65761
dash	16	24	220000	210	calc total	1	64.8928	64.8928	64.8928
dash	16	24	220000	210	total	1	75.6212	75.6212	75.6212
dash	16	24	220000	119	initialize	1	4.48875	4.48875	4.48875
dash	16	24	220000	119	async	100	0.0103368	0.000736356	0.0337554
dash	16	24	220000	119	inner	100	0.630847	0.623187	0.646316
dash	16	24	220000	119	wait	100	5.11559e-05	2.8931e-05	0.000152654
dash	16	24	220000	119	bound	100	0.00653047	0.00318808	0.00801465
dash	16	24	220000	119	calc iter	100	0.647767	0.637479	0.66926
dash	16	24	220000	119	calc total	1	64.8928	64.8928	64.8928
dash	16	24	220000	119	total	1	75.705	75.705	75.705
dash	16	24	220000	162	initialize	1	4.51585	4.51585	4.51585
dash	16	24	220000	162	async	100	0.0230051	0.00134988	0.0556912
dash	16	24	220000	162	inner	100	0.618978	0.586328	0.644029
dash	16	24	220000	162	wait	100	4.68672e-05	2.2388e-05	0.000112144
dash	16	24	220000	162	bound	100	0.00639569	0.00326276	0.00708645
dash	16	24	220000	162	calc iter	100	0.648428	0.613924	0.677528
dash	16	24	220000	162	calc total	1	64.8928	64.8928	64.8928
dash	16	24	220000	162	total	1	75.7323	75.7323	75.7323
dash	16	24	220000	211	initialize	1	4.40988	4.40988	4.40988
dash	16	24	220000	211	async	100	0.0475352	0.00139917	0.0634314
dash	16	24	220000	211	inner	100	0.596336	0.582514	0.632944
dash	16	24	220000	211	wait	100	3.42788e-05	1.9571e-05	0.000271191
dash	16	24	220000	211	bound	100	0.00421177	0.00213024	0.0060263
dash	16	24	220000	211	calc iter	100	0.648119	0.637997	0.655384
dash	16	24	220000	211	calc total	1	64.8928	64.8928	64.8928
dash	16	24	220000	211	total	1	75.6176	75.6176	75.6176
dash	16	24	220000	163	initialize	1	4.51587	4.51587	4.51587
dash	16	24	220000	163	async	100	0.0292697	0.00143252	0.0665275
dash	16	24	220000	163	inner	100	0.613364	0.575864	0.640764
dash	16	24	220000	163	wait	100	4.37558e-05	2.0717e-05	0.000178845
dash	16	24	220000	163	bound	100	0.0058515	0.00218347	0.00648868
dash	16	24	220000	163	calc iter	100	0.648531	0.609297	0.675716
dash	16	24	220000	163	calc total	1	64.8928	64.8928	64.8928
dash	16	24	220000	163	total	1	75.7323	75.7323	75.7323
dash	16	24	220000	212	initialize	1	4.41044	4.41044	4.41044
dash	16	24	220000	212	async	100	0.0482951	0.0014059	0.0647852
dash	16	24	220000	212	inner	100	0.594831	0.575195	0.640998
dash	16	24	220000	212	wait	100	4.32148e-05	2.3301e-05	9.9037e-05
dash	16	24	220000	212	bound	100	0.00518348	0.00213485	0.00705125
dash	16	24	220000	212	calc iter	100	0.648355	0.634812	0.65841
dash	16	24	220000	212	calc total	1	64.8928	64.8928	64.8928
dash	16	24	220000	212	total	1	75.6181	75.6181	75.6181
dash	16	24	220000	164	initialize	1	4.51581	4.51581	4.51581
dash	16	24	220000	164	async	100	0.0285146	0.00139129	0.0365636
dash	16	24	220000	164	inner	100	0.613231	0.568695	0.655603
dash	16	24	220000	164	wait	100	6.29051e-05	2.5198e-05	9.9207e-05
dash	16	24	220000	164	bound	100	0.00687415	0.00217733	0.00727156
dash	16	24	220000	164	calc iter	100	0.648685	0.602168	0.674835
dash	16	24	220000	164	calc total	1	64.8928	64.8928	64.8928
dash	16	24	220000	164	total	1	75.7323	75.7323	75.7323
dash	16	24	220000	213	initialize	1	4.41353	4.41353	4.41353
dash	16	24	220000	213	async	100	0.0420229	0.0013567	0.05704
dash	16	24	220000	213	inner	100	0.601347	0.586934	0.637561
dash	16	24	220000	213	wait	100	3.3375e-05	1.6131e-05	0.00010283
dash	16	24	220000	213	bound	100	0.00469918	0.00249794	0.00564658
dash	16	24	220000	213	calc iter	100	0.648104	0.638467	0.654048
dash	16	24	220000	213	calc total	1	64.8928	64.8928	64.8928
dash	16	24	220000	213	total	1	75.6212	75.6212	75.6212
dash	16	24	220000	165	initialize	1	4.51586	4.51586	4.51586
dash	16	24	220000	165	async	100	0.0260827	0.00119115	0.0608585
dash	16	24	220000	165	inner	100	0.616496	0.579355	0.643241
dash	16	24	220000	165	wait	100	5.54132e-05	2.2201e-05	0.000213399
dash	16	24	220000	165	bound	100	0.00589728	0.0021912	0.00675953
dash	16	24	220000	165	calc iter	100	0.648533	0.609335	0.673685
dash	16	24	220000	165	calc total	1	64.8928	64.8928	64.8928
dash	16	24	220000	165	total	1	75.7323	75.7323	75.7323
dash	16	24	220000	214	initialize	1	4.4105	4.4105	4.4105
dash	16	24	220000	214	async	100	0.0373651	0.0013348	0.0588522
dash	16	24	220000	214	inner	100	0.605863	0.592359	0.640004
dash	16	24	220000	214	wait	100	4.25357e-05	2.4739e-05	9.6608e-05
dash	16	24	220000	214	bound	100	0.00482755	0.00272237	0.00615337
dash	16	24	220000	214	calc iter	100	0.6481	0.638435	0.660754
dash	16	24	220000	214	calc total	1	64.8928	64.8928	64.8928
dash	16	24	220000	214	total	1	75.6182	75.6182	75.6182
dash	16	24	220000	166	initialize	1	4.51584	4.51584	4.51584
dash	16	24	220000	166	async	100	0.0243034	0.00141274	0.0521208
dash	16	24	220000	166	inner	100	0.617779	0.583521	0.643755
dash	16	24	220000	166	wait	100	4.65971e-05	2.0986e-05	0.000106367
dash	16	24	220000	166	bound	100	0.00632536	0.0029599	0.00706323
dash	16	24	220000	166	calc iter	100	0.648456	0.613219	0.672584
dash	16	24	220000	166	calc total	1	64.8928	64.8928	64.8928
dash	16	24	220000	166	total	1	75.7323	75.7323	75.7323
dash	16	24	220000	215	initialize	1	4.41109	4.41109	4.41109
dash	16	24	220000	215	async	100	0.0419998	0.00140552	0.0672949
dash	16	24	220000	215	inner	100	0.600659	0.590434	0.635835
dash	16	24	220000	215	wait	100	3.94932e-05	2.595e-05	0.000201334
dash	16	24	220000	215	bound	100	0.00520831	0.00350948	0.00674174
dash	16	24	220000	215	calc iter	100	0.647908	0.635832	0.667973
dash	16	24	220000	215	calc total	1	64.8928	64.8928	64.8928
dash	16	24	220000	215	total	1	75.6188	75.6188	75.6188
dash	16	24	220000	167	initialize	1	4.51585	4.51585	4.51585
dash	16	24	220000	167	async	100	0.0270692	0.0014391	0.0443578
dash	16	24	220000	167	inner	100	0.613775	0.586898	0.642626
dash	16	24	220000	167	wait	100	5.26358e-05	2.624e-05	0.000188267
dash	16	24	220000	167	bound	100	0.00743723	0.00383825	0.00799651
dash	16	24	220000	167	calc iter	100	0.648336	0.619753	0.665418
dash	16	24	220000	167	calc total	1	64.8928	64.8928	64.8928
dash	16	24	220000	167	total	1	75.7323	75.7323	75.7323
dash	16	24	220000	173	initialize	1	4.44002	4.44002	4.44002
dash	16	24	220000	173	async	100	0.024393	0.00133179	0.0427054
dash	16	24	220000	173	inner	100	0.615423	0.609487	0.644718
dash	16	24	220000	173	wait	100	5.22524e-05	2.7204e-05	0.000190904
dash	16	24	220000	173	bound	100	0.00772005	0.0042656	0.00945377
dash	16	24	220000	173	calc iter	100	0.647591	0.630351	0.661487
dash	16	24	220000	173	calc total	1	64.8928	64.8928	64.8928
dash	16	24	220000	173	total	1	75.6562	75.6562	75.6562
dash	16	24	220000	174	initialize	1	4.43815	4.43815	4.43815
dash	16	24	220000	174	async	100	0.0235863	0.00132286	0.0404639
dash	16	24	220000	174	inner	100	0.617389	0.61228	0.642123
dash	16	24	220000	174	wait	100	4.38718e-05	3.0642e-05	0.000192381
dash	16	24	220000	174	bound	100	0.0068015	0.00555152	0.00833313
dash	16	24	220000	174	calc iter	100	0.647823	0.630434	0.660626
dash	16	24	220000	174	calc total	1	64.8928	64.8928	64.8928
dash	16	24	220000	174	total	1	75.6543	75.6543	75.6543
dash	16	24	220000	175	initialize	1	4.44003	4.44003	4.44003
dash	16	24	220000	175	async	100	0.0269363	0.00108181	0.0518354
dash	16	24	220000	175	inner	100	0.614378	0.608871	0.64327
dash	16	24	220000	175	wait	100	4.48142e-05	2.9697e-05	0.000191731
dash	16	24	220000	175	bound	100	0.00659278	0.00478832	0.00843717
dash	16	24	220000	175	calc iter	100	0.647954	0.625226	0.667792
dash	16	24	220000	175	calc total	1	64.8928	64.8928	64.8928
dash	16	24	220000	175	total	1	75.6562	75.6562	75.6562
dash	16	24	220000	176	initialize	1	4.4356	4.4356	4.4356
dash	16	24	220000	176	async	100	0.0255231	0.00130759	0.0416067
dash	16	24	220000	176	inner	100	0.615193	0.596572	0.64339
dash	16	24	220000	176	wait	100	5.33864e-05	2.0919e-05	0.000149363
dash	16	24	220000	176	bound	100	0.00748509	0.0029703	0.00855148
dash	16	24	220000	176	calc iter	100	0.648257	0.627745	0.661891
dash	16	24	220000	176	calc total	1	64.8928	64.8928	64.8928
dash	16	24	220000	176	total	1	75.6518	75.6518	75.6518
dash	16	24	220000	177	initialize	1	4.44	4.44	4.44
dash	16	24	220000	177	async	100	0.0280915	0.001304	0.0443918
dash	16	24	220000	177	inner	100	0.612759	0.584867	0.644878
dash	16	24	220000	177	wait	100	5.28749e-05	1.9065e-05	0.00011839
dash	16	24	220000	177	bound	100	0.00749806	0.00234404	0.00787189
dash	16	24	220000	177	calc iter	100	0.648404	0.617587	0.659041
dash	16	24	220000	177	calc total	1	64.8928	64.8928	64.8928
dash	16	24	220000	177	total	1	75.6562	75.6562	75.6562
dash	16	24	220000	178	initialize	1	4.44004	4.44004	4.44004
dash	16	24	220000	178	async	100	0.0228382	0.00132205	0.039311
dash	16	24	220000	178	inner	100	0.618035	0.579838	0.64611
dash	16	24	220000	178	wait	100	4.90651e-05	1.8279e-05	0.000101346
dash	16	24	220000	178	bound	100	0.00764672	0.00220122	0.00789426
dash	16	24	220000	178	calc iter	100	0.648571	0.607375	0.660832
dash	16	24	220000	178	calc total	1	64.8928	64.8928	64.8928
dash	16	24	220000	178	total	1	75.6562	75.6562	75.6562
dash	16	24	220000	179	initialize	1	4.43365	4.43365	4.43365
dash	16	24	220000	179	async	100	0.0235744	0.00138683	0.0399785
dash	16	24	220000	179	inner	100	0.617439	0.568086	0.647769
dash	16	24	220000	179	wait	100	5.83148e-05	2.2391e-05	0.000139427
dash	16	24	220000	179	bound	100	0.00760464	0.00214372	0.0080128
dash	16	24	220000	179	calc iter	100	0.648679	0.596148	0.661741
dash	16	24	220000	179	calc total	1	64.8928	64.8928	64.8928
dash	16	24	220000	179	total	1	75.6499	75.6499	75.6499
dash	16	24	220000	180	initialize	1	4.43762	4.43762	4.43762
dash	16	24	220000	180	async	100	0.00363989	0.00136167	0.0185863
dash	16	24	220000	180	inner	100	0.637512	0.592856	0.654923
dash	16	24	220000	180	wait	100	5.80807e-05	2.1093e-05	0.000192731
dash	16	24	220000	180	bound	100	0.00771502	0.00215102	0.00791081
dash	16	24	220000	180	calc iter	100	0.648927	0.598564	0.664029
dash	16	24	220000	180	calc total	1	64.8928	64.8928	64.8928
dash	16	24	220000	180	total	1	75.6538	75.6538	75.6538
dash	16	24	220000	181	initialize	1	4.44003	4.44003	4.44003
dash	16	24	220000	181	async	100	0.0267424	0.00137613	0.0436263
dash	16	24	220000	181	inner	100	0.614352	0.575478	0.642208
dash	16	24	220000	181	wait	100	4.81143e-05	2.1591e-05	0.000103421
dash	16	24	220000	181	bound	100	0.00759057	0.0021817	0.00783914
dash	16	24	220000	181	calc iter	100	0.648736	0.605292	0.663828
dash	16	24	220000	181	calc total	1	64.8928	64.8928	64.8928
dash	16	24	220000	181	total	1	75.6562	75.6562	75.6562
dash	16	24	220000	182	initialize	1	4.44003	4.44003	4.44003
dash	16	24	220000	182	async	100	0.0144519	0.00134309	0.0313214
dash	16	24	220000	182	inner	100	0.626516	0.593679	0.648557
dash	16	24	220000	182	wait	100	5.21666e-05	1.9052e-05	0.000143526
dash	16	24	220000	182	bound	100	0.00763538	0.00220791	0.00798317
dash	16	24	220000	182	calc iter	100	0.648658	0.61012	0.664153
dash	16	24	220000	182	calc total	1	64.8928	64.8928	64.8928
dash	16	24	220000	182	total	1	75.6562	75.6562	75.6562
dash	16	24	220000	183	initialize	1	4.44006	4.44006	4.44006
dash	16	24	220000	183	async	100	0.0164693	0.00136361	0.0336225
dash	16	24	220000	183	inner	100	0.624698	0.599201	0.646779
dash	16	24	220000	183	wait	100	4.87798e-05	1.817e-05	0.00011539
dash	16	24	220000	183	bound	100	0.00737284	0.00254371	0.00777594
dash	16	24	220000	183	calc iter	100	0.648592	0.619751	0.664925
dash	16	24	220000	183	calc total	1	64.8928	64.8928	64.8928
dash	16	24	220000	183	total	1	75.6562	75.6562	75.6562
dash	16	24	220000	184	initialize	1	4.44003	4.44003	4.44003
dash	16	24	220000	184	async	100	0.0283474	0.00133783	0.0469872
dash	16	24	220000	184	inner	100	0.613116	0.596075	0.640906
dash	16	24	220000	184	wait	100	4.49566e-05	2.1289e-05	0.00011807
dash	16	24	220000	184	bound	100	0.00688954	0.00280523	0.00766278
dash	16	24	220000	184	calc iter	100	0.6484	0.629583	0.664585
dash	16	24	220000	184	calc total	1	64.8928	64.8928	64.8928
dash	16	24	220000	184	total	1	75.6562	75.6562	75.6562
dash	16	24	220000	185	initialize	1	4.44004	4.44004	4.44004
dash	16	24	220000	185	async	100	0.0241164	0.00133987	0.0424746
dash	16	24	220000	185	inner	100	0.617468	0.608947	0.640855
dash	16	24	220000	185	wait	100	4.73088e-05	2.4919e-05	0.000144348
dash	16	24	220000	185	bound	100	0.00661395	0.00372434	0.00708572
dash	16	24	220000	185	calc iter	100	0.648248	0.636896	0.664638
dash	16	24	220000	185	calc total	1	64.8928	64.8928	64.8928
dash	16	24	220000	185	total	1	75.6562	75.6562	75.6562
dash	16	24	220000	186	initialize	1	4.44001	4.44001	4.44001
dash	16	24	220000	186	async	100	0.0239427	0.00134658	0.0434436
dash	16	24	220000	186	inner	100	0.617657	0.614283	0.64079
dash	16	24	220000	186	wait	100	4.48473e-05	2.1852e-05	0.00020458
dash	16	24	220000	186	bound	100	0.00644809	0.00403425	0.00697316
dash	16	24	220000	186	calc iter	100	0.648094	0.639769	0.664873
dash	16	24	220000	186	calc total	1	64.8928	64.8928	64.8928
dash	16	24	220000	186	total	1	75.6562	75.6562	75.6562
dash	16	24	220000	187	initialize	1	4.43996	4.43996	4.43996
dash	16	24	220000	187	async	100	0.0250665	0.00137412	0.0458994
dash	16	24	220000	187	inner	100	0.615707	0.611622	0.63696
dash	16	24	220000	187	wait	100	4.65323e-05	2.6383e-05	0.000265731
dash	16	24	220000	187	bound	100	0.00703401	0.00421791	0.00803782
dash	16	24	220000	187	calc iter	100	0.647856	0.638217	0.665196
dash	16	24	220000	187	calc total	1	64.8928	64.8928	64.8928
dash	16	24	220000	187	total	1	75.6562	75.6562	75.6562
dash	16	24	220000	188	initialize	1	4.44003	4.44003	4.44003
dash	16	24	220000	188	async	100	0.0265117	0.00138945	0.0487744
dash	16	24	220000	188	inner	100	0.612866	0.607977	0.638239
dash	16	24	220000	188	wait	100	5.65021e-05	3.248e-05	0.000267347
dash	16	24	220000	188	bound	100	0.00813612	0.00538579	0.00853635
dash	16	24	220000	188	calc iter	100	0.647573	0.637132	0.669123
dash	16	24	220000	188	calc total	1	64.8928	64.8928	64.8928
dash	16	24	220000	188	total	1	75.6562	75.6562	75.6562
dash	16	24	220000	189	initialize	1	4.44004	4.44004	4.44004
dash	16	24	220000	189	async	100	0.02398	0.00137942	0.0398367
dash	16	24	220000	189	inner	100	0.616687	0.613069	0.640746
dash	16	24	220000	189	wait	100	4.87454e-05	3.362e-05	0.000210902
dash	16	24	220000	189	bound	100	0.00711262	0.00413562	0.00829807
dash	16	24	220000	189	calc iter	100	0.64783	0.636399	0.66037
dash	16	24	220000	189	calc total	1	64.8928	64.8928	64.8928
dash	16	24	220000	189	total	1	75.6562	75.6562	75.6562
dash	16	24	220000	190	initialize	1	4.44005	4.44005	4.44005
dash	16	24	220000	190	async	100	0.0212013	0.00135897	0.0371789
dash	16	24	220000	190	inner	100	0.620098	0.616609	0.641995
dash	16	24	220000	190	wait	100	4.5452e-05	2.6028e-05	0.000120601
dash	16	24	220000	190	bound	100	0.00669008	0.00381111	0.0079861
dash	16	24	220000	190	calc iter	100	0.648037	0.638765	0.660542
dash	16	24	220000	190	calc total	1	64.8928	64.8928	64.8928
dash	16	24	220000	190	total	1	75.6562	75.6562	75.6562
dash	16	24	220000	191	initialize	1	4.43718	4.43718	4.43718
dash	16	24	220000	191	async	100	0.0236369	0.00137127	0.0394306
dash	16	24	220000	191	inner	100	0.617708	0.612005	0.64135
dash	16	24	220000	191	wait	100	4.84706e-05	3.3888e-05	0.000110902
dash	16	24	220000	191	bound	100	0.00678202	0.00399531	0.00716442
dash	16	24	220000	191	calc iter	100	0.648177	0.640831	0.661149
dash	16	24	220000	191	calc total	1	64.8928	64.8928	64.8928
dash	16	24	220000	191	total	1	75.6534	75.6534	75.6534
dash	16	24	220000	223	initialize	1	4.42497	4.42497	4.42497
dash	16	24	220000	223	async	100	0.0172651	0.000992791	0.060644
dash	16	24	220000	223	inner	100	0.622815	0.608535	0.642981
dash	16	24	220000	223	wait	100	5.2224e-05	2.2667e-05	8.8187e-05
dash	16	24	220000	223	bound	100	0.00744313	0.0028969	0.00857747
dash	16	24	220000	223	calc iter	100	0.647578	0.634028	0.684175
dash	16	24	220000	223	calc total	1	64.8928	64.8928	64.8928
dash	16	24	220000	223	total	1	75.6413	75.6413	75.6413
dash	16	24	220000	224	initialize	1	4.42389	4.42389	4.42389
dash	16	24	220000	224	async	100	0.0162024	0.00140889	0.0514736
dash	16	24	220000	224	inner	100	0.625256	0.613745	0.642624
dash	16	24	220000	224	wait	100	4.1924e-05	1.9672e-05	8.8231e-05
dash	16	24	220000	224	bound	100	0.00608866	0.00250245	0.00769021
dash	16	24	220000	224	calc iter	100	0.647591	0.636311	0.679591
dash	16	24	220000	224	calc total	1	64.8928	64.8928	64.8928
dash	16	24	220000	224	total	1	75.6401	75.6401	75.6401
dash	16	24	220000	225	initialize	1	4.42795	4.42795	4.42795
dash	16	24	220000	225	async	100	0.0175863	0.00138568	0.0408662
dash	16	24	220000	225	inner	100	0.624209	0.608864	0.642847
dash	16	24	220000	225	wait	100	3.71557e-05	1.7694e-05	9.061e-05
dash	16	24	220000	225	bound	100	0.00590768	0.00294611	0.00859966
dash	16	24	220000	225	calc iter	100	0.647742	0.637646	0.669468
dash	16	24	220000	225	calc total	1	64.8928	64.8928	64.8928
dash	16	24	220000	225	total	1	75.6442	75.6442	75.6442
dash	16	24	220000	226	initialize	1	4.42799	4.42799	4.42799
dash	16	24	220000	226	async	100	0.0184921	0.00136803	0.0375195
dash	16	24	220000	226	inner	100	0.62349	0.614519	0.640982
dash	16	24	220000	226	wait	100	4.99736e-05	2.3228e-05	0.000208688
dash	16	24	220000	226	bound	100	0.00585598	0.00324963	0.00724279
dash	16	24	220000	226	calc iter	100	0.64789	0.639564	0.660068
dash	16	24	220000	226	calc total	1	64.8928	64.8928	64.8928
dash	16	24	220000	226	total	1	75.6442	75.6442	75.6442
dash	16	24	220000	227	initialize	1	4.42797	4.42797	4.42797
dash	16	24	220000	227	async	100	0.0153902	0.00139095	0.0395949
dash	16	24	220000	227	inner	100	0.626997	0.614157	0.64325
dash	16	24	220000	227	wait	100	3.59693e-05	1.665e-05	8.3505e-05
dash	16	24	220000	227	bound	100	0.00553139	0.00216876	0.00689812
dash	16	24	220000	227	calc iter	100	0.647956	0.636292	0.671355
dash	16	24	220000	227	calc total	1	64.8928	64.8928	64.8928
dash	16	24	220000	227	total	1	75.6442	75.6442	75.6442
dash	16	24	220000	228	initialize	1	4.42796	4.42796	4.42796
dash	16	24	220000	228	async	100	0.0194293	0.000642589	0.0343912
dash	16	24	220000	228	inner	100	0.624046	0.605354	0.6454
dash	16	24	220000	228	wait	100	3.66917e-05	1.5451e-05	9.0229e-05
dash	16	24	220000	228	bound	100	0.00467638	0.00216077	0.00697513
dash	16	24	220000	228	calc iter	100	0.64819	0.639647	0.657831
dash	16	24	220000	228	calc total	1	64.8928	64.8928	64.8928
dash	16	24	220000	228	total	1	75.6442	75.6442	75.6442
dash	16	24	220000	229	initialize	1	4.42799	4.42799	4.42799
dash	16	24	220000	229	async	100	0.0227708	0.0012977	0.0677786
dash	16	24	220000	229	inner	100	0.619126	0.602122	0.644208
dash	16	24	220000	229	wait	100	4.22696e-05	2.3217e-05	0.000101073
dash	16	24	220000	229	bound	100	0.00604362	0.00241396	0.00720173
dash	16	24	220000	229	calc iter	100	0.647984	0.623252	0.711626
dash	16	24	220000	229	calc total	1	64.8928	64.8928	64.8928
dash	16	24	220000	229	total	1	75.6442	75.6442	75.6442
dash	16	24	220000	230	initialize	1	4.42792	4.42792	4.42792
dash	16	24	220000	230	async	100	0.0248031	0.00130561	0.0638737
dash	16	24	220000	230	inner	100	0.618054	0.606544	0.641301
dash	16	24	220000	230	wait	100	4.42133e-05	2.2536e-05	0.000203593
dash	16	24	220000	230	bound	100	0.0051989	0.00324329	0.00737245
dash	16	24	220000	230	calc iter	100	0.648102	0.636025	0.676453
dash	16	24	220000	230	calc total	1	64.8928	64.8928	64.8928
dash	16	24	220000	230	total	1	75.6442	75.6442	75.6442
dash	16	24	220000	231	initialize	1	4.42793	4.42793	4.42793
dash	16	24	220000	231	async	100	0.0285277	0.00137854	0.0578294
dash	16	24	220000	231	inner	100	0.615866	0.605863	0.639803
dash	16	24	220000	231	wait	100	3.26402e-05	1.7567e-05	0.000133013
dash	16	24	220000	231	bound	100	0.00374567	0.00223153	0.00564316
dash	16	24	220000	231	calc iter	100	0.648174	0.637344	0.67535
dash	16	24	220000	231	calc total	1	64.8928	64.8928	64.8928
dash	16	24	220000	231	total	1	75.6442	75.6442	75.6442
dash	16	24	220000	232	initialize	1	4.42801	4.42801	4.42801
dash	16	24	220000	232	async	100	0.0346077	0.00129202	0.0569442
dash	16	24	220000	232	inner	100	0.609853	0.596885	0.639321
dash	16	24	220000	232	wait	100	2.86646e-05	1.7513e-05	0.000135803
dash	16	24	220000	232	bound	100	0.00372548	0.00211897	0.00536871
dash	16	24	220000	232	calc iter	100	0.648217	0.638432	0.661803
dash	16	24	220000	232	calc total	1	64.8928	64.8928	64.8928
dash	16	24	220000	232	total	1	75.6442	75.6442	75.6442
dash	16	24	220000	233	initialize	1	4.428	4.428	4.428
dash	16	24	220000	233	async	100	0.0301831	0.0012831	0.0587758
dash	16	24	220000	233	inner	100	0.614007	0.595963	0.636761
dash	16	24	220000	233	wait	100	2.91827e-05	1.621e-05	0.000151715
dash	16	24	220000	233	bound	100	0.00393595	0.00262221	0.00611808
dash	16	24	220000	233	calc iter	100	0.648157	0.637603	0.660891
dash	16	24	220000	233	calc total	1	64.8928	64.8928	64.8928
dash	16	24	220000	233	total	1	75.6442	75.6442	75.6442
dash	16	24	220000	234	initialize	1	4.423	4.423	4.423
dash	16	24	220000	234	async	100	0.0276364	0.00138088	0.0594533
dash	16	24	220000	234	inner	100	0.615991	0.599284	0.639127
dash	16	24	220000	234	wait	100	3.31205e-05	1.8321e-05	0.000139672
dash	16	24	220000	234	bound	100	0.0044716	0.00284993	0.00561222
dash	16	24	220000	234	calc iter	100	0.648134	0.640571	0.666231
dash	16	24	220000	234	calc total	1	64.8928	64.8928	64.8928
dash	16	24	220000	234	total	1	75.6392	75.6392	75.6392
dash	16	24	220000	235	initialize	1	4.42798	4.42798	4.42798
dash	16	24	220000	235	async	100	0.0278447	0.00138193	0.0751998
dash	16	24	220000	235	inner	100	0.614435	0.596651	0.636597
dash	16	24	220000	235	wait	100	3.58798e-05	1.9171e-05	0.000182607
dash	16	24	220000	235	bound	100	0.00570607	0.00332692	0.00663261
dash	16	24	220000	235	calc iter	100	0.648024	0.63555	0.67761
dash	16	24	220000	235	calc total	1	64.8928	64.8928	64.8928
dash	16	24	220000	235	total	1	75.6442	75.6442	75.6442
dash	16	24	220000	236	initialize	1	4.42797	4.42797	4.42797
dash	16	24	220000	236	async	100	0.0270717	0.00137473	0.0715367
dash	16	24	220000	236	inner	100	0.614455	0.596025	0.641269
dash	16	24	220000	236	wait	100	4.50777e-05	2.6122e-05	0.000109956
dash	16	24	220000	236	bound	100	0.00631131	0.00379416	0.00724733
dash	16	24	220000	236	calc iter	100	0.647884	0.630917	0.69118
dash	16	24	220000	236	calc total	1	64.8928	64.8928	64.8928
dash	16	24	220000	236	total	1	75.6442	75.6442	75.6442
dash	16	24	220000	237	initialize	1	4.42799	4.42799	4.42799
dash	16	24	220000	237	async	100	0.0286179	0.0013766	0.0618125
dash	16	24	220000	237	inner	100	0.612001	0.591339	0.642223
dash	16	24	220000	237	wait	100	4.4524e-05	3.2386e-05	0.000111283
dash	16	24	220000	237	bound	100	0.00706103	0.00343984	0.00842411
dash	16	24	220000	237	calc iter	100	0.647726	0.626808	0.675139
dash	16	24	220000	237	calc total	1	64.8928	64.8928	64.8928
dash	16	24	220000	237	total	1	75.6442	75.6442	75.6442
dash	16	24	220000	238	initialize	1	4.42802	4.42802	4.42802
dash	16	24	220000	238	async	100	0.0315062	0.00136221	0.0814299
dash	16	24	220000	238	inner	100	0.608471	0.586268	0.638747
dash	16	24	220000	238	wait	100	5.08732e-05	2.7203e-05	0.00016756
dash	16	24	220000	238	bound	100	0.00755544	0.00395227	0.00835196
dash	16	24	220000	238	calc iter	100	0.647586	0.631195	0.695079
dash	16	24	220000	238	calc total	1	64.8928	64.8928	64.8928
dash	16	24	220000	238	total	1	75.6443	75.6443	75.6443
dash	16	24	220000	239	initialize	1	4.42794	4.42794	4.42794
dash	16	24	220000	239	async	100	0.0272989	0.00141468	0.0752065
dash	16	24	220000	239	inner	100	0.612323	0.591648	0.643986
dash	16	24	220000	239	wait	100	4.98195e-05	1.9019e-05	0.000121274
dash	16	24	220000	239	bound	100	0.00785207	0.00248467	0.00863856
dash	16	24	220000	239	calc iter	100	0.647526	0.628293	0.694792
dash	16	24	220000	239	calc total	1	64.8928	64.8928	64.8928
dash	16	24	220000	239	total	1	75.6442	75.6442	75.6442
dash	16	24	220000	264	initialize	1	4.494	4.494	4.494
dash	16	24	220000	264	async	100	0.0113791	0.00136895	0.0459835
dash	16	24	220000	264	inner	100	0.629499	0.603649	0.654624
dash	16	24	220000	264	wait	100	4.19994e-05	1.5501e-05	7.3263e-05
dash	16	24	220000	264	bound	100	0.00728704	0.00213925	0.00787606
dash	16	24	220000	264	calc iter	100	0.648209	0.619361	0.677611
dash	16	24	220000	264	calc total	1	64.8928	64.8928	64.8928
dash	16	24	220000	264	total	1	75.7102	75.7102	75.7102
dash	16	24	220000	288	initialize	1	4.46292	4.46292	4.46292
dash	16	24	220000	288	async	100	0.0200485	0.00129478	0.0344533
dash	16	24	220000	288	inner	100	0.623384	0.612121	0.641174
dash	16	24	220000	288	wait	100	2.95458e-05	1.3815e-05	9.1164e-05
dash	16	24	220000	288	bound	100	0.00431506	0.00212138	0.00737259
dash	16	24	220000	288	calc iter	100	0.647779	0.64217	0.656219
dash	16	24	220000	288	calc total	1	64.8928	64.8928	64.8928
dash	16	24	220000	288	total	1	75.6768	75.6768	75.6768
dash	16	24	220000	265	initialize	1	4.494	4.494	4.494
dash	16	24	220000	265	async	100	0.0116336	0.00134704	0.0386413
dash	16	24	220000	265	inner	100	0.629271	0.607907	0.668283
dash	16	24	220000	265	wait	100	4.44945e-05	1.5135e-05	9.6831e-05
dash	16	24	220000	265	bound	100	0.00718582	0.00217266	0.00814215
dash	16	24	220000	265	calc iter	100	0.648137	0.624287	0.684154
dash	16	24	220000	265	calc total	1	64.8928	64.8928	64.8928
dash	16	24	220000	265	total	1	75.7102	75.7102	75.7102
dash	16	24	220000	289	initialize	1	4.46295	4.46295	4.46295
dash	16	24	220000	289	async	100	0.0213819	0.00135907	0.0389811
dash	16	24	220000	289	inner	100	0.618964	0.606575	0.639326
dash	16	24	220000	289	wait	100	5.03723e-05	2.3818e-05	0.000141707
dash	16	24	220000	289	bound	100	0.00727562	0.00326738	0.00868315
dash	16	24	220000	289	calc iter	100	0.647674	0.640415	0.660878
dash	16	24	220000	289	calc total	1	64.8928	64.8928	64.8928
dash	16	24	220000	289	total	1	75.6768	75.6768	75.6768
dash	16	24	220000	266	initialize	1	4.49404	4.49404	4.49404
dash	16	24	220000	266	async	100	0.0117713	0.00138438	0.0463058
dash	16	24	220000	266	inner	100	0.629478	0.610748	0.643345
dash	16	24	220000	266	wait	100	4.19133e-05	1.5782e-05	0.000100397
dash	16	24	220000	266	bound	100	0.00682658	0.00231346	0.00775823
dash	16	24	220000	266	calc iter	100	0.64812	0.626006	0.677983
dash	16	24	220000	266	calc total	1	64.8928	64.8928	64.8928
dash	16	24	220000	266	total	1	75.7102	75.7102	75.7102
dash	16	24	220000	290	initialize	1	4.46293	4.46293	4.46293
dash	16	24	220000	290	async	100	0.0218245	0.00134117	0.0400977
dash	16	24	220000	290	inner	100	0.619384	0.606406	0.637091
dash	16	24	220000	290	wait	100	4.60875e-05	2.0991e-05	0.000224323
dash	16	24	220000	290	bound	100	0.00649871	0.00331936	0.00834929
dash	16	24	220000	290	calc iter	100	0.647755	0.642307	0.659742
dash	16	24	220000	290	calc total	1	64.8928	64.8928	64.8928
dash	16	24	220000	290	total	1	75.6768	75.6768	75.6768
dash	16	24	220000	267	initialize	1	4.494	4.494	4.494
dash	16	24	220000	267	async	100	0.00716919	0.00128973	0.0441322
dash	16	24	220000	267	inner	100	0.634119	0.618053	0.64647
dash	16	24	220000	267	wait	100	4.02972e-05	1.5959e-05	8.5191e-05
dash	16	24	220000	267	bound	100	0.00675618	0.00293873	0.00783588
dash	16	24	220000	267	calc iter	100	0.648086	0.630142	0.680545
dash	16	24	220000	267	calc total	1	64.8928	64.8928	64.8928
dash	16	24	220000	267	total	1	75.7102	75.7102	75.7102
dash	16	24	220000	291	initialize	1	4.46296	4.46296	4.46296
dash	16	24	220000	291	async	100	0.0208759	0.00134757	0.0485258
dash	16	24	220000	291	inner	100	0.619726	0.606398	0.638666
dash	16	24	220000	291	wait	100	4.81756e-05	2.497e-05	0.000206489
dash	16	24	220000	291	bound	100	0.00706595	0.00355644	0.00857639
dash	16	24	220000	291	calc iter	100	0.647718	0.633009	0.66948
dash	16	24	220000	291	calc total	1	64.8928	64.8928	64.8928
dash	16	24	220000	291	total	1	75.6768	75.6768	75.6768
dash	16	24	220000	268	initialize	1	4.49406	4.49406	4.49406
dash	16	24	220000	268	async	100	0.00889982	0.0015083	0.0450278
dash	16	24	220000	268	inner	100	0.632291	0.619521	0.645605
dash	16	24	220000	268	wait	100	4.43811e-05	2.1599e-05	9.8555e-05
dash	16	24	220000	268	bound	100	0.00679022	0.00299755	0.00789766
dash	16	24	220000	268	calc iter	100	0.648028	0.636523	0.679247
dash	16	24	220000	268	calc total	1	64.8928	64.8928	64.8928
dash	16	24	220000	268	total	1	75.7102	75.7102	75.7102
dash	16	24	220000	292	initialize	1	4.46293	4.46293	4.46293
dash	16	24	220000	292	async	100	0.0178243	0.00130341	0.0457973
dash	16	24	220000	292	inner	100	0.624521	0.610509	0.640313
dash	16	24	220000	292	wait	100	4.35502e-05	2.213e-05	0.000158447
dash	16	24	220000	292	bound	100	0.00541849	0.00334463	0.00852673
dash	16	24	220000	292	calc iter	100	0.647809	0.634233	0.669744
dash	16	24	220000	292	calc total	1	64.8928	64.8928	64.8928
[truncated: 135,161 more rows]
