# Supplementary material for: A Halo abstraction for distributed n-dimensional structured grids within the C++ PGAS library DASH
Source: PeerJ Comput Sci. 2023 Feb 3;9:e1203. doi: 10.7717/peerj-cs.1203 (PMC10280232; doi:10.7717/peerj-cs.1203)
Supplement: Supplemental Information 2 [file peerj-cs-09-1203-s002.gz › raw_haswell/res_3d/strong/plain/heat3d_n1_c12_1500_21918147.out]

DASH
InitEnergy=125.00000
EndEnergy=125.00000
DiffEnergy=-0.00000
Matrixspec: 1500 x 1500 x 1500
Iterations: 100
# unit_id;function_name;num_calls;avg_runtime;min_runtime;max_runtime
0;initialize;1;2.58205;2.58205;2.58205
0;async;100;0.08923;0.03534;0.12331
0;inner;100;3.46609;2.34258;4.59878
0;wait;100;0.00004;0.00003;0.00008
0;boundary;100;0.19709;0.18432;0.21027
0;calc iter;100;3.75244;2.60245;4.89852
0;calc total;1;375.28939;375.28939;375.28939
0;total;1;403.80090;403.80090;403.80090
1;initialize;1;2.58209;2.58209;2.58209
1;async;100;0.0812947;0.0378068;0.104494
1;inner;100;3.46778;2.35014;4.59711
1;wait;100;3.91322e-05;2.8949e-05;7.1908e-05
1;boundary;100;0.203213;0.184924;0.210514
1;calc iter;100;3.75233;2.61467;4.8884
1;calc total;1;375.289;375.289;375.289
1;total;1;403.801;403.801;403.801
2;initialize;1;2.58207;2.58207;2.58207
2;async;100;0.073792;0.0325389;0.0975544
2;inner;100;3.4783;2.35939;4.61796
2;wait;100;4.03341e-05;2.6433e-05;6.194e-05
2;boundary;100;0.200209;0.177654;0.210924
2;calc iter;100;3.75234;2.60705;4.88572
2;calc total;1;375.289;375.289;375.289
2;total;1;403.801;403.801;403.801
3;initialize;1;2.58207;2.58207;2.58207
3;async;100;0.0795668;0.0309429;0.120434
3;inner;100;3.45356;2.32647;4.61134
3;wait;100;4.32582e-05;3.0667e-05;6.1378e-05
3;boundary;100;0.218963;0.182426;0.234602
3;calc iter;100;3.75213;2.59796;4.90809
3;calc total;1;375.289;375.289;375.289
3;total;1;403.801;403.801;403.801
4;initialize;1;2.58207;2.58207;2.58207
4;async;100;0.100322;0.0384708;0.139651
4;inner;100;3.47626;2.3648;4.59032
4;wait;100;3.28551e-05;2.3518e-05;8.1526e-05
4;boundary;100;0.176045;0.165287;0.185847
4;calc iter;100;3.75266;2.61202;4.89754
4;calc total;1;375.289;375.289;375.289
4;total;1;403.801;403.801;403.801
5;initialize;1;2.58207;2.58207;2.58207
5;async;100;0.0943549;0.0366447;0.114608
5;inner;100;3.47362;2.36003;4.59614
5;wait;100;3.741e-05;2.8404e-05;7.5988e-05
5;boundary;100;0.184477;0.177694;0.190389
5;calc iter;100;3.75249;2.60645;4.88456
5;calc total;1;375.289;375.289;375.289
5;total;1;403.801;403.801;403.801
6;initialize;1;2.58207;2.58207;2.58207
6;async;100;0.0956665;0.0365216;0.136232
6;inner;100;3.47555;2.36052;4.59894
6;wait;100;3.70442e-05;2.9155e-05;6.3227e-05
6;boundary;100;0.181347;0.170315;0.19305
6;calc iter;100;3.7526;2.61207;4.88985
6;calc total;1;375.289;375.289;375.289
6;total;1;403.801;403.801;403.801
7;initialize;1;2.58208;2.58208;2.58208
7;async;100;0.0843025;0.0386958;0.112859
7;inner;100;3.47793;2.36167;4.59919
7;wait;100;3.96527e-05;2.9846e-05;7.6279e-05
7;boundary;100;0.190191;0.181087;0.198544
7;calc iter;100;3.75247;2.62252;4.88257
7;calc total;1;375.289;375.289;375.289
7;total;1;403.801;403.801;403.801
8;initialize;1;2.58209;2.58209;2.58209
8;async;100;0.068466;0.0387923;0.0993557
8;inner;100;3.50387;2.39236;4.62135
8;wait;100;2.72796e-05;2.2484e-05;6.0086e-05
8;boundary;100;0.180529;0.159207;0.190222
8;calc iter;100;3.75289;2.62056;4.8896
8;calc total;1;375.289;375.289;375.289
8;total;1;403.801;403.801;403.801
9;initialize;1;2.58208;2.58208;2.58208
9;async;100;0.0788514;0.0383483;0.118637
9;inner;100;3.49761;2.377;4.62457
9;wait;100;3.03453e-05;2.2095e-05;8.3781e-05
9;boundary;100;0.176367;0.158333;0.184952
9;calc iter;100;3.75286;2.61002;4.90124
9;calc total;1;375.289;375.289;375.289
9;total;1;403.801;403.801;403.801
10;initialize;1;2.58208;2.58208;2.58208
10;async;100;0.0812973;0.0382262;0.113599
10;inner;100;3.49587;2.38436;4.61326
10;wait;100;3.09972e-05;2.4965e-05;6.238e-05
10;boundary;100;0.175607;0.159975;0.186031
10;calc iter;100;3.75281;2.6288;4.88589
10;calc total;1;375.289;375.289;375.289
10;total;1;403.801;403.801;403.801
11;initialize;1;2.58206;2.58206;2.58206
11;async;100;0.0825697;0.0380025;0.113661
11;inner;100;3.49318;2.3743;4.61803
11;wait;100;3.25754e-05;2.4339e-05;6.6287e-05
11;boundary;100;0.176931;0.164752;0.187533
11;calc iter;100;3.75271;2.62158;4.88603
11;calc total;1;375.289;375.289;375.289
11;total;1;403.801;403.801;403.801
DASH
InitEnergy=125.00000
EndEnergy=125.00000
DiffEnergy=-0.00000
Matrixspec: 1500 x 1500 x 1500
Iterations: 100
# unit_id;function_name;num_calls;avg_runtime;min_runtime;max_runtime
0;initialize;1;2.19464;2.19464;2.19464
0;async;100;0.07434;0.03502;0.10310
0;inner;100;3.49511;2.37366;4.62794
0;wait;100;0.00004;0.00003;0.00008
0;boundary;100;0.19287;0.18008;0.20378
0;calc iter;100;3.76236;2.62081;4.90619
0;calc total;1;376.27814;376.27814;376.27814
0;total;1;404.21506;404.21506;404.21506
1;initialize;1;2.19465;2.19465;2.19465
1;async;100;0.0734059;0.0328606;0.119154
1;inner;100;3.50671;2.36162;4.64792
1;wait;100;3.62813e-05;2.595e-05;7.2409e-05
1;boundary;100;0.182461;0.167158;0.200771
1;calc iter;100;3.76262;2.59595;4.93228
1;calc total;1;376.278;376.278;376.278
1;total;1;404.215;404.215;404.215
2;initialize;1;2.19466;2.19466;2.19466
2;async;100;0.0676029;0.0340877;0.0905107
2;inner;100;3.50024;2.37703;4.64942
2;wait;100;4.23011e-05;2.9001e-05;5.7043e-05
2;boundary;100;0.194471;0.169434;0.209988
2;calc iter;100;3.76236;2.61757;4.90256
2;calc total;1;376.278;376.278;376.278
2;total;1;404.215;404.215;404.215
3;initialize;1;2.19466;2.19466;2.19466
3;async;100;0.0736001;0.0364757;0.10711
3;inner;100;3.50109;2.3665;4.64893
3;wait;100;4.01125e-05;2.8591e-05;6.9272e-05
3;boundary;100;0.187769;0.172292;0.199093
3;calc iter;100;3.7625;2.60524;4.92041
3;calc total;1;376.278;376.278;376.278
3;total;1;404.215;404.215;404.215
4;initialize;1;2.19465;2.19465;2.19465
4;async;100;0.080298;0.0381371;0.101818
4;inner;100;3.50163;2.37804;4.62941
4;wait;100;3.77662e-05;2.5566e-05;8.5047e-05
4;boundary;100;0.180553;0.173893;0.186373
4;calc iter;100;3.76252;2.60846;4.90399
4;calc total;1;376.278;376.278;376.278
4;total;1;404.215;404.215;404.215
5;initialize;1;2.19465;2.19465;2.19465
5;async;100;0.0810606;0.0370765;0.0957404
5;inner;100;3.50236;2.38785;4.62777
5;wait;100;3.56041e-05;2.2515e-05;6.3072e-05
5;boundary;100;0.179071;0.175126;0.181586
5;calc iter;100;3.76253;2.62779;4.88841
5;calc total;1;376.278;376.278;376.278
5;total;1;404.215;404.215;404.215
6;initialize;1;2.19465;2.19465;2.19465
6;async;100;0.0839594;0.0359135;0.123878
6;inner;100;3.49796;2.36334;4.63866
6;wait;100;3.7204e-05;2.8644e-05;7.7628e-05
6;boundary;100;0.180598;0.170425;0.191154
6;calc iter;100;3.76256;2.60473;4.91909
6;calc total;1;376.278;376.278;376.278
6;total;1;404.215;404.215;404.215
7;initialize;1;2.19466;2.19466;2.19466
7;async;100;0.0792788;0.0377874;0.112043
7;inner;100;3.50695;2.38624;4.63505
7;wait;100;3.69993e-05;2.5136e-05;5.0978e-05
7;boundary;100;0.176322;0.169815;0.182756
7;calc iter;100;3.76259;2.62181;4.90254
7;calc total;1;376.278;376.278;376.278
7;total;1;404.215;404.215;404.215
8;initialize;1;2.19465;2.19465;2.19465
8;async;100;0.0674163;0.0375548;0.0969992
8;inner;100;3.51908;2.38093;4.66764
8;wait;100;3.33265e-05;2.2975e-05;7.116e-05
8;boundary;100;0.176248;0.162746;0.184308
8;calc iter;100;3.76278;2.60485;4.91814
8;calc total;1;376.278;376.278;376.278
8;total;1;404.215;404.215;404.215
9;initialize;1;2.19466;2.19466;2.19466
9;async;100;0.0639705;0.0364567;0.0953876
9;inner;100;3.52272;2.39095;4.66661
9;wait;100;2.94408e-05;2.217e-05;7.3005e-05
9;boundary;100;0.176038;0.162096;0.183547
9;calc iter;100;3.76276;2.61416;4.91878
9;calc total;1;376.278;376.278;376.278
9;total;1;404.215;404.215;404.215
10;initialize;1;2.19465;2.19465;2.19465
10;async;100;0.0640473;0.0371708;0.0955938
10;inner;100;3.52406;2.39315;4.66569
10;wait;100;3.09804e-05;2.1075e-05;6.6223e-05
10;boundary;100;0.174596;0.162108;0.183171
10;calc iter;100;3.76274;2.61577;4.91238
10;calc total;1;376.278;376.278;376.278
10;total;1;404.215;404.215;404.215
11;initialize;1;2.19463;2.19463;2.19463
11;async;100;0.0668431;0.0383513;0.0910573
11;inner;100;3.52094;2.39317;4.66059
11;wait;100;2.82674e-05;2.0612e-05;6.604e-05
11;boundary;100;0.174929;0.162011;0.183655
11;calc iter;100;3.76274;2.62054;4.90669
11;calc total;1;376.278;376.278;376.278
11;total;1;404.215;404.215;404.215
DASH
InitEnergy=125.00000
EndEnergy=125.00000
DiffEnergy=-0.00000
Matrixspec: 1500 x 1500 x 1500
Iterations: 100
# unit_id;function_name;num_calls;avg_runtime;min_runtime;max_runtime
0;initialize;1;2.14514;2.14514;2.14514
0;async;100;0.09371;0.03554;0.13269
0;inner;100;3.47691;2.36840;4.59033
0;wait;100;0.00004;0.00003;0.00008
0;boundary;100;0.17860;0.16969;0.18965
0;calc iter;100;3.74926;2.60636;4.88962
0;calc total;1;374.94777;374.94777;374.94777
0;total;1;401.92826;401.92826;401.92826
1;initialize;1;2.14512;2.14512;2.14512
1;async;100;0.0641128;0.0338294;0.0980281
1;inner;100;3.5087;2.38504;4.63127
1;wait;100;3.59888e-05;2.327e-05;6.9562e-05
1;boundary;100;0.176514;0.163538;0.188152
1;calc iter;100;3.74936;2.60688;4.88966
1;calc total;1;374.948;374.948;374.948
1;total;1;401.928;401.928;401.928
2;initialize;1;2.14514;2.14514;2.14514
2;async;100;0.0639709;0.0369348;0.0937271
2;inner;100;3.51027;2.40389;4.61907
2;wait;100;2.72449e-05;2.2568e-05;5.6761e-05
2;boundary;100;0.175203;0.15863;0.184208
2;calc iter;100;3.74948;2.62745;4.87609
2;calc total;1;374.948;374.948;374.948
2;total;1;401.928;401.928;401.928
3;initialize;1;2.14513;2.14513;2.14513
3;async;100;0.0736453;0.0382534;0.101481
3;inner;100;3.50145;2.39575;4.6105
3;wait;100;3.47598e-05;2.663e-05;7.2028e-05
3;boundary;100;0.174234;0.162287;0.182852
3;calc iter;100;3.74937;2.62682;4.87369
3;calc total;1;374.948;374.948;374.948
3;total;1;401.928;401.928;401.928
4;initialize;1;2.14512;2.14512;2.14512
4;async;100;0.0735476;0.0379965;0.0840265
4;inner;100;3.49243;2.39269;4.59577
4;wait;100;3.96595e-05;2.6941e-05;5.8353e-05
4;boundary;100;0.183069;0.176489;0.19279
4;calc iter;100;3.74909;2.62924;4.85749
4;calc total;1;374.948;374.948;374.948
4;total;1;401.928;401.928;401.928
5;initialize;1;2.14513;2.14513;2.14513
5;async;100;0.0867213;0.036973;0.122481
5;inner;100;3.45765;2.33283;4.58168
5;wait;100;4.26805e-05;3.1651e-05;0.000101286
5;boundary;100;0.204582;0.187854;0.218881
5;calc iter;100;3.749;2.60298;4.8931
5;calc total;1;374.948;374.948;374.948
5;total;1;401.928;401.928;401.928
6;initialize;1;2.14513;2.14513;2.14513
6;async;100;0.0858238;0.0357246;0.114199
6;inner;100;3.47706;2.35;4.60464
6;wait;100;3.99872e-05;2.8064e-05;8.2721e-05
6;boundary;100;0.186269;0.176201;0.199042
6;calc iter;100;3.7492;2.59776;4.88954
6;calc total;1;374.948;374.948;374.948
6;total;1;401.928;401.928;401.928
7;initialize;1;2.14512;2.14512;2.14512
7;async;100;0.0762029;0.0374917;0.112281
7;inner;100;3.48535;2.34751;4.6201
7;wait;100;4.27658e-05;2.7218e-05;6.9438e-05
7;boundary;100;0.187644;0.171705;0.206155
7;calc iter;100;3.74924;2.59478;4.90157
7;calc total;1;374.948;374.948;374.948
7;total;1;401.928;401.928;401.928
8;initialize;1;2.14512;2.14512;2.14512
8;async;100;0.0574389;0.0335838;0.084938
8;inner;100;3.51529;2.38863;4.64684
8;wait;100;3.29049e-05;2.0122e-05;6.6824e-05
8;boundary;100;0.176656;0.163474;0.184807
8;calc iter;100;3.74942;2.60808;4.89387
8;calc total;1;374.948;374.948;374.948
8;total;1;401.928;401.928;401.928
9;initialize;1;2.14513;2.14513;2.14513
9;async;100;0.0724201;0.036303;0.0981196
9;inner;100;3.49473;2.37047;4.62032
9;wait;100;4.18789e-05;3.1023e-05;7.1011e-05
9;boundary;100;0.182077;0.171967;0.191401
9;calc iter;100;3.74927;2.61021;4.8885
9;calc total;1;374.948;374.948;374.948
9;total;1;401.928;401.928;401.928
10;initialize;1;2.14513;2.14513;2.14513
10;async;100;0.0751137;0.0376039;0.109333
10;inner;100;3.49937;2.38748;4.61214
10;wait;100;3.11142e-05;2.476e-05;7.904e-05
10;boundary;100;0.174927;0.161056;0.18251
10;calc iter;100;3.74944;2.61296;4.89027
10;calc total;1;374.948;374.948;374.948
10;total;1;401.928;401.928;401.928
11;initialize;1;2.14512;2.14512;2.14512
11;async;100;0.0643337;0.0377936;0.0887077
11;inner;100;3.50773;2.3924;4.62376
11;wait;100;3.70485e-05;2.521e-05;6.8223e-05
11;boundary;100;0.177258;0.166462;0.185389
11;calc iter;100;3.74936;2.62011;4.88047
11;calc total;1;374.948;374.948;374.948
11;total;1;401.928;401.928;401.928
MPI
Running Jacobi on 12 processors with (3, 2 2) elements.
Array Dimensions: 1500 1500 1500
Block Dimensions: 500 750 750
== Energy Conservation Check ==
initial Energy:              125.000
  final Energy:              125.000
    Difference:               -0.000
== Time Statistics ==
Completed 100 iterations.
# unit_id;function_name;num_calls;avg_runtime;min_runtime;max_runtime
0;calc total;1;459.536;459.536;459.536
0;calc update async;100;1.77551e-05;9.012e-06;9.0456e-05
0;calc inner;100;4.16376;3.93374;4.55789
0;calc wait;100;0.332504;0.136849;0.633141
0;calc bound;100;0.0888123;0.0788758;0.112264
0;calc iter;100;4.59536;4.41131;4.9051
0;total;1;468.332;468.332;468.332
1;calc total;1;459.536;459.536;459.536
1;calc update async;100;1.69118e-05;8.578e-06;6.8439e-05
1;calc inner;100;4.15617;3.85822;4.56006
1;calc wait;100;0.339476;0.137821;0.675097
1;calc bound;100;0.0886036;0.0794678;0.111337
1;calc iter;100;4.59448;4.42789;4.88359
1;total;1;468.338;468.338;468.338
2;calc total;1;459.536;459.536;459.536
2;calc update async;100;2.38945e-05;9.504e-06;6.3602e-05
2;calc inner;100;4.20626;3.92304;4.55642
2;calc wait;100;0.280003;0.137105;0.589358
2;calc bound;100;0.0928029;0.0778931;0.119595
2;calc iter;100;4.59277;4.45712;4.90019
2;total;1;468.332;468.332;468.332
3;calc total;1;459.536;459.536;459.536
3;calc update async;100;2.46114e-05;9.434e-06;6.2124e-05
3;calc inner;100;4.19943;3.98638;4.54731
3;calc wait;100;0.287497;0.137439;0.506921
3;calc bound;100;0.0930075;0.0781963;0.120957
3;calc iter;100;4.59287;4.4277;4.91352
3;total;1;468.334;468.334;468.334
4;calc total;1;459.536;459.536;459.536
4;calc update async;100;2.17974e-05;9.549e-06;8.4694e-05
4;calc inner;100;4.24227;4.16438;4.54025
4;calc wait;100;0.239933;0.131452;0.432464
4;calc bound;100;0.094724;0.0787081;0.115386
4;calc iter;100;4.59432;4.42804;4.87045
4;total;1;468.331;468.331;468.331
5;calc total;1;459.536;459.536;459.536
5;calc update async;100;2.11835e-05;9.781e-06;6.1593e-05
5;calc inner;100;4.23923;4.14036;4.53173
5;calc wait;100;0.245217;0.137192;0.483989
5;calc bound;100;0.0938076;0.0786454;0.115961
5;calc iter;100;4.59519;4.40301;4.90227
5;total;1;468.332;468.332;468.332
6;calc total;1;459.536;459.536;459.536
6;calc update async;100;2.10785e-05;9.626e-06;6.2822e-05
6;calc inner;100;4.23518;3.97675;4.53895
6;calc wait;100;0.250742;0.138237;0.759013
6;calc bound;100;0.0927801;0.0788952;0.116187
6;calc iter;100;4.59437;4.42543;4.8691
6;total;1;468.33;468.33;468.33
7;calc total;1;459.536;459.536;459.536
7;calc update async;100;2.40773e-05;1.13e-05;0.00010944
7;calc inner;100;4.23827;3.85687;4.54714
7;calc wait;100;0.247743;0.133988;0.77633
7;calc bound;100;0.0939332;0.0780035;0.114634
7;calc iter;100;4.59523;4.40973;4.88146
7;total;1;468.332;468.332;468.332
8;calc total;1;459.536;459.536;459.536
8;calc update async;100;2.98267e-05;9.751e-06;9.1236e-05
8;calc inner;100;4.26226;4.17527;4.56242
8;calc wait;100;0.224387;0.134771;0.392922
8;calc bound;100;0.0944023;0.0780708;0.117176
8;calc iter;100;4.59483;4.4316;4.9127
8;total;1;468.338;468.338;468.338
9;calc total;1;459.536;459.536;459.536
9;calc update async;100;2.81638e-05;1.1106e-05;6.3439e-05
9;calc inner;100;4.25774;4.15018;4.55632
9;calc wait;100;0.228534;0.13686;0.398294
9;calc bound;100;0.093969;0.0777222;0.115736
9;calc iter;100;4.59401;4.39591;4.86524
9;total;1;468.338;468.338;468.338
10;calc total;1;459.536;459.536;459.536
10;calc update async;100;1.26822e-05;8.676e-06;8.5681e-05
10;calc inner;100;4.06454;3.60906;4.54863
10;calc wait;100;0.435414;0.138212;0.956935
10;calc bound;100;0.0866516;0.0815352;0.106655
10;calc iter;100;4.59274;4.48495;4.90893
10;total;1;468.338;468.338;468.338
11;calc total;1;459.536;459.536;459.536
11;calc update async;100;1.30333e-05;9.051e-06;6.3447e-05
11;calc inner;100;4.0631;3.71836;4.54779
11;calc wait;100;0.436955;0.140176;0.811861
11;calc bound;100;0.0868704;0.0820608;0.104571
11;calc iter;100;4.5922;4.50052;4.89504
11;total;1;468.338;468.338;468.338
MPI
Running Jacobi on 12 processors with (3, 2 2) elements.
Array Dimensions: 1500 1500 1500
Block Dimensions: 500 750 750
== Energy Conservation Check ==
initial Energy:              125.000
  final Energy:              125.000
    Difference:               -0.000
== Time Statistics ==
Completed 100 iterations.
# unit_id;function_name;num_calls;avg_runtime;min_runtime;max_runtime
0;calc total;1;458.205;458.205;458.205
0;calc update async;100;2.33534e-05;9.594e-06;7.5523e-05
0;calc inner;100;4.22518;4.12402;4.53126
0;calc wait;100;0.245619;0.137943;0.417264
0;calc bound;100;0.0957922;0.0791499;0.118108
0;calc iter;100;4.58114;4.39095;4.92774
0;total;1;466.957;466.957;466.957
1;calc total;1;458.205;458.205;458.205
1;calc update async;100;2.40283e-05;1.0402e-05;7.6925e-05
1;calc inner;100;4.24807;4.1585;4.55427
1;calc wait;100;0.22369;0.13678;0.344391
1;calc bound;100;0.0951514;0.0791305;0.118918
1;calc iter;100;4.58203;4.41625;4.90292
1;total;1;466.959;466.959;466.959
2;calc total;1;458.205;458.205;458.205
2;calc update async;100;2.37652e-05;1.1484e-05;6.1382e-05
2;calc inner;100;4.22953;4.03052;4.54418
2;calc wait;100;0.242038;0.136941;0.572724
2;calc bound;100;0.0947885;0.0778571;0.121696
2;calc iter;100;4.58205;4.40985;4.93101
2;total;1;466.961;466.961;466.961
3;calc total;1;458.205;458.205;458.205
3;calc update async;100;2.4462e-05;9.712e-06;0.000119954
3;calc inner;100;4.23148;4.14689;4.54606
3;calc wait;100;0.239774;0.13758;0.487273
3;calc bound;100;0.0948945;0.0783942;0.120462
3;calc iter;100;4.58117;4.39922;4.8951
3;total;1;466.966;466.966;466.966
4;calc total;1;458.205;458.205;458.205
4;calc update async;100;2.2974e-05;9.542e-06;8.2929e-05
4;calc inner;100;4.23152;4.15225;4.53799
4;calc wait;100;0.238831;0.136748;0.4569
4;calc bound;100;0.0956673;0.0786646;0.119844
4;calc iter;100;4.58203;4.42107;4.88624
4;total;1;466.966;466.966;466.966
5;calc total;1;458.205;458.205;458.205
5;calc update async;100;2.43939e-05;9.577e-06;7.3905e-05
5;calc inner;100;4.23074;4.14001;4.54195
5;calc wait;100;0.237399;0.135695;0.392383
5;calc bound;100;0.095995;0.0787847;0.120185
5;calc iter;100;4.58114;4.40574;4.82038
5;total;1;466.966;466.966;466.966
6;calc total;1;458.205;458.205;458.205
6;calc update async;100;1.38171e-05;8.579e-06;6.0475e-05
6;calc inner;100;4.00964;3.65163;4.53559
6;calc wait;100;0.480094;0.137941;0.905402
6;calc bound;100;0.0866233;0.0785927;0.113027
6;calc iter;100;4.58151;4.46414;4.88174
6;total;1;466.957;466.957;466.957
7;calc total;1;458.205;458.205;458.205
7;calc update async;100;1.44947e-05;9.196e-06;0.000121534
7;calc inner;100;4.01048;3.64321;4.53608
7;calc wait;100;0.477832;0.137607;0.90553
7;calc bound;100;0.0866091;0.0798062;0.114424
7;calc iter;100;4.58072;4.44713;4.91942
7;total;1;466.962;466.962;466.962
8;calc total;1;458.205;458.205;458.205
8;calc update async;100;1.89664e-05;9.87e-06;7.8742e-05
8;calc inner;100;4.13949;3.76137;4.55777
8;calc wait;100;0.340848;0.138088;0.76575
8;calc bound;100;0.0906597;0.0801631;0.118577
8;calc iter;100;4.57953;4.42288;4.80526
8;total;1;466.966;466.966;466.966
9;calc total;1;458.205;458.205;458.205
9;calc update async;100;1.87147e-05;1.0287e-05;7.2811e-05
9;calc inner;100;4.12759;3.79753;4.54876
9;calc wait;100;0.354695;0.137869;0.719281
9;calc bound;100;0.0894452;0.0800021;0.116093
9;calc iter;100;4.57953;4.3613;4.79719
9;total;1;466.962;466.962;466.962
10;calc total;1;458.205;458.205;458.205
10;calc update async;100;2.12627e-05;9.985e-06;6.027e-05
10;calc inner;100;4.17332;3.46377;4.54221
10;calc wait;100;0.298954;0.135884;1.143
10;calc bound;100;0.0938102;0.0796522;0.120478
10;calc iter;100;4.57952;4.41641;4.79346
10;total;1;466.965;466.965;466.965
11;calc total;1;458.205;458.205;458.205
11;calc update async;100;2.33465e-05;1.1032e-05;7.0003e-05
11;calc inner;100;4.16861;3.44758;4.54269
11;calc wait;100;0.304327;0.136377;1.10697
11;calc bound;100;0.0938867;0.0791007;0.120469
11;calc iter;100;4.57956;4.42017;4.79278
11;total;1;466.965;466.965;466.965
MPI
Running Jacobi on 12 processors with (3, 2 2) elements.
Array Dimensions: 1500 1500 1500
Block Dimensions: 500 750 750
== Energy Conservation Check ==
initial Energy:              125.000
  final Energy:              125.000
    Difference:               -0.000
== Time Statistics ==
Completed 100 iterations.
# unit_id;function_name;num_calls;avg_runtime;min_runtime;max_runtime
0;calc total;1;461.622;461.622;461.622
0;calc update async;100;1.91602e-05;8.922e-06;9.0498e-05
0;calc inner;100;4.15931;3.66935;4.55691
0;calc wait;100;0.356222;0.137229;0.875386
0;calc bound;100;0.0898829;0.0778335;0.116858
0;calc iter;100;4.61532;4.41423;4.91281
0;total;1;470.387;470.387;470.387
1;calc total;1;461.622;461.622;461.622
1;calc update async;100;1.8568e-05;8.674e-06;9.4319e-05
1;calc inner;100;4.15252;3.62597;4.55436
1;calc wait;100;0.364788;0.135484;0.940369
1;calc bound;100;0.0890817;0.0786201;0.116048
1;calc iter;100;4.6162;4.42092;4.89767
1;total;1;470.378;470.378;470.378
2;calc total;1;461.622;461.622;461.622
2;calc update async;100;2.47603e-05;9.46e-06;6.4923e-05
2;calc inner;100;4.26497;4.01647;4.5555
2;calc wait;100;0.240898;0.13745;0.563459
2;calc bound;100;0.0943093;0.0779271;0.118032
2;calc iter;100;4.61515;4.42196;4.91433
2;total;1;470.382;470.382;470.382
3;calc total;1;461.622;461.622;461.622
3;calc update async;100;2.44181e-05;9.927e-06;5.2305e-05
3;calc inner;100;4.25382;3.8152;4.54775
3;calc wait;100;0.249314;0.135989;0.724694
3;calc bound;100;0.0959313;0.0800802;0.120552
3;calc iter;100;4.61435;4.41249;4.92108
3;total;1;470.387;470.387;470.387
4;calc total;1;461.622;461.622;461.622
4;calc update async;100;2.11327e-05;8.889e-06;8.7733e-05
4;calc inner;100;4.22402;3.72924;4.53102
4;calc wait;100;0.281876;0.127693;0.808505
4;calc bound;100;0.0922609;0.0793154;0.117851
4;calc iter;100;4.61366;4.40379;4.87468
4;total;1;470.378;470.378;470.378
5;calc total;1;461.622;461.622;461.622
5;calc update async;100;2.32913e-05;9.166e-06;9.8726e-05
5;calc inner;100;4.22477;3.92986;4.53185
5;calc wait;100;0.281003;0.135148;0.581158
5;calc bound;100;0.0925258;0.0802441;0.11938
5;calc iter;100;4.61368;4.41808;4.90045
5;total;1;470.381;470.381;470.381
6;calc total;1;461.622;461.622;461.622
6;calc update async;100;1.62662e-05;8.997e-06;5.4655e-05
6;calc inner;100;4.15242;3.51455;4.53614
6;calc wait;100;0.361801;0.136363;1.0612
6;calc bound;100;0.0891285;0.0801795;0.114802
6;calc iter;100;4.61367;4.42479;4.88041
6;total;1;470.378;470.378;470.378
7;calc total;1;461.622;461.622;461.622
7;calc update async;100;1.77072e-05;9.672e-06;9.9735e-05
7;calc inner;100;4.15983;3.40516;4.53826
7;calc wait;100;0.353934;0.13736;1.16509
7;calc bound;100;0.0888115;0.0788951;0.116332
7;calc iter;100;4.6131;4.46071;4.89146
7;total;1;470.378;470.378;470.378
8;calc total;1;461.622;461.622;461.622
8;calc update async;100;2.73236e-05;1.0116e-05;9.5111e-05
8;calc inner;100;4.28137;4.15391;4.56331
8;calc wait;100;0.224483;0.135117;0.409249
8;calc bound;100;0.0960059;0.0777609;0.120994
8;calc iter;100;4.61622;4.43065;4.86946
8;total;1;470.387;470.387;470.387
9;calc total;1;461.622;461.622;461.622
9;calc update async;100;2.89608e-05;9.927e-06;0.000107097
9;calc inner;100;4.26492;4.11557;4.55101
9;calc wait;100;0.239926;0.135924;0.681339
9;calc bound;100;0.0956485;0.0789943;0.118703
9;calc iter;100;4.61532;4.38609;4.91393
9;total;1;470.385;470.385;470.385
10;calc total;1;461.622;461.622;461.622
10;calc update async;100;1.84937e-05;9.42e-06;9.2152e-05
10;calc inner;100;4.20998;3.741;4.55009
10;calc wait;100;0.305087;0.134937;0.814648
10;calc bound;100;0.0896333;0.0794665;0.118283
10;calc iter;100;4.61531;4.45814;4.9072
10;total;1;470.387;470.387;470.387
11;calc total;1;461.622;461.622;461.622
11;calc update async;100;1.86834e-05;9.185e-06;0.000135458
11;calc inner;100;4.18693;3.71613;4.52633
11;calc wait;100;0.328962;0.13572;0.784796
11;calc bound;100;0.0896362;0.0798394;0.115655
11;calc iter;100;4.61619;4.4283;4.93073
11;total;1;470.387;470.387;470.387
