# Supplementary material for: A Halo abstraction for distributed n-dimensional structured grids within the C++ PGAS library DASH
Source: PeerJ Comput Sci. 2023 Feb 3;9:e1203. doi: 10.7717/peerj-cs.1203 (PMC10280232; doi:10.7717/peerj-cs.1203)
Supplement: Supplemental Information 2 [file peerj-cs-09-1203-s002.gz › raw_haswell/res_3d/strong/plain/heat3d_n1_c2_1500_21918144.out]

DASH
InitEnergy=125.00000
EndEnergy=125.00000
DiffEnergy=-0.00000
Matrixspec: 1500 x 1500 x 1500
Iterations: 100
# unit_id;function_name;num_calls;avg_runtime;min_runtime;max_runtime
0;initialize;1;1.14629;1.14629;1.14629
0;async;100;0.14758;0.12412;0.17043
0;inner;100;7.42457;7.22272;7.62797
0;wait;100;0.00002;0.00001;0.00004
0;boundary;100;0.49159;0.47645;0.50681
0;calc iter;100;8.06376;7.82483;8.30397
0;calc total;1;806.37615;806.37615;806.37615
0;total;1;945.16682;945.16682;945.16682
1;initialize;1;1.14629;1.14629;1.14629
1;async;100;0.237662;0.126988;0.250586
1;inner;100;7.3311;7.14249;7.52255
1;wait;100;1.52971e-05;8.629e-06;5.1882e-05
1;boundary;100;0.493809;0.476798;0.510808
1;calc iter;100;8.06259;7.74844;8.28256
1;calc total;1;806.376;806.376;806.376
1;total;1;945.167;945.167;945.167
DASH
InitEnergy=125.00000
EndEnergy=125.00000
DiffEnergy=-0.00000
Matrixspec: 1500 x 1500 x 1500
Iterations: 100
# unit_id;function_name;num_calls;avg_runtime;min_runtime;max_runtime
0;initialize;1;0.70189;0.70189;0.70189
0;async;100;0.14552;0.12111;0.17174
0;inner;100;7.37084;7.15970;7.57909
0;wait;100;0.00002;0.00001;0.00005
0;boundary;100;0.49344;0.47658;0.51007
0;calc iter;100;8.00982;7.75779;8.25976
0;calc total;1;800.98198;800.98198;800.98198
0;total;1;940.26607;940.26607;940.26607
1;initialize;1;0.701889;0.701889;0.701889
1;async;100;0.222464;0.128071;0.257006
1;inner;100;7.29276;7.07358;7.50756
1;wait;100;1.62522e-05;9.574e-06;4.0349e-05
1;boundary;100;0.493752;0.476668;0.510131
1;calc iter;100;8.00899;7.69693;8.2701
1;calc total;1;800.982;800.982;800.982
1;total;1;940.266;940.266;940.266
DASH
InitEnergy=125.00000
EndEnergy=125.00000
DiffEnergy=-0.00000
Matrixspec: 1500 x 1500 x 1500
Iterations: 100
# unit_id;function_name;num_calls;avg_runtime;min_runtime;max_runtime
0;initialize;1;0.75009;0.75009;0.75009
0;async;100;0.14804;0.12444;0.17278
0;inner;100;7.36723;7.16519;7.56915
0;wait;100;0.00001;0.00001;0.00004
0;boundary;100;0.49213;0.47657;0.50768
0;calc iter;100;8.00741;7.76646;8.24813
0;calc total;1;800.74125;800.74125;800.74125
0;total;1;939.87117;939.87117;939.87117
1;initialize;1;0.750101;0.750101;0.750101
1;async;100;0.163659;0.127056;0.192272
1;inner;100;7.3514;7.14655;7.55698
1;wait;100;1.65905e-05;9.045e-06;3.9841e-05
1;boundary;100;0.492096;0.476331;0.507431
1;calc iter;100;8.00718;7.75089;8.25531
1;calc total;1;800.741;800.741;800.741
1;total;1;939.871;939.871;939.871
MPI
Running Jacobi on 2 processors with (2, 1 1) elements.
Array Dimensions: 1500 1500 1500
Block Dimensions: 750 1500 1500
== Energy Conservation Check ==
initial Energy:              125.000
  final Energy:              125.000
    Difference:               -0.000
== Time Statistics ==
Completed 100 iterations.
# unit_id;function_name;num_calls;avg_runtime;min_runtime;max_runtime
0;calc total;1;1000.54;1000.54;1000.54
0;calc update async;100;0.212737;0.212273;0.213512
0;calc inner;100;9.15219;9.11651;9.21062
0;calc wait;100;0.292626;0.0125533;0.69696
0;calc bound;100;0.343182;0.338482;0.349793
0;calc iter;100;10.002;9.68996;10.4191
0;total;1;1025.55;1025.55;1025.55
1;calc total;1;1000.54;1000.54;1000.54
1;calc update async;100;0.212412;0.211817;0.213588
1;calc inner;100;9.14485;9.10977;9.20255
1;calc wait;100;0.304141;0.0121392;0.711466
1;calc bound;100;0.342867;0.337226;0.35003
1;calc iter;100;10.0054;9.68555;10.4249
1;total;1;1025.55;1025.55;1025.55
MPI
Running Jacobi on 2 processors with (2, 1 1) elements.
Array Dimensions: 1500 1500 1500
Block Dimensions: 750 1500 1500
== Energy Conservation Check ==
initial Energy:              125.000
  final Energy:              125.000
    Difference:               -0.000
== Time Statistics ==
Completed 100 iterations.
# unit_id;function_name;num_calls;avg_runtime;min_runtime;max_runtime
0;calc total;1;999.912;999.912;999.912
0;calc update async;100;0.212516;0.212071;0.213436
0;calc inner;100;9.14416;9.10927;9.19981
0;calc wait;100;0.297207;0.0121267;0.713745
0;calc bound;100;0.344045;0.339275;0.350536
0;calc iter;100;9.99912;9.68692;10.4294
0;total;1;1024.95;1024.95;1024.95
1;calc total;1;999.912;999.912;999.912
1;calc update async;100;0.212043;0.21147;0.213309
1;calc inner;100;9.15208;9.11575;9.21099
1;calc wait;100;0.286867;0.0125512;0.700272
1;calc bound;100;0.343517;0.337758;0.349688
1;calc iter;100;9.99573;9.68877;10.425
1;total;1;1024.94;1024.94;1024.94
MPI
Running Jacobi on 2 processors with (2, 1 1) elements.
Array Dimensions: 1500 1500 1500
Block Dimensions: 750 1500 1500
== Energy Conservation Check ==
initial Energy:              125.000
  final Energy:              125.000
    Difference:               -0.000
== Time Statistics ==
Completed 100 iterations.
# unit_id;function_name;num_calls;avg_runtime;min_runtime;max_runtime
0;calc total;1;1004.63;1004.63;1004.63
0;calc update async;100;0.212075;0.211756;0.216926
0;calc inner;100;9.13935;9.10848;9.20303
0;calc wait;100;0.350582;0.0126209;0.698835
0;calc bound;100;0.342676;0.339102;0.349627
0;calc iter;100;10.0463;9.68159;10.4147
0;total;1;1029.54;1029.54;1029.54
1;calc total;1;1004.63;1004.63;1004.63
1;calc update async;100;0.211935;0.211498;0.213624
1;calc inner;100;9.13387;9.10236;9.19693
1;calc wait;100;0.353092;0.0125961;0.712629
1;calc bound;100;0.342328;0.337823;0.349426
1;calc iter;100;10.0429;9.68424;10.422
1;total;1;1029.54;1029.54;1029.54
