# Supplementary material for: A Halo abstraction for distributed n-dimensional structured grids within the C++ PGAS library DASH
Source: PeerJ Comput Sci. 2023 Feb 3;9:e1203. doi: 10.7717/peerj-cs.1203 (PMC10280232; doi:10.7717/peerj-cs.1203)
Supplement: Supplemental Information 2 [file peerj-cs-09-1203-s002.gz › raw_haswell/res_3d/strong/plain/heat3d_n1_c8_1500_21918146.out]

DASH
InitEnergy=125.00000
EndEnergy=125.00000
DiffEnergy=-0.00000
Matrixspec: 1500 x 1500 x 1500
Iterations: 100
# unit_id;function_name;num_calls;avg_runtime;min_runtime;max_runtime
0;initialize;1;1.90009;1.90009;1.90009
0;async;100;0.08930;0.05546;0.11319
0;inner;100;3.60181;2.44700;4.77741
0;wait;100;0.00002;0.00002;0.00004
0;boundary;100;0.22962;0.22399;0.23474
0;calc iter;100;3.92076;2.74843;5.11565
0;calc total;1;392.08654;392.08654;392.08654
0;total;1;431.35926;431.35926;431.35926
1;initialize;1;1.9001;1.9001;1.9001
1;async;100;0.0743686;0.0569121;0.0966625
1;inner;100;3.61498;2.46306;4.78919
1;wait;100;2.5312e-05;2.1582e-05;5.1549e-05
1;boundary;100;0.231491;0.223298;0.238804
1;calc iter;100;3.92087;2.75726;5.1116
1;calc total;1;392.087;392.087;392.087
1;total;1;431.359;431.359;431.359
2;initialize;1;1.90009;1.90009;1.90009
2;async;100;0.0964512;0.0567237;0.115528
2;inner;100;3.59047;2.44396;4.75826
2;wait;100;2.96155e-05;2.131e-05;4.8274e-05
2;boundary;100;0.233523;0.23118;0.237102
2;calc iter;100;3.92047;2.7501;5.10879
2;calc total;1;392.087;392.087;392.087
2;total;1;431.359;431.359;431.359
3;initialize;1;1.90009;1.90009;1.90009
3;async;100;0.100236;0.0551355;0.127219
3;inner;100;3.59149;2.43672;4.76582
3;wait;100;2.70488e-05;2.1792e-05;6.0044e-05
3;boundary;100;0.228927;0.224416;0.233495
3;calc iter;100;3.92068;2.73695;5.116
3;calc total;1;392.087;392.087;392.087
3;total;1;431.359;431.359;431.359
4;initialize;1;1.90009;1.90009;1.90009
4;async;100;0.0950887;0.0563955;0.121263
4;inner;100;3.59464;2.44857;4.7639
4;wait;100;2.93827e-05;2.0607e-05;5.207e-05
4;boundary;100;0.230781;0.228816;0.232718
4;calc iter;100;3.92054;2.75314;5.11402
4;calc total;1;392.087;392.087;392.087
4;total;1;431.359;431.359;431.359
5;initialize;1;1.9001;1.9001;1.9001
5;async;100;0.089189;0.0551912;0.106347
5;inner;100;3.60226;2.45549;4.77018
5;wait;100;2.49515e-05;1.991e-05;5.2843e-05
5;boundary;100;0.229229;0.223745;0.235549
5;calc iter;100;3.9207;2.75752;5.09866
5;calc total;1;392.087;392.087;392.087
5;total;1;431.359;431.359;431.359
6;initialize;1;1.90009;1.90009;1.90009
6;async;100;0.108726;0.0555137;0.120134
6;inner;100;3.56604;2.42987;4.73828
6;wait;100;3.08713e-05;2.4765e-05;5.8158e-05
6;boundary;100;0.245371;0.228951;0.263283
6;calc iter;100;3.92017;2.73717;5.09627
6;calc total;1;392.087;392.087;392.087
6;total;1;431.359;431.359;431.359
7;initialize;1;1.90011;1.90011;1.90011
7;async;100;0.0933645;0.0550455;0.138306
7;inner;100;3.59956;2.44034;4.7795
7;wait;100;2.87204e-05;2.294e-05;5.8843e-05
7;boundary;100;0.227701;0.223466;0.233049
7;calc iter;100;3.92066;2.73005;5.14156
7;calc total;1;392.087;392.087;392.087
7;total;1;431.359;431.359;431.359
DASH
InitEnergy=125.00000
EndEnergy=125.00000
DiffEnergy=-0.00000
Matrixspec: 1500 x 1500 x 1500
Iterations: 100
# unit_id;function_name;num_calls;avg_runtime;min_runtime;max_runtime
0;initialize;1;1.31108;1.31108;1.31108
0;async;100;0.09426;0.05484;0.12973
0;inner;100;3.60055;2.44048;4.79334
0;wait;100;0.00003;0.00002;0.00006
0;boundary;100;0.22892;0.22436;0.23291
0;calc iter;100;3.92376;2.73662;5.13966
0;calc total;1;392.38874;392.38874;392.38874
0;total;1;429.75655;429.75655;429.75655
1;initialize;1;1.31108;1.31108;1.31108
1;async;100;0.0846546;0.0546732;0.112417
1;inner;100;3.60932;2.45039;4.79997
1;wait;100;2.99794e-05;2.2718e-05;5.322e-05
1;boundary;100;0.229675;0.225395;0.233197
1;calc iter;100;3.92368;2.74306;5.13271
1;calc total;1;392.389;392.389;392.389
1;total;1;429.757;429.757;429.757
2;initialize;1;1.31108;1.31108;1.31108
2;async;100;0.074319;0.0561907;0.0939855
2;inner;100;3.61905;2.4665;4.80415
2;wait;100;2.40582e-05;2.0316e-05;5.1541e-05
2;boundary;100;0.230496;0.222478;0.236463
2;calc iter;100;3.92389;2.76016;5.11994
2;calc total;1;392.389;392.389;392.389
2;total;1;429.757;429.757;429.757
3;initialize;1;1.31108;1.31108;1.31108
3;async;100;0.0872568;0.0563014;0.115459
3;inner;100;3.60719;2.45462;4.79173
3;wait;100;2.70284e-05;1.9907e-05;5.4352e-05
3;boundary;100;0.229247;0.223772;0.234514
3;calc iter;100;3.92373;2.74863;5.12102
3;calc total;1;392.389;392.389;392.389
3;total;1;429.757;429.757;429.757
4;initialize;1;1.31108;1.31108;1.31108
4;async;100;0.0788115;0.0538844;0.0927793
4;inner;100;3.61552;2.46788;4.79826
4;wait;100;2.61457e-05;1.8382e-05;4.7372e-05
4;boundary;100;0.229303;0.224034;0.233421
4;calc iter;100;3.92367;2.75853;5.11316
4;calc total;1;392.389;392.389;392.389
4;total;1;429.757;429.757;429.757
5;initialize;1;1.31109;1.31109;1.31109
5;async;100;0.106452;0.054341;0.142704
5;inner;100;3.57981;2.42371;4.76672
5;wait;100;3.32231e-05;2.1686e-05;5.6873e-05
5;boundary;100;0.237151;0.229853;0.242845
5;calc iter;100;3.92345;2.72447;5.13987
5;calc total;1;392.389;392.389;392.389
5;total;1;429.757;429.757;429.757
6;initialize;1;1.31109;1.31109;1.31109
6;async;100;0.101625;0.0554424;0.127353
6;inner;100;3.59318;2.44194;4.77897
6;wait;100;2.87051e-05;2.1335e-05;5.6077e-05
6;boundary;100;0.228799;0.226006;0.231245
6;calc iter;100;3.92364;2.73872;5.12456
6;calc total;1;392.389;392.389;392.389
6;total;1;429.757;429.757;429.757
7;initialize;1;1.31108;1.31108;1.31108
7;async;100;0.0963888;0.0546305;0.128726
7;inner;100;3.59737;2.43588;4.78987
7;wait;100;3.03531e-05;2.3515e-05;5.6979e-05
7;boundary;100;0.229796;0.225867;0.237314
7;calc iter;100;3.92359;2.73373;5.13814
7;calc total;1;392.389;392.389;392.389
7;total;1;429.757;429.757;429.757
DASH
InitEnergy=125.00000
EndEnergy=125.00000
DiffEnergy=-0.00000
Matrixspec: 1500 x 1500 x 1500
Iterations: 100
# unit_id;function_name;num_calls;avg_runtime;min_runtime;max_runtime
0;initialize;1;1.52770;1.52770;1.52770
0;async;100;0.08562;0.05518;0.10310
0;inner;100;3.59508;2.44995;4.77055
0;wait;100;0.00003;0.00002;0.00005
0;boundary;100;0.22885;0.22540;0.23233
0;calc iter;100;3.90958;2.74676;5.09774
0;calc total;1;390.97501;390.97501;390.97501
0;total;1;430.07301;430.07301;430.07301
1;initialize;1;1.5277;1.5277;1.5277
1;async;100;0.0747843;0.0550581;0.10327
1;inner;100;3.60605;2.45519;4.78548
1;wait;100;2.58317e-05;1.9298e-05;4.938e-05
1;boundary;100;0.228888;0.223358;0.234893
1;calc iter;100;3.90975;2.74151;5.1046
1;calc total;1;390.975;390.975;390.975
1;total;1;430.073;430.073;430.073
2;initialize;1;1.5277;1.5277;1.5277
2;async;100;0.075086;0.0551701;0.106496
2;inner;100;3.60596;2.45323;4.78437
2;wait;100;2.45682e-05;1.868e-05;5.5094e-05
2;boundary;100;0.228646;0.223236;0.234204
2;calc iter;100;3.90972;2.73936;5.10308
2;calc total;1;390.975;390.975;390.975
2;total;1;430.073;430.073;430.073
3;initialize;1;1.52771;1.52771;1.52771
3;async;100;0.0856397;0.0567449;0.106615
3;inner;100;3.59645;2.4473;4.77224
3;wait;100;2.69335e-05;2.0449e-05;4.6228e-05
3;boundary;100;0.227508;0.223308;0.23208
3;calc iter;100;3.90963;2.747;5.10083
3;calc total;1;390.975;390.975;390.975
3;total;1;430.073;430.073;430.073
4;initialize;1;1.5277;1.5277;1.5277
4;async;100;0.0901098;0.05475;0.130753
4;inner;100;3.59005;2.43958;4.76617
4;wait;100;3.09863e-05;2.4063e-05;4.9182e-05
4;boundary;100;0.229305;0.224602;0.234027
4;calc iter;100;3.90949;2.73169;5.11162
4;calc total;1;390.975;390.975;390.975
4;total;1;430.073;430.073;430.073
5;initialize;1;1.5277;1.5277;1.5277
5;async;100;0.0930457;0.0546448;0.109463
5;inner;100;3.58614;2.44808;4.74287
5;wait;100;3.03556e-05;1.9096e-05;5.8504e-05
5;boundary;100;0.230302;0.225479;0.24682
5;calc iter;100;3.90952;2.74376;5.08589
5;calc total;1;390.975;390.975;390.975
5;total;1;430.073;430.073;430.073
6;initialize;1;1.52769;1.52769;1.52769
6;async;100;0.087241;0.055484;0.100987
6;inner;100;3.59261;2.45163;4.7654
6;wait;100;2.75853e-05;1.9217e-05;4.2274e-05
6;boundary;100;0.22966;0.224669;0.248152
6;calc iter;100;3.90954;2.7515;5.09026
6;calc total;1;390.975;390.975;390.975
6;total;1;430.073;430.073;430.073
7;initialize;1;1.5277;1.5277;1.5277
7;async;100;0.0777792;0.0545948;0.106553
7;inner;100;3.60541;2.45799;4.78154
7;wait;100;2.80411e-05;1.9689e-05;4.9913e-05
7;boundary;100;0.226352;0.223208;0.23225
7;calc iter;100;3.90957;2.74259;5.10677
7;calc total;1;390.975;390.975;390.975
7;total;1;430.073;430.073;430.073
MPI
Running Jacobi on 8 processors with (2, 2 2) elements.
Array Dimensions: 1500 1500 1500
Block Dimensions: 750 750 750
== Energy Conservation Check ==
initial Energy:              125.000
  final Energy:              125.000
    Difference:               -0.000
== Time Statistics ==
Completed 100 iterations.
# unit_id;function_name;num_calls;avg_runtime;min_runtime;max_runtime
0;calc total;1;482.418;482.418;482.418
0;calc update async;100;1.68699e-05;9.69e-06;8.0345e-05
0;calc inner;100;4.35063;4.24195;4.62157
0;calc wait;100;0.327953;0.181393;0.575236
0;calc bound;100;0.119974;0.114832;0.134572
0;calc iter;100;4.82293;4.62185;5.17472
0;total;1;491.801;491.801;491.801
1;calc total;1;482.418;482.418;482.418
1;calc update async;100;1.88169e-05;1.1283e-05;6.6848e-05
1;calc inner;100;4.3595;4.26629;4.62828
1;calc wait;100;0.322373;0.191809;0.537215
1;calc bound;100;0.120005;0.114356;0.135097
1;calc iter;100;4.82418;4.63877;5.10901
1;total;1;491.801;491.801;491.801
2;calc total;1;482.418;482.418;482.418
2;calc update async;100;1.19716e-05;8.878e-06;7.2546e-05
2;calc inner;100;4.17102;3.803;4.62235
2;calc wait;100;0.525274;0.193174;0.945081
2;calc bound;100;0.118953;0.115256;0.135843
2;calc iter;100;4.82275;4.68968;5.14341
2;total;1;491.801;491.801;491.801
3;calc total;1;482.418;482.418;482.418
3;calc update async;100;1.16343e-05;8.519e-06;6.5517e-05
3;calc inner;100;4.16886;3.84036;4.61859
3;calc wait;100;0.528289;0.190887;0.912043
3;calc bound;100;0.118486;0.113873;0.133735
3;calc iter;100;4.824;4.66894;5.10395
3;total;1;491.8;491.8;491.8
4;calc total;1;482.418;482.418;482.418
4;calc update async;100;1.34999e-05;8.591e-06;8.0171e-05
4;calc inner;100;4.29907;3.84679;4.61432
4;calc wait;100;0.390266;0.188382;0.932409
4;calc bound;100;0.118647;0.115466;0.133403
4;calc iter;100;4.82418;4.66776;5.15479
4;total;1;491.799;491.799;491.799
5;calc total;1;482.418;482.418;482.418
5;calc update async;100;1.27155e-05;8.88e-06;6.3795e-05
5;calc inner;100;4.29399;3.94017;4.60321
5;calc wait;100;0.393366;0.189329;0.830811
5;calc bound;100;0.118435;0.114857;0.124301
5;calc iter;100;4.82293;4.63787;5.10362
5;total;1;491.795;491.795;491.795
6;calc total;1;482.418;482.418;482.418
6;calc update async;100;1.49517e-05;9.723e-06;6.3949e-05
6;calc inner;100;4.34644;4.24759;4.61137
6;calc wait;100;0.33092;0.189516;0.592822
6;calc bound;100;0.119154;0.113419;0.129155
6;calc iter;100;4.82377;4.62266;5.1412
6;total;1;491.799;491.799;491.799
7;calc total;1;482.418;482.418;482.418
7;calc update async;100;1.49885e-05;9.865e-06;6.2432e-05
7;calc inner;100;4.34652;4.26561;4.61476
7;calc wait;100;0.329264;0.18895;0.578984
7;calc bound;100;0.119415;0.114917;0.12949
7;calc iter;100;4.82259;4.63828;5.12699
7;total;1;491.799;491.799;491.799
MPI
Running Jacobi on 8 processors with (2, 2 2) elements.
Array Dimensions: 1500 1500 1500
Block Dimensions: 750 750 750
== Energy Conservation Check ==
initial Energy:              125.000
  final Energy:              125.000
    Difference:               -0.000
== Time Statistics ==
Completed 100 iterations.
# unit_id;function_name;num_calls;avg_runtime;min_runtime;max_runtime
0;calc total;1;482.341;482.341;482.341
0;calc update async;100;1.71026e-05;9.201e-06;9.5871e-05
0;calc inner;100;4.34658;4.23016;4.60934
0;calc wait;100;0.331994;0.193526;0.617879
0;calc bound;100;0.119228;0.114879;0.130537
0;calc iter;100;4.82341;4.60594;5.11934
0;total;1;491.86;491.86;491.86
1;calc total;1;482.341;482.341;482.341
1;calc update async;100;1.94614e-05;1.1223e-05;7.8569e-05
1;calc inner;100;4.35829;4.25686;4.61862
1;calc wait;100;0.318214;0.193549;0.51398
1;calc bound;100;0.119187;0.113714;0.130246
1;calc iter;100;4.82219;4.63116;5.06269
1;total;1;491.858;491.858;491.858
2;calc total;1;482.341;482.341;482.341
2;calc update async;100;1.40565e-05;9.618e-06;9.2342e-05
2;calc inner;100;4.3202;3.85052;4.6102
2;calc wait;100;0.36159;0.194086;0.912105
2;calc bound;100;0.118773;0.115449;0.12876
2;calc iter;100;4.81898;4.59437;5.14244
2;total;1;491.857;491.857;491.857
3;calc total;1;482.341;482.341;482.341
3;calc update async;100;1.33178e-05;9.162e-06;7.2359e-05
3;calc inner;100;4.30778;3.87547;4.6019
3;calc wait;100;0.374233;0.191744;0.910975
3;calc bound;100;0.118544;0.114354;0.126342
3;calc iter;100;4.81967;4.65145;5.15656
3;total;1;491.852;491.852;491.852
4;calc total;1;482.341;482.341;482.341
4;calc update async;100;1.21393e-05;8.311e-06;9.3152e-05
4;calc inner;100;4.11233;3.76077;4.59667
4;calc wait;100;0.583441;0.193161;1.0283
4;calc bound;100;0.11936;0.114919;0.138332
4;calc iter;100;4.82285;4.66647;5.14165
4;total;1;491.853;491.853;491.853
5;calc total;1;482.341;482.341;482.341
5;calc update async;100;1.21452e-05;8.869e-06;7.8316e-05
5;calc inner;100;4.11585;3.7121;4.5978
5;calc wait;100;0.579694;0.192809;1.05104
5;calc bound;100;0.118357;0.111161;0.138819
5;calc iter;100;4.82162;4.66433;5.1133
5;total;1;491.857;491.857;491.857
6;calc total;1;482.341;482.341;482.341
6;calc update async;100;1.52054e-05;9.594e-06;9.1454e-05
6;calc inner;100;4.34085;4.2376;4.59905
6;calc wait;100;0.336603;0.188652;0.590721
6;calc bound;100;0.117339;0.112653;0.125966
6;calc iter;100;4.82115;4.60247;5.13671
6;total;1;491.857;491.857;491.857
7;calc total;1;482.341;482.341;482.341
7;calc update async;100;1.44066e-05;9.669e-06;7.0495e-05
7;calc inner;100;4.33194;4.24597;4.58961
7;calc wait;100;0.345323;0.191356;0.574472
7;calc bound;100;0.117698;0.113329;0.126766
7;calc iter;100;4.82236;4.6176;5.15204
7;total;1;491.857;491.857;491.857
MPI
Running Jacobi on 8 processors with (2, 2 2) elements.
Array Dimensions: 1500 1500 1500
Block Dimensions: 750 750 750
== Energy Conservation Check ==
initial Energy:              125.000
  final Energy:              125.000
    Difference:               -0.000
== Time Statistics ==
Completed 100 iterations.
# unit_id;function_name;num_calls;avg_runtime;min_runtime;max_runtime
0;calc total;1;480.331;480.331;480.331
0;calc update async;100;1.54119e-05;8.314e-06;7.131e-05
0;calc inner;100;4.3368;4.23715;4.61505
0;calc wait;100;0.323674;0.193049;0.606808
0;calc bound;100;0.11895;0.111661;0.133702
0;calc iter;100;4.80211;4.62791;5.13955
0;total;1;489.762;489.762;489.762
1;calc total;1;480.33;480.33;480.33
1;calc update async;100;1.62957e-05;8.245e-06;5.6919e-05
1;calc inner;100;4.34066;4.22384;4.61689
1;calc wait;100;0.321587;0.192499;0.611228
1;calc bound;100;0.11883;0.111642;0.132356
1;calc iter;100;4.8033;4.59526;5.11069
1;total;1;489.762;489.762;489.762
2;calc total;1;480.331;480.331;480.331
2;calc update async;100;1.54578e-05;1.0375e-05;5.6732e-05
2;calc inner;100;4.33439;4.21692;4.61311
2;calc wait;100;0.324267;0.184034;0.613914
2;calc bound;100;0.11865;0.110661;0.133234
2;calc iter;100;4.80089;4.55247;5.10543
2;total;1;489.762;489.762;489.762
3;calc total;1;480.33;480.33;480.33
3;calc update async;100;1.43369e-05;8.709e-06;5.4856e-05
3;calc inner;100;4.3261;4.17043;4.60457
3;calc wait;100;0.333016;0.191579;0.688236
3;calc bound;100;0.118268;0.111702;0.12878
3;calc iter;100;4.80092;4.61668;5.13711
3;total;1;489.761;489.761;489.761
4;calc total;1;480.331;480.331;480.331
4;calc update async;100;1.4627e-05;9.46e-06;6.9839e-05
4;calc inner;100;4.31573;4.16181;4.59741
4;calc wait;100;0.340316;0.184303;0.656853
4;calc bound;100;0.117594;0.111671;0.127017
4;calc iter;100;4.79969;4.60737;5.11058
4;total;1;489.76;489.76;489.76
5;calc total;1;480.33;480.33;480.33
5;calc update async;100;1.47303e-05;9.484e-06;6.4876e-05
5;calc inner;100;4.31608;4.12862;4.59721
5;calc wait;100;0.339713;0.185463;0.598675
5;calc bound;100;0.117777;0.111333;0.128375
5;calc iter;100;4.79919;4.6149;5.13869
5;total;1;489.76;489.76;489.76
6;calc total;1;480.331;480.331;480.331
6;calc update async;100;1.09257e-05;7.981e-06;6.8617e-05
6;calc inner;100;4.03683;3.7607;4.59727
6;calc wait;100;0.639577;0.207148;1.00878
6;calc bound;100;0.119489;0.11454;0.135917
6;calc iter;100;4.79916;4.67262;5.13552
6;total;1;489.757;489.757;489.757
7;calc total;1;480.33;480.33;480.33
7;calc update async;100;1.10641e-05;7.961e-06;6.517e-05
7;calc inner;100;4.02631;3.72127;4.60355
7;calc wait;100;0.650327;0.191913;1.02283
7;calc bound;100;0.120736;0.114309;0.139273
7;calc iter;100;4.80019;4.65578;5.04126
7;total;1;489.757;489.757;489.757
