# Supplementary material for: A Halo abstraction for distributed n-dimensional structured grids within the C++ PGAS library DASH
Source: PeerJ Comput Sci. 2023 Feb 3;9:e1203. doi: 10.7717/peerj-cs.1203 (PMC10280232; doi:10.7717/peerj-cs.1203)
Supplement: Supplemental Information 2 [file peerj-cs-09-1203-s002.gz › raw_haswell/res_3d/strong/plain/heat3d_n1_c20_1500_21918149.out]

DASH
InitEnergy=125.00000
EndEnergy=125.00000
DiffEnergy=-0.00000
Matrixspec: 1500 x 1500 x 1500
Iterations: 100
# unit_id;function_name;num_calls;avg_runtime;min_runtime;max_runtime
0;initialize;1;3.95856;3.95856;3.95856
0;async;100;0.04865;0.02082;0.06514
0;inner;100;1.58799;1.37027;1.82634
0;wait;100;0.00004;0.00003;0.00007
0;boundary;100;0.08752;0.08226;0.10051
0;calc iter;100;1.72420;1.49297;1.96416
0;calc total;1;172.44742;172.44742;172.44742
0;total;1;191.00251;191.00251;191.00251
1;initialize;1;3.96093;3.96093;3.96093
1;async;100;0.0375363;0.0221084;0.0531209
1;inner;100;1.60124;1.3804;1.83025
1;wait;100;3.65886e-05;2.5086e-05;5.0037e-05
1;boundary;100;0.0855301;0.0821568;0.0894379
1;calc iter;100;1.72434;1.48947;1.96099
1;calc total;1;172.447;172.447;172.447
1;total;1;191.005;191.005;191.005
2;initialize;1;3.96096;3.96096;3.96096
2;async;100;0.0480233;0.0191909;0.0784641
2;inner;100;1.58783;1.35847;1.82933
2;wait;100;3.91472e-05;2.3259e-05;6.8956e-05
2;boundary;100;0.0883493;0.0826916;0.104466
2;calc iter;100;1.72424;1.47325;1.97883
2;calc total;1;172.447;172.447;172.447
2;total;1;191.005;191.005;191.005
3;initialize;1;3.95237;3.95237;3.95237
3;async;100;0.0524018;0.0231336;0.0865939
3;inner;100;1.58198;1.3652;1.82637
3;wait;100;4.59343e-05;2.8851e-05;7.0048e-05
3;boundary;100;0.0896376;0.0824957;0.1001
3;calc iter;100;1.72407;1.48776;1.99409
3;calc total;1;172.447;172.447;172.447
3;total;1;190.996;190.996;190.996
4;initialize;1;3.96094;3.96094;3.96094
4;async;100;0.044934;0.0238797;0.0590215
4;inner;100;1.59445;1.37419;1.81747
4;wait;100;3.43497e-05;2.0839e-05;6.3276e-05
4;boundary;100;0.0848784;0.081737;0.0889371
4;calc iter;100;1.7243;1.49383;1.9539
4;calc total;1;172.447;172.447;172.447
4;total;1;191.005;191.005;191.005
5;initialize;1;3.95768;3.95768;3.95768
5;async;100;0.0467072;0.02299;0.0563248
5;inner;100;1.59236;1.3721;1.81759
5;wait;100;3.25473e-05;2.1833e-05;5.3288e-05
5;boundary;100;0.0852812;0.0817977;0.0878661
5;calc iter;100;1.72438;1.49765;1.96028
5;calc total;1;172.447;172.447;172.447
5;total;1;191.002;191.002;191.002
6;initialize;1;3.95626;3.95626;3.95626
6;async;100;0.0481174;0.0233337;0.0553334
6;inner;100;1.59131;1.37237;1.814
6;wait;100;3.57417e-05;2.2667e-05;8.6722e-05
6;boundary;100;0.0848297;0.0814674;0.0876701
6;calc iter;100;1.72429;1.50294;1.95351
6;calc total;1;172.447;172.447;172.447
6;total;1;191;191;191
7;initialize;1;3.95531;3.95531;3.95531
7;async;100;0.0502565;0.0235726;0.055891
7;inner;100;1.58921;1.37088;1.81328
7;wait;100;3.63865e-05;2.0682e-05;8.0527e-05
7;boundary;100;0.0848019;0.0812165;0.103477
7;calc iter;100;1.72431;1.4998;1.95099
7;calc total;1;172.447;172.447;172.447
7;total;1;190.999;190.999;190.999
8;initialize;1;3.95666;3.95666;3.95666
8;async;100;0.0380999;0.0226001;0.0524943
8;inner;100;1.59873;1.37642;1.82788
8;wait;100;3.07215e-05;1.9241e-05;5.0268e-05
8;boundary;100;0.0875903;0.0831867;0.0903933
8;calc iter;100;1.72445;1.4938;1.96867
8;calc total;1;172.447;172.447;172.447
8;total;1;191.001;191.001;191.001
9;initialize;1;3.95439;3.95439;3.95439
9;async;100;0.0336161;0.0240101;0.0411411
9;inner;100;1.60052;1.37951;1.82895
9;wait;100;2.37489e-05;1.8387e-05;5.601e-05
9;boundary;100;0.0903085;0.084612;0.0924021
9;calc iter;100;1.72447;1.49644;1.95776
9;calc total;1;172.447;172.447;172.447
9;total;1;190.998;190.998;190.998
10;initialize;1;3.95413;3.95413;3.95413
10;async;100;0.0334306;0.023689;0.0444919
10;inner;100;1.6023;1.37681;1.83449
10;wait;100;2.74573e-05;1.7633e-05;5.1358e-05
10;boundary;100;0.0887011;0.0842623;0.0919565
10;calc iter;100;1.72446;1.49095;1.9619
10;calc total;1;172.447;172.447;172.447
10;total;1;190.998;190.998;190.998
11;initialize;1;3.96092;3.96092;3.96092
11;async;100;0.0359427;0.0234909;0.0469729
11;inner;100;1.59927;1.37693;1.8292
11;wait;100;2.4924e-05;1.7354e-05;5.447e-05
11;boundary;100;0.0892244;0.0847736;0.0919302
11;calc iter;100;1.72446;1.49455;1.96372
11;calc total;1;172.447;172.447;172.447
11;total;1;191.005;191.005;191.005
12;initialize;1;3.95499;3.95499;3.95499
12;async;100;0.670356;0.0195406;0.923434
12;inner;100;0.967102;0.955382;0.980738
12;wait;100;2.9865e-05;1.901e-05;8.8708e-05
12;boundary;100;0.077922;0.0761204;0.0888393
12;calc iter;100;1.71541;1.07893;1.97485
12;calc total;1;172.447;172.447;172.447
12;total;1;190.999;190.999;190.999
13;initialize;1;3.95575;3.95575;3.95575
13;async;100;0.669913;0.0196008;0.915462
13;inner;100;0.967657;0.960658;0.982502
13;wait;100;2.45306e-05;1.8557e-05;6.0031e-05
13;boundary;100;0.0778898;0.0755185;0.0799275
13;calc iter;100;1.71549;1.08103;1.97018
13;calc total;1;172.447;172.447;172.447
13;total;1;191;191;191
14;initialize;1;3.95326;3.95326;3.95326
14;async;100;0.672392;0.0202015;0.920891
14;inner;100;0.964867;0.954735;0.97858
14;wait;100;2.91782e-05;2.0868e-05;9.3216e-05
14;boundary;100;0.0781224;0.0762163;0.086658
14;calc iter;100;1.71541;1.07755;1.96919
14;calc total;1;172.447;172.447;172.447
14;total;1;190.997;190.997;190.997
15;initialize;1;3.95359;3.95359;3.95359
15;async;100;0.675264;0.0201042;0.923954
15;inner;100;0.96176;0.951956;0.975196
15;wait;100;3.18181e-05;2.1038e-05;7.609e-05
15;boundary;100;0.0783479;0.0763188;0.0865545
15;calc iter;100;1.71541;1.07454;1.97202
15;calc total;1;172.447;172.447;172.447
15;total;1;190.998;190.998;190.998
16;initialize;1;3.95814;3.95814;3.95814
16;async;100;0.668445;0.0198484;0.915434
16;inner;100;0.962462;0.951601;0.981299
16;wait;100;3.8698e-05;2.3914e-05;5.5741e-05
16;boundary;100;0.084415;0.0760804;0.101389
16;calc iter;100;1.71536;1.07927;1.96817
16;calc total;1;172.447;172.447;172.447
16;total;1;191.002;191.002;191.002
17;initialize;1;3.95545;3.95545;3.95545
17;async;100;0.678962;0.0205057;0.919084
17;inner;100;0.959497;0.953644;0.97457
17;wait;100;2.47737e-05;1.6407e-05;9.4536e-05
17;boundary;100;0.0769816;0.074847;0.0804374
17;calc iter;100;1.71547;1.07337;1.95745
17;calc total;1;172.447;172.447;172.447
17;total;1;190.999;190.999;190.999
18;initialize;1;3.96093;3.96093;3.96093
18;async;100;0.672955;0.0198925;0.935923
18;inner;100;0.951645;0.932095;0.971718
18;wait;100;4.1864e-05;2.2292e-05;0.000116034
18;boundary;100;0.0905406;0.0760174;0.11845
18;calc iter;100;1.71518;1.07148;1.97899
18;calc total;1;172.447;172.447;172.447
18;total;1;191.005;191.005;191.005
19;initialize;1;3.95732;3.95732;3.95732
19;async;100;0.6706;0.0199674;0.943995
19;inner;100;0.952823;0.946385;0.973881
19;wait;100;4.33944e-05;2.2932e-05;0.000101642
19;boundary;100;0.0918217;0.0761681;0.103387
19;calc iter;100;1.71529;1.07298;1.97936
19;calc total;1;172.447;172.447;172.447
19;total;1;191.001;191.001;191.001
DASH
InitEnergy=125.00000
EndEnergy=125.00000
DiffEnergy=-0.00000
Matrixspec: 1500 x 1500 x 1500
Iterations: 100
# unit_id;function_name;num_calls;avg_runtime;min_runtime;max_runtime
0;initialize;1;3.50562;3.50562;3.50562
0;async;100;0.03859;0.02039;0.05272
0;inner;100;1.60657;1.38649;1.83211
0;wait;100;0.00003;0.00002;0.00005
0;boundary;100;0.08515;0.08181;0.08817
0;calc iter;100;1.73034;1.50506;1.96261
0;calc total;1;173.04407;173.04407;173.04407
0;total;1;190.85604;190.85604;190.85604
1;initialize;1;3.50839;3.50839;3.50839
1;async;100;0.0290376;0.0229793;0.0389192
1;inner;100;1.61256;1.39124;1.83971
1;wait;100;2.57283e-05;2.0046e-05;5.0187e-05
1;boundary;100;0.0888037;0.0843599;0.0912746
1;calc iter;100;1.73043;1.50195;1.96505
1;calc total;1;173.044;173.044;173.044
1;total;1;190.859;190.859;190.859
2;initialize;1;3.50549;3.50549;3.50549
2;async;100;0.0459239;0.0238191;0.0589893
2;inner;100;1.59875;1.37903;1.82568
2;wait;100;3.90853e-05;2.7824e-05;5.8832e-05
2;boundary;100;0.085499;0.0822144;0.0886146
2;calc iter;100;1.73022;1.49008;1.96535
2;calc total;1;173.044;173.044;173.044
2;total;1;190.856;190.856;190.856
3;initialize;1;3.50844;3.50844;3.50844
3;async;100;0.0411213;0.0239854;0.0494011
3;inner;100;1.60355;1.38432;1.82459
3;wait;100;3.40127e-05;2.0117e-05;7.7739e-05
3;boundary;100;0.0856049;0.0826478;0.0884235
3;calc iter;100;1.73032;1.50668;1.95573
3;calc total;1;173.044;173.044;173.044
3;total;1;190.859;190.859;190.859
4;initialize;1;3.5064;3.5064;3.5064
4;async;100;0.0445529;0.0232066;0.0501229
4;inner;100;1.60142;1.3817;1.82539
4;wait;100;3.96277e-05;2.4801e-05;7.6822e-05
4;boundary;100;0.0842108;0.0807599;0.0878754
4;calc iter;100;1.73023;1.50462;1.95767
4;calc total;1;173.044;173.044;173.044
4;total;1;190.857;190.857;190.857
5;initialize;1;3.50838;3.50838;3.50838
5;async;100;0.0458323;0.0229428;0.053629
5;inner;100;1.60026;1.38025;1.82551
5;wait;100;3.15325e-05;1.9414e-05;8.5168e-05
5;boundary;100;0.0841954;0.0809825;0.0874035
5;calc iter;100;1.73032;1.50539;1.96239
5;calc total;1;173.044;173.044;173.044
5;total;1;190.859;190.859;190.859
6;initialize;1;3.50838;3.50838;3.50838
6;async;100;0.0542781;0.0234981;0.0659589
6;inner;100;1.58809;1.36952;1.81605
6;wait;100;4.35225e-05;3.084e-05;7.0269e-05
6;boundary;100;0.087556;0.0811809;0.0981311
6;calc iter;100;1.72997;1.48914;1.96177
6;calc total;1;173.044;173.044;173.044
6;total;1;190.859;190.859;190.859
7;initialize;1;3.50145;3.50145;3.50145
7;async;100;0.0418171;0.0233377;0.0524211
7;inner;100;1.60438;1.38287;1.82912
7;wait;100;3.85482e-05;2.4228e-05;8.3332e-05
7;boundary;100;0.0840221;0.0808319;0.087166
7;calc iter;100;1.73026;1.50065;1.96431
7;calc total;1;173.044;173.044;173.044
7;total;1;190.852;190.852;190.852
8;initialize;1;3.50839;3.50839;3.50839
8;async;100;0.0340914;0.0230759;0.0423365
8;inner;100;1.60866;1.38538;1.83527
8;wait;100;2.99131e-05;2.0485e-05;5.722e-05
8;boundary;100;0.0876286;0.084108;0.090452
8;calc iter;100;1.73041;1.50126;1.96534
8;calc total;1;173.044;173.044;173.044
8;total;1;190.859;190.859;190.859
9;initialize;1;3.50841;3.50841;3.50841
9;async;100;0.0306039;0.0236113;0.0370201
9;inner;100;1.61012;1.38845;1.83642
9;wait;100;2.36574e-05;1.7686e-05;6.0055e-05
9;boundary;100;0.0896917;0.0845892;0.0918713
9;calc iter;100;1.73044;1.50259;1.96439
9;calc total;1;173.044;173.044;173.044
9;total;1;190.859;190.859;190.859
10;initialize;1;3.50737;3.50737;3.50737
10;async;100;0.0381795;0.0237196;0.0459087
10;inner;100;1.60718;1.38552;1.83414
10;wait;100;3.21488e-05;2.3031e-05;5.0047e-05
10;boundary;100;0.0849244;0.0815319;0.0882816
10;calc iter;100;1.73032;1.49966;1.96332
10;calc total;1;173.044;173.044;173.044
10;total;1;190.858;190.858;190.858
11;initialize;1;3.50717;3.50717;3.50717
11;async;100;0.0392725;0.0239476;0.0460765
11;inner;100;1.60456;1.38285;1.83001
11;wait;100;3.0547e-05;2.3134e-05;6.2706e-05
11;boundary;100;0.0865085;0.0830873;0.0888077
11;calc iter;100;1.73037;1.50404;1.96354
11;calc total;1;173.044;173.044;173.044
11;total;1;190.858;190.858;190.858
12;initialize;1;3.5084;3.5084;3.5084
12;async;100;0.680044;0.0198835;0.923681
12;inner;100;0.958821;0.95163;0.974843
12;wait;100;3.65112e-05;2.2669e-05;0.000103034
12;boundary;100;0.0824182;0.0799673;0.087043
12;calc iter;100;1.72132;1.0748;1.96687
12;calc total;1;173.044;173.044;173.044
12;total;1;190.859;190.859;190.859
13;initialize;1;3.50428;3.50428;3.50428
13;async;100;0.683385;0.0197784;0.927073
13;inner;100;0.956665;0.950097;0.971435
13;wait;100;3.5018e-05;2.5238e-05;0.000101265
13;boundary;100;0.0812658;0.0804896;0.0845315
13;calc iter;100;1.72135;1.07268;1.96839
13;calc total;1;173.044;173.044;173.044
13;total;1;190.855;190.855;190.855
14;initialize;1;3.50839;3.50839;3.50839
14;async;100;0.675566;0.0196216;0.91869
14;inner;100;0.958147;0.951648;0.98156
14;wait;100;4.53661e-05;2.8771e-05;8.1953e-05
14;boundary;100;0.0874931;0.0791699;0.0977747
14;calc iter;100;1.72125;1.08044;1.96801
14;calc total;1;173.044;173.044;173.044
14;total;1;190.859;190.859;190.859
15;initialize;1;3.50838;3.50838;3.50838
15;async;100;0.677338;0.0198368;0.919955
15;inner;100;0.961189;0.955024;0.981657
15;wait;100;3.85679e-05;2.2497e-05;5.4065e-05
15;boundary;100;0.0827618;0.0790351;0.0870651
15;calc iter;100;1.72133;1.08058;1.96696
15;calc total;1;173.044;173.044;173.044
15;total;1;190.859;190.859;190.859
16;initialize;1;3.50839;3.50839;3.50839
16;async;100;0.686612;0.0195391;0.918318
16;inner;100;0.957009;0.951389;0.973543
16;wait;100;2.68492e-05;1.9864e-05;8.1028e-05
16;boundary;100;0.0778559;0.0749631;0.0797939
16;calc iter;100;1.72151;1.07288;1.95795
16;calc total;1;173.044;173.044;173.044
16;total;1;190.859;190.859;190.859
17;initialize;1;3.5081;3.5081;3.5081
17;async;100;0.692642;0.0202573;0.927561
17;inner;100;0.951427;0.945809;0.972503
17;wait;100;2.30129e-05;1.9164e-05;0.000104712
17;boundary;100;0.07746;0.074317;0.0797485
17;calc iter;100;1.72155;1.07262;1.96095
17;calc total;1;173.044;173.044;173.044
17;total;1;190.858;190.858;190.858
18;initialize;1;3.50837;3.50837;3.50837
18;async;100;0.679663;0.0200979;0.921242
18;inner;100;0.956964;0.951157;0.977982
18;wait;100;4.27839e-05;2.2823e-05;9.3599e-05
18;boundary;100;0.0846457;0.0761008;0.0927718
18;calc iter;100;1.72132;1.07662;1.96641
18;calc total;1;173.044;173.044;173.044
18;total;1;190.859;190.859;190.859
19;initialize;1;3.50838;3.50838;3.50838
19;async;100;0.674143;0.0201986;0.8997
19;inner;100;0.969729;0.96318;0.989396
19;wait;100;2.09713e-05;1.6973e-05;6.1851e-05
19;boundary;100;0.077739;0.0742461;0.080053
19;calc iter;100;1.72163;1.08941;1.95525
19;calc total;1;173.044;173.044;173.044
19;total;1;190.859;190.859;190.859
DASH
InitEnergy=125.00000
EndEnergy=125.00000
DiffEnergy=-0.00000
Matrixspec: 1500 x 1500 x 1500
Iterations: 100
# unit_id;function_name;num_calls;avg_runtime;min_runtime;max_runtime
0;initialize;1;3.57103;3.57103;3.57103
0;async;100;0.05557;0.02135;0.06159
0;inner;100;1.57609;1.35440;1.82827
0;wait;100;0.00003;0.00002;0.00008
0;boundary;100;0.08935;0.08274;0.09252
0;calc iter;100;1.72105;1.49811;1.96795
0;calc total;1;172.11839;172.11839;172.11839
0;total;1;190.16340;190.16340;190.16340
1;initialize;1;3.5764;3.5764;3.5764
1;async;100;0.0391969;0.0244187;0.0442632
1;inner;100;1.58681;1.36432;1.83818
1;wait;100;2.53217e-05;2.1472e-05;4.1492e-05
1;boundary;100;0.0951503;0.0838849;0.0988239
1;calc iter;100;1.72118;1.49856;1.9697
1;calc total;1;172.118;172.118;172.118
1;total;1;190.169;190.169;190.169
2;initialize;1;3.5764;3.5764;3.5764
2;async;100;0.0344457;0.021704;0.0475944
2;inner;100;1.59903;1.37869;1.83463
2;wait;100;2.91387e-05;2.0482e-05;5.0715e-05
2;boundary;100;0.0875179;0.0830889;0.0920552
2;calc iter;100;1.72102;1.49338;1.96
2;calc total;1;172.118;172.118;172.118
2;total;1;190.169;190.169;190.169
3;initialize;1;3.57638;3.57638;3.57638
3;async;100;0.0585473;0.0231215;0.0632339
3;inner;100;1.57322;1.35287;1.8208
3;wait;100;2.84811e-05;1.6991e-05;7.7854e-05
3;boundary;100;0.0892216;0.0837071;0.0922664
3;calc iter;100;1.72102;1.5005;1.95781
3;calc total;1;172.118;172.118;172.118
3;total;1;190.169;190.169;190.169
4;initialize;1;3.5703;3.5703;3.5703
4;async;100;0.0468136;0.0242605;0.0597363
4;inner;100;1.58773;1.36409;1.8107
4;wait;100;3.99227e-05;2.4122e-05;6.1412e-05
4;boundary;100;0.0862025;0.08219;0.0916755
4;calc iter;100;1.72079;1.48584;1.94932
4;calc total;1;172.118;172.118;172.118
4;total;1;190.163;190.163;190.163
5;initialize;1;3.56967;3.56967;3.56967
5;async;100;0.0447464;0.0234094;0.0507873
5;inner;100;1.59128;1.37293;1.81843
5;wait;100;3.76475e-05;2.4061e-05;6.0769e-05
5;boundary;100;0.0848158;0.08167;0.0884059
5;calc iter;100;1.72089;1.50236;1.95175
5;calc total;1;172.118;172.118;172.118
5;total;1;190.162;190.162;190.162
6;initialize;1;3.57553;3.57553;3.57553
6;async;100;0.0548697;0.0238015;0.104724
6;inner;100;1.57209;1.35768;1.82742
6;wait;100;4.19063e-05;2.5793e-05;7.8793e-05
6;boundary;100;0.0931837;0.0815812;0.121189
6;calc iter;100;1.72019;1.48768;1.96589
6;calc total;1;172.118;172.118;172.118
6;total;1;190.168;190.168;190.168
7;initialize;1;3.56974;3.56974;3.56974
7;async;100;0.0443262;0.0240394;0.0615419
7;inner;100;1.59062;1.36676;1.81909
7;wait;100;4.12165e-05;2.5708e-05;7.446e-05
7;boundary;100;0.0858667;0.0824441;0.0903712
7;calc iter;100;1.72085;1.4858;1.95884
7;calc total;1;172.118;172.118;172.118
7;total;1;190.162;190.162;190.162
8;initialize;1;3.57544;3.57544;3.57544
8;async;100;0.0358922;0.023587;0.0451419
8;inner;100;1.59931;1.37693;1.83116
8;wait;100;3.32062e-05;2.2779e-05;6.771e-05
8;boundary;100;0.0857515;0.082857;0.0895452
8;calc iter;100;1.72099;1.49557;1.96589
8;calc total;1;172.118;172.118;172.118
8;total;1;190.168;190.168;190.168
9;initialize;1;3.57639;3.57639;3.57639
9;async;100;0.0277486;0.0216417;0.0384368
9;inner;100;1.60535;1.38276;1.83738
9;wait;100;2.9729e-05;1.995e-05;7.0723e-05
9;boundary;100;0.0879483;0.0826844;0.0914511
9;calc iter;100;1.72108;1.48887;1.96433
9;calc total;1;172.118;172.118;172.118
9;total;1;190.169;190.169;190.169
10;initialize;1;3.57399;3.57399;3.57399
10;async;100;0.0326487;0.0209889;0.0490964
10;inner;100;1.60248;1.37616;1.83445
10;wait;100;3.53852e-05;2.299e-05;5.7041e-05
10;boundary;100;0.0857811;0.0824826;0.0905973
10;calc iter;100;1.72095;1.48321;1.96147
10;calc total;1;172.118;172.118;172.118
10;total;1;190.166;190.166;190.166
11;initialize;1;3.57309;3.57309;3.57309
11;async;100;0.0367053;0.0243314;0.0432577
11;inner;100;1.59847;1.37689;1.82809
11;wait;100;3.53292e-05;2.3071e-05;5.7884e-05
11;boundary;100;0.0857603;0.082546;0.0883384
11;calc iter;100;1.72098;1.49769;1.9588
11;calc total;1;172.118;172.118;172.118
11;total;1;190.165;190.165;190.165
12;initialize;1;3.57647;3.57647;3.57647
12;async;100;0.671211;0.020159;0.925495
12;inner;100;0.948958;0.940663;0.978084
12;wait;100;4.3647e-05;3.0332e-05;8.2697e-05
12;boundary;100;0.091818;0.0786833;0.101059
12;calc iter;100;1.71203;1.07701;1.96915
12;calc total;1;172.118;172.118;172.118
12;total;1;190.169;190.169;190.169
13;initialize;1;3.57434;3.57434;3.57434
13;async;100;0.675443;0.0197485;0.926701
13;inner;100;0.947807;0.934662;0.975362
13;wait;100;3.69348e-05;2.1625e-05;8.7861e-05
13;boundary;100;0.08878;0.0784392;0.100172
13;calc iter;100;1.71207;1.07364;1.96761
13;calc total;1;172.118;172.118;172.118
13;total;1;190.167;190.167;190.167
14;initialize;1;3.57643;3.57643;3.57643
14;async;100;0.671302;0.0198485;0.924898
14;inner;100;0.943506;0.934917;0.976823
14;wait;100;4.17107e-05;2.1306e-05;8.116e-05
14;boundary;100;0.0970501;0.0788355;0.104886
14;calc iter;100;1.7119;1.07559;1.96686
14;calc total;1;172.118;172.118;172.118
14;total;1;190.169;190.169;190.169
15;initialize;1;3.57646;3.57646;3.57646
15;async;100;0.669868;0.0199376;0.916606
15;inner;100;0.951315;0.943434;0.979918
15;wait;100;4.0171e-05;2.6918e-05;6.0539e-05
15;boundary;100;0.0908274;0.0792284;0.0985021
15;calc iter;100;1.71205;1.07915;1.96314
15;calc total;1;172.118;172.118;172.118
15;total;1;190.169;190.169;190.169
16;initialize;1;3.57643;3.57643;3.57643
16;async;100;0.686505;0.0195989;0.925364
16;inner;100;0.947694;0.937379;0.974243
16;wait;100;2.50737e-05;1.7246e-05;0.000106236
16;boundary;100;0.0780447;0.0746421;0.08088
16;calc iter;100;1.71227;1.07209;1.9625
16;calc total;1;172.118;172.118;172.118
16;total;1;190.169;190.169;190.169
17;initialize;1;3.5661;3.5661;3.5661
17;async;100;0.695752;0.0207407;0.940979
17;inner;100;0.939876;0.932409;0.973222
17;wait;100;2.23932e-05;1.9612e-05;8.0481e-05
17;boundary;100;0.0768128;0.0731327;0.0797465
17;calc iter;100;1.71246;1.07195;1.96881
17;calc total;1;172.118;172.118;172.118
17;total;1;190.158;190.158;190.158
18;initialize;1;3.56706;3.56706;3.56706
18;async;100;0.682044;0.0204675;0.922295
18;inner;100;0.951854;0.94144;0.97474
18;wait;100;2.64889e-05;1.8624e-05;7.1753e-05
18;boundary;100;0.0782897;0.0754387;0.0806361
18;calc iter;100;1.71222;1.07276;1.95674
18;calc total;1;172.118;172.118;172.118
18;total;1;190.159;190.159;190.159
19;initialize;1;3.57646;3.57646;3.57646
19;async;100;0.687846;0.0194806;0.918521
19;inner;100;0.945727;0.935849;0.971204
19;wait;100;2.83607e-05;1.8942e-05;0.000110864
19;boundary;100;0.0786534;0.0749701;0.0827135
19;calc iter;100;1.71226;1.07018;1.95327
19;calc total;1;172.118;172.118;172.118
19;total;1;190.169;190.169;190.169
MPI
Running Jacobi on 20 processors with (5, 2 2) elements.
Array Dimensions: 1500 1500 1500
Block Dimensions: 300 750 750
== Energy Conservation Check ==
initial Energy:              125.000
  final Energy:              125.000
    Difference:               -0.000
== Time Statistics ==
Completed 100 iterations.
# unit_id;function_name;num_calls;avg_runtime;min_runtime;max_runtime
0;calc total;1;167.88;167.88;167.88
0;calc update async;100;2.08594e-05;9.305e-06;0.000124588
0;calc inner;100;1.44417;1.23057;1.6908
0;calc wait;100;0.169732;0.0764441;0.452961
0;calc bound;100;0.0602488;0.0457613;0.0902037
0;calc iter;100;1.6777;1.49299;1.84589
0;total;1;173.747;173.747;173.747
1;calc total;1;167.88;167.88;167.88
1;calc update async;100;2.15451e-05;8.987e-06;8.7715e-05
1;calc inner;100;1.45267;1.27983;1.68699
1;calc wait;100;0.162564;0.077064;0.386082
1;calc bound;100;0.059512;0.0455052;0.0920211
1;calc iter;100;1.67822;1.48385;1.86038
1;total;1;173.746;173.746;173.746
2;calc total;1;167.88;167.88;167.88
2;calc update async;100;2.70844e-05;1.1342e-05;0.000106328
2;calc inner;100;1.44157;1.26779;1.67212
2;calc wait;100;0.158769;0.0754643;0.313548
2;calc bound;100;0.0692561;0.0486737;0.0937805
2;calc iter;100;1.67697;1.50871;1.85408
2;total;1;173.744;173.744;173.744
3;calc total;1;167.88;167.88;167.88
3;calc update async;100;2.94092e-05;1.1639e-05;0.000149019
3;calc inner;100;1.45151;1.23529;1.68719
3;calc wait;100;0.145536;0.0746593;0.352138
3;calc bound;100;0.071455;0.050353;0.0920164
3;calc iter;100;1.67624;1.53547;1.84253
3;total;1;173.746;173.746;173.746
4;calc total;1;167.88;167.88;167.88
4;calc update async;100;1.55735e-05;9.133e-06;0.00011181
4;calc inner;100;1.4212;1.23213;1.66444
4;calc wait;100;0.202297;0.0846707;0.476741
4;calc bound;100;0.0515191;0.0454411;0.0612483
4;calc iter;100;1.67719;1.54095;1.80522
4;total;1;173.739;173.739;173.739
5;calc total;1;167.88;167.88;167.88
5;calc update async;100;1.55479e-05;8.848e-06;9.3856e-05
5;calc inner;100;1.42567;1.20016;1.64591
5;calc wait;100;0.197791;0.0848639;0.501899
5;calc bound;100;0.0518943;0.0452536;0.0796654
5;calc iter;100;1.67749;1.53699;1.79526
5;total;1;173.683;173.683;173.683
6;calc total;1;167.88;167.88;167.88
6;calc update async;100;1.4052e-05;9.57e-06;0.000108618
6;calc inner;100;1.35422;1.13438;1.6632
6;calc wait;100;0.268183;0.0830425;0.530271
6;calc bound;100;0.0516488;0.0460914;0.0598353
6;calc iter;100;1.67736;1.50453;1.8023
6;total;1;173.709;173.709;173.709
7;calc total;1;167.88;167.88;167.88
7;calc update async;100;1.47038e-05;8.89e-06;0.000136769
7;calc inner;100;1.37115;1.12981;1.65445
7;calc wait;100;0.250686;0.084883;0.520624
7;calc bound;100;0.0511509;0.0456305;0.0603516
7;calc iter;100;1.67687;1.49834;1.79326
7;total;1;173.695;173.695;173.695
8;calc total;1;167.88;167.88;167.88
8;calc update async;100;2.8935e-05;1.1529e-05;5.9009e-05
8;calc inner;100;1.44002;1.26651;1.68178
8;calc wait;100;0.152388;0.0821556;0.297904
8;calc bound;100;0.0770118;0.0446417;0.0941899
8;calc iter;100;1.6788;1.47526;1.90385
8;total;1;173.748;173.748;173.748
9;calc total;1;167.88;167.88;167.88
9;calc update async;100;3.13008e-05;1.0527e-05;0.00013744
9;calc inner;100;1.44558;1.28582;1.68064
9;calc wait;100;0.144794;0.0739619;0.335892
9;calc bound;100;0.0777093;0.0455022;0.0935448
9;calc iter;100;1.67828;1.46405;1.91441
9;total;1;173.748;173.748;173.748
10;calc total;1;167.88;167.88;167.88
10;calc update async;100;2.59401e-05;1.0392e-05;0.000102976
10;calc inner;100;1.45554;1.31842;1.67558
10;calc wait;100;0.15369;0.0747709;0.288675
10;calc bound;100;0.0626097;0.0455288;0.0932646
10;calc iter;100;1.678;1.51058;1.8564
10;total;1;173.743;173.743;173.743
11;calc total;1;167.88;167.88;167.88
11;calc update async;100;2.42784e-05;1.2589e-05;8.3207e-05
11;calc inner;100;1.46134;1.31675;1.67395
11;calc wait;100;0.148091;0.076027;0.277762
11;calc bound;100;0.0631828;0.0451994;0.0933989
11;calc iter;100;1.67851;1.54827;1.82771
11;total;1;173.746;173.746;173.746
12;calc total;1;167.88;167.88;167.88
12;calc update async;100;1.8922e-05;1.0099e-05;0.000132763
12;calc inner;100;0.935139;0.915877;0.967113
12;calc wait;100;0.680454;0.539497;0.896457
12;calc bound;100;0.0540536;0.0438054;0.0612997
12;calc iter;100;1.67715;1.52671;1.87772
12;total;1;173.44;173.44;173.44
13;calc total;1;167.88;167.88;167.88
13;calc update async;100;1.93964e-05;8.898e-06;9.5657e-05
13;calc inner;100;0.934582;0.915326;0.967687
13;calc wait;100;0.677816;0.483216;0.892444
13;calc bound;100;0.0553373;0.0432986;0.0641988
13;calc iter;100;1.67749;1.47292;1.87157
13;total;1;173.44;173.44;173.44
14;calc total;1;167.88;167.88;167.88
14;calc update async;100;1.49015e-05;9.541e-06;0.000106373
14;calc inner;100;0.937486;0.917296;0.967279
14;calc wait;100;0.684416;0.522883;0.896067
14;calc bound;100;0.0481582;0.0442633;0.0578791
14;calc iter;100;1.67719;1.498;1.88192
14;total;1;173.442;173.442;173.442
15;calc total;1;167.88;167.88;167.88
15;calc update async;100;1.43715e-05;9.287e-06;9.9653e-05
15;calc inner;100;0.937529;0.919174;0.96717
15;calc wait;100;0.68316;0.500173;0.819411
15;calc bound;100;0.0486904;0.0435987;0.0593142
15;calc iter;100;1.67679;1.48251;1.81733
15;total;1;173.441;173.441;173.441
16;calc total;1;167.88;167.88;167.88
16;calc update async;100;1.56429e-05;9.359e-06;0.000114138
16;calc inner;100;0.933305;0.895338;0.966129
16;calc wait;100;0.694355;0.434608;1.04436
16;calc bound;100;0.0479093;0.0418972;0.0597432
16;calc iter;100;1.67695;1.40185;1.98501
16;total;1;173.439;173.439;173.439
17;calc total;1;167.88;167.88;167.88
17;calc update async;100;1.43884e-05;8.999e-06;0.00014794
17;calc inner;100;0.936951;0.907451;0.96853
17;calc wait;100;0.690439;0.490873;0.907206
17;calc bound;100;0.0473282;0.0426709;0.0582172
17;calc iter;100;1.67609;1.45815;1.87631
17;total;1;173.438;173.438;173.438
18;calc total;1;167.88;167.88;167.88
18;calc update async;100;1.62311e-05;9.164e-06;0.000105738
18;calc inner;100;0.936544;0.916443;0.965292
18;calc wait;100;0.687525;0.47586;0.839173
18;calc bound;100;0.0496604;0.0439184;0.0584472
18;calc iter;100;1.67441;1.45516;1.83328
18;total;1;173.439;173.439;173.439
19;calc total;1;167.88;167.88;167.88
19;calc update async;100;1.73739e-05;9.751e-06;0.00010076
19;calc inner;100;0.936359;0.915403;0.966252
19;calc wait;100;0.684034;0.434626;0.849799
19;calc bound;100;0.0514117;0.0419671;0.0616993
19;calc iter;100;1.67293;1.41083;1.81231
19;total;1;173.44;173.44;173.44
MPI
Running Jacobi on 20 processors with (5, 2 2) elements.
Array Dimensions: 1500 1500 1500
Block Dimensions: 300 750 750
== Energy Conservation Check ==
initial Energy:              125.000
  final Energy:              125.000
    Difference:               -0.000
== Time Statistics ==
Completed 100 iterations.
# unit_id;function_name;num_calls;avg_runtime;min_runtime;max_runtime
0;calc total;1;158.864;158.864;158.864
0;calc update async;100;3.07788e-05;1.2363e-05;7.2764e-05
0;calc inner;100;1.33933;1.15329;1.6914
0;calc wait;100;0.162072;0.0724576;0.297767
0;calc bound;100;0.077488;0.0456652;0.093689
0;calc iter;100;1.58813;1.37127;1.84842
0;total;1;164.648;164.648;164.648
1;calc total;1;158.864;158.864;158.864
1;calc update async;100;3.34105e-05;1.2184e-05;8.7097e-05
1;calc inner;100;1.34177;1.15457;1.69706
1;calc wait;100;0.159148;0.0787495;0.291562
1;calc bound;100;0.0788767;0.0442579;0.0959402
1;calc iter;100;1.58863;1.3637;1.85256
1;total;1;164.649;164.649;164.649
2;calc total;1;158.864;158.864;158.864
2;calc update async;100;2.50377e-05;1.0354e-05;7.715e-05
2;calc inner;100;1.33605;1.15264;1.68665
2;calc wait;100;0.175055;0.0842996;0.449124
2;calc bound;100;0.0699585;0.0461957;0.0934674
2;calc iter;100;1.58736;1.36769;1.83163
2;total;1;164.64;164.64;164.64
3;calc total;1;158.863;158.863;158.863
3;calc update async;100;2.64742e-05;1.0017e-05;4.7607e-05
3;calc inner;100;1.33758;1.15934;1.68609
3;calc wait;100;0.17331;0.0823985;0.427045
3;calc bound;100;0.0703062;0.0483918;0.0939682
3;calc iter;100;1.58713;1.3655;1.83964
3;total;1;164.642;164.642;164.642
4;calc total;1;158.863;158.863;158.863
4;calc update async;100;1.96902e-05;1.0568e-05;5.356e-05
4;calc inner;100;1.33424;1.16591;1.67608
4;calc wait;100;0.187254;0.0805313;0.428849
4;calc bound;100;0.0590712;0.0459392;0.0915793
4;calc iter;100;1.58735;1.41893;1.81602
4;total;1;164.641;164.641;164.641
5;calc total;1;158.863;158.863;158.863
5;calc update async;100;1.99759e-05;1.0528e-05;7.0701e-05
5;calc inner;100;1.34178;1.18316;1.67583
5;calc wait;100;0.178861;0.0789819;0.315832
5;calc bound;100;0.058999;0.0452373;0.0851453
5;calc iter;100;1.5871;1.41814;1.81464
5;total;1;164.635;164.635;164.635
6;calc total;1;158.863;158.863;158.863
6;calc update async;100;2.20734e-05;1.019e-05;7.3371e-05
6;calc inner;100;1.33951;1.15926;1.6772
6;calc wait;100;0.176567;0.0726005;0.387559
6;calc bound;100;0.0653465;0.045065;0.0929121
6;calc iter;100;1.58817;1.39845;1.85267
6;total;1;164.641;164.641;164.641
7;calc total;1;158.863;158.863;158.863
7;calc update async;100;2.30944e-05;1.1531e-05;8.0748e-05
7;calc inner;100;1.33701;1.15959;1.67301
7;calc wait;100;0.179757;0.0743351;0.384848
7;calc bound;100;0.0651019;0.0450951;0.0920163
7;calc iter;100;1.58766;1.41471;1.88845
7;total;1;164.63;164.63;164.63
8;calc total;1;158.863;158.863;158.863
8;calc update async;100;1.69914e-05;9.852e-06;8.5282e-05
8;calc inner;100;1.25076;1.05659;1.68674
8;calc wait;100;0.273504;0.0838942;0.595554
8;calc bound;100;0.057092;0.0473803;0.0840521
8;calc iter;100;1.5861;1.36563;1.82931
8;total;1;164.648;164.648;164.648
9;calc total;1;158.863;158.863;158.863
9;calc update async;100;1.97288e-05;1.0791e-05;7.7599e-05
9;calc inner;100;1.2545;1.07635;1.68765
9;calc wait;100;0.268699;0.0757785;0.581406
9;calc bound;100;0.057968;0.0497936;0.0825244
9;calc iter;100;1.58688;1.37949;1.84755
9;total;1;164.645;164.645;164.645
10;calc total;1;158.863;158.863;158.863
10;calc update async;100;1.90474e-05;1.1863e-05;8.4687e-05
10;calc inner;100;1.26112;1.02767;1.67976
10;calc wait;100;0.263721;0.077592;0.64608
10;calc bound;100;0.0574492;0.0456069;0.0849489
10;calc iter;100;1.58815;1.35003;1.82337
10;total;1;164.649;164.649;164.649
11;calc total;1;158.863;158.863;158.863
11;calc update async;100;1.9288e-05;1.1562e-05;9.7499e-05
11;calc inner;100;1.25962;1.02462;1.67988
11;calc wait;100;0.264919;0.0760007;0.690016
11;calc bound;100;0.0577812;0.0460677;0.0880721
11;calc iter;100;1.58763;1.35428;1.83456
11;total;1;164.648;164.648;164.648
12;calc total;1;158.863;158.863;158.863
12;calc update async;100;1.31028e-05;9.282e-06;6.4212e-05
12;calc inner;100;0.907863;0.879801;0.969486
12;calc wait;100;0.622877;0.370566;1.04075
12;calc bound;100;0.0444845;0.0408417;0.0550971
12;calc iter;100;1.58329;1.33328;2.01297
12;total;1;164.335;164.335;164.335
13;calc total;1;158.863;158.863;158.863
13;calc update async;100;1.30701e-05;8.832e-06;5.0944e-05
13;calc inner;100;0.90826;0.882872;0.969235
13;calc wait;100;0.618316;0.362133;1.04997
13;calc bound;100;0.0447401;0.0408208;0.0583736
13;calc iter;100;1.58101;1.30938;2.01734
13;total;1;164.335;164.335;164.335
14;calc total;1;158.863;158.863;158.863
14;calc update async;100;1.36019e-05;8.734e-06;5.665e-05
14;calc inner;100;0.90734;0.861834;0.968965
14;calc wait;100;0.624017;0.390391;1.10517
14;calc bound;100;0.0460268;0.0405501;0.0588215
14;calc iter;100;1.58597;1.33227;2.0666
14;total;1;164.337;164.337;164.337
15;calc total;1;158.863;158.863;158.863
15;calc update async;100;1.3411e-05;8.783e-06;9.9632e-05
15;calc inner;100;0.907565;0.860795;0.968881
15;calc wait;100;0.625397;0.420043;1.06208
15;calc bound;100;0.0458868;0.0407148;0.0584376
15;calc iter;100;1.58683;1.34411;2.00956
15;total;1;164.329;164.329;164.329
16;calc total;1;158.864;158.864;158.864
16;calc update async;100;1.91191e-05;1.0238e-05;7.8055e-05
16;calc inner;100;0.90094;0.868388;0.968327
16;calc wait;100;0.627635;0.477752;0.80042
16;calc bound;100;0.0571349;0.0433824;0.0657247
16;calc iter;100;1.58736;1.42092;1.81588
16;total;1;164.333;164.333;164.333
17;calc total;1;158.864;158.864;158.864
17;calc update async;100;1.91839e-05;1.1989e-05;8.1753e-05
17;calc inner;100;0.899684;0.868607;0.967071
17;calc wait;100;0.627715;0.476764;0.840685
17;calc bound;100;0.0574052;0.0435196;0.0648069
17;calc iter;100;1.58709;1.4205;1.81876
17;total;1;164.327;164.327;164.327
18;calc total;1;158.864;158.864;158.864
18;calc update async;100;1.74828e-05;9.636e-06;7.8371e-05
18;calc inner;100;0.903838;0.876918;0.968616
18;calc wait;100;0.626551;0.448704;1.03853
18;calc bound;100;0.0535692;0.0416257;0.0632176
18;calc iter;100;1.58521;1.39459;1.98495
18;total;1;164.331;164.331;164.331
19;calc total;1;158.863;158.863;158.863
19;calc update async;100;1.6938e-05;9.504e-06;9.4471e-05
19;calc inner;100;0.90414;0.877781;0.969041
19;calc wait;100;0.626471;0.462539;0.972934
19;calc bound;100;0.0539002;0.0419971;0.0636633
19;calc iter;100;1.58614;1.40392;1.92495
19;total;1;164.325;164.325;164.325
MPI
Running Jacobi on 20 processors with (5, 2 2) elements.
Array Dimensions: 1500 1500 1500
Block Dimensions: 300 750 750
== Energy Conservation Check ==
initial Energy:              125.000
  final Energy:              125.000
    Difference:               -0.000
== Time Statistics ==
Completed 100 iterations.
# unit_id;function_name;num_calls;avg_runtime;min_runtime;max_runtime
0;calc total;1;162.112;162.112;162.112
0;calc update async;100;3.04016e-05;1.1789e-05;9.1608e-05
0;calc inner;100;1.36999;1.16166;1.69395
0;calc wait;100;0.162343;0.0724524;0.29902
0;calc bound;100;0.0785596;0.0456697;0.0949331
0;calc iter;100;1.6206;1.39851;1.8757
0;total;1;167.914;167.914;167.914
1;calc total;1;162.112;162.112;162.112
1;calc update async;100;3.35589e-05;1.5957e-05;0.000109689
1;calc inner;100;1.37331;1.16094;1.69703
1;calc wait;100;0.160294;0.0740673;0.311616
1;calc bound;100;0.0783962;0.0455343;0.093626
1;calc iter;100;1.62112;1.39487;1.87428
1;total;1;167.916;167.916;167.916
2;calc total;1;162.112;162.112;162.112
2;calc update async;100;2.03232e-05;1.0042e-05;6.3313e-05
2;calc inner;100;1.3633;1.1196;1.68668
2;calc wait;100;0.192521;0.068694;0.572188
2;calc bound;100;0.0615095;0.0457304;0.09014
2;calc iter;100;1.62093;1.39566;1.83804
2;total;1;167.902;167.902;167.902
3;calc total;1;162.112;162.112;162.112
3;calc update async;100;2.17498e-05;1.0046e-05;7.3115e-05
3;calc inner;100;1.37137;1.11002;1.68919
3;calc wait;100;0.183627;0.0718945;0.606221
3;calc bound;100;0.0614598;0.0460948;0.0904597
3;calc iter;100;1.62042;1.40385;1.85083
3;total;1;167.916;167.916;167.916
4;calc total;1;162.112;162.112;162.112
4;calc update async;100;2.34288e-05;8.506e-06;6.8768e-05
4;calc inner;100;1.38393;1.20184;1.67499
4;calc wait;100;0.160745;0.0696688;0.305477
4;calc bound;100;0.0671972;0.0454737;0.0943975
4;calc iter;100;1.6204;1.4105;1.9102
4;total;1;167.915;167.915;167.915
5;calc total;1;162.112;162.112;162.112
5;calc update async;100;2.47122e-05;1.0522e-05;7.0018e-05
5;calc inner;100;1.38991;1.20317;1.68553
5;calc wait;100;0.156791;0.0685415;0.280759
5;calc bound;100;0.0667521;0.0456094;0.0937093
5;calc iter;100;1.62091;1.42784;1.86863
5;total;1;167.916;167.916;167.916
6;calc total;1;162.112;162.112;162.112
6;calc update async;100;1.67007e-05;9.221e-06;5.9616e-05
6;calc inner;100;1.33789;1.15143;1.67889
6;calc wait;100;0.225197;0.076988;0.508947
6;calc bound;100;0.0537457;0.0461502;0.0687032
6;calc iter;100;1.61964;1.43629;1.81779
6;total;1;167.835;167.835;167.835
7;calc total;1;162.112;162.112;162.112
7;calc update async;100;1.60882e-05;9.053e-06;0.000132104
7;calc inner;100;1.34227;1.1468;1.67956
7;calc wait;100;0.220302;0.0802391;0.509969
7;calc bound;100;0.0538964;0.0455536;0.0698592
7;calc iter;100;1.61959;1.44028;1.81737
7;total;1;167.916;167.916;167.916
8;calc total;1;162.112;162.112;162.112
8;calc update async;100;1.89412e-05;9.828e-06;7.7145e-05
8;calc inner;100;1.35315;1.11972;1.68646
8;calc wait;100;0.201865;0.0795095;0.451818
8;calc bound;100;0.0600056;0.0464875;0.0930133
8;calc iter;100;1.61965;1.3589;1.82147
8;total;1;167.918;167.918;167.918
9;calc total;1;162.112;162.112;162.112
9;calc update async;100;2.2854e-05;1.1304e-05;6.2423e-05
9;calc inner;100;1.35564;1.12395;1.68785
9;calc wait;100;0.198473;0.0819477;0.45435
9;calc bound;100;0.0601226;0.0466729;0.0931335
9;calc iter;100;1.61909;1.35664;1.83764
9;total;1;167.91;167.91;167.91
10;calc total;1;162.112;162.112;162.112
10;calc update async;100;2.08119e-05;1.1826e-05;6.9239e-05
10;calc inner;100;1.31037;1.02165;1.68219
10;calc wait;100;0.242961;0.0738983;0.702331
10;calc bound;100;0.0628043;0.0458684;0.0921588
10;calc iter;100;1.62034;1.34958;1.837
10;total;1;167.912;167.912;167.912
11;calc total;1;162.112;162.112;162.112
11;calc update async;100;2.08591e-05;1.0888e-05;5.8001e-05
11;calc inner;100;1.31219;1.0291;1.68176
11;calc wait;100;0.241775;0.0704425;0.653498
11;calc bound;100;0.0623965;0.0457419;0.0930762
11;calc iter;100;1.62087;1.35347;1.82611
11;total;1;167.917;167.917;167.917
12;calc total;1;162.112;162.112;162.112
12;calc update async;100;1.53625e-05;9.759e-06;0.000101186
12;calc inner;100;0.915316;0.882368;0.970383
12;calc wait;100;0.64261;0.385977;1.05057
12;calc bound;100;0.0489675;0.0415679;0.0669973
12;calc iter;100;1.61515;1.33009;2.0042
12;total;1;167.587;167.587;167.587
13;calc total;1;162.112;162.112;162.112
13;calc update async;100;1.46732e-05;8.981e-06;6.4885e-05
13;calc inner;100;0.914759;0.879774;0.969815
13;calc wait;100;0.645303;0.36794;0.975374
13;calc bound;100;0.0492084;0.0420183;0.0672486
13;calc iter;100;1.61712;1.31356;1.9331
13;total;1;167.587;167.587;167.587
14;calc total;1;162.112;162.112;162.112
14;calc update async;100;1.4643e-05;8.729e-06;7.4004e-05
14;calc inner;100;0.913787;0.858717;0.969869
14;calc wait;100;0.649714;0.37783;1.04027
14;calc bound;100;0.0474241;0.0407861;0.0584566
14;calc iter;100;1.61964;1.30774;1.95485
14;total;1;167.588;167.588;167.588
15;calc total;1;162.112;162.112;162.112
15;calc update async;100;1.49305e-05;8.856e-06;0.000143921
15;calc inner;100;0.913764;0.862588;0.9699
15;calc wait;100;0.648805;0.408785;0.914102
15;calc bound;100;0.0474465;0.0410773;0.0585677
15;calc iter;100;1.61882;1.33305;1.88116
15;total;1;167.585;167.585;167.585
16;calc total;1;162.112;162.112;162.112
16;calc update async;100;2.01258e-05;1.1702e-05;0.000103534
16;calc inner;100;0.911184;0.867822;0.970025
16;calc wait;100;0.650667;0.503748;0.842062
16;calc bound;100;0.0570156;0.0439061;0.0676037
16;calc iter;100;1.61975;1.44685;1.81707
16;total;1;167.587;167.587;167.587
17;calc total;1;162.112;162.112;162.112
17;calc update async;100;1.93774e-05;1.236e-05;9.1321e-05
17;calc inner;100;0.910348;0.865058;0.968862
17;calc wait;100;0.650518;0.49751;0.824359
17;calc bound;100;0.0572735;0.0446216;0.0664087
17;calc iter;100;1.61941;1.43986;1.81577
17;total;1;167.584;167.584;167.584
18;calc total;1;162.112;162.112;162.112
18;calc update async;100;1.48081e-05;8.434e-06;7.3834e-05
18;calc inner;100;0.914991;0.878206;0.969637
18;calc wait;100;0.653775;0.462153;1.10615
18;calc bound;100;0.0486497;0.0405113;0.058714
18;calc iter;100;1.61881;1.41807;2.03349
18;total;1;167.583;167.583;167.583
19;calc total;1;162.112;162.112;162.112
19;calc update async;100;1.51577e-05;9.332e-06;7.4591e-05
19;calc inner;100;0.915696;0.870104;0.969358
19;calc wait;100;0.653621;0.432855;0.97477
19;calc bound;100;0.0490687;0.0405185;0.0583406
19;calc iter;100;1.6196;1.37741;1.89756
19;total;1;167.585;167.585;167.585
