# Supplementary material for: A Halo abstraction for distributed n-dimensional structured grids within the C++ PGAS library DASH
Source: PeerJ Comput Sci. 2023 Feb 3;9:e1203. doi: 10.7717/peerj-cs.1203 (PMC10280232; doi:10.7717/peerj-cs.1203)
Supplement: Supplemental Information 2 [file peerj-cs-09-1203-s002.gz › raw_haswell/res_3d/strong/plain/heat3d_n8_c24_1500_21918153.out]

DASH
InitEnergy=125.00000
EndEnergy=125.00000
DiffEnergy=-0.00000
Matrixspec: 1500 x 1500 x 1500
Iterations: 100
# unit_id;function_name;num_calls;avg_runtime;min_runtime;max_runtime
0;initialize;1;3.67976;3.67976;3.67976
0;async;100;0.00725;0.00397;0.01234
0;inner;100;0.12514;0.12043;0.13151
0;wait;100;0.00002;0.00002;0.00006
0;boundary;100;0.01509;0.01435;0.01725
0;calc iter;100;0.14750;0.14254;0.15034
0;calc total;1;14.75430;14.75430;14.75430
0;total;1;20.02264;20.02264;20.02264
48;initialize;1;3.56161;3.56161;3.56161
48;async;100;0.00568756;0.00336427;0.00943782
48;inner;100;0.126471;0.122003;0.132644
48;wait;100;2.65177e-05;1.6145e-05;5.8274e-05
48;boundary;100;0.01534;0.0143846;0.0198009
48;calc iter;100;0.147526;0.144304;0.151579
48;calc total;1;14.7543;14.7543;14.7543
48;total;1;19.9035;19.9035;19.9035
24;initialize;1;3.57054;3.57054;3.57054
24;async;100;0.00650272;0.00378566;0.0112366
24;inner;100;0.125821;0.121183;0.131782
24;wait;100;2.53565e-05;1.6254e-05;6.0641e-05
24;boundary;100;0.0151711;0.0143572;0.0177093
24;calc iter;100;0.147522;0.143476;0.15103
24;calc total;1;14.7543;14.7543;14.7543
24;total;1;19.9131;19.9131;19.9131
96;initialize;1;3.54841;3.54841;3.54841
96;async;100;0.00568921;0.00372733;0.00961881
96;inner;100;0.126019;0.11853;0.132392
96;wait;100;3.06789e-05;1.6102e-05;6.7462e-05
96;boundary;100;0.0157492;0.0143306;0.0214877
96;calc iter;100;0.14749;0.144317;0.151313
96;calc total;1;14.7543;14.7543;14.7543
96;total;1;19.8886;19.8886;19.8886
72;initialize;1;3.55853;3.55853;3.55853
72;async;100;0.00683816;0.00373179;0.00978387
72;inner;100;0.125216;0.121817;0.131347
72;wait;100;3.02745e-05;1.6077e-05;6.292e-05
72;boundary;100;0.0153828;0.0145391;0.0192784
72;calc iter;100;0.147468;0.144144;0.150265
72;calc total;1;14.7543;14.7543;14.7543
72;total;1;19.8989;19.8989;19.8989
25;initialize;1;3.57057;3.57057;3.57057
25;async;100;0.00679397;0.00404659;0.0117286
25;inner;100;0.125623;0.119647;0.131714
25;wait;100;2.2576e-05;1.6072e-05;6.0483e-05
25;boundary;100;0.0150899;0.0142582;0.017914
25;calc iter;100;0.147531;0.143644;0.150693
25;calc total;1;14.7543;14.7543;14.7543
25;total;1;19.9131;19.9131;19.9131
97;initialize;1;3.54844;3.54844;3.54844
97;async;100;0.00534477;0.00360073;0.00794351
97;inner;100;0.126602;0.120184;0.132541
97;wait;100;2.89012e-05;1.5563e-05;6.3035e-05
97;boundary;100;0.0155173;0.0143316;0.0196448
97;calc iter;100;0.147495;0.143818;0.151636
97;calc total;1;14.7543;14.7543;14.7543
97;total;1;19.8886;19.8886;19.8886
73;initialize;1;3.55862;3.55862;3.55862
73;async;100;0.00719097;0.0038346;0.0100538
73;inner;100;0.125016;0.122122;0.131336
73;wait;100;2.75386e-05;1.6331e-05;6.1133e-05
73;boundary;100;0.0152537;0.0144111;0.0179723
73;calc iter;100;0.14749;0.143998;0.150721
73;calc total;1;14.7543;14.7543;14.7543
73;total;1;19.8989;19.8989;19.8989
26;initialize;1;3.57059;3.57059;3.57059
26;async;100;0.00600749;0.00341833;0.00997847
26;inner;100;0.126274;0.119856;0.132214
26;wait;100;2.14242e-05;1.6667e-05;5.441e-05
26;boundary;100;0.0152353;0.0142073;0.0173452
26;calc iter;100;0.14754;0.143264;0.151444
26;calc total;1;14.7543;14.7543;14.7543
26;total;1;19.9131;19.9131;19.9131
98;initialize;1;3.54844;3.54844;3.54844
98;async;100;0.00556316;0.00363406;0.00839974
98;inner;100;0.126473;0.119983;0.132549
98;wait;100;3.10271e-05;1.5933e-05;5.6352e-05
98;boundary;100;0.0154149;0.0144127;0.0191225
98;calc iter;100;0.147484;0.14384;0.151454
98;calc total;1;14.7543;14.7543;14.7543
98;total;1;19.8886;19.8886;19.8886
74;initialize;1;3.55865;3.55865;3.55865
74;async;100;0.00670851;0.00403974;0.00947442
74;inner;100;0.125614;0.122205;0.131453
74;wait;100;2.98415e-05;1.6544e-05;5.5931e-05
74;boundary;100;0.0151328;0.0143998;0.0170897
74;calc iter;100;0.147487;0.143809;0.150637
74;calc total;1;14.7543;14.7543;14.7543
74;total;1;19.8989;19.8989;19.8989
27;initialize;1;3.57056;3.57056;3.57056
27;async;100;0.00627039;0.00357466;0.0120741
27;inner;100;0.126088;0.120445;0.131636
27;wait;100;2.49945e-05;1.6478e-05;6.3668e-05
27;boundary;100;0.0151285;0.014512;0.0167163
27;calc iter;100;0.147514;0.142487;0.150814
27;calc total;1;14.7543;14.7543;14.7543
27;total;1;19.9131;19.9131;19.9131
99;initialize;1;3.54846;3.54846;3.54846
99;async;100;0.0052797;0.00298501;0.00791874
99;inner;100;0.127058;0.121262;0.132811
99;wait;100;2.62703e-05;1.6626e-05;5.1595e-05
99;boundary;100;0.0151019;0.0146115;0.0175662
99;calc iter;100;0.147467;0.144774;0.151629
99;calc total;1;14.7543;14.7543;14.7543
99;total;1;19.8886;19.8886;19.8886
75;initialize;1;3.56248;3.56248;3.56248
75;async;100;0.00612738;0.00427451;0.00924631
75;inner;100;0.126178;0.122212;0.13124
75;wait;100;2.8154e-05;1.7085e-05;5.6728e-05
75;boundary;100;0.0151362;0.0146234;0.0176374
75;calc iter;100;0.147471;0.144594;0.150497
75;calc total;1;14.7543;14.7543;14.7543
75;total;1;19.9027;19.9027;19.9027
28;initialize;1;3.57053;3.57053;3.57053
28;async;100;0.00539626;0.00385843;0.0116126
28;inner;100;0.126615;0.121902;0.131403
28;wait;100;3.44849e-05;1.7343e-05;7.8357e-05
28;boundary;100;0.0154297;0.0146538;0.017991
28;calc iter;100;0.147476;0.143675;0.152076
28;calc total;1;14.7543;14.7543;14.7543
28;total;1;19.9131;19.9131;19.9131
100;initialize;1;3.54843;3.54843;3.54843
100;async;100;0.00529965;0.00361007;0.00859825
100;inner;100;0.125872;0.120947;0.132084
100;wait;100;4.30636e-05;2.4479e-05;8.6901e-05
100;boundary;100;0.0162182;0.0146658;0.0177016
100;calc iter;100;0.147434;0.144571;0.150979
100;calc total;1;14.7543;14.7543;14.7543
100;total;1;19.8886;19.8886;19.8886
76;initialize;1;3.56497;3.56497;3.56497
76;async;100;0.00672239;0.00429222;0.00851859
76;inner;100;0.124139;0.120877;0.130035
76;wait;100;4.85926e-05;2.3524e-05;0.000107448
76;boundary;100;0.0165195;0.0146493;0.0186388
76;calc iter;100;0.147431;0.143947;0.150037
76;calc total;1;14.7543;14.7543;14.7543
76;total;1;19.9052;19.9052;19.9052
29;initialize;1;3.57056;3.57056;3.57056
29;async;100;0.00506533;0.00369827;0.00875445
29;inner;100;0.126998;0.12251;0.13223
29;wait;100;3.45595e-05;1.7302e-05;5.1017e-05
29;boundary;100;0.0153889;0.0145539;0.0171962
29;calc iter;100;0.147488;0.144102;0.151142
29;calc total;1;14.7543;14.7543;14.7543
29;total;1;19.9131;19.9131;19.9131
101;initialize;1;3.54846;3.54846;3.54846
101;async;100;0.0053246;0.00353877;0.00935242
101;inner;100;0.126753;0.121566;0.131652
101;wait;100;3.66734e-05;2.1173e-05;9.2915e-05
101;boundary;100;0.0153346;0.0146074;0.0166647
101;calc iter;100;0.14745;0.144661;0.150531
101;calc total;1;14.7543;14.7543;14.7543
101;total;1;19.8885;19.8885;19.8885
77;initialize;1;3.56491;3.56491;3.56491
77;async;100;0.00668919;0.00431267;0.0100396
77;inner;100;0.125209;0.121849;0.130803
77;wait;100;3.85002e-05;1.7232e-05;8.9369e-05
77;boundary;100;0.0154937;0.014571;0.0168147
77;calc iter;100;0.147431;0.144287;0.149844
77;calc total;1;14.7543;14.7543;14.7543
77;total;1;19.9052;19.9052;19.9052
30;initialize;1;3.57057;3.57057;3.57057
30;async;100;0.00602878;0.00417037;0.0100159
30;inner;100;0.125851;0.121182;0.130931
30;wait;100;3.64179e-05;1.8774e-05;8.3621e-05
30;boundary;100;0.015574;0.0146093;0.0182535
30;calc iter;100;0.147492;0.144668;0.15004
30;calc total;1;14.7543;14.7543;14.7543
30;total;1;19.9131;19.9131;19.9131
102;initialize;1;3.54849;3.54849;3.54849
102;async;100;0.00585654;0.0038986;0.0106945
102;inner;100;0.126301;0.120993;0.13224
102;wait;100;3.53823e-05;1.8848e-05;6.9496e-05
102;boundary;100;0.0152448;0.014512;0.0171025
102;calc iter;100;0.14744;0.145478;0.15104
102;calc total;1;14.7543;14.7543;14.7543
102;total;1;19.8886;19.8886;19.8886
78;initialize;1;3.56161;3.56161;3.56161
78;async;100;0.00629885;0.00318706;0.00950373
78;inner;100;0.126043;0.123058;0.131392
78;wait;100;3.39852e-05;1.8442e-05;6.4285e-05
78;boundary;100;0.0150657;0.0144806;0.0162908
31;initialize;1;3.57058;3.57058;3.57058
31;async;100;0.005145;0.00361748;0.0101592
31;inner;100;0.126732;0.121983;0.132148
31;wait;100;3.69699e-05;1.7814e-05;5.6002e-05
31;boundary;100;0.0155546;0.0146299;0.0177892
31;calc iter;100;0.14747;0.143681;0.151081
31;calc total;1;14.7543;14.7543;14.7543
31;total;1;19.9131;19.9131;19.9131
103;initialize;1;3.54842;3.54842;3.54842
103;async;100;0.00620237;0.00369712;0.0105015
103;inner;100;0.126249;0.120936;0.130804
103;wait;100;3.29371e-05;1.7887e-05;9.7613e-05
103;boundary;100;0.0149559;0.0145581;0.0163085
103;calc iter;100;0.147442;0.145016;0.150252
103;calc total;1;14.7543;14.7543;14.7543
103;total;1;19.8885;19.8885;19.8885
78;calc iter;100;0.147443;0.144882;0.150099
78;calc total;1;14.7543;14.7543;14.7543
78;total;1;19.9019;19.9019;19.9019
32;initialize;1;3.57057;3.57057;3.57057
32;async;100;0.00532367;0.00308363;0.019475
32;inner;100;0.126408;0.120372;0.131018
32;wait;100;3.58797e-05;1.8114e-05;8.1292e-05
32;boundary;100;0.0156889;0.014766;0.0193964
32;calc iter;100;0.147458;0.143833;0.155996
32;calc total;1;14.7543;14.7543;14.7543
32;total;1;19.9131;19.9131;19.9131
104;initialize;1;3.54845;3.54845;3.54845
104;async;100;0.00533952;0.00335653;0.00995676
104;inner;100;0.126794;0.121183;0.132639
104;wait;100;3.41638e-05;1.7173e-05;6.2978e-05
104;boundary;100;0.0152675;0.0146157;0.0174495
104;calc iter;100;0.147436;0.144672;0.151412
104;calc total;1;14.7543;14.7543;14.7543
104;total;1;19.8886;19.8886;19.8886
79;initialize;1;3.56117;3.56117;3.56117
79;async;100;0.00702586;0.00426204;0.0103366
79;inner;100;0.12515;0.122021;0.130312
79;wait;100;3.51258e-05;1.7694e-05;8.3382e-05
79;boundary;100;0.0152111;0.0145482;0.016771
79;calc iter;100;0.147424;0.144982;0.149392
79;calc total;1;14.7543;14.7543;14.7543
79;total;1;19.9015;19.9015;19.9015
33;initialize;1;3.57055;3.57055;3.57055
33;async;100;0.00550185;0.00327619;0.0122289
33;inner;100;0.126429;0.120506;0.131607
33;wait;100;3.22367e-05;1.6391e-05;6.94e-05
33;boundary;100;0.0154979;0.0146067;0.0191629
33;calc iter;100;0.147462;0.143948;0.153075
33;calc total;1;14.7543;14.7543;14.7543
33;total;1;19.9131;19.9131;19.9131
105;initialize;1;3.5484;3.5484;3.5484
105;async;100;0.00566928;0.00339288;0.0107313
105;inner;100;0.126651;0.120664;0.132432
105;wait;100;2.89447e-05;1.6422e-05;6.8361e-05
105;boundary;100;0.0150855;0.0145851;0.0171452
105;calc iter;100;0.147436;0.144825;0.151247
105;calc total;1;14.7543;14.7543;14.7543
105;total;1;19.8885;19.8885;19.8885
80;initialize;1;3.56496;3.56496;3.56496
80;async;100;0.00579903;0.00275641;0.00888063
80;inner;100;0.12666;0.123338;0.132197
80;wait;100;3.00341e-05;1.725e-05;4.8815e-05
80;boundary;100;0.0149531;0.0146203;0.0160265
80;calc iter;100;0.147444;0.144976;0.151335
80;calc total;1;14.7543;14.7543;14.7543
80;total;1;19.9052;19.9052;19.9052
34;initialize;1;3.57056;3.57056;3.57056
34;async;100;0.00525109;0.00312403;0.00999732
34;inner;100;0.126775;0.121183;0.131753
34;wait;100;2.95048e-05;1.7167e-05;5.5153e-05
34;boundary;100;0.0154029;0.0146802;0.0191058
34;calc iter;100;0.14746;0.143785;0.151282
34;calc total;1;14.7543;14.7543;14.7543
34;total;1;19.9131;19.9131;19.9131
106;initialize;1;3.54843;3.54843;3.54843
106;async;100;0.00591242;0.00325326;0.0117286
106;inner;100;0.126626;0.119446;0.132899
106;wait;100;2.37484e-05;1.5894e-05;5.2552e-05
106;boundary;100;0.0148786;0.0146463;0.0160695
106;calc iter;100;0.147442;0.144599;0.151882
106;calc total;1;14.7543;14.7543;14.7543
106;total;1;19.8885;19.8885;19.8885
81;initialize;1;3.56497;3.56497;3.56497
81;async;100;0.00679975;0.00373216;0.0109242
81;inner;100;0.125568;0.121958;0.131104
81;wait;100;3.32364e-05;1.6868e-05;7.4264e-05
81;boundary;100;0.0150337;0.0145057;0.016786
81;calc iter;100;0.147436;0.144858;0.150016
81;calc total;1;14.7543;14.7543;14.7543
81;total;1;19.9052;19.9052;19.9052
35;initialize;1;3.57056;3.57056;3.57056
35;async;100;0.00573171;0.00334159;0.0131368
35;inner;100;0.125694;0.119969;0.130332
35;wait;100;3.89146e-05;1.8433e-05;9.9695e-05
35;boundary;100;0.015983;0.0146766;0.0195155
35;calc iter;100;0.147449;0.144245;0.153367
35;calc total;1;14.7543;14.7543;14.7543
35;total;1;19.9131;19.9131;19.9131
107;initialize;1;3.54839;3.54839;3.54839
107;async;100;0.00651153;0.00387032;0.0117697
107;inner;100;0.125978;0.118927;0.132126
107;wait;100;2.2192e-05;1.5294e-05;6.9864e-05
107;boundary;100;0.0149316;0.0146634;0.0157636
107;calc iter;100;0.147445;0.145098;0.151144
107;calc total;1;14.7543;14.7543;14.7543
107;total;1;19.8885;19.8885;19.8885
82;initialize;1;3.5587;3.5587;3.5587
82;async;100;0.00661752;0.00335908;0.010297
82;inner;100;0.12596;0.121417;0.131353
82;wait;100;2.44815e-05;1.6235e-05;5.242e-05
82;boundary;100;0.0148328;0.0145689;0.0158957
82;calc iter;100;0.147436;0.144519;0.150487
82;calc total;1;14.7543;14.7543;14.7543
82;total;1;19.899;19.899;19.899
36;initialize;1;3.57056;3.57056;3.57056
36;async;100;0.00775425;0.00422262;0.0298858
36;inner;100;0.123857;0.113847;0.130472
36;wait;100;3.83201e-05;1.7462e-05;8.3497e-05
36;boundary;100;0.0157386;0.0145029;0.0190033
36;calc iter;100;0.14739;0.143898;0.158269
36;calc total;1;14.7543;14.7543;14.7543
36;total;1;19.9131;19.9131;19.9131
108;initialize;1;3.54845;3.54845;3.54845
108;async;100;0.00551544;0.00352806;0.00843199
108;inner;100;0.126154;0.119621;0.131729
108;wait;100;3.7073e-05;1.8833e-05;7.0643e-05
108;boundary;100;0.0156722;0.0146749;0.0201835
108;calc iter;100;0.147381;0.144139;0.150712
108;calc total;1;14.7543;14.7543;14.7543
108;total;1;19.8885;19.8885;19.8885
83;initialize;1;3.55825;3.55825;3.55825
83;async;100;0.00742605;0.00422517;0.0117829
83;inner;100;0.125097;0.119874;0.130961
83;wait;100;2.48588e-05;1.5687e-05;7.826e-05
83;boundary;100;0.0148893;0.014551;0.0158592
83;calc iter;100;0.147439;0.144593;0.150174
83;calc total;1;14.7543;14.7543;14.7543
83;total;1;19.8986;19.8986;19.8986
37;initialize;1;3.57054;3.57054;3.57054
37;async;100;0.00753448;0.00392749;0.021873
37;inner;100;0.124176;0.114594;0.130648
37;wait;100;3.17808e-05;1.7428e-05;7.378e-05
37;boundary;100;0.0156503;0.0146146;0.0218026
37;calc iter;100;0.147394;0.143564;0.157674
37;calc total;1;14.7543;14.7543;14.7543
37;total;1;19.9131;19.9131;19.9131
109;initialize;1;3.54846;3.54846;3.54846
109;async;100;0.00580217;0.00352783;0.0091709
109;inner;100;0.126259;0.120318;0.131486
109;wait;100;3.09456e-05;1.766e-05;6.8031e-05
109;boundary;100;0.0152866;0.0146185;0.0192153
109;calc iter;100;0.14738;0.143182;0.150459
109;calc total;1;14.7543;14.7543;14.7543
109;total;1;19.8885;19.8885;19.8885
84;initialize;1;3.56055;3.56055;3.56055
84;async;100;0.00760245;0.00436698;0.0220031
84;inner;100;0.124415;0.118808;0.129434
84;wait;100;3.6218e-05;1.8157e-05;7.7109e-05
84;boundary;100;0.0153155;0.01455;0.0183427
84;calc iter;100;0.14737;0.144111;0.155888
84;calc total;1;14.7543;14.7543;14.7543
84;total;1;19.9008;19.9008;19.9008
38;initialize;1;3.57056;3.57056;3.57056
38;async;100;0.00784389;0.004026;0.0220392
38;inner;100;0.123552;0.115292;0.130729
38;wait;100;3.60308e-05;1.8213e-05;6.2284e-05
38;boundary;100;0.015957;0.0145955;0.0235887
38;calc iter;100;0.14739;0.14355;0.159587
38;calc total;1;14.7543;14.7543;14.7543
38;total;1;19.9131;19.9131;19.9131
110;initialize;1;3.54845;3.54845;3.54845
110;async;100;0.00560456;0.00365541;0.00884693
110;inner;100;0.126097;0.11982;0.131693
110;wait;100;3.41101e-05;1.6489e-05;6.817e-05
110;boundary;100;0.015646;0.0146781;0.0188521
110;calc iter;100;0.147383;0.143526;0.150706
110;calc total;1;14.7543;14.7543;14.7543
110;total;1;19.8886;19.8886;19.8886
85;initialize;1;3.56497;3.56497;3.56497
85;async;100;0.0072026;0.00430049;0.0133636
85;inner;100;0.125136;0.118816;0.129667
85;wait;100;2.78793e-05;1.6597e-05;5.5048e-05
85;boundary;100;0.0150031;0.0145375;0.0192768
85;calc iter;100;0.147371;0.143718;0.151996
85;calc total;1;14.7543;14.7543;14.7543
85;total;1;19.9052;19.9052;19.9052
39;initialize;1;3.57055;3.57055;3.57055
39;async;100;0.00693191;0.00340286;0.0258597
39;inner;100;0.124657;0.115118;0.131465
39;wait;100;3.33262e-05;1.6943e-05;5.8317e-05
39;boundary;100;0.015766;0.0146204;0.0219872
39;calc iter;100;0.147389;0.142856;0.161032
39;calc total;1;14.7543;14.7543;14.7543
39;total;1;19.9131;19.9131;19.9131
111;initialize;1;3.5485;3.5485;3.5485
111;async;100;0.00531438;0.0035215;0.00830966
111;inner;100;0.126688;0.120177;0.13167
111;wait;100;2.86367e-05;1.5782e-05;5.2287e-05
111;boundary;100;0.015358;0.014664;0.0177945
111;calc iter;100;0.147391;0.143662;0.150661
111;calc total;1;14.7543;14.7543;14.7543
111;total;1;19.8886;19.8886;19.8886
86;initialize;1;3.56013;3.56013;3.56013
86;async;100;0.00755093;0.00424217;0.0112857
86;inner;100;0.124509;0.119201;0.129017
86;wait;100;3.41488e-05;1.7256e-05;8.0571e-05
86;boundary;100;0.0152709;0.0145879;0.0185176
86;calc iter;100;0.147367;0.143359;0.15005
86;calc total;1;14.7543;14.7543;14.7543
86;total;1;19.9004;19.9004;19.9004
40;initialize;1;3.57054;3.57054;3.57054
40;async;100;0.00735493;0.00377037;0.0155213
112;initialize;1;3.54842;3.54842;3.54842
112;async;100;0.00572201;0.00368399;0.00940224
112;inner;100;0.126053;0.121424;0.130644
112;wait;100;3.74592e-05;2.0046e-05;7.1081e-05
112;boundary;100;0.0155601;0.0145938;0.0187397
112;calc iter;100;0.147374;0.143961;0.14971
112;calc total;1;14.7543;14.7543;14.7543
112;total;1;19.8885;19.8885;19.8885
40;inner;100;0.124391;0.117388;0.130957
40;wait;100;3.6587e-05;2.0768e-05;6.3104e-05
40;boundary;100;0.0156354;0.0144743;0.018242
40;calc iter;100;0.14742;0.141583;0.152568
40;calc total;1;14.7543;14.7543;14.7543
113;initialize;1;3.54848;3.54848;3.54848
113;async;100;0.0058792;0.00366825;0.00939258
113;inner;100;0.126303;0.121772;0.131383
113;wait;100;2.87996e-05;1.6044e-05;6.7382e-05
113;boundary;100;0.0151742;0.0145341;0.0178165
113;calc iter;100;0.147386;0.143749;0.150273
113;calc total;1;14.7543;14.7543;14.7543
113;total;1;19.8886;19.8886;19.8886
40;total;1;19.9131;19.9131;19.9131
41;initialize;1;3.57052;3.57052;3.57052
41;async;100;0.00787939;0.00376886;0.0126855
41;inner;100;0.123379;0.116424;0.130472
41;wait;100;4.07995e-05;2.2e-05;7.5116e-05
41;boundary;100;0.0161185;0.0145404;0.0198189
41;calc iter;100;0.147419;0.142118;0.151378
41;calc total;1;14.7543;14.7543;14.7543
41;total;1;19.9131;19.9131;19.9131
42;initialize;1;3.57057;3.57057;3.57057
42;async;100;0.00800577;0.00408092;0.0125075
42;inner;100;0.123452;0.117391;0.129795
42;wait;100;4.32041e-05;2.0035e-05;0.000113325
42;boundary;100;0.0159372;0.0145794;0.0183766
42;calc iter;100;0.147439;0.144381;0.151061
42;calc total;1;14.7543;14.7543;14.7543
42;total;1;19.9131;19.9131;19.9131
43;initialize;1;3.57055;3.57055;3.57055
43;async;100;0.0074085;0.00417982;0.0138468
43;inner;100;0.123749;0.117581;0.130994
43;wait;100;4.27117e-05;2.1535e-05;6.2201e-05
43;boundary;100;0.0162098;0.0145631;0.0198347
43;calc iter;100;0.147411;0.144214;0.152807
43;calc total;1;14.7543;14.7543;14.7543
43;total;1;19.9131;19.9131;19.9131
44;initialize;1;3.57057;3.57057;3.57057
44;async;100;0.0085905;0.00394519;0.0148364
44;inner;100;0.123888;0.117689;0.130869
44;wait;100;2.61235e-05;1.6566e-05;6.9992e-05
44;boundary;100;0.0149674;0.0142895;0.0169336
44;calc iter;100;0.147474;0.142222;0.151048
44;calc total;1;14.7543;14.7543;14.7543
44;total;1;19.9131;19.9131;19.9131
45;initialize;1;3.57055;3.57055;3.57055
45;async;100;0.00895654;0.00394178;0.0150088
45;inner;100;0.123616;0.116265;0.130338
45;wait;100;2.8354e-05;1.72e-05;8.6389e-05
45;boundary;100;0.0148799;0.0141387;0.016844
45;calc iter;100;0.147482;0.143124;0.151642
45;calc total;1;14.7543;14.7543;14.7543
45;total;1;19.9131;19.9131;19.9131
46;initialize;1;3.57058;3.57058;3.57058
46;async;100;0.00880464;0.00415732;0.0142729
46;inner;100;0.123669;0.116019;0.130766
46;wait;100;2.58167e-05;1.6661e-05;6.3822e-05
46;boundary;100;0.0149979;0.0140526;0.0161573
46;calc iter;100;0.147499;0.142546;0.151631
46;calc total;1;14.7543;14.7543;14.7543
46;total;1;19.9131;19.9131;19.9131
47;initialize;1;3.57057;3.57057;3.57057
47;async;100;0.0080377;0.00413714;0.0154092
47;inner;100;0.124452;0.117306;0.131247
47;wait;100;2.77434e-05;1.7537e-05;5.5605e-05
47;boundary;100;0.0149474;0.0144555;0.0161878
47;calc iter;100;0.147466;0.141767;0.150378
47;calc total;1;14.7543;14.7543;14.7543
47;total;1;19.9131;19.9131;19.9131
49;initialize;1;3.56161;3.56161;3.56161
49;async;100;0.00653703;0.00394093;0.0109509
49;inner;100;0.125742;0.120956;0.132004
49;wait;100;2.74576e-05;1.6599e-05;7.272e-05
49;boundary;100;0.0152269;0.0142675;0.0185922
49;calc iter;100;0.147535;0.143729;0.150954
49;calc total;1;14.7543;14.7543;14.7543
49;total;1;19.9035;19.9035;19.9035
114;initialize;1;3.54842;3.54842;3.54842
114;async;100;0.00526697;0.00345782;0.0127413
114;inner;100;0.126988;0.122042;0.131751
114;wait;100;3.37005e-05;1.9892e-05;6.2312e-05
114;boundary;100;0.0151236;0.0145442;0.0168405
114;calc iter;100;0.147413;0.143161;0.150979
114;calc total;1;14.7543;14.7543;14.7543
114;total;1;19.8885;19.8885;19.8885
87;initialize;1;3.55972;3.55972;3.55972
87;async;100;0.0077665;0.00428579;0.0145959
87;inner;100;0.124427;0.118654;0.129414
87;wait;100;2.96448e-05;1.6575e-05;5.649e-05
87;boundary;100;0.0151383;0.0145828;0.0185049
50;initialize;1;3.56169;3.56169;3.56169
50;async;100;0.00541158;0.0032991;0.00766507
50;inner;100;0.126895;0.121207;0.13267
50;wait;100;2.55365e-05;1.5577e-05;4.6648e-05
50;boundary;100;0.0152088;0.0143698;0.0169411
50;calc iter;100;0.147543;0.143321;0.151598
50;calc total;1;14.7543;14.7543;14.7543
50;total;1;19.9036;19.9036;19.9036
115;initialize;1;3.54842;3.54842;3.54842
115;async;100;0.00599172;0.00390077;0.00971499
115;inner;100;0.125961;0.121213;0.130782
115;wait;100;3.5208e-05;1.9469e-05;6.4274e-05
115;boundary;100;0.0153752;0.0145763;0.0184826
115;calc iter;100;0.147364;0.144354;0.14975
115;calc total;1;14.7543;14.7543;14.7543
115;total;1;19.8885;19.8885;19.8885
87;calc iter;100;0.147362;0.143886;0.152772
87;calc total;1;14.7543;14.7543;14.7543
87;total;1;19.9;19.9;19.9
51;initialize;1;3.56166;3.56166;3.56166
51;async;100;0.0063585;0.00420827;0.0102738
51;inner;100;0.125586;0.120598;0.131675
51;wait;100;3.24388e-05;1.5824e-05;7.2756e-05
51;boundary;100;0.0155361;0.0146029;0.0194785
51;calc iter;100;0.147515;0.142808;0.150771
51;calc total;1;14.7543;14.7543;14.7543
51;total;1;19.9035;19.9035;19.9035
116;initialize;1;3.54847;3.54847;3.54847
116;async;100;0.00610795;0.00310489;0.0108345
116;inner;100;0.125845;0.119761;0.130635
116;wait;100;3.00536e-05;1.827e-05;7.8867e-05
116;boundary;100;0.0154483;0.0144024;0.0201579
116;calc iter;100;0.147432;0.142949;0.149748
116;calc total;1;14.7543;14.7543;14.7543
116;total;1;19.8885;19.8885;19.8885
88;initialize;1;3.55866;3.55866;3.55866
88;async;100;0.00692635;0.00425405;0.00984587
88;inner;100;0.125054;0.120194;0.129601
88;wait;100;3.42137e-05;1.8908e-05;5.9092e-05
88;boundary;100;0.0153485;0.0145189;0.017719
88;calc iter;100;0.147365;0.143794;0.149405
88;calc total;1;14.7543;14.7543;14.7543
88;total;1;19.8989;19.8989;19.8989
52;initialize;1;3.56164;3.56164;3.56164
52;async;100;0.0052938;0.00303728;0.0136129
52;inner;100;0.126968;0.122887;0.13236
52;wait;100;3.38755e-05;1.8999e-05;0.000103181
52;boundary;100;0.0151835;0.0145121;0.0169806
52;calc iter;100;0.147481;0.14392;0.152343
52;calc total;1;14.7543;14.7543;14.7543
52;total;1;19.9035;19.9035;19.9035
117;initialize;1;3.5485;3.5485;3.5485
117;async;100;0.00667178;0.00313087;0.0137486
117;inner;100;0.125277;0.119279;0.130325
117;wait;100;2.79833e-05;1.6782e-05;8.2685e-05
117;boundary;100;0.0154772;0.0141418;0.020641
117;calc iter;100;0.147456;0.143112;0.150525
117;calc total;1;14.7543;14.7543;14.7543
117;total;1;19.8886;19.8886;19.8886
89;initialize;1;3.55866;3.55866;3.55866
89;async;100;0.00770281;0.00417764;0.0107385
89;inner;100;0.124537;0.119902;0.128702
89;wait;100;3.096e-05;1.7055e-05;9.9681e-05
89;boundary;100;0.0150892;0.0144014;0.0173692
89;calc iter;100;0.147361;0.144286;0.149833
89;calc total;1;14.7543;14.7543;14.7543
89;total;1;19.8989;19.8989;19.8989
53;initialize;1;3.56163;3.56163;3.56163
53;async;100;0.00607761;0.0041515;0.00969661
53;inner;100;0.125528;0.121243;0.130299
53;wait;100;4.26164e-05;1.8908e-05;0.00010803
53;boundary;100;0.0158328;0.0145256;0.019097
53;calc iter;100;0.147482;0.144581;0.149816
53;calc total;1;14.7543;14.7543;14.7543
53;total;1;19.9035;19.9035;19.9035
118;initialize;1;3.54847;3.54847;3.54847
118;async;100;0.00616951;0.00336127;0.0141426
118;inner;100;0.125714;0.120192;0.130144
118;wait;100;3.44851e-05;1.6676e-05;0.000117331
118;boundary;100;0.0155281;0.0142831;0.0191046
118;calc iter;100;0.147447;0.143084;0.151178
118;calc total;1;14.7543;14.7543;14.7543
118;total;1;19.8886;19.8886;19.8886
90;initialize;1;3.55858;3.55858;3.55858
90;async;100;0.00756043;0.00423133;0.0109443
90;inner;100;0.124501;0.119798;0.128974
90;wait;100;3.71649e-05;1.7572e-05;8.9035e-05
90;boundary;100;0.0152728;0.0144288;0.0169338
90;calc iter;100;0.147372;0.143621;0.149906
90;calc total;1;14.7543;14.7543;14.7543
90;total;1;19.8989;19.8989;19.8989
54;initialize;1;3.56163;3.56163;3.56163
54;async;100;0.00585615;0.00366651;0.010343
54;inner;100;0.126239;0.122218;0.131542
54;wait;100;3.72154e-05;1.7711e-05;9.4325e-05
54;boundary;100;0.0153606;0.0145343;0.0185821
54;calc iter;100;0.147494;0.144381;0.150395
54;calc total;1;14.7543;14.7543;14.7543
54;total;1;19.9035;19.9035;19.9035
119;initialize;1;3.54848;3.54848;3.54848
119;async;100;0.00607344;0.00329026;0.0113702
119;inner;100;0.126099;0.120499;0.131222
119;wait;100;2.95008e-05;1.7452e-05;7.1146e-05
119;boundary;100;0.0152268;0.0144531;0.0184936
119;calc iter;100;0.14743;0.143095;0.150336
119;calc total;1;14.7543;14.7543;14.7543
119;total;1;19.8886;19.8886;19.8886
91;initialize;1;3.55874;3.55874;3.55874
91;async;100;0.00783988;0.00420325;0.0119539
91;inner;100;0.123566;0.119094;0.128039
91;wait;100;4.1487e-05;2.004e-05;0.000115694
91;boundary;100;0.0158945;0.0145589;0.0187386
91;calc iter;100;0.147344;0.144372;0.149722
91;calc total;1;14.7543;14.7543;14.7543
91;total;1;19.899;19.899;19.899
55;initialize;1;3.56164;3.56164;3.56164
55;async;100;0.00552231;0.00352911;0.0104558
55;inner;100;0.126286;0.121789;0.131862
55;wait;100;3.78316e-05;1.9227e-05;6.9832e-05
55;boundary;100;0.0156211;0.0145765;0.0190327
55;calc iter;100;0.147469;0.14356;0.150668
55;calc total;1;14.7543;14.7543;14.7543
55;total;1;19.9035;19.9035;19.9035
92;initialize;1;3.56491;3.56491;3.56491
92;async;100;0.00741009;0.00385642;0.0125319
92;inner;100;0.124897;0.119655;0.129741
92;wait;100;2.67877e-05;1.6409e-05;5.2674e-05
92;boundary;100;0.0150897;0.0143019;0.0182264
92;calc iter;100;0.147425;0.143898;0.151031
92;calc total;1;14.7543;14.7543;14.7543
92;total;1;19.9052;19.9052;19.9052
56;initialize;1;3.56169;3.56169;3.56169
56;async;100;0.00551128;0.00315587;0.0229318
56;inner;100;0.126676;0.119441;0.132271
56;wait;100;3.04122e-05;1.6573e-05;6.968e-05
56;boundary;100;0.0152458;0.0146652;0.0183927
56;calc iter;100;0.147464;0.143666;0.157919
56;calc total;1;14.7543;14.7543;14.7543
56;total;1;19.9036;19.9036;19.9036
93;initialize;1;3.56474;3.56474;3.56474
93;async;100;0.00820747;0.00424683;0.0130659
93;inner;100;0.1241;0.118905;0.12935
93;wait;100;2.57726e-05;1.6826e-05;6.9193e-05
93;boundary;100;0.0150894;0.0142606;0.0176223
93;calc iter;100;0.147424;0.143868;0.150538
93;calc total;1;14.7543;14.7543;14.7543
93;total;1;19.905;19.905;19.905
57;initialize;1;3.56162;3.56162;3.56162
57;async;100;0.00523428;0.00313718;0.0140224
57;inner;100;0.12694;0.121648;0.132369
57;wait;100;2.97436e-05;1.5811e-05;5.9641e-05
57;boundary;100;0.0152619;0.0146283;0.0189255
57;calc iter;100;0.147468;0.14435;0.15318
57;calc total;1;14.7543;14.7543;14.7543
57;total;1;19.9035;19.9035;19.9035
94;initialize;1;3.56494;3.56494;3.56494
94;async;100;0.00739147;0.00431919;0.0133285
94;inner;100;0.124979;0.119562;0.129966
94;wait;100;3.19131e-05;1.8415e-05;5.4334e-05
94;boundary;100;0.0150366;0.0141087;0.016732
94;calc iter;100;0.147441;0.143936;0.150886
94;calc total;1;14.7543;14.7543;14.7543
94;total;1;19.9052;19.9052;19.9052
58;initialize;1;3.56166;3.56166;3.56166
58;async;100;0.00554202;0.00310969;0.0115768
58;inner;100;0.126685;0.122012;0.132304
58;wait;100;2.9102e-05;1.6189e-05;6.3514e-05
58;boundary;100;0.0152042;0.014674;0.0182266
58;calc iter;100;0.147462;0.14434;0.151959
58;calc total;1;14.7543;14.7543;14.7543
58;total;1;19.9036;19.9036;19.9036
59;initialize;1;3.5617;3.5617;3.5617
59;async;100;0.00584488;0.00324512;0.0156742
59;inner;100;0.126217;0.121667;0.131342
59;wait;100;3.27019e-05;1.6828e-05;9.3708e-05
59;boundary;100;0.0153598;0.0146515;0.0183572
59;calc iter;100;0.147456;0.14483;0.153839
59;calc total;1;14.7543;14.7543;14.7543
59;total;1;19.9036;19.9036;19.9036
60;initialize;1;3.5616;3.5616;3.5616
60;async;100;0.00559601;0.00328608;0.00999022
60;inner;100;0.126371;0.119112;0.141667
60;wait;100;3.24366e-05;1.707e-05;7.8059e-05
60;boundary;100;0.0154147;0.0146324;0.0182079
60;calc iter;100;0.147415;0.140826;0.162149
60;calc total;1;14.7543;14.7543;14.7543
60;total;1;19.9035;19.9035;19.9035
61;initialize;1;3.56162;3.56162;3.56162
61;async;100;0.00601805;0.00379323;0.0249412
61;inner;100;0.125936;0.116641;0.131237
61;wait;100;2.96594e-05;1.6963e-05;6.3673e-05
61;boundary;100;0.0154349;0.0146782;0.0203395
61;calc iter;100;0.14742;0.143543;0.159636
61;calc total;1;14.7543;14.7543;14.7543
61;total;1;19.9035;19.9035;19.9035
62;initialize;1;3.56163;3.56163;3.56163
62;async;100;0.00591134;0.00350131;0.0172927
62;inner;100;0.125728;0.116328;0.131296
62;wait;100;3.41164e-05;1.7724e-05;7.7297e-05
62;boundary;100;0.0157407;0.0146416;0.0233964
62;calc iter;100;0.147416;0.142846;0.158429
62;calc total;1;14.7543;14.7543;14.7543
62;total;1;19.9035;19.9035;19.9035
63;initialize;1;3.56161;3.56161;3.56161
63;async;100;0.00661821;0.00389576;0.0291873
63;inner;100;0.124864;0.114972;0.130829
63;wait;100;3.97592e-05;1.8776e-05;8.2702e-05
63;boundary;100;0.0158803;0.0146111;0.0217132
63;calc iter;100;0.147404;0.143517;0.162335
63;calc total;1;14.7543;14.7543;14.7543
63;total;1;19.9035;19.9035;19.9035
64;initialize;1;3.5616;3.5616;3.5616
64;async;100;0.00689128;0.00400605;0.0192581
64;inner;100;0.124993;0.117404;0.130353
64;wait;100;3.7352e-05;1.8799e-05;9.7783e-05
64;boundary;100;0.0155227;0.0147208;0.0193183
64;calc iter;100;0.147446;0.140828;0.154422
64;calc total;1;14.7543;14.7543;14.7543
64;total;1;19.9035;19.9035;19.9035
120;initialize;1;3.55504;3.55504;3.55504
120;async;100;0.00500552;0.00350491;0.00768233
120;inner;100;0.12619;0.120378;0.130976
120;wait;100;4.41776e-05;1.7346e-05;6.5217e-05
120;boundary;100;0.0162145;0.0144248;0.0195395
120;calc iter;100;0.147456;0.145143;0.150019
120;calc total;1;14.7543;14.7543;14.7543
120;total;1;19.8891;19.8891;19.8891
65;initialize;1;3.5616;3.5616;3.5616
65;async;100;0.00635796;0.00382636;0.0113027
65;inner;100;0.125484;0.118183;0.130552
65;wait;100;3.90339e-05;1.7564e-05;7.4419e-05
65;boundary;100;0.0155599;0.0145221;0.0197399
65;calc iter;100;0.147443;0.142922;0.150975
65;calc total;1;14.7543;14.7543;14.7543
65;total;1;19.9034;19.9034;19.9034
66;initialize;1;3.56158;3.56158;3.56158
66;async;100;0.00679696;0.00400986;0.0118607
66;inner;100;0.125053;0.117788;0.130874
66;wait;100;3.84478e-05;1.8478e-05;7.0568e-05
66;boundary;100;0.0155818;0.0145158;0.0188057
66;calc iter;100;0.147472;0.144599;0.150252
66;calc total;1;14.7543;14.7543;14.7543
66;total;1;19.9034;19.9034;19.9034
67;initialize;1;3.56166;3.56166;3.56166
67;async;100;0.00623826;0.00318569;0.0120734
67;inner;100;0.125191;0.117971;0.130701
67;wait;100;4.18985e-05;2.1051e-05;8.1427e-05
67;boundary;100;0.0159627;0.0146093;0.0213047
67;calc iter;100;0.147436;0.1438;0.153451
67;calc total;1;14.7543;14.7543;14.7543
67;total;1;19.9035;19.9035;19.9035
68;initialize;1;3.56167;3.56167;3.56167
68;async;100;0.00696386;0.00299545;0.01385
68;inner;100;0.125293;0.118546;0.131175
68;wait;100;2.73318e-05;1.694e-05;7.3554e-05
68;boundary;100;0.0152069;0.014392;0.0186951
68;calc iter;100;0.147492;0.14222;0.15079
68;calc total;1;14.7543;14.7543;14.7543
68;total;1;19.9035;19.9035;19.9035
69;initialize;1;3.56157;3.56157;3.56157
69;async;100;0.00732008;0.00357472;0.0131578
69;inner;100;0.12507;0.117611;0.129557
69;wait;100;2.93724e-05;1.6907e-05;0.000110998
69;boundary;100;0.0150778;0.0142382;0.0186097
69;calc iter;100;0.147498;0.143767;0.150689
69;calc total;1;14.7543;14.7543;14.7543
69;total;1;19.9034;19.9034;19.9034
70;initialize;1;3.56156;3.56156;3.56156
70;async;100;0.00668935;0.00307115;0.0121011
70;inner;100;0.125717;0.117049;0.131266
70;wait;100;2.74706e-05;1.7208e-05;5.747e-05
70;boundary;100;0.0150833;0.0141264;0.0177524
70;calc iter;100;0.147519;0.142682;0.150516
70;calc total;1;14.7543;14.7543;14.7543
70;total;1;19.9034;19.9034;19.9034
71;initialize;1;3.56162;3.56162;3.56162
71;async;100;0.0066675;0.00316238;0.0144242
71;inner;100;0.125593;0.117886;0.130759
71;wait;100;2.89686e-05;1.7607e-05;6.1777e-05
71;boundary;100;0.0151876;0.014481;0.0188877
71;calc iter;100;0.147478;0.14054;0.152001
71;calc total;1;14.7543;14.7543;14.7543
71;total;1;19.9035;19.9035;19.9035
121;initialize;1;3.55503;3.55503;3.55503
121;async;100;0.00521291;0.00337939;0.0085326
121;inner;100;0.126347;0.1199;0.130757
121;wait;100;4.04379e-05;1.9206e-05;7.3334e-05
121;boundary;100;0.015862;0.0143965;0.020636
121;calc iter;100;0.147464;0.14422;0.149833
121;calc total;1;14.7543;14.7543;14.7543
121;total;1;19.8891;19.8891;19.8891
122;initialize;1;3.5551;3.5551;3.5551
122;async;100;0.00499302;0.00315183;0.00797892
122;inner;100;0.127082;0.12198;0.131251
122;wait;100;3.38624e-05;1.7122e-05;5.5863e-05
122;boundary;100;0.0153598;0.0143574;0.0180377
122;calc iter;100;0.14747;0.144484;0.150398
122;calc total;1;14.7543;14.7543;14.7543
122;total;1;19.8891;19.8891;19.8891
123;initialize;1;3.55197;3.55197;3.55197
123;async;100;0.00535951;0.00381909;0.00860511
123;inner;100;0.126846;0.121755;0.130962
123;wait;100;3.07935e-05;1.8393e-05;5.4719e-05
123;boundary;100;0.0152111;0.0145422;0.018108
123;calc iter;100;0.147449;0.144995;0.150029
123;calc total;1;14.7543;14.7543;14.7543
123;total;1;19.886;19.886;19.886
124;initialize;1;3.55505;3.55505;3.55505
124;async;100;0.00508214;0.00359719;0.0082419
124;inner;100;0.126787;0.122726;0.130948
124;wait;100;3.94426e-05;1.7729e-05;5.8628e-05
124;boundary;100;0.0155087;0.0145828;0.0170626
124;calc iter;100;0.147419;0.145145;0.14983
124;calc total;1;14.7543;14.7543;14.7543
124;total;1;19.8891;19.8891;19.8891
125;initialize;1;3.55508;3.55508;3.55508
125;async;100;0.00542862;0.0035533;0.00925452
125;inner;100;0.126322;0.122287;0.130874
125;wait;100;4.30964e-05;1.8811e-05;7.3496e-05
125;boundary;100;0.0156233;0.0145644;0.0169056
125;calc iter;100;0.147419;0.145683;0.149676
125;calc total;1;14.7543;14.7543;14.7543
125;total;1;19.8891;19.8891;19.8891
126;initialize;1;3.55506;3.55506;3.55506
126;async;100;0.00585481;0.00364265;0.00911665
126;inner;100;0.126857;0.122768;0.130961
126;wait;100;2.54289e-05;1.644e-05;6.5793e-05
126;boundary;100;0.0146875;0.0145411;0.0154352
126;calc iter;100;0.147426;0.145303;0.149722
126;calc total;1;14.7543;14.7543;14.7543
126;total;1;19.8891;19.8891;19.8891
127;initialize;1;3.555;3.555;3.555
127;async;100;0.0064492;0.00381514;0.0105696
127;inner;100;0.126204;0.122507;0.130758
127;wait;100;2.30204e-05;1.7132e-05;6.3439e-05
127;boundary;100;0.014755;0.0145757;0.0156306
127;calc iter;100;0.147433;0.144981;0.150771
127;calc total;1;14.7543;14.7543;14.7543
127;total;1;19.8891;19.8891;19.8891
128;initialize;1;3.55505;3.55505;3.55505
128;async;100;0.00498631;0.00310891;0.00902906
128;inner;100;0.127501;0.12251;0.131005
128;wait;100;2.762e-05;1.7571e-05;6.6122e-05
128;boundary;100;0.0149051;0.0147282;0.0159551
128;calc iter;100;0.147422;0.145696;0.150321
128;calc total;1;14.7543;14.7543;14.7543
128;total;1;19.8891;19.8891;19.8891
129;initialize;1;3.55505;3.55505;3.55505
129;async;100;0.00594177;0.00386752;0.0105869
129;inner;100;0.12664;0.121954;0.130503
129;wait;100;2.78914e-05;1.8343e-05;9.8041e-05
129;boundary;100;0.014813;0.0145895;0.0161393
129;calc iter;100;0.147425;0.145488;0.149586
129;calc total;1;14.7543;14.7543;14.7543
129;total;1;19.8891;19.8891;19.8891
130;initialize;1;3.55266;3.55266;3.55266
130;async;100;0.00576657;0.00358598;0.0101151
130;inner;100;0.126729;0.121598;0.131359
130;wait;100;2.14736e-05;1.5925e-05;5.3571e-05
130;boundary;100;0.0149167;0.0147044;0.0155188
130;calc iter;100;0.147435;0.145646;0.150391
130;calc total;1;14.7543;14.7543;14.7543
130;total;1;19.8867;19.8867;19.8867
131;initialize;1;3.555;3.555;3.555
131;async;100;0.00570451;0.00336952;0.0104465
131;inner;100;0.126676;0.122053;0.131691
131;wait;100;1.99799e-05;1.6237e-05;3.8884e-05
131;boundary;100;0.0150366;0.0147601;0.0157275
131;calc iter;100;0.147439;0.144825;0.150868
131;calc total;1;14.7543;14.7543;14.7543
131;total;1;19.8891;19.8891;19.8891
132;initialize;1;3.55499;3.55499;3.55499
132;async;100;0.0048754;0.00348028;0.00743728
132;inner;100;0.127465;0.122504;0.131076
132;wait;100;3.2274e-05;1.677e-05;6.1583e-05
132;boundary;100;0.0149862;0.0146023;0.0160517
132;calc iter;100;0.14736;0.143706;0.150145
132;calc total;1;14.7543;14.7543;14.7543
132;total;1;19.8891;19.8891;19.8891
133;initialize;1;3.55232;3.55232;3.55232
133;async;100;0.00559042;0.00389597;0.00915674
133;inner;100;0.12656;0.121758;0.130648
133;wait;100;3.53757e-05;1.6282e-05;5.6828e-05
133;boundary;100;0.015163;0.0145843;0.017541
133;calc iter;100;0.14735;0.143496;0.149702
133;calc total;1;14.7543;14.7543;14.7543
133;total;1;19.8864;19.8864;19.8864
134;initialize;1;3.55503;3.55503;3.55503
134;async;100;0.00542151;0.00364942;0.0085589
134;inner;100;0.126931;0.121153;0.130474
134;wait;100;2.60885e-05;1.5924e-05;7.0671e-05
134;boundary;100;0.0149875;0.0146721;0.0163295
134;calc iter;100;0.147367;0.143292;0.149909
134;calc total;1;14.7543;14.7543;14.7543
134;total;1;19.8891;19.8891;19.8891
135;initialize;1;3.55504;3.55504;3.55504
135;async;100;0.00538987;0.00331335;0.00807591
135;inner;100;0.126463;0.12097;0.130235
135;wait;100;2.44526e-05;1.591e-05;7.3646e-05
135;boundary;100;0.0154903;0.0146575;0.0171547
135;calc iter;100;0.147369;0.142625;0.150673
135;calc total;1;14.7543;14.7543;14.7543
135;total;1;19.8891;19.8891;19.8891
136;initialize;1;3.55507;3.55507;3.55507
136;async;100;0.005251;0.00337846;0.00747078
136;inner;100;0.126791;0.122562;0.130075
136;wait;100;3.89397e-05;1.7877e-05;7.261e-05
136;boundary;100;0.0152719;0.0145179;0.0165769
136;calc iter;100;0.147355;0.144175;0.149442
136;calc total;1;14.7543;14.7543;14.7543
136;total;1;19.8891;19.8891;19.8891
137;initialize;1;3.55502;3.55502;3.55502
137;async;100;0.0051856;0.00335657;0.0102745
137;inner;100;0.126836;0.122716;0.130679
137;wait;100;3.75355e-05;1.7049e-05;5.9022e-05
137;boundary;100;0.01531;0.0144604;0.0183369
137;calc iter;100;0.14737;0.144413;0.149495
137;calc total;1;14.7543;14.7543;14.7543
137;total;1;19.8891;19.8891;19.8891
138;initialize;1;3.55505;3.55505;3.55505
138;async;100;0.00598275;0.0041404;0.0128213
138;inner;100;0.126308;0.122278;0.129847
138;wait;100;3.63931e-05;1.771e-05;8.2037e-05
138;boundary;100;0.0150683;0.0144675;0.0170811
138;calc iter;100;0.147397;0.144396;0.150658
138;calc total;1;14.7543;14.7543;14.7543
138;total;1;19.8891;19.8891;19.8891
139;initialize;1;3.55502;3.55502;3.55502
139;async;100;0.0053976;0.00379614;0.00746411
139;inner;100;0.126674;0.122021;0.130385
139;wait;100;4.08092e-05;2.1729e-05;6.8357e-05
139;boundary;100;0.0152357;0.0145156;0.0173251
139;calc iter;100;0.14735;0.144476;0.149363
139;calc total;1;14.7543;14.7543;14.7543
139;total;1;19.8891;19.8891;19.8891
140;initialize;1;3.55503;3.55503;3.55503
140;async;100;0.0045051;0.00264725;0.0108521
140;inner;100;0.127851;0.122792;0.131575
140;wait;100;2.75433e-05;1.6683e-05;5.3167e-05
140;boundary;100;0.0150385;0.0142812;0.0183209
140;calc iter;100;0.147424;0.143926;0.150661
140;calc total;1;14.7543;14.7543;14.7543
140;total;1;19.8891;19.8891;19.8891
141;initialize;1;3.55503;3.55503;3.55503
141;async;100;0.00601811;0.0035882;0.0131817
141;inner;100;0.126181;0.120726;0.128833
141;wait;100;3.39892e-05;1.9027e-05;0.000109753
141;boundary;100;0.0151837;0.0143149;0.0192476
141;calc iter;100;0.147418;0.143925;0.149915
141;calc total;1;14.7543;14.7543;14.7543
141;total;1;19.8891;19.8891;19.8891
142;initialize;1;3.55507;3.55507;3.55507
142;async;100;0.00476154;0.00300555;0.0121727
142;inner;100;0.127609;0.121954;0.131115
142;wait;100;2.66598e-05;1.6121e-05;5.1009e-05
142;boundary;100;0.0150399;0.0141818;0.0175101
142;calc iter;100;0.147438;0.143855;0.150326
142;calc total;1;14.7543;14.7543;14.7543
142;total;1;19.8891;19.8891;19.8891
144;initialize;1;3.55299;3.55299;3.55299
144;async;100;0.00474664;0.00323739;0.00946789
144;inner;100;0.127463;0.123973;0.130868
144;wait;100;3.62752e-05;1.6029e-05;6.018e-05
144;boundary;100;0.0151859;0.0143528;0.0165814
144;calc iter;100;0.147433;0.144726;0.150821
144;calc total;1;14.7543;14.7543;14.7543
144;total;1;19.8869;19.8869;19.8869
145;initialize;1;3.55043;3.55043;3.55043
145;async;100;0.00542658;0.00353766;0.0112778
145;inner;100;0.126786;0.123479;0.130224
145;wait;100;3.50518e-05;1.6489e-05;7.4137e-05
145;boundary;100;0.0151835;0.0142758;0.0170232
145;calc iter;100;0.147433;0.144724;0.150704
145;calc total;1;14.7543;14.7543;14.7543
145;total;1;19.8843;19.8843;19.8843
146;initialize;1;3.54815;3.54815;3.54815
146;async;100;0.00516428;0.00325903;0.0112593
146;inner;100;0.127278;0.123423;0.130569
146;wait;100;3.18147e-05;1.6337e-05;6.0828e-05
146;boundary;100;0.0149619;0.0143052;0.015701
146;calc iter;100;0.147438;0.14473;0.150973
146;calc total;1;14.7543;14.7543;14.7543
146;total;1;19.8821;19.8821;19.8821
147;initialize;1;3.55303;3.55303;3.55303
147;async;100;0.00480911;0.00313658;0.00827399
147;inner;100;0.127813;0.124689;0.131075
147;wait;100;2.59405e-05;1.5713e-05;5.6025e-05
147;boundary;100;0.0147822;0.0143554;0.0154717
147;calc iter;100;0.147432;0.145341;0.150111
147;calc total;1;14.7543;14.7543;14.7543
147;total;1;19.887;19.887;19.887
148;initialize;1;3.54863;3.54863;3.54863
148;async;100;0.0054801;0.00410627;0.00725722
148;inner;100;0.125984;0.124001;0.129636
148;wait;100;4.47813e-05;2.0818e-05;0.000100883
148;boundary;100;0.0158748;0.0146593;0.0175402
148;calc iter;100;0.147385;0.145227;0.149221
148;calc total;1;14.7543;14.7543;14.7543
148;total;1;19.8825;19.8825;19.8825
149;initialize;1;3.54902;3.54902;3.54902
149;async;100;0.0053385;0.00369547;0.00789847
149;inner;100;0.126485;0.124744;0.130053
149;wait;100;4.45596e-05;1.9322e-05;6.2945e-05
149;boundary;100;0.0155212;0.0144573;0.0170435
149;calc iter;100;0.147391;0.145193;0.149751
149;calc total;1;14.7543;14.7543;14.7543
149;total;1;19.8829;19.8829;19.8829
150;initialize;1;3.55303;3.55303;3.55303
150;async;100;0.00512328;0.00359794;0.0070523
150;inner;100;0.127609;0.125394;0.130633
150;wait;100;2.52577e-05;1.6849e-05;6.9574e-05
150;boundary;100;0.014639;0.0144509;0.0159406
150;calc iter;100;0.147398;0.145174;0.149484
150;calc total;1;14.7543;14.7543;14.7543
150;total;1;19.8869;19.8869;19.8869
151;initialize;1;3.54672;3.54672;3.54672
151;async;100;0.00569703;0.0032828;0.00950217
151;inner;100;0.126828;0.123588;0.130636
151;wait;100;2.68973e-05;1.5675e-05;5.8921e-05
151;boundary;100;0.0148292;0.0145693;0.0161525
151;calc iter;100;0.147382;0.145273;0.149463
151;calc total;1;14.7543;14.7543;14.7543
151;total;1;19.8807;19.8807;19.8807
152;initialize;1;3.54937;3.54937;3.54937
152;async;100;0.00509456;0.00344819;0.00736237
152;inner;100;0.127342;0.124573;0.130761
152;wait;100;3.08578e-05;1.6796e-05;5.6185e-05
152;boundary;100;0.0149101;0.0146669;0.0166243
152;calc iter;100;0.147379;0.144738;0.14968
152;calc total;1;14.7543;14.7543;14.7543
152;total;1;19.8833;19.8833;19.8833
168;initialize;1;3.5596;3.5596;3.5596
168;async;100;0.00942159;0.00443944;0.016243
168;inner;100;0.123412;0.117701;0.130138
168;wait;100;2.51202e-05;1.5764e-05;5.7369e-05
168;boundary;100;0.0145798;0.0139083;0.0157947
168;calc iter;100;0.14744;0.144021;0.150679
168;calc total;1;14.7543;14.7543;14.7543
168;total;1;19.9022;19.9022;19.9022
153;initialize;1;3.54637;3.54637;3.54637
153;async;100;0.00550269;0.00327161;0.00737308
153;inner;100;0.127013;0.124485;0.129992
153;wait;100;3.19562e-05;1.9692e-05;5.6407e-05
153;boundary;100;0.0148292;0.0145361;0.0164326
153;calc iter;100;0.147379;0.144212;0.149238
153;calc total;1;14.7543;14.7543;14.7543
153;total;1;19.8803;19.8803;19.8803
169;initialize;1;3.55963;3.55963;3.55963
169;async;100;0.00977094;0.00445852;0.0163454
169;inner;100;0.122975;0.117022;0.129646
169;wait;100;2.82817e-05;1.6998e-05;6.1944e-05
169;boundary;100;0.014666;0.0138722;0.0164193
169;calc iter;100;0.147441;0.14322;0.152891
169;calc total;1;14.7543;14.7543;14.7543
169;total;1;19.9022;19.9022;19.9022
154;initialize;1;3.54944;3.54944;3.54944
154;async;100;0.00561156;0.00365176;0.00837999
154;inner;100;0.126957;0.123983;0.130548
154;wait;100;2.16737e-05;1.5176e-05;7.0808e-05
154;boundary;100;0.0147959;0.0145973;0.0155425
154;calc iter;100;0.147387;0.144733;0.149313
154;calc total;1;14.7543;14.7543;14.7543
154;total;1;19.8834;19.8834;19.8834
170;initialize;1;3.55962;3.55962;3.55962
170;async;100;0.0102932;0.00445099;0.0166447
170;inner;100;0.122488;0.116144;0.129712
170;wait;100;2.55269e-05;1.5308e-05;6.202e-05
170;boundary;100;0.0146418;0.0137412;0.0160365
170;calc iter;100;0.14745;0.142924;0.151545
170;calc total;1;14.7543;14.7543;14.7543
170;total;1;19.9022;19.9022;19.9022
155;initialize;1;3.55302;3.55302;3.55302
155;async;100;0.00566064;0.00364056;0.00802036
155;inner;100;0.12679;0.123995;0.131032
155;wait;100;2.24383e-05;1.6657e-05;4.913e-05
155;boundary;100;0.0149193;0.0146302;0.0156325
155;calc iter;100;0.147394;0.145323;0.149785
155;calc total;1;14.7543;14.7543;14.7543
155;total;1;19.8869;19.8869;19.8869
171;initialize;1;3.55957;3.55957;3.55957
171;async;100;0.00941759;0.00458988;0.0165659
171;inner;100;0.123321;0.11784;0.12909
171;wait;100;2.97051e-05;1.7702e-05;7.5505e-05
171;boundary;100;0.0146555;0.0141884;0.0157506
171;calc iter;100;0.147425;0.143142;0.151159
156;initialize;1;3.55304;3.55304;3.55304
156;async;100;0.0067075;0.00352191;0.0100449
156;inner;100;0.125674;0.120365;0.129873
156;wait;100;3.32894e-05;1.6577e-05;5.5953e-05
156;boundary;100;0.0148888;0.0145009;0.0167904
156;calc iter;100;0.147305;0.144284;0.15003
156;calc total;1;14.7543;14.7543;14.7543
156;total;1;19.8869;19.8869;19.8869
171;calc total;1;14.7543;14.7543;14.7543
171;total;1;19.9022;19.9022;19.9022
157;initialize;1;3.55303;3.55303;3.55303
157;async;100;0.00657858;0.00349792;0.00983089
172;initialize;1;3.55965;3.55965;3.55965
172;async;100;0.00929248;0.00432803;0.0123937
172;inner;100;0.121786;0.117855;0.127558
172;wait;100;4.51136e-05;1.8974e-05;9.4277e-05
172;boundary;100;0.0162439;0.0143141;0.0180484
172;calc iter;100;0.147369;0.142326;0.150212
172;calc total;1;14.7543;14.7543;14.7543
172;total;1;19.9022;19.9022;19.9022
157;inner;100;0.125775;0.120975;0.129815
157;wait;100;3.35701e-05;1.7994e-05;5.7723e-05
157;boundary;100;0.0149223;0.0145524;0.016331
157;calc iter;100;0.147311;0.144335;0.149685
157;calc total;1;14.7543;14.7543;14.7543
157;total;1;19.8869;19.8869;19.8869
173;initialize;1;3.55963;3.55963;3.55963
173;async;100;0.00768086;0.00421487;0.0109422
173;inner;100;0.124894;0.120636;0.130139
173;wait;100;3.28604e-05;1.9419e-05;5.4777e-05
173;boundary;100;0.0147804;0.014184;0.0160055
173;calc iter;100;0.147389;0.143264;0.150471
173;calc total;1;14.7543;14.7543;14.7543
173;total;1;19.9022;19.9022;19.9022
158;initialize;1;3.55305;3.55305;3.55305
158;async;100;0.00694103;0.00359117;0.0100692
158;inner;100;0.125557;0.121103;0.129567
158;wait;100;2.75809e-05;1.6327e-05;6.1821e-05
158;boundary;100;0.0147868;0.0145343;0.0160603
158;calc iter;100;0.147314;0.144592;0.149969
158;calc total;1;14.7543;14.7543;14.7543
158;total;1;19.887;19.887;19.887
174;initialize;1;3.55961;3.55961;3.55961
174;async;100;0.00796252;0.00423654;0.0115991
174;inner;100;0.124824;0.120319;0.129789
174;wait;100;2.96655e-05;1.6508e-05;6.8566e-05
174;boundary;100;0.0145681;0.0142064;0.0153549
174;calc iter;100;0.147385;0.143229;0.150823
174;calc total;1;14.7543;14.7543;14.7543
174;total;1;19.9022;19.9022;19.9022
159;initialize;1;3.55304;3.55304;3.55304
159;async;100;0.00709722;0.0037961;0.0102414
159;inner;100;0.125355;0.120085;0.129413
159;wait;100;2.57857e-05;1.6603e-05;7.0748e-05
159;boundary;100;0.0148259;0.0145816;0.0169171
159;calc iter;100;0.147305;0.143867;0.150427
159;calc total;1;14.7543;14.7543;14.7543
159;total;1;19.8869;19.8869;19.8869
175;initialize;1;3.55959;3.55959;3.55959
175;async;100;0.00802164;0.00384197;0.0116366
175;inner;100;0.124565;0.120194;0.130455
175;wait;100;2.94931e-05;1.7301e-05;6.0583e-05
175;boundary;100;0.0147556;0.0141819;0.0161075
175;calc iter;100;0.147373;0.142371;0.150786
175;calc total;1;14.7543;14.7543;14.7543
175;total;1;19.9022;19.9022;19.9022
160;initialize;1;3.54766;3.54766;3.54766
160;async;100;0.00696303;0.00383526;0.0120434
160;inner;100;0.124383;0.119507;0.128286
160;wait;100;4.38864e-05;2.5648e-05;0.000107701
160;boundary;100;0.0159241;0.0144587;0.0183195
160;calc iter;100;0.147316;0.143852;0.149113
160;calc total;1;14.7543;14.7543;14.7543
160;total;1;19.8816;19.8816;19.8816
176;initialize;1;3.55957;3.55957;3.55957
176;async;100;0.00855273;0.00441383;0.0123535
176;inner;100;0.123807;0.118986;0.130106
176;wait;100;3.43695e-05;1.9583e-05;5.3444e-05
176;boundary;100;0.0149766;0.0143047;0.0175645
176;calc iter;100;0.147372;0.143068;0.151811
176;calc total;1;14.7543;14.7543;14.7543
176;total;1;19.9022;19.9022;19.9022
161;initialize;1;3.55303;3.55303;3.55303
161;async;100;0.00663335;0.00380235;0.0110268
161;inner;100;0.12509;0.120108;0.129494
161;wait;100;4.08044e-05;1.7884e-05;6.6021e-05
161;boundary;100;0.0155497;0.0143837;0.0183098
161;calc iter;100;0.147315;0.14393;0.149169
161;calc total;1;14.7543;14.7543;14.7543
161;total;1;19.8869;19.8869;19.8869
177;initialize;1;3.55955;3.55955;3.55955
177;async;100;0.00890174;0.00430252;0.0131897
177;inner;100;0.123469;0.118384;0.128978
177;wait;100;3.29203e-05;1.9607e-05;9.367e-05
177;boundary;100;0.01497;0.0142569;0.0178588
177;calc iter;100;0.147375;0.142613;0.151956
177;calc total;1;14.7543;14.7543;14.7543
177;total;1;19.9022;19.9022;19.9022
162;initialize;1;3.55301;3.55301;3.55301
162;async;100;0.00711705;0.00413047;0.0131293
162;inner;100;0.124548;0.119974;0.128596
162;wait;100;4.39936e-05;2.303e-05;9.4484e-05
162;boundary;100;0.0156238;0.0145037;0.0180249
162;calc iter;100;0.147334;0.144518;0.150109
162;calc total;1;14.7543;14.7543;14.7543
162;total;1;19.8869;19.8869;19.8869
178;initialize;1;3.55949;3.55949;3.55949
178;async;100;0.00913962;0.00440633;0.0130791
178;inner;100;0.123418;0.118103;0.12908
178;wait;100;3.12009e-05;1.7582e-05;7.8372e-05
178;boundary;100;0.0147858;0.014294;0.0174693
178;calc iter;100;0.147376;0.142188;0.151845
178;calc total;1;14.7543;14.7543;14.7543
178;total;1;19.9021;19.9021;19.9021
163;initialize;1;3.54739;3.54739;3.54739
163;async;100;0.00689979;0.00410694;0.0109097
163;inner;100;0.1246;0.118618;0.128658
163;wait;100;4.63839e-05;2.5414e-05;8.574e-05
163;boundary;100;0.0157538;0.0145966;0.0186447
163;calc iter;100;0.147301;0.144175;0.149788
163;calc total;1;14.7543;14.7543;14.7543
163;total;1;19.8813;19.8813;19.8813
179;initialize;1;3.55963;3.55963;3.55963
179;async;100;0.00933059;0.00438304;0.0162753
179;inner;100;0.123016;0.118006;0.128069
179;wait;100;3.40248e-05;1.7492e-05;8.9868e-05
179;boundary;100;0.0149818;0.0142748;0.0173197
179;calc iter;100;0.147364;0.142998;0.152512
179;calc total;1;14.7543;14.7543;14.7543
179;total;1;19.9022;19.9022;19.9022
164;initialize;1;3.55;3.55;3.55
164;async;100;0.00670718;0.00396019;0.0126077
164;inner;100;0.125949;0.120623;0.130206
164;wait;100;2.30388e-05;1.6158e-05;5.5398e-05
164;boundary;100;0.0147091;0.0138896;0.0151858
164;calc iter;100;0.14739;0.144679;0.149062
164;calc total;1;14.7543;14.7543;14.7543
164;total;1;19.8839;19.8839;19.8839
180;initialize;1;3.55961;3.55961;3.55961
180;async;100;0.00938038;0.00436673;0.0142542
180;inner;100;0.123067;0.117852;0.126939
180;wait;100;3.45564e-05;1.8515e-05;7.5538e-05
180;boundary;100;0.0147998;0.0142372;0.0175558
180;calc iter;100;0.147283;0.143446;0.151531
180;calc total;1;14.7543;14.7543;14.7543
180;total;1;19.9022;19.9022;19.9022
165;initialize;1;3.55302;3.55302;3.55302
165;async;100;0.00731749;0.00390902;0.0138837
165;inner;100;0.125331;0.119322;0.129346
165;wait;100;3.05648e-05;1.8567e-05;8.8088e-05
165;boundary;100;0.0147075;0.0138946;0.0159209
165;calc iter;100;0.147388;0.144684;0.150533
165;calc total;1;14.7543;14.7543;14.7543
165;total;1;19.8869;19.8869;19.8869
181;initialize;1;3.5596;3.5596;3.5596
181;async;100;0.00945099;0.00426744;0.0140743
181;inner;100;0.123089;0.118529;0.126853
181;wait;100;3.04305e-05;1.7145e-05;6.772e-05
181;boundary;100;0.014716;0.014251;0.0169806
181;calc iter;100;0.147288;0.142703;0.151317
181;calc total;1;14.7543;14.7543;14.7543
181;total;1;19.9022;19.9022;19.9022
166;initialize;1;3.55281;3.55281;3.55281
166;async;100;0.00736402;0.0040772;0.0145496
166;inner;100;0.125294;0.118991;0.129929
166;wait;100;2.63757e-05;1.7811e-05;5.4875e-05
166;boundary;100;0.0147078;0.0138797;0.0151165
166;calc iter;100;0.147394;0.144455;0.15143
166;calc total;1;14.7543;14.7543;14.7543
166;total;1;19.8867;19.8867;19.8867
182;initialize;1;3.55963;3.55963;3.55963
182;async;100;0.00896509;0.00443347;0.0148277
182;inner;100;0.123725;0.118965;0.12739
182;wait;100;2.57503e-05;1.6591e-05;5.0795e-05
182;boundary;100;0.0145741;0.0142791;0.0164332
182;calc iter;100;0.147291;0.141952;0.15113
182;calc total;1;14.7543;14.7543;14.7543
182;total;1;19.9022;19.9022;19.9022
167;initialize;1;3.55306;3.55306;3.55306
167;async;100;0.00670565;0.00384879;0.0123339
167;inner;100;0.125907;0.120546;0.130049
167;wait;100;2.5266e-05;1.7606e-05;5.5744e-05
167;boundary;100;0.0147407;0.0141599;0.0153243
167;calc iter;100;0.14738;0.145307;0.149421
167;calc total;1;14.7543;14.7543;14.7543
167;total;1;19.887;19.887;19.887
183;initialize;1;3.55963;3.55963;3.55963
183;async;100;0.00958002;0.0043979;0.0136731
183;inner;100;0.122918;0.117355;0.127182
183;wait;100;2.94748e-05;1.6984e-05;5.1083e-05
183;boundary;100;0.0147499;0.0142894;0.0176874
183;calc iter;100;0.147278;0.142941;0.152142
183;calc total;1;14.7543;14.7543;14.7543
183;total;1;19.9022;19.9022;19.9022
184;initialize;1;3.55958;3.55958;3.55958
184;async;100;0.00934338;0.00429571;0.0129387
184;inner;100;0.121974;0.117994;0.126622
184;wait;100;4.59537e-05;2.1232e-05;8.358e-05
184;boundary;100;0.0159292;0.0143071;0.0187646
184;calc iter;100;0.147294;0.142628;0.151544
184;calc total;1;14.7543;14.7543;14.7543
184;total;1;19.9022;19.9022;19.9022
185;initialize;1;3.55964;3.55964;3.55964
185;async;100;0.00922117;0.00430753;0.0123858
185;inner;100;0.122779;0.119194;0.127127
185;wait;100;4.02438e-05;2.1579e-05;6.1658e-05
185;boundary;100;0.0152615;0.0142171;0.017715
185;calc iter;100;0.147304;0.142938;0.151419
185;calc total;1;14.7543;14.7543;14.7543
185;total;1;19.9022;19.9022;19.9022
186;initialize;1;3.55965;3.55965;3.55965
186;async;100;0.00964569;0.00431452;0.0132978
186;inner;100;0.122331;0.118774;0.126321
186;wait;100;3.99563e-05;1.9534e-05;0.000116197
186;boundary;100;0.0152984;0.0142155;0.0174266
186;calc iter;100;0.147317;0.143781;0.151492
186;calc total;1;14.7543;14.7543;14.7543
186;total;1;19.9022;19.9022;19.9022
187;initialize;1;3.55965;3.55965;3.55965
187;async;100;0.00888561;0.00432187;0.0117911
187;inner;100;0.122637;0.118408;0.127301
187;wait;100;4.46808e-05;2.495e-05;6.3821e-05
187;boundary;100;0.0157097;0.0142342;0.0184934
187;calc iter;100;0.147278;0.142714;0.150931
187;calc total;1;14.7543;14.7543;14.7543
187;total;1;19.9022;19.9022;19.9022
188;initialize;1;3.5596;3.5596;3.5596
188;async;100;0.00977915;0.00434114;0.0151332
188;inner;100;0.123022;0.118294;0.127222
188;wait;100;2.48059e-05;1.8051e-05;5.3637e-05
188;boundary;100;0.0145191;0.0139627;0.015323
188;calc iter;100;0.147346;0.143832;0.150981
188;calc total;1;14.7543;14.7543;14.7543
188;total;1;19.9022;19.9022;19.9022
189;initialize;1;3.55966;3.55966;3.55966
189;async;100;0.0102323;0.00423079;0.0148348
189;inner;100;0.12266;0.117043;0.12669
189;wait;100;2.85699e-05;1.7771e-05;7.8637e-05
189;boundary;100;0.0144308;0.0138095;0.0152943
189;calc iter;100;0.147353;0.143479;0.151913
189;calc total;1;14.7543;14.7543;14.7543
189;total;1;19.9022;19.9022;19.9022
190;initialize;1;3.55962;3.55962;3.55962
190;async;100;0.010028;0.00437512;0.0148115
190;inner;100;0.122789;0.117085;0.127135
190;wait;100;2.33877e-05;1.6839e-05;5.9185e-05
190;boundary;100;0.0145222;0.0138129;0.0150267
190;calc iter;100;0.147364;0.143296;0.152025
190;calc total;1;14.7543;14.7543;14.7543
190;total;1;19.9022;19.9022;19.9022
191;initialize;1;3.55965;3.55965;3.55965
191;async;100;0.00962338;0.00434953;0.0134717
191;inner;100;0.123164;0.118679;0.126982
191;wait;100;2.51829e-05;1.7037e-05;6.6196e-05
191;boundary;100;0.0145089;0.0142693;0.0157707
191;calc iter;100;0.147323;0.143587;0.152057
191;calc total;1;14.7543;14.7543;14.7543
191;total;1;19.9022;19.9022;19.9022
1;initialize;1;3.67981;3.67981;3.67981
1;async;100;0.00700983;0.00374952;0.0127143
1;inner;100;0.125432;0.118962;0.131264
1;wait;100;2.33577e-05;1.639e-05;5.1557e-05
1;boundary;100;0.0150481;0.014216;0.0173348
1;calc iter;100;0.147515;0.142619;0.150904
1;calc total;1;14.7543;14.7543;14.7543
1;total;1;20.0226;20.0226;20.0226
2;initialize;1;3.67979;3.67979;3.67979
2;async;100;0.0073474;0.00416495;0.0113518
2;inner;100;0.124935;0.118456;0.130758
2;wait;100;2.28814e-05;1.6995e-05;8.8764e-05
2;boundary;100;0.0152185;0.014228;0.017691
2;calc iter;100;0.147526;0.142594;0.151404
2;calc total;1;14.7543;14.7543;14.7543
2;total;1;20.0226;20.0226;20.0226
3;initialize;1;3.67668;3.67668;3.67668
3;async;100;0.00686415;0.00387347;0.0129013
3;inner;100;0.125566;0.119463;0.131317
3;wait;100;2.68364e-05;1.6728e-05;5.4192e-05
3;boundary;100;0.0150364;0.0144807;0.0166762
3;calc iter;100;0.147495;0.141953;0.150561
3;calc total;1;14.7543;14.7543;14.7543
3;total;1;20.0195;20.0195;20.0195
4;initialize;1;3.67972;3.67972;3.67972
4;async;100;0.00611179;0.00350117;0.01177
4;inner;100;0.125908;0.121167;0.130881
4;wait;100;3.62488e-05;1.7896e-05;7.1448e-05
4;boundary;100;0.0153941;0.0146084;0.0170607
4;calc iter;100;0.147451;0.143013;0.152578
4;calc total;1;14.7543;14.7543;14.7543
4;total;1;20.0226;20.0226;20.0226
5;initialize;1;3.67639;3.67639;3.67639
5;async;100;0.00645543;0.00422321;0.0101002
5;inner;100;0.125396;0.120834;0.130125
5;wait;100;3.76356e-05;2.278e-05;8.7884e-05
5;boundary;100;0.0155663;0.0145198;0.0169135
5;calc iter;100;0.147457;0.143546;0.149928
5;calc total;1;14.7543;14.7543;14.7543
5;total;1;20.0192;20.0192;20.0192
6;initialize;1;3.67979;3.67979;3.67979
6;async;100;0.00622491;0.00413101;0.0102289
6;inner;100;0.125752;0.121025;0.130894
6;wait;100;3.75927e-05;1.9216e-05;7.4835e-05
6;boundary;100;0.0154493;0.0145756;0.0173266
6;calc iter;100;0.147466;0.144101;0.150014
6;calc total;1;14.7543;14.7543;14.7543
6;total;1;20.0226;20.0226;20.0226
7;initialize;1;3.67237;3.67237;3.67237
7;async;100;0.0063969;0.00420118;0.0123986
7;inner;100;0.12515;0.120578;0.130242
7;wait;100;4.14821e-05;1.7178e-05;8.4329e-05
7;boundary;100;0.0158519;0.0145968;0.0175997
7;calc iter;100;0.147442;0.144047;0.151468
7;calc total;1;14.7543;14.7543;14.7543
7;total;1;20.0152;20.0152;20.0152
8;initialize;1;3.67524;3.67524;3.67524
8;async;100;0.00610387;0.00355031;0.0177188
8;inner;100;0.125656;0.119438;0.130835
8;wait;100;3.61343e-05;1.7162e-05;6.1266e-05
8;boundary;100;0.015643;0.0145643;0.0196058
8;calc iter;100;0.147441;0.143501;0.15538
8;calc total;1;14.7543;14.7543;14.7543
8;total;1;20.0181;20.0181;20.0181
9;initialize;1;3.67575;3.67575;3.67575
9;async;100;0.0054776;0.00317409;0.0113197
9;inner;100;0.126598;0.120729;0.131373
9;wait;100;3.0844e-05;1.749e-05;5.0083e-05
9;boundary;100;0.0153468;0.0146131;0.018787
9;calc iter;100;0.147455;0.143539;0.152756
9;calc total;1;14.7543;14.7543;14.7543
9;total;1;20.0186;20.0186;20.0186
10;initialize;1;3.67982;3.67982;3.67982
10;async;100;0.00596596;0.00324676;0.00975594
10;inner;100;0.126008;0.120243;0.130879
10;wait;100;3.04643e-05;1.7193e-05;7.7806e-05
10;boundary;100;0.0154439;0.0146348;0.0191665
10;calc iter;100;0.14745;0.143334;0.151267
10;calc total;1;14.7543;14.7543;14.7543
10;total;1;20.0226;20.0226;20.0226
11;initialize;1;3.67977;3.67977;3.67977
11;async;100;0.00549449;0.00321023;0.0119928
11;inner;100;0.126259;0.120761;0.131275
11;wait;100;3.49846e-05;1.7269e-05;6.3853e-05
11;boundary;100;0.0156493;0.0146146;0.0188881
11;calc iter;100;0.14744;0.143599;0.153643
11;calc total;1;14.7543;14.7543;14.7543
11;total;1;20.0226;20.0226;20.0226
12;initialize;1;3.67294;3.67294;3.67294
12;async;100;0.00800721;0.00400762;0.0218258
12;inner;100;0.123562;0.116374;0.130322
12;wait;100;3.42416e-05;1.7331e-05;5.724e-05
12;boundary;100;0.0157535;0.0145542;0.0200905
12;calc iter;100;0.147358;0.143732;0.155501
12;calc total;1;14.7543;14.7543;14.7543
12;total;1;20.0157;20.0157;20.0157
13;initialize;1;3.67977;3.67977;3.67977
13;async;100;0.00743015;0.0035053;0.0162896
13;inner;100;0.124453;0.117564;0.130891
13;wait;100;2.98193e-05;1.7549e-05;6.9536e-05
13;boundary;100;0.0154534;0.0145474;0.0200156
13;calc iter;100;0.147368;0.142772;0.156299
13;calc total;1;14.7543;14.7543;14.7543
13;total;1;20.0226;20.0226;20.0226
14;initialize;1;3.67472;3.67472;3.67472
14;async;100;0.00826568;0.00410533;0.0190809
14;inner;100;0.123132;0.116204;0.130092
14;wait;100;3.66705e-05;1.7777e-05;6.2841e-05
14;boundary;100;0.0159273;0.014618;0.0224719
14;calc iter;100;0.147363;0.142983;0.157187
14;calc total;1;14.7543;14.7543;14.7543
14;total;1;20.0175;20.0175;20.0175
15;initialize;1;3.67346;3.67346;3.67346
15;async;100;0.00817365;0.00403213;0.0205902
15;inner;100;0.123302;0.115275;0.130304
15;wait;100;3.55067e-05;1.8358e-05;6.5864e-05
15;boundary;100;0.0158409;0.0145664;0.0220928
15;calc iter;100;0.147354;0.143092;0.157547
15;calc total;1;14.7543;14.7543;14.7543
15;total;1;20.0163;20.0163;20.0163
16;initialize;1;3.67713;3.67713;3.67713
16;async;100;0.00814374;0.0039968;0.0156508
16;inner;100;0.123193;0.117781;0.130088
16;wait;100;3.78251e-05;1.7743e-05;6.4581e-05
16;boundary;100;0.015996;0.014487;0.0191321
16;calc iter;100;0.147372;0.142568;0.155661
16;calc total;1;14.7543;14.7543;14.7543
16;total;1;20.02;20.02;20.02
17;initialize;1;3.6798;3.6798;3.6798
17;async;100;0.00816313;0.00401335;0.0141698
17;inner;100;0.123197;0.11819;0.129827
17;wait;100;4.28848e-05;1.9558e-05;8.1281e-05
17;boundary;100;0.0159803;0.014563;0.0189036
17;calc iter;100;0.147384;0.142813;0.151619
17;calc total;1;14.7543;14.7543;14.7543
17;total;1;20.0226;20.0226;20.0226
18;initialize;1;3.67443;3.67443;3.67443
18;async;100;0.008257;0.00328439;0.0127361
18;inner;100;0.123116;0.117972;0.130237
18;wait;100;4.26343e-05;1.7824e-05;6.9783e-05
18;boundary;100;0.0159757;0.0145403;0.0184706
18;calc iter;100;0.147393;0.143644;0.151882
18;calc total;1;14.7543;14.7543;14.7543
18;total;1;20.0172;20.0172;20.0172
19;initialize;1;3.67393;3.67393;3.67393
19;async;100;0.00805279;0.00402155;0.0132867
19;inner;100;0.122473;0.117296;0.129658
19;wait;100;4.53455e-05;2.1011e-05;8.3267e-05
19;boundary;100;0.0167743;0.0146753;0.0197098
19;calc iter;100;0.147347;0.143589;0.152596
19;calc total;1;14.7543;14.7543;14.7543
19;total;1;20.0167;20.0167;20.0167
20;initialize;1;3.6798;3.6798;3.6798
20;async;100;0.00954219;0.00395453;0.0170754
20;inner;100;0.123004;0.11655;0.130104
20;wait;100;2.52727e-05;1.6434e-05;7.1419e-05
20;boundary;100;0.0148666;0.0141456;0.0157833
20;calc iter;100;0.14744;0.141284;0.151362
20;calc total;1;14.7543;14.7543;14.7543
20;total;1;20.0226;20.0226;20.0226
21;initialize;1;3.67743;3.67743;3.67743
21;async;100;0.00917262;0.00303051;0.0159503
21;inner;100;0.123469;0.117153;0.130473
21;wait;100;2.42421e-05;1.7027e-05;5.6902e-05
21;boundary;100;0.0147795;0.0140331;0.0155136
21;calc iter;100;0.147447;0.141801;0.153297
21;calc total;1;14.7543;14.7543;14.7543
21;total;1;20.0203;20.0203;20.0203
22;initialize;1;3.67979;3.67979;3.67979
22;async;100;0.00931975;0.00368735;0.0152211
22;inner;100;0.123225;0.115322;0.130245
22;wait;100;2.38214e-05;1.6247e-05;5.5125e-05
22;boundary;100;0.0148901;0.0138497;0.0166522
22;calc iter;100;0.14746;0.143231;0.152995
22;calc total;1;14.7543;14.7543;14.7543
22;total;1;20.0226;20.0226;20.0226
23;initialize;1;3.67976;3.67976;3.67976
23;async;100;0.00932163;0.00407267;0.0167069
23;inner;100;0.123222;0.116085;0.129557
23;wait;100;2.65403e-05;1.7001e-05;0.000119361
23;boundary;100;0.0148571;0.0143351;0.0163276
23;calc iter;100;0.147429;0.142821;0.15156
23;calc total;1;14.7543;14.7543;14.7543
23;total;1;20.0226;20.0226;20.0226
95;initialize;1;3.55903;3.55903;3.55903
95;async;100;0.007479;0.00426708;0.0128212
95;inner;100;0.124897;0.118365;0.129303
95;wait;100;2.86271e-05;1.5978e-05;7.113e-05
95;boundary;100;0.0150213;0.0143007;0.0176691
95;calc iter;100;0.147427;0.143656;0.150191
95;calc total;1;14.7543;14.7543;14.7543
95;total;1;19.8993;19.8993;19.8993
143;initialize;1;3.55505;3.55505;3.55505
143;async;100;0.00563841;0.00359558;0.0087104
143;inner;100;0.126646;0.121542;0.129555
143;wait;100;3.03429e-05;1.9014e-05;0.000110259
143;boundary;100;0.0150754;0.0146364;0.0187652
143;calc iter;100;0.147391;0.144073;0.149995
143;calc total;1;14.7543;14.7543;14.7543
143;total;1;19.8891;19.8891;19.8891
DASH
InitEnergy=125.00000
EndEnergy=125.00000
DiffEnergy=-0.00000
Matrixspec: 1500 x 1500 x 1500
Iterations: 100
# unit_id;function_name;num_calls;avg_runtime;min_runtime;max_runtime
0;initialize;1;2.93926;2.93926;2.93926
0;async;100;0.00713;0.00346;0.01087
0;inner;100;0.12487;0.11991;0.13088
0;wait;100;0.00002;0.00002;0.00006
0;boundary;100;0.01512;0.01463;0.01925
0;calc iter;100;0.14713;0.14275;0.15133
0;calc total;1;14.71830;14.71830;14.71830
0;total;1;19.19556;19.19556;19.19556
24;initialize;1;2.93968;2.93968;2.93968
24;async;100;0.005931;0.00347482;0.009372
24;inner;100;0.126093;0.120848;0.131914
24;wait;100;2.35471e-05;1.6233e-05;6.1897e-05
24;boundary;100;0.0151173;0.0146402;0.0172602
24;calc iter;100;0.147166;0.143347;0.15109
24;calc total;1;14.7183;14.7183;14.7183
24;total;1;19.1966;19.1966;19.1966
96;initialize;1;2.95271;2.95271;2.95271
96;async;100;0.00688185;0.00433754;0.00830361
96;inner;100;0.125106;0.121544;0.132663
96;wait;100;1.87558e-05;1.5435e-05;5.4257e-05
96;boundary;100;0.0151004;0.0142948;0.0164693
96;calc iter;100;0.147109;0.144569;0.151867
96;calc total;1;14.7183;14.7183;14.7183
96;total;1;19.21;19.21;19.21
25;initialize;1;2.93972;2.93972;2.93972
25;async;100;0.00704643;0.00386601;0.0112327
25;inner;100;0.12486;0.118831;0.130983
25;wait;100;2.84269e-05;1.6438e-05;7.2791e-05
25;boundary;100;0.015216;0.0146996;0.0171215
25;calc iter;100;0.147152;0.143627;0.150021
25;calc total;1;14.7183;14.7183;14.7183
25;total;1;19.1966;19.1966;19.1966
72;initialize;1;2.94448;2.94448;2.94448
72;async;100;0.00807685;0.0044405;0.00998524
72;inner;100;0.124147;0.122126;0.131347
72;wait;100;2.00373e-05;1.5447e-05;6.1686e-05
72;boundary;100;0.0148701;0.0144241;0.0158298
72;calc iter;100;0.147115;0.144005;0.1505
72;calc total;1;14.7183;14.7183;14.7183
72;total;1;19.1944;19.1944;19.1944
48;initialize;1;2.9374;2.9374;2.9374
48;async;100;0.00626844;0.00345585;0.00999212
48;inner;100;0.125179;0.119563;0.132112
48;wait;100;2.99392e-05;1.5759e-05;6.2105e-05
48;boundary;100;0.015647;0.014675;0.0180786
48;calc iter;100;0.147126;0.14392;0.151378
48;calc total;1;14.7183;14.7183;14.7183
48;total;1;19.1952;19.1952;19.1952
97;initialize;1;2.95286;2.95286;2.95286
97;async;100;0.00685487;0.00452634;0.00756835
97;inner;100;0.124949;0.121624;0.132346
97;wait;100;1.96343e-05;1.6692e-05;5.0917e-05
97;boundary;100;0.0152899;0.0143899;0.0166634
97;calc iter;100;0.147115;0.144609;0.1517
97;calc total;1;14.7183;14.7183;14.7183
97;total;1;19.2101;19.2101;19.2101
26;initialize;1;2.93965;2.93965;2.93965
26;async;100;0.00643893;0.00401928;0.00900587
26;inner;100;0.125296;0.119816;0.131873
26;wait;100;2.57134e-05;1.6581e-05;5.7433e-05
26;boundary;100;0.015411;0.0145694;0.0200911
26;calc iter;100;0.147173;0.144118;0.150951
26;calc total;1;14.7183;14.7183;14.7183
26;total;1;19.1966;19.1966;19.1966
73;initialize;1;2.9445;2.9445;2.9445
73;async;100;0.0088665;0.00440606;0.0110754
73;inner;100;0.123386;0.121265;0.130445
73;wait;100;2.1055e-05;1.7038e-05;9.0314e-05
73;boundary;100;0.0148448;0.0143396;0.0160258
73;calc iter;100;0.14712;0.143446;0.149772
73;calc total;1;14.7183;14.7183;14.7183
73;total;1;19.1944;19.1944;19.1944
49;initialize;1;2.93747;2.93747;2.93747
49;async;100;0.00576867;0.00316538;0.00857096
49;inner;100;0.125679;0.120315;0.132483
49;wait;100;2.8141e-05;1.5896e-05;5.3093e-05
49;boundary;100;0.0156558;0.0146639;0.0177234
49;calc iter;100;0.147133;0.143457;0.151507
49;calc total;1;14.7183;14.7183;14.7183
49;total;1;19.1952;19.1952;19.1952
98;initialize;1;2.95288;2.95288;2.95288
98;async;100;0.00694158;0.00443487;0.00857011
98;inner;100;0.125144;0.12173;0.13183
98;wait;100;2.23001e-05;1.6741e-05;7.8279e-05
98;boundary;100;0.0149837;0.0145123;0.015811
98;calc iter;100;0.147094;0.144999;0.151113
98;calc total;1;14.7183;14.7183;14.7183
98;total;1;19.2101;19.2101;19.2101
27;initialize;1;2.9397;2.9397;2.9397
27;async;100;0.00573033;0.00309546;0.00877665
27;inner;100;0.126023;0.120441;0.132328
27;wait;100;2.20462e-05;1.5181e-05;5.6089e-05
27;boundary;100;0.0154057;0.0145459;0.019647
27;calc iter;100;0.147183;0.143577;0.151366
27;calc total;1;14.7183;14.7183;14.7183
27;total;1;19.1966;19.1966;19.1966
74;initialize;1;2.94449;2.94449;2.94449
74;async;100;0.00714733;0.00336297;0.0100704
74;inner;100;0.124915;0.121643;0.131119
74;wait;100;2.73258e-05;1.7445e-05;7.7672e-05
74;boundary;100;0.0150158;0.014548;0.0160806
74;calc iter;100;0.147107;0.144107;0.150161
74;calc total;1;14.7183;14.7183;14.7183
74;total;1;19.1944;19.1944;19.1944
50;initialize;1;2.93748;2.93748;2.93748
50;async;100;0.00597608;0.00357033;0.00962655
50;inner;100;0.125364;0.12024;0.132018
50;wait;100;3.38987e-05;1.7121e-05;5.7722e-05
50;boundary;100;0.0157413;0.0146395;0.0204928
50;calc iter;100;0.147117;0.144349;0.151128
50;calc total;1;14.7183;14.7183;14.7183
50;total;1;19.1953;19.1953;19.1953
99;initialize;1;2.95291;2.95291;2.95291
99;async;100;0.00683935;0.00436207;0.00854561
99;inner;100;0.125183;0.121726;0.132397
99;wait;100;1.94464e-05;1.5051e-05;5.423e-05
120;initialize;1;2.94971;2.94971;2.94971
120;async;100;0.00709496;0.00381819;0.00974444
120;inner;100;0.124943;0.120703;0.131398
120;wait;100;2.09763e-05;1.6156e-05;4.9924e-05
120;boundary;100;0.0149977;0.0143287;0.0167646
120;calc iter;100;0.147058;0.144075;0.150209
120;calc total;1;14.7183;14.7183;14.7183
120;total;1;19.207;19.207;19.207
28;initialize;1;2.93964;2.93964;2.93964
28;async;100;0.005267;0.00343952;0.0108625
28;inner;100;0.126218;0.122033;0.13214
28;wait;100;3.35148e-05;1.737e-05;5.7274e-05
28;boundary;100;0.0156367;0.0145985;0.0173253
28;calc iter;100;0.147157;0.144426;0.151008
28;calc total;1;14.7183;14.7183;14.7183
28;total;1;19.1966;19.1966;19.1966
75;initialize;1;2.94444;2.94444;2.94444
75;async;100;0.00730248;0.00332039;0.00951532
75;inner;100;0.124879;0.122311;0.131595
75;wait;100;2.28484e-05;1.5994e-05;6.2876e-05
75;boundary;100;0.0149188;0.0145336;0.0162843
75;calc iter;100;0.147124;0.144392;0.150985
75;calc total;1;14.7183;14.7183;14.7183
75;total;1;19.1943;19.1943;19.1943
51;initialize;1;2.93747;2.93747;2.93747
51;async;100;0.00683074;0.00398426;0.0100744
51;inner;100;0.125129;0.119995;0.131843
51;wait;100;2.72178e-05;1.7267e-05;6.4167e-05
51;boundary;100;0.0151356;0.0146478;0.0191383
51;calc iter;100;0.147124;0.143981;0.151042
51;calc total;1;14.7183;14.7183;14.7183
51;total;1;19.1952;19.1952;19.1952
99;boundary;100;0.0150576;0.0144376;0.0161333
99;calc iter;100;0.147101;0.144514;0.151715
99;calc total;1;14.7183;14.7183;14.7183
99;total;1;19.2101;19.2101;19.2101
121;initialize;1;2.9498;2.9498;2.9498
121;async;100;0.00662447;0.00376692;0.00846673
121;inner;100;0.125112;0.121014;0.131576
121;wait;100;1.89796e-05;1.5095e-05;5.1074e-05
121;boundary;100;0.0153059;0.0143328;0.0173033
121;calc iter;100;0.147063;0.144106;0.150683
121;calc total;1;14.7183;14.7183;14.7183
121;total;1;19.207;19.207;19.207
29;initialize;1;2.93972;2.93972;2.93972
29;async;100;0.00612385;0.00380399;0.0136301
29;inner;100;0.124748;0.121028;0.130758
29;wait;100;3.96438e-05;1.644e-05;9.6942e-05
29;boundary;100;0.0162392;0.0146012;0.0194585
29;calc iter;100;0.147152;0.143916;0.15082
29;calc total;1;14.7183;14.7183;14.7183
29;total;1;19.1967;19.1967;19.1967
76;initialize;1;2.94446;2.94446;2.94446
76;async;100;0.00660859;0.00441732;0.00820298
76;inner;100;0.124474;0.121958;0.130466
76;wait;100;4.14241e-05;1.941e-05;7.5602e-05
76;boundary;100;0.0159608;0.0146946;0.0177542
76;calc iter;100;0.147087;0.144573;0.1497
76;calc total;1;14.7183;14.7183;14.7183
76;total;1;19.1944;19.1944;19.1944
52;initialize;1;2.9375;2.9375;2.9375
52;async;100;0.00579532;0.00341153;0.0109391
52;inner;100;0.125799;0.12164;0.131504
52;wait;100;3.64299e-05;1.9651e-05;6.6754e-05
52;boundary;100;0.0155079;0.0146185;0.0178421
52;calc iter;100;0.14714;0.143981;0.150738
52;calc total;1;14.7183;14.7183;14.7183
52;total;1;19.1953;19.1953;19.1953
100;initialize;1;2.95272;2.95272;2.95272
100;async;100;0.00572181;0.00424821;0.00700211
100;inner;100;0.126083;0.122513;0.131893
100;wait;100;3.08611e-05;1.7473e-05;7.1607e-05
100;boundary;100;0.0152229;0.0146537;0.0159595
100;calc iter;100;0.14706;0.14482;0.15094
100;calc total;1;14.7183;14.7183;14.7183
100;total;1;19.21;19.21;19.21
122;initialize;1;2.9498;2.9498;2.9498
122;async;100;0.00716932;0.00418906;0.0110523
122;inner;100;0.124747;0.119565;0.130835
122;wait;100;2.257e-05;1.6898e-05;8.5001e-05
122;boundary;100;0.0150948;0.0145727;0.0169419
122;calc iter;100;0.147035;0.14439;0.149849
122;calc total;1;14.7183;14.7183;14.7183
122;total;1;19.207;19.207;19.207
30;initialize;1;2.93968;2.93968;2.93968
30;async;100;0.00567501;0.00394564;0.0082187
30;inner;100;0.125681;0.121592;0.131516
30;wait;100;3.59238e-05;1.871e-05;6.9865e-05
30;boundary;100;0.0157708;0.0145376;0.0172913
30;calc iter;100;0.147164;0.144341;0.150385
30;calc total;1;14.7183;14.7183;14.7183
30;total;1;19.1966;19.1966;19.1966
77;initialize;1;2.94449;2.94449;2.94449
77;async;100;0.00648468;0.00431595;0.00843276
77;inner;100;0.124711;0.122869;0.131231
77;wait;100;3.63985e-05;1.749e-05;6.3821e-05
77;boundary;100;0.015856;0.0144732;0.0184814
77;calc iter;100;0.147089;0.144824;0.150086
77;calc total;1;14.7183;14.7183;14.7183
77;total;1;19.1943;19.1943;19.1943
53;initialize;1;2.93746;2.93746;2.93746
53;async;100;0.00671929;0.00347531;0.0115561
53;inner;100;0.124899;0.120718;0.131225
53;wait;100;3.26509e-05;1.7099e-05;7.1143e-05
53;boundary;100;0.0154974;0.0143567;0.0180756
53;calc iter;100;0.14715;0.144229;0.150208
53;calc total;1;14.7183;14.7183;14.7183
53;total;1;19.1952;19.1952;19.1952
101;initialize;1;2.95274;2.95274;2.95274
101;async;100;0.00551417;0.00365634;0.00689865
101;inner;100;0.126444;0.123024;0.132459
101;wait;100;2.72796e-05;1.7806e-05;5.2663e-05
101;boundary;100;0.015082;0.0145206;0.0159758
101;calc iter;100;0.147069;0.14491;0.151244
101;calc total;1;14.7183;14.7183;14.7183
101;total;1;19.21;19.21;19.21
123;initialize;1;2.94971;2.94971;2.94971
123;async;100;0.0064722;0.00385418;0.00938909
123;inner;100;0.125535;0.121614;0.131435
123;wait;100;2.22585e-05;1.6126e-05;4.8773e-05
123;boundary;100;0.0150173;0.0144871;0.0161264
123;calc iter;100;0.147048;0.143989;0.15045
123;calc total;1;14.7183;14.7183;14.7183
123;total;1;19.207;19.207;19.207
31;initialize;1;2.93978;2.93978;2.93978
31;async;100;0.00635656;0.00422747;0.00976993
31;inner;100;0.125275;0.120729;0.13102
31;wait;100;3.55045e-05;1.8447e-05;7.4792e-05
31;boundary;100;0.0154865;0.0146247;0.018378
31;calc iter;100;0.147155;0.144079;0.150136
31;calc total;1;14.7183;14.7183;14.7183
31;total;1;19.1967;19.1967;19.1967
78;initialize;1;2.9445;2.9445;2.9445
78;async;100;0.00586419;0.00426925;0.0071808
78;inner;100;0.125287;0.122342;0.131146
78;wait;100;4.04612e-05;1.6698e-05;6.1805e-05
78;boundary;100;0.0158897;0.0145112;0.0185
78;calc iter;100;0.147083;0.144961;0.150093
78;calc total;1;14.7183;14.7183;14.7183
78;total;1;19.1944;19.1944;19.1944
54;initialize;1;2.93744;2.93744;2.93744
54;async;100;0.00604799;0.00403087;0.00902237
54;inner;100;0.124738;0.118991;0.131449
54;wait;100;4.06656e-05;1.94e-05;6.3068e-05
54;boundary;100;0.0162944;0.0145747;0.020849
54;calc iter;100;0.147123;0.143927;0.150342
54;calc total;1;14.7183;14.7183;14.7183
54;total;1;19.1952;19.1952;19.1952
102;initialize;1;2.95295;2.95295;2.95295
102;async;100;0.00507404;0.00375166;0.00629945
102;inner;100;0.125434;0.122933;0.132336
102;wait;100;4.42984e-05;2.2162e-05;6.3796e-05
102;boundary;100;0.016495;0.0145459;0.0183135
102;calc iter;100;0.147049;0.144937;0.151182
102;calc total;1;14.7183;14.7183;14.7183
102;total;1;19.2102;19.2102;19.2102
124;initialize;1;2.94975;2.94975;2.94975
124;async;100;0.00572013;0.00355203;0.00966479
124;inner;100;0.125924;0.12225;0.13044
124;wait;100;3.4479e-05;1.8703e-05;8.8578e-05
124;boundary;100;0.0153302;0.0145725;0.0178945
124;calc iter;100;0.14701;0.144464;0.151771
124;calc total;1;14.7183;14.7183;14.7183
124;total;1;19.207;19.207;19.207
32;initialize;1;2.93964;2.93964;2.93964
32;async;100;0.00540574;0.00330114;0.0116078
32;inner;100;0.12588;0.119774;0.131479
32;wait;100;3.54079e-05;1.7467e-05;7.6962e-05
32;boundary;100;0.0158374;0.014729;0.0205585
32;calc iter;100;0.14716;0.143733;0.150589
32;calc total;1;14.7183;14.7183;14.7183
32;total;1;19.1966;19.1966;19.1966
79;initialize;1;2.94442;2.94442;2.94442
79;async;100;0.00703859;0.00438146;0.00868064
79;inner;100;0.124161;0.120496;0.129604
79;wait;100;3.99431e-05;2.1933e-05;9.4005e-05
79;boundary;100;0.015842;0.0145653;0.0190736
79;calc iter;100;0.147083;0.145193;0.149159
79;calc total;1;14.7183;14.7183;14.7183
79;total;1;19.1943;19.1943;19.1943
55;initialize;1;2.93752;2.93752;2.93752
55;async;100;0.00673917;0.00423607;0.0108392
55;inner;100;0.124596;0.118926;0.130689
55;wait;100;3.32616e-05;1.6887e-05;9.6131e-05
55;boundary;100;0.015769;0.0145472;0.020888
55;calc iter;100;0.147139;0.144055;0.14999
55;calc total;1;14.7183;14.7183;14.7183
55;total;1;19.1953;19.1953;19.1953
103;initialize;1;2.95269;2.95269;2.95269
103;async;100;0.00569098;0.00395946;0.00693723
103;inner;100;0.125512;0.122563;0.132305
103;wait;100;3.82334e-05;1.9833e-05;6.4024e-05
103;boundary;100;0.015811;0.0145804;0.0175306
103;calc iter;100;0.147053;0.145162;0.151253
103;calc total;1;14.7183;14.7183;14.7183
103;total;1;19.2099;19.2099;19.2099
125;initialize;1;2.94977;2.94977;2.94977
125;async;100;0.00599449;0.00356109;0.0146601
125;inner;100;0.125818;0.122146;0.130593
125;wait;100;3.16589e-05;1.6985e-05;7.9158e-05
125;boundary;100;0.0151683;0.0145389;0.0166861
125;calc iter;100;0.147014;0.144897;0.15158
125;calc total;1;14.7183;14.7183;14.7183
125;total;1;19.207;19.207;19.207
33;initialize;1;2.93956;2.93956;2.93956
33;async;100;0.00629527;0.00343676;0.0137833
33;inner;100;0.124862;0.117992;0.130982
33;wait;100;3.32625e-05;1.5954e-05;7.7869e-05
33;boundary;100;0.0159747;0.014599;0.0215358
33;calc iter;100;0.147167;0.143478;0.152655
33;calc total;1;14.7183;14.7183;14.7183
33;total;1;19.1965;19.1965;19.1965
80;initialize;1;2.94446;2.94446;2.94446
80;async;100;0.005427;0.0031291;0.00776729
80;inner;100;0.126494;0.123966;0.132076
80;wait;100;2.66246e-05;1.7921e-05;5.4404e-05
80;boundary;100;0.0151568;0.0145425;0.0172177
80;calc iter;100;0.147105;0.144549;0.151177
80;calc total;1;14.7183;14.7183;14.7183
80;total;1;19.1944;19.1944;19.1944
56;initialize;1;2.9374;2.9374;2.9374
56;async;100;0.00628065;0.00318845;0.0125387
56;inner;100;0.125593;0.120792;0.131764
56;wait;100;2.86513e-05;1.689e-05;6.5452e-05
56;boundary;100;0.0152493;0.0143793;0.0191728
56;calc iter;100;0.147153;0.143637;0.150934
56;calc total;1;14.7183;14.7183;14.7183
56;total;1;19.1952;19.1952;19.1952
104;initialize;1;2.9528;2.9528;2.9528
104;async;100;0.00495413;0.00314683;0.00747787
104;inner;100;0.126667;0.122279;0.132476
104;wait;100;2.93613e-05;1.7276e-05;5.4275e-05
104;boundary;100;0.0154105;0.0146681;0.0182915
104;calc iter;100;0.147062;0.144216;0.151624
104;calc total;1;14.7183;14.7183;14.7183
104;total;1;19.21;19.21;19.21
126;initialize;1;2.94749;2.94749;2.94749
126;async;100;0.00500793;0.00371403;0.00833634
126;inner;100;0.126138;0.122988;0.131019
126;wait;100;4.15874e-05;1.7366e-05;7.2673e-05
126;boundary;100;0.0158137;0.0145688;0.0181669
126;calc iter;100;0.147002;0.144145;0.151111
126;calc total;1;14.7183;14.7183;14.7183
126;total;1;19.2048;19.2048;19.2048
34;initialize;1;2.93943;2.93943;2.93943
34;async;100;0.00514914;0.00289295;0.00875177
34;inner;100;0.126389;0.120774;0.132242
34;wait;100;3.03022e-05;1.7394e-05;5.3485e-05
34;boundary;100;0.0155985;0.0145887;0.0198489
34;calc iter;100;0.147169;0.143674;0.151398
34;calc total;1;14.7183;14.7183;14.7183
34;total;1;19.1964;19.1964;19.1964
81;initialize;1;2.94448;2.94448;2.94448
81;async;100;0.00673167;0.00405188;0.00968979
81;inner;100;0.124771;0.121001;0.130774
81;wait;100;3.65109e-05;1.8214e-05;8.3287e-05
81;boundary;100;0.0155634;0.0145258;0.0192529
81;calc iter;100;0.147104;0.144366;0.149903
81;calc total;1;14.7183;14.7183;14.7183
81;total;1;19.1944;19.1944;19.1944
57;initialize;1;2.93741;2.93741;2.93741
57;async;100;0.00730315;0.00324623;0.0140252
57;inner;100;0.124473;0.118768;0.130984
57;wait;100;2.75643e-05;1.6134e-05;7.9976e-05
57;boundary;100;0.0153524;0.0144069;0.0191105
57;calc iter;100;0.147158;0.144005;0.150224
57;calc total;1;14.7183;14.7183;14.7183
57;total;1;19.1952;19.1952;19.1952
105;initialize;1;2.95261;2.95261;2.95261
105;async;100;0.00545849;0.00357628;0.010379
105;inner;100;0.125852;0.121867;0.131422
105;wait;100;3.47435e-05;1.8041e-05;8.1806e-05
105;boundary;100;0.0157077;0.0147179;0.0185499
105;calc iter;100;0.147055;0.14472;0.15068
105;calc total;1;14.7183;14.7183;14.7183
105;total;1;19.2098;19.2098;19.2098
127;initialize;1;2.94742;2.94742;2.94742
127;async;100;0.00524124;0.00382247;0.00730245
127;inner;100;0.126319;0.122855;0.131015
127;wait;100;3.7774e-05;1.6677e-05;6.6321e-05
127;boundary;100;0.0154087;0.0145628;0.0185353
127;calc iter;100;0.147008;0.144483;0.149888
127;calc total;1;14.7183;14.7183;14.7183
127;total;1;19.2047;19.2047;19.2047
35;initialize;1;2.93968;2.93968;2.93968
35;async;100;0.00579816;0.00315779;0.0109824
35;inner;100;0.125894;0.120901;0.131798
35;wait;100;2.82453e-05;1.6467e-05;6.6461e-05
35;boundary;100;0.0154399;0.0146844;0.0191124
35;calc iter;100;0.147161;0.143624;0.150901
35;calc total;1;14.7183;14.7183;14.7183
35;total;1;19.1966;19.1966;19.1966
82;initialize;1;2.94447;2.94447;2.94447
82;async;100;0.00584634;0.00330927;0.00770709
82;inner;100;0.12545;0.123116;0.131773
82;wait;100;3.68157e-05;1.7818e-05;5.8633e-05
82;boundary;100;0.0157562;0.0147161;0.0177871
82;calc iter;100;0.147091;0.144256;0.150852
82;calc total;1;14.7183;14.7183;14.7183
82;total;1;19.1943;19.1943;19.1943
58;initialize;1;2.93745;2.93745;2.93745
58;async;100;0.00650381;0.00386231;0.0114734
58;inner;100;0.124986;0.11872;0.131156
58;wait;100;3.17273e-05;1.6418e-05;7.606e-05
58;boundary;100;0.0156174;0.0146633;0.0209323
58;calc iter;100;0.147141;0.143388;0.150313
58;calc total;1;14.7183;14.7183;14.7183
58;total;1;19.1952;19.1952;19.1952
106;initialize;1;2.95267;2.95267;2.95267
106;async;100;0.00472377;0.00288125;0.00705733
106;inner;100;0.125154;0.120883;0.131633
106;wait;100;4.53266e-05;1.8864e-05;8.1973e-05
106;boundary;100;0.0171237;0.0149636;0.0202008
106;calc iter;100;0.147049;0.144016;0.151024
106;calc total;1;14.7183;14.7183;14.7183
106;total;1;19.2099;19.2099;19.2099
36;initialize;1;2.94054;2.94054;2.94054
36;async;100;0.00753243;0.00358651;0.0109536
36;inner;100;0.123909;0.117827;0.131431
36;wait;100;3.36544e-05;1.8487e-05;7.1028e-05
36;boundary;100;0.0156382;0.0144003;0.0203045
36;calc iter;100;0.147115;0.142451;0.150533
36;calc total;1;14.7183;14.7183;14.7183
36;total;1;19.1974;19.1974;19.1974
83;initialize;1;2.94446;2.94446;2.94446
83;async;100;0.00659075;0.00340692;0.00874652
83;inner;100;0.125108;0.122072;0.131264
83;wait;100;3.1352e-05;1.6585e-05;6.1703e-05
83;boundary;100;0.0153706;0.0146219;0.0181364
83;calc iter;100;0.147102;0.143669;0.15043
83;calc total;1;14.7183;14.7183;14.7183
83;total;1;19.1944;19.1944;19.1944
59;initialize;1;2.93742;2.93742;2.93742
59;async;100;0.00534109;0.00282691;0.0116514
59;inner;100;0.126454;0.121269;0.132775
59;wait;100;2.3922e-05;1.5881e-05;5.0875e-05
59;boundary;100;0.0153343;0.014477;0.0193071
59;calc iter;100;0.147155;0.14354;0.152138
59;calc total;1;14.7183;14.7183;14.7183
59;total;1;19.1952;19.1952;19.1952
107;initialize;1;2.95364;2.95364;2.95364
107;async;100;0.00525558;0.00334394;0.00748674
107;inner;100;0.125879;0.120723;0.131015
107;wait;100;4.03176e-05;2.3301e-05;9.7518e-05
107;boundary;100;0.0158787;0.0148037;0.019829
107;calc iter;100;0.147055;0.144;0.15056
107;calc total;1;14.7183;14.7183;14.7183
107;total;1;19.2109;19.2109;19.2109
37;initialize;1;2.94034;2.94034;2.94034
37;async;100;0.00830429;0.00430167;0.0115448
37;inner;100;0.123335;0.117491;0.131224
37;wait;100;2.81579e-05;1.6908e-05;5.8202e-05
84;initialize;1;2.94444;2.94444;2.94444
84;async;100;0.00729148;0.00427069;0.0104141
84;inner;100;0.124651;0.119682;0.12891
84;wait;100;3.49628e-05;1.8318e-05;8.8934e-05
84;boundary;100;0.0150715;0.0143438;0.0180719
84;calc iter;100;0.14705;0.144558;0.150028
84;calc total;1;14.7183;14.7183;14.7183
84;total;1;19.1943;19.1943;19.1943
60;initialize;1;2.93745;2.93745;2.93745
60;async;100;0.00689865;0.00407382;0.00965758
60;inner;100;0.124716;0.118585;0.130493
60;wait;100;2.99852e-05;1.8023e-05;8.146e-05
60;boundary;100;0.0154924;0.014301;0.0187593
60;calc iter;100;0.147138;0.143485;0.149659
60;calc total;1;14.7183;14.7183;14.7183
60;total;1;19.1952;19.1952;19.1952
108;initialize;1;2.94533;2.94533;2.94533
108;async;100;0.00567281;0.00357668;0.00808992
37;boundary;100;0.0154646;0.0142454;0.0204918
37;calc iter;100;0.147134;0.14227;0.150298
37;calc total;1;14.7183;14.7183;14.7183
37;total;1;19.1973;19.1973;19.1973
85;initialize;1;2.94445;2.94445;2.94445
85;async;100;0.00735403;0.00434918;0.0100858
85;inner;100;0.124763;0.119793;0.12944
85;wait;100;2.81379e-05;1.7233e-05;5.4258e-05
85;boundary;100;0.0149203;0.0142109;0.0179872
85;calc iter;100;0.147067;0.144048;0.149577
85;calc total;1;14.7183;14.7183;14.7183
85;total;1;19.1944;19.1944;19.1944
61;initialize;1;2.93798;2.93798;2.93798
61;async;100;0.00567398;0.00273693;0.00739736
61;inner;100;0.125974;0.119802;0.131792
61;wait;100;2.57545e-05;1.7466e-05;5.3078e-05
61;boundary;100;0.0154756;0.0142379;0.017907
61;calc iter;100;0.147151;0.143345;0.151085
61;calc total;1;14.7183;14.7183;14.7183
61;total;1;19.1957;19.1957;19.1957
108;inner;100;0.125598;0.121093;0.131473
108;wait;100;3.64448e-05;2.1822e-05;7.5597e-05
108;boundary;100;0.0156834;0.0146876;0.0182857
108;calc iter;100;0.146992;0.145143;0.150655
108;calc total;1;14.7183;14.7183;14.7183
38;initialize;1;2.94059;2.94059;2.94059
38;async;100;0.00750429;0.00398102;0.0103368
38;inner;100;0.123414;0.11739;0.130889
38;wait;100;3.90253e-05;1.8308e-05;6.6117e-05
38;boundary;100;0.0161277;0.0146287;0.0207497
38;calc iter;100;0.147086;0.142898;0.149878
38;calc total;1;14.7183;14.7183;14.7183
38;total;1;19.1975;19.1975;19.1975
86;initialize;1;2.94448;2.94448;2.94448
86;async;100;0.00697201;0.00433296;0.00980914
86;inner;100;0.12327;0.117998;0.129034
86;wait;100;4.38504e-05;1.955e-05;6.4526e-05
86;boundary;100;0.0167492;0.0145244;0.0197073
86;calc iter;100;0.147037;0.144436;0.149481
86;calc total;1;14.7183;14.7183;14.7183
86;total;1;19.1943;19.1943;19.1943
62;initialize;1;2.93799;2.93799;2.93799
62;async;100;0.0058351;0.00357279;0.00889656
62;inner;100;0.125394;0.119918;0.131138
62;wait;100;3.19196e-05;1.6763e-05;6.7283e-05
62;boundary;100;0.0158594;0.0144384;0.0204135
62;calc iter;100;0.147122;0.143654;0.150293
62;calc total;1;14.7183;14.7183;14.7183
62;total;1;19.1957;19.1957;19.1957
108;total;1;19.2025;19.2025;19.2025
39;initialize;1;2.9397;2.9397;2.9397
39;async;100;0.00749153;0.00410728;0.010702
39;inner;100;0.123801;0.118341;0.130906
39;wait;100;3.64177e-05;2.0087e-05;6.4764e-05
39;boundary;100;0.0157559;0.0146216;0.0194916
39;calc iter;100;0.147086;0.143968;0.149906
39;calc total;1;14.7183;14.7183;14.7183
39;total;1;19.1966;19.1966;19.1966
87;initialize;1;2.94446;2.94446;2.94446
87;async;100;0.00671962;0.00436405;0.00990381
87;inner;100;0.124976;0.119936;0.129356
87;wait;100;3.60923e-05;1.9143e-05;5.7932e-05
87;boundary;100;0.0153089;0.0146125;0.0185586
87;calc iter;100;0.147041;0.143665;0.149129
87;calc total;1;14.7183;14.7183;14.7183
87;total;1;19.1943;19.1943;19.1943
63;initialize;1;2.93747;2.93747;2.93747
63;async;100;0.00631347;0.00385482;0.00951002
63;inner;100;0.125101;0.119378;0.130722
63;wait;100;3.30192e-05;1.7769e-05;6.9756e-05
63;boundary;100;0.0156717;0.014512;0.0200431
63;calc iter;100;0.14712;0.144112;0.149809
63;calc total;1;14.7183;14.7183;14.7183
63;total;1;19.1952;19.1952;19.1952
109;initialize;1;2.9526;2.9526;2.9526
109;async;100;0.00547209;0.00361324;0.00854456
109;inner;100;0.126088;0.121309;0.132123
109;wait;100;3.33647e-05;1.9419e-05;4.7215e-05
109;boundary;100;0.015408;0.0146821;0.0185499
109;calc iter;100;0.147003;0.14514;0.151224
109;calc total;1;14.7183;14.7183;14.7183
109;total;1;19.2098;19.2098;19.2098
40;initialize;1;2.94027;2.94027;2.94027
40;async;100;0.00739074;0.00390168;0.0116059
40;inner;100;0.123453;0.119008;0.130693
40;wait;100;3.9587e-05;1.9327e-05;8.1916e-05
40;boundary;100;0.016176;0.0145202;0.0187473
40;calc iter;100;0.14706;0.144238;0.149564
40;calc total;1;14.7183;14.7183;14.7183
40;total;1;19.1972;19.1972;19.1972
88;initialize;1;2.94445;2.94445;2.94445
88;async;100;0.00798195;0.00422251;0.0116822
88;inner;100;0.123951;0.120103;0.127523
88;wait;100;3.22887e-05;1.6755e-05;0.000119239
88;boundary;100;0.0150399;0.0144313;0.0181542
88;calc iter;100;0.147007;0.144689;0.149211
88;calc total;1;14.7183;14.7183;14.7183
88;total;1;19.1943;19.1943;19.1943
64;initialize;1;2.93743;2.93743;2.93743
64;async;100;0.0062967;0.00374932;0.00955641
64;inner;100;0.12522;0.120767;0.130227
64;wait;100;3.63589e-05;1.921e-05;8.248e-05
64;boundary;100;0.0155284;0.0145512;0.017483
64;calc iter;100;0.147083;0.144489;0.149261
64;calc total;1;14.7183;14.7183;14.7183
64;total;1;19.1952;19.1952;19.1952
110;initialize;1;2.9495;2.9495;2.9495
110;async;100;0.00504214;0.00383743;0.00906887
110;inner;100;0.123685;0.119373;0.131246
110;wait;100;4.77589e-05;2.216e-05;6.709e-05
110;boundary;100;0.0182076;0.0147546;0.0205123
110;calc iter;100;0.146984;0.144317;0.150501
110;calc total;1;14.7183;14.7183;14.7183
110;total;1;19.2067;19.2067;19.2067
41;initialize;1;2.94062;2.94062;2.94062
41;async;100;0.00749217;0.00422213;0.0111348
41;inner;100;0.123208;0.118726;0.130033
41;wait;100;4.10953e-05;1.5879e-05;8.9481e-05
41;boundary;100;0.0163346;0.0145463;0.019917
41;calc iter;100;0.147077;0.143286;0.149324
41;calc total;1;14.7183;14.7183;14.7183
41;total;1;19.1975;19.1975;19.1975
89;initialize;1;2.94449;2.94449;2.94449
89;async;100;0.00743619;0.00426145;0.0109989
89;inner;100;0.124716;0.120933;0.129227
89;wait;100;2.84263e-05;1.7537e-05;5.8745e-05
65;initialize;1;2.93747;2.93747;2.93747
65;async;100;0.00670236;0.00412338;0.0105722
65;inner;100;0.125173;0.120097;0.130177
65;wait;100;3.57637e-05;1.8197e-05;7.8756e-05
65;boundary;100;0.0151844;0.0145445;0.0170623
65;calc iter;100;0.147096;0.144142;0.149217
65;calc total;1;14.7183;14.7183;14.7183
65;total;1;19.1952;19.1952;19.1952
111;initialize;1;2.95261;2.95261;2.95261
111;async;100;0.00454954;0.00328404;0.00868967
111;inner;100;0.126275;0.121935;0.132429
111;wait;100;3.82987e-05;2.0885e-05;6.8484e-05
111;boundary;100;0.0161321;0.0148102;0.0185881
111;calc iter;100;0.146996;0.144373;0.151758
111;calc total;1;14.7183;14.7183;14.7183
111;total;1;19.2098;19.2098;19.2098
42;initialize;1;2.94029;2.94029;2.94029
42;async;100;0.0069486;0.00379537;0.0103087
42;inner;100;0.124045;0.119933;0.130829
42;wait;100;4.2676e-05;2.0297e-05;7.2974e-05
42;boundary;100;0.0160288;0.0145314;0.0188727
42;calc iter;100;0.147066;0.143597;0.149666
42;calc total;1;14.7183;14.7183;14.7183
42;total;1;19.1972;19.1972;19.1972
89;boundary;100;0.0148394;0.0143765;0.0165771
89;calc iter;100;0.147021;0.144748;0.149074
89;calc total;1;14.7183;14.7183;14.7183
89;total;1;19.1944;19.1944;19.1944
66;initialize;1;2.93747;2.93747;2.93747
66;async;100;0.0052552;0.00326003;0.00927976
66;inner;100;0.125836;0.121607;0.13112
66;wait;100;4.13364e-05;2.354e-05;6.94e-05
66;boundary;100;0.015942;0.014572;0.0194235
66;calc iter;100;0.147076;0.144594;0.150019
66;calc total;1;14.7183;14.7183;14.7183
66;total;1;19.1952;19.1952;19.1952
112;initialize;1;2.94548;2.94548;2.94548
112;async;100;0.00613481;0.00382582;0.00889874
112;inner;100;0.126071;0.122321;0.131717
112;wait;100;2.40513e-05;1.6322e-05;5.9219e-05
112;boundary;100;0.0147946;0.0146466;0.0152417
112;calc iter;100;0.147026;0.145621;0.150781
112;calc total;1;14.7183;14.7183;14.7183
112;total;1;19.2027;19.2027;19.2027
90;initialize;1;2.94445;2.94445;2.94445
90;async;100;0.0064188;0.00371297;0.0104611
90;inner;100;0.123685;0.120402;0.129056
90;wait;100;4.59465e-05;2.1022e-05;7.5126e-05
90;boundary;100;0.0168614;0.0144276;0.020217
90;calc iter;100;0.147012;0.143312;0.150466
90;calc total;1;14.7183;14.7183;14.7183
90;total;1;19.1944;19.1944;19.1944
113;initialize;1;2.95201;2.95201;2.95201
113;async;100;0.00687552;0.00415188;0.00985706
113;inner;100;0.12538;0.121937;0.130991
113;wait;100;2.23409e-05;1.6447e-05;9.6265e-05
113;boundary;100;0.0147398;0.0145554;0.0157447
113;calc iter;100;0.147019;0.145617;0.150102
113;calc total;1;14.7183;14.7183;14.7183
113;total;1;19.2092;19.2092;19.2092
91;initialize;1;2.94446;2.94446;2.94446
91;async;100;0.00713432;0.00432899;0.0106396
91;inner;100;0.124592;0.120545;0.129259
91;wait;100;3.90114e-05;2.584e-05;5.8566e-05
91;boundary;100;0.0152421;0.0144238;0.0179757
91;calc iter;100;0.147009;0.14487;0.150001
91;calc total;1;14.7183;14.7183;14.7183
91;total;1;19.1944;19.1944;19.1944
114;initialize;1;2.94445;2.94445;2.94445
114;async;100;0.00574205;0.00347742;0.0103019
114;inner;100;0.124938;0.120689;0.131522
114;wait;100;4.08202e-05;2.06e-05;6.216e-05
114;boundary;100;0.0162841;0.0146498;0.0191047
114;calc iter;100;0.147007;0.145078;0.150554
114;calc total;1;14.7183;14.7183;14.7183
114;total;1;19.2017;19.2017;19.2017
92;initialize;1;2.94449;2.94449;2.94449
92;async;100;0.00812584;0.00433691;0.0127734
92;inner;100;0.124204;0.119071;0.129242
92;wait;100;1.99322e-05;1.5749e-05;5.129e-05
92;boundary;100;0.0147036;0.0143034;0.0149071
92;calc iter;100;0.147055;0.144802;0.1491
92;calc total;1;14.7183;14.7183;14.7183
92;total;1;19.1944;19.1944;19.1944
115;initialize;1;2.94449;2.94449;2.94449
115;async;100;0.00626244;0.00411318;0.00909999
115;inner;100;0.125535;0.12211;0.13143
115;wait;100;3.28994e-05;1.805e-05;6.8112e-05
115;boundary;100;0.0151847;0.0146585;0.0165762
115;calc iter;100;0.147017;0.145443;0.150428
115;calc total;1;14.7183;14.7183;14.7183
115;total;1;19.2017;19.2017;19.2017
93;initialize;1;2.94446;2.94446;2.94446
93;async;100;0.00864708;0.00428296;0.0129311
93;inner;100;0.123644;0.118696;0.128543
93;wait;100;2.13547e-05;1.6939e-05;8.4018e-05
93;boundary;100;0.0147404;0.0143099;0.0149503
93;calc iter;100;0.147054;0.145318;0.149026
93;calc total;1;14.7183;14.7183;14.7183
93;total;1;19.1943;19.1943;19.1943
116;initialize;1;2.94708;2.94708;2.94708
116;async;100;0.00698991;0.0043657;0.0105894
116;inner;100;0.125132;0.121162;0.13131
116;wait;100;1.90237e-05;1.6149e-05;6.7893e-05
116;boundary;100;0.0149276;0.0142035;0.0152896
116;calc iter;100;0.14707;0.145186;0.150438
116;calc total;1;14.7183;14.7183;14.7183
116;total;1;19.2043;19.2043;19.2043
94;initialize;1;2.94444;2.94444;2.94444
94;async;100;0.0074448;0.00429101;0.0125913
94;inner;100;0.124679;0.119978;0.129192
94;wait;100;3.18407e-05;1.9282e-05;6.1659e-05
94;boundary;100;0.0148863;0.0145422;0.0165804
94;calc iter;100;0.147044;0.14437;0.148777
94;calc total;1;14.7183;14.7183;14.7183
94;total;1;19.1943;19.1943;19.1943
117;initialize;1;2.94629;2.94629;2.94629
117;async;100;0.00728499;0.0043005;0.0116922
117;inner;100;0.124812;0.120961;0.131143
117;wait;100;1.95117e-05;1.6207e-05;7.0769e-05
117;boundary;100;0.0149568;0.0142075;0.0153651
117;calc iter;100;0.147075;0.145382;0.150261
117;calc total;1;14.7183;14.7183;14.7183
117;total;1;19.2035;19.2035;19.2035
95;initialize;1;2.94446;2.94446;2.94446
95;async;100;0.0080811;0.00424967;0.0132575
95;inner;100;0.124247;0.118988;0.128523
95;wait;100;2.53757e-05;1.6806e-05;0.000112458
95;boundary;100;0.0147067;0.0142887;0.015314
95;calc iter;100;0.147062;0.145176;0.148887
95;calc total;1;14.7183;14.7183;14.7183
95;total;1;19.1944;19.1944;19.1944
118;initialize;1;2.94763;2.94763;2.94763
118;async;100;0.00626588;0.00435407;0.0123806
118;inner;100;0.125817;0.121918;0.131385
118;wait;100;2.91987e-05;1.8227e-05;6.2663e-05
118;boundary;100;0.0149394;0.0143979;0.0153021
118;calc iter;100;0.147053;0.145048;0.150565
118;calc total;1;14.7183;14.7183;14.7183
118;total;1;19.2048;19.2048;19.2048
119;initialize;1;2.95261;2.95261;2.95261
119;async;100;0.0067385;0.00359863;0.0104032
119;inner;100;0.125471;0.121418;0.131767
119;wait;100;2.09293e-05;1.6156e-05;6.2182e-05
119;boundary;100;0.0148347;0.0142989;0.0150431
119;calc iter;100;0.147066;0.14564;0.151074
119;calc total;1;14.7183;14.7183;14.7183
119;total;1;19.2098;19.2098;19.2098
128;initialize;1;2.94975;2.94975;2.94975
128;async;100;0.00495662;0.00311738;0.0139134
128;inner;100;0.126604;0.121573;0.130875
128;wait;100;3.12896e-05;1.6549e-05;6.6138e-05
128;boundary;100;0.0154266;0.0146658;0.0192822
128;calc iter;100;0.14702;0.14362;0.151569
128;calc total;1;14.7183;14.7183;14.7183
128;total;1;19.207;19.207;19.207
129;initialize;1;2.94976;2.94976;2.94976
129;async;100;0.0050512;0.00315452;0.0156752
129;inner;100;0.126381;0.121771;0.131387
129;wait;100;3.5407e-05;1.7622e-05;5.6708e-05
129;boundary;100;0.0155372;0.014637;0.018379
129;calc iter;100;0.147006;0.143428;0.153324
129;calc total;1;14.7183;14.7183;14.7183
129;total;1;19.207;19.207;19.207
130;initialize;1;2.94977;2.94977;2.94977
130;async;100;0.00498467;0.0031389;0.0112625
130;inner;100;0.125671;0.121366;0.130952
130;wait;100;4.24733e-05;2.2675e-05;7.1701e-05
130;boundary;100;0.016312;0.0146764;0.0187552
130;calc iter;100;0.147011;0.143618;0.149902
130;calc total;1;14.7183;14.7183;14.7183
130;total;1;19.207;19.207;19.207
131;initialize;1;2.94976;2.94976;2.94976
131;async;100;0.00505898;0.00321904;0.0102862
131;inner;100;0.126211;0.121397;0.131368
131;wait;100;3.79658e-05;1.8502e-05;6.4938e-05
131;boundary;100;0.0157062;0.0146566;0.0192925
131;calc iter;100;0.147016;0.143329;0.152738
131;calc total;1;14.7183;14.7183;14.7183
131;total;1;19.207;19.207;19.207
132;initialize;1;2.94967;2.94967;2.94967
132;async;100;0.00526224;0.00305817;0.0107834
132;inner;100;0.126287;0.120732;0.131518
132;wait;100;3.09587e-05;1.6781e-05;5.7232e-05
132;boundary;100;0.0153754;0.0146986;0.0188593
132;calc iter;100;0.146957;0.143815;0.151809
132;calc total;1;14.7183;14.7183;14.7183
132;total;1;19.2069;19.2069;19.2069
133;initialize;1;2.94975;2.94975;2.94975
133;async;100;0.00592722;0.00291959;0.0142989
133;inner;100;0.125481;0.120119;0.130932
133;wait;100;3.54717e-05;1.7503e-05;5.532e-05
133;boundary;100;0.0155086;0.0146701;0.0185417
133;calc iter;100;0.146953;0.144434;0.152356
133;calc total;1;14.7183;14.7183;14.7183
133;total;1;19.207;19.207;19.207
134;initialize;1;2.94975;2.94975;2.94975
134;async;100;0.00551385;0.00337264;0.00963801
134;inner;100;0.124095;0.118297;0.130825
134;wait;100;4.61946e-05;2.269e-05;7.0139e-05
134;boundary;100;0.017292;0.0146462;0.0214158
134;calc iter;100;0.146949;0.144004;0.15044
134;calc total;1;14.7183;14.7183;14.7183
134;total;1;19.207;19.207;19.207
135;initialize;1;2.94839;2.94839;2.94839
135;async;100;0.00610994;0.00404117;0.0100005
135;inner;100;0.124472;0.118343;0.130206
135;wait;100;4.20655e-05;1.7568e-05;7.7569e-05
135;boundary;100;0.0163239;0.0146492;0.0205803
135;calc iter;100;0.146949;0.143898;0.151111
135;calc total;1;14.7183;14.7183;14.7183
135;total;1;19.2056;19.2056;19.2056
136;initialize;1;2.94972;2.94972;2.94972
136;async;100;0.00648491;0.00401339;0.010785
136;inner;100;0.125587;0.121023;0.130677
136;wait;100;3.01201e-05;1.7607e-05;6.7427e-05
136;boundary;100;0.0148774;0.0145555;0.0173303
136;calc iter;100;0.14698;0.14504;0.150374
136;calc total;1;14.7183;14.7183;14.7183
136;total;1;19.207;19.207;19.207
137;initialize;1;2.94976;2.94976;2.94976
137;async;100;0.00751729;0.00420275;0.011832
137;inner;100;0.12461;0.1203;0.129068
137;wait;100;2.94747e-05;1.8408e-05;9.1486e-05
137;boundary;100;0.0148228;0.0145195;0.0160851
137;calc iter;100;0.146981;0.144554;0.148591
137;calc total;1;14.7183;14.7183;14.7183
137;total;1;19.207;19.207;19.207
138;initialize;1;2.94862;2.94862;2.94862
138;async;100;0.00633635;0.00417099;0.0107568
138;inner;100;0.124425;0.12083;0.129873
138;wait;100;4.29742e-05;2.1142e-05;0.000104372
138;boundary;100;0.0161366;0.0146568;0.0186731
138;calc iter;100;0.146942;0.144234;0.149074
138;calc total;1;14.7183;14.7183;14.7183
138;total;1;19.2058;19.2058;19.2058
139;initialize;1;2.94975;2.94975;2.94975
139;async;100;0.00567398;0.00324374;0.0105639
139;inner;100;0.126071;0.121929;0.131261
139;wait;100;3.42358e-05;2.2478e-05;6.2884e-05
139;boundary;100;0.0151781;0.0145048;0.0171082
139;calc iter;100;0.146959;0.145092;0.150068
139;calc total;1;14.7183;14.7183;14.7183
139;total;1;19.207;19.207;19.207
140;initialize;1;2.94492;2.94492;2.94492
140;async;100;0.00698963;0.00381269;0.0119803
140;inner;100;0.125144;0.119977;0.131098
140;wait;100;2.20171e-05;1.7899e-05;5.7488e-05
140;boundary;100;0.0148625;0.0142571;0.0153426
140;calc iter;100;0.147019;0.144493;0.150101
140;calc total;1;14.7183;14.7183;14.7183
140;total;1;19.2022;19.2022;19.2022
141;initialize;1;2.94974;2.94974;2.94974
141;async;100;0.00783912;0.0042075;0.0122234
141;inner;100;0.124292;0.118831;0.130605
141;wait;100;1.92281e-05;1.5019e-05;7.2121e-05
141;boundary;100;0.0148757;0.014125;0.0156927
141;calc iter;100;0.147027;0.144314;0.149468
141;calc total;1;14.7183;14.7183;14.7183
141;total;1;19.207;19.207;19.207
144;initialize;1;2.92778;2.92778;2.92778
144;async;100;0.00686384;0.00331919;0.00929678
144;inner;100;0.125101;0.120407;0.131055
144;wait;100;2.29538e-05;1.632e-05;5.5483e-05
144;boundary;100;0.0150462;0.0146703;0.018237
144;calc iter;100;0.147036;0.142944;0.150079
144;calc total;1;14.7183;14.7183;14.7183
144;total;1;19.1849;19.1849;19.1849
145;initialize;1;2.92782;2.92782;2.92782
145;async;100;0.00773517;0.00385077;0.0132128
145;inner;100;0.12425;0.119051;0.130821
145;wait;100;1.96003e-05;1.5665e-05;6.7578e-05
145;boundary;100;0.0150367;0.0144834;0.0162179
145;calc iter;100;0.147043;0.143236;0.15091
145;calc total;1;14.7183;14.7183;14.7183
145;total;1;19.1849;19.1849;19.1849
146;initialize;1;2.92781;2.92781;2.92781
146;async;100;0.00648052;0.00285044;0.00746608
146;inner;100;0.124826;0.119591;0.131353
146;wait;100;2.08408e-05;1.6005e-05;5.7297e-05
146;boundary;100;0.0157279;0.0146672;0.0191901
146;calc iter;100;0.147057;0.143384;0.150696
146;calc total;1;14.7183;14.7183;14.7183
146;total;1;19.1849;19.1849;19.1849
147;initialize;1;2.92779;2.92779;2.92779
147;async;100;0.00664206;0.00348947;0.0100057
147;inner;100;0.125288;0.119893;0.130858
147;wait;100;2.32536e-05;1.6137e-05;6.3331e-05
147;boundary;100;0.0150933;0.0145678;0.0186449
147;calc iter;100;0.147047;0.14172;0.150226
147;calc total;1;14.7183;14.7183;14.7183
147;total;1;19.1849;19.1849;19.1849
148;initialize;1;2.92782;2.92782;2.92782
148;async;100;0.00591343;0.00407199;0.0133769
148;inner;100;0.124994;0.120845;0.130117
148;wait;100;4.26907e-05;1.8228e-05;9.0073e-05
148;boundary;100;0.0160645;0.0146457;0.017912
148;calc iter;100;0.147017;0.144004;0.150833
148;calc total;1;14.7183;14.7183;14.7183
148;total;1;19.1849;19.1849;19.1849
149;initialize;1;2.92783;2.92783;2.92783
149;async;100;0.00603465;0.00393936;0.0152396
149;inner;100;0.125622;0.120916;0.130364
149;wait;100;3.37502e-05;1.5485e-05;8.5771e-05
149;boundary;100;0.0153252;0.0145402;0.0174996
149;calc iter;100;0.147017;0.143195;0.151597
149;calc total;1;14.7183;14.7183;14.7183
149;total;1;19.1849;19.1849;19.1849
150;initialize;1;2.92781;2.92781;2.92781
150;async;100;0.00673286;0.00407913;0.0118753
150;inner;100;0.125019;0.120422;0.129672
150;wait;100;3.06938e-05;1.8045e-05;9.5754e-05
150;boundary;100;0.0152436;0.014609;0.0167732
150;calc iter;100;0.147027;0.14337;0.14993
150;calc total;1;14.7183;14.7183;14.7183
150;total;1;19.1849;19.1849;19.1849
151;initialize;1;2.92781;2.92781;2.92781
151;async;100;0.00548834;0.00357479;0.00926923
151;inner;100;0.125654;0.120467;0.13075
151;wait;100;4.03357e-05;2.2154e-05;6.4708e-05
151;boundary;100;0.0158514;0.0145967;0.0206883
151;calc iter;100;0.147036;0.143193;0.150797
151;calc total;1;14.7183;14.7183;14.7183
151;total;1;19.1849;19.1849;19.1849
152;initialize;1;2.92783;2.92783;2.92783
152;async;100;0.0058286;0.0034363;0.0151672
152;inner;100;0.125492;0.118819;0.130918
152;wait;100;3.37154e-05;1.7568e-05;6.6529e-05
152;boundary;100;0.0156754;0.0146105;0.0208485
152;calc iter;100;0.147031;0.143309;0.151327
152;calc total;1;14.7183;14.7183;14.7183
152;total;1;19.1849;19.1849;19.1849
153;initialize;1;2.92781;2.92781;2.92781
153;async;100;0.00522017;0.00270888;0.0133314
153;inner;100;0.126385;0.120954;0.131532
153;wait;100;2.92921e-05;1.5675e-05;5.9688e-05
153;boundary;100;0.0154055;0.0144765;0.0188455
153;calc iter;100;0.147042;0.143263;0.155398
153;calc total;1;14.7183;14.7183;14.7183
153;total;1;19.1849;19.1849;19.1849
168;initialize;1;2.93568;2.93568;2.93568
168;async;100;0.0104596;0.00443825;0.0153164
168;inner;100;0.122003;0.116624;0.129713
168;wait;100;2.45001e-05;1.587e-05;7.0912e-05
168;boundary;100;0.0145837;0.0142857;0.0178614
168;calc iter;100;0.147072;0.143303;0.151653
168;calc total;1;14.7183;14.7183;14.7183
168;total;1;19.1929;19.1929;19.1929
169;initialize;1;2.93563;2.93563;2.93563
169;async;100;0.00830999;0.00340829;0.0128793
169;inner;100;0.124249;0.118412;0.13089
169;wait;100;2.06595e-05;1.6543e-05;4.235e-05
169;boundary;100;0.0145084;0.0140654;0.0149694
169;calc iter;100;0.147089;0.143236;0.150287
169;calc total;1;14.7183;14.7183;14.7183
169;total;1;19.1929;19.1929;19.1929
170;initialize;1;2.93571;2.93571;2.93571
170;async;100;0.0102222;0.00446038;0.0141452
170;inner;100;0.122118;0.115891;0.129865
170;wait;100;2.51715e-05;1.6122e-05;5.4504e-05
170;boundary;100;0.0147165;0.0141687;0.0176978
170;calc iter;100;0.147084;0.142958;0.150229
170;calc total;1;14.7183;14.7183;14.7183
170;total;1;19.1929;19.1929;19.1929
171;initialize;1;2.93568;2.93568;2.93568
171;async;100;0.0109352;0.00452872;0.0155626
171;inner;100;0.121448;0.115092;0.129696
171;wait;100;2.19533e-05;1.5952e-05;5.9263e-05
171;boundary;100;0.0146852;0.0141611;0.018775
171;calc iter;100;0.147092;0.142399;0.151176
171;calc total;1;14.7183;14.7183;14.7183
171;total;1;19.1929;19.1929;19.1929
172;initialize;1;2.93573;2.93573;2.93573
172;async;100;0.00966356;0.0044239;0.0122489
172;inner;100;0.121651;0.117398;0.128896
172;wait;100;3.85065e-05;1.8299e-05;8.5265e-05
172;boundary;100;0.0157023;0.0142966;0.0170083
172;calc iter;100;0.147057;0.143094;0.150052
172;calc total;1;14.7183;14.7183;14.7183
172;total;1;19.1929;19.1929;19.1929
173;initialize;1;2.93566;2.93566;2.93566
173;async;100;0.00963454;0.00440286;0.0150222
173;inner;100;0.121282;0.117412;0.128947
173;wait;100;4.34871e-05;1.9328e-05;8.2098e-05
173;boundary;100;0.0160915;0.014278;0.0183397
173;calc iter;100;0.147053;0.142652;0.150205
173;calc total;1;14.7183;14.7183;14.7183
173;total;1;19.1929;19.1929;19.1929
174;initialize;1;2.93561;2.93561;2.93561
174;async;100;0.00985191;0.00439724;0.0120836
174;inner;100;0.121562;0.117149;0.128367
174;wait;100;4.10715e-05;2.3102e-05;8.7101e-05
174;boundary;100;0.0156174;0.0143627;0.0173551
174;calc iter;100;0.147074;0.143289;0.150254
174;calc total;1;14.7183;14.7183;14.7183
174;total;1;19.1929;19.1929;19.1929
175;initialize;1;2.93574;2.93574;2.93574
175;async;100;0.00983629;0.00433624;0.0133771
175;inner;100;0.121912;0.117021;0.129214
175;wait;100;3.59345e-05;2.0623e-05;7.2366e-05
175;boundary;100;0.0152909;0.0141936;0.0191565
175;calc iter;100;0.147077;0.143146;0.151254
175;calc total;1;14.7183;14.7183;14.7183
175;total;1;19.1929;19.1929;19.1929
176;initialize;1;2.93575;2.93575;2.93575
176;async;100;0.00948334;0.00440248;0.0136873
176;inner;100;0.122216;0.116185;0.129797
176;wait;100;3.56231e-05;1.7417e-05;6.4448e-05
176;boundary;100;0.0153344;0.0142854;0.0189732
176;calc iter;100;0.147071;0.143217;0.150248
176;calc total;1;14.7183;14.7183;14.7183
176;total;1;19.1929;19.1929;19.1929
177;initialize;1;2.9357;2.9357;2.9357
177;async;100;0.00977209;0.00431823;0.0185605
177;inner;100;0.122127;0.116134;0.129532
177;wait;100;3.05154e-05;1.6337e-05;7.3021e-05
177;boundary;100;0.0151561;0.0141412;0.0187748
177;calc iter;100;0.147087;0.141809;0.153538
177;calc total;1;14.7183;14.7183;14.7183
177;total;1;19.1929;19.1929;19.1929
178;initialize;1;2.93574;2.93574;2.93574
178;async;100;0.00971901;0.00451375;0.012558
178;inner;100;0.122064;0.116469;0.129062
178;wait;100;3.46333e-05;1.8507e-05;7.0022e-05
178;boundary;100;0.0152603;0.0142033;0.0180793
178;calc iter;100;0.147079;0.142498;0.150394
178;calc total;1;14.7183;14.7183;14.7183
178;total;1;19.1929;19.1929;19.1929
179;initialize;1;2.93569;2.93569;2.93569
179;async;100;0.00917745;0.00413888;0.0123804
179;inner;100;0.122957;0.118112;0.130239
179;wait;100;2.47802e-05;1.4854e-05;5.1716e-05
179;boundary;100;0.0149315;0.0140516;0.0170356
179;calc iter;100;0.147092;0.142484;0.150029
179;calc total;1;14.7183;14.7183;14.7183
179;total;1;19.1929;19.1929;19.1929
180;initialize;1;2.93571;2.93571;2.93571
180;async;100;0.0098721;0.00428678;0.015395
180;inner;100;0.122183;0.116461;0.127172
180;wait;100;3.61598e-05;1.7804e-05;7.9749e-05
180;boundary;100;0.0149203;0.0140276;0.0187834
180;calc iter;100;0.147013;0.143159;0.152182
180;calc total;1;14.7183;14.7183;14.7183
180;total;1;19.1929;19.1929;19.1929
181;initialize;1;2.93571;2.93571;2.93571
181;async;100;0.0100541;0.00436797;0.0171687
181;inner;100;0.121962;0.116323;0.127046
181;wait;100;2.97329e-05;1.6695e-05;6.1946e-05
181;boundary;100;0.0149766;0.0140893;0.0189962
181;calc iter;100;0.147024;0.139729;0.15287
181;calc total;1;14.7183;14.7183;14.7183
181;total;1;19.1929;19.1929;19.1929
182;initialize;1;2.93569;2.93569;2.93569
182;async;100;0.00971779;0.0042329;0.0134006
182;inner;100;0.122202;0.116723;0.127265
182;wait;100;3.46291e-05;1.7965e-05;5.3367e-05
182;boundary;100;0.0150465;0.0142507;0.0182335
182;calc iter;100;0.147002;0.143157;0.151729
182;calc total;1;14.7183;14.7183;14.7183
182;total;1;19.1929;19.1929;19.1929
183;initialize;1;2.93572;2.93572;2.93572
183;async;100;0.00972714;0.00424262;0.0143657
183;inner;100;0.122272;0.117443;0.127261
183;wait;100;3.40036e-05;1.872e-05;5.5374e-05
183;boundary;100;0.0149752;0.0142369;0.017075
183;calc iter;100;0.14701;0.142484;0.151967
183;calc total;1;14.7183;14.7183;14.7183
183;total;1;19.1929;19.1929;19.1929
184;initialize;1;2.93571;2.93571;2.93571
184;async;100;0.00944928;0.0043111;0.0132334
184;inner;100;0.121625;0.118061;0.126822
184;wait;100;3.97469e-05;2.0409e-05;8.6199e-05
184;boundary;100;0.0158598;0.0142747;0.0184399
184;calc iter;100;0.146975;0.142733;0.152258
184;calc total;1;14.7183;14.7183;14.7183
184;total;1;19.1929;19.1929;19.1929
185;initialize;1;2.9357;2.9357;2.9357
185;async;100;0.00912086;0.00425596;0.0123817
185;inner;100;0.121779;0.117946;0.127118
185;wait;100;4.13435e-05;1.8222e-05;6.8417e-05
185;boundary;100;0.0160432;0.0143489;0.0191336
185;calc iter;100;0.146986;0.142991;0.151243
185;calc total;1;14.7183;14.7183;14.7183
185;total;1;19.1929;19.1929;19.1929
154;initialize;1;2.92784;2.92784;2.92784
154;async;100;0.00517385;0.00309661;0.0124887
154;inner;100;0.125861;0.120849;0.131371
154;wait;100;3.89804e-05;1.7844e-05;6.7724e-05
154;boundary;100;0.0159752;0.0145624;0.0186491
154;calc iter;100;0.147051;0.143262;0.150268
154;calc total;1;14.7183;14.7183;14.7183
154;total;1;19.1849;19.1849;19.1849
186;initialize;1;2.93573;2.93573;2.93573
186;async;100;0.00923513;0.00425164;0.0125449
186;inner;100;0.122215;0.118502;0.127236
186;wait;100;3.71906e-05;1.7431e-05;5.6347e-05
186;boundary;100;0.0154922;0.0141885;0.0186551
186;calc iter;100;0.146981;0.141886;0.151728
186;calc total;1;14.7183;14.7183;14.7183
186;total;1;19.1929;19.1929;19.1929
155;initialize;1;2.92781;2.92781;2.92781
155;async;100;0.00563463;0.00307438;0.0121013
155;inner;100;0.125713;0.119382;0.130667
155;wait;100;3.5398e-05;1.6548e-05;7.8223e-05
155;boundary;100;0.0156654;0.0144888;0.0202388
155;calc iter;100;0.14705;0.14286;0.150305
155;calc total;1;14.7183;14.7183;14.7183
155;total;1;19.1849;19.1849;19.1849
187;initialize;1;2.93573;2.93573;2.93573
187;async;100;0.00995463;0.00427164;0.0132766
187;inner;100;0.121452;0.117524;0.126473
187;wait;100;4.07629e-05;2.2549e-05;8.2132e-05
187;boundary;100;0.015526;0.0143656;0.0188252
187;calc iter;100;0.146974;0.142046;0.151168
187;calc total;1;14.7183;14.7183;14.7183
187;total;1;19.1929;19.1929;19.1929
156;initialize;1;2.92786;2.92786;2.92786
156;async;100;0.00742964;0.00391436;0.0138224
156;inner;100;0.124168;0.117386;0.129816
156;wait;100;3.34532e-05;1.6969e-05;6.0546e-05
156;boundary;100;0.0153467;0.0144738;0.0193755
156;calc iter;100;0.146979;0.144102;0.152754
156;calc total;1;14.7183;14.7183;14.7183
156;total;1;19.1849;19.1849;19.1849
188;initialize;1;2.93572;2.93572;2.93572
188;async;100;0.010374;0.00421634;0.0156901
188;inner;100;0.122065;0.117544;0.127222
188;wait;100;2.36564e-05;1.627e-05;5.3546e-05
188;boundary;100;0.014536;0.0141358;0.0169564
188;calc iter;100;0.147;0.141364;0.150406
188;calc total;1;14.7183;14.7183;14.7183
188;total;1;19.1929;19.1929;19.1929
157;initialize;1;2.92784;2.92784;2.92784
157;async;100;0.00789663;0.00383883;0.0143417
157;inner;100;0.123643;0.117079;0.12934
157;wait;100;3.39458e-05;1.6693e-05;6.2668e-05
157;boundary;100;0.0154131;0.0143022;0.0192396
157;calc iter;100;0.146988;0.143251;0.152942
157;calc total;1;14.7183;14.7183;14.7183
157;total;1;19.1849;19.1849;19.1849
189;initialize;1;2.93573;2.93573;2.93573
189;async;100;0.0103191;0.0043585;0.0149421
189;inner;100;0.12213;0.117228;0.126921
189;wait;100;2.49997e-05;1.7563e-05;8.044e-05
189;boundary;100;0.0145296;0.0140995;0.0166676
189;calc iter;100;0.147005;0.141856;0.15064
189;calc total;1;14.7183;14.7183;14.7183
189;total;1;19.1929;19.1929;19.1929
158;initialize;1;2.92781;2.92781;2.92781
158;async;100;0.00770096;0.00406826;0.0148241
158;inner;100;0.122709;0.116382;0.128718
158;wait;100;4.36476e-05;2.0504e-05;7.7093e-05
158;boundary;100;0.0165113;0.0145797;0.0198377
158;calc iter;100;0.146966;0.143816;0.152997
158;calc total;1;14.7183;14.7183;14.7183
158;total;1;19.1849;19.1849;19.1849
190;initialize;1;2.93577;2.93577;2.93577
190;async;100;0.0100892;0.00426632;0.0143439
190;inner;100;0.122296;0.117041;0.12729
190;wait;100;2.45245e-05;1.6235e-05;4.6735e-05
190;boundary;100;0.014594;0.0141511;0.017243
190;calc iter;100;0.147005;0.141541;0.150529
190;calc total;1;14.7183;14.7183;14.7183
190;total;1;19.193;19.193;19.193
159;initialize;1;2.92789;2.92789;2.92789
159;async;100;0.00708275;0.00309025;0.0139985
159;inner;100;0.12434;0.117794;0.130016
159;wait;100;3.46658e-05;1.6843e-05;6.1618e-05
159;boundary;100;0.0155204;0.0144834;0.018959
159;calc iter;100;0.146979;0.142828;0.153114
159;calc total;1;14.7183;14.7183;14.7183
159;total;1;19.1849;19.1849;19.1849
191;initialize;1;2.93574;2.93574;2.93574
191;async;100;0.0107933;0.00422584;0.0156112
191;inner;100;0.121554;0.115111;0.127195
191;wait;100;2.389e-05;1.7006e-05;5.7879e-05
191;boundary;100;0.0146403;0.0140515;0.0170287
191;calc iter;100;0.147013;0.14184;0.150494
191;calc total;1;14.7183;14.7183;14.7183
191;total;1;19.1929;19.1929;19.1929
160;initialize;1;2.92781;2.92781;2.92781
160;async;100;0.00819529;0.00425824;0.0133006
160;inner;100;0.122915;0.116625;0.128475
160;wait;100;3.73864e-05;2.4218e-05;7.7603e-05
160;boundary;100;0.0158011;0.0145894;0.0203642
160;calc iter;100;0.14695;0.14363;0.151478
160;calc total;1;14.7183;14.7183;14.7183
160;total;1;19.1849;19.1849;19.1849
161;initialize;1;2.92787;2.92787;2.92787
161;async;100;0.00844647;0.00421086;0.0145946
161;inner;100;0.122796;0.11763;0.128249
161;wait;100;3.97686e-05;2.4388e-05;0.000110663
161;boundary;100;0.0156681;0.0146125;0.0190219
161;calc iter;100;0.146951;0.143785;0.149584
161;calc total;1;14.7183;14.7183;14.7183
161;total;1;19.1849;19.1849;19.1849
162;initialize;1;2.92782;2.92782;2.92782
162;async;100;0.0088613;0.0041358;0.0145102
162;inner;100;0.122583;0.117357;0.127447
162;wait;100;3.44218e-05;1.6127e-05;0.000103336
162;boundary;100;0.0154788;0.0145733;0.0193346
162;calc iter;100;0.146959;0.143359;0.149773
162;calc total;1;14.7183;14.7183;14.7183
162;total;1;19.1849;19.1849;19.1849
163;initialize;1;2.92787;2.92787;2.92787
163;async;100;0.0075819;0.00378532;0.0121566
163;inner;100;0.123554;0.118457;0.12943
163;wait;100;4.01414e-05;2.0442e-05;6.0413e-05
163;boundary;100;0.015777;0.0144242;0.0184151
163;calc iter;100;0.146955;0.143076;0.151479
163;calc total;1;14.7183;14.7183;14.7183
163;total;1;19.1849;19.1849;19.1849
164;initialize;1;2.92784;2.92784;2.92784
164;async;100;0.00866292;0.00396926;0.0138029
164;inner;100;0.123515;0.117714;0.129695
164;wait;100;2.44565e-05;1.7206e-05;5.4968e-05
164;boundary;100;0.0147772;0.014383;0.0154125
164;calc iter;100;0.146981;0.143019;0.149937
164;calc total;1;14.7183;14.7183;14.7183
164;total;1;19.1849;19.1849;19.1849
165;initialize;1;2.92783;2.92783;2.92783
165;async;100;0.00904909;0.00425202;0.0154076
165;inner;100;0.123188;0.117215;0.129459
165;wait;100;2.14015e-05;1.6782e-05;5.7035e-05
165;boundary;100;0.0147276;0.0142893;0.0151526
165;calc iter;100;0.146988;0.144012;0.148672
165;calc total;1;14.7183;14.7183;14.7183
165;total;1;19.1849;19.1849;19.1849
166;initialize;1;2.92783;2.92783;2.92783
166;async;100;0.00987412;0.00391842;0.0157907
166;inner;100;0.122242;0.116143;0.129586
166;wait;100;2.23739e-05;1.7098e-05;5.6083e-05
166;boundary;100;0.01485;0.0142646;0.0157539
166;calc iter;100;0.14699;0.143837;0.148994
166;calc total;1;14.7183;14.7183;14.7183
166;total;1;19.1849;19.1849;19.1849
1;initialize;1;2.93927;2.93927;2.93927
1;async;100;0.00730856;0.00427074;0.0116113
1;inner;100;0.124655;0.119422;0.130546
1;wait;100;2.81168e-05;1.7006e-05;5.8347e-05
1;boundary;100;0.0151328;0.0146628;0.0162721
1;calc iter;100;0.147126;0.143235;0.149913
1;calc total;1;14.7183;14.7183;14.7183
1;total;1;19.1956;19.1956;19.1956
167;initialize;1;2.92781;2.92781;2.92781
167;async;100;0.00888697;0.00436855;0.0156919
167;inner;100;0.123273;0.117373;0.12861
167;wait;100;2.4834e-05;1.7233e-05;7.32e-05
167;boundary;100;0.0147964;0.0143877;0.0156485
167;calc iter;100;0.146983;0.14379;0.149153
167;calc total;1;14.7183;14.7183;14.7183
167;total;1;19.1849;19.1849;19.1849
2;initialize;1;2.9393;2.9393;2.9393
2;async;100;0.00706477;0.00372244;0.00996515
2;inner;100;0.124723;0.119025;0.130687
2;wait;100;2.6629e-05;1.7152e-05;6.4352e-05
2;boundary;100;0.0153271;0.0146124;0.019385
2;calc iter;100;0.147143;0.143196;0.150107
2;calc total;1;14.7183;14.7183;14.7183
2;total;1;19.1956;19.1956;19.1956
3;initialize;1;2.93938;2.93938;2.93938
3;async;100;0.00750617;0.00327331;0.0103095
3;inner;100;0.124267;0.118961;0.13092
3;wait;100;2.19874e-05;1.6193e-05;5.6783e-05
3;boundary;100;0.0153643;0.0144212;0.0204099
3;calc iter;100;0.147161;0.143396;0.150789
3;calc total;1;14.7183;14.7183;14.7183
3;total;1;19.1957;19.1957;19.1957
4;initialize;1;2.9393;2.9393;2.9393
4;async;100;0.00679876;0.00387938;0.0119399
4;inner;100;0.124348;0.120714;0.129953
4;wait;100;3.81508e-05;1.8162e-05;8.0313e-05
4;boundary;100;0.0159338;0.0146283;0.0177049
4;calc iter;100;0.147121;0.144123;0.149871
4;calc total;1;14.7183;14.7183;14.7183
4;total;1;19.1956;19.1956;19.1956
5;initialize;1;2.93927;2.93927;2.93927
5;async;100;0.00673591;0.00447618;0.0160736
5;inner;100;0.124047;0.120664;0.129854
5;wait;100;3.83844e-05;1.6642e-05;9.9341e-05
5;boundary;100;0.0162967;0.0145665;0.0191542
5;calc iter;100;0.14712;0.143428;0.152819
5;calc total;1;14.7183;14.7183;14.7183
5;total;1;19.1956;19.1956;19.1956
6;initialize;1;2.9393;2.9393;2.9393
6;async;100;0.00622427;0.00429942;0.00949205
6;inner;100;0.125227;0.121405;0.130496
6;wait;100;3.91164e-05;2.3357e-05;7.1411e-05
6;boundary;100;0.0156433;0.0146041;0.0173952
6;calc iter;100;0.147136;0.143677;0.150038
6;calc total;1;14.7183;14.7183;14.7183
6;total;1;19.1956;19.1956;19.1956
7;initialize;1;2.93936;2.93936;2.93936
7;async;100;0.00658835;0.00388113;0.00929719
7;inner;100;0.125008;0.120038;0.130356
7;wait;100;3.57572e-05;2.1828e-05;8.0681e-05
7;boundary;100;0.0154991;0.0146425;0.0195355
7;calc iter;100;0.147133;0.143554;0.15033
7;calc total;1;14.7183;14.7183;14.7183
7;total;1;19.1957;19.1957;19.1957
8;initialize;1;2.93933;2.93933;2.93933
8;async;100;0.0064383;0.00400785;0.0135044
8;inner;100;0.124823;0.119239;0.130273
8;wait;100;3.63379e-05;1.711e-05;7.0767e-05
8;boundary;100;0.0158366;0.0146239;0.0201197
8;calc iter;100;0.147136;0.143134;0.150809
8;calc total;1;14.7183;14.7183;14.7183
8;total;1;19.1956;19.1956;19.1956
9;initialize;1;2.9393;2.9393;2.9393
9;async;100;0.0056639;0.00318165;0.0150656
9;inner;100;0.125734;0.120097;0.131082
9;wait;100;3.42352e-05;1.9107e-05;7.1979e-05
9;boundary;100;0.0157219;0.0145518;0.0201793
9;calc iter;100;0.147156;0.143587;0.153591
9;calc total;1;14.7183;14.7183;14.7183
9;total;1;19.1956;19.1956;19.1956
10;initialize;1;2.93941;2.93941;2.93941
10;async;100;0.00645365;0.00385356;0.0107718
10;inner;100;0.125057;0.120237;0.130436
10;wait;100;3.21975e-05;1.8758e-05;6.6902e-05
10;boundary;100;0.0156031;0.0145052;0.0195716
10;calc iter;100;0.147147;0.142769;0.149876
10;calc total;1;14.7183;14.7183;14.7183
10;total;1;19.1957;19.1957;19.1957
11;initialize;1;2.93926;2.93926;2.93926
11;async;100;0.00631059;0.00393597;0.0112496
11;inner;100;0.12539;0.120808;0.130755
11;wait;100;2.88342e-05;1.707e-05;5.8279e-05
11;boundary;100;0.0154157;0.0145281;0.0187611
11;calc iter;100;0.147146;0.14314;0.150584
11;calc total;1;14.7183;14.7183;14.7183
11;total;1;19.1955;19.1955;19.1955
12;initialize;1;2.93925;2.93925;2.93925
12;async;100;0.0077711;0.00392623;0.0127238
12;inner;100;0.123592;0.116071;0.129961
12;wait;100;3.49659e-05;1.7147e-05;7.8984e-05
12;boundary;100;0.0156725;0.0143804;0.0211013
12;calc iter;100;0.147072;0.142899;0.151984
12;calc total;1;14.7183;14.7183;14.7183
12;total;1;19.1956;19.1956;19.1956
13;initialize;1;2.93931;2.93931;2.93931
13;async;100;0.008527;0.0043209;0.0133767
13;inner;100;0.122954;0.115754;0.129733
13;wait;100;3.07645e-05;1.73e-05;6.6114e-05
13;boundary;100;0.0155753;0.0143184;0.0213606
13;calc iter;100;0.147089;0.141697;0.152214
13;calc total;1;14.7183;14.7183;14.7183
13;total;1;19.1956;19.1956;19.1956
14;initialize;1;2.93929;2.93929;2.93929
14;async;100;0.00730365;0.00349761;0.0118836
14;inner;100;0.124066;0.117256;0.13038
14;wait;100;3.7857e-05;1.9038e-05;6.6184e-05
14;boundary;100;0.0156541;0.0146271;0.0200342
14;calc iter;100;0.147063;0.143025;0.151702
14;calc total;1;14.7183;14.7183;14.7183
14;total;1;19.1956;19.1956;19.1956
15;initialize;1;2.93931;2.93931;2.93931
15;async;100;0.00768092;0.00365696;0.0121974
15;inner;100;0.123934;0.118239;0.130259
15;wait;100;3.20724e-05;1.75e-05;5.8076e-05
15;boundary;100;0.0154207;0.0145772;0.0193763
15;calc iter;100;0.147069;0.143483;0.151625
15;calc total;1;14.7183;14.7183;14.7183
15;total;1;19.1956;19.1956;19.1956
16;initialize;1;2.93931;2.93931;2.93931
16;async;100;0.00798765;0.00426867;0.0142945
16;inner;100;0.122624;0.117984;0.12849
16;wait;100;4.26485e-05;2.1219e-05;0.000109485
16;boundary;100;0.0163733;0.014507;0.0191601
16;calc iter;100;0.147029;0.144059;0.151006
16;calc total;1;14.7183;14.7183;14.7183
16;total;1;19.1956;19.1956;19.1956
17;initialize;1;2.9393;2.9393;2.9393
17;async;100;0.00782195;0.00432984;0.0121555
17;inner;100;0.122324;0.117386;0.12916
17;wait;100;4.51888e-05;1.9559e-05;7.6695e-05
17;boundary;100;0.0168456;0.0146084;0.0201141
17;calc iter;100;0.147038;0.143384;0.149536
17;calc total;1;14.7183;14.7183;14.7183
17;total;1;19.1956;19.1956;19.1956
18;initialize;1;2.93925;2.93925;2.93925
18;async;100;0.0075806;0.00400215;0.0115315
18;inner;100;0.123074;0.118153;0.129617
18;wait;100;4.38069e-05;2.2484e-05;7.5005e-05
18;boundary;100;0.0163322;0.0145314;0.0198568
18;calc iter;100;0.147032;0.143128;0.150904
18;calc total;1;14.7183;14.7183;14.7183
18;total;1;19.1956;19.1956;19.1956
19;initialize;1;2.93929;2.93929;2.93929
19;async;100;0.00820523;0.00407281;0.0130782
19;inner;100;0.123089;0.117951;0.128934
19;wait;100;3.86528e-05;2.0886e-05;9.5402e-05
19;boundary;100;0.0157055;0.0145692;0.0191085
19;calc iter;100;0.14704;0.143141;0.149689
19;calc total;1;14.7183;14.7183;14.7183
19;total;1;19.1956;19.1956;19.1956
20;initialize;1;2.9393;2.9393;2.9393
20;async;100;0.0080974;0.00319319;0.0142543
20;inner;100;0.123995;0.118267;0.130347
20;wait;100;2.21818e-05;1.6079e-05;5.2843e-05
20;boundary;100;0.0149587;0.0143406;0.0181638
20;calc iter;100;0.147075;0.142272;0.149891
20;calc total;1;14.7183;14.7183;14.7183
20;total;1;19.1956;19.1956;19.1956
21;initialize;1;2.93929;2.93929;2.93929
21;async;100;0.00878179;0.00396062;0.0142025
21;inner;100;0.123294;0.117358;0.129319
21;wait;100;2.74195e-05;1.5534e-05;6.9977e-05
21;boundary;100;0.0149608;0.0144859;0.0186185
21;calc iter;100;0.147065;0.142897;0.149124
21;calc total;1;14.7183;14.7183;14.7183
21;total;1;19.1956;19.1956;19.1956
22;initialize;1;2.9393;2.9393;2.9393
22;async;100;0.00882887;0.00359155;0.0138908
22;inner;100;0.123179;0.116667;0.129517
22;wait;100;2.59045e-05;1.6156e-05;7.5977e-05
22;boundary;100;0.0150389;0.0143622;0.0189673
22;calc iter;100;0.147075;0.142245;0.149627
22;calc total;1;14.7183;14.7183;14.7183
22;total;1;19.1956;19.1956;19.1956
23;initialize;1;2.93928;2.93928;2.93928
23;async;100;0.00902147;0.00392474;0.0152198
23;inner;100;0.122993;0.116073;0.130009
23;wait;100;2.41307e-05;1.6453e-05;6.1313e-05
23;boundary;100;0.0150458;0.0143269;0.0182003
23;calc iter;100;0.147086;0.143013;0.149885
23;calc total;1;14.7183;14.7183;14.7183
23;total;1;19.1956;19.1956;19.1956
43;initialize;1;2.94052;2.94052;2.94052
43;async;100;0.00740302;0.0038248;0.0108929
43;inner;100;0.123963;0.119192;0.130415
43;wait;100;3.8231e-05;2.3054e-05;9.1108e-05
43;boundary;100;0.0156653;0.0145888;0.0197608
43;calc iter;100;0.147071;0.14337;0.149522
43;calc total;1;14.7183;14.7183;14.7183
43;total;1;19.1975;19.1975;19.1975
44;initialize;1;2.93965;2.93965;2.93965
44;async;100;0.00784468;0.00330613;0.0122127
44;inner;100;0.124238;0.11911;0.131173
44;wait;100;2.44403e-05;1.7199e-05;6.0168e-05
44;boundary;100;0.0149963;0.0146331;0.0186378
44;calc iter;100;0.147105;0.142555;0.150119
44;calc total;1;14.7183;14.7183;14.7183
44;total;1;19.1966;19.1966;19.1966
45;initialize;1;2.94054;2.94054;2.94054
45;async;100;0.00795929;0.00317348;0.0129976
45;inner;100;0.124107;0.118616;0.131447
45;wait;100;2.80366e-05;1.7167e-05;5.8365e-05
45;boundary;100;0.0149998;0.0146219;0.0175759
45;calc iter;100;0.147095;0.142279;0.15054
45;calc total;1;14.7183;14.7183;14.7183
45;total;1;19.1975;19.1975;19.1975
46;initialize;1;2.94023;2.94023;2.94023
46;async;100;0.00831863;0.00300873;0.0126643
46;inner;100;0.123685;0.117951;0.13072
46;wait;100;2.88774e-05;1.8051e-05;7.5594e-05
46;boundary;100;0.0150705;0.0144606;0.0202618
46;calc iter;100;0.147105;0.141927;0.149782
46;calc total;1;14.7183;14.7183;14.7183
46;total;1;19.1972;19.1972;19.1972
47;initialize;1;2.94055;2.94055;2.94055
47;async;100;0.00912009;0.00399963;0.0133676
47;inner;100;0.122898;0.11672;0.1309
47;wait;100;2.53194e-05;1.6501e-05;5.5462e-05
47;boundary;100;0.015081;0.0142963;0.0205182
47;calc iter;100;0.147126;0.142527;0.149905
47;calc total;1;14.7183;14.7183;14.7183
47;total;1;19.1975;19.1975;19.1975
67;initialize;1;2.93762;2.93762;2.93762
67;async;100;0.00602433;0.00398587;0.00999061
67;inner;100;0.125075;0.12096;0.129904
67;wait;100;4.24805e-05;2.3162e-05;0.00010936
67;boundary;100;0.0159262;0.0145626;0.0186401
67;calc iter;100;0.14707;0.14414;0.149337
67;calc total;1;14.7183;14.7183;14.7183
67;total;1;19.1954;19.1954;19.1954
68;initialize;1;2.93747;2.93747;2.93747
68;async;100;0.00610598;0.00306442;0.011243
68;inner;100;0.12572;0.119851;0.130772
68;wait;100;2.78201e-05;1.6411e-05;6.9273e-05
68;boundary;100;0.0152315;0.0146329;0.0196131
68;calc iter;100;0.147087;0.142552;0.150236
68;calc total;1;14.7183;14.7183;14.7183
68;total;1;19.1952;19.1952;19.1952
69;initialize;1;2.93749;2.93749;2.93749
69;async;100;0.0068041;0.00376533;0.0119484
69;inner;100;0.124901;0.11891;0.129871
69;wait;100;3.0956e-05;1.6167e-05;8.2479e-05
69;boundary;100;0.0153521;0.0146603;0.0183755
69;calc iter;100;0.147089;0.14362;0.149259
69;calc total;1;14.7183;14.7183;14.7183
69;total;1;19.1952;19.1952;19.1952
70;initialize;1;2.93747;2.93747;2.93747
70;async;100;0.00582754;0.00312696;0.010299
70;inner;100;0.125881;0.119104;0.131019
70;wait;100;3.2336e-05;1.7906e-05;5.5995e-05
70;boundary;100;0.0153412;0.0146717;0.0203073
70;calc iter;100;0.147084;0.142609;0.149951
70;calc total;1;14.7183;14.7183;14.7183
70;total;1;19.1952;19.1952;19.1952
71;initialize;1;2.9375;2.9375;2.9375
71;async;100;0.00589562;0.00315934;0.0104557
71;inner;100;0.126067;0.119603;0.130868
71;wait;100;2.733e-05;1.7721e-05;6.237e-05
71;boundary;100;0.0151025;0.0146854;0.0196338
71;calc iter;100;0.147094;0.142483;0.149871
71;calc total;1;14.7183;14.7183;14.7183
71;total;1;19.1952;19.1952;19.1952
142;initialize;1;2.94972;2.94972;2.94972
142;async;100;0.00694053;0.00345932;0.0124685
142;inner;100;0.125092;0.119234;0.130489
142;wait;100;2.69533e-05;1.6425e-05;7.9354e-05
142;boundary;100;0.0149198;0.0146194;0.0159405
142;calc iter;100;0.14698;0.143646;0.150446
142;calc total;1;14.7183;14.7183;14.7183
142;total;1;19.207;19.207;19.207
143;initialize;1;2.94973;2.94973;2.94973
143;async;100;0.00781529;0.0042428;0.0131186
143;inner;100;0.124302;0.11929;0.128992
143;wait;100;2.55082e-05;1.5829e-05;0.000109073
143;boundary;100;0.0148577;0.0143982;0.0155605
143;calc iter;100;0.147002;0.143756;0.149606
143;calc total;1;14.7183;14.7183;14.7183
143;total;1;19.207;19.207;19.207
DASH
InitEnergy=125.00000
EndEnergy=125.00000
DiffEnergy=-0.00000
Matrixspec: 1500 x 1500 x 1500
Iterations: 100
# unit_id;function_name;num_calls;avg_runtime;min_runtime;max_runtime
0;initialize;1;2.90633;2.90633;2.90633
0;async;100;0.00893;0.00430;0.01122
0;inner;100;0.12285;0.11805;0.13141
0;wait;100;0.00002;0.00002;0.00006
0;boundary;100;0.01550;0.01419;0.01793
0;calc iter;100;0.14730;0.14291;0.15044
0;calc total;1;14.73126;14.73126;14.73126
0;total;1;19.18077;19.18077;19.18077
24;initialize;1;2.87889;2.87889;2.87889
24;async;100;0.00655791;0.00391845;0.00747081
24;inner;100;0.125184;0.11942;0.132665
24;wait;100;1.77205e-05;1.5683e-05;4.5263e-05
24;boundary;100;0.0155507;0.0141775;0.0175488
24;calc iter;100;0.147312;0.143476;0.151939
24;calc total;1;14.7313;14.7313;14.7313
24;total;1;19.1528;19.1528;19.1528
96;initialize;1;2.90368;2.90368;2.90368
96;async;100;0.00701767;0.00362212;0.00981236
96;inner;100;0.12508;0.120284;0.131971
96;wait;100;2.13063e-05;1.5756e-05;5.8951e-05
96;boundary;100;0.0151112;0.014322;0.0164675
96;calc iter;100;0.147232;0.143911;0.150996
72;initialize;1;2.89374;2.89374;2.89374
72;async;100;0.00688401;0.00409081;0.0111979
72;inner;100;0.125394;0.119553;0.132019
72;wait;100;2.37929e-05;1.7224e-05;5.5894e-05
72;boundary;100;0.014932;0.0144659;0.0160612
72;calc iter;100;0.147235;0.143812;0.151131
72;calc total;1;14.7313;14.7313;14.7313
72;total;1;19.1593;19.1593;19.1593
25;initialize;1;2.87876;2.87876;2.87876
25;async;100;0.00698707;0.00413626;0.00970915
25;inner;100;0.125314;0.120236;0.131522
25;wait;100;2.39474e-05;1.6289e-05;6.9947e-05
25;boundary;100;0.0149635;0.0143757;0.0156743
25;calc iter;100;0.14729;0.143304;0.150518
25;calc total;1;14.7313;14.7313;14.7313
25;total;1;19.1527;19.1527;19.1527
48;initialize;1;2.89379;2.89379;2.89379
48;async;100;0.00564841;0.00372216;0.0089164
48;inner;100;0.126626;0.121334;0.13198
48;wait;100;2.45512e-05;1.6629e-05;5.8214e-05
48;boundary;100;0.0149848;0.0142744;0.01678
48;calc iter;100;0.147285;0.144216;0.151172
48;calc total;1;14.7313;14.7313;14.7313
48;total;1;19.16;19.16;19.16
73;initialize;1;2.89776;2.89776;2.89776
73;async;100;0.00683784;0.00403686;0.0106403
73;inner;100;0.125304;0.119043;0.13206
73;wait;100;2.2797e-05;1.6839e-05;5.6009e-05
73;boundary;100;0.0150749;0.0143922;0.0172373
73;calc iter;100;0.147241;0.143804;0.151189
73;calc total;1;14.7313;14.7313;14.7313
73;total;1;19.1632;19.1632;19.1632
26;initialize;1;2.87894;2.87894;2.87894
26;async;100;0.00676363;0.00377887;0.00924884
26;inner;100;0.12545;0.120094;0.131954
26;wait;100;2.14428e-05;1.606e-05;6.7059e-05
26;boundary;100;0.0150618;0.0143204;0.0159928
26;calc iter;100;0.147298;0.143784;0.150891
26;calc total;1;14.7313;14.7313;14.7313
26;total;1;19.1529;19.1529;19.1529
49;initialize;1;2.89388;2.89388;2.89388
49;async;100;0.00572031;0.00338779;0.0105186
49;inner;100;0.12656;0.121078;0.13208
49;wait;100;2.44676e-05;1.6866e-05;5.2247e-05
49;boundary;100;0.0149824;0.0143165;0.016806
49;calc iter;100;0.147289;0.143588;0.151242
49;calc total;1;14.7313;14.7313;14.7313
49;total;1;19.16;19.16;19.16
74;initialize;1;2.89556;2.89556;2.89556
74;async;100;0.00795592;0.00434317;0.0102393
74;inner;100;0.124218;0.119705;0.131124
74;wait;100;2.13979e-05;1.7062e-05;9.9496e-05
74;boundary;100;0.0150537;0.0143219;0.0163724
74;calc iter;100;0.147251;0.143223;0.15049
74;calc total;1;14.7313;14.7313;14.7313
74;total;1;19.161;19.161;19.161
27;initialize;1;2.87899;2.87899;2.87899
27;async;100;0.00719943;0.00416827;0.0093323
27;inner;100;0.124792;0.119434;0.132445
27;wait;100;1.97875e-05;1.623e-05;5.4138e-05
27;boundary;100;0.0152961;0.0142793;0.0167575
27;calc iter;100;0.147309;0.143261;0.151511
27;calc total;1;14.7313;14.7313;14.7313
27;total;1;19.1529;19.1529;19.1529
50;initialize;1;2.89354;2.89354;2.89354
50;async;100;0.00633124;0.00379136;0.00899919
50;inner;100;0.125977;0.121824;0.131308
50;wait;100;2.20451e-05;1.5894e-05;7.7867e-05
50;boundary;100;0.014955;0.0143069;0.0159006
50;calc iter;100;0.147287;0.144367;0.150447
50;calc total;1;14.7313;14.7313;14.7313
50;total;1;19.1597;19.1597;19.1597
120;initialize;1;2.88363;2.88363;2.88363
120;async;100;0.00689995;0.00368194;0.0141714
120;inner;100;0.125144;0.120868;0.130989
120;wait;100;2.17396e-05;1.5561e-05;7.6155e-05
120;boundary;100;0.015153;0.0144607;0.0178189
120;calc iter;100;0.14722;0.143894;0.154868
120;calc total;1;14.7313;14.7313;14.7313
120;total;1;19.1576;19.1576;19.1576
75;initialize;1;2.89798;2.89798;2.89798
75;async;100;0.00689897;0.00366092;0.00884257
75;inner;100;0.124884;0.120254;0.132894
75;wait;100;2.09772e-05;1.6625e-05;4.494e-05
75;boundary;100;0.0154572;0.0142942;0.0177361
75;calc iter;100;0.147263;0.143034;0.152899
75;calc total;1;14.7313;14.7313;14.7313
75;total;1;19.1634;19.1634;19.1634
28;initialize;1;2.87886;2.87886;2.87886
28;async;100;0.00635047;0.0040166;0.00855759
28;inner;100;0.125733;0.120504;0.131827
28;wait;100;3.04269e-05;1.8972e-05;6.2179e-05
28;boundary;100;0.0151474;0.0145933;0.0161613
28;calc iter;100;0.147263;0.144122;0.150564
28;calc total;1;14.7313;14.7313;14.7313
28;total;1;19.1528;19.1528;19.1528
51;initialize;1;2.89379;2.89379;2.89379
51;async;100;0.00620536;0.00378599;0.00931197
51;inner;100;0.125909;0.121536;0.131656
51;wait;100;2.00161e-05;1.6648e-05;6.9115e-05
51;boundary;100;0.0151573;0.0143235;0.016504
51;calc iter;100;0.147293;0.143995;0.150993
51;calc total;1;14.7313;14.7313;14.7313
51;total;1;19.1599;19.1599;19.1599
121;initialize;1;2.88368;2.88368;2.88368
121;async;100;0.00651195;0.00343267;0.011172
121;inner;100;0.12561;0.121927;0.131513
121;wait;100;2.19216e-05;1.6012e-05;5.5074e-05
121;boundary;100;0.0150587;0.0145595;0.0164271
121;calc iter;100;0.147204;0.143651;0.150776
121;calc total;1;14.7313;14.7313;14.7313
121;total;1;19.1576;19.1576;19.1576
76;initialize;1;2.89595;2.89595;2.89595
76;async;100;0.00604105;0.00429979;0.00823954
76;inner;100;0.125226;0.121465;0.131319
76;wait;100;3.98325e-05;2.2514e-05;8.0895e-05
76;boundary;100;0.0158838;0.0145879;0.0178117
76;calc iter;100;0.147192;0.144038;0.150459
76;calc total;1;14.7313;14.7313;14.7313
76;total;1;19.1614;19.1614;19.1614
29;initialize;1;2.87898;2.87898;2.87898
29;async;100;0.00604601;0.00412881;0.00808397
29;inner;100;0.124897;0.120635;0.130929
29;wait;100;4.11279e-05;2.1509e-05;8.9811e-05
29;boundary;100;0.0162579;0.014616;0.0183866
29;calc iter;100;0.147244;0.14428;0.149999
29;calc total;1;14.7313;14.7313;14.7313
29;total;1;19.1529;19.1529;19.1529
52;initialize;1;2.89379;2.89379;2.89379
52;async;100;0.0047436;0.0034412;0.00714604
52;inner;100;0.127074;0.123065;0.132187
52;wait;100;3.85537e-05;1.9479e-05;0.000118192
52;boundary;100;0.0153886;0.0145585;0.0180298
52;calc iter;100;0.147246;0.144161;0.151377
52;calc total;1;14.7313;14.7313;14.7313
52;total;1;19.16;19.16;19.16
122;initialize;1;2.88372;2.88372;2.88372
122;async;100;0.00671764;0.0041744;0.0126816
122;inner;100;0.125419;0.121552;0.131405
122;wait;100;2.07896e-05;1.6343e-05;5.3485e-05
122;boundary;100;0.0150589;0.0144532;0.0162122
122;calc iter;100;0.147217;0.144095;0.150469
122;calc total;1;14.7313;14.7313;14.7313
122;total;1;19.1577;19.1577;19.1577
77;initialize;1;2.898;2.898;2.898
77;async;100;0.00587976;0.00392551;0.00873296
77;inner;100;0.125663;0.121493;0.131339
77;wait;100;3.78995e-05;1.9169e-05;7.3179e-05
77;boundary;100;0.0156108;0.0146042;0.0171508
77;calc iter;100;0.147192;0.144592;0.150472
77;calc total;1;14.7313;14.7313;14.7313
77;total;1;19.1634;19.1634;19.1634
30;initialize;1;2.87895;2.87895;2.87895
30;async;100;0.00641822;0.0041482;0.00813689
30;inner;100;0.124989;0.120394;0.131386
30;wait;100;3.66919e-05;1.75e-05;8.6313e-05
30;boundary;100;0.015804;0.0146634;0.0177756
30;calc iter;100;0.147249;0.143949;0.150286
30;calc total;1;14.7313;14.7313;14.7313
30;total;1;19.1529;19.1529;19.1529
53;initialize;1;2.89382;2.89382;2.89382
53;async;100;0.00495869;0.00338867;0.00743603
53;inner;100;0.126756;0.12302;0.131437
53;wait;100;3.59602e-05;1.7672e-05;6.5965e-05
53;boundary;100;0.0154967;0.0145724;0.0178724
53;calc iter;100;0.14725;0.144563;0.150435
53;calc total;1;14.7313;14.7313;14.7313
53;total;1;19.1599;19.1599;19.1599
123;initialize;1;2.88372;2.88372;2.88372
123;async;100;0.00676858;0.0036409;0.0127905
123;inner;100;0.12532;0.121219;0.131453
123;wait;100;1.93952e-05;1.5991e-05;5.5757e-05
123;boundary;100;0.0151079;0.0144853;0.0166674
123;calc iter;100;0.147217;0.144177;0.150787
123;calc total;1;14.7313;14.7313;14.7313
123;total;1;19.1577;19.1577;19.1577
78;initialize;1;2.89837;2.89837;2.89837
78;async;100;0.00607698;0.00414261;0.00836526
78;inner;100;0.125602;0.12159;0.131422
78;wait;100;3.5986e-05;1.6246e-05;7.2703e-05
78;boundary;100;0.0154823;0.0145423;0.0170091
78;calc iter;100;0.147198;0.143716;0.15053
78;calc total;1;14.7313;14.7313;14.7313
78;total;1;19.1639;19.1639;19.1639
31;initialize;1;2.87896;2.87896;2.87896
31;async;100;0.00647679;0.00388124;0.00880977
31;inner;100;0.125309;0.120597;0.130572
31;wait;100;3.63756e-05;2.2614e-05;9.5432e-05
31;boundary;100;0.0154306;0.0146683;0.016681
31;calc iter;100;0.147254;0.144433;0.149859
31;calc total;1;14.7313;14.7313;14.7313
31;total;1;19.1529;19.1529;19.1529
54;initialize;1;2.89238;2.89238;2.89238
54;async;100;0.00481852;0.0035253;0.00645927
54;inner;100;0.127177;0.123123;0.132222
54;wait;100;3.27002e-05;1.6419e-05;6.0085e-05
54;boundary;100;0.0152207;0.0145821;0.0166109
54;calc iter;100;0.14725;0.144319;0.151313
54;calc total;1;14.7313;14.7313;14.7313
54;total;1;19.1585;19.1585;19.1585
124;initialize;1;2.88361;2.88361;2.88361
124;async;100;0.00528017;0.00384608;0.0101961
124;inner;100;0.126399;0.123522;0.131478
124;wait;100;3.74144e-05;1.8799e-05;6.014e-05
124;boundary;100;0.015473;0.0145431;0.0173686
124;calc iter;100;0.147191;0.143846;0.150622
124;calc total;1;14.7313;14.7313;14.7313
124;total;1;19.1576;19.1576;19.1576
79;initialize;1;2.89798;2.89798;2.89798
79;async;100;0.00659848;0.00408165;0.00919327
79;inner;100;0.125422;0.121172;0.131736
79;wait;100;3.32537e-05;2.0867e-05;6.5082e-05
79;boundary;100;0.0151561;0.0145905;0.0158648
79;calc iter;100;0.147211;0.144282;0.15086
79;calc total;1;14.7313;14.7313;14.7313
79;total;1;19.1635;19.1635;19.1635
32;initialize;1;2.87884;2.87884;2.87884
32;async;100;0.00533965;0.00350974;0.00815437
32;inner;100;0.125863;0.120732;0.132055
32;wait;100;3.92323e-05;2.0227e-05;6.8603e-05
32;boundary;100;0.0159972;0.0146179;0.0183705
32;calc iter;100;0.14724;0.14361;0.150921
32;calc total;1;14.7313;14.7313;14.7313
32;total;1;19.1528;19.1528;19.1528
55;initialize;1;2.89384;2.89384;2.89384
55;async;100;0.00507435;0.00370286;0.00732677
55;inner;100;0.127161;0.123204;0.131996
55;wait;100;2.94384e-05;1.6308e-05;6.2138e-05
55;boundary;100;0.014987;0.0145199;0.0158936
55;calc iter;100;0.147253;0.144694;0.150974
55;calc total;1;14.7313;14.7313;14.7313
55;total;1;19.16;19.16;19.16
125;initialize;1;2.88362;2.88362;2.88362
125;async;100;0.00538275;0.00356674;0.00854469
125;inner;100;0.126349;0.123534;0.131321
125;wait;100;3.76758e-05;2.0172e-05;6.3046e-05
125;boundary;100;0.0154129;0.0145442;0.0169626
125;calc iter;100;0.147183;0.143904;0.15111
125;calc total;1;14.7313;14.7313;14.7313
125;total;1;19.1576;19.1576;19.1576
80;initialize;1;2.89801;2.89801;2.89801
80;async;100;0.00540019;0.00368949;0.00892267
80;inner;100;0.125833;0.1208;0.132136
80;wait;100;3.9021e-05;1.7362e-05;6.3416e-05
80;boundary;100;0.0159168;0.0146345;0.0186848
80;calc iter;100;0.147191;0.144101;0.151243
80;calc total;1;14.7313;14.7313;14.7313
80;total;1;19.1634;19.1634;19.1634
33;initialize;1;2.87894;2.87894;2.87894
33;async;100;0.00465134;0.00282942;0.0080364
33;inner;100;0.126726;0.119927;0.13223
33;wait;100;3.139e-05;1.7163e-05;5.5215e-05
33;boundary;100;0.0158363;0.0145933;0.0205995
33;calc iter;100;0.147247;0.143182;0.150954
33;calc total;1;14.7313;14.7313;14.7313
33;total;1;19.1529;19.1529;19.1529
56;initialize;1;2.8922;2.8922;2.8922
56;async;100;0.00462763;0.00317577;0.00747344
56;inner;100;0.126734;0.122346;0.13176
56;wait;100;3.77705e-05;1.7885e-05;7.3352e-05
56;boundary;100;0.015834;0.0146319;0.018424
56;calc iter;100;0.147235;0.144065;0.150938
56;calc total;1;14.7313;14.7313;14.7313
56;total;1;19.1583;19.1583;19.1583
126;initialize;1;2.88361;2.88361;2.88361
126;async;100;0.00532029;0.00344738;0.00939185
126;inner;100;0.126141;0.122919;0.130975
126;wait;100;3.78889e-05;1.7202e-05;8.6563e-05
126;boundary;100;0.0156828;0.0146196;0.0182415
126;calc iter;100;0.147183;0.143953;0.151224
126;calc total;1;14.7313;14.7313;14.7313
126;total;1;19.1576;19.1576;19.1576
81;initialize;1;2.89814;2.89814;2.89814
81;async;100;0.00517712;0.00282514;0.00874326
81;inner;100;0.126126;0.121545;0.132078
81;wait;100;3.7333e-05;1.7986e-05;6.4064e-05
81;boundary;100;0.0158401;0.0146587;0.0185317
81;calc iter;100;0.147182;0.143391;0.151137
81;calc total;1;14.7313;14.7313;14.7313
81;total;1;19.1636;19.1636;19.1636
34;initialize;1;2.87875;2.87875;2.87875
34;async;100;0.00534881;0.00335648;0.0079373
34;inner;100;0.125617;0.119026;0.132107
34;wait;100;3.84385e-05;1.9856e-05;6.2619e-05
34;boundary;100;0.0162245;0.0146828;0.0211568
34;calc iter;100;0.14723;0.143716;0.151042
34;calc total;1;14.7313;14.7313;14.7313
34;total;1;19.1527;19.1527;19.1527
57;initialize;1;2.89388;2.89388;2.89388
57;async;100;0.00479214;0.00308638;0.00745223
57;inner;100;0.12631;0.121988;0.130922
57;wait;100;4.21812e-05;2.3971e-05;0.000101704
57;boundary;100;0.0160809;0.0145982;0.0188853
57;calc iter;100;0.147226;0.143934;0.150234
57;calc total;1;14.7313;14.7313;14.7313
57;total;1;19.16;19.16;19.16
127;initialize;1;2.88366;2.88366;2.88366
127;async;100;0.00571278;0.00420942;0.0107435
127;inner;100;0.125884;0.122352;0.13103
127;wait;100;3.80779e-05;2.1138e-05;7.0224e-05
127;boundary;100;0.0155485;0.0146884;0.018389
127;calc iter;100;0.147184;0.144192;0.151109
127;calc total;1;14.7313;14.7313;14.7313
127;total;1;19.1576;19.1576;19.1576
82;initialize;1;2.89802;2.89802;2.89802
82;async;100;0.005451;0.0034948;0.008333
82;inner;100;0.125587;0.119973;0.13162
82;wait;100;3.8965e-05;1.7932e-05;7.8874e-05
82;boundary;100;0.0161078;0.0147199;0.019736
82;calc iter;100;0.147186;0.143704;0.150953
82;calc total;1;14.7313;14.7313;14.7313
82;total;1;19.1635;19.1635;19.1635
35;initialize;1;2.87896;2.87896;2.87896
35;async;100;0.00558134;0.0036179;0.00877926
35;inner;100;0.125762;0.120026;0.131502
35;wait;100;3.26089e-05;1.6327e-05;6.9884e-05
35;boundary;100;0.0158551;0.0147141;0.0193786
35;calc iter;100;0.147233;0.143868;0.150543
35;calc total;1;14.7313;14.7313;14.7313
35;total;1;19.1529;19.1529;19.1529
58;initialize;1;2.89383;2.89383;2.89383
58;async;100;0.00489912;0.00318316;0.00845292
58;inner;100;0.126379;0.120854;0.131284
58;wait;100;4.02569e-05;2.0855e-05;7.9784e-05
58;boundary;100;0.0159075;0.0146128;0.0200604
58;calc iter;100;0.147227;0.144293;0.150415
58;calc total;1;14.7313;14.7313;14.7313
58;total;1;19.16;19.16;19.16
83;initialize;1;2.89754;2.89754;2.89754
83;async;100;0.00565116;0.00365023;0.00905357
83;inner;100;0.125817;0.120403;0.13209
83;wait;100;3.36335e-05;1.7714e-05;5.3348e-05
83;boundary;100;0.0156855;0.0146564;0.0191264
83;calc iter;100;0.147189;0.14379;0.151212
83;calc total;1;14.7313;14.7313;14.7313
83;total;1;19.163;19.163;19.163
36;initialize;1;2.87904;2.87904;2.87904
36;async;100;0.00608781;0.00405249;0.00836751
36;inner;100;0.125174;0.119699;0.130944
36;wait;100;4.28429e-05;2.0961e-05;8.6687e-05
36;boundary;100;0.0158729;0.014636;0.0177878
59;initialize;1;2.89382;2.89382;2.89382
59;async;100;0.00519184;0.00321602;0.00794571
59;inner;100;0.126446;0.121262;0.130955
59;wait;100;3.22297e-05;1.7571e-05;7.9209e-05
59;boundary;100;0.0155595;0.0146663;0.0195664
59;calc iter;100;0.147231;0.144117;0.150345
59;calc total;1;14.7313;14.7313;14.7313
59;total;1;19.16;19.16;19.16
84;initialize;1;2.89801;2.89801;2.89801
84;async;100;0.00686791;0.00431138;0.0108322
84;inner;100;0.124462;0.11801;0.129414
84;wait;100;4.0165e-05;1.9013e-05;6.4942e-05
84;boundary;100;0.0157495;0.0145076;0.019185
84;calc iter;100;0.147121;0.143014;0.14955
84;calc total;1;14.7313;14.7313;14.7313
84;total;1;19.1635;19.1635;19.1635
36;calc iter;100;0.147179;0.144244;0.149916
36;calc total;1;14.7313;14.7313;14.7313
36;total;1;19.153;19.153;19.153
60;initialize;1;2.89382;2.89382;2.89382
60;async;100;0.00475225;0.00335615;0.00821779
60;inner;100;0.126395;0.119944;0.131219
60;wait;100;4.14873e-05;2.1987e-05;7.4624e-05
60;boundary;100;0.0159996;0.0146793;0.0206749
60;calc iter;100;0.147189;0.143933;0.150446
60;calc total;1;14.7313;14.7313;14.7313
60;total;1;19.1599;19.1599;19.1599
85;initialize;1;2.89807;2.89807;2.89807
85;async;100;0.00674948;0.00423905;0.0097978
85;inner;100;0.124716;0.119431;0.129659
85;wait;100;3.81551e-05;1.6711e-05;5.718e-05
85;boundary;100;0.0156098;0.0146038;0.0181767
85;calc iter;100;0.147115;0.143599;0.150102
85;calc total;1;14.7313;14.7313;14.7313
85;total;1;19.1635;19.1635;19.1635
37;initialize;1;2.87896;2.87896;2.87896
37;async;100;0.00599324;0.00389046;0.00882295
37;inner;100;0.124291;0.116557;0.131033
37;wait;100;4.71314e-05;1.9928e-05;6.7651e-05
37;boundary;100;0.0168489;0.014601;0.0220795
37;calc iter;100;0.147181;0.143806;0.149987
37;calc total;1;14.7313;14.7313;14.7313
37;total;1;19.1529;19.1529;19.1529
61;initialize;1;2.89235;2.89235;2.89235
61;async;100;0.00498555;0.003433;0.00817666
61;inner;100;0.12563;0.120441;0.130244
61;wait;100;4.5146e-05;1.9236e-05;0.000109235
61;boundary;100;0.0165308;0.0146516;0.0203274
61;calc iter;100;0.147193;0.144381;0.149393
61;calc total;1;14.7313;14.7313;14.7313
61;total;1;19.1585;19.1585;19.1585
86;initialize;1;2.89806;2.89806;2.89806
86;async;100;0.00696064;0.00439199;0.00990191
86;inner;100;0.124255;0.117631;0.129328
86;wait;100;3.83515e-05;1.8351e-05;5.6612e-05
86;boundary;100;0.0158645;0.0145433;0.0197648
86;calc iter;100;0.147119;0.143503;0.14971
86;calc total;1;14.7313;14.7313;14.7313
86;total;1;19.1635;19.1635;19.1635
38;initialize;1;2.87907;2.87907;2.87907
38;async;100;0.00602014;0.00403975;0.008474
38;inner;100;0.124628;0.11676;0.130461
38;wait;100;4.10606e-05;1.8101e-05;8.506e-05
38;boundary;100;0.0164767;0.0147064;0.0217466
38;calc iter;100;0.147168;0.144201;0.150343
38;calc total;1;14.7313;14.7313;14.7313
38;total;1;19.153;19.153;19.153
62;initialize;1;2.89385;2.89385;2.89385
62;async;100;0.00479528;0.00342959;0.0068913
62;inner;100;0.126283;0.121178;0.131077
62;wait;100;4.09207e-05;1.8714e-05;6.8962e-05
62;boundary;100;0.0160805;0.0147165;0.0198844
62;calc iter;100;0.147201;0.145111;0.150264
62;calc total;1;14.7313;14.7313;14.7313
62;total;1;19.16;19.16;19.16
87;initialize;1;2.89601;2.89601;2.89601
87;async;100;0.00692455;0.00419037;0.0101194
87;inner;100;0.124817;0.118518;0.129292
87;wait;100;3.18203e-05;1.4974e-05;6.534e-05
87;boundary;100;0.0153585;0.0145439;0.0186104
87;calc iter;100;0.147133;0.144123;0.150298
87;calc total;1;14.7313;14.7313;14.7313
87;total;1;19.1615;19.1615;19.1615
39;initialize;1;2.87897;2.87897;2.87897
39;async;100;0.00566837;0.00317733;0.00828938
39;inner;100;0.126023;0.120163;0.131908
39;wait;100;3.15063e-05;1.748e-05;5.7525e-05
39;boundary;100;0.015454;0.0147078;0.0187067
39;calc iter;100;0.147178;0.143328;0.151066
39;calc total;1;14.7313;14.7313;14.7313
39;total;1;19.1529;19.1529;19.1529
63;initialize;1;2.89344;2.89344;2.89344
63;async;100;0.00546684;0.00378532;0.00823726
63;inner;100;0.126335;0.121315;0.130447
63;wait;100;3.15719e-05;1.7579e-05;6.6107e-05
63;boundary;100;0.0153716;0.0147081;0.0183406
63;calc iter;100;0.147207;0.144346;0.149897
63;calc total;1;14.7313;14.7313;14.7313
63;total;1;19.1596;19.1596;19.1596
88;initialize;1;2.89508;2.89508;2.89508
88;async;100;0.0071709;0.00437519;0.0111305
88;inner;100;0.124725;0.120045;0.129334
88;wait;100;3.6883e-05;1.7869e-05;7.0432e-05
88;boundary;100;0.0151947;0.0144039;0.017023
88;calc iter;100;0.147128;0.143705;0.14947
88;calc total;1;14.7313;14.7313;14.7313
88;total;1;19.1605;19.1605;19.1605
40;initialize;1;2.87886;2.87886;2.87886
40;async;100;0.00682132;0.00327787;0.0104612
40;inner;100;0.125576;0.1202;0.131548
40;wait;100;2.67436e-05;1.76e-05;4.9622e-05
40;boundary;100;0.0147878;0.0145511;0.015585
40;calc iter;100;0.147213;0.144713;0.150458
40;calc total;1;14.7313;14.7313;14.7313
40;total;1;19.1528;19.1528;19.1528
64;initialize;1;2.89381;2.89381;2.89381
64;async;100;0.0061199;0.00438775;0.0110843
64;inner;100;0.125861;0.121789;0.129806
64;wait;100;3.5659e-05;1.942e-05;0.000115563
64;boundary;100;0.015197;0.014604;0.0167555
64;calc iter;100;0.147215;0.14452;0.149297
64;calc total;1;14.7313;14.7313;14.7313
64;total;1;19.1599;19.1599;19.1599
89;initialize;1;2.89807;2.89807;2.89807
89;async;100;0.00765385;0.0042877;0.0134378
89;inner;100;0.124062;0.118981;0.129099
89;wait;100;3.7674e-05;2.1339e-05;6.5227e-05
89;boundary;100;0.0153786;0.0144804;0.0180054
89;calc iter;100;0.147133;0.143845;0.148975
89;calc total;1;14.7313;14.7313;14.7313
89;total;1;19.1635;19.1635;19.1635
41;initialize;1;2.87882;2.87882;2.87882
41;async;100;0.00652655;0.00396258;0.0117577
41;inner;100;0.124646;0.119209;0.13055
41;wait;100;4.04713e-05;1.9404e-05;7.7274e-05
41;boundary;100;0.0159784;0.0145543;0.0195577
41;calc iter;100;0.147193;0.144562;0.149543
41;calc total;1;14.7313;14.7313;14.7313
41;total;1;19.1527;19.1527;19.1527
65;initialize;1;2.89385;2.89385;2.89385
65;async;100;0.00524072;0.00350877;0.0107816
65;inner;100;0.126813;0.122574;0.131024
65;wait;100;3.77542e-05;2.1274e-05;6.3286e-05
65;boundary;100;0.0151351;0.0146107;0.0172376
90;initialize;1;2.89748;2.89748;2.89748
90;async;100;0.00786151;0.00418139;0.0113405
90;inner;100;0.123956;0.118628;0.128259
90;wait;100;3.58371e-05;2.2209e-05;0.000111247
90;boundary;100;0.0152909;0.0144558;0.0173553
90;calc iter;100;0.147146;0.144574;0.149477
90;calc total;1;14.7313;14.7313;14.7313
90;total;1;19.1629;19.1629;19.1629
42;initialize;1;2.87906;2.87906;2.87906
42;async;100;0.00648423;0.00401074;0.0107636
42;inner;100;0.12549;0.120298;0.131357
42;wait;100;3.56359e-05;2.1543e-05;6.691e-05
42;boundary;100;0.0151935;0.0145055;0.016701
42;calc iter;100;0.147205;0.144354;0.15016
42;calc total;1;14.7313;14.7313;14.7313
42;total;1;19.153;19.153;19.153
65;calc iter;100;0.147228;0.144901;0.150164
65;calc total;1;14.7313;14.7313;14.7313
65;total;1;19.16;19.16;19.16
91;initialize;1;2.89708;2.89708;2.89708
91;async;100;0.00812653;0.00426918;0.0114348
91;inner;100;0.124182;0.119188;0.128257
91;wait;100;2.69695e-05;1.7304e-05;8.5136e-05
91;boundary;100;0.0148217;0.0145374;0.01624
91;calc iter;100;0.147158;0.144554;0.149242
91;calc total;1;14.7313;14.7313;14.7313
91;total;1;19.1626;19.1626;19.1626
66;initialize;1;2.89382;2.89382;2.89382
66;async;100;0.00603172;0.00396857;0.00861086
66;inner;100;0.126187;0.122093;0.130148
66;wait;100;3.17634e-05;1.8317e-05;8.3088e-05
66;boundary;100;0.0149792;0.014576;0.0170616
66;calc iter;100;0.147231;0.145225;0.149665
66;calc total;1;14.7313;14.7313;14.7313
66;total;1;19.1599;19.1599;19.1599
92;initialize;1;2.89803;2.89803;2.89803
92;async;100;0.00791284;0.00422014;0.0149086
92;inner;100;0.124302;0.117796;0.128767
92;wait;100;2.71398e-05;1.6023e-05;8.824e-05
92;boundary;100;0.0149279;0.014501;0.0163668
92;calc iter;100;0.147172;0.144541;0.149257
92;calc total;1;14.7313;14.7313;14.7313
92;total;1;19.1635;19.1635;19.1635
67;initialize;1;2.89383;2.89383;2.89383
67;async;100;0.00548021;0.00372612;0.00849703
67;inner;100;0.126929;0.123265;0.130858
67;wait;100;2.36548e-05;1.7137e-05;6.4e-05
67;boundary;100;0.0148057;0.0145805;0.0152907
67;calc iter;100;0.147239;0.144753;0.149912
67;calc total;1;14.7313;14.7313;14.7313
67;total;1;19.1599;19.1599;19.1599
93;initialize;1;2.89803;2.89803;2.89803
93;async;100;0.00785429;0.00427878;0.0146017
93;inner;100;0.124456;0.117407;0.129497
93;wait;100;2.66004e-05;1.6327e-05;5.0602e-05
93;boundary;100;0.0148539;0.0141914;0.0162064
93;calc iter;100;0.147192;0.143858;0.149322
93;calc total;1;14.7313;14.7313;14.7313
93;total;1;19.1635;19.1635;19.1635
68;initialize;1;2.89383;2.89383;2.89383
68;async;100;0.005496;0.00337858;0.0119567
68;inner;100;0.126645;0.121642;0.131146
68;wait;100;2.56981e-05;1.593e-05;5.644e-05
68;boundary;100;0.0150979;0.0142872;0.0166907
68;calc iter;100;0.147266;0.145375;0.150406
68;calc total;1;14.7313;14.7313;14.7313
68;total;1;19.1599;19.1599;19.1599
94;initialize;1;2.89501;2.89501;2.89501
94;async;100;0.0080167;0.0042561;0.0135121
94;inner;100;0.124427;0.118967;0.129792
94;wait;100;2.35034e-05;1.5975e-05;5.4578e-05
94;boundary;100;0.0147333;0.0141241;0.0150156
94;calc iter;100;0.147202;0.143526;0.149343
94;calc total;1;14.7313;14.7313;14.7313
94;total;1;19.1604;19.1604;19.1604
69;initialize;1;2.8938;2.8938;2.8938
69;async;100;0.0058825;0.00359013;0.0128622
69;inner;100;0.126379;0.120676;0.130717
69;wait;100;2.86815e-05;1.6916e-05;6.6742e-05
69;boundary;100;0.014977;0.0142009;0.0169772
69;calc iter;100;0.147268;0.145249;0.15063
69;calc total;1;14.7313;14.7313;14.7313
69;total;1;19.1599;19.1599;19.1599
70;initialize;1;2.89119;2.89119;2.89119
70;async;100;0.00582754;0.00369228;0.00944011
70;inner;100;0.126525;0.122161;0.130398
70;wait;100;2.474e-05;1.6555e-05;6.5873e-05
70;boundary;100;0.0148904;0.0143096;0.0155904
70;calc iter;100;0.14727;0.145171;0.149623
70;calc total;1;14.7313;14.7313;14.7313
70;total;1;19.1573;19.1573;19.1573
71;initialize;1;2.89381;2.89381;2.89381
71;async;100;0.00657846;0.00395375;0.00989972
71;inner;100;0.125746;0.121379;0.130291
71;wait;100;2.1256e-05;1.6342e-05;7.254e-05
71;boundary;100;0.0149236;0.0142464;0.0154346
71;calc iter;100;0.147271;0.145357;0.149894
71;calc total;1;14.7313;14.7313;14.7313
71;total;1;19.1599;19.1599;19.1599
128;initialize;1;2.88361;2.88361;2.88361
128;async;100;0.00485105;0.00302455;0.00787941
128;inner;100;0.126664;0.122994;0.131991
128;wait;100;3.60877e-05;1.8637e-05;5.7999e-05
128;boundary;100;0.0156465;0.0145849;0.0182516
128;calc iter;100;0.147199;0.14418;0.151323
128;calc total;1;14.7313;14.7313;14.7313
128;total;1;19.1576;19.1576;19.1576
129;initialize;1;2.88364;2.88364;2.88364
129;async;100;0.00516821;0.00306397;0.00789293
129;inner;100;0.126186;0.122166;0.13097
129;wait;100;3.77969e-05;1.8443e-05;8.6645e-05
129;boundary;100;0.0157967;0.0145593;0.0196424
129;calc iter;100;0.14719;0.14404;0.150794
129;calc total;1;14.7313;14.7313;14.7313
129;total;1;19.1576;19.1576;19.1576
130;initialize;1;2.88321;2.88321;2.88321
130;async;100;0.00507045;0.00332748;0.00821537
130;inner;100;0.125962;0.122205;0.131065
130;wait;100;4.12829e-05;2.3337e-05;7.2517e-05
130;boundary;100;0.0161145;0.0146954;0.0190415
130;calc iter;100;0.14719;0.144105;0.150885
130;calc total;1;14.7313;14.7313;14.7313
130;total;1;19.1572;19.1572;19.1572
144;initialize;1;2.89299;2.89299;2.89299
144;async;100;0.00781735;0.00414785;0.0126286
144;inner;100;0.124113;0.120186;0.13147
144;wait;100;1.97936e-05;1.538e-05;4.7247e-05
144;boundary;100;0.0152783;0.0144032;0.0177957
144;calc iter;100;0.14723;0.143048;0.153009
144;calc total;1;14.7313;14.7313;14.7313
144;total;1;19.1671;19.1671;19.1671
131;initialize;1;2.88365;2.88365;2.88365
131;async;100;0.00476484;0.00295985;0.00812265
131;inner;100;0.126847;0.122679;0.132045
131;wait;100;3.26747e-05;1.8486e-05;6.242e-05
131;boundary;100;0.0155512;0.0146397;0.0189685
131;calc iter;100;0.147197;0.143919;0.151327
131;calc total;1;14.7313;14.7313;14.7313
131;total;1;19.1576;19.1576;19.1576
132;initialize;1;2.88361;2.88361;2.88361
132;async;100;0.00535169;0.00343074;0.0127453
132;inner;100;0.125874;0.118464;0.131437
132;wait;100;3.81348e-05;1.8704e-05;6.5195e-05
132;boundary;100;0.0158836;0.0145919;0.0203318
132;calc iter;100;0.147149;0.143333;0.152355
132;calc total;1;14.7313;14.7313;14.7313
132;total;1;19.1576;19.1576;19.1576
133;initialize;1;2.88364;2.88364;2.88364
133;async;100;0.00512701;0.00308512;0.0106292
133;inner;100;0.126084;0.119507;0.131363
133;wait;100;3.58417e-05;1.7179e-05;6.2626e-05
133;boundary;100;0.0158991;0.0146183;0.0204978
133;calc iter;100;0.147147;0.142946;0.15222
133;calc total;1;14.7313;14.7313;14.7313
133;total;1;19.1576;19.1576;19.1576
134;initialize;1;2.88367;2.88367;2.88367
134;async;100;0.00552752;0.00298276;0.0108657
134;inner;100;0.125025;0.117473;0.131199
134;wait;100;4.10601e-05;1.6385e-05;6.2534e-05
134;boundary;100;0.0165459;0.0146082;0.0212026
134;calc iter;100;0.147141;0.143336;0.15206
134;calc total;1;14.7313;14.7313;14.7313
134;total;1;19.1576;19.1576;19.1576
135;initialize;1;2.88327;2.88327;2.88327
135;async;100;0.00540603;0.00312549;0.0109609
135;inner;100;0.126197;0.119937;0.131237
135;wait;100;3.3994e-05;1.9528e-05;7.4497e-05
135;boundary;100;0.0155148;0.0145999;0.0196453
135;calc iter;100;0.147153;0.142966;0.152361
135;calc total;1;14.7313;14.7313;14.7313
135;total;1;19.1573;19.1573;19.1573
136;initialize;1;2.88363;2.88363;2.88363
136;async;100;0.00621402;0.00381986;0.0156974
136;inner;100;0.125768;0.120469;0.130043
136;wait;100;3.54886e-05;1.9184e-05;0.000113845
136;boundary;100;0.0151339;0.0145038;0.0168627
136;calc iter;100;0.147153;0.141699;0.151285
136;calc total;1;14.7313;14.7313;14.7313
136;total;1;19.1576;19.1576;19.1576
137;initialize;1;2.88363;2.88363;2.88363
137;async;100;0.0059024;0.0035056;0.0117504
137;inner;100;0.12598;0.120777;0.131071
137;wait;100;3.42711e-05;1.7649e-05;6.6506e-05
137;boundary;100;0.0152358;0.0144533;0.0182105
137;calc iter;100;0.147154;0.143933;0.150316
137;calc total;1;14.7313;14.7313;14.7313
137;total;1;19.1576;19.1576;19.1576
138;initialize;1;2.88365;2.88365;2.88365
138;async;100;0.00635811;0.00420142;0.0123726
138;inner;100;0.125006;0.119269;0.130129
138;wait;100;4.12968e-05;2.0869e-05;8.6999e-05
138;boundary;100;0.015737;0.0146568;0.019099
138;calc iter;100;0.147144;0.143414;0.151204
138;calc total;1;14.7313;14.7313;14.7313
138;total;1;19.1576;19.1576;19.1576
139;initialize;1;2.88364;2.88364;2.88364
139;async;100;0.00592641;0.0033025;0.0123548
139;inner;100;0.126462;0.120961;0.131086
139;wait;100;2.56737e-05;1.7593e-05;7.4745e-05
139;boundary;100;0.014764;0.0143336;0.0169236
139;calc iter;100;0.14718;0.142944;0.150015
139;calc total;1;14.7313;14.7313;14.7313
139;total;1;19.1576;19.1576;19.1576
140;initialize;1;2.88363;2.88363;2.88363
140;async;100;0.00671604;0.00353464;0.0164771
140;inner;100;0.125604;0.120004;0.130845
140;wait;100;2.26229e-05;1.5967e-05;9.3122e-05
140;boundary;100;0.0148275;0.0144439;0.0163734
140;calc iter;100;0.147172;0.142762;0.153133
140;calc total;1;14.7313;14.7313;14.7313
140;total;1;19.1576;19.1576;19.1576
141;initialize;1;2.88365;2.88365;2.88365
141;async;100;0.00650897;0.0032986;0.0133743
141;inner;100;0.125772;0.12015;0.131233
141;wait;100;2.485e-05;1.673e-05;5.8605e-05
141;boundary;100;0.0148575;0.0145126;0.0166977
141;calc iter;100;0.147165;0.143536;0.150178
141;calc total;1;14.7313;14.7313;14.7313
141;total;1;19.1576;19.1576;19.1576
142;initialize;1;2.88236;2.88236;2.88236
142;async;100;0.0069585;0.00385673;0.0154593
142;inner;100;0.125337;0.119383;0.131337
142;wait;100;2.63738e-05;1.64e-05;4.4738e-05
142;boundary;100;0.0148499;0.0144603;0.016109
142;calc iter;100;0.147174;0.142974;0.150397
142;calc total;1;14.7313;14.7313;14.7313
142;total;1;19.1563;19.1563;19.1563
96;calc total;1;14.7313;14.7313;14.7313
96;total;1;19.1775;19.1775;19.1775
97;initialize;1;2.90564;2.90564;2.90564
97;async;100;0.0065296;0.00310988;0.00842764
97;inner;100;0.1253;0.12053;0.132541
97;wait;100;2.12678e-05;1.6456e-05;6.0489e-05
97;boundary;100;0.0153887;0.0142497;0.0171267
97;calc iter;100;0.14724;0.143755;0.15198
97;calc total;1;14.7313;14.7313;14.7313
97;total;1;19.1794;19.1794;19.1794
98;initialize;1;2.90563;2.90563;2.90563
98;async;100;0.00715172;0.00415073;0.00867421
98;inner;100;0.125033;0.121214;0.131308
98;wait;100;2.13157e-05;1.5842e-05;7.6542e-05
98;boundary;100;0.0150357;0.0142812;0.0160185
98;calc iter;100;0.147243;0.144122;0.150417
98;calc total;1;14.7313;14.7313;14.7313
98;total;1;19.1794;19.1794;19.1794
99;initialize;1;2.90559;2.90559;2.90559
99;async;100;0.00685821;0.00389364;0.00880242
99;inner;100;0.125084;0.121546;0.132147
99;wait;100;1.98994e-05;1.6252e-05;5.2856e-05
99;boundary;100;0.0152863;0.0143112;0.016509
99;calc iter;100;0.14725;0.143476;0.151149
99;calc total;1;14.7313;14.7313;14.7313
99;total;1;19.1794;19.1794;19.1794
100;initialize;1;2.9057;2.9057;2.9057
100;async;100;0.00579328;0.00348735;0.00833108
100;inner;100;0.125559;0.122121;0.131334
100;wait;100;3.92832e-05;2.0906e-05;7.0629e-05
100;boundary;100;0.0157869;0.014755;0.0172643
100;calc iter;100;0.14718;0.14433;0.150576
100;calc total;1;14.7313;14.7313;14.7313
100;total;1;19.1795;19.1795;19.1795
101;initialize;1;2.90566;2.90566;2.90566
101;async;100;0.00560179;0.00362115;0.00869631
101;inner;100;0.126407;0.122422;0.132009
101;wait;100;3.00286e-05;1.7579e-05;6.1999e-05
101;boundary;100;0.0151549;0.0145446;0.0162907
101;calc iter;100;0.147195;0.144611;0.150932
101;calc total;1;14.7313;14.7313;14.7313
101;total;1;19.1794;19.1794;19.1794
102;initialize;1;2.9057;2.9057;2.9057
102;async;100;0.00568126;0.00356979;0.00766194
102;inner;100;0.125452;0.121901;0.131408
102;wait;100;3.97554e-05;1.8011e-05;7.3972e-05
102;boundary;100;0.0160213;0.0145279;0.0183091
102;calc iter;100;0.147195;0.144012;0.151123
102;calc total;1;14.7313;14.7313;14.7313
102;total;1;19.1794;19.1794;19.1794
103;initialize;1;2.90579;2.90579;2.90579
103;async;100;0.00545888;0.00347447;0.00726684
103;inner;100;0.126399;0.122698;0.132561
103;wait;100;3.23288e-05;1.7223e-05;5.9715e-05
103;boundary;100;0.0153145;0.0145843;0.0166795
103;calc iter;100;0.147206;0.144295;0.151654
103;calc total;1;14.7313;14.7313;14.7313
103;total;1;19.1795;19.1795;19.1795
104;initialize;1;2.90203;2.90203;2.90203
104;async;100;0.00510082;0.00296826;0.00903344
104;inner;100;0.125685;0.121093;0.131316
104;wait;100;3.96017e-05;1.7997e-05;8.204e-05
104;boundary;100;0.0163483;0.0145789;0.0192503
104;calc iter;100;0.147175;0.144232;0.150451
104;calc total;1;14.7313;14.7313;14.7313
104;total;1;19.1758;19.1758;19.1758
105;initialize;1;2.90558;2.90558;2.90558
105;async;100;0.0051592;0.00310136;0.0096347
105;inner;100;0.126198;0.122301;0.13199
105;wait;100;3.51572e-05;1.711e-05;7.712e-05
105;boundary;100;0.0157849;0.0145685;0.0184891
105;calc iter;100;0.147178;0.144172;0.150923
105;calc total;1;14.7313;14.7313;14.7313
105;total;1;19.1794;19.1794;19.1794
106;initialize;1;2.90115;2.90115;2.90115
106;async;100;0.00498679;0.00296501;0.00855094
106;inner;100;0.125961;0.120647;0.131998
106;wait;100;3.71039e-05;1.8901e-05;7.7267e-05
106;boundary;100;0.0161972;0.0146495;0.0199947
106;calc iter;100;0.147183;0.143812;0.150973
106;calc total;1;14.7313;14.7313;14.7313
106;total;1;19.1749;19.1749;19.1749
107;initialize;1;2.90563;2.90563;2.90563
107;async;100;0.00500646;0.00313764;0.00840147
107;inner;100;0.126122;0.120893;0.132057
107;wait;100;3.60327e-05;1.8029e-05;6.5012e-05
107;boundary;100;0.0160192;0.0146585;0.0196731
107;calc iter;100;0.147185;0.144291;0.151085
107;calc total;1;14.7313;14.7313;14.7313
107;total;1;19.1794;19.1794;19.1794
108;initialize;1;2.90551;2.90551;2.90551
108;async;100;0.00614663;0.00381705;0.00963245
108;inner;100;0.123917;0.117441;0.131049
108;wait;100;4.24473e-05;1.7269e-05;7.6119e-05
108;boundary;100;0.0170088;0.0146512;0.0213608
108;calc iter;100;0.147116;0.143589;0.150131
108;calc total;1;14.7313;14.7313;14.7313
108;total;1;19.1792;19.1792;19.1792
109;initialize;1;2.90562;2.90562;2.90562
109;async;100;0.00519112;0.00308533;0.00875124
109;inner;100;0.126251;0.120752;0.13218
109;wait;100;3.29719e-05;1.8262e-05;5.4531e-05
109;boundary;100;0.0156553;0.0146036;0.0185947
109;calc iter;100;0.147132;0.143618;0.151426
109;calc total;1;14.7313;14.7313;14.7313
109;total;1;19.1794;19.1794;19.1794
110;initialize;1;2.90446;2.90446;2.90446
110;async;100;0.00499147;0.00314234;0.00842825
110;inner;100;0.126018;0.119786;0.131999
110;wait;100;3.6425e-05;1.7831e-05;5.9051e-05
110;boundary;100;0.0160878;0.01465;0.0204088
110;calc iter;100;0.147135;0.143595;0.151216
110;calc total;1;14.7313;14.7313;14.7313
110;total;1;19.1782;19.1782;19.1782
111;initialize;1;2.90562;2.90562;2.90562
111;async;100;0.00570509;0.00340786;0.0101331
111;inner;100;0.12522;0.11937;0.131323
111;wait;100;3.9545e-05;2.1494e-05;7.0328e-05
111;boundary;100;0.0161718;0.0146965;0.0198877
111;calc iter;100;0.147138;0.144461;0.150566
111;calc total;1;14.7313;14.7313;14.7313
111;total;1;19.1794;19.1794;19.1794
112;initialize;1;2.90181;2.90181;2.90181
112;async;100;0.00674258;0.00382607;0.0116994
112;inner;100;0.12498;0.120305;0.130548
112;wait;100;3.56977e-05;2.1052e-05;7.7575e-05
112;boundary;100;0.0153877;0.0145634;0.0180511
112;calc iter;100;0.147148;0.144266;0.149678
112;calc total;1;14.7313;14.7313;14.7313
112;total;1;19.1756;19.1756;19.1756
113;initialize;1;2.90565;2.90565;2.90565
113;async;100;0.00695667;0.00373395;0.0119364
113;inner;100;0.125024;0.120529;0.130117
113;wait;100;3.16133e-05;1.6774e-05;8.6914e-05
113;boundary;100;0.0151344;0.0144917;0.0173283
113;calc iter;100;0.147148;0.144785;0.149668
113;calc total;1;14.7313;14.7313;14.7313
113;total;1;19.1794;19.1794;19.1794
114;initialize;1;2.90565;2.90565;2.90565
114;async;100;0.00644006;0.00361689;0.00973724
114;inner;100;0.125021;0.120714;0.130949
114;wait;100;3.88968e-05;2.0666e-05;7.3306e-05
114;boundary;100;0.015671;0.0145873;0.017608
114;calc iter;100;0.147173;0.144539;0.149955
114;calc total;1;14.7313;14.7313;14.7313
114;total;1;19.1794;19.1794;19.1794
115;initialize;1;2.90562;2.90562;2.90562
115;async;100;0.00697989;0.0038888;0.00981991
115;inner;100;0.124842;0.120522;0.129935
115;wait;100;3.22973e-05;1.7538e-05;0.000117486
115;boundary;100;0.015316;0.0145826;0.0179279
115;calc iter;100;0.147171;0.145048;0.149686
115;calc total;1;14.7313;14.7313;14.7313
115;total;1;19.1794;19.1794;19.1794
116;initialize;1;2.90565;2.90565;2.90565
116;async;100;0.00707578;0.00338764;0.012112
116;inner;100;0.125165;0.119956;0.130827
116;wait;100;2.25942e-05;1.6784e-05;6.2404e-05
116;boundary;100;0.0149231;0.0145272;0.0158717
116;calc iter;100;0.147188;0.144239;0.149912
116;calc total;1;14.7313;14.7313;14.7313
116;total;1;19.1794;19.1794;19.1794
117;initialize;1;2.90307;2.90307;2.90307
117;async;100;0.00777442;0.00333707;0.0130038
117;inner;100;0.124462;0.118422;0.13082
117;wait;100;2.23722e-05;1.7063e-05;7.236e-05
117;boundary;100;0.0149436;0.0142258;0.0158927
117;calc iter;100;0.147204;0.144679;0.149811
117;calc total;1;14.7313;14.7313;14.7313
117;total;1;19.1768;19.1768;19.1768
118;initialize;1;2.90563;2.90563;2.90563
118;async;100;0.00685315;0.00337337;0.0106396
118;inner;100;0.125442;0.120476;0.131298
118;wait;100;2.48084e-05;1.6752e-05;6.5773e-05
118;boundary;100;0.0148921;0.0141862;0.0153777
118;calc iter;100;0.147214;0.143862;0.15036
118;calc total;1;14.7313;14.7313;14.7313
118;total;1;19.1794;19.1794;19.1794
119;initialize;1;2.90565;2.90565;2.90565
119;async;100;0.0079174;0.00402434;0.0112735
119;inner;100;0.124376;0.119424;0.13057
119;wait;100;2.30807e-05;1.6557e-05;8.6038e-05
119;boundary;100;0.0148987;0.0141733;0.015403
119;calc iter;100;0.147217;0.144413;0.149831
119;calc total;1;14.7313;14.7313;14.7313
119;total;1;19.1794;19.1794;19.1794
168;initialize;1;2.90072;2.90072;2.90072
168;async;100;0.0119398;0.00398331;0.0158594
168;inner;100;0.120612;0.114983;0.130806
168;wait;100;2.00777e-05;1.5205e-05;4.332e-05
168;boundary;100;0.0146648;0.0136153;0.0158176
168;calc iter;100;0.147238;0.141559;0.151167
168;calc total;1;14.7313;14.7313;14.7313
168;total;1;19.1747;19.1747;19.1747
169;initialize;1;2.90074;2.90074;2.90074
169;async;100;0.0112755;0.00434111;0.0156822
169;inner;100;0.121224;0.115851;0.128801
169;wait;100;2.62081e-05;1.7869e-05;8.2701e-05
169;boundary;100;0.0146791;0.0141621;0.015104
169;calc iter;100;0.147206;0.142324;0.150259
169;calc total;1;14.7313;14.7313;14.7313
169;total;1;19.1747;19.1747;19.1747
145;initialize;1;2.89112;2.89112;2.89112
145;async;100;0.00736336;0.00403228;0.0117468
145;inner;100;0.124658;0.11989;0.130789
145;wait;100;2.6939e-05;1.7187e-05;6.2783e-05
145;boundary;100;0.0151719;0.0144942;0.0164532
145;calc iter;100;0.147221;0.143666;0.151236
145;calc total;1;14.7313;14.7313;14.7313
145;total;1;19.1652;19.1652;19.1652
170;initialize;1;2.90076;2.90076;2.90076
170;async;100;0.0107159;0.00448412;0.0152563
170;inner;100;0.121788;0.116333;0.129922
170;wait;100;2.11057e-05;1.7154e-05;5.7027e-05
170;boundary;100;0.0147029;0.0139184;0.014894
170;calc iter;100;0.147229;0.142529;0.151045
170;calc total;1;14.7313;14.7313;14.7313
170;total;1;19.1748;19.1748;19.1748
146;initialize;1;2.89294;2.89294;2.89294
146;async;100;0.00662346;0.00334761;0.0121717
146;inner;100;0.125307;0.119841;0.132125
146;wait;100;2.09665e-05;1.6047e-05;4.6138e-05
146;boundary;100;0.0152766;0.014472;0.0172168
146;calc iter;100;0.147229;0.143556;0.15187
146;calc total;1;14.7313;14.7313;14.7313
146;total;1;19.167;19.167;19.167
171;initialize;1;2.90076;2.90076;2.90076
171;async;100;0.0115068;0.00403255;0.0151181
171;inner;100;0.121059;0.115384;0.13039
171;wait;100;2.06651e-05;1.6789e-05;5.1706e-05
147;initialize;1;2.89291;2.89291;2.89291
147;async;100;0.00704257;0.00422361;0.0117872
147;inner;100;0.124955;0.120789;0.131173
147;wait;100;2.09425e-05;1.5561e-05;5.8612e-05
147;boundary;100;0.0152048;0.0144732;0.0168912
147;calc iter;100;0.147224;0.143788;0.151682
147;calc total;1;14.7313;14.7313;14.7313
147;total;1;19.1669;19.1669;19.1669
171;boundary;100;0.0146379;0.0138436;0.0148995
171;calc iter;100;0.147226;0.143013;0.15097
171;calc total;1;14.7313;14.7313;14.7313
171;total;1;19.1748;19.1748;19.1748
148;initialize;1;2.89293;2.89293;2.89293
148;async;100;0.0066055;0.0041535;0.0105228
148;inner;100;0.124865;0.121828;0.130181
148;wait;100;3.5484e-05;1.8429e-05;9.1714e-05
148;boundary;100;0.0156933;0.0147767;0.0184555
172;initialize;1;2.90077;2.90077;2.90077
172;async;100;0.0105697;0.0044421;0.0125037
172;inner;100;0.121439;0.116934;0.129388
172;wait;100;3.55564e-05;1.8752e-05;6.2974e-05
172;boundary;100;0.0151102;0.0143869;0.0158213
172;calc iter;100;0.147155;0.143536;0.150584
172;calc total;1;14.7313;14.7313;14.7313
172;total;1;19.1747;19.1747;19.1747
148;calc iter;100;0.147201;0.144355;0.151339
148;calc total;1;14.7313;14.7313;14.7313
148;total;1;19.167;19.167;19.167
173;initialize;1;2.90083;2.90083;2.90083
173;async;100;0.010381;0.00435468;0.0126664
173;inner;100;0.120454;0.116516;0.128852
173;wait;100;4.46383e-05;2.3105e-05;7.82e-05
173;boundary;100;0.0162636;0.0144847;0.0174763
173;calc iter;100;0.147145;0.143113;0.15091
173;calc total;1;14.7313;14.7313;14.7313
173;total;1;19.1748;19.1748;19.1748
149;initialize;1;2.89304;2.89304;2.89304
149;async;100;0.00648647;0.00416813;0.00926607
149;inner;100;0.12407;0.121615;0.12963
149;wait;100;4.36497e-05;2.1997e-05;9.5933e-05
149;boundary;100;0.016589;0.0150058;0.0186825
149;calc iter;100;0.14719;0.143844;0.15163
149;calc total;1;14.7313;14.7313;14.7313
149;total;1;19.1671;19.1671;19.1671
174;initialize;1;2.90075;2.90075;2.90075
174;async;100;0.0103244;0.00433285;0.0125085
174;inner;100;0.121116;0.116847;0.129217
174;wait;100;3.88798e-05;1.9377e-05;7.666e-05
174;boundary;100;0.0156722;0.0143541;0.0178208
174;calc iter;100;0.147152;0.142829;0.150757
174;calc total;1;14.7313;14.7313;14.7313
174;total;1;19.1747;19.1747;19.1747
150;initialize;1;2.89294;2.89294;2.89294
150;async;100;0.00654702;0.00402744;0.0105297
150;inner;100;0.124881;0.1214;0.130558
150;wait;100;3.42408e-05;1.7711e-05;7.6493e-05
150;boundary;100;0.0157311;0.0145954;0.0178506
150;calc iter;100;0.147194;0.143749;0.15162
150;calc total;1;14.7313;14.7313;14.7313
150;total;1;19.167;19.167;19.167
175;initialize;1;2.90077;2.90077;2.90077
175;async;100;0.010131;0.00434554;0.0123392
175;inner;100;0.121758;0.117361;0.129263
175;wait;100;3.64303e-05;2.1957e-05;7.2269e-05
175;boundary;100;0.0152284;0.0144136;0.0159125
175;calc iter;100;0.147155;0.143035;0.150911
175;calc total;1;14.7313;14.7313;14.7313
175;total;1;19.1748;19.1748;19.1748
151;initialize;1;2.89288;2.89288;2.89288
151;async;100;0.00653285;0.00391149;0.010916
151;inner;100;0.12472;0.121379;0.130195
151;wait;100;3.75015e-05;1.9928e-05;7.1748e-05
151;boundary;100;0.0159037;0.0147864;0.0180589
151;calc iter;100;0.147195;0.144474;0.151532
151;calc total;1;14.7313;14.7313;14.7313
151;total;1;19.167;19.167;19.167
176;initialize;1;2.90073;2.90073;2.90073
176;async;100;0.009945;0.00432373;0.0128811
176;inner;100;0.121596;0.116582;0.12853
176;wait;100;3.80008e-05;2.0682e-05;9.9269e-05
176;boundary;100;0.0155784;0.0143708;0.0175426
176;calc iter;100;0.147159;0.143155;0.150554
176;calc total;1;14.7313;14.7313;14.7313
176;total;1;19.1747;19.1747;19.1747
152;initialize;1;2.89293;2.89293;2.89293
152;async;100;0.00564382;0.00303627;0.00966402
152;inner;100;0.125801;0.121442;0.131493
152;wait;100;3.24894e-05;1.8522e-05;5.5865e-05
152;boundary;100;0.0157295;0.014604;0.0186101
152;calc iter;100;0.147208;0.143118;0.151919
152;calc total;1;14.7313;14.7313;14.7313
152;total;1;19.167;19.167;19.167
177;initialize;1;2.90085;2.90085;2.90085
177;async;100;0.00998792;0.00449766;0.0133801
177;inner;100;0.122057;0.116477;0.130254
177;wait;100;3.13171e-05;1.8455e-05;6.7999e-05
177;boundary;100;0.0150871;0.0142932;0.018064
177;calc iter;100;0.147165;0.14237;0.151681
177;calc total;1;14.7313;14.7313;14.7313
177;total;1;19.1748;19.1748;19.1748
153;initialize;1;2.893;2.893;2.893
153;async;100;0.00634828;0.0035959;0.0103565
153;inner;100;0.124854;0.119556;0.130206
153;wait;100;3.61218e-05;1.9397e-05;7.2666e-05
153;boundary;100;0.0159544;0.014549;0.0199387
153;calc iter;100;0.147194;0.142924;0.151307
153;calc total;1;14.7313;14.7313;14.7313
153;total;1;19.167;19.167;19.167
178;initialize;1;2.90078;2.90078;2.90078
178;async;100;0.010098;0.00435725;0.0129607
178;inner;100;0.121224;0.114762;0.12883
178;wait;100;4.38439e-05;2.0002e-05;7.8936e-05
178;boundary;100;0.0157827;0.0144152;0.0198449
178;calc iter;100;0.14715;0.142591;0.150597
178;calc total;1;14.7313;14.7313;14.7313
178;total;1;19.1747;19.1747;19.1747
154;initialize;1;2.88991;2.88991;2.88991
154;async;100;0.00551996;0.00278192;0.0109099
154;inner;100;0.125704;0.121422;0.131377
154;wait;100;3.40752e-05;1.8849e-05;6.3517e-05
154;boundary;100;0.0159406;0.0146528;0.0194562
154;calc iter;100;0.1472;0.143338;0.152814
154;calc total;1;14.7313;14.7313;14.7313
154;total;1;19.1639;19.1639;19.1639
179;initialize;1;2.90058;2.90058;2.90058
179;async;100;0.00978775;0.00442212;0.0130621
179;inner;100;0.122137;0.116525;0.129431
179;wait;100;3.10159e-05;1.9526e-05;6.1832e-05
179;boundary;100;0.0151987;0.0143685;0.0181631
179;calc iter;100;0.147156;0.143104;0.150688
179;calc total;1;14.7313;14.7313;14.7313
179;total;1;19.1746;19.1746;19.1746
155;initialize;1;2.89294;2.89294;2.89294
155;async;100;0.00617022;0.00333095;0.00989454
155;inner;100;0.125046;0.119884;0.130638
155;wait;100;3.32719e-05;1.7792e-05;6.9164e-05
155;boundary;100;0.0159516;0.0146641;0.0197242
155;calc iter;100;0.147203;0.143126;0.15178
155;calc total;1;14.7313;14.7313;14.7313
155;total;1;19.167;19.167;19.167
180;initialize;1;2.89717;2.89717;2.89717
180;async;100;0.00870649;0.00432156;0.0128274
180;inner;100;0.123434;0.118198;0.126882
180;wait;100;3.77593e-05;2.0568e-05;8.8284e-05
180;boundary;100;0.0149125;0.0142721;0.0166132
180;calc iter;100;0.147092;0.141283;0.151837
180;calc total;1;14.7313;14.7313;14.7313
180;total;1;19.1711;19.1711;19.1711
156;initialize;1;2.89296;2.89296;2.89296
156;async;100;0.0070125;0.00329027;0.0131517
156;inner;100;0.124681;0.11742;0.129656
156;wait;100;3.52687e-05;1.6323e-05;6.9162e-05
156;boundary;100;0.0153901;0.0144646;0.0188016
156;calc iter;100;0.147121;0.142056;0.152843
156;calc total;1;14.7313;14.7313;14.7313
156;total;1;19.167;19.167;19.167
181;initialize;1;2.90076;2.90076;2.90076
181;async;100;0.00867616;0.00428726;0.0133313
181;inner;100;0.123129;0.117286;0.127156
181;wait;100;3.90803e-05;2.3806e-05;5.7266e-05
181;boundary;100;0.0152523;0.0142865;0.0183795
157;initialize;1;2.89303;2.89303;2.89303
157;async;100;0.00706222;0.0035462;0.0134535
157;inner;100;0.124432;0.117531;0.129564
157;wait;100;3.63599e-05;2.0714e-05;6.0857e-05
157;boundary;100;0.0155827;0.0145205;0.0194541
157;calc iter;100;0.147115;0.141936;0.152686
157;calc total;1;14.7313;14.7313;14.7313
157;total;1;19.1671;19.1671;19.1671
181;calc iter;100;0.147098;0.141984;0.15193
181;calc total;1;14.7313;14.7313;14.7313
181;total;1;19.1747;19.1747;19.1747
158;initialize;1;2.89305;2.89305;2.89305
158;async;100;0.00688924;0.0033094;0.0131425
158;inner;100;0.124423;0.117108;0.129745
158;wait;100;3.4313e-05;1.7712e-05;6.4728e-05
158;boundary;100;0.0157679;0.0145325;0.0195514
158;calc iter;100;0.147116;0.141792;0.152862
158;calc total;1;14.7313;14.7313;14.7313
158;total;1;19.1671;19.1671;19.1671
182;initialize;1;2.89812;2.89812;2.89812
182;async;100;0.00814808;0.00438914;0.0123914
182;inner;100;0.123513;0.116885;0.127576
182;wait;100;3.75801e-05;1.822e-05;5.6233e-05
182;boundary;100;0.0153914;0.0145311;0.019327
182;calc iter;100;0.147092;0.142049;0.152026
182;calc total;1;14.7313;14.7313;14.7313
182;total;1;19.1721;19.1721;19.1721
159;initialize;1;2.89293;2.89293;2.89293
159;async;100;0.00733166;0.00334817;0.0138983
159;inner;100;0.124112;0.116205;0.129008
159;wait;100;3.33414e-05;2.03e-05;6.6641e-05
159;boundary;100;0.0156365;0.0145294;0.0199666
159;calc iter;100;0.147115;0.141639;0.152779
159;calc total;1;14.7313;14.7313;14.7313
159;total;1;19.167;19.167;19.167
183;initialize;1;2.90075;2.90075;2.90075
183;async;100;0.00901794;0.00430686;0.0139909
183;inner;100;0.12317;0.116912;0.12707
183;wait;100;3.05969e-05;1.8468e-05;6.2404e-05
183;boundary;100;0.0148729;0.014364;0.0180136
183;calc iter;100;0.147093;0.141429;0.152317
183;calc total;1;14.7313;14.7313;14.7313
183;total;1;19.1747;19.1747;19.1747
160;initialize;1;2.89303;2.89303;2.89303
160;async;100;0.00796546;0.00404735;0.0159178
160;inner;100;0.124006;0.118098;0.129113
160;wait;100;3.28379e-05;1.8406e-05;7.3192e-05
160;boundary;100;0.0150923;0.0144536;0.0182138
160;calc iter;100;0.147098;0.141918;0.152119
160;calc total;1;14.7313;14.7313;14.7313
160;total;1;19.1671;19.1671;19.1671
184;initialize;1;2.90078;2.90078;2.90078
184;async;100;0.00932202;0.00436834;0.0127372
184;inner;100;0.123195;0.118233;0.126932
184;wait;100;2.91402e-05;1.786e-05;7.3306e-05
184;boundary;100;0.0145718;0.0142097;0.0157
184;calc iter;100;0.14712;0.142735;0.150837
184;calc total;1;14.7313;14.7313;14.7313
184;total;1;19.1747;19.1747;19.1747
161;initialize;1;2.89091;2.89091;2.89091
161;async;100;0.00750284;0.00381533;0.0136771
161;inner;100;0.123852;0.118171;0.129096
161;wait;100;3.94953e-05;1.9335e-05;7.0272e-05
161;boundary;100;0.0156933;0.0144453;0.018811
161;calc iter;100;0.147089;0.14206;0.15309
161;calc total;1;14.7313;14.7313;14.7313
161;total;1;19.1649;19.1649;19.1649
185;initialize;1;2.89652;2.89652;2.89652
185;async;100;0.00907406;0.00445894;0.0136379
185;inner;100;0.122705;0.11799;0.126926
185;wait;100;4.05546e-05;2.0546e-05;6.2466e-05
185;boundary;100;0.0152607;0.0141483;0.0169208
185;calc iter;100;0.147082;0.142075;0.151771
185;calc total;1;14.7313;14.7313;14.7313
185;total;1;19.1705;19.1705;19.1705
162;initialize;1;2.89316;2.89316;2.89316
162;async;100;0.00796079;0.00398043;0.0150871
162;inner;100;0.123524;0.117704;0.128469
162;wait;100;4.10706e-05;1.9627e-05;7.7842e-05
162;boundary;100;0.0155697;0.0145584;0.0188138
162;calc iter;100;0.147097;0.142138;0.152271
162;calc total;1;14.7313;14.7313;14.7313
162;total;1;19.1672;19.1672;19.1672
186;initialize;1;2.8993;2.8993;2.8993
186;async;100;0.00907797;0.00428256;0.0132299
186;inner;100;0.122793;0.117877;0.126569
186;wait;100;4.02269e-05;2.1778e-05;0.000116625
186;boundary;100;0.0151673;0.0142585;0.0171182
186;calc iter;100;0.14708;0.141833;0.151616
186;calc total;1;14.7313;14.7313;14.7313
186;total;1;19.1733;19.1733;19.1733
163;initialize;1;2.89302;2.89302;2.89302
163;async;100;0.00825726;0.00417879;0.0136496
163;inner;100;0.12383;0.117294;0.128114
163;wait;100;3.30067e-05;2.0616e-05;0.00012363
163;boundary;100;0.0149785;0.0144076;0.0177903
163;calc iter;100;0.147101;0.142284;0.15259
163;calc total;1;14.7313;14.7313;14.7313
163;total;1;19.1671;19.1671;19.1671
187;initialize;1;2.89881;2.89881;2.89881
187;async;100;0.00922889;0.00445131;0.0134553
187;inner;100;0.123311;0.118253;0.126989
187;wait;100;2.54944e-05;1.6671e-05;4.7851e-05
187;boundary;100;0.0145524;0.0142841;0.0153301
187;calc iter;100;0.147119;0.141535;0.15168
187;calc total;1;14.7313;14.7313;14.7313
187;total;1;19.1728;19.1728;19.1728
164;initialize;1;2.89293;2.89293;2.89293
164;async;100;0.00854658;0.00420475;0.0165824
164;inner;100;0.12386;0.117049;0.129713
164;wait;100;2.18062e-05;1.5514e-05;5.5029e-05
164;boundary;100;0.014737;0.0141227;0.0168191
164;calc iter;100;0.147167;0.142033;0.152543
164;calc total;1;14.7313;14.7313;14.7313
164;total;1;19.167;19.167;19.167
188;initialize;1;2.90077;2.90077;2.90077
188;async;100;0.0102819;0.00431041;0.0164408
188;inner;100;0.122324;0.115212;0.127011
188;wait;100;2.01872e-05;1.5842e-05;6.8608e-05
188;boundary;100;0.0145294;0.0138965;0.015132
188;calc iter;100;0.147157;0.142594;0.150527
188;calc total;1;14.7313;14.7313;14.7313
188;total;1;19.1747;19.1747;19.1747
165;initialize;1;2.89085;2.89085;2.89085
165;async;100;0.00820448;0.00421258;0.0164636
165;inner;100;0.124217;0.116836;0.129355
165;wait;100;2.77459e-05;1.6775e-05;6.6149e-05
165;boundary;100;0.0146957;0.014296;0.0150804
165;calc iter;100;0.147147;0.143364;0.15092
165;calc total;1;14.7313;14.7313;14.7313
165;total;1;19.1649;19.1649;19.1649
189;initialize;1;2.90076;2.90076;2.90076
189;async;100;0.0091997;0.00437806;0.0139581
189;inner;100;0.123262;0.117527;0.12709
189;wait;100;2.9546e-05;1.8335e-05;5.2951e-05
189;boundary;100;0.0146136;0.014298;0.0152481
189;calc iter;100;0.147107;0.143007;0.151485
189;calc total;1;14.7313;14.7313;14.7313
189;total;1;19.1747;19.1747;19.1747
166;initialize;1;2.8908;2.8908;2.8908
166;async;100;0.00881152;0.00420517;0.0175969
166;inner;100;0.123592;0.115514;0.128777
166;wait;100;2.69791e-05;1.7056e-05;8.5603e-05
166;boundary;100;0.014732;0.0141277;0.0153616
166;calc iter;100;0.147164;0.14422;0.151315
166;calc total;1;14.7313;14.7313;14.7313
166;total;1;19.1648;19.1648;19.1648
190;initialize;1;2.89982;2.89982;2.89982
190;async;100;0.00920322;0.00437364;0.0161221
190;inner;100;0.123394;0.117849;0.126974
190;wait;100;2.83479e-05;1.7701e-05;6.7434e-05
190;boundary;100;0.0145187;0.0139641;0.0151046
190;calc iter;100;0.147146;0.142706;0.150664
167;initialize;1;2.89296;2.89296;2.89296
167;async;100;0.00836153;0.00430482;0.0156297
167;inner;100;0.124049;0.117239;0.129608
167;wait;100;2.14292e-05;1.6276e-05;5.1967e-05
167;boundary;100;0.0147321;0.0141469;0.0151571
167;calc iter;100;0.147165;0.14405;0.149699
167;calc total;1;14.7313;14.7313;14.7313
167;total;1;19.167;19.167;19.167
190;calc total;1;14.7313;14.7313;14.7313
190;total;1;19.1738;19.1738;19.1738
1;initialize;1;2.90628;2.90628;2.90628
1;async;100;0.00763039;0.00423653;0.0120662
1;inner;100;0.124714;0.120055;0.130933
1;wait;100;2.39169e-05;1.8069e-05;6.179e-05
1;boundary;100;0.014912;0.0142586;0.0157801
1;calc iter;100;0.147282;0.142934;0.150552
1;calc total;1;14.7313;14.7313;14.7313
1;total;1;19.1807;19.1807;19.1807
2;initialize;1;2.90632;2.90632;2.90632
2;async;100;0.00789669;0.00421536;0.0118516
2;inner;100;0.124418;0.119965;0.131054
2;wait;100;2.32773e-05;1.8153e-05;4.5664e-05
2;boundary;100;0.0149455;0.0142761;0.0159929
2;calc iter;100;0.147285;0.142412;0.150288
2;calc total;1;14.7313;14.7313;14.7313
2;total;1;19.1807;19.1807;19.1807
3;initialize;1;2.9063;2.9063;2.9063
3;async;100;0.00890045;0.00446544;0.0121121
3;inner;100;0.12323;0.118672;0.130932
3;wait;100;1.97488e-05;1.5567e-05;6.9844e-05
3;boundary;100;0.015137;0.0143014;0.0167812
3;calc iter;100;0.147289;0.142417;0.150388
3;calc total;1;14.7313;14.7313;14.7313
3;total;1;19.1807;19.1807;19.1807
4;initialize;1;2.90631;2.90631;2.90631
4;async;100;0.00751294;0.00439202;0.00980851
4;inner;100;0.124396;0.119786;0.130013
4;wait;100;3.27961e-05;1.8772e-05;8.4253e-05
4;boundary;100;0.0152928;0.0146404;0.0161277
4;calc iter;100;0.147236;0.143707;0.150152
4;calc total;1;14.7313;14.7313;14.7313
4;total;1;19.1807;19.1807;19.1807
5;initialize;1;2.90634;2.90634;2.90634
5;async;100;0.00686607;0.0043228;0.00928616
5;inner;100;0.123953;0.120455;0.130199
5;wait;100;4.59382e-05;2.5481e-05;0.000126626
5;boundary;100;0.0163554;0.0146456;0.0177896
5;calc iter;100;0.147222;0.143347;0.150329
5;calc total;1;14.7313;14.7313;14.7313
5;total;1;19.1807;19.1807;19.1807
6;initialize;1;2.90633;2.90633;2.90633
6;async;100;0.00695845;0.00419546;0.00916232
6;inner;100;0.124272;0.120554;0.130414
6;wait;100;4.09676e-05;2.1341e-05;7.2352e-05
6;boundary;100;0.0159602;0.0146199;0.0179982
6;calc iter;100;0.147233;0.143261;0.150401
6;calc total;1;14.7313;14.7313;14.7313
6;total;1;19.1807;19.1807;19.1807
7;initialize;1;2.90634;2.90634;2.90634
7;async;100;0.00724634;0.00431466;0.00928445
7;inner;100;0.12425;0.120335;0.130027
7;wait;100;4.00959e-05;2.2497e-05;9.6378e-05
7;boundary;100;0.015694;0.0148064;0.0167705
7;calc iter;100;0.147231;0.143392;0.150198
7;calc total;1;14.7313;14.7313;14.7313
7;total;1;19.1808;19.1808;19.1808
8;initialize;1;2.90634;2.90634;2.90634
8;async;100;0.00658124;0.00400994;0.0098582
8;inner;100;0.124499;0.12008;0.130893
8;wait;100;3.80884e-05;1.9498e-05;5.951e-05
8;boundary;100;0.0161062;0.0146231;0.0185032
8;calc iter;100;0.147227;0.143749;0.150434
8;calc total;1;14.7313;14.7313;14.7313
8;total;1;19.1807;19.1807;19.1807
9;initialize;1;2.90635;2.90635;2.90635
9;async;100;0.0057259;0.00304353;0.00907596
9;inner;100;0.125768;0.119979;0.13169
9;wait;100;3.45581e-05;2.0051e-05;5.5308e-05
9;boundary;100;0.015708;0.0147042;0.0197818
9;calc iter;100;0.147238;0.142732;0.15125
9;calc total;1;14.7313;14.7313;14.7313
9;total;1;19.1807;19.1807;19.1807
10;initialize;1;2.90632;2.90632;2.90632
10;async;100;0.006438;0.00338884;0.00946669
10;inner;100;0.124501;0.118244;0.130399
10;wait;100;4.15813e-05;2.0365e-05;7.2891e-05
10;boundary;100;0.0162375;0.0146649;0.0211048
10;calc iter;100;0.147219;0.142801;0.149881
10;calc total;1;14.7313;14.7313;14.7313
10;total;1;19.1807;19.1807;19.1807
11;initialize;1;2.90633;2.90633;2.90633
11;async;100;0.00636038;0.00355946;0.00998763
11;inner;100;0.124999;0.119529;0.131033
11;wait;100;3.46539e-05;1.9803e-05;6.6113e-05
11;boundary;100;0.0158257;0.0146047;0.0197218
11;calc iter;100;0.147221;0.143681;0.150344
11;calc total;1;14.7313;14.7313;14.7313
11;total;1;19.1807;19.1807;19.1807
12;initialize;1;2.90633;2.90633;2.90633
12;async;100;0.00672647;0.00411086;0.0100779
12;inner;100;0.124787;0.118395;0.1299
12;wait;100;3.91159e-05;2.001e-05;6.3208e-05
12;boundary;100;0.0155956;0.0146152;0.0182184
12;calc iter;100;0.147149;0.143528;0.150993
12;calc total;1;14.7313;14.7313;14.7313
12;total;1;19.1807;19.1807;19.1807
13;initialize;1;2.90631;2.90631;2.90631
13;async;100;0.00643998;0.00407848;0.0101566
13;inner;100;0.124671;0.116958;0.130551
13;wait;100;4.36783e-05;2.5456e-05;6.2056e-05
13;boundary;100;0.0159993;0.0145754;0.0208675
13;calc iter;100;0.147156;0.143195;0.150493
13;calc total;1;14.7313;14.7313;14.7313
13;total;1;19.1807;19.1807;19.1807
14;initialize;1;2.90629;2.90629;2.90629
14;async;100;0.0068664;0.0042704;0.0102022
14;inner;100;0.123932;0.11518;0.129553
14;wait;100;4.29774e-05;2.1221e-05;6.6773e-05
14;boundary;100;0.0162933;0.014618;0.022194
14;calc iter;100;0.147136;0.143317;0.151406
14;calc total;1;14.7313;14.7313;14.7313
14;total;1;19.1807;19.1807;19.1807
15;initialize;1;2.90632;2.90632;2.90632
15;async;100;0.0066594;0.00397266;0.0102081
15;inner;100;0.124991;0.117352;0.130163
15;wait;100;2.9761e-05;1.7252e-05;6.3545e-05
15;boundary;100;0.0154608;0.0146813;0.0199285
15;calc iter;100;0.147142;0.14347;0.150586
15;calc total;1;14.7313;14.7313;14.7313
15;total;1;19.1807;19.1807;19.1807
16;initialize;1;2.90639;2.90639;2.90639
16;async;100;0.008011;0.0042526;0.0127951
16;inner;100;0.124347;0.118421;0.12962
16;wait;100;2.9958e-05;1.9173e-05;6.2628e-05
16;boundary;100;0.0147831;0.0144446;0.0157041
16;calc iter;100;0.147173;0.143838;0.149338
16;calc total;1;14.7313;14.7313;14.7313
16;total;1;19.1808;19.1808;19.1808
17;initialize;1;2.90633;2.90633;2.90633
17;async;100;0.00682222;0.00424364;0.0115907
17;inner;100;0.124636;0.118543;0.129926
17;wait;100;4.41707e-05;2.3351e-05;7.4463e-05
17;boundary;100;0.0156252;0.0144658;0.0195005
17;calc iter;100;0.147129;0.14373;0.150436
17;calc total;1;14.7313;14.7313;14.7313
17;total;1;19.1807;19.1807;19.1807
18;initialize;1;2.90633;2.90633;2.90633
18;async;100;0.00747603;0.00418199;0.0128568
18;inner;100;0.12417;0.118118;0.129408
18;wait;100;4.12329e-05;2.1651e-05;0.000117228
18;boundary;100;0.0154754;0.0144258;0.0181747
18;calc iter;100;0.147164;0.143179;0.150242
18;calc total;1;14.7313;14.7313;14.7313
18;total;1;19.1807;19.1807;19.1807
19;initialize;1;2.90646;2.90646;2.90646
19;async;100;0.0071736;0.00419896;0.010739
19;inner;100;0.125133;0.119207;0.130457
19;wait;100;2.56321e-05;1.6926e-05;4.8433e-05
19;boundary;100;0.0148451;0.0145061;0.0157001
19;calc iter;100;0.147179;0.143668;0.150583
19;calc total;1;14.7313;14.7313;14.7313
19;total;1;19.1808;19.1808;19.1808
20;initialize;1;2.90643;2.90643;2.90643
20;async;100;0.00907033;0.00426051;0.0147662
20;inner;100;0.123205;0.115638;0.129402
20;wait;100;2.06923e-05;1.6236e-05;8.7448e-05
20;boundary;100;0.0149348;0.0140171;0.0159172
20;calc iter;100;0.147232;0.142781;0.150215
20;calc total;1;14.7313;14.7313;14.7313
20;total;1;19.1808;19.1808;19.1808
21;initialize;1;2.90672;2.90672;2.90672
21;async;100;0.00724251;0.00422696;0.0147405
21;inner;100;0.125156;0.118789;0.130345
21;wait;100;2.85785e-05;1.7305e-05;6.346e-05
21;boundary;100;0.0147887;0.0141902;0.0156471
21;calc iter;100;0.147217;0.144036;0.151159
21;calc total;1;14.7313;14.7313;14.7313
21;total;1;19.1811;19.1811;19.1811
22;initialize;1;2.90633;2.90633;2.90633
22;async;100;0.00800275;0.0041898;0.0151414
22;inner;100;0.124359;0.118019;0.129589
22;wait;100;2.74207e-05;1.614e-05;6.5165e-05
22;boundary;100;0.0148359;0.014119;0.0160146
22;calc iter;100;0.147227;0.143257;0.149371
22;calc total;1;14.7313;14.7313;14.7313
22;total;1;19.1807;19.1807;19.1807
23;initialize;1;2.90637;2.90637;2.90637
23;async;100;0.00822625;0.00423561;0.0135804
23;inner;100;0.124187;0.116817;0.129489
23;wait;100;2.28889e-05;1.6899e-05;6.1295e-05
23;boundary;100;0.0147918;0.0140335;0.0153117
23;calc iter;100;0.147229;0.144067;0.150177
23;calc total;1;14.7313;14.7313;14.7313
23;total;1;19.1808;19.1808;19.1808
43;initialize;1;2.87898;2.87898;2.87898
43;async;100;0.0067095;0.00400592;0.0102936
43;inner;100;0.125634;0.12036;0.131383
43;wait;100;2.49484e-05;1.6945e-05;6.0179e-05
43;boundary;100;0.0148405;0.0145463;0.0153555
43;calc iter;100;0.14721;0.144764;0.150323
43;calc total;1;14.7313;14.7313;14.7313
43;total;1;19.1529;19.1529;19.1529
44;initialize;1;2.87881;2.87881;2.87881
44;async;100;0.00818549;0.00420022;0.0127401
44;inner;100;0.1241;0.117708;0.1311
44;wait;100;2.04991e-05;1.6198e-05;6.4825e-05
44;boundary;100;0.0149643;0.0140647;0.0157583
44;calc iter;100;0.147271;0.144733;0.149979
44;calc total;1;14.7313;14.7313;14.7313
44;total;1;19.1527;19.1527;19.1527
45;initialize;1;2.87884;2.87884;2.87884
45;async;100;0.00706176;0.00421911;0.0143572
45;inner;100;0.125121;0.11988;0.130184
45;wait;100;3.40012e-05;1.7186e-05;0.000106039
45;boundary;100;0.0150296;0.0142459;0.0165627
45;calc iter;100;0.147248;0.144943;0.150081
45;calc total;1;14.7313;14.7313;14.7313
45;total;1;19.1528;19.1528;19.1528
46;initialize;1;2.87892;2.87892;2.87892
46;async;100;0.00709383;0.00426161;0.0128918
46;inner;100;0.125263;0.119479;0.131457
46;wait;100;2.60114e-05;1.7516e-05;5.747e-05
46;boundary;100;0.0148736;0.014186;0.015957
46;calc iter;100;0.147258;0.144406;0.150472
46;calc total;1;14.7313;14.7313;14.7313
46;total;1;19.1528;19.1528;19.1528
47;initialize;1;2.87905;2.87905;2.87905
47;async;100;0.00793194;0.00423552;0.0124982
47;inner;100;0.124466;0.118232;0.130465
47;wait;100;2.33242e-05;1.6027e-05;8.1794e-05
47;boundary;100;0.0148389;0.0141867;0.0152538
47;calc iter;100;0.147262;0.144823;0.149626
47;calc total;1;14.7313;14.7313;14.7313
47;total;1;19.1529;19.1529;19.1529
95;initialize;1;2.89807;2.89807;2.89807
95;async;100;0.00924518;0.00438178;0.0141286
95;inner;100;0.123095;0.117808;0.129156
95;wait;100;2.03086e-05;1.6408e-05;6.4939e-05
95;boundary;100;0.0148521;0.01394;0.0151333
95;calc iter;100;0.147214;0.144292;0.149573
95;calc total;1;14.7313;14.7313;14.7313
95;total;1;19.1635;19.1635;19.1635
143;initialize;1;2.88199;2.88199;2.88199
143;async;100;0.00582917;0.00308603;0.0120383
143;inner;100;0.126408;0.120534;0.131464
143;wait;100;1.99678e-05;1.657e-05;5.2211e-05
143;boundary;100;0.0149307;0.0144063;0.0156558
143;calc iter;100;0.147189;0.144242;0.150616
143;calc total;1;14.7313;14.7313;14.7313
143;total;1;19.156;19.156;19.156
191;initialize;1;2.89913;2.89913;2.89913
191;async;100;0.00879416;0.00440488;0.0134811
191;inner;100;0.12374;0.117407;0.128589
191;wait;100;2.17904e-05;1.7357e-05;5.398e-05
191;boundary;100;0.014604;0.0139026;0.0148446
191;calc iter;100;0.147161;0.143481;0.150213
191;calc total;1;14.7313;14.7313;14.7313
191;total;1;19.1731;19.1731;19.1731
MPI
Running Jacobi on 192 processors with (8, 6 4) elements.
Array Dimensions: 1496 1500 1500
Block Dimensions: 187 250 375
== Energy Conservation Check ==
initial Energy:              125.000
  final Energy:              125.000
    Difference:               -0.000
== Time Statistics ==
Completed 100 iterations.
# unit_id;function_name;num_calls;avg_runtime;min_runtime;max_runtime
24;calc total;1;14.7143;14.7143;14.7143
24;calc update async;100;8.64114e-05;1.1794e-05;0.00653984
24;calc inner;100;0.109719;0.100787;0.127598
24;calc wait;100;0.0278074;0.0113955;0.064691
24;calc bound;100;0.00864346;0.00707286;0.0151647
24;calc iter;100;0.146805;0.133529;0.19896
24;total;1;16.9085;16.9085;16.9085
72;calc total;1;14.7136;14.7136;14.7136
72;calc update async;100;7.61739e-05;1.2421e-05;0.00581939
72;calc inner;100;0.107525;0.0998787;0.125476
72;calc wait;100;0.0309544;0.0119417;0.0530368
72;calc bound;100;0.00798714;0.00628643;0.0118637
72;calc iter;100;0.146644;0.128081;0.167909
72;total;1;16.9167;16.9167;16.9167
96;calc total;1;14.7027;14.7027;14.7027
96;calc update async;100;3.7846e-05;1.32e-05;0.00187343
96;calc inner;100;0.109888;0.104852;0.125381
96;calc wait;100;0.0276864;0.0138524;0.0505112
96;calc bound;100;0.00827523;0.00650649;0.0142424
96;calc iter;100;0.146549;0.134673;0.163579
96;total;1;16.914;16.914;16.914
48;calc total;1;14.7027;14.7027;14.7027
48;calc update async;100;3.84111e-05;1.293e-05;0.00181268
48;calc inner;100;0.1088;0.0991394;0.124749
48;calc wait;100;0.0290447;0.0121436;0.0644497
48;calc bound;100;0.00847324;0.00655171;0.0146909
48;calc iter;100;0.146591;0.13093;0.173589
48;total;1;16.9144;16.9144;16.9144
25;calc total;1;14.7143;14.7143;14.7143
25;calc update async;100;0.000101234;1.1075e-05;0.00808031
25;calc inner;100;0.109393;0.101777;0.127507
25;calc wait;100;0.0285024;0.0116393;0.0483324
25;calc bound;100;0.00832966;0.00667585;0.0131299
25;calc iter;100;0.146749;0.132443;0.173968
25;total;1;16.9161;16.9161;16.9161
73;calc total;1;14.7146;14.7146;14.7146
73;calc update async;100;6.99434e-05;1.3208e-05;0.00521433
73;calc inner;100;0.107469;0.100783;0.124787
73;calc wait;100;0.0307392;0.012873;0.0513251
73;calc bound;100;0.0081181;0.00651703;0.0145929
73;calc iter;100;0.146698;0.129374;0.175633
73;total;1;16.9167;16.9167;16.9167
97;calc total;1;14.7145;14.7145;14.7145
97;calc update async;100;7.43648e-05;1.2649e-05;0.00545744
97;calc inner;100;0.110055;0.102778;0.127228
97;calc wait;100;0.0279839;0.0146469;0.049101
97;calc bound;100;0.00823746;0.0065147;0.0137539
97;calc iter;100;0.146748;0.135019;0.170139
97;total;1;16.9037;16.9037;16.9037
49;calc total;1;14.7143;14.7143;14.7143
49;calc update async;100;6.83818e-05;1.3334e-05;0.005029
49;calc inner;100;0.109087;0.0995313;0.126023
49;calc wait;100;0.0288504;0.014103;0.0582142
49;calc bound;100;0.00830523;0.00634208;0.014642
49;calc iter;100;0.146615;0.126074;0.176533
49;total;1;16.9196;16.9196;16.9196
26;calc total;1;14.7135;14.7135;14.7135
26;calc update async;100;9.01408e-05;1.3509e-05;0.00700023
26;calc inner;100;0.108697;0.0969453;0.127823
26;calc wait;100;0.0293544;0.0148453;0.05276
26;calc bound;100;0.00839124;0.00661765;0.015213
26;calc iter;100;0.146777;0.134944;0.166591
26;total;1;16.9107;16.9107;16.9107
74;calc total;1;14.712;14.712;14.712
74;calc update async;100;6.93188e-05;1.0909e-05;0.00522822
74;calc inner;100;0.107498;0.098122;0.125402
74;calc wait;100;0.0309991;0.0143394;0.0567276
74;calc bound;100;0.00801729;0.00678286;0.0109334
74;calc iter;100;0.146629;0.128911;0.166167
74;total;1;16.9166;16.9166;16.9166
98;calc total;1;14.7113;14.7113;14.7113
98;calc update async;100;7.47877e-05;1.2456e-05;0.00567836
98;calc inner;100;0.109473;0.102486;0.126788
98;calc wait;100;0.028496;0.0127281;0.0505201
98;calc bound;100;0.00826623;0.00696811;0.0105455
98;calc iter;100;0.14671;0.132276;0.168084
98;total;1;16.9154;16.9154;16.9154
50;calc total;1;14.7082;14.7082;14.7082
50;calc update async;100;8.6537e-05;1.1396e-05;0.00681179
50;calc inner;100;0.108403;0.100304;0.124772
50;calc wait;100;0.0297042;0.0142908;0.0500756
50;calc bound;100;0.00845019;0.00617448;0.0153912
50;calc iter;100;0.146807;0.129825;0.172632
50;total;1;16.9192;16.9192;16.9192
27;calc total;1;14.7143;14.7143;14.7143
27;calc update async;100;0.00011917;1.3192e-05;0.00993561
27;calc inner;100;0.108203;0.10096;0.127539
27;calc wait;100;0.0294957;0.0136526;0.0502547
27;calc bound;100;0.00892235;0.00675183;0.0155174
27;calc iter;100;0.146822;0.134199;0.189326
27;total;1;16.9162;16.9162;16.9162
75;calc total;1;14.7145;14.7145;14.7145
75;calc update async;100;7.18016e-05;1.1708e-05;0.00535759
75;calc inner;100;0.107918;0.0982379;0.125687
75;calc wait;100;0.0305341;0.012968;0.0553921
75;calc bound;100;0.00786829;0.00624413;0.00949728
75;calc iter;100;0.146594;0.130204;0.165864
75;total;1;16.9167;16.9167;16.9167
99;calc total;1;14.7144;14.7144;14.7144
99;calc update async;100;7.42826e-05;1.189e-05;0.0056196
99;calc inner;100;0.109487;0.101865;0.127099
99;calc wait;100;0.0285198;0.0155087;0.0562348
99;calc bound;100;0.00828334;0.00679859;0.00937887
99;calc iter;100;0.146713;0.130537;0.168871
99;total;1;16.9153;16.9153;16.9153
51;calc total;1;14.7143;14.7143;14.7143
51;calc update async;100;6.78077e-05;1.2003e-05;0.0049284
51;calc inner;100;0.107992;0.0995504;0.126021
51;calc wait;100;0.0297619;0.0163725;0.0520633
51;calc bound;100;0.00847062;0.00686488;0.0155932
51;calc iter;100;0.146661;0.13437;0.177452
51;total;1;16.9192;16.9192;16.9192
28;calc total;1;14.7143;14.7143;14.7143
28;calc update async;100;0.000102257;1.2268e-05;0.00802216
28;calc inner;100;0.110627;0.10389;0.127435
28;calc wait;100;0.0267191;0.0134981;0.0525828
28;calc bound;100;0.00860085;0.0062146;0.0110309
28;calc iter;100;0.147016;0.133959;0.172982
28;total;1;16.9166;16.9166;16.9166
76;calc total;1;14.7124;14.7124;14.7124
76;calc update async;100;7.27354e-05;1.036e-05;0.00523296
76;calc inner;100;0.108665;0.101047;0.124572
76;calc wait;100;0.0290364;0.0125138;0.0504766
76;calc bound;100;0.00857182;0.00594456;0.0109882
76;calc iter;100;0.146773;0.128782;0.168724
76;total;1;16.9123;16.9123;16.9123
100;calc total;1;14.7127;14.7127;14.7127
100;calc update async;100;7.72573e-05;1.282e-05;0.00572859
100;calc inner;100;0.110613;0.104802;0.126371
100;calc wait;100;0.0267529;0.0126375;0.0433343
100;calc bound;100;0.00863203;0.00596202;0.0105672
100;calc iter;100;0.146774;0.129613;0.167075
100;total;1;16.9106;16.9106;16.9106
52;calc total;1;14.7139;14.7139;14.7139
52;calc update async;100;7.08898e-05;1.076e-05;0.00492685
52;calc inner;100;0.109878;0.100776;0.126091
52;calc wait;100;0.0274704;0.0126474;0.0553787
52;calc bound;100;0.00855341;0.0061438;0.012209
52;calc iter;100;0.146796;0.12703;0.18607
52;total;1;16.9179;16.9179;16.9179
29;calc total;1;14.714;14.714;14.714
29;calc update async;100;9.9091e-05;1.2092e-05;0.00766634
29;calc inner;100;0.110333;0.103736;0.127043
29;calc wait;100;0.0269357;0.0161519;0.0583856
29;calc bound;100;0.00877303;0.0059885;0.0114915
29;calc iter;100;0.146877;0.133785;0.171364
29;total;1;16.9031;16.9031;16.9031
77;calc total;1;14.7144;14.7144;14.7144
77;calc update async;100;7.77143e-05;1.0783e-05;0.00585887
77;calc inner;100;0.109204;0.101946;0.125065
77;calc wait;100;0.0284732;0.0120977;0.0578727
77;calc bound;100;0.00843262;0.00606635;0.0110551
77;calc iter;100;0.146777;0.128064;0.176911
77;total;1;16.9071;16.9071;16.9071
101;calc total;1;14.7144;14.7144;14.7144
101;calc update async;100;7.78155e-05;1.0965e-05;0.00578887
101;calc inner;100;0.111072;0.105478;0.126367
101;calc wait;100;0.0264995;0.0131161;0.0504654
101;calc bound;100;0.00863137;0.00617542;0.0110327
101;calc iter;100;0.146925;0.132243;0.169827
101;total;1;16.9154;16.9154;16.9154
53;calc total;1;14.7141;14.7141;14.7141
53;calc update async;100;6.96487e-05;1.0117e-05;0.00505069
53;calc inner;100;0.109851;0.10116;0.125565
53;calc wait;100;0.0278632;0.0156681;0.0668971
53;calc bound;100;0.00842589;0.00604116;0.0101732
53;calc iter;100;0.146907;0.132345;0.178948
53;total;1;16.9194;16.9194;16.9194
30;calc total;1;14.7126;14.7126;14.7126
30;calc update async;100;8.46802e-05;1.1481e-05;0.0064032
30;calc inner;100;0.110074;0.102957;0.127048
30;calc wait;100;0.0278463;0.0135542;0.0500897
30;calc bound;100;0.00865011;0.00600839;0.0133474
30;calc iter;100;0.147012;0.133888;0.171995
30;total;1;16.9129;16.9129;16.9129
78;calc total;1;14.7104;14.7104;14.7104
78;calc update async;100;8.21431e-05;1.0124e-05;0.00627206
78;calc inner;100;0.108656;0.101333;0.124703
78;calc wait;100;0.0293297;0.0132008;0.0584535
78;calc bound;100;0.00832107;0.00497439;0.0106255
78;calc iter;100;0.146875;0.125812;0.172124
78;total;1;16.9107;16.9107;16.9107
102;calc total;1;14.7103;14.7103;14.7103
102;calc update async;100;8.14983e-05;1.3367e-05;0.00606097
102;calc inner;100;0.111021;0.10558;0.126264
102;calc wait;100;0.0269805;0.0134539;0.0542728
102;calc bound;100;0.00850165;0.00544631;0.0101744
102;calc iter;100;0.146902;0.13298;0.171369
102;total;1;16.9136;16.9136;16.9136
54;calc total;1;14.7103;14.7103;14.7103
54;calc update async;100;8.82303e-05;1.1421e-05;0.00686719
54;calc inner;100;0.109753;0.101514;0.124717
54;calc wait;100;0.02808;0.0121317;0.0649131
54;calc bound;100;0.00840651;0.00588098;0.0123346
54;calc iter;100;0.146945;0.121919;0.177027
54;total;1;16.9189;16.9189;16.9189
31;calc total;1;14.7136;14.7136;14.7136
31;calc update async;100;0.000103532;1.1013e-05;0.00824072
31;calc inner;100;0.110188;0.103092;0.126868
31;calc wait;100;0.0278829;0.012924;0.0486834
31;calc bound;100;0.00839559;0.00558263;0.0099298
31;calc iter;100;0.147036;0.130683;0.166007
31;total;1;16.9158;16.9158;16.9158
79;calc total;1;14.7145;14.7145;14.7145
79;calc update async;100;7.32361e-05;1.1371e-05;0.00533431
79;calc inner;100;0.108628;0.101462;0.124426
79;calc wait;100;0.0291694;0.0152464;0.0597168
79;calc bound;100;0.00852404;0.00604523;0.0114803
79;calc iter;100;0.146786;0.130304;0.17412
79;total;1;16.9166;16.9166;16.9166
103;calc total;1;14.7144;14.7144;14.7144
103;calc update async;100;0.000103845;1.363e-05;0.00833904
103;calc inner;100;0.110733;0.105509;0.126207
103;calc wait;100;0.0270613;0.00929936;0.0472407
103;calc bound;100;0.00854356;0.00606628;0.0138271
103;calc iter;100;0.146926;0.13401;0.171171
103;total;1;16.9152;16.9152;16.9152
55;calc total;1;14.7135;14.7135;14.7135
55;calc update async;100;6.72958e-05;1.0824e-05;0.00482582
55;calc inner;100;0.109661;0.101551;0.12534
55;calc wait;100;0.028422;0.0142594;0.0530895
55;calc bound;100;0.00846462;0.00583077;0.0122429
55;calc iter;100;0.147009;0.128535;0.170645
55;total;1;16.9126;16.9126;16.9126
32;calc total;1;14.7035;14.7035;14.7035
32;calc update async;100;4.66714e-05;1.2592e-05;0.00136743
32;calc inner;100;0.108119;0.100264;0.126439
32;calc wait;100;0.0257977;0.010007;0.0539309
32;calc bound;100;0.0128471;0.00599323;0.0156938
32;calc iter;100;0.146999;0.122756;0.184823
32;total;1;16.916;16.916;16.916
80;calc total;1;14.7017;14.7017;14.7017
80;calc update async;100;4.53805e-05;1.4001e-05;0.00127781
80;calc inner;100;0.106006;0.0985806;0.123947
80;calc wait;100;0.0275861;0.011894;0.0549941
80;calc bound;100;0.0130466;0.00506276;0.0157426
80;calc iter;100;0.146724;0.125319;0.184964
80;total;1;16.9167;16.9167;16.9167
104;calc total;1;14.7144;14.7144;14.7144
104;calc update async;100;9.60597e-05;1.1548e-05;0.00617067
104;calc inner;100;0.107756;0.100655;0.126951
104;calc wait;100;0.0258851;0.0139801;0.0588143
104;calc bound;100;0.0132598;0.00496194;0.0156498
104;calc iter;100;0.147043;0.132564;0.189385
104;total;1;16.9037;16.9037;16.9037
56;calc total;1;14.7146;14.7146;14.7146
56;calc update async;100;9.13069e-05;1.2264e-05;0.00585618
56;calc inner;100;0.10724;0.0970678;0.125996
56;calc wait;100;0.026962;0.0149152;0.0599416
56;calc bound;100;0.0127529;0.00510122;0.0155602
56;calc iter;100;0.1471;0.131453;0.187889
56;total;1;16.9192;16.9192;16.9192
33;calc total;1;14.7144;14.7144;14.7144
33;calc update async;100;0.000117702;1.3093e-05;0.00857708
33;calc inner;100;0.107233;0.0975196;0.12718
33;calc wait;100;0.0267572;0.0147085;0.0608685
33;calc bound;100;0.0128798;0.00582142;0.0156072
33;calc iter;100;0.147123;0.13636;0.187528
33;total;1;16.9155;16.9155;16.9155
81;calc total;1;14.7144;14.7144;14.7144
81;calc update async;100;0.000109877;1.2113e-05;0.00775221
81;calc inner;100;0.106193;0.0963573;0.124348
81;calc wait;100;0.0277419;0.00893563;0.0579641
81;calc bound;100;0.0128603;0.0055742;0.0157834
81;calc iter;100;0.146972;0.129231;0.190291
81;total;1;16.906;16.906;16.906
105;calc total;1;14.7143;14.7143;14.7143
105;calc update async;100;9.50755e-05;1.4296e-05;0.00631095
105;calc inner;100;0.108081;0.100389;0.126634
105;calc wait;100;0.0259303;0.0112512;0.0568669
105;calc bound;100;0.0128581;0.00575331;0.0154451
105;calc iter;100;0.147011;0.123059;0.188934
105;total;1;16.9153;16.9153;16.9153
57;calc total;1;14.7149;14.7149;14.7149
57;calc update async;100;7.77954e-05;1.3909e-05;0.00461017
57;calc inner;100;0.107229;0.0960642;0.124951
57;calc wait;100;0.0270078;0.0123905;0.0641181
57;calc bound;100;0.0126591;0.00547192;0.0157344
57;calc iter;100;0.147022;0.123612;0.187402
57;total;1;16.9196;16.9196;16.9196
34;calc total;1;14.7119;14.7119;14.7119
34;calc update async;100;9.86641e-05;9.929e-06;0.00667904
34;calc inner;100;0.108155;0.0991596;0.126686
34;calc wait;100;0.0267163;0.0115048;0.0553471
34;calc bound;100;0.0120594;0.00559479;0.0154834
34;calc iter;100;0.147106;0.12254;0.172066
34;total;1;16.9166;16.9166;16.9166
82;calc total;1;14.7024;14.7024;14.7024
82;calc update async;100;5.30205e-05;1.8664e-05;0.00199315
82;calc inner;100;0.106192;0.0960521;0.123945
82;calc wait;100;0.0280062;0.00660748;0.0611284
82;calc bound;100;0.0125506;0.00531189;0.0160548
82;calc iter;100;0.146845;0.113353;0.180069
82;total;1;16.9167;16.9167;16.9167
106;calc total;1;14.7143;14.7143;14.7143
106;calc update async;100;9.69459e-05;1.416e-05;0.00653666
106;calc inner;100;0.108618;0.100904;0.126553
106;calc wait;100;0.025556;0.00807898;0.0475008
106;calc bound;100;0.0125967;0.00570812;0.0153854
106;calc iter;100;0.147011;0.118727;0.173925
106;total;1;16.9152;16.9152;16.9152
58;calc total;1;14.7119;14.7119;14.7119
58;calc update async;100;9.17101e-05;1.5192e-05;0.00599865
58;calc inner;100;0.107486;0.0977799;0.125341
58;calc wait;100;0.0266982;0.011739;0.0619052
58;calc bound;100;0.0126961;0.00555179;0.0155367
58;calc iter;100;0.147055;0.118816;0.178446
58;total;1;16.9132;16.9132;16.9132
35;calc total;1;14.7144;14.7144;14.7144
35;calc update async;100;0.000120929;1.1109e-05;0.00872034
35;calc inner;100;0.108926;0.0997509;0.127206
35;calc wait;100;0.0261837;0.0112831;0.0478529
35;calc bound;100;0.0117055;0.00520952;0.0154506
35;calc iter;100;0.147144;0.121976;0.167974
35;total;1;16.9166;16.9166;16.9166
83;calc total;1;14.7144;14.7144;14.7144
83;calc update async;100;8.97256e-05;1.6215e-05;0.00567064
83;calc inner;100;0.106134;0.0970898;0.12458
83;calc wait;100;0.0279849;0.014339;0.0622075
83;calc bound;100;0.0127129;0.00504955;0.0154667
83;calc iter;100;0.146993;0.129852;0.185122
83;total;1;16.9163;16.9163;16.9163
107;calc total;1;14.7143;14.7143;14.7143
107;calc update async;100;9.72312e-05;1.5652e-05;0.0065427
107;calc inner;100;0.108532;0.100035;0.126178
107;calc wait;100;0.0256507;0.0105335;0.0551923
107;calc bound;100;0.0126025;0.00574419;0.0153666
107;calc iter;100;0.147021;0.12166;0.190803
107;total;1;16.9132;16.9132;16.9132
59;calc total;1;14.7145;14.7145;14.7145
59;calc update async;100;8.74983e-05;1.3207e-05;0.0056873
59;calc inner;100;0.107564;0.100015;0.125446
59;calc wait;100;0.026956;0.00912598;0.0600429
59;calc bound;100;0.0123885;0.00543768;0.015596
59;calc iter;100;0.14708;0.115101;0.186898
59;total;1;16.9194;16.9194;16.9194
36;calc total;1;14.7135;14.7135;14.7135
36;calc update async;100;0.000110876;1.1858e-05;0.00795761
36;calc inner;100;0.106732;0.0987992;0.128608
36;calc wait;100;0.0266101;0.0148767;0.0557988
36;calc bound;100;0.0127328;0.00535436;0.0158121
36;calc iter;100;0.146997;0.128225;0.181224
36;total;1;16.9157;16.9157;16.9157
84;calc total;1;14.7135;14.7135;14.7135
84;calc update async;100;8.95954e-05;1.8716e-05;0.00586585
84;calc inner;100;0.103922;0.0925974;0.127164
84;calc wait;100;0.0292006;0.0133733;0.0606291
84;calc bound;100;0.0126944;0.00531998;0.0156086
84;calc iter;100;0.146729;0.126406;0.182537
84;total;1;16.9071;16.9071;16.9071
108;calc total;1;14.7143;14.7143;14.7143
108;calc update async;100;9.74355e-05;1.4422e-05;0.00686286
108;calc inner;100;0.10616;0.0991719;0.127544
108;calc wait;100;0.0271261;0.0121336;0.0467388
108;calc bound;100;0.0127901;0.00483089;0.0157511
108;calc iter;100;0.146768;0.129327;0.179995
108;total;1;16.9139;16.9139;16.9139
60;calc total;1;14.7133;14.7133;14.7133
60;calc update async;100;8.13917e-05;1.293e-05;0.00495492
60;calc inner;100;0.107035;0.0985943;0.125628
60;calc wait;100;0.0267646;0.0134975;0.052835
60;calc bound;100;0.0126498;0.00512943;0.0154692
60;calc iter;100;0.146822;0.125892;0.182612
60;total;1;16.9218;16.9218;16.9218
37;calc total;1;14.7144;14.7144;14.7144
37;calc update async;100;0.000119557;1.278e-05;0.00882785
37;calc inner;100;0.106514;0.0985482;0.12807
37;calc wait;100;0.0265354;0.0119397;0.0486746
37;calc bound;100;0.0127797;0.00458377;0.0151382
37;calc iter;100;0.146874;0.132206;0.174881
37;total;1;16.9028;16.9028;16.9028
85;calc total;1;14.7143;14.7143;14.7143
85;calc update async;100;9.10359e-05;1.3391e-05;0.00613555
85;calc inner;100;0.103734;0.0955146;0.126336
85;calc wait;100;0.0297232;0.0127955;0.062667
85;calc bound;100;0.0126707;0.00522187;0.0155347
85;calc iter;100;0.146763;0.129885;0.178858
85;total;1;16.9192;16.9192;16.9192
109;calc total;1;14.7143;14.7143;14.7143
109;calc update async;100;9.96098e-05;1.519e-05;0.00687092
109;calc inner;100;0.106488;0.0996534;0.127361
109;calc wait;100;0.0267772;0.0119927;0.0439156
109;calc bound;100;0.0130332;0.00562614;0.015337
109;calc iter;100;0.146899;0.131274;0.171574
109;total;1;16.9157;16.9157;16.9157
61;calc total;1;14.7145;14.7145;14.7145
61;calc update async;100;8.38528e-05;1.2316e-05;0.00542959
61;calc inner;100;0.106956;0.0985161;0.125883
61;calc wait;100;0.0268238;0.0121152;0.0555022
61;calc bound;100;0.0123275;0.00495412;0.0153399
61;calc iter;100;0.146879;0.132366;0.175548
61;total;1;16.9209;16.9209;16.9209
38;calc total;1;14.7121;14.7121;14.7121
38;calc update async;100;9.84344e-05;1.7291e-05;0.00675484
38;calc inner;100;0.106651;0.0996788;0.128357
38;calc wait;100;0.0268935;0.00918825;0.0488351
38;calc bound;100;0.0128499;0.00541302;0.0152582
38;calc iter;100;0.147048;0.130884;0.17876
38;total;1;16.9154;16.9154;16.9154
86;calc total;1;14.7108;14.7108;14.7108
86;calc update async;100;9.78139e-05;1.9308e-05;0.00668331
86;calc inner;100;0.103406;0.0920409;0.125534
86;calc wait;100;0.0297633;0.014575;0.0555868
86;calc bound;100;0.0131221;0.00493934;0.0157838
86;calc iter;100;0.14687;0.126003;0.188367
86;total;1;16.9194;16.9194;16.9194
110;calc total;1;14.7128;14.7128;14.7128
110;calc update async;100;8.77037e-05;1.7243e-05;0.00577305
110;calc inner;100;0.106071;0.099182;0.127058
110;calc wait;100;0.0270648;0.0138354;0.0458838
110;calc bound;100;0.0132993;0.00500876;0.0155546
110;calc iter;100;0.146913;0.132362;0.167069
110;total;1;16.9142;16.9142;16.9142
62;calc total;1;14.7117;14.7117;14.7117
62;calc update async;100;8.7012e-05;2.0412e-05;0.00542459
62;calc inner;100;0.106238;0.0932112;0.125883
62;calc wait;100;0.0269164;0.0140462;0.0498726
62;calc bound;100;0.0132625;0.00502343;0.0156089
62;calc iter;100;0.146932;0.122948;0.188054
62;total;1;16.9216;16.9216;16.9216
39;calc total;1;14.7144;14.7144;14.7144
39;calc update async;100;0.000117465;1.2405e-05;0.00871038
39;calc inner;100;0.106906;0.100047;0.128709
39;calc wait;100;0.0273243;0.0108997;0.0588381
39;calc bound;100;0.0125357;0.00513581;0.0155891
39;calc iter;100;0.147036;0.132655;0.189916
39;total;1;16.9157;16.9157;16.9157
87;calc total;1;14.7143;14.7143;14.7143
87;calc update async;100;8.97934e-05;1.6424e-05;0.00606855
87;calc inner;100;0.103826;0.0932869;0.126361
87;calc wait;100;0.0297408;0.0129441;0.0618964
87;calc bound;100;0.0125852;0.00561162;0.0154911
87;calc iter;100;0.146745;0.118906;0.189365
87;total;1;16.9191;16.9191;16.9191
111;calc total;1;14.7143;14.7143;14.7143
111;calc update async;100;9.89723e-05;1.856e-05;0.00688001
111;calc inner;100;0.106715;0.0988562;0.126738
111;calc wait;100;0.0269194;0.0133054;0.0428289
111;calc bound;100;0.0126389;0.0056186;0.0153643
111;calc iter;100;0.146942;0.128845;0.17305
111;total;1;16.9157;16.9157;16.9157
63;calc total;1;14.7145;14.7145;14.7145
63;calc update async;100;8.68968e-05;1.2004e-05;0.00558285
63;calc inner;100;0.106851;0.0948122;0.125682
63;calc wait;100;0.0268706;0.0153148;0.0531648
63;calc bound;100;0.0128796;0.00496935;0.0156306
63;calc iter;100;0.147018;0.131409;0.185997
63;total;1;16.9215;16.9215;16.9215
40;calc total;1;14.7144;14.7144;14.7144
40;calc update async;100;0.000106209;9.005e-06;0.00869492
40;calc inner;100;0.109188;0.104929;0.127726
40;calc wait;100;0.0278967;0.0103465;0.0501494
40;calc bound;100;0.00858066;0.00552305;0.0136692
40;calc iter;100;0.146776;0.131605;0.170791
40;total;1;16.9156;16.9156;16.9156
88;calc total;1;14.7143;14.7143;14.7143
88;calc update async;100;8.18281e-05;1.1687e-05;0.00631577
88;calc inner;100;0.106359;0.0992832;0.125511
88;calc wait;100;0.0306231;0.0113167;0.0617818
88;calc bound;100;0.00832435;0.00592612;0.0145473
88;calc iter;100;0.146548;0.126958;0.174122
88;total;1;16.9121;16.9121;16.9121
112;calc total;1;14.702;14.702;14.702
112;calc update async;100;3.71978e-05;1.2812e-05;0.00171742
112;calc inner;100;0.10933;0.104897;0.126196
112;calc wait;100;0.0274782;0.0140444;0.0431347
112;calc bound;100;0.00856419;0.00612434;0.0132508
64;calc total;1;14.7028;14.7028;14.7028
64;calc update async;100;3.55521e-05;1.1886e-05;0.00175932
64;calc inner;100;0.10904;0.100402;0.124094
64;calc wait;100;0.0279728;0.0139599;0.0531585
64;calc bound;100;0.00866791;0.00587424;0.0150712
64;calc iter;100;0.146593;0.133795;0.167689
64;total;1;16.9128;16.9128;16.9128
41;calc total;1;14.7143;14.7143;14.7143
41;calc update async;100;0.000104915;1.1405e-05;0.00860682
41;calc inner;100;0.109015;0.104493;0.12749
41;calc wait;100;0.0280268;0.0108716;0.0532732
41;calc bound;100;0.00858361;0.00603517;0.0141793
41;calc iter;100;0.146712;0.129189;0.175432
41;total;1;16.9143;16.9143;16.9143
89;calc total;1;14.7143;14.7143;14.7143
89;calc update async;100;8.23236e-05;1.1172e-05;0.00646518
65;calc total;1;14.716;14.716;14.716
65;calc update async;100;6.40283e-05;1.0548e-05;0.00446797
65;calc inner;100;0.109251;0.0999006;0.124455
65;calc wait;100;0.0276161;0.0127073;0.053716
65;calc bound;100;0.00856086;0.00613629;0.0136665
65;calc iter;100;0.146675;0.132755;0.177877
65;total;1;16.9126;16.9126;16.9126
42;calc total;1;14.7143;14.7143;14.7143
42;calc update async;100;0.000105802;1.049e-05;0.00885103
42;calc inner;100;0.109206;0.104389;0.128152
42;calc wait;100;0.0278789;0.0110843;0.0488153
42;calc bound;100;0.00842084;0.00612671;0.0113435
42;calc iter;100;0.146741;0.13194;0.165393
42;total;1;16.9119;16.9119;16.9119
89;calc inner;100;0.10626;0.099682;0.125946
89;calc wait;100;0.0307511;0.00992425;0.0558764
89;calc bound;100;0.00828165;0.00598035;0.0103525
89;calc iter;100;0.146586;0.130151;0.1731
89;total;1;16.9194;16.9194;16.9194
66;calc total;1;14.7111;14.7111;14.7111
66;calc update async;100;7.72966e-05;1.1865e-05;0.00577724
66;calc inner;100;0.109054;0.0996919;0.124824
66;calc wait;100;0.0281002;0.0131651;0.0464339
66;calc bound;100;0.00845928;0.00510423;0.0101904
66;calc iter;100;0.14678;0.130514;0.173206
66;total;1;16.9218;16.9218;16.9218
43;calc total;1;14.7143;14.7143;14.7143
43;calc update async;100;0.000107134;1.1174e-05;0.00881442
43;calc inner;100;0.109222;0.104657;0.128479
43;calc wait;100;0.0276476;0.0123759;0.0474851
43;calc bound;100;0.00855792;0.00515307;0.010429
43;calc iter;100;0.146794;0.127888;0.167414
43;total;1;16.9157;16.9157;16.9157
44;calc total;1;14.7143;14.7143;14.7143
44;calc update async;100;0.000108193;1.2415e-05;0.00896636
44;calc inner;100;0.108423;0.101779;0.1282
44;calc wait;100;0.0286305;0.013432;0.0466324
44;calc bound;100;0.00843318;0.00620577;0.0136877
44;calc iter;100;0.146595;0.133551;0.181203
44;total;1;16.9152;16.9152;16.9152
45;calc total;1;14.7143;14.7143;14.7143
45;calc update async;100;0.000109299;1.0883e-05;0.00905425
45;calc inner;100;0.108488;0.101697;0.127717
45;calc wait;100;0.0290371;0.00878923;0.0480049
45;calc bound;100;0.00808268;0.00639547;0.011031
45;calc iter;100;0.146543;0.135329;0.169302
45;total;1;16.9157;16.9157;16.9157
144;calc total;1;14.7017;14.7017;14.7017
144;calc update async;100;3.27989e-05;1.1869e-05;0.00138978
144;calc inner;100;0.109291;0.101258;0.124914
144;calc wait;100;0.028395;0.0116546;0.0576355
144;calc bound;100;0.00832459;0.00680817;0.0135081
144;calc iter;100;0.146508;0.132948;0.181619
144;total;1;16.9205;16.9205;16.9205
145;calc total;1;14.7167;14.7167;14.7167
145;calc update async;100;8.34216e-05;1.2283e-05;0.00656429
145;calc inner;100;0.108127;0.0998203;0.125863
145;calc wait;100;0.0297039;0.0141793;0.0565404
145;calc bound;100;0.00816071;0.00671707;0.01136
145;calc iter;100;0.146479;0.129686;0.171756
145;total;1;16.9206;16.9206;16.9206
146;calc total;1;14.7018;14.7018;14.7018
146;calc update async;100;3.53078e-05;1.1808e-05;0.00175103
146;calc inner;100;0.108193;0.101198;0.124245
146;calc wait;100;0.0297626;0.0124039;0.0491727
146;calc bound;100;0.0081937;0.00653299;0.0130245
146;calc iter;100;0.146449;0.130907;0.163848
146;total;1;16.9203;16.9203;16.9203
147;calc total;1;14.7167;14.7167;14.7167
147;calc update async;100;8.35488e-05;1.2911e-05;0.00656566
147;calc inner;100;0.107689;0.100289;0.125763
147;calc wait;100;0.0302983;0.0151975;0.0492764
147;calc bound;100;0.00841689;0.00673891;0.0139146
147;calc iter;100;0.146673;0.133259;0.177641
147;total;1;16.9207;16.9207;16.9207
148;calc total;1;14.7135;14.7135;14.7135
148;calc update async;100;6.89189e-05;1.0781e-05;0.0049042
148;calc inner;100;0.109337;0.103758;0.125101
148;calc wait;100;0.0280436;0.0125526;0.0487334
148;calc bound;100;0.00851684;0.00519618;0.0121009
148;calc iter;100;0.14685;0.133084;0.166239
148;total;1;16.9202;16.9202;16.9202
120;calc total;1;14.7146;14.7146;14.7146
120;calc update async;100;7.39013e-05;1.3336e-05;0.00558844
120;calc inner;100;0.108546;0.0994354;0.126471
120;calc wait;100;0.0292711;0.0137792;0.0495892
120;calc bound;100;0.00820959;0.00646449;0.0125384
120;calc iter;100;0.146516;0.134318;0.168139
120;total;1;16.9241;16.9241;16.9241
149;calc total;1;14.7167;14.7167;14.7167
149;calc update async;100;8.46935e-05;1.015e-05;0.00656249
149;calc inner;100;0.10922;0.103055;0.124964
149;calc wait;100;0.0285467;0.0161983;0.0610462
149;calc bound;100;0.00835305;0.00611134;0.0112614
149;calc iter;100;0.146857;0.131982;0.175918
149;total;1;16.9206;16.9206;16.9206
150;calc total;1;14.7108;14.7108;14.7108
150;calc update async;100;9.24405e-05;1.2242e-05;0.00728441
150;calc inner;100;0.109252;0.103292;0.124434
150;calc wait;100;0.0284277;0.0109364;0.0640084
150;calc bound;100;0.00838032;0.00610998;0.0133022
150;calc iter;100;0.146658;0.12914;0.177708
150;total;1;16.912;16.912;16.912
121;calc total;1;14.7149;14.7149;14.7149
121;calc update async;100;7.52755e-05;1.2064e-05;0.00570017
121;calc inner;100;0.109355;0.103553;0.126708
121;calc wait;100;0.02868;0.0135311;0.0473592
121;calc bound;100;0.00812415;0.00656963;0.0137904
121;calc iter;100;0.146638;0.135615;0.163411
121;total;1;16.9241;16.9241;16.9241
151;calc total;1;14.7167;14.7167;14.7167
151;calc update async;100;8.51247e-05;1.1927e-05;0.00661238
151;calc inner;100;0.109363;0.103457;0.125693
151;calc wait;100;0.0285044;0.0147523;0.052318
151;calc bound;100;0.00848703;0.00623795;0.0113949
151;calc iter;100;0.146872;0.131907;0.168298
151;total;1;16.9147;16.9147;16.9147
122;calc total;1;14.7119;14.7119;14.7119
122;calc update async;100;8.22503e-05;1.1328e-05;0.00644957
122;calc inner;100;0.108085;0.10155;0.126173
122;calc wait;100;0.0301281;0.0132843;0.0486909
122;calc bound;100;0.00818251;0.00645923;0.0128254
122;calc iter;100;0.146564;0.131896;0.16704
122;total;1;16.9235;16.9235;16.9235
152;calc total;1;14.7163;14.7163;14.7163
152;calc update async;100;0.000101968;1.1629e-05;0.00682014
152;calc inner;100;0.10648;0.0987453;0.12541
152;calc wait;100;0.0271574;0.00960448;0.0604739
152;calc bound;100;0.0131661;0.00509339;0.015558
152;calc iter;100;0.146962;0.113491;0.186217
152;total;1;16.9073;16.9073;16.9073
123;calc total;1;14.7145;14.7145;14.7145
123;calc update async;100;7.50999e-05;1.1864e-05;0.00565935
123;calc inner;100;0.107999;0.0982224;0.126435
123;calc wait;100;0.0300382;0.0139354;0.0526401
123;calc bound;100;0.00821491;0.00647687;0.0104715
123;calc iter;100;0.146608;0.130936;0.171884
123;total;1;16.9241;16.9241;16.9241
153;calc total;1;14.7167;14.7167;14.7167
153;calc update async;100;0.000103268;1.2986e-05;0.00713713
153;calc inner;100;0.106535;0.0977481;0.125059
153;calc wait;100;0.0274761;0.0118739;0.0614501
153;calc bound;100;0.0127903;0.00511139;0.0154672
153;calc iter;100;0.146959;0.117243;0.185914
153;total;1;16.9179;16.9179;16.9179
124;calc total;1;14.7133;14.7133;14.7133
124;calc update async;100;7.55181e-05;1.1329e-05;0.00552925
124;calc inner;100;0.109301;0.103129;0.125575
124;calc wait;100;0.0284268;0.0135942;0.0490253
124;calc bound;100;0.00843155;0.00581346;0.0112584
124;calc iter;100;0.146871;0.133259;0.169762
124;total;1;16.9241;16.9241;16.9241
154;calc total;1;14.713;14.713;14.713
154;calc update async;100;8.53331e-05;1.8865e-05;0.00540078
154;calc inner;100;0.10759;0.0986924;0.125888
154;calc wait;100;0.0267974;0.0152673;0.0515565
154;calc bound;100;0.0124521;0.00503464;0.0156614
154;calc iter;100;0.146985;0.130796;0.18059
154;total;1;16.9207;16.9207;16.9207
125;calc total;1;14.7145;14.7145;14.7145
125;calc update async;100;7.76666e-05;1.01e-05;0.00574791
125;calc inner;100;0.10955;0.103082;0.12619
125;calc wait;100;0.0277362;0.0128578;0.0551985
125;calc bound;100;0.00844069;0.00610649;0.0116401
125;calc iter;100;0.146796;0.132098;0.171757
125;total;1;16.924;16.924;16.924
126;calc total;1;14.7117;14.7117;14.7117
126;calc update async;100;7.60966e-05;1.2135e-05;0.00576709
126;calc inner;100;0.109364;0.103099;0.12546
126;calc wait;100;0.0286201;0.0143685;0.0505691
126;calc bound;100;0.00834699;0.00584476;0.0106483
126;calc iter;100;0.146852;0.132741;0.164647
126;total;1;16.9214;16.9214;16.9214
127;calc total;1;14.7145;14.7145;14.7145
127;calc update async;100;7.93633e-05;1.1489e-05;0.00598965
127;calc inner;100;0.109642;0.102991;0.125696
127;calc wait;100;0.0281901;0.0137536;0.0588207
127;calc bound;100;0.00838993;0.00595247;0.0104695
127;calc iter;100;0.146811;0.133052;0.170206
127;total;1;16.9241;16.9241;16.9241
128;calc total;1;14.7007;14.7007;14.7007
128;calc update async;100;4.89634e-05;2.0224e-05;0.00138617
128;calc inner;100;0.106839;0.0991507;0.124383
128;calc wait;100;0.0265903;0.0105129;0.0460831
128;calc bound;100;0.0132718;0.00608069;0.0157227
128;calc iter;100;0.146828;0.117187;0.176113
128;total;1;16.9153;16.9153;16.9153
129;calc total;1;14.7167;14.7167;14.7167
129;calc update async;100;0.000102671;1.5893e-05;0.00682339
129;calc inner;100;0.106796;0.0996118;0.126055
129;calc wait;100;0.0268431;0.0138271;0.0530463
129;calc bound;100;0.0132263;0.0058251;0.0154032
129;calc iter;100;0.146999;0.127644;0.181441
129;total;1;16.9143;16.9143;16.9143
130;calc total;1;14.7111;14.7111;14.7111
130;calc update async;100;9.80048e-05;1.9094e-05;0.00643894
130;calc inner;100;0.107546;0.0995726;0.125444
130;calc wait;100;0.0267847;0.0085598;0.0537942
130;calc bound;100;0.0123958;0.00614027;0.0151962
130;calc iter;100;0.146927;0.114316;0.178153
130;total;1;16.9242;16.9242;16.9242
112;calc iter;100;0.146461;0.13529;0.167405
112;total;1;16.9069;16.9069;16.9069
131;calc total;1;14.7167;14.7167;14.7167
131;calc update async;100;0.000103326;2.3613e-05;0.00700426
131;calc inner;100;0.107629;0.0990557;0.125199
131;calc wait;100;0.0265596;0.016249;0.0548143
131;calc bound;100;0.0126211;0.00611132;0.0156939
131;calc iter;100;0.14699;0.124915;0.177802
131;total;1;16.9192;16.9192;16.9192
113;calc total;1;14.7143;14.7143;14.7143
113;calc update async;100;8.89875e-05;1.3473e-05;0.00702852
113;calc inner;100;0.109176;0.104271;0.12663
113;calc wait;100;0.0277304;0.0148402;0.0480244
113;calc bound;100;0.00838263;0.00602381;0.00988322
113;calc iter;100;0.14668;0.133913;0.165879
113;total;1;16.906;16.906;16.906
132;calc total;1;14.7118;14.7118;14.7118
132;calc update async;100;8.99756e-05;1.3797e-05;0.00598226
132;calc inner;100;0.105442;0.0992739;0.125863
132;calc wait;100;0.027677;0.0120978;0.0613059
132;calc bound;100;0.0128945;0.00508666;0.0155752
132;calc iter;100;0.146868;0.130981;0.19293
132;total;1;16.9204;16.9204;16.9204
114;calc total;1;14.7036;14.7036;14.7036
114;calc update async;100;3.63203e-05;1.2085e-05;0.00174333
114;calc inner;100;0.109225;0.104293;0.12573
114;calc wait;100;0.0274597;0.0138964;0.0438879
114;calc bound;100;0.00859026;0.00595426;0.0108854
114;calc iter;100;0.146559;0.130008;0.16472
114;total;1;16.9091;16.9091;16.9091
133;calc total;1;14.7167;14.7167;14.7167
133;calc update async;100;0.00010128;1.8696e-05;0.00700501
133;calc inner;100;0.105788;0.0977573;0.126918
133;calc wait;100;0.0272664;0.0154724;0.0474498
133;calc bound;100;0.0130299;0.00520296;0.0154537
133;calc iter;100;0.146808;0.124313;0.175484
133;total;1;16.9203;16.9203;16.9203
115;calc total;1;14.7143;14.7143;14.7143
115;calc update async;100;8.91531e-05;1.3394e-05;0.00707079
115;calc inner;100;0.109267;0.104499;0.126851
115;calc wait;100;0.0279166;0.0111999;0.0472497
115;calc bound;100;0.00845613;0.00513845;0.0117968
115;calc iter;100;0.146716;0.132167;0.167007
115;total;1;16.9103;16.9103;16.9103
134;calc total;1;14.711;14.711;14.711
134;calc update async;100;0.000100645;1.943e-05;0.00679174
134;calc inner;100;0.105435;0.0945;0.125385
134;calc wait;100;0.0281305;0.0142948;0.0602374
134;calc bound;100;0.0127986;0.00509097;0.015586
134;calc iter;100;0.146859;0.129316;0.182259
134;total;1;16.9154;16.9154;16.9154
116;calc total;1;14.7135;14.7135;14.7135
116;calc update async;100;8.36491e-05;1.2319e-05;0.00646858
116;calc inner;100;0.108184;0.101019;0.127164
116;calc wait;100;0.029448;0.0136039;0.0610933
116;calc bound;100;0.00793409;0.00659514;0.00929718
116;calc iter;100;0.146464;0.133138;0.174321
116;total;1;16.9157;16.9157;16.9157
135;calc total;1;14.7167;14.7167;14.7167
135;calc update async;100;0.000101236;1.6295e-05;0.00703007
135;calc inner;100;0.105911;0.0999523;0.126087
135;calc wait;100;0.027637;0.0151734;0.0544645
135;calc bound;100;0.0127209;0.00508958;0.0154375
135;calc iter;100;0.146821;0.127717;0.186463
135;total;1;16.9206;16.9206;16.9206
117;calc total;1;14.7141;14.7141;14.7141
117;calc update async;100;9.213e-05;1.3027e-05;0.00735101
117;calc inner;100;0.108231;0.102788;0.126547
117;calc wait;100;0.0291402;0.0143009;0.0519255
117;calc bound;100;0.00800995;0.00652323;0.0106277
117;calc iter;100;0.146524;0.135298;0.16438
117;total;1;16.9138;16.9138;16.9138
136;calc total;1;14.7136;14.7136;14.7136
136;calc update async;100;8.24232e-05;1.0711e-05;0.00637298
136;calc inner;100;0.108161;0.103175;0.125526
136;calc wait;100;0.0288276;0.0126189;0.0492132
136;calc bound;100;0.00834691;0.00596696;0.0124543
136;calc iter;100;0.146479;0.132559;0.170873
136;total;1;16.9115;16.9115;16.9115
118;calc total;1;14.7096;14.7096;14.7096
118;calc update async;100;8.7885e-05;1.2826e-05;0.00694895
118;calc inner;100;0.10713;0.100038;0.125421
118;calc wait;100;0.0302225;0.0133602;0.0483438
118;calc bound;100;0.00794089;0.00650274;0.00962275
118;calc iter;100;0.14647;0.134048;0.159905
118;total;1;16.9156;16.9156;16.9156
137;calc total;1;14.7167;14.7167;14.7167
137;calc update async;100;8.87843e-05;1.2299e-05;0.00704774
137;calc inner;100;0.108133;0.102112;0.125127
137;calc wait;100;0.0289892;0.0135557;0.0478607
137;calc bound;100;0.00828929;0.00591592;0.0126432
137;calc iter;100;0.146647;0.131525;0.170187
137;total;1;16.9205;16.9205;16.9205
119;calc total;1;14.7135;14.7135;14.7135
119;calc update async;100;8.59043e-05;1.1694e-05;0.00671163
119;calc inner;100;0.107962;0.0992011;0.126338
119;calc wait;100;0.0296617;0.0120367;0.0544719
119;calc bound;100;0.00806608;0.00656558;0.00911386
119;calc iter;100;0.14646;0.133283;0.173169
119;total;1;16.9141;16.9141;16.9141
138;calc total;1;14.712;14.712;14.712
138;calc update async;100;7.89047e-05;1.2065e-05;0.00614731
138;calc inner;100;0.108066;0.10222;0.125092
138;calc wait;100;0.029424;0.0140691;0.0578591
138;calc bound;100;0.00835395;0.00561518;0.0143067
138;calc iter;100;0.146595;0.130008;0.173712
138;total;1;16.9149;16.9149;16.9149
139;calc total;1;14.7167;14.7167;14.7167
139;calc update async;100;8.93314e-05;1.1352e-05;0.00715699
139;calc inner;100;0.108172;0.102762;0.125085
139;calc wait;100;0.0289238;0.0118191;0.0517482
139;calc bound;100;0.0085347;0.00611855;0.0124328
139;calc iter;100;0.146618;0.130642;0.172665
139;total;1;16.9174;16.9174;16.9174
140;calc total;1;14.7124;14.7124;14.7124
140;calc update async;100;8.46211e-05;9.776e-06;0.00662941
140;calc inner;100;0.107275;0.100195;0.126283
140;calc wait;100;0.0304805;0.0120093;0.0563516
140;calc bound;100;0.00778219;0.00607832;0.0108638
140;calc iter;100;0.146309;0.133073;0.173725
140;total;1;16.9204;16.9204;16.9204
141;calc total;1;14.7167;14.7167;14.7167
141;calc update async;100;9.18948e-05;1.066e-05;0.00740287
141;calc inner;100;0.107608;0.100772;0.126066
141;calc wait;100;0.0298621;0.0118651;0.0554834
141;calc bound;100;0.00789369;0.00655181;0.00948152
141;calc iter;100;0.14645;0.132223;0.166598
141;total;1;16.9204;16.9204;16.9204
142;calc total;1;14.7104;14.7104;14.7104
142;calc update async;100;8.57165e-05;1.2137e-05;0.00680879
142;calc inner;100;0.106735;0.0999498;0.124783
142;calc wait;100;0.0309758;0.0123354;0.0579447
142;calc bound;100;0.00792337;0.00633047;0.0127423
142;calc iter;100;0.146391;0.132447;0.168943
142;total;1;16.9192;16.9192;16.9192
143;calc total;1;14.7167;14.7167;14.7167
143;calc update async;100;9.98761e-05;1.295e-05;0.00809867
143;calc inner;100;0.107039;0.0998242;0.125294
143;calc wait;100;0.0307908;0.0139917;0.0583423
143;calc bound;100;0.00788383;0.00655215;0.0111539
143;calc iter;100;0.146254;0.128853;0.173208
143;total;1;16.9205;16.9205;16.9205
168;calc total;1;14.7152;14.7152;14.7152
168;calc update async;100;7.30609e-05;1.1269e-05;0.0053605
168;calc inner;100;0.10717;0.098147;0.126737
168;calc wait;100;0.0307485;0.0149805;0.0945528
168;calc bound;100;0.00830679;0.00710051;0.0135939
168;calc iter;100;0.146569;0.131417;0.209756
168;total;1;16.9165;16.9165;16.9165
169;calc total;1;14.7167;14.7167;14.7167
169;calc update async;100;7.95127e-05;1.2055e-05;0.00618253
169;calc inner;100;0.107369;0.100072;0.125108
169;calc wait;100;0.0310572;0.0131465;0.0622626
169;calc bound;100;0.00804993;0.00631116;0.00911377
169;calc iter;100;0.146634;0.130883;0.176697
169;total;1;16.9162;16.9162;16.9162
170;calc total;1;14.7144;14.7144;14.7144
170;calc update async;100;6.88832e-05;1.1103e-05;0.00509207
170;calc inner;100;0.107194;0.0974123;0.125622
170;calc wait;100;0.0308925;0.0122756;0.0636083
170;calc bound;100;0.00815138;0.00645459;0.0127498
170;calc iter;100;0.146569;0.127195;0.188947
170;total;1;16.9169;16.9169;16.9169
171;calc total;1;14.7167;14.7167;14.7167
171;calc update async;100;9.35095e-05;1.3248e-05;0.00737769
171;calc inner;100;0.107172;0.0990786;0.12604
171;calc wait;100;0.0308644;0.0130299;0.0914473
171;calc bound;100;0.00848313;0.00640662;0.0146844
171;calc iter;100;0.14669;0.131383;0.213218
171;total;1;16.9164;16.9164;16.9164
155;calc total;1;14.7167;14.7167;14.7167
155;calc update async;100;0.000103085;1.5384e-05;0.0071085
155;calc inner;100;0.10727;0.100316;0.125561
155;calc wait;100;0.0269079;0.010791;0.0607629
155;calc bound;100;0.0125493;0.00505843;0.0155666
155;calc iter;100;0.146929;0.116381;0.195002
155;total;1;16.9203;16.9203;16.9203
172;calc total;1;14.7152;14.7152;14.7152
172;calc update async;100;7.6085e-05;1.0556e-05;0.00558936
172;calc inner;100;0.108108;0.101457;0.12459
172;calc wait;100;0.0300347;0.0145915;0.0540167
172;calc bound;100;0.00841883;0.00552726;0.0108601
172;calc iter;100;0.146878;0.129428;0.168253
172;total;1;16.9045;16.9045;16.9045
156;calc total;1;14.7133;14.7133;14.7133
156;calc update async;100;8.13187e-05;1.3491e-05;0.00514497
156;calc inner;100;0.104433;0.0960955;0.124723
156;calc wait;100;0.028701;0.0131252;0.0702372
156;calc bound;100;0.0128619;0.00489055;0.0156351
156;calc iter;100;0.14686;0.130255;0.200023
156;total;1;16.9142;16.9142;16.9142
173;calc total;1;14.7167;14.7167;14.7167
173;calc update async;100;9.80658e-05;1.0198e-05;0.00784245
173;calc inner;100;0.108166;0.101585;0.125036
173;calc wait;100;0.0294144;0.0126808;0.0596167
173;calc bound;100;0.00842221;0.00609552;0.0110799
173;calc iter;100;0.146726;0.131026;0.172532
173;total;1;16.9153;16.9153;16.9153
157;calc total;1;14.7167;14.7167;14.7167
157;calc update async;100;9.90161e-05;1.1968e-05;0.00696318
157;calc inner;100;0.104367;0.0961759;0.124652
157;calc wait;100;0.0290376;0.0135377;0.0613926
157;calc bound;100;0.0127302;0.00504214;0.0154561
157;calc iter;100;0.146878;0.131327;0.186251
157;total;1;16.9183;16.9183;16.9183
174;calc total;1;14.7118;14.7118;14.7118
174;calc update async;100;9.27939e-05;8.14e-06;0.00745104
174;calc inner;100;0.108036;0.101577;0.124329
174;calc wait;100;0.0297641;0.0124073;0.0567293
174;calc bound;100;0.00830517;0.00558501;0.0103777
174;calc iter;100;0.146921;0.131315;0.168669
174;total;1;16.9116;16.9116;16.9116
158;calc total;1;14.7122;14.7122;14.7122
158;calc update async;100;8.71024e-05;1.6244e-05;0.00564331
158;calc inner;100;0.104776;0.0949438;0.125154
158;calc wait;100;0.0287111;0.0140219;0.0598441
158;calc bound;100;0.0125362;0.00480601;0.0154681
158;calc iter;100;0.146655;0.128132;0.178032
158;total;1;16.9183;16.9183;16.9183
175;calc total;1;14.7167;14.7167;14.7167
175;calc update async;100;8.13033e-05;1.3159e-05;0.00621107
175;calc inner;100;0.108423;0.101714;0.12447
175;calc wait;100;0.0292055;0.0167958;0.0588894
175;calc bound;100;0.00854041;0.00597592;0.010062
175;calc iter;100;0.146858;0.131313;0.169335
175;total;1;16.9169;16.9169;16.9169
159;calc total;1;14.7167;14.7167;14.7167
159;calc update async;100;0.000102611;1.7658e-05;0.0070505
159;calc inner;100;0.104819;0.0968829;0.125482
159;calc wait;100;0.0290648;0.0125779;0.0581642
159;calc bound;100;0.0124357;0.00504715;0.0157295
159;calc iter;100;0.146822;0.126615;0.188092
159;total;1;16.9183;16.9183;16.9183
176;calc total;1;14.702;14.702;14.702
176;calc update async;100;4.64463e-05;1.6964e-05;0.0012988
176;calc inner;100;0.10555;0.0961799;0.124283
176;calc wait;100;0.0282872;0.00991856;0.0508738
176;calc bound;100;0.0128585;0.00559033;0.0156645
176;calc iter;100;0.146826;0.115966;0.171116
176;total;1;16.9165;16.9165;16.9165
160;calc total;1;14.7027;14.7027;14.7027
160;calc update async;100;3.89043e-05;1.1394e-05;0.00210136
160;calc inner;100;0.107024;0.101087;0.122936
160;calc wait;100;0.0302392;0.0109726;0.0551551
160;calc bound;100;0.00825927;0.0051334;0.0112886
160;calc iter;100;0.146482;0.128102;0.177817
160;total;1;16.9067;16.9067;16.9067
177;calc total;1;14.7167;14.7167;14.7167
177;calc update async;100;9.53328e-05;1.3393e-05;0.00622814
177;calc inner;100;0.105844;0.0963482;0.124899
177;calc wait;100;0.0282593;0.0159725;0.0521512
177;calc bound;100;0.0127494;0.00510353;0.015626
177;calc iter;100;0.147036;0.129233;0.179395
177;total;1;16.9169;16.9169;16.9169
161;calc total;1;14.7167;14.7167;14.7167
161;calc update async;100;8.88173e-05;1.0371e-05;0.00704422
161;calc inner;100;0.107084;0.100869;0.124171
161;calc wait;100;0.0299611;0.0117633;0.0482179
161;calc bound;100;0.00809393;0.00610399;0.00953038
161;calc iter;100;0.146435;0.127448;0.166405
161;total;1;16.9183;16.9183;16.9183
178;calc total;1;14.7019;14.7019;14.7019
178;calc update async;100;4.86562e-05;1.5354e-05;0.00165099
178;calc inner;100;0.106154;0.0970811;0.124139
178;calc wait;100;0.027872;0.00733193;0.0539333
178;calc bound;100;0.0127318;0.00523109;0.0157453
178;calc iter;100;0.14688;0.109869;0.177686
178;total;1;16.9077;16.9077;16.9077
162;calc total;1;14.7113;14.7113;14.7113
162;calc update async;100;9.8967e-05;1.1326e-05;0.00807609
162;calc inner;100;0.107095;0.100859;0.123904
162;calc wait;100;0.030037;0.0140558;0.053931
162;calc bound;100;0.00819242;0.00553625;0.0104789
162;calc iter;100;0.146452;0.126059;0.168615
162;total;1;16.9115;16.9115;16.9115
179;calc total;1;14.7167;14.7167;14.7167
179;calc update async;100;9.64049e-05;1.8576e-05;0.0064239
179;calc inner;100;0.106377;0.0973332;0.124646
179;calc wait;100;0.0279;0.0174091;0.0551672
179;calc bound;100;0.0126245;0.00505295;0.0154741
179;calc iter;100;0.147135;0.133385;0.175835
179;total;1;16.9128;16.9128;16.9128
163;calc total;1;14.7167;14.7167;14.7167
163;calc update async;100;8.924e-05;1.0293e-05;0.00718849
163;calc inner;100;0.107143;0.101255;0.123707
163;calc wait;100;0.0307418;0.0118741;0.0600886
163;calc bound;100;0.00807318;0.00543627;0.0121672
163;calc iter;100;0.146618;0.127134;0.170951
163;total;1;16.9178;16.9178;16.9178
180;calc total;1;14.7135;14.7135;14.7135
180;calc update async;100;8.20088e-05;1.9302e-05;0.00519673
180;calc inner;100;0.10669;0.0995587;0.126572
180;calc wait;100;0.0266931;0.0150886;0.0508593
180;calc bound;100;0.0128242;0.00503782;0.0156238
180;calc iter;100;0.146865;0.127745;0.172177
180;total;1;16.9237;16.9237;16.9237
181;calc total;1;14.7167;14.7167;14.7167
181;calc update async;100;9.716e-05;1.3894e-05;0.0066423
181;calc inner;100;0.106227;0.0955319;0.126575
181;calc wait;100;0.0271734;0.013264;0.0522188
181;calc bound;100;0.0127644;0.00492118;0.0156371
181;calc iter;100;0.146713;0.124879;0.173857
181;total;1;16.9232;16.9232;16.9232
182;calc total;1;14.7096;14.7096;14.7096
182;calc update async;100;0.000107745;1.5831e-05;0.00763514
182;calc inner;100;0.106732;0.0945701;0.12507
182;calc wait;100;0.0269519;0.0163215;0.054326
182;calc bound;100;0.0127494;0.00502956;0.0155683
182;calc iter;100;0.146895;0.128671;0.175499
182;total;1;16.9237;16.9237;16.9237
183;calc total;1;14.7167;14.7167;14.7167
183;calc update async;100;9.68168e-05;1.8438e-05;0.00664562
183;calc inner;100;0.107117;0.0961247;0.126694
183;calc wait;100;0.0265434;0.0161489;0.0606419
183;calc bound;100;0.0126935;0.00493136;0.0150316
183;calc iter;100;0.14685;0.128813;0.1786
183;total;1;16.9232;16.9232;16.9232
184;calc total;1;14.7151;14.7151;14.7151
184;calc update async;100;7.44537e-05;9.938e-06;0.00553788
184;calc inner;100;0.109129;0.100803;0.12606
184;calc wait;100;0.0278943;0.0144598;0.0570263
184;calc bound;100;0.00833766;0.00598021;0.00988565
184;calc iter;100;0.146551;0.129809;0.17035
184;total;1;16.9136;16.9136;16.9136
185;calc total;1;14.7167;14.7167;14.7167
185;calc update async;100;8.82622e-05;1.1108e-05;0.00687182
185;calc inner;100;0.10875;0.100664;0.126276
185;calc wait;100;0.0284817;0.00925792;0.054906
185;calc bound;100;0.00829384;0.00609902;0.0100302
185;calc iter;100;0.146559;0.128843;0.176226
185;total;1;16.9115;16.9115;16.9115
186;calc total;1;14.7124;14.7124;14.7124
186;calc update async;100;7.86346e-05;1.1012e-05;0.00588512
186;calc inner;100;0.109187;0.0999691;0.125994
186;calc wait;100;0.0275172;0.0127541;0.0529217
186;calc bound;100;0.00836806;0.00609353;0.0108031
186;calc iter;100;0.146516;0.130158;0.168958
186;total;1;16.9214;16.9214;16.9214
187;calc total;1;14.7167;14.7167;14.7167
187;calc update async;100;8.83311e-05;1.3018e-05;0.0069215
187;calc inner;100;0.108972;0.100715;0.12584
187;calc wait;100;0.0276857;0.0148197;0.0615787
187;calc bound;100;0.00839594;0.00502178;0.0104249
187;calc iter;100;0.146636;0.128088;0.176911
187;total;1;16.9165;16.9165;16.9165
188;calc total;1;14.714;14.714;14.714
188;calc update async;100;7.36127e-05;1.2504e-05;0.0055744
188;calc inner;100;0.10784;0.0970418;0.126394
188;calc wait;100;0.0296509;0.0138841;0.0637507
188;calc bound;100;0.00824733;0.00630356;0.0122784
188;calc iter;100;0.146421;0.134049;0.182566
188;total;1;16.9236;16.9236;16.9236
189;calc total;1;14.7167;14.7167;14.7167
189;calc update async;100;8.94002e-05;1.1591e-05;0.00708152
189;calc inner;100;0.108309;0.100894;0.12661
189;calc wait;100;0.028861;0.0116775;0.0601497
189;calc bound;100;0.00823432;0.00684191;0.0105849
189;calc iter;100;0.146293;0.130504;0.172688
189;total;1;16.9221;16.9221;16.9221
190;calc total;1;14.7117;14.7117;14.7117
190;calc update async;100;0.000108925;1.2355e-05;0.00909417
190;calc inner;100;0.108136;0.0992099;0.124863
190;calc wait;100;0.029468;0.0138172;0.0535089
190;calc bound;100;0.00811671;0.00660091;0.0114307
190;calc iter;100;0.146375;0.13285;0.17651
190;total;1;16.9237;16.9237;16.9237
191;calc total;1;14.7167;14.7167;14.7167
191;calc update async;100;9.42569e-05;1.1199e-05;0.00756763
191;calc inner;100;0.107763;0.098021;0.126164
191;calc wait;100;0.0298672;0.014377;0.063821
191;calc bound;100;0.00831393;0.00638783;0.014529
191;calc iter;100;0.146404;0.131969;0.191374
191;total;1;16.9237;16.9237;16.9237
0;calc total;1;14.7072;14.7072;14.7072
0;calc update async;100;3.22894e-05;1.1494e-05;0.00137887
0;calc inner;100;0.106988;0.0982187;0.126127
0;calc wait;100;0.0310129;0.01082;0.0725985
0;calc bound;100;0.00850825;0.00639515;0.01488
0;calc iter;100;0.146633;0.132063;0.199984
0;total;1;16.9225;16.9225;16.9225
1;calc total;1;14.716;14.716;14.716
1;calc update async;100;6.86838e-05;1.2286e-05;0.00495766
1;calc inner;100;0.108334;0.0988295;0.125978
1;calc wait;100;0.0296747;0.012335;0.0556013
1;calc bound;100;0.00828201;0.00680521;0.0140686
1;calc iter;100;0.146646;0.129912;0.180219
1;total;1;16.9221;16.9221;16.9221
2;calc total;1;14.7119;14.7119;14.7119
2;calc update async;100;8.61941e-05;1.2161e-05;0.00670025
2;calc inner;100;0.107257;0.0971622;0.126168
2;calc wait;100;0.0309825;0.0136307;0.054374
2;calc bound;100;0.00831232;0.00622727;0.0151646
2;calc iter;100;0.146795;0.13036;0.179267
2;total;1;16.9156;16.9156;16.9156
3;calc total;1;14.716;14.716;14.716
3;calc update async;100;7.20216e-05;1.2315e-05;0.00529049
3;calc inner;100;0.105985;0.0972431;0.125492
3;calc wait;100;0.0318251;0.0101742;0.0651987
3;calc bound;100;0.00881382;0.00652354;0.0156247
3;calc iter;100;0.146792;0.131045;0.199901
3;total;1;16.9115;16.9115;16.9115
4;calc total;1;14.7128;14.7128;14.7128
4;calc update async;100;7.49974e-05;1.1138e-05;0.00546718
4;calc inner;100;0.1083;0.100822;0.125964
4;calc wait;100;0.0296692;0.0105265;0.0544478
4;calc bound;100;0.00846433;0.00566453;0.0109834
4;calc iter;100;0.146804;0.132588;0.171246
4;total;1;16.9227;16.9227;16.9227
5;calc total;1;14.716;14.716;14.716
5;calc update async;100;7.88843e-05;1.0943e-05;0.00562755
5;calc inner;100;0.108568;0.101357;0.12576
5;calc wait;100;0.0288107;0.0142252;0.0542656
5;calc bound;100;0.00865368;0.00555141;0.0113405
5;calc iter;100;0.146899;0.13081;0.170583
5;total;1;16.9208;16.9208;16.9208
6;calc total;1;14.7119;14.7119;14.7119
6;calc update async;100;8.1536e-05;1.0878e-05;0.00617238
6;calc inner;100;0.108367;0.101193;0.125526
6;calc wait;100;0.0295938;0.0142322;0.0627739
6;calc bound;100;0.00837713;0.00606509;0.0137725
6;calc iter;100;0.147004;0.129948;0.174133
6;total;1;16.9103;16.9103;16.9103
7;calc total;1;14.7159;14.7159;14.7159
7;calc update async;100;7.05815e-05;1.0142e-05;0.00510345
7;calc inner;100;0.108135;0.101005;0.12494
7;calc wait;100;0.0302264;0.0150774;0.0591483
7;calc bound;100;0.00826156;0.00559706;0.0107987
7;calc iter;100;0.147057;0.131097;0.178039
7;total;1;16.9224;16.9224;16.9224
8;calc total;1;14.7146;14.7146;14.7146
8;calc update async;100;9.78445e-05;1.2712e-05;0.00652689
8;calc inner;100;0.106293;0.0969507;0.126111
8;calc wait;100;0.0284254;0.0130571;0.0533568
8;calc bound;100;0.0121532;0.00543184;0.0156552
8;calc iter;100;0.147137;0.131263;0.17929
8;total;1;16.9228;16.9228;16.9228
9;calc total;1;14.7146;14.7146;14.7146
9;calc update async;100;0.000105656;1.3431e-05;0.00714345
9;calc inner;100;0.105571;0.0954959;0.126418
9;calc wait;100;0.0282698;0.0139798;0.0573482
9;calc bound;100;0.0130703;0.005731;0.015949
9;calc iter;100;0.147045;0.127936;0.180066
9;total;1;16.9228;16.9228;16.9228
10;calc total;1;14.7132;14.7132;14.7132
10;calc update async;100;8.40947e-05;1.2726e-05;0.00526855
10;calc inner;100;0.105936;0.0964759;0.125702
10;calc wait;100;0.0284999;0.0138661;0.0609517
10;calc bound;100;0.0125289;0.0052698;0.0155821
10;calc iter;100;0.147127;0.117995;0.181652
10;total;1;16.9202;16.9202;16.9202
11;calc total;1;14.7145;14.7145;14.7145
11;calc update async;100;8.94674e-05;1.4009e-05;0.00596506
11;calc inner;100;0.10703;0.0962679;0.126202
11;calc wait;100;0.0280835;0.00933067;0.0598691
11;calc bound;100;0.0118173;0.0053528;0.01583
11;calc iter;100;0.14712;0.113695;0.176035
11;total;1;16.9226;16.9226;16.9226
12;calc total;1;14.7145;14.7145;14.7145
12;calc update async;100;8.85774e-05;1.3226e-05;0.00573429
12;calc inner;100;0.105706;0.0983636;0.12677
12;calc wait;100;0.0284206;0.0108524;0.0505916
12;calc bound;100;0.0123683;0.00510777;0.0152847
12;calc iter;100;0.146779;0.122348;0.173532
12;total;1;16.9205;16.9205;16.9205
13;calc total;1;14.7144;14.7144;14.7144
13;calc update async;100;8.85259e-05;1.1797e-05;0.00575064
13;calc inner;100;0.104745;0.0920432;0.126344
13;calc wait;100;0.0282744;0.0105967;0.054632
13;calc bound;100;0.0130292;0.00487231;0.0168193
13;calc iter;100;0.146856;0.127974;0.173832
13;total;1;16.918;16.918;16.918
14;calc total;1;14.7118;14.7118;14.7118
14;calc update async;100;9.46993e-05;1.6529e-05;0.00628061
14;calc inner;100;0.105533;0.0943805;0.125036
14;calc wait;100;0.0283871;0.01338;0.0546558
14;calc bound;100;0.0126102;0.00545137;0.0153592
14;calc iter;100;0.14698;0.129126;0.171902
14;total;1;16.9206;16.9206;16.9206
15;calc total;1;14.7145;14.7145;14.7145
15;calc update async;100;8.64211e-05;1.2793e-05;0.00585303
15;calc inner;100;0.105762;0.0948682;0.126406
15;calc wait;100;0.0285922;0.014674;0.0573434
15;calc bound;100;0.0122814;0.00507253;0.0157397
15;calc iter;100;0.147057;0.125692;0.183665
15;total;1;16.9206;16.9206;16.9206
16;calc total;1;14.7028;14.7028;14.7028
16;calc update async;100;3.24603e-05;9.784e-06;0.00150074
16;calc inner;100;0.107835;0.0993651;0.124583
16;calc wait;100;0.0295139;0.0106535;0.0487492
16;calc bound;100;0.00831736;0.00591371;0.012589
16;calc iter;100;0.146559;0.128509;0.170706
16;total;1;16.9156;16.9156;16.9156
17;calc total;1;14.7144;14.7144;14.7144
17;calc update async;100;7.77364e-05;1.1408e-05;0.00582189
17;calc inner;100;0.107644;0.0993453;0.125728
17;calc wait;100;0.0291178;0.0099332;0.0545106
17;calc bound;100;0.0083575;0.00584619;0.0146885
17;calc iter;100;0.14654;0.130661;0.174975
17;total;1;16.9203;16.9203;16.9203
18;calc total;1;14.7084;14.7084;14.7084
18;calc update async;100;9.52431e-05;1.1812e-05;0.00757647
18;calc inner;100;0.107446;0.098687;0.123241
18;calc wait;100;0.0294427;0.0106542;0.0528819
18;calc bound;100;0.00847571;0.00505497;0.0146099
18;calc iter;100;0.146699;0.129086;0.171042
18;total;1;16.9161;16.9161;16.9161
19;calc total;1;14.7144;14.7144;14.7144
19;calc update async;100;7.89724e-05;1.1024e-05;0.00593562
19;calc inner;100;0.107584;0.099437;0.125696
19;calc wait;100;0.0296906;0.0136791;0.0581018
19;calc bound;100;0.00841276;0.00566624;0.0130854
19;calc iter;100;0.146683;0.130206;0.170236
19;total;1;16.9204;16.9204;16.9204
20;calc total;1;14.714;14.714;14.714
20;calc update async;100;7.56414e-05;1.2606e-05;0.00566171
20;calc inner;100;0.106857;0.0948459;0.125914
20;calc wait;100;0.0308694;0.0102947;0.0576477
20;calc bound;100;0.00822448;0.00623287;0.013955
20;calc iter;100;0.146436;0.13138;0.183933
20;total;1;16.9205;16.9205;16.9205
21;calc total;1;14.7143;14.7143;14.7143
21;calc update async;100;8.32411e-05;1.2604e-05;0.0064759
21;calc inner;100;0.10735;0.0995217;0.125734
21;calc wait;100;0.0305964;0.0128472;0.0588872
21;calc bound;100;0.00787188;0.00610252;0.00964504
21;calc iter;100;0.146487;0.129926;0.173409
21;total;1;16.9092;16.9092;16.9092
22;calc total;1;14.7119;14.7119;14.7119
22;calc update async;100;8.2221e-05;1.1303e-05;0.00636319
22;calc inner;100;0.107436;0.0990292;0.125875
22;calc wait;100;0.0302705;0.012251;0.0512627
22;calc bound;100;0.00813716;0.00643755;0.014169
22;calc iter;100;0.146386;0.129964;0.165758
22;total;1;16.9205;16.9205;16.9205
23;calc total;1;14.7143;14.7143;14.7143
23;calc update async;100;8.42219e-05;1.1746e-05;0.00649382
23;calc inner;100;0.10571;0.0948178;0.125822
23;calc wait;100;0.0321017;0.012799;0.0588904
23;calc bound;100;0.00825595;0.00627022;0.0154061
23;calc iter;100;0.146476;0.130771;0.180123
23;total;1;16.9205;16.9205;16.9205
46;calc total;1;14.7118;14.7118;14.7118
46;calc update async;100;8.32853e-05;1.1357e-05;0.00658668
46;calc inner;100;0.107999;0.100046;0.128082
46;calc wait;100;0.0298441;0.0104539;0.048712
46;calc bound;100;0.00799515;0.0064568;0.00966012
46;calc iter;100;0.146544;0.135026;0.166037
46;total;1;16.9079;16.9079;16.9079
47;calc total;1;14.7143;14.7143;14.7143
47;calc update async;100;0.000109509;1.1125e-05;0.00908135
47;calc inner;100;0.107417;0.099339;0.127619
47;calc wait;100;0.0302915;0.0120177;0.0509248
47;calc bound;100;0.0083468;0.00641751;0.0143673
47;calc iter;100;0.146698;0.133332;0.179555
47;total;1;16.9112;16.9112;16.9112
67;calc total;1;14.716;14.716;14.716
67;calc update async;100;7.02052e-05;1.2807e-05;0.00507347
67;calc inner;100;0.109288;0.100223;0.125224
67;calc wait;100;0.0276027;0.0130472;0.0487569
67;calc bound;100;0.00846841;0.00560652;0.0126613
67;calc iter;100;0.146743;0.130104;0.166172
67;total;1;16.9169;16.9169;16.9169
68;calc total;1;14.7118;14.7118;14.7118
68;calc update async;100;7.56807e-05;1.0969e-05;0.00568007
68;calc inner;100;0.108267;0.0981405;0.12532
68;calc wait;100;0.0290212;0.0127892;0.0585142
68;calc bound;100;0.00828309;0.00648257;0.0113956
68;calc iter;100;0.146504;0.133072;0.170733
68;total;1;16.9214;16.9214;16.9214
69;calc total;1;14.716;14.716;14.716
69;calc update async;100;6.46741e-05;1.2195e-05;0.00464846
69;calc inner;100;0.107817;0.0959077;0.125172
69;calc wait;100;0.0298237;0.0141613;0.0541239
69;calc bound;100;0.00801782;0.00631797;0.00946375
69;calc iter;100;0.14654;0.134111;0.169988
69;total;1;16.9219;16.9219;16.9219
70;calc total;1;14.711;14.711;14.711
70;calc update async;100;7.38468e-05;1.1959e-05;0.00572586
70;calc inner;100;0.107954;0.0993818;0.125082
70;calc wait;100;0.0294271;0.0127037;0.0469635
70;calc bound;100;0.00809988;0.00643764;0.0109629
70;calc iter;100;0.146521;0.133594;0.163813
70;total;1;16.9213;16.9213;16.9213
71;calc total;1;14.7159;14.7159;14.7159
71;calc update async;100;7.95588e-05;1.244e-05;0.00613631
71;calc inner;100;0.108099;0.100348;0.125102
71;calc wait;100;0.0295287;0.0151174;0.0483526
71;calc bound;100;0.00804033;0.00631526;0.00967243
71;calc iter;100;0.146624;0.133161;0.168756
71;total;1;16.9211;16.9211;16.9211
90;calc total;1;14.713;14.713;14.713
90;calc update async;100;7.46468e-05;1.1518e-05;0.0056438
90;calc inner;100;0.106294;0.097969;0.126504
90;calc wait;100;0.0307868;0.0125745;0.054742
90;calc bound;100;0.00831963;0.00492855;0.00964366
90;calc iter;100;0.146645;0.124164;0.178586
90;total;1;16.9193;16.9193;16.9193
91;calc total;1;14.7143;14.7143;14.7143
91;calc update async;100;8.52977e-05;1.2442e-05;0.00665985
91;calc inner;100;0.106379;0.0994462;0.125738
91;calc wait;100;0.0306268;0.00965877;0.0591772
91;calc bound;100;0.00831891;0.005376;0.0123166
91;calc iter;100;0.146615;0.131074;0.173173
91;total;1;16.9184;16.9184;16.9184
92;calc total;1;14.7133;14.7133;14.7133
92;calc update async;100;7.64321e-05;1.2225e-05;0.00585758
92;calc inner;100;0.105531;0.0971724;0.126344
92;calc wait;100;0.0327298;0.0135094;0.062555
92;calc bound;100;0.00773693;0.00639488;0.0121016
92;calc iter;100;0.146396;0.12945;0.16924
92;total;1;16.9126;16.9126;16.9126
93;calc total;1;14.714;14.714;14.714
93;calc update async;100;8.62613e-05;1.1906e-05;0.00680174
93;calc inner;100;0.105486;0.0987677;0.126387
93;calc wait;100;0.0329109;0.0108028;0.0601378
93;calc bound;100;0.00761016;0.00623622;0.0105773
93;calc iter;100;0.146452;0.127443;0.167943
93;total;1;16.916;16.916;16.916
94;calc total;1;14.7122;14.7122;14.7122
94;calc update async;100;6.96796e-05;1.1379e-05;0.00529182
94;calc inner;100;0.105032;0.0974824;0.12539
94;calc wait;100;0.0331371;0.013757;0.0572969
94;calc bound;100;0.00762498;0.0061697;0.00987221
94;calc iter;100;0.146398;0.130505;0.164629
94;total;1;16.9192;16.9192;16.9192
95;calc total;1;14.7136;14.7136;14.7136
95;calc update async;100;8.35969e-05;1.1857e-05;0.00654599
95;calc inner;100;0.105192;0.0943377;0.126165
95;calc wait;100;0.0331353;0.0139616;0.0597675
95;calc bound;100;0.00767162;0.00645129;0.00875671
95;calc iter;100;0.146344;0.127677;0.167887
95;total;1;16.9192;16.9192;16.9192
164;calc total;1;14.7127;14.7127;14.7127
164;calc update async;100;7.80504e-05;1.1013e-05;0.00607949
164;calc inner;100;0.106245;0.0977485;0.124253
164;calc wait;100;0.0312794;0.0109622;0.0557149
164;calc bound;100;0.00778136;0.0064162;0.0135494
164;calc iter;100;0.146207;0.130972;0.175744
164;total;1;16.9181;16.9181;16.9181
165;calc total;1;14.7167;14.7167;14.7167
165;calc update async;100;9.05675e-05;1.2157e-05;0.00727182
165;calc inner;100;0.106369;0.0998998;0.124016
165;calc wait;100;0.0318448;0.0134825;0.0571772
165;calc bound;100;0.00762011;0.00633098;0.00882612
165;calc iter;100;0.146359;0.13104;0.171641
165;total;1;16.9181;16.9181;16.9181
166;calc total;1;14.7103;14.7103;14.7103
166;calc update async;100;8.91157e-05;1.1669e-05;0.00706152
166;calc inner;100;0.105787;0.0982428;0.124003
166;calc wait;100;0.0321693;0.0112176;0.0651752
166;calc bound;100;0.00774688;0.00607174;0.0141184
166;calc iter;100;0.146224;0.131428;0.183328
166;total;1;16.9081;16.9081;16.9081
167;calc total;1;14.7167;14.7167;14.7167
167;calc update async;100;9.24319e-05;1.127e-05;0.00741668
167;calc inner;100;0.105854;0.0982961;0.124619
167;calc wait;100;0.0322309;0.0128685;0.0638458
167;calc bound;100;0.00783165;0.00614105;0.0133411
167;calc iter;100;0.14648;0.129643;0.183367
167;total;1;16.9179;16.9179;16.9179
MPI
Running Jacobi on 192 processors with (8, 6 4) elements.
Array Dimensions: 1496 1500 1500
Block Dimensions: 187 250 375
== Energy Conservation Check ==
initial Energy:              125.000
  final Energy:              125.000
    Difference:               -0.000
== Time Statistics ==
Completed 100 iterations.
# unit_id;function_name;num_calls;avg_runtime;min_runtime;max_runtime
0;calc total;1;15.0484;15.0484;15.0484
0;calc update async;100;5.03384e-05;1.4169e-05;0.00171823
0;calc inner;100;0.110646;0.101678;0.126411
0;calc wait;100;0.0266994;0.011984;0.0635545
0;calc bound;100;0.0126248;0.00497308;0.0154904
0;calc iter;100;0.150124;0.130447;0.191831
0;total;1;17.4061;17.4061;17.4061
72;calc total;1;15.055;15.055;15.055
72;calc update async;100;7.80265e-05;1.547e-05;0.00462202
72;calc inner;100;0.109259;0.0953196;0.125393
72;calc wait;100;0.0279786;0.00924858;0.0655405
72;calc bound;100;0.0127885;0.00560604;0.0154997
72;calc iter;100;0.150283;0.121914;0.196297
72;total;1;17.3909;17.3909;17.3909
24;calc total;1;15.059;15.059;15.059
24;calc update async;100;7.40105e-05;1.2418e-05;0.00427729
24;calc inner;100;0.111313;0.102538;0.125878
24;calc wait;100;0.0263168;0.00980184;0.0663315
24;calc bound;100;0.012433;0.00600937;0.0152193
24;calc iter;100;0.150244;0.122709;0.191128
24;total;1;17.4086;17.4086;17.4086
48;calc total;1;15.0475;15.0475;15.0475
48;calc update async;100;4.99102e-05;1.0894e-05;0.00191406
48;calc inner;100;0.110968;0.0996869;0.125753
48;calc wait;100;0.0262517;0.0113527;0.0610782
48;calc bound;100;0.0126537;0.00547385;0.0156224
48;calc iter;100;0.150133;0.12193;0.189104
48;total;1;17.3931;17.3931;17.3931
73;calc total;1;15.0531;15.0531;15.0531
73;calc update async;100;8.20516e-05;1.4668e-05;0.00511842
73;calc inner;100;0.109602;0.0958625;0.125466
73;calc wait;100;0.02811;0.0135224;0.0672701
73;calc bound;100;0.012324;0.00508959;0.0158185
73;calc iter;100;0.150294;0.13176;0.193503
73;total;1;17.4028;17.4028;17.4028
25;calc total;1;15.055;15.055;15.055
25;calc update async;100;8.08889e-05;1.6786e-05;0.00515577
25;calc inner;100;0.11127;0.101361;0.126683
25;calc wait;100;0.0263653;0.0136608;0.0534963
25;calc bound;100;0.0122806;0.00520803;0.0151017
25;calc iter;100;0.150227;0.133726;0.186377
25;total;1;17.3992;17.3992;17.3992
49;calc total;1;15.0534;15.0534;15.0534
49;calc update async;100;0.000116481;1.4443e-05;0.00861759
49;calc inner;100;0.111112;0.102509;0.12512
49;calc wait;100;0.0263537;0.0109201;0.056339
49;calc bound;100;0.0124583;0.00602668;0.0155492
49;calc iter;100;0.150151;0.123263;0.188697
49;total;1;17.3881;17.3881;17.3881
74;calc total;1;15.055;15.055;15.055
74;calc update async;100;8.58238e-05;1.1773e-05;0.0055133
74;calc inner;100;0.109871;0.0997896;0.125736
74;calc wait;100;0.0281275;0.013556;0.0740199
74;calc bound;100;0.0120102;0.00550556;0.0155261
74;calc iter;100;0.150194;0.130243;0.20383
74;total;1;17.4047;17.4047;17.4047
26;calc total;1;15.0567;15.0567;15.0567
26;calc update async;100;7.8394e-05;1.4177e-05;0.00466112
26;calc inner;100;0.11098;0.100155;0.125835
26;calc wait;100;0.0263238;0.0121983;0.0581787
26;calc bound;100;0.0125809;0.00606236;0.0156815
26;calc iter;100;0.150219;0.127322;0.194016
26;total;1;17.4067;17.4067;17.4067
50;calc total;1;15.0544;15.0544;15.0544
50;calc update async;100;0.000100705;1.2607e-05;0.00702281
50;calc inner;100;0.111225;0.100837;0.125406
50;calc wait;100;0.0264391;0.0133373;0.0598705
50;calc bound;100;0.0122513;0.00604578;0.015627
50;calc iter;100;0.150159;0.132873;0.195122
50;total;1;17.3934;17.3934;17.3934
75;calc total;1;15.0516;15.0516;15.0516
75;calc update async;100;9.60456e-05;1.2904e-05;0.00594495
75;calc inner;100;0.109505;0.0961483;0.12664
75;calc wait;100;0.0277671;0.0137528;0.0641359
75;calc bound;100;0.0128116;0.00575497;0.0159088
75;calc iter;100;0.150262;0.133195;0.193107
75;total;1;17.4045;17.4045;17.4045
27;calc total;1;15.0539;15.0539;15.0539
27;calc update async;100;7.92227e-05;1.5465e-05;0.0049324
27;calc inner;100;0.110457;0.101365;0.126076
27;calc wait;100;0.0265372;0.0111982;0.0584395
27;calc bound;100;0.0129802;0.00524871;0.0156573
27;calc iter;100;0.150217;0.126445;0.190025
27;total;1;17.4075;17.4075;17.4075
51;calc total;1;15.0513;15.0513;15.0513
51;calc update async;100;0.000134378;9.191e-06;0.0103514
51;calc inner;100;0.110463;0.101873;0.124492
51;calc wait;100;0.026728;0.0114878;0.0729553
51;calc bound;100;0.0127547;0.00497149;0.0157336
51;calc iter;100;0.150205;0.127798;0.202335
51;total;1;17.3903;17.3903;17.3903
76;calc total;1;15.0518;15.0518;15.0518
76;calc update async;100;7.08104e-05;1.0298e-05;0.00531656
76;calc inner;100;0.111777;0.099479;0.125599
76;calc wait;100;0.0294487;0.0144335;0.0643617
76;calc bound;100;0.00762236;0.0054884;0.0118479
76;calc iter;100;0.150163;0.124345;0.186263
76;total;1;17.4133;17.4133;17.4133
28;calc total;1;15.0564;15.0564;15.0564
28;calc update async;100;7.13752e-05;1.0721e-05;0.00544532
28;calc inner;100;0.113448;0.105845;0.125756
28;calc wait;100;0.027794;0.0141115;0.054893
28;calc bound;100;0.00771044;0.00564675;0.0114549
28;calc iter;100;0.15012;0.134044;0.173971
28;total;1;17.4084;17.4084;17.4084
52;calc total;1;15.0558;15.0558;15.0558
52;calc update async;100;0.000101274;1.0084e-05;0.00841156
52;calc inner;100;0.113418;0.105967;0.125236
52;calc wait;100;0.0278239;0.0141174;0.0554735
52;calc bound;100;0.00762553;0.0053865;0.0101387
52;calc iter;100;0.150103;0.134172;0.182045
52;total;1;17.3931;17.3931;17.3931
77;calc total;1;15.0503;15.0503;15.0503
77;calc update async;100;7.41526e-05;1.058e-05;0.00577878
77;calc inner;100;0.11196;0.0978638;0.125401
77;calc wait;100;0.0295339;0.0136319;0.075764
77;calc bound;100;0.00762919;0.00612658;0.0132161
77;calc iter;100;0.150055;0.128724;0.188327
77;total;1;17.4091;17.4091;17.4091
29;calc total;1;15.0548;15.0548;15.0548
29;calc update async;100;6.70619e-05;1.065e-05;0.00496305
29;calc inner;100;0.113067;0.104672;0.125305
29;calc wait;100;0.028088;0.0116642;0.0601734
29;calc bound;100;0.00773307;0.00606758;0.0149447
29;calc iter;100;0.149953;0.135172;0.173204
29;total;1;17.4085;17.4085;17.4085
53;calc total;1;15.0521;15.0521;15.0521
53;calc update async;100;0.000119411;1.0083e-05;0.0102474
53;calc inner;100;0.112789;0.104926;0.124844
53;calc wait;100;0.0283994;0.0144892;0.0594093
53;calc bound;100;0.00779166;0.00618081;0.0150209
53;calc iter;100;0.150057;0.133449;0.174689
53;total;1;17.3813;17.3813;17.3813
78;calc total;1;15.048;15.048;15.048
78;calc update async;100;3.06657e-05;9.503e-06;0.00141598
78;calc inner;100;0.111093;0.0958429;0.125766
78;calc wait;100;0.0302372;0.0105614;0.0822667
78;calc bound;100;0.00743618;0.00596292;0.0129331
78;calc iter;100;0.14994;0.130978;0.185824
78;total;1;17.4106;17.4106;17.4106
30;calc total;1;15.0564;15.0564;15.0564
30;calc update async;100;6.44752e-05;1.0902e-05;0.00467953
30;calc inner;100;0.112851;0.105401;0.125107
30;calc wait;100;0.0282993;0.0132095;0.0572926
30;calc bound;100;0.00783212;0.00587784;0.0145281
30;calc iter;100;0.150094;0.13419;0.178448
30;total;1;17.3987;17.3987;17.3987
54;calc total;1;15.0556;15.0556;15.0556
54;calc update async;100;0.000101147;9.571e-06;0.00832994
54;calc inner;100;0.113186;0.105278;0.125171
54;calc wait;100;0.0281142;0.0124737;0.0599271
54;calc bound;100;0.00761656;0.00604472;0.0146846
54;calc iter;100;0.14993;0.134335;0.175812
54;total;1;17.3795;17.3795;17.3795
79;calc total;1;15.0497;15.0497;15.0497
79;calc update async;100;3.06305e-05;1.0285e-05;0.00127715
79;calc inner;100;0.111415;0.10029;0.124959
79;calc wait;100;0.0298065;0.0148875;0.0643956
79;calc bound;100;0.00768521;0.00580019;0.0113206
79;calc iter;100;0.150073;0.131974;0.182157
31;calc total;1;15.0493;15.0493;15.0493
31;calc update async;100;3.21441e-05;9.374e-06;0.00130041
31;calc inner;100;0.113414;0.105706;0.125467
31;calc wait;100;0.0272944;0.0143024;0.0522142
31;calc bound;100;0.00791507;0.00580372;0.0143755
31;calc iter;100;0.150045;0.134543;0.178925
31;total;1;17.4064;17.4064;17.4064
55;calc total;1;15.0574;15.0574;15.0574
55;calc update async;100;5.92488e-05;1.0264e-05;0.00425563
55;calc inner;100;0.113098;0.105482;0.122513
55;calc wait;100;0.0280555;0.0124926;0.0510448
55;calc bound;100;0.00776038;0.00607193;0.0116469
55;calc iter;100;0.150111;0.133884;0.175699
55;total;1;17.3844;17.3844;17.3844
79;total;1;17.408;17.408;17.408
32;calc total;1;15.0467;15.0467;15.0467
32;calc update async;100;3.28636e-05;1.0929e-05;0.00147918
32;calc inner;100;0.113034;0.102441;0.125385
32;calc wait;100;0.0287434;0.0114507;0.0589803
32;calc bound;100;0.0079777;0.0062302;0.0143475
32;calc iter;100;0.149954;0.133931;0.181134
32;total;1;17.4086;17.4086;17.4086
56;calc total;1;15.0555;15.0555;15.0555
56;calc update async;100;9.96126e-05;1.0982e-05;0.00812262
56;calc inner;100;0.11293;0.101848;0.124783
56;calc wait;100;0.0290491;0.0141313;0.05764
56;calc bound;100;0.00792952;0.00596991;0.0141258
56;calc iter;100;0.15019;0.134106;0.174566
56;total;1;17.3933;17.3933;17.3933
80;calc total;1;15.0472;15.0472;15.0472
80;calc update async;100;3.2561e-05;1.0503e-05;0.00151805
80;calc inner;100;0.111708;0.100998;0.125755
80;calc wait;100;0.0302806;0.010839;0.0744977
80;calc bound;100;0.00794919;0.00599691;0.0135177
80;calc iter;100;0.15004;0.129185;0.197365
80;total;1;17.4134;17.4134;17.4134
33;calc total;1;15.0521;15.0521;15.0521
33;calc update async;100;7.38154e-05;1.1172e-05;0.0056327
33;calc inner;100;0.113047;0.102931;0.125943
33;calc wait;100;0.0288729;0.0136444;0.0577415
33;calc bound;100;0.00765063;0.00635928;0.0105138
33;calc iter;100;0.149825;0.133037;0.168175
33;total;1;17.4026;17.4026;17.4026
57;calc total;1;15.0523;15.0523;15.0523
57;calc update async;100;0.000122516;1.045e-05;0.0104597
57;calc inner;100;0.113534;0.104977;0.124789
57;calc wait;100;0.028427;0.0138744;0.0561269
57;calc bound;100;0.00779236;0.00621715;0.0114027
57;calc iter;100;0.149981;0.130203;0.17734
57;total;1;17.3876;17.3876;17.3876
81;calc total;1;15.0513;15.0513;15.0513
81;calc update async;100;6.82129e-05;1.0534e-05;0.00510417
81;calc inner;100;0.111643;0.101872;0.125598
81;calc wait;100;0.0305701;0.012319;0.0586599
81;calc bound;100;0.0076154;0.00578284;0.0108286
81;calc iter;100;0.150021;0.131373;0.178874
81;total;1;17.4134;17.4134;17.4134
34;calc total;1;15.049;15.049;15.049
34;calc update async;100;3.18596e-05;1.2033e-05;0.00144317
34;calc inner;100;0.112771;0.104375;0.125541
34;calc wait;100;0.0294659;0.0123372;0.0570769
34;calc bound;100;0.00754277;0.00611667;0.0130025
34;calc iter;100;0.149872;0.132649;0.170866
34;total;1;17.4063;17.4063;17.4063
58;calc total;1;15.0535;15.0535;15.0535
58;calc update async;100;8.14966e-05;1.0706e-05;0.00635388
58;calc inner;100;0.112826;0.104476;0.124536
58;calc wait;100;0.0293083;0.0123962;0.062089
58;calc bound;100;0.00768168;0.00614554;0.0132087
58;calc iter;100;0.150041;0.13335;0.178462
58;total;1;17.3931;17.3931;17.3931
82;calc total;1;15.0508;15.0508;15.0508
82;calc update async;100;3.11963e-05;9.717e-06;0.00138749
82;calc inner;100;0.111509;0.100376;0.125239
82;calc wait;100;0.0305938;0.0123326;0.0514852
82;calc bound;100;0.00769111;0.00613218;0.0137101
82;calc iter;100;0.149959;0.129706;0.175495
82;total;1;17.4133;17.4133;17.4133
35;calc total;1;15.0515;15.0515;15.0515
35;calc update async;100;8.07015e-05;1.197e-05;0.00620305
35;calc inner;100;0.112809;0.102969;0.125561
35;calc wait;100;0.02892;0.0125522;0.0604212
35;calc bound;100;0.0081063;0.00596324;0.0153226
35;calc iter;100;0.150143;0.135087;0.185843
35;total;1;17.4036;17.4036;17.4036
59;calc total;1;15.0517;15.0517;15.0517
59;calc update async;100;0.000118148;1.1518e-05;0.00991471
59;calc inner;100;0.112803;0.104433;0.124723
59;calc wait;100;0.0289151;0.0117387;0.0578846
59;calc bound;100;0.00821093;0.00541981;0.0151736
59;calc iter;100;0.150172;0.134492;0.175504
59;total;1;17.3838;17.3838;17.3838
83;calc total;1;15.0502;15.0502;15.0502
83;calc update async;100;8.58688e-05;9.881e-06;0.00667273
83;calc inner;100;0.111456;0.102357;0.125092
83;calc wait;100;0.0303999;0.0101985;0.063572
83;calc bound;100;0.00814747;0.00584582;0.0156935
83;calc iter;100;0.150213;0.132104;0.190283
83;total;1;17.4127;17.4127;17.4127
36;calc total;1;15.053;15.053;15.053
36;calc update async;100;8.13455e-05;1.2616e-05;0.00620469
36;calc inner;100;0.114056;0.101251;0.124489
36;calc wait;100;0.0277015;0.0118904;0.0695301
36;calc bound;100;0.00768168;0.00549039;0.0109672
36;calc iter;100;0.150263;0.132191;0.178018
36;total;1;17.4035;17.4035;17.4035
60;calc total;1;15.0529;15.0529;15.0529
60;calc update async;100;0.000132973;1.061e-05;0.0114092
60;calc inner;100;0.115611;0.104416;0.126708
60;calc wait;100;0.0260289;0.0124007;0.0611996
60;calc bound;100;0.00771877;0.00636234;0.0131237
60;calc iter;100;0.150402;0.132176;0.173706
60;total;1;17.3937;17.3937;17.3937
84;calc total;1;15.0548;15.0548;15.0548
84;calc update async;100;7.62389e-05;1.1424e-05;0.00578268
84;calc inner;100;0.113285;0.100162;0.124999
84;calc wait;100;0.02893;0.0131386;0.0694681
84;calc bound;100;0.00744831;0.00530372;0.0115042
84;calc iter;100;0.150372;0.132143;0.177955
84;total;1;17.3962;17.3962;17.3962
37;calc total;1;15.0515;15.0515;15.0515
37;calc update async;100;8.83085e-05;1.2304e-05;0.00698097
37;calc inner;100;0.114279;0.102041;0.124572
37;calc wait;100;0.0278452;0.0119949;0.0629058
37;calc bound;100;0.0074415;0.00623601;0.012794
37;calc iter;100;0.150136;0.132499;0.171723
37;total;1;17.4074;17.4074;17.4074
61;calc total;1;15.052;15.052;15.052
61;calc update async;100;0.000124161;1.1467e-05;0.0104921
61;calc inner;100;0.1152;0.104744;0.126199
61;calc wait;100;0.0264314;0.0125032;0.0598357
61;calc bound;100;0.00768789;0.006509;0.0146531
61;calc iter;100;0.150336;0.132725;0.172115
61;total;1;17.3868;17.3868;17.3868
85;calc total;1;15.0505;15.0505;15.0505
85;calc update async;100;8.93321e-05;1.1934e-05;0.00696809
85;calc inner;100;0.113576;0.104672;0.123018
85;calc wait;100;0.0286295;0.0119547;0.056815
85;calc bound;100;0.00740006;0.00623958;0.0125487
85;calc iter;100;0.150278;0.132126;0.169078
85;total;1;17.4149;17.4149;17.4149
38;calc total;1;15.0525;15.0525;15.0525
38;calc update async;100;8.12906e-05;1.1691e-05;0.00638154
38;calc inner;100;0.11356;0.102787;0.124296
38;calc wait;100;0.0286653;0.0121935;0.0572049
38;calc bound;100;0.00739783;0.00621569;0.0116615
38;calc iter;100;0.150209;0.130471;0.177002
38;total;1;17.4009;17.4009;17.4009
62;calc total;1;15.0529;15.0529;15.0529
62;calc update async;100;0.000133064;1.1509e-05;0.0114739
62;calc inner;100;0.114979;0.107085;0.126441
62;calc wait;100;0.0271548;0.00915652;0.0561451
62;calc bound;100;0.00748169;0.00626657;0.0131656
62;calc iter;100;0.150242;0.131368;0.17272
62;total;1;17.3894;17.3894;17.3894
86;calc total;1;15.0546;15.0546;15.0546
86;calc update async;100;6.80309e-05;1.1095e-05;0.0050042
86;calc inner;100;0.113451;0.104766;0.125286
86;calc wait;100;0.0290942;0.0124305;0.0557864
86;calc bound;100;0.00730279;0.00605143;0.0135053
86;calc iter;100;0.150313;0.129136;0.180418
86;total;1;17.4114;17.4114;17.4114
39;calc total;1;15.0545;15.0545;15.0545
39;calc update async;100;7.93029e-05;1.0969e-05;0.00610637
39;calc inner;100;0.113803;0.101526;0.125093
39;calc wait;100;0.0282246;0.0128519;0.0593777
39;calc bound;100;0.00756477;0.0055775;0.010816
39;calc iter;100;0.150379;0.133519;0.174125
39;total;1;17.4003;17.4003;17.4003
63;calc total;1;15.0499;15.0499;15.0499
63;calc update async;100;5.60793e-05;1.237e-05;0.00354699
63;calc inner;100;0.115243;0.10617;0.127659
63;calc wait;100;0.0265498;0.0116842;0.0519059
63;calc bound;100;0.00767263;0.00597173;0.0102831
63;calc iter;100;0.150374;0.136382;0.170758
63;total;1;17.3867;17.3867;17.3867
87;calc total;1;15.0574;15.0574;15.0574
87;calc update async;100;6.43948e-05;1.2349e-05;0.00432592
87;calc inner;100;0.11365;0.104296;0.123788
87;calc wait;100;0.0284079;0.011406;0.0659732
87;calc bound;100;0.00744466;0.00591107;0.00989761
87;calc iter;100;0.150494;0.131479;0.178985
40;calc total;1;15.059;15.059;15.059
40;calc update async;100;7.63998e-05;1.2122e-05;0.0045031
40;calc inner;100;0.111939;0.103724;0.124211
40;calc wait;100;0.025754;0.0132105;0.0589006
40;calc bound;100;0.01243;0.00550408;0.0156809
40;calc iter;100;0.150516;0.128065;0.184185
40;total;1;17.3972;17.3972;17.3972
64;calc total;1;15.0478;15.0478;15.0478
64;calc update async;100;5.35231e-05;1.434e-05;0.00210613
64;calc inner;100;0.113035;0.101101;0.127317
64;calc wait;100;0.0246744;0.0127325;0.0607737
64;calc bound;100;0.0123593;0.00498603;0.0153731
64;calc iter;100;0.150442;0.130429;0.183426
64;total;1;17.385;17.385;17.385
87;total;1;17.4153;17.4153;17.4153
41;calc total;1;15.0574;15.0574;15.0574
41;calc update async;100;7.74503e-05;1.2506e-05;0.00468774
41;calc inner;100;0.112461;0.105917;0.124445
41;calc wait;100;0.0260214;0.0118836;0.0563821
41;calc bound;100;0.0116961;0.00524163;0.0156742
41;calc iter;100;0.150492;0.130212;0.183822
41;total;1;17.4007;17.4007;17.4007
65;calc total;1;15.0501;15.0501;15.0501
65;calc update async;100;6.99398e-05;9.799e-06;0.00390967
65;calc inner;100;0.113566;0.106844;0.127168
65;calc wait;100;0.0246417;0.00960804;0.0553962
65;calc bound;100;0.0119472;0.00498864;0.0152849
65;calc iter;100;0.15042;0.131681;0.178328
88;calc total;1;15.0585;15.0585;15.0585
88;calc update async;100;7.72741e-05;1.8261e-05;0.00438638
88;calc inner;100;0.111613;0.102206;0.123781
88;calc wait;100;0.026446;0.0108754;0.0636249
88;calc bound;100;0.0122403;0.00493532;0.0157927
88;calc iter;100;0.150584;0.132543;0.183162
88;total;1;17.4049;17.4049;17.4049
42;calc total;1;15.059;15.059;15.059
42;calc update async;100;7.60695e-05;1.2222e-05;0.0047235
42;calc inner;100;0.112686;0.0991965;0.124298
42;calc wait;100;0.0264044;0.01458;0.0578374
42;calc bound;100;0.0111858;0.00521514;0.0156558
42;calc iter;100;0.150437;0.130774;0.189794
42;total;1;17.4;17.4;17.4
65;total;1;17.3857;17.3857;17.3857
89;calc total;1;15.0533;15.0533;15.0533
89;calc update async;100;8.09137e-05;1.2324e-05;0.00494432
89;calc inner;100;0.111311;0.101783;0.12322
89;calc wait;100;0.0270397;0.0127901;0.0598588
89;calc bound;100;0.0119881;0.00596744;0.015568
89;calc iter;100;0.150459;0.127384;0.187713
89;total;1;17.4135;17.4135;17.4135
66;calc total;1;15.0512;15.0512;15.0512
66;calc update async;100;8.09495e-05;1.0684e-05;0.00503175
66;calc inner;100;0.11381;0.102365;0.126309
66;calc wait;100;0.0252849;0.0126584;0.0556891
66;calc bound;100;0.0111565;0.00583389;0.0154937
66;calc iter;100;0.150402;0.132623;0.185799
66;total;1;17.3901;17.3901;17.3901
90;calc total;1;15.0495;15.0495;15.0495
90;calc update async;100;9.76903e-05;1.2132e-05;0.00685545
90;calc inner;100;0.112078;0.101085;0.12336
90;calc wait;100;0.0267549;0.0122507;0.061103
90;calc bound;100;0.0113979;0.00554056;0.0156528
90;calc iter;100;0.150438;0.129159;0.188262
90;total;1;17.4044;17.4044;17.4044
67;calc total;1;15.0488;15.0488;15.0488
67;calc update async;100;5.9421e-05;1.2772e-05;0.00286684
67;calc inner;100;0.113022;0.102546;0.127412
67;calc wait;100;0.025227;0.0120634;0.0547715
67;calc bound;100;0.0120077;0.00498141;0.0154489
67;calc iter;100;0.150457;0.128922;0.183933
67;total;1;17.3896;17.3896;17.3896
91;calc total;1;15.0522;15.0522;15.0522
91;calc update async;100;8.87596e-05;1.5062e-05;0.0054685
91;calc inner;100;0.110918;0.0983393;0.123296
91;calc wait;100;0.0268453;0.00815949;0.0633163
91;calc bound;100;0.0125241;0.00497656;0.0156097
91;calc iter;100;0.150494;0.119903;0.191061
91;total;1;17.4049;17.4049;17.4049
68;calc total;1;15.0505;15.0505;15.0505
68;calc update async;100;6.51586e-05;1.1053e-05;0.00440384
68;calc inner;100;0.11523;0.103775;0.127066
68;calc wait;100;0.0252421;0.0127812;0.0629095
68;calc bound;100;0.00833752;0.00630832;0.0153674
68;calc iter;100;0.150347;0.135236;0.177854
68;total;1;17.3886;17.3886;17.3886
92;calc total;1;15.0557;15.0557;15.0557
92;calc update async;100;7.40386e-05;1.0381e-05;0.00535918
92;calc inner;100;0.113573;0.104074;0.124161
92;calc wait;100;0.0272798;0.0135601;0.0636238
92;calc bound;100;0.00815067;0.00567231;0.0155438
92;calc iter;100;0.150417;0.132188;0.18535
92;total;1;17.4029;17.4029;17.4029
69;calc total;1;15.0492;15.0492;15.0492
69;calc update async;100;5.72905e-05;1.1662e-05;0.00361232
69;calc inner;100;0.115167;0.104136;0.126227
69;calc wait;100;0.0254918;0.0132607;0.0613399
69;calc bound;100;0.00797667;0.00631271;0.01472
69;calc iter;100;0.150352;0.135394;0.178066
69;total;1;17.3922;17.3922;17.3922
93;calc total;1;15.053;15.053;15.053
93;calc update async;100;7.37818e-05;1.0446e-05;0.00544249
93;calc inner;100;0.113584;0.1046;0.124174
93;calc wait;100;0.0276285;0.0130423;0.0557521
93;calc bound;100;0.0076935;0.00618822;0.0129892
93;calc iter;100;0.150303;0.130558;0.175472
93;total;1;17.4102;17.4102;17.4102
70;calc total;1;15.0499;15.0499;15.0499
70;calc update async;100;6.27873e-05;1.0684e-05;0.00437798
70;calc inner;100;0.115215;0.105972;0.126992
70;calc wait;100;0.0262528;0.0137659;0.0526013
70;calc bound;100;0.00774238;0.00626052;0.0125898
70;calc iter;100;0.150201;0.134394;0.172556
70;total;1;17.3925;17.3925;17.3925
94;calc total;1;15.0548;15.0548;15.0548
94;calc update async;100;7.18368e-05;9.812e-06;0.00535416
94;calc inner;100;0.113281;0.104304;0.124421
94;calc wait;100;0.0284197;0.0126167;0.057683
94;calc bound;100;0.00744289;0.00599863;0.0141757
94;calc iter;100;0.150312;0.126565;0.178918
94;total;1;17.4015;17.4015;17.4015
71;calc total;1;15.0521;15.0521;15.0521
71;calc update async;100;0.000135594;1.053e-05;0.0114438
71;calc inner;100;0.114957;0.106124;0.125816
71;calc wait;100;0.0252751;0.0133147;0.0521537
71;calc bound;100;0.00836185;0.00633673;0.0145124
71;calc iter;100;0.150388;0.132793;0.178673
71;total;1;17.3901;17.3901;17.3901
95;calc total;1;15.0516;15.0516;15.0516
95;calc update async;100;8.07991e-05;1.1499e-05;0.00579351
95;calc inner;100;0.113588;0.103503;0.123092
95;calc wait;100;0.0271582;0.0124574;0.0668766
95;calc bound;100;0.00804256;0.0057353;0.01358
95;calc iter;100;0.150417;0.131031;0.183942
95;total;1;17.3958;17.3958;17.3958
96;calc total;1;15.0449;15.0449;15.0449
96;calc update async;100;4.20695e-05;1.5843e-05;0.00114654
96;calc inner;100;0.111714;0.103326;0.123947
96;calc wait;100;0.0253754;0.0119429;0.0460138
96;calc bound;100;0.012915;0.00501921;0.0156353
96;calc iter;100;0.150223;0.124985;0.174639
96;total;1;17.4116;17.4116;17.4116
97;calc total;1;15.051;15.051;15.051
97;calc update async;100;0.000136912;1.1669e-05;0.0104288
97;calc inner;100;0.112487;0.103675;0.12451
97;calc wait;100;0.024771;0.0119915;0.0526286
97;calc bound;100;0.0127237;0.00565797;0.0155742
97;calc iter;100;0.150222;0.126865;0.185078
97;total;1;17.4119;17.4119;17.4119
98;calc total;1;15.0516;15.0516;15.0516
98;calc update async;100;0.0001392;1.4862e-05;0.0109466
98;calc inner;100;0.112102;0.103437;0.12415
98;calc wait;100;0.0257305;0.0122188;0.0633319
98;calc bound;100;0.0120601;0.00586129;0.015567
98;calc iter;100;0.150211;0.132717;0.191412
98;total;1;17.4037;17.4037;17.4037
99;calc total;1;15.0506;15.0506;15.0506
99;calc update async;100;0.000138854;1.621e-05;0.0106949
99;calc inner;100;0.111955;0.103346;0.123797
99;calc wait;100;0.0253224;0.00857236;0.0556486
99;calc bound;100;0.0125955;0.00572606;0.0156419
99;calc iter;100;0.150206;0.133114;0.185136
99;total;1;17.407;17.407;17.407
100;calc total;1;15.0514;15.0514;15.0514
100;calc update async;100;0.000125488;1.0735e-05;0.010814
100;calc inner;100;0.114105;0.106212;0.123615
100;calc wait;100;0.0268113;0.0125082;0.0528456
100;calc bound;100;0.00772756;0.00583899;0.0101749
100;calc iter;100;0.150186;0.132145;0.171646
100;total;1;17.4047;17.4047;17.4047
101;calc total;1;15.0505;15.0505;15.0505
101;calc update async;100;0.000115234;9.076e-06;0.00994266
101;calc inner;100;0.114314;0.107591;0.123525
101;calc wait;100;0.0270573;0.0154788;0.054057
101;calc bound;100;0.00740553;0.00533057;0.0101885
101;calc iter;100;0.150096;0.13643;0.17943
101;total;1;17.4022;17.4022;17.4022
102;calc total;1;15.0507;15.0507;15.0507
102;calc update async;100;0.000119935;1.1616e-05;0.0102621
102;calc inner;100;0.113893;0.106767;0.124027
102;calc wait;100;0.0274996;0.0126637;0.0611639
102;calc bound;100;0.00746754;0.00613744;0.0120434
102;calc iter;100;0.149974;0.13714;0.183619
102;total;1;17.4107;17.4107;17.4107
103;calc total;1;15.0515;15.0515;15.0515
103;calc update async;100;0.000128273;1.1086e-05;0.0110709
103;calc inner;100;0.114324;0.108236;0.123365
103;calc wait;100;0.02683;0.0135866;0.0488877
103;calc bound;100;0.00765711;0.00599384;0.0110883
103;calc iter;100;0.150061;0.132797;0.175273
103;total;1;17.3937;17.3937;17.3937
104;calc total;1;15.0584;15.0584;15.0584
104;calc update async;100;6.49632e-05;1.0137e-05;0.00472718
104;calc inner;100;0.113779;0.104478;0.122562
104;calc wait;100;0.0285176;0.0136631;0.0605785
104;calc bound;100;0.00763662;0.00618643;0.0117675
104;calc iter;100;0.150057;0.134942;0.183655
104;total;1;17.4063;17.4063;17.4063
105;calc total;1;15.0569;15.0569;15.0569
105;calc update async;100;0.000134151;1.0168e-05;0.0114691
105;calc inner;100;0.11424;0.108052;0.123194
105;calc wait;100;0.0278444;0.012406;0.0582992
105;calc bound;100;0.00790034;0.00583015;0.0116645
105;calc iter;100;0.150209;0.132167;0.175396
105;total;1;17.4118;17.4118;17.4118
106;calc total;1;15.0584;15.0584;15.0584
106;calc update async;100;6.27635e-05;1.194e-05;0.00434545
106;calc inner;100;0.114004;0.105796;0.123826
106;calc wait;100;0.0280567;0.0140091;0.0540235
106;calc bound;100;0.00800673;0.00602879;0.0147301
106;calc iter;100;0.150165;0.136541;0.175578
106;total;1;17.3994;17.3994;17.3994
107;calc total;1;15.0561;15.0561;15.0561
107;calc update async;100;0.000123647;1.0163e-05;0.010628
107;calc inner;100;0.113733;0.105878;0.123193
107;calc wait;100;0.0280876;0.010691;0.0511181
107;calc bound;100;0.00799061;0.00630601;0.013935
107;calc iter;100;0.150103;0.134536;0.172981
107;total;1;17.4034;17.4034;17.4034
108;calc total;1;15.0551;15.0551;15.0551
108;calc update async;100;0.000114942;1.2045e-05;0.00959825
108;calc inner;100;0.115943;0.107735;0.126809
108;calc wait;100;0.0261713;0.0127755;0.054835
108;calc bound;100;0.00719731;0.00605989;0.00893599
108;calc iter;100;0.150255;0.137175;0.169683
108;total;1;17.4003;17.4003;17.4003
109;calc total;1;15.056;15.056;15.056
109;calc update async;100;0.000124556;1.2092e-05;0.0105487
109;calc inner;100;0.1159;0.109241;0.126045
109;calc wait;100;0.0258135;0.0135994;0.0540135
109;calc bound;100;0.00744485;0.00581122;0.00966023
109;calc iter;100;0.150401;0.134741;0.173621
109;total;1;17.4106;17.4106;17.4106
110;calc total;1;15.0567;15.0567;15.0567
110;calc update async;100;0.00013039;1.1785e-05;0.0112248
110;calc inner;100;0.115823;0.109089;0.126381
110;calc wait;100;0.026167;0.0138919;0.0557459
110;calc bound;100;0.007479;0.00628313;0.0121436
110;calc iter;100;0.150393;0.135766;0.173862
110;total;1;17.4054;17.4054;17.4054
111;calc total;1;15.0504;15.0504;15.0504
111;calc update async;100;7.25445e-05;1.1311e-05;0.00532549
111;calc inner;100;0.115916;0.109929;0.126465
111;calc wait;100;0.0260422;0.0134598;0.0461401
111;calc bound;100;0.0074271;0.00621721;0.0103461
111;calc iter;100;0.15028;0.133322;0.171812
111;total;1;17.4107;17.4107;17.4107
120;calc total;1;15.0555;15.0555;15.0555
120;calc update async;100;9.05332e-05;1.1472e-05;0.00601035
120;calc inner;100;0.112547;0.102826;0.124787
120;calc wait;100;0.0252182;0.0149517;0.0512848
120;calc bound;100;0.0122388;0.00496181;0.0157828
120;calc iter;100;0.150203;0.12876;0.182259
120;total;1;17.3983;17.3983;17.3983
112;calc total;1;15.0469;15.0469;15.0469
112;calc update async;100;5.51665e-05;1.9579e-05;0.00211588
112;calc inner;100;0.114107;0.107171;0.126074
112;calc wait;100;0.0237335;0.0152491;0.0432197
112;calc bound;100;0.0123232;0.00589926;0.015512
112;calc iter;100;0.150347;0.136834;0.171258
112;total;1;17.3939;17.3939;17.3939
113;calc total;1;15.0525;15.0525;15.0525
113;calc update async;100;0.000161365;1.7928e-05;0.0128035
113;calc inner;100;0.113891;0.106238;0.125835
113;calc wait;100;0.0236772;0.0112553;0.0486897
113;calc bound;100;0.0126353;0.00530698;0.0155938
113;calc iter;100;0.150443;0.128342;0.178582
113;total;1;17.3905;17.3905;17.3905
121;calc total;1;15.0523;15.0523;15.0523
121;calc update async;100;8.90758e-05;1.3146e-05;0.00582075
121;calc inner;100;0.111747;0.101958;0.126424
121;calc wait;100;0.025558;0.0123363;0.0551899
121;calc bound;100;0.0127404;0.00496902;0.0154212
121;calc iter;100;0.150225;0.137953;0.186132
121;total;1;17.4045;17.4045;17.4045
114;calc total;1;15.0537;15.0537;15.0537
114;calc update async;100;0.000179541;1.3168e-05;0.0146979
114;calc inner;100;0.114207;0.105253;0.125324
114;calc wait;100;0.0238238;0.0108703;0.0518938
114;calc bound;100;0.0120751;0.00566419;0.0155381
114;calc iter;100;0.150445;0.132805;0.178649
114;total;1;17.3906;17.3906;17.3906
122;calc total;1;15.0535;15.0535;15.0535
122;calc update async;100;9.21216e-05;1.2534e-05;0.00602727
122;calc inner;100;0.112102;0.101274;0.125917
122;calc wait;100;0.025427;0.00979764;0.0607608
122;calc bound;100;0.0124192;0.00531803;0.0154871
122;calc iter;100;0.150139;0.12746;0.185684
122;total;1;17.406;17.406;17.406
115;calc total;1;15.0508;15.0508;15.0508
115;calc update async;100;0.000144586;1.7599e-05;0.0111777
115;calc inner;100;0.114193;0.10524;0.125563
115;calc wait;100;0.0234766;0.0135787;0.0503886
115;calc bound;100;0.0124758;0.00590626;0.0157082
115;calc iter;100;0.150411;0.131817;0.17791
115;total;1;17.4047;17.4047;17.4047
123;calc total;1;15.0518;15.0518;15.0518
123;calc update async;100;8.84429e-05;1.0657e-05;0.00592086
123;calc inner;100;0.112613;0.104037;0.126737
123;calc wait;100;0.0252985;0.0138845;0.0566649
123;calc bound;100;0.012011;0.00561669;0.0153949
123;calc iter;100;0.150088;0.137268;0.179698
123;total;1;17.41;17.41;17.41
124;calc total;1;15.0529;15.0529;15.0529
124;calc update async;100;7.84719e-05;1.0639e-05;0.00616024
124;calc inner;100;0.114097;0.105651;0.125106
124;calc wait;100;0.0271665;0.0153493;0.0517505
124;calc bound;100;0.00741999;0.00599596;0.0101045
124;calc iter;100;0.14998;0.134952;0.170727
124;total;1;17.4108;17.4108;17.4108
125;calc total;1;15.052;15.052;15.052
125;calc update async;100;7.5941e-05;1.014e-05;0.00585969
125;calc inner;100;0.114125;0.104955;0.125989
125;calc wait;100;0.0271359;0.0124326;0.0521719
125;calc bound;100;0.00778722;0.00608525;0.0111725
125;calc iter;100;0.150019;0.133907;0.173293
125;total;1;17.411;17.411;17.411
126;calc total;1;15.0529;15.0529;15.0529
126;calc update async;100;8.0408e-05;9.475e-06;0.00629735
126;calc inner;100;0.114798;0.105148;0.125868
126;calc wait;100;0.0262244;0.0113641;0.0573095
126;calc bound;100;0.00755505;0.00582945;0.00998902
126;calc iter;100;0.150058;0.133776;0.170602
126;total;1;17.3985;17.3985;17.3985
127;calc total;1;15.0474;15.0474;15.0474
127;calc update async;100;3.22317e-05;1.1018e-05;0.00148018
127;calc inner;100;0.114015;0.105846;0.126191
127;calc wait;100;0.02707;0.0132369;0.0521238
127;calc bound;100;0.00760213;0.00600996;0.0103496
127;calc iter;100;0.149913;0.133878;0.169417
127;total;1;17.4005;17.4005;17.4005
128;calc total;1;15.0431;15.0431;15.0431
128;calc update async;100;3.42184e-05;1.1175e-05;0.00156488
128;calc inner;100;0.114778;0.105145;0.12539
128;calc wait;100;0.0270772;0.0138267;0.052185
128;calc bound;100;0.00790156;0.00620965;0.0132888
128;calc iter;100;0.149915;0.135195;0.170806
128;total;1;17.4049;17.4049;17.4049
129;calc total;1;15.0439;15.0439;15.0439
129;calc update async;100;3.9701e-05;1.2127e-05;0.00184683
129;calc inner;100;0.113787;0.105285;0.12573
129;calc wait;100;0.0276073;0.0140918;0.0485212
129;calc bound;100;0.00852781;0.0052916;0.0154446
129;calc iter;100;0.150052;0.134444;0.175453
129;total;1;17.3966;17.3966;17.3966
130;calc total;1;15.0475;15.0475;15.0475
130;calc update async;100;4.858e-05;1.0357e-05;0.00293832
130;calc inner;100;0.11395;0.105057;0.125322
130;calc wait;100;0.027625;0.0125954;0.0598674
130;calc bound;100;0.00827654;0.00601715;0.0155092
130;calc iter;100;0.150067;0.133034;0.176877
130;total;1;17.4083;17.4083;17.4083
131;calc total;1;15.0462;15.0462;15.0462
131;calc update async;100;4.01105e-05;1.213e-05;0.00208986
131;calc inner;100;0.114144;0.104364;0.125605
131;calc wait;100;0.0275097;0.0104082;0.0531661
131;calc bound;100;0.00794463;0.00625024;0.0143795
131;calc iter;100;0.149849;0.137336;0.179772
131;total;1;17.411;17.411;17.411
132;calc total;1;15.0512;15.0512;15.0512
132;calc update async;100;8.18943e-05;1.2429e-05;0.00629491
132;calc inner;100;0.114772;0.106987;0.126206
132;calc wait;100;0.0269435;0.01175;0.0539844
132;calc bound;100;0.00755211;0.0061206;0.0129584
132;calc iter;100;0.150152;0.133503;0.171933
132;total;1;17.3994;17.3994;17.3994
144;calc total;1;15.0472;15.0472;15.0472
144;calc update async;100;4.29473e-05;1.0841e-05;0.00123647
144;calc inner;100;0.110649;0.099655;0.125188
144;calc wait;100;0.0267721;0.0121527;0.0612519
144;calc bound;100;0.0123573;0.00596815;0.0157349
144;calc iter;100;0.149905;0.134479;0.185476
144;total;1;17.3994;17.3994;17.3994
133;calc total;1;15.0462;15.0462;15.0462
133;calc update async;100;3.88548e-05;1.0299e-05;0.00191473
133;calc inner;100;0.115192;0.105335;0.1264
133;calc wait;100;0.0265718;0.0127533;0.0597954
133;calc bound;100;0.00763234;0.00621585;0.0117166
133;calc iter;100;0.150235;0.134653;0.182077
133;total;1;17.3972;17.3972;17.3972
134;calc total;1;15.0511;15.0511;15.0511
134;calc update async;100;8.40307e-05;1.0503e-05;0.00634452
134;calc inner;100;0.115398;0.106791;0.126425
134;calc wait;100;0.0267335;0.0117512;0.0579007
134;calc bound;100;0.00745432;0.00597035;0.0116385
134;calc iter;100;0.15028;0.134712;0.176276
134;total;1;17.408;17.408;17.408
135;calc total;1;15.0521;15.0521;15.0521
135;calc update async;100;8.44734e-05;1.1726e-05;0.00659534
135;calc inner;100;0.114744;0.106338;0.126178
135;calc wait;100;0.0275201;0.0106768;0.0494064
135;calc bound;100;0.00743267;0.0062463;0.0130358
135;calc iter;100;0.150109;0.135232;0.174696
135;total;1;17.4065;17.4065;17.4065
136;calc total;1;15.055;15.055;15.055
136;calc update async;100;9.19384e-05;1.2509e-05;0.00606616
136;calc inner;100;0.113045;0.100514;0.124994
136;calc wait;100;0.0249613;0.0102077;0.0521037
136;calc bound;100;0.0121235;0.00561247;0.015667
136;calc iter;100;0.150339;0.132347;0.181733
136;total;1;17.3873;17.3873;17.3873
137;calc total;1;15.0531;15.0531;15.0531
137;calc update async;100;9.85696e-05;1.3978e-05;0.00658837
137;calc inner;100;0.112185;0.102575;0.125128
137;calc wait;100;0.0253061;0.0117731;0.063754
137;calc bound;100;0.0127377;0.0053327;0.0154806
137;calc iter;100;0.150396;0.124256;0.191749
137;total;1;17.3952;17.3952;17.3952
138;calc total;1;15.055;15.055;15.055
138;calc update async;100;9.21935e-05;1.2369e-05;0.00608075
138;calc inner;100;0.112758;0.10528;0.12463
138;calc wait;100;0.0251462;0.0113028;0.0627652
138;calc bound;100;0.0123041;0.00543229;0.0154813
138;calc iter;100;0.150406;0.123161;0.188953
138;total;1;17.4045;17.4045;17.4045
139;calc total;1;15.0516;15.0516;15.0516
139;calc update async;100;9.78848e-05;1.4144e-05;0.00676613
139;calc inner;100;0.113376;0.099912;0.125728
139;calc wait;100;0.0251997;0.0134276;0.0469661
139;calc bound;100;0.0116518;0.00551282;0.0157477
139;calc iter;100;0.150369;0.13564;0.175726
139;total;1;17.4079;17.4079;17.4079
140;calc total;1;15.0518;15.0518;15.0518
140;calc update async;100;9.22628e-05;1.0283e-05;0.00731722
140;calc inner;100;0.114969;0.108548;0.125919
140;calc wait;100;0.0261405;0.0115532;0.0517238
140;calc bound;100;0.00772045;0.00623168;0.0128372
140;calc iter;100;0.150149;0.1361;0.180345
140;total;1;17.4021;17.4021;17.4021
141;calc total;1;15.0503;15.0503;15.0503
141;calc update async;100;8.3045e-05;1.2636e-05;0.00605987
141;calc inner;100;0.1151;0.105494;0.126019
141;calc wait;100;0.0256589;0.0132151;0.0617348
141;calc bound;100;0.00825135;0.00621719;0.0147414
141;calc iter;100;0.150281;0.134905;0.188768
141;total;1;17.4023;17.4023;17.4023
142;calc total;1;15.0505;15.0505;15.0505
142;calc update async;100;8.64696e-05;9.989e-06;0.00664087
142;calc inner;100;0.114692;0.106492;0.125689
142;calc wait;100;0.0263592;0.0127528;0.061057
142;calc bound;100;0.00810581;0.00624944;0.0136401
142;calc iter;100;0.1503;0.134156;0.186825
142;total;1;17.3995;17.3995;17.3995
143;calc total;1;15.0457;15.0457;15.0457
143;calc update async;100;4.46768e-05;1.1597e-05;0.00264608
143;calc inner;100;0.114684;0.106737;0.125082
143;calc wait;100;0.0272794;0.0111846;0.0484132
143;calc bound;100;0.00736241;0.00623004;0.0122858
143;calc iter;100;0.150039;0.13291;0.174704
143;total;1;17.408;17.408;17.408
145;calc total;1;15.0476;15.0476;15.0476
145;calc update async;100;4.57084e-05;1.0894e-05;0.00136796
145;calc inner;100;0.110192;0.0990384;0.125354
145;calc wait;100;0.0269662;0.0134864;0.0502403
145;calc bound;100;0.0126427;0.00505653;0.0155892
145;calc iter;100;0.14996;0.132093;0.179713
145;total;1;17.4074;17.4074;17.4074
146;calc total;1;15.0483;15.0483;15.0483
146;calc update async;100;8.66935e-05;1.2918e-05;0.00535291
146;calc inner;100;0.110723;0.0983041;0.125166
146;calc wait;100;0.0264546;0.0109603;0.0556261
146;calc bound;100;0.0126705;0.00498401;0.0157285
146;calc iter;100;0.150017;0.1242;0.18437
146;total;1;17.412;17.412;17.412
147;calc total;1;15.0465;15.0465;15.0465
147;calc update async;100;5.32958e-05;1.1736e-05;0.00213328
147;calc inner;100;0.110342;0.0997631;0.125462
147;calc wait;100;0.0270561;0.0108932;0.0546011
147;calc bound;100;0.0124577;0.00497377;0.0158103
147;calc iter;100;0.150009;0.129318;0.180301
147;total;1;17.4119;17.4119;17.4119
148;calc total;1;15.0549;15.0549;15.0549
148;calc update async;100;8.04581e-05;1.0541e-05;0.00624729
148;calc inner;100;0.112625;0.103431;0.124496
148;calc wait;100;0.0278765;0.01517;0.0629541
148;calc bound;100;0.00784439;0.00617691;0.0104096
148;calc iter;100;0.149761;0.139093;0.179845
148;total;1;17.4047;17.4047;17.4047
149;calc total;1;15.0467;15.0467;15.0467
149;calc update async;100;3.94302e-05;9.405e-06;0.00216308
149;calc inner;100;0.112745;0.1043;0.125229
149;calc wait;100;0.0281129;0.013521;0.0505609
149;calc bound;100;0.00787074;0.00599868;0.0115652
149;calc iter;100;0.14979;0.134137;0.170012
149;total;1;17.411;17.411;17.411
150;calc total;1;15.0547;15.0547;15.0547
150;calc update async;100;7.40917e-05;8.984e-06;0.00575426
150;calc inner;100;0.11276;0.104277;0.124292
150;calc wait;100;0.0281103;0.0151816;0.0584775
150;calc bound;100;0.00780174;0.00580947;0.010006
150;calc iter;100;0.150012;0.136846;0.17561
150;total;1;17.4102;17.4102;17.4102
151;calc total;1;15.0574;15.0574;15.0574
151;calc update async;100;7.28374e-05;1.018e-05;0.0055713
151;calc inner;100;0.112494;0.10433;0.124149
151;calc wait;100;0.0280596;0.0135072;0.0529492
151;calc bound;100;0.00792582;0.00526725;0.0110752
151;calc iter;100;0.149921;0.133951;0.177911
151;total;1;17.406;17.406;17.406
152;calc total;1;15.0585;15.0585;15.0585
152;calc update async;100;7.54582e-05;1.0456e-05;0.0056688
152;calc inner;100;0.111929;0.0995022;0.123998
152;calc wait;100;0.0298486;0.010657;0.0572053
152;calc bound;100;0.0079866;0.00610851;0.0146502
152;calc iter;100;0.149895;0.134327;0.185697
152;total;1;17.412;17.412;17.412
153;calc total;1;15.0533;15.0533;15.0533
153;calc update async;100;7.87546e-05;1.0519e-05;0.00599421
153;calc inner;100;0.112167;0.102782;0.125006
153;calc wait;100;0.0292564;0.0141938;0.057033
153;calc bound;100;0.00825303;0.00573376;0.0151864
153;calc iter;100;0.149985;0.132759;0.175906
153;total;1;17.4072;17.4072;17.4072
154;calc total;1;15.0495;15.0495;15.0495
154;calc update async;100;7.41551e-05;1.0909e-05;0.00560037
154;calc inner;100;0.112652;0.103397;0.125373
154;calc wait;100;0.0287834;0.0113961;0.0553447
154;calc bound;100;0.00816707;0.00621735;0.0144637
154;calc iter;100;0.14976;0.13224;0.174224
154;total;1;17.4119;17.4119;17.4119
155;calc total;1;15.0521;15.0521;15.0521
155;calc update async;100;7.28219e-05;1.0327e-05;0.00550028
155;calc inner;100;0.11243;0.102815;0.125239
155;calc wait;100;0.0293171;0.0134891;0.0591903
155;calc bound;100;0.00778779;0.00588007;0.0134324
155;calc iter;100;0.149783;0.135561;0.1764
155;total;1;17.4096;17.4096;17.4096
156;calc total;1;15.0557;15.0557;15.0557
156;calc update async;100;7.65995e-05;1.1937e-05;0.00579118
156;calc inner;100;0.113157;0.102337;0.123779
156;calc wait;100;0.0285521;0.0127612;0.0565397
156;calc bound;100;0.00752418;0.00583221;0.0109774
156;calc iter;100;0.150079;0.130784;0.185737
156;total;1;17.4042;17.4042;17.4042
157;calc total;1;15.053;15.053;15.053
157;calc update async;100;8.07741e-05;1.2077e-05;0.00617776
157;calc inner;100;0.113504;0.102007;0.125354
157;calc wait;100;0.0281575;0.0121725;0.0606938
157;calc bound;100;0.00743378;0.00558876;0.00940747
157;calc iter;100;0.150165;0.130537;0.176141
157;total;1;17.4111;17.4111;17.4111
158;calc total;1;15.0548;15.0548;15.0548
158;calc update async;100;7.87871e-05;9.986e-06;0.00595866
158;calc inner;100;0.11326;0.104632;0.125004
158;calc wait;100;0.0289297;0.012551;0.0605896
158;calc bound;100;0.00708081;0.0060031;0.0094408
158;calc iter;100;0.150041;0.127715;0.17302
158;total;1;17.4088;17.4088;17.4088
159;calc total;1;15.0478;15.0478;15.0478
159;calc update async;100;3.41359e-05;1.1945e-05;0.00170738
159;calc inner;100;0.113501;0.104269;0.125941
159;calc wait;100;0.0288382;0.012235;0.0591436
159;calc bound;100;0.00711872;0.00529869;0.0110346
159;calc iter;100;0.149896;0.13312;0.174524
159;total;1;17.4112;17.4112;17.4112
160;calc total;1;15.0456;15.0456;15.0456
160;calc update async;100;4.82621e-05;1.1618e-05;0.00166476
160;calc inner;100;0.111243;0.103212;0.125666
160;calc wait;100;0.0263787;0.0142906;0.0620866
160;calc bound;100;0.0123477;0.00494381;0.0155633
160;calc iter;100;0.150108;0.131205;0.186226
160;total;1;17.3973;17.3973;17.3973
161;calc total;1;15.051;15.051;15.051
161;calc update async;100;9.14997e-05;1.6377e-05;0.0058811
161;calc inner;100;0.110797;0.0994621;0.124969
161;calc wait;100;0.0266097;0.0126437;0.0529359
161;calc bound;100;0.0124679;0.00507741;0.0155773
161;calc iter;100;0.150254;0.1265;0.180557
161;total;1;17.3991;17.3991;17.3991
162;calc total;1;15.046;15.046;15.046
162;calc update async;100;5.24198e-05;1.3813e-05;0.00200373
162;calc inner;100;0.111587;0.101934;0.125035
162;calc wait;100;0.026901;0.0103078;0.0532936
162;calc bound;100;0.0115827;0.00494511;0.0151952
162;calc iter;100;0.150202;0.129874;0.177012
162;total;1;17.399;17.399;17.399
163;calc total;1;15.0506;15.0506;15.0506
163;calc update async;100;8.75991e-05;1.1855e-05;0.00577998
163;calc inner;100;0.111892;0.102985;0.125102
163;calc wait;100;0.0270858;0.0116192;0.0544918
163;calc bound;100;0.0111421;0.00499736;0.0152145
163;calc iter;100;0.150297;0.130665;0.181033
163;total;1;17.4067;17.4067;17.4067
164;calc total;1;15.0514;15.0514;15.0514
164;calc update async;100;8.20925e-05;9.311e-06;0.00619085
164;calc inner;100;0.113416;0.106099;0.125801
164;calc wait;100;0.0270022;0.0120744;0.054621
164;calc bound;100;0.00804057;0.00585705;0.0151897
164;calc iter;100;0.150048;0.129794;0.181971
164;total;1;17.4049;17.4049;17.4049
165;calc total;1;15.0505;15.0505;15.0505
165;calc update async;100;8.1728e-05;1.137e-05;0.00593697
165;calc inner;100;0.113422;0.102336;0.125098
165;calc wait;100;0.0269266;0.0132109;0.0554842
165;calc bound;100;0.00848352;0.00549895;0.0154817
165;calc iter;100;0.150139;0.131427;0.188723
165;total;1;17.4076;17.4076;17.4076
168;calc total;1;15.0584;15.0584;15.0584
168;calc update async;100;7.48256e-05;1.3785e-05;0.00428637
168;calc inner;100;0.111076;0.102034;0.12478
168;calc wait;100;0.0262466;0.012841;0.0520397
168;calc bound;100;0.012523;0.00487785;0.0156348
168;calc iter;100;0.150099;0.136113;0.180137
168;total;1;17.4094;17.4094;17.4094
166;calc total;1;15.0507;15.0507;15.0507
166;calc update async;100;8.71284e-05;1.1003e-05;0.00665951
166;calc inner;100;0.112838;0.0995022;0.125849
166;calc wait;100;0.0279864;0.0125569;0.059118
166;calc bound;100;0.0081005;0.00603023;0.0153969
166;calc iter;100;0.150034;0.132163;0.190331
166;total;1;17.406;17.406;17.406
167;calc total;1;15.0515;15.0515;15.0515
167;calc update async;100;9.15509e-05;1.0884e-05;0.00726108
167;calc inner;100;0.113517;0.103335;0.125474
167;calc wait;100;0.0274625;0.0131641;0.0497024
167;calc bound;100;0.00777841;0.00578296;0.0141222
167;calc iter;100;0.149933;0.127868;0.176356
167;total;1;17.4113;17.4113;17.4113
169;calc total;1;15.0569;15.0569;15.0569
169;calc update async;100;7.84829e-05;1.0334e-05;0.0049215
169;calc inner;100;0.111169;0.100834;0.125249
169;calc wait;100;0.0266228;0.0109579;0.054023
169;calc bound;100;0.0122148;0.00502396;0.0155628
169;calc iter;100;0.150159;0.131091;0.184643
169;total;1;17.401;17.401;17.401
170;calc total;1;15.0584;15.0584;15.0584
170;calc update async;100;7.78197e-05;1.0763e-05;0.00467669
170;calc inner;100;0.11085;0.100338;0.12464
170;calc wait;100;0.0265538;0.0122639;0.06169
170;calc bound;100;0.012362;0.00506224;0.0155353
170;calc iter;100;0.150049;0.131454;0.186831
170;total;1;17.4096;17.4096;17.4096
171;calc total;1;15.0561;15.0561;15.0561
171;calc update async;100;8.27107e-05;1.4414e-05;0.00490625
171;calc inner;100;0.110954;0.100189;0.125691
171;calc wait;100;0.0259708;0.00632592;0.0488172
171;calc bound;100;0.0129113;0.00503317;0.0158762
171;calc iter;100;0.150059;0.117806;0.173872
171;total;1;17.4071;17.4071;17.4071
172;calc total;1;15.0551;15.0551;15.0551
172;calc update async;100;7.01387e-05;1.1083e-05;0.00518104
172;calc inner;100;0.113105;0.103312;0.124575
172;calc wait;100;0.0277459;0.0126961;0.0530448
172;calc bound;100;0.00794323;0.00610576;0.0122606
172;calc iter;100;0.149899;0.13493;0.174211
172;total;1;17.4057;17.4057;17.4057
173;calc total;1;15.056;15.056;15.056
173;calc update async;100;6.70674e-05;9.462e-06;0.00496263
173;calc inner;100;0.113175;0.105433;0.125029
173;calc wait;100;0.0275773;0.0109097;0.0563722
173;calc bound;100;0.00772195;0.00602023;0.0121954
173;calc iter;100;0.149819;0.131946;0.172
173;total;1;17.4015;17.4015;17.4015
174;calc total;1;15.0567;15.0567;15.0567
174;calc update async;100;6.85044e-05;1.0567e-05;0.00515936
174;calc inner;100;0.11326;0.104312;0.12506
174;calc wait;100;0.0281114;0.0141808;0.0643356
174;calc bound;100;0.00756027;0.00598734;0.0100268
174;calc iter;100;0.149931;0.132357;0.182662
174;total;1;17.4096;17.4096;17.4096
175;calc total;1;15.0537;15.0537;15.0537
175;calc update async;100;7.40759e-05;9.329e-06;0.00549702
175;calc inner;100;0.113006;0.105319;0.124584
175;calc wait;100;0.0272975;0.0123707;0.0522889
175;calc bound;100;0.00813114;0.00523444;0.0120286
175;calc iter;100;0.149975;0.133578;0.172392
175;total;1;17.4096;17.4096;17.4096
176;calc total;1;15.0469;15.0469;15.0469
176;calc update async;100;3.20628e-05;9.203e-06;0.0014273
176;calc inner;100;0.11275;0.101368;0.12457
176;calc wait;100;0.028744;0.0130957;0.0660826
176;calc bound;100;0.00820358;0.00611121;0.0152174
176;calc iter;100;0.149847;0.134852;0.177851
176;total;1;17.3987;17.3987;17.3987
177;calc total;1;15.0525;15.0525;15.0525
177;calc update async;100;8.15741e-05;1.0903e-05;0.00627654
177;calc inner;100;0.11364;0.105518;0.124592
177;calc wait;100;0.0275802;0.0130576;0.0498877
177;calc bound;100;0.00801599;0.00607178;0.014944
177;calc iter;100;0.149845;0.134006;0.174686
177;total;1;17.4034;17.4034;17.4034
178;calc total;1;15.0537;15.0537;15.0537
178;calc update async;100;7.3078e-05;1.0927e-05;0.00557667
178;calc inner;100;0.112518;0.104353;0.124936
178;calc wait;100;0.0295205;0.00991739;0.0571931
178;calc bound;100;0.00773312;0.00609535;0.0135728
178;calc iter;100;0.149917;0.132863;0.181438
178;total;1;17.4038;17.4038;17.4038
179;calc total;1;15.0507;15.0507;15.0507
179;calc update async;100;8.26171e-05;1.117e-05;0.00643788
179;calc inner;100;0.11279;0.103044;0.123934
179;calc wait;100;0.0289621;0.0113687;0.0655083
179;calc bound;100;0.00792428;0.00620664;0.0145982
179;calc iter;100;0.149848;0.13258;0.179638
179;total;1;17.3917;17.3917;17.3917
180;calc total;1;15.0554;15.0554;15.0554
180;calc update async;100;7.4805e-05;1.1988e-05;0.0055051
180;calc inner;100;0.11452;0.100775;0.125796
180;calc wait;100;0.0268692;0.0124422;0.0538544
180;calc bound;100;0.00766541;0.00604254;0.0104896
180;calc iter;100;0.150177;0.133607;0.178337
180;total;1;17.407;17.407;17.407
181;calc total;1;15.0512;15.0512;15.0512
181;calc update async;100;7.11939e-05;1.1638e-05;0.00525049
181;calc inner;100;0.114412;0.104829;0.125703
181;calc wait;100;0.027131;0.0134304;0.0507646
181;calc bound;100;0.00743332;0.00618317;0.0107481
181;calc iter;100;0.150025;0.13472;0.169426
181;total;1;17.4068;17.4068;17.4068
182;calc total;1;15.0509;15.0509;15.0509
182;calc update async;100;8.33793e-05;1.182e-05;0.00664714
182;calc inner;100;0.114178;0.103507;0.12546
182;calc wait;100;0.0279415;0.0103298;0.0556002
182;calc bound;100;0.00721439;0.00616461;0.0104874
182;calc iter;100;0.150005;0.134845;0.173191
182;total;1;17.4063;17.4063;17.4063
183;calc total;1;15.0573;15.0573;15.0573
183;calc update async;100;7.23426e-05;1.2625e-05;0.00532179
183;calc inner;100;0.114378;0.102632;0.125545
183;calc wait;100;0.0277517;0.0121723;0.0599145
183;calc bound;100;0.00738982;0.00565868;0.0103359
183;calc iter;100;0.150311;0.133134;0.180918
183;total;1;17.4141;17.4141;17.4141
184;calc total;1;15.0568;15.0568;15.0568
184;calc update async;100;8.45028e-05;1.1311e-05;0.00533109
184;calc inner;100;0.112241;0.10309;0.124961
184;calc wait;100;0.0257522;0.0130067;0.0480753
184;calc bound;100;0.0121971;0.0049976;0.0154896
184;calc iter;100;0.150396;0.136287;0.180016
184;total;1;17.4139;17.4139;17.4139
185;calc total;1;15.0534;15.0534;15.0534
185;calc update async;100;8.31793e-05;1.7294e-05;0.0053164
185;calc inner;100;0.112609;0.104402;0.125576
185;calc wait;100;0.0252426;0.0125903;0.0637979
185;calc bound;100;0.0118739;0.00532656;0.0156855
185;calc iter;100;0.150175;0.133198;0.196095
185;total;1;17.4071;17.4071;17.4071
186;calc total;1;15.0548;15.0548;15.0548
186;calc update async;100;7.98317e-05;1.106e-05;0.00508605
186;calc inner;100;0.113002;0.104535;0.125398
186;calc wait;100;0.0257655;0.01311;0.057302
186;calc bound;100;0.0113956;0.00568126;0.0156691
186;calc iter;100;0.150337;0.131615;0.186498
186;total;1;17.3962;17.3962;17.3962
187;calc total;1;15.0526;15.0526;15.0526
187;calc update async;100;9.3912e-05;1.2059e-05;0.00643678
187;calc inner;100;0.112523;0.103449;0.125563
187;calc wait;100;0.0257863;0.00676698;0.05741
187;calc bound;100;0.0117849;0.0051544;0.0156058
187;calc iter;100;0.150322;0.118301;0.189751
187;total;1;17.4126;17.4126;17.4126
188;calc total;1;15.0538;15.0538;15.0538
188;calc update async;100;8.2985e-05;1.0761e-05;0.00615059
188;calc inner;100;0.114825;0.103482;0.12562
188;calc wait;100;0.0252844;0.0121384;0.0535357
188;calc bound;100;0.0084482;0.0060704;0.0147557
188;calc iter;100;0.15016;0.13458;0.17815
188;total;1;17.405;17.405;17.405
189;calc total;1;15.0523;15.0523;15.0523
189;calc update async;100;8.79225e-05;1.1845e-05;0.00657297
189;calc inner;100;0.113826;0.0987098;0.125614
189;calc wait;100;0.0261892;0.013221;0.0517876
189;calc bound;100;0.00875691;0.00581748;0.0156636
189;calc iter;100;0.150089;0.134381;0.185546
189;total;1;17.414;17.414;17.414
190;calc total;1;15.0537;15.0537;15.0537
190;calc update async;100;7.87677e-05;1.0142e-05;0.00591936
190;calc inner;100;0.113968;0.0998135;0.125711
190;calc wait;100;0.0268532;0.0125779;0.0576855
190;calc bound;100;0.00823667;0.00633653;0.0149829
190;calc iter;100;0.150028;0.135444;0.179217
190;total;1;17.4079;17.4079;17.4079
191;calc total;1;15.0492;15.0492;15.0492
191;calc update async;100;3.5081e-05;1.1778e-05;0.00142932
191;calc inner;100;0.114331;0.104531;0.125458
191;calc wait;100;0.0263288;0.0114417;0.0494603
191;calc bound;100;0.00838432;0.00556942;0.0139811
191;calc iter;100;0.150228;0.133503;0.180276
191;total;1;17.4067;17.4067;17.4067
1;calc total;1;15.0492;15.0492;15.0492
1;calc update async;100;4.69427e-05;1.4569e-05;0.00159507
1;calc inner;100;0.110679;0.100551;0.125675
1;calc wait;100;0.0267664;0.00885058;0.0520921
1;calc bound;100;0.0123898;0.00517387;0.0156082
1;calc iter;100;0.150087;0.122389;0.180653
1;total;1;17.4114;17.4114;17.4114
2;calc total;1;15.0511;15.0511;15.0511
2;calc update async;100;4.56272e-05;1.5071e-05;0.0013827
2;calc inner;100;0.110662;0.100373;0.125726
2;calc wait;100;0.026869;0.0127943;0.0508552
2;calc bound;100;0.012448;0.00521167;0.0154941
2;calc iter;100;0.150121;0.13405;0.177895
2;total;1;17.4106;17.4106;17.4106
3;calc total;1;15.0485;15.0485;15.0485
3;calc update async;100;5.04672e-05;1.5024e-05;0.00176575
3;calc inner;100;0.110197;0.100344;0.125874
3;calc wait;100;0.0267466;0.0084772;0.0521865
3;calc bound;100;0.0129964;0.00524856;0.0156349
3;calc iter;100;0.150054;0.123368;0.18243
3;total;1;17.4126;17.4126;17.4126
4;calc total;1;15.0531;15.0531;15.0531
4;calc update async;100;7.04614e-05;1.0041e-05;0.00527584
4;calc inner;100;0.112867;0.1038;0.125673
4;calc wait;100;0.0278974;0.0128519;0.0657881
4;calc bound;100;0.00794864;0.0061085;0.0118589
4;calc iter;100;0.149866;0.13468;0.181496
4;total;1;17.4051;17.4051;17.4051
5;calc total;1;15.0484;15.0484;15.0484
5;calc update async;100;3.7196e-05;9.888e-06;0.00191363
5;calc inner;100;0.112837;0.105596;0.125509
5;calc wait;100;0.0282968;0.0137727;0.0576745
5;calc bound;100;0.00784377;0.00599501;0.0150009
5;calc iter;100;0.150018;0.130599;0.175331
5;total;1;17.4002;17.4002;17.4002
6;calc total;1;15.0531;15.0531;15.0531
6;calc update async;100;7.40557e-05;1.0952e-05;0.0056108
6;calc inner;100;0.112548;0.10632;0.125071
6;calc wait;100;0.0286122;0.0108953;0.051551
6;calc bound;100;0.00788512;0.00571879;0.0126516
6;calc iter;100;0.149961;0.129668;0.184278
6;total;1;17.4074;17.4074;17.4074
7;calc total;1;15.0542;15.0542;15.0542
7;calc update async;100;6.81526e-05;9.573e-06;0.00495591
7;calc inner;100;0.112696;0.105288;0.125429
7;calc wait;100;0.0280842;0.0112414;0.0569117
7;calc bound;100;0.00790265;0.00605691;0.0123528
7;calc iter;100;0.150051;0.132095;0.176915
7;total;1;17.4082;17.4082;17.4082
8;calc total;1;15.0573;15.0573;15.0573
8;calc update async;100;6.60789e-05;1.0801e-05;0.00483223
8;calc inner;100;0.112506;0.101591;0.124841
8;calc wait;100;0.0292143;0.0130741;0.0590678
8;calc bound;100;0.00803647;0.00633369;0.0138325
8;calc iter;100;0.149931;0.13339;0.177852
8;total;1;17.4049;17.4049;17.4049
9;calc total;1;15.0552;15.0552;15.0552
9;calc update async;100;0.000114104;1.1526e-05;0.00961528
9;calc inner;100;0.113151;0.105893;0.125714
9;calc wait;100;0.028771;0.0135975;0.0531431
9;calc bound;100;0.00759963;0.00621994;0.0114702
9;calc iter;100;0.14991;0.131899;0.175053
9;total;1;17.4097;17.4097;17.4097
10;calc total;1;15.0573;15.0573;15.0573
10;calc update async;100;6.40475e-05;1.082e-05;0.0048018
10;calc inner;100;0.112108;0.104662;0.124405
10;calc wait;100;0.0302264;0.0128466;0.0528466
10;calc bound;100;0.00736166;0.00599195;0.01197
10;calc iter;100;0.14991;0.129391;0.171353
10;total;1;17.407;17.407;17.407
11;calc total;1;15.0541;15.0541;15.0541
11;calc update async;100;6.97443e-05;1.0716e-05;0.00521266
11;calc inner;100;0.112503;0.104001;0.12492
11;calc wait;100;0.029567;0.011582;0.0629272
11;calc bound;100;0.00785968;0.00595931;0.012766
11;calc iter;100;0.150062;0.1286;0.175718
11;total;1;17.4021;17.4021;17.4021
12;calc total;1;15.055;15.055;15.055
12;calc update async;100;7.16529e-05;1.0066e-05;0.00529784
12;calc inner;100;0.112378;0.10067;0.125742
12;calc wait;100;0.0296471;0.0122728;0.067075
12;calc bound;100;0.00756869;0.00611765;0.0115008
12;calc iter;100;0.15029;0.134064;0.18046
12;total;1;17.409;17.409;17.409
13;calc total;1;15.0535;15.0535;15.0535
13;calc update async;100;7.14194e-05;1.1384e-05;0.00525271
13;calc inner;100;0.112702;0.102276;0.126124
13;calc wait;100;0.0291755;0.00907352;0.0649228
13;calc bound;100;0.00742678;0.00602781;0.00983623
13;calc iter;100;0.150016;0.130602;0.181985
13;total;1;17.3902;17.3902;17.3902
14;calc total;1;15.0538;15.0538;15.0538
14;calc update async;100;7.76876e-05;1.1364e-05;0.00600703
14;calc inner;100;0.112126;0.104023;0.125546
14;calc wait;100;0.0304823;0.0125153;0.0595998
14;calc bound;100;0.00722007;0.00610186;0.0101787
14;calc iter;100;0.150147;0.133538;0.173934
14;total;1;17.4091;17.4091;17.4091
15;calc total;1;15.0492;15.0492;15.0492
15;calc update async;100;3.83267e-05;1.0293e-05;0.00196159
15;calc inner;100;0.112924;0.100715;0.125544
15;calc wait;100;0.0291481;0.0113372;0.0601856
15;calc bound;100;0.00771666;0.00621129;0.0125362
15;calc iter;100;0.150249;0.13323;0.178408
15;total;1;17.4047;17.4047;17.4047
16;calc total;1;15.0478;15.0478;15.0478
16;calc update async;100;4.60508e-05;1.1368e-05;0.00146557
16;calc inner;100;0.110381;0.100641;0.124786
16;calc wait;100;0.0278392;0.0084298;0.0696009
16;calc bound;100;0.01198;0.00557217;0.0157041
16;calc iter;100;0.150303;0.120231;0.186655
16;total;1;17.3897;17.3897;17.3897
17;calc total;1;15.0492;15.0492;15.0492
17;calc update async;100;5.73863e-05;1.4531e-05;0.00255998
17;calc inner;100;0.111098;0.103933;0.125203
17;calc wait;100;0.0271284;0.0110214;0.0569537
17;calc bound;100;0.011775;0.00583781;0.0156303
17;calc iter;100;0.150327;0.127923;0.184208
17;total;1;17.3979;17.3979;17.3979
18;calc total;1;15.0509;15.0509;15.0509
18;calc update async;100;4.97493e-05;1.1994e-05;0.00193754
18;calc inner;100;0.1109;0.0992993;0.12461
18;calc wait;100;0.0279129;0.0102494;0.0700767
18;calc bound;100;0.0113007;0.00568639;0.0155894
18;calc iter;100;0.150306;0.1308;0.192566
18;total;1;17.3947;17.3947;17.3947
19;calc total;1;15.0475;15.0475;15.0475
19;calc update async;100;5.14829e-05;1.3474e-05;0.00210642
19;calc inner;100;0.110474;0.10164;0.124745
19;calc wait;100;0.027569;0.0115497;0.0674769
19;calc bound;100;0.012062;0.00520336;0.015645
19;calc iter;100;0.150316;0.122354;0.199016
19;total;1;17.3994;17.3994;17.3994
20;calc total;1;15.0559;15.0559;15.0559
20;calc update async;100;8.54855e-05;1.1447e-05;0.00635769
20;calc inner;100;0.112491;0.101832;0.124829
20;calc wait;100;0.0288818;0.012534;0.0602537
20;calc bound;100;0.00827715;0.00599878;0.0146229
20;calc iter;100;0.1503;0.131825;0.186136
20;total;1;17.4025;17.4025;17.4025
21;calc total;1;15.0479;15.0479;15.0479
21;calc update async;100;4.67338e-05;9.722e-06;0.00249547
21;calc inner;100;0.112622;0.0994008;0.125297
21;calc wait;100;0.0279205;0.0109205;0.0591774
21;calc bound;100;0.00844286;0.00606203;0.015156
21;calc iter;100;0.150032;0.130876;0.184065
21;total;1;17.409;17.409;17.409
22;calc total;1;15.0558;15.0558;15.0558
22;calc update async;100;8.30039e-05;1.0412e-05;0.00624054
22;calc inner;100;0.111837;0.10225;0.124566
22;calc wait;100;0.0293057;0.0143506;0.0599757
22;calc bound;100;0.00827783;0.00614515;0.0146948
22;calc iter;100;0.150152;0.13076;0.176562
22;total;1;17.4069;17.4069;17.4069
23;calc total;1;15.0579;15.0579;15.0579
23;calc update async;100;6.65888e-05;1.0335e-05;0.00446609
23;calc inner;100;0.112891;0.102412;0.124436
23;calc wait;100;0.0280222;0.0130001;0.0577742
23;calc bound;100;0.00840117;0.00614188;0.0154941
23;calc iter;100;0.150335;0.13102;0.186304
23;total;1;17.4069;17.4069;17.4069
43;calc total;1;15.0567;15.0567;15.0567
43;calc update async;100;8.60495e-05;1.1193e-05;0.00549605
43;calc inner;100;0.111514;0.100975;0.124509
43;calc wait;100;0.0265068;0.00900686;0.0612891
43;calc bound;100;0.0122156;0.00544557;0.0156843
43;calc iter;100;0.150468;0.116368;0.187533
43;total;1;17.3998;17.3998;17.3998
44;calc total;1;15.0578;15.0578;15.0578
44;calc update async;100;6.68957e-05;1.0647e-05;0.00454875
44;calc inner;100;0.113731;0.0994493;0.124738
44;calc wait;100;0.0261801;0.012591;0.0683433
44;calc bound;100;0.00852992;0.00508438;0.0156529
44;calc iter;100;0.150339;0.131997;0.19183
44;total;1;17.402;17.402;17.402
45;calc total;1;15.0566;15.0566;15.0566
45;calc update async;100;7.0815e-05;1.13e-05;0.00503058
45;calc inner;100;0.11368;0.100164;0.124157
45;calc wait;100;0.0271266;0.0111169;0.0649631
45;calc bound;100;0.00826081;0.00637688;0.0149414
45;calc iter;100;0.15021;0.131758;0.191969
45;total;1;17.4046;17.4046;17.4046
46;calc total;1;15.0573;15.0573;15.0573
46;calc update async;100;6.73615e-05;1.0493e-05;0.00481236
46;calc inner;100;0.11339;0.1041;0.124779
46;calc wait;100;0.0277315;0.0154714;0.0554412
46;calc bound;100;0.00786197;0.00605682;0.0138833
46;calc iter;100;0.150238;0.132384;0.178317
46;total;1;17.4008;17.4008;17.4008
47;calc total;1;15.0544;15.0544;15.0544
47;calc update async;100;8.09139e-05;1.1207e-05;0.00597653
47;calc inner;100;0.113699;0.104648;0.124016
47;calc wait;100;0.0271142;0.0137193;0.055762
47;calc bound;100;0.00820537;0.00562052;0.0154705
47;calc iter;100;0.150365;0.129986;0.182481
47;total;1;17.4052;17.4052;17.4052
116;calc total;1;15.0554;15.0554;15.0554
116;calc update async;100;0.00012178;1.1577e-05;0.0101197
116;calc inner;100;0.115984;0.108773;0.126837
116;calc wait;100;0.0250819;0.0143046;0.0469086
116;calc bound;100;0.00767658;0.00611506;0.0120271
116;calc iter;100;0.150277;0.136448;0.173053
116;total;1;17.4108;17.4108;17.4108
117;calc total;1;15.0512;15.0512;15.0512
117;calc update async;100;0.000138769;1.1694e-05;0.0118356
117;calc inner;100;0.115728;0.110387;0.125313
117;calc wait;100;0.0246861;0.0122428;0.0536823
117;calc bound;100;0.00789711;0.00607081;0.0130233
117;calc iter;100;0.150355;0.136799;0.176224
117;total;1;17.4104;17.4104;17.4104
118;calc total;1;15.051;15.051;15.051
118;calc update async;100;0.000136053;1.1953e-05;0.0116441
118;calc inner;100;0.115534;0.108273;0.125525
118;calc wait;100;0.0258467;0.0130261;0.0573432
118;calc bound;100;0.00757891;0.00624515;0.0125594
118;calc iter;100;0.150317;0.134698;0.175653
118;total;1;17.4037;17.4037;17.4037
119;calc total;1;15.0573;15.0573;15.0573
119;calc update async;100;0.000142131;9.279e-06;0.0122957
119;calc inner;100;0.116042;0.109894;0.125732
119;calc wait;100;0.0250733;0.0125523;0.0477034
119;calc bound;100;0.00753556;0.00627274;0.0111229
119;calc iter;100;0.150349;0.136504;0.168213
119;total;1;17.4023;17.4023;17.4023
MPI
Running Jacobi on 192 processors with (8, 6 4) elements.
Array Dimensions: 1496 1500 1500
Block Dimensions: 187 250 375
== Energy Conservation Check ==
initial Energy:              125.000
  final Energy:              125.000
    Difference:               -0.000
== Time Statistics ==
Completed 100 iterations.
# unit_id;function_name;num_calls;avg_runtime;min_runtime;max_runtime
24;calc total;1;14.8691;14.8691;14.8691
24;calc update async;100;8.42143e-05;1.1246e-05;0.00592902
24;calc inner;100;0.110327;0.0984736;0.12693
24;calc wait;100;0.0283955;0.0109311;0.06144
24;calc bound;100;0.00941471;0.0062505;0.015409
24;calc iter;100;0.148416;0.128081;0.181338
24;total;1;17.1302;17.1302;17.1302
25;calc total;1;14.8691;14.8691;14.8691
25;calc update async;100;8.36368e-05;1.1902e-05;0.00631129
25;calc inner;100;0.110098;0.0993852;0.126414
25;calc wait;100;0.0291155;0.0109434;0.0628194
25;calc bound;100;0.00889823;0.00632734;0.014014
25;calc iter;100;0.148364;0.135298;0.189275
25;total;1;17.1291;17.1291;17.1291
26;calc total;1;14.8691;14.8691;14.8691
26;calc update async;100;8.51002e-05;1.0251e-05;0.0065088
26;calc inner;100;0.111035;0.102667;0.126373
26;calc wait;100;0.02769;0.0138033;0.0590457
26;calc bound;100;0.00867705;0.00641076;0.0154183
26;calc iter;100;0.148252;0.131759;0.175916
26;total;1;17.1294;17.1294;17.1294
27;calc total;1;14.8688;14.8688;14.8688
27;calc update async;100;8.71914e-05;1.194e-05;0.00646822
27;calc inner;100;0.110606;0.100978;0.127353
27;calc wait;100;0.0281607;0.0114092;0.0649234
27;calc bound;100;0.00919751;0.00639921;0.0151492
27;calc iter;100;0.148337;0.131434;0.183617
27;total;1;17.1255;17.1255;17.1255
28;calc total;1;14.8688;14.8688;14.8688
28;calc update async;100;8.64501e-05;1.2763e-05;0.00669536
28;calc inner;100;0.112006;0.10237;0.126636
28;calc wait;100;0.0277741;0.01358;0.0506271
28;calc bound;100;0.008051;0.00623773;0.0115319
28;calc iter;100;0.148607;0.133212;0.169277
28;total;1;17.1243;17.1243;17.1243
29;calc total;1;14.8679;14.8679;14.8679
29;calc update async;100;8.22177e-05;1.1867e-05;0.00636918
29;calc inner;100;0.111528;0.102112;0.126475
29;calc wait;100;0.0285614;0.0153472;0.0474924
29;calc bound;100;0.0079044;0.00502052;0.0104268
29;calc iter;100;0.148521;0.13262;0.1687
29;total;1;17.117;17.117;17.117
30;calc total;1;14.864;14.864;14.864
30;calc update async;100;0.00012657;1.0038e-05;0.0105483
30;calc inner;100;0.111482;0.102371;0.124308
30;calc wait;100;0.027257;0.0169988;0.0598106
30;calc bound;100;0.00844568;0.00606899;0.0127883
30;calc iter;100;0.14841;0.134548;0.173983
30;total;1;17.1226;17.1226;17.1226
31;calc total;1;14.8659;14.8659;14.8659
31;calc update async;100;7.16845e-05;9.016e-06;0.00505356
31;calc inner;100;0.111401;0.102149;0.126652
31;calc wait;100;0.0280392;0.0147599;0.0613043
31;calc bound;100;0.0084049;0.00614197;0.0116461
31;calc iter;100;0.148446;0.132026;0.174423
31;total;1;17.1279;17.1279;17.1279
32;calc total;1;14.8613;14.8613;14.8613
32;calc update async;100;4.1652e-05;1.1581e-05;0.00130811
32;calc inner;100;0.109835;0.100788;0.126298
32;calc wait;100;0.0273107;0.00672224;0.0648886
32;calc bound;100;0.0111554;0.00542985;0.0151597
32;calc iter;100;0.148572;0.112982;0.184457
32;total;1;17.118;17.118;17.118
33;calc total;1;14.8696;14.8696;14.8696
33;calc update async;100;0.000105208;1.1988e-05;0.00786691
33;calc inner;100;0.109928;0.10078;0.12654
33;calc wait;100;0.027243;0.00987366;0.0603834
33;calc bound;100;0.0111499;0.00615223;0.0154677
33;calc iter;100;0.148637;0.11953;0.187967
33;total;1;17.13;17.13;17.13
34;calc total;1;14.8654;14.8654;14.8654
34;calc update async;100;8.13623e-05;1.2751e-05;0.00518352
34;calc inner;100;0.108625;0.0955714;0.126075
34;calc wait;100;0.0274817;0.0127154;0.0735411
34;calc bound;100;0.0122827;0.00616433;0.0157121
34;calc iter;100;0.148601;0.134528;0.195369
34;total;1;17.1302;17.1302;17.1302
96;calc total;1;14.8583;14.8583;14.8583
96;calc update async;100;3.72779e-05;1.1483e-05;0.00146165
96;calc inner;100;0.110245;0.092802;0.126307
96;calc wait;100;0.02782;0.0135944;0.0663612
96;calc bound;100;0.0096022;0.00635342;0.0155357
96;calc iter;100;0.148097;0.130133;0.185451
96;total;1;17.1421;17.1421;17.1421
72;calc total;1;14.8693;14.8693;14.8693
72;calc update async;100;8.24063e-05;1.04e-05;0.00591829
72;calc inner;100;0.109379;0.0941099;0.125908
72;calc wait;100;0.0290561;0.0144038;0.0680031
72;calc bound;100;0.00942733;0.00639581;0.0156074
72;calc iter;100;0.148211;0.13338;0.18736
72;total;1;17.1351;17.1351;17.1351
48;calc total;1;14.8583;14.8583;14.8583
35;calc total;1;14.8667;14.8667;14.8667
35;calc update async;100;8.85144e-05;1.4501e-05;0.00564826
35;calc inner;100;0.109331;0.0987908;0.127341
35;calc wait;100;0.0268692;0.0130165;0.0784999
35;calc bound;100;0.0121193;0.00609247;0.0155338
35;calc iter;100;0.148615;0.129207;0.201126
35;total;1;17.1303;17.1303;17.1303
97;calc total;1;14.8696;14.8696;14.8696
97;calc update async;100;7.98401e-05;1.0296e-05;0.00578092
97;calc inner;100;0.110447;0.0907272;0.126843
97;calc wait;100;0.0280595;0.0130597;0.0711065
97;calc bound;100;0.009149;0.00658591;0.0149137
97;calc iter;100;0.148111;0.129223;0.189958
97;total;1;17.142;17.142;17.142
73;calc total;1;14.8679;14.8679;14.8679
73;calc update async;100;7.73899e-05;1.1081e-05;0.0057307
73;calc inner;100;0.109161;0.0928042;0.126311
73;calc wait;100;0.0297214;0.0128661;0.0709612
73;calc bound;100;0.00892271;0.00645305;0.0151127
73;calc iter;100;0.148037;0.132037;0.185415
73;total;1;17.1349;17.1349;17.1349
36;calc total;1;14.8696;14.8696;14.8696
36;calc update async;100;0.000108704;1.0779e-05;0.00780231
36;calc inner;100;0.108359;0.0894729;0.128191
36;calc wait;100;0.0278456;0.011955;0.0719393
36;calc bound;100;0.0118741;0.00490929;0.0159086
36;calc iter;100;0.1486;0.125923;0.196782
36;total;1;17.1224;17.1224;17.1224
98;calc total;1;14.865;14.865;14.865
98;calc update async;100;8.15854e-05;1.1805e-05;0.00603452
98;calc inner;100;0.109699;0.094446;0.126413
98;calc wait;100;0.0287382;0.0114401;0.0627137
98;calc bound;100;0.00926128;0.00644038;0.0155587
98;calc iter;100;0.148121;0.130983;0.177338
98;total;1;17.142;17.142;17.142
74;calc total;1;14.8693;14.8693;14.8693
74;calc update async;100;8.04017e-05;1.1136e-05;0.00604246
74;calc inner;100;0.109351;0.0931587;0.125974
74;calc wait;100;0.0293562;0.0133282;0.0609966
74;calc bound;100;0.00891137;0.00651096;0.0153685
74;calc iter;100;0.148019;0.13243;0.173835
74;total;1;17.1417;17.1417;17.1417
37;calc total;1;14.8682;14.8682;14.8682
37;calc update async;100;9.56251e-05;1.2222e-05;0.00673775
37;calc inner;100;0.108549;0.0938873;0.126812
37;calc wait;100;0.0280476;0.00941068;0.075944
37;calc bound;100;0.0115084;0.00494348;0.0155777
37;calc iter;100;0.148517;0.124474;0.200599
37;total;1;17.1303;17.1303;17.1303
120;calc total;1;14.8697;14.8697;14.8697
120;calc update async;100;8.06997e-05;1.2245e-05;0.0058413
120;calc inner;100;0.109875;0.0955858;0.126358
120;calc wait;100;0.0284614;0.0138317;0.0658672
120;calc bound;100;0.00933617;0.00638887;0.0148338
120;calc iter;100;0.148047;0.128142;0.189476
120;total;1;17.143;17.143;17.143
99;calc total;1;14.8667;14.8667;14.8667
99;calc update async;100;7.55355e-05;1.392e-05;0.00525424
99;calc inner;100;0.109233;0.0956191;0.126427
99;calc wait;100;0.0288683;0.013305;0.0648855
99;calc bound;100;0.00961962;0.00671563;0.0154783
99;calc iter;100;0.148057;0.134036;0.192678
99;total;1;17.1302;17.1302;17.1302
75;calc total;1;14.868;14.868;14.868
75;calc update async;100;0.000102456;1.1875e-05;0.00775464
75;calc inner;100;0.110293;0.0969804;0.126639
75;calc wait;100;0.0279972;0.010794;0.0594589
75;calc bound;100;0.00938185;0.00622847;0.015922
75;calc iter;100;0.148118;0.12492;0.17995
75;total;1;17.1307;17.1307;17.1307
38;calc total;1;14.8676;14.8676;14.8676
38;calc update async;100;8.94279e-05;1.127e-05;0.00621673
38;calc inner;100;0.109112;0.0907672;0.12755
38;calc wait;100;0.0275598;0.0121445;0.0530399
38;calc bound;100;0.011128;0.00498797;0.0154451
38;calc iter;100;0.148476;0.122998;0.1766
38;total;1;17.1276;17.1276;17.1276
100;calc total;1;14.8696;14.8696;14.8696
100;calc update async;100;9.30007e-05;1.0812e-05;0.00740051
100;calc inner;100;0.110585;0.0952741;0.126348
100;calc wait;100;0.0285428;0.0132081;0.0616257
100;calc bound;100;0.00808786;0.00618311;0.0109057
100;calc iter;100;0.148334;0.121877;0.177353
100;total;1;17.1364;17.1364;17.1364
76;calc total;1;14.8693;14.8693;14.8693
76;calc update async;100;8.76377e-05;1.0405e-05;0.00695933
76;calc inner;100;0.110429;0.0962333;0.125058
76;calc wait;100;0.0290003;0.0134663;0.0735377
76;calc bound;100;0.008023;0.00609477;0.0101561
76;calc iter;100;0.148436;0.125702;0.183015
76;total;1;17.1299;17.1299;17.1299
39;calc total;1;14.8649;14.8649;14.8649
39;calc update async;100;9.1576e-05;1.1335e-05;0.00636424
39;calc inner;100;0.109514;0.089325;0.128008
39;calc wait;100;0.0268393;0.0128846;0.0536541
39;calc bound;100;0.0116111;0.0052957;0.0174332
39;calc iter;100;0.148422;0.125442;0.189602
39;total;1;17.1294;17.1294;17.1294
121;calc total;1;14.8697;14.8697;14.8697
121;calc update async;100;7.98009e-05;9.411e-06;0.00594538
121;calc inner;100;0.109811;0.0957711;0.126632
121;calc wait;100;0.0294261;0.013088;0.068287
121;calc bound;100;0.00878708;0.00637505;0.015436
121;calc iter;100;0.148242;0.13128;0.185509
121;total;1;17.1444;17.1444;17.1444
101;calc total;1;14.8682;14.8682;14.8682
101;calc update async;100;7.18803e-05;1.0839e-05;0.00536203
101;calc inner;100;0.111164;0.0954736;0.126519
101;calc wait;100;0.028694;0.0125413;0.0571665
101;calc bound;100;0.00793324;0.00576851;0.0110004
101;calc iter;100;0.148343;0.130718;0.169547
101;total;1;17.1382;17.1382;17.1382
77;calc total;1;14.8673;14.8673;14.8673
77;calc update async;100;7.82828e-05;1.0333e-05;0.00597212
77;calc inner;100;0.110233;0.0961822;0.126292
77;calc wait;100;0.029613;0.0133271;0.0684518
77;calc bound;100;0.00794242;0.00534403;0.01172
77;calc iter;100;0.148436;0.130172;0.174403
77;total;1;17.1417;17.1417;17.1417
40;calc total;1;14.8695;14.8695;14.8695
40;calc update async;100;9.70466e-05;1.0203e-05;0.00778107
40;calc inner;100;0.11015;0.094288;0.126561
40;calc wait;100;0.0285958;0.0113569;0.0630862
40;calc bound;100;0.00808119;0.00591501;0.0109483
40;calc iter;100;0.148433;0.130405;0.179982
40;total;1;17.1228;17.1228;17.1228
122;calc total;1;14.8685;14.8685;14.8685
122;calc update async;100;7.87777e-05;1.3725e-05;0.00555481
122;calc inner;100;0.109968;0.0950212;0.126403
122;calc wait;100;0.028832;0.0103503;0.0639793
122;calc bound;100;0.00906045;0.00630353;0.0153803
122;calc iter;100;0.148085;0.132446;0.180981
122;total;1;17.1454;17.1454;17.1454
102;calc total;1;14.8668;14.8668;14.8668
102;calc update async;100;7.41553e-05;1.1119e-05;0.00556003
102;calc inner;100;0.110847;0.0956208;0.126604
102;calc wait;100;0.0283963;0.0134148;0.0544426
102;calc bound;100;0.00819022;0.00624316;0.0107244
102;calc iter;100;0.148253;0.133185;0.172993
102;total;1;17.1343;17.1343;17.1343
78;calc total;1;14.8671;14.8671;14.8671
78;calc update async;100;7.84861e-05;1.0524e-05;0.00600737
78;calc inner;100;0.110665;0.101065;0.12658
78;calc wait;100;0.0289592;0.0101309;0.0587062
78;calc bound;100;0.00784231;0.00604953;0.01186
78;calc iter;100;0.148202;0.130668;0.175476
78;total;1;17.1417;17.1417;17.1417
41;calc total;1;14.8684;14.8684;14.8684
41;calc update async;100;8.72246e-05;1.2494e-05;0.00683
41;calc inner;100;0.110331;0.0946566;0.127019
41;calc wait;100;0.0294431;0.0124925;0.0568693
41;calc bound;100;0.00792024;0.00580388;0.0107691
41;calc iter;100;0.148437;0.130133;0.171316
41;total;1;17.1307;17.1307;17.1307
123;calc total;1;14.8673;14.8673;14.8673
123;calc update async;100;7.55124e-05;1.1754e-05;0.00520824
123;calc inner;100;0.109377;0.0982175;0.126832
123;calc wait;100;0.0289621;0.00937077;0.0615311
123;calc bound;100;0.00943475;0.00637586;0.0155823
123;calc iter;100;0.148169;0.130996;0.1891
123;total;1;17.1437;17.1437;17.1437
103;calc total;1;14.8649;14.8649;14.8649
103;calc update async;100;7.9588e-05;1.1035e-05;0.00599036
103;calc inner;100;0.110716;0.0949144;0.125579
103;calc wait;100;0.0286065;0.0146206;0.0572674
103;calc bound;100;0.00814362;0.00554148;0.0113178
103;calc iter;100;0.148314;0.129525;0.178611
103;total;1;17.1238;17.1238;17.1238
79;calc total;1;14.8662;14.8662;14.8662
79;calc update async;100;7.37552e-05;9.61e-06;0.0054748
79;calc inner;100;0.110391;0.0961045;0.125943
79;calc wait;100;0.0288799;0.0100078;0.0610543
79;calc bound;100;0.00809178;0.00568341;0.0116411
79;calc iter;100;0.148261;0.129668;0.180513
79;total;1;17.1275;17.1275;17.1275
42;calc total;1;14.8695;14.8695;14.8695
42;calc update async;100;0.000101134;1.1135e-05;0.00837034
42;calc inner;100;0.110171;0.0942349;0.1271
42;calc wait;100;0.0294343;0.0138389;0.0546767
42;calc bound;100;0.00770854;0.00585343;0.0107968
42;calc iter;100;0.148365;0.130574;0.168418
42;total;1;17.13;17.13;17.13
124;calc total;1;14.8694;14.8694;14.8694
124;calc update async;100;7.91087e-05;9.14e-06;0.00597872
124;calc inner;100;0.110728;0.0988862;0.126222
124;calc wait;100;0.0284633;0.0127811;0.0573484
124;calc bound;100;0.00819029;0.00588407;0.0110997
124;calc iter;100;0.148296;0.13079;0.170202
124;total;1;17.1394;17.1394;17.1394
104;calc total;1;14.8695;14.8695;14.8695
104;calc update async;100;8.8354e-05;1.1082e-05;0.00609716
104;calc inner;100;0.108846;0.0903047;0.126569
104;calc wait;100;0.0277738;0.0103836;0.0731797
104;calc bound;100;0.0115835;0.00588497;0.0155821
104;calc iter;100;0.148425;0.122711;0.201617
104;total;1;17.1421;17.1421;17.1421
80;calc total;1;14.8592;14.8592;14.8592
80;calc update async;100;4.65767e-05;9.515e-06;0.001845
80;calc inner;100;0.108886;0.0962337;0.125062
80;calc wait;100;0.0278398;0.0130808;0.0679704
80;calc bound;100;0.0116469;0.00511501;0.0156353
80;calc iter;100;0.148496;0.122987;0.192162
80;total;1;17.1416;17.1416;17.1416
43;calc total;1;14.8691;14.8691;14.8691
43;calc update async;100;9.37086e-05;1.0036e-05;0.00769824
43;calc inner;100;0.110111;0.0918215;0.127464
43;calc wait;100;0.0296005;0.0152345;0.0588018
43;calc bound;100;0.00776096;0.00611392;0.0104838
43;calc iter;100;0.148296;0.12284;0.170964
43;total;1;17.1231;17.1231;17.1231
125;calc total;1;14.8691;14.8691;14.8691
125;calc update async;100;8.24671e-05;1.0686e-05;0.00644687
125;calc inner;100;0.110664;0.0989795;0.126366
125;calc wait;100;0.0289832;0.012987;0.062241
125;calc bound;100;0.00805954;0.00552789;0.0106604
125;calc iter;100;0.148445;0.132264;0.171902
125;total;1;17.1461;17.1461;17.1461
105;calc total;1;14.8684;14.8684;14.8684
105;calc update async;100;8.63967e-05;9.846e-06;0.00576432
105;calc inner;100;0.109394;0.0954165;0.126872
105;calc wait;100;0.0270553;0.0147726;0.0833119
105;calc bound;100;0.0115911;0.00476655;0.0180718
105;calc iter;100;0.148485;0.125987;0.204605
105;total;1;17.1323;17.1323;17.1323
81;calc total;1;14.8674;14.8674;14.8674
81;calc update async;100;9.11625e-05;1.1478e-05;0.00633561
81;calc inner;100;0.109269;0.0921529;0.126208
81;calc wait;100;0.0279777;0.00892403;0.0691364
81;calc bound;100;0.0111297;0.00459023;0.0156451
81;calc iter;100;0.148506;0.111394;0.186105
81;total;1;17.1417;17.1417;17.1417
44;calc total;1;14.8695;14.8695;14.8695
44;calc update async;100;0.000103451;1.2155e-05;0.0081333
44;calc inner;100;0.109729;0.0962659;0.127425
44;calc wait;100;0.0286438;0.0139452;0.055905
44;calc bound;100;0.00939872;0.0065251;0.0156778
44;calc iter;100;0.148302;0.133329;0.186067
44;total;1;17.1228;17.1228;17.1228
126;calc total;1;14.8637;14.8637;14.8637
126;calc update async;100;8.86764e-05;9.759e-06;0.00688391
126;calc inner;100;0.111024;0.0989791;0.125579
126;calc wait;100;0.0284178;0.0128016;0.0644751
126;calc bound;100;0.00820926;0.00504765;0.0135687
126;calc iter;100;0.14828;0.131172;0.176616
126;total;1;17.1367;17.1367;17.1367
106;calc total;1;14.8695;14.8695;14.8695
106;calc update async;100;9.05332e-05;1.3037e-05;0.00606152
106;calc inner;100;0.108708;0.0941068;0.126317
106;calc wait;100;0.0278439;0.0124676;0.0696599
106;calc bound;100;0.0115245;0.00531683;0.0156528
106;calc iter;100;0.148428;0.129192;0.189457
106;total;1;17.1347;17.1347;17.1347
82;calc total;1;14.8676;14.8676;14.8676
82;calc update async;100;9.21746e-05;1.1775e-05;0.00617769
82;calc inner;100;0.108776;0.0933219;0.126167
82;calc wait;100;0.0279485;0.0150787;0.0662722
82;calc bound;100;0.0115756;0.00506773;0.0153026
82;calc iter;100;0.14854;0.134681;0.19075
82;total;1;17.1282;17.1282;17.1282
127;calc total;1;14.8659;14.8659;14.8659
127;calc update async;100;7.10119e-05;1.0763e-05;0.00527151
127;calc inner;100;0.110784;0.0988824;0.125927
127;calc wait;100;0.0287882;0.0161843;0.0500769
127;calc bound;100;0.00797775;0.00610837;0.0110632
127;calc iter;100;0.148226;0.131181;0.171233
127;total;1;17.1417;17.1417;17.1417
107;calc total;1;14.8691;14.8691;14.8691
107;calc update async;100;8.68048e-05;1.1678e-05;0.00586773
107;calc inner;100;0.109507;0.0901741;0.125438
107;calc wait;100;0.027427;0.0107971;0.0527801
107;calc bound;100;0.0112476;0.00566993;0.0166751
107;calc iter;100;0.148431;0.122128;0.17836
107;total;1;17.142;17.142;17.142
83;calc total;1;14.8664;14.8664;14.8664
83;calc update async;100;8.50284e-05;1.0556e-05;0.00552799
83;calc inner;100;0.10807;0.093547;0.125851
83;calc wait;100;0.0284753;0.0120826;0.0633875
83;calc bound;100;0.0116408;0.00540398;0.0155162
83;calc iter;100;0.148429;0.127174;0.188172
83;total;1;17.1249;17.1249;17.1249
108;calc total;1;14.8695;14.8695;14.8695
108;calc update async;100;9.41108e-05;1.2203e-05;0.00647587
108;calc inner;100;0.109782;0.093454;0.127424
108;calc wait;100;0.0264031;0.00992001;0.0580971
84;calc total;1;14.8691;14.8691;14.8691
84;calc update async;100;8.99724e-05;1.3894e-05;0.00613208
84;calc inner;100;0.109569;0.0973121;0.126577
84;calc wait;100;0.0263364;0.0114031;0.0611168
108;calc bound;100;0.0117777;0.00511181;0.015626
108;calc iter;100;0.148394;0.112646;0.183539
108;total;1;17.1252;17.1252;17.1252
84;calc bound;100;0.0120062;0.00499965;0.0155153
84;calc iter;100;0.148413;0.120675;0.183189
84;total;1;17.1295;17.1295;17.1295
109;calc total;1;14.8695;14.8695;14.8695
109;calc update async;100;9.70887e-05;1.3114e-05;0.00649104
109;calc inner;100;0.108597;0.0944257;0.126982
109;calc wait;100;0.0270507;0.0140444;0.0596499
109;calc bound;100;0.0124389;0.00503606;0.0155627
109;calc iter;100;0.148387;0.125981;0.185003
109;total;1;17.13;17.13;17.13
85;calc total;1;14.867;14.867;14.867
85;calc update async;100;9.18989e-05;1.078e-05;0.00609252
85;calc inner;100;0.109514;0.0975176;0.125827
85;calc wait;100;0.0266806;0.0112148;0.0691428
85;calc bound;100;0.0119495;0.00498238;0.0154717
85;calc iter;100;0.14845;0.129896;0.194325
85;total;1;17.1389;17.1389;17.1389
110;calc total;1;14.8674;14.8674;14.8674
110;calc update async;100;8.9997e-05;1.317e-05;0.00585377
110;calc inner;100;0.108781;0.0979871;0.127661
110;calc wait;100;0.0268611;0.00888256;0.0631613
110;calc bound;100;0.0123137;0.00555699;0.0155374
110;calc iter;100;0.14828;0.114608;0.184601
110;total;1;17.1313;17.1313;17.1313
86;calc total;1;14.8676;14.8676;14.8676
86;calc update async;100;9.59609e-05;1.2394e-05;0.00656356
86;calc inner;100;0.109263;0.0977705;0.125548
86;calc wait;100;0.026941;0.0127887;0.0760521
86;calc bound;100;0.0118131;0.00497908;0.0155384
86;calc iter;100;0.148285;0.121031;0.185047
86;total;1;17.1352;17.1352;17.1352
111;calc total;1;14.8674;14.8674;14.8674
111;calc update async;100;9.69605e-05;1.2735e-05;0.00677756
111;calc inner;100;0.109551;0.0974854;0.127274
111;calc wait;100;0.0271462;0.0104249;0.0531125
111;calc bound;100;0.0114719;0.00500492;0.0155569
111;calc iter;100;0.148357;0.132863;0.174353
111;total;1;17.1409;17.1409;17.1409
87;calc total;1;14.868;14.868;14.868
87;calc update async;100;9.00172e-05;1.241e-05;0.00617001
87;calc inner;100;0.10971;0.10037;0.125839
87;calc wait;100;0.0266191;0.012399;0.052387
87;calc bound;100;0.0117317;0.00548604;0.0154051
87;calc iter;100;0.148277;0.119876;0.183211
87;total;1;17.1422;17.1422;17.1422
112;calc total;1;14.8603;14.8603;14.8603
112;calc update async;100;3.63538e-05;1.1269e-05;0.00176342
112;calc inner;100;0.11107;0.0999194;0.127089
112;calc wait;100;0.0278204;0.0119099;0.055176
112;calc bound;100;0.008185;0.00544238;0.0141054
112;calc iter;100;0.148204;0.131758;0.170498
112;total;1;17.1247;17.1247;17.1247
88;calc total;1;14.8691;14.8691;14.8691
88;calc update async;100;7.94255e-05;1.0485e-05;0.00616848
88;calc inner;100;0.111614;0.101817;0.125296
88;calc wait;100;0.0280099;0.0132343;0.0513961
88;calc bound;100;0.00778889;0.00515677;0.0122393
88;calc iter;100;0.148246;0.131136;0.167996
88;total;1;17.1217;17.1217;17.1217
113;calc total;1;14.8674;14.8674;14.8674
113;calc update async;100;7.91702e-05;1.1436e-05;0.00587857
113;calc inner;100;0.111015;0.100707;0.126677
113;calc wait;100;0.0274995;0.0123364;0.0589078
113;calc bound;100;0.00809068;0.00586049;0.0107008
113;calc iter;100;0.148178;0.130892;0.175313
113;total;1;17.139;17.139;17.139
89;calc total;1;14.8691;14.8691;14.8691
89;calc update async;100;8.11899e-05;1.0672e-05;0.00637632
89;calc inner;100;0.110892;0.101185;0.125333
89;calc wait;100;0.0285161;0.0119389;0.067558
89;calc bound;100;0.00770335;0.00561778;0.010359
89;calc iter;100;0.148195;0.124179;0.184057
89;total;1;17.1267;17.1267;17.1267
114;calc total;1;14.8678;14.8678;14.8678
114;calc update async;100;7.67416e-05;1.0219e-05;0.00575031
114;calc inner;100;0.110961;0.10104;0.12741
114;calc wait;100;0.0281151;0.0136377;0.0614695
114;calc bound;100;0.00782381;0.00561859;0.00992399
114;calc iter;100;0.148198;0.134831;0.180975
114;total;1;17.1312;17.1312;17.1312
90;calc total;1;14.8691;14.8691;14.8691
90;calc update async;100;8.05199e-05;9.35e-06;0.00639019
90;calc inner;100;0.110844;0.101762;0.125721
90;calc wait;100;0.0286186;0.0128181;0.0550724
90;calc bound;100;0.00757115;0.00590123;0.00936586
90;calc iter;100;0.148184;0.131677;0.172563
90;total;1;17.1177;17.1177;17.1177
115;calc total;1;14.8664;14.8664;14.8664
115;calc update async;100;7.0556e-05;9.82e-06;0.00532375
115;calc inner;100;0.110742;0.100321;0.126817
115;calc wait;100;0.0286466;0.0130914;0.0564156
115;calc bound;100;0.00790526;0.00608354;0.0101437
115;calc iter;100;0.147999;0.130758;0.172413
115;total;1;17.1304;17.1304;17.1304
91;calc total;1;14.8688;14.8688;14.8688
91;calc update async;100;9.46094e-05;1.1596e-05;0.00775986
91;calc inner;100;0.110963;0.101737;0.125467
91;calc wait;100;0.028538;0.0128198;0.0541329
91;calc bound;100;0.00769992;0.00615066;0.0111318
91;calc iter;100;0.148169;0.135223;0.170735
91;total;1;17.1337;17.1337;17.1337
116;calc total;1;14.8689;14.8689;14.8689
116;calc update async;100;8.35074e-05;1.1824e-05;0.00626659
116;calc inner;100;0.109769;0.0994298;0.127318
116;calc wait;100;0.0285845;0.0129325;0.066063
116;calc bound;100;0.00913796;0.00617382;0.014878
116;calc iter;100;0.147946;0.1299;0.183132
116;total;1;17.1288;17.1288;17.1288
117;calc total;1;14.8665;14.8665;14.8665
117;calc update async;100;7.54483e-05;1.0419e-05;0.00555344
117;calc inner;100;0.110165;0.0993246;0.126956
117;calc wait;100;0.0288731;0.0115146;0.0560701
117;calc bound;100;0.0085862;0.00619297;0.0148917
117;calc iter;100;0.147975;0.130229;0.174337
117;total;1;17.1416;17.1416;17.1416
118;calc total;1;14.8672;14.8672;14.8672
118;calc update async;100;8.28626e-05;1.0156e-05;0.00638698
118;calc inner;100;0.110586;0.0974345;0.126909
118;calc wait;100;0.0285281;0.0113977;0.0519768
118;calc bound;100;0.00837897;0.00638261;0.0133204
118;calc iter;100;0.147908;0.133207;0.175908
118;total;1;17.1318;17.1318;17.1318
119;calc total;1;14.8665;14.8665;14.8665
119;calc update async;100;7.82521e-05;1.1113e-05;0.00576517
119;calc inner;100;0.109716;0.0947044;0.12689
119;calc wait;100;0.0289734;0.0123457;0.0613633
119;calc bound;100;0.00888833;0.00627845;0.0156388
119;calc iter;100;0.147877;0.13266;0.182723
119;total;1;17.1336;17.1336;17.1336
48;calc update async;100;3.99018e-05;1.1939e-05;0.00176531
48;calc inner;100;0.11081;0.0978914;0.124924
48;calc wait;100;0.0279615;0.0138791;0.0616329
48;calc bound;100;0.00922185;0.00648453;0.0156509
48;calc iter;100;0.148233;0.129421;0.189602
48;total;1;17.1143;17.1143;17.1143
49;calc total;1;14.8674;14.8674;14.8674
49;calc update async;100;7.01393e-05;1.2305e-05;0.00508078
49;calc inner;100;0.111055;0.0980671;0.126442
49;calc wait;100;0.0281623;0.00964368;0.0610249
49;calc bound;100;0.0086379;0.00646677;0.0147007
49;calc iter;100;0.148252;0.12927;0.185778
49;total;1;17.1383;17.1383;17.1383
50;calc total;1;14.8678;14.8678;14.8678
50;calc update async;100;9.28079e-05;1.099e-05;0.00715692
50;calc inner;100;0.111038;0.0967295;0.126294
50;calc wait;100;0.0277715;0.0149387;0.0751057
50;calc bound;100;0.00899899;0.00630171;0.0154675
50;calc iter;100;0.148242;0.132044;0.17939
50;total;1;17.1216;17.1216;17.1216
51;calc total;1;14.8667;14.8667;14.8667
51;calc update async;100;7.34113e-05;1.1175e-05;0.00509281
51;calc inner;100;0.111405;0.0983389;0.126434
51;calc wait;100;0.0270516;0.0124578;0.0634354
51;calc bound;100;0.00919877;0.00655711;0.0153595
51;calc iter;100;0.148277;0.133698;0.190616
51;total;1;17.1349;17.1349;17.1349
52;calc total;1;14.8689;14.8689;14.8689
52;calc update async;100;6.42138e-05;1.138e-05;0.00454656
52;calc inner;100;0.112328;0.0991691;0.126187
52;calc wait;100;0.0277509;0.0125794;0.0523883
52;calc bound;100;0.00806201;0.00508315;0.0117367
52;calc iter;100;0.14859;0.13154;0.170001
52;total;1;17.1238;17.1238;17.1238
53;calc total;1;14.8665;14.8665;14.8665
53;calc update async;100;6.79819e-05;1.0911e-05;0.00505552
53;calc inner;100;0.111966;0.102713;0.125916
53;calc wait;100;0.0282031;0.0136044;0.0612529
53;calc bound;100;0.0078318;0.00600511;0.011369
53;calc iter;100;0.148419;0.130213;0.172714
53;total;1;17.1266;17.1266;17.1266
54;calc total;1;14.8673;14.8673;14.8673
54;calc update async;100;7.20057e-05;1.074e-05;0.00505931
54;calc inner;100;0.112204;0.098758;0.126387
54;calc wait;100;0.0268019;0.0130413;0.0557978
54;calc bound;100;0.00834287;0.00627006;0.0110794
54;calc iter;100;0.14843;0.126966;0.185455
54;total;1;17.1217;17.1217;17.1217
55;calc total;1;14.8665;14.8665;14.8665
55;calc update async;100;7.8114e-05;1.0265e-05;0.00582596
55;calc inner;100;0.111885;0.0989544;0.12547
55;calc wait;100;0.0274531;0.0149732;0.0555214
55;calc bound;100;0.00812296;0.00611654;0.0113472
55;calc iter;100;0.14842;0.13364;0.179609
55;total;1;17.122;17.122;17.122
56;calc total;1;14.8696;14.8696;14.8696
56;calc update async;100;7.37737e-05;9.813e-06;0.00453758
56;calc inner;100;0.110302;0.0986667;0.126047
56;calc wait;100;0.0267212;0.00598161;0.0794999
56;calc bound;100;0.0113688;0.00503007;0.0154398
56;calc iter;100;0.148653;0.112424;0.202361
56;total;1;17.1228;17.1228;17.1228
57;calc total;1;14.8697;14.8697;14.8697
57;calc update async;100;8.04885e-05;1.3351e-05;0.00508954
57;calc inner;100;0.111025;0.0979859;0.125853
57;calc wait;100;0.0262073;0.0134907;0.0622963
57;calc bound;100;0.0111608;0.0049181;0.0152762
57;calc iter;100;0.148682;0.132598;0.18118
57;total;1;17.1367;17.1367;17.1367
58;calc total;1;14.8696;14.8696;14.8696
58;calc update async;100;8.50366e-05;1.0333e-05;0.00544738
58;calc inner;100;0.109467;0.0927765;0.125807
58;calc wait;100;0.0267008;0.0120043;0.0709677
58;calc bound;100;0.0121944;0.00499843;0.0155639
58;calc iter;100;0.148552;0.126538;0.198031
58;total;1;17.136;17.136;17.136
59;calc total;1;14.8673;14.8673;14.8673
59;calc update async;100;8.31042e-05;1.2113e-05;0.00527972
59;calc inner;100;0.109012;0.096317;0.125385
59;calc wait;100;0.0272681;0.0111425;0.0655414
59;calc bound;100;0.0120975;0.00505723;0.0155009
59;calc iter;100;0.148607;0.132316;0.193298
59;total;1;17.1318;17.1318;17.1318
60;calc total;1;14.8696;14.8696;14.8696
60;calc update async;100;7.60423e-05;1.2798e-05;0.00463507
60;calc inner;100;0.110347;0.099832;0.125593
60;calc wait;100;0.0258435;0.0127197;0.0546183
60;calc bound;100;0.011991;0.00490774;0.0155474
60;calc iter;100;0.148596;0.13218;0.183065
60;total;1;17.1285;17.1285;17.1285
61;calc total;1;14.8694;14.8694;14.8694
61;calc update async;100;7.57983e-05;1.0487e-05;0.00456636
61;calc inner;100;0.111122;0.0983719;0.125696
61;calc wait;100;0.0255015;0.00703257;0.0571351
61;calc bound;100;0.0115175;0.0045021;0.0155584
61;calc iter;100;0.148489;0.1143;0.185597
61;total;1;17.128;17.128;17.128
62;calc total;1;14.8642;14.8642;14.8642
62;calc update async;100;8.72376e-05;1.2185e-05;0.00589995
62;calc inner;100;0.111109;0.100504;0.125125
62;calc wait;100;0.0253718;0.0128366;0.0536765
62;calc bound;100;0.0113941;0.00474203;0.0154445
62;calc iter;100;0.148472;0.132824;0.178493
62;total;1;17.1369;17.1369;17.1369
63;calc total;1;14.8671;14.8671;14.8671
63;calc update async;100;8.14583e-05;1.1072e-05;0.00529633
63;calc inner;100;0.110637;0.100002;0.125681
63;calc wait;100;0.0256293;0.0126066;0.0516787
63;calc bound;100;0.0118608;0.00546961;0.0155871
63;calc iter;100;0.148416;0.130432;0.175027
63;total;1;17.1408;17.1408;17.1408
64;calc total;1;14.8583;14.8583;14.8583
64;calc update async;100;3.84554e-05;1.0992e-05;0.00186587
64;calc inner;100;0.11267;0.104307;0.124567
64;calc wait;100;0.0265018;0.0103257;0.0510845
64;calc bound;100;0.00800713;0.00524685;0.0128782
64;calc iter;100;0.14826;0.134743;0.177828
64;total;1;17.1234;17.1234;17.1234
65;calc total;1;14.8683;14.8683;14.8683
65;calc update async;100;6.80937e-05;1.0432e-05;0.00498275
65;calc inner;100;0.11229;0.104342;0.125211
65;calc wait;100;0.0273235;0.0139724;0.0580106
65;calc bound;100;0.0078044;0.00507232;0.0115226
65;calc iter;100;0.148426;0.134889;0.173438
65;total;1;17.1214;17.1214;17.1214
66;calc total;1;14.8647;14.8647;14.8647
66;calc update async;100;8.18471e-05;1.0668e-05;0.00647904
66;calc inner;100;0.11214;0.104149;0.125189
66;calc wait;100;0.0276404;0.0109137;0.0616517
66;calc bound;100;0.00765576;0.00594806;0.0102121
66;calc iter;100;0.148302;0.133517;0.17438
66;total;1;17.1374;17.1374;17.1374
67;calc total;1;14.8664;14.8664;14.8664
67;calc update async;100;7.19717e-05;1.031e-05;0.00545336
67;calc inner;100;0.112147;0.104459;0.125369
67;calc wait;100;0.0273609;0.0151312;0.0468073
67;calc bound;100;0.00780591;0.00600226;0.0102378
67;calc iter;100;0.148264;0.135134;0.171371
67;total;1;17.1408;17.1408;17.1408
128;calc total;1;14.8615;14.8615;14.8615
128;calc update async;100;4.18963e-05;1.2666e-05;0.00111165
128;calc inner;100;0.109487;0.0958245;0.127153
128;calc wait;100;0.0270281;0.0126198;0.0775417
128;calc bound;100;0.0117164;0.00492635;0.015736
128;calc iter;100;0.148387;0.129761;0.197032
128;total;1;17.1428;17.1428;17.1428
129;calc total;1;14.8683;14.8683;14.8683
129;calc update async;100;8.64161e-05;1.232e-05;0.00583234
129;calc inner;100;0.109003;0.0916231;0.126455
129;calc wait;100;0.0278119;0.00932658;0.0802825
129;calc bound;100;0.0114026;0.00502554;0.0154299
129;calc iter;100;0.148505;0.11367;0.197483
129;total;1;17.1341;17.1341;17.1341
130;calc total;1;14.8605;14.8605;14.8605
130;calc update async;100;4.38788e-05;1.0932e-05;0.00128845
130;calc inner;100;0.108948;0.0957464;0.125989
130;calc wait;100;0.0277614;0.0108587;0.0619311
130;calc bound;100;0.011534;0.00493461;0.0154715
130;calc iter;100;0.148447;0.128547;0.188783
130;total;1;17.1402;17.1402;17.1402
131;calc total;1;14.8665;14.8665;14.8665
131;calc update async;100;9.00037e-05;1.1647e-05;0.00599451
131;calc inner;100;0.109548;0.0927328;0.126255
131;calc wait;100;0.0269566;0.0119764;0.0636895
131;calc bound;100;0.0117243;0.00529732;0.0154976
131;calc iter;100;0.148376;0.127369;0.186956
131;total;1;17.1464;17.1464;17.1464
144;calc total;1;14.8607;14.8607;14.8607
144;calc update async;100;4.60467e-05;1.0795e-05;0.00242224
144;calc inner;100;0.108774;0.0955589;0.125255
144;calc wait;100;0.0299253;0.0140852;0.079472
144;calc bound;100;0.00926718;0.00650024;0.0149706
144;calc iter;100;0.148148;0.131667;0.206245
144;total;1;17.1307;17.1307;17.1307
132;calc total;1;14.8702;14.8702;14.8702
132;calc update async;100;9.8249e-05;1.1095e-05;0.00668456
132;calc inner;100;0.10812;0.0888013;0.126679
132;calc wait;100;0.0274777;0.00817388;0.0783209
132;calc bound;100;0.0121267;0.00494599;0.0170402
132;calc iter;100;0.14833;0.120548;0.185971
132;total;1;17.1355;17.1355;17.1355
133;calc total;1;14.8678;14.8678;14.8678
133;calc update async;100;8.64906e-05;1.184e-05;0.00570199
133;calc inner;100;0.108158;0.0906308;0.127637
133;calc wait;100;0.0278254;0.00962227;0.0746001
133;calc bound;100;0.0121452;0.00502796;0.0156077
133;calc iter;100;0.148434;0.12744;0.187904
133;total;1;17.1448;17.1448;17.1448
134;calc total;1;14.8691;14.8691;14.8691
134;calc update async;100;8.9183e-05;1.0581e-05;0.00618628
134;calc inner;100;0.108799;0.0922446;0.126492
134;calc wait;100;0.0281004;0.0107996;0.0639252
134;calc bound;100;0.0110521;0.00503427;0.0153718
134;calc iter;100;0.148293;0.12582;0.191639
134;total;1;17.1336;17.1336;17.1336
135;calc total;1;14.8673;14.8673;14.8673
135;calc update async;100;8.18914e-05;1.288e-05;0.00537631
135;calc inner;100;0.108866;0.0938575;0.126651
135;calc wait;100;0.0274734;0.0106138;0.0674803
135;calc bound;100;0.0113639;0.00504559;0.0157197
135;calc iter;100;0.148226;0.124344;0.190389
135;total;1;17.1447;17.1447;17.1447
136;calc total;1;14.8714;14.8714;14.8714
136;calc update async;100;7.59851e-05;9.524e-06;0.0058131
136;calc inner;100;0.110282;0.094815;0.125692
136;calc wait;100;0.0285196;0.0141097;0.0594053
136;calc bound;100;0.00806823;0.00582162;0.0146763
136;calc iter;100;0.148246;0.128246;0.169584
136;total;1;17.1365;17.1365;17.1365
137;calc total;1;14.868;14.868;14.868
137;calc update async;100;8.73722e-05;1.1667e-05;0.00680386
137;calc inner;100;0.109887;0.0953001;0.126351
137;calc wait;100;0.0288517;0.01232;0.0671955
137;calc bound;100;0.00791557;0.00566641;0.0115081
137;calc iter;100;0.148227;0.122127;0.175058
137;total;1;17.1313;17.1313;17.1313
138;calc total;1;14.87;14.87;14.87
138;calc update async;100;8.00709e-05;1.11e-05;0.00632454
138;calc inner;100;0.10972;0.0948621;0.125934
138;calc wait;100;0.0298281;0.0116913;0.0657853
138;calc bound;100;0.00775043;0.00599353;0.0106022
138;calc iter;100;0.148137;0.128474;0.175239
138;total;1;17.1382;17.1382;17.1382
139;calc total;1;14.868;14.868;14.868
139;calc update async;100;7.78535e-05;1.0496e-05;0.00601835
139;calc inner;100;0.110063;0.0951184;0.126606
139;calc wait;100;0.0292805;0.012805;0.0638663
139;calc bound;100;0.00797454;0.00601429;0.0102227
139;calc iter;100;0.148112;0.127735;0.169493
139;total;1;17.1368;17.1368;17.1368
140;calc total;1;14.8708;14.8708;14.8708
140;calc update async;100;8.93893e-05;1.1245e-05;0.00679976
140;calc inner;100;0.109159;0.0953098;0.125999
140;calc wait;100;0.0290551;0.0118193;0.0631235
140;calc bound;100;0.00925458;0.00663242;0.0154783
140;calc iter;100;0.147994;0.128386;0.179903
140;total;1;17.1368;17.1368;17.1368
141;calc total;1;14.8673;14.8673;14.8673
141;calc update async;100;7.97028e-05;1.1574e-05;0.00584201
141;calc inner;100;0.10949;0.0940732;0.126702
141;calc wait;100;0.0294891;0.0144399;0.0714589
141;calc bound;100;0.00868819;0.00629068;0.0147603
141;calc iter;100;0.147983;0.128788;0.196489
141;total;1;17.1423;17.1423;17.1423
142;calc total;1;14.8671;14.8671;14.8671
142;calc update async;100;7.86232e-05;1.232e-05;0.00574474
142;calc inner;100;0.108795;0.0924201;0.126051
142;calc wait;100;0.0298176;0.00881977;0.0659952
142;calc bound;100;0.00892852;0.00646693;0.0152077
142;calc iter;100;0.147938;0.130543;0.188359
142;total;1;17.1383;17.1383;17.1383
143;calc total;1;14.8662;14.8662;14.8662
143;calc update async;100;7.60922e-05;1.2177e-05;0.0054697
143;calc inner;100;0.108904;0.0926461;0.126394
143;calc wait;100;0.0292112;0.0116645;0.0680481
143;calc bound;100;0.0095641;0.00637875;0.0154955
143;calc iter;100;0.147927;0.131203;0.183371
143;total;1;17.1379;17.1379;17.1379
145;calc total;1;14.8684;14.8684;14.8684
145;calc update async;100;7.36745e-05;1.0779e-05;0.00529602
145;calc inner;100;0.109031;0.0977401;0.126158
145;calc wait;100;0.0302711;0.0109336;0.0834596
145;calc bound;100;0.00874514;0.00621981;0.014242
145;calc iter;100;0.148331;0.128685;0.201992
145;total;1;17.1353;17.1353;17.1353
146;calc total;1;14.8688;14.8688;14.8688
146;calc update async;100;7.68628e-05;1.1545e-05;0.00564074
146;calc inner;100;0.110086;0.0965615;0.126914
146;calc wait;100;0.0291372;0.0110469;0.0602478
146;calc bound;100;0.00863276;0.00619764;0.01568
146;calc iter;100;0.148214;0.130161;0.185303
146;total;1;17.1265;17.1265;17.1265
147;calc total;1;14.8673;14.8673;14.8673
147;calc update async;100;7.46924e-05;1.0942e-05;0.00523665
147;calc inner;100;0.108697;0.0968033;0.126283
147;calc wait;100;0.0297908;0.0137024;0.0791523
147;calc bound;100;0.00955134;0.00665849;0.0155549
147;calc iter;100;0.148183;0.129513;0.204933
147;total;1;17.1244;17.1244;17.1244
148;calc total;1;14.8714;14.8714;14.8714
148;calc update async;100;7.05532e-05;1.0055e-05;0.00529724
148;calc inner;100;0.110292;0.0985601;0.125686
148;calc wait;100;0.0295162;0.0136185;0.06052
148;calc bound;100;0.00805535;0.0060424;0.0109159
148;calc iter;100;0.148407;0.127135;0.178426
148;total;1;17.1236;17.1236;17.1236
149;calc total;1;14.8678;14.8678;14.8678
149;calc update async;100;7.05757e-05;1.073e-05;0.00520976
149;calc inner;100;0.109819;0.0968063;0.12596
149;calc wait;100;0.0299863;0.0105857;0.0640869
149;calc bound;100;0.00800141;0.00559564;0.0115568
149;calc iter;100;0.148515;0.129999;0.183758
149;total;1;17.1355;17.1355;17.1355
150;calc total;1;14.8691;14.8691;14.8691
150;calc update async;100;7.74878e-05;1.1404e-05;0.00574424
150;calc inner;100;0.110299;0.0985668;0.126203
150;calc wait;100;0.0294094;0.0148442;0.0654969
150;calc bound;100;0.00820453;0.00565271;0.0119889
150;calc iter;100;0.148509;0.128713;0.178603
150;total;1;17.1275;17.1275;17.1275
151;calc total;1;14.8691;14.8691;14.8691
151;calc update async;100;8.53234e-05;1.1951e-05;0.00643554
151;calc inner;100;0.110528;0.0976822;0.126159
151;calc wait;100;0.0281448;0.013511;0.0753693
151;calc bound;100;0.00844067;0.00627972;0.0112367
151;calc iter;100;0.148318;0.125509;0.181573
151;total;1;17.122;17.122;17.122
152;calc total;1;14.8714;14.8714;14.8714
152;calc update async;100;8.28561e-05;9.903e-06;0.00534364
152;calc inner;100;0.108268;0.0957393;0.1264
152;calc wait;100;0.0288206;0.008945;0.0622413
152;calc bound;100;0.011307;0.00530197;0.0155766
152;calc iter;100;0.14858;0.125935;0.190225
152;total;1;17.1353;17.1353;17.1353
153;calc total;1;14.8714;14.8714;14.8714
153;calc update async;100;8.06563e-05;1.1654e-05;0.00533601
153;calc inner;100;0.108272;0.0921518;0.126072
153;calc wait;100;0.0291285;0.0144311;0.0748613
153;calc bound;100;0.0111744;0.00507332;0.0155629
153;calc iter;100;0.148713;0.123744;0.197727
153;total;1;17.1344;17.1344;17.1344
154;calc total;1;14.8713;14.8713;14.8713
154;calc update async;100;8.32605e-05;1.2455e-05;0.00539018
154;calc inner;100;0.1086;0.0928201;0.126255
154;calc wait;100;0.027867;0.0148008;0.0747832
154;calc bound;100;0.0119104;0.00564423;0.0155435
154;calc iter;100;0.1486;0.124933;0.203122
154;total;1;17.1355;17.1355;17.1355
155;calc total;1;14.869;14.869;14.869
155;calc update async;100;8.90329e-05;1.3279e-05;0.00596601
155;calc inner;100;0.108053;0.094912;0.126315
155;calc wait;100;0.0284172;0.0119344;0.0649721
155;calc bound;100;0.0119043;0.00515418;0.0155947
155;calc iter;100;0.148594;0.129286;0.186396
155;total;1;17.1224;17.1224;17.1224
156;calc total;1;14.8656;14.8656;14.8656
156;calc update async;100;8.65448e-05;1.029e-05;0.00544628
156;calc inner;100;0.106859;0.088178;0.12476
156;calc wait;100;0.0291204;0.0078232;0.0658051
156;calc bound;100;0.0119207;0.00479195;0.0173709
156;calc iter;100;0.148357;0.112992;0.190054
156;total;1;17.1277;17.1277;17.1277
157;calc total;1;14.8707;14.8707;14.8707
157;calc update async;100;7.62482e-05;1.2445e-05;0.00491431
157;calc inner;100;0.106498;0.0900686;0.124229
157;calc wait;100;0.0303344;0.0118264;0.0615322
157;calc bound;100;0.011242;0.00491984;0.0150531
157;calc iter;100;0.148526;0.125403;0.185335
157;total;1;17.1257;17.1257;17.1257
158;calc total;1;14.8647;14.8647;14.8647
158;calc update async;100;7.85764e-05;1.3369e-05;0.00521218
158;calc inner;100;0.106952;0.0904659;0.124373
158;calc wait;100;0.0297848;0.00935882;0.0733737
158;calc bound;100;0.0109171;0.00475042;0.015588
158;calc iter;100;0.148386;0.122383;0.190767
158;total;1;17.1256;17.1256;17.1256
159;calc total;1;14.8672;14.8672;14.8672
159;calc update async;100;8.18204e-05;1.1204e-05;0.00547278
159;calc inner;100;0.106409;0.0914775;0.125252
159;calc wait;100;0.0302056;0.0125347;0.0743522
159;calc bound;100;0.0112313;0.00513323;0.0154473
159;calc iter;100;0.148332;0.128263;0.199953
159;total;1;17.1283;17.1283;17.1283
160;calc total;1;14.8618;14.8618;14.8618
160;calc update async;100;3.43313e-05;1.1085e-05;0.00150878
160;calc inner;100;0.108214;0.0925732;0.124838
160;calc wait;100;0.0308843;0.0108969;0.059047
160;calc bound;100;0.00803029;0.00554438;0.0138379
160;calc iter;100;0.148249;0.12818;0.176718
160;total;1;17.1248;17.1248;17.1248
161;calc total;1;14.8704;14.8704;14.8704
161;calc update async;100;6.52322e-05;1.0203e-05;0.00476435
161;calc inner;100;0.108138;0.0929501;0.124016
161;calc wait;100;0.0318973;0.0146562;0.0636509
161;calc bound;100;0.00770642;0.00539165;0.00995341
161;calc iter;100;0.148319;0.126206;0.172112
161;total;1;17.1335;17.1335;17.1335
162;calc total;1;14.8649;14.8649;14.8649
162;calc update async;100;7.32129e-05;1.0294e-05;0.00563624
162;calc inner;100;0.107682;0.0933182;0.123674
162;calc wait;100;0.0322727;0.0139091;0.0657183
162;calc bound;100;0.0075738;0.00541855;0.00952077
162;calc iter;100;0.148134;0.124948;0.174003
162;total;1;17.1305;17.1305;17.1305
163;calc total;1;14.8667;14.8667;14.8667
163;calc update async;100;7.16339e-05;1.0285e-05;0.00537714
163;calc inner;100;0.107792;0.093129;0.123796
163;calc wait;100;0.031821;0.0123859;0.0638798
163;calc bound;100;0.00793758;0.00608094;0.00996625
163;calc iter;100;0.148125;0.131225;0.174801
163;total;1;17.1327;17.1327;17.1327
164;calc total;1;14.8714;14.8714;14.8714
164;calc update async;100;8.01424e-05;1.2065e-05;0.00584455
164;calc inner;100;0.107437;0.0930992;0.123616
164;calc wait;100;0.0306761;0.0103225;0.0775062
164;calc bound;100;0.00929812;0.00622173;0.0155641
164;calc iter;100;0.148023;0.12353;0.199368
164;total;1;17.1238;17.1238;17.1238
165;calc total;1;14.8688;14.8688;14.8688
165;calc update async;100;7.93761e-05;1.2596e-05;0.00579065
165;calc inner;100;0.107232;0.0931808;0.123981
165;calc wait;100;0.0318916;0.0125195;0.0700822
165;calc bound;100;0.0085503;0.00621715;0.0156283
165;calc iter;100;0.148082;0.128684;0.193955
165;total;1;17.1361;17.1361;17.1361
166;calc total;1;14.8668;14.8668;14.8668
166;calc update async;100;7.89775e-05;1.3024e-05;0.00574513
166;calc inner;100;0.106871;0.0912503;0.124669
166;calc wait;100;0.0320135;0.0121833;0.0845482
166;calc bound;100;0.00876556;0.0063258;0.0148418
166;calc iter;100;0.147986;0.128481;0.205025
166;total;1;17.1287;17.1287;17.1287
167;calc total;1;14.865;14.865;14.865
167;calc update async;100;7.99118e-05;1.213e-05;0.00577165
167;calc inner;100;0.106376;0.0898539;0.123818
167;calc wait;100;0.0319246;0.0114153;0.0773866
167;calc bound;100;0.00927544;0.00615007;0.0154734
167;calc iter;100;0.147987;0.129284;0.190364
167;total;1;17.1361;17.1361;17.1361
168;calc total;1;14.8714;14.8714;14.8714
168;calc update async;100;6.84081e-05;1.154e-05;0.00476783
168;calc inner;100;0.108601;0.0941265;0.125767
168;calc wait;100;0.0305401;0.0129692;0.073201
168;calc bound;100;0.00900088;0.00636019;0.0151083
168;calc iter;100;0.14836;0.130918;0.200194
168;total;1;17.1147;17.1147;17.1147
169;calc total;1;14.8692;14.8692;14.8692
169;calc update async;100;8.01968e-05;1.1719e-05;0.00598623
169;calc inner;100;0.109284;0.100003;0.126012
169;calc wait;100;0.0300907;0.0105894;0.0714875
169;calc bound;100;0.00868716;0.00647585;0.0141654
169;calc iter;100;0.148376;0.129511;0.193763
169;total;1;17.1122;17.1122;17.1122
170;calc total;1;14.87;14.87;14.87
170;calc update async;100;6.91375e-05;1.1125e-05;0.00492447
170;calc inner;100;0.109912;0.101867;0.12558
170;calc wait;100;0.029345;0.0127154;0.0602205
170;calc bound;100;0.00860494;0.00625905;0.0147937
170;calc iter;100;0.148404;0.131561;0.171759
170;total;1;17.1178;17.1178;17.1178
171;calc total;1;14.8698;14.8698;14.8698
171;calc update async;100;7.48194e-05;1.0818e-05;0.00513209
171;calc inner;100;0.109739;0.0995984;0.126427
171;calc wait;100;0.0289406;0.0113265;0.0688649
171;calc bound;100;0.00927489;0.0065006;0.0158471
171;calc iter;100;0.148237;0.130458;0.19565
171;total;1;17.1103;17.1103;17.1103
172;calc total;1;14.8714;14.8714;14.8714
172;calc update async;100;7.73472e-05;1.0527e-05;0.0058485
172;calc inner;100;0.110243;0.100118;0.125189
172;calc wait;100;0.0294382;0.0143214;0.060581
172;calc bound;100;0.00808201;0.0060117;0.0111217
172;calc iter;100;0.14844;0.129461;0.178936
172;total;1;17.1167;17.1167;17.1167
173;calc total;1;14.8714;14.8714;14.8714
173;calc update async;100;7.59325e-05;9.459e-06;0.00581296
173;calc inner;100;0.110002;0.0992407;0.124843
173;calc wait;100;0.0295487;0.0138372;0.062073
173;calc bound;100;0.00811325;0.00545352;0.0109005
173;calc iter;100;0.148585;0.133126;0.180181
173;total;1;17.1148;17.1148;17.1148
174;calc total;1;14.8674;14.8674;14.8674
174;calc update async;100;8.08963e-05;9.757e-06;0.00623255
174;calc inner;100;0.109929;0.100329;0.12546
174;calc wait;100;0.0296751;0.0137598;0.0728421
174;calc bound;100;0.00803302;0.0058398;0.0110733
174;calc iter;100;0.148518;0.128908;0.184641
174;total;1;17.1053;17.1053;17.1053
175;calc total;1;14.8679;14.8679;14.8679
175;calc update async;100;8.03849e-05;1.0411e-05;0.0061246
175;calc inner;100;0.11051;0.101869;0.12497
175;calc wait;100;0.0288885;0.00962326;0.0628723
175;calc bound;100;0.00825433;0.00600042;0.0112877
175;calc iter;100;0.1485;0.123501;0.178442
175;total;1;17.1132;17.1132;17.1132
176;calc total;1;14.8604;14.8604;14.8604
176;calc update async;100;4.30226e-05;1.2221e-05;0.00161105
176;calc inner;100;0.108468;0.0988711;0.125065
176;calc wait;100;0.0284708;0.0111499;0.0593424
176;calc bound;100;0.0113744;0.00537587;0.0154765
176;calc iter;100;0.148497;0.129911;0.187228
176;total;1;17.1171;17.1171;17.1171
177;calc total;1;14.8677;14.8677;14.8677
177;calc update async;100;0.000100109;1.3141e-05;0.00705731
177;calc inner;100;0.108603;0.0954849;0.125555
177;calc wait;100;0.0279095;0.011208;0.0681252
177;calc bound;100;0.0119298;0.00498233;0.017643
177;calc iter;100;0.148626;0.121739;0.195568
177;total;1;17.1153;17.1153;17.1153
178;calc total;1;14.8682;14.8682;14.8682
178;calc update async;100;9.3239e-05;1.2232e-05;0.00621298
178;calc inner;100;0.10751;0.0945402;0.125499
178;calc wait;100;0.0287485;0.0116811;0.0755512
178;calc bound;100;0.0122235;0.00501524;0.0156083
178;calc iter;100;0.14865;0.12408;0.20417
178;total;1;17.1;17.1;17.1
179;calc total;1;14.8664;14.8664;14.8664
179;calc update async;100;8.88162e-05;1.1322e-05;0.00592309
179;calc inner;100;0.108212;0.0993595;0.125249
179;calc wait;100;0.0283827;0.0102143;0.0751636
179;calc bound;100;0.0117804;0.00561066;0.0156475
179;calc iter;100;0.148577;0.123875;0.199189
179;total;1;17.1177;17.1177;17.1177
180;calc total;1;14.8714;14.8714;14.8714
180;calc update async;100;8.86362e-05;1.1988e-05;0.00597639
180;calc inner;100;0.107687;0.0891096;0.12595
180;calc wait;100;0.0288847;0.0104658;0.0776445
180;calc bound;100;0.0116125;0.0049544;0.0156692
180;calc iter;100;0.148431;0.11987;0.195854
180;total;1;17.1097;17.1097;17.1097
181;calc total;1;14.8667;14.8667;14.8667
181;calc update async;100;8.41795e-05;1.226e-05;0.00577791
181;calc inner;100;0.10826;0.0943058;0.126048
181;calc wait;100;0.028522;0.0111414;0.0754727
181;calc bound;100;0.0110312;0.00492704;0.0152862
181;calc iter;100;0.14856;0.127049;0.193824
181;total;1;17.1229;17.1229;17.1229
182;calc total;1;14.8672;14.8672;14.8672
182;calc update async;100;8.95302e-05;1.2144e-05;0.00620376
182;calc inner;100;0.108106;0.0962423;0.125842
182;calc wait;100;0.0285095;0.0118417;0.0758348
182;calc bound;100;0.0112851;0.00504255;0.0153951
182;calc iter;100;0.148557;0.128377;0.196459
182;total;1;17.1107;17.1107;17.1107
183;calc total;1;14.8675;14.8675;14.8675
183;calc update async;100;9.7516e-05;1.1922e-05;0.00629817
183;calc inner;100;0.108294;0.092801;0.126014
183;calc wait;100;0.0283306;0.0117106;0.0699078
183;calc bound;100;0.0114089;0.00460435;0.0156865
183;calc iter;100;0.148464;0.124478;0.187363
183;total;1;17.1136;17.1136;17.1136
184;calc total;1;14.8714;14.8714;14.8714
184;calc update async;100;7.86038e-05;1.1199e-05;0.00596802
184;calc inner;100;0.109666;0.0944621;0.124962
184;calc wait;100;0.0289223;0.0145473;0.077437
184;calc bound;100;0.00839696;0.00612599;0.0141478
184;calc iter;100;0.148356;0.125911;0.18912
184;total;1;17.1081;17.1081;17.1081
185;calc total;1;14.8714;14.8714;14.8714
185;calc update async;100;7.80418e-05;9.739e-06;0.00603298
185;calc inner;100;0.109938;0.0972091;0.125329
185;calc wait;100;0.0297154;0.0129821;0.0662954
185;calc bound;100;0.00801965;0.00556426;0.0111802
185;calc iter;100;0.148381;0.129459;0.17862
185;total;1;17.1227;17.1227;17.1227
186;calc total;1;14.8685;14.8685;14.8685
186;calc update async;100;7.51569e-05;1.069e-05;0.00571888
186;calc inner;100;0.109651;0.0967288;0.126013
186;calc wait;100;0.0301819;0.0137533;0.0643115
186;calc bound;100;0.0078523;0.00539597;0.00986693
186;calc iter;100;0.148346;0.125027;0.177158
186;total;1;17.1045;17.1045;17.1045
0;calc total;1;14.8622;14.8622;14.8622
0;calc update async;100;3.41855e-05;1.0606e-05;0.0013124
0;calc inner;100;0.108445;0.0959956;0.125678
0;calc wait;100;0.0303998;0.0133472;0.0703445
0;calc bound;100;0.00923928;0.00655775;0.015507
0;calc iter;100;0.148272;0.12915;0.191879
0;total;1;17.1462;17.1462;17.1462
1;calc total;1;14.8702;14.8702;14.8702
1;calc update async;100;6.73847e-05;1.0041e-05;0.00476875
1;calc inner;100;0.108953;0.0973846;0.125944
1;calc wait;100;0.0304105;0.0106422;0.0778499
1;calc bound;100;0.00868137;0.00624897;0.0146862
1;calc iter;100;0.148416;0.13254;0.200569
1;total;1;17.1461;17.1461;17.1461
2;calc total;1;14.8615;14.8615;14.8615
2;calc update async;100;3.66388e-05;9.204e-06;0.00171745
2;calc inner;100;0.109993;0.100711;0.126046
2;calc wait;100;0.0290698;0.0122954;0.0607755
2;calc bound;100;0.00878132;0.00623907;0.0147193
2;calc iter;100;0.148168;0.127431;0.180008
2;total;1;17.1408;17.1408;17.1408
3;calc total;1;14.8673;14.8673;14.8673
3;calc update async;100;7.53724e-05;1.1784e-05;0.00537365
3;calc inner;100;0.109268;0.0973082;0.126144
3;calc wait;100;0.0294935;0.0142116;0.0686298
3;calc bound;100;0.00922158;0.00638645;0.0154973
3;calc iter;100;0.148199;0.130726;0.194429
3;total;1;17.1369;17.1369;17.1369
4;calc total;1;14.8708;14.8708;14.8708
4;calc update async;100;6.40438e-05;1.106e-05;0.00462003
4;calc inner;100;0.110198;0.101157;0.124747
4;calc wait;100;0.0296034;0.013805;0.0601749
4;calc bound;100;0.00802774;0.00578402;0.0099267
4;calc iter;100;0.148531;0.13078;0.175243
4;total;1;17.1461;17.1461;17.1461
5;calc total;1;14.8697;14.8697;14.8697
5;calc update async;100;6.5553e-05;1.018e-05;0.00469621
5;calc inner;100;0.110391;0.0996939;0.125633
5;calc wait;100;0.0298973;0.0152137;0.0605184
5;calc bound;100;0.00796148;0.00591583;0.0111895
5;calc iter;100;0.148597;0.132747;0.179281
5;total;1;17.125;17.125;17.125
6;calc total;1;14.8684;14.8684;14.8684
6;calc update async;100;8.77074e-05;1.0828e-05;0.00678228
6;calc inner;100;0.110139;0.100511;0.125569
6;calc wait;100;0.0294339;0.012671;0.0751571
6;calc bound;100;0.00826944;0.00567079;0.0110947
6;calc iter;100;0.148504;0.133063;0.186168
6;total;1;17.1392;17.1392;17.1392
7;calc total;1;14.869;14.869;14.869
7;calc update async;100;7.36541e-05;1.1794e-05;0.00552062
7;calc inner;100;0.110173;0.100482;0.125739
7;calc wait;100;0.0294936;0.010809;0.062656
7;calc bound;100;0.00823223;0.00591464;0.0123781
7;calc iter;100;0.148416;0.129742;0.174666
7;total;1;17.1412;17.1412;17.1412
8;calc total;1;14.8693;14.8693;14.8693
8;calc update async;100;8.56506e-05;1.2577e-05;0.00573228
8;calc inner;100;0.108381;0.0986579;0.125815
8;calc wait;100;0.0286884;0.0100571;0.0747019
8;calc bound;100;0.0113955;0.00536481;0.0156006
8;calc iter;100;0.14861;0.119652;0.18672
8;total;1;17.1379;17.1379;17.1379
9;calc total;1;14.8679;14.8679;14.8679
9;calc update async;100;8.155e-05;1.3036e-05;0.00507758
9;calc inner;100;0.109052;0.0958433;0.126609
9;calc wait;100;0.0274455;0.0121389;0.0696915
9;calc bound;100;0.011932;0.00500087;0.0158215
9;calc iter;100;0.148679;0.120852;0.19649
9;total;1;17.1394;17.1394;17.1394
10;calc total;1;14.8693;14.8693;14.8693
10;calc update async;100;8.06459e-05;1.2565e-05;0.00480709
10;calc inner;100;0.107417;0.0943698;0.125742
10;calc wait;100;0.0286708;0.0136922;0.0758538
10;calc bound;100;0.0124762;0.00480207;0.0157067
10;calc iter;100;0.148659;0.129378;0.20136
10;total;1;17.1368;17.1368;17.1368
11;calc total;1;14.8682;14.8682;14.8682
11;calc update async;100;8.34237e-05;1.2801e-05;0.00533055
11;calc inner;100;0.108436;0.0986125;0.125989
11;calc wait;100;0.0283002;0.010523;0.0872012
11;calc bound;100;0.011706;0.00565905;0.0155191
11;calc iter;100;0.148593;0.129592;0.205079
11;total;1;17.1362;17.1362;17.1362
12;calc total;1;14.8693;14.8693;14.8693
12;calc update async;100;7.80118e-05;1.1462e-05;0.00493525
12;calc inner;100;0.10693;0.0891569;0.12647
12;calc wait;100;0.0294871;0.0128547;0.0859043
12;calc bound;100;0.0117065;0.00500678;0.0207748
12;calc iter;100;0.148509;0.126832;0.208826
12;total;1;17.14;17.14;17.14
13;calc total;1;14.8689;14.8689;14.8689
13;calc update async;100;7.89568e-05;1.2415e-05;0.0050023
13;calc inner;100;0.107321;0.0931138;0.126414
13;calc wait;100;0.0296564;0.0142228;0.0899193
13;calc bound;100;0.011384;0.0049487;0.0159134
13;calc iter;100;0.148573;0.128344;0.207774
13;total;1;17.1408;17.1408;17.1408
14;calc total;1;14.8677;14.8677;14.8677
14;calc update async;100;9.28286e-05;1.2285e-05;0.00659063
14;calc inner;100;0.107622;0.0905571;0.126131
14;calc wait;100;0.0290663;0.0106721;0.066371
14;calc bound;100;0.0111172;0.00490135;0.0162346
14;calc iter;100;0.148419;0.126344;0.185024
14;total;1;17.1358;17.1358;17.1358
15;calc total;1;14.8672;14.8672;14.8672
15;calc update async;100;8.12947e-05;1.2452e-05;0.0052912
15;calc inner;100;0.107523;0.0883731;0.126303
15;calc wait;100;0.0291773;0.0114391;0.0703269
15;calc bound;100;0.0114201;0.00539142;0.0157445
15;calc iter;100;0.148372;0.128906;0.194897
15;total;1;17.1411;17.1411;17.1411
16;calc total;1;14.863;14.863;14.863
16;calc update async;100;3.55182e-05;1.1818e-05;0.0014729
16;calc inner;100;0.108767;0.0946476;0.126012
16;calc wait;100;0.0303206;0.0136646;0.0711494
16;calc bound;100;0.00826325;0.00531692;0.0131845
16;calc iter;100;0.148278;0.130907;0.178674
16;total;1;17.1354;17.1354;17.1354
17;calc total;1;14.8674;14.8674;14.8674
17;calc update async;100;6.7269e-05;9.769e-06;0.00495413
17;calc inner;100;0.109017;0.0947441;0.126006
17;calc wait;100;0.030813;0.010943;0.0592785
17;calc bound;100;0.00776842;0.00503071;0.00980912
17;calc iter;100;0.148359;0.127645;0.171548
17;total;1;17.1357;17.1357;17.1357
18;calc total;1;14.8676;14.8676;14.8676
18;calc update async;100;7.15746e-05;1.0177e-05;0.0054092
18;calc inner;100;0.108529;0.093726;0.12589
18;calc wait;100;0.0311485;0.0130358;0.0638545
18;calc bound;100;0.0078786;0.00550546;0.010421
18;calc iter;100;0.148272;0.125323;0.175566
18;total;1;17.1341;17.1341;17.1341
19;calc total;1;14.8663;14.8663;14.8663
19;calc update async;100;7.69485e-05;1.0274e-05;0.00594283
19;calc inner;100;0.108836;0.0940945;0.125861
19;calc wait;100;0.0304373;0.0134985;0.0619776
19;calc bound;100;0.0079444;0.00621097;0.0128872
19;calc iter;100;0.14822;0.122796;0.169275
19;total;1;17.1327;17.1327;17.1327
20;calc total;1;14.8691;14.8691;14.8691
20;calc update async;100;7.36483e-05;1.1503e-05;0.00501948
20;calc inner;100;0.108194;0.0912617;0.125603
20;calc wait;100;0.0301597;0.0127197;0.0704649
20;calc bound;100;0.00934534;0.0062346;0.0155411
20;calc iter;100;0.148213;0.130829;0.196055
20;total;1;17.1425;17.1425;17.1425
21;calc total;1;14.867;14.867;14.867
21;calc update async;100;7.67443e-05;1.1772e-05;0.00544612
21;calc inner;100;0.107742;0.0942106;0.126346
21;calc wait;100;0.0308486;0.0117254;0.0882701
21;calc bound;100;0.00916802;0.0063358;0.0156761
21;calc iter;100;0.148113;0.130563;0.207234
21;total;1;17.1341;17.1341;17.1341
22;calc total;1;14.8676;14.8676;14.8676
22;calc update async;100;7.85118e-05;1.0591e-05;0.00577168
22;calc inner;100;0.107391;0.0947914;0.125266
22;calc wait;100;0.031207;0.011336;0.0669834
22;calc bound;100;0.0090549;0.0061269;0.0157069
22;calc iter;100;0.148061;0.129995;0.18896
22;total;1;17.1424;17.1424;17.1424
23;calc total;1;14.868;14.868;14.868
23;calc update async;100;7.5848e-05;1.1557e-05;0.00547068
23;calc inner;100;0.10816;0.0936848;0.12563
23;calc wait;100;0.0305158;0.0116824;0.0660671
23;calc bound;100;0.00909102;0.00639979;0.0148668
23;calc iter;100;0.148104;0.130731;0.189316
23;total;1;17.1423;17.1423;17.1423
45;calc total;1;14.8695;14.8695;14.8695
45;calc update async;100;0.000108832;1.1895e-05;0.00852438
45;calc inner;100;0.109401;0.0909996;0.126984
45;calc wait;100;0.0289558;0.0129865;0.0725262
45;calc bound;100;0.00951865;0.00613278;0.0153829
45;calc iter;100;0.148319;0.129565;0.195038
45;total;1;17.1228;17.1228;17.1228
46;calc total;1;14.8686;14.8686;14.8686
46;calc update async;100;0.000101006;1.1298e-05;0.00773765
46;calc inner;100;0.108942;0.0936477;0.128293
46;calc wait;100;0.0298068;0.0127809;0.0589967
46;calc bound;100;0.00927942;0.00612695;0.0176664
46;calc iter;100;0.148172;0.130818;0.190487
46;total;1;17.1257;17.1257;17.1257
47;calc total;1;14.8674;14.8674;14.8674
47;calc update async;100;8.75978e-05;1.1963e-05;0.00665216
47;calc inner;100;0.10945;0.0949939;0.127334
47;calc wait;100;0.0290891;0.0145943;0.0593214
47;calc bound;100;0.00916373;0.00655592;0.0140986
47;calc iter;100;0.148129;0.132265;0.181285
47;total;1;17.1215;17.1215;17.1215
92;calc total;1;14.8626;14.8626;14.8626
92;calc update async;100;4.36282e-05;9.831e-06;0.00232898
92;calc inner;100;0.110291;0.0980855;0.12561
92;calc wait;100;0.028305;0.0116794;0.0700058
92;calc bound;100;0.00891222;0.00622676;0.0156529
92;calc iter;100;0.147855;0.131603;0.193666
92;total;1;17.1278;17.1278;17.1278
93;calc total;1;14.8679;14.8679;14.8679
93;calc update async;100;9.39573e-05;1.1741e-05;0.00730555
93;calc inner;100;0.109966;0.100562;0.125527
93;calc wait;100;0.0289955;0.0116418;0.0617973
93;calc bound;100;0.00865701;0.00592568;0.0145745
93;calc iter;100;0.147963;0.131576;0.187053
93;total;1;17.1356;17.1356;17.1356
94;calc total;1;14.864;14.864;14.864
94;calc update async;100;9.07945e-05;1.1034e-05;0.00697909
94;calc inner;100;0.110514;0.0994059;0.124709
94;calc wait;100;0.0286255;0.0108861;0.0606672
94;calc bound;100;0.00844054;0.00633352;0.015477
94;calc iter;100;0.147931;0.132114;0.17878
94;total;1;17.1303;17.1303;17.1303
95;calc total;1;14.8659;14.8659;14.8659
95;calc update async;100;7.83942e-05;1.1098e-05;0.00576546
95;calc inner;100;0.110029;0.100297;0.125443
95;calc wait;100;0.0286057;0.0129016;0.0672108
95;calc bound;100;0.00889971;0.00623516;0.0153662
95;calc iter;100;0.147925;0.130807;0.190356
95;total;1;17.137;17.137;17.137
68;calc total;1;14.8702;14.8702;14.8702
68;calc update async;100;6.78877e-05;1.1605e-05;0.00459137
68;calc inner;100;0.111575;0.101509;0.125557
68;calc wait;100;0.0269516;0.0139899;0.0590153
68;calc bound;100;0.00925538;0.00612931;0.0154122
68;calc iter;100;0.148221;0.134274;0.18338
68;total;1;17.1308;17.1308;17.1308
69;calc total;1;14.8678;14.8678;14.8678
69;calc update async;100;7.18824e-05;1.241e-05;0.00487499
69;calc inner;100;0.110831;0.101096;0.125319
69;calc wait;100;0.027857;0.0119199;0.064554
69;calc bound;100;0.00918448;0.00625493;0.015724
69;calc iter;100;0.148223;0.135951;0.18989
69;total;1;17.1275;17.1275;17.1275
70;calc total;1;14.8684;14.8684;14.8684
70;calc update async;100;7.02838e-05;1.0562e-05;0.00476364
70;calc inner;100;0.111217;0.0999942;0.124994
70;calc wait;100;0.0271394;0.0139785;0.0569365
70;calc bound;100;0.00926874;0.00665739;0.0156344
70;calc iter;100;0.148128;0.132579;0.179413
70;total;1;17.1287;17.1287;17.1287
71;calc total;1;14.8673;14.8673;14.8673
71;calc update async;100;7.55773e-05;1.2024e-05;0.00546344
71;calc inner;100;0.111611;0.100929;0.125473
71;calc wait;100;0.027129;0.0130256;0.0546472
71;calc bound;100;0.00895923;0.00640264;0.0146122
71;calc iter;100;0.148096;0.135639;0.182559
71;total;1;17.1296;17.1296;17.1296
187;calc total;1;14.8676;14.8676;14.8676
187;calc update async;100;8.50571e-05;1.2131e-05;0.0066833
187;calc inner;100;0.109768;0.0969453;0.125251
187;calc wait;100;0.0295305;0.0150571;0.0617577
187;calc bound;100;0.00813408;0.00612516;0.0110307
187;calc iter;100;0.148294;0.130349;0.174992
187;total;1;17.121;17.121;17.121
188;calc total;1;14.8694;14.8694;14.8694
188;calc update async;100;8.17533e-05;1.2068e-05;0.00597256
188;calc inner;100;0.108852;0.092886;0.12565
188;calc wait;100;0.0294813;0.0111605;0.0814364
188;calc bound;100;0.00933997;0.00645242;0.0157323
188;calc iter;100;0.14811;0.12924;0.194144
188;total;1;17.1021;17.1021;17.1021
189;calc total;1;14.8691;14.8691;14.8691
189;calc update async;100;8.97305e-05;1.1238e-05;0.00681955
189;calc inner;100;0.108748;0.0960768;0.125467
189;calc wait;100;0.0299293;0.0140201;0.0909365
189;calc bound;100;0.00914523;0.00628219;0.0154465
189;calc iter;100;0.148208;0.128916;0.20412
189;total;1;17.1161;17.1161;17.1161
190;calc total;1;14.8637;14.8637;14.8637
190;calc update async;100;9.84061e-05;1.2548e-05;0.00768912
190;calc inner;100;0.108392;0.0969232;0.124512
190;calc wait;100;0.0300001;0.0127103;0.0723644
190;calc bound;100;0.00932525;0.00641894;0.0149766
190;calc iter;100;0.148032;0.131653;0.194066
190;total;1;17.1137;17.1137;17.1137
191;calc total;1;14.8659;14.8659;14.8659
191;calc update async;100;8.35398e-05;1.1974e-05;0.00606914
191;calc inner;100;0.108701;0.0943958;0.125276
191;calc wait;100;0.0294688;0.0135861;0.0653117
191;calc bound;100;0.00943282;0.00631073;0.015294
191;calc iter;100;0.148083;0.130304;0.185404
191;total;1;17.1087;17.1087;17.1087
