# Supplementary material for: A Halo abstraction for distributed n-dimensional structured grids within the C++ PGAS library DASH
Source: PeerJ Comput Sci. 2023 Feb 3;9:e1203. doi: 10.7717/peerj-cs.1203 (PMC10280232; doi:10.7717/peerj-cs.1203)
Supplement: Supplemental Information 2 [file peerj-cs-09-1203-s002.gz › raw_haswell/res_3d/strong/plain/heat3d_n32_c24_1500_21918155.out]

DASH
24;initialize;1;5.67565;5.67565;5.67565
24;async;100;0.00385359;0.00103319;0.0154512
24;inner;100;0.0214593;0.0188668;0.0245693
24;wait;100;3.41389e-05;1.6552e-05;6.6958e-05
24;boundary;100;0.00808573;0.00652157;0.0110257
24;calc iter;100;0.0334342;0.0291725;0.0439001
24;calc total;1;3.36484;3.36484;3.36484
24;total;1;9.53709;9.53709;9.53709
25;initialize;1;5.67565;5.67565;5.67565
25;async;100;0.0042449;0.00132152;0.0142788
25;inner;100;0.0212794;0.0186141;0.024155
25;wait;100;3.32852e-05;1.8216e-05;6.2398e-05
25;boundary;100;0.0078778;0.00652781;0.0106714
25;calc iter;100;0.0334368;0.0280767;0.0419421
25;calc total;1;3.36483;3.36483;3.36483
25;total;1;9.53709;9.53709;9.53709
26;initialize;1;5.67566;5.67566;5.67566
26;async;100;0.00449563;0.00103699;0.0186285
26;inner;100;0.0214889;0.0186642;0.0243991
26;wait;100;2.67962e-05;1.5875e-05;5.1143e-05
26;boundary;100;0.00743455;0.00636906;0.0104069
26;calc iter;100;0.0334469;0.0280779;0.0451095
26;calc total;1;3.36483;3.36483;3.36483
26;total;1;9.53706;9.53706;9.53706
27;initialize;1;5.67568;5.67568;5.67568
27;async;100;0.00509945;0.00111744;0.0188871
27;inner;100;0.0212359;0.0179711;0.024287
27;wait;100;2.33574e-05;1.5715e-05;6.2522e-05
27;boundary;100;0.0071123;0.00583189;0.0104544
27;calc iter;100;0.0334724;0.0280555;0.044936
27;calc total;1;3.36483;3.36483;3.36483
27;total;1;9.53708;9.53708;9.53708
28;initialize;1;5.67562;5.67562;5.67562
28;async;100;0.00556042;0.00110733;0.0205818
28;inner;100;0.0209005;0.0180119;0.024037
28;wait;100;2.16374e-05;1.5287e-05;5.7853e-05
28;boundary;100;0.00700598;0.00445375;0.00877319
28;calc iter;100;0.0334899;0.0265627;0.0469526
28;calc total;1;3.36484;3.36484;3.36484
28;total;1;9.53705;9.53705;9.53705
29;initialize;1;5.67568;5.67568;5.67568
29;async;100;0.00530541;0.0013924;0.0202565
29;inner;100;0.0212854;0.017933;0.0240708
29;wait;100;2.31222e-05;1.5673e-05;6.9796e-05
29;boundary;100;0.00684942;0.00527995;0.00906725
29;calc iter;100;0.0334647;0.0286974;0.0454806
29;calc total;1;3.36483;3.36483;3.36483
29;total;1;9.53707;9.53707;9.53707
30;initialize;1;5.67565;5.67565;5.67565
30;async;100;0.00456533;0.00159331;0.0206316
30;inner;100;0.0214843;0.0182347;0.0243822
30;wait;100;2.58666e-05;1.4425e-05;5.82e-05
30;boundary;100;0.00736859;0.00518604;0.0099217
30;calc iter;100;0.0334455;0.0273862;0.0493571
30;calc total;1;3.36484;3.36484;3.36484
30;total;1;9.53706;9.53706;9.53706
31;initialize;1;5.67568;5.67568;5.67568
31;async;100;0.00459596;0.00154719;0.0206719
31;inner;100;0.0207703;0.0176941;0.0238503
31;wait;100;3.6207e-05;1.5547e-05;9.0861e-05
31;boundary;100;0.0080318;0.00595983;0.0104276
31;calc iter;100;0.0334356;0.0268005;0.0460572
31;calc total;1;3.36483;3.36483;3.36483
31;total;1;9.53709;9.53709;9.53709
32;initialize;1;5.67565;5.67565;5.67565
32;async;100;0.00466383;0.00138636;0.0154969
32;inner;100;0.0214025;0.0184171;0.024236
32;wait;100;2.53669e-05;1.5781e-05;5.595e-05
32;boundary;100;0.00736147;0.00633781;0.0103179
32;calc iter;100;0.0334541;0.0271724;0.0423828
32;calc total;1;3.36483;3.36483;3.36483
32;total;1;9.53706;9.53706;9.53706
33;initialize;1;5.67563;5.67563;5.67563
33;async;100;0.0046355;0.00107211;0.0170468
33;inner;100;0.0217092;0.0188632;0.0242139
33;wait;100;2.46084e-05;1.8409e-05;4.5239e-05
33;boundary;100;0.00709178;0.00620324;0.00882595
33;calc iter;100;0.0334622;0.0295487;0.0444916
33;calc total;1;3.36483;3.36483;3.36483
33;total;1;9.53706;9.53706;9.53706
34;initialize;1;5.67567;5.67567;5.67567
34;async;100;0.00515144;0.00099624;0.0200507
34;inner;100;0.0214398;0.0182191;0.024673
34;wait;100;2.20035e-05;1.7014e-05;5.5322e-05
34;boundary;100;0.00686115;0.00574945;0.00875551
34;calc iter;100;0.0334756;0.0279835;0.0452643
34;calc total;1;3.36483;3.36483;3.36483
34;total;1;9.53707;9.53707;9.53707
35;initialize;1;5.67573;5.67573;5.67573
35;async;100;0.00522524;0.00122502;0.0197618
35;inner;100;0.0211711;0.0182206;0.0242851
35;wait;100;2.1145e-05;1.5168e-05;6.6643e-05
35;boundary;100;0.00707004;0.00455188;0.0100344
35;calc iter;100;0.033489;0.0269146;0.0464438
35;calc total;1;3.36483;3.36483;3.36483
35;total;1;9.53709;9.53709;9.53709
InitEnergy=125.00000
EndEnergy=125.00000
DiffEnergy=-0.00000
Matrixspec: 1500 x 1500 x 1500
Iterations: 100
# unit_id;function_name;num_calls;avg_runtime;min_runtime;max_runtime
0;initialize;1;5.88548;5.88548;5.88548
0;async;100;0.00423;0.00141;0.00780
0;inner;100;0.02219;0.01969;0.02493
0;wait;100;0.00002;0.00002;0.00005
0;boundary;100;0.00697;0.00648;0.00852
0;calc iter;100;0.03341;0.03132;0.03671
0;calc total;1;3.36483;3.36483;3.36483
0;total;1;9.75050;9.75050;9.75050
72;initialize;1;5.69173;5.69173;5.69173
72;async;100;0.0034096;0.00116752;0.0101007
72;inner;100;0.0225673;0.0205436;0.0250518
72;wait;100;2.80482e-05;1.5655e-05;5.5972e-05
72;boundary;100;0.00741082;0.00659747;0.0106338
72;calc iter;100;0.0334172;0.0309272;0.0401669
72;calc total;1;3.36483;3.36483;3.36483
72;total;1;9.55688;9.55688;9.55688
48;initialize;1;5.63912;5.63912;5.63912
48;async;100;0.00375165;0.00112129;0.0155516
48;inner;100;0.0219919;0.019521;0.0250197
48;wait;100;3.0348e-05;1.7787e-05;5.022e-05
48;boundary;100;0.00766423;0.00501097;0.00966573
48;calc iter;100;0.0334396;0.0297964;0.0418898
48;calc total;1;3.36482;3.36482;3.36482
48;total;1;9.50415;9.50415;9.50415
36;initialize;1;5.67561;5.67561;5.67561
36;async;100;0.00545083;0.00116344;0.0203559
36;inner;100;0.0209501;0.0182036;0.0247456
36;wait;100;2.32049e-05;1.7151e-05;6.108e-05
36;boundary;100;0.00710345;0.00489517;0.0103832
36;calc iter;100;0.0335289;0.0272962;0.048921
36;calc total;1;3.36482;3.36482;3.36482
36;total;1;9.53702;9.53702;9.53702
96;initialize;1;5.54666;5.54666;5.54666
96;async;100;0.00389147;0.00127927;0.0159577
96;inner;100;0.0209687;0.01826;0.0243893
96;wait;100;3.49601e-05;1.6081e-05;6.7722e-05
96;boundary;100;0.00859256;0.00630443;0.011854
96;calc iter;100;0.033489;0.0277466;0.0438087
96;calc total;1;3.36483;3.36483;3.36483
96;total;1;9.40954;9.40954;9.40954
1;initialize;1;5.88548;5.88548;5.88548
1;async;100;0.0043811;0.00162347;0.00993134
1;inner;100;0.0222332;0.0198529;0.0250899
1;wait;100;2.12942e-05;1.7356e-05;5.3441e-05
1;boundary;100;0.0067811;0.00622488;0.00747233
1;calc iter;100;0.0334179;0.0313511;0.0374001
1;calc total;1;3.36483;3.36483;3.36483
1;total;1;9.75049;9.75049;9.75049
73;initialize;1;5.69173;5.69173;5.69173
73;async;100;0.00338256;0.000954594;0.0105323
73;inner;100;0.0227563;0.0207842;0.0252597
73;wait;100;2.56922e-05;1.6547e-05;4.7084e-05
73;boundary;100;0.00725687;0.00656687;0.00908316
73;calc iter;100;0.0334226;0.0307369;0.0395673
73;calc total;1;3.36482;3.36482;3.36482
73;total;1;9.55684;9.55684;9.55684
49;initialize;1;5.63927;5.63927;5.63927
49;async;100;0.00406566;0.00151549;0.0098742
49;inner;100;0.0219228;0.0195648;0.0248957
49;wait;100;2.81875e-05;1.861e-05;4.6555e-05
49;boundary;100;0.00743677;0.00661001;0.00893801
49;calc iter;100;0.0334547;0.0296482;0.0395465
49;calc total;1;3.36482;3.36482;3.36482
49;total;1;9.50417;9.50417;9.50417
37;initialize;1;5.67565;5.67565;5.67565
37;async;100;0.00537236;0.00130023;0.0212219
37;inner;100;0.0210447;0.0180413;0.0244772
37;wait;100;2.33122e-05;1.6549e-05;6.1874e-05
37;boundary;100;0.00706237;0.00613884;0.00808742
37;calc iter;100;0.0335042;0.027235;0.0473827
37;calc total;1;3.36482;3.36482;3.36482
37;total;1;9.53703;9.53703;9.53703
97;initialize;1;5.54669;5.54669;5.54669
97;async;100;0.00419818;0.00113176;0.0171053
97;inner;100;0.0213046;0.0185921;0.0243539
97;wait;100;3.04188e-05;1.6855e-05;7.2654e-05
97;boundary;100;0.00796131;0.00641102;0.0114675
97;calc iter;100;0.0334957;0.0289967;0.0441064
97;calc total;1;3.36482;3.36482;3.36482
97;total;1;9.40954;9.40954;9.40954
2;initialize;1;5.88556;5.88556;5.88556
2;async;100;0.00509819;0.00173047;0.0137028
2;inner;100;0.0216413;0.018645;0.0245059
2;wait;100;1.96523e-05;1.6777e-05;6.3131e-05
2;boundary;100;0.00667421;0.00560689;0.00724538
2;calc iter;100;0.0334349;0.0303936;0.0395738
2;calc total;1;3.36483;3.36483;3.36483
2;total;1;9.75052;9.75052;9.75052
74;initialize;1;5.69173;5.69173;5.69173
74;async;100;0.00399941;0.00144321;0.0153198
74;inner;100;0.0222867;0.0201927;0.0250837
74;wait;100;2.43484e-05;1.5842e-05;5.3057e-05
74;boundary;100;0.0071195;0.0061405;0.00926319
74;calc iter;100;0.033431;0.0301377;0.0422379
74;calc total;1;3.36483;3.36483;3.36483
74;total;1;9.5569;9.5569;9.5569
50;initialize;1;5.63921;5.63921;5.63921
50;async;100;0.00456074;0.0017447;0.0128486
50;inner;100;0.0218841;0.0195121;0.0247301
50;wait;100;2.331e-05;1.7004e-05;6.3565e-05
50;boundary;100;0.00700449;0.00626688;0.00868969
50;calc iter;100;0.0334737;0.0300201;0.0411006
50;calc total;1;3.36482;3.36482;3.36482
50;total;1;9.50418;9.50418;9.50418
38;initialize;1;5.67566;5.67566;5.67566
38;async;100;0.00463684;0.00132185;0.022314
38;inner;100;0.0208822;0.0179364;0.0245966
38;wait;100;2.83558e-05;1.6447e-05;4.7922e-05
38;boundary;100;0.0079293;0.00644153;0.00952839
38;calc iter;100;0.0334779;0.0283694;0.0475715
38;calc total;1;3.36483;3.36483;3.36483
38;total;1;9.53707;9.53707;9.53707
98;initialize;1;5.54668;5.54668;5.54668
98;async;100;0.00457672;0.00118706;0.018637
98;inner;100;0.0215541;0.0186682;0.0245658
98;wait;100;2.43373e-05;1.6639e-05;4.7698e-05
98;boundary;100;0.00736327;0.00643421;0.0110293
98;calc iter;100;0.0335197;0.0285043;0.0444787
98;calc total;1;3.36482;3.36482;3.36482
98;total;1;9.40954;9.40954;9.40954
3;initialize;1;5.88556;5.88556;5.88556
3;async;100;0.00458729;0.00204478;0.018558
3;inner;100;0.0218804;0.0180016;0.0246323
3;wait;100;2.31553e-05;1.7265e-05;6.1889e-05
3;boundary;100;0.00693907;0.00608753;0.00870684
3;calc iter;100;0.0334308;0.0293767;0.0452921
3;calc total;1;3.36483;3.36483;3.36483
3;total;1;9.75052;9.75052;9.75052
75;initialize;1;5.6918;5.6918;5.6918
75;async;100;0.00441554;0.00122017;0.0167769
75;inner;100;0.0220118;0.0185378;0.0245224
75;wait;100;2.39102e-05;1.6553e-05;5.727e-05
75;boundary;100;0.00700167;0.00580383;0.0089964
75;calc iter;100;0.033454;0.0291216;0.0432713
75;calc total;1;3.36482;3.36482;3.36482
75;total;1;9.5569;9.5569;9.5569
51;initialize;1;5.63919;5.63919;5.63919
51;async;100;0.00448242;0.00121466;0.0142413
51;inner;100;0.022114;0.0198026;0.0252246
51;wait;100;1.9561e-05;1.4916e-05;4.3768e-05
39;initialize;1;5.67565;5.67565;5.67565
39;async;100;0.0045732;0.0015092;0.0195213
39;inner;100;0.0203669;0.0175594;0.0243682
39;wait;100;3.42412e-05;1.6883e-05;6.9047e-05
39;boundary;100;0.00849049;0.00614948;0.010658
39;calc iter;100;0.0334661;0.027576;0.0474331
39;calc total;1;3.36482;3.36482;3.36482
39;total;1;9.53705;9.53705;9.53705
99;initialize;1;5.54667;5.54667;5.54667
99;async;100;0.00510167;0.00119968;0.0195104
99;inner;100;0.0212628;0.0184344;0.0241489
99;wait;100;2.12578e-05;1.5876e-05;3.7903e-05
99;boundary;100;0.00715433;0.00563752;0.0105712
99;calc iter;100;0.0335412;0.0275253;0.0457133
99;calc total;1;3.36482;3.36482;3.36482
99;total;1;9.40953;9.40953;9.40953
4;initialize;1;5.88551;5.88551;5.88551
4;async;100;0.00462405;0.0015435;0.0179897
4;inner;100;0.0218949;0.0189804;0.0245413
4;wait;100;2.47193e-05;1.6865e-05;4.9854e-05
4;boundary;100;0.00688849;0.00588446;0.00825415
4;calc iter;100;0.0334332;0.0300262;0.0439095
4;calc total;1;3.36483;3.36483;3.36483
4;total;1;9.75049;9.75049;9.75049
76;initialize;1;5.69169;5.69169;5.69169
76;async;100;0.00448845;0.00122293;0.0148564
76;inner;100;0.0220199;0.0198437;0.0248441
76;wait;100;2.24436e-05;1.5566e-05;5.131e-05
76;boundary;100;0.00692984;0.00496884;0.00859577
76;calc iter;100;0.033462;0.0293032;0.0415543
76;calc total;1;3.36483;3.36483;3.36483
76;total;1;9.55684;9.55684;9.55684
51;boundary;100;0.00687566;0.00487104;0.00798796
51;calc iter;100;0.0334929;0.0296497;0.0410388
51;calc total;1;3.36482;3.36482;3.36482
51;total;1;9.50416;9.50416;9.50416
40;initialize;1;5.67566;5.67566;5.67566
40;async;100;0.00430865;0.00170282;0.0155835
40;inner;100;0.020825;0.0183641;0.0244452
40;wait;100;3.23083e-05;1.7882e-05;6.6377e-05
40;boundary;100;0.00830332;0.00603219;0.0116822
40;calc iter;100;0.0334705;0.0304393;0.0415025
40;calc total;1;3.36483;3.36483;3.36483
40;total;1;9.53706;9.53706;9.53706
100;initialize;1;5.54683;5.54683;5.54683
100;async;100;0.00534374;0.00150497;0.0225915
100;inner;100;0.0209054;0.018319;0.0243786
100;wait;100;2.04472e-05;1.5518e-05;4.4313e-05
100;boundary;100;0.00728675;0.00454142;0.0104634
100;calc iter;100;0.0335575;0.0276144;0.0514812
100;calc total;1;3.36483;3.36483;3.36483
100;total;1;9.40971;9.40971;9.40971
5;initialize;1;5.88551;5.88551;5.88551
5;async;100;0.00387625;0.00139249;0.0124464
5;inner;100;0.022101;0.0192797;0.0247067
5;wait;100;2.96326e-05;1.6751e-05;7.6763e-05
5;boundary;100;0.00741958;0.00613072;0.00949123
5;calc iter;100;0.0334274;0.0303339;0.0409587
5;calc total;1;3.36483;3.36483;3.36483
5;total;1;9.75051;9.75051;9.75051
77;initialize;1;5.69171;5.69171;5.69171
77;async;100;0.00416966;0.00122236;0.0148659
77;inner;100;0.0221944;0.0199652;0.0246857
77;wait;100;2.48804e-05;1.4776e-05;5.0782e-05
77;boundary;100;0.00706433;0.00561132;0.0093868
77;calc iter;100;0.0334544;0.0291459;0.0405548
77;calc total;1;3.36482;3.36482;3.36482
77;total;1;9.55683;9.55683;9.55683
52;initialize;1;5.63912;5.63912;5.63912
52;async;100;0.00423994;0.00106914;0.0159508
52;inner;100;0.0218383;0.0190907;0.0249402
52;wait;100;2.05426e-05;1.5817e-05;4.4099e-05
52;boundary;100;0.00740246;0.00430996;0.0105163
52;calc iter;100;0.0335028;0.0290613;0.0428859
52;calc total;1;3.36482;3.36482;3.36482
52;total;1;9.50415;9.50415;9.50415
41;initialize;1;5.67562;5.67562;5.67562
41;async;100;0.00438668;0.00174494;0.0130526
41;inner;100;0.0209549;0.0184183;0.0246436
41;wait;100;2.89892e-05;1.9243e-05;4.9001e-05
41;boundary;100;0.00811269;0.00644653;0.0108224
41;calc iter;100;0.0334844;0.0295065;0.0419663
41;calc total;1;3.36482;3.36482;3.36482
41;total;1;9.53703;9.53703;9.53703
101;initialize;1;5.55217;5.55217;5.55217
101;async;100;0.00542671;0.00162718;0.0230819
101;inner;100;0.0211543;0.0182362;0.0245859
101;wait;100;2.23584e-05;1.5479e-05;5.2088e-05
101;boundary;100;0.00693024;0.00579376;0.00793806
101;calc iter;100;0.0335351;0.0273376;0.0491363
101;calc total;1;3.36482;3.36482;3.36482
101;total;1;9.41504;9.41504;9.41504
6;initialize;1;5.8855;5.8855;5.8855
6;async;100;0.00385836;0.00155184;0.0136385
6;inner;100;0.0217013;0.0186755;0.0244349
6;wait;100;3.4081e-05;1.6734e-05;5.156e-05
6;boundary;100;0.0078157;0.00625902;0.0107581
6;calc iter;100;0.0334107;0.0308217;0.0407279
6;calc total;1;3.36483;3.36483;3.36483
6;total;1;9.75051;9.75051;9.75051
78;initialize;1;5.69174;5.69174;5.69174
78;async;100;0.00383837;0.00116642;0.0170075
78;inner;100;0.0220233;0.0193362;0.0245288
78;wait;100;3.05713e-05;1.5789e-05;8.6383e-05
78;boundary;100;0.00753436;0.00589326;0.00987054
78;calc iter;100;0.0334279;0.0283763;0.0446545
78;calc total;1;3.36483;3.36483;3.36483
78;total;1;9.55686;9.55686;9.55686
53;initialize;1;5.63922;5.63922;5.63922
53;async;100;0.00483764;0.00180128;0.0171502
53;inner;100;0.0217361;0.0179907;0.0246311
53;wait;100;2.29428e-05;1.5887e-05;6.65e-05
53;boundary;100;0.00688736;0.00545209;0.0105155
53;calc iter;100;0.0334854;0.0294099;0.0447327
53;calc total;1;3.36482;3.36482;3.36482
53;total;1;9.50417;9.50417;9.50417
42;initialize;1;5.67563;5.67563;5.67563
42;async;100;0.00506347;0.00160475;0.0145972
42;inner;100;0.0209605;0.018406;0.0244242
42;wait;100;2.66707e-05;1.7155e-05;6.8895e-05
42;boundary;100;0.00745681;0.00585398;0.0105268
42;calc iter;100;0.0335086;0.029189;0.0411249
42;calc total;1;3.36482;3.36482;3.36482
42;total;1;9.53703;9.53703;9.53703
102;initialize;1;5.54671;5.54671;5.54671
102;async;100;0.0046403;0.00120784;0.0207629
102;inner;100;0.0212218;0.0182595;0.0244757
102;wait;100;2.64837e-05;1.5524e-05;7.3778e-05
102;boundary;100;0.00761558;0.0060121;0.00994849
102;calc iter;100;0.0335055;0.0281578;0.04927
102;calc total;1;3.36483;3.36483;3.36483
102;total;1;9.40954;9.40954;9.40954
7;initialize;1;5.88554;5.88554;5.88554
7;async;100;0.00410365;0.00112083;0.0100756
7;inner;100;0.0217054;0.0187252;0.0242356
7;wait;100;3.09424e-05;1.6672e-05;5.8933e-05
7;boundary;100;0.00756115;0.00618176;0.00970578
7;calc iter;100;0.0334026;0.0302892;0.039081
7;calc total;1;3.36483;3.36483;3.36483
7;total;1;9.75049;9.75049;9.75049
79;initialize;1;5.69178;5.69178;5.69178
79;async;100;0.00377045;0.00161321;0.0154674
79;inner;100;0.0221724;0.0192589;0.0245616
79;wait;100;2.96e-05;1.4594e-05;7.0664e-05
79;boundary;100;0.00744623;0.00516856;0.010095
79;calc iter;100;0.0334198;0.0303501;0.0409369
79;calc total;1;3.36482;3.36482;3.36482
79;total;1;9.5569;9.5569;9.5569
54;initialize;1;5.63916;5.63916;5.63916
54;async;100;0.00420152;0.00134621;0.0175693
54;inner;100;0.0220197;0.0188168;0.0247739
54;wait;100;2.60242e-05;1.5609e-05;6.9744e-05
54;boundary;100;0.00720873;0.00501703;0.0106796
54;calc iter;100;0.033457;0.0288776;0.0472244
54;calc total;1;3.36482;3.36482;3.36482
54;total;1;9.50415;9.50415;9.50415
43;initialize;1;5.67567;5.67567;5.67567
43;async;100;0.00548915;0.00158263;0.0168487
43;inner;100;0.0208002;0.0182226;0.024313
43;wait;100;2.3508e-05;1.6993e-05;8.3934e-05
43;boundary;100;0.00720996;0.0051445;0.0103634
43;calc iter;100;0.0335242;0.0288349;0.042158
43;calc total;1;3.36482;3.36482;3.36482
43;total;1;9.53706;9.53706;9.53706
103;initialize;1;5.54672;5.54672;5.54672
103;async;100;0.00422207;0.00130982;0.020108
103;inner;100;0.0210149;0.0182424;0.0248371
103;wait;100;3.37807e-05;1.6145e-05;5.2038e-05
103;boundary;100;0.00822243;0.0063171;0.0106763
103;calc iter;100;0.0334944;0.0284011;0.0459413
103;calc total;1;3.36482;3.36482;3.36482
103;total;1;9.40955;9.40955;9.40955
8;initialize;1;5.88169;5.88169;5.88169
8;async;100;0.00367043;0.00167396;0.00959434
8;inner;100;0.0221537;0.0195385;0.0248389
8;wait;100;2.95453e-05;1.7314e-05;5.43e-05
8;boundary;100;0.00754206;0.00642843;0.0095582
8;calc iter;100;0.0333969;0.0308266;0.0383024
8;calc total;1;3.36483;3.36483;3.36483
8;total;1;9.7467;9.7467;9.7467
80;initialize;1;5.69172;5.69172;5.69172
80;async;100;0.00386174;0.00101993;0.0126356
80;inner;100;0.0221347;0.0196884;0.0246891
80;wait;100;2.9067e-05;1.6567e-05;5.2071e-05
80;boundary;100;0.00740828;0.00572351;0.00918045
80;calc iter;100;0.0334356;0.0293958;0.0393241
80;calc total;1;3.36483;3.36483;3.36483
80;total;1;9.55683;9.55683;9.55683
55;initialize;1;5.63913;5.63913;5.63913
55;async;100;0.00397501;0.00155781;0.0190437
55;inner;100;0.0213225;0.0183351;0.0245821
55;wait;100;3.57424e-05;1.6204e-05;5.5722e-05
55;boundary;100;0.00810152;0.00490303;0.00988994
55;calc iter;100;0.0334361;0.0276096;0.0461348
55;calc total;1;3.36482;3.36482;3.36482
55;total;1;9.50415;9.50415;9.50415
44;initialize;1;5.67567;5.67567;5.67567
44;async;100;0.00525278;0.00176137;0.0168942
44;inner;100;0.0205475;0.0182851;0.0245961
44;wait;100;2.27551e-05;1.5728e-05;4.9144e-05
44;boundary;100;0.00772066;0.00435631;0.0110078
44;calc iter;100;0.033545;0.0279949;0.043283
44;calc total;1;3.36482;3.36482;3.36482
44;total;1;9.53706;9.53706;9.53706
104;initialize;1;5.54671;5.54671;5.54671
104;async;100;0.00420334;0.00143872;0.0168978
104;inner;100;0.0212098;0.0181748;0.024421
104;wait;100;3.0078e-05;1.6568e-05;5.0255e-05
104;boundary;100;0.00805352;0.00652749;0.0118125
104;calc iter;100;0.0334978;0.0299055;0.0428985
104;calc total;1;3.36483;3.36483;3.36483
104;total;1;9.40954;9.40954;9.40954
9;initialize;1;5.88552;5.88552;5.88552
9;async;100;0.00402761;0.00197883;0.010562
9;inner;100;0.0219576;0.0194933;0.0244804
9;wait;100;3.05618e-05;1.9373e-05;7.5798e-05
9;boundary;100;0.00738086;0.00658805;0.00878776
9;calc iter;100;0.0333976;0.0316421;0.0372692
9;calc total;1;3.36483;3.36483;3.36483
9;total;1;9.75047;9.75047;9.75047
81;initialize;1;5.69174;5.69174;5.69174
81;async;100;0.00393881;0.0011081;0.0137716
81;inner;100;0.0221911;0.0202833;0.0245856
81;wait;100;2.80776e-05;1.6778e-05;4.9777e-05
81;boundary;100;0.00728037;0.00645709;0.00883719
81;calc iter;100;0.0334398;0.0303611;0.0406689
81;calc total;1;3.36482;3.36482;3.36482
81;total;1;9.55684;9.55684;9.55684
56;initialize;1;5.63916;5.63916;5.63916
56;async;100;0.00430387;0.00129554;0.0129289
56;inner;100;0.0215598;0.0185408;0.024572
56;wait;100;2.84846e-05;1.541e-05;5.7295e-05
56;boundary;100;0.00754762;0.00626925;0.00973523
56;calc iter;100;0.0334412;0.0308935;0.0406469
56;calc total;1;3.36483;3.36483;3.36483
56;total;1;9.50415;9.50415;9.50415
45;initialize;1;5.67564;5.67564;5.67564
45;async;100;0.00510957;0.00135011;0.0176343
45;inner;100;0.0214465;0.0188127;0.0249104
45;wait;100;2.30905e-05;1.6802e-05;5.6318e-05
45;boundary;100;0.00694319;0.0055992;0.00898061
45;calc iter;100;0.0335236;0.0290006;0.0435888
45;calc total;1;3.36482;3.36482;3.36482
45;total;1;9.53703;9.53703;9.53703
105;initialize;1;5.54676;5.54676;5.54676
105;async;100;0.00436832;0.00136523;0.0136672
105;inner;100;0.0214459;0.0186974;0.0245186
105;wait;100;2.86686e-05;1.8177e-05;6.354e-05
105;boundary;100;0.0076741;0.00630673;0.0110189
105;calc iter;100;0.0335183;0.0292004;0.0425092
105;calc total;1;3.36482;3.36482;3.36482
105;total;1;9.4096;9.4096;9.4096
120;initialize;1;5.65527;5.65527;5.65527
120;async;100;0.00290538;0.000992871;0.0127686
120;inner;100;0.0225902;0.019285;0.0252377
120;wait;100;3.07573e-05;1.8607e-05;5.2687e-05
120;boundary;100;0.00793458;0.00678154;0.0106462
120;calc iter;100;0.0334625;0.0301022;0.0410505
120;calc total;1;3.36483;3.36483;3.36483
120;total;1;9.51913;9.51913;9.51913
10;initialize;1;5.8855;5.8855;5.8855
10;async;100;0.00433638;0.00145773;0.0138854
10;inner;100;0.0220526;0.0190863;0.0244579
10;wait;100;2.51579e-05;1.7163e-05;6.281e-05
10;boundary;100;0.0069941;0.00654966;0.00796216
10;calc iter;100;0.0334096;0.0280843;0.0402812
10;calc total;1;3.36483;3.36483;3.36483
10;total;1;9.75051;9.75051;9.75051
82;initialize;1;5.69171;5.69171;5.69171
82;async;100;0.00430567;0.00115582;0.0147168
82;inner;100;0.0222156;0.0189216;0.0246213
82;wait;100;2.2421e-05;1.5601e-05;6.4122e-05
82;boundary;100;0.00690673;0.00595277;0.00803638
82;calc iter;100;0.0334515;0.0283516;0.0420022
82;calc total;1;3.36483;3.36483;3.36483
82;total;1;9.55681;9.55681;9.55681
57;initialize;1;5.63916;5.63916;5.63916
57;async;100;0.0044195;0.00177147;0.0113913
57;inner;100;0.0215057;0.0185156;0.0242971
57;wait;100;2.8949e-05;1.6759e-05;7.3399e-05
57;boundary;100;0.00748814;0.00630839;0.0106053
57;calc iter;100;0.0334435;0.0314059;0.0408847
57;calc total;1;3.36483;3.36483;3.36483
57;total;1;9.50416;9.50416;9.50416
46;initialize;1;5.67567;5.67567;5.67567
46;async;100;0.00497436;0.00143409;0.0200469
46;inner;100;0.0211908;0.0183735;0.0246091
46;wait;100;2.66819e-05;1.6664e-05;5.6809e-05
46;boundary;100;0.00730497;0.00549027;0.00942386
46;calc iter;100;0.033498;0.0276772;0.0478826
46;calc total;1;3.36482;3.36482;3.36482
46;total;1;9.53705;9.53705;9.53705
106;initialize;1;5.54674;5.54674;5.54674
106;async;100;0.00493287;0.00170277;0.0164945
106;inner;100;0.0211971;0.0183754;0.0243719
106;wait;100;2.42023e-05;1.582e-05;4.7235e-05
106;boundary;100;0.00738375;0.00567736;0.0112504
106;calc iter;100;0.0335391;0.0294024;0.0417613
106;calc total;1;3.36483;3.36483;3.36483
106;total;1;9.40961;9.40961;9.40961
121;initialize;1;5.65528;5.65528;5.65528
121;async;100;0.00310815;0.00118157;0.0115778
121;inner;100;0.0225362;0.0192867;0.0249783
121;wait;100;3.03593e-05;2.0452e-05;6.4996e-05
121;boundary;100;0.00780226;0.0067635;0.0106745
121;calc iter;100;0.0334782;0.0304332;0.0416203
121;calc total;1;3.36482;3.36482;3.36482
121;total;1;9.51911;9.51911;9.51911
11;initialize;1;5.88556;5.88556;5.88556
11;async;100;0.00439281;0.0011856;0.0147432
11;inner;100;0.0219685;0.0190395;0.0244492
11;wait;100;2.61988e-05;1.6875e-05;8.7068e-05
11;boundary;100;0.00702763;0.0063861;0.00924953
11;calc iter;100;0.0334164;0.0285464;0.043055
11;calc total;1;3.36483;3.36483;3.36483
11;total;1;9.75052;9.75052;9.75052
83;initialize;1;5.6918;5.6918;5.6918
83;async;100;0.00452312;0.00168095;0.0152631
83;inner;100;0.0219813;0.0189542;0.0247571
83;wait;100;1.96037e-05;1.4972e-05;5.2744e-05
83;boundary;100;0.00693926;0.00495791;0.0105626
83;calc iter;100;0.0334645;0.0287487;0.0445971
83;calc total;1;3.36482;3.36482;3.36482
83;total;1;9.55691;9.55691;9.55691
58;initialize;1;5.63916;5.63916;5.63916
58;async;100;0.00456569;0.00173217;0.0113982
58;inner;100;0.0217456;0.0192135;0.0246289
58;wait;100;2.55023e-05;1.6552e-05;4.3696e-05
58;boundary;100;0.00712483;0.00551686;0.00935258
58;calc iter;100;0.0334629;0.0307654;0.0375507
58;calc total;1;3.36483;3.36483;3.36483
58;total;1;9.50415;9.50415;9.50415
47;initialize;1;5.67567;5.67567;5.67567
47;async;100;0.00442988;0.00138358;0.0196033
47;inner;100;0.020567;0.0177572;0.0245581
47;wait;100;3.35402e-05;1.9038e-05;6.1503e-05
47;boundary;100;0.00843174;0.00611796;0.0122214
47;calc iter;100;0.0334635;0.0268337;0.0448383
47;calc total;1;3.36482;3.36482;3.36482
47;total;1;9.53708;9.53708;9.53708
107;initialize;1;5.5467;5.5467;5.5467
107;async;100;0.00484331;0.00144782;0.0171538
107;inner;100;0.0211749;0.0185411;0.0246252
107;wait;100;2.11906e-05;1.5299e-05;5.2091e-05
107;boundary;100;0.00751516;0.00451143;0.010673
107;calc iter;100;0.0335558;0.0276141;0.0436644
107;calc total;1;3.36482;3.36482;3.36482
107;total;1;9.40954;9.40954;9.40954
12;initialize;1;5.88553;5.88553;5.88553
12;async;100;0.00437103;0.00164426;0.0145316
12;inner;100;0.0220318;0.0194153;0.0248168
12;wait;100;2.29625e-05;1.5221e-05;4.9702e-05
12;boundary;100;0.00701319;0.00506088;0.0109362
12;calc iter;100;0.0334403;0.0287541;0.0412215
12;calc total;1;3.36483;3.36483;3.36483
12;total;1;9.7505;9.7505;9.7505
84;initialize;1;5.69176;5.69176;5.69176
84;async;100;0.00507193;0.00126278;0.0169028
84;inner;100;0.0212254;0.0182545;0.0244665
84;wait;100;2.39125e-05;1.6298e-05;5.0237e-05
84;boundary;100;0.0071797;0.00506237;0.010629
84;calc iter;100;0.0335021;0.0277798;0.0425298
84;calc total;1;3.36482;3.36482;3.36482
84;total;1;9.55685;9.55685;9.55685
59;initialize;1;5.63926;5.63926;5.63926
59;async;100;0.00495758;0.0017802;0.0150889
59;inner;100;0.0215903;0.0187349;0.0242886
59;wait;100;2.3017e-05;1.6021e-05;7.2615e-05
59;boundary;100;0.00690546;0.00499026;0.00997274
59;calc iter;100;0.0334775;0.0291026;0.0416293
59;calc total;1;3.36483;3.36483;3.36483
59;total;1;9.50418;9.50418;9.50418
108;initialize;1;5.55221;5.55221;5.55221
108;async;100;0.00527592;0.00138965;0.0178258
108;inner;100;0.0203114;0.017993;0.0241975
108;wait;100;2.17147e-05;1.6408e-05;7.2304e-05
108;boundary;100;0.00794588;0.00423895;0.0106876
108;calc iter;100;0.0335567;0.0281136;0.0453925
108;calc total;1;3.36483;3.36483;3.36483
108;total;1;9.41504;9.41504;9.41504
13;initialize;1;5.88555;5.88555;5.88555
13;async;100;0.00414779;0.00146057;0.0163918
13;inner;100;0.0221701;0.0191969;0.024501
13;wait;100;2.562e-05;1.6831e-05;9.5851e-05
13;boundary;100;0.00706682;0.00544649;0.0100836
13;calc iter;100;0.0334115;0.0297509;0.043804
13;calc total;1;3.36483;3.36483;3.36483
13;total;1;9.75049;9.75049;9.75049
85;initialize;1;5.69169;5.69169;5.69169
85;async;100;0.00475418;0.00155206;0.016671
85;inner;100;0.0214567;0.0189268;0.0243934
85;wait;100;2.53051e-05;1.7105e-05;6.1617e-05
85;boundary;100;0.00723608;0.00606822;0.00987407
85;calc iter;100;0.0334734;0.0289293;0.0434424
85;calc total;1;3.36482;3.36482;3.36482
85;total;1;9.55682;9.55682;9.55682
60;initialize;1;5.63126;5.63126;5.63126
60;async;100;0.00551719;0.00167103;0.0167632
60;inner;100;0.0209891;0.0187734;0.0238485
60;wait;100;2.43246e-05;1.5952e-05;6.1437e-05
60;boundary;100;0.00693873;0.00494829;0.00881342
60;calc iter;100;0.0334706;0.0300451;0.0431115
60;calc total;1;3.36483;3.36483;3.36483
60;total;1;9.49626;9.49626;9.49626
109;initialize;1;5.54991;5.54991;5.54991
109;async;100;0.00521223;0.00168122;0.0200931
109;inner;100;0.0212001;0.0183986;0.0244998
109;wait;100;2.1039e-05;1.6977e-05;8.155e-05
109;boundary;100;0.00710212;0.00469352;0.0081213
109;calc iter;100;0.0335369;0.0288154;0.0464555
109;calc total;1;3.36482;3.36482;3.36482
109;total;1;9.41272;9.41272;9.41272
14;initialize;1;5.88552;5.88552;5.88552
14;async;100;0.00385591;0.00103453;0.0199308
14;inner;100;0.0220628;0.0182934;0.0247499
14;wait;100;2.95308e-05;1.6009e-05;4.878e-05
14;boundary;100;0.00745;0.00585903;0.00993157
14;calc iter;100;0.0333994;0.0292692;0.0452654
14;calc total;1;3.36483;3.36483;3.36483
14;total;1;9.7505;9.7505;9.7505
86;initialize;1;5.69174;5.69174;5.69174
86;async;100;0.00403652;0.00118951;0.0214366
86;inner;100;0.0216289;0.018392;0.024827
86;wait;100;3.07565e-05;1.802e-05;4.7827e-05
86;boundary;100;0.00776142;0.00609455;0.0101286
86;calc iter;100;0.0334588;0.028894;0.0469276
86;calc total;1;3.36482;3.36482;3.36482
86;total;1;9.55685;9.55685;9.55685
61;initialize;1;5.63918;5.63918;5.63918
61;async;100;0.00526908;0.0019122;0.0173554
61;inner;100;0.0208422;0.017848;0.0235743
61;wait;100;2.72434e-05;1.6103e-05;6.6291e-05
61;boundary;100;0.00732376;0.00570981;0.0118475
61;calc iter;100;0.0334637;0.0307241;0.0428036
61;calc total;1;3.36482;3.36482;3.36482
61;total;1;9.50414;9.50414;9.50414
110;initialize;1;5.54982;5.54982;5.54982
110;async;100;0.0053157;0.00172281;0.022652
110;inner;100;0.0211047;0.0179563;0.0241824
110;wait;100;2.21535e-05;1.5937e-05;6.4677e-05
110;boundary;100;0.00706707;0.00600816;0.00881978
110;calc iter;100;0.033511;0.0276222;0.0495647
110;calc total;1;3.36483;3.36483;3.36483
110;total;1;9.41263;9.41263;9.41263
15;initialize;1;5.88397;5.88397;5.88397
15;async;100;0.00392907;0.00128588;0.0171207
15;inner;100;0.0217533;0.0181685;0.0244017
15;wait;100;3.23878e-05;1.6416e-05;6.6287e-05
15;boundary;100;0.00767637;0.00450369;0.0108224
15;calc iter;100;0.0333924;0.0299205;0.0448968
15;calc total;1;3.36483;3.36483;3.36483
15;total;1;9.74892;9.74892;9.74892
87;initialize;1;5.69171;5.69171;5.69171
87;async;100;0.0040979;0.00150767;0.0198196
87;inner;100;0.0208065;0.0179884;0.0242844
87;wait;100;3.5376e-05;1.7219e-05;8.856e-05
87;boundary;100;0.00851216;0.00578413;0.012134
87;calc iter;100;0.0334535;0.0288746;0.046408
87;calc total;1;3.36482;3.36482;3.36482
87;total;1;9.55681;9.55681;9.55681
62;initialize;1;5.63916;5.63916;5.63916
62;async;100;0.00471645;0.00174344;0.0178806
62;inner;100;0.0208558;0.0184673;0.0236648
62;wait;100;3.30974e-05;1.6686e-05;9.9639e-05
62;boundary;100;0.00783987;0.00549746;0.0115224
62;calc iter;100;0.0334464;0.0303378;0.0437252
62;calc total;1;3.36482;3.36482;3.36482
62;total;1;9.50414;9.50414;9.50414
111;initialize;1;5.54859;5.54859;5.54859
111;async;100;0.00484071;0.0013586;0.0224413
111;inner;100;0.0206835;0.0173492;0.0240638
111;wait;100;2.94359e-05;1.6484e-05;5.9324e-05
111;boundary;100;0.00792122;0.00595954;0.0107123
111;calc iter;100;0.0334763;0.0270206;0.047744
111;calc total;1;3.36482;3.36482;3.36482
111;total;1;9.41141;9.41141;9.41141
16;initialize;1;5.88554;5.88554;5.88554
16;async;100;0.00392712;0.00130982;0.0148826
16;inner;100;0.0219182;0.0188811;0.0243879
16;wait;100;3.29181e-05;1.7723e-05;7.2959e-05
16;boundary;100;0.00752351;0.00469988;0.00957712
16;calc iter;100;0.033403;0.0293624;0.043566
16;calc total;1;3.36483;3.36483;3.36483
16;total;1;9.7505;9.7505;9.7505
88;initialize;1;5.6917;5.6917;5.6917
88;async;100;0.00416418;0.00137566;0.0161314
88;inner;100;0.0214202;0.0186645;0.0243483
88;wait;100;3.16443e-05;1.8039e-05;6.8191e-05
88;boundary;100;0.00784434;0.00585028;0.0114247
88;calc iter;100;0.0334614;0.0284777;0.0438405
88;calc total;1;3.36483;3.36483;3.36483
88;total;1;9.55684;9.55684;9.55684
63;initialize;1;5.63918;5.63918;5.63918
63;async;100;0.00451937;0.00214865;0.0165816
63;inner;100;0.0207669;0.0186104;0.0236338
63;wait;100;3.7987e-05;2.0829e-05;5.7714e-05
63;boundary;100;0.0081049;0.0064745;0.00943885
63;calc iter;100;0.0334304;0.0301235;0.042692
63;calc total;1;3.36482;3.36482;3.36482
63;total;1;9.50414;9.50414;9.50414
112;initialize;1;5.55221;5.55221;5.55221
112;async;100;0.00430117;0.00207795;0.0152301
112;inner;100;0.0208609;0.0182744;0.0241531
112;wait;100;3.30779e-05;1.9633e-05;5.5882e-05
112;boundary;100;0.00826644;0.00604106;0.0102788
112;calc iter;100;0.0334632;0.0312088;0.0417495
112;calc total;1;3.36483;3.36483;3.36483
112;total;1;9.41504;9.41504;9.41504
17;initialize;1;5.8855;5.8855;5.8855
17;async;100;0.00393564;0.00103911;0.0146162
17;inner;100;0.0220301;0.0190937;0.0245003
17;wait;100;3.06932e-05;1.6198e-05;6.2877e-05
17;boundary;100;0.00740681;0.00574132;0.00986477
17;calc iter;100;0.0334042;0.0298284;0.0416029
17;calc total;1;3.36483;3.36483;3.36483
17;total;1;9.75049;9.75049;9.75049
89;initialize;1;5.69173;5.69173;5.69173
89;async;100;0.00394003;0.000976749;0.0162077
89;inner;100;0.0219631;0.0192922;0.02501
89;wait;100;2.86372e-05;1.7804e-05;4.806e-05
89;boundary;100;0.00753543;0.00602389;0.0103785
89;calc iter;100;0.0334685;0.0285484;0.0437909
89;calc total;1;3.36482;3.36482;3.36482
89;total;1;9.55684;9.55684;9.55684
64;initialize;1;5.63918;5.63918;5.63918
64;async;100;0.00535761;0.00164636;0.0122132
64;inner;100;0.0210185;0.0189931;0.0238994
64;wait;100;2.49608e-05;1.6338e-05;5.9963e-05
64;boundary;100;0.00703023;0.00585259;0.00939857
64;calc iter;100;0.0334327;0.0308078;0.0398742
64;calc total;1;3.36483;3.36483;3.36483
64;total;1;9.50414;9.50414;9.50414
113;initialize;1;5.5522;5.5522;5.5522
113;async;100;0.00421916;0.00170276;0.0102337
113;inner;100;0.0209706;0.0187762;0.0242613
113;wait;100;3.28122e-05;1.6765e-05;4.6886e-05
113;boundary;100;0.00825126;0.00654565;0.0115925
113;calc iter;100;0.033475;0.02999;0.0396187
113;calc total;1;3.36482;3.36482;3.36482
113;total;1;9.41505;9.41505;9.41505
18;initialize;1;5.88553;5.88553;5.88553
18;async;100;0.00431437;0.00156758;0.0170914
18;inner;100;0.0219803;0.0187099;0.0244586
18;wait;100;2.58955e-05;1.7745e-05;6.0885e-05
18;boundary;100;0.00709054;0.00558361;0.00963492
18;calc iter;100;0.0334124;0.0278337;0.0435316
18;calc total;1;3.36483;3.36483;3.36483
18;total;1;9.7505;9.7505;9.7505
90;initialize;1;5.6917;5.6917;5.6917
90;async;100;0.00470408;0.00104876;0.0182377
90;inner;100;0.0214873;0.0188059;0.0243464
90;wait;100;2.53657e-05;1.7037e-05;6.6228e-05
90;boundary;100;0.00726619;0.00640515;0.0101297
90;calc iter;100;0.0334841;0.0284968;0.0448801
90;calc total;1;3.36483;3.36483;3.36483
90;total;1;9.55685;9.55685;9.55685
65;initialize;1;5.63359;5.63359;5.63359
65;async;100;0.00521902;0.00172652;0.0162266
65;inner;100;0.0213222;0.0189887;0.0242091
65;wait;100;2.19333e-05;1.5613e-05;4.8763e-05
65;boundary;100;0.00687225;0.00566854;0.0104494
65;calc iter;100;0.0334368;0.0300552;0.0418318
65;calc total;1;3.36482;3.36482;3.36482
65;total;1;9.49856;9.49856;9.49856
114;initialize;1;5.5522;5.5522;5.5522
114;async;100;0.00473902;0.0014689;0.00989781
114;inner;100;0.0210578;0.0187565;0.0239506
114;wait;100;2.79109e-05;1.632e-05;4.6683e-05
114;boundary;100;0.00767116;0.00648306;0.0109217
114;calc iter;100;0.0334972;0.0294545;0.0392
114;calc total;1;3.36482;3.36482;3.36482
114;total;1;9.41504;9.41504;9.41504
19;initialize;1;5.88551;5.88551;5.88551
19;async;100;0.00475457;0.00181629;0.0162318
19;inner;100;0.02176;0.0185163;0.0244161
19;wait;100;2.18743e-05;1.6156e-05;6.4645e-05
19;boundary;100;0.00689792;0.00474626;0.0106856
19;calc iter;100;0.0334356;0.0281145;0.0463
19;calc total;1;3.36483;3.36483;3.36483
19;total;1;9.7505;9.7505;9.7505
91;initialize;1;5.69173;5.69173;5.69173
91;async;100;0.00506373;0.00141935;0.0175369
91;inner;100;0.0212302;0.0183029;0.024386
91;wait;100;2.32062e-05;1.6765e-05;6.7171e-05
91;boundary;100;0.00718326;0.00512004;0.0107378
91;calc iter;100;0.0335018;0.028254;0.0456257
91;calc total;1;3.36482;3.36482;3.36482
91;total;1;9.55685;9.55685;9.55685
66;initialize;1;5.63917;5.63917;5.63917
66;async;100;0.00535526;0.00159902;0.0178888
66;inner;100;0.0211157;0.0176498;0.0238933
66;wait;100;2.15015e-05;1.5428e-05;6.4338e-05
66;boundary;100;0.0069563;0.00582012;0.00976335
66;calc iter;100;0.0334502;0.028118;0.0446055
66;calc total;1;3.36482;3.36482;3.36482
66;total;1;9.50415;9.50415;9.50415
115;initialize;1;5.5473;5.5473;5.5473
115;async;100;0.00527954;0.00170324;0.0155232
115;inner;100;0.0210974;0.018804;0.0242636
115;wait;100;2.17021e-05;1.6446e-05;4.5355e-05
115;boundary;100;0.00711828;0.00630238;0.0105918
115;calc iter;100;0.0335182;0.0296738;0.0418139
115;calc total;1;3.36482;3.36482;3.36482
115;total;1;9.41011;9.41011;9.41011
20;initialize;1;5.88554;5.88554;5.88554
20;async;100;0.00459609;0.00106707;0.0168424
20;inner;100;0.0217121;0.0189549;0.0247001
20;wait;100;2.03882e-05;1.5705e-05;4.8365e-05
20;boundary;100;0.00712056;0.0046537;0.00953986
20;calc iter;100;0.0334505;0.0283664;0.0434238
20;calc total;1;3.36483;3.36483;3.36483
20;total;1;9.75049;9.75049;9.75049
92;initialize;1;5.69172;5.69172;5.69172
92;async;100;0.00507678;0.00138387;0.0202984
92;inner;100;0.0209311;0.0183047;0.0245117
92;wait;100;2.21651e-05;1.6599e-05;5.0394e-05
92;boundary;100;0.00748952;0.00438116;0.00919154
92;calc iter;100;0.033521;0.0271052;0.0479266
92;calc total;1;3.36483;3.36483;3.36483
92;total;1;9.55684;9.55684;9.55684
67;initialize;1;5.63544;5.63544;5.63544
67;async;100;0.00519651;0.00218802;0.0167633
67;inner;100;0.0211601;0.0178213;0.0240537
67;wait;100;2.13144e-05;1.5525e-05;4.9315e-05
67;boundary;100;0.00708001;0.00623405;0.0105026
67;calc iter;100;0.0334592;0.0276704;0.0454809
67;calc total;1;3.36482;3.36482;3.36482
67;total;1;9.50041;9.50041;9.50041
116;initialize;1;5.54752;5.54752;5.54752
116;async;100;0.00535039;0.00160843;0.0177285
116;inner;100;0.0209215;0.0180276;0.0241319
116;wait;100;2.21024e-05;1.6199e-05;5.2273e-05
116;boundary;100;0.0072362;0.00520645;0.010629
116;calc iter;100;0.0335317;0.0280692;0.0438335
116;calc total;1;3.36482;3.36482;3.36482
116;total;1;9.41038;9.41038;9.41038
21;initialize;1;5.88555;5.88555;5.88555
21;async;100;0.00464755;0.00101622;0.0181398
21;inner;100;0.0220095;0.0182592;0.0247388
21;wait;100;2.2653e-05;1.7038e-05;5.5189e-05
21;boundary;100;0.00675371;0.00524859;0.00843505
21;calc iter;100;0.0334346;0.0289845;0.0434314
21;calc total;1;3.36483;3.36483;3.36483
21;total;1;9.75049;9.75049;9.75049
93;initialize;1;5.6917;5.6917;5.6917
93;async;100;0.00528379;0.0013455;0.01999
93;inner;100;0.0213642;0.018049;0.0245225
93;wait;100;2.29055e-05;1.6331e-05;5.5837e-05
93;boundary;100;0.00682672;0.00564559;0.00886757
93;calc iter;100;0.0334989;0.0283778;0.0456378
93;calc total;1;3.36483;3.36483;3.36483
93;total;1;9.55686;9.55686;9.55686
68;initialize;1;5.63915;5.63915;5.63915
68;async;100;0.00525835;0.00163946;0.0182548
68;inner;100;0.021303;0.017793;0.0240675
68;wait;100;2.26976e-05;1.6793e-05;6.3017e-05
68;boundary;100;0.00687837;0.00573906;0.00909065
68;calc iter;100;0.0334637;0.0294985;0.045163
68;calc total;1;3.36482;3.36482;3.36482
68;total;1;9.50415;9.50415;9.50415
117;initialize;1;5.55222;5.55222;5.55222
117;async;100;0.00509518;0.00226499;0.0186002
117;inner;100;0.0212158;0.0181697;0.0242898
117;wait;100;2.51962e-05;1.6949e-05;6.0434e-05
117;boundary;100;0.00716739;0.00621758;0.0100312
117;calc iter;100;0.0335048;0.0295308;0.0454751
117;calc total;1;3.36482;3.36482;3.36482
117;total;1;9.41504;9.41504;9.41504
22;initialize;1;5.88554;5.88554;5.88554
22;async;100;0.00418722;0.00100914;0.0213646
22;inner;100;0.0220792;0.0184144;0.0247799
22;wait;100;2.67771e-05;1.5888e-05;6.6962e-05
22;boundary;100;0.00712641;0.00461559;0.00950365
22;calc iter;100;0.0334208;0.027577;0.049238
22;calc total;1;3.36483;3.36483;3.36483
22;total;1;9.7505;9.7505;9.7505
94;initialize;1;5.69169;5.69169;5.69169
94;async;100;0.00479865;0.00118202;0.021667
94;inner;100;0.0214192;0.01813;0.0244595
94;wait;100;2.67267e-05;1.7956e-05;6.0472e-05
94;boundary;100;0.00723161;0.00511084;0.00932362
94;calc iter;100;0.0334774;0.0270266;0.0492744
94;calc total;1;3.36483;3.36483;3.36483
94;total;1;9.55685;9.55685;9.55685
69;initialize;1;5.63921;5.63921;5.63921
69;async;100;0.00487773;0.00113098;0.0173546
69;inner;100;0.0213472;0.0186392;0.024058
69;wait;100;2.65018e-05;1.7343e-05;4.7675e-05
69;boundary;100;0.00720368;0.00560013;0.00832028
69;calc iter;100;0.0334561;0.0290621;0.0435152
69;calc total;1;3.36482;3.36482;3.36482
69;total;1;9.50418;9.50418;9.50418
118;initialize;1;5.54674;5.54674;5.54674
118;async;100;0.00448188;0.00159052;0.0219914
118;inner;100;0.0211044;0.0183894;0.0241228
118;wait;100;3.11066e-05;1.6411e-05;9.9182e-05
118;boundary;100;0.00785442;0.00594786;0.00964372
118;calc iter;100;0.0334733;0.0286527;0.0478901
118;calc total;1;3.36482;3.36482;3.36482
118;total;1;9.40959;9.40959;9.40959
23;initialize;1;5.88321;5.88321;5.88321
23;async;100;0.00399851;0.00129074;0.0203801
23;inner;100;0.0217133;0.018008;0.0244037
23;wait;100;3.21818e-05;1.5987e-05;5.9904e-05
23;boundary;100;0.00766663;0.00455493;0.0105472
23;calc iter;100;0.033412;0.0264656;0.0452619
23;calc total;1;3.36483;3.36483;3.36483
23;total;1;9.74817;9.74817;9.74817
95;initialize;1;5.69175;5.69175;5.69175
95;async;100;0.00447731;0.00156795;0.0203548
95;inner;100;0.0211993;0.0178029;0.0243292
95;wait;100;3.05183e-05;1.6551e-05;6.1944e-05
95;boundary;100;0.00775709;0.00589023;0.0100783
95;calc iter;100;0.0334654;0.0276167;0.0453102
95;calc total;1;3.36483;3.36483;3.36483
95;total;1;9.55685;9.55685;9.55685
70;initialize;1;5.63923;5.63923;5.63923
70;async;100;0.00467332;0.00165796;0.0163736
70;inner;100;0.0212848;0.0189053;0.0240511
70;wait;100;2.96295e-05;1.775e-05;6.4396e-05
70;boundary;100;0.00745224;0.00604509;0.00887455
70;calc iter;100;0.0334413;0.0302862;0.0429363
70;calc total;1;3.36483;3.36483;3.36483
70;total;1;9.50418;9.50418;9.50418
119;initialize;1;5.54739;5.54739;5.54739
119;async;100;0.00400981;0.00150314;0.020998
119;inner;100;0.0204527;0.0179277;0.0241524
119;wait;100;3.87521e-05;1.9489e-05;5.8055e-05
119;boundary;100;0.00894368;0.00622658;0.0112908
119;calc iter;100;0.0334464;0.0285161;0.0479622
119;calc total;1;3.36482;3.36482;3.36482
119;total;1;9.41024;9.41024;9.41024
71;initialize;1;5.63674;5.63674;5.63674
71;async;100;0.00501223;0.00180688;0.0153044
71;inner;100;0.0208909;0.0185434;0.0237383
71;wait;100;2.80087e-05;1.7339e-05;5.9919e-05
71;boundary;100;0.00749366;0.00611523;0.00958091
71;calc iter;100;0.033426;0.0306025;0.0415906
71;calc total;1;3.36482;3.36482;3.36482
71;total;1;9.50174;9.50174;9.50174
122;initialize;1;5.65535;5.65535;5.65535
122;async;100;0.00333653;0.00107889;0.0171087
122;inner;100;0.0224598;0.0199621;0.024965
122;wait;100;2.98906e-05;1.7717e-05;7.618e-05
122;boundary;100;0.00766144;0.00574167;0.00921192
122;calc iter;100;0.033489;0.0304855;0.043236
122;calc total;1;3.36482;3.36482;3.36482
122;total;1;9.51915;9.51915;9.51915
123;initialize;1;5.65535;5.65535;5.65535
123;async;100;0.00354406;0.0010362;0.0174306
123;inner;100;0.0226094;0.0188446;0.0252966
123;wait;100;2.50849e-05;1.6188e-05;4.9831e-05
123;boundary;100;0.00731346;0.00579927;0.00900636
123;calc iter;100;0.0334935;0.0311096;0.0437196
123;calc total;1;3.36482;3.36482;3.36482
123;total;1;9.51913;9.51913;9.51913
124;initialize;1;5.65527;5.65527;5.65527
124;async;100;0.00381409;0.00142052;0.0154825
124;inner;100;0.0223269;0.0191907;0.024964
124;wait;100;2.38712e-05;1.5095e-05;5.8065e-05
124;boundary;100;0.00732912;0.00518886;0.00855632
124;calc iter;100;0.0334955;0.0302599;0.0437603
124;calc total;1;3.36483;3.36483;3.36483
124;total;1;9.51912;9.51912;9.51912
125;initialize;1;5.6553;5.6553;5.6553
125;async;100;0.00266458;0.000994249;0.0131015
125;inner;100;0.0232123;0.0193197;0.0258332
125;wait;100;2.71882e-05;1.593e-05;5.0319e-05
125;boundary;100;0.0075862;0.00546963;0.0108394
125;calc iter;100;0.0334917;0.0298463;0.0432324
125;calc total;1;3.36482;3.36482;3.36482
125;total;1;9.51913;9.51913;9.51913
126;initialize;1;5.65533;5.65533;5.65533
126;async;100;0.00310682;0.00105698;0.0141894
126;inner;100;0.0222227;0.0191532;0.0249976
126;wait;100;3.3879e-05;1.7715e-05;6.4899e-05
126;boundary;100;0.00811338;0.00559844;0.0109097
126;calc iter;100;0.033478;0.0304506;0.0448761
126;calc total;1;3.36483;3.36483;3.36483
126;total;1;9.51911;9.51911;9.51911
216;initialize;1;5.53581;5.53581;5.53581
216;async;100;0.00391708;0.00127659;0.0177512
216;inner;100;0.0210025;0.0182933;0.0247284
216;wait;100;3.33673e-05;1.6162e-05;4.7178e-05
216;boundary;100;0.00856658;0.00663036;0.0131877
216;calc iter;100;0.0335209;0.0283503;0.0459179
216;calc total;1;3.36483;3.36483;3.36483
216;total;1;9.40092;9.40092;9.40092
144;initialize;1;5.6316;5.6316;5.6316
144;async;100;0.00367412;0.00139664;0.0140598
144;inner;100;0.0216247;0.0188531;0.0249728
144;wait;100;3.36629e-05;1.8766e-05;6.0506e-05
144;boundary;100;0.00813414;0.0055422;0.0108931
144;calc iter;100;0.0334678;0.0304125;0.0430495
144;calc total;1;3.36483;3.36483;3.36483
144;total;1;9.4969;9.4969;9.4969
127;initialize;1;5.65536;5.65536;5.65536
127;async;100;0.00322541;0.00134712;0.0154054
127;inner;100;0.0218707;0.019666;0.0246207
127;wait;100;3.48226e-05;1.8671e-05;5.8287e-05
127;boundary;100;0.00832841;0.00660151;0.0104342
127;calc iter;100;0.0334607;0.0302404;0.0436251
127;calc total;1;3.36482;3.36482;3.36482
127;total;1;9.51915;9.51915;9.51915
168;initialize;1;5.70219;5.70219;5.70219
168;async;100;0.00406588;0.00113244;0.021004
168;inner;100;0.0217008;0.0192247;0.0254289
168;wait;100;2.74325e-05;1.7535e-05;4.8942e-05
168;boundary;100;0.00772947;0.00612179;0.0100297
217;initialize;1;5.5358;5.5358;5.5358
217;async;100;0.00433652;0.00150547;0.0168477
217;inner;100;0.0208616;0.0182599;0.0244492
217;wait;100;3.48794e-05;2.075e-05;5.4016e-05
217;boundary;100;0.00829505;0.00663652;0.0110466
217;calc iter;100;0.0335292;0.0293449;0.0450303
217;calc total;1;3.36482;3.36482;3.36482
217;total;1;9.4009;9.4009;9.4009
145;initialize;1;5.63165;5.63165;5.63165
145;async;100;0.00372101;0.00131486;0.0103435
145;inner;100;0.0216358;0.0190981;0.0247839
145;wait;100;3.35944e-05;1.8066e-05;5.3558e-05
145;boundary;100;0.00808012;0.00661987;0.011011
145;calc iter;100;0.0334719;0.0300958;0.039164
145;calc total;1;3.36483;3.36483;3.36483
145;total;1;9.4969;9.4969;9.4969
128;initialize;1;5.65527;5.65527;5.65527
128;async;100;0.0030143;0.00102332;0.0132638
128;inner;100;0.0224887;0.0201267;0.0257006
128;wait;100;2.5123e-05;1.6073e-05;7.1818e-05
128;boundary;100;0.00792926;0.00599095;0.0100007
128;calc iter;100;0.0334587;0.0306893;0.0401109
128;calc total;1;3.36483;3.36483;3.36483
128;total;1;9.5191;9.5191;9.5191
218;initialize;1;5.53582;5.53582;5.53582
218;async;100;0.00475832;0.00137973;0.0183129
218;inner;100;0.0210968;0.0183093;0.024456
218;wait;100;2.69638e-05;1.6637e-05;7.2233e-05
218;boundary;100;0.00766287;0.00628895;0.0109217
218;calc iter;100;0.0335461;0.0283934;0.0439115
218;calc total;1;3.36483;3.36483;3.36483
218;total;1;9.4009;9.4009;9.4009
146;initialize;1;5.63164;5.63164;5.63164
146;async;100;0.0042135;0.00146;0.0150707
146;inner;100;0.0218273;0.0194313;0.02483
146;wait;100;2.60747e-05;1.6154e-05;7.0079e-05
146;boundary;100;0.00742066;0.00642253;0.0103929
146;calc iter;100;0.033489;0.0300394;0.0421082
146;calc total;1;3.36483;3.36483;3.36483
146;total;1;9.4969;9.4969;9.4969
129;initialize;1;5.65529;5.65529;5.65529
129;async;100;0.00341054;0.00112356;0.0159064
129;inner;100;0.0223796;0.0189252;0.0253186
129;wait;100;2.40818e-05;1.699e-05;5.0417e-05
129;boundary;100;0.00765036;0.0060391;0.00959936
129;calc iter;100;0.033466;0.0291848;0.0421453
129;calc total;1;3.36483;3.36483;3.36483
129;total;1;9.51913;9.51913;9.51913
219;initialize;1;5.53584;5.53584;5.53584
219;async;100;0.00541471;0.000954202;0.0198373
219;inner;100;0.020923;0.0180734;0.0244003
219;wait;100;2.45934e-05;1.635e-05;6.383e-05
219;boundary;100;0.00720548;0.00617878;0.0112134
219;calc iter;100;0.033569;0.0270359;0.0453129
219;calc total;1;3.36482;3.36482;3.36482
219;total;1;9.4009;9.4009;9.4009
147;initialize;1;5.63161;5.63161;5.63161
147;async;100;0.00413671;0.000990211;0.0167595
147;inner;100;0.0221923;0.0189789;0.0252696
147;wait;100;2.20882e-05;1.6369e-05;5.4659e-05
147;boundary;100;0.00716075;0.00576711;0.00990431
147;calc iter;100;0.0335134;0.0292464;0.0437454
147;calc total;1;3.36482;3.36482;3.36482
147;total;1;9.49689;9.49689;9.49689
130;initialize;1;5.65532;5.65532;5.65532
130;async;100;0.00316515;0.00113385;0.0149794
130;inner;100;0.0226231;0.0190126;0.0252609
130;wait;100;2.12701e-05;1.6087e-05;3.8443e-05
130;boundary;100;0.00765794;0.00660022;0.010478
130;calc iter;100;0.0334685;0.0292529;0.0449491
130;calc total;1;3.36483;3.36483;3.36483
130;total;1;9.51915;9.51915;9.51915
220;initialize;1;5.53584;5.53584;5.53584
220;async;100;0.00525934;0.00109003;0.0244856
220;inner;100;0.0211469;0.0190371;0.0247058
220;wait;100;1.97162e-05;1.5609e-05;5.5122e-05
220;boundary;100;0.00715763;0.0045271;0.00947764
220;calc iter;100;0.0335845;0.0270348;0.0506964
220;calc total;1;3.36483;3.36483;3.36483
220;total;1;9.40092;9.40092;9.40092
148;initialize;1;5.63162;5.63162;5.63162
148;async;100;0.00483562;0.00165807;0.0166723
148;inner;100;0.0215393;0.0188325;0.0247215
148;wait;100;2.15161e-05;1.5794e-05;6.8161e-05
148;boundary;100;0.0071279;0.00460098;0.00858036
148;calc iter;100;0.0335256;0.0289289;0.0441001
148;calc total;1;3.36482;3.36482;3.36482
148;total;1;9.4969;9.4969;9.4969
131;initialize;1;5.65532;5.65532;5.65532
131;async;100;0.00299972;0.00122412;0.0120049
131;inner;100;0.0227033;0.0190954;0.0257214
131;wait;100;2.23461e-05;1.6522e-05;4.8064e-05
131;boundary;100;0.00775024;0.006813;0.0125998
131;calc iter;100;0.0334767;0.029219;0.0447197
131;calc total;1;3.36483;3.36483;3.36483
131;total;1;9.51911;9.51911;9.51911
221;initialize;1;5.53587;5.53587;5.53587
221;async;100;0.00564568;0.00156412;0.0242786
221;inner;100;0.0209698;0.0178885;0.0244053
221;wait;100;2.13119e-05;1.5665e-05;4.8313e-05
221;boundary;100;0.00692762;0.00634062;0.00839989
221;calc iter;100;0.0335658;0.0270724;0.0497477
221;calc total;1;3.36483;3.36483;3.36483
221;total;1;9.40092;9.40092;9.40092
149;initialize;1;5.63165;5.63165;5.63165
149;async;100;0.00483378;0.00152228;0.0174931
149;inner;100;0.0216717;0.018547;0.0245865
149;wait;100;2.33667e-05;1.6826e-05;7.1875e-05
149;boundary;100;0.00697589;0.0062282;0.00920151
149;calc iter;100;0.0335062;0.0292241;0.0431552
149;calc total;1;3.36483;3.36483;3.36483
149;total;1;9.49689;9.49689;9.49689
132;initialize;1;5.65532;5.65532;5.65532
132;async;100;0.00466544;0.0010851;0.0174819
132;inner;100;0.0218802;0.0191393;0.0241269
132;wait;100;2.24004e-05;1.6259e-05;4.4591e-05
132;boundary;100;0.00690517;0.00526567;0.00871074
132;calc iter;100;0.0334746;0.0300221;0.0439112
132;calc total;1;3.36483;3.36483;3.36483
132;total;1;9.51913;9.51913;9.51913
222;initialize;1;5.53582;5.53582;5.53582
222;async;100;0.00451655;0.00117796;0.0234001
222;inner;100;0.0217031;0.0186711;0.0249951
222;wait;100;2.45048e-05;1.6294e-05;4.847e-05
222;boundary;100;0.00729668;0.00640609;0.00931596
222;calc iter;100;0.0335419;0.0280691;0.0514731
222;calc total;1;3.36483;3.36483;3.36483
150;initialize;1;5.63162;5.63162;5.63162
150;async;100;0.00419623;0.00109766;0.0208262
150;inner;100;0.0216542;0.0181445;0.0247414
150;wait;100;2.95638e-05;1.6263e-05;5.1365e-05
150;boundary;100;0.0076026;0.00630368;0.011264
150;calc iter;100;0.0334838;0.0277866;0.0489259
150;calc total;1;3.36483;3.36483;3.36483
150;total;1;9.49688;9.49688;9.49688
133;initialize;1;5.65532;5.65532;5.65532
133;async;100;0.00437373;0.000921124;0.014914
133;inner;100;0.0218223;0.018127;0.0241987
222;total;1;9.40089;9.40089;9.40089
151;initialize;1;5.63159;5.63159;5.63159
151;async;100;0.0039918;0.00125322;0.0202735
151;inner;100;0.0213598;0.0185872;0.0245306
151;wait;100;3.40793e-05;1.6544e-05;7.8193e-05
151;boundary;100;0.00808418;0.00600098;0.0111212
151;calc iter;100;0.0334714;0.0292898;0.0453999
151;calc total;1;3.36482;3.36482;3.36482
151;total;1;9.49688;9.49688;9.49688
133;wait;100;2.82843e-05;1.5823e-05;6.9318e-05
133;boundary;100;0.00723519;0.00482405;0.00988057
133;calc iter;100;0.0334609;0.0276527;0.0419402
133;calc total;1;3.36483;3.36483;3.36483
133;total;1;9.51913;9.51913;9.51913
223;initialize;1;5.53586;5.53586;5.53586
223;async;100;0.00496686;0.00179133;0.025045
223;inner;100;0.0202493;0.0172416;0.023868
223;wait;100;3.31635e-05;1.6906e-05;7.9032e-05
223;boundary;100;0.0082701;0.00628498;0.0109831
223;calc iter;100;0.0335209;0.0270466;0.0532861
223;calc total;1;3.36483;3.36483;3.36483
223;total;1;9.40091;9.40091;9.40091
152;initialize;1;5.63161;5.63161;5.63161
152;async;100;0.00390496;0.00113674;0.0136327
152;inner;100;0.0220423;0.0194964;0.02513
152;wait;100;2.90282e-05;1.7376e-05;5.8248e-05
152;boundary;100;0.00751254;0.00554163;0.0109541
152;calc iter;100;0.0334901;0.0284523;0.0422767
152;calc total;1;3.36483;3.36483;3.36483
152;total;1;9.49689;9.49689;9.49689
134;initialize;1;5.65529;5.65529;5.65529
134;async;100;0.00404099;0.00131085;0.0193287
134;inner;100;0.0217315;0.0186373;0.0240987
134;wait;100;3.01614e-05;1.6515e-05;6.7945e-05
134;boundary;100;0.00762874;0.005446;0.0109014
134;calc iter;100;0.0334327;0.0288994;0.0473853
134;calc total;1;3.36483;3.36483;3.36483
134;total;1;9.51912;9.51912;9.51912
224;initialize;1;5.53587;5.53587;5.53587
224;async;100;0.00485173;0.00138704;0.0240857
224;inner;100;0.0211696;0.0181635;0.0245704
224;wait;100;2.61103e-05;1.6573e-05;6.2959e-05
224;boundary;100;0.0074912;0.00643683;0.00912357
224;calc iter;100;0.03354;0.0274748;0.0518878
224;calc total;1;3.36482;3.36482;3.36482
224;total;1;9.40093;9.40093;9.40093
153;initialize;1;5.63165;5.63165;5.63165
153;async;100;0.00427266;0.00147243;0.0164842
153;inner;100;0.0219173;0.019496;0.0249102
153;wait;100;2.63713e-05;1.745e-05;6.4691e-05
153;boundary;100;0.00727537;0.0061434;0.00863697
153;calc iter;100;0.0334927;0.0305021;0.043574
153;calc total;1;3.36483;3.36483;3.36483
153;total;1;9.4969;9.4969;9.4969
135;initialize;1;5.65531;5.65531;5.65531
135;async;100;0.00464036;0.00198679;0.0154426
135;inner;100;0.021581;0.0189512;0.0238985
135;wait;100;2.61152e-05;1.6799e-05;5.0675e-05
135;boundary;100;0.00718666;0.00636419;0.00958343
135;calc iter;100;0.0334356;0.0291233;0.0417131
135;calc total;1;3.36483;3.36483;3.36483
135;total;1;9.51909;9.51909;9.51909
225;initialize;1;5.53585;5.53585;5.53585
225;async;100;0.00501691;0.0010614;0.0237391
225;inner;100;0.0214398;0.0189536;0.0246836
225;wait;100;2.26956e-05;1.6985e-05;6.6638e-05
225;boundary;100;0.00707736;0.00628297;0.00805272
225;calc iter;100;0.0335578;0.0275535;0.0493781
225;calc total;1;3.36482;3.36482;3.36482
225;total;1;9.40091;9.40091;9.40091
154;initialize;1;5.63165;5.63165;5.63165
154;async;100;0.00426366;0.00100632;0.0172438
154;inner;100;0.02229;0.0193925;0.0253726
154;wait;100;2.11523e-05;1.5934e-05;4.5695e-05
154;boundary;100;0.00693662;0.00592539;0.00848693
154;calc iter;100;0.0335127;0.0288198;0.0444489
154;calc total;1;3.36483;3.36483;3.36483
154;total;1;9.49689;9.49689;9.49689
136;initialize;1;5.65531;5.65531;5.65531
136;async;100;0.00415748;0.00176031;0.0129963
136;inner;100;0.0219144;0.0187534;0.0241337
136;wait;100;2.89661e-05;1.7579e-05;6.2209e-05
136;boundary;100;0.00733902;0.00651504;0.00999137
136;calc iter;100;0.033441;0.0302931;0.041423
136;calc total;1;3.36483;3.36483;3.36483
136;total;1;9.51913;9.51913;9.51913
226;initialize;1;5.53582;5.53582;5.53582
226;async;100;0.00501832;0.00115779;0.0236759
226;inner;100;0.0215838;0.018813;0.0252131
226;wait;100;2.05484e-05;1.532e-05;5.4169e-05
226;boundary;100;0.00694841;0.00560695;0.00917319
226;calc iter;100;0.0335723;0.0282813;0.0497252
226;calc total;1;3.36483;3.36483;3.36483
226;total;1;9.40089;9.40089;9.40089
155;initialize;1;5.63163;5.63163;5.63163
155;async;100;0.0047646;0.00118543;0.0154517
155;inner;100;0.0216126;0.0188725;0.0248554
155;wait;100;2.06239e-05;1.5983e-05;5.3981e-05
155;boundary;100;0.00712303;0.00476819;0.0106006
155;calc iter;100;0.0335223;0.0281709;0.0452444
155;calc total;1;3.36483;3.36483;3.36483
155;total;1;9.49689;9.49689;9.49689
137;initialize;1;5.65531;5.65531;5.65531
137;async;100;0.00427945;0.00143893;0.013573
137;inner;100;0.0218159;0.0186917;0.0240821
137;wait;100;2.85804e-05;1.7509e-05;4.9619e-05
137;boundary;100;0.00731805;0.00660353;0.00990154
137;calc iter;100;0.0334433;0.0307157;0.0401931
137;calc total;1;3.36483;3.36483;3.36483
137;total;1;9.51913;9.51913;9.51913
227;initialize;1;5.53589;5.53589;5.53589
227;async;100;0.00563694;0.00127021;0.0247789
227;inner;100;0.0207804;0.0180596;0.0243818
227;wait;100;2.01611e-05;1.6102e-05;6.8792e-05
227;boundary;100;0.00714556;0.00463135;0.0100334
227;calc iter;100;0.0335846;0.0268973;0.0508361
227;calc total;1;3.36482;3.36482;3.36482
227;total;1;9.40094;9.40094;9.40094
156;initialize;1;5.63163;5.63163;5.63163
156;async;100;0.00522709;0.00138176;0.0213528
156;inner;100;0.0210322;0.0183935;0.0246629
156;wait;100;2.19428e-05;1.6009e-05;4.8731e-05
156;boundary;100;0.00728056;0.00485027;0.0109588
156;calc iter;100;0.0335631;0.0277987;0.0470771
156;calc total;1;3.36483;3.36483;3.36483
156;total;1;9.49688;9.49688;9.49688
138;initialize;1;5.65532;5.65532;5.65532
138;async;100;0.00453788;0.00136363;0.015182
138;inner;100;0.0218376;0.0188794;0.0241049
138;wait;100;2.5018e-05;1.7211e-05;5.7505e-05
138;boundary;100;0.00706512;0.00567057;0.00938202
138;calc iter;100;0.0334667;0.0291295;0.0413078
138;calc total;1;3.36483;3.36483;3.36483
138;total;1;9.5191;9.5191;9.5191
228;initialize;1;5.53588;5.53588;5.53588
228;async;100;0.00580872;0.00108527;0.0265862
228;inner;100;0.0205625;0.0184801;0.0245414
228;wait;100;1.9554e-05;1.5638e-05;5.787e-05
228;boundary;100;0.00722707;0.00469469;0.0102056
228;calc iter;100;0.0336193;0.0268008;0.0534473
228;calc total;1;3.36483;3.36483;3.36483
228;total;1;9.40093;9.40093;9.40093
157;initialize;1;5.63159;5.63159;5.63159
157;async;100;0.00468473;0.00120839;0.0206757
157;inner;100;0.0216173;0.0187754;0.024909
157;wait;100;2.28781e-05;1.6799e-05;5.5128e-05
157;boundary;100;0.00721435;0.00662669;0.00965708
157;calc iter;100;0.0335405;0.0279749;0.0468989
157;calc total;1;3.36483;3.36483;3.36483
157;total;1;9.49687;9.49687;9.49687
139;initialize;1;5.65529;5.65529;5.65529
139;async;100;0.00447908;0.00120835;0.013884
139;inner;100;0.0220547;0.0191785;0.0244327
139;wait;100;2.23366e-05;1.605e-05;6.654e-05
139;boundary;100;0.00691835;0.00570986;0.0104794
139;calc iter;100;0.0334756;0.0290916;0.0441815
139;calc total;1;3.36483;3.36483;3.36483
139;total;1;9.5191;9.5191;9.5191
229;initialize;1;5.53592;5.53592;5.53592
229;async;100;0.00546829;0.00105414;0.026081
229;inner;100;0.0209687;0.0184596;0.0246054
229;wait;100;2.16375e-05;1.6903e-05;5.7323e-05
229;boundary;100;0.00713575;0.00667387;0.00822623
229;calc iter;100;0.0335957;0.0266497;0.0519793
229;calc total;1;3.36482;3.36482;3.36482
229;total;1;9.40089;9.40089;9.40089
158;initialize;1;5.63159;5.63159;5.63159
158;async;100;0.00457367;0.00137357;0.0232325
158;inner;100;0.021019;0.0178162;0.0244285
158;wait;100;2.89794e-05;1.6156e-05;5.6812e-05
158;boundary;100;0.00788981;0.00588452;0.00986557
158;calc iter;100;0.0335126;0.0283295;0.0480971
158;calc total;1;3.36483;3.36483;3.36483
158;total;1;9.49686;9.49686;9.49686
140;initialize;1;5.65534;5.65534;5.65534
140;async;100;0.00482589;0.00108572;0.0156846
140;inner;100;0.0216227;0.019017;0.024035
140;wait;100;2.38357e-05;1.5774e-05;9.4364e-05
140;boundary;100;0.00701663;0.00471824;0.00902173
140;calc iter;100;0.0334902;0.0284713;0.0418024
140;calc total;1;3.36483;3.36483;3.36483
140;total;1;9.51913;9.51913;9.51913
230;initialize;1;5.53586;5.53586;5.53586
230;async;100;0.00501161;0.00161072;0.0270511
230;inner;100;0.0207668;0.0178865;0.0242933
230;wait;100;2.52056e-05;1.6501e-05;7.7437e-05
230;boundary;100;0.00777038;0.00686027;0.00895066
230;calc iter;100;0.0335752;0.028943;0.0524804
230;calc total;1;3.36483;3.36483;3.36483
230;total;1;9.40091;9.40091;9.40091
159;initialize;1;5.6316;5.6316;5.6316
159;async;100;0.00417954;0.00153054;0.0218676
159;inner;100;0.0202607;0.0176819;0.0242223
159;wait;100;3.48589e-05;1.8654e-05;7.0155e-05
159;boundary;100;0.0090202;0.00649867;0.0121159
159;calc iter;100;0.0334965;0.0277637;0.0475047
159;calc total;1;3.36483;3.36483;3.36483
159;total;1;9.49687;9.49687;9.49687
141;initialize;1;5.65533;5.65533;5.65533
141;async;100;0.00433133;0.0012247;0.0163186
141;inner;100;0.0218927;0.0193463;0.0242213
141;wait;100;2.64466e-05;1.6511e-05;5.3611e-05
141;boundary;100;0.0072174;0.00544134;0.00972905
141;calc iter;100;0.0334691;0.0301749;0.0420003
141;calc total;1;3.36483;3.36483;3.36483
141;total;1;9.51912;9.51912;9.51912
231;initialize;1;5.53589;5.53589;5.53589
231;async;100;0.00481828;0.00196032;0.0263679
231;inner;100;0.0200967;0.017328;0.0242007
231;wait;100;3.25851e-05;1.7838e-05;6.514e-05
231;boundary;100;0.00860217;0.00674074;0.0106224
231;calc iter;100;0.033551;0.0278336;0.0521076
231;calc total;1;3.36482;3.36482;3.36482
231;total;1;9.40094;9.40094;9.40094
160;initialize;1;5.6316;5.6316;5.6316
160;async;100;0.00439449;0.00159579;0.0181775
160;inner;100;0.0208096;0.0181735;0.0242603
160;wait;100;3.19309e-05;1.6481e-05;6.485e-05
160;boundary;100;0.00827224;0.00651394;0.0119716
160;calc iter;100;0.0335094;0.0274131;0.0458588
160;calc total;1;3.36483;3.36483;3.36483
160;total;1;9.49688;9.49688;9.49688
142;initialize;1;5.65532;5.65532;5.65532
142;async;100;0.00405703;0.00115074;0.0209596
142;inner;100;0.0215338;0.0180647;0.0241204
142;wait;100;3.20664e-05;1.636e-05;6.2101e-05
142;boundary;100;0.00783152;0.00556492;0.0105993
142;calc iter;100;0.0334557;0.0271115;0.0473261
142;calc total;1;3.36483;3.36483;3.36483
142;total;1;9.51913;9.51913;9.51913
161;initialize;1;5.63162;5.63162;5.63162
161;async;100;0.00457786;0.00170322;0.0164213
161;inner;100;0.0209647;0.0177284;0.024288
161;wait;100;2.94597e-05;2.0412e-05;6.6885e-05
161;boundary;100;0.00794869;0.00648821;0.0103589
161;calc iter;100;0.033522;0.0292737;0.0437848
161;calc total;1;3.36482;3.36482;3.36482
161;total;1;9.49688;9.49688;9.49688
143;initialize;1;5.65534;5.65534;5.65534
143;async;100;0.00414433;0.00143308;0.0191829
143;inner;100;0.0216594;0.0188646;0.0239127
143;wait;100;3.22936e-05;1.6333e-05;5.8292e-05
143;boundary;100;0.00761221;0.0057707;0.0095534
162;initialize;1;5.63159;5.63159;5.63159
162;async;100;0.00497711;0.00127024;0.0203507
162;inner;100;0.0210577;0.0180964;0.0243841
162;wait;100;2.56481e-05;1.6917e-05;6.7384e-05
162;boundary;100;0.00747952;0.00648357;0.0109131
162;calc iter;100;0.0335412;0.0283046;0.0461655
162;calc total;1;3.36483;3.36483;3.36483
162;total;1;9.49687;9.49687;9.49687
143;calc iter;100;0.0334495;0.0296413;0.044196
143;calc total;1;3.36483;3.36483;3.36483
143;total;1;9.51913;9.51913;9.51913
163;initialize;1;5.63163;5.63163;5.63163
163;async;100;0.00545028;0.00165919;0.0220587
163;inner;100;0.0208566;0.0181559;0.0242912
163;wait;100;2.1197e-05;1.5407e-05;6.6435e-05
163;boundary;100;0.00723223;0.00494154;0.0103692
163;calc iter;100;0.0335617;0.0277322;0.047624
163;calc total;1;3.36482;3.36482;3.36482
163;total;1;9.49687;9.49687;9.49687
164;initialize;1;5.6316;5.6316;5.6316
164;async;100;0.00500054;0.00107109;0.0254836
164;inner;100;0.0209658;0.0187623;0.0248491
164;wait;100;2.09526e-05;1.6847e-05;5.9331e-05
164;boundary;100;0.00758931;0.00447582;0.00926451
164;calc iter;100;0.0335783;0.0271081;0.0519762
164;calc total;1;3.36482;3.36482;3.36482
164;total;1;9.49686;9.49686;9.49686
165;initialize;1;5.6316;5.6316;5.6316
165;async;100;0.00542959;0.00150276;0.0242466
165;inner;100;0.0212641;0.0181318;0.0247292
165;wait;100;2.09222e-05;1.6231e-05;4.4538e-05
165;boundary;100;0.00684337;0.00530721;0.00779745
165;calc iter;100;0.0335595;0.0274442;0.0501061
165;calc total;1;3.36482;3.36482;3.36482
165;total;1;9.49685;9.49685;9.49685
166;initialize;1;5.63163;5.63163;5.63163
166;async;100;0.00507779;0.00133879;0.0237728
166;inner;100;0.021187;0.0178837;0.0246409
166;wait;100;2.39602e-05;1.608e-05;4.3589e-05
166;boundary;100;0.00724466;0.00639501;0.00920316
166;calc iter;100;0.0335347;0.0285682;0.0499628
166;calc total;1;3.36482;3.36482;3.36482
166;total;1;9.49687;9.49687;9.49687
167;initialize;1;5.6316;5.6316;5.6316
167;async;100;0.00481345;0.00127954;0.0217881
167;inner;100;0.0208617;0.0173799;0.0243156
167;wait;100;2.927e-05;1.7016e-05;8.2494e-05
167;boundary;100;0.00781198;0.00613287;0.0092326
167;calc iter;100;0.033518;0.0270169;0.0471992
167;calc total;1;3.36482;3.36482;3.36482
167;total;1;9.49686;9.49686;9.49686
192;initialize;1;5.65959;5.65959;5.65959
192;async;100;0.00380495;0.00102967;0.0138818
192;inner;100;0.0219218;0.0189842;0.0248815
192;wait;100;3.06408e-05;1.6048e-05;5.5017e-05
192;boundary;100;0.00768745;0.00652031;0.0110268
192;calc iter;100;0.0334461;0.0295092;0.0408402
192;calc total;1;3.36482;3.36482;3.36482
192;total;1;9.52246;9.52246;9.52246
193;initialize;1;5.65959;5.65959;5.65959
193;async;100;0.0036643;0.00144169;0.0103267
193;inner;100;0.0222738;0.0189012;0.0248907
193;wait;100;2.93658e-05;1.7632e-05;5.6491e-05
193;boundary;100;0.00748169;0.00662158;0.0107913
193;calc iter;100;0.0334507;0.0313684;0.0396933
193;calc total;1;3.36483;3.36483;3.36483
193;total;1;9.5224;9.5224;9.5224
194;initialize;1;5.65958;5.65958;5.65958
194;async;100;0.00415538;0.0016766;0.0137099
194;inner;100;0.0222202;0.0189304;0.0248269
194;wait;100;2.43191e-05;1.6555e-05;6.5307e-05
194;boundary;100;0.00707194;0.00592035;0.0102053
194;calc iter;100;0.0334733;0.0309195;0.0404657
194;calc total;1;3.36482;3.36482;3.36482
194;total;1;9.52241;9.52241;9.52241
195;initialize;1;5.65957;5.65957;5.65957
195;async;100;0.00316955;0.00104648;0.0129747
195;inner;100;0.0233789;0.0207157;0.0262154
195;wait;100;2.08236e-05;1.5424e-05;4.0301e-05
195;boundary;100;0.00691694;0.00560881;0.00805024
195;calc iter;100;0.0334875;0.0299779;0.0416138
195;calc total;1;3.36482;3.36482;3.36482
195;total;1;9.5224;9.5224;9.5224
196;initialize;1;5.6596;5.6596;5.6596
196;async;100;0.0047395;0.00165846;0.0141115
196;inner;100;0.0218745;0.0184439;0.0242425
196;wait;100;2.25336e-05;1.6506e-05;0.00010072
196;boundary;100;0.00685617;0.00488734;0.00894724
196;calc iter;100;0.0334941;0.0299005;0.0406307
196;calc total;1;3.36483;3.36483;3.36483
196;total;1;9.52246;9.52246;9.52246
197;initialize;1;5.65956;5.65956;5.65956
197;async;100;0.00408987;0.00147169;0.0147465
197;inner;100;0.0220472;0.0175852;0.0248899
197;wait;100;2.57385e-05;1.6348e-05;4.6992e-05
197;boundary;100;0.00731355;0.00545149;0.0107996
197;calc iter;100;0.0334777;0.0284556;0.0428689
197;calc total;1;3.36483;3.36483;3.36483
197;total;1;9.5224;9.5224;9.5224
198;initialize;1;5.65958;5.65958;5.65958
198;async;100;0.00373089;0.0012035;0.0187053
198;inner;100;0.0217166;0.0185779;0.024743
198;wait;100;3.1784e-05;1.5548e-05;5.9914e-05
198;boundary;100;0.00797634;0.00650162;0.0113949
198;calc iter;100;0.0334571;0.0305259;0.0472944
198;calc total;1;3.36483;3.36483;3.36483
198;total;1;9.52239;9.52239;9.52239
199;initialize;1;5.65953;5.65953;5.65953
199;async;100;0.00382287;0.00169101;0.0181878
199;inner;100;0.0217563;0.0187754;0.0243952
199;wait;100;3.20758e-05;1.5573e-05;7.5303e-05
199;boundary;100;0.00783715;0.00557074;0.0099793
199;calc iter;100;0.03345;0.0291752;0.0455358
199;calc total;1;3.36482;3.36482;3.36482
199;total;1;9.5224;9.5224;9.5224
200;initialize;1;5.65957;5.65957;5.65957
200;async;100;0.0036963;0.00147306;0.0121735
200;inner;100;0.0221168;0.0196994;0.0247821
200;wait;100;3.11939e-05;1.7158e-05;6.2129e-05
200;boundary;100;0.00762034;0.00583556;0.00935917
200;calc iter;100;0.0334661;0.0306304;0.0392251
200;calc total;1;3.36483;3.36483;3.36483
200;total;1;9.52241;9.52241;9.52241
201;initialize;1;5.65955;5.65955;5.65955
201;async;100;0.00393712;0.00171914;0.0143212
201;inner;100;0.0223714;0.0198191;0.0250994
201;wait;100;2.70515e-05;1.6137e-05;5.4986e-05
201;boundary;100;0.00713773;0.00655624;0.0083078
201;calc iter;100;0.0334744;0.0312244;0.0418333
201;calc total;1;3.36483;3.36483;3.36483
201;total;1;9.52239;9.52239;9.52239
202;initialize;1;5.65964;5.65964;5.65964
202;async;100;0.00296867;0.000994641;0.0135763
202;inner;100;0.0236105;0.0207983;0.0260159
202;wait;100;2.0705e-05;1.5886e-05;4.3535e-05
202;boundary;100;0.00688814;0.00536088;0.00792133
202;calc iter;100;0.0334894;0.0301771;0.0427389
202;calc total;1;3.36483;3.36483;3.36483
202;total;1;9.52246;9.52246;9.52246
203;initialize;1;5.65966;5.65966;5.65966
203;async;100;0.00443659;0.00177419;0.0140409
203;inner;100;0.0220352;0.0190531;0.0247804
203;wait;100;2.17353e-05;1.6539e-05;6.2574e-05
203;boundary;100;0.00700273;0.00510823;0.0107431
203;calc iter;100;0.0334973;0.0295543;0.043605
203;calc total;1;3.36483;3.36483;3.36483
203;total;1;9.52246;9.52246;9.52246
204;initialize;1;5.65956;5.65956;5.65956
204;async;100;0.00493689;0.00154579;0.016889
204;inner;100;0.0213835;0.0181827;0.0248387
204;wait;100;2.3083e-05;1.5598e-05;5.6265e-05
204;boundary;100;0.00718591;0.00507576;0.010708
204;calc iter;100;0.0335306;0.0282107;0.0437234
204;calc total;1;3.36483;3.36483;3.36483
204;total;1;9.52239;9.52239;9.52239
205;initialize;1;5.65959;5.65959;5.65959
205;async;100;0.00447284;0.00114327;0.016305
205;inner;100;0.0217854;0.0188935;0.0250121
205;wait;100;2.45826e-05;1.7158e-05;5.3972e-05
205;boundary;100;0.00722567;0.00629464;0.00970604
205;calc iter;100;0.0335094;0.0291733;0.0435622
205;calc total;1;3.36483;3.36483;3.36483
205;total;1;9.52242;9.52242;9.52242
206;initialize;1;5.65956;5.65956;5.65956
206;async;100;0.00406708;0.00128388;0.0214934
206;inner;100;0.0214092;0.0179931;0.024667
206;wait;100;3.10664e-05;1.6193e-05;6.0853e-05
206;boundary;100;0.00797367;0.00599458;0.0113168
206;calc iter;100;0.0334824;0.0290171;0.046509
206;calc total;1;3.36483;3.36483;3.36483
206;total;1;9.52239;9.52239;9.52239
207;initialize;1;5.65961;5.65961;5.65961
207;async;100;0.00394769;0.00140582;0.0193113
207;inner;100;0.0209197;0.017864;0.0245548
207;wait;100;3.54773e-05;1.7332e-05;6.5151e-05
207;boundary;100;0.00856906;0.00605138;0.0111704
207;calc iter;100;0.0334733;0.0289269;0.0465928
207;calc total;1;3.36482;3.36482;3.36482
207;total;1;9.52243;9.52243;9.52243
208;initialize;1;5.65954;5.65954;5.65954
208;async;100;0.00419304;0.00130485;0.0166513
208;inner;100;0.0214147;0.0184769;0.0245634
208;wait;100;3.17063e-05;1.7442e-05;7.8438e-05
208;boundary;100;0.00784875;0.00616423;0.0106993
208;calc iter;100;0.0334895;0.0285496;0.0444516
208;calc total;1;3.36483;3.36483;3.36483
208;total;1;9.5224;9.5224;9.5224
209;initialize;1;5.65957;5.65957;5.65957
209;async;100;0.00424104;0.00120347;0.0170528
209;inner;100;0.0215597;0.0186347;0.0247957
209;wait;100;2.78104e-05;1.7811e-05;4.9595e-05
209;boundary;100;0.00766428;0.00652677;0.0105597
209;calc iter;100;0.033494;0.0286436;0.0438639
209;calc total;1;3.36483;3.36483;3.36483
209;total;1;9.5224;9.5224;9.5224
210;initialize;1;5.65952;5.65952;5.65952
210;async;100;0.00471729;0.00181966;0.0190336
210;inner;100;0.0214494;0.0185824;0.0245281
210;wait;100;2.40699e-05;1.699e-05;6.2285e-05
210;boundary;100;0.00731485;0.00647968;0.0100007
210;calc iter;100;0.0335071;0.0287322;0.0455397
210;calc total;1;3.36483;3.36483;3.36483
210;total;1;9.52237;9.52237;9.52237
211;initialize;1;5.65954;5.65954;5.65954
211;async;100;0.00507534;0.00164035;0.0172303
211;inner;100;0.0213012;0.0181266;0.024516
211;wait;100;2.30133e-05;1.6866e-05;7.4836e-05
211;boundary;100;0.00712851;0.0051151;0.0107535
211;calc iter;100;0.0335295;0.0283246;0.0468328
211;calc total;1;3.36482;3.36482;3.36482
211;total;1;9.52241;9.52241;9.52241
212;initialize;1;5.6596;5.6596;5.6596
212;async;100;0.00493037;0.00169622;0.0195631
212;inner;100;0.0211189;0.0182316;0.0249022
212;wait;100;1.9729e-05;1.5652e-05;4.9603e-05
212;boundary;100;0.0074779;0.00453672;0.00930407
212;calc iter;100;0.0335485;0.0272805;0.0471359
212;calc total;1;3.36482;3.36482;3.36482
212;total;1;9.52242;9.52242;9.52242
213;initialize;1;5.65958;5.65958;5.65958
213;async;100;0.00519752;0.00132962;0.0197902
213;inner;100;0.021469;0.017981;0.0247298
213;wait;100;2.12978e-05;1.5941e-05;4.7368e-05
213;boundary;100;0.00683778;0.00569774;0.00910312
213;calc iter;100;0.0335268;0.0286093;0.0452933
213;calc total;1;3.36482;3.36482;3.36482
213;total;1;9.52241;9.52241;9.52241
214;initialize;1;5.65957;5.65957;5.65957
214;async;100;0.00469668;0.00113812;0.0227609
214;inner;100;0.021495;0.0180032;0.0247935
214;wait;100;2.38767e-05;1.6138e-05;6.5833e-05
214;boundary;100;0.00728894;0.00598375;0.00928797
214;calc iter;100;0.033506;0.0266978;0.0501876
214;calc total;1;3.36483;3.36483;3.36483
214;total;1;9.52242;9.52242;9.52242
215;initialize;1;5.65955;5.65955;5.65955
215;async;100;0.0042981;0.0012247;0.0217104
215;inner;100;0.0213017;0.0176998;0.0247544
215;wait;100;3.03811e-05;1.6565e-05;6.538e-05
215;boundary;100;0.00786025;0.00537667;0.0115278
215;calc iter;100;0.0334915;0.0285871;0.0464083
215;calc total;1;3.36482;3.36482;3.36482
215;total;1;9.52238;9.52238;9.52238
168;calc iter;100;0.0335247;0.0296104;0.0472501
168;calc total;1;3.36483;3.36483;3.36483
168;total;1;9.56716;9.56716;9.56716
169;initialize;1;5.70227;5.70227;5.70227
169;async;100;0.00469674;0.00142856;0.0152239
169;inner;100;0.0211421;0.0187852;0.0247715
169;wait;100;2.68782e-05;1.7983e-05;6.3412e-05
169;boundary;100;0.00765993;0.00653259;0.0089333
169;calc iter;100;0.0335268;0.0290382;0.0420245
169;calc total;1;3.36482;3.36482;3.36482
169;total;1;9.56719;9.56719;9.56719
170;initialize;1;5.70231;5.70231;5.70231
170;async;100;0.00520165;0.00138773;0.0172599
170;inner;100;0.0211622;0.0188356;0.0249308
170;wait;100;2.28394e-05;1.7252e-05;4.6597e-05
170;boundary;100;0.00717648;0.00565603;0.00876983
170;calc iter;100;0.0335643;0.0291641;0.0429731
170;calc total;1;3.36482;3.36482;3.36482
170;total;1;9.56723;9.56723;9.56723
171;initialize;1;5.70221;5.70221;5.70221
171;async;100;0.00545618;0.00149978;0.0175918
171;inner;100;0.0209036;0.0184144;0.0249274
171;wait;100;2.09439e-05;1.6206e-05;4.877e-05
171;boundary;100;0.0071925;0.00490035;0.00858811
171;calc iter;100;0.0335746;0.0278115;0.0437958
171;calc total;1;3.36482;3.36482;3.36482
171;total;1;9.56716;9.56716;9.56716
172;initialize;1;5.7022;5.7022;5.7022
172;async;100;0.00554189;0.00171178;0.0170651
172;inner;100;0.0202385;0.0182377;0.0247158
172;wait;100;2.09089e-05;1.616e-05;6.735e-05
172;boundary;100;0.00778858;0.00428944;0.0106719
172;calc iter;100;0.0335916;0.0279582;0.0458727
172;calc total;1;3.36482;3.36482;3.36482
172;total;1;9.56716;9.56716;9.56716
173;initialize;1;5.70227;5.70227;5.70227
173;async;100;0.00490128;0.00128239;0.0192225
173;inner;100;0.0216036;0.0191174;0.0254524
173;wait;100;1.99757e-05;1.4748e-05;4.5066e-05
173;boundary;100;0.00704376;0.00503942;0.00916943
173;calc iter;100;0.0335702;0.0281795;0.0469171
173;calc total;1;3.36482;3.36482;3.36482
173;total;1;9.56723;9.56723;9.56723
174;initialize;1;5.7023;5.7023;5.7023
174;async;100;0.00538577;0.00113861;0.0240314
174;inner;100;0.0209708;0.0182917;0.024784
174;wait;100;2.38688e-05;1.6932e-05;6.9136e-05
174;boundary;100;0.00716346;0.00533558;0.00946131
174;calc iter;100;0.0335452;0.0277347;0.0519055
174;calc total;1;3.36483;3.36483;3.36483
174;total;1;9.56723;9.56723;9.56723
175;initialize;1;5.70223;5.70223;5.70223
175;async;100;0.00493338;0.00151768;0.0246097
175;inner;100;0.0204946;0.0175477;0.0244374
175;wait;100;3.01417e-05;1.605e-05;8.5837e-05
175;boundary;100;0.00805466;0.00607424;0.0106338
175;calc iter;100;0.0335139;0.0267406;0.0509465
175;calc total;1;3.36482;3.36482;3.36482
175;total;1;9.56719;9.56719;9.56719
176;initialize;1;5.70228;5.70228;5.70228
176;async;100;0.00383782;0.00143695;0.0190342
176;inner;100;0.0207465;0.018429;0.0248171
176;wait;100;3.43699e-05;1.8618e-05;6.7824e-05
176;boundary;100;0.00887319;0.00666782;0.0114378
176;calc iter;100;0.0334933;0.0302003;0.0466752
176;calc total;1;3.36483;3.36483;3.36483
176;total;1;9.56723;9.56723;9.56723
177;initialize;1;5.70223;5.70223;5.70223
177;async;100;0.00377707;0.00128543;0.0121171
177;inner;100;0.0206697;0.0179589;0.0249722
177;wait;100;3.487e-05;1.9903e-05;4.6228e-05
177;boundary;100;0.00901442;0.00678104;0.0119102
177;calc iter;100;0.0334974;0.0299982;0.0418809
177;calc total;1;3.36482;3.36482;3.36482
177;total;1;9.56718;9.56718;9.56718
178;initialize;1;5.70232;5.70232;5.70232
178;async;100;0.00436769;0.00124347;0.0103666
178;inner;100;0.0210512;0.0186105;0.0249155
178;wait;100;2.83188e-05;1.6154e-05;4.7188e-05
178;boundary;100;0.00807088;0.00667475;0.0121047
178;calc iter;100;0.0335195;0.0288805;0.039714
178;calc total;1;3.36483;3.36483;3.36483
178;total;1;9.56723;9.56723;9.56723
179;initialize;1;5.70229;5.70229;5.70229
179;async;100;0.00500028;0.00141138;0.0158087
179;inner;100;0.0211688;0.0188667;0.0247299
179;wait;100;2.2994e-05;1.6828e-05;7.1224e-05
179;boundary;100;0.00736211;0.00647266;0.0109659
179;calc iter;100;0.0335555;0.0290724;0.0417545
179;calc total;1;3.36482;3.36482;3.36482
179;total;1;9.56721;9.56721;9.56721
180;initialize;1;5.70222;5.70222;5.70222
180;async;100;0.00561154;0.00144859;0.0178728
180;inner;100;0.0203711;0.017716;0.0242056
180;wait;100;2.10536e-05;1.5784e-05;4.8956e-05
180;boundary;100;0.00753168;0.00422825;0.00993346
180;calc iter;100;0.0335369;0.0285065;0.0438698
180;calc total;1;3.36482;3.36482;3.36482
180;total;1;9.56716;9.56716;9.56716
181;initialize;1;5.70226;5.70226;5.70226
181;async;100;0.00556058;0.00169191;0.019242
181;inner;100;0.0209123;0.0176748;0.0241531
181;wait;100;1.9992e-05;1.5119e-05;5.2299e-05
181;boundary;100;0.00701795;0.00479076;0.00926876
181;calc iter;100;0.033512;0.0282625;0.0447082
181;calc total;1;3.36482;3.36482;3.36482
181;total;1;9.56719;9.56719;9.56719
182;initialize;1;5.70222;5.70222;5.70222
182;async;100;0.00499693;0.00125149;0.0239737
182;inner;100;0.0211809;0.0179879;0.0243828
182;wait;100;2.62966e-05;1.6515e-05;4.9005e-05
182;boundary;100;0.00728521;0.00546816;0.00988125
182;calc iter;100;0.0334907;0.0267086;0.0509707
182;calc total;1;3.36482;3.36482;3.36482
182;total;1;9.56716;9.56716;9.56716
183;initialize;1;5.70229;5.70229;5.70229
183;async;100;0.00474449;0.00169766;0.0234646
183;inner;100;0.0206802;0.0174881;0.0241068
183;wait;100;3.22107e-05;1.7239e-05;6.0251e-05
183;boundary;100;0.00800604;0.00553999;0.0116111
183;calc iter;100;0.0334643;0.026867;0.0484296
183;calc total;1;3.36482;3.36482;3.36482
183;total;1;9.56717;9.56717;9.56717
184;initialize;1;5.70223;5.70223;5.70223
184;async;100;0.00531067;0.00168192;0.0148596
184;inner;100;0.020672;0.0177804;0.0237202
184;wait;100;2.89374e-05;1.7537e-05;7.9069e-05
184;boundary;100;0.00743265;0.00631816;0.00984598
184;calc iter;100;0.0334455;0.0302995;0.0404879
184;calc total;1;3.36483;3.36483;3.36483
184;total;1;9.56716;9.56716;9.56716
185;initialize;1;5.70223;5.70223;5.70223
185;async;100;0.00512607;0.00144107;0.0135731
185;inner;100;0.0209992;0.0177901;0.0241209
185;wait;100;2.70323e-05;1.673e-05;5.8875e-05
185;boundary;100;0.00729538;0.00617679;0.0110888
185;calc iter;100;0.0334489;0.0302535;0.0419166
185;calc total;1;3.36483;3.36483;3.36483
185;total;1;9.56717;9.56717;9.56717
186;initialize;1;5.70227;5.70227;5.70227
186;async;100;0.00527402;0.00151666;0.0177638
186;inner;100;0.0207744;0.0176608;0.0239306
186;wait;100;2.74479e-05;1.6411e-05;6.243e-05
186;boundary;100;0.00738775;0.0056264;0.00987411
186;calc iter;100;0.0334649;0.0297052;0.0420692
186;calc total;1;3.36483;3.36483;3.36483
186;total;1;9.5672;9.5672;9.5672
187;initialize;1;5.70223;5.70223;5.70223
187;async;100;0.0058321;0.00174042;0.0165957
187;inner;100;0.0206711;0.0175931;0.0237379
187;wait;100;2.42023e-05;1.6741e-05;6.873e-05
187;boundary;100;0.00696178;0.00577143;0.00889456
187;calc iter;100;0.0334904;0.0291278;0.0422433
187;calc total;1;3.36482;3.36482;3.36482
187;total;1;9.56715;9.56715;9.56715
188;initialize;1;5.70225;5.70225;5.70225
188;async;100;0.00534627;0.00178721;0.01439
188;inner;100;0.0213392;0.0186178;0.0245328
188;wait;100;2.41455e-05;1.8159e-05;4.6364e-05
188;boundary;100;0.00679588;0.00494239;0.0088947
188;calc iter;100;0.0335066;0.0296356;0.0402016
188;calc total;1;3.36483;3.36483;3.36483
188;total;1;9.56717;9.56717;9.56717
189;initialize;1;5.70229;5.70229;5.70229
189;async;100;0.00509599;0.00194543;0.0195062
189;inner;100;0.021047;0.017522;0.0242166
189;wait;100;2.9632e-05;1.735e-05;5.8494e-05
189;boundary;100;0.00730424;0.00597633;0.00953488
189;calc iter;100;0.0334781;0.0295167;0.0451528
189;calc total;1;3.36482;3.36482;3.36482
189;total;1;9.56717;9.56717;9.56717
190;initialize;1;5.70223;5.70223;5.70223
190;async;100;0.00468896;0.00165372;0.0226653
190;inner;100;0.0205186;0.0173126;0.0238465
190;wait;100;3.49729e-05;1.8544e-05;6.9489e-05
190;boundary;100;0.0082034;0.00643804;0.0109787
190;calc iter;100;0.0334472;0.0275077;0.0474848
190;calc total;1;3.36483;3.36483;3.36483
190;total;1;9.56716;9.56716;9.56716
191;initialize;1;5.70228;5.70228;5.70228
191;async;100;0.00485429;0.00165058;0.0213821
191;inner;100;0.0202877;0.0177719;0.023488
191;wait;100;3.44632e-05;1.946e-05;0.000103038
191;boundary;100;0.00825359;0.00627232;0.0109473
191;calc iter;100;0.0334313;0.0275919;0.0469903
191;calc total;1;3.36482;3.36482;3.36482
191;total;1;9.5672;9.5672;9.5672
232;initialize;1;5.53585;5.53585;5.53585
232;async;100;0.00364897;0.000954118;0.0202743
232;inner;100;0.0213468;0.0191011;0.0251965
232;wait;100;3.05259e-05;1.7524e-05;4.5875e-05
232;boundary;100;0.00852977;0.00675256;0.0108917
232;calc iter;100;0.0335574;0.0279882;0.0479246
232;calc total;1;3.36483;3.36483;3.36483
232;total;1;9.40093;9.40093;9.40093
240;initialize;1;5.4705;5.4705;5.4705
240;async;100;0.00470266;0.00128927;0.0222616
240;inner;100;0.0210897;0.0181929;0.0245994
240;wait;100;2.80285e-05;1.7147e-05;6.7568e-05
240;boundary;100;0.00768923;0.00581158;0.0112737
240;calc iter;100;0.0335108;0.0298778;0.0477368
240;calc total;1;3.36483;3.36483;3.36483
240;total;1;9.33554;9.33554;9.33554
233;initialize;1;5.53587;5.53587;5.53587
233;async;100;0.00449242;0.0012661;0.0136807
233;inner;100;0.0205857;0.0176957;0.0244259
233;wait;100;3.14107e-05;1.905e-05;5.5989e-05
233;boundary;100;0.00845603;0.00680069;0.0112839
233;calc iter;100;0.033567;0.0293674;0.0436334
233;calc total;1;3.36482;3.36482;3.36482
233;total;1;9.40091;9.40091;9.40091
241;initialize;1;5.47049;5.47049;5.47049
241;async;100;0.0048417;0.00151947;0.0158769
241;inner;100;0.0211408;0.0184231;0.0247063
241;wait;100;2.72716e-05;1.9173e-05;6.2435e-05
241;boundary;100;0.00750552;0.006589;0.00896264
241;calc iter;100;0.0335165;0.0301971;0.0414866
241;calc total;1;3.36482;3.36482;3.36482
241;total;1;9.33553;9.33553;9.33553
234;initialize;1;5.53585;5.53585;5.53585
234;async;100;0.00503779;0.00147487;0.0187656
234;inner;100;0.0207221;0.0180745;0.0245266
234;wait;100;2.73036e-05;1.7588e-05;7.0439e-05
234;boundary;100;0.00779812;0.00664859;0.0129398
234;calc iter;100;0.0335868;0.0286562;0.0450019
234;calc total;1;3.36483;3.36483;3.36483
234;total;1;9.40091;9.40091;9.40091
242;initialize;1;5.47056;5.47056;5.47056
242;async;100;0.00527557;0.00109213;0.0181346
242;inner;100;0.0211144;0.0183151;0.0246796
242;wait;100;2.2594e-05;1.6002e-05;5.2371e-05
242;boundary;100;0.00712276;0.0063748;0.00881828
242;calc iter;100;0.0335367;0.0289965;0.0439124
242;calc total;1;3.36482;3.36482;3.36482
242;total;1;9.33556;9.33556;9.33556
235;initialize;1;5.53586;5.53586;5.53586
235;async;100;0.00569797;0.00165461;0.0195947
235;inner;100;0.0205462;0.0181954;0.0243737
235;wait;100;2.22079e-05;1.532e-05;6.4595e-05
235;boundary;100;0.00734323;0.00513042;0.0108665
235;calc iter;100;0.033611;0.0292927;0.044934
235;calc total;1;3.36482;3.36482;3.36482
235;total;1;9.4009;9.4009;9.4009
243;initialize;1;5.4705;5.4705;5.4705
243;async;100;0.0056371;0.00162746;0.0180879
243;inner;100;0.0208111;0.0181473;0.0248869
243;wait;100;1.91862e-05;1.5792e-05;4.5142e-05
243;boundary;100;0.00708479;0.00481308;0.00847988
243;calc iter;100;0.0335538;0.028552;0.0440103
243;calc total;1;3.36482;3.36482;3.36482
243;total;1;9.33554;9.33554;9.33554
236;initialize;1;5.53587;5.53587;5.53587
236;async;100;0.00560852;0.00134237;0.0204674
236;inner;100;0.0202298;0.0184302;0.0245818
236;wait;100;2.29089e-05;1.6751e-05;5.4281e-05
236;boundary;100;0.00777007;0.004379;0.0106565
236;calc iter;100;0.0336328;0.0283365;0.0461837
236;calc total;1;3.36482;3.36482;3.36482
236;total;1;9.4009;9.4009;9.4009
244;initialize;1;5.46678;5.46678;5.46678
244;async;100;0.00552797;0.00169091;0.0174987
244;inner;100;0.0202735;0.0178637;0.0245767
244;wait;100;2.00867e-05;1.5715e-05;6.1564e-05
244;boundary;100;0.00774798;0.00424626;0.0101664
244;calc iter;100;0.0335714;0.0276048;0.045598
237;initialize;1;5.53587;5.53587;5.53587
237;async;100;0.00573338;0.00168058;0.0203718
237;inner;100;0.0207658;0.0179687;0.0245074
237;wait;100;2.27808e-05;1.7044e-05;5.4913e-05
237;boundary;100;0.00708549;0.00558392;0.00903158
237;calc iter;100;0.0336088;0.0286978;0.0454084
237;calc total;1;3.36482;3.36482;3.36482
237;total;1;9.40092;9.40092;9.40092
244;calc total;1;3.36483;3.36483;3.36483
244;total;1;9.33183;9.33183;9.33183
238;initialize;1;5.53582;5.53582;5.53582
238;async;100;0.00497986;0.00118272;0.0271782
238;inner;100;0.021056;0.0179834;0.0247855
238;wait;100;2.51604e-05;1.744e-05;4.6414e-05
238;boundary;100;0.00751504;0.00675475;0.00894722
238;calc iter;100;0.0335775;0.0264284;0.053852
238;calc total;1;3.36482;3.36482;3.36482
238;total;1;9.4009;9.4009;9.4009
245;initialize;1;5.47052;5.47052;5.47052
245;async;100;0.00574315;0.0018809;0.0203094
245;inner;100;0.020865;0.0179252;0.0247496
245;wait;100;1.97885e-05;1.5499e-05;5.8045e-05
245;boundary;100;0.00691879;0.0052796;0.00884377
245;calc iter;100;0.0335483;0.0278957;0.046755
245;calc total;1;3.36482;3.36482;3.36482
245;total;1;9.33554;9.33554;9.33554
239;initialize;1;5.53581;5.53581;5.53581
239;async;100;0.00435046;0.00124809;0.0259979
239;inner;100;0.0205753;0.0178321;0.0246089
239;wait;100;3.16382e-05;1.7405e-05;5.2648e-05
239;boundary;100;0.00859191;0.00678793;0.0105035
239;calc iter;100;0.0335504;0.028332;0.0509298
239;calc total;1;3.36482;3.36482;3.36482
239;total;1;9.40089;9.40089;9.40089
246;initialize;1;5.47053;5.47053;5.47053
246;async;100;0.00510019;0.00121298;0.0256135
246;inner;100;0.0211624;0.0179616;0.0246204
246;wait;100;2.33522e-05;1.5648e-05;4.9709e-05
246;boundary;100;0.00724261;0.00624012;0.00909258
246;calc iter;100;0.03353;0.027882;0.0531851
246;calc total;1;3.36482;3.36482;3.36482
246;total;1;9.33555;9.33555;9.33555
247;initialize;1;5.47048;5.47048;5.47048
247;async;100;0.00478769;0.00123358;0.0259457
247;inner;100;0.0208132;0.0177629;0.0245673
247;wait;100;2.81863e-05;1.4742e-05;6.531e-05
247;boundary;100;0.00787587;0.00617656;0.0117147
247;calc iter;100;0.0335061;0.0268308;0.0521051
247;calc total;1;3.36482;3.36482;3.36482
247;total;1;9.33553;9.33553;9.33553
248;initialize;1;5.47048;5.47048;5.47048
248;async;100;0.00423936;0.00151945;0.0203173
248;inner;100;0.0203172;0.0176874;0.025086
248;wait;100;3.47913e-05;2.0382e-05;5.2827e-05
248;boundary;100;0.00888483;0.00644359;0.0114749
248;calc iter;100;0.0334778;0.0293501;0.0456625
248;calc total;1;3.36483;3.36483;3.36483
248;total;1;9.33553;9.33553;9.33553
249;initialize;1;5.47051;5.47051;5.47051
249;async;100;0.00418349;0.0014907;0.0150783
249;inner;100;0.0202737;0.017451;0.024531
249;wait;100;3.51112e-05;1.9737e-05;6.362e-05
249;boundary;100;0.00898965;0.00648353;0.0120835
249;calc iter;100;0.0334834;0.0307087;0.0414049
249;calc total;1;3.36482;3.36482;3.36482
249;total;1;9.33556;9.33556;9.33556
250;initialize;1;5.4705;5.4705;5.4705
250;async;100;0.00480398;0.00184153;0.0113788
250;inner;100;0.0206152;0.0176324;0.0243027
250;wait;100;2.94282e-05;1.738e-05;8.368e-05
250;boundary;100;0.0080461;0.00651311;0.0108268
250;calc iter;100;0.0334962;0.02837;0.0395342
250;calc total;1;3.36483;3.36483;3.36483
250;total;1;9.33553;9.33553;9.33553
251;initialize;1;5.47053;5.47053;5.47053
251;async;100;0.00501872;0.0014436;0.0130773
251;inner;100;0.0213809;0.0184177;0.0250487
251;wait;100;2.2514e-05;1.6222e-05;4.7472e-05
251;boundary;100;0.0071029;0.00608079;0.00912683
251;calc iter;100;0.0335263;0.029128;0.0401518
251;calc total;1;3.36482;3.36482;3.36482
251;total;1;9.33556;9.33556;9.33556
288;initialize;1;5.63279;5.63279;5.63279
288;async;100;0.00405133;0.00154171;0.0238581
288;inner;100;0.0207799;0.0185944;0.0257767
288;wait;100;3.45489e-05;1.7058e-05;5.8031e-05
288;boundary;100;0.00870804;0.00632013;0.0108892
288;calc iter;100;0.0335753;0.0283303;0.053269
288;calc total;1;3.36483;3.36483;3.36483
288;total;1;9.49791;9.49791;9.49791
252;initialize;1;5.47051;5.47051;5.47051
252;async;100;0.00566629;0.00173583;0.0181809
252;inner;100;0.0206609;0.0176755;0.0239104
252;wait;100;2.16328e-05;1.5244e-05;7.8626e-05
252;boundary;100;0.00717375;0.00436589;0.010379
252;calc iter;100;0.0335241;0.0279779;0.0438962
252;calc total;1;3.36483;3.36483;3.36483
252;total;1;9.33553;9.33553;9.33553
289;initialize;1;5.63288;5.63288;5.63288
289;async;100;0.00381543;0.00113175;0.0233122
289;inner;100;0.0219368;0.0191304;0.0261707
289;wait;100;2.8565e-05;1.6879e-05;4.5459e-05
289;boundary;100;0.00781532;0.0062475;0.0102269
289;calc iter;100;0.0335971;0.0287146;0.0507658
289;calc total;1;3.36483;3.36483;3.36483
289;total;1;9.49785;9.49785;9.49785
253;initialize;1;5.47054;5.47054;5.47054
253;async;100;0.00396284;0.000855949;0.0185618
253;inner;100;0.022711;0.0193291;0.0257597
253;wait;100;2.23074e-05;1.5879e-05;4.8419e-05
253;boundary;100;0.00681153;0.00491927;0.00877523
253;calc iter;100;0.0335088;0.029843;0.0461943
253;calc total;1;3.36482;3.36482;3.36482
253;total;1;9.33555;9.33555;9.33555
290;initialize;1;5.63282;5.63282;5.63282
290;async;100;0.0045979;0.00123299;0.024888
290;inner;100;0.021598;0.0191708;0.0255732
290;wait;100;2.4676e-05;1.6882e-05;6.4876e-05
290;boundary;100;0.00739431;0.00630176;0.0125957
290;calc iter;100;0.0336161;0.0289168;0.0509275
290;calc total;1;3.36483;3.36483;3.36483
290;total;1;9.49788;9.49788;9.49788
254;initialize;1;5.47056;5.47056;5.47056
254;async;100;0.0050098;0.00199939;0.0231562
254;inner;100;0.021215;0.0171978;0.0241688
254;wait;100;2.7384e-05;1.6793e-05;6.0606e-05
254;boundary;100;0.00722962;0.00622646;0.00928291
254;calc iter;100;0.0334829;0.0278304;0.048723
291;initialize;1;5.63277;5.63277;5.63277
291;async;100;0.00468994;0.00175933;0.0260366
291;inner;100;0.0216602;0.0192784;0.0299964
291;wait;100;2.13831e-05;1.5276e-05;5.9914e-05
291;boundary;100;0.00726169;0.00516787;0.00988992
291;calc iter;100;0.0336349;0.0277948;0.0522049
291;calc total;1;3.36483;3.36483;3.36483
291;total;1;9.49787;9.49787;9.49787
254;calc total;1;3.36483;3.36483;3.36483
254;total;1;9.33556;9.33556;9.33556
312;initialize;1;5.53556;5.53556;5.53556
312;async;100;0.0046343;0.00103421;0.0140539
312;inner;100;0.021366;0.0183713;0.0249493
312;wait;100;2.76536e-05;1.6841e-05;5.7254e-05
312;boundary;100;0.00746144;0.00605066;0.00959623
312;calc iter;100;0.0334909;0.0293863;0.041284
312;calc total;1;3.36483;3.36483;3.36483
312;total;1;9.399;9.399;9.399
292;initialize;1;5.63284;5.63284;5.63284
292;async;100;0.00413337;0.00104445;0.0144553
292;inner;100;0.021999;0.0199239;0.0452717
292;wait;100;2.00641e-05;1.5468e-05;4.9625e-05
292;boundary;100;0.00749421;0.00447051;0.00905866
292;calc iter;100;0.033648;0.0277602;0.0551721
292;calc total;1;3.36483;3.36483;3.36483
292;total;1;9.49788;9.49788;9.49788
255;initialize;1;5.47052;5.47052;5.47052
255;async;100;0.00482564;0.00190379;0.0216417
255;inner;100;0.0204792;0.0173295;0.0233829
255;wait;100;3.56665e-05;2.0571e-05;0.000104053
255;boundary;100;0.00812004;0.00653693;0.0102765
255;calc iter;100;0.0334618;0.0275771;0.0469804
255;calc total;1;3.36482;3.36482;3.36482
255;total;1;9.33554;9.33554;9.33554
313;initialize;1;5.53555;5.53555;5.53555
313;async;100;0.00530328;0.00161341;0.015511
313;inner;100;0.0209258;0.0177373;0.0246042
313;wait;100;2.64818e-05;1.7977e-05;7.8603e-05
313;boundary;100;0.00723869;0.00621697;0.00887596
313;calc iter;100;0.0334954;0.0311504;0.0428949
313;calc total;1;3.36483;3.36483;3.36483
313;total;1;9.39899;9.39899;9.39899
293;initialize;1;5.6328;5.6328;5.6328
293;async;100;0.00558094;0.00187358;0.0272344
293;inner;100;0.0210121;0.018128;0.0249759
293;wait;100;2.04902e-05;1.4752e-05;8.7757e-05
293;boundary;100;0.00701395;0.00593074;0.0085615
293;calc iter;100;0.0336289;0.0275656;0.0530432
293;calc total;1;3.36483;3.36483;3.36483
293;total;1;9.49788;9.49788;9.49788
256;initialize;1;5.47052;5.47052;5.47052
256;async;100;0.00422827;0.0016638;0.0116675
256;inner;100;0.0213448;0.017948;0.0240985
256;wait;100;3.20541e-05;1.7321e-05;6.8252e-05
256;boundary;100;0.00785999;0.00565427;0.010224
256;calc iter;100;0.0334664;0.0303068;0.0386129
256;calc total;1;3.36483;3.36483;3.36483
256;total;1;9.33554;9.33554;9.33554
314;initialize;1;5.53559;5.53559;5.53559
314;async;100;0.00572901;0.0016091;0.0151055
314;inner;100;0.0208599;0.0177225;0.0247101
314;wait;100;2.32057e-05;1.7141e-05;5.2954e-05
314;boundary;100;0.0068989;0.00597019;0.00889359
314;calc iter;100;0.0335124;0.0290205;0.0402443
314;calc total;1;3.36483;3.36483;3.36483
314;total;1;9.399;9.399;9.399
294;initialize;1;5.63277;5.63277;5.63277
294;async;100;0.0039354;0.000970144;0.0252867
294;inner;100;0.0220963;0.0192864;0.0262881
294;wait;100;2.47482e-05;1.6799e-05;4.3187e-05
294;boundary;100;0.00754854;0.00662875;0.0102956
294;calc iter;100;0.0336063;0.0285859;0.0541644
294;calc total;1;3.36483;3.36483;3.36483
294;total;1;9.49785;9.49785;9.49785
257;initialize;1;5.47036;5.47036;5.47036
257;async;100;0.00440867;0.00180985;0.011518
257;inner;100;0.0213116;0.017735;0.0244307
257;wait;100;2.89475e-05;1.606e-05;5.0471e-05
257;boundary;100;0.00771901;0.00654604;0.0112229
257;calc iter;100;0.0334694;0.0286034;0.0416973
257;calc total;1;3.36483;3.36483;3.36483
257;total;1;9.33538;9.33538;9.33538
315;initialize;1;5.53561;5.53561;5.53561
315;async;100;0.00599098;0.00125499;0.0159093
315;inner;100;0.0206765;0.0175024;0.0247056
315;wait;100;2.11187e-05;1.6036e-05;5.5539e-05
315;boundary;100;0.00683447;0.00468162;0.00849618
315;calc iter;100;0.0335247;0.0282938;0.0416958
315;calc total;1;3.36483;3.36483;3.36483
315;total;1;9.399;9.399;9.399
295;initialize;1;5.63274;5.63274;5.63274
295;async;100;0.00380962;0.00137813;0.0258244
295;inner;100;0.0211695;0.0182727;0.0291064
295;wait;100;2.96835e-05;1.6725e-05;5.0818e-05
295;boundary;100;0.00857276;0.00657414;0.0222462
295;calc iter;100;0.0335828;0.0276675;0.0527248
295;calc total;1;3.36482;3.36482;3.36482
295;total;1;9.49785;9.49785;9.49785
258;initialize;1;5.47051;5.47051;5.47051
258;async;100;0.00478459;0.00195247;0.0122112
258;inner;100;0.0214905;0.0178769;0.0243219
258;wait;100;2.48704e-05;1.6685e-05;5.8315e-05
258;boundary;100;0.00718549;0.00489301;0.0105655
258;calc iter;100;0.0334868;0.0297621;0.0413586
258;calc total;1;3.36483;3.36483;3.36483
258;total;1;9.33552;9.33552;9.33552
316;initialize;1;5.53559;5.53559;5.53559
316;async;100;0.00626547;0.00149919;0.0210589
316;inner;100;0.0201992;0.0173046;0.0246553
316;wait;100;2.03796e-05;1.5723e-05;5.9865e-05
316;boundary;100;0.00705036;0.00421482;0.00992965
316;calc iter;100;0.033537;0.0272243;0.0483297
316;calc total;1;3.36483;3.36483;3.36483
316;total;1;9.39899;9.39899;9.39899
296;initialize;1;5.63276;5.63276;5.63276
296;async;100;0.00387376;0.00107572;0.0155739
296;inner;100;0.0208349;0.0186131;0.0254819
296;wait;100;3.42314e-05;1.7774e-05;5.6702e-05
296;boundary;100;0.00883536;0.00670047;0.0140747
296;calc iter;100;0.0335797;0.0274575;0.0454848
296;calc total;1;3.36483;3.36483;3.36483
296;total;1;9.49785;9.49785;9.49785
259;initialize;1;5.47055;5.47055;5.47055
259;async;100;0.00513529;0.00193893;0.0141761
259;inner;100;0.0213649;0.0181331;0.0244041
259;wait;100;2.19069e-05;1.6281e-05;5.3145e-05
259;boundary;100;0.00697889;0.00526216;0.00974147
259;calc iter;100;0.0335023;0.0279013;0.0415122
259;calc total;1;3.36483;3.36483;3.36483
259;total;1;9.33554;9.33554;9.33554
317;initialize;1;5.53559;5.53559;5.53559
317;async;100;0.00602428;0.00176346;0.0210202
317;inner;100;0.0206921;0.0172436;0.024533
317;wait;100;2.12478e-05;1.4732e-05;6.9851e-05
317;boundary;100;0.00677701;0.00510756;0.00898944
317;calc iter;100;0.033516;0.0273132;0.046584
317;calc total;1;3.36483;3.36483;3.36483
317;total;1;9.39899;9.39899;9.39899
297;initialize;1;5.63284;5.63284;5.63284
297;async;100;0.00435979;0.00114172;0.0155192
297;inner;100;0.0210809;0.0185403;0.0251887
297;wait;100;3.14184e-05;2.0665e-05;7.1281e-05
297;boundary;100;0.00812339;0.00669228;0.011177
297;calc iter;100;0.0335966;0.0283286;0.0444804
297;calc total;1;3.36483;3.36483;3.36483
297;total;1;9.4979;9.4979;9.4979
260;initialize;1;5.47052;5.47052;5.47052
260;async;100;0.00534863;0.00175698;0.0163347
260;inner;100;0.0212721;0.0182535;0.0243774
260;wait;100;2.19988e-05;1.6732e-05;6.0743e-05
260;boundary;100;0.00686875;0.004813;0.00867695
260;calc iter;100;0.0335129;0.0291318;0.0429009
260;calc total;1;3.36483;3.36483;3.36483
260;total;1;9.33552;9.33552;9.33552
318;initialize;1;5.53561;5.53561;5.53561
318;async;100;0.00553905;0.00138002;0.0195035
318;inner;100;0.0207051;0.0172124;0.0246398
318;wait;100;2.38091e-05;1.4214e-05;5.9754e-05
318;boundary;100;0.00722766;0.00593369;0.00967358
318;calc iter;100;0.033497;0.0295633;0.0449939
318;calc total;1;3.36483;3.36483;3.36483
318;total;1;9.399;9.399;9.399
298;initialize;1;5.63277;5.63277;5.63277
298;async;100;0.00496006;0.00115752;0.0192196
298;inner;100;0.0210964;0.0183241;0.0251216
298;wait;100;2.54905e-05;1.6574e-05;6.6403e-05
298;boundary;100;0.00754111;0.00643455;0.0118271
298;calc iter;100;0.0336244;0.0303211;0.0456767
298;calc total;1;3.36483;3.36483;3.36483
298;total;1;9.49785;9.49785;9.49785
261;initialize;1;5.47051;5.47051;5.47051
261;async;100;0.00476772;0.00151289;0.0167396
261;inner;100;0.0216018;0.0180215;0.0245157
261;wait;100;2.38725e-05;1.656e-05;5.4015e-05
261;boundary;100;0.00709934;0.00641119;0.00860737
261;calc iter;100;0.0334937;0.0281736;0.042662
261;calc total;1;3.36483;3.36483;3.36483
261;total;1;9.33552;9.33552;9.33552
319;initialize;1;5.53558;5.53558;5.53558
319;async;100;0.00544368;0.00167848;0.0168401
319;inner;100;0.0200963;0.017107;0.0238235
319;wait;100;2.98501e-05;1.4278e-05;9.049e-05
319;boundary;100;0.00790584;0.00596018;0.0115305
319;calc iter;100;0.0334769;0.0282906;0.0445824
319;calc total;1;3.36482;3.36482;3.36482
319;total;1;9.399;9.399;9.399
299;initialize;1;5.63277;5.63277;5.63277
299;async;100;0.00510287;0.00107721;0.0199231
299;inner;100;0.020928;0.0188314;0.0255337
299;wait;100;2.24242e-05;1.5702e-05;5.7832e-05
299;boundary;100;0.00758578;0.00475499;0.0116718
299;calc iter;100;0.0336405;0.0294406;0.04654
299;calc total;1;3.36483;3.36483;3.36483
299;total;1;9.49784;9.49784;9.49784
262;initialize;1;5.46824;5.46824;5.46824
262;async;100;0.00448497;0.00141282;0.0125419
262;inner;100;0.0213642;0.0182715;0.0243411
262;wait;100;3.02741e-05;1.6933e-05;6.0129e-05
262;boundary;100;0.00759436;0.00584478;0.00954665
262;calc iter;100;0.033475;0.0306456;0.0408103
262;calc total;1;3.36484;3.36484;3.36484
262;total;1;9.33325;9.33325;9.33325
320;initialize;1;5.53557;5.53557;5.53557
320;async;100;0.00356794;0.00157163;0.0091577
320;inner;100;0.0205341;0.0180367;0.0250191
320;wait;100;3.61418e-05;1.8802e-05;5.4137e-05
320;boundary;100;0.00930281;0.00681612;0.0122463
320;calc iter;100;0.0334424;0.030921;0.0393309
320;calc total;1;3.36483;3.36483;3.36483
320;total;1;9.399;9.399;9.399
300;initialize;1;5.63276;5.63276;5.63276
300;async;100;0.0033261;0.00112009;0.0218993
300;inner;100;0.0220114;0.0201825;0.0261877
300;wait;100;2.59278e-05;1.5689e-05;0.000374606
300;boundary;100;0.00827862;0.00422796;0.0117788
300;calc iter;100;0.0336436;0.028436;0.0498733
300;calc total;1;3.36483;3.36483;3.36483
300;total;1;9.49785;9.49785;9.49785
263;initialize;1;5.47052;5.47052;5.47052
263;async;100;0.00437088;0.00165136;0.0143975
263;inner;100;0.0210343;0.0177426;0.0241832
263;wait;100;3.29125e-05;1.686e-05;5.5803e-05
263;boundary;100;0.00802654;0.0058373;0.0106685
263;calc iter;100;0.0334658;0.029242;0.0421495
263;calc total;1;3.36483;3.36483;3.36483
263;total;1;9.33554;9.33554;9.33554
321;initialize;1;5.53559;5.53559;5.53559
321;async;100;0.00341602;0.00113105;0.0104585
321;inner;100;0.0219129;0.0190917;0.0257057
321;wait;100;2.91033e-05;1.6451e-05;4.3702e-05
321;boundary;100;0.0081005;0.00670434;0.0115264
321;calc iter;100;0.0334598;0.0308079;0.0394549
321;calc total;1;3.36483;3.36483;3.36483
321;total;1;9.399;9.399;9.399
301;initialize;1;5.63283;5.63283;5.63283
301;async;100;0.00583603;0.00180908;0.0220639
301;inner;100;0.0204906;0.0180637;0.0245644
301;wait;100;2.01807e-05;1.5609e-05;6.2692e-05
301;boundary;100;0.00727206;0.00478118;0.00969435
301;calc iter;100;0.0336203;0.0283487;0.0474251
322;initialize;1;5.53565;5.53565;5.53565
322;async;100;0.00486409;0.00180508;0.0146124
322;inner;100;0.0211179;0.017999;0.0253167
322;wait;100;2.32398e-05;1.5369e-05;5.688e-05
322;boundary;100;0.00746668;0.00657321;0.0111614
322;calc iter;100;0.0334733;0.0309516;0.0416303
322;calc total;1;3.36483;3.36483;3.36483
322;total;1;9.399;9.399;9.399
301;calc total;1;3.36482;3.36482;3.36482
301;total;1;9.49789;9.49789;9.49789
323;initialize;1;5.53559;5.53559;5.53559
323;async;100;0.00454649;0.000975025;0.017614
323;inner;100;0.0210658;0.0181883;0.0250735
323;wait;100;2.89528e-05;1.6442e-05;4.622e-05
323;boundary;100;0.00783324;0.00667497;0.0105973
323;calc iter;100;0.0334756;0.028333;0.044298
323;calc total;1;3.36483;3.36483;3.36483
323;total;1;9.39897;9.39897;9.39897
302;initialize;1;5.63277;5.63277;5.63277
302;async;100;0.00545534;0.00175698;0.0202086
302;inner;100;0.0209171;0.0182082;0.0331531
302;wait;100;2.29465e-05;1.6692e-05;9.9289e-05
302;boundary;100;0.00719994;0.00653352;0.00840483
302;calc iter;100;0.0335964;0.0289032;0.0460709
302;calc total;1;3.36483;3.36483;3.36483
302;total;1;9.49785;9.49785;9.49785
324;initialize;1;5.53553;5.53553;5.53553
324;async;100;0.00495871;0.00135992;0.0181804
324;inner;100;0.0214227;0.0184015;0.024772
324;wait;100;2.24455e-05;1.5582e-05;5.3578e-05
324;boundary;100;0.00708554;0.00546367;0.0104315
324;calc iter;100;0.0334908;0.0285638;0.043789
324;calc total;1;3.36483;3.36483;3.36483
324;total;1;9.39894;9.39894;9.39894
303;initialize;1;5.63277;5.63277;5.63277
303;async;100;0.00522064;0.00147833;0.0200619
303;inner;100;0.0204866;0.0175016;0.0244689
303;wait;100;2.96556e-05;1.7343e-05;6.796e-05
303;boundary;100;0.00782154;0.00653782;0.0105707
303;calc iter;100;0.0335602;0.0280184;0.0464488
303;calc total;1;3.36483;3.36483;3.36483
303;total;1;9.49785;9.49785;9.49785
325;initialize;1;5.53559;5.53559;5.53559
325;async;100;0.00444523;0.00131669;0.0160198
325;inner;100;0.0215218;0.0185936;0.0244786
325;wait;100;2.81409e-05;1.7038e-05;7.4171e-05
325;boundary;100;0.00746654;0.00584433;0.0102782
325;calc iter;100;0.033463;0.0291301;0.0430539
325;calc total;1;3.36483;3.36483;3.36483
325;total;1;9.39898;9.39898;9.39898
304;initialize;1;5.63277;5.63277;5.63277
304;async;100;0.00409849;0.00127118;0.0184959
304;inner;100;0.020234;0.0177597;0.0247956
304;wait;100;4.03587e-05;1.6188e-05;7.529e-05
304;boundary;100;0.00916769;0.00683833;0.0116012
304;calc iter;100;0.0335418;0.0274578;0.049733
304;calc total;1;3.36483;3.36483;3.36483
304;total;1;9.49785;9.49785;9.49785
326;initialize;1;5.53557;5.53557;5.53557
326;async;100;0.00387466;0.00122539;0.010351
326;inner;100;0.021377;0.0185618;0.0246691
326;wait;100;3.25041e-05;1.6411e-05;6.0291e-05
326;boundary;100;0.00815838;0.00612733;0.0110766
326;calc iter;100;0.0334439;0.030661;0.0402606
326;calc total;1;3.36483;3.36483;3.36483
326;total;1;9.39897;9.39897;9.39897
305;initialize;1;5.63279;5.63279;5.63279
305;async;100;0.0045192;0.00114112;0.0152385
305;inner;100;0.0203081;0.0178103;0.0244573
305;wait;100;3.67755e-05;1.9928e-05;6.1433e-05
305;boundary;100;0.00869158;0.00691632;0.012313
305;calc iter;100;0.0335572;0.0273695;0.0435722
305;calc total;1;3.36482;3.36482;3.36482
305;total;1;9.49785;9.49785;9.49785
327;initialize;1;5.53555;5.53555;5.53555
327;async;100;0.00383948;0.00132555;0.0123906
327;inner;100;0.0209433;0.017855;0.0247768
327;wait;100;3.59084e-05;1.7915e-05;5.7922e-05
327;boundary;100;0.00861784;0.00608328;0.0111857
327;calc iter;100;0.0334376;0.0301235;0.0386866
327;calc total;1;3.36483;3.36483;3.36483
327;total;1;9.39896;9.39896;9.39896
306;initialize;1;5.63282;5.63282;5.63282
306;async;100;0.00505369;0.00190579;0.0185472
306;inner;100;0.0206126;0.0178377;0.0247189
306;wait;100;2.89622e-05;1.832e-05;5.3174e-05
306;boundary;100;0.00788;0.00674642;0.0110476
306;calc iter;100;0.0335765;0.0298024;0.044856
306;calc total;1;3.36483;3.36483;3.36483
306;total;1;9.4979;9.4979;9.4979
328;initialize;1;5.53558;5.53558;5.53558
328;async;100;0.00419137;0.00165716;0.0120705
328;inner;100;0.0214047;0.0187884;0.0245767
328;wait;100;3.112e-05;1.8581e-05;6.2332e-05
328;boundary;100;0.00782445;0.00605837;0.0098572
328;calc iter;100;0.0334531;0.0304073;0.039742
328;calc total;1;3.36483;3.36483;3.36483
328;total;1;9.39897;9.39897;9.39897
307;initialize;1;5.63276;5.63276;5.63276
307;async;100;0.00546201;0.00185397;0.0197033
307;inner;100;0.0207228;0.0183403;0.0245953
307;wait;100;2.46112e-05;1.6597e-05;6.2405e-05
307;boundary;100;0.00739233;0.00616078;0.0107249
307;calc iter;100;0.0336029;0.0301723;0.0451011
307;calc total;1;3.36482;3.36482;3.36482
307;total;1;9.49785;9.49785;9.49785
329;initialize;1;5.53555;5.53555;5.53555
329;async;100;0.00452862;0.00179945;0.019664
329;inner;100;0.0214581;0.0188246;0.0243292
329;wait;100;2.70719e-05;1.5991e-05;0.000100951
329;boundary;100;0.00744548;0.00625799;0.0108239
329;calc iter;100;0.0334604;0.0295399;0.0462891
329;calc total;1;3.36483;3.36483;3.36483
329;total;1;9.39894;9.39894;9.39894
264;initialize;1;5.38328;5.38328;5.38328
264;async;100;0.00346006;0.00107025;0.0120588
264;inner;100;0.0214615;0.0188134;0.0249292
264;wait;100;3.59156e-05;1.7593e-05;5.2459e-05
264;boundary;100;0.00853588;0.00638767;0.0119321
264;calc iter;100;0.0334948;0.0300331;0.0400523
264;calc total;1;3.36484;3.36484;3.36484
264;total;1;9.24888;9.24888;9.24888
308;initialize;1;5.63277;5.63277;5.63277
308;async;100;0.00573724;0.00176904;0.0223604
308;inner;100;0.0205521;0.0183619;0.0247928
308;wait;100;2.25376e-05;1.6236e-05;6.026e-05
308;boundary;100;0.00730132;0.00522007;0.0103084
308;calc iter;100;0.0336143;0.0281207;0.0480791
308;calc total;1;3.36483;3.36483;3.36483
308;total;1;9.49785;9.49785;9.49785
330;initialize;1;5.53556;5.53556;5.53556
330;async;100;0.00371007;0.00136172;0.0183796
330;inner;100;0.0227376;0.0197634;0.0259432
330;wait;100;2.20514e-05;1.6411e-05;4.0573e-05
330;boundary;100;0.00701226;0.00638428;0.00887322
330;calc iter;100;0.0334833;0.0293332;0.0465139
330;calc total;1;3.36483;3.36483;3.36483
330;total;1;9.39896;9.39896;9.39896
265;initialize;1;5.38331;5.38331;5.38331
265;async;100;0.003636;0.0012271;0.0144418
265;inner;100;0.0219462;0.0192554;0.0251755
265;wait;100;3.14489e-05;1.7496e-05;5.6987e-05
265;boundary;100;0.00788607;0.00662391;0.0118171
265;calc iter;100;0.0335013;0.0300028;0.0426432
265;calc total;1;3.36483;3.36483;3.36483
265;total;1;9.24886;9.24886;9.24886
309;initialize;1;5.63277;5.63277;5.63277
309;async;100;0.00507149;0.00143086;0.0211769
309;inner;100;0.0210758;0.018486;0.0256988
309;wait;100;2.66695e-05;1.6953e-05;6.4391e-05
309;boundary;100;0.00741597;0.00658957;0.0207961
309;calc iter;100;0.0335911;0.0287918;0.0478797
309;calc total;1;3.36482;3.36482;3.36482
309;total;1;9.49786;9.49786;9.49786
266;initialize;1;5.38182;5.38182;5.38182
266;async;100;0.00317142;0.00093964;0.0155403
266;inner;100;0.023098;0.0205002;0.0263171
266;wait;100;2.37255e-05;1.5414e-05;4.0921e-05
266;boundary;100;0.00722949;0.00643172;0.0101808
266;calc iter;100;0.0335237;0.0301817;0.0435694
266;calc total;1;3.36483;3.36483;3.36483
266;total;1;9.2474;9.2474;9.2474
310;initialize;1;5.63279;5.63279;5.63279
310;async;100;0.00485703;0.00143593;0.019889
310;inner;100;0.0207667;0.0182011;0.0247322
310;wait;100;3.21545e-05;1.8241e-05;5.9013e-05
310;boundary;100;0.00790091;0.00663845;0.00930524
310;calc iter;100;0.0335581;0.03037;0.0466717
310;calc total;1;3.36483;3.36483;3.36483
267;initialize;1;5.38331;5.38331;5.38331
267;async;100;0.00415041;0.00106173;0.0177612
267;inner;100;0.0221596;0.0192526;0.0251632
267;wait;100;2.39692e-05;1.6009e-05;4.7496e-05
267;boundary;100;0.00720339;0.00600706;0.0106176
267;calc iter;100;0.0335386;0.0286451;0.0448805
267;calc total;1;3.36483;3.36483;3.36483
267;total;1;9.24888;9.24888;9.24888
310;total;1;9.49785;9.49785;9.49785
268;initialize;1;5.38328;5.38328;5.38328
268;async;100;0.0046438;0.00163089;0.0193204
268;inner;100;0.0218329;0.0185808;0.0248691
268;wait;100;2.18456e-05;1.5933e-05;5.6337e-05
268;boundary;100;0.00705194;0.00471536;0.00920397
268;calc iter;100;0.0335517;0.0279519;0.0463303
268;calc total;1;3.36483;3.36483;3.36483
268;total;1;9.24887;9.24887;9.24887
311;initialize;1;5.63275;5.63275;5.63275
311;async;100;0.00400873;0.00116384;0.0188307
311;inner;100;0.0204611;0.0179066;0.0249127
311;wait;100;3.92857e-05;1.8281e-05;6.0649e-05
311;boundary;100;0.00902447;0.00661633;0.0110363
311;calc iter;100;0.0335352;0.0286303;0.0493448
311;calc total;1;3.36482;3.36482;3.36482
311;total;1;9.49785;9.49785;9.49785
269;initialize;1;5.38326;5.38326;5.38326
269;async;100;0.00472434;0.00144368;0.0188955
269;inner;100;0.0216638;0.0188276;0.0247406
269;wait;100;2.34184e-05;1.5339e-05;7.6051e-05
269;boundary;100;0.00711676;0.00649196;0.00958767
269;calc iter;100;0.0335294;0.0290574;0.044931
269;calc total;1;3.36483;3.36483;3.36483
269;total;1;9.24885;9.24885;9.24885
270;initialize;1;5.38331;5.38331;5.38331
270;async;100;0.00441832;0.00152027;0.019448
270;inner;100;0.0213271;0.0180248;0.024526
270;wait;100;2.94494e-05;1.5818e-05;7.578e-05
270;boundary;100;0.00773079;0.00622078;0.0110422
270;calc iter;100;0.0335069;0.0284901;0.0468563
270;calc total;1;3.36483;3.36483;3.36483
270;total;1;9.24887;9.24887;9.24887
271;initialize;1;5.38327;5.38327;5.38327
271;async;100;0.00413296;0.00174433;0.0175667
271;inner;100;0.0211246;0.0181369;0.0244045
271;wait;100;3.47304e-05;1.7021e-05;6.5849e-05
271;boundary;100;0.00820266;0.00627752;0.0114713
271;calc iter;100;0.0334962;0.0286204;0.0437274
271;calc total;1;3.36483;3.36483;3.36483
271;total;1;9.24887;9.24887;9.24887
272;initialize;1;5.37741;5.37741;5.37741
272;async;100;0.00419924;0.00166302;0.0171612
272;inner;100;0.0216392;0.0186086;0.0248442
272;wait;100;2.83295e-05;1.5676e-05;6.4782e-05
272;boundary;100;0.00764327;0.00627242;0.0118262
272;calc iter;100;0.0335113;0.029054;0.0458049
272;calc total;1;3.36483;3.36483;3.36483
272;total;1;9.24301;9.24301;9.24301
273;initialize;1;5.38331;5.38331;5.38331
273;async;100;0.0045818;0.00165937;0.0178346
273;inner;100;0.0217402;0.0186524;0.0248158
273;wait;100;2.55151e-05;1.7262e-05;5.7959e-05
273;boundary;100;0.00717256;0.00640284;0.0092069
273;calc iter;100;0.0335214;0.0298199;0.0440955
273;calc total;1;3.36483;3.36483;3.36483
273;total;1;9.24888;9.24888;9.24888
274;initialize;1;5.38332;5.38332;5.38332
274;async;100;0.00435584;0.00125764;0.0177272
274;inner;100;0.0222503;0.0193881;0.0253507
274;wait;100;2.14151e-05;1.5831e-05;4.2709e-05
274;boundary;100;0.00690885;0.00606974;0.00811279
274;calc iter;100;0.0335376;0.0287162;0.0449485
274;calc total;1;3.36483;3.36483;3.36483
274;total;1;9.24887;9.24887;9.24887
275;initialize;1;5.38329;5.38329;5.38329
275;async;100;0.00493174;0.00136279;0.0182062
275;inner;100;0.0214495;0.0182642;0.0247726
275;wait;100;2.16627e-05;1.6299e-05;6.0883e-05
275;boundary;100;0.00714464;0.00491275;0.0107752
275;calc iter;100;0.0335488;0.0278875;0.0462936
275;calc total;1;3.36483;3.36483;3.36483
275;total;1;9.24885;9.24885;9.24885
276;initialize;1;5.3833;5.3833;5.3833
276;async;100;0.00554228;0.00170521;0.0233024
276;inner;100;0.020762;0.0181739;0.0242811
276;wait;100;2.28918e-05;1.5958e-05;6.3243e-05
276;boundary;100;0.00726219;0.00548646;0.0116182
276;calc iter;100;0.0335908;0.027608;0.0489306
276;calc total;1;3.36483;3.36483;3.36483
276;total;1;9.24888;9.24888;9.24888
277;initialize;1;5.38008;5.38008;5.38008
277;async;100;0.00512824;0.00132536;0.0234818
277;inner;100;0.021019;0.0182389;0.0241953
277;wait;100;2.46199e-05;1.7636e-05;4.7266e-05
277;boundary;100;0.00739;0.0065414;0.00972244
277;calc iter;100;0.033563;0.0286504;0.0490876
277;calc total;1;3.36483;3.36483;3.36483
277;total;1;9.24565;9.24565;9.24565
278;initialize;1;5.38329;5.38329;5.38329
278;async;100;0.00445474;0.0011131;0.0249675
278;inner;100;0.0209396;0.018016;0.0245566
278;wait;100;3.0361e-05;1.6492e-05;6.0542e-05
278;boundary;100;0.0081146;0.00642028;0.0102595
278;calc iter;100;0.0335404;0.0291899;0.051099
278;calc total;1;3.36483;3.36483;3.36483
278;total;1;9.24887;9.24887;9.24887
279;initialize;1;5.38332;5.38332;5.38332
279;async;100;0.00419774;0.00155908;0.0240748
279;inner;100;0.020148;0.0176645;0.0242021
279;wait;100;3.61928e-05;1.7397e-05;5.9569e-05
279;boundary;100;0.00914025;0.0066848;0.0112114
279;calc iter;100;0.0335234;0.0282235;0.050455
279;calc total;1;3.36483;3.36483;3.36483
279;total;1;9.24889;9.24889;9.24889
280;initialize;1;5.37693;5.37693;5.37693
280;async;100;0.00455784;0.00167494;0.0207179
280;inner;100;0.0208969;0.0183956;0.0242221
280;wait;100;3.14238e-05;1.7613e-05;6.9628e-05
280;boundary;100;0.00805635;0.00630825;0.0110291
280;calc iter;100;0.0335436;0.0271755;0.0493141
280;calc total;1;3.36484;3.36484;3.36484
280;total;1;9.24248;9.24248;9.24248
281;initialize;1;5.37867;5.37867;5.37867
281;async;100;0.00490125;0.00168948;0.0210356
281;inner;100;0.020828;0.0182682;0.024181
281;wait;100;2.89195e-05;1.6498e-05;9.156e-05
281;boundary;100;0.00779816;0.00647714;0.0107553
281;calc iter;100;0.0335575;0.0291265;0.0476699
281;calc total;1;3.36483;3.36483;3.36483
281;total;1;9.24422;9.24422;9.24422
282;initialize;1;5.38329;5.38329;5.38329
282;async;100;0.00517047;0.00165149;0.0233305
282;inner;100;0.0208952;0.0183726;0.024235
282;wait;100;2.49742e-05;1.7233e-05;6.6727e-05
282;boundary;100;0.00748428;0.00638999;0.0114172
282;calc iter;100;0.0335763;0.0276474;0.0488779
282;calc total;1;3.36483;3.36483;3.36483
282;total;1;9.24886;9.24886;9.24886
283;initialize;1;5.3833;5.3833;5.3833
283;async;100;0.00569001;0.00223534;0.0247279
283;inner;100;0.0207286;0.0180202;0.0241348
283;wait;100;2.16561e-05;1.6422e-05;5.0515e-05
283;boundary;100;0.00714985;0.00525401;0.0103791
283;calc iter;100;0.0335914;0.0278886;0.050265
283;calc total;1;3.36483;3.36483;3.36483
283;total;1;9.24886;9.24886;9.24886
284;initialize;1;5.3782;5.3782;5.3782
284;async;100;0.00577904;0.00168266;0.0281107
284;inner;100;0.0203072;0.0183681;0.0242954
284;wait;100;2.17838e-05;1.6491e-05;5.8087e-05
284;boundary;100;0.00750272;0.00438054;0.00903016
284;calc iter;100;0.0336124;0.027583;0.0539969
284;calc total;1;3.36483;3.36483;3.36483
284;total;1;9.24375;9.24375;9.24375
285;initialize;1;5.3794;5.3794;5.3794
285;async;100;0.00554068;0.00157624;0.0261071
285;inner;100;0.0211801;0.0181046;0.0247446
285;wait;100;2.13408e-05;1.6204e-05;5.2245e-05
285;boundary;100;0.00684457;0.00580215;0.00763034
285;calc iter;100;0.0335881;0.027485;0.052081
285;calc total;1;3.36483;3.36483;3.36483
285;total;1;9.24497;9.24497;9.24497
286;initialize;1;5.38334;5.38334;5.38334
286;async;100;0.00537675;0.00169623;0.0262767
286;inner;100;0.0209195;0.0176289;0.0244285
286;wait;100;2.3234e-05;1.6159e-05;7.065e-05
286;boundary;100;0.00724745;0.0064435;0.00854231
286;calc iter;100;0.033568;0.0280395;0.0528259
286;calc total;1;3.36484;3.36484;3.36484
286;total;1;9.24889;9.24889;9.24889
287;initialize;1;5.38334;5.38334;5.38334
287;async;100;0.0048905;0.00166055;0.0266681
287;inner;100;0.0208572;0.0175935;0.024454
287;wait;100;2.68433e-05;1.6106e-05;5.7794e-05
287;boundary;100;0.00777247;0.00624616;0.00926954
287;calc iter;100;0.0335481;0.0277999;0.0537301
287;calc total;1;3.36483;3.36483;3.36483
287;total;1;9.24889;9.24889;9.24889
336;initialize;1;5.71856;5.71856;5.71856
336;async;100;0.00362894;0.00111369;0.0120268
336;inner;100;0.0211496;0.018429;0.0245867
336;wait;100;3.75363e-05;1.5388e-05;5.8106e-05
336;boundary;100;0.00866718;0.0063333;0.0131933
336;calc iter;100;0.0334849;0.0290837;0.0408023
331;initialize;1;5.53554;5.53554;5.53554
331;async;100;0.00504104;0.00184563;0.0172998
331;inner;100;0.021306;0.0180822;0.0247717
331;wait;100;2.19372e-05;1.5643e-05;5.7281e-05
331;boundary;100;0.00711957;0.00548358;0.0108342
331;calc iter;100;0.03349;0.0284995;0.0462443
331;calc total;1;3.36483;3.36483;3.36483
331;total;1;9.39895;9.39895;9.39895
332;initialize;1;5.53558;5.53558;5.53558
332;async;100;0.00498419;0.00147537;0.0176248
332;inner;100;0.0212034;0.0181876;0.0246584
332;wait;100;2.01561e-05;1.6018e-05;5.8738e-05
332;boundary;100;0.00729931;0.00446868;0.00943748
332;calc iter;100;0.0335086;0.0279169;0.0451109
332;calc total;1;3.36483;3.36483;3.36483
332;total;1;9.39895;9.39895;9.39895
333;initialize;1;5.53558;5.53558;5.53558
333;async;100;0.00508482;0.00150017;0.0179359
333;inner;100;0.0215358;0.0185217;0.0246651
333;wait;100;2.21037e-05;1.6921e-05;5.8439e-05
333;boundary;100;0.00684329;0.00595493;0.00808658
333;calc iter;100;0.0334872;0.0291501;0.0436338
333;calc total;1;3.36483;3.36483;3.36483
333;total;1;9.39896;9.39896;9.39896
334;initialize;1;5.53554;5.53554;5.53554
334;async;100;0.00457402;0.00129792;0.0182723
334;inner;100;0.0215729;0.0183614;0.0247862
334;wait;100;2.58673e-05;1.6103e-05;5.4527e-05
334;boundary;100;0.00729188;0.00595457;0.00955138
334;calc iter;100;0.0334658;0.0280739;0.0453212
334;calc total;1;3.36483;3.36483;3.36483
334;total;1;9.39895;9.39895;9.39895
335;initialize;1;5.53558;5.53558;5.53558
335;async;100;0.0042342;0.00145014;0.0159673
335;inner;100;0.0214703;0.0185775;0.0248859
335;wait;100;3.02984e-05;1.6745e-05;5.2773e-05
335;boundary;100;0.00772457;0.0061659;0.0101692
335;calc iter;100;0.0334606;0.0287412;0.0421714
335;calc total;1;3.36483;3.36483;3.36483
335;total;1;9.39895;9.39895;9.39895
408;initialize;1;5.66771;5.66771;5.66771
408;async;100;0.00345769;0.00124197;0.0173866
408;inner;100;0.0217705;0.0183374;0.0249392
408;wait;100;3.32625e-05;1.5912e-05;5.3953e-05
408;boundary;100;0.00822123;0.00645475;0.01379
408;calc iter;100;0.033484;0.0293342;0.0459025
408;calc total;1;3.36484;3.36484;3.36484
408;total;1;9.52388;9.52388;9.52388
360;initialize;1;5.61999;5.61999;5.61999
360;async;100;0.00438797;0.00182785;0.0164548
360;inner;100;0.0208856;0.0185636;0.025076
360;wait;100;2.86427e-05;1.7495e-05;6.0227e-05
360;boundary;100;0.00823308;0.00668088;0.010098
360;calc iter;100;0.0335367;0.0286509;0.0430105
360;calc total;1;3.36483;3.36483;3.36483
360;total;1;9.48522;9.48522;9.48522
384;initialize;1;5.72535;5.72535;5.72535
384;async;100;0.00418597;0.00124185;0.00889546
384;inner;100;0.0217349;0.0188824;0.0247928
384;wait;100;2.82577e-05;1.7904e-05;5.9157e-05
384;boundary;100;0.00748727;0.00658349;0.00984073
384;calc iter;100;0.0334376;0.0303869;0.0375302
384;calc total;1;3.36483;3.36483;3.36483
384;total;1;9.59047;9.59047;9.59047
409;initialize;1;5.652;5.652;5.652
409;async;100;0.00374301;0.0013213;0.0230631
409;inner;100;0.0219387;0.018746;0.0248111
409;wait;100;2.91767e-05;1.716e-05;4.9177e-05
409;boundary;100;0.00777837;0.0065261;0.010456
409;calc iter;100;0.0334904;0.0294692;0.0491087
409;calc total;1;3.36484;3.36484;3.36484
409;total;1;9.50818;9.50818;9.50818
361;initialize;1;5.62004;5.62004;5.62004
361;async;100;0.00478166;0.00179884;0.0172332
361;inner;100;0.0211306;0.0184552;0.0250204
361;wait;100;2.66518e-05;1.7462e-05;6.5062e-05
361;boundary;100;0.00761375;0.0066358;0.01033
361;calc iter;100;0.0335541;0.0295807;0.0439636
361;calc total;1;3.36482;3.36482;3.36482
361;total;1;9.48526;9.48526;9.48526
385;initialize;1;5.72539;5.72539;5.72539
385;async;100;0.00508232;0.00189133;0.0101863
385;inner;100;0.0214628;0.0188394;0.0246536
385;wait;100;1.99073e-05;1.6072e-05;6.1527e-05
385;boundary;100;0.00689184;0.0054991;0.00875435
385;calc iter;100;0.033458;0.0308047;0.0380129
385;calc total;1;3.36483;3.36483;3.36483
385;total;1;9.59046;9.59046;9.59046
410;initialize;1;5.66768;5.66768;5.66768
410;async;100;0.00425357;0.00100922;0.0257897
410;inner;100;0.0217523;0.0181543;0.0249514
410;wait;100;2.50901e-05;1.5694e-05;6.0777e-05
410;boundary;100;0.00747077;0.00632141;0.0117733
410;calc iter;100;0.0335029;0.0283804;0.0513596
410;calc total;1;3.36484;3.36484;3.36484
410;total;1;9.52386;9.52386;9.52386
362;initialize;1;5.62006;5.62006;5.62006
362;async;100;0.00419714;0.0012667;0.0169918
362;inner;100;0.0222529;0.0198535;0.0258186
362;wait;100;2.17428e-05;1.6335e-05;3.923e-05
362;boundary;100;0.0071093;0.00580155;0.0087142
362;calc iter;100;0.0335822;0.0305732;0.0437467
362;calc total;1;3.36483;3.36483;3.36483
362;total;1;9.48527;9.48527;9.48527
386;initialize;1;5.72543;5.72543;5.72543
386;async;100;0.00538662;0.00174717;0.0103573
386;inner;100;0.0208718;0.0185934;0.0245261
386;wait;100;1.92251e-05;1.491e-05;7.1082e-05
386;boundary;100;0.00719302;0.00461477;0.00835497
386;calc iter;100;0.0334725;0.0309885;0.0376244
386;calc total;1;3.36484;3.36484;3.36484
386;total;1;9.59051;9.59051;9.59051
363;initialize;1;5.62;5.62;5.62
363;async;100;0.00563448;0.00199844;0.0205451
363;inner;100;0.0207384;0.0183982;0.0250534
363;wait;100;2.10122e-05;1.6629e-05;6.2817e-05
363;boundary;100;0.00719594;0.00485924;0.00876107
387;initialize;1;5.72535;5.72535;5.72535
387;async;100;0.00500707;0.00226769;0.0195854
387;inner;100;0.0215939;0.0180441;0.0246392
387;wait;100;1.98763e-05;1.6708e-05;4.9032e-05
387;boundary;100;0.00683098;0.00588496;0.00766852
387;calc iter;100;0.0334528;0.0302869;0.0453176
387;calc total;1;3.36483;3.36483;3.36483
387;total;1;9.59047;9.59047;9.59047
363;calc iter;100;0.0335912;0.0274226;0.0465654
363;calc total;1;3.36483;3.36483;3.36483
363;total;1;9.48522;9.48522;9.48522
388;initialize;1;5.72539;5.72539;5.72539
388;async;100;0.00469591;0.00152873;0.0172316
388;inner;100;0.0215476;0.0188946;0.0244381
388;wait;100;2.67852e-05;1.678e-05;4.8725e-05
388;boundary;100;0.00717748;0.00483137;0.00885004
388;calc iter;100;0.0334489;0.0296214;0.0434025
388;calc total;1;3.36483;3.36483;3.36483
388;total;1;9.59046;9.59046;9.59046
364;initialize;1;5.62006;5.62006;5.62006
364;async;100;0.00463937;0.00112312;0.0207021
364;inner;100;0.0210752;0.0191504;0.0256119
364;wait;100;1.97151e-05;1.5106e-05;5.1549e-05
364;boundary;100;0.00787236;0.00444244;0.00974167
364;calc iter;100;0.0336083;0.0275624;0.049308
364;calc total;1;3.36483;3.36483;3.36483
364;total;1;9.48528;9.48528;9.48528
389;initialize;1;5.72543;5.72543;5.72543
389;async;100;0.00365253;0.000987165;0.0129598
389;inner;100;0.0218784;0.0189031;0.0249451
389;wait;100;2.99238e-05;1.5647e-05;5.8857e-05
389;boundary;100;0.00786282;0.00466862;0.010321
389;calc iter;100;0.0334246;0.0282128;0.0413464
389;calc total;1;3.36483;3.36483;3.36483
389;total;1;9.59051;9.59051;9.59051
365;initialize;1;5.62004;5.62004;5.62004
365;async;100;0.00543258;0.00132422;0.0210707
365;inner;100;0.0211078;0.0186164;0.025546
365;wait;100;1.91557e-05;1.47e-05;5.0134e-05
365;boundary;100;0.00702698;0.00532698;0.00954722
365;calc iter;100;0.0335878;0.0270117;0.0475262
365;calc total;1;3.36483;3.36483;3.36483
365;total;1;9.48527;9.48527;9.48527
390;initialize;1;5.72536;5.72536;5.72536
390;async;100;0.00346195;0.00107758;0.00888888
390;inner;100;0.0213692;0.0183299;0.0246678
390;wait;100;3.34155e-05;1.6746e-05;4.8835e-05
390;boundary;100;0.00854793;0.00516084;0.0117401
390;calc iter;100;0.0334138;0.0309813;0.038157
390;calc total;1;3.36484;3.36484;3.36484
390;total;1;9.59044;9.59044;9.59044
366;initialize;1;5.62004;5.62004;5.62004
366;async;100;0.00487293;0.00122452;0.0199235
366;inner;100;0.0214205;0.0186901;0.0252344
366;wait;100;2.28522e-05;1.5653e-05;6.2304e-05
366;boundary;100;0.007248;0.00598474;0.00961116
366;calc iter;100;0.0335657;0.0288888;0.045679
366;calc total;1;3.36483;3.36483;3.36483
366;total;1;9.48522;9.48522;9.48522
391;initialize;1;5.72534;5.72534;5.72534
391;async;100;0.00381101;0.00109032;0.0119878
391;inner;100;0.0212089;0.0181638;0.0250317
391;wait;100;3.65937e-05;1.7813e-05;5.9594e-05
391;boundary;100;0.00835105;0.00635007;0.011451
391;calc iter;100;0.0334087;0.0305607;0.0393025
391;calc total;1;3.36483;3.36483;3.36483
391;total;1;9.59046;9.59046;9.59046
367;initialize;1;5.62001;5.62001;5.62001
367;async;100;0.00472892;0.0015645;0.0186692
367;inner;100;0.0205393;0.0180702;0.0247356
367;wait;100;2.91745e-05;1.5152e-05;7.1078e-05
367;boundary;100;0.00823263;0.00654138;0.0104082
367;calc iter;100;0.0335312;0.0283917;0.0458141
367;calc total;1;3.36483;3.36483;3.36483
367;total;1;9.4852;9.4852;9.4852
392;initialize;1;5.72533;5.72533;5.72533
392;async;100;0.00371383;0.00124557;0.0117868
392;inner;100;0.0216225;0.0190336;0.0248593
392;wait;100;3.26304e-05;1.8675e-05;6.0166e-05
392;boundary;100;0.00805242;0.00645347;0.00968307
392;calc iter;100;0.0334227;0.0303209;0.0393722
392;calc total;1;3.36484;3.36484;3.36484
392;total;1;9.59045;9.59045;9.59045
368;initialize;1;5.6201;5.6201;5.6201
368;async;100;0.00371828;0.00121423;0.0171647
368;inner;100;0.0203402;0.0178982;0.0247104
368;wait;100;3.45773e-05;1.7621e-05;6.0453e-05
368;boundary;100;0.00941986;0.00666455;0.011974
368;calc iter;100;0.0335144;0.0294438;0.0470427
368;calc total;1;3.36483;3.36483;3.36483
368;total;1;9.48526;9.48526;9.48526
393;initialize;1;5.72536;5.72536;5.72536
393;async;100;0.00437507;0.00164008;0.0187088
393;inner;100;0.0216695;0.0189352;0.0245876
393;wait;100;2.72403e-05;1.6926e-05;7.4948e-05
393;boundary;100;0.00735686;0.00664476;0.00864296
393;calc iter;100;0.03343;0.0300717;0.0448788
393;calc total;1;3.36483;3.36483;3.36483
393;total;1;9.59045;9.59045;9.59045
369;initialize;1;5.62005;5.62005;5.62005
369;async;100;0.00401829;0.00183344;0.0134524
369;inner;100;0.020717;0.018107;0.0249493
369;wait;100;3.26614e-05;1.6331e-05;7.3529e-05
369;boundary;100;0.00875989;0.00665182;0.0119824
369;calc iter;100;0.033529;0.0298029;0.0430418
369;calc total;1;3.36483;3.36483;3.36483
369;total;1;9.48526;9.48526;9.48526
394;initialize;1;5.72544;5.72544;5.72544
394;async;100;0.0050143;0.00173305;0.0203422
394;inner;100;0.0215398;0.0180496;0.024463
394;wait;100;2.18273e-05;1.6709e-05;9.6656e-05
394;boundary;100;0.00687046;0.00590624;0.00764732
394;calc iter;100;0.0334476;0.0302486;0.0460603
394;calc total;1;3.36483;3.36483;3.36483
394;total;1;9.59051;9.59051;9.59051
370;initialize;1;5.62003;5.62003;5.62003
370;async;100;0.00357789;0.00110904;0.0162003
370;inner;100;0.0222951;0.0197844;0.0260634
370;wait;100;2.5227e-05;1.7243e-05;4.2175e-05
370;boundary;100;0.00765857;0.00665803;0.0111457
370;calc iter;100;0.0335579;0.0296221;0.0440737
370;calc total;1;3.36483;3.36483;3.36483
370;total;1;9.48521;9.48521;9.48521
395;initialize;1;5.72536;5.72536;5.72536
395;async;100;0.00320322;0.00127319;0.0213734
395;inner;100;0.0230753;0.0196081;0.0259248
395;wait;100;2.14929e-05;1.5933e-05;5.2724e-05
395;boundary;100;0.00715747;0.00579917;0.0102352
395;calc iter;100;0.0334587;0.0293181;0.051249
395;calc total;1;3.36483;3.36483;3.36483
395;total;1;9.59044;9.59044;9.59044
371;initialize;1;5.62006;5.62006;5.62006
371;async;100;0.00410372;0.0012164;0.0185231
371;inner;100;0.0221707;0.0196412;0.0257286
371;wait;100;2.39501e-05;1.6578e-05;5.9762e-05
371;boundary;100;0.00727734;0.00611506;0.0103839
371;calc iter;100;0.0335769;0.029127;0.0452125
371;calc total;1;3.36483;3.36483;3.36483
371;total;1;9.48528;9.48528;9.48528
396;initialize;1;5.72539;5.72539;5.72539
396;async;100;0.00477575;0.00183665;0.0203066
396;inner;100;0.0215631;0.018201;0.0246908
396;wait;100;2.34776e-05;1.6441e-05;6.1835e-05
396;boundary;100;0.00711834;0.00555265;0.0106633
396;calc iter;100;0.0334819;0.0291083;0.0457078
396;calc total;1;3.36484;3.36484;3.36484
396;total;1;9.59047;9.59047;9.59047
372;initialize;1;5.62001;5.62001;5.62001
372;async;100;0.00539208;0.00123587;0.0205136
372;inner;100;0.0204414;0.0183311;0.0247516
372;wait;100;2.01826e-05;1.6025e-05;5.1527e-05
372;boundary;100;0.00770175;0.00425594;0.0100464
372;calc iter;100;0.0335569;0.0274555;0.0479627
372;calc total;1;3.36483;3.36483;3.36483
372;total;1;9.48522;9.48522;9.48522
397;initialize;1;5.72541;5.72541;5.72541
397;async;100;0.00443156;0.00170009;0.0172337
397;inner;100;0.0216515;0.0185042;0.0246681
397;wait;100;2.69955e-05;1.7412e-05;6.6772e-05
397;boundary;100;0.00734005;0.00642574;0.00999354
397;calc iter;100;0.0334514;0.0299945;0.0439885
397;calc total;1;3.36483;3.36483;3.36483
397;total;1;9.5905;9.5905;9.5905
373;initialize;1;5.61984;5.61984;5.61984
373;async;100;0.0059415;0.00161874;0.0203575
373;inner;100;0.0206696;0.0178865;0.024494
373;wait;100;2.03118e-05;1.6419e-05;5.7556e-05
373;boundary;100;0.0069003;0.00502612;0.00835984
373;calc iter;100;0.033533;0.0269874;0.0462726
373;calc total;1;3.36483;3.36483;3.36483
373;total;1;9.48503;9.48503;9.48503
398;initialize;1;5.72542;5.72542;5.72542
398;async;100;0.00395313;0.00126417;0.0187741
398;inner;100;0.0214297;0.018397;0.0245562
398;wait;100;3.25489e-05;1.6652e-05;5.7698e-05
398;boundary;100;0.00802327;0.00631153;0.0118415
398;calc iter;100;0.03344;0.030009;0.04427
398;calc total;1;3.36484;3.36484;3.36484
398;total;1;9.59049;9.59049;9.59049
374;initialize;1;5.62006;5.62006;5.62006
374;async;100;0.00528211;0.00138776;0.0192165
374;inner;100;0.0213283;0.0184024;0.0246928
374;wait;100;2.18653e-05;1.6307e-05;4.7492e-05
374;boundary;100;0.00688049;0.00507534;0.00816712
374;calc iter;100;0.0335138;0.0287062;0.0449889
374;calc total;1;3.36483;3.36483;3.36483
374;total;1;9.48527;9.48527;9.48527
399;initialize;1;5.72543;5.72543;5.72543
399;async;100;0.00379964;0.00132102;0.0150723
399;inner;100;0.0208718;0.0177441;0.0243248
399;wait;100;3.65888e-05;1.6172e-05;5.8626e-05
399;boundary;100;0.00872105;0.006447;0.0120819
399;calc iter;100;0.0334306;0.0290957;0.04344
399;calc total;1;3.36484;3.36484;3.36484
399;total;1;9.59051;9.59051;9.59051
375;initialize;1;5.62001;5.62001;5.62001
375;async;100;0.0052586;0.00190778;0.0185572
375;inner;100;0.0206195;0.0176606;0.0242961
375;wait;100;2.65588e-05;1.8237e-05;5.8345e-05
375;boundary;100;0.0075799;0.00543662;0.0108015
375;calc iter;100;0.0334859;0.0280509;0.0460073
375;calc total;1;3.36483;3.36483;3.36483
375;total;1;9.4852;9.4852;9.4852
400;initialize;1;5.72538;5.72538;5.72538
400;async;100;0.00429089;0.00134375;0.0178399
400;inner;100;0.021588;0.0183882;0.0247066
400;wait;100;2.97539e-05;1.92e-05;5.4865e-05
400;boundary;100;0.00754058;0.00655943;0.0112395
400;calc iter;100;0.0334504;0.0297364;0.0454417
400;calc total;1;3.36484;3.36484;3.36484
400;total;1;9.59048;9.59048;9.59048
376;initialize;1;5.62003;5.62003;5.62003
376;async;100;0.00474601;0.00188692;0.0163289
376;inner;100;0.0202659;0.0173116;0.0240898
376;wait;100;3.53105e-05;1.6496e-05;7.6038e-05
376;boundary;100;0.00842061;0.00633824;0.0114461
376;calc iter;100;0.0334693;0.0299627;0.0421251
376;calc total;1;3.36484;3.36484;3.36484
376;total;1;9.48522;9.48522;9.48522
401;initialize;1;5.7254;5.7254;5.7254
401;async;100;0.00462568;0.00169419;0.0210121
401;inner;100;0.0215191;0.0181978;0.0244439
401;wait;100;2.72252e-05;1.7446e-05;7.995e-05
401;boundary;100;0.0072827;0.00659162;0.00947211
401;calc iter;100;0.0334558;0.0287926;0.0462326
401;calc total;1;3.36483;3.36483;3.36483
401;total;1;9.5905;9.5905;9.5905
377;initialize;1;5.62006;5.62006;5.62006
377;async;100;0.00511681;0.00180088;0.012182
377;inner;100;0.0204454;0.0174286;0.0242085
377;wait;100;3.17262e-05;1.6915e-05;6.3239e-05
377;boundary;100;0.00788751;0.00645435;0.0117645
377;calc iter;100;0.0334827;0.0307857;0.0405141
377;calc total;1;3.36483;3.36483;3.36483
377;total;1;9.48527;9.48527;9.48527
402;initialize;1;5.7254;5.7254;5.7254
402;async;100;0.00482544;0.00141335;0.0220918
402;inner;100;0.0214995;0.0181531;0.0245485
402;wait;100;2.33741e-05;1.6701e-05;7.8883e-05
402;boundary;100;0.00711654;0.00627022;0.00910489
402;calc iter;100;0.0334662;0.0266471;0.0479675
402;calc total;1;3.36484;3.36484;3.36484
402;total;1;9.5905;9.5905;9.5905
378;initialize;1;5.61999;5.61999;5.61999
378;async;100;0.00563215;0.0017761;0.0149721
378;inner;100;0.020704;0.0176682;0.0243106
378;wait;100;2.55002e-05;1.7636e-05;5.7895e-05
378;boundary;100;0.00713857;0.00612342;0.0100652
378;calc iter;100;0.0335017;0.0294004;0.0409966
378;calc total;1;3.36483;3.36483;3.36483
378;total;1;9.4852;9.4852;9.4852
403;initialize;1;5.72541;5.72541;5.72541
403;async;100;0.00501949;0.00100953;0.0258129
403;inner;100;0.0214506;0.0181324;0.0246331
403;wait;100;2.21577e-05;1.6624e-05;6.2872e-05
403;boundary;100;0.00698715;0.00571996;0.00967908
403;calc iter;100;0.0334806;0.0269041;0.0542762
403;calc total;1;3.36483;3.36483;3.36483
403;total;1;9.5905;9.5905;9.5905
379;initialize;1;5.61781;5.61781;5.61781
379;async;100;0.00578998;0.00179853;0.0186893
379;inner;100;0.0207211;0.0176508;0.0243028
379;wait;100;2.29249e-05;1.6008e-05;5.5359e-05
379;boundary;100;0.00698449;0.00599957;0.00998165
379;calc iter;100;0.0335196;0.0274126;0.0434882
379;calc total;1;3.36483;3.36483;3.36483
379;total;1;9.48299;9.48299;9.48299
404;initialize;1;5.72539;5.72539;5.72539
404;async;100;0.00465146;0.0015579;0.0191114
404;inner;100;0.0217434;0.0184424;0.0250189
404;wait;100;2.12867e-05;1.6931e-05;5.4245e-05
404;boundary;100;0.00708041;0.0044215;0.00927626
404;calc iter;100;0.0334981;0.0273015;0.0468337
404;calc total;1;3.36483;3.36483;3.36483
404;total;1;9.59047;9.59047;9.59047
380;initialize;1;5.62003;5.62003;5.62003
380;async;100;0.00603826;0.00187034;0.0212077
380;inner;100;0.0205259;0.017543;0.0242931
380;wait;100;2.36574e-05;1.6606e-05;5.7652e-05
380;boundary;100;0.00693471;0.00544877;0.0105725
380;calc iter;100;0.0335239;0.0267529;0.0466558
380;calc total;1;3.36483;3.36483;3.36483
380;total;1;9.4852;9.4852;9.4852
405;initialize;1;5.7254;5.7254;5.7254
405;async;100;0.00477348;0.00136008;0.0188221
405;inner;100;0.0217975;0.0184343;0.0248435
405;wait;100;2.20484e-05;1.6197e-05;5.5356e-05
405;boundary;100;0.00688436;0.00606094;0.00813143
405;calc iter;100;0.0334788;0.0287364;0.0446867
405;calc total;1;3.36483;3.36483;3.36483
405;total;1;9.59047;9.59047;9.59047
381;initialize;1;5.62006;5.62006;5.62006
381;async;100;0.00548823;0.00179324;0.0202483
381;inner;100;0.0206518;0.0173142;0.0242498
381;wait;100;2.89444e-05;2.0143e-05;6.4069e-05
381;boundary;100;0.00732677;0.0067319;0.00969999
381;calc iter;100;0.033497;0.029075;0.045047
381;calc total;1;3.36483;3.36483;3.36483
381;total;1;9.48524;9.48524;9.48524
406;initialize;1;5.72547;5.72547;5.72547
406;async;100;0.0046286;0.00129614;0.0192877
406;inner;100;0.0215099;0.0182842;0.0245909
406;wait;100;2.72647e-05;1.6352e-05;6.0462e-05
406;boundary;100;0.00729543;0.00531633;0.00952068
406;calc iter;100;0.0334624;0.0276343;0.0468262
406;calc total;1;3.36483;3.36483;3.36483
406;total;1;9.59048;9.59048;9.59048
336;calc total;1;3.36483;3.36483;3.36483
336;total;1;9.58368;9.58368;9.58368
382;initialize;1;5.62;5.62;5.62
382;async;100;0.00493647;0.00180158;0.0182489
382;inner;100;0.0204985;0.0176671;0.0243717
382;wait;100;3.23836e-05;1.7793e-05;6.0251e-05
382;boundary;100;0.00800401;0.00613679;0.00972384
382;calc iter;100;0.0334728;0.0296978;0.0453751
382;calc total;1;3.36484;3.36484;3.36484
382;total;1;9.48521;9.48521;9.48521
407;initialize;1;5.72537;5.72537;5.72537
407;async;100;0.00441604;0.00127022;0.0180446
407;inner;100;0.0212863;0.0179775;0.0243828
407;wait;100;3.05407e-05;1.6119e-05;6.5572e-05
407;boundary;100;0.00771866;0.00532714;0.0114612
407;calc iter;100;0.0334527;0.0284919;0.0441936
407;calc total;1;3.36483;3.36483;3.36483
407;total;1;9.59045;9.59045;9.59045
337;initialize;1;5.7186;5.7186;5.7186
337;async;100;0.00369898;0.000959092;0.0124073
337;inner;100;0.0218191;0.0189929;0.0250223
337;wait;100;3.40817e-05;1.656e-05;6.3599e-05
337;boundary;100;0.00793957;0.00662028;0.0113674
337;calc iter;100;0.033493;0.0286823;0.0409401
337;calc total;1;3.36483;3.36483;3.36483
337;total;1;9.5837;9.5837;9.5837
383;initialize;1;5.62004;5.62004;5.62004
383;async;100;0.00463489;0.00178693;0.0186966
383;inner;100;0.0193769;0.0170738;0.023546
383;wait;100;3.86459e-05;1.9702e-05;9.7564e-05
383;boundary;100;0.00939663;0.00642248;0.0120327
383;calc iter;100;0.0334484;0.0283796;0.0438964
383;calc total;1;3.36483;3.36483;3.36483
383;total;1;9.48521;9.48521;9.48521
338;initialize;1;5.71861;5.71861;5.71861
338;async;100;0.00446963;0.00114591;0.0181053
338;inner;100;0.0215053;0.0185343;0.0244625
338;wait;100;2.77341e-05;1.6889e-05;9.027e-05
338;boundary;100;0.00750222;0.00623116;0.0110099
338;calc iter;100;0.0335062;0.0298954;0.0446403
338;calc total;1;3.36483;3.36483;3.36483
338;total;1;9.58368;9.58368;9.58368
339;initialize;1;5.71858;5.71858;5.71858
339;async;100;0.00468657;0.000997949;0.0185185
339;inner;100;0.0216191;0.0184444;0.0249121
339;wait;100;2.27971e-05;1.6253e-05;5.0068e-05
339;boundary;100;0.00720184;0.00561451;0.0112082
339;calc iter;100;0.0335319;0.0284625;0.0447995
339;calc total;1;3.36483;3.36483;3.36483
339;total;1;9.58366;9.58366;9.58366
340;initialize;1;5.7186;5.7186;5.7186
340;async;100;0.00392234;0.00104159;0.0188771
340;inner;100;0.0224822;0.0195224;0.0257188
340;wait;100;1.91468e-05;1.5539e-05;3.8616e-05
340;boundary;100;0.00712037;0.00455061;0.00948845
340;calc iter;100;0.0335454;0.0282905;0.0467819
340;calc total;1;3.36483;3.36483;3.36483
340;total;1;9.58369;9.58369;9.58369
341;initialize;1;5.71858;5.71858;5.71858
341;async;100;0.00511595;0.00169524;0.0198727
341;inner;100;0.0215334;0.018527;0.0245244
341;wait;100;2.07491e-05;1.4809e-05;4.9207e-05
341;boundary;100;0.00685635;0.00621025;0.00868488
341;calc iter;100;0.0335276;0.0291;0.0454023
341;calc total;1;3.36483;3.36483;3.36483
341;total;1;9.58368;9.58368;9.58368
342;initialize;1;5.71858;5.71858;5.71858
342;async;100;0.00474609;0.00162422;0.0187455
342;inner;100;0.021384;0.0182334;0.0244785
342;wait;100;2.54974e-05;1.4882e-05;6.1858e-05
342;boundary;100;0.00734561;0.00633509;0.010185
342;calc iter;100;0.0335025;0.0285849;0.0456592
342;calc total;1;3.36483;3.36483;3.36483
342;total;1;9.5837;9.5837;9.5837
343;initialize;1;5.71862;5.71862;5.71862
343;async;100;0.00426629;0.00164568;0.0178633
343;inner;100;0.0211712;0.0179322;0.0245822
343;wait;100;3.26371e-05;1.5959e-05;5.9075e-05
343;boundary;100;0.00802353;0.00632376;0.0112438
343;calc iter;100;0.0334951;0.028556;0.046413
343;calc total;1;3.36483;3.36483;3.36483
343;total;1;9.58369;9.58369;9.58369
344;initialize;1;5.71861;5.71861;5.71861
344;async;100;0.00443386;0.00132735;0.0187243
344;inner;100;0.0214555;0.0183061;0.0245572
344;wait;100;2.86317e-05;1.6172e-05;5.0661e-05
344;boundary;100;0.00758362;0.00623106;0.0108754
344;calc iter;100;0.0335031;0.028699;0.0468918
344;calc total;1;3.36484;3.36484;3.36484
344;total;1;9.5837;9.5837;9.5837
345;initialize;1;5.71856;5.71856;5.71856
345;async;100;0.00468122;0.00155739;0.0196949
345;inner;100;0.0215849;0.018305;0.0245133
345;wait;100;2.61684e-05;1.6209e-05;6.5849e-05
345;boundary;100;0.00722205;0.00640949;0.00899008
345;calc iter;100;0.0335156;0.0293455;0.0460326
345;calc total;1;3.36483;3.36483;3.36483
345;total;1;9.58368;9.58368;9.58368
346;initialize;1;5.71861;5.71861;5.71861
346;async;100;0.00493008;0.00132643;0.0206229
346;inner;100;0.021559;0.0181535;0.0246327
346;wait;100;2.34751e-05;1.6164e-05;5.6045e-05
346;boundary;100;0.00701556;0.00621375;0.00830571
346;calc iter;100;0.0335293;0.0284546;0.0463127
346;calc total;1;3.36483;3.36483;3.36483
346;total;1;9.58368;9.58368;9.58368
347;initialize;1;5.7186;5.7186;5.7186
347;async;100;0.0049218;0.00132887;0.0212029
347;inner;100;0.0215021;0.0183927;0.0248958
347;wait;100;2.04276e-05;1.5484e-05;5.1497e-05
347;boundary;100;0.00709685;0.00473562;0.0104486
347;calc iter;100;0.0335425;0.0272825;0.0481839
347;calc total;1;3.36483;3.36483;3.36483
347;total;1;9.58367;9.58367;9.58367
348;initialize;1;5.71858;5.71858;5.71858
348;async;100;0.00511256;0.00176477;0.0252303
348;inner;100;0.0212321;0.0185287;0.0246698
348;wait;100;2.27374e-05;1.6877e-05;5.921e-05
348;boundary;100;0.0072121;0.00551237;0.0116125
348;calc iter;100;0.0335807;0.0274722;0.0509467
348;calc total;1;3.36483;3.36483;3.36483
348;total;1;9.58368;9.58368;9.58368
349;initialize;1;5.71855;5.71855;5.71855
349;async;100;0.00477916;0.00131389;0.0255883
349;inner;100;0.021447;0.0181505;0.0246409
349;wait;100;2.50844e-05;1.692e-05;5.7789e-05
349;boundary;100;0.00730397;0.00636016;0.0100395
349;calc iter;100;0.0335565;0.0276363;0.0512605
349;calc total;1;3.36483;3.36483;3.36483
349;total;1;9.58366;9.58366;9.58366
350;initialize;1;5.71859;5.71859;5.71859
350;async;100;0.00407365;0.00133227;0.0261461
350;inner;100;0.0214495;0.0181764;0.0247464
350;wait;100;3.00126e-05;1.6599e-05;6.0772e-05
350;boundary;100;0.00798218;0.00649904;0.0100488
350;calc iter;100;0.0335365;0.027621;0.0540116
350;calc total;1;3.36484;3.36484;3.36484
350;total;1;9.58365;9.58365;9.58365
351;initialize;1;5.71861;5.71861;5.71861
351;async;100;0.0038889;0.00134541;0.0231945
351;inner;100;0.0204902;0.0176954;0.0244588
351;wait;100;3.48814e-05;1.706e-05;5.882e-05
351;boundary;100;0.00910511;0.00664651;0.0115214
351;calc iter;100;0.0335204;0.0287387;0.052777
351;calc total;1;3.36483;3.36483;3.36483
351;total;1;9.58368;9.58368;9.58368
352;initialize;1;5.71862;5.71862;5.71862
352;async;100;0.00432372;0.00155006;0.0205755
352;inner;100;0.0210867;0.0181957;0.0243938
352;wait;100;3.0923e-05;1.6613e-05;6.2914e-05
352;boundary;100;0.0080938;0.00639267;0.0108591
352;calc iter;100;0.0335362;0.027667;0.0498149
352;calc total;1;3.36483;3.36483;3.36483
352;total;1;9.58369;9.58369;9.58369
353;initialize;1;5.71859;5.71859;5.71859
353;async;100;0.00445835;0.00142461;0.0209185
353;inner;100;0.0213777;0.0184066;0.0247059
353;wait;100;2.76043e-05;1.7788e-05;5.5066e-05
353;boundary;100;0.00768895;0.00650665;0.0109726
353;calc iter;100;0.0335538;0.0281837;0.0479408
353;calc total;1;3.36482;3.36482;3.36482
353;total;1;9.5837;9.5837;9.5837
354;initialize;1;5.71861;5.71861;5.71861
354;async;100;0.00497848;0.00174007;0.0226835
354;inner;100;0.0211429;0.0182746;0.024466
354;wait;100;2.44473e-05;1.634e-05;5.0245e-05
354;boundary;100;0.00742224;0.00641221;0.0117434
354;calc iter;100;0.0335693;0.0284808;0.048192
354;calc total;1;3.36483;3.36483;3.36483
354;total;1;9.5837;9.5837;9.5837
355;initialize;1;5.71861;5.71861;5.71861
355;async;100;0.00531294;0.00163108;0.0251742
355;inner;100;0.0210916;0.0184335;0.0243992
355;wait;100;2.29105e-05;1.6591e-05;9.782e-05
355;boundary;100;0.0071556;0.00542486;0.0105448
355;calc iter;100;0.0335846;0.0278114;0.050688
355;calc total;1;3.36482;3.36482;3.36482
355;total;1;9.58369;9.58369;9.58369
356;initialize;1;5.7186;5.7186;5.7186
356;async;100;0.00537314;0.00188255;0.0286494
356;inner;100;0.0208264;0.0185671;0.0246352
356;wait;100;2.01661e-05;1.61e-05;5.1888e-05
356;boundary;100;0.00737814;0.00456692;0.00904839
356;calc iter;100;0.0335994;0.0274556;0.0544367
356;calc total;1;3.36483;3.36483;3.36483
356;total;1;9.58367;9.58367;9.58367
357;initialize;1;5.71858;5.71858;5.71858
357;async;100;0.0053341;0.00148067;0.0260183
357;inner;100;0.0213695;0.0179364;0.0247238
357;wait;100;2.15899e-05;1.5536e-05;5.1915e-05
357;boundary;100;0.00685243;0.00602172;0.00772551
357;calc iter;100;0.0335788;0.0274815;0.0518087
357;calc total;1;3.36482;3.36482;3.36482
357;total;1;9.58365;9.58365;9.58365
358;initialize;1;5.71857;5.71857;5.71857
358;async;100;0.00510773;0.00158856;0.0267024
358;inner;100;0.0212642;0.0178246;0.0245842
358;wait;100;2.27584e-05;1.6329e-05;7.1511e-05
358;boundary;100;0.00716689;0.00640395;0.00862874
358;calc iter;100;0.033563;0.026723;0.0523204
358;calc total;1;3.36483;3.36483;3.36483
358;total;1;9.58365;9.58365;9.58365
359;initialize;1;5.71859;5.71859;5.71859
359;async;100;0.00448256;0.00127798;0.0258424
359;inner;100;0.0212355;0.0176856;0.0247176
359;wait;100;2.70788e-05;1.6635e-05;6.216e-05
359;boundary;100;0.0077956;0.00632662;0.00922942
359;calc iter;100;0.0335421;0.0278014;0.0531858
359;calc total;1;3.36483;3.36483;3.36483
359;total;1;9.58366;9.58366;9.58366
432;initialize;1;5.70745;5.70745;5.70745
432;async;100;0.00409971;0.00117128;0.01746
432;inner;100;0.0216502;0.0186239;0.0248066
432;wait;100;2.97708e-05;1.7214e-05;5.3929e-05
432;boundary;100;0.00769174;0.00648296;0.0112056
432;calc iter;100;0.0334729;0.03051;0.0434007
432;calc total;1;3.36483;3.36483;3.36483
432;total;1;9.56461;9.56461;9.56461
433;initialize;1;5.70748;5.70748;5.70748
433;async;100;0.0044522;0.00161404;0.0139126
433;inner;100;0.021714;0.0189726;0.025202
433;wait;100;2.59805e-05;1.7502e-05;6.6131e-05
433;boundary;100;0.0072937;0.00660979;0.00998436
433;calc iter;100;0.033487;0.0302759;0.0423889
433;calc total;1;3.36483;3.36483;3.36483
433;total;1;9.56461;9.56461;9.56461
434;initialize;1;5.70747;5.70747;5.70747
434;async;100;0.00492929;0.0016934;0.0156256
434;inner;100;0.0216407;0.0190431;0.024903
434;wait;100;2.18177e-05;1.6363e-05;5.481e-05
434;boundary;100;0.00690702;0.00598557;0.00869165
434;calc iter;100;0.0335002;0.030547;0.0414286
434;calc total;1;3.36483;3.36483;3.36483
434;total;1;9.56463;9.56463;9.56463
435;initialize;1;5.7075;5.7075;5.7075
435;async;100;0.00470915;0.00114735;0.0190851
435;inner;100;0.0218521;0.0185188;0.025215
435;wait;100;1.89406e-05;1.4676e-05;4.859e-05
435;boundary;100;0.00693224;0.00475281;0.00848841
435;calc iter;100;0.033514;0.0288275;0.0451555
435;calc total;1;3.36483;3.36483;3.36483
435;total;1;9.56459;9.56459;9.56459
411;initialize;1;5.66775;5.66775;5.66775
411;async;100;0.00420628;0.000993201;0.0281036
411;inner;100;0.0221093;0.0186022;0.0251548
411;wait;100;2.27201e-05;1.575e-05;4.9785e-05
411;boundary;100;0.0071844;0.0060757;0.0115794
411;calc iter;100;0.0335239;0.0271327;0.055287
411;calc total;1;3.36483;3.36483;3.36483
411;total;1;9.52388;9.52388;9.52388
456;initialize;1;5.61439;5.61439;5.61439
456;async;100;0.00378222;0.00117278;0.00677658
456;inner;100;0.021951;0.0185529;0.029678
456;wait;100;3.17828e-05;1.9703e-05;5.5617e-05
456;boundary;100;0.00765741;0.00655245;0.0105356
456;calc iter;100;0.0334239;0.0298669;0.0405652
456;calc total;1;3.36484;3.36484;3.36484
456;total;1;9.47949;9.47949;9.47949
436;initialize;1;5.70748;5.70748;5.70748
436;async;100;0.0050763;0.00123;0.0194404
436;inner;100;0.0213002;0.0180085;0.024891
436;wait;100;1.98549e-05;1.5226e-05;6.9055e-05
436;boundary;100;0.00711877;0.00439138;0.0100378
436;calc iter;100;0.0335167;0.027264;0.0475869
436;calc total;1;3.36483;3.36483;3.36483
436;total;1;9.56463;9.56463;9.56463
504;initialize;1;5.69533;5.69533;5.69533
504;async;100;0.0055607;0.00167844;0.00864669
504;inner;100;0.0192403;0.0180258;0.024699
504;wait;100;3.1886e-05;1.7604e-05;5.9593e-05
504;boundary;100;0.00857737;0.00665818;0.0108774
504;calc iter;100;0.0334118;0.0308373;0.0364145
504;calc total;1;3.36484;3.36484;3.36484
504;total;1;9.55183;9.55183;9.55183
480;initialize;1;5.22102;5.22102;5.22102
480;async;100;0.00367167;0.00116117;0.0192072
480;inner;100;0.0220485;0.0184715;0.0248156
480;wait;100;3.10449e-05;1.735e-05;8.8582e-05
480;boundary;100;0.00771885;0.00636275;0.0124697
480;calc iter;100;0.0334713;0.028651;0.0476582
480;calc total;1;3.36483;3.36483;3.36483
480;total;1;9.08676;9.08676;9.08676
412;initialize;1;5.65879;5.65879;5.65879
412;async;100;0.00467158;0.00120245;0.023262
412;inner;100;0.0218895;0.0183973;0.0247067
412;wait;100;1.971e-05;1.491e-05;5.9346e-05
412;boundary;100;0.00694967;0.00488044;0.00928621
412;calc iter;100;0.0335317;0.0270425;0.0499444
412;calc total;1;3.36484;3.36484;3.36484
412;total;1;9.51494;9.51494;9.51494
457;initialize;1;5.61444;5.61444;5.61444
457;async;100;0.0046884;0.00147732;0.0138271
457;inner;100;0.0217818;0.0184969;0.0246762
457;wait;100;2.18128e-05;1.613e-05;6.5128e-05
457;boundary;100;0.00695419;0.00603528;0.00929003
457;calc iter;100;0.0334477;0.0299031;0.0412174
457;calc total;1;3.36483;3.36483;3.36483
457;total;1;9.47949;9.47949;9.47949
437;initialize;1;5.70749;5.70749;5.70749
437;async;100;0.00506612;0.00143295;0.0200969
437;inner;100;0.0214825;0.0176952;0.0248437
437;wait;100;2.20099e-05;1.6527e-05;5.6469e-05
437;boundary;100;0.00692848;0.00581994;0.0103592
437;calc iter;100;0.0335002;0.0275351;0.0452825
437;calc total;1;3.36483;3.36483;3.36483
437;total;1;9.56462;9.56462;9.56462
505;initialize;1;5.69542;5.69542;5.69542
505;async;100;0.00590233;0.0012555;0.00919931
505;inner;100;0.0199994;0.0187997;0.0251037
505;wait;100;2.5674e-05;1.8318e-05;5.1937e-05
505;boundary;100;0.00751752;0.00677081;0.00910237
505;calc iter;100;0.0334464;0.0313204;0.0365733
505;calc total;1;3.36483;3.36483;3.36483
505;total;1;9.55186;9.55186;9.55186
481;initialize;1;5.22102;5.22102;5.22102
481;async;100;0.00413438;0.00139004;0.0247127
481;inner;100;0.0220846;0.0184575;0.0247833
481;wait;100;2.67641e-05;1.716e-05;6.7901e-05
481;boundary;100;0.00722955;0.0063855;0.00950191
481;calc iter;100;0.0334765;0.0296338;0.0505863
481;calc total;1;3.36483;3.36483;3.36483
481;total;1;9.08671;9.08671;9.08671
413;initialize;1;5.66542;5.66542;5.66542
413;async;100;0.00446849;0.00120403;0.0224943
413;inner;100;0.0220998;0.0189844;0.0248594
413;wait;100;2.15979e-05;1.4724e-05;6.7691e-05
413;boundary;100;0.00692479;0.00626772;0.00873299
413;calc iter;100;0.0335161;0.0276328;0.0485141
413;calc total;1;3.36484;3.36484;3.36484
413;total;1;9.52158;9.52158;9.52158
458;initialize;1;5.61443;5.61443;5.61443
458;async;100;0.00477907;0.0013984;0.016811
458;inner;100;0.0216357;0.0190213;0.0249633
458;wait;100;1.9552e-05;1.6201e-05;5.1828e-05
458;boundary;100;0.00702968;0.00481278;0.00830038
458;calc iter;100;0.0334657;0.0289567;0.0426419
458;calc total;1;3.36483;3.36483;3.36483
458;total;1;9.47951;9.47951;9.47951
438;initialize;1;5.70751;5.70751;5.70751
438;async;100;0.00449359;0.00156025;0.0177322
438;inner;100;0.0215122;0.0179725;0.0249378
438;wait;100;2.53131e-05;1.6304e-05;5.4455e-05
438;boundary;100;0.0074454;0.00633211;0.00920045
438;calc iter;100;0.0334779;0.0289157;0.0440178
438;calc total;1;3.36483;3.36483;3.36483
438;total;1;9.56463;9.56463;9.56463
506;initialize;1;5.69536;5.69536;5.69536
506;async;100;0.00643907;0.00126471;0.00957433
506;inner;100;0.0197398;0.0187007;0.0249799
506;wait;100;2.06897e-05;1.6625e-05;7.4128e-05
506;boundary;100;0.00727396;0.00566476;0.00798719
506;calc iter;100;0.0334748;0.0314346;0.036516
506;calc total;1;3.36483;3.36483;3.36483
506;total;1;9.55184;9.55184;9.55184
482;initialize;1;5.22109;5.22109;5.22109
482;async;100;0.00431508;0.00109508;0.0252981
482;inner;100;0.0221199;0.0184316;0.0248532
482;wait;100;2.21657e-05;1.5588e-05;4.6806e-05
482;boundary;100;0.00703239;0.00647123;0.00930775
482;calc iter;100;0.033491;0.0281126;0.0512125
482;calc total;1;3.36483;3.36483;3.36483
482;total;1;9.08675;9.08675;9.08675
414;initialize;1;5.66771;5.66771;5.66771
414;async;100;0.00418424;0.000986051;0.0217822
414;inner;100;0.0218684;0.0187229;0.0247168
414;wait;100;2.75629e-05;1.6307e-05;7.3082e-05
414;boundary;100;0.00741818;0.00637952;0.0101338
414;calc iter;100;0.0334996;0.0281419;0.0481525
414;calc total;1;3.36484;3.36484;3.36484
414;total;1;9.52386;9.52386;9.52386
459;initialize;1;5.61444;5.61444;5.61444
459;async;100;0.00473154;0.00115853;0.025539
459;inner;100;0.0217769;0.0182495;0.0244671
459;wait;100;2.22011e-05;1.6175e-05;4.5812e-05
459;boundary;100;0.00691026;0.00631907;0.00800776
459;calc iter;100;0.0334424;0.0270965;0.0514311
459;calc total;1;3.36483;3.36483;3.36483
459;total;1;9.47951;9.47951;9.47951
439;initialize;1;5.70751;5.70751;5.70751
439;async;100;0.00352912;0.000930493;0.0164566
439;inner;100;0.0217009;0.0183937;0.0251749
439;wait;100;3.06529e-05;1.4543e-05;5.9915e-05
439;boundary;100;0.00820107;0.00650049;0.0116512
439;calc iter;100;0.0334631;0.0296606;0.0462818
439;calc total;1;3.36483;3.36483;3.36483
439;total;1;9.56463;9.56463;9.56463
507;initialize;1;5.6954;5.6954;5.6954
507;async;100;0.00630359;0.00161525;0.0171535
507;inner;100;0.0194218;0.0180578;0.0247297
507;wait;100;2.91649e-05;1.9934e-05;6.0599e-05
507;boundary;100;0.00767716;0.00682309;0.00907748
507;calc iter;100;0.0334331;0.0293956;0.0425925
507;calc total;1;3.36483;3.36483;3.36483
507;total;1;9.55184;9.55184;9.55184
483;initialize;1;5.22102;5.22102;5.22102
483;async;100;0.00458152;0.00101862;0.0286864
483;inner;100;0.0219179;0.0180349;0.0247852
483;wait;100;2.23309e-05;1.6257e-05;7.2635e-05
483;boundary;100;0.00697857;0.00610815;0.00948842
483;calc iter;100;0.0335018;0.0269678;0.0553076
483;calc total;1;3.36483;3.36483;3.36483
483;total;1;9.08675;9.08675;9.08675
415;initialize;1;5.66772;5.66772;5.66772
415;async;100;0.00409115;0.0013648;0.0215182
415;inner;100;0.0213178;0.0178179;0.024327
415;wait;100;3.29415e-05;1.7478e-05;8.0103e-05
415;boundary;100;0.00804423;0.00632285;0.0125893
415;calc iter;100;0.0334872;0.0274163;0.0497302
415;calc total;1;3.36484;3.36484;3.36484
415;total;1;9.52385;9.52385;9.52385
460;initialize;1;5.61439;5.61439;5.61439
460;async;100;0.00420705;0.00118105;0.0247397
460;inner;100;0.0218291;0.018016;0.0246488
460;wait;100;2.92316e-05;1.6978e-05;5.3985e-05
460;boundary;100;0.00738309;0.00624983;0.00890867
460;calc iter;100;0.0334496;0.0277677;0.0507113
460;calc total;1;3.36484;3.36484;3.36484
460;total;1;9.47948;9.47948;9.47948
440;initialize;1;5.70749;5.70749;5.70749
440;async;100;0.00369535;0.00161996;0.0140822
440;inner;100;0.0207783;0.0180121;0.0245795
440;wait;100;3.66802e-05;1.8343e-05;5.9213e-05
440;boundary;100;0.00893243;0.00652626;0.011165
440;calc iter;100;0.0334442;0.0305203;0.04251
440;calc total;1;3.36484;3.36484;3.36484
440;total;1;9.56463;9.56463;9.56463
508;initialize;1;5.69537;5.69537;5.69537
508;async;100;0.00581495;0.00168044;0.0183771
508;inner;100;0.0192448;0.0178709;0.0246447
508;wait;100;3.33505e-05;1.9534e-05;6.8391e-05
508;boundary;100;0.00833399;0.00661897;0.00948886
508;calc iter;100;0.0334286;0.0295013;0.0437667
508;calc total;1;3.36483;3.36483;3.36483
508;total;1;9.55186;9.55186;9.55186
484;initialize;1;5.22102;5.22102;5.22102
484;async;100;0.00480151;0.00129556;0.0231274
484;inner;100;0.0217559;0.0179757;0.024671
484;wait;100;2.12229e-05;1.5941e-05;5.9217e-05
484;boundary;100;0.00692941;0.00507896;0.010146
484;calc iter;100;0.0335095;0.0269709;0.0515941
484;calc total;1;3.36483;3.36483;3.36483
484;total;1;9.08672;9.08672;9.08672
416;initialize;1;5.66769;5.66769;5.66769
416;async;100;0.00385037;0.00110675;0.0202725
416;inner;100;0.0221334;0.0188642;0.0251275
416;wait;100;2.54291e-05;1.6093e-05;5.4359e-05
416;boundary;100;0.00748956;0.00634095;0.0121255
416;calc iter;100;0.0334999;0.0282209;0.0485064
416;calc total;1;3.36483;3.36483;3.36483
416;total;1;9.52385;9.52385;9.52385
461;initialize;1;5.61444;5.61444;5.61444
461;async;100;0.00372458;0.00100782;0.0232224
461;inner;100;0.0216529;0.0185158;0.0247394
461;wait;100;3.17277e-05;1.6993e-05;6.5064e-05
461;boundary;100;0.00802851;0.00656577;0.0105259
461;calc iter;100;0.0334388;0.0286388;0.0490521
461;calc total;1;3.36483;3.36483;3.36483
461;total;1;9.47949;9.47949;9.47949
441;initialize;1;5.70751;5.70751;5.70751
441;async;100;0.00440625;0.00174555;0.00994295
441;inner;100;0.0212013;0.0180058;0.0244089
441;wait;100;2.94475e-05;1.7436e-05;6.3913e-05
441;boundary;100;0.00781602;0.00667258;0.0118418
441;calc iter;100;0.0334541;0.0308795;0.0385416
441;calc total;1;3.36483;3.36483;3.36483
441;total;1;9.56464;9.56464;9.56464
509;initialize;1;5.69534;5.69534;5.69534
509;async;100;0.00535432;0.00160668;0.0151364
509;inner;100;0.0188646;0.017678;0.0247219
509;wait;100;3.35409e-05;1.6955e-05;5.6217e-05
509;boundary;100;0.00915341;0.00651511;0.010803
509;calc iter;100;0.0334075;0.0301584;0.0417242
509;calc total;1;3.36483;3.36483;3.36483
509;total;1;9.55183;9.55183;9.55183
485;initialize;1;5.22105;5.22105;5.22105
485;async;100;0.00446535;0.00111897;0.0233619
485;inner;100;0.0221122;0.0182116;0.0246603
485;wait;100;2.34514e-05;1.6055e-05;4.8695e-05
485;boundary;100;0.00689328;0.00593048;0.00823939
485;calc iter;100;0.0334956;0.0273404;0.0492636
485;calc total;1;3.36483;3.36483;3.36483
485;total;1;9.08673;9.08673;9.08673
417;initialize;1;5.65322;5.65322;5.65322
417;async;100;0.00430205;0.00128446;0.0194925
417;inner;100;0.0221185;0.0186621;0.0248861
417;wait;100;2.3625e-05;1.6901e-05;5.5126e-05
417;boundary;100;0.00706664;0.00632529;0.00942013
417;calc iter;100;0.033512;0.0290171;0.0456618
417;calc total;1;3.36483;3.36483;3.36483
417;total;1;9.50934;9.50934;9.50934
462;initialize;1;5.61442;5.61442;5.61442
462;async;100;0.00297301;0.000955837;0.0157087
462;inner;100;0.0222713;0.0190915;0.0257488
462;wait;100;3.11357e-05;1.5843e-05;4.8237e-05
462;boundary;100;0.00814555;0.00591217;0.0119563
462;calc iter;100;0.0334221;0.0293089;0.0437513
462;calc total;1;3.36483;3.36483;3.36483
462;total;1;9.47951;9.47951;9.47951
442;initialize;1;5.70749;5.70749;5.70749
442;async;100;0.00520415;0.00173147;0.0107084
442;inner;100;0.0213025;0.0183544;0.0245739
442;wait;100;2.27302e-05;1.5105e-05;6.3622e-05
442;boundary;100;0.00694083;0.00640762;0.00983308
442;calc iter;100;0.0334712;0.0307404;0.038402
510;initialize;1;5.69543;5.69543;5.69543
510;async;100;0.00525941;0.00160095;0.0118795
510;inner;100;0.018745;0.0174322;0.0244308
510;wait;100;3.52549e-05;2.1184e-05;7.3922e-05
510;boundary;100;0.00935541;0.00678729;0.0110587
510;calc iter;100;0.0333967;0.0308012;0.0390908
510;calc total;1;3.36483;3.36483;3.36483
510;total;1;9.55185;9.55185;9.55185
486;initialize;1;5.22104;5.22104;5.22104
486;async;100;0.00411876;0.00100024;0.0219485
486;inner;100;0.0219637;0.018653;0.0252673
486;wait;100;2.514e-05;1.5238e-05;4.7501e-05
486;boundary;100;0.00737188;0.00598303;0.0106001
486;calc iter;100;0.0334807;0.0287447;0.0493063
486;calc total;1;3.36483;3.36483;3.36483
486;total;1;9.08674;9.08674;9.08674
418;initialize;1;5.66771;5.66771;5.66771
418;async;100;0.00413904;0.00108233;0.020339
418;inner;100;0.0224892;0.019208;0.0252963
418;wait;100;2.00137e-05;1.49e-05;5.0646e-05
418;boundary;100;0.00687534;0.00592786;0.00818442
418;calc iter;100;0.0335247;0.0280328;0.0465661
418;calc total;1;3.36483;3.36483;3.36483
418;total;1;9.52388;9.52388;9.52388
463;initialize;1;5.61446;5.61446;5.61446
463;async;100;0.00371287;0.00121548;0.0126769
463;inner;100;0.0210859;0.0175476;0.024097
463;wait;100;3.75535e-05;1.8391e-05;9.8515e-05
463;boundary;100;0.00856919;0.00645496;0.0114997
463;calc iter;100;0.0334068;0.0282406;0.0402225
463;calc total;1;3.36483;3.36483;3.36483
463;total;1;9.47951;9.47951;9.47951
442;calc total;1;3.36483;3.36483;3.36483
442;total;1;9.56464;9.56464;9.56464
511;initialize;1;5.69539;5.69539;5.69539
511;async;100;0.00548065;0.00166178;0.0150826
511;inner;100;0.0183984;0.0172677;0.0239119
511;wait;100;3.58042e-05;2.1935e-05;9.8422e-05
511;boundary;100;0.00946813;0.00698356;0.0114326
511;calc iter;100;0.0333843;0.0304798;0.0410644
511;calc total;1;3.36483;3.36483;3.36483
511;total;1;9.55183;9.55183;9.55183
487;initialize;1;5.22099;5.22099;5.22099
487;async;100;0.00397994;0.00115274;0.0202418
487;inner;100;0.0215517;0.0175325;0.0245892
487;wait;100;3.19849e-05;1.6929e-05;5.3039e-05
487;boundary;100;0.00790293;0.00594219;0.0123879
487;calc iter;100;0.0334677;0.0282832;0.0463109
487;calc total;1;3.36483;3.36483;3.36483
487;total;1;9.08672;9.08672;9.08672
419;initialize;1;5.64743;5.64743;5.64743
419;async;100;0.00477092;0.00117883;0.0223083
419;inner;100;0.0217319;0.0182259;0.0248287
419;wait;100;2.10242e-05;1.5293e-05;6.8269e-05
419;boundary;100;0.00700808;0.00489964;0.0101745
419;calc iter;100;0.0335334;0.0269336;0.0490555
419;calc total;1;3.36483;3.36483;3.36483
419;total;1;9.50357;9.50357;9.50357
464;initialize;1;5.6144;5.6144;5.6144
464;async;100;0.00402982;0.00113752;0.0177017
464;inner;100;0.0217114;0.0181157;0.0246746
464;wait;100;2.98377e-05;1.7987e-05;6.2259e-05
464;boundary;100;0.00764911;0.00656483;0.0117208
464;calc iter;100;0.0334213;0.0302541;0.0450844
464;calc total;1;3.36484;3.36484;3.36484
464;total;1;9.47949;9.47949;9.47949
443;initialize;1;5.70751;5.70751;5.70751
443;async;100;0.00486718;0.00172394;0.0142656
443;inner;100;0.021437;0.018222;0.0246267
443;wait;100;2.50004e-05;1.6386e-05;6.431e-05
443;boundary;100;0.00715293;0.0060993;0.00977996
443;calc iter;100;0.0334834;0.0307065;0.0398273
443;calc total;1;3.36483;3.36483;3.36483
443;total;1;9.56464;9.56464;9.56464
512;initialize;1;5.69537;5.69537;5.69537
512;async;100;0.00597056;0.00145194;0.00753116
512;inner;100;0.0201109;0.0190596;0.0252603
512;wait;100;2.15819e-05;1.7338e-05;5.582e-05
512;boundary;100;0.00736542;0.00636934;0.00811694
512;calc iter;100;0.0334697;0.0314969;0.0352531
512;calc total;1;3.36484;3.36484;3.36484
512;total;1;9.55186;9.55186;9.55186
488;initialize;1;5.22106;5.22106;5.22106
488;async;100;0.00349054;0.00108147;0.0147832
488;inner;100;0.0219193;0.0185984;0.0248989
488;wait;100;3.17288e-05;1.7107e-05;6.563e-05
488;boundary;100;0.00802529;0.00639267;0.0125265
488;calc iter;100;0.033468;0.0301654;0.04165
488;calc total;1;3.36483;3.36483;3.36483
488;total;1;9.08676;9.08676;9.08676
420;initialize;1;5.6638;5.6638;5.6638
420;async;100;0.00577708;0.00103951;0.025605
420;inner;100;0.0208622;0.0181837;0.0241751
420;wait;100;2.11966e-05;1.5587e-05;6.102e-05
420;boundary;100;0.0068908;0.0051533;0.00956519
420;calc iter;100;0.0335526;0.0269105;0.0531826
420;calc total;1;3.36483;3.36483;3.36483
420;total;1;9.51993;9.51993;9.51993
465;initialize;1;5.61446;5.61446;5.61446
465;async;100;0.00428771;0.00121228;0.0199333
465;inner;100;0.022003;0.0187293;0.024893
465;wait;100;2.44022e-05;1.6573e-05;6.4553e-05
465;boundary;100;0.00710984;0.00653848;0.00910745
465;calc iter;100;0.0334262;0.0287535;0.0455842
465;calc total;1;3.36483;3.36483;3.36483
465;total;1;9.47951;9.47951;9.47951
444;initialize;1;5.70754;5.70754;5.70754
444;async;100;0.00548933;0.00125134;0.019908
444;inner;100;0.0207248;0.0181727;0.0246418
444;wait;100;2.4756e-05;1.7118e-05;5.9162e-05
444;boundary;100;0.00723474;0.0048865;0.00981572
444;calc iter;100;0.033475;0.0283705;0.0455519
444;calc total;1;3.36483;3.36483;3.36483
444;total;1;9.56459;9.56459;9.56459
513;initialize;1;5.69536;5.69536;5.69536
513;async;100;0.00644564;0.00172792;0.00772692
513;inner;100;0.0193374;0.018518;0.0249743
513;wait;100;1.9802e-05;1.5633e-05;7.3204e-05
513;boundary;100;0.00768972;0.00478895;0.00890219
513;calc iter;100;0.0334941;0.0304851;0.0357855
513;calc total;1;3.36484;3.36484;3.36484
513;total;1;9.55185;9.55185;9.55185
489;initialize;1;5.22107;5.22107;5.22107
489;async;100;0.00340034;0.0010023;0.0127303
489;inner;100;0.0225452;0.0192213;0.0252713
489;wait;100;2.79481e-05;1.6076e-05;4.9314e-05
489;boundary;100;0.00750708;0.00648017;0.0105159
489;calc iter;100;0.0334819;0.0303603;0.0416357
489;calc total;1;3.36483;3.36483;3.36483
489;total;1;9.08675;9.08675;9.08675
421;initialize;1;5.66;5.66;5.66
421;async;100;0.00520867;0.00112373;0.0254746
421;inner;100;0.0213986;0.0185525;0.0244335
421;wait;100;2.16808e-05;1.6009e-05;4.6943e-05
421;boundary;100;0.00690834;0.00627585;0.00809636
421;calc iter;100;0.0335386;0.0270595;0.0517568
421;calc total;1;3.36483;3.36483;3.36483
421;total;1;9.51614;9.51614;9.51614
466;initialize;1;5.61441;5.61441;5.61441
466;async;100;0.00474418;0.00111998;0.021605
466;inner;100;0.0215898;0.0183424;0.0247694
466;wait;100;2.19364e-05;1.6177e-05;0.00019188
466;boundary;100;0.00709127;0.00627918;0.0149031
466;calc iter;100;0.0334487;0.0265703;0.0475481
466;calc total;1;3.36483;3.36483;3.36483
466;total;1;9.47951;9.47951;9.47951
445;initialize;1;5.70749;5.70749;5.70749
445;async;100;0.00522509;0.00171965;0.0174712
445;inner;100;0.0203814;0.0173897;0.0240698
445;wait;100;3.02261e-05;1.8998e-05;9.7302e-05
445;boundary;100;0.00780889;0.00644012;0.0107154
445;calc iter;100;0.0334469;0.0287158;0.0439186
445;calc total;1;3.36483;3.36483;3.36483
445;total;1;9.56463;9.56463;9.56463
514;initialize;1;5.6954;5.6954;5.6954
514;async;100;0.00616798;0.00178089;0.00793645
514;inner;100;0.0187495;0.0181194;0.0250993
514;wait;100;2.40707e-05;1.7688e-05;4.8301e-05
514;boundary;100;0.00857383;0.00424725;0.00949571
514;calc iter;100;0.0335174;0.0286227;0.0357748
514;calc total;1;3.36484;3.36484;3.36484
514;total;1;9.55183;9.55183;9.55183
490;initialize;1;5.22106;5.22106;5.22106
490;async;100;0.00398626;0.00127802;0.0188643
490;inner;100;0.022345;0.0190587;0.0251997
490;wait;100;2.40603e-05;1.6571e-05;6.2138e-05
490;boundary;100;0.00714116;0.00624871;0.0099709
490;calc iter;100;0.0334979;0.0301724;0.0452321
490;calc total;1;3.36483;3.36483;3.36483
490;total;1;9.08675;9.08675;9.08675
422;initialize;1;5.65061;5.65061;5.65061
422;async;100;0.00479362;0.00128278;0.0248158
422;inner;100;0.021234;0.018159;0.0243758
422;wait;100;2.58425e-05;1.6034e-05;5.13e-05
422;boundary;100;0.00746363;0.00594779;0.00892704
422;calc iter;100;0.0335184;0.0282614;0.0508522
422;calc total;1;3.36483;3.36483;3.36483
422;total;1;9.50674;9.50674;9.50674
528;initialize;1;5.71963;5.71963;5.71963
528;async;100;0.00438437;0.00136525;0.01265
528;inner;100;0.0217372;0.0184208;0.0249584
528;wait;100;2.58435e-05;1.7077e-05;5.5417e-05
528;boundary;100;0.00727001;0.00658661;0.0112635
528;calc iter;100;0.033419;0.0312736;0.0411848
528;calc total;1;3.36484;3.36484;3.36484
528;total;1;9.58481;9.58481;9.58481
467;initialize;1;5.61445;5.61445;5.61445
467;async;100;0.00461656;0.0010763;0.0274372
467;inner;100;0.0217472;0.0181945;0.0245881
467;wait;100;2.49466e-05;1.7579e-05;7.2764e-05
467;boundary;100;0.00705937;0.00636105;0.00882563
467;calc iter;100;0.0334494;0.0269887;0.0545341
467;calc total;1;3.36483;3.36483;3.36483
467;total;1;9.47949;9.47949;9.47949
446;initialize;1;5.70747;5.70747;5.70747
446;async;100;0.00480709;0.00180868;0.0143957
446;inner;100;0.0202787;0.0179885;0.0243401
446;wait;100;3.49454e-05;1.8823e-05;5.9372e-05
446;boundary;100;0.00830953;0.00631204;0.0113581
446;calc iter;100;0.0334314;0.0292581;0.0406036
446;calc total;1;3.36483;3.36483;3.36483
446;total;1;9.56459;9.56459;9.56459
515;initialize;1;5.69539;5.69539;5.69539
515;async;100;0.00632769;0.00204792;0.0080112
515;inner;100;0.0196121;0.018695;0.0248119
515;wait;100;2.20474e-05;1.6451e-05;4.8824e-05
515;boundary;100;0.00752603;0.00506402;0.00876323
515;calc iter;100;0.0334893;0.0310915;0.0360636
515;calc total;1;3.36484;3.36484;3.36484
515;total;1;9.55183;9.55183;9.55183
491;initialize;1;5.22103;5.22103;5.22103
491;async;100;0.00435116;0.00121489;0.0214918
491;inner;100;0.0219465;0.0184228;0.0248685
491;wait;100;2.35374e-05;1.6021e-05;4.706e-05
491;boundary;100;0.0071858;0.00534512;0.0109014
491;calc iter;100;0.0335083;0.0275638;0.0474245
491;calc total;1;3.36483;3.36483;3.36483
491;total;1;9.08674;9.08674;9.08674
423;initialize;1;5.66772;5.66772;5.66772
423;async;100;0.00475902;0.00194529;0.0225796
423;inner;100;0.0205214;0.0176701;0.0239611
423;wait;100;2.97373e-05;1.499e-05;5.3936e-05
423;boundary;100;0.00819112;0.00631251;0.0104102
423;calc iter;100;0.0335023;0.0283608;0.0489501
423;calc total;1;3.36483;3.36483;3.36483
423;total;1;9.52385;9.52385;9.52385
529;initialize;1;5.7197;5.7197;5.7197
529;async;100;0.00522098;0.00222463;0.0173152
529;inner;100;0.0213877;0.0183461;0.0248391
529;wait;100;1.9569e-05;1.5471e-05;5.0684e-05
529;boundary;100;0.0068115;0.0060098;0.0087068
529;calc iter;100;0.0334414;0.0310634;0.0436475
529;calc total;1;3.36483;3.36483;3.36483
529;total;1;9.58484;9.58484;9.58484
468;initialize;1;5.61445;5.61445;5.61445
468;async;100;0.00424878;0.00119785;0.0288506
468;inner;100;0.0220385;0.0180355;0.0423363
468;wait;100;2.52448e-05;1.7118e-05;7.2072e-05
468;boundary;100;0.00715862;0.00617772;0.0108929
468;calc iter;100;0.0334724;0.0269883;0.054443
468;calc total;1;3.36483;3.36483;3.36483
468;total;1;9.4795;9.4795;9.4795
447;initialize;1;5.70748;5.70748;5.70748
447;async;100;0.00440742;0.00188281;0.0180589
447;inner;100;0.0204012;0.0187081;0.024311
447;wait;100;3.38783e-05;1.7802e-05;6.0883e-05
447;boundary;100;0.00857935;0.00634679;0.0115803
447;calc iter;100;0.033423;0.029249;0.0447879
447;calc total;1;3.36483;3.36483;3.36483
447;total;1;9.56462;9.56462;9.56462
516;initialize;1;5.69542;5.69542;5.69542
516;async;100;0.00501959;0.00174511;0.0101752
516;inner;100;0.021638;0.0203765;0.0247554
516;wait;100;2.07507e-05;1.6852e-05;5.887e-05
516;boundary;100;0.00678189;0.00598767;0.00728302
516;calc iter;100;0.0334614;0.0313301;0.0373578
516;calc total;1;3.36484;3.36484;3.36484
516;total;1;9.55185;9.55185;9.55185
492;initialize;1;5.22104;5.22104;5.22104
492;async;100;0.00532982;0.00122115;0.0198935
492;inner;100;0.0209183;0.0179252;0.0244071
492;wait;100;2.0588e-05;1.5321e-05;6.2312e-05
492;boundary;100;0.00723674;0.00436047;0.0100748
492;calc iter;100;0.0335069;0.0267972;0.047923
492;calc total;1;3.36483;3.36483;3.36483
492;total;1;9.08675;9.08675;9.08675
424;initialize;1;5.6456;5.6456;5.6456
424;async;100;0.00425691;0.00199118;0.0145554
424;inner;100;0.0206876;0.0180584;0.0240151
424;wait;100;3.3381e-05;1.6949e-05;5.4371e-05
424;boundary;100;0.00852203;0.00656044;0.0114378
424;calc iter;100;0.0335011;0.0294716;0.0452127
424;calc total;1;3.36484;3.36484;3.36484
424;total;1;9.50176;9.50176;9.50176
530;initialize;1;5.71966;5.71966;5.71966
530;async;100;0.00315046;0.00180219;0.0156069
530;inner;100;0.0229303;0.0206111;0.0261657
530;wait;100;1.85639e-05;1.5641e-05;3.9844e-05
530;boundary;100;0.00735542;0.00483314;0.00921992
530;calc iter;100;0.0334562;0.0311098;0.043572
530;calc total;1;3.36484;3.36484;3.36484
530;total;1;9.58481;9.58481;9.58481
469;initialize;1;5.61443;5.61443;5.61443
469;async;100;0.0039816;0.000932264;0.0266654
469;inner;100;0.0221076;0.0181285;0.0298597
469;wait;100;2.99583e-05;1.7206e-05;6.7589e-05
469;boundary;100;0.00733355;0.00618475;0.0101058
469;calc iter;100;0.0334537;0.0275881;0.0533564
469;calc total;1;3.36483;3.36483;3.36483
469;total;1;9.47949;9.47949;9.47949
448;initialize;1;5.70744;5.70744;5.70744
448;async;100;0.00527135;0.00148844;0.00902905
448;inner;100;0.0210538;0.0195919;0.0245881
448;wait;100;2.35441e-05;1.6777e-05;6.1214e-05
448;boundary;100;0.00710334;0.00633615;0.00867388
448;calc iter;100;0.0334533;0.0316232;0.0368917
448;calc total;1;3.36483;3.36483;3.36483
448;total;1;9.56458;9.56458;9.56458
517;initialize;1;5.69541;5.69541;5.69541
517;async;100;0.0044846;0.00178516;0.00641717
517;inner;100;0.021726;0.0202848;0.0248047
517;wait;100;2.61263e-05;1.9829e-05;5.5922e-05
517;boundary;100;0.00720243;0.00680223;0.00833416
517;calc iter;100;0.0334405;0.0316766;0.0357445
517;calc total;1;3.36484;3.36484;3.36484
517;total;1;9.55186;9.55186;9.55186
493;initialize;1;5.22106;5.22106;5.22106
493;async;100;0.00495769;0.00164227;0.0202915
493;inner;100;0.0217104;0.0182737;0.0245468
493;wait;100;2.1556e-05;1.635e-05;5.6231e-05
493;boundary;100;0.0067985;0.00542002;0.0078111
493;calc iter;100;0.0334895;0.0290829;0.0457193
493;calc total;1;3.36483;3.36483;3.36483
493;total;1;9.08675;9.08675;9.08675
425;initialize;1;5.66076;5.66076;5.66076
425;async;100;0.00444256;0.00174476;0.0142703
425;inner;100;0.0209995;0.0181731;0.0240935
425;wait;100;3.06203e-05;1.7705e-05;7.4543e-05
425;boundary;100;0.00804254;0.00656306;0.0123285
425;calc iter;100;0.0335165;0.0298036;0.0432673
425;calc total;1;3.36483;3.36483;3.36483
425;total;1;9.51691;9.51691;9.51691
470;initialize;1;5.61444;5.61444;5.61444
470;async;100;0.00396059;0.0010458;0.0236389
470;inner;100;0.0217835;0.0186155;0.0244602
470;wait;100;3.13922e-05;1.746e-05;5.8841e-05
470;boundary;100;0.00766655;0.00613245;0.0104195
470;calc iter;100;0.0334432;0.0288436;0.0494592
470;calc total;1;3.36483;3.36483;3.36483
470;total;1;9.47948;9.47948;9.47948
449;initialize;1;5.70746;5.70746;5.70746
449;async;100;0.00577783;0.00167313;0.00963014
449;inner;100;0.0205633;0.0191703;0.0244899
449;wait;100;1.95851e-05;1.5638e-05;6.0692e-05
449;boundary;100;0.0071122;0.00501067;0.00807768
449;calc iter;100;0.0334744;0.0307836;0.0368871
449;calc total;1;3.36483;3.36483;3.36483
449;total;1;9.56458;9.56458;9.56458
518;initialize;1;5.69537;5.69537;5.69537
518;async;100;0.0041998;0.00158417;0.00548491
518;inner;100;0.0216575;0.0201786;0.0247597
518;wait;100;2.94598e-05;1.922e-05;5.5193e-05
518;boundary;100;0.0075457;0.00672481;0.00883086
518;calc iter;100;0.0334336;0.0314382;0.0348831
518;calc total;1;3.36484;3.36484;3.36484
518;total;1;9.55185;9.55185;9.55185
494;initialize;1;5.22101;5.22101;5.22101
494;async;100;0.00476436;0.00147222;0.0182586
494;inner;100;0.0215832;0.0187045;0.0244153
494;wait;100;2.43143e-05;1.656e-05;5.4798e-05
494;boundary;100;0.00709961;0.006282;0.00904424
494;calc iter;100;0.0334726;0.0293882;0.0452876
494;calc total;1;3.36483;3.36483;3.36483
494;total;1;9.08672;9.08672;9.08672
426;initialize;1;5.64898;5.64898;5.64898
426;async;100;0.00521276;0.00188101;0.0169018
426;inner;100;0.0209702;0.0182108;0.0239793
426;wait;100;2.47714e-05;1.7099e-05;6.5327e-05
426;boundary;100;0.00732847;0.00625347;0.0119149
426;calc iter;100;0.0335372;0.0300008;0.0427765
426;calc total;1;3.36483;3.36483;3.36483
426;total;1;9.50511;9.50511;9.50511
471;initialize;1;5.61446;5.61446;5.61446
471;async;100;0.00399113;0.00117852;0.0184292
471;inner;100;0.0213733;0.0175827;0.0242515
471;wait;100;3.46704e-05;1.7181e-05;8.3638e-05
471;boundary;100;0.00803027;0.0062134;0.0134055
471;calc iter;100;0.0334304;0.0285839;0.0464128
471;calc total;1;3.36483;3.36483;3.36483
471;total;1;9.47951;9.47951;9.47951
450;initialize;1;5.7075;5.7075;5.7075
450;async;100;0.00556966;0.00175776;0.00878768
450;inner;100;0.0196925;0.0183419;0.0243036
450;wait;100;1.92628e-05;1.4833e-05;8.1641e-05
450;boundary;100;0.0082122;0.00428384;0.00952183
450;calc iter;100;0.0334953;0.0298093;0.0373248
450;calc total;1;3.36483;3.36483;3.36483
450;total;1;9.56461;9.56461;9.56461
519;initialize;1;5.69538;5.69538;5.69538
519;async;100;0.00479548;0.00112846;0.00624348
519;inner;100;0.021682;0.0203769;0.0246963
519;wait;100;2.23765e-05;1.7296e-05;5.8814e-05
519;boundary;100;0.00695519;0.00639186;0.00781215
519;calc iter;100;0.0334561;0.0313809;0.0344601
519;calc total;1;3.36484;3.36484;3.36484
519;total;1;9.55184;9.55184;9.55184
495;initialize;1;5.22106;5.22106;5.22106
495;async;100;0.00457854;0.00165322;0.016313
495;inner;100;0.0211293;0.0179883;0.0240798
495;wait;100;3.11824e-05;1.7946e-05;0.00010281
495;boundary;100;0.00771345;0.00622023;0.0110736
495;calc iter;100;0.0334537;0.0280664;0.0445639
495;calc total;1;3.36483;3.36483;3.36483
495;total;1;9.08674;9.08674;9.08674
427;initialize;1;5.64697;5.64697;5.64697
427;async;100;0.00551527;0.00187754;0.0201918
427;inner;100;0.020928;0.0185163;0.0240159
427;wait;100;2.28079e-05;1.5986e-05;6.0612e-05
427;boundary;100;0.00708168;0.00536836;0.0108417
427;calc iter;100;0.0335492;0.0280194;0.0454831
427;calc total;1;3.36483;3.36483;3.36483
427;total;1;9.50313;9.50313;9.50313
472;initialize;1;5.61445;5.61445;5.61445
472;async;100;0.00429082;0.00151597;0.0251241
472;inner;100;0.0217408;0.0187099;0.0242097
472;wait;100;2.76868e-05;1.5824e-05;5.1091e-05
472;boundary;100;0.00738535;0.00612085;0.0118942
472;calc iter;100;0.033446;0.0272789;0.051863
472;calc total;1;3.36484;3.36484;3.36484
472;total;1;9.47951;9.47951;9.47951
451;initialize;1;5.70751;5.70751;5.70751
451;async;100;0.00578135;0.00190348;0.0151731
451;inner;100;0.0206924;0.0183126;0.024539
451;wait;100;2.05771e-05;1.5252e-05;5.0254e-05
451;boundary;100;0.00697522;0.00545299;0.00939864
451;calc iter;100;0.0334709;0.0292493;0.0429117
451;calc total;1;3.36483;3.36483;3.36483
451;total;1;9.56461;9.56461;9.56461
520;initialize;1;5.69536;5.69536;5.69536
520;async;100;0.00481941;0.00182132;0.00583383
520;inner;100;0.0216783;0.0203675;0.0246298
520;wait;100;2.44069e-05;1.8977e-05;6.0868e-05
520;boundary;100;0.00692263;0.00673316;0.00792307
520;calc iter;100;0.0334461;0.0318506;0.0344769
520;calc total;1;3.36484;3.36484;3.36484
520;total;1;9.55184;9.55184;9.55184
496;initialize;1;5.22106;5.22106;5.22106
496;async;100;0.00402629;0.00135317;0.0131162
496;inner;100;0.0212471;0.0188231;0.0242335
496;wait;100;3.50219e-05;1.7876e-05;5.6394e-05
496;boundary;100;0.00812973;0.00632838;0.0112115
496;calc iter;100;0.0334397;0.0308136;0.0404643
496;calc total;1;3.36484;3.36484;3.36484
496;total;1;9.08673;9.08673;9.08673
428;initialize;1;5.66771;5.66771;5.66771
428;async;100;0.00562895;0.00168856;0.0224052
428;inner;100;0.0206564;0.0183303;0.0242176
428;wait;100;2.18129e-05;1.6142e-05;6.0074e-05
428;boundary;100;0.00725679;0.00455339;0.0102248
428;calc iter;100;0.0335652;0.0274709;0.0481169
428;calc total;1;3.36483;3.36483;3.36483
428;total;1;9.52386;9.52386;9.52386
473;initialize;1;5.61445;5.61445;5.61445
473;async;100;0.00445608;0.001335;0.0272136
473;inner;100;0.0217277;0.0187626;0.0243844
473;wait;100;2.6247e-05;1.7055e-05;7.0929e-05
473;boundary;100;0.00724122;0.00615812;0.0111389
473;calc iter;100;0.0334523;0.0282629;0.0527387
473;calc total;1;3.36483;3.36483;3.36483
473;total;1;9.47951;9.47951;9.47951
452;initialize;1;5.70747;5.70747;5.70747
452;async;100;0.00440206;0.00131925;0.016447
452;inner;100;0.0218284;0.019773;0.0253174
452;wait;100;2.32716e-05;1.6842e-05;3.9481e-05
452;boundary;100;0.00719234;0.0067209;0.00867064
452;calc iter;100;0.0334476;0.0300725;0.0446579
452;calc total;1;3.36484;3.36484;3.36484
452;total;1;9.5646;9.5646;9.5646
521;initialize;1;5.69536;5.69536;5.69536
521;async;100;0.00527253;0.0018035;0.00832618
521;inner;100;0.0214295;0.0202606;0.0246144
521;wait;100;1.83653e-05;1.5454e-05;6.1792e-05
521;boundary;100;0.00674181;0.00571981;0.0071437
521;calc iter;100;0.0334634;0.031937;0.0357762
521;calc total;1;3.36484;3.36484;3.36484
521;total;1;9.55183;9.55183;9.55183
497;initialize;1;5.22108;5.22108;5.22108
497;async;100;0.00457088;0.0018188;0.00987533
497;inner;100;0.0214356;0.0188199;0.0243726
497;wait;100;2.84301e-05;1.6377e-05;5.5985e-05
497;boundary;100;0.0074133;0.0065864;0.01087
497;calc iter;100;0.0334494;0.0305268;0.037832
497;calc total;1;3.36483;3.36483;3.36483
497;total;1;9.08675;9.08675;9.08675
429;initialize;1;5.65554;5.65554;5.65554
429;async;100;0.00553426;0.00161913;0.0212383
429;inner;100;0.0211063;0.0180367;0.0241991
429;wait;100;2.27137e-05;1.6143e-05;6.4321e-05
429;boundary;100;0.00688247;0.00588079;0.00892346
429;calc iter;100;0.0335468;0.0276568;0.0466268
429;calc total;1;3.36483;3.36483;3.36483
429;total;1;9.5117;9.5117;9.5117
474;initialize;1;5.61443;5.61443;5.61443
474;async;100;0.00398677;0.000974049;0.0276157
474;inner;100;0.0222791;0.0191955;0.025679
474;wait;100;2.40804e-05;1.587e-05;5.3303e-05
474;boundary;100;0.00717642;0.00626629;0.00939611
474;calc iter;100;0.0334677;0.0270517;0.0533104
474;calc total;1;3.36484;3.36484;3.36484
474;total;1;9.47951;9.47951;9.47951
453;initialize;1;5.7075;5.7075;5.7075
453;async;100;0.00451319;0.000991242;0.0162865
453;inner;100;0.0208321;0.0191095;0.024552
453;wait;100;3.05195e-05;1.7452e-05;5.4732e-05
453;boundary;100;0.00803961;0.00672117;0.00938235
453;calc iter;100;0.0334168;0.0301809;0.0431951
453;calc total;1;3.36483;3.36483;3.36483
453;total;1;9.56463;9.56463;9.56463
522;initialize;1;5.69536;5.69536;5.69536
522;async;100;0.00564107;0.00176822;0.00987199
522;inner;100;0.0207097;0.0194146;0.0245555
522;wait;100;1.89704e-05;1.64e-05;8.2359e-05
522;boundary;100;0.00710867;0.00440057;0.00802641
522;calc iter;100;0.03348;0.0309911;0.0365344
522;calc total;1;3.36484;3.36484;3.36484
522;total;1;9.55184;9.55184;9.55184
498;initialize;1;5.22108;5.22108;5.22108
498;async;100;0.00518194;0.00163407;0.0110311
498;inner;100;0.0213188;0.0186364;0.0242535
498;wait;100;2.16403e-05;1.6412e-05;7.0468e-05
498;boundary;100;0.00694467;0.00583137;0.00875149
498;calc iter;100;0.0334684;0.0299921;0.0380464
498;calc total;1;3.36483;3.36483;3.36483
498;total;1;9.08676;9.08676;9.08676
430;initialize;1;5.6646;5.6646;5.6646
430;async;100;0.00502406;0.00190287;0.0187388
430;inner;100;0.0211078;0.0180375;0.0241438
430;wait;100;2.65041e-05;1.6764e-05;5.4257e-05
430;boundary;100;0.00736266;0.00642742;0.00863252
430;calc iter;100;0.0335223;0.0299489;0.0448722
430;calc total;1;3.36483;3.36483;3.36483
430;total;1;9.52075;9.52075;9.52075
475;initialize;1;5.61445;5.61445;5.61445
475;async;100;0.00443468;0.000914504;0.0191568
475;inner;100;0.021932;0.0181494;0.0376766
475;wait;100;2.39138e-05;1.7052e-05;7.8891e-05
475;boundary;100;0.00708394;0.00588555;0.018882
475;calc iter;100;0.0334756;0.0263016;0.0590505
475;calc total;1;3.36483;3.36483;3.36483
475;total;1;9.47951;9.47951;9.47951
454;initialize;1;5.7075;5.7075;5.7075
454;async;100;0.00421773;0.00169219;0.0105723
454;inner;100;0.0207904;0.0190771;0.0245868
454;wait;100;3.30818e-05;1.8969e-05;5.1567e-05
454;boundary;100;0.00836615;0.006681;0.0100346
454;calc iter;100;0.0334089;0.0310998;0.0389494
454;calc total;1;3.36484;3.36484;3.36484
454;total;1;9.56463;9.56463;9.56463
523;initialize;1;5.69537;5.69537;5.69537
523;async;100;0.00515086;0.00182832;0.0161032
523;inner;100;0.0215202;0.0187316;0.0246553
523;wait;100;2.12853e-05;1.6376e-05;5.8598e-05
523;boundary;100;0.00676629;0.00608727;0.00892087
523;calc iter;100;0.0334599;0.0289203;0.0437756
523;calc total;1;3.36484;3.36484;3.36484
523;total;1;9.55182;9.55182;9.55182
499;initialize;1;5.22104;5.22104;5.22104
499;async;100;0.00496763;0.00172499;0.0164398
499;inner;100;0.0213788;0.0185726;0.0242482
499;wait;100;2.55152e-05;1.6642e-05;6.8056e-05
499;boundary;100;0.00710551;0.00629718;0.00979283
499;calc iter;100;0.0334786;0.0288405;0.0433152
499;calc total;1;3.36483;3.36483;3.36483
499;total;1;9.08676;9.08676;9.08676
431;initialize;1;5.66211;5.66211;5.66211
431;async;100;0.00451768;0.00167;0.0174192
431;inner;100;0.0204584;0.017656;0.023748
431;wait;100;3.34466e-05;1.6051e-05;9.7183e-05
431;boundary;100;0.00848619;0.00629742;0.0106601
431;calc iter;100;0.0334972;0.0284292;0.0473283
431;calc total;1;3.36483;3.36483;3.36483
431;total;1;9.51823;9.51823;9.51823
476;initialize;1;5.61443;5.61443;5.61443
476;async;100;0.00471881;0.000926048;0.0304848
476;inner;100;0.0217284;0.0179084;0.0243647
476;wait;100;2.29531e-05;1.6173e-05;4.4278e-05
476;boundary;100;0.00701184;0.00493536;0.0094102
476;calc iter;100;0.0334832;0.0265856;0.0561011
476;calc total;1;3.36484;3.36484;3.36484
476;total;1;9.47951;9.47951;9.47951
455;initialize;1;5.7075;5.7075;5.7075
455;async;100;0.00475364;0.00167707;0.00876777
455;inner;100;0.0206393;0.0189244;0.0243197
455;wait;100;2.91954e-05;1.7848e-05;6.2296e-05
455;boundary;100;0.00799935;0.00675958;0.0103834
455;calc iter;100;0.0334229;0.0305857;0.0369723
455;calc total;1;3.36483;3.36483;3.36483
455;total;1;9.56463;9.56463;9.56463
524;initialize;1;5.69539;5.69539;5.69539
524;async;100;0.0041773;0.00127141;0.0187872
524;inner;100;0.0216567;0.0191275;0.0249529
524;wait;100;3.01952e-05;1.7531e-05;4.5495e-05
524;boundary;100;0.00756666;0.00642409;0.00809334
524;calc iter;100;0.0334321;0.0293526;0.0452819
524;calc total;1;3.36484;3.36484;3.36484
524;total;1;9.55185;9.55185;9.55185
500;initialize;1;5.22103;5.22103;5.22103
500;async;100;0.00487262;0.00128613;0.0203402
500;inner;100;0.0214141;0.0179031;0.0244318
500;wait;100;2.61925e-05;1.771e-05;5.5353e-05
500;boundary;100;0.0071735;0.00559868;0.0110156
500;calc iter;100;0.0334876;0.0289427;0.0455449
500;calc total;1;3.36483;3.36483;3.36483
500;total;1;9.08675;9.08675;9.08675
477;initialize;1;5.61445;5.61445;5.61445
477;async;100;0.00453646;0.000981154;0.0285881
477;inner;100;0.0218484;0.0181241;0.0243599
477;wait;100;2.61303e-05;1.726e-05;5.6856e-05
477;boundary;100;0.0070559;0.0061265;0.0090444
477;calc iter;100;0.0334682;0.0278814;0.0543593
477;calc total;1;3.36483;3.36483;3.36483
477;total;1;9.47951;9.47951;9.47951
525;initialize;1;5.69539;5.69539;5.69539
525;async;100;0.0033475;0.00099788;0.0150655
525;inner;100;0.0211142;0.0193412;0.0247595
525;wait;100;3.67384e-05;1.7864e-05;5.2876e-05
525;boundary;100;0.00890981;0.00637239;0.0102132
525;calc iter;100;0.0334096;0.0310561;0.0423553
525;calc total;1;3.36484;3.36484;3.36484
525;total;1;9.55185;9.55185;9.55185
501;initialize;1;5.22105;5.22105;5.22105
501;async;100;0.00429092;0.00136115;0.0178395
501;inner;100;0.0215146;0.0183763;0.0243317
501;wait;100;3.09107e-05;1.7564e-05;6.3298e-05
501;boundary;100;0.00762145;0.00627247;0.0110289
501;calc iter;100;0.0334592;0.0292191;0.0447113
501;calc total;1;3.36483;3.36483;3.36483
501;total;1;9.08674;9.08674;9.08674
478;initialize;1;5.61444;5.61444;5.61444
478;async;100;0.00431925;0.00102772;0.0243893
478;inner;100;0.0217897;0.0183313;0.0244876
478;wait;100;2.83874e-05;1.6602e-05;5.5563e-05
478;boundary;100;0.00731879;0.00542706;0.00934042
478;calc iter;100;0.0334575;0.0284099;0.051501
478;calc total;1;3.36484;3.36484;3.36484
478;total;1;9.47948;9.47948;9.47948
526;initialize;1;5.69538;5.69538;5.69538
526;async;100;0.00257766;0.00104485;0.00885866
526;inner;100;0.0219693;0.0203974;0.0256
526;wait;100;3.51873e-05;1.8e-05;5.0176e-05
526;boundary;100;0.00882655;0.0066309;0.0108957
526;calc iter;100;0.0334102;0.0313037;0.0391164
526;calc total;1;3.36484;3.36484;3.36484
526;total;1;9.55183;9.55183;9.55183
502;initialize;1;5.22109;5.22109;5.22109
502;async;100;0.0037373;0.0012109;0.0139349
502;inner;100;0.0216116;0.0190099;0.024721
502;wait;100;3.41847e-05;1.7823e-05;5.5415e-05
502;boundary;100;0.00806062;0.00629844;0.0103684
502;calc iter;100;0.0334449;0.030486;0.0414851
502;calc total;1;3.36483;3.36483;3.36483
502;total;1;9.08676;9.08676;9.08676
479;initialize;1;5.61443;5.61443;5.61443
479;async;100;0.00427967;0.00116543;0.0232379
479;inner;100;0.021537;0.0179551;0.0243645
479;wait;100;2.92116e-05;1.6831e-05;6.7401e-05
479;boundary;100;0.00760264;0.00613618;0.0117719
479;calc iter;100;0.0334497;0.0273309;0.0522043
479;calc total;1;3.36483;3.36483;3.36483
479;total;1;9.47948;9.47948;9.47948
527;initialize;1;5.6954;5.6954;5.6954
527;async;100;0.00380506;0.00178878;0.00744989
527;inner;100;0.0211081;0.0193812;0.0247267
527;wait;100;3.6612e-05;2.1254e-05;5.4203e-05
527;boundary;100;0.00847053;0.00673902;0.0104315
527;calc iter;100;0.0334216;0.0311574;0.0362615
527;calc total;1;3.36484;3.36484;3.36484
527;total;1;9.55186;9.55186;9.55186
503;initialize;1;5.22108;5.22108;5.22108
503;async;100;0.0038932;0.00149465;0.0179011
503;inner;100;0.0207029;0.0183175;0.0241855
503;wait;100;3.72508e-05;1.7232e-05;6.5726e-05
503;boundary;100;0.00879755;0.00626959;0.0115507
503;calc iter;100;0.0334322;0.0304773;0.0436678
503;calc total;1;3.36483;3.36483;3.36483
503;total;1;9.08676;9.08676;9.08676
531;initialize;1;5.71974;5.71974;5.71974
531;async;100;0.00482874;0.00118666;0.0223527
531;inner;100;0.0217582;0.01828;0.0250504
531;wait;100;2.22588e-05;1.7755e-05;5.4687e-05
531;boundary;100;0.00682713;0.00632378;0.0078922
531;calc iter;100;0.0334377;0.0269108;0.048596
531;calc total;1;3.36483;3.36483;3.36483
531;total;1;9.58484;9.58484;9.58484
532;initialize;1;5.71967;5.71967;5.71967
532;async;100;0.0045366;0.00155051;0.0238795
532;inner;100;0.0216302;0.0178847;0.0244844
532;wait;100;2.84328e-05;1.5997e-05;8.4725e-05
532;boundary;100;0.00724059;0.00620807;0.0104531
532;calc iter;100;0.0334371;0.0276363;0.0522509
532;calc total;1;3.36483;3.36483;3.36483
532;total;1;9.58483;9.58483;9.58483
533;initialize;1;5.71968;5.71968;5.71968
533;async;100;0.00389614;0.00113371;0.0239116
533;inner;100;0.0214363;0.0180351;0.0247745
533;wait;100;3.30611e-05;1.6974e-05;5.4756e-05
533;boundary;100;0.00806102;0.0065523;0.0101176
533;calc iter;100;0.0334277;0.0283417;0.0497376
533;calc total;1;3.36483;3.36483;3.36483
533;total;1;9.58481;9.58481;9.58481
534;initialize;1;5.71968;5.71968;5.71968
534;async;100;0.00356078;0.0013381;0.0183306
534;inner;100;0.0213909;0.0182795;0.0248976
534;wait;100;3.57182e-05;1.7234e-05;9.4077e-05
534;boundary;100;0.00842048;0.00585413;0.0116396
534;calc iter;100;0.033409;0.0301551;0.0451617
534;calc total;1;3.36484;3.36484;3.36484
534;total;1;9.58484;9.58484;9.58484
535;initialize;1;5.71975;5.71975;5.71975
535;async;100;0.00402308;0.00144209;0.0120277
535;inner;100;0.0211825;0.0177473;0.0244887
535;wait;100;3.47438e-05;1.7519e-05;7.3707e-05
535;boundary;100;0.00815679;0.00650279;0.0131481
535;calc iter;100;0.0333988;0.0303057;0.0397619
535;calc total;1;3.36483;3.36483;3.36483
535;total;1;9.58485;9.58485;9.58485
536;initialize;1;5.71969;5.71969;5.71969
536;async;100;0.00378775;0.00116005;0.0212413
536;inner;100;0.0215564;0.018441;0.0247505
536;wait;100;3.26348e-05;1.7259e-05;8.8115e-05
536;boundary;100;0.00803373;0.0065208;0.0116252
536;calc iter;100;0.0334117;0.0301812;0.0482117
536;calc total;1;3.36485;3.36485;3.36485
536;total;1;9.58481;9.58481;9.58481
537;initialize;1;5.71969;5.71969;5.71969
537;async;100;0.00421734;0.00174896;0.0227032
537;inner;100;0.0218575;0.0186385;0.0249358
537;wait;100;2.67361e-05;1.8949e-05;6.1586e-05
537;boundary;100;0.00731205;0.00668379;0.0109094
537;calc iter;100;0.0334148;0.0290373;0.0482699
537;calc total;1;3.36484;3.36484;3.36484
537;total;1;9.58485;9.58485;9.58485
538;initialize;1;5.71971;5.71971;5.71971
538;async;100;0.00429227;0.00131191;0.0228645
538;inner;100;0.022288;0.01914;0.0254986
538;wait;100;2.19146e-05;1.7157e-05;4.7044e-05
538;boundary;100;0.00682968;0.00647309;0.00871036
538;calc iter;100;0.0334332;0.0275423;0.0497109
538;calc total;1;3.36484;3.36484;3.36484
538;total;1;9.58483;9.58483;9.58483
539;initialize;1;5.71969;5.71969;5.71969
539;async;100;0.00440958;0.00112247;0.0296796
539;inner;100;0.0217692;0.018533;0.0247404
539;wait;100;2.72159e-05;1.7247e-05;7.7012e-05
539;boundary;100;0.0072272;0.00645803;0.0088436
539;calc iter;100;0.0334343;0.027049;0.0567482
539;calc total;1;3.36484;3.36484;3.36484
539;total;1;9.58481;9.58481;9.58481
540;initialize;1;5.71971;5.71971;5.71971
540;async;100;0.00423119;0.00133535;0.0274514
540;inner;100;0.02213;0.0182052;0.0248949
540;wait;100;2.38224e-05;1.5969e-05;4.9374e-05
540;boundary;100;0.0070679;0.00615645;0.0111298
540;calc iter;100;0.0334542;0.0267086;0.0533865
540;calc total;1;3.36484;3.36484;3.36484
540;total;1;9.58483;9.58483;9.58483
541;initialize;1;5.71969;5.71969;5.71969
541;async;100;0.00402543;0.00147865;0.0263174
541;inner;100;0.0221984;0.0181293;0.0245894
541;wait;100;2.80061e-05;1.6758e-05;6.9175e-05
541;boundary;100;0.00718468;0.00633646;0.0109562
541;calc iter;100;0.0334378;0.0279426;0.0515168
541;calc total;1;3.36484;3.36484;3.36484
541;total;1;9.58481;9.58481;9.58481
542;initialize;1;5.71974;5.71974;5.71974
542;async;100;0.0037909;0.00107499;0.02535
542;inner;100;0.0220595;0.0184707;0.0245222
542;wait;100;3.19549e-05;1.6213e-05;6.3644e-05
542;boundary;100;0.00754545;0.00610793;0.0102001
542;calc iter;100;0.0334291;0.0278714;0.0516399
542;calc total;1;3.36485;3.36485;3.36485
542;total;1;9.58483;9.58483;9.58483
543;initialize;1;5.71974;5.71974;5.71974
543;async;100;0.00376381;0.00102092;0.0183317
543;inner;100;0.0219158;0.0178483;0.0244137
543;wait;100;3.22327e-05;1.7512e-05;6.4821e-05
543;boundary;100;0.00770923;0.00605962;0.0112839
543;calc iter;100;0.0334221;0.0291232;0.047583
543;calc total;1;3.36484;3.36484;3.36484
543;total;1;9.58485;9.58485;9.58485
544;initialize;1;5.71964;5.71964;5.71964
544;async;100;0.00401938;0.00111168;0.0153838
544;inner;100;0.022064;0.0184659;0.024618
544;wait;100;2.89827e-05;1.7659e-05;6.4935e-05
544;boundary;100;0.00732289;0.00639209;0.0105617
544;calc iter;100;0.0334364;0.0294047;0.0444502
544;calc total;1;3.36484;3.36484;3.36484
544;total;1;9.58481;9.58481;9.58481
545;initialize;1;5.71968;5.71968;5.71968
545;async;100;0.00419395;0.00125934;0.0197143
545;inner;100;0.0221446;0.0184427;0.0244393
545;wait;100;2.60005e-05;1.6632e-05;6.1981e-05
545;boundary;100;0.00707502;0.00633957;0.0090614
545;calc iter;100;0.0334408;0.0302376;0.0455611
545;calc total;1;3.36484;3.36484;3.36484
545;total;1;9.58483;9.58483;9.58483
546;initialize;1;5.71968;5.71968;5.71968
546;async;100;0.00447839;0.00180352;0.0222659
546;inner;100;0.0220857;0.0181344;0.0247829
546;wait;100;2.2838e-05;1.5813e-05;4.8414e-05
546;boundary;100;0.00686325;0.00611647;0.00835687
546;calc iter;100;0.0334513;0.0282901;0.0474451
546;calc total;1;3.36484;3.36484;3.36484
546;total;1;9.58481;9.58481;9.58481
552;initialize;1;5.66027;5.66027;5.66027
547;initialize;1;5.71968;5.71968;5.71968
547;async;100;0.00451845;0.00110991;0.0266288
547;inner;100;0.0220437;0.0180544;0.0243066
547;wait;100;2.18862e-05;1.5701e-05;9.1423e-05
547;boundary;100;0.00687369;0.00612083;0.00983631
547;calc iter;100;0.0334591;0.0264015;0.0526161
547;calc total;1;3.36483;3.36483;3.36483
547;total;1;9.58481;9.58481;9.58481
548;initialize;1;5.71974;5.71974;5.71974
548;async;100;0.00432408;0.00127721;0.022083
548;inner;100;0.022213;0.0179619;0.025072
548;wait;100;2.13683e-05;1.6214e-05;4.4895e-05
548;boundary;100;0.00690787;0.00517875;0.00934878
548;calc iter;100;0.0334675;0.027295;0.0494201
548;calc total;1;3.36483;3.36483;3.36483
548;total;1;9.58484;9.58484;9.58484
549;initialize;1;5.71974;5.71974;5.71974
549;async;100;0.00427524;0.00143518;0.0210558
549;inner;100;0.022307;0.0182856;0.0247682
549;wait;100;2.30355e-05;1.6597e-05;6.9694e-05
549;boundary;100;0.0068486;0.00607221;0.00894172
549;calc iter;100;0.0334552;0.0290182;0.0466602
549;calc total;1;3.36482;3.36482;3.36482
549;total;1;9.58484;9.58484;9.58484
550;initialize;1;5.71965;5.71965;5.71965
550;async;100;0.0040184;0.00103009;0.0195392
550;inner;100;0.0221145;0.0181537;0.0248538
550;wait;100;2.6834e-05;1.543e-05;4.9505e-05
550;boundary;100;0.00728409;0.00625591;0.0104987
550;calc iter;100;0.033445;0.0277506;0.0472445
550;calc total;1;3.36483;3.36483;3.36483
550;total;1;9.58481;9.58481;9.58481
551;initialize;1;5.7197;5.7197;5.7197
551;async;100;0.00394266;0.00116336;0.0180971
551;inner;100;0.0218105;0.0177078;0.0244386
551;wait;100;3.0583e-05;1.6905e-05;6.1914e-05
551;boundary;100;0.00764909;0.00493622;0.0126118
551;calc iter;100;0.0334339;0.0280846;0.0430423
551;calc total;1;3.36482;3.36482;3.36482
551;total;1;9.58481;9.58481;9.58481
576;initialize;1;5.72095;5.72095;5.72095
576;async;100;0.00520598;0.0016898;0.0055147
576;inner;100;0.0211789;0.0209142;0.0253044
576;wait;100;2.22013e-05;1.8465e-05;5.9993e-05
576;boundary;100;0.00711635;0.00669328;0.00723583
576;calc iter;100;0.0335247;0.0328553;0.0344548
576;calc total;1;3.36483;3.36483;3.36483
576;total;1;9.58604;9.58604;9.58604
577;initialize;1;5.72099;5.72099;5.72099
577;async;100;0.00571387;0.00169414;0.00604038
577;inner;100;0.0208309;0.0205842;0.0251763
577;wait;100;1.73286e-05;1.5104e-05;5.7977e-05
577;boundary;100;0.00698247;0.00489909;0.00722793
577;calc iter;100;0.033546;0.0314472;0.0351667
577;calc total;1;3.36482;3.36482;3.36482
577;total;1;9.58606;9.58606;9.58606
578;initialize;1;5.721;5.721;5.721
578;async;100;0.00248488;0.00167577;0.00258741
578;inner;100;0.0231031;0.0229101;0.0270608
578;wait;100;2.38037e-05;1.7393e-05;4.081e-05
578;boundary;100;0.00795215;0.00434345;0.00815659
578;calc iter;100;0.0335653;0.0299475;0.0360779
578;calc total;1;3.36483;3.36483;3.36483
578;total;1;9.58605;9.58605;9.58605
579;initialize;1;5.72099;5.72099;5.72099
579;async;100;0.0057917;0.00221647;0.0061546
579;inner;100;0.0209045;0.0206413;0.0250414
579;wait;100;1.89378e-05;1.5489e-05;5.3683e-05
579;boundary;100;0.00682378;0.00546445;0.00708634
579;calc iter;100;0.0335405;0.0320796;0.0347168
579;calc total;1;3.36482;3.36482;3.36482
579;total;1;9.58605;9.58605;9.58605
580;initialize;1;5.72095;5.72095;5.72095
580;async;100;0.00493896;0.00164881;0.00527171
580;inner;100;0.0211471;0.0209448;0.0246057
580;wait;100;2.38904e-05;1.7607e-05;8.4722e-05
580;boundary;100;0.00739869;0.00720679;0.00771913
580;calc iter;100;0.0335099;0.0320584;0.0338065
580;calc total;1;3.36483;3.36483;3.36483
580;total;1;9.58602;9.58602;9.58602
581;initialize;1;5.72096;5.72096;5.72096
581;async;100;0.00376218;0.0012661;0.00409036
581;inner;100;0.0205798;0.0203177;0.0249168
581;wait;100;3.78051e-05;2.355e-05;5.4963e-05
581;boundary;100;0.00909809;0.00688581;0.009442
581;calc iter;100;0.0334791;0.0314093;0.034161
581;calc total;1;3.36482;3.36482;3.36482
581;total;1;9.58603;9.58603;9.58603
582;initialize;1;5.721;5.721;5.721
582;async;100;0.00335411;0.0014428;0.00443657
582;inner;100;0.0201393;0.0197996;0.0248848
582;wait;100;3.83344e-05;2.0672e-05;5.4129e-05
582;boundary;100;0.00994257;0.00685551;0.0103532
582;calc iter;100;0.0334758;0.0314211;0.0342037
582;calc total;1;3.36483;3.36483;3.36483
582;total;1;9.58601;9.58601;9.58601
583;initialize;1;5.72097;5.72097;5.72097
583;async;100;0.00433415;0.00134946;0.00470142
583;inner;100;0.0209383;0.0205396;0.0244753
583;wait;100;3.40202e-05;2.373e-05;5.9664e-05
583;boundary;100;0.0081857;0.00698391;0.00849756
583;calc iter;100;0.0334934;0.0313456;0.0346958
583;calc total;1;3.36482;3.36482;3.36482
583;total;1;9.58606;9.58606;9.58606
584;initialize;1;5.721;5.721;5.721
584;async;100;0.00389652;0.00191594;0.00416438
584;inner;100;0.0210924;0.0208075;0.0251262
584;wait;100;3.45849e-05;1.7235e-05;5.7616e-05
584;boundary;100;0.00846378;0.00698751;0.00877739
584;calc iter;100;0.0334887;0.0317818;0.0341676
584;calc total;1;3.36483;3.36483;3.36483
584;total;1;9.58606;9.58606;9.58606
585;initialize;1;5.72098;5.72098;5.72098
585;async;100;0.00491561;0.00165085;0.00525446
585;inner;100;0.0213114;0.0209996;0.0253125
585;wait;100;2.25498e-05;1.8626e-05;6.6478e-05
585;boundary;100;0.00726863;0.00688283;0.00748948
585;calc iter;100;0.0335195;0.0320177;0.0342102
585;calc total;1;3.36483;3.36483;3.36483
585;total;1;9.58607;9.58607;9.58607
586;initialize;1;5.72102;5.72102;5.72102
586;async;100;0.00536798;0.00169887;0.00576582
586;inner;100;0.0212657;0.021029;0.0251464
586;wait;100;2.31484e-05;1.7253e-05;6.5294e-05
586;boundary;100;0.0068807;0.00596993;0.00710765
586;calc iter;100;0.0335388;0.032541;0.0342409
586;calc total;1;3.36483;3.36483;3.36483
586;total;1;9.58605;9.58605;9.58605
552;async;100;0.00357831;0.00143364;0.00962729
552;inner;100;0.0216286;0.0198921;0.024788
552;wait;100;3.19003e-05;1.8218e-05;5.8873e-05
552;boundary;100;0.00819924;0.00663973;0.0101595
552;calc iter;100;0.0334394;0.0310905;0.0383085
552;calc total;1;3.36483;3.36483;3.36483
552;total;1;9.52549;9.52549;9.52549
624;initialize;1;5.68951;5.68951;5.68951
624;async;100;0.00450497;0.00167768;0.00570014
624;inner;100;0.0205483;0.0201562;0.0250994
624;wait;100;2.80928e-05;1.9086e-05;4.3451e-05
624;boundary;100;0.00835688;0.00673743;0.00887561
624;calc iter;100;0.0334395;0.0318452;0.0343539
624;calc total;1;3.36483;3.36483;3.36483
624;total;1;9.5546;9.5546;9.5546
600;initialize;1;5.70418;5.70418;5.70418
600;async;100;0.00373773;0.00116363;0.0129755
600;inner;100;0.0219973;0.0186191;0.0248599
600;wait;100;3.05617e-05;1.8976e-05;6.6068e-05
600;boundary;100;0.0076358;0.00655129;0.00934741
600;calc iter;100;0.0334027;0.0304014;0.0413547
600;calc total;1;3.36483;3.36483;3.36483
600;total;1;9.56914;9.56914;9.56914
648;initialize;1;5.66503;5.66503;5.66503
648;async;100;0.00424089;0.00123095;0.00525197
648;inner;100;0.0222576;0.0211635;0.025269
648;wait;100;2.29212e-05;1.669e-05;5.7269e-05
648;boundary;100;0.00691907;0.00651204;0.00749166
648;calc iter;100;0.0334417;0.0314579;0.0346313
648;calc total;1;3.36483;3.36483;3.36483
648;total;1;9.53022;9.53022;9.53022
587;initialize;1;5.721;5.721;5.721
587;async;100;0.00469367;0.00126852;0.00878652
587;inner;100;0.0212299;0.0209912;0.0249929
587;wait;100;2.78513e-05;2.0405e-05;7.6124e-05
587;boundary;100;0.0075548;0.00695352;0.00768114
587;calc iter;100;0.0335073;0.029951;0.0369892
587;calc total;1;3.36482;3.36482;3.36482
587;total;1;9.58604;9.58604;9.58604
553;initialize;1;5.66025;5.66025;5.66025
553;async;100;0.00413247;0.00146911;0.00952852
553;inner;100;0.0219961;0.0203044;0.0248958
553;wait;100;2.38829e-05;1.7813e-05;5.5943e-05
553;boundary;100;0.00729585;0.00657205;0.00866345
553;calc iter;100;0.0334497;0.0311504;0.0377712
553;calc total;1;3.36482;3.36482;3.36482
553;total;1;9.52546;9.52546;9.52546
625;initialize;1;5.68952;5.68952;5.68952
625;async;100;0.00577903;0.00130545;0.0067557
625;inner;100;0.0203721;0.0199841;0.0241767
625;wait;100;2.17305e-05;1.7912e-05;4.5521e-05
625;boundary;100;0.00729685;0.00674778;0.00750792
625;calc iter;100;0.033471;0.031211;0.0349809
625;calc total;1;3.36482;3.36482;3.36482
625;total;1;9.55458;9.55458;9.55458
601;initialize;1;5.70424;5.70424;5.70424
601;async;100;0.00395289;0.00142789;0.017316
601;inner;100;0.022556;0.0190914;0.0252396
601;wait;100;2.18347e-05;1.6639e-05;5.4747e-05
601;boundary;100;0.00688978;0.00659787;0.00768011
601;calc iter;100;0.0334218;0.0305106;0.0439888
601;calc total;1;3.36483;3.36483;3.36483
601;total;1;9.56913;9.56913;9.56913
649;initialize;1;5.66504;5.66504;5.66504
649;async;100;0.00511064;0.00173934;0.00656592
649;inner;100;0.021524;0.0207843;0.0247286
649;wait;100;1.96772e-05;1.584e-05;7.0582e-05
649;boundary;100;0.00679786;0.00487858;0.00709788
649;calc iter;100;0.0334535;0.0317198;0.0351875
649;calc total;1;3.36482;3.36482;3.36482
649;total;1;9.5302;9.5302;9.5302
588;initialize;1;5.72099;5.72099;5.72099
588;async;100;0.00492839;0.00172983;0.009668
588;inner;100;0.0217835;0.020249;0.0245115
588;wait;100;2.02029e-05;1.525e-05;5.8838e-05
588;boundary;100;0.00671987;0.00567478;0.00738394
588;calc iter;100;0.0334532;0.0314801;0.0372147
588;calc total;1;3.36483;3.36483;3.36483
588;total;1;9.58604;9.58604;9.58604
554;initialize;1;5.6603;5.6603;5.6603
554;async;100;0.00500893;0.00158423;0.0110959
554;inner;100;0.0215676;0.0199078;0.0244892
554;wait;100;2.04461e-05;1.6395e-05;7.5763e-05
554;boundary;100;0.00687028;0.00610911;0.00738682
554;calc iter;100;0.0334684;0.0297579;0.0380373
554;calc total;1;3.36483;3.36483;3.36483
554;total;1;9.52549;9.52549;9.52549
626;initialize;1;5.68949;5.68949;5.68949
626;async;100;0.00593651;0.00179031;0.00711606
626;inner;100;0.0201023;0.0196941;0.0244263
626;wait;100;1.8843e-05;1.5412e-05;4.2228e-05
626;boundary;100;0.00743866;0.00506782;0.00769422
626;calc iter;100;0.0334975;0.0309988;0.0354029
626;calc total;1;3.36482;3.36482;3.36482
626;total;1;9.55458;9.55458;9.55458
602;initialize;1;5.70424;5.70424;5.70424
602;async;100;0.0047494;0.00149413;0.01983
602;inner;100;0.0218679;0.0183097;0.0251188
602;wait;100;1.97237e-05;1.6217e-05;5.7949e-05
602;boundary;100;0.00679739;0.00548308;0.00730393
602;calc iter;100;0.033436;0.0289219;0.0454725
602;calc total;1;3.36483;3.36483;3.36483
602;total;1;9.56915;9.56915;9.56915
650;initialize;1;5.66504;5.66504;5.66504
650;async;100;0.0049164;0.00184874;0.0068575
650;inner;100;0.020986;0.0203537;0.0248668
650;wait;100;1.95641e-05;1.5398e-05;6.5235e-05
650;boundary;100;0.00754339;0.00446634;0.00801382
650;calc iter;100;0.0334669;0.0297317;0.0354347
650;calc total;1;3.36483;3.36483;3.36483
650;total;1;9.53019;9.53019;9.53019
589;initialize;1;5.72101;5.72101;5.72101
589;async;100;0.00419432;0.00158569;0.00579163
589;inner;100;0.0220105;0.0203048;0.0245636
589;wait;100;2.97127e-05;2.01e-05;5.2421e-05
589;boundary;100;0.00719669;0.00682031;0.00817807
589;calc iter;100;0.0334324;0.0317645;0.0351629
589;calc total;1;3.36482;3.36482;3.36482
589;total;1;9.58603;9.58603;9.58603
555;initialize;1;5.66026;5.66026;5.66026
555;async;100;0.00450427;0.00141117;0.0184907
555;inner;100;0.0217072;0.0188367;0.0247006
555;wait;100;2.54445e-05;1.5739e-05;5.9686e-05
555;boundary;100;0.00723375;0.00615573;0.00850111
555;calc iter;100;0.0334716;0.0292434;0.0452033
555;calc total;1;3.36483;3.36483;3.36483
555;total;1;9.52548;9.52548;9.52548
627;initialize;1;5.68951;5.68951;5.68951
627;async;100;0.00558756;0.00162917;0.00651055
627;inner;100;0.0204657;0.0200913;0.024926
603;initialize;1;5.70424;5.70424;5.70424
603;async;100;0.00375241;0.00114321;0.0259803
603;inner;100;0.0226607;0.018811;0.0253058
603;wait;100;2.36126e-05;1.6544e-05;5.0909e-05
603;boundary;100;0.00698146;0.0064953;0.00868959
603;calc iter;100;0.0334193;0.0276931;0.0535191
603;calc total;1;3.36483;3.36483;3.36483
603;total;1;9.56913;9.56913;9.56913
651;initialize;1;5.66502;5.66502;5.66502
651;async;100;0.00481893;0.00166527;0.0103563
651;inner;100;0.0218283;0.0204827;0.0249463
651;wait;100;1.93961e-05;1.6444e-05;5.3561e-05
651;boundary;100;0.00678337;0.00552657;0.00703596
651;calc iter;100;0.0334513;0.0301639;0.0378923
651;calc total;1;3.36482;3.36482;3.36482
651;total;1;9.53022;9.53022;9.53022
590;initialize;1;5.72098;5.72098;5.72098
590;async;100;0.00411376;0.00163609;0.00580889
590;inner;100;0.0216678;0.0198831;0.0244551
590;wait;100;3.09677e-05;2.2968e-05;6.0689e-05
590;boundary;100;0.00761003;0.00670277;0.0088344
590;calc iter;100;0.0334238;0.0319603;0.0352614
590;calc total;1;3.36483;3.36483;3.36483
590;total;1;9.58602;9.58602;9.58602
556;initialize;1;5.66025;5.66025;5.66025
556;async;100;0.00460876;0.00127573;0.0188621
556;inner;100;0.0214949;0.0188869;0.0244316
556;wait;100;2.57187e-05;1.6051e-05;8.7968e-05
556;boundary;100;0.00734908;0.0054277;0.0103138
556;calc iter;100;0.0334796;0.0295866;0.0447832
556;calc total;1;3.36483;3.36483;3.36483
556;total;1;9.52543;9.52543;9.52543
627;wait;100;2.68823e-05;1.9955e-05;5.8526e-05
627;boundary;100;0.00738651;0.00684127;0.00762111
627;calc iter;100;0.0334679;0.0319006;0.0350704
627;calc total;1;3.36482;3.36482;3.36482
627;total;1;9.55461;9.55461;9.55461
604;initialize;1;5.70418;5.70418;5.70418
604;async;100;0.00424845;0.0013318;0.0252109
604;inner;100;0.0219042;0.0182163;0.0249038
604;wait;100;2.63187e-05;1.552e-05;6.1131e-05
604;boundary;100;0.00725413;0.00559613;0.00964558
604;calc iter;100;0.0334343;0.0284145;0.0507789
604;calc total;1;3.36483;3.36483;3.36483
604;total;1;9.56914;9.56914;9.56914
652;initialize;1;5.66506;5.66506;5.66506
652;async;100;0.00410886;0.001347;0.00843356
652;inner;100;0.0220616;0.020992;0.0247042
652;wait;100;2.50229e-05;1.8031e-05;5.1354e-05
652;boundary;100;0.00722907;0.00649697;0.00807849
652;calc iter;100;0.0334256;0.0311;0.0369823
652;calc total;1;3.36483;3.36483;3.36483
652;total;1;9.53022;9.53022;9.53022
591;initialize;1;5.721;5.721;5.721
591;async;100;0.00496031;0.00219275;0.00651446
591;inner;100;0.0215734;0.0197795;0.0240912
591;wait;100;2.27598e-05;1.86e-05;5.1063e-05
591;boundary;100;0.00688776;0.00647778;0.00758725
591;calc iter;100;0.0334453;0.0317428;0.0348594
591;calc total;1;3.36482;3.36482;3.36482
591;total;1;9.58603;9.58603;9.58603
557;initialize;1;5.6603;5.6603;5.6603
557;async;100;0.00409255;0.00147897;0.01542
557;inner;100;0.0214698;0.0190962;0.0246677
557;wait;100;2.91236e-05;1.657e-05;5.8444e-05
557;boundary;100;0.0078659;0.0060206;0.0108999
557;calc iter;100;0.0334585;0.0301457;0.0430134
557;calc total;1;3.36482;3.36482;3.36482
557;total;1;9.52548;9.52548;9.52548
628;initialize;1;5.68952;5.68952;5.68952
628;async;100;0.00472978;0.00187871;0.00892912
628;inner;100;0.0200839;0.0196955;0.024446
628;wait;100;3.27675e-05;1.6998e-05;5.0904e-05
628;boundary;100;0.00860557;0.00675644;0.00926287
628;calc iter;100;0.0334534;0.0307801;0.036269
628;calc total;1;3.36483;3.36483;3.36483
628;total;1;9.55459;9.55459;9.55459
605;initialize;1;5.70419;5.70419;5.70419
605;async;100;0.0033282;0.000956446;0.0209928
605;inner;100;0.022439;0.0191516;0.025259
605;wait;100;2.84415e-05;1.6298e-05;5.5068e-05
605;boundary;100;0.00760911;0.00634466;0.0102731
605;calc iter;100;0.0334061;0.0301482;0.0479565
605;calc total;1;3.36483;3.36483;3.36483
605;total;1;9.56913;9.56913;9.56913
653;initialize;1;5.66506;5.66506;5.66506
653;async;100;0.0033147;0.00117429;0.00659314
653;inner;100;0.0215024;0.0204143;0.0247043
653;wait;100;3.77672e-05;1.957e-05;7.1895e-05
653;boundary;100;0.00854568;0.00681086;0.00943909
653;calc iter;100;0.0334016;0.0314376;0.0358806
653;calc total;1;3.36483;3.36483;3.36483
653;total;1;9.53021;9.53021;9.53021
592;initialize;1;5.72097;5.72097;5.72097
592;async;100;0.00471805;0.00175783;0.00626187
592;inner;100;0.0217715;0.0200547;0.0243875
592;wait;100;2.42968e-05;1.7649e-05;8.6797e-05
592;boundary;100;0.00692285;0.00655315;0.00772864
592;calc iter;100;0.0334379;0.0321087;0.0349931
592;calc total;1;3.36483;3.36483;3.36483
592;total;1;9.58604;9.58604;9.58604
558;initialize;1;5.66029;5.66029;5.66029
558;async;100;0.00360531;0.00103561;0.010988
558;inner;100;0.0213172;0.0191517;0.0247362
558;wait;100;3.31046e-05;1.69e-05;6.749e-05
558;boundary;100;0.00848496;0.00645722;0.0112236
558;calc iter;100;0.0334417;0.0303054;0.038802
558;calc total;1;3.36483;3.36483;3.36483
558;total;1;9.52547;9.52547;9.52547
629;initialize;1;5.68952;5.68952;5.68952
629;async;100;0.00421506;0.00105808;0.00955637
629;inner;100;0.0195923;0.0191607;0.0242291
629;wait;100;3.76706e-05;1.8886e-05;6.2133e-05
629;boundary;100;0.00956373;0.00679006;0.0101584
629;calc iter;100;0.0334103;0.029559;0.0379392
629;calc total;1;3.36482;3.36482;3.36482
629;total;1;9.55457;9.55457;9.55457
606;initialize;1;5.70424;5.70424;5.70424
606;async;100;0.00344846;0.0012221;0.0151896
606;inner;100;0.0214915;0.0182221;0.0246114
606;wait;100;3.4226e-05;1.5763e-05;8.2461e-05
606;boundary;100;0.0084225;0.00586635;0.0108393
606;calc iter;100;0.0333978;0.0308998;0.0441514
606;calc total;1;3.36483;3.36483;3.36483
606;total;1;9.56915;9.56915;9.56915
654;initialize;1;5.66501;5.66501;5.66501
654;async;100;0.00314841;0.00100359;0.00790969
654;inner;100;0.0215384;0.020408;0.02493
654;wait;100;3.68716e-05;1.8246e-05;6.8797e-05
654;boundary;100;0.008673;0.00653916;0.0098428
654;calc iter;100;0.0333978;0.0309601;0.03645
654;calc total;1;3.36483;3.36483;3.36483
654;total;1;9.53021;9.53021;9.53021
593;initialize;1;5.72098;5.72098;5.72098
593;async;100;0.00525297;0.00198789;0.008944
593;inner;100;0.0214754;0.0198916;0.0242448
593;wait;100;2.02927e-05;1.6549e-05;5.7361e-05
593;boundary;100;0.00670301;0.00567089;0.00708358
593;calc iter;100;0.0334531;0.0323308;0.0362804
593;calc total;1;3.36482;3.36482;3.36482
593;total;1;9.58604;9.58604;9.58604
559;initialize;1;5.66029;5.66029;5.66029
559;async;100;0.00353467;0.00109111;0.0153031
559;inner;100;0.0207194;0.018321;0.0243664
559;wait;100;3.76643e-05;1.619e-05;7.181e-05
559;boundary;100;0.0091338;0.00656829;0.0126871
559;calc iter;100;0.0334269;0.0295419;0.042076
559;calc total;1;3.36482;3.36482;3.36482
559;total;1;9.52549;9.52549;9.52549
630;initialize;1;5.68949;5.68949;5.68949
630;async;100;0.00396008;0.000966846;0.0112065
630;inner;100;0.0194071;0.0188521;0.0242835
630;wait;100;4.19633e-05;2.3091e-05;5.507e-05
630;boundary;100;0.00999574;0.00687167;0.0112647
630;calc iter;100;0.0334064;0.0302641;0.03937
630;calc total;1;3.36482;3.36482;3.36482
630;total;1;9.55456;9.55456;9.55456
607;initialize;1;5.70424;5.70424;5.70424
607;async;100;0.00357615;0.00126667;0.0142546
607;inner;100;0.0214576;0.0179739;0.0246425
607;wait;100;3.38896e-05;1.5395e-05;7.2375e-05
607;boundary;100;0.0083184;0.00636149;0.0123587
607;calc iter;100;0.0333874;0.0302606;0.0408387
607;calc total;1;3.36483;3.36483;3.36483
607;total;1;9.56915;9.56915;9.56915
655;initialize;1;5.66506;5.66506;5.66506
655;async;100;0.00395491;0.00108634;0.0100622
655;inner;100;0.02159;0.0202576;0.0244746
655;wait;100;3.03912e-05;1.6507e-05;8.7948e-05
655;boundary;100;0.0078342;0.00638558;0.00886269
655;calc iter;100;0.0334106;0.0303854;0.0382576
655;calc total;1;3.36483;3.36483;3.36483
655;total;1;9.53021;9.53021;9.53021
594;initialize;1;5.72097;5.72097;5.72097
594;async;100;0.00521539;0.00196825;0.0108
594;inner;100;0.021247;0.0195359;0.0247191
594;wait;100;2.01891e-05;1.6981e-05;5.0003e-05
594;boundary;100;0.00698433;0.00456201;0.00766089
594;calc iter;100;0.0334682;0.0304954;0.0375293
594;calc total;1;3.36483;3.36483;3.36483
594;total;1;9.58603;9.58603;9.58603
560;initialize;1;5.66026;5.66026;5.66026
560;async;100;0.00409262;0.00133969;0.00695661
560;inner;100;0.0218652;0.0200732;0.0241726
560;wait;100;2.64051e-05;1.6636e-05;4.5344e-05
560;boundary;100;0.00745938;0.00669818;0.0087591
560;calc iter;100;0.0334448;0.0309466;0.0361884
560;calc total;1;3.36483;3.36483;3.36483
560;total;1;9.52545;9.52545;9.52545
631;initialize;1;5.6895;5.6895;5.6895
631;async;100;0.00438464;0.00162757;0.00680008
631;inner;100;0.0194237;0.0188993;0.0242757
631;wait;100;3.34923e-05;2.1455e-05;5.5774e-05
631;boundary;100;0.00957035;0.00681638;0.0108149
631;calc iter;100;0.0334135;0.0318459;0.0351427
631;calc total;1;3.36482;3.36482;3.36482
631;total;1;9.55456;9.55456;9.55456
608;initialize;1;5.70425;5.70425;5.70425
608;async;100;0.00374493;0.00136413;0.0134092
608;inner;100;0.0219204;0.0185469;0.0248307
608;wait;100;2.86211e-05;1.6432e-05;7.1232e-05
608;boundary;100;0.00770533;0.00614818;0.011851
608;calc iter;100;0.0334006;0.0306836;0.0403199
608;calc total;1;3.36482;3.36482;3.36482
608;total;1;9.56913;9.56913;9.56913
656;initialize;1;5.66504;5.66504;5.66504
656;async;100;0.00348168;0.00104203;0.00938304
656;inner;100;0.0217507;0.0206069;0.0249608
656;wait;100;3.15363e-05;1.758e-05;5.483e-05
656;boundary;100;0.00814283;0.00654611;0.00922743
656;calc iter;100;0.0334079;0.0306701;0.0381174
656;calc total;1;3.36483;3.36483;3.36483
656;total;1;9.5302;9.5302;9.5302
595;initialize;1;5.72097;5.72097;5.72097
595;async;100;0.00496028;0.00202155;0.017342
595;inner;100;0.0217174;0.018363;0.0243777
595;wait;100;1.98512e-05;1.6432e-05;4.9743e-05
595;boundary;100;0.00675156;0.00601475;0.00930907
595;calc iter;100;0.0334505;0.0288592;0.0450361
595;calc total;1;3.36482;3.36482;3.36482
595;total;1;9.58601;9.58601;9.58601
561;initialize;1;5.66027;5.66027;5.66027
561;async;100;0.00495379;0.00210701;0.00828408
561;inner;100;0.0216408;0.0201276;0.0247113
561;wait;100;1.99963e-05;1.6209e-05;5.3887e-05
561;boundary;100;0.00685193;0.00612285;0.007744
561;calc iter;100;0.0334682;0.0319265;0.0364037
561;calc total;1;3.36482;3.36482;3.36482
561;total;1;9.52547;9.52547;9.52547
632;initialize;1;5.68949;5.68949;5.68949
632;async;100;0.00622514;0.00161893;0.00692027
632;inner;100;0.0200215;0.0196271;0.0242767
632;wait;100;2.33057e-05;1.7245e-05;5.6128e-05
632;boundary;100;0.00719735;0.00669363;0.0074674
632;calc iter;100;0.0334684;0.0319458;0.0348333
632;calc total;1;3.36483;3.36483;3.36483
632;total;1;9.55459;9.55459;9.55459
609;initialize;1;5.70422;5.70422;5.70422
609;async;100;0.00381358;0.00101312;0.00983034
609;inner;100;0.0226139;0.0192176;0.0253255
609;wait;100;2.31616e-05;1.7229e-05;4.4492e-05
609;boundary;100;0.00696586;0.00659196;0.00921722
609;calc iter;100;0.0334179;0.029911;0.0388526
609;calc total;1;3.36482;3.36482;3.36482
609;total;1;9.56911;9.56911;9.56911
657;initialize;1;5.66506;5.66506;5.66506
657;async;100;0.00402971;0.0012589;0.00932487
657;inner;100;0.0222195;0.0210122;0.0251365
657;wait;100;2.18464e-05;1.6512e-05;5.1428e-05
657;boundary;100;0.00715596;0.00649113;0.00811609
657;calc iter;100;0.0334279;0.0311716;0.037884
657;calc total;1;3.36483;3.36483;3.36483
657;total;1;9.53022;9.53022;9.53022
596;initialize;1;5.72096;5.72096;5.72096
596;async;100;0.00399666;0.00112204;0.0177674
596;inner;100;0.02183;0.0195349;0.0245385
596;wait;100;3.28381e-05;1.8364e-05;5.2533e-05
596;boundary;100;0.00755912;0.00644474;0.00823071
596;calc iter;100;0.0334199;0.0294406;0.0444088
596;calc total;1;3.36482;3.36482;3.36482
596;total;1;9.58603;9.58603;9.58603
562;initialize;1;5.6603;5.6603;5.6603
562;async;100;0.00526449;0.00151291;0.00933583
562;inner;100;0.0209402;0.0193651;0.025033
562;wait;100;1.88814e-05;1.5167e-05;5.6719e-05
562;boundary;100;0.00725996;0.0049954;0.00814746
562;calc iter;100;0.0334851;0.0309888;0.0378043
562;calc total;1;3.36482;3.36482;3.36482
562;total;1;9.52548;9.52548;9.52548
633;initialize;1;5.68948;5.68948;5.68948
633;async;100;0.00607473;0.00181663;0.00705522
633;inner;100;0.0202066;0.0198052;0.0246998
633;wait;100;1.96368e-05;1.5857e-05;5.9168e-05
633;boundary;100;0.00719278;0.00482853;0.00737417
633;calc iter;100;0.0334952;0.0308777;0.0351725
633;calc total;1;3.36482;3.36482;3.36482
633;total;1;9.55457;9.55457;9.55457
610;initialize;1;5.7042;5.7042;5.7042
610;async;100;0.00480197;0.00181099;0.0150367
610;inner;100;0.0217372;0.0185047;0.0249612
610;wait;100;1.88556e-05;1.5436e-05;5.5734e-05
610;boundary;100;0.00687639;0.00549995;0.0076525
610;calc iter;100;0.0334359;0.0304164;0.0412041
610;calc total;1;3.36482;3.36482;3.36482
610;total;1;9.56913;9.56913;9.56913
658;initialize;1;5.66502;5.66502;5.66502
658;async;100;0.00466445;0.00160712;0.0111413
658;inner;100;0.0219827;0.0206944;0.0250013
658;wait;100;2.03105e-05;1.622e-05;5.8422e-05
658;boundary;100;0.00677871;0.00596032;0.00706865
658;calc iter;100;0.0334472;0.0302751;0.0388969
658;calc total;1;3.36483;3.36483;3.36483
658;total;1;9.53022;9.53022;9.53022
597;initialize;1;5.72098;5.72098;5.72098
597;async;100;0.00328469;0.001039;0.013958
597;inner;100;0.0212582;0.0191914;0.0245553
597;wait;100;3.71748e-05;1.8657e-05;5.3916e-05
597;boundary;100;0.00881884;0.00649134;0.0102023
597;calc iter;100;0.0334005;0.0309853;0.0416955
597;calc total;1;3.36482;3.36482;3.36482
597;total;1;9.58605;9.58605;9.58605
563;initialize;1;5.6603;5.6603;5.6603
563;async;100;0.00477341;0.00146046;0.00948525
563;inner;100;0.0217438;0.0201495;0.0246592
563;wait;100;2.36651e-05;1.8035e-05;5.8319e-05
563;boundary;100;0.00692466;0.00643603;0.00790716
563;calc iter;100;0.0334668;0.0305882;0.036806
563;calc total;1;3.36482;3.36482;3.36482
563;total;1;9.52546;9.52546;9.52546
634;initialize;1;5.68946;5.68946;5.68946
634;async;100;0.00606623;0.00160529;0.00685432
634;inner;100;0.0195867;0.019114;0.0249308
634;wait;100;2.3768e-05;1.7693e-05;5.8713e-05
634;boundary;100;0.00784637;0.00417005;0.00818842
634;calc iter;100;0.0335248;0.029663;0.0360492
634;calc total;1;3.36483;3.36483;3.36483
634;total;1;9.55454;9.55454;9.55454
611;initialize;1;5.70423;5.70423;5.70423
611;async;100;0.00357698;0.0011341;0.0207473
611;inner;100;0.0229169;0.0193611;0.0258292
611;wait;100;2.10403e-05;1.5774e-05;4.6683e-05
611;boundary;100;0.00691729;0.00575484;0.00818188
611;calc iter;100;0.0334335;0.0290075;0.0474462
611;calc total;1;3.36482;3.36482;3.36482
611;total;1;9.56914;9.56914;9.56914
659;initialize;1;5.66498;5.66498;5.66498
659;async;100;0.00398907;0.00119799;0.0171536
659;inner;100;0.0219886;0.0195337;0.0250681
659;wait;100;2.73311e-05;1.6429e-05;5.2258e-05
659;boundary;100;0.00741359;0.00664232;0.00838991
659;calc iter;100;0.0334195;0.0296737;0.0450998
659;calc total;1;3.36483;3.36483;3.36483
659;total;1;9.53017;9.53017;9.53017
598;initialize;1;5.72098;5.72098;5.72098
598;async;100;0.00307618;0.0010312;0.00904422
598;inner;100;0.0210433;0.0188379;0.0243862
598;wait;100;4.01516e-05;1.9902e-05;8.3424e-05
598;boundary;100;0.00923321;0.00663248;0.0116826
598;calc iter;100;0.033394;0.0311081;0.0388091
598;calc total;1;3.36483;3.36483;3.36483
598;total;1;9.58602;9.58602;9.58602
564;initialize;1;5.66031;5.66031;5.66031
564;async;100;0.00499134;0.00120257;0.0118583
564;inner;100;0.0210719;0.0200259;0.0246576
564;wait;100;2.60432e-05;1.8028e-05;5.5196e-05
564;boundary;100;0.00734684;0.00624239;0.00808978
564;calc iter;100;0.0334375;0.0298076;0.0392007
564;calc total;1;3.36483;3.36483;3.36483
564;total;1;9.52548;9.52548;9.52548
635;initialize;1;5.68955;5.68955;5.68955
635;async;100;0.00658121;0.00162391;0.0076193
635;inner;100;0.019738;0.0193174;0.0241983
635;wait;100;2.00144e-05;1.6635e-05;8.1842e-05
635;boundary;100;0.00714816;0.00557917;0.00736008
635;calc iter;100;0.0334887;0.0317827;0.0350642
635;calc total;1;3.36483;3.36483;3.36483
635;total;1;9.55456;9.55456;9.55456
612;initialize;1;5.70421;5.70421;5.70421
612;async;100;0.00480402;0.00144134;0.0173709
612;inner;100;0.0215104;0.0190325;0.0248301
612;wait;100;2.40741e-05;1.691e-05;5.8265e-05
612;boundary;100;0.00711668;0.00494713;0.0092034
612;calc iter;100;0.0334566;0.0290241;0.0440745
612;calc total;1;3.36483;3.36483;3.36483
612;total;1;9.56909;9.56909;9.56909
660;initialize;1;5.66502;5.66502;5.66502
660;async;100;0.00442789;0.00148018;0.0176392
660;inner;100;0.0219651;0.0191576;0.0245257
660;wait;100;2.34643e-05;1.583e-05;5.8845e-05
660;boundary;100;0.00700351;0.00496966;0.00961632
660;calc iter;100;0.033421;0.0287301;0.0438692
660;calc total;1;3.36483;3.36483;3.36483
660;total;1;9.53022;9.53022;9.53022
599;initialize;1;5.72102;5.72102;5.72102
599;async;100;0.00323045;0.000908391;0.0100171
599;inner;100;0.0221358;0.0202614;0.0251259
599;wait;100;3.69943e-05;1.8607e-05;8.3445e-05
599;boundary;100;0.00800809;0.00658654;0.0100316
599;calc iter;100;0.0334128;0.030815;0.0388586
599;calc total;1;3.36482;3.36482;3.36482
599;total;1;9.58604;9.58604;9.58604
565;initialize;1;5.66028;5.66028;5.66028
565;async;100;0.00447923;0.00138405;0.0141495
565;inner;100;0.0204947;0.0196346;0.0242568
565;wait;100;3.65236e-05;1.8214e-05;5.8642e-05
565;boundary;100;0.00840339;0.00622044;0.0097469
565;calc iter;100;0.033415;0.0298169;0.0408191
565;calc total;1;3.36482;3.36482;3.36482
565;total;1;9.52548;9.52548;9.52548
636;initialize;1;5.68945;5.68945;5.68945
636;async;100;0.00522964;0.00181229;0.00579084
636;inner;100;0.021246;0.0209301;0.0242251
613;initialize;1;5.70422;5.70422;5.70422
613;async;100;0.00434739;0.00128272;0.0154279
613;inner;100;0.0215759;0.0197806;0.024729
613;wait;100;2.57617e-05;1.6767e-05;5.5878e-05
613;boundary;100;0.00747523;0.00604353;0.00953856
613;calc iter;100;0.0334254;0.029804;0.0425701
613;calc total;1;3.36482;3.36482;3.36482
613;total;1;9.56914;9.56914;9.56914
661;initialize;1;5.66499;5.66499;5.66499
661;async;100;0.00405977;0.00131623;0.0136104
661;inner;100;0.0220365;0.0193341;0.0243786
661;wait;100;2.91476e-05;1.7378e-05;0.00010421
661;boundary;100;0.00726388;0.0062794;0.010584
661;calc iter;100;0.0333904;0.0297081;0.0413667
661;calc total;1;3.36483;3.36483;3.36483
661;total;1;9.53017;9.53017;9.53017
566;initialize;1;5.6603;5.6603;5.6603
566;async;100;0.00419785;0.00124412;0.00926931
566;inner;100;0.0206445;0.0198028;0.0245011
566;wait;100;3.71586e-05;1.8445e-05;5.5028e-05
566;boundary;100;0.00852442;0.00635752;0.00987039
566;calc iter;100;0.0334053;0.0306058;0.0376788
566;calc total;1;3.36483;3.36483;3.36483
566;total;1;9.52548;9.52548;9.52548
636;wait;100;2.36339e-05;1.862e-05;5.7856e-05
636;boundary;100;0.00696531;0.0066374;0.00726983
636;calc iter;100;0.0334659;0.0318928;0.0338727
636;calc total;1;3.36483;3.36483;3.36483
636;total;1;9.5545;9.5545;9.5545
614;initialize;1;5.7042;5.7042;5.7042
614;async;100;0.00389727;0.00113495;0.0171145
614;inner;100;0.0212094;0.0193786;0.0246886
614;wait;100;3.27575e-05;1.6759e-05;6.4356e-05
614;boundary;100;0.0082667;0.00585943;0.0110009
614;calc iter;100;0.0334073;0.0302325;0.043786
614;calc total;1;3.36483;3.36483;3.36483
614;total;1;9.56912;9.56912;9.56912
662;initialize;1;5.66505;5.66505;5.66505
662;async;100;0.00378495;0.00121188;0.0167129
662;inner;100;0.0219469;0.0193431;0.0246128
662;wait;100;3.27452e-05;1.6488e-05;6.0431e-05
662;boundary;100;0.0076093;0.00508203;0.0109263
662;calc iter;100;0.033375;0.0305686;0.0427178
662;calc total;1;3.36483;3.36483;3.36483
662;total;1;9.53022;9.53022;9.53022
567;initialize;1;5.66031;5.66031;5.66031
567;async;100;0.00487653;0.00192757;0.0119888
567;inner;100;0.0203699;0.019543;0.0242011
567;wait;100;3.21569e-05;1.7774e-05;6.3193e-05
567;boundary;100;0.00812503;0.00663958;0.00969747
567;calc iter;100;0.033405;0.0309154;0.0392033
567;calc total;1;3.36482;3.36482;3.36482
567;total;1;9.52548;9.52548;9.52548
637;initialize;1;5.68951;5.68951;5.68951
637;async;100;0.0046395;0.0015223;0.0051421
637;inner;100;0.0211164;0.0208338;0.0241931
637;wait;100;2.91574e-05;1.8222e-05;6.1726e-05
637;boundary;100;0.0076559;0.00650705;0.00837361
637;calc iter;100;0.0334424;0.0312884;0.0339256
637;calc total;1;3.36483;3.36483;3.36483
637;total;1;9.55455;9.55455;9.55455
615;initialize;1;5.70423;5.70423;5.70423
615;async;100;0.00391093;0.00142929;0.0153784
615;inner;100;0.0210224;0.018798;0.0244007
615;wait;100;3.37705e-05;1.6294e-05;6.7684e-05
615;boundary;100;0.00842938;0.0063705;0.0110653
615;calc iter;100;0.0333977;0.0293077;0.0431119
615;calc total;1;3.36482;3.36482;3.36482
615;total;1;9.56912;9.56912;9.56912
663;initialize;1;5.66505;5.66505;5.66505
663;async;100;0.00374454;0.000998717;0.0162177
663;inner;100;0.0223438;0.0193893;0.0246356
663;wait;100;2.82487e-05;1.6697e-05;4.3557e-05
663;boundary;100;0.00725732;0.00639436;0.00970605
663;calc iter;100;0.033375;0.0297489;0.0428143
663;calc total;1;3.36483;3.36483;3.36483
663;total;1;9.53022;9.53022;9.53022
568;initialize;1;5.66028;5.66028;5.66028
568;async;100;0.00594677;0.00173843;0.00915376
568;inner;100;0.0205935;0.0199637;0.0241796
568;wait;100;2.25656e-05;1.7544e-05;4.4114e-05
568;boundary;100;0.00687932;0.00621704;0.00792281
568;calc iter;100;0.0334436;0.0317486;0.0364642
568;calc total;1;3.36483;3.36483;3.36483
568;total;1;9.52547;9.52547;9.52547
638;initialize;1;5.68947;5.68947;5.68947
638;async;100;0.00439071;0.00163743;0.00486865
638;inner;100;0.02098;0.020634;0.0243389
638;wait;100;3.60501e-05;2.3459e-05;6.1099e-05
638;boundary;100;0.00802858;0.00649849;0.00976839
638;calc iter;100;0.0334366;0.0312836;0.0339442
638;calc total;1;3.36483;3.36483;3.36483
638;total;1;9.55451;9.55451;9.55451
616;initialize;1;5.70421;5.70421;5.70421
616;async;100;0.00443044;0.00152544;0.00833067
616;inner;100;0.0214552;0.0201158;0.0245335
616;wait;100;2.73102e-05;1.7929e-05;6.5441e-05
616;boundary;100;0.00749536;0.00642445;0.0090892
616;calc iter;100;0.0334097;0.0316883;0.0373144
616;calc total;1;3.36483;3.36483;3.36483
616;total;1;9.56911;9.56911;9.56911
664;initialize;1;5.665;5.665;5.665
664;async;100;0.00384924;0.00143639;0.0155554
664;inner;100;0.0219588;0.0194493;0.0244184
664;wait;100;3.32475e-05;1.795e-05;6.0363e-05
664;boundary;100;0.00752561;0.00643137;0.0093532
664;calc iter;100;0.0333679;0.0297357;0.0416592
664;calc total;1;3.36484;3.36484;3.36484
664;total;1;9.53018;9.53018;9.53018
569;initialize;1;5.66024;5.66024;5.66024
569;async;100;0.00681282;0.00172107;0.0103114
569;inner;100;0.0198063;0.0190449;0.0240146
569;wait;100;2.03935e-05;1.6333e-05;7.3185e-05
569;boundary;100;0.00682319;0.00449901;0.00759447
569;calc iter;100;0.0334642;0.0311029;0.0376232
569;calc total;1;3.36482;3.36482;3.36482
569;total;1;9.52544;9.52544;9.52544
639;initialize;1;5.68953;5.68953;5.68953
639;async;100;0.00524775;0.00174092;0.00652128
639;inner;100;0.020771;0.0204952;0.0234959
639;wait;100;2.63751e-05;1.9235e-05;7.4275e-05
639;boundary;100;0.00741014;0.00649639;0.00829091
639;calc iter;100;0.0334564;0.0312581;0.0342928
639;calc total;1;3.36482;3.36482;3.36482
639;total;1;9.55456;9.55456;9.55456
617;initialize;1;5.70424;5.70424;5.70424
617;async;100;0.00509451;0.00203814;0.00806743
617;inner;100;0.0213558;0.0199992;0.0245042
617;wait;100;2.03183e-05;1.5763e-05;5.4648e-05
617;boundary;100;0.00696782;0.00647342;0.00786635
617;calc iter;100;0.0334398;0.031351;0.0367301
617;calc total;1;3.36482;3.36482;3.36482
617;total;1;9.56912;9.56912;9.56912
665;initialize;1;5.66502;5.66502;5.66502
665;async;100;0.00408872;0.00152475;0.017062
665;inner;100;0.0221451;0.0194369;0.0244512
665;wait;100;2.64703e-05;1.7194e-05;6.8809e-05
665;boundary;100;0.00712312;0.00639932;0.00931705
665;calc iter;100;0.0333846;0.0294673;0.0433171
665;calc total;1;3.36483;3.36483;3.36483
665;total;1;9.53018;9.53018;9.53018
570;initialize;1;5.66027;5.66027;5.66027
570;async;100;0.00579737;0.00169588;0.00823385
570;inner;100;0.019036;0.0183444;0.0240289
570;wait;100;1.9407e-05;1.5277e-05;8.2817e-05
570;boundary;100;0.00863168;0.00405039;0.00965534
570;calc iter;100;0.0334863;0.0289323;0.0359063
570;calc total;1;3.36483;3.36483;3.36483
570;total;1;9.52546;9.52546;9.52546
640;initialize;1;5.68947;5.68947;5.68947
640;async;100;0.00522534;0.00240595;0.00623364
640;inner;100;0.0212958;0.0209606;0.0243683
640;wait;100;1.95605e-05;1.6168e-05;4.0821e-05
640;boundary;100;0.006933;0.0065777;0.00703641
640;calc iter;100;0.0334752;0.0320537;0.0342152
640;calc total;1;3.36483;3.36483;3.36483
640;total;1;9.55456;9.55456;9.55456
618;initialize;1;5.70423;5.70423;5.70423
618;async;100;0.00525026;0.00158829;0.00735622
618;inner;100;0.0208223;0.0194152;0.0245868
618;wait;100;2.06939e-05;1.7437e-05;7.1066e-05
618;boundary;100;0.0073646;0.00488511;0.00897596
618;calc iter;100;0.0334595;0.0314024;0.0361804
618;calc total;1;3.36482;3.36482;3.36482
618;total;1;9.56912;9.56912;9.56912
666;initialize;1;5.66503;5.66503;5.66503
666;async;100;0.00459444;0.00169084;0.0201811
666;inner;100;0.0219128;0.0183079;0.0243873
666;wait;100;2.33863e-05;1.6755e-05;6.526e-05
666;boundary;100;0.00686942;0.00620716;0.00833946
666;calc iter;100;0.033401;0.0282124;0.0463307
666;calc total;1;3.36483;3.36483;3.36483
666;total;1;9.53021;9.53021;9.53021
571;initialize;1;5.6603;5.6603;5.6603
571;async;100;0.00637416;0.0015226;0.00934676
571;inner;100;0.0204166;0.0196782;0.0244286
571;wait;100;1.93022e-05;1.5744e-05;4.7515e-05
571;boundary;100;0.00664849;0.00472336;0.0073475
571;calc iter;100;0.0334602;0.0307928;0.0365096
571;calc total;1;3.36483;3.36483;3.36483
571;total;1;9.52546;9.52546;9.52546
641;initialize;1;5.68958;5.68958;5.68958
641;async;100;0.0058753;0.00175447;0.00674739
641;inner;100;0.0207918;0.0204773;0.0243773
641;wait;100;1.95307e-05;1.6305e-05;6.5331e-05
641;boundary;100;0.00680256;0.00458249;0.00715436
641;calc iter;100;0.033491;0.0312384;0.0345649
641;calc total;1;3.36483;3.36483;3.36483
641;total;1;9.55454;9.55454;9.55454
619;initialize;1;5.70423;5.70423;5.70423
619;async;100;0.00516179;0.00181966;0.012365
619;inner;100;0.0214114;0.0195705;0.024492
619;wait;100;2.2339e-05;1.6691e-05;6.5341e-05
619;boundary;100;0.00685292;0.00471288;0.00840246
619;calc iter;100;0.0334497;0.0291245;0.0392669
619;calc total;1;3.36482;3.36482;3.36482
619;total;1;9.56912;9.56912;9.56912
667;initialize;1;5.66504;5.66504;5.66504
667;async;100;0.00445282;0.00165329;0.0237816
667;inner;100;0.0218944;0.0180887;0.0243477
667;wait;100;2.3781e-05;1.5973e-05;7.2177e-05
667;boundary;100;0.00704901;0.00525916;0.0108133
667;calc iter;100;0.0334211;0.0284266;0.0527177
667;calc total;1;3.36483;3.36483;3.36483
667;total;1;9.53021;9.53021;9.53021
572;initialize;1;5.66032;5.66032;5.66032
572;async;100;0.00568522;0.0017253;0.00938762
572;inner;100;0.0206141;0.0200267;0.0241413
572;wait;100;2.52408e-05;1.854e-05;6.182e-05
572;boundary;100;0.00710224;0.00663044;0.00832013
572;calc iter;100;0.0334281;0.0311563;0.0365858
572;calc total;1;3.36483;3.36483;3.36483
572;total;1;9.5255;9.5255;9.5255
642;initialize;1;5.68946;5.68946;5.68946
642;async;100;0.00496739;0.00185922;0.00561052
642;inner;100;0.0202191;0.0198985;0.0243285
642;wait;100;1.81539e-05;1.6041e-05;5.5645e-05
642;boundary;100;0.00830369;0.00424472;0.00872532
642;calc iter;100;0.0335101;0.0294932;0.0347242
642;calc total;1;3.36483;3.36483;3.36483
642;total;1;9.5545;9.5545;9.5545
620;initialize;1;5.7042;5.7042;5.7042
620;async;100;0.00463022;0.00133336;0.0146266
620;inner;100;0.0214897;0.0195329;0.0247986
620;wait;100;2.50979e-05;1.5813e-05;5.7499e-05
620;boundary;100;0.00731468;0.00496261;0.00993481
620;calc iter;100;0.033461;0.0285792;0.0420282
620;calc total;1;3.36482;3.36482;3.36482
620;total;1;9.5691;9.5691;9.5691
668;initialize;1;5.66503;5.66503;5.66503
668;async;100;0.00457335;0.00114459;0.0168672
668;inner;100;0.0217696;0.0184977;0.0246824
668;wait;100;2.09611e-05;1.497e-05;5.589e-05
668;boundary;100;0.00707763;0.00431315;0.00924751
668;calc iter;100;0.0334426;0.0281511;0.0446899
668;calc total;1;3.36483;3.36483;3.36483
668;total;1;9.53018;9.53018;9.53018
573;initialize;1;5.66025;5.66025;5.66025
573;async;100;0.00517591;0.00171438;0.0104666
573;inner;100;0.0205237;0.019869;0.0241005
573;wait;100;3.23625e-05;1.6236e-05;6.176e-05
573;boundary;100;0.00766833;0.00667211;0.00939909
573;calc iter;100;0.0334016;0.0310862;0.0380463
573;calc total;1;3.36482;3.36482;3.36482
573;total;1;9.52544;9.52544;9.52544
643;initialize;1;5.68947;5.68947;5.68947
643;async;100;0.00586906;0.00192808;0.00673286
643;inner;100;0.0209949;0.0206896;0.0244829
643;wait;100;2.25492e-05;1.8526e-05;6.304e-05
643;boundary;100;0.00660146;0.00520449;0.00693032
643;calc iter;100;0.0334893;0.0321842;0.0341186
643;calc total;1;3.36483;3.36483;3.36483
643;total;1;9.55455;9.55455;9.55455
621;initialize;1;5.70425;5.70425;5.70425
621;async;100;0.00436461;0.00140537;0.0127563
621;inner;100;0.0215215;0.0201174;0.0247532
621;wait;100;2.90905e-05;1.833e-05;6.7518e-05
621;boundary;100;0.00753048;0.00512252;0.0104609
621;calc iter;100;0.033447;0.0300474;0.0400718
621;calc total;1;3.36482;3.36482;3.36482
621;total;1;9.56914;9.56914;9.56914
669;initialize;1;5.66505;5.66505;5.66505
669;async;100;0.00454824;0.00121099;0.0160698
669;inner;100;0.0220638;0.019448;0.0245319
669;wait;100;2.35189e-05;1.5747e-05;5.7875e-05
669;boundary;100;0.00677859;0.00454777;0.00834794
669;calc iter;100;0.0334151;0.0294143;0.0428876
669;calc total;1;3.36483;3.36483;3.36483
669;total;1;9.5302;9.5302;9.5302
574;initialize;1;5.66027;5.66027;5.66027
574;async;100;0.00501564;0.00170829;0.00652019
574;inner;100;0.0203501;0.0196094;0.0241103
574;wait;100;3.49015e-05;2.1203e-05;5.908e-05
574;boundary;100;0.00799509;0.00663855;0.00967113
574;calc iter;100;0.0333973;0.0313613;0.0353562
574;calc total;1;3.36483;3.36483;3.36483
574;total;1;9.52547;9.52547;9.52547
644;initialize;1;5.68945;5.68945;5.68945
644;async;100;0.00464747;0.00166124;0.00528191
644;inner;100;0.0215742;0.0213249;0.0244887
644;wait;100;2.56054e-05;1.8991e-05;5.7872e-05
644;boundary;100;0.00721471;0.00668302;0.00730243
644;calc iter;100;0.033463;0.03182;0.0339488
644;calc total;1;3.36483;3.36483;3.36483
644;total;1;9.5545;9.5545;9.5545
622;initialize;1;5.70419;5.70419;5.70419
622;async;100;0.00387041;0.00104003;0.0141681
622;inner;100;0.0214833;0.0198591;0.0248742
622;wait;100;3.33712e-05;1.8077e-05;5.6259e-05
622;boundary;100;0.0080255;0.00549292;0.00979503
622;calc iter;100;0.0334138;0.0285966;0.0420794
622;calc total;1;3.36483;3.36483;3.36483
622;total;1;9.56909;9.56909;9.56909
670;initialize;1;5.66499;5.66499;5.66499
670;async;100;0.00372555;0.00103043;0.017298
670;inner;100;0.0221693;0.0194071;0.02476
670;wait;100;3.05764e-05;1.6829e-05;5.6374e-05
670;boundary;100;0.00745827;0.00462121;0.00980787
670;calc iter;100;0.0333849;0.0272939;0.0453956
670;calc total;1;3.36483;3.36483;3.36483
670;total;1;9.53018;9.53018;9.53018
575;initialize;1;5.66029;5.66029;5.66029
575;async;100;0.00563842;0.00170856;0.00707935
575;inner;100;0.0201412;0.0193625;0.023451
575;wait;100;3.04292e-05;2.0688e-05;0.000102445
575;boundary;100;0.00759401;0.0068209;0.00934468
575;calc iter;100;0.0334055;0.0315155;0.0347527
575;calc total;1;3.36482;3.36482;3.36482
575;total;1;9.52548;9.52548;9.52548
645;initialize;1;5.68947;5.68947;5.68947
645;async;100;0.00403676;0.0018348;0.00450257
645;inner;100;0.021262;0.0209324;0.0245258
645;wait;100;3.14898e-05;2.5283e-05;4.3419e-05
645;boundary;100;0.0081079;0.00673392;0.00835742
645;calc iter;100;0.0334393;0.031796;0.0339496
645;calc total;1;3.36483;3.36483;3.36483
645;total;1;9.55454;9.55454;9.55454
623;initialize;1;5.70425;5.70425;5.70425
623;async;100;0.00398777;0.000901709;0.0132868
623;inner;100;0.0211986;0.0193857;0.0245303
623;wait;100;3.38486e-05;1.8985e-05;8.8636e-05
623;boundary;100;0.00817075;0.00603181;0.010009
623;calc iter;100;0.0333924;0.0297177;0.0402445
623;calc total;1;3.36482;3.36482;3.36482
623;total;1;9.56913;9.56913;9.56913
671;initialize;1;5.66506;5.66506;5.66506
671;async;100;0.00369453;0.00123985;0.0166941
671;inner;100;0.0214968;0.0181602;0.0243768
671;wait;100;3.68934e-05;1.6877e-05;6.0993e-05
671;boundary;100;0.00814158;0.00502791;0.0117034
671;calc iter;100;0.033371;0.0280722;0.0444888
671;calc total;1;3.36483;3.36483;3.36483
671;total;1;9.53021;9.53021;9.53021
646;initialize;1;5.68942;5.68942;5.68942
646;async;100;0.00369861;0.00163822;0.00413276
646;inner;100;0.0210348;0.020686;0.0244646
646;wait;100;3.95103e-05;2.1828e-05;7.6407e-05
646;boundary;100;0.00865774;0.00683944;0.00898869
646;calc iter;100;0.033432;0.031942;0.0338506
646;calc total;1;3.36483;3.36483;3.36483
646;total;1;9.5545;9.5545;9.5545
647;initialize;1;5.68946;5.68946;5.68946
647;async;100;0.00445096;0.00165588;0.00584431
647;inner;100;0.0213145;0.0210121;0.0245497
647;wait;100;2.82755e-05;2.1085e-05;5.1313e-05
647;boundary;100;0.00766022;0.00682675;0.00786493
647;calc iter;100;0.0334551;0.0317786;0.0344389
647;calc total;1;3.36483;3.36483;3.36483
647;total;1;9.55451;9.55451;9.55451
744;initialize;1;5.60299;5.60299;5.60299
744;async;100;0.00386358;0.00111839;0.0172075
744;inner;100;0.0216256;0.0193941;0.0251385
744;wait;100;2.89205e-05;1.7085e-05;4.6481e-05
744;boundary;100;0.00791819;0.00635226;0.0098702
744;calc iter;100;0.0334375;0.0298917;0.0436642
744;calc total;1;3.36483;3.36483;3.36483
744;total;1;9.46041;9.46041;9.46041
696;initialize;1;5.69686;5.69686;5.69686
696;async;100;0.0050099;0.00188311;0.00597926
696;inner;100;0.0211042;0.020679;0.0243649
696;wait;100;2.32766e-05;1.8948e-05;5.0124e-05
696;boundary;100;0.00729679;0.00644655;0.00769997
696;calc iter;100;0.0334353;0.0315088;0.0341728
696;calc total;1;3.36483;3.36483;3.36483
696;total;1;9.56211;9.56211;9.56211
672;initialize;1;5.61894;5.61894;5.61894
672;async;100;0.00362751;0.001566;0.0161183
672;inner;100;0.0213101;0.0192413;0.0247327
672;wait;100;3.37525e-05;1.6527e-05;6.3116e-05
672;boundary;100;0.00842154;0.0064861;0.0111561
672;calc iter;100;0.0333941;0.0292146;0.0427057
672;calc total;1;3.36483;3.36483;3.36483
672;total;1;9.48245;9.48245;9.48245
745;initialize;1;5.61036;5.61036;5.61036
745;async;100;0.00423667;0.00114486;0.0131875
745;inner;100;0.0216484;0.0195514;0.0250253
745;wait;100;2.82246e-05;1.8673e-05;5.8722e-05
745;boundary;100;0.00753655;0.00649742;0.00939305
745;calc iter;100;0.0334508;0.0288862;0.0422194
745;calc total;1;3.36482;3.36482;3.36482
745;total;1;9.46774;9.46774;9.46774
697;initialize;1;5.69689;5.69689;5.69689
697;async;100;0.00615706;0.00146874;0.0071546
697;inner;100;0.0207174;0.0203464;0.0243581
697;wait;100;2.09906e-05;1.7166e-05;5.2858e-05
697;boundary;100;0.00656556;0.00586287;0.00725978
697;calc iter;100;0.0334623;0.0317254;0.0344264
697;calc total;1;3.36483;3.36483;3.36483
697;total;1;9.56209;9.56209;9.56209
673;initialize;1;5.61898;5.61898;5.61898
673;async;100;0.0037993;0.00106032;0.013514
673;inner;100;0.0219441;0.0197417;0.0251627
673;wait;100;2.69817e-05;1.7194e-05;5.886e-05
673;boundary;100;0.00763158;0.00660955;0.00990405
673;calc iter;100;0.0334031;0.0297564;0.041604
673;calc total;1;3.36482;3.36482;3.36482
673;total;1;9.48244;9.48244;9.48244
746;initialize;1;5.61036;5.61036;5.61036
746;async;100;0.00478234;0.00132186;0.0139595
746;inner;100;0.0216336;0.0197512;0.0248292
746;wait;100;2.25261e-05;1.6142e-05;6.5543e-05
746;boundary;100;0.00703256;0.00626434;0.00857217
746;calc iter;100;0.0334721;0.0289576;0.040815
746;calc total;1;3.36483;3.36483;3.36483
746;total;1;9.46774;9.46774;9.46774
698;initialize;1;5.69689;5.69689;5.69689
698;async;100;0.0066926;0.00172017;0.00772986
698;inner;100;0.0198366;0.0194081;0.0241833
698;wait;100;1.85162e-05;1.5736e-05;7.6537e-05
698;boundary;100;0.00693138;0.00434759;0.00710003
698;calc iter;100;0.0334805;0.0307439;0.0348504
698;calc total;1;3.36483;3.36483;3.36483
698;total;1;9.56207;9.56207;9.56207
674;initialize;1;5.61899;5.61899;5.61899
674;async;100;0.00458709;0.0013159;0.0152532
674;inner;100;0.0216707;0.0193485;0.024614
674;wait;100;2.2546e-05;1.6554e-05;6.7925e-05
674;boundary;100;0.00715017;0.00655583;0.00895582
674;calc iter;100;0.0334317;0.0300012;0.041947
674;calc total;1;3.36483;3.36483;3.36483
674;total;1;9.48245;9.48245;9.48245
747;initialize;1;5.61039;5.61039;5.61039
747;async;100;0.00494174;0.00105633;0.0153945
747;inner;100;0.0214034;0.0186613;0.0250213
747;wait;100;2.01996e-05;1.5665e-05;5.9407e-05
747;boundary;100;0.0071287;0.00448018;0.00848764
747;calc iter;100;0.0334952;0.028866;0.0422679
747;calc total;1;3.36482;3.36482;3.36482
747;total;1;9.46776;9.46776;9.46776
699;initialize;1;5.69687;5.69687;5.69687
699;async;100;0.00571313;0.00190865;0.00657283
699;inner;100;0.0210339;0.0206531;0.0242812
699;wait;100;1.98698e-05;1.5522e-05;5.5072e-05
699;boundary;100;0.00668824;0.00636061;0.00682798
699;calc iter;100;0.0334562;0.0318196;0.0340386
699;calc total;1;3.36483;3.36483;3.36483
699;total;1;9.56208;9.56208;9.56208
675;initialize;1;5.61895;5.61895;5.61895
675;async;100;0.00432676;0.00127415;0.0168202
675;inner;100;0.0219775;0.0194038;0.0251196
675;wait;100;2.18047e-05;1.5866e-05;4.7861e-05
675;boundary;100;0.00713108;0.0046891;0.0099227
675;calc iter;100;0.0334584;0.0296644;0.0436656
675;calc total;1;3.36482;3.36482;3.36482
675;total;1;9.48243;9.48243;9.48243
748;initialize;1;5.60551;5.60551;5.60551
748;async;100;0.00491244;0.00126668;0.018683
748;inner;100;0.0209064;0.0185153;0.0247686
748;wait;100;2.16713e-05;1.5558e-05;6.8568e-05
748;boundary;100;0.00766444;0.00426289;0.0104115
748;calc iter;100;0.0335062;0.0284912;0.0452057
748;calc total;1;3.36483;3.36483;3.36483
748;total;1;9.46291;9.46291;9.46291
700;initialize;1;5.69687;5.69687;5.69687
700;async;100;0.00466573;0.00147975;0.00957759
700;inner;100;0.0210331;0.0205938;0.024489
700;wait;100;2.90895e-05;2.001e-05;5.727e-05
700;boundary;100;0.00771097;0.00640158;0.00829936
700;calc iter;100;0.0334398;0.0314198;0.03702
700;calc total;1;3.36483;3.36483;3.36483
700;total;1;9.56207;9.56207;9.56207
676;initialize;1;5.61898;5.61898;5.61898
676;async;100;0.00462945;0.00102399;0.0169689
676;inner;100;0.0216469;0.019042;0.0249285
676;wait;100;2.00536e-05;1.5881e-05;4.8461e-05
676;boundary;100;0.00716277;0.00468343;0.0102215
676;calc iter;100;0.0334604;0.02837;0.0457273
676;calc total;1;3.36483;3.36483;3.36483
676;total;1;9.48244;9.48244;9.48244
749;initialize;1;5.61037;5.61037;5.61037
749;async;100;0.00517641;0.00130236;0.019332
749;inner;100;0.0213193;0.0184905;0.0248128
749;wait;100;2.1308e-05;1.6276e-05;4.9897e-05
749;boundary;100;0.00696978;0.00474133;0.00988026
749;calc iter;100;0.033488;0.0283867;0.046884
749;calc total;1;3.36482;3.36482;3.36482
749;total;1;9.46776;9.46776;9.46776
701;initialize;1;5.69686;5.69686;5.69686
701;async;100;0.00420228;0.00176486;0.00875606
701;inner;100;0.0202822;0.0198146;0.0242087
701;wait;100;3.39088e-05;1.8443e-05;6.2893e-05
701;boundary;100;0.00888811;0.00655794;0.00954109
701;calc iter;100;0.0334075;0.030468;0.0364563
701;calc total;1;3.36483;3.36483;3.36483
701;total;1;9.5621;9.5621;9.5621
677;initialize;1;5.61895;5.61895;5.61895
677;async;100;0.00492654;0.00130545;0.01746
677;inner;100;0.0215174;0.0191872;0.0241116
677;wait;100;2.24186e-05;1.5351e-05;4.1707e-05
677;boundary;100;0.00698189;0.0050268;0.00849489
677;calc iter;100;0.0334493;0.0294699;0.043891
677;calc total;1;3.36482;3.36482;3.36482
677;total;1;9.48242;9.48242;9.48242
750;initialize;1;5.61034;5.61034;5.61034
750;async;100;0.00481586;0.00142925;0.0188685
750;inner;100;0.0214274;0.0184831;0.024625
750;wait;100;2.44741e-05;1.4991e-05;7.9003e-05
750;boundary;100;0.00718599;0.00481849;0.0106595
750;calc iter;100;0.0334548;0.0287414;0.0481136
750;calc total;1;3.36483;3.36483;3.36483
750;total;1;9.46776;9.46776;9.46776
702;initialize;1;5.69683;5.69683;5.69683
702;async;100;0.00383968;0.00150329;0.00712868
702;inner;100;0.0203007;0.0198428;0.0243723
702;wait;100;4.03547e-05;2.6498e-05;6.223e-05
702;boundary;100;0.00922274;0.00676738;0.0100529
702;calc iter;100;0.0334049;0.0313796;0.0358262
702;calc total;1;3.36483;3.36483;3.36483
702;total;1;9.56207;9.56207;9.56207
678;initialize;1;5.61897;5.61897;5.61897
678;async;100;0.00408036;0.00106373;0.0178908
678;inner;100;0.0215531;0.0190753;0.0248025
678;wait;100;2.66454e-05;1.5359e-05;6.1481e-05
678;boundary;100;0.00775596;0.00575637;0.0101761
678;calc iter;100;0.0334172;0.0289544;0.046278
678;calc total;1;3.36483;3.36483;3.36483
678;total;1;9.48245;9.48245;9.48245
751;initialize;1;5.60457;5.60457;5.60457
751;async;100;0.00426022;0.00139987;0.0200851
751;inner;100;0.0209195;0.018048;0.0243736
751;wait;100;3.26175e-05;1.6303e-05;6.8651e-05
751;boundary;100;0.00821842;0.00626172;0.011159
751;calc iter;100;0.033432;0.0279867;0.047119
751;calc total;1;3.36482;3.36482;3.36482
751;total;1;9.46192;9.46192;9.46192
703;initialize;1;5.69692;5.69692;5.69692
703;async;100;0.00468025;0.00166447;0.00528838
703;inner;100;0.0198331;0.0193546;0.0232628
703;wait;100;3.34752e-05;1.8425e-05;0.00010737
703;boundary;100;0.00886088;0.00729475;0.00973209
703;calc iter;100;0.0334088;0.0315005;0.0340317
703;calc total;1;3.36482;3.36482;3.36482
703;total;1;9.56211;9.56211;9.56211
679;initialize;1;5.61896;5.61896;5.61896
679;async;100;0.00389891;0.00119265;0.0173631
679;inner;100;0.0208311;0.0182499;0.0242548
679;wait;100;3.53693e-05;1.6095e-05;6.3484e-05
679;boundary;100;0.00863329;0.00622495;0.0114051
679;calc iter;100;0.0333998;0.0284663;0.0445281
679;calc total;1;3.36482;3.36482;3.36482
679;total;1;9.48244;9.48244;9.48244
752;initialize;1;5.61039;5.61039;5.61039
752;async;100;0.00343931;0.00132556;0.0125806
752;inner;100;0.0211694;0.0191029;0.0249517
752;wait;100;3.72588e-05;1.7112e-05;5.4315e-05
752;boundary;100;0.00876935;0.00651914;0.0106914
752;calc iter;100;0.0334165;0.0311064;0.0417209
752;calc total;1;3.36483;3.36483;3.36483
752;total;1;9.46776;9.46776;9.46776
704;initialize;1;5.69688;5.69688;5.69688
704;async;100;0.0045277;0.00173162;0.00568849
704;inner;100;0.0211911;0.0208242;0.0246159
704;wait;100;2.67018e-05;1.923e-05;5.1147e-05
704;boundary;100;0.00768579;0.00667704;0.00818835
704;calc iter;100;0.0334323;0.0314726;0.0342934
704;calc total;1;3.36483;3.36483;3.36483
704;total;1;9.56209;9.56209;9.56209
680;initialize;1;5.61899;5.61899;5.61899
680;async;100;0.00375514;0.00124873;0.0141556
680;inner;100;0.0215202;0.0194847;0.0247241
680;wait;100;3.1199e-05;1.945e-05;6.1832e-05
680;boundary;100;0.00810173;0.006531;0.00966125
680;calc iter;100;0.0334094;0.0300757;0.0418478
680;calc total;1;3.36483;3.36483;3.36483
680;total;1;9.48245;9.48245;9.48245
753;initialize;1;5.6104;5.6104;5.6104
753;async;100;0.00376415;0.00144414;0.00849605
753;inner;100;0.0214303;0.0196716;0.0247639
753;wait;100;3.21445e-05;1.8695e-05;6.754e-05
753;boundary;100;0.00819209;0.00652959;0.010232
753;calc iter;100;0.0334198;0.0309458;0.0383254
753;calc total;1;3.36483;3.36483;3.36483
753;total;1;9.46776;9.46776;9.46776
705;initialize;1;5.69686;5.69686;5.69686
705;async;100;0.00538277;0.0017264;0.00621766
705;inner;100;0.0212359;0.0208854;0.0246528
705;wait;100;2.08e-05;1.6345e-05;4.9395e-05
705;boundary;100;0.00681535;0.00645312;0.007014
705;calc iter;100;0.0334559;0.0316371;0.0340155
705;calc total;1;3.36482;3.36482;3.36482
705;total;1;9.56207;9.56207;9.56207
681;initialize;1;5.61896;5.61896;5.61896
681;async;100;0.00436858;0.00114686;0.00826833
681;inner;100;0.0216868;0.0197663;0.0246347
681;wait;100;2.53155e-05;1.7176e-05;5.8413e-05
681;boundary;100;0.00734033;0.00664991;0.00901344
681;calc iter;100;0.0334222;0.0301663;0.0365983
681;calc total;1;3.36482;3.36482;3.36482
681;total;1;9.48245;9.48245;9.48245
754;initialize;1;5.61034;5.61034;5.61034
754;async;100;0.00454853;0.00139926;0.0104931
754;inner;100;0.0216139;0.0196395;0.0247873
754;wait;100;2.40665e-05;1.7518e-05;6.1238e-05
754;boundary;100;0.0072648;0.00653697;0.00858009
754;calc iter;100;0.0334524;0.0299278;0.0383904
754;calc total;1;3.36483;3.36483;3.36483
754;total;1;9.46775;9.46775;9.46775
706;initialize;1;5.69692;5.69692;5.69692
706;async;100;0.00574355;0.00147111;0.00673639
706;inner;100;0.0208975;0.0205297;0.0246256
706;wait;100;1.85184e-05;1.5906e-05;5.6705e-05
706;boundary;100;0.00681132;0.00488642;0.0070989
706;calc iter;100;0.0334722;0.0312805;0.0345632
706;calc total;1;3.36483;3.36483;3.36483
706;total;1;9.5621;9.5621;9.5621
682;initialize;1;5.61898;5.61898;5.61898
682;async;100;0.00476452;0.00139141;0.00913085
682;inner;100;0.0216954;0.0198251;0.0249175
682;wait;100;1.97144e-05;1.5097e-05;6.3108e-05
682;boundary;100;0.00697023;0.00491725;0.00822149
682;calc iter;100;0.0334513;0.0300587;0.0363639
682;calc total;1;3.36483;3.36483;3.36483
682;total;1;9.48244;9.48244;9.48244
755;initialize;1;5.61037;5.61037;5.61037
755;async;100;0.00460496;0.00141319;0.0139757
755;inner;100;0.0216272;0.0198121;0.0251467
755;wait;100;2.35896e-05;1.609e-05;4.8725e-05
755;boundary;100;0.0072136;0.00601369;0.0108125
755;calc iter;100;0.0334704;0.0297601;0.0404965
755;calc total;1;3.36482;3.36482;3.36482
755;total;1;9.46775;9.46775;9.46775
707;initialize;1;5.69688;5.69688;5.69688
707;async;100;0.00502381;0.00121482;0.0101749
707;inner;100;0.0213688;0.0207601;0.0247365
707;wait;100;2.29349e-05;1.5887e-05;4.7888e-05
707;boundary;100;0.00703285;0.00668497;0.00726478
707;calc iter;100;0.0334496;0.0307064;0.0378373
707;calc total;1;3.36482;3.36482;3.36482
707;total;1;9.5621;9.5621;9.5621
683;initialize;1;5.61899;5.61899;5.61899
683;async;100;0.00479793;0.0016369;0.0145039
683;inner;100;0.0213883;0.0187035;0.0245119
683;wait;100;2.41275e-05;1.5338e-05;7.6448e-05
683;boundary;100;0.00724393;0.00468343;0.00932942
683;calc iter;100;0.0334554;0.0283702;0.0418314
683;calc total;1;3.36482;3.36482;3.36482
683;total;1;9.48245;9.48245;9.48245
756;initialize;1;5.59953;5.59953;5.59953
756;async;100;0.00524355;0.00131315;0.0150139
756;inner;100;0.0211193;0.018933;0.0243106
756;wait;100;2.20844e-05;1.5693e-05;6.0293e-05
756;boundary;100;0.00709127;0.00432119;0.0100976
756;calc iter;100;0.0334775;0.0290803;0.0430218
756;calc total;1;3.36483;3.36483;3.36483
756;total;1;9.45691;9.45691;9.45691
708;initialize;1;5.69693;5.69693;5.69693
708;async;100;0.00441501;0.00157227;0.00897452
708;inner;100;0.0222352;0.0213288;0.0244682
708;wait;100;2.11899e-05;1.5883e-05;5.8301e-05
708;boundary;100;0.00674404;0.00629434;0.00744848
708;calc iter;100;0.0334164;0.0309194;0.0372171
708;calc total;1;3.36483;3.36483;3.36483
708;total;1;9.56211;9.56211;9.56211
684;initialize;1;5.61892;5.61892;5.61892
684;async;100;0.00508731;0.00112916;0.01532
684;inner;100;0.0209972;0.0187805;0.0245981
684;wait;100;2.28452e-05;1.6051e-05;6.0654e-05
684;boundary;100;0.00737692;0.00431112;0.00999995
684;calc iter;100;0.0334854;0.0287525;0.0434437
684;calc total;1;3.36483;3.36483;3.36483
684;total;1;9.48241;9.48241;9.48241
757;initialize;1;5.61035;5.61035;5.61035
757;async;100;0.00480867;0.00149341;0.0171646
757;inner;100;0.021745;0.0189877;0.0243524
757;wait;100;2.14754e-05;1.5808e-05;4.6821e-05
757;boundary;100;0.00687974;0.00563256;0.00980859
757;calc iter;100;0.0334559;0.0290933;0.0431357
757;calc total;1;3.36482;3.36482;3.36482
757;total;1;9.46774;9.46774;9.46774
709;initialize;1;5.69693;5.69693;5.69693
709;async;100;0.0038213;0.00116408;0.00722761
709;inner;100;0.0224143;0.0216444;0.0245107
709;wait;100;2.78092e-05;1.7764e-05;4.8949e-05
709;boundary;100;0.00713433;0.0059862;0.00866845
709;calc iter;100;0.0333988;0.0310141;0.0360975
709;calc total;1;3.36482;3.36482;3.36482
709;total;1;9.56211;9.56211;9.56211
685;initialize;1;5.61894;5.61894;5.61894
685;async;100;0.00501273;0.00155848;0.018465
685;inner;100;0.0214138;0.0191254;0.0245638
685;wait;100;2.26471e-05;1.6008e-05;5.017e-05
685;boundary;100;0.00700532;0.00598294;0.0101812
685;calc iter;100;0.0334556;0.0293739;0.0443507
685;calc total;1;3.36482;3.36482;3.36482
685;total;1;9.48243;9.48243;9.48243
758;initialize;1;5.61036;5.61036;5.61036
758;async;100;0.00452576;0.00148725;0.0197748
758;inner;100;0.0215025;0.0182554;0.0242713
758;wait;100;2.79348e-05;1.6307e-05;6.2401e-05
758;boundary;100;0.00737997;0.00541382;0.0104005
758;calc iter;100;0.0334372;0.029414;0.0461012
758;calc total;1;3.36482;3.36482;3.36482
758;total;1;9.46775;9.46775;9.46775
710;initialize;1;5.69688;5.69688;5.69688
710;async;100;0.00375381;0.000971991;0.00789894
710;inner;100;0.0222369;0.0214346;0.0244293
710;wait;100;2.99952e-05;1.7753e-05;6.2988e-05
710;boundary;100;0.00736989;0.00629908;0.0085083
710;calc iter;100;0.0333917;0.031013;0.0364235
710;calc total;1;3.36483;3.36483;3.36483
710;total;1;9.56209;9.56209;9.56209
686;initialize;1;5.61897;5.61897;5.61897
686;async;100;0.00439381;0.00123132;0.0195184
686;inner;100;0.021452;0.0183297;0.0246073
686;wait;100;2.86921e-05;1.6927e-05;5.9215e-05
686;boundary;100;0.0075648;0.00637835;0.0104842
686;calc iter;100;0.0334403;0.0288275;0.0462448
686;calc total;1;3.36483;3.36483;3.36483
686;total;1;9.48243;9.48243;9.48243
759;initialize;1;5.61037;5.61037;5.61037
759;async;100;0.00414477;0.00182461;0.0183906
759;inner;100;0.0208322;0.0186988;0.0239098
759;wait;100;3.74455e-05;1.7298e-05;6.2204e-05
759;boundary;100;0.00838728;0.00532277;0.0112052
759;calc iter;100;0.033403;0.028127;0.0435943
759;calc total;1;3.36482;3.36482;3.36482
759;total;1;9.46773;9.46773;9.46773
711;initialize;1;5.69691;5.69691;5.69691
711;async;100;0.00393828;0.00117841;0.00741128
711;inner;100;0.0225196;0.0217336;0.0245471
711;wait;100;2.41514e-05;1.7671e-05;5.3443e-05
711;boundary;100;0.00692078;0.00653494;0.00801516
711;calc iter;100;0.0334038;0.031796;0.0360459
711;calc total;1;3.36482;3.36482;3.36482
711;total;1;9.56209;9.56209;9.56209
687;initialize;1;5.61897;5.61897;5.61897
687;async;100;0.00394758;0.00128791;0.0181677
687;inner;100;0.0207574;0.0184896;0.0243904
687;wait;100;3.59875e-05;1.6682e-05;6.5886e-05
687;boundary;100;0.00865815;0.00614555;0.0116281
687;calc iter;100;0.0334005;0.0288025;0.0434932
687;calc total;1;3.36482;3.36482;3.36482
687;total;1;9.48245;9.48245;9.48245
760;initialize;1;5.6104;5.6104;5.6104
760;async;100;0.00437737;0.00179589;0.00630708
760;inner;100;0.0218459;0.0198383;0.0244543
760;wait;100;2.79864e-05;1.817e-05;5.26e-05
760;boundary;100;0.00716466;0.00632454;0.00937506
760;calc iter;100;0.0334169;0.0313627;0.0355779
760;calc total;1;3.36483;3.36483;3.36483
760;total;1;9.46776;9.46776;9.46776
712;initialize;1;5.6969;5.6969;5.6969
712;async;100;0.00418915;0.00178189;0.00850844
712;inner;100;0.0221837;0.0213925;0.0242576
712;wait;100;2.60071e-05;1.5594e-05;5.5536e-05
712;boundary;100;0.0069991;0.00648271;0.00805608
712;calc iter;100;0.0333989;0.0313715;0.0366764
712;calc total;1;3.36483;3.36483;3.36483
712;total;1;9.56208;9.56208;9.56208
688;initialize;1;5.61892;5.61892;5.61892
688;async;100;0.00432409;0.00178792;0.00775182
688;inner;100;0.021353;0.0194306;0.0245112
688;wait;100;2.89027e-05;1.9721e-05;5.925e-05
688;boundary;100;0.00769906;0.00646727;0.00979791
688;calc iter;100;0.033406;0.031589;0.0366024
688;calc total;1;3.36483;3.36483;3.36483
688;total;1;9.48241;9.48241;9.48241
761;initialize;1;5.61037;5.61037;5.61037
761;async;100;0.00485419;0.00150117;0.00661044
761;inner;100;0.0219152;0.0201188;0.0244969
761;wait;100;2.11638e-05;1.6318e-05;5.1903e-05
761;boundary;100;0.00663424;0.0058676;0.008364
761;calc iter;100;0.0334257;0.0313964;0.0349128
761;calc total;1;3.36483;3.36483;3.36483
761;total;1;9.46777;9.46777;9.46777
713;initialize;1;5.69693;5.69693;5.69693
713;async;100;0.00442562;0.0015998;0.00626263
713;inner;100;0.0223336;0.0214978;0.0245219
713;wait;100;1.79856e-05;1.5456e-05;5.2633e-05
713;boundary;100;0.0066404;0.00604219;0.00714401
713;calc iter;100;0.0334187;0.0314688;0.0349686
713;calc total;1;3.36483;3.36483;3.36483
713;total;1;9.5621;9.5621;9.5621
689;initialize;1;5.61898;5.61898;5.61898
689;async;100;0.00513742;0.00192209;0.00826496
689;inner;100;0.0212835;0.0196265;0.0245077
689;wait;100;2.0913e-05;1.6225e-05;5.7466e-05
689;boundary;100;0.00698509;0.00633735;0.00861946
689;calc iter;100;0.0334282;0.0315572;0.0362071
689;calc total;1;3.36482;3.36482;3.36482
689;total;1;9.48245;9.48245;9.48245
762;initialize;1;5.60014;5.60014;5.60014
762;async;100;0.00622055;0.00178333;0.00865646
762;inner;100;0.0206938;0.0192508;0.0238183
762;wait;100;1.98763e-05;1.5636e-05;7.3058e-05
762;boundary;100;0.00651063;0.00550416;0.00744023
762;calc iter;100;0.0334461;0.0319565;0.0349984
762;calc total;1;3.36483;3.36483;3.36483
762;total;1;9.45752;9.45752;9.45752
714;initialize;1;5.69691;5.69691;5.69691
714;async;100;0.00511794;0.001682;0.00737314
714;inner;100;0.0215905;0.0208815;0.0241887
714;wait;100;1.96086e-05;1.5213e-05;9.8181e-05
714;boundary;100;0.00670121;0.00469644;0.00740199
714;calc iter;100;0.0334304;0.0315038;0.035704
714;calc total;1;3.36483;3.36483;3.36483
714;total;1;9.56211;9.56211;9.56211
690;initialize;1;5.61894;5.61894;5.61894
690;async;100;0.00534107;0.00171593;0.00727971
690;inner;100;0.020893;0.0196988;0.0243915
690;wait;100;1.93466e-05;1.5373e-05;7.0816e-05
690;boundary;100;0.00720322;0.00582628;0.00887694
690;calc iter;100;0.0334578;0.0319915;0.0366638
690;calc total;1;3.36483;3.36483;3.36483
690;total;1;9.48244;9.48244;9.48244
763;initialize;1;5.60698;5.60698;5.60698
763;async;100;0.00509236;0.00180104;0.0119194
763;inner;100;0.0216644;0.0197285;0.0242477
763;wait;100;2.25886e-05;1.674e-05;6.2738e-05
763;boundary;100;0.00665945;0.00610867;0.00860379
763;calc iter;100;0.0334398;0.031292;0.0390491
763;calc total;1;3.36483;3.36483;3.36483
763;total;1;9.46437;9.46437;9.46437
715;initialize;1;5.69689;5.69689;5.69689
715;async;100;0.00456261;0.00169743;0.0115871
715;inner;100;0.022114;0.0200388;0.0242009
715;wait;100;2.23272e-05;1.8019e-05;7.7375e-05
715;boundary;100;0.00671154;0.00636787;0.00738045
715;calc iter;100;0.0334115;0.0300422;0.0390266
715;calc total;1;3.36482;3.36482;3.36482
715;total;1;9.56209;9.56209;9.56209
691;initialize;1;5.61897;5.61897;5.61897
691;async;100;0.00513462;0.00194744;0.00988277
691;inner;100;0.0213765;0.0196183;0.0245102
691;wait;100;2.36245e-05;1.6831e-05;5.5886e-05
691;boundary;100;0.00690967;0.0062328;0.00798264
691;calc iter;100;0.0334456;0.0305536;0.0371636
691;calc total;1;3.36482;3.36482;3.36482
691;total;1;9.48244;9.48244;9.48244
764;initialize;1;5.61035;5.61035;5.61035
764;async;100;0.00468691;0.00164922;0.0128138
764;inner;100;0.0219181;0.019773;0.0244786
764;wait;100;2.52767e-05;1.8197e-05;5.1069e-05
764;boundary;100;0.00681734;0.00550011;0.00996605
764;calc iter;100;0.0334488;0.0303505;0.0395676
764;calc total;1;3.36483;3.36483;3.36483
764;total;1;9.46774;9.46774;9.46774
716;initialize;1;5.69689;5.69689;5.69689
716;async;100;0.00404633;0.00137531;0.0107771
716;inner;100;0.0222727;0.0209605;0.0244045
716;wait;100;2.57979e-05;1.6445e-05;5.6875e-05
716;boundary;100;0.00706909;0.00636141;0.00874949
716;calc iter;100;0.0334149;0.0302701;0.0383097
716;calc total;1;3.36483;3.36483;3.36483
716;total;1;9.5621;9.5621;9.5621
692;initialize;1;5.61895;5.61895;5.61895
692;async;100;0.00468655;0.00138868;0.0138054
692;inner;100;0.0215491;0.0189882;0.0246322
692;wait;100;2.51533e-05;1.678e-05;5.4671e-05
692;boundary;100;0.00719962;0.00585778;0.0102702
692;calc iter;100;0.0334616;0.030031;0.0404596
692;calc total;1;3.36483;3.36483;3.36483
692;total;1;9.48241;9.48241;9.48241
765;initialize;1;5.61039;5.61039;5.61039
765;async;100;0.00458121;0.00183733;0.0142932
765;inner;100;0.0214302;0.0187912;0.0239705
765;wait;100;2.94988e-05;1.8411e-05;6.7568e-05
765;boundary;100;0.00739039;0.00632401;0.00957029
765;calc iter;100;0.0334324;0.0307412;0.0421968
765;calc total;1;3.36483;3.36483;3.36483
765;total;1;9.46776;9.46776;9.46776
717;initialize;1;5.69691;5.69691;5.69691
717;async;100;0.00352234;0.00117602;0.00855581
717;inner;100;0.022013;0.0207315;0.0242638
717;wait;100;3.19324e-05;1.7491e-05;5.1318e-05
717;boundary;100;0.00782599;0.0062773;0.0095985
717;calc iter;100;0.0333943;0.0303572;0.0381676
717;calc total;1;3.36482;3.36482;3.36482
717;total;1;9.5621;9.5621;9.5621
693;initialize;1;5.61895;5.61895;5.61895
693;async;100;0.0040915;0.00121166;0.0132159
693;inner;100;0.0215148;0.0192316;0.0247485
693;wait;100;3.07687e-05;1.77e-05;6.6836e-05
693;boundary;100;0.00780554;0.00652815;0.0101122
693;calc iter;100;0.0334437;0.0294064;0.0422207
693;calc total;1;3.36482;3.36482;3.36482
693;total;1;9.48244;9.48244;9.48244
766;initialize;1;5.61034;5.61034;5.61034
766;async;100;0.00429642;0.00179751;0.0170384
766;inner;100;0.0211712;0.019336;0.0238864
766;wait;100;3.45882e-05;1.8245e-05;6.7009e-05
766;boundary;100;0.0079116;0.00611182;0.00976482
766;calc iter;100;0.033415;0.0309662;0.0425067
766;calc total;1;3.36483;3.36483;3.36483
766;total;1;9.46773;9.46773;9.46773
718;initialize;1;5.6969;5.6969;5.6969
718;async;100;0.00323787;0.000808354;0.0153917
718;inner;100;0.022085;0.020868;0.0245355
718;wait;100;3.41069e-05;1.5994e-05;5.0151e-05
718;boundary;100;0.00802301;0.00508996;0.00944462
718;calc iter;100;0.0333812;0.0302576;0.0413688
718;calc total;1;3.36482;3.36482;3.36482
718;total;1;9.56211;9.56211;9.56211
694;initialize;1;5.61895;5.61895;5.61895
694;async;100;0.00376906;0.00120435;0.0169287
694;inner;100;0.0213526;0.0194423;0.0245535
694;wait;100;3.53987e-05;1.9991e-05;6.7286e-05
694;boundary;100;0.00824462;0.0061885;0.00996638
694;calc iter;100;0.0334027;0.0302477;0.0428495
694;calc total;1;3.36482;3.36482;3.36482
694;total;1;9.48243;9.48243;9.48243
719;initialize;1;5.69692;5.69692;5.69692
719;async;100;0.00367918;0.0011812;0.0129467
719;inner;100;0.0218028;0.0205481;0.0241784
719;wait;100;3.3633e-05;1.7525e-05;5.7349e-05
719;boundary;100;0.00786032;0.00571322;0.00947426
719;calc iter;100;0.033377;0.030796;0.0392855
719;calc total;1;3.36482;3.36482;3.36482
719;total;1;9.56211;9.56211;9.56211
695;initialize;1;5.61894;5.61894;5.61894
695;async;100;0.00389707;0.00125478;0.0132597
695;inner;100;0.020821;0.0184955;0.0242787
695;wait;100;3.72301e-05;1.8255e-05;9.9609e-05
695;boundary;100;0.00862813;0.00606938;0.0113659
695;calc iter;100;0.0333845;0.0311255;0.040828
695;calc total;1;3.36482;3.36482;3.36482
695;total;1;9.48243;9.48243;9.48243
767;initialize;1;5.60801;5.60801;5.60801
767;async;100;0.00451032;0.00142371;0.0120654
767;inner;100;0.0205301;0.0177134;0.0233731
767;wait;100;3.7233e-05;2.0412e-05;9.8738e-05
767;boundary;100;0.00832507;0.0062575;0.0115621
767;calc iter;100;0.0334039;0.0300467;0.0394184
767;calc total;1;3.36483;3.36483;3.36483
767;total;1;9.46536;9.46536;9.46536
720;initialize;1;5.65278;5.65278;5.65278
720;async;100;0.00397633;0.00181518;0.0126749
720;inner;100;0.0219163;0.0196742;0.0245676
720;wait;100;3.04377e-05;1.674e-05;6.6876e-05
720;boundary;100;0.00745476;0.00584918;0.00928372
720;calc iter;100;0.0333789;0.0309076;0.039973
720;calc total;1;3.36483;3.36483;3.36483
720;total;1;9.5144;9.5144;9.5144
721;initialize;1;5.65278;5.65278;5.65278
721;async;100;0.00414458;0.00148915;0.00887079
721;inner;100;0.0220479;0.0199083;0.0243998
721;wait;100;2.68713e-05;1.6294e-05;5.5198e-05
721;boundary;100;0.00716922;0.00654566;0.00852982
721;calc iter;100;0.0333897;0.0299969;0.0374823
721;calc total;1;3.36482;3.36482;3.36482
721;total;1;9.51437;9.51437;9.51437
722;initialize;1;5.65275;5.65275;5.65275
722;async;100;0.00483567;0.00150908;0.0127647
722;inner;100;0.0216476;0.0194352;0.0241703
722;wait;100;2.35075e-05;1.6288e-05;8.1929e-05
722;boundary;100;0.00689434;0.00645848;0.00792051
722;calc iter;100;0.0334024;0.0302615;0.0390428
722;calc total;1;3.36483;3.36483;3.36483
722;total;1;9.51437;9.51437;9.51437
723;initialize;1;5.65285;5.65285;5.65285
723;async;100;0.00469291;0.00153839;0.0187403
723;inner;100;0.021693;0.018225;0.0241814
723;wait;100;2.40379e-05;1.5771e-05;6.3895e-05
723;boundary;100;0.00700306;0.00644058;0.00930934
723;calc iter;100;0.0334141;0.0288169;0.0451535
723;calc total;1;3.36482;3.36482;3.36482
723;total;1;9.5144;9.5144;9.5144
724;initialize;1;5.65277;5.65277;5.65277
724;async;100;0.00490019;0.000977656;0.0149975
724;inner;100;0.0216937;0.0190702;0.02439
724;wait;100;2.28966e-05;1.5733e-05;6.2424e-05
724;boundary;100;0.00681642;0.00437666;0.00914348
724;calc iter;100;0.0334344;0.0292864;0.0419783
724;calc total;1;3.36482;3.36482;3.36482
724;total;1;9.51439;9.51439;9.51439
725;initialize;1;5.65284;5.65284;5.65284
725;async;100;0.00479456;0.00121468;0.0178269
725;inner;100;0.0216846;0.0194602;0.0241197
725;wait;100;2.34295e-05;1.5213e-05;6.0501e-05
725;boundary;100;0.00689962;0.00465198;0.00928072
725;calc iter;100;0.0334033;0.029675;0.0424445
725;calc total;1;3.36482;3.36482;3.36482
725;total;1;9.5144;9.5144;9.5144
726;initialize;1;5.65286;5.65286;5.65286
726;async;100;0.00414222;0.0015924;0.0200841
726;inner;100;0.02167;0.018611;0.0242563
726;wait;100;3.03735e-05;1.6045e-05;6.5634e-05
726;boundary;100;0.00754492;0.00472716;0.00997819
726;calc iter;100;0.0333887;0.0272545;0.0477095
726;calc total;1;3.36483;3.36483;3.36483
726;total;1;9.5144;9.5144;9.5144
727;initialize;1;5.65279;5.65279;5.65279
727;async;100;0.00425638;0.00179557;0.0178722
727;inner;100;0.0210782;0.0182854;0.023927
727;wait;100;3.69423e-05;1.5883e-05;6.7679e-05
727;boundary;100;0.00800521;0.00499889;0.0104064
727;calc iter;100;0.033378;0.0285105;0.0426817
727;calc total;1;3.36482;3.36482;3.36482
727;total;1;9.51436;9.51436;9.51436
728;initialize;1;5.65276;5.65276;5.65276
728;async;100;0.00393213;0.00111563;0.0122661
728;inner;100;0.021833;0.0194914;0.024476
728;wait;100;3.15167e-05;1.7365e-05;4.8166e-05
728;boundary;100;0.00759912;0.00622619;0.00937816
728;calc iter;100;0.0333969;0.0296866;0.0403357
728;calc total;1;3.36483;3.36483;3.36483
728;total;1;9.51435;9.51435;9.51435
729;initialize;1;5.65282;5.65282;5.65282
729;async;100;0.00408201;0.00105861;0.0157516
729;inner;100;0.0221004;0.0197245;0.024591
729;wait;100;2.67589e-05;1.6942e-05;5.1673e-05
729;boundary;100;0.00718971;0.00630777;0.00891461
729;calc iter;100;0.0333999;0.0303114;0.04303
729;calc total;1;3.36483;3.36483;3.36483
729;total;1;9.5144;9.5144;9.5144
730;initialize;1;5.6528;5.6528;5.6528
730;async;100;0.00431268;0.00109917;0.0175559
730;inner;100;0.0222405;0.019173;0.0249667
730;wait;100;2.25021e-05;1.6972e-05;4.5658e-05
730;boundary;100;0.00684133;0.00619509;0.00816103
730;calc iter;100;0.033418;0.0283742;0.0444287
730;calc total;1;3.36483;3.36483;3.36483
730;total;1;9.51435;9.51435;9.51435
731;initialize;1;5.65285;5.65285;5.65285
731;async;100;0.00454054;0.00103457;0.0162901
731;inner;100;0.0219844;0.0191877;0.0247798
731;wait;100;2.17891e-05;1.6559e-05;4.7307e-05
731;boundary;100;0.0068892;0.00441763;0.00980664
731;calc iter;100;0.0334371;0.028655;0.0451404
731;calc total;1;3.36483;3.36483;3.36483
731;total;1;9.51439;9.51439;9.51439
732;initialize;1;5.65287;5.65287;5.65287
732;async;100;0.0051069;0.00136727;0.0180379
732;inner;100;0.0211018;0.018284;0.0246861
732;wait;100;2.52489e-05;1.639e-05;5.7307e-05
732;boundary;100;0.00723442;0.00484656;0.0103947
732;calc iter;100;0.0334695;0.0281635;0.0436237
732;calc total;1;3.36483;3.36483;3.36483
732;total;1;9.51442;9.51442;9.51442
733;initialize;1;5.65285;5.65285;5.65285
733;async;100;0.0048605;0.00138918;0.0173743
733;inner;100;0.0213855;0.0189034;0.0244655
733;wait;100;2.49738e-05;1.6663e-05;7.042e-05
733;boundary;100;0.00718155;0.004907;0.00957052
733;calc iter;100;0.0334537;0.0284116;0.0436222
733;calc total;1;3.36483;3.36483;3.36483
733;total;1;9.51441;9.51441;9.51441
734;initialize;1;5.65282;5.65282;5.65282
734;async;100;0.00433813;0.00124362;0.0208599
734;inner;100;0.0211454;0.0180323;0.0245416
734;wait;100;2.9225e-05;1.6048e-05;5.0205e-05
734;boundary;100;0.00790443;0.00541265;0.0102533
734;calc iter;100;0.0334183;0.0282863;0.0460626
734;calc total;1;3.36483;3.36483;3.36483
734;total;1;9.51441;9.51441;9.51441
735;initialize;1;5.65286;5.65286;5.65286
735;async;100;0.00406796;0.00143906;0.0189359
735;inner;100;0.0204942;0.0180597;0.0243403
735;wait;100;3.74106e-05;1.868e-05;5.828e-05
735;boundary;100;0.00880892;0.0052657;0.0120199
735;calc iter;100;0.0334097;0.0270498;0.0450559
735;calc total;1;3.36483;3.36483;3.36483
735;total;1;9.51441;9.51441;9.51441
736;initialize;1;5.65282;5.65282;5.65282
736;async;100;0.00415079;0.00107243;0.0155237
736;inner;100;0.0211792;0.0187641;0.0244365
736;wait;100;3.11056e-05;1.7176e-05;6.0144e-05
736;boundary;100;0.00806139;0.0054402;0.0107785
736;calc iter;100;0.0334237;0.0271934;0.0425517
736;calc total;1;3.36482;3.36482;3.36482
736;total;1;9.51438;9.51438;9.51438
737;initialize;1;5.65278;5.65278;5.65278
737;async;100;0.00438199;0.00095601;0.0142275
737;inner;100;0.021254;0.0188337;0.0243685
737;wait;100;2.94151e-05;1.8894e-05;5.7594e-05
737;boundary;100;0.00776102;0.00601264;0.0105794
737;calc iter;100;0.0334274;0.0287607;0.0405751
737;calc total;1;3.36482;3.36482;3.36482
737;total;1;9.51438;9.51438;9.51438
738;initialize;1;5.65279;5.65279;5.65279
738;async;100;0.00491228;0.00142543;0.0174589
738;inner;100;0.0212359;0.0184956;0.0241772
738;wait;100;2.5457e-05;1.6904e-05;9.9206e-05
738;boundary;100;0.00727956;0.00627706;0.0103257
738;calc iter;100;0.0334544;0.0284373;0.0432217
738;calc total;1;3.36482;3.36482;3.36482
738;total;1;9.51435;9.51435;9.51435
739;initialize;1;5.65282;5.65282;5.65282
739;async;100;0.00526395;0.00137467;0.0187764
739;inner;100;0.0209971;0.0182204;0.0243187
739;wait;100;2.25465e-05;1.6881e-05;6.8822e-05
739;boundary;100;0.00718355;0.00480035;0.010293
739;calc iter;100;0.0334685;0.0280884;0.0443122
739;calc total;1;3.36482;3.36482;3.36482
739;total;1;9.51438;9.51438;9.51438
740;initialize;1;5.65284;5.65284;5.65284
740;async;100;0.00505123;0.00149615;0.0209334
740;inner;100;0.0207905;0.0182812;0.0245287
740;wait;100;2.10143e-05;1.6117e-05;5.3843e-05
740;boundary;100;0.00762799;0.00440707;0.00961346
740;calc iter;100;0.0334919;0.0272376;0.0484471
740;calc total;1;3.36483;3.36483;3.36483
740;total;1;9.51442;9.51442;9.51442
741;initialize;1;5.65291;5.65291;5.65291
741;async;100;0.00539139;0.00134649;0.0205127
741;inner;100;0.0212502;0.018263;0.024549
741;wait;100;2.18491e-05;1.6534e-05;4.5286e-05
741;boundary;100;0.00679926;0.00488313;0.00827776
741;calc iter;100;0.0334641;0.0277226;0.046159
741;calc total;1;3.36482;3.36482;3.36482
741;total;1;9.51438;9.51438;9.51438
742;initialize;1;5.65282;5.65282;5.65282
742;async;100;0.00494745;0.00146395;0.0196403
742;inner;100;0.0212459;0.0183367;0.0243328
742;wait;100;2.70451e-05;1.7384e-05;7.0576e-05
742;boundary;100;0.00722253;0.0049287;0.00937523
742;calc iter;100;0.0334441;0.0273877;0.0476799
742;calc total;1;3.36483;3.36483;3.36483
742;total;1;9.51438;9.51438;9.51438
743;initialize;1;5.65281;5.65281;5.65281
743;async;100;0.00463895;0.00141773;0.0194802
743;inner;100;0.0209506;0.0176774;0.0244865
743;wait;100;2.98703e-05;1.7556e-05;5.1706e-05
743;boundary;100;0.00781217;0.00622831;0.00993973
743;calc iter;100;0.0334328;0.0277333;0.0459741
743;calc total;1;3.36482;3.36482;3.36482
743;total;1;9.51436;9.51436;9.51436
DASH
InitEnergy=125.00000
EndEnergy=125.00000
DiffEnergy=-0.00000
Matrixspec: 1500 x 1500 x 1500
Iterations: 100
# unit_id;function_name;num_calls;avg_runtime;min_runtime;max_runtime
0;initialize;1;5.25328;5.25328;5.25328
0;async;100;0.00529;0.00170;0.00612
0;inner;100;0.02062;0.02020;0.02450
0;wait;100;0.00002;0.00002;0.00007
0;boundary;100;0.00756;0.00428;0.00793
0;calc iter;100;0.03349;0.02999;0.03536
0;calc total;1;3.35362;3.35362;3.35362
0;total;1;9.08227;9.08227;9.08227
1;initialize;1;5.25328;5.25328;5.25328
1;async;100;0.00565789;0.00262834;0.00685697
1;inner;100;0.0209791;0.0205411;0.0242848
1;wait;100;2.00944e-05;1.6331e-05;3.8735e-05
1;boundary;100;0.00681114;0.00499796;0.00763109
1;calc iter;100;0.0334696;0.031355;0.0356106
1;calc total;1;3.35362;3.35362;3.35362
1;total;1;9.08221;9.08221;9.08221
2;initialize;1;5.25326;5.25326;5.25326
2;async;100;0.00525141;0.00251079;0.00609789
2;inner;100;0.0211736;0.0208257;0.0243456
2;wait;100;2.21569e-05;1.842e-05;4.9271e-05
2;boundary;100;0.00700157;0.00652895;0.00720737
2;calc iter;100;0.0334498;0.0322343;0.034228
2;calc total;1;3.35362;3.35362;3.35362
2;total;1;9.08224;9.08224;9.08224
3;initialize;1;5.25334;5.25334;5.25334
3;async;100;0.00471469;0.00176118;0.00557892
3;inner;100;0.0211129;0.020764;0.0242735
3;wait;100;2.74078e-05;2.0412e-05;5.16e-05
3;boundary;100;0.00757771;0.00663438;0.0078197
3;calc iter;100;0.0334341;0.032283;0.0341136
3;calc total;1;3.35362;3.35362;3.35362
3;total;1;9.08231;9.08231;9.08231
4;initialize;1;5.2533;5.2533;5.2533
4;async;100;0.00403266;0.00188268;0.00543906
4;inner;100;0.0208134;0.0203821;0.0241061
4;wait;100;3.50928e-05;2.2064e-05;5.3365e-05
4;boundary;100;0.00853198;0.00679837;0.00897779
4;calc iter;100;0.0334142;0.0320562;0.0343704
4;calc total;1;3.35362;3.35362;3.35362
4;total;1;9.08225;9.08225;9.08225
5;initialize;1;5.25328;5.25328;5.25328
5;async;100;0.00425671;0.00164441;0.00574718
5;inner;100;0.0207221;0.0203158;0.0238342
5;wait;100;3.41239e-05;1.8313e-05;0.000107052
5;boundary;100;0.00840369;0.00654374;0.0087277
5;calc iter;100;0.0334176;0.0314247;0.0344382
5;calc total;1;3.35362;3.35362;3.35362
5;total;1;9.08227;9.08227;9.08227
6;initialize;1;5.25332;5.25332;5.25332
6;async;100;0.00483862;0.00155717;0.0054598
6;inner;100;0.0213578;0.0210439;0.0244111
6;wait;100;2.40876e-05;1.8165e-05;4.7424e-05
6;boundary;100;0.00721832;0.00678677;0.00775186
6;calc iter;100;0.0334402;0.0317275;0.0340133
6;calc total;1;3.35362;3.35362;3.35362
6;total;1;9.08231;9.08231;9.08231
7;initialize;1;5.25332;5.25332;5.25332
7;async;100;0.00618886;0.00166759;0.00719248
7;inner;100;0.0206011;0.0201941;0.0238027
7;wait;100;2.25485e-05;1.7654e-05;6.2292e-05
7;boundary;100;0.00665275;0.00521834;0.0076312
7;calc iter;100;0.0334666;0.0313322;0.0352253
7;calc total;1;3.35362;3.35362;3.35362
7;total;1;9.08229;9.08229;9.08229
8;initialize;1;5.25337;5.25337;5.25337
8;async;100;0.00525539;0.00171125;0.00595874
8;inner;100;0.0213891;0.0209926;0.0245841
8;wait;100;2.22558e-05;1.7521e-05;6.0624e-05
8;boundary;100;0.00679463;0.00600267;0.00712078
8;calc iter;100;0.0334627;0.0319449;0.0343553
8;calc total;1;3.35362;3.35362;3.35362
8;total;1;9.08233;9.08233;9.08233
9;initialize;1;5.25324;5.25324;5.25324
9;async;100;0.0047989;0.00196416;0.00576424
9;inner;100;0.0213903;0.0210515;0.0244334
9;wait;100;2.33282e-05;1.9131e-05;5.9999e-05
9;boundary;100;0.00722852;0.00657749;0.00739285
9;calc iter;100;0.0334424;0.032073;0.0344056
9;calc total;1;3.35362;3.35362;3.35362
9;total;1;9.08223;9.08223;9.08223
10;initialize;1;5.25329;5.25329;5.25329
10;async;100;0.0039719;0.00173852;0.00471862
10;inner;100;0.0213718;0.0209835;0.02476
10;wait;100;2.96625e-05;2.3021e-05;4.8475e-05
10;boundary;100;0.00804974;0.00653413;0.00835284
10;calc iter;100;0.0334242;0.0315424;0.0340426
10;calc total;1;3.35362;3.35362;3.35362
10;total;1;9.08224;9.08224;9.08224
11;initialize;1;5.25329;5.25329;5.25329
11;async;100;0.00387165;0.00163973;0.00466079
11;inner;100;0.020766;0.0202513;0.0242154
11;wait;100;3.86773e-05;2.1604e-05;8.2063e-05
11;boundary;100;0.00873696;0.00656119;0.00915516
11;calc iter;100;0.0334147;0.0317875;0.0339244
11;calc total;1;3.35362;3.35362;3.35362
11;total;1;9.08222;9.08222;9.08222
12;initialize;1;5.25327;5.25327;5.25327
12;async;100;0.00407541;0.00173609;0.00514012
12;inner;100;0.022439;0.0221139;0.0245951
12;wait;100;2.50131e-05;1.7471e-05;5.7062e-05
12;boundary;100;0.00685197;0.00657163;0.00703541
12;calc iter;100;0.0333926;0.0315615;0.0345304
12;calc total;1;3.35362;3.35362;3.35362
12;total;1;9.08221;9.08221;9.08221
13;initialize;1;5.25325;5.25325;5.25325
13;async;100;0.00417075;0.00159898;0.00482949
13;inner;100;0.0224744;0.0221296;0.0245431
13;wait;100;2.07853e-05;1.6688e-05;6.0562e-05
13;boundary;100;0.00673354;0.0064604;0.00699162
13;calc iter;100;0.0334006;0.0315489;0.0343798
13;calc total;1;3.35362;3.35362;3.35362
13;total;1;9.0822;9.0822;9.0822
14;initialize;1;5.25328;5.25328;5.25328
14;async;100;0.00430698;0.0018304;0.00510778
14;inner;100;0.0223806;0.0220484;0.0245869
14;wait;100;1.93388e-05;1.5303e-05;5.8005e-05
14;boundary;100;0.0066998;0.00615166;0.00700069
14;calc iter;100;0.033408;0.0317511;0.0341701
14;calc total;1;3.35362;3.35362;3.35362
14;total;1;9.08225;9.08225;9.08225
15;initialize;1;5.25371;5.25371;5.25371
15;async;100;0.00495876;0.00155759;0.00584468
15;inner;100;0.0217159;0.0212386;0.0244336
15;wait;100;2.02366e-05;1.6745e-05;5.7292e-05
15;boundary;100;0.00671885;0.0053745;0.00783163
15;calc iter;100;0.0334153;0.0319762;0.0339733
15;calc total;1;3.35362;3.35362;3.35362
15;total;1;9.08267;9.08267;9.08267
16;initialize;1;5.25326;5.25326;5.25326
16;async;100;0.00451572;0.00164171;0.00518264
16;inner;100;0.0222284;0.0218214;0.0245695
16;wait;100;1.99936e-05;1.6372e-05;6.0839e-05
16;boundary;100;0.00664748;0.00556887;0.00696647
16;calc iter;100;0.0334132;0.0323116;0.0338642
16;calc total;1;3.35362;3.35362;3.35362
16;total;1;9.08221;9.08221;9.08221
48;initialize;1;5.26674;5.26674;5.26674
48;async;100;0.00523211;0.00167152;0.00665782
48;inner;100;0.021485;0.0211078;0.0243201
48;wait;100;2.12951e-05;1.64e-05;6.7099e-05
48;boundary;100;0.00671014;0.00549531;0.00699327
48;calc iter;100;0.03345;0.0319726;0.0346554
48;calc total;1;3.35362;3.35362;3.35362
48;total;1;9.0994;9.0994;9.0994
24;initialize;1;5.26652;5.26652;5.26652
24;async;100;0.00444122;0.00184261;0.00777295
24;inner;100;0.0221605;0.0213733;0.0250322
24;wait;100;1.90428e-05;1.5893e-05;5.7216e-05
24;boundary;100;0.00675598;0.00524247;0.00707672
24;calc iter;100;0.0333781;0.0311257;0.0361783
24;calc total;1;3.35362;3.35362;3.35362
24;total;1;9.09747;9.09747;9.09747
72;initialize;1;5.2633;5.2633;5.2633
72;async;100;0.00526725;0.00178149;0.0059389
72;inner;100;0.0211285;0.0207759;0.0249795
72;wait;100;1.89319e-05;1.5355e-05;7.7075e-05
72;boundary;100;0.00705981;0.00453774;0.00734872
72;calc iter;100;0.0334761;0.0308373;0.0345518
72;calc total;1;3.35362;3.35362;3.35362
72;total;1;9.09658;9.09658;9.09658
96;initialize;1;5.24899;5.24899;5.24899
96;async;100;0.00481005;0.0015841;0.00691144
96;inner;100;0.0218196;0.0213964;0.0249951
96;wait;100;1.87321e-05;1.5322e-05;5.8512e-05
96;boundary;100;0.00677398;0.0047976;0.00702247
96;calc iter;100;0.0334239;0.0318756;0.035354
96;calc total;1;3.35362;3.35362;3.35362
96;total;1;9.08174;9.08174;9.08174
17;initialize;1;5.25336;5.25336;5.25336
17;async;100;0.00428586;0.00163302;0.00542897
17;inner;100;0.0224406;0.0220919;0.0244864
17;wait;100;1.99425e-05;1.6498e-05;6.976e-05
17;boundary;100;0.00665572;0.0063332;0.0069381
17;calc iter;100;0.0334031;0.0322765;0.0343202
17;calc total;1;3.35362;3.35362;3.35362
17;total;1;9.08231;9.08231;9.08231
49;initialize;1;5.27337;5.27337;5.27337
49;async;100;0.00445431;0.0016485;0.00563315
49;inner;100;0.0219374;0.0216763;0.0245081
49;wait;100;2.31958e-05;1.7515e-05;6.5325e-05
49;boundary;100;0.00701455;0.006612;0.00713383
49;calc iter;100;0.0334307;0.0323304;0.03447
49;calc total;1;3.35362;3.35362;3.35362
49;total;1;9.10599;9.10599;9.10599
25;initialize;1;5.2688;5.2688;5.2688
25;async;100;0.00395262;0.00174069;0.00615811
25;inner;100;0.0225567;0.0221131;0.0249299
25;wait;100;2.10586e-05;1.6742e-05;6.5981e-05
25;boundary;100;0.00683363;0.0066127;0.00702241
25;calc iter;100;0.0333651;0.0314918;0.0352497
25;calc total;1;3.35362;3.35362;3.35362
25;total;1;9.09975;9.09975;9.09975
73;initialize;1;5.26727;5.26727;5.26727
73;async;100;0.00495397;0.00179034;0.00586518
73;inner;100;0.0218044;0.0214639;0.0251554
73;wait;100;1.95136e-05;1.6515e-05;5.3565e-05
73;boundary;100;0.00668621;0.00553687;0.00697772
73;calc iter;100;0.0334656;0.0319271;0.0343763
73;calc total;1;3.35362;3.35362;3.35362
73;total;1;9.1005;9.1005;9.1005
97;initialize;1;5.24088;5.24088;5.24088
97;async;100;0.00419403;0.00176786;0.00610005
97;inner;100;0.0222735;0.0219466;0.0249225
97;wait;100;2.22624e-05;1.7634e-05;5.8501e-05
97;boundary;100;0.00690916;0.00655162;0.00705173
97;calc iter;100;0.0334;0.0318574;0.03502
97;calc total;1;3.35362;3.35362;3.35362
97;total;1;9.07359;9.07359;9.07359
18;initialize;1;5.25345;5.25345;5.25345
18;async;100;0.00415695;0.00169313;0.00501015
18;inner;100;0.0224065;0.0220831;0.0245391
18;wait;100;2.47831e-05;1.7269e-05;5.8741e-05
18;boundary;100;0.00680435;0.00652364;0.00734543
18;calc iter;100;0.0333939;0.0318718;0.0339597
18;calc total;1;3.35362;3.35362;3.35362
18;total;1;9.08242;9.08242;9.08242
50;initialize;1;5.2666;5.2666;5.2666
50;async;100;0.00414612;0.00181069;0.00483172
50;inner;100;0.0217848;0.0214581;0.0246275
50;wait;100;2.79018e-05;1.8669e-05;4.3227e-05
50;boundary;100;0.00745494;0.0066048;0.00778969
50;calc iter;100;0.033415;0.0321533;0.0339869
50;calc total;1;3.35362;3.35362;3.35362
50;total;1;9.09921;9.09921;9.09921
26;initialize;1;5.26149;5.26149;5.26149
26;async;100;0.00373107;0.00151268;0.00441545
26;inner;100;0.0225506;0.0221318;0.0248203
26;wait;100;2.48944e-05;1.8703e-05;6.1476e-05
26;boundary;100;0.00704532;0.00657722;0.00770813
26;calc iter;100;0.033353;0.0317458;0.0347323
26;calc total;1;3.35362;3.35362;3.35362
26;total;1;9.09243;9.09243;9.09243
74;initialize;1;5.26718;5.26718;5.26718
74;async;100;0.00440938;0.00170287;0.00528207
74;inner;100;0.0221692;0.0218175;0.0251957
74;wait;100;2.13291e-05;1.7595e-05;6.2908e-05
74;boundary;100;0.00685086;0.00662768;0.00702808
74;calc iter;100;0.0334519;0.0319695;0.0342051
74;calc total;1;3.35362;3.35362;3.35362
74;total;1;9.10041;9.10041;9.10041
98;initialize;1;5.25047;5.25047;5.25047
98;async;100;0.0033765;0.0015017;0.00431591
98;inner;100;0.0222265;0.0218403;0.0249427
98;wait;100;3.02097e-05;1.8961e-05;5.4638e-05
98;boundary;100;0.00774669;0.00659322;0.00808716
98;calc iter;100;0.0333811;0.031477;0.0346826
98;calc total;1;3.35362;3.35362;3.35362
98;total;1;9.08317;9.08317;9.08317
19;initialize;1;5.25326;5.25326;5.25326
19;async;100;0.00380133;0.00165599;0.00453128
19;inner;100;0.0223206;0.0219793;0.0244481
19;wait;100;3.28989e-05;1.8362e-05;7.9676e-05
19;boundary;100;0.00722905;0.00653366;0.00750092
19;calc iter;100;0.0333853;0.0319341;0.0338291
19;calc total;1;3.35363;3.35363;3.35363
19;total;1;9.08221;9.08221;9.08221
51;initialize;1;5.28711;5.28711;5.28711
51;async;100;0.0034816;0.0018192;0.00398812
51;inner;100;0.021607;0.0212264;0.0247312
51;wait;100;3.75289e-05;2.0237e-05;4.897e-05
51;boundary;100;0.00827578;0.0065656;0.00866433
51;calc iter;100;0.0334034;0.0319418;0.0339264
51;calc total;1;3.35362;3.35362;3.35362
51;total;1;9.11976;9.11976;9.11976
27;initialize;1;5.2666;5.2666;5.2666
27;async;100;0.00350228;0.001328;0.00421944
27;inner;100;0.0225539;0.0220631;0.0248291
27;wait;100;3.07632e-05;2.2481e-05;5.8459e-05
27;boundary;100;0.00725984;0.00657359;0.00766889
27;calc iter;100;0.0333478;0.0317854;0.0340302
27;calc total;1;3.35362;3.35362;3.35362
27;total;1;9.09752;9.09752;9.09752
75;initialize;1;5.26708;5.26708;5.26708
75;async;100;0.0040046;0.00173869;0.00477583
75;inner;100;0.0222591;0.0219255;0.0253107
75;wait;100;2.40762e-05;1.823e-05;5.4907e-05
75;boundary;100;0.00715261;0.00666002;0.00731527
75;calc iter;100;0.0334413;0.0315942;0.0343256
75;calc total;1;3.35362;3.35362;3.35362
75;total;1;9.10033;9.10033;9.10033
99;initialize;1;5.25813;5.25813;5.25813
99;async;100;0.00313519;0.00126913;0.00370484
99;inner;100;0.0216941;0.0212853;0.0247723
99;wait;100;3.97961e-05;1.7633e-05;5.9938e-05
99;boundary;100;0.00850192;0.00660814;0.00899932
99;calc iter;100;0.0333723;0.0311045;0.0341091
99;calc total;1;3.35362;3.35362;3.35362
99;total;1;9.09084;9.09084;9.09084
20;initialize;1;5.25329;5.25329;5.25329
20;async;100;0.00280103;0.00160645;0.00382242
20;inner;100;0.0218597;0.0213098;0.024582
20;wait;100;4.08206e-05;1.6474e-05;5.9691e-05
20;boundary;100;0.00866323;0.00657849;0.00951445
20;calc iter;100;0.0333661;0.0322339;0.0338643
20;calc total;1;3.35363;3.35363;3.35363
20;total;1;9.08222;9.08222;9.08222
52;initialize;1;5.26891;5.26891;5.26891
52;async;100;0.00327626;0.00187226;0.00376746
52;inner;100;0.0215894;0.0212032;0.0249419
52;wait;100;4.25664e-05;2.2725e-05;5.8982e-05
52;boundary;100;0.00849284;0.00658518;0.0088583
52;calc iter;100;0.0334025;0.0319808;0.0339504
52;calc total;1;3.35363;3.35363;3.35363
52;total;1;9.10154;9.10154;9.10154
28;initialize;1;5.26429;5.26429;5.26429
28;async;100;0.00313189;0.00126684;0.00372709
28;inner;100;0.0222822;0.021735;0.0247733
28;wait;100;3.94009e-05;1.6368e-05;6.5431e-05
28;boundary;100;0.00788176;0.00664557;0.0084432
28;calc iter;100;0.0333365;0.0318596;0.0340353
28;calc total;1;3.35363;3.35363;3.35363
28;total;1;9.09524;9.09524;9.09524
76;initialize;1;5.27342;5.27342;5.27342
76;async;100;0.00336417;0.00143878;0.00425397
76;inner;100;0.0218779;0.0214241;0.0251294
76;wait;100;3.69257e-05;1.6695e-05;5.1905e-05
76;boundary;100;0.00814607;0.00661997;0.00852443
76;calc iter;100;0.0334263;0.0312639;0.0343396
76;calc total;1;3.35362;3.35362;3.35362
76;total;1;9.10669;9.10669;9.10669
100;initialize;1;5.25811;5.25811;5.25811
100;async;100;0.00349373;0.00121967;0.00392255
100;inner;100;0.0218323;0.0215011;0.0247109
100;wait;100;3.70198e-05;2.0812e-05;8.8756e-05
100;boundary;100;0.00801253;0.00664729;0.00834862
100;calc iter;100;0.0333772;0.0311699;0.033827
100;calc total;1;3.35363;3.35363;3.35363
100;total;1;9.09084;9.09084;9.09084
21;initialize;1;5.25325;5.25325;5.25325
21;async;100;0.00296219;0.00174442;0.00375304
21;inner;100;0.0219541;0.0214788;0.0246217
21;wait;100;3.8884e-05;2.1822e-05;6.2205e-05
21;boundary;100;0.00841412;0.00663102;0.00890861
21;calc iter;100;0.0333706;0.0320247;0.0338041
21;calc total;1;3.35362;3.35362;3.35362
21;total;1;9.08222;9.08222;9.08222
53;initialize;1;5.28411;5.28411;5.28411
53;async;100;0.00376545;0.00173697;0.00520632
53;inner;100;0.0215114;0.0210977;0.0244895
53;wait;100;3.40231e-05;2.0326e-05;5.5013e-05
53;boundary;100;0.00809418;0.00651389;0.0085179
53;calc iter;100;0.0334062;0.031967;0.0345702
53;calc total;1;3.35362;3.35362;3.35362
53;total;1;9.11671;9.11671;9.11671
29;initialize;1;5.26418;5.26418;5.26418
29;async;100;0.00318116;0.0010753;0.00431087
29;inner;100;0.0221618;0.0216742;0.0246902
29;wait;100;3.76858e-05;2.1317e-05;6.3519e-05
29;boundary;100;0.007955;0.00697625;0.00828815
29;calc iter;100;0.0333369;0.0318765;0.0341861
29;calc total;1;3.35362;3.35362;3.35362
29;total;1;9.09513;9.09513;9.09513
77;initialize;1;5.2562;5.2562;5.2562
77;async;100;0.00410864;0.00210049;0.00457949
77;inner;100;0.0219259;0.0216401;0.0249777
77;wait;100;3.16569e-05;1.7125e-05;5.1677e-05
77;boundary;100;0.00736817;0.00657508;0.00759494
77;calc iter;100;0.0334354;0.0320196;0.0347829
77;calc total;1;3.35362;3.35362;3.35362
77;total;1;9.08943;9.08943;9.08943
101;initialize;1;5.25813;5.25813;5.25813
101;async;100;0.00377888;0.0016318;0.00432298
101;inner;100;0.0217452;0.0214643;0.0244239
101;wait;100;3.09134e-05;1.8294e-05;5.6378e-05
101;boundary;100;0.00782323;0.00695631;0.00821134
101;calc iter;100;0.0333796;0.0316002;0.0338637
101;calc total;1;3.35362;3.35362;3.35362
101;total;1;9.09084;9.09084;9.09084
22;initialize;1;5.25333;5.25333;5.25333
22;async;100;0.00301047;0.00115091;0.00369036
22;inner;100;0.0226584;0.0222531;0.0249861
22;wait;100;3.94595e-05;2.0035e-05;5.1242e-05
22;boundary;100;0.00767031;0.00663727;0.00813981
54;initialize;1;5.26919;5.26919;5.26919
54;async;100;0.00420165;0.00160373;0.0047781
54;inner;100;0.0217218;0.0214701;0.0242674
54;wait;100;2.95221e-05;1.6919e-05;8.4149e-05
54;boundary;100;0.00746011;0.00687406;0.00815977
54;calc iter;100;0.0334144;0.0322374;0.0337924
54;calc total;1;3.35363;3.35363;3.35363
54;total;1;9.10184;9.10184;9.10184
30;initialize;1;5.26884;5.26884;5.26884
30;async;100;0.00348228;0.00134752;0.00498487
30;inner;100;0.0224247;0.0219613;0.0246938
30;wait;100;3.46476e-05;2.07e-05;8.8773e-05
30;boundary;100;0.00739989;0.0065717;0.00808816
30;calc iter;100;0.0333427;0.0313179;0.0345404
30;calc total;1;3.35362;3.35362;3.35362
30;total;1;9.09975;9.09975;9.09975
78;initialize;1;5.25629;5.25629;5.25629
78;async;100;0.00427789;0.00175598;0.00478984
78;inner;100;0.0221764;0.0217604;0.0250652
78;wait;100;2.31398e-05;1.8267e-05;6.3301e-05
78;boundary;100;0.00696683;0.00657272;0.00710261
78;calc iter;100;0.0334455;0.0319651;0.0339401
78;calc total;1;3.35362;3.35362;3.35362
78;total;1;9.08952;9.08952;9.08952
102;initialize;1;5.25816;5.25816;5.25816
102;async;100;0.00365453;0.00114236;0.00420173
102;inner;100;0.0224104;0.0220401;0.0249251
102;wait;100;2.91183e-05;1.9962e-05;5.4277e-05
102;boundary;100;0.00729624;0.00661391;0.00795569
102;calc iter;100;0.0333916;0.0317504;0.033889
22;calc iter;100;0.0333801;0.0317472;0.0339693
22;calc total;1;3.35363;3.35363;3.35363
22;total;1;9.08227;9.08227;9.08227
55;initialize;1;5.26675;5.26675;5.26675
55;async;100;0.00475763;0.00162836;0.00605136
55;inner;100;0.021556;0.0212442;0.0243586
55;wait;100;2.5244e-05;1.9549e-05;6.1591e-05
55;boundary;100;0.00708609;0.0066978;0.00796079
55;calc iter;100;0.0334263;0.0319681;0.0345981
55;calc total;1;3.35363;3.35363;3.35363
55;total;1;9.0994;9.0994;9.0994
31;initialize;1;5.2618;5.2618;5.2618
31;async;100;0.00414328;0.00156098;0.00780047
31;inner;100;0.0224634;0.0219348;0.0247479
31;wait;100;2.06684e-05;1.6223e-05;5.4305e-05
31;boundary;100;0.00674148;0.0063015;0.00744557
31;calc iter;100;0.03337;0.0310652;0.0363712
31;calc total;1;3.35362;3.35362;3.35362
31;total;1;9.09275;9.09275;9.09275
79;initialize;1;5.26337;5.26337;5.26337
79;async;100;0.00508218;0.00133319;0.0057359
79;inner;100;0.0216709;0.0213345;0.0247125
79;wait;100;2.06367e-05;1.645e-05;6.8662e-05
79;boundary;100;0.00668809;0.00578917;0.00784331
79;calc iter;100;0.0334635;0.0324232;0.0339189
79;calc total;1;3.35362;3.35362;3.35362
79;total;1;9.09664;9.09664;9.09664
102;calc total;1;3.35362;3.35362;3.35362
102;total;1;9.09086;9.09086;9.09086
23;initialize;1;5.25345;5.25345;5.25345
23;async;100;0.00407859;0.00166872;0.00492058
23;inner;100;0.022303;0.0219435;0.0244376
23;wait;100;2.80128e-05;1.7192e-05;5.5378e-05
23;boundary;100;0.00697878;0.00658142;0.00732794
23;calc iter;100;0.0333898;0.0319152;0.034341
23;calc total;1;3.35362;3.35362;3.35362
23;total;1;9.08241;9.08241;9.08241
56;initialize;1;5.28383;5.28383;5.28383
56;async;100;0.00530569;0.00161273;0.00640722
56;inner;100;0.0208488;0.020459;0.0244961
56;wait;100;1.95548e-05;1.5859e-05;6.3949e-05
56;boundary;100;0.00729037;0.00436486;0.0076924
56;calc iter;100;0.0334661;0.0307107;0.0346237
56;calc total;1;3.35362;3.35362;3.35362
56;total;1;9.11643;9.11643;9.11643
32;initialize;1;5.26827;5.26827;5.26827
32;async;100;0.00415203;0.00176789;0.00675693
32;inner;100;0.0218351;0.0211657;0.0250805
32;wait;100;1.94013e-05;1.5745e-05;5.8833e-05
32;boundary;100;0.00737656;0.00465691;0.00855827
32;calc iter;100;0.0333851;0.0303535;0.036636
32;calc total;1;3.35362;3.35362;3.35362
32;total;1;9.09919;9.09919;9.09919
80;initialize;1;5.25613;5.25613;5.25613
80;async;100;0.0045155;0.00139404;0.00582721
80;inner;100;0.0220955;0.0217424;0.0251207
80;wait;100;2.04521e-05;1.6569e-05;5.5302e-05
80;boundary;100;0.006823;0.00650987;0.00728521
80;calc iter;100;0.0334554;0.0318128;0.0352511
80;calc total;1;3.35362;3.35362;3.35362
80;total;1;9.08939;9.08939;9.08939
103;initialize;1;5.23764;5.23764;5.23764
103;async;100;0.00449159;0.00123862;0.00706389
103;inner;100;0.0220182;0.0215898;0.0243088
103;wait;100;2.11652e-05;1.6951e-05;5.135e-05
103;boundary;100;0.00687176;0.00667847;0.00743451
103;calc iter;100;0.0334038;0.0316299;0.0356607
103;calc total;1;3.35362;3.35362;3.35362
103;total;1;9.07039;9.07039;9.07039
57;initialize;1;5.28561;5.28561;5.28561
57;async;100;0.00575893;0.00237716;0.00696093
57;inner;100;0.0211968;0.0208404;0.0243559
57;wait;100;1.92782e-05;1.6456e-05;5.4315e-05
57;boundary;100;0.00647205;0.00515635;0.00671695
57;calc iter;100;0.0334485;0.032095;0.0345452
57;calc total;1;3.35362;3.35362;3.35362
57;total;1;9.11823;9.11823;9.11823
33;initialize;1;5.27008;5.27008;5.27008
33;async;100;0.00419637;0.0018161;0.00730179
33;inner;100;0.0224597;0.0217258;0.0252849
33;wait;100;2.02056e-05;1.6772e-05;4.6299e-05
33;boundary;100;0.00669719;0.00574361;0.00710009
33;calc iter;100;0.033375;0.0313371;0.0358983
33;calc total;1;3.35362;3.35362;3.35362
33;total;1;9.10103;9.10103;9.10103
81;initialize;1;5.26335;5.26335;5.26335
81;async;100;0.00400971;0.00133768;0.00491165
81;inner;100;0.0221745;0.0218502;0.0250758
81;wait;100;2.69e-05;1.8459e-05;5.6349e-05
81;boundary;100;0.00722689;0.00662791;0.00755499
81;calc iter;100;0.0334391;0.0317273;0.0342959
81;calc total;1;3.35362;3.35362;3.35362
81;total;1;9.09662;9.09662;9.09662
104;initialize;1;5.25813;5.25813;5.25813
104;async;100;0.00471908;0.00167699;0.00637218
104;inner;100;0.0211605;0.0206615;0.0248355
104;wait;100;1.97476e-05;1.6161e-05;5.7072e-05
104;boundary;100;0.00753289;0.00445853;0.00820917
104;calc iter;100;0.0334337;0.0295707;0.0352623
104;calc total;1;3.35362;3.35362;3.35362
104;total;1;9.09084;9.09084;9.09084
58;initialize;1;5.28567;5.28567;5.28567
58;async;100;0.00425711;0.00184287;0.00507376
58;inner;100;0.0225183;0.0222131;0.0252546
58;wait;100;2.18612e-05;1.8182e-05;4.5806e-05
58;boundary;100;0.00664615;0.00592964;0.00677062
58;calc iter;100;0.0334448;0.0324213;0.0340555
58;calc total;1;3.35361;3.35361;3.35361
58;total;1;9.11827;9.11827;9.11827
34;initialize;1;5.27008;5.27008;5.27008
34;async;100;0.00370193;0.00149269;0.005546
34;inner;100;0.0226347;0.0222369;0.0239928
34;wait;100;2.37734e-05;1.8518e-05;3.848e-05
34;boundary;100;0.00699498;0.00658052;0.00755655
34;calc iter;100;0.0333566;0.0315217;0.0359054
34;calc total;1;3.35363;3.35363;3.35363
34;total;1;9.10102;9.10102;9.10102
82;initialize;1;5.25629;5.25629;5.25629
82;async;100;0.003451;0.00134683;0.0041112
82;inner;100;0.021925;0.0215649;0.0251097
82;wait;100;3.35867e-05;2.5958e-05;5.5795e-05
82;boundary;100;0.00801688;0.00673872;0.00834913
82;calc iter;100;0.0334278;0.0317912;0.0340696
82;calc total;1;3.35362;3.35362;3.35362
82;total;1;9.08952;9.08952;9.08952
59;initialize;1;5.28394;5.28394;5.28394
59;async;100;0.00462348;0.00223648;0.00532445
59;inner;100;0.0218189;0.0213777;0.0244866
59;wait;100;2.46608e-05;1.8429e-05;5.1421e-05
59;boundary;100;0.00695839;0.00645397;0.00714856
59;calc iter;100;0.0334265;0.0317995;0.0340096
59;calc total;1;3.35362;3.35362;3.35362
59;total;1;9.11658;9.11658;9.11658
35;initialize;1;5.26617;5.26617;5.26617
35;async;100;0.0032943;0.00112352;0.00393052
35;inner;100;0.0227392;0.0223463;0.0252051
35;wait;100;2.74857e-05;1.693e-05;5.2364e-05
35;boundary;100;0.00728538;0.00660464;0.00849597
35;calc iter;100;0.0333477;0.0317846;0.0348032
35;calc total;1;3.35362;3.35362;3.35362
35;total;1;9.09709;9.09709;9.09709
83;initialize;1;5.27342;5.27342;5.27342
83;async;100;0.00272282;0.00146762;0.00327717
83;inner;100;0.0213066;0.0208216;0.0251457
83;wait;100;3.86779e-05;2.5924e-05;5.1653e-05
83;boundary;100;0.00934761;0.00670961;0.00983731
83;calc iter;100;0.0334168;0.0318804;0.0340055
83;calc total;1;3.35362;3.35362;3.35362
83;total;1;9.10669;9.10669;9.10669
60;initialize;1;5.26437;5.26437;5.26437
60;async;100;0.00411976;0.00190835;0.00451836
60;inner;100;0.0199181;0.0194586;0.0242204
60;wait;100;3.71689e-05;2.0493e-05;5.9272e-05
60;boundary;100;0.00934927;0.00659913;0.00981838
60;calc iter;100;0.0334256;0.0323026;0.0338231
60;calc total;1;3.35362;3.35362;3.35362
60;total;1;9.09702;9.09702;9.09702
36;initialize;1;5.26151;5.26151;5.26151
36;async;100;0.00298417;0.00153883;0.00377004
36;inner;100;0.021865;0.0214444;0.0247433
36;wait;100;3.90318e-05;1.9112e-05;6.4393e-05
36;boundary;100;0.00846808;0.006512;0.0089233
36;calc iter;100;0.0333576;0.0315804;0.0341621
36;calc total;1;3.35363;3.35363;3.35363
36;total;1;9.09243;9.09243;9.09243
84;initialize;1;5.25431;5.25431;5.25431
84;async;100;0.00420955;0.00173471;0.00478772
84;inner;100;0.0223069;0.0220542;0.0246119
84;wait;100;2.86384e-05;1.9201e-05;5.4814e-05
84;boundary;100;0.00683618;0.00649697;0.00705318
84;calc iter;100;0.0333825;0.0318586;0.0338945
84;calc total;1;3.35362;3.35362;3.35362
84;total;1;9.08755;9.08755;9.08755
61;initialize;1;5.26247;5.26247;5.26247
61;async;100;0.00450633;0.00163551;0.00501791
61;inner;100;0.0202758;0.019806;0.0240264
61;wait;100;3.33449e-05;1.7435e-05;0.000103286
61;boundary;100;0.00861503;0.00658211;0.00898872
61;calc iter;100;0.0334318;0.0322305;0.0339282
61;calc total;1;3.35362;3.35362;3.35362
61;total;1;9.09508;9.09508;9.09508
37;initialize;1;5.26648;5.26648;5.26648
37;async;100;0.00305785;0.00123207;0.00357629
37;inner;100;0.0218221;0.0214358;0.0245401
37;wait;100;3.34912e-05;2.062e-05;6.3285e-05
37;boundary;100;0.00844507;0.00664716;0.00999226
37;calc iter;100;0.0333595;0.031356;0.0349803
37;calc total;1;3.35362;3.35362;3.35362
37;total;1;9.0974;9.0974;9.0974
85;initialize;1;5.26674;5.26674;5.26674
85;async;100;0.00437914;0.00160615;0.004921
85;inner;100;0.0222895;0.022011;0.0245548
62;initialize;1;5.26883;5.26883;5.26883
62;async;100;0.00465052;0.00198916;0.00526446
62;inner;100;0.020892;0.0205689;0.0242891
62;wait;100;2.9261e-05;2.3303e-05;6.4678e-05
62;boundary;100;0.00787208;0.00667237;0.00846683
62;calc iter;100;0.0334453;0.0323796;0.0339964
62;calc total;1;3.35361;3.35361;3.35361
38;initialize;1;5.2616;5.2616;5.2616
38;async;100;0.0035733;0.0014617;0.00556573
38;inner;100;0.0222551;0.021813;0.0247993
85;wait;100;2.07546e-05;1.6273e-05;5.75e-05
85;boundary;100;0.00669897;0.00650255;0.00703023
85;calc iter;100;0.0333894;0.031981;0.0339196
85;calc total;1;3.35362;3.35362;3.35362
85;total;1;9.09995;9.09995;9.09995
62;total;1;9.10144;9.10144;9.10144
38;wait;100;3.0255e-05;1.7424e-05;4.7175e-05
38;boundary;100;0.0075125;0.00650162;0.00798709
38;calc iter;100;0.0333722;0.0312298;0.0349465
38;calc total;1;3.35362;3.35362;3.35362
38;total;1;9.0925;9.0925;9.0925
86;initialize;1;5.25888;5.25888;5.25888
86;async;100;0.0045479;0.00178687;0.00525934
86;inner;100;0.0222233;0.0219131;0.0245828
86;wait;100;2.22612e-05;1.7406e-05;5.1388e-05
86;boundary;100;0.00660405;0.00605818;0.00699405
86;calc iter;100;0.0333987;0.0317335;0.0341409
86;calc total;1;3.35363;3.35363;3.35363
86;total;1;9.0921;9.0921;9.0921
63;initialize;1;5.27353;5.27353;5.27353
63;async;100;0.00550503;0.00201734;0.00636579
63;inner;100;0.0205019;0.0201804;0.0237707
63;wait;100;2.61093e-05;1.9534e-05;5.9616e-05
63;boundary;100;0.00742602;0.00675418;0.00837496
63;calc iter;100;0.0334604;0.032371;0.0341
63;calc total;1;3.35361;3.35361;3.35361
63;total;1;9.10614;9.10614;9.10614
39;initialize;1;5.2616;5.2616;5.2616
39;async;100;0.0041427;0.00160115;0.00741165
39;inner;100;0.0224876;0.0218684;0.024764
39;wait;100;1.92918e-05;1.6417e-05;5.0267e-05
39;boundary;100;0.00674223;0.00645972;0.00710436
39;calc iter;100;0.033393;0.0314472;0.0359797
39;calc total;1;3.35362;3.35362;3.35362
39;total;1;9.0925;9.0925;9.0925
87;initialize;1;5.25616;5.25616;5.25616
87;async;100;0.00518878;0.00177588;0.00615979
87;inner;100;0.0216197;0.0212081;0.0242381
87;wait;100;2.00861e-05;1.6646e-05;9.1349e-05
87;boundary;100;0.00657465;0.00532479;0.00705684
87;calc iter;100;0.0334043;0.0317782;0.0350878
87;calc total;1;3.35362;3.35362;3.35362
87;total;1;9.08939;9.08939;9.08939
64;initialize;1;5.26442;5.26442;5.26442
64;async;100;0.00571789;0.00161886;0.00665207
64;inner;100;0.0198724;0.0194745;0.0241208
64;wait;100;1.93409e-05;1.6049e-05;5.9828e-05
64;boundary;100;0.00790538;0.00427587;0.00821605
64;calc iter;100;0.0335167;0.0297361;0.0352328
64;calc total;1;3.35362;3.35362;3.35362
64;total;1;9.09705;9.09705;9.09705
40;initialize;1;5.2616;5.2616;5.2616
40;async;100;0.00505267;0.0015806;0.00695842
40;inner;100;0.0213592;0.0207725;0.0245176
40;wait;100;2.07013e-05;1.6023e-05;5.732e-05
40;boundary;100;0.00698125;0.00439708;0.00762802
40;calc iter;100;0.0334152;0.031472;0.0354095
40;calc total;1;3.35362;3.35362;3.35362
40;total;1;9.09252;9.09252;9.09252
88;initialize;1;5.25896;5.25896;5.25896
88;async;100;0.00482428;0.00176005;0.006246
88;inner;100;0.0220309;0.0216651;0.0244304
88;wait;100;2.04905e-05;1.7139e-05;6.8781e-05
88;boundary;100;0.00652458;0.0056936;0.00691188
88;calc iter;100;0.0334016;0.0323451;0.0343842
88;calc total;1;3.35362;3.35362;3.35362
88;total;1;9.09219;9.09219;9.09219
65;initialize;1;5.27793;5.27793;5.27793
65;async;100;0.00550213;0.00211266;0.00647293
65;inner;100;0.0209214;0.0205318;0.0247449
65;wait;100;1.94136e-05;1.683e-05;4.0434e-05
65;boundary;100;0.00705887;0.00451326;0.00736442
65;calc iter;100;0.0335035;0.0312387;0.0348541
65;calc total;1;3.35362;3.35362;3.35362
65;total;1;9.11055;9.11055;9.11055
41;initialize;1;5.27263;5.27263;5.27263
41;async;100;0.0045765;0.00176474;0.00660091
41;inner;100;0.0221087;0.0216418;0.0244316
41;wait;100;2.00902e-05;1.6418e-05;6.8993e-05
41;boundary;100;0.00668753;0.00640116;0.00720756
41;calc iter;100;0.0333943;0.0317287;0.0351255
41;calc total;1;3.35362;3.35362;3.35362
41;total;1;9.10357;9.10357;9.10357
89;initialize;1;5.26673;5.26673;5.26673
89;async;100;0.00458349;0.00201808;0.00549595
89;inner;100;0.0221592;0.0219077;0.0243447
89;wait;100;2.10603e-05;1.7067e-05;5.0377e-05
89;boundary;100;0.00662733;0.00635493;0.00692246
89;calc iter;100;0.0333922;0.0315135;0.0349233
89;calc total;1;3.35362;3.35362;3.35362
89;total;1;9.09995;9.09995;9.09995
66;initialize;1;5.26445;5.26445;5.26445
66;async;100;0.00573596;0.00162589;0.00672124
66;inner;100;0.020939;0.0206114;0.0243621
66;wait;100;2.21754e-05;1.7062e-05;6.7356e-05
66;boundary;100;0.00678865;0.00617946;0.00692649
66;calc iter;100;0.0334872;0.0324205;0.0342667
66;calc total;1;3.35362;3.35362;3.35362
66;total;1;9.09706;9.09706;9.09706
42;initialize;1;5.26806;5.26806;5.26806
42;async;100;0.00414504;0.00135353;0.00484833
42;inner;100;0.022361;0.0220501;0.0245468
42;wait;100;2.24179e-05;1.8058e-05;5.4389e-05
42;boundary;100;0.0068511;0.00653704;0.00704613
42;calc iter;100;0.0333806;0.0313042;0.0347476
42;calc total;1;3.35362;3.35362;3.35362
42;total;1;9.09897;9.09897;9.09897
90;initialize;1;5.25893;5.25893;5.25893
90;async;100;0.00434325;0.0018204;0.00501699
90;inner;100;0.0222529;0.0219692;0.0244821
90;wait;100;2.5478e-05;1.6959e-05;5.7983e-05
90;boundary;100;0.00676066;0.00648914;0.00693747
90;calc iter;100;0.0333833;0.0315924;0.0338384
90;calc total;1;3.35362;3.35362;3.35362
90;total;1;9.09218;9.09218;9.09218
67;initialize;1;5.26259;5.26259;5.26259
67;async;100;0.00536267;0.00164264;0.00627416
67;inner;100;0.0209172;0.0206188;0.0240649
67;wait;100;2.25446e-05;1.8555e-05;6.5175e-05
67;boundary;100;0.00716535;0.00666471;0.00733496
67;calc iter;100;0.0334689;0.0325192;0.0342192
67;calc total;1;3.35362;3.35362;3.35362
67;total;1;9.09519;9.09519;9.09519
43;initialize;1;5.26652;5.26652;5.26652
43;async;100;0.00394931;0.00141886;0.0046566
43;inner;100;0.0221815;0.021769;0.0244721
43;wait;100;3.05784e-05;1.7487e-05;6.1922e-05
43;boundary;100;0.00720875;0.00648783;0.00751018
43;calc iter;100;0.0333713;0.0312154;0.0340374
43;calc total;1;3.35362;3.35362;3.35362
43;total;1;9.09744;9.09744;9.09744
91;initialize;1;5.25905;5.25905;5.25905
91;async;100;0.00403319;0.00197346;0.00475922
91;inner;100;0.0221332;0.0218651;0.0243802
91;wait;100;3.109e-05;1.6622e-05;5.339e-05
91;boundary;100;0.00717666;0.00650422;0.00742556
91;calc iter;100;0.0333752;0.0315751;0.0339325
91;calc total;1;3.35362;3.35362;3.35362
91;total;1;9.09227;9.09227;9.09227
68;initialize;1;5.26245;5.26245;5.26245
68;async;100;0.00429964;0.00165678;0.00538141
68;inner;100;0.0209367;0.0206207;0.024359
68;wait;100;3.19421e-05;2.0168e-05;6.5901e-05
68;boundary;100;0.00817297;0.0067651;0.00847796
68;calc iter;100;0.0334427;0.0323045;0.0343749
68;calc total;1;3.35362;3.35362;3.35362
68;total;1;9.09506;9.09506;9.09506
44;initialize;1;5.26161;5.26161;5.26161
44;async;100;0.0038567;0.00130442;0.00434146
44;inner;100;0.0223099;0.0219382;0.0246129
44;wait;100;2.68855e-05;1.9016e-05;5.6089e-05
44;boundary;100;0.00717887;0.00658858;0.00753054
44;calc iter;100;0.0333736;0.0314235;0.0338549
44;calc total;1;3.35362;3.35362;3.35362
44;total;1;9.09252;9.09252;9.09252
92;initialize;1;5.26672;5.26672;5.26672
92;async;100;0.00297597;0.00144992;0.00340349
92;inner;100;0.0217798;0.0214374;0.0244567
92;wait;100;4.47452e-05;2.8537e-05;6.4419e-05
92;boundary;100;0.00855766;0.0067695;0.00897483
92;calc iter;100;0.0333594;0.0317157;0.0338197
92;calc total;1;3.35362;3.35362;3.35362
92;total;1;9.09995;9.09995;9.09995
69;initialize;1;5.27406;5.27406;5.27406
69;async;100;0.00452307;0.00214174;0.00546845
69;inner;100;0.0209477;0.0205895;0.0243466
69;wait;100;2.72965e-05;1.7622e-05;4.6272e-05
69;boundary;100;0.0079476;0.00670581;0.00829726
69;calc iter;100;0.0334469;0.0313795;0.034416
69;calc total;1;3.35362;3.35362;3.35362
69;total;1;9.10666;9.10666;9.10666
45;initialize;1;5.26801;5.26801;5.26801
45;async;100;0.00393856;0.00115427;0.00469504
45;inner;100;0.022411;0.0220713;0.0247562
45;wait;100;2.60814e-05;1.9457e-05;8.0302e-05
45;boundary;100;0.00700096;0.00675175;0.00734228
45;calc iter;100;0.0333776;0.031726;0.0339787
45;calc total;1;3.35362;3.35362;3.35362
45;total;1;9.09892;9.09892;9.09892
93;initialize;1;5.26672;5.26672;5.26672
93;async;100;0.00325521;0.00163817;0.00373997
93;inner;100;0.0218189;0.021439;0.0245262
93;wait;100;4.0632e-05;2.4086e-05;6.4039e-05
93;boundary;100;0.00824667;0.00679008;0.00857247
93;calc iter;100;0.0333626;0.0319229;0.0338574
93;calc total;1;3.35361;3.35361;3.35361
93;total;1;9.09995;9.09995;9.09995
70;initialize;1;5.26902;5.26902;5.26902
70;async;100;0.00459562;0.00155475;0.00536797
70;inner;100;0.0217756;0.0214509;0.0249524
70;wait;100;2.18181e-05;1.6765e-05;4.4494e-05
70;boundary;100;0.00708495;0.00667369;0.00758956
70;calc iter;100;0.0334793;0.0324362;0.034711
70;calc total;1;3.35362;3.35362;3.35362
70;total;1;9.10166;9.10166;9.10166
46;initialize;1;5.26646;5.26646;5.26646
46;async;100;0.00402637;0.00135716;0.00515481
46;inner;100;0.0224929;0.0221231;0.0246805
46;wait;100;2.17965e-05;1.6924e-05;5.8733e-05
46;boundary;100;0.00684458;0.00666023;0.00729459
46;calc iter;100;0.0333868;0.0318218;0.0342353
46;calc total;1;3.35362;3.35362;3.35362
46;total;1;9.0974;9.0974;9.0974
94;initialize;1;5.26673;5.26673;5.26673
94;async;100;0.00363671;0.00167791;0.00425928
94;inner;100;0.022137;0.0217984;0.0247331
94;wait;100;3.82045e-05;2.2667e-05;6.1216e-05
94;boundary;100;0.00755684;0.00677885;0.00787581
94;calc iter;100;0.0333701;0.0318527;0.0339293
94;calc total;1;3.35362;3.35362;3.35362
94;total;1;9.09995;9.09995;9.09995
71;initialize;1;5.27416;5.27416;5.27416
71;async;100;0.00598075;0.00174425;0.00683013
71;inner;100;0.0206306;0.0202875;0.0244411
71;wait;100;2.12059e-05;1.6687e-05;4.6741e-05
71;boundary;100;0.00686212;0.00511345;0.0076351
71;calc iter;100;0.0334961;0.0317095;0.0348157
71;calc total;1;3.35362;3.35362;3.35362
71;total;1;9.1068;9.1068;9.1068
47;initialize;1;5.26151;5.26151;5.26151
47;async;100;0.00481743;0.00152211;0.00722191
47;inner;100;0.0218459;0.0212633;0.0243278
47;wait;100;2.06131e-05;1.6292e-05;9.4295e-05
47;boundary;100;0.00671443;0.006134;0.00755758
47;calc iter;100;0.0333997;0.031459;0.0354032
47;calc total;1;3.35362;3.35362;3.35362
47;total;1;9.09243;9.09243;9.09243
95;initialize;1;5.25433;5.25433;5.25433
95;async;100;0.00421113;0.00194526;0.00576612
95;inner;100;0.0220545;0.0217647;0.0241879
95;wait;100;2.8427e-05;2.0425e-05;6.0748e-05
95;boundary;100;0.00708152;0.00663855;0.00731071
95;calc iter;100;0.0333767;0.0316941;0.0345173
95;calc total;1;3.35361;3.35361;3.35361
95;total;1;9.08757;9.08757;9.08757
105;initialize;1;5.23763;5.23763;5.23763
105;async;100;0.00447038;0.00122422;0.00579421
105;inner;100;0.0222055;0.0218348;0.0251166
105;wait;100;1.94195e-05;1.643e-05;4.6837e-05
105;boundary;100;0.00672417;0.00519063;0.00747205
105;calc iter;100;0.0334208;0.0317352;0.035006
105;calc total;1;3.35362;3.35362;3.35362
105;total;1;9.07037;9.07037;9.07037
106;initialize;1;5.23611;5.23611;5.23611
106;async;100;0.00434943;0.00142516;0.00506666
106;inner;100;0.0221772;0.0218683;0.0248072
106;wait;100;2.04701e-05;1.6273e-05;6.6362e-05
106;boundary;100;0.00685841;0.00654688;0.00712515
106;calc iter;100;0.0334068;0.0314877;0.0342905
106;calc total;1;3.35362;3.35362;3.35362
106;total;1;9.06883;9.06883;9.06883
107;initialize;1;5.24915;5.24915;5.24915
107;async;100;0.00412115;0.00155405;0.00471246
107;inner;100;0.0221258;0.0218435;0.02467
107;wait;100;2.4084e-05;1.6961e-05;5.8874e-05
107;boundary;100;0.00712184;0.00655774;0.00733026
107;calc iter;100;0.0333941;0.0315059;0.0340962
107;calc total;1;3.35362;3.35362;3.35362
107;total;1;9.08189;9.08189;9.08189
108;initialize;1;5.24565;5.24565;5.24565
108;async;100;0.00294232;0.00163116;0.0037824
108;inner;100;0.0211848;0.0207408;0.0245385
108;wait;100;3.86096e-05;2.4228e-05;6.7424e-05
108;boundary;100;0.00923733;0.00649854;0.00968371
108;calc iter;100;0.0334044;0.0315726;0.0338292
108;calc total;1;3.35362;3.35362;3.35362
108;total;1;9.07835;9.07835;9.07835
109;initialize;1;5.23959;5.23959;5.23959
109;async;100;0.0031549;0.00175285;0.00357006
109;inner;100;0.0214989;0.021084;0.0245892
109;wait;100;3.51653e-05;2.242e-05;5.5956e-05
109;boundary;100;0.0087208;0.00683128;0.00906999
109;calc iter;100;0.033411;0.0320006;0.0338207
109;calc total;1;3.35362;3.35362;3.35362
109;total;1;9.0723;9.0723;9.0723
110;initialize;1;5.25066;5.25066;5.25066
110;async;100;0.0036166;0.00154102;0.00412746
110;inner;100;0.0218848;0.0215632;0.0247024
110;wait;100;3.14417e-05;2.2103e-05;4.8339e-05
110;boundary;100;0.00788612;0.00677688;0.00834007
110;calc iter;100;0.0334202;0.0320216;0.0338417
110;calc total;1;3.35362;3.35362;3.35362
110;total;1;9.08335;9.08335;9.08335
111;initialize;1;5.25811;5.25811;5.25811
111;async;100;0.00465349;0.00171856;0.00653032
111;inner;100;0.0218089;0.0215218;0.0241666
111;wait;100;2.34822e-05;1.7941e-05;9.7949e-05
111;boundary;100;0.00695631;0.00662353;0.00820467
111;calc iter;100;0.0334433;0.0318435;0.0350405
111;calc total;1;3.35362;3.35362;3.35362
111;total;1;9.09081;9.09081;9.09081
112;initialize;1;5.25281;5.25281;5.25281
112;async;100;0.00539636;0.00209463;0.00631469
112;inner;100;0.0211212;0.0207198;0.0243058
112;wait;100;1.81808e-05;1.5426e-05;5.0593e-05
112;boundary;100;0.00693278;0.00447492;0.00728665
112;calc iter;100;0.03347;0.0311392;0.0344481
112;calc total;1;3.35362;3.35362;3.35362
112;total;1;9.08551;9.08551;9.08551
113;initialize;1;5.23961;5.23961;5.23961
113;async;100;0.00513464;0.00173659;0.0063117
113;inner;100;0.0216199;0.0212604;0.0242027
113;wait;100;1.86016e-05;1.5815e-05;7.4056e-05
113;boundary;100;0.00668246;0.00559772;0.00694001
113;calc iter;100;0.033457;0.0322264;0.03443
113;calc total;1;3.35362;3.35362;3.35362
113;total;1;9.07232;9.07232;9.07232
114;initialize;1;5.2396;5.2396;5.2396
114;async;100;0.00474636;0.00171143;0.0054946
114;inner;100;0.0218851;0.0215931;0.0242653
114;wait;100;1.9824e-05;1.61e-05;6.679e-05
114;boundary;100;0.00679156;0.00643987;0.00692379
114;calc iter;100;0.0334441;0.0322966;0.0341725
114;calc total;1;3.35362;3.35362;3.35362
114;total;1;9.07232;9.07232;9.07232
115;initialize;1;5.25059;5.25059;5.25059
115;async;100;0.00429962;0.00179299;0.00492625
115;inner;100;0.0219108;0.0215671;0.0244153
115;wait;100;2.58319e-05;1.7176e-05;6.8027e-05
115;boundary;100;0.00719202;0.00651333;0.0074158
115;calc iter;100;0.0334295;0.0320296;0.0342378
115;calc total;1;3.35362;3.35362;3.35362
115;total;1;9.08331;9.08331;9.08331
116;initialize;1;5.25809;5.25809;5.25809
116;async;100;0.00394292;0.0017728;0.00443478
116;inner;100;0.0219673;0.021635;0.0245214
116;wait;100;2.80997e-05;1.852e-05;5.637e-05
116;boundary;100;0.00748568;0.00653594;0.00769454
116;calc iter;100;0.0334255;0.0320665;0.0341029
116;calc total;1;3.35363;3.35363;3.35363
116;total;1;9.09081;9.09081;9.09081
192;initialize;1;5.27949;5.27949;5.27949
192;async;100;0.00466869;0.00170128;0.00535327
192;inner;100;0.0215198;0.0210397;0.0256014
192;wait;100;1.72881e-05;1.5113e-05;5.8921e-05
192;boundary;100;0.00729968;0.00449347;0.00754131
192;calc iter;100;0.0335073;0.030561;0.0351218
192;calc total;1;3.35362;3.35362;3.35362
192;total;1;9.11232;9.11232;9.11232
120;initialize;1;5.31113;5.31113;5.31113
120;async;100;0.00394993;0.00118696;0.00458485
120;inner;100;0.0220308;0.0216439;0.0256484
120;wait;100;2.29835e-05;1.8501e-05;7.6257e-05
120;boundary;100;0.00751122;0.00576781;0.00768105
120;calc iter;100;0.0335165;0.0314834;0.0347899
120;calc total;1;3.35362;3.35362;3.35362
120;total;1;9.14047;9.14047;9.14047
168;initialize;1;5.28446;5.28446;5.28446
168;async;100;0.00553437;0.0015565;0.00670061
168;inner;100;0.0209381;0.0205398;0.02472
168;wait;100;1.89196e-05;1.5431e-05;4.4491e-05
168;boundary;100;0.00696402;0.00506467;0.00740522
168;calc iter;100;0.0334568;0.0315536;0.0351977
168;calc total;1;3.35361;3.35361;3.35361
168;total;1;9.11737;9.11737;9.11737
144;initialize;1;5.26489;5.26489;5.26489
144;async;100;0.00456031;0.00120535;0.00537013
144;inner;100;0.0219997;0.0216983;0.0250901
144;wait;100;1.99558e-05;1.6444e-05;5.5528e-05
144;boundary;100;0.00688097;0.00475783;0.00729317
144;calc iter;100;0.0334627;0.0313331;0.0342158
144;calc total;1;3.35362;3.35362;3.35362
144;total;1;9.09754;9.09754;9.09754
117;initialize;1;5.24564;5.24564;5.24564
117;async;100;0.00434067;0.00175944;0.00494161
117;inner;100;0.0219849;0.0216508;0.0245144
117;wait;100;2.28573e-05;1.6871e-05;5.8275e-05
117;boundary;100;0.00708299;0.00657336;0.00734501
117;calc iter;100;0.0334327;0.0320054;0.0338372
117;calc total;1;3.35362;3.35362;3.35362
117;total;1;9.07836;9.07836;9.07836
193;initialize;1;5.30034;5.30034;5.30034
193;async;100;0.00432123;0.00203923;0.00517121
193;inner;100;0.0222887;0.0218255;0.0258746
193;wait;100;2.11901e-05;1.6748e-05;4.0528e-05
193;boundary;100;0.00686558;0.00507586;0.00746966
193;calc iter;100;0.0334981;0.0316463;0.0354262
193;calc total;1;3.35362;3.35362;3.35362
193;total;1;9.13312;9.13312;9.13312
121;initialize;1;5.28926;5.28926;5.28926
121;async;100;0.00395454;0.0014482;0.00510469
121;inner;100;0.0220612;0.0217082;0.0255392
121;wait;100;2.58995e-05;2.0121e-05;6.5111e-05
121;boundary;100;0.00745782;0.00673322;0.00762234
121;calc iter;100;0.0335008;0.0320307;0.0345853
121;calc total;1;3.35361;3.35361;3.35361
121;total;1;9.1186;9.1186;9.1186
169;initialize;1;5.2699;5.2699;5.2699
169;async;100;0.00459268;0.0015647;0.00572708
169;inner;100;0.0217999;0.0214634;0.0251254
169;wait;100;2.10757e-05;1.7287e-05;4.3886e-05
169;boundary;100;0.0070184;0.00668739;0.00714118
169;calc iter;100;0.0334331;0.0318351;0.0343849
169;calc total;1;3.35361;3.35361;3.35361
169;total;1;9.10276;9.10276;9.10276
145;initialize;1;5.26717;5.26717;5.26717
145;async;100;0.00481117;0.00192104;0.00549637
145;inner;100;0.0219424;0.0215882;0.0246745
145;wait;100;1.87168e-05;1.6014e-05;4.976e-05
145;boundary;100;0.0066776;0.00589306;0.00684328
145;calc iter;100;0.0334513;0.0318864;0.0343713
145;calc total;1;3.35362;3.35362;3.35362
145;total;1;9.09977;9.09977;9.09977
118;initialize;1;5.25057;5.25057;5.25057
118;async;100;0.00430391;0.00165847;0.00499231
118;inner;100;0.0223004;0.0219628;0.0248308
118;wait;100;1.98122e-05;1.6759e-05;5.3627e-05
118;boundary;100;0.00682118;0.00654049;0.00696034
118;calc iter;100;0.0334465;0.032202;0.0339383
118;calc total;1;3.35363;3.35363;3.35363
118;total;1;9.08327;9.08327;9.08327
194;initialize;1;5.26402;5.26402;5.26402
194;async;100;0.00478361;0.00172012;0.0056571
194;inner;100;0.0218333;0.0215134;0.0251304
194;wait;100;1.97764e-05;1.5622e-05;6.275e-05
194;boundary;100;0.00684621;0.00651493;0.00704265
194;calc iter;100;0.0334843;0.0324513;0.0341229
194;calc total;1;3.35362;3.35362;3.35362
194;total;1;9.09679;9.09679;9.09679
122;initialize;1;5.30683;5.30683;5.30683
122;async;100;0.00314119;0.00161874;0.00412912
122;inner;100;0.0219839;0.0215394;0.025469
122;wait;100;3.02828e-05;1.816e-05;6.086e-05
122;boundary;100;0.0083256;0.00695188;0.00905375
122;calc iter;100;0.0334822;0.0323603;0.0342481
122;calc total;1;3.35361;3.35361;3.35361
122;total;1;9.13612;9.13612;9.13612
170;initialize;1;5.2822;5.2822;5.2822
170;async;100;0.00435241;0.00163895;0.00523822
170;inner;100;0.021278;0.0209228;0.0248024
170;wait;100;2.88518e-05;1.9067e-05;6.2073e-05
170;boundary;100;0.00775314;0.00677766;0.00804965
170;calc iter;100;0.0334136;0.0313615;0.034068
170;calc total;1;3.35361;3.35361;3.35361
170;total;1;9.11508;9.11508;9.11508
146;initialize;1;5.27103;5.27103;5.27103
146;async;100;0.00376154;0.00132283;0.00459487
146;inner;100;0.0229297;0.022661;0.0253364
146;wait;100;2.0706e-05;1.7101e-05;6.0671e-05
146;boundary;100;0.00673444;0.00634434;0.00697097
146;calc iter;100;0.0334477;0.032337;0.034079
146;calc total;1;3.35362;3.35362;3.35362
146;total;1;9.10361;9.10361;9.10361
119;initialize;1;5.23593;5.23593;5.23593
119;async;100;0.00518496;0.00186097;0.00603201
119;inner;100;0.0215243;0.0212019;0.0243446
119;wait;100;1.97436e-05;1.5872e-05;6.6964e-05
119;boundary;100;0.00672616;0.00579947;0.00692508
119;calc iter;100;0.0334565;0.0322093;0.0344315
119;calc total;1;3.35363;3.35363;3.35363
119;total;1;9.06863;9.06863;9.06863
195;initialize;1;5.29153;5.29153;5.29153
195;async;100;0.00409217;0.00171162;0.00494425
195;inner;100;0.0221184;0.0218219;0.0253964
195;wait;100;2.52302e-05;1.7458e-05;5.9517e-05
195;boundary;100;0.0072328;0.00663131;0.00745733
195;calc iter;100;0.0334697;0.0325741;0.0342195
195;calc total;1;3.35362;3.35362;3.35362
195;total;1;9.12434;9.12434;9.12434
123;initialize;1;5.28481;5.28481;5.28481
123;async;100;0.00253733;0.00129666;0.00321433
123;inner;100;0.0214373;0.0209187;0.0256649
123;wait;100;3.96273e-05;2.1801e-05;5.3508e-05
123;boundary;100;0.00944957;0.00676574;0.00996859
123;calc iter;100;0.0334656;0.0322366;0.0352053
123;calc total;1;3.35361;3.35361;3.35361
123;total;1;9.11413;9.11413;9.11413
171;initialize;1;5.26987;5.26987;5.26987
171;async;100;0.00336594;0.00118875;0.00407082
171;inner;100;0.0217486;0.0213275;0.0255199
171;wait;100;3.34575e-05;1.7284e-05;4.8381e-05
171;boundary;100;0.0082589;0.0068932;0.00867285
171;calc iter;100;0.0334081;0.0311152;0.0348725
171;calc total;1;3.35361;3.35361;3.35361
171;total;1;9.1027;9.1027;9.1027
147;initialize;1;5.2931;5.2931;5.2931
147;async;100;0.00394791;0.00151146;0.00479567
147;inner;100;0.0223123;0.0220188;0.024736
147;wait;100;2.48496e-05;1.7782e-05;6.3774e-05
147;boundary;100;0.0071451;0.00681271;0.00785093
147;calc iter;100;0.0334311;0.0323393;0.0339803
147;calc total;1;3.35362;3.35362;3.35362
147;total;1;9.1257;9.1257;9.1257
196;initialize;1;5.31381;5.31381;5.31381
196;async;100;0.00325623;0.00161059;0.00401222
196;inner;100;0.0212962;0.0209123;0.0248826
196;wait;100;3.49151e-05;1.8708e-05;6.6286e-05
196;boundary;100;0.00885642;0.00697894;0.00925683
196;calc iter;100;0.0334449;0.0322254;0.0340639
196;calc total;1;3.35362;3.35362;3.35362
196;total;1;9.14659;9.14659;9.14659
124;initialize;1;5.30224;5.30224;5.30224
124;async;100;0.00233966;0.00138631;0.00280794
124;inner;100;0.021067;0.0206329;0.0255051
124;wait;100;3.93088e-05;2.2343e-05;6.0807e-05
124;boundary;100;0.0100071;0.00674048;0.0104873
124;calc iter;100;0.0334542;0.0324335;0.0347639
124;calc total;1;3.35362;3.35362;3.35362
124;total;1;9.13158;9.13158;9.13158
172;initialize;1;5.26619;5.26619;5.26619
172;async;100;0.00342188;0.00155981;0.00389146
172;inner;100;0.0205955;0.0201772;0.024563
172;wait;100;4.01943e-05;1.7638e-05;6.5923e-05
172;boundary;100;0.00933217;0.0065917;0.00975963
172;calc iter;100;0.0333914;0.031404;0.0338394
172;calc total;1;3.35362;3.35362;3.35362
172;total;1;9.09902;9.09902;9.09902
148;initialize;1;5.26493;5.26493;5.26493
148;async;100;0.00327865;0.00181316;0.00370819
148;inner;100;0.0221126;0.0217071;0.0247963
148;wait;100;3.6808e-05;2.7209e-05;5.7232e-05
148;boundary;100;0.00798822;0.00668319;0.00834238
148;calc iter;100;0.0334175;0.032181;0.0338454
148;calc total;1;3.35362;3.35362;3.35362
148;total;1;9.09757;9.09757;9.09757
197;initialize;1;5.27397;5.27397;5.27397
197;async;100;0.0034273;0.00144486;0.00391556
197;inner;100;0.0216903;0.0212219;0.0251256
197;wait;100;3.14568e-05;2.0738e-05;4.4123e-05
197;boundary;100;0.00830194;0.00686948;0.00875314
197;calc iter;100;0.0334521;0.0322211;0.0344253
197;calc total;1;3.35362;3.35362;3.35362
197;total;1;9.10674;9.10674;9.10674
125;initialize;1;5.28489;5.28489;5.28489
125;async;100;0.00243039;0.00114199;0.00297601
125;inner;100;0.0218745;0.0213206;0.0258672
125;wait;100;3.50288e-05;2.1477e-05;6.3088e-05
125;boundary;100;0.0091266;0.00667772;0.00976762
125;calc iter;100;0.0334679;0.0323419;0.0346516
125;calc total;1;3.35362;3.35362;3.35362
125;total;1;9.11423;9.11423;9.11423
173;initialize;1;5.26611;5.26611;5.26611
173;async;100;0.00351283;0.00131629;0.00397095
173;inner;100;0.0205715;0.0201074;0.0245096
173;wait;100;3.42988e-05;1.9415e-05;6.2679e-05
173;boundary;100;0.0092714;0.0067732;0.00966742
173;calc iter;100;0.0333916;0.0315579;0.0337594
173;calc total;1;3.35361;3.35361;3.35361
173;total;1;9.09901;9.09901;9.09901
149;initialize;1;5.29082;5.29082;5.29082
149;async;100;0.0040267;0.00173904;0.00443702
149;inner;100;0.0221356;0.0218588;0.0243863
149;wait;100;2.6957e-05;1.7141e-05;8.616e-05
149;boundary;100;0.00723636;0.00648378;0.00740358
149;calc iter;100;0.0334267;0.0322247;0.0341708
149;calc total;1;3.35362;3.35362;3.35362
149;total;1;9.12343;9.12343;9.12343
198;initialize;1;5.30314;5.30314;5.30314
198;async;100;0.00396522;0.00119101;0.00458074
198;inner;100;0.0225484;0.0222273;0.0256305
198;wait;100;2.09036e-05;1.7412e-05;4.7587e-05
198;boundary;100;0.00694116;0.0067472;0.00742921
198;calc iter;100;0.0334768;0.0321103;0.0344968
198;calc total;1;3.35362;3.35362;3.35362
198;total;1;9.13592;9.13592;9.13592
126;initialize;1;5.28931;5.28931;5.28931
126;async;100;0.00324688;0.00142321;0.00399533
126;inner;100;0.0219732;0.0215733;0.0253912
126;wait;100;2.97255e-05;2.2098e-05;8.1202e-05
126;boundary;100;0.00823149;0.00691702;0.0090288
126;calc iter;100;0.033483;0.0325605;0.0340842
126;calc total;1;3.35361;3.35361;3.35361
126;total;1;9.11861;9.11861;9.11861
174;initialize;1;5.2627;5.2627;5.2627
174;async;100;0.00382114;0.000991794;0.0045842
174;inner;100;0.0215527;0.02123;0.0250981
174;wait;100;3.0428e-05;1.7847e-05;0.000177316
174;boundary;100;0.00800477;0.00670533;0.00886642
174;calc iter;100;0.0334103;0.0317635;0.0341694
174;calc total;1;3.35361;3.35361;3.35361
174;total;1;9.09554;9.09554;9.09554
150;initialize;1;5.28238;5.28238;5.28238
150;async;100;0.00376823;0.00111919;0.0044214
150;inner;100;0.0228337;0.0224987;0.0255865
150;wait;100;2.18189e-05;1.7255e-05;4.1089e-05
150;boundary;100;0.00681491;0.00652658;0.00701288
150;calc iter;100;0.0334398;0.0316133;0.034686
150;calc total;1;3.35363;3.35363;3.35363
150;total;1;9.11496;9.11496;9.11496
199;initialize;1;5.27953;5.27953;5.27953
199;async;100;0.00532973;0.00170378;0.00613315
199;inner;100;0.0213748;0.0209977;0.0248131
199;wait;100;1.95876e-05;1.5773e-05;7.736e-05
199;boundary;100;0.00676743;0.00571084;0.00716206
199;calc iter;100;0.0334929;0.0322288;0.0346698
199;calc total;1;3.35362;3.35362;3.35362
199;total;1;9.11233;9.11233;9.11233
127;initialize;1;5.30678;5.30678;5.30678
127;async;100;0.00425972;0.00156932;0.00502266
127;inner;100;0.0216655;0.0212969;0.0248338
127;wait;100;2.6236e-05;1.9299e-05;5.993e-05
127;boundary;100;0.00754785;0.00679138;0.00835613
127;calc iter;100;0.0335007;0.0324475;0.0345315
127;calc total;1;3.35361;3.35361;3.35361
127;total;1;9.13612;9.13612;9.13612
175;initialize;1;5.26419;5.26419;5.26419
175;async;100;0.00521912;0.00130314;0.00645108
175;inner;100;0.0211533;0.0208058;0.0244161
175;wait;100;2.29002e-05;1.6568e-05;7.9355e-05
175;boundary;100;0.00703511;0.0067107;0.00861181
175;calc iter;100;0.0334319;0.0320614;0.0343288
175;calc total;1;3.35361;3.35361;3.35361
175;total;1;9.09704;9.09704;9.09704
151;initialize;1;5.28157;5.28157;5.28157
151;async;100;0.00480222;0.001903;0.00551895
151;inner;100;0.0219797;0.0216818;0.0244184
151;wait;100;2.01886e-05;1.5967e-05;8.34e-05
151;boundary;100;0.00664655;0.00595013;0.00768741
151;calc iter;100;0.03345;0.0322097;0.0352128
151;calc total;1;3.35362;3.35362;3.35362
151;total;1;9.1142;9.1142;9.1142
200;initialize;1;5.26569;5.26569;5.26569
200;async;100;0.00477151;0.00169181;0.00547582
200;inner;100;0.0218464;0.0215151;0.0250671
200;wait;100;1.98722e-05;1.618e-05;6.3135e-05
200;boundary;100;0.0068457;0.00647662;0.00709116
200;calc iter;100;0.0334846;0.0328082;0.0339153
200;calc total;1;3.35362;3.35362;3.35362
200;total;1;9.09846;9.09846;9.09846
128;initialize;1;5.28481;5.28481;5.28481
128;async;100;0.00294555;0.00166674;0.00325292
128;inner;100;0.0215463;0.0211257;0.0259372
128;wait;100;1.94095e-05;1.6047e-05;6.3453e-05
128;boundary;100;0.00902273;0.0044836;0.00945008
128;calc iter;100;0.0335358;0.0286675;0.0355822
128;calc total;1;3.35362;3.35362;3.35362
128;total;1;9.11415;9.11415;9.11415
176;initialize;1;5.26251;5.26251;5.26251
176;async;100;0.0052358;0.00124543;0.00612849
176;inner;100;0.0203687;0.0198737;0.0247373
176;wait;100;1.98469e-05;1.5589e-05;5.9072e-05
176;boundary;100;0.00784796;0.00434109;0.00831625
176;calc iter;100;0.0334741;0.0298634;0.0347181
176;calc total;1;3.35362;3.35362;3.35362
176;total;1;9.09536;9.09536;9.09536
152;initialize;1;5.27139;5.27139;5.27139
152;async;100;0.00415622;0.00191693;0.00507586
152;inner;100;0.0223856;0.0220485;0.0247478
152;wait;100;2.16915e-05;1.6771e-05;5.9804e-05
152;boundary;100;0.0068755;0.00659484;0.00704158
152;calc iter;100;0.03344;0.0324006;0.0349364
152;calc total;1;3.35362;3.35362;3.35362
152;total;1;9.10403;9.10403;9.10403
201;initialize;1;5.30097;5.30097;5.30097
201;async;100;0.00438537;0.00170032;0.00509859
201;inner;100;0.0218722;0.0215173;0.0250617
201;wait;100;2.52414e-05;1.8076e-05;6.1546e-05
201;boundary;100;0.00718669;0.00668188;0.00738577
201;calc iter;100;0.0334708;0.0318628;0.0342246
201;calc total;1;3.35361;3.35361;3.35361
201;total;1;9.13377;9.13377;9.13377
129;initialize;1;5.30238;5.30238;5.30238
129;async;100;0.00357098;0.00207759;0.0040818
129;inner;100;0.0216951;0.0212516;0.0263842
129;wait;100;1.97298e-05;1.653e-05;4.4022e-05
129;boundary;100;0.00824064;0.00502734;0.00855401
129;calc iter;100;0.0335281;0.0301884;0.0359041
129;calc total;1;3.35361;3.35361;3.35361
129;total;1;9.13171;9.13171;9.13171
177;initialize;1;5.28909;5.28909;5.28909
177;async;100;0.00545006;0.00165175;0.00649602
177;inner;100;0.021073;0.0207384;0.0246306
177;wait;100;2.03138e-05;1.6225e-05;6.5241e-05
177;boundary;100;0.00690886;0.00549193;0.00718309
177;calc iter;100;0.0334536;0.0320934;0.0346628
177;calc total;1;3.35362;3.35362;3.35362
177;total;1;9.12194;9.12194;9.12194
153;initialize;1;5.27143;5.27143;5.27143
153;async;100;0.00360501;0.00162946;0.00449387
153;inner;100;0.0223468;0.0220485;0.0248943
153;wait;100;2.9851e-05;1.7234e-05;4.6219e-05
153;boundary;100;0.00744177;0.00659075;0.00795405
153;calc iter;100;0.0334247;0.0317808;0.0351376
153;calc total;1;3.35362;3.35362;3.35362
153;total;1;9.10405;9.10405;9.10405
202;initialize;1;5.27753;5.27753;5.27753
202;async;100;0.00350746;0.0012321;0.004307
202;inner;100;0.0217308;0.0214051;0.0252325
202;wait;100;2.86604e-05;2.0453e-05;6.7483e-05
202;boundary;100;0.0081853;0.00700109;0.00841357
202;calc iter;100;0.0334534;0.0321192;0.0340891
202;calc total;1;3.35362;3.35362;3.35362
202;total;1;9.1103;9.1103;9.1103
130;initialize;1;5.29399;5.29399;5.29399
130;async;100;0.00324312;0.00176482;0.00404997
130;inner;100;0.0225297;0.0221943;0.0262241
130;wait;100;2.0942e-05;1.7304e-05;4.7881e-05
130;boundary;100;0.00772344;0.00571861;0.00808946
130;calc iter;100;0.0335187;0.0317004;0.0354536
130;calc total;1;3.35362;3.35362;3.35362
130;total;1;9.12332;9.12332;9.12332
178;initialize;1;5.27512;5.27512;5.27512
178;async;100;0.00516665;0.00183036;0.0062207
178;inner;100;0.0212997;0.0209;0.0246347
178;wait;100;2.0186e-05;1.6385e-05;5.5865e-05
178;boundary;100;0.00695417;0.00651981;0.00703784
178;calc iter;100;0.033442;0.0323893;0.0342649
178;calc total;1;3.35362;3.35362;3.35362
178;total;1;9.108;9.108;9.108
154;initialize;1;5.27129;5.27129;5.27129
154;async;100;0.00332358;0.00152181;0.00396072
154;inner;100;0.0221621;0.0218202;0.0247582
154;wait;100;3.1688e-05;1.908e-05;5.094e-05
154;boundary;100;0.00790093;0.00677881;0.00818842
154;calc iter;100;0.0334195;0.03202;0.0341864
154;calc total;1;3.35362;3.35362;3.35362
154;total;1;9.10386;9.10386;9.10386
203;initialize;1;5.27432;5.27432;5.27432
203;async;100;0.00302413;0.00163093;0.00376632
203;inner;100;0.0212267;0.0208637;0.024886
203;wait;100;3.83366e-05;2.1863e-05;6.6784e-05
203;boundary;100;0.00915184;0.00708186;0.00955273
203;calc iter;100;0.0334424;0.0324223;0.0340564
203;calc total;1;3.35361;3.35361;3.35361
203;total;1;9.10708;9.10708;9.10708
131;initialize;1;5.31476;5.31476;5.31476
131;async;100;0.00314053;0.00178827;0.00395369
131;inner;100;0.022711;0.0223519;0.0261347
131;wait;100;2.18882e-05;1.8469e-05;5.4331e-05
131;boundary;100;0.00763086;0.00696346;0.00780043
131;calc iter;100;0.0335054;0.0325267;0.035163
131;calc total;1;3.35362;3.35362;3.35362
131;total;1;9.14405;9.14405;9.14405
179;initialize;1;5.28436;5.28436;5.28436
179;async;100;0.00440968;0.00156306;0.00528148
179;inner;100;0.0218807;0.0215392;0.0252986
179;wait;100;2.36908e-05;1.7555e-05;4.3981e-05
179;boundary;100;0.00711559;0.0066955;0.00730608
179;calc iter;100;0.0334308;0.0322543;0.0342362
179;calc total;1;3.35362;3.35362;3.35362
179;total;1;9.11721;9.11721;9.11721
155;initialize;1;5.2712;5.2712;5.2712
155;async;100;0.00257782;0.00110201;0.00470897
155;inner;100;0.0216637;0.0211501;0.0247621
155;wait;100;3.69177e-05;1.7102e-05;7.4785e-05
155;boundary;100;0.00912758;0.0065487;0.00965755
155;calc iter;100;0.0334073;0.0314986;0.0345912
155;calc total;1;3.35362;3.35362;3.35362
155;total;1;9.10381;9.10381;9.10381
204;initialize;1;5.29103;5.29103;5.29103
204;async;100;0.00329471;0.00136438;0.00380331
204;inner;100;0.0231806;0.0227936;0.0252585
204;wait;100;2.62272e-05;1.8521e-05;4.7866e-05
204;boundary;100;0.00691379;0.00661005;0.00746533
204;calc iter;100;0.0334165;0.0322879;0.0340373
204;calc total;1;3.35362;3.35362;3.35362
204;total;1;9.12379;9.12379;9.12379
132;initialize;1;5.2848;5.2848;5.2848
132;async;100;0.00442625;0.00193692;0.0053206
132;inner;100;0.021507;0.0211897;0.0243111
132;wait;100;2.81951e-05;2.0717e-05;5.7313e-05
132;boundary;100;0.00751191;0.00657585;0.00781273
132;calc iter;100;0.0334745;0.0325485;0.0343599
132;calc total;1;3.35362;3.35362;3.35362
180;initialize;1;5.26407;5.26407;5.26407
180;async;100;0.00342479;0.00183103;0.00400248
180;inner;100;0.0198472;0.0194398;0.0243444
180;wait;100;4.01043e-05;1.9657e-05;6.8204e-05
180;boundary;100;0.010102;0.00689386;0.0105173
180;calc iter;100;0.0334154;0.0320011;0.0338957
180;calc total;1;3.35363;3.35363;3.35363
180;total;1;9.09692;9.09692;9.09692
156;initialize;1;5.26487;5.26487;5.26487
156;async;100;0.00358858;0.00139875;0.00408312
156;inner;100;0.0224803;0.0220991;0.0247118
156;wait;100;3.2877e-05;1.9169e-05;5.6244e-05
156;boundary;100;0.00727541;0.00658207;0.00749445
156;calc iter;100;0.0333783;0.0313686;0.0339064
156;calc total;1;3.35362;3.35362;3.35362
156;total;1;9.09748;9.09748;9.09748
205;initialize;1;5.30763;5.30763;5.30763
205;async;100;0.00428057;0.00182853;0.00478215
205;inner;100;0.0223741;0.0220408;0.0242923
205;wait;100;2.1784e-05;1.7615e-05;6.4529e-05
205;boundary;100;0.00674624;0.00651498;0.00715027
205;calc iter;100;0.0334237;0.0321036;0.0337986
205;calc total;1;3.35361;3.35361;3.35361
205;total;1;9.14038;9.14038;9.14038
132;total;1;9.11407;9.11407;9.11407
181;initialize;1;5.27761;5.27761;5.27761
181;async;100;0.00349293;0.00143832;0.00397806
181;inner;100;0.019945;0.0195507;0.0245112
181;wait;100;3.47227e-05;1.8513e-05;5.3074e-05
181;boundary;100;0.00994466;0.00703916;0.0103596
181;calc iter;100;0.0334187;0.0319605;0.0337862
181;calc total;1;3.35362;3.35362;3.35362
181;total;1;9.11042;9.11042;9.11042
157;initialize;1;5.26488;5.26488;5.26488
157;async;100;0.00378789;0.00136938;0.004335
157;inner;100;0.022565;0.0222311;0.0245516
157;wait;100;2.43876e-05;1.7964e-05;7.0744e-05
157;boundary;100;0.00700841;0.00669082;0.00719107
157;calc iter;100;0.0333871;0.0315863;0.033774
157;calc total;1;3.35362;3.35362;3.35362
157;total;1;9.0975;9.0975;9.0975
206;initialize;1;5.27396;5.27396;5.27396
206;async;100;0.00440517;0.00154255;0.00502734
206;inner;100;0.0222932;0.0220139;0.0243831
206;wait;100;2.1229e-05;1.6837e-05;5.976e-05
206;boundary;100;0.00671086;0.00625464;0.00711187
206;calc iter;100;0.0334317;0.0324048;0.0337875
206;calc total;1;3.35362;3.35362;3.35362
206;total;1;9.10674;9.10674;9.10674
133;initialize;1;5.28722;5.28722;5.28722
133;async;100;0.00442307;0.00175934;0.00521447
133;inner;100;0.0217368;0.0214288;0.0243234
133;wait;100;2.42395e-05;1.8046e-05;7.5867e-05
133;boundary;100;0.00729897;0.00661513;0.00772395
133;calc iter;100;0.0334841;0.0322661;0.0355139
133;calc total;1;3.35362;3.35362;3.35362
133;total;1;9.1165;9.1165;9.1165
182;initialize;1;5.26976;5.26976;5.26976
182;async;100;0.00416675;0.00164541;0.00508433
182;inner;100;0.0208488;0.0205197;0.0246269
182;wait;100;3.11726e-05;2.0058e-05;5.285e-05
182;boundary;100;0.00839208;0.00688367;0.00916643
182;calc iter;100;0.0334401;0.031948;0.0341589
182;calc total;1;3.35363;3.35363;3.35363
182;total;1;9.1026;9.1026;9.1026
158;initialize;1;5.27655;5.27655;5.27655
158;async;100;0.00409865;0.00149807;0.0047565
158;inner;100;0.0224664;0.0221807;0.0244835
158;wait;100;2.54351e-05;1.8004e-05;5.4453e-05
158;boundary;100;0.0068061;0.00656664;0.00715351
158;calc iter;100;0.0333979;0.031977;0.0338779
158;calc total;1;3.35361;3.35361;3.35361
158;total;1;9.10917;9.10917;9.10917
207;initialize;1;5.26158;5.26158;5.26158
207;async;100;0.00514561;0.00168032;0.00569289
207;inner;100;0.0215859;0.0212477;0.0242047
207;wait;100;2.03135e-05;1.6552e-05;0.000102586
207;boundary;100;0.00668629;0.0053657;0.00727245
207;calc iter;100;0.0334396;0.0322251;0.033804
207;calc total;1;3.35361;3.35361;3.35361
207;total;1;9.09434;9.09434;9.09434
134;initialize;1;5.27833;5.27833;5.27833
134;async;100;0.00525436;0.0017333;0.00596976
134;inner;100;0.0214262;0.0211439;0.0242523
134;wait;100;2.04647e-05;1.7187e-05;5.06e-05
134;boundary;100;0.00680539;0.00556869;0.00762839
134;calc iter;100;0.0335077;0.0322782;0.0350917
134;calc total;1;3.35362;3.35362;3.35362
134;total;1;9.10763;9.10763;9.10763
183;initialize;1;5.27755;5.27755;5.27755
183;async;100;0.00569462;0.00166694;0.00698025
183;inner;100;0.0205369;0.0202181;0.0241687
183;wait;100;2.25025e-05;1.7906e-05;5.8091e-05
183;boundary;100;0.00721476;0.00676491;0.00833203
183;calc iter;100;0.0334701;0.0319117;0.035264
183;calc total;1;3.35363;3.35363;3.35363
183;total;1;9.1104;9.1104;9.1104
159;initialize;1;5.28168;5.28168;5.28168
159;async;100;0.00453019;0.0016616;0.0051883
159;inner;100;0.0221731;0.0218626;0.0242094
159;wait;100;2.19231e-05;1.817e-05;7.7463e-05
159;boundary;100;0.00667917;0.00601321;0.00716107
159;calc iter;100;0.0334057;0.032127;0.0339696
159;calc total;1;3.35361;3.35361;3.35361
159;total;1;9.1143;9.1143;9.1143
208;initialize;1;5.25745;5.25745;5.25745
208;async;100;0.00472839;0.00184962;0.00529358
208;inner;100;0.0220293;0.0213332;0.0240765
208;wait;100;1.86348e-05;1.6306e-05;4.1248e-05
208;boundary;100;0.00665829;0.00591757;0.00736299
208;calc iter;100;0.033436;0.0324382;0.0344834
208;calc total;1;3.35362;3.35362;3.35362
208;total;1;9.09022;9.09022;9.09022
135;initialize;1;5.2979;5.2979;5.2979
135;async;100;0.00576289;0.00221332;0.00632139
135;inner;100;0.0205251;0.0201373;0.0240788
135;wait;100;1.9979e-05;1.7244e-05;4.7061e-05
135;boundary;100;0.00721612;0.00453491;0.0074045
135;calc iter;100;0.0335256;0.0307226;0.0355109
135;calc total;1;3.35362;3.35362;3.35362
135;total;1;9.12722;9.12722;9.12722
184;initialize;1;5.26597;5.26597;5.26597
184;async;100;0.00666194;0.0016469;0.00731945
184;inner;100;0.0195457;0.0191057;0.0241911
184;wait;100;2.21322e-05;1.734e-05;5.89e-05
184;boundary;100;0.00728212;0.00425012;0.0075564
184;calc iter;100;0.0335137;0.0304367;0.0351359
184;calc total;1;3.35362;3.35362;3.35362
184;total;1;9.09883;9.09883;9.09883
160;initialize;1;5.28407;5.28407;5.28407
160;async;100;0.00482334;0.00167216;0.00599876
160;inner;100;0.0216548;0.0211921;0.0242668
160;wait;100;2.0911e-05;1.6945e-05;4.2775e-05
160;boundary;100;0.00691571;0.00463206;0.00727584
160;calc iter;100;0.0334163;0.0312811;0.0344884
160;calc total;1;3.35362;3.35362;3.35362
160;total;1;9.11669;9.11669;9.11669
209;initialize;1;5.28652;5.28652;5.28652
209;async;100;0.0044884;0.00238004;0.00511675
136;initialize;1;5.28482;5.28482;5.28482
136;async;100;0.0054978;0.00168437;0.00622468
136;inner;100;0.021197;0.0208403;0.0240279
136;wait;100;2.01843e-05;1.7014e-05;9.9791e-05
136;boundary;100;0.00679506;0.00494668;0.00730715
136;calc iter;100;0.0335113;0.0315754;0.0350976
136;calc total;1;3.35362;3.35362;3.35362
136;total;1;9.11412;9.11412;9.11412
185;initialize;1;5.28651;5.28651;5.28651
185;async;100;0.00685502;0.00161338;0.00781836
185;inner;100;0.0198058;0.0194054;0.0238163
185;wait;100;1.9128e-05;1.5434e-05;7.0512e-05
185;boundary;100;0.00681289;0.00463918;0.00696799
185;calc iter;100;0.0334944;0.0315069;0.0351213
185;calc total;1;3.35361;3.35361;3.35361
161;initialize;1;5.27892;5.27892;5.27892
161;async;100;0.00429575;0.00162477;0.00544758
161;inner;100;0.0224113;0.0220613;0.0242851
161;wait;100;2.18538e-05;1.6748e-05;6.7827e-05
161;boundary;100;0.00666941;0.00639075;0.00704757
161;calc iter;100;0.0333994;0.0317438;0.034253
161;calc total;1;3.35362;3.35362;3.35362
161;total;1;9.11154;9.11154;9.11154
209;inner;100;0.0222907;0.0219139;0.0243563
209;wait;100;1.94954e-05;1.6677e-05;5.5505e-05
209;boundary;100;0.0066259;0.00632863;0.00696549
209;calc iter;100;0.0334258;0.0323515;0.0350274
209;calc total;1;3.35362;3.35362;3.35362
209;total;1;9.11933;9.11933;9.11933
137;initialize;1;5.29138;5.29138;5.29138
137;async;100;0.00516376;0.00196653;0.00598669
137;inner;100;0.0215013;0.0211337;0.0242638
137;wait;100;2.12196e-05;1.7788e-05;5.063e-05
137;boundary;100;0.00681578;0.00620848;0.00702956
137;calc iter;100;0.0335034;0.0324685;0.0348537
137;calc total;1;3.35361;3.35361;3.35361
137;total;1;9.12068;9.12068;9.12068
185;total;1;9.11939;9.11939;9.11939
162;initialize;1;5.26695;5.26695;5.26695
162;async;100;0.00395213;0.00149068;0.00474227
162;inner;100;0.0223944;0.0220647;0.0244053
162;wait;100;2.6271e-05;1.7032e-05;6.522e-05
162;boundary;100;0.00700729;0.00653047;0.00720642
162;calc iter;100;0.0333812;0.0312087;0.0343285
162;calc total;1;3.35362;3.35362;3.35362
162;total;1;9.09951;9.09951;9.09951
210;initialize;1;5.2638;5.2638;5.2638
210;async;100;0.00387949;0.00167339;0.00464315
210;inner;100;0.0226713;0.0223247;0.0245833
210;wait;100;2.50442e-05;1.7516e-05;6.856e-05
210;boundary;100;0.00683959;0.00665313;0.00725965
210;calc iter;100;0.0334163;0.0320232;0.0340356
210;calc total;1;3.35362;3.35362;3.35362
210;total;1;9.09658;9.09658;9.09658
138;initialize;1;5.27846;5.27846;5.27846
138;async;100;0.00475456;0.00165972;0.005575
138;inner;100;0.0215976;0.021276;0.0241204
138;wait;100;2.48435e-05;2.0282e-05;6.3469e-05
138;boundary;100;0.00710856;0.00664503;0.00722757
138;calc iter;100;0.0334868;0.0325511;0.0342172
138;calc total;1;3.35362;3.35362;3.35362
138;total;1;9.10774;9.10774;9.10774
186;initialize;1;5.26973;5.26973;5.26973
186;async;100;0.00621003;0.00223415;0.00716847
186;inner;100;0.020536;0.0202124;0.0242198
186;wait;100;2.04114e-05;1.6748e-05;4.5064e-05
186;boundary;100;0.00671407;0.00596054;0.00682936
186;calc iter;100;0.0334818;0.032601;0.0342817
186;calc total;1;3.35361;3.35361;3.35361
186;total;1;9.1026;9.1026;9.1026
163;initialize;1;5.27892;5.27892;5.27892
163;async;100;0.00367002;0.00140337;0.00420735
163;inner;100;0.0224076;0.0220849;0.0244263
163;wait;100;3.35756e-05;1.7429e-05;6.3124e-05
163;boundary;100;0.00726393;0.00661544;0.00750938
163;calc iter;100;0.0333763;0.0312448;0.0341968
163;calc total;1;3.35361;3.35361;3.35361
163;total;1;9.11153;9.11153;9.11153
211;initialize;1;5.31109;5.31109;5.31109
211;async;100;0.00357981;0.00172382;0.00433478
211;inner;100;0.0223708;0.021975;0.0244967
211;wait;100;3.44036e-05;1.8393e-05;6.161e-05
211;boundary;100;0.00742129;0.00681617;0.00803574
211;calc iter;100;0.0334076;0.0322398;0.0340318
211;calc total;1;3.35362;3.35362;3.35362
211;total;1;9.14386;9.14386;9.14386
139;initialize;1;5.29653;5.29653;5.29653
139;async;100;0.00421491;0.00171506;0.0050216
139;inner;100;0.0213622;0.0210667;0.0240526
139;wait;100;3.43157e-05;2.123e-05;6.4853e-05
139;boundary;100;0.00785764;0.00694571;0.00814661
139;calc iter;100;0.0334702;0.032606;0.034208
139;calc total;1;3.35362;3.35362;3.35362
139;total;1;9.12585;9.12585;9.12585
187;initialize;1;5.28226;5.28226;5.28226
187;async;100;0.00587597;0.00161703;0.00681679
187;inner;100;0.0205252;0.0202014;0.0240752
187;wait;100;2.49684e-05;1.8001e-05;6.8841e-05
187;boundary;100;0.00703555;0.00630427;0.00720506
187;calc iter;100;0.0334629;0.0324771;0.034254
187;calc total;1;3.35361;3.35361;3.35361
187;total;1;9.11511;9.11511;9.11511
164;initialize;1;5.26297;5.26297;5.26297
164;async;100;0.00302088;0.00119821;0.0037501
164;inner;100;0.0221544;0.0217303;0.024722
164;wait;100;3.82415e-05;2.0863e-05;4.7312e-05
164;boundary;100;0.0081544;0.0065908;0.00848895
164;calc iter;100;0.0333693;0.0314306;0.0339403
164;calc total;1;3.35362;3.35362;3.35362
164;total;1;9.09555;9.09555;9.09555
212;initialize;1;5.2615;5.2615;5.2615
212;async;100;0.00263694;0.00168951;0.00300419
212;inner;100;0.0216515;0.0212126;0.0243116
212;wait;100;4.13934e-05;2.3159e-05;7.1851e-05
212;boundary;100;0.00905968;0.00713199;0.00957084
212;calc iter;100;0.0333908;0.0322681;0.0338448
212;calc total;1;3.35363;3.35363;3.35363
212;total;1;9.09427;9.09427;9.09427
140;initialize;1;5.28482;5.28482;5.28482
140;async;100;0.00288378;0.00166319;0.00536146
140;inner;100;0.0204594;0.0199624;0.0241432
140;wait;100;4.31586e-05;1.9357e-05;6.0019e-05
140;boundary;100;0.010061;0.00661504;0.0106396
140;calc iter;100;0.0334489;0.0323237;0.0355663
140;calc total;1;3.35362;3.35362;3.35362
140;total;1;9.11411;9.11411;9.11411
188;initialize;1;5.26409;5.26409;5.26409
188;async;100;0.00478736;0.00163094;0.00569476
188;inner;100;0.0202747;0.0199028;0.0240967
188;wait;100;3.2537e-05;2.4277e-05;6.4998e-05
188;boundary;100;0.00834221;0.0068475;0.0087214
188;calc iter;100;0.0334381;0.0325711;0.0341272
188;calc total;1;3.35362;3.35362;3.35362
188;total;1;9.09692;9.09692;9.09692
165;initialize;1;5.27892;5.27892;5.27892
165;async;100;0.00309655;0.0011318;0.00350911
165;inner;100;0.0220666;0.0217365;0.0244471
165;wait;100;3.95177e-05;2.0871e-05;6.5159e-05
165;boundary;100;0.00816461;0.00693164;0.00847262
165;calc iter;100;0.0333686;0.031581;0.0338215
165;calc total;1;3.35362;3.35362;3.35362
165;total;1;9.11153;9.11153;9.11153
141;initialize;1;5.2895;5.2895;5.2895
141;async;100;0.00220385;0.000893402;0.00305572
141;inner;100;0.0229269;0.0224979;0.0256395
141;wait;100;3.63785e-05;1.8329e-05;4.6672e-05
141;boundary;100;0.00829762;0.00665444;0.00871997
141;calc iter;100;0.033466;0.0321567;0.0360008
141;calc total;1;3.35361;3.35361;3.35361
141;total;1;9.11879;9.11879;9.11879
189;initialize;1;5.28468;5.28468;5.28468
189;async;100;0.00507363;0.00163677;0.00567191
189;inner;100;0.0203289;0.0199181;0.0240055
189;wait;100;2.76676e-05;1.8376e-05;7.0922e-05
189;boundary;100;0.00801004;0.00682054;0.00824331
189;calc iter;100;0.0334413;0.032306;0.0339107
189;calc total;1;3.35361;3.35361;3.35361
189;total;1;9.11752;9.11752;9.11752
166;initialize;1;5.27111;5.27111;5.27111
166;async;100;0.0036362;0.0012399;0.00489579
166;inner;100;0.022547;0.0222771;0.0245871
166;wait;100;2.89189e-05;1.9643e-05;5.5663e-05
166;boundary;100;0.00716957;0.00677268;0.00793069
166;calc iter;100;0.0333828;0.0315766;0.034354
166;calc total;1;3.35362;3.35362;3.35362
166;total;1;9.10372;9.10372;9.10372
142;initialize;1;5.28481;5.28481;5.28481
142;async;100;0.00394248;0.00169221;0.00445211
142;inner;100;0.0220506;0.0216973;0.0248471
142;wait;100;2.76068e-05;1.9378e-05;6.0258e-05
142;boundary;100;0.00745704;0.00664001;0.00775236
142;calc iter;100;0.0334788;0.0325501;0.034583
142;calc total;1;3.35361;3.35361;3.35361
142;total;1;9.1141;9.1141;9.1141
190;initialize;1;5.26006;5.26006;5.26006
190;async;100;0.0058336;0.00200821;0.00655643
190;inner;100;0.0205316;0.0201668;0.0240101
190;wait;100;2.32219e-05;1.6626e-05;6.5232e-05
190;boundary;100;0.00707806;0.00671269;0.00760545
190;calc iter;100;0.0334675;0.0321797;0.0347642
190;calc total;1;3.35361;3.35361;3.35361
190;total;1;9.09293;9.09293;9.09293
167;initialize;1;5.27892;5.27892;5.27892
167;async;100;0.00452812;0.00163629;0.00599365
167;inner;100;0.0221169;0.0216108;0.024058
167;wait;100;2.25554e-05;1.7872e-05;0.000101538
167;boundary;100;0.00673486;0.00621551;0.00774944
167;calc iter;100;0.0334039;0.0321598;0.0343892
167;calc total;1;3.35362;3.35362;3.35362
167;total;1;9.11151;9.11151;9.11151
143;initialize;1;5.29134;5.29134;5.29134
143;async;100;0.00472796;0.00156052;0.0052782
143;inner;100;0.021795;0.0215107;0.0246608
143;wait;100;2.21761e-05;1.835e-05;5.9269e-05
143;boundary;100;0.00695468;0.00648615;0.00798135
143;calc iter;100;0.033501;0.0324513;0.034284
143;calc total;1;3.35362;3.35362;3.35362
143;total;1;9.12065;9.12065;9.12065
191;initialize;1;5.26594;5.26594;5.26594
191;async;100;0.00713801;0.00178834;0.00819263
191;inner;100;0.01952;0.0191205;0.0231658
191;wait;100;1.9829e-05;1.6528e-05;9.5455e-05
191;boundary;100;0.00680877;0.00543151;0.00748424
191;calc iter;100;0.0334879;0.0321282;0.0351633
191;calc total;1;3.35361;3.35361;3.35361
191;total;1;9.09881;9.09881;9.09881
213;initialize;1;5.27406;5.27406;5.27406
213;async;100;0.00309066;0.00179573;0.00349744
213;inner;100;0.0219122;0.0216082;0.0243672
213;wait;100;3.55852e-05;2.0733e-05;5.4043e-05
213;boundary;100;0.00835722;0.00681097;0.00871947
213;calc iter;100;0.0333967;0.0318562;0.0338905
213;calc total;1;3.35362;3.35362;3.35362
213;total;1;9.10683;9.10683;9.10683
214;initialize;1;5.27023;5.27023;5.27023
214;async;100;0.00336637;0.00153408;0.00391783
214;inner;100;0.0227135;0.0224697;0.0248016
214;wait;100;2.97402e-05;1.7593e-05;5.4112e-05
214;boundary;100;0.00729813;0.00671578;0.00756097
214;calc iter;100;0.0334091;0.0321399;0.0338867
214;calc total;1;3.35363;3.35363;3.35363
214;total;1;9.10298;9.10298;9.10298
216;initialize;1;5.30103;5.30103;5.30103
216;async;100;0.00408893;0.0020643;0.00470837
216;inner;100;0.0225508;0.0218622;0.0248566
216;wait;100;1.73429e-05;1.5121e-05;5.7462e-05
216;boundary;100;0.00673079;0.00568527;0.00767594
216;calc iter;100;0.0333893;0.0322469;0.0350431
216;calc total;1;3.35362;3.35362;3.35362
216;total;1;9.13212;9.13212;9.13212
217;initialize;1;5.29665;5.29665;5.29665
217;async;100;0.00395013;0.00215746;0.00470835
217;inner;100;0.0227364;0.0222408;0.0242819
217;wait;100;1.88181e-05;1.6408e-05;3.8796e-05
217;boundary;100;0.00667846;0.00616713;0.00769683
217;calc iter;100;0.0333852;0.0319262;0.0356933
217;calc total;1;3.35361;3.35361;3.35361
217;total;1;9.12771;9.12771;9.12771
218;initialize;1;5.29558;5.29558;5.29558
218;async;100;0.00350967;0.00148245;0.00419695
218;inner;100;0.0231579;0.0227909;0.0250278
218;wait;100;1.96972e-05;1.679e-05;5.6852e-05
218;boundary;100;0.00669177;0.00638892;0.00704348
218;calc iter;100;0.0333804;0.0317896;0.0342372
218;calc total;1;3.35362;3.35362;3.35362
218;total;1;9.12661;9.12661;9.12661
288;initialize;1;5.33037;5.33037;5.33037
288;async;100;0.00453658;0.00179232;0.00577421
288;inner;100;0.0221593;0.0217996;0.024605
288;wait;100;1.8373e-05;1.5398e-05;4.9556e-05
288;boundary;100;0.00662694;0.0059383;0.00708029
288;calc iter;100;0.0333427;0.0315835;0.0341829
288;calc total;1;3.35362;3.35362;3.35362
288;total;1;9.16149;9.16149;9.16149
240;initialize;1;5.29563;5.29563;5.29563
240;async;100;0.0056041;0.00176173;0.00686658
240;inner;100;0.0210493;0.0207005;0.0245592
240;wait;100;2.04414e-05;1.698e-05;5.6421e-05
240;boundary;100;0.00676918;0.00586024;0.00688803
240;calc iter;100;0.0334442;0.0320764;0.03451
240;calc total;1;3.35362;3.35362;3.35362
240;total;1;9.11936;9.11936;9.11936
215;initialize;1;5.27934;5.27934;5.27934
215;async;100;0.00421748;0.00142301;0.00479485
215;inner;100;0.0222666;0.0217557;0.0243736
215;wait;100;2.71884e-05;1.6789e-05;7.0248e-05
215;boundary;100;0.00690326;0.00667324;0.00727733
215;calc iter;100;0.0334158;0.0320315;0.0340023
215;calc total;1;3.35362;3.35362;3.35362
215;total;1;9.11213;9.11213;9.11213
219;initialize;1;5.29657;5.29657;5.29657
219;async;100;0.00353834;0.00148162;0.00429653
219;inner;100;0.0228949;0.022218;0.0248085
219;wait;100;2.41306e-05;1.6913e-05;5.7854e-05
219;boundary;100;0.00691004;0.00672125;0.00773664
219;calc iter;100;0.0333683;0.0316671;0.0340298
219;calc total;1;3.35361;3.35361;3.35361
219;total;1;9.1276;9.1276;9.1276
264;initialize;1;5.25602;5.25602;5.25602
264;async;100;0.00458423;0.00193364;0.00527794
264;inner;100;0.021934;0.0214222;0.0253099
264;wait;100;1.82466e-05;1.5697e-05;4.728e-05
264;boundary;100;0.00688705;0.00495903;0.007502
264;calc iter;100;0.0334251;0.0318257;0.0341849
264;calc total;1;3.35362;3.35362;3.35362
264;total;1;9.08899;9.08899;9.08899
289;initialize;1;5.28689;5.28689;5.28689
289;async;100;0.00338;0.00101408;0.00428749
289;inner;100;0.0231448;0.0228135;0.0253677
289;wait;100;2.02333e-05;1.602e-05;5.0731e-05
289;boundary;100;0.00678373;0.00653934;0.00696722
289;calc iter;100;0.0333299;0.0315015;0.0341307
289;calc total;1;3.35362;3.35362;3.35362
289;total;1;9.11796;9.11796;9.11796
241;initialize;1;5.29479;5.29479;5.29479
241;async;100;0.00454764;0.00160847;0.00553755
241;inner;100;0.0218945;0.0216187;0.0249915
241;wait;100;2.06513e-05;1.6988e-05;4.0936e-05
241;boundary;100;0.00696612;0.00664978;0.00708982
241;calc iter;100;0.03343;0.0312837;0.0341274
241;calc total;1;3.35362;3.35362;3.35362
241;total;1;9.1185;9.1185;9.1185
220;initialize;1;5.2751;5.2751;5.2751
220;async;100;0.00321148;0.00154565;0.00369382
220;inner;100;0.0225433;0.0220804;0.0246787
220;wait;100;3.29321e-05;2.474e-05;6.2118e-05
220;boundary;100;0.00756722;0.00686775;0.00801488
220;calc iter;100;0.0333561;0.0320444;0.0338821
220;calc total;1;3.35362;3.35362;3.35362
220;total;1;9.10618;9.10618;9.10618
265;initialize;1;5.24759;5.24759;5.24759
265;async;100;0.0045148;0.00154976;0.00519961
265;inner;100;0.0221809;0.021767;0.0249778
265;wait;100;1.8505e-05;1.5232e-05;5.1301e-05
265;boundary;100;0.0067022;0.00584735;0.0069724
265;calc iter;100;0.0334181;0.0319633;0.0340244
265;calc total;1;3.35362;3.35362;3.35362
265;total;1;9.08054;9.08054;9.08054
290;initialize;1;5.33386;5.33386;5.33386
290;async;100;0.00356686;0.00155517;0.00422292
290;inner;100;0.0223587;0.0220248;0.0247418
290;wait;100;3.00297e-05;1.9091e-05;5.3628e-05
290;boundary;100;0.00735821;0.00684067;0.00769755
290;calc iter;100;0.0333151;0.0315726;0.0339209
290;calc total;1;3.35363;3.35363;3.35363
290;total;1;9.16491;9.16491;9.16491
242;initialize;1;5.29566;5.29566;5.29566
242;async;100;0.00451174;0.00160906;0.00523747
242;inner;100;0.0212869;0.0209327;0.0244853
242;wait;100;2.62069e-05;1.843e-05;5.5513e-05
242;boundary;100;0.0075881;0.00678338;0.00784851
242;calc iter;100;0.033414;0.0320657;0.0339843
242;calc total;1;3.35362;3.35362;3.35362
242;total;1;9.11934;9.11934;9.11934
221;initialize;1;5.27897;5.27897;5.27897
221;async;100;0.00302721;0.00109863;0.00363472
221;inner;100;0.0231918;0.0226579;0.0252142
221;wait;100;2.77678e-05;1.858e-05;5.0501e-05
221;boundary;100;0.00711495;0.00669881;0.00741052
221;calc iter;100;0.0333627;0.0319531;0.0341704
221;calc total;1;3.35361;3.35361;3.35361
221;total;1;9.11005;9.11005;9.11005
266;initialize;1;5.25246;5.25246;5.25246
266;async;100;0.00407052;0.00133653;0.00479238
266;inner;100;0.0224776;0.0218133;0.0250207
266;wait;100;2.1134e-05;1.6554e-05;5.2064e-05
266;boundary;100;0.00684051;0.00641775;0.0078999
266;calc iter;100;0.033411;0.031532;0.0339817
266;calc total;1;3.35362;3.35362;3.35362
266;total;1;9.08538;9.08538;9.08538
291;initialize;1;5.33769;5.33769;5.33769
291;async;100;0.00342606;0.00140499;0.00411682
291;inner;100;0.0222947;0.021877;0.0248124
291;wait;100;3.46324e-05;1.8635e-05;5.7925e-05
291;boundary;100;0.0075564;0.00658037;0.00848514
291;calc iter;100;0.0333131;0.0311152;0.0339179
291;calc total;1;3.35362;3.35362;3.35362
291;total;1;9.16879;9.16879;9.16879
243;initialize;1;5.29524;5.29524;5.29524
243;async;100;0.00391348;0.0016007;0.00451457
243;inner;100;0.0209347;0.0205783;0.0244668
243;wait;100;3.63565e-05;2.3414e-05;6.1731e-05
243;boundary;100;0.00851387;0.00679239;0.00885908
243;calc iter;100;0.0333997;0.0320838;0.0338491
243;calc total;1;3.35362;3.35362;3.35362
243;total;1;9.1189;9.1189;9.1189
222;initialize;1;5.30845;5.30845;5.30845
222;async;100;0.00378325;0.00166344;0.00435699
222;inner;100;0.0227764;0.0222722;0.0246579
222;wait;100;2.34092e-05;1.6573e-05;7.3115e-05
222;boundary;100;0.00678397;0.00656022;0.00719341
222;calc iter;100;0.0333681;0.0322819;0.0338959
222;calc total;1;3.35361;3.35361;3.35361
222;total;1;9.13949;9.13949;9.13949
267;initialize;1;5.24459;5.24459;5.24459
267;async;100;0.00379808;0.00138107;0.00452222
267;inner;100;0.0225058;0.0215106;0.0248654
267;wait;100;2.34096e-05;1.7849e-05;6.0758e-05
267;boundary;100;0.00707319;0.00662646;0.00866559
267;calc iter;100;0.0334017;0.0313979;0.0339633
267;calc total;1;3.35362;3.35362;3.35362
267;total;1;9.07751;9.07751;9.07751
292;initialize;1;5.29804;5.29804;5.29804
292;async;100;0.00345409;0.00131758;0.00516061
292;inner;100;0.0223509;0.0219675;0.0247846
292;wait;100;3.42732e-05;1.7428e-05;5.1786e-05
292;boundary;100;0.00747124;0.00658062;0.00790096
292;calc iter;100;0.0333115;0.030977;0.0348145
292;calc total;1;3.35363;3.35363;3.35363
292;total;1;9.12916;9.12916;9.12916
244;initialize;1;5.29346;5.29346;5.29346
244;async;100;0.00347777;0.00176608;0.00399709
244;inner;100;0.0206775;0.0202999;0.0244676
244;wait;100;4.43719e-05;2.3748e-05;6.7711e-05
244;boundary;100;0.00918948;0.00677375;0.00963503
244;calc iter;100;0.0333904;0.0321543;0.0338824
244;calc total;1;3.35363;3.35363;3.35363
244;total;1;9.11715;9.11715;9.11715
223;initialize;1;5.27093;5.27093;5.27093
223;async;100;0.00413147;0.00204888;0.0052276
223;inner;100;0.0225177;0.0216896;0.0243818
223;wait;100;2.08419e-05;1.6253e-05;6.1115e-05
223;boundary;100;0.00670033;0.00655904;0.00717364
223;calc iter;100;0.0333714;0.032191;0.0348629
223;calc total;1;3.35361;3.35361;3.35361
223;total;1;9.10197;9.10197;9.10197
268;initialize;1;5.25053;5.25053;5.25053
268;async;100;0.00298411;0.00132795;0.00354828
268;inner;100;0.0225231;0.0213035;0.0250415
268;wait;100;3.4493e-05;2.631e-05;5.7439e-05
268;boundary;100;0.00784124;0.00661704;0.00944426
268;calc iter;100;0.033384;0.0316998;0.0338877
268;calc total;1;3.35362;3.35362;3.35362
268;total;1;9.08351;9.08351;9.08351
293;initialize;1;5.28875;5.28875;5.28875
293;async;100;0.00351795;0.00125244;0.00926788
293;inner;100;0.0221147;0.021739;0.0248647
293;wait;100;3.98804e-05;1.9287e-05;6.0872e-05
293;boundary;100;0.00763577;0.00650241;0.00803321
293;calc iter;100;0.0333096;0.0310166;0.0377725
293;calc total;1;3.35362;3.35362;3.35362
293;total;1;9.11985;9.11985;9.11985
245;initialize;1;5.29706;5.29706;5.29706
245;async;100;0.00365362;0.00174863;0.004061
245;inner;100;0.0206454;0.0202723;0.024329
245;wait;100;3.48477e-05;1.888e-05;7.2059e-05
245;boundary;100;0.00905665;0.00672131;0.00942484
245;calc iter;100;0.033392;0.0318866;0.0337922
245;calc total;1;3.35362;3.35362;3.35362
245;total;1;9.12076;9.12076;9.12076
224;initialize;1;5.27889;5.27889;5.27889
224;async;100;0.00417979;0.00189552;0.00559348
224;inner;100;0.0225216;0.0219823;0.0247377
224;wait;100;1.83382e-05;1.5012e-05;5.4975e-05
224;boundary;100;0.00666724;0.00592063;0.00706068
224;calc iter;100;0.0333883;0.0319815;0.0343097
224;calc total;1;3.35362;3.35362;3.35362
224;total;1;9.10998;9.10998;9.10998
269;initialize;1;5.25254;5.25254;5.25254
269;async;100;0.00335999;0.00148935;0.00392148
269;inner;100;0.0225257;0.0217633;0.024872
269;wait;100;3.00119e-05;1.7895e-05;6.4983e-05
269;boundary;100;0.00747217;0.00682516;0.00830557
269;calc iter;100;0.0333891;0.0322283;0.0339174
269;calc total;1;3.35362;3.35362;3.35362
269;total;1;9.08548;9.08548;9.08548
294;initialize;1;5.33086;5.33086;5.33086
294;async;100;0.00316308;0.00106034;0.00463091
294;inner;100;0.0232055;0.0228627;0.0252991
294;wait;100;2.34216e-05;1.7296e-05;4.1607e-05
294;boundary;100;0.00692482;0.00647859;0.00720094
294;calc iter;100;0.0333178;0.0312859;0.0344702
294;calc total;1;3.35362;3.35362;3.35362
294;total;1;9.16192;9.16192;9.16192
246;initialize;1;5.29526;5.29526;5.29526
246;async;100;0.00411323;0.00144201;0.00468247
246;inner;100;0.0211548;0.0207425;0.0245389
246;wait;100;3.10964e-05;2.5217e-05;5.5194e-05
246;boundary;100;0.00810633;0.006616;0.00850235
246;calc iter;100;0.0334065;0.0315312;0.0338564
246;calc total;1;3.35363;3.35363;3.35363
246;total;1;9.11893;9.11893;9.11893
225;initialize;1;5.27474;5.27474;5.27474
225;async;100;0.00357915;0.00166176;0.00468481
225;inner;100;0.0228297;0.0222893;0.0248108
225;wait;100;2.48606e-05;1.7386e-05;4.7696e-05
225;boundary;100;0.00693195;0.00668783;0.00730567
270;initialize;1;5.2445;5.2445;5.2445
270;async;100;0.00392645;0.0014987;0.00500321
270;inner;100;0.0224756;0.0218179;0.0245938
270;wait;100;2.48998e-05;1.6914e-05;8.2427e-05
270;boundary;100;0.0069699;0.00662413;0.00745967
270;calc iter;100;0.0333982;0.0316868;0.0340365
270;calc total;1;3.35362;3.35362;3.35362
270;total;1;9.07747;9.07747;9.07747
295;initialize;1;5.32176;5.32176;5.32176
295;async;100;0.00413271;0.00177321;0.00548638
295;inner;100;0.0221891;0.0218785;0.0246323
295;wait;100;2.48133e-05;1.7606e-05;8.313e-05
295;boundary;100;0.00697244;0.00655786;0.00746591
295;calc iter;100;0.03332;0.0315066;0.0345153
295;calc total;1;3.35362;3.35362;3.35362
295;total;1;9.15287;9.15287;9.15287
247;initialize;1;5.29562;5.29562;5.29562
247;async;100;0.00508607;0.00171034;0.00615161
247;inner;100;0.0210228;0.0206474;0.0240986
247;wait;100;2.55807e-05;1.7139e-05;7.1712e-05
247;boundary;100;0.00728506;0.00687086;0.00759694
247;calc iter;100;0.0334208;0.0318323;0.0342602
247;calc total;1;3.35363;3.35363;3.35363
247;total;1;9.11934;9.11934;9.11934
225;calc iter;100;0.0333669;0.0320038;0.0343217
225;calc total;1;3.35362;3.35362;3.35362
225;total;1;9.10582;9.10582;9.10582
271;initialize;1;5.25061;5.25061;5.25061
271;async;100;0.00454219;0.00182771;0.00549039
271;inner;100;0.0222087;0.0215635;0.0245819
271;wait;100;1.93444e-05;1.5769e-05;8.1599e-05
271;boundary;100;0.0066395;0.00626827;0.00693377
271;calc iter;100;0.0334111;0.0323352;0.0341699
271;calc total;1;3.35362;3.35362;3.35362
271;total;1;9.08354;9.08354;9.08354
296;initialize;1;5.30692;5.30692;5.30692
296;async;100;0.004914;0.00164277;0.00704473
296;inner;100;0.0217679;0.02109;0.0249263
296;wait;100;1.82301e-05;1.5425e-05;5.8805e-05
296;boundary;100;0.00664709;0.00494552;0.00764247
296;calc iter;100;0.0333489;0.0313764;0.0352396
296;calc total;1;3.35362;3.35362;3.35362
296;total;1;9.13804;9.13804;9.13804
248;initialize;1;5.29577;5.29577;5.29577
248;async;100;0.00641168;0.00173272;0.00710692
248;inner;100;0.019846;0.0193791;0.0240732
248;wait;100;1.78284e-05;1.4821e-05;7.9266e-05
248;boundary;100;0.00718671;0.00431497;0.00755341
248;calc iter;100;0.0334638;0.0305083;0.0345494
248;calc total;1;3.35362;3.35362;3.35362
248;total;1;9.11944;9.11944;9.11944
226;initialize;1;5.27498;5.27498;5.27498
226;async;100;0.0029012;0.00145961;0.00351043
226;inner;100;0.0224813;0.02197;0.0246327
226;wait;100;3.73661e-05;2.15e-05;8.758e-05
226;boundary;100;0.0079314;0.00702713;0.00844694
226;calc iter;100;0.0333526;0.0318785;0.0338403
226;calc total;1;3.35362;3.35362;3.35362
226;total;1;9.10605;9.10605;9.10605
272;initialize;1;5.25602;5.25602;5.25602
272;async;100;0.00291163;0.00136881;0.00352522
272;inner;100;0.0236169;0.0225477;0.0258409
272;wait;100;1.94305e-05;1.5586e-05;4.1845e-05
272;boundary;100;0.00686004;0.00643829;0.00793051
272;calc iter;100;0.0334093;0.0316877;0.0349095
272;calc total;1;3.35363;3.35363;3.35363
272;total;1;9.08899;9.08899;9.08899
297;initialize;1;5.30534;5.30534;5.30534
297;async;100;0.0046098;0.00173566;0.00565982
297;inner;100;0.022139;0.0218122;0.0247629
297;wait;100;1.85617e-05;1.5295e-05;5.512e-05
297;boundary;100;0.00657448;0.00588418;0.00692239
297;calc iter;100;0.0333429;0.0315891;0.0343684
297;calc total;1;3.35362;3.35362;3.35362
297;total;1;9.13642;9.13642;9.13642
249;initialize;1;5.29528;5.29528;5.29528
249;async;100;0.00619191;0.00169778;0.00717047
249;inner;100;0.0205904;0.0201858;0.0244443
249;wait;100;1.84294e-05;1.4855e-05;7.2179e-05
249;boundary;100;0.00664757;0.00476709;0.00683591
249;calc iter;100;0.03345;0.0315334;0.034898
249;calc total;1;3.35362;3.35362;3.35362
249;total;1;9.11891;9.11891;9.11891
227;initialize;1;5.27889;5.27889;5.27889
227;async;100;0.00267935;0.00102096;0.00310504
227;inner;100;0.0223316;0.0216782;0.0248313
227;wait;100;4.02171e-05;2.6709e-05;5.6577e-05
227;boundary;100;0.00829794;0.00674768;0.00905552
227;calc iter;100;0.0333506;0.031729;0.0338457
227;calc total;1;3.35362;3.35362;3.35362
227;total;1;9.10995;9.10995;9.10995
273;initialize;1;5.25473;5.25473;5.25473
273;async;100;0.00369443;0.00185137;0.00460301
273;inner;100;0.0224747;0.0216579;0.0247862
273;wait;100;2.41006e-05;1.6968e-05;7.3944e-05
273;boundary;100;0.00719821;0.00665397;0.00741119
273;calc iter;100;0.0333926;0.0321888;0.0338789
273;calc total;1;3.35363;3.35363;3.35363
273;total;1;9.08768;9.08768;9.08768
298;initialize;1;5.32478;5.32478;5.32478
298;async;100;0.00429446;0.0013017;0.00533797
298;inner;100;0.0222939;0.021985;0.0247979
298;wait;100;2.00334e-05;1.6022e-05;5.5381e-05
298;boundary;100;0.0067261;0.00648591;0.00726092
298;calc iter;100;0.0333357;0.0310169;0.0341928
298;calc total;1;3.35362;3.35362;3.35362
298;total;1;9.15586;9.15586;9.15586
250;initialize;1;5.29487;5.29487;5.29487
250;async;100;0.00471656;0.00168772;0.00563583
250;inner;100;0.0220968;0.0217971;0.0253158
250;wait;100;2.02153e-05;1.6449e-05;4.1243e-05
250;boundary;100;0.00660843;0.00571786;0.00676907
250;calc iter;100;0.0334431;0.0325798;0.034168
250;calc total;1;3.35361;3.35361;3.35361
250;total;1;9.11857;9.11857;9.11857
228;initialize;1;5.27234;5.27234;5.27234
228;async;100;0.00312361;0.0015834;0.00369675
228;inner;100;0.0215203;0.0211027;0.0246624
228;wait;100;3.66489e-05;1.8554e-05;6.4534e-05
228;boundary;100;0.00865313;0.00657949;0.00912545
228;calc iter;100;0.0333349;0.0314815;0.0339549
228;calc total;1;3.35362;3.35362;3.35362
228;total;1;9.10341;9.10341;9.10341
274;initialize;1;5.2475;5.2475;5.2475
274;async;100;0.00329452;0.00170017;0.00406206
274;inner;100;0.0223685;0.0219131;0.0247849
274;wait;100;3.45215e-05;1.9983e-05;6.7049e-05
274;boundary;100;0.00768475;0.00666964;0.00804219
274;calc iter;100;0.0333836;0.0316585;0.0340165
274;calc total;1;3.35363;3.35363;3.35363
274;total;1;9.08046;9.08046;9.08046
299;initialize;1;5.33451;5.33451;5.33451
299;async;100;0.00394229;0.00131507;0.00469396
299;inner;100;0.0224708;0.0220923;0.0249991
299;wait;100;2.28865e-05;1.6902e-05;5.4746e-05
299;boundary;100;0.00689094;0.00663078;0.00761054
299;calc iter;100;0.0333282;0.0311482;0.033905
299;calc total;1;3.35362;3.35362;3.35362
299;total;1;9.16561;9.16561;9.16561
251;initialize;1;5.2948;5.2948;5.2948
251;async;100;0.00494784;0.0020154;0.00569587
251;inner;100;0.0215961;0.0212746;0.0246784
251;wait;100;2.23015e-05;1.694e-05;4.8965e-05
251;boundary;100;0.00686237;0.00648649;0.00701235
251;calc iter;100;0.0334299;0.0322985;0.0339778
251;calc total;1;3.35361;3.35361;3.35361
251;total;1;9.1185;9.1185;9.1185
229;initialize;1;5.27481;5.27481;5.27481
229;async;100;0.00320854;0.00160743;0.00371874
229;inner;100;0.0213951;0.0209286;0.0242849
229;wait;100;4.21654e-05;2.759e-05;5.6743e-05
229;boundary;100;0.00868725;0.00666577;0.00915397
229;calc iter;100;0.0333347;0.0318417;0.0339318
229;calc total;1;3.35362;3.35362;3.35362
229;total;1;9.10586;9.10586;9.10586
275;initialize;1;5.25467;5.25467;5.25467
275;async;100;0.00280471;0.00116891;0.00336621
275;inner;100;0.0220696;0.021687;0.0250599
275;wait;100;3.77826e-05;2.3325e-05;6.0464e-05
275;boundary;100;0.00846373;0.00669167;0.00899869
275;calc iter;100;0.033377;0.0311676;0.0339829
275;calc total;1;3.35363;3.35363;3.35363
275;total;1;9.08763;9.08763;9.08763
300;initialize;1;5.33283;5.33283;5.33283
300;async;100;0.00287688;0.0012322;0.00498858
300;inner;100;0.0221215;0.0216823;0.0246507
300;wait;100;3.88718e-05;1.9409e-05;5.3815e-05
300;boundary;100;0.00830002;0.00667259;0.00911069
300;calc iter;100;0.0333384;0.031179;0.0350474
300;calc total;1;3.35362;3.35362;3.35362
300;total;1;9.16391;9.16391;9.16391
252;initialize;1;5.2948;5.2948;5.2948
252;async;100;0.00387374;0.00182091;0.00450861
252;inner;100;0.0215494;0.0211679;0.0241285
252;wait;100;3.45605e-05;1.775e-05;6.6997e-05
252;boundary;100;0.00795757;0.00643492;0.0086195
252;calc iter;100;0.0334164;0.0319702;0.0339228
252;calc total;1;3.35362;3.35362;3.35362
252;total;1;9.11848;9.11848;9.11848
230;initialize;1;5.27894;5.27894;5.27894
230;async;100;0.00372675;0.00174238;0.00475539
230;inner;100;0.0216623;0.0212977;0.0244517
230;wait;100;3.47821e-05;1.8621e-05;6.0616e-05
230;boundary;100;0.00791738;0.00657141;0.00841761
230;calc iter;100;0.0333427;0.0316687;0.0340843
230;calc total;1;3.35362;3.35362;3.35362
230;total;1;9.10999;9.10999;9.10999
276;initialize;1;5.24457;5.24457;5.24457
276;async;100;0.00386922;0.00156549;0.00449714
276;inner;100;0.0225609;0.0215194;0.0244322
276;wait;100;2.47814e-05;1.6902e-05;5.6901e-05
276;boundary;100;0.00689105;0.00661239;0.00808383
276;calc iter;100;0.0333472;0.0320453;0.0338977
276;calc total;1;3.35363;3.35363;3.35363
276;total;1;9.07752;9.07752;9.07752
301;initialize;1;5.33489;5.33489;5.33489
301;async;100;0.0028781;0.000970801;0.00949293
301;inner;100;0.0219982;0.0214098;0.0246417
301;wait;100;3.72453e-05;1.8321e-05;5.6438e-05
301;boundary;100;0.00842031;0.00660804;0.00904812
301;calc iter;100;0.0333352;0.0308826;0.0385072
301;calc total;1;3.35362;3.35362;3.35362
301;total;1;9.16596;9.16596;9.16596
253;initialize;1;5.29481;5.29481;5.29481
253;async;100;0.00410211;0.00192643;0.00462099
253;inner;100;0.0216019;0.021245;0.0239939
253;wait;100;2.97973e-05;1.7023e-05;7.1026e-05
253;boundary;100;0.00768544;0.00643611;0.00815604
253;calc iter;100;0.0334206;0.0319263;0.0339142
253;calc total;1;3.35362;3.35362;3.35362
253;total;1;9.1185;9.1185;9.1185
231;initialize;1;5.29504;5.29504;5.29504
231;async;100;0.00459592;0.001702;0.0059048
231;inner;100;0.0218528;0.0214969;0.0242184
231;wait;100;2.43582e-05;1.7385e-05;8.1799e-05
231;boundary;100;0.00688801;0.00660902;0.00711252
231;calc iter;100;0.0333619;0.0320414;0.0343086
231;calc total;1;3.35361;3.35361;3.35361
231;total;1;9.12606;9.12606;9.12606
277;initialize;1;5.25642;5.25642;5.25642
277;async;100;0.0040239;0.00195042;0.00467079
277;inner;100;0.0225987;0.0216783;0.0244202
277;wait;100;2.21297e-05;1.7037e-05;4.8651e-05
277;boundary;100;0.00670556;0.00649045;0.00698353
277;calc iter;100;0.0333514;0.0319471;0.0339624
277;calc total;1;3.35362;3.35362;3.35362
277;total;1;9.08936;9.08936;9.08936
302;initialize;1;5.30283;5.30283;5.30283
302;async;100;0.00324894;0.00129816;0.00512511
302;inner;100;0.0223144;0.0218397;0.0248387
302;wait;100;3.22088e-05;1.7324e-05;5.5675e-05
302;boundary;100;0.00774456;0.00663272;0.00874864
302;calc iter;100;0.0333412;0.0310914;0.0345698
302;calc total;1;3.35362;3.35362;3.35362
302;total;1;9.1339;9.1339;9.1339
254;initialize;1;5.29481;5.29481;5.29481
254;async;100;0.00469739;0.00180449;0.00529384
254;inner;100;0.0219198;0.0216389;0.0241539
254;wait;100;2.38381e-05;1.9887e-05;6.7714e-05
254;boundary;100;0.00679653;0.00641512;0.00709249
254;calc iter;100;0.0334386;0.0317762;0.0340683
254;calc total;1;3.35361;3.35361;3.35361
232;initialize;1;5.26327;5.26327;5.26327
232;async;100;0.00552166;0.00162216;0.00667439
232;inner;100;0.0210401;0.0204682;0.0242112
232;wait;100;1.98482e-05;1.5382e-05;0.000101044
232;boundary;100;0.00681054;0.00440295;0.00731583
232;calc iter;100;0.0333937;0.0311861;0.0345481
232;calc total;1;3.35362;3.35362;3.35362
232;total;1;9.09432;9.09432;9.09432
278;initialize;1;5.24644;5.24644;5.24644
278;async;100;0.00422376;0.00146458;0.00520095
278;inner;100;0.0224484;0.0213661;0.0245017
278;wait;100;2.19022e-05;1.758e-05;5.3199e-05
278;boundary;100;0.00666503;0.00618886;0.00708103
278;calc iter;100;0.0333602;0.0321266;0.0345888
278;calc total;1;3.35363;3.35363;3.35363
278;total;1;9.0794;9.0794;9.0794
303;initialize;1;5.28471;5.28471;5.28471
303;async;100;0.00353767;0.00126164;0.00583213
303;inner;100;0.0222856;0.0217468;0.0245972
303;wait;100;3.08422e-05;1.9571e-05;6.9901e-05
303;boundary;100;0.00749152;0.00664695;0.00830728
303;calc iter;100;0.0333468;0.0313234;0.0351729
303;calc total;1;3.35362;3.35362;3.35362
303;total;1;9.11582;9.11582;9.11582
254;total;1;9.11853;9.11853;9.11853
233;initialize;1;5.29322;5.29322;5.29322
233;async;100;0.0050829;0.00168486;0.0060679
233;inner;100;0.0216755;0.0212147;0.0242626
233;wait;100;1.77981e-05;1.5198e-05;5.4284e-05
233;boundary;100;0.0066046;0.00555616;0.00687254
233;calc iter;100;0.0333819;0.0312016;0.0341966
233;calc total;1;3.35361;3.35361;3.35361
233;total;1;9.12424;9.12424;9.12424
279;initialize;1;5.26495;5.26495;5.26495
279;async;100;0.00466595;0.00203677;0.00530891
279;inner;100;0.0219396;0.0206454;0.0242385
279;wait;100;1.95538e-05;1.6174e-05;6.4254e-05
279;boundary;100;0.00673903;0.0057396;0.00754898
279;calc iter;100;0.0333652;0.0317043;0.0340922
279;calc total;1;3.35363;3.35363;3.35363
279;total;1;9.09788;9.09788;9.09788
304;initialize;1;5.28465;5.28465;5.28465
304;async;100;0.00497413;0.00180028;0.00634759
304;inner;100;0.0217034;0.0212079;0.0245733
304;wait;100;1.87126e-05;1.6122e-05;6.9776e-05
304;boundary;100;0.00668639;0.00490671;0.0073113
304;calc iter;100;0.0333842;0.0315879;0.0346352
304;calc total;1;3.35363;3.35363;3.35363
304;total;1;9.11576;9.11576;9.11576
255;initialize;1;5.29476;5.29476;5.29476
255;async;100;0.00570773;0.00186406;0.00672589
255;inner;100;0.0212139;0.0208757;0.0234469
255;wait;100;1.92128e-05;1.5314e-05;9.654e-05
255;boundary;100;0.00650742;0.00599083;0.00716617
255;calc iter;100;0.0334496;0.0323823;0.0341281
255;calc total;1;3.35361;3.35361;3.35361
255;total;1;9.11846;9.11846;9.11846
234;initialize;1;5.2724;5.2724;5.2724
234;async;100;0.00479005;0.0016407;0.00563099
234;inner;100;0.021877;0.0215213;0.0244289
234;wait;100;1.93701e-05;1.5614e-05;6.1341e-05
234;boundary;100;0.00668363;0.00641768;0.00698035
234;calc iter;100;0.0333712;0.0314045;0.0338685
234;calc total;1;3.35361;3.35361;3.35361
234;total;1;9.10345;9.10345;9.10345
280;initialize;1;5.24467;5.24467;5.24467
280;async;100;0.00438395;0.00188683;0.00492753
280;inner;100;0.022334;0.0212958;0.0244156
280;wait;100;1.9453e-05;1.5797e-05;5.913e-05
280;boundary;100;0.00662388;0.00599418;0.00703648
280;calc iter;100;0.0333628;0.0320337;0.0344765
280;calc total;1;3.35362;3.35362;3.35362
280;total;1;9.07761;9.07761;9.07761
305;initialize;1;5.32966;5.32966;5.32966
305;async;100;0.0042488;0.00151274;0.0052093
305;inner;100;0.0224872;0.0220681;0.0250366
305;wait;100;1.84976e-05;1.583e-05;4.4416e-05
305;boundary;100;0.00662414;0.00547866;0.00688309
305;calc iter;100;0.0333802;0.0316793;0.0342765
305;calc total;1;3.35362;3.35362;3.35362
305;total;1;9.16073;9.16073;9.16073
256;initialize;1;5.29481;5.29481;5.29481
256;async;100;0.00545581;0.00189077;0.00604589
256;inner;100;0.0213634;0.0209467;0.0241821
256;wait;100;1.87029e-05;1.569e-05;6.1211e-05
256;boundary;100;0.00662415;0.00481996;0.0068456
256;calc iter;100;0.0334633;0.0317682;0.0341885
256;calc total;1;3.35362;3.35362;3.35362
256;total;1;9.11848;9.11848;9.11848
235;initialize;1;5.29503;5.29503;5.29503
235;async;100;0.00450449;0.00186137;0.00509231
235;inner;100;0.0219571;0.0216765;0.024192
235;wait;100;2.31626e-05;1.854e-05;5.3763e-05
235;boundary;100;0.00687487;0.00655338;0.00699703
235;calc iter;100;0.0333606;0.0311809;0.0339247
235;calc total;1;3.35362;3.35362;3.35362
235;total;1;9.12607;9.12607;9.12607
281;initialize;1;5.26495;5.26495;5.26495
281;async;100;0.00397849;0.00190609;0.00445866
281;inner;100;0.0226872;0.0217773;0.0244449
281;wait;100;2.17508e-05;1.8017e-05;4.8875e-05
281;boundary;100;0.00666177;0.00646062;0.00693611
281;calc iter;100;0.0333503;0.0321506;0.034023
281;calc total;1;3.35362;3.35362;3.35362
281;total;1;9.09788;9.09788;9.09788
306;initialize;1;5.29156;5.29156;5.29156
306;async;100;0.00428156;0.00159343;0.00542992
306;inner;100;0.0223693;0.0219925;0.0245451
306;wait;100;2.10761e-05;1.5798e-05;5.7921e-05
306;boundary;100;0.00669731;0.00629739;0.00772986
306;calc iter;100;0.0333704;0.0317773;0.034259
306;calc total;1;3.35362;3.35362;3.35362
306;total;1;9.12262;9.12262;9.12262
257;initialize;1;5.2948;5.2948;5.2948
257;async;100;0.00514273;0.00187119;0.00610756
257;inner;100;0.0217655;0.0214461;0.0242754
257;wait;100;1.75158e-05;1.5195e-05;6.3278e-05
257;boundary;100;0.00652803;0.00550245;0.00680619
257;calc iter;100;0.0334549;0.0325699;0.0341333
257;calc total;1;3.35362;3.35362;3.35362
257;total;1;9.11848;9.11848;9.11848
236;initialize;1;5.26322;5.26322;5.26322
236;async;100;0.0041671;0.00157545;0.0048071
236;inner;100;0.021963;0.0216561;0.0244806
236;wait;100;2.96854e-05;1.7418e-05;5.6873e-05
236;boundary;100;0.00719407;0.00654693;0.00761256
236;calc iter;100;0.0333549;0.0311433;0.0338546
236;calc total;1;3.35362;3.35362;3.35362
236;total;1;9.09428;9.09428;9.09428
282;initialize;1;5.24743;5.24743;5.24743
282;async;100;0.00392307;0.00187542;0.00471555
282;inner;100;0.0224148;0.0214123;0.0242753
282;wait;100;2.82821e-05;1.7962e-05;9.3112e-05
282;boundary;100;0.00697512;0.00671256;0.00792335
282;calc iter;100;0.0333422;0.0320944;0.034027
282;calc total;1;3.35362;3.35362;3.35362
282;total;1;9.08036;9.08036;9.08036
307;initialize;1;5.28468;5.28468;5.28468
307;async;100;0.00400672;0.00176616;0.00488867
307;inner;100;0.0224512;0.0220718;0.0246977
307;wait;100;2.3894e-05;1.8137e-05;4.7322e-05
307;boundary;100;0.00687819;0.00662017;0.00781321
307;calc iter;100;0.0333613;0.0319801;0.0339477
307;calc total;1;3.35362;3.35362;3.35362
307;total;1;9.11579;9.11579;9.11579
258;initialize;1;5.29479;5.29479;5.29479
258;async;100;0.00401834;0.00167936;0.00483314
258;inner;100;0.0227237;0.0224446;0.02487
258;wait;100;2.21502e-05;1.7032e-05;4.6959e-05
258;boundary;100;0.00667966;0.00641349;0.00785744
258;calc iter;100;0.0334451;0.0321299;0.034389
258;calc total;1;3.35363;3.35363;3.35363
258;total;1;9.11845;9.11845;9.11845
237;initialize;1;5.28132;5.28132;5.28132
237;async;100;0.00424254;0.00161417;0.00490904
237;inner;100;0.0219267;0.0215375;0.0243305
237;wait;100;2.80931e-05;1.727e-05;6.5877e-05
237;boundary;100;0.00715651;0.00662979;0.00799723
237;calc iter;100;0.0333549;0.0316732;0.0338067
237;calc total;1;3.35361;3.35361;3.35361
237;total;1;9.11239;9.11239;9.11239
283;initialize;1;5.2448;5.2448;5.2448
283;async;100;0.00345854;0.00184036;0.00411051
283;inner;100;0.0226715;0.0214164;0.0244472
283;wait;100;3.08043e-05;2.0668e-05;5.2687e-05
283;boundary;100;0.00717823;0.00665329;0.00891277
283;calc iter;100;0.0333401;0.0321379;0.0338504
283;calc total;1;3.35362;3.35362;3.35362
283;total;1;9.07775;9.07775;9.07775
308;initialize;1;5.3168;5.3168;5.3168
308;async;100;0.00385511;0.00159003;0.0048125
308;inner;100;0.0225237;0.0220794;0.0247649
308;wait;100;2.57742e-05;1.8308e-05;6.1136e-05
308;boundary;100;0.00695473;0.00660995;0.00756168
308;calc iter;100;0.0333605;0.0317562;0.0342168
308;calc total;1;3.35363;3.35363;3.35363
308;total;1;9.14786;9.14786;9.14786
259;initialize;1;5.29478;5.29478;5.29478
259;async;100;0.00413123;0.00178875;0.00483463
259;inner;100;0.0219672;0.021615;0.0242677
259;wait;100;2.70117e-05;1.8116e-05;5.6296e-05
259;boundary;100;0.00730337;0.00655747;0.00773173
259;calc iter;100;0.0334299;0.0319787;0.0339978
259;calc total;1;3.35362;3.35362;3.35362
259;total;1;9.11845;9.11845;9.11845
238;initialize;1;5.27482;5.27482;5.27482
238;async;100;0.00442421;0.00165331;0.00509009
238;inner;100;0.0220645;0.0217875;0.0244838
238;wait;100;2.24854e-05;1.7603e-05;5.5532e-05
238;boundary;100;0.00685443;0.00667758;0.00775002
238;calc iter;100;0.0333667;0.0316795;0.0339955
238;calc total;1;3.35361;3.35361;3.35361
238;total;1;9.10586;9.10586;9.10586
284;initialize;1;5.24457;5.24457;5.24457
284;async;100;0.00281262;0.0013982;0.00435245
284;inner;100;0.0221489;0.0207163;0.0244221
284;wait;100;4.35603e-05;2.2347e-05;7.0869e-05
284;boundary;100;0.00831998;0.00666804;0.00988214
284;calc iter;100;0.0333264;0.0316551;0.0339131
284;calc total;1;3.35363;3.35363;3.35363
284;total;1;9.07752;9.07752;9.07752
260;initialize;1;5.29481;5.29481;5.29481
260;async;100;0.00318168;0.00188914;0.00379495
260;inner;100;0.0215909;0.021256;0.0243507
260;wait;100;3.8223e-05;2.1329e-05;5.8852e-05
260;boundary;100;0.00860162;0.00658108;0.0091321
260;calc iter;100;0.0334136;0.0320619;0.033929
260;calc total;1;3.35363;3.35363;3.35363
260;total;1;9.11852;9.11852;9.11852
239;initialize;1;5.27236;5.27236;5.27236
239;async;100;0.00508463;0.00158777;0.00671916
239;inner;100;0.0215693;0.0210858;0.0240188
239;wait;100;2.07882e-05;1.5447e-05;6.5958e-05
239;boundary;100;0.00670191;0.00619077;0.00811272
239;calc iter;100;0.0333782;0.0313166;0.0346669
239;calc total;1;3.35361;3.35361;3.35361
239;total;1;9.10339;9.10339;9.10339
285;initialize;1;5.25226;5.25226;5.25226
285;async;100;0.00316848;0.00177391;0.00370925
285;inner;100;0.0222379;0.021349;0.0244892
285;wait;100;4.07863e-05;2.8027e-05;6.6601e-05
285;boundary;100;0.00788132;0.00665151;0.00862977
285;calc iter;100;0.0333297;0.0320546;0.0338891
285;calc total;1;3.35362;3.35362;3.35362
285;total;1;9.08521;9.08521;9.08521
261;initialize;1;5.29478;5.29478;5.29478
261;async;100;0.00354931;0.00160109;0.00543013
261;inner;100;0.0218485;0.0215265;0.024415
261;wait;100;3.29107e-05;1.838e-05;5.1438e-05
261;boundary;100;0.00798596;0.00684319;0.00833725
261;calc iter;100;0.0334178;0.0320612;0.0347334
261;calc total;1;3.35362;3.35362;3.35362
261;total;1;9.11845;9.11845;9.11845
286;initialize;1;5.24642;5.24642;5.24642
286;async;100;0.00332152;0.00188003;0.00407108
286;inner;100;0.0225772;0.0217963;0.0245149
286;wait;100;3.5714e-05;2.2469e-05;6.1885e-05
286;boundary;100;0.00739816;0.00665174;0.00766226
286;calc iter;100;0.0333338;0.0320074;0.0338887
286;calc total;1;3.35362;3.35362;3.35362
286;total;1;9.07934;9.07934;9.07934
262;initialize;1;5.2948;5.2948;5.2948
262;async;100;0.00416593;0.0015086;0.00631138
262;inner;100;0.0222848;0.0220419;0.0245404
262;wait;100;2.32579e-05;1.6571e-05;5.1099e-05
262;boundary;100;0.00696051;0.00656462;0.00715772
262;calc iter;100;0.0334356;0.0319199;0.0351618
262;calc total;1;3.35363;3.35363;3.35363
262;total;1;9.11847;9.11847;9.11847
287;initialize;1;5.24495;5.24495;5.24495
287;async;100;0.00378951;0.00162682;0.00482469
287;inner;100;0.0225108;0.021559;0.0243011
287;wait;100;3.06804e-05;1.8268e-05;7.2463e-05
287;boundary;100;0.00700553;0.00666962;0.00735964
287;calc iter;100;0.0333377;0.0319985;0.0344868
287;calc total;1;3.35362;3.35362;3.35362
287;total;1;9.07788;9.07788;9.07788
263;initialize;1;5.2948;5.2948;5.2948
263;async;100;0.00484823;0.00146211;0.00564798
263;inner;100;0.0219186;0.0216078;0.0241024
263;wait;100;1.93992e-05;1.6026e-05;5.4441e-05
263;boundary;100;0.00666264;0.0062139;0.00701675
263;calc iter;100;0.0334498;0.0320148;0.0340081
263;calc total;1;3.35362;3.35362;3.35362
263;total;1;9.11846;9.11846;9.11846
309;initialize;1;5.29342;5.29342;5.29342
309;async;100;0.00381822;0.00125539;0.00941327
309;inner;100;0.0224528;0.0216902;0.0248468
309;wait;100;2.78462e-05;1.69e-05;5.6758e-05
309;boundary;100;0.00705628;0.00659865;0.00752025
309;calc iter;100;0.0333563;0.0307565;0.0377205
309;calc total;1;3.35363;3.35363;3.35363
309;total;1;9.12448;9.12448;9.12448
336;initialize;1;5.30013;5.30013;5.30013
336;async;100;0.00433726;0.00176208;0.0051464
336;inner;100;0.0221989;0.021475;0.0250924
336;wait;100;1.86125e-05;1.5949e-05;5.1528e-05
336;boundary;100;0.00679588;0.00511685;0.00761091
336;calc iter;100;0.0333523;0.0319307;0.0340293
336;calc total;1;3.35363;3.35363;3.35363
336;total;1;9.12879;9.12879;9.12879
312;initialize;1;5.29254;5.29254;5.29254
312;async;100;0.00495839;0.00148996;0.00649399
312;inner;100;0.0219577;0.0213968;0.0248337
312;wait;100;1.87598e-05;1.6212e-05;4.6238e-05
312;boundary;100;0.00649359;0.00509821;0.00696896
312;calc iter;100;0.0334299;0.0316745;0.0346791
312;calc total;1;3.35362;3.35362;3.35362
312;total;1;9.12375;9.12375;9.12375
360;initialize;1;5.28881;5.28881;5.28881
360;async;100;0.00368674;0.00112947;0.00779126
360;inner;100;0.022827;0.0219643;0.0251959
360;wait;100;2.15316e-05;1.615e-05;6.6944e-05
360;boundary;100;0.00679341;0.00657604;0.00785487
360;calc iter;100;0.03333;0.0309063;0.0367351
360;calc total;1;3.35362;3.35362;3.35362
360;total;1;9.12178;9.12178;9.12178
384;initialize;1;5.28503;5.28503;5.28503
384;async;100;0.00494886;0.00192891;0.00611459
384;inner;100;0.0215256;0.0204007;0.0248845
384;wait;100;2.00768e-05;1.5402e-05;5.4603e-05
384;boundary;100;0.00688442;0.00564331;0.00734986
384;calc iter;100;0.0333806;0.031222;0.034857
384;calc total;1;3.35362;3.35362;3.35362
384;total;1;9.11767;9.11767;9.11767
310;initialize;1;5.2889;5.2889;5.2889
310;async;100;0.00407094;0.00164608;0.00483128
310;inner;100;0.0225304;0.0221227;0.0246491
310;wait;100;2.08262e-05;1.6283e-05;6.2567e-05
310;boundary;100;0.00674207;0.00658135;0.00709378
310;calc iter;100;0.0333653;0.0318374;0.0339271
310;calc total;1;3.35363;3.35363;3.35363
310;total;1;9.11999;9.11999;9.11999
337;initialize;1;5.32361;5.32361;5.32361
337;async;100;0.00400878;0.00156078;0.00464583
337;inner;100;0.02262;0.0219934;0.0248727
337;wait;100;1.84872e-05;1.5379e-05;5.5401e-05
337;boundary;100;0.00669684;0.00609684;0.00693818
337;calc iter;100;0.0333456;0.0318595;0.0338214
337;calc total;1;3.35363;3.35363;3.35363
337;total;1;9.15224;9.15224;9.15224
313;initialize;1;5.32424;5.32424;5.32424
313;async;100;0.00477388;0.00163507;0.00559038
313;inner;100;0.0221109;0.0217892;0.0241826
313;wait;100;1.94959e-05;1.5962e-05;5.8185e-05
313;boundary;100;0.0065156;0.00614916;0.00695763
313;calc iter;100;0.0334212;0.031947;0.034059
313;calc total;1;3.35362;3.35362;3.35362
313;total;1;9.15545;9.15545;9.15545
361;initialize;1;5.32421;5.32421;5.32421
361;async;100;0.00334492;0.00115639;0.00779218
361;inner;100;0.0229268;0.0219059;0.025542
361;wait;100;2.70804e-05;1.6677e-05;6.2362e-05
361;boundary;100;0.0070202;0.00664453;0.00833538
361;calc iter;100;0.0333203;0.0309314;0.0368585
361;calc total;1;3.35362;3.35362;3.35362
361;total;1;9.15714;9.15714;9.15714
385;initialize;1;5.28083;5.28083;5.28083
385;async;100;0.00468405;0.0020459;0.00557938
385;inner;100;0.0215713;0.0202928;0.0246412
385;wait;100;2.25209e-05;1.6435e-05;5.0569e-05
385;boundary;100;0.00709498;0.00626333;0.00814376
385;calc iter;100;0.0333742;0.0311194;0.0341087
385;calc total;1;3.35362;3.35362;3.35362
385;total;1;9.11342;9.11342;9.11342
311;initialize;1;5.28475;5.28475;5.28475
311;async;100;0.00441031;0.00156453;0.00597872
311;inner;100;0.0222376;0.0218325;0.0244837
311;wait;100;2.0335e-05;1.6374e-05;0.000103818
311;boundary;100;0.00670146;0.00633117;0.00710191
311;calc iter;100;0.033371;0.0312985;0.0345835
311;calc total;1;3.35363;3.35363;3.35363
311;total;1;9.11581;9.11581;9.11581
338;initialize;1;5.32743;5.32743;5.32743
338;async;100;0.00388213;0.00151366;0.00467518
338;inner;100;0.0226632;0.0220855;0.0247415
338;wait;100;2.11674e-05;1.5576e-05;5.2532e-05
338;boundary;100;0.00677181;0.00634099;0.00756442
338;calc iter;100;0.0333395;0.0318471;0.0340401
338;calc total;1;3.35363;3.35363;3.35363
338;total;1;9.15608;9.15608;9.15608
314;initialize;1;5.28549;5.28549;5.28549
314;async;100;0.00439693;0.00143109;0.0055337
314;inner;100;0.0223199;0.0219742;0.0243912
314;wait;100;2.17191e-05;1.7098e-05;6.0748e-05
314;boundary;100;0.00667152;0.0064088;0.00696788
314;calc iter;100;0.033411;0.0320784;0.0343151
314;calc total;1;3.35362;3.35362;3.35362
314;total;1;9.11664;9.11664;9.11664
362;initialize;1;5.26038;5.26038;5.26038
362;async;100;0.00308741;0.00115619;0.00950436
362;inner;100;0.0226857;0.0213284;0.0251667
362;wait;100;3.15994e-05;1.7203e-05;5.2816e-05
362;boundary;100;0.00750741;0.00655428;0.00914926
362;calc iter;100;0.0333132;0.0311837;0.0384109
362;calc total;1;3.35362;3.35362;3.35362
362;total;1;9.09332;9.09332;9.09332
386;initialize;1;5.27425;5.27425;5.27425
386;async;100;0.00418776;0.001458;0.00525555
386;inner;100;0.0217634;0.0203744;0.0248418
386;wait;100;2.54119e-05;1.7542e-05;6.4409e-05
386;boundary;100;0.00738909;0.00654786;0.0087081
386;calc iter;100;0.0333668;0.0316143;0.0341956
386;calc total;1;3.35362;3.35362;3.35362
386;total;1;9.10686;9.10686;9.10686
339;initialize;1;5.33186;5.33186;5.33186
339;async;100;0.00365677;0.00151498;0.00444513
339;inner;100;0.0227528;0.0219738;0.0247563
339;wait;100;2.38488e-05;1.6018e-05;7.7231e-05
339;boundary;100;0.00690151;0.00644593;0.00842671
339;calc iter;100;0.0333362;0.0316402;0.0338821
339;calc total;1;3.35363;3.35363;3.35363
339;total;1;9.1605;9.1605;9.1605
315;initialize;1;5.30553;5.30553;5.30553
315;async;100;0.00399332;0.00188613;0.00466477
315;inner;100;0.0221453;0.0217633;0.0243449
315;wait;100;3.02897e-05;1.8379e-05;5.4116e-05
315;boundary;100;0.00722884;0.00644022;0.00759147
315;calc iter;100;0.0333991;0.0321009;0.0339983
315;calc total;1;3.35362;3.35362;3.35362
315;total;1;9.13663;9.13663;9.13663
363;initialize;1;5.27451;5.27451;5.27451
363;async;100;0.00269246;0.000988176;0.00819952
363;inner;100;0.0227097;0.0212518;0.0255459
363;wait;100;4.08981e-05;1.9827e-05;6.1581e-05
363;boundary;100;0.00786562;0.00658356;0.00946699
363;calc iter;100;0.0333099;0.0313846;0.038277
363;calc total;1;3.35362;3.35362;3.35362
363;total;1;9.10743;9.10743;9.10743
387;initialize;1;5.28629;5.28629;5.28629
387;async;100;0.00431002;0.00103832;0.00706273
387;inner;100;0.0215561;0.0203446;0.0246327
387;wait;100;2.72849e-05;1.7755e-05;6.987e-05
387;boundary;100;0.00746012;0.00665729;0.00921307
387;calc iter;100;0.0333549;0.0312606;0.0357174
387;calc total;1;3.35362;3.35362;3.35362
387;total;1;9.11892;9.11892;9.11892
340;initialize;1;5.2919;5.2919;5.2919
340;async;100;0.00341312;0.0018117;0.0042965
340;inner;100;0.0225837;0.0218727;0.0246852
340;wait;100;2.87441e-05;1.6613e-05;6.3833e-05
340;boundary;100;0.00729275;0.00655271;0.00793099
340;calc iter;100;0.0333193;0.0317027;0.0338505
340;calc total;1;3.35363;3.35363;3.35363
340;total;1;9.12055;9.12055;9.12055
316;initialize;1;5.31251;5.31251;5.31251
316;async;100;0.00281405;0.000986057;0.00329342
316;inner;100;0.0230971;0.0227422;0.025467
316;wait;100;3.20915e-05;1.7423e-05;4.7045e-05
316;boundary;100;0.00744999;0.00637622;0.00774026
316;calc iter;100;0.0333942;0.0316375;0.0340344
316;calc total;1;3.35362;3.35362;3.35362
316;total;1;9.14372;9.14372;9.14372
364;initialize;1;5.27198;5.27198;5.27198
364;async;100;0.00299578;0.00103814;0.0121875
364;inner;100;0.023022;0.0217134;0.0253349
364;wait;100;3.02491e-05;1.5702e-05;5.1073e-05
364;boundary;100;0.00727685;0.00643802;0.00867321
364;calc iter;100;0.033326;0.0311285;0.040356
364;calc total;1;3.35362;3.35362;3.35362
364;total;1;9.10495;9.10495;9.10495
388;initialize;1;5.28523;5.28523;5.28523
388;async;100;0.00462112;0.00119949;0.0103558
388;inner;100;0.0214058;0.0199919;0.0247158
388;wait;100;2.71725e-05;1.7028e-05;5.7612e-05
388;boundary;100;0.00730091;0.00653907;0.00855005
388;calc iter;100;0.0333562;0.0297939;0.0385831
388;calc total;1;3.35362;3.35362;3.35362
388;total;1;9.11786;9.11786;9.11786
341;initialize;1;5.30666;5.30666;5.30666
341;async;100;0.00301262;0.00136035;0.00476815
341;inner;100;0.0234356;0.0228532;0.0255259
341;wait;100;2.37901e-05;1.6383e-05;4.382e-05
341;boundary;100;0.00685948;0.00652227;0.00727916
341;calc iter;100;0.0333327;0.0316033;0.0350576
341;calc total;1;3.35363;3.35363;3.35363
341;total;1;9.13527;9.13527;9.13527
317;initialize;1;5.29498;5.29498;5.29498
317;async;100;0.00374663;0.0017028;0.00492739
317;inner;100;0.0218568;0.0214465;0.0241369
317;wait;100;3.51935e-05;2.0204e-05;5.8572e-05
317;boundary;100;0.0077504;0.00644854;0.00814694
317;calc iter;100;0.0333902;0.0321737;0.0342577
317;calc total;1;3.35362;3.35362;3.35362
317;total;1;9.12619;9.12619;9.12619
365;initialize;1;5.27666;5.27666;5.27666
365;async;100;0.00342126;0.00102434;0.0153243
365;inner;100;0.02264;0.0202304;0.0249291
365;wait;100;2.92855e-05;1.5139e-05;8.2684e-05
365;boundary;100;0.00723449;0.00639715;0.00799809
365;calc iter;100;0.0333262;0.0303027;0.0428256
365;calc total;1;3.35362;3.35362;3.35362
365;total;1;9.10958;9.10958;9.10958
389;initialize;1;5.28633;5.28633;5.28633
389;async;100;0.00516305;0.00130582;0.0120316
389;inner;100;0.0210497;0.019368;0.024435
389;wait;100;2.04183e-05;1.6328e-05;7.9704e-05
389;boundary;100;0.00712515;0.00657739;0.00836829
389;calc iter;100;0.0333597;0.029729;0.0395095
389;calc total;1;3.35362;3.35362;3.35362
389;total;1;9.11892;9.11892;9.11892
342;initialize;1;5.3135;5.3135;5.3135
342;async;100;0.00386882;0.001666;0.00553227
342;inner;100;0.0226453;0.0217313;0.024851
342;wait;100;2.15083e-05;1.5414e-05;5.5735e-05
342;boundary;100;0.00678916;0.00646124;0.00705525
342;calc iter;100;0.033326;0.0318889;0.0350871
342;calc total;1;3.35363;3.35363;3.35363
342;total;1;9.14217;9.14217;9.14217
318;initialize;1;5.30117;5.30117;5.30117
318;async;100;0.00428042;0.00154824;0.0057886
318;inner;100;0.0222492;0.0219794;0.0241607
318;wait;100;2.51502e-05;1.5978e-05;7.2935e-05
318;boundary;100;0.00684732;0.00637807;0.00752945
318;calc iter;100;0.0334035;0.03188;0.0345035
318;calc total;1;3.35362;3.35362;3.35362
318;total;1;9.13237;9.13237;9.13237
366;initialize;1;5.25976;5.25976;5.25976
366;async;100;0.00371584;0.0015131;0.00956472
366;inner;100;0.0226338;0.0215847;0.025005
366;wait;100;2.2756e-05;1.5243e-05;6.6502e-05
366;boundary;100;0.0069512;0.00644936;0.00772052
366;calc iter;100;0.0333247;0.0307108;0.037617
366;calc total;1;3.35362;3.35362;3.35362
366;total;1;9.09266;9.09266;9.09266
390;initialize;1;5.26426;5.26426;5.26426
390;async;100;0.00514614;0.00160703;0.00929206
390;inner;100;0.020511;0.0188977;0.02432
390;wait;100;1.98664e-05;1.5911e-05;7.9208e-05
390;boundary;100;0.00769643;0.00614976;0.00955541
390;calc iter;100;0.033375;0.0305803;0.0369674
390;calc total;1;3.35362;3.35362;3.35362
390;total;1;9.09686;9.09686;9.09686
343;initialize;1;5.29399;5.29399;5.29399
343;async;100;0.00396915;0.00170947;0.00513583
343;inner;100;0.0226304;0.02152;0.0246322
343;wait;100;2.08326e-05;1.6588e-05;9.446e-05
343;boundary;100;0.00671632;0.00642349;0.00719019
343;calc iter;100;0.033338;0.0319026;0.0342754
343;calc total;1;3.35363;3.35363;3.35363
343;total;1;9.12259;9.12259;9.12259
319;initialize;1;5.32427;5.32427;5.32427
319;async;100;0.0050233;0.00182792;0.00588107
319;inner;100;0.0216626;0.0213115;0.0234655
319;wait;100;2.24189e-05;1.6218e-05;0.000102572
319;boundary;100;0.0067001;0.00649382;0.00750196
319;calc iter;100;0.0334097;0.0316489;0.0340567
319;calc total;1;3.35362;3.35362;3.35362
319;total;1;9.15545;9.15545;9.15545
367;initialize;1;5.26048;5.26048;5.26048
367;async;100;0.00371584;0.00132727;0.0063638
367;inner;100;0.0225625;0.0213993;0.0250261
367;wait;100;2.55861e-05;1.7202e-05;6.431e-05
367;boundary;100;0.00701025;0.00656988;0.00818423
367;calc iter;100;0.0333151;0.0314111;0.0358333
367;calc total;1;3.35362;3.35362;3.35362
367;total;1;9.09343;9.09343;9.09343
391;initialize;1;5.28493;5.28493;5.28493
391;async;100;0.00536149;0.00193763;0.00768972
391;inner;100;0.0210032;0.0192438;0.0242539
391;wait;100;2.17775e-05;1.6953e-05;6.3181e-05
391;boundary;100;0.0069713;0.00661232;0.00769308
391;calc iter;100;0.0333591;0.0319824;0.0354374
391;calc total;1;3.35362;3.35362;3.35362
391;total;1;9.11752;9.11752;9.11752
344;initialize;1;5.32029;5.32029;5.32029
344;async;100;0.00365207;0.00150147;0.00471109
344;inner;100;0.0227597;0.0220873;0.0249407
344;wait;100;2.4717e-05;1.747e-05;5.0089e-05
344;boundary;100;0.00689158;0.0066486;0.00742883
344;calc iter;100;0.0333291;0.031928;0.0343446
344;calc total;1;3.35362;3.35362;3.35362
344;total;1;9.14894;9.14894;9.14894
320;initialize;1;5.29504;5.29504;5.29504
320;async;100;0.00446958;0.00162866;0.00525223
320;inner;100;0.0222892;0.0219462;0.024516
320;wait;100;1.85961e-05;1.6063e-05;7.3113e-05
320;boundary;100;0.00664875;0.00587383;0.00706606
320;calc iter;100;0.0334277;0.0320188;0.0342476
320;calc total;1;3.35363;3.35363;3.35363
320;total;1;9.12625;9.12625;9.12625
368;initialize;1;5.30521;5.30521;5.30521
368;async;100;0.00417802;0.00178974;0.00715147
368;inner;100;0.022339;0.0215546;0.0251194
368;wait;100;1.77989e-05;1.5577e-05;5.0614e-05
368;boundary;100;0.00681209;0.00560449;0.00756465
368;calc iter;100;0.0333485;0.0312244;0.0362652
368;calc total;1;3.35363;3.35363;3.35363
368;total;1;9.13816;9.13816;9.13816
392;initialize;1;5.25935;5.25935;5.25935
392;async;100;0.00351187;0.00139442;0.0045218
392;inner;100;0.0225284;0.021268;0.025844
392;wait;100;2.54898e-05;1.6497e-05;3.9172e-05
392;boundary;100;0.00729632;0.00655484;0.0081442
392;calc iter;100;0.0333634;0.0310052;0.0354459
392;calc total;1;3.35362;3.35362;3.35362
392;total;1;9.09197;9.09197;9.09197
345;initialize;1;5.2962;5.2962;5.2962
345;async;100;0.00312669;0.00115522;0.00370937
345;inner;100;0.0225617;0.0220896;0.0248302
345;wait;100;3.23717e-05;2.1702e-05;6.678e-05
345;boundary;100;0.00759523;0.0066307;0.00831465
345;calc iter;100;0.0333172;0.0317259;0.0338942
345;calc total;1;3.35362;3.35362;3.35362
345;total;1;9.12484;9.12484;9.12484
321;initialize;1;5.28552;5.28552;5.28552
321;async;100;0.00423612;0.0016738;0.00503599
321;inner;100;0.0224629;0.022155;0.02468
321;wait;100;1.87564e-05;1.547e-05;4.6851e-05
321;boundary;100;0.00669993;0.00645856;0.00699901
321;calc iter;100;0.0334191;0.0318549;0.0339514
321;calc total;1;3.35363;3.35363;3.35363
321;total;1;9.11673;9.11673;9.11673
369;initialize;1;5.28912;5.28912;5.28912
369;async;100;0.00396435;0.00176468;0.00629248
369;inner;100;0.0226838;0.0219159;0.0253714
369;wait;100;1.84254e-05;1.5342e-05;4.8514e-05
369;boundary;100;0.00667661;0.00613819;0.00706549
369;calc iter;100;0.0333446;0.0311859;0.0352925
369;calc total;1;3.35363;3.35363;3.35363
369;total;1;9.12205;9.12205;9.12205
393;initialize;1;5.26638;5.26638;5.26638
393;async;100;0.00354016;0.00165125;0.00428176
393;inner;100;0.0217303;0.0202943;0.0250904
393;wait;100;3.31501e-05;1.7918e-05;6.2748e-05
393;boundary;100;0.00804523;0.00682193;0.00926544
393;calc iter;100;0.0333503;0.0310623;0.0340935
393;calc total;1;3.35362;3.35362;3.35362
393;total;1;9.099;9.099;9.099
346;initialize;1;5.2961;5.2961;5.2961
346;async;100;0.0027372;0.00136095;0.00336538
346;inner;100;0.0223696;0.0216825;0.0248102
346;wait;100;3.43367e-05;1.9516e-05;6.6887e-05
346;boundary;100;0.00817081;0.00660753;0.00875238
346;calc iter;100;0.0333131;0.0318164;0.0339555
346;calc total;1;3.35362;3.35362;3.35362
346;total;1;9.12475;9.12475;9.12475
322;initialize;1;5.29268;5.29268;5.29268
322;async;100;0.00396285;0.0013906;0.00503501
322;inner;100;0.0224271;0.0221683;0.0246992
322;wait;100;2.40958e-05;1.7265e-05;4.8457e-05
322;boundary;100;0.00699194;0.00677774;0.00728723
322;calc iter;100;0.0334073;0.0316441;0.0343034
322;calc total;1;3.35363;3.35363;3.35363
322;total;1;9.12387;9.12387;9.12387
370;initialize;1;5.26532;5.26532;5.26532
370;async;100;0.00379274;0.00152409;0.0102353
370;inner;100;0.0227589;0.0211624;0.0252462
370;wait;100;2.11405e-05;1.6226e-05;6.3831e-05
370;boundary;100;0.00676454;0.00642849;0.00760994
370;calc iter;100;0.0333383;0.030687;0.0383927
370;calc total;1;3.35363;3.35363;3.35363
370;total;1;9.09825;9.09825;9.09825
394;initialize;1;5.26799;5.26799;5.26799
394;async;100;0.00352875;0.00188706;0.00436808
394;inner;100;0.0211162;0.0192422;0.0248139
394;wait;100;3.77254e-05;2.1428e-05;5.9564e-05
394;boundary;100;0.00865998;0.00697024;0.0104323
394;calc iter;100;0.033344;0.0311891;0.0339083
394;calc total;1;3.35362;3.35362;3.35362
394;total;1;9.10058;9.10058;9.10058
347;initialize;1;5.32718;5.32718;5.32718
347;async;100;0.00271177;0.00103375;0.00413577
347;inner;100;0.0222801;0.021218;0.0248197
347;wait;100;3.6164e-05;2.1037e-05;5.9152e-05
347;boundary;100;0.00828193;0.00660829;0.00974009
347;calc iter;100;0.0333111;0.0314156;0.0338779
347;calc total;1;3.35362;3.35362;3.35362
347;total;1;9.15578;9.15578;9.15578
323;initialize;1;5.32141;5.32141;5.32141
323;async;100;0.00340078;0.00141153;0.00436356
323;inner;100;0.0222295;0.021886;0.0248043
323;wait;100;3.52414e-05;1.9315e-05;6.0624e-05
323;boundary;100;0.00772907;0.00672947;0.00811911
323;calc iter;100;0.0333959;0.031524;0.0342161
323;calc total;1;3.35363;3.35363;3.35363
323;total;1;9.15257;9.15257;9.15257
371;initialize;1;5.27195;5.27195;5.27195
371;async;100;0.00348709;0.00124235;0.00861409
371;inner;100;0.0229041;0.0217787;0.0253869
371;wait;100;2.34931e-05;1.7042e-05;4.9024e-05
371;boundary;100;0.00691664;0.00654098;0.00801151
371;calc iter;100;0.0333325;0.0318091;0.0370019
371;calc total;1;3.35363;3.35363;3.35363
371;total;1;9.10487;9.10487;9.10487
395;initialize;1;5.26415;5.26415;5.26415
395;async;100;0.00327427;0.00129132;0.00513427
395;inner;100;0.0209773;0.0198234;0.0245923
395;wait;100;3.90744e-05;2.3002e-05;6.5617e-05
395;boundary;100;0.00904653;0.00709311;0.00983222
395;calc iter;100;0.0333386;0.0316578;0.0339552
395;calc total;1;3.35362;3.35362;3.35362
395;total;1;9.09674;9.09674;9.09674
348;initialize;1;5.31116;5.31116;5.31116
348;async;100;0.00343164;0.00132214;0.00951407
348;inner;100;0.0230227;0.0214651;0.0245223
348;wait;100;2.75289e-05;1.6648e-05;5.8258e-05
348;boundary;100;0.00680693;0.00654706;0.00778643
348;calc iter;100;0.03329;0.0310341;0.0385721
348;calc total;1;3.35363;3.35363;3.35363
348;total;1;9.13978;9.13978;9.13978
324;initialize;1;5.28545;5.28545;5.28545
324;async;100;0.00366449;0.00105197;0.005377
324;inner;100;0.022777;0.0217266;0.0251249
324;wait;100;2.36274e-05;1.7349e-05;5.1432e-05
324;boundary;100;0.00690923;0.00664072;0.00762167
324;calc iter;100;0.0333756;0.0315579;0.035032
324;calc total;1;3.35363;3.35363;3.35363
324;total;1;9.11664;9.11664;9.11664
372;initialize;1;5.26041;5.26041;5.26041
372;async;100;0.00311788;0.00110483;0.0115615
372;inner;100;0.0216612;0.0207154;0.0244954
372;wait;100;3.43538e-05;1.7458e-05;5.2006e-05
372;boundary;100;0.00851743;0.00648478;0.0100107
372;calc iter;100;0.0333323;0.0312866;0.0400446
372;calc total;1;3.35364;3.35364;3.35364
372;total;1;9.09333;9.09333;9.09333
396;initialize;1;5.27233;5.27233;5.27233
396;async;100;0.00445516;0.00153576;0.00886905
396;inner;100;0.0219188;0.0205284;0.0245292
396;wait;100;2.43529e-05;1.7158e-05;5.1692e-05
396;boundary;100;0.00693011;0.0059403;0.00791147
396;calc iter;100;0.0333298;0.0306894;0.0365957
396;calc total;1;3.35362;3.35362;3.35362
396;total;1;9.10493;9.10493;9.10493
349;initialize;1;5.30256;5.30256;5.30256
349;async;100;0.00367385;0.0016149;0.0137935
349;inner;100;0.0229466;0.0205359;0.0243482
349;wait;100;2.3448e-05;1.739e-05;5.3553e-05
349;boundary;100;0.0066464;0.00474224;0.00723488
349;calc iter;100;0.0332915;0.0313759;0.0390909
349;calc total;1;3.35362;3.35362;3.35362
349;total;1;9.13116;9.13116;9.13116
325;initialize;1;5.31976;5.31976;5.31976
325;async;100;0.00443531;0.00125839;0.00734319
325;inner;100;0.0221475;0.0208388;0.024498
325;wait;100;2.12908e-05;1.585e-05;6.1261e-05
325;boundary;100;0.00677112;0.00654017;0.0071376
325;calc iter;100;0.0333766;0.0304644;0.03568
325;calc total;1;3.35363;3.35363;3.35363
325;total;1;9.15091;9.15091;9.15091
373;initialize;1;5.29679;5.29679;5.29679
373;async;100;0.00353284;0.00107827;0.0156421
373;inner;100;0.0218447;0.0205144;0.0244089
373;wait;100;3.04236e-05;1.5751e-05;5.3317e-05
373;boundary;100;0.00793135;0.00631932;0.00921596
373;calc iter;100;0.0333407;0.0306486;0.0425792
373;calc total;1;3.35363;3.35363;3.35363
373;total;1;9.12968;9.12968;9.12968
397;initialize;1;5.26387;5.26387;5.26387
397;async;100;0.00510253;0.0011946;0.0123152
397;inner;100;0.0214338;0.01995;0.0242577
397;wait;100;2.06981e-05;1.656e-05;5.0005e-05
397;boundary;100;0.00676492;0.00596305;0.00764423
397;calc iter;100;0.0333233;0.0291604;0.0397738
397;calc total;1;3.35361;3.35361;3.35361
397;total;1;9.09646;9.09646;9.09646
350;initialize;1;5.29615;5.29615;5.29615
350;async;100;0.00375044;0.00167233;0.00635436
350;inner;100;0.0228351;0.0213892;0.024534
350;wait;100;2.19836e-05;1.6775e-05;6.5808e-05
350;boundary;100;0.00668558;0.00650774;0.0074541
350;calc iter;100;0.0332944;0.0318251;0.0354613
350;calc total;1;3.35362;3.35362;3.35362
350;total;1;9.12477;9.12477;9.12477
326;initialize;1;5.30108;5.30108;5.30108
326;async;100;0.00469779;0.00146724;0.00716615
326;inner;100;0.0217327;0.0200795;0.0243274
326;wait;100;1.97377e-05;1.5943e-05;7.9835e-05
326;boundary;100;0.0069385;0.00618231;0.00804113
326;calc iter;100;0.0333901;0.0315233;0.0357475
326;calc total;1;3.35363;3.35363;3.35363
326;total;1;9.13225;9.13225;9.13225
374;initialize;1;5.28628;5.28628;5.28628
374;async;100;0.0035425;0.00136152;0.00825124
374;inner;100;0.0224287;0.0219044;0.024925
374;wait;100;2.51653e-05;1.5898e-05;4.0613e-05
374;boundary;100;0.00734052;0.00667119;0.00860632
374;calc iter;100;0.033338;0.0316633;0.0373933
374;calc total;1;3.35364;3.35364;3.35364
374;total;1;9.11918;9.11918;9.11918
398;initialize;1;5.27851;5.27851;5.27851
398;async;100;0.00520756;0.00176766;0.00824197
398;inner;100;0.0208341;0.0192085;0.02428
398;wait;100;2.0081e-05;1.6e-05;4.979e-05
398;boundary;100;0.00726907;0.00616103;0.00854265
398;calc iter;100;0.0333322;0.0301033;0.0357112
398;calc total;1;3.35362;3.35362;3.35362
398;total;1;9.11113;9.11113;9.11113
351;initialize;1;5.29837;5.29837;5.29837
351;async;100;0.00388457;0.00164698;0.00510978
351;inner;100;0.0226864;0.0211347;0.0240772
351;wait;100;2.27451e-05;1.679e-05;9.6136e-05
351;boundary;100;0.00670453;0.00643759;0.00742771
351;calc iter;100;0.0332993;0.0322269;0.0348356
351;calc total;1;3.35362;3.35362;3.35362
351;total;1;9.127;9.127;9.127
327;initialize;1;5.29918;5.29918;5.29918
327;async;100;0.00494181;0.00166324;0.00608556
327;inner;100;0.0217593;0.0208075;0.0243975
327;wait;100;1.82883e-05;1.4679e-05;7.3428e-05
327;boundary;100;0.00667397;0.00571877;0.00723266
327;calc iter;100;0.0333948;0.0320087;0.0344877
327;calc total;1;3.35363;3.35363;3.35363
327;total;1;9.13034;9.13034;9.13034
375;initialize;1;5.30163;5.30163;5.30163
375;async;100;0.00394158;0.00164142;0.00708381
375;inner;100;0.0218158;0.0208123;0.0241658
375;wait;100;3.01061e-05;1.6381e-05;6.8225e-05
375;boundary;100;0.0075489;0.00665216;0.00963082
375;calc iter;100;0.0333377;0.0314868;0.0360002
375;calc total;1;3.35364;3.35364;3.35364
375;total;1;9.13455;9.13455;9.13455
399;initialize;1;5.25313;5.25313;5.25313
399;async;100;0.00525523;0.00187271;0.00766966
399;inner;100;0.021324;0.0198153;0.0239374
399;wait;100;2.20618e-05;1.7876e-05;7.9175e-05
399;boundary;100;0.00672558;0.00628549;0.00728676
399;calc iter;100;0.0333281;0.0307831;0.0355241
399;calc total;1;3.35361;3.35361;3.35361
399;total;1;9.08574;9.08574;9.08574
352;initialize;1;5.2916;5.2916;5.2916
352;async;100;0.00401975;0.00179995;0.00769923
352;inner;100;0.0226313;0.0213176;0.0242012
[truncated: 1,170,777 more chars]
