# Supplementary material for: A Halo abstraction for distributed n-dimensional structured grids within the C++ PGAS library DASH
Source: PeerJ Comput Sci. 2023 Feb 3;9:e1203. doi: 10.7717/peerj-cs.1203 (PMC10280232; doi:10.7717/peerj-cs.1203)
Supplement: Supplemental Information 2 [file peerj-cs-09-1203-s002.gz › raw_haswell/res_3d/strong/plain/heat3d_n1_c1_1500_21918143.out]

DASH
InitEnergy=125.00000
EndEnergy=125.00000
DiffEnergy=-0.00000
Matrixspec: 1500 x 1500 x 1500
Iterations: 100
# unit_id;function_name;num_calls;avg_runtime;min_runtime;max_runtime
0;initialize;1;1.10669;1.10669;1.10669
0;async;100;0.28722;0.24700;0.32736
0;inner;100;14.13359;14.11172;14.15254
0;wait;100;0.00000;0.00000;0.00000
0;boundary;100;0.93137;0.90053;0.96251
0;calc iter;100;15.35218;15.25956;15.44174
0;calc total;1;1535.21847;1535.21847;1535.21847
0;total;1;1813.63423;1813.63423;1813.63423
DASH
InitEnergy=125.00000
EndEnergy=125.00000
DiffEnergy=-0.00000
Matrixspec: 1500 x 1500 x 1500
Iterations: 100
# unit_id;function_name;num_calls;avg_runtime;min_runtime;max_runtime
0;initialize;1;0.68948;0.68948;0.68948
0;async;100;0.28871;0.24796;0.32946
0;inner;100;13.82689;13.75548;13.88954
0;wait;100;0.00000;0.00000;0.00000
0;boundary;100;0.93550;0.90390;0.96715
0;calc iter;100;15.05111;15.01827;15.07973
0;calc total;1;1505.11079;1505.11079;1505.11079
0;total;1;1782.80940;1782.80940;1782.80940
DASH
InitEnergy=125.00000
EndEnergy=125.00000
DiffEnergy=-0.00000
Matrixspec: 1500 x 1500 x 1500
Iterations: 100
# unit_id;function_name;num_calls;avg_runtime;min_runtime;max_runtime
0;initialize;1;0.74821;0.74821;0.74821
0;async;100;0.28934;0.24854;0.33011
0;inner;100;13.96809;13.95157;13.98084
0;wait;100;0.00000;0.00000;0.00000
0;boundary;100;0.93825;0.90554;0.97097
0;calc iter;100;15.19568;15.11270;15.27874
0;calc total;1;1519.56757;1519.56757;1519.56757
0;total;1;1797.23785;1797.23785;1797.23785
MPI
Running Jacobi on 1 processors with (1, 1 1) elements.
Array Dimensions: 1500 1500 1500
Block Dimensions: 1500 1500 1500
== Energy Conservation Check ==
initial Energy:              125.000
  final Energy:              125.000
    Difference:               -0.000
== Time Statistics ==
Completed 100 iterations.
# unit_id;function_name;num_calls;avg_runtime;min_runtime;max_runtime
0;calc total;1;1868;1868;1868
0;calc update async;100;0.459306;0.458183;0.460128
0;calc inner;100;17.551;17.5135;17.5841
0;calc wait;100;2.34818e-06;1.668e-06;2.5898e-05
0;calc bound;100;0.669634;0.668901;0.670201
0;calc iter;100;18.68;18.6417;18.7137
0;total;1;1914.95;1914.95;1914.95
MPI
Running Jacobi on 1 processors with (1, 1 1) elements.
Array Dimensions: 1500 1500 1500
Block Dimensions: 1500 1500 1500
== Energy Conservation Check ==
initial Energy:              125.000
  final Energy:              125.000
    Difference:               -0.000
== Time Statistics ==
Completed 100 iterations.
# unit_id;function_name;num_calls;avg_runtime;min_runtime;max_runtime
0;calc total;1;1866.13;1866.13;1866.13
0;calc update async;100;0.456646;0.455145;0.457404
0;calc inner;100;17.5378;17.4976;17.574
0;calc wait;100;2.4736e-06;1.655e-06;2.6526e-05
0;calc bound;100;0.666866;0.664626;0.667626
0;calc iter;100;18.6613;18.62;18.6988
0;total;1;1912.92;1912.92;1912.92
MPI
Running Jacobi on 1 processors with (1, 1 1) elements.
Array Dimensions: 1500 1500 1500
Block Dimensions: 1500 1500 1500
== Energy Conservation Check ==
initial Energy:              125.000
  final Energy:              125.000
    Difference:               -0.000
== Time Statistics ==
Completed 100 iterations.
# unit_id;function_name;num_calls;avg_runtime;min_runtime;max_runtime
0;calc total;1;1865.84;1865.84;1865.84
0;calc update async;100;0.459928;0.458436;0.460795
0;calc inner;100;17.5293;17.4941;17.5603
0;calc wait;100;2.16793e-06;1.361e-06;2.8144e-05
0;calc bound;100;0.669168;0.66704;0.669725
0;calc iter;100;18.6584;18.6222;18.6899
0;total;1;1912.73;1912.73;1912.73
