# Supplementary material for: A Halo abstraction for distributed n-dimensional structured grids within the C++ PGAS library DASH
Source: PeerJ Comput Sci. 2023 Feb 3;9:e1203. doi: 10.7717/peerj-cs.1203 (PMC10280232; doi:10.7717/peerj-cs.1203)
Supplement: Supplemental Information 2 [file peerj-cs-09-1203-s002.gz › raw_haswell/res_3d/strong/plain/heat3d_n4_c24_1500_21918152.out]

DASH
InitEnergy=125.00000
EndEnergy=125.00000
DiffEnergy=-0.00000
Matrixspec: 1500 x 1500 x 1500
Iterations: 100
# unit_id;function_name;num_calls;avg_runtime;min_runtime;max_runtime
0;initialize;1;3.22087;3.22087;3.22087
0;async;100;0.00960;0.00654;0.01379
0;inner;100;0.28293;0.27687;0.28985
0;wait;100;0.00003;0.00002;0.00024
0;boundary;100;0.02831;0.02763;0.03024
0;calc iter;100;0.32086;0.31802;0.32808
0;calc total;1;32.08905;32.08905;32.08905
0;total;1;38.46795;38.46795;38.46795
48;initialize;1;3.07329;3.07329;3.07329
48;async;100;0.0112052;0.00838721;0.0186123
48;inner;100;0.281603;0.27569;0.286511
48;wait;100;2.82369e-05;1.6886e-05;0.000305967
48;boundary;100;0.0279247;0.0273906;0.0287381
48;calc iter;100;0.320763;0.318044;0.323925
48;calc total;1;32.0891;32.0891;32.0891
48;total;1;38.3207;38.3207;38.3207
49;initialize;1;3.07326;3.07326;3.07326
49;async;100;0.010223;0.00669436;0.0163919
49;inner;100;0.281557;0.276947;0.287492
49;wait;100;4.30043e-05;1.936e-05;0.000255286
49;boundary;100;0.0289052;0.0275617;0.0316144
49;calc iter;100;0.32073;0.317268;0.325055
49;calc total;1;32.0891;32.0891;32.0891
49;total;1;38.3207;38.3207;38.3207
50;initialize;1;3.07333;3.07333;3.07333
50;async;100;0.0101427;0.00576716;0.0183139
50;inner;100;0.282255;0.27641;0.287087
50;wait;100;3.55988e-05;1.7912e-05;0.00026618
50;boundary;100;0.0283065;0.0277037;0.0315346
50;calc iter;100;0.320741;0.316741;0.325296
50;calc total;1;32.0891;32.0891;32.0891
50;total;1;38.3207;38.3207;38.3207
51;initialize;1;3.07334;3.07334;3.07334
51;async;100;0.0115869;0.00577023;0.0204651
51;inner;100;0.281088;0.275254;0.286834
51;wait;100;2.88856e-05;1.6063e-05;0.000311778
51;boundary;100;0.0280781;0.0273843;0.0292682
51;calc iter;100;0.320783;0.31735;0.325859
51;calc total;1;32.0891;32.0891;32.0891
51;total;1;38.3208;38.3208;38.3208
52;initialize;1;3.07333;3.07333;3.07333
52;async;100;0.011148;0.00749831;0.0175219
52;inner;100;0.281534;0.27641;0.286072
52;wait;100;3.71498e-05;1.8424e-05;0.000409849
52;boundary;100;0.0280312;0.0273781;0.031408
52;calc iter;100;0.320752;0.316799;0.324158
52;calc total;1;32.0891;32.0891;32.0891
52;total;1;38.3208;38.3208;38.3208
53;initialize;1;3.07338;3.07338;3.07338
53;async;100;0.0111134;0.00847637;0.0141168
53;inner;100;0.280647;0.274104;0.28522
53;wait;100;4.59717e-05;2.0276e-05;0.000403723
53;boundary;100;0.0289271;0.0274298;0.0353677
53;calc iter;100;0.320735;0.317769;0.323714
53;calc total;1;32.0891;32.0891;32.0891
53;total;1;38.3208;38.3208;38.3208
54;initialize;1;3.07334;3.07334;3.07334
54;async;100;0.011883;0.00841746;0.0183997
54;inner;100;0.279253;0.273905;0.283169
54;wait;100;5.1454e-05;1.9784e-05;0.000536465
54;boundary;100;0.0295368;0.0275232;0.035232
54;calc iter;100;0.320725;0.318012;0.326589
54;calc total;1;32.0891;32.0891;32.0891
54;total;1;38.3208;38.3208;38.3208
55;initialize;1;3.07335;3.07335;3.07335
55;async;100;0.0115879;0.00844396;0.019737
55;inner;100;0.280986;0.276739;0.285187
55;wait;100;3.87977e-05;1.6435e-05;0.000469447
55;boundary;100;0.0281309;0.0273718;0.0305296
55;calc iter;100;0.320745;0.317444;0.324595
55;calc total;1;32.0891;32.0891;32.0891
55;total;1;38.3208;38.3208;38.3208
56;initialize;1;3.07338;3.07338;3.07338
56;async;100;0.010255;0.00763888;0.016273
56;inner;100;0.282316;0.277553;0.287154
56;wait;100;3.12151e-05;1.7163e-05;0.000270992
56;boundary;100;0.0281347;0.0275894;0.0316828
56;calc iter;100;0.320738;0.317393;0.324595
56;calc total;1;32.0891;32.0891;32.0891
56;total;1;38.3208;38.3208;38.3208
57;initialize;1;3.07334;3.07334;3.07334
57;async;100;0.00942405;0.00707868;0.0180779
57;inner;100;0.281767;0.277964;0.286215
57;wait;100;4.99567e-05;1.8399e-05;0.000412016
57;boundary;100;0.0294623;0.0276246;0.0332825
57;calc iter;100;0.320705;0.317752;0.328428
57;calc total;1;32.0891;32.0891;32.0891
57;total;1;38.3208;38.3208;38.3208
58;initialize;1;3.07332;3.07332;3.07332
58;async;100;0.00997604;0.0067073;0.0190536
58;inner;100;0.280904;0.277064;0.286629
58;wait;100;5.03811e-05;2.0621e-05;0.000306359
58;boundary;100;0.0297717;0.027595;0.0335781
58;calc iter;100;0.320704;0.317755;0.326148
58;calc total;1;32.0891;32.0891;32.0891
58;total;1;38.3208;38.3208;38.3208
24;initialize;1;3.04997;3.04997;3.04997
24;async;100;0.00983374;0.00624856;0.017307
24;inner;100;0.28275;0.278999;0.287424
24;wait;100;3.25597e-05;1.7375e-05;0.000253298
24;boundary;100;0.0281848;0.0276889;0.0313679
24;calc iter;100;0.320803;0.316788;0.325792
24;calc total;1;32.0891;32.0891;32.0891
24;total;1;38.2972;38.2972;38.2972
25;initialize;1;3.0473;3.0473;3.0473
25;async;100;0.00857896;0.00629098;0.0120487
25;inner;100;0.282218;0.275677;0.287423
25;wait;100;5.35316e-05;2.353e-05;0.000278774
25;boundary;100;0.0299125;0.0276873;0.0349089
25;calc iter;100;0.320764;0.317251;0.324222
25;calc total;1;32.0891;32.0891;32.0891
25;total;1;38.2946;38.2946;38.2946
26;initialize;1;3.05001;3.05001;3.05001
26;async;100;0.00894631;0.00629441;0.012521
26;inner;100;0.281558;0.27676;0.287208
26;wait;100;4.89256e-05;1.8674e-05;0.000311545
26;boundary;100;0.0302163;0.0277116;0.0354404
26;calc iter;100;0.32077;0.317325;0.325203
26;calc total;1;32.0891;32.0891;32.0891
26;total;1;38.2972;38.2972;38.2972
27;initialize;1;3.04997;3.04997;3.04997
27;async;100;0.00933644;0.00632233;0.0141639
27;inner;100;0.282531;0.277707;0.286752
27;wait;100;4.09989e-05;1.999e-05;0.000309836
27;boundary;100;0.0288724;0.027729;0.0329066
27;calc iter;100;0.320782;0.316118;0.324803
27;calc total;1;32.0891;32.0891;32.0891
27;total;1;38.2972;38.2972;38.2972
28;initialize;1;3.05001;3.05001;3.05001
28;async;100;0.0123256;0.00712471;0.0204106
28;inner;100;0.280576;0.275786;0.284878
28;wait;100;3.6901e-05;1.7083e-05;0.000550797
28;boundary;100;0.0278838;0.0273714;0.030024
28;calc iter;100;0.320824;0.317734;0.326564
28;calc total;1;32.0891;32.0891;32.0891
28;total;1;38.2973;38.2973;38.2973
29;initialize;1;3.04765;3.04765;3.04765
29;async;100;0.00892914;0.00615281;0.0136699
29;inner;100;0.282785;0.278204;0.287544
29;wait;100;4.76557e-05;1.9235e-05;0.000293993
29;boundary;100;0.0290201;0.0276229;0.0318097
29;calc iter;100;0.320783;0.317394;0.324792
29;calc total;1;32.0891;32.0891;32.0891
29;total;1;38.2949;38.2949;38.2949
30;initialize;1;3.04998;3.04998;3.04998
30;async;100;0.00961427;0.00638498;0.0133621
30;inner;100;0.281734;0.277397;0.286199
30;wait;100;5.12314e-05;2.2961e-05;0.000396422
30;boundary;100;0.0293761;0.0276762;0.0329304
30;calc iter;100;0.320777;0.317059;0.323651
30;calc total;1;32.0891;32.0891;32.0891
30;total;1;38.2972;38.2972;38.2972
31;initialize;1;3.04994;3.04994;3.04994
31;async;100;0.0109632;0.00677446;0.0168565
31;inner;100;0.281208;0.276878;0.285406
31;wait;100;4.82776e-05;2.2779e-05;0.000467926
31;boundary;100;0.0285641;0.027657;0.0327914
31;calc iter;100;0.320785;0.317039;0.326055
31;calc total;1;32.0891;32.0891;32.0891
31;total;1;38.2972;38.2972;38.2972
32;initialize;1;3.04698;3.04698;3.04698
32;async;100;0.0106426;0.00764362;0.0146591
32;inner;100;0.281817;0.276127;0.287826
32;wait;100;2.37449e-05;1.6451e-05;0.000243744
32;boundary;100;0.028381;0.0272595;0.0297073
32;calc iter;100;0.320866;0.317997;0.324556
32;calc total;1;32.0891;32.0891;32.0891
32;total;1;38.2942;38.2942;38.2942
33;initialize;1;3.04984;3.04984;3.04984
33;async;100;0.0104835;0.00837857;0.0158211
33;inner;100;0.281937;0.277367;0.286736
33;wait;100;3.63141e-05;1.5344e-05;0.00033848
33;boundary;100;0.0283567;0.0276246;0.0299483
33;calc iter;100;0.320815;0.317285;0.323491
33;calc total;1;32.0891;32.0891;32.0891
33;total;1;38.2971;38.2971;38.2971
34;initialize;1;3.04997;3.04997;3.04997
34;async;100;0.0102854;0.00737401;0.0178952
34;inner;100;0.282235;0.276877;0.286482
34;wait;100;3.65305e-05;1.87e-05;0.000362149
34;boundary;100;0.0282621;0.0275313;0.0305121
34;calc iter;100;0.320821;0.317978;0.323932
34;calc total;1;32.0891;32.0891;32.0891
34;total;1;38.2972;38.2972;38.2972
35;initialize;1;3.05001;3.05001;3.05001
35;async;100;0.0118786;0.0070698;0.0179848
35;inner;100;0.280832;0.275276;0.287071
35;wait;100;2.73276e-05;1.5888e-05;0.00025764
35;boundary;100;0.0281094;0.0273684;0.028563
35;calc iter;100;0.320849;0.318196;0.324396
35;calc total;1;32.089;32.089;32.089
35;total;1;38.2973;38.2973;38.2973
36;initialize;1;3.04651;3.04651;3.04651
36;async;100;0.00964409;0.00698127;0.0138964
36;inner;100;0.283091;0.278275;0.287776
36;wait;100;2.67753e-05;1.6477e-05;0.000295496
36;boundary;100;0.0281015;0.0274328;0.0284493
36;calc iter;100;0.320864;0.317739;0.325529
36;calc total;1;32.089;32.089;32.089
36;total;1;38.2938;38.2938;38.2938
37;initialize;1;3.04998;3.04998;3.04998
37;async;100;0.00800588;0.00626453;0.0126475
37;inner;100;0.283985;0.278467;0.288653
37;wait;100;4.11194e-05;1.7373e-05;0.000290571
37;boundary;100;0.0288043;0.0278662;0.0328593
37;calc iter;100;0.320838;0.317878;0.325982
37;calc total;1;32.089;32.089;32.089
37;total;1;38.2972;38.2972;38.2972
38;initialize;1;3.04997;3.04997;3.04997
38;async;100;0.0089367;0.00664859;0.0149836
38;inner;100;0.282497;0.276577;0.287776
38;wait;100;4.292e-05;2.3315e-05;0.000320197
38;boundary;100;0.0293592;0.0280095;0.0352423
38;calc iter;100;0.320837;0.317615;0.326483
38;calc total;1;32.089;32.089;32.089
38;total;1;38.2972;38.2972;38.2972
39;initialize;1;3.04995;3.04995;3.04995
39;async;100;0.00929011;0.00657396;0.0145679
39;inner;100;0.283174;0.279019;0.287486
39;wait;100;3.38685e-05;1.8326e-05;0.000307373
39;boundary;100;0.0283547;0.0275707;0.0312438
39;calc iter;100;0.320854;0.31739;0.326393
39;calc total;1;32.089;32.089;32.089
39;total;1;38.2972;38.2972;38.2972
40;initialize;1;3.04997;3.04997;3.04997
40;async;100;0.0099012;0.00651091;0.0181187
40;inner;100;0.2829;0.278211;0.287691
40;wait;100;2.91997e-05;1.6194e-05;0.000321125
40;boundary;100;0.0280155;0.0274602;0.030311
40;calc iter;100;0.320847;0.316961;0.324503
40;calc total;1;32.089;32.089;32.089
40;total;1;38.2972;38.2972;38.2972
41;initialize;1;3.04996;3.04996;3.04996
41;async;100;0.00852044;0.00646059;0.0142943
41;inner;100;0.282205;0.276033;0.287734
41;wait;100;5.01472e-05;2.3082e-05;0.000376603
41;boundary;100;0.0300189;0.0276029;0.0351985
41;calc iter;100;0.320796;0.318262;0.324295
41;calc total;1;32.0891;32.0891;32.0891
41;total;1;38.2972;38.2972;38.2972
42;initialize;1;3.04998;3.04998;3.04998
42;async;100;0.00887471;0.00679912;0.0131339
42;inner;100;0.281314;0.274123;0.287308
42;wait;100;4.88362e-05;2.1826e-05;0.000354424
42;boundary;100;0.0305491;0.0276044;0.0368249
42;calc iter;100;0.320788;0.317467;0.324532
42;calc total;1;32.089;32.089;32.089
42;total;1;38.2972;38.2972;38.2972
43;initialize;1;3.04997;3.04997;3.04997
43;async;100;0.00950177;0.00708608;0.0153828
43;inner;100;0.282476;0.275163;0.286821
43;wait;100;4.39631e-05;2.1394e-05;0.000408015
43;boundary;100;0.0287824;0.0278195;0.0352114
43;calc iter;100;0.320806;0.317458;0.324717
43;calc total;1;32.089;32.089;32.089
43;total;1;38.2972;38.2972;38.2972
44;initialize;1;3.04996;3.04996;3.04996
44;async;100;0.0107993;0.00664376;0.0183973
44;inner;100;0.281847;0.276363;0.287421
44;wait;100;2.61437e-05;1.5476e-05;0.000292031
44;boundary;100;0.0281964;0.0274534;0.0287955
44;calc iter;100;0.320871;0.317843;0.324704
44;calc total;1;32.089;32.089;32.089
44;total;1;38.2972;38.2972;38.2972
45;initialize;1;3.05;3.05;3.05
45;async;100;0.00874571;0.00646453;0.0181103
45;inner;100;0.282729;0.278621;0.287227
45;wait;100;4.65025e-05;1.7188e-05;0.000379137
45;boundary;100;0.0292918;0.0278202;0.031518
45;calc iter;100;0.320814;0.317837;0.324971
45;calc total;1;32.0891;32.0891;32.0891
45;total;1;38.2972;38.2972;38.2972
46;initialize;1;3.04995;3.04995;3.04995
46;async;100;0.00885014;0.00638018;0.0146785
46;inner;100;0.282655;0.277669;0.287137
46;wait;100;4.29481e-05;2.4728e-05;0.000276746
46;boundary;100;0.029257;0.0278717;0.0329337
46;calc iter;100;0.320806;0.317562;0.324789
46;calc total;1;32.089;32.089;32.089
46;total;1;38.2972;38.2972;38.2972
47;initialize;1;3.04996;3.04996;3.04996
47;async;100;0.0103868;0.00694356;0.017859
47;inner;100;0.282122;0.277878;0.28659
47;wait;100;3.68685e-05;1.7099e-05;0.000507203
47;boundary;100;0.0282958;0.0277116;0.031399
47;calc iter;100;0.320842;0.316973;0.324184
47;calc total;1;32.089;32.089;32.089
47;total;1;38.2972;38.2972;38.2972
72;initialize;1;3.04819;3.04819;3.04819
72;async;100;0.0104921;0.00586203;0.0160004
72;inner;100;0.27964;0.272123;0.289004
72;wait;100;4.20826e-05;2.1567e-05;0.000270382
72;boundary;100;0.0305485;0.0282454;0.0358705
72;calc iter;100;0.320724;0.31599;0.328905
72;calc total;1;32.089;32.089;32.089
72;total;1;38.2927;38.2927;38.2927
59;initialize;1;3.07328;3.07328;3.07328
59;async;100;0.0101172;0.00654348;0.0207978
59;inner;100;0.282112;0.27753;0.286288
59;wait;100;4.2272e-05;1.8345e-05;0.000330208
59;boundary;100;0.0284405;0.0277086;0.0319569
59;calc iter;100;0.320714;0.317858;0.327998
59;calc total;1;32.0891;32.0891;32.0891
59;total;1;38.3207;38.3207;38.3207
73;initialize;1;3.04821;3.04821;3.04821
73;async;100;0.0120365;0.00774271;0.0175036
73;inner;100;0.274594;0.264795;0.28727
73;wait;100;5.3954e-05;2.6771e-05;0.000318982
73;boundary;100;0.0340075;0.0279533;0.0413272
73;calc iter;100;0.320694;0.315644;0.328386
73;calc total;1;32.089;32.089;32.089
73;total;1;38.2927;38.2927;38.2927
60;initialize;1;3.07332;3.07332;3.07332
60;async;100;0.0102735;0.00691272;0.0156476
60;inner;100;0.281933;0.279385;0.28801
60;wait;100;3.63809e-05;1.8228e-05;0.000330469
60;boundary;100;0.0285261;0.0275994;0.0321507
60;calc iter;100;0.32077;0.318029;0.325182
60;calc total;1;32.0891;32.0891;32.0891
60;total;1;38.3207;38.3207;38.3207
74;initialize;1;3.04824;3.04824;3.04824
74;async;100;0.0115262;0.00580627;0.0185994
74;inner;100;0.278319;0.271012;0.287795
74;wait;100;4.44007e-05;2.1301e-05;0.000329053
74;boundary;100;0.0308291;0.0280264;0.0356973
74;calc iter;100;0.32072;0.315641;0.330161
74;calc total;1;32.089;32.089;32.089
74;total;1;38.2927;38.2927;38.2927
61;initialize;1;3.07332;3.07332;3.07332
61;async;100;0.00856761;0.00621485;0.015025
61;inner;100;0.282951;0.276409;0.288695
61;wait;100;4.34948e-05;1.9136e-05;0.000264338
61;boundary;100;0.029185;0.0278412;0.0346186
61;calc iter;100;0.320749;0.318259;0.326922
61;calc total;1;32.0891;32.0891;32.0891
75;initialize;1;3.04822;3.04822;3.04822
75;async;100;0.0126598;0.00789477;0.0171567
75;inner;100;0.276581;0.269497;0.286644
75;wait;100;4.56745e-05;1.7727e-05;0.000392527
75;boundary;100;0.0314198;0.0279595;0.0358986
75;calc iter;100;0.320708;0.316771;0.327567
75;calc total;1;32.089;32.089;32.089
75;total;1;38.2927;38.2927;38.2927
61;total;1;38.3207;38.3207;38.3207
76;initialize;1;3.0461;3.0461;3.0461
76;async;100;0.0136946;0.00847767;0.0200533
76;inner;100;0.276484;0.271266;0.286183
76;wait;100;4.52131e-05;1.7105e-05;0.000366244
76;boundary;100;0.0304869;0.0280368;0.0340344
76;calc iter;100;0.320712;0.317556;0.325375
76;calc total;1;32.089;32.089;32.089
76;total;1;38.2906;38.2906;38.2906
62;initialize;1;3.07328;3.07328;3.07328
62;async;100;0.00949;0.00642054;0.0185082
62;inner;100;0.28154;0.275699;0.288318
62;wait;100;4.1939e-05;1.9504e-05;0.000298106
62;boundary;100;0.0296627;0.0278744;0.0346784
62;calc iter;100;0.320736;0.317927;0.325759
62;calc total;1;32.0891;32.0891;32.0891
62;total;1;38.3207;38.3207;38.3207
77;initialize;1;3.04819;3.04819;3.04819
77;async;100;0.0133574;0.00644633;0.020536
77;inner;100;0.275999;0.270252;0.286184
77;wait;100;4.78374e-05;2.3363e-05;0.000366207
77;boundary;100;0.0313097;0.0279523;0.0361002
77;calc iter;100;0.320716;0.317486;0.32398
77;calc total;1;32.089;32.089;32.089
77;total;1;38.2927;38.2927;38.2927
63;initialize;1;3.07329;3.07329;3.07329
63;async;100;0.0104938;0.00650534;0.0199487
63;inner;100;0.281444;0.276426;0.287684
63;wait;100;4.03586e-05;1.8255e-05;0.00033649
63;boundary;100;0.0287715;0.0279131;0.0330211
63;calc iter;100;0.320751;0.317486;0.327385
63;calc total;1;32.0891;32.0891;32.0891
63;total;1;38.3207;38.3207;38.3207
78;initialize;1;3.04817;3.04817;3.04817
78;async;100;0.0141638;0.0073371;0.0233952
78;inner;100;0.276352;0.271491;0.286232
78;wait;100;4.46617e-05;1.8796e-05;0.00037239
78;boundary;100;0.0301531;0.0279555;0.0354758
78;calc iter;100;0.320715;0.317008;0.324367
78;calc total;1;32.089;32.089;32.089
78;total;1;38.2927;38.2927;38.2927
64;initialize;1;3.07329;3.07329;3.07329
64;async;100;0.0102649;0.00659505;0.0190532
64;inner;100;0.282184;0.274739;0.288261
64;wait;100;3.36729e-05;1.6474e-05;0.00028761
64;boundary;100;0.0282681;0.0276792;0.0304693
64;calc iter;100;0.320752;0.317483;0.325641
64;calc total;1;32.0891;32.0891;32.0891
64;total;1;38.3207;38.3207;38.3207
79;initialize;1;3.04816;3.04816;3.04816
79;async;100;0.0152271;0.0071775;0.0231951
79;inner;100;0.276372;0.271263;0.286118
79;wait;100;3.90465e-05;1.8231e-05;0.000409453
79;boundary;100;0.0291186;0.027777;0.0344899
79;calc iter;100;0.320758;0.317345;0.325613
79;calc total;1;32.089;32.089;32.089
79;total;1;38.2927;38.2927;38.2927
65;initialize;1;3.07328;3.07328;3.07328
65;async;100;0.0107885;0.00587658;0.0175806
65;inner;100;0.281724;0.277948;0.288041
65;wait;100;3.64826e-05;1.7705e-05;0.000318559
65;boundary;100;0.0282053;0.0275925;0.0313892
65;calc iter;100;0.320756;0.317547;0.325138
65;calc total;1;32.0891;32.0891;32.0891
65;total;1;38.3207;38.3207;38.3207
80;initialize;1;3.04668;3.04668;3.04668
80;async;100;0.0173419;0.00845241;0.0260575
80;inner;100;0.275171;0.269428;0.286298
80;wait;100;2.69042e-05;1.5142e-05;0.000324427
80;boundary;100;0.028231;0.0276294;0.0291608
80;calc iter;100;0.320772;0.316905;0.324262
80;calc total;1;32.089;32.089;32.089
80;total;1;38.2912;38.2912;38.2912
66;initialize;1;3.07329;3.07329;3.07329
66;async;100;0.0129759;0.00727795;0.0193599
66;inner;100;0.279833;0.274653;0.28653
66;wait;100;3.14196e-05;1.6092e-05;0.000467329
66;boundary;100;0.0279455;0.0272746;0.0312468
66;calc iter;100;0.320787;0.317734;0.325432
66;calc total;1;32.0891;32.0891;32.0891
66;total;1;38.3207;38.3207;38.3207
81;initialize;1;3.04822;3.04822;3.04822
81;async;100;0.0162048;0.00770812;0.0237036
81;inner;100;0.276418;0.271428;0.28787
81;wait;100;2.89439e-05;1.7982e-05;0.000295453
81;boundary;100;0.0281406;0.0272799;0.0287887
81;calc iter;100;0.320794;0.3169;0.32507
81;calc total;1;32.089;32.089;32.089
81;total;1;38.2927;38.2927;38.2927
67;initialize;1;3.07331;3.07331;3.07331
67;async;100;0.0131952;0.00724579;0.0194971
67;inner;100;0.279426;0.274639;0.287107
67;wait;100;2.79007e-05;1.5577e-05;0.000409469
67;boundary;100;0.0281413;0.0273656;0.0286982
67;calc iter;100;0.320792;0.317761;0.327106
67;calc total;1;32.0891;32.0891;32.0891
67;total;1;38.3207;38.3207;38.3207
82;initialize;1;3.04824;3.04824;3.04824
82;async;100;0.01771;0.00778115;0.0241007
82;inner;100;0.274729;0.269283;0.287548
82;wait;100;2.48342e-05;1.5944e-05;0.000254754
82;boundary;100;0.0283345;0.0273475;0.0291144
82;calc iter;100;0.320801;0.316511;0.324673
82;calc total;1;32.089;32.089;32.089
82;total;1;38.2927;38.2927;38.2927
68;initialize;1;3.07328;3.07328;3.07328
68;async;100;0.00951354;0.00600483;0.0160917
68;inner;100;0.281265;0.276215;0.287942
68;wait;100;4.13014e-05;1.7344e-05;0.000333277
68;boundary;100;0.0299243;0.0279283;0.0351649
68;calc iter;100;0.320746;0.316939;0.32756
68;calc total;1;32.0891;32.0891;32.0891
68;total;1;38.3207;38.3207;38.3207
83;initialize;1;3.0482;3.0482;3.0482
83;async;100;0.0194702;0.00904585;0.0250097
83;inner;100;0.272838;0.267448;0.287151
83;wait;100;2.413e-05;1.471e-05;0.00030854
83;boundary;100;0.0284777;0.0272997;0.0298539
83;calc iter;100;0.320812;0.316385;0.324636
83;calc total;1;32.089;32.089;32.089
83;total;1;38.2927;38.2927;38.2927
69;initialize;1;3.07332;3.07332;3.07332
69;async;100;0.00907948;0.00646674;0.0145025
69;inner;100;0.27969;0.275875;0.287544
69;wait;100;5.05015e-05;2.0302e-05;0.000391323
69;boundary;100;0.0318895;0.0278279;0.0361454
69;calc iter;100;0.320711;0.31806;0.326169
69;calc total;1;32.0891;32.0891;32.0891
69;total;1;38.3207;38.3207;38.3207
84;initialize;1;3.0482;3.0482;3.0482
84;async;100;0.012419;0.00703116;0.0187318
70;initialize;1;3.07329;3.07329;3.07329
70;async;100;0.00986921;0.00613967;0.0160545
70;inner;100;0.280629;0.276996;0.287668
70;wait;100;4.43601e-05;1.7296e-05;0.000358728
70;boundary;100;0.0301908;0.0278793;0.0339417
70;calc iter;100;0.320735;0.316785;0.327365
70;calc total;1;32.0891;32.0891;32.0891
70;total;1;38.3207;38.3207;38.3207
84;inner;100;0.279799;0.272403;0.285003
84;wait;100;4.09156e-05;1.6055e-05;0.000282958
84;boundary;100;0.0285155;0.0274125;0.0334697
84;calc iter;100;0.320776;0.31498;0.327535
84;calc total;1;32.089;32.089;32.089
71;initialize;1;3.0733;3.0733;3.0733
71;async;100;0.00901244;0.00643499;0.0143297
71;inner;100;0.282632;0.28014;0.288963
71;wait;100;4.03925e-05;1.7628e-05;0.000271207
71;boundary;100;0.0290557;0.02793;0.031729
71;calc iter;100;0.320742;0.318145;0.327852
71;calc total;1;32.0891;32.0891;32.0891
71;total;1;38.3207;38.3207;38.3207
84;total;1;38.2927;38.2927;38.2927
85;initialize;1;3.04822;3.04822;3.04822
85;async;100;0.0134117;0.00895138;0.0193367
85;inner;100;0.275417;0.267512;0.282671
85;wait;100;5.69833e-05;2.1328e-05;0.000479178
85;boundary;100;0.031852;0.027732;0.0376489
85;calc iter;100;0.320739;0.315257;0.326946
85;calc total;1;32.089;32.089;32.089
85;total;1;38.2927;38.2927;38.2927
86;initialize;1;3.0482;3.0482;3.0482
86;async;100;0.0132027;0.00833194;0.0202559
86;inner;100;0.278575;0.272355;0.284307
86;wait;100;4.32874e-05;1.7708e-05;0.00027301
86;boundary;100;0.0289293;0.027641;0.0324353
86;calc iter;100;0.320751;0.315124;0.32745
86;calc total;1;32.089;32.089;32.089
86;total;1;38.2927;38.2927;38.2927
87;initialize;1;3.04638;3.04638;3.04638
87;async;100;0.013;0.00898633;0.0199113
87;inner;100;0.279377;0.273875;0.284374
87;wait;100;4.14935e-05;1.9524e-05;0.000285987
87;boundary;100;0.0283415;0.0275382;0.0306302
87;calc iter;100;0.320761;0.316048;0.32733
87;calc total;1;32.089;32.089;32.089
87;total;1;38.2909;38.2909;38.2909
88;initialize;1;3.04819;3.04819;3.04819
88;async;100;0.014616;0.0085635;0.0204978
88;inner;100;0.277929;0.27343;0.282748
88;wait;100;3.97303e-05;1.7591e-05;0.00046956
88;boundary;100;0.0281648;0.0273651;0.0307137
88;calc iter;100;0.320751;0.316058;0.32644
88;calc total;1;32.089;32.089;32.089
88;total;1;38.2927;38.2927;38.2927
89;initialize;1;3.04824;3.04824;3.04824
89;async;100;0.0143743;0.00850199;0.0219982
89;inner;100;0.276678;0.27037;0.281845
89;wait;100;5.32629e-05;2.0714e-05;0.000572516
89;boundary;100;0.0296344;0.0274161;0.0333077
89;calc iter;100;0.320741;0.314334;0.327304
89;calc total;1;32.089;32.089;32.089
89;total;1;38.2927;38.2927;38.2927
90;initialize;1;3.04819;3.04819;3.04819
90;async;100;0.0141941;0.00865874;0.0241226
90;inner;100;0.278747;0.27436;0.283443
90;wait;100;3.50082e-05;1.712e-05;0.000365521
90;boundary;100;0.0277875;0.0273514;0.0294751
90;calc iter;100;0.320765;0.316155;0.328709
90;calc total;1;32.089;32.089;32.089
90;total;1;38.2927;38.2927;38.2927
91;initialize;1;3.04586;3.04586;3.04586
91;async;100;0.0150674;0.00865561;0.0215928
91;inner;100;0.277747;0.273214;0.282965
91;wait;100;4.00214e-05;1.864e-05;0.000471819
91;boundary;100;0.0279095;0.0274862;0.0291127
91;calc iter;100;0.320765;0.316771;0.325092
91;calc total;1;32.089;32.089;32.089
91;total;1;38.2903;38.2903;38.2903
92;initialize;1;3.04822;3.04822;3.04822
92;async;100;0.0139818;0.0087346;0.0192496
92;inner;100;0.278613;0.273072;0.284376
92;wait;100;3.50611e-05;1.6197e-05;0.000424704
92;boundary;100;0.0281453;0.0274002;0.0320671
92;calc iter;100;0.320776;0.31843;0.325459
92;calc total;1;32.089;32.089;32.089
92;total;1;38.2927;38.2927;38.2927
93;initialize;1;3.04819;3.04819;3.04819
93;async;100;0.0133367;0.00851883;0.0213566
93;inner;100;0.278671;0.274298;0.284426
93;wait;100;3.95201e-05;1.6908e-05;0.000334406
93;boundary;100;0.0287291;0.0273738;0.0331707
93;calc iter;100;0.320778;0.31643;0.324696
93;calc total;1;32.089;32.089;32.089
93;total;1;38.2927;38.2927;38.2927
94;initialize;1;3.04823;3.04823;3.04823
94;async;100;0.0150242;0.00878378;0.0219409
94;inner;100;0.277499;0.271418;0.283043
94;wait;100;3.31183e-05;1.6284e-05;0.00037921
94;boundary;100;0.0282341;0.0273121;0.0315597
94;calc iter;100;0.320792;0.316332;0.325253
94;calc total;1;32.089;32.089;32.089
94;total;1;38.2927;38.2927;38.2927
95;initialize;1;3.04826;3.04826;3.04826
95;async;100;0.0154104;0.00752096;0.0207505
95;inner;100;0.277132;0.270145;0.283877
95;wait;100;2.97947e-05;1.652e-05;0.000336155
95;boundary;100;0.02824;0.027205;0.0322571
95;calc iter;100;0.320814;0.314858;0.326374
95;calc total;1;32.089;32.089;32.089
95;total;1;38.2927;38.2927;38.2927
1;initialize;1;3.22655;3.22655;3.22655
1;async;100;0.0113487;0.00674276;0.0160243
1;inner;100;0.281209;0.275786;0.287389
1;wait;100;3.32902e-05;1.7089e-05;0.000434037
1;boundary;100;0.0282723;0.0276086;0.0304672
1;calc iter;100;0.320865;0.318382;0.325313
1;calc total;1;32.089;32.089;32.089
1;total;1;38.4736;38.4736;38.4736
2;initialize;1;3.22657;3.22657;3.22657
2;async;100;0.0126427;0.00780981;0.0176337
2;inner;100;0.279963;0.274449;0.287724
2;wait;100;2.64624e-05;1.6307e-05;0.000365162
2;boundary;100;0.0282472;0.0274805;0.0288389
2;calc iter;100;0.320881;0.317844;0.325919
2;calc total;1;32.089;32.089;32.089
2;total;1;38.4736;38.4736;38.4736
3;initialize;1;3.2215;3.2215;3.2215
3;async;100;0.0116791;0.00681121;0.0149975
3;inner;100;0.28056;0.275036;0.289111
3;wait;100;2.7124e-05;1.6847e-05;0.00027414
3;boundary;100;0.0286225;0.0275257;0.0310435
3;calc iter;100;0.32089;0.317974;0.327457
3;calc total;1;32.089;32.089;32.089
3;total;1;38.4685;38.4685;38.4685
4;initialize;1;3.22652;3.22652;3.22652
4;async;100;0.00932817;0.00652441;0.0129722
4;inner;100;0.281441;0.276078;0.287643
4;wait;100;4.62448e-05;2.1335e-05;0.000284511
4;boundary;100;0.0300341;0.0276808;0.0349864
4;calc iter;100;0.320851;0.317249;0.32598
4;calc total;1;32.089;32.089;32.089
4;total;1;38.4736;38.4736;38.4736
5;initialize;1;3.22651;3.22651;3.22651
5;async;100;0.00980417;0.00742276;0.0138289
5;inner;100;0.278348;0.273143;0.284987
5;wait;100;5.73489e-05;2.4704e-05;0.000556999
5;boundary;100;0.0326006;0.0279086;0.03728
5;calc iter;100;0.320812;0.317579;0.324445
5;calc total;1;32.089;32.089;32.089
5;total;1;38.4736;38.4736;38.4736
6;initialize;1;3.22188;3.22188;3.22188
6;async;100;0.00912669;0.00655687;0.0149874
6;inner;100;0.281957;0.277902;0.288213
6;wait;100;4.47116e-05;1.9941e-05;0.000294273
6;boundary;100;0.0296827;0.0274777;0.033259
6;calc iter;100;0.320813;0.317786;0.326159
6;calc total;1;32.089;32.089;32.089
6;total;1;38.469;38.469;38.469
7;initialize;1;3.22654;3.22654;3.22654
7;async;100;0.0102432;0.00654576;0.0143473
7;inner;100;0.280986;0.277467;0.286133
7;wait;100;4.73688e-05;2.0856e-05;0.000352232
7;boundary;100;0.0295521;0.0277826;0.0323229
7;calc iter;100;0.320829;0.318528;0.324468
7;calc total;1;32.089;32.089;32.089
7;total;1;38.4736;38.4736;38.4736
8;initialize;1;3.22656;3.22656;3.22656
8;async;100;0.00908502;0.00622116;0.014094
8;inner;100;0.282778;0.279004;0.288263
8;wait;100;3.80168e-05;1.9298e-05;0.000279837
8;boundary;100;0.0289229;0.0278234;0.0316605
8;calc iter;100;0.320825;0.317268;0.326768
8;calc total;1;32.089;32.089;32.089
8;total;1;38.4736;38.4736;38.4736
9;initialize;1;3.22338;3.22338;3.22338
9;async;100;0.00910574;0.00625879;0.0165301
9;inner;100;0.281439;0.276931;0.287984
9;wait;100;4.85845e-05;1.7996e-05;0.000287207
9;boundary;100;0.0302288;0.0276622;0.0338469
9;calc iter;100;0.320823;0.316925;0.326042
9;calc total;1;32.089;32.089;32.089
9;total;1;38.4704;38.4704;38.4704
10;initialize;1;3.21983;3.21983;3.21983
10;async;100;0.00965901;0.00648364;0.0167592
10;inner;100;0.282349;0.279115;0.288155
10;wait;100;3.86597e-05;1.8908e-05;0.00029154
10;boundary;100;0.0288052;0.0277589;0.0315555
10;calc iter;100;0.320853;0.317922;0.326115
10;calc total;1;32.089;32.089;32.089
10;total;1;38.4669;38.4669;38.4669
11;initialize;1;3.22314;3.22314;3.22314
11;async;100;0.0113125;0.00651873;0.0191355
11;inner;100;0.280845;0.276715;0.286026
11;wait;100;3.80681e-05;1.7106e-05;0.000451677
11;boundary;100;0.0286606;0.027712;0.0310925
11;calc iter;100;0.320857;0.317063;0.325024
11;calc total;1;32.089;32.089;32.089
11;total;1;38.4702;38.4702;38.4702
12;initialize;1;3.22654;3.22654;3.22654
12;async;100;0.0116015;0.00638007;0.0198789
12;inner;100;0.281001;0.273042;0.28831
12;wait;100;3.3048e-05;1.7184e-05;0.000306206
12;boundary;100;0.0282105;0.0278571;0.0291501
12;calc iter;100;0.320848;0.318387;0.325803
12;calc total;1;32.089;32.089;32.089
12;total;1;38.4736;38.4736;38.4736
13;initialize;1;3.22656;3.22656;3.22656
13;async;100;0.0130032;0.00752515;0.0219708
13;inner;100;0.279407;0.271633;0.286433
13;wait;100;3.78226e-05;1.7564e-05;0.00043042
13;boundary;100;0.0284062;0.0279301;0.0306158
13;calc iter;100;0.320855;0.316816;0.325022
13;calc total;1;32.089;32.089;32.089
13;total;1;38.4736;38.4736;38.4736
14;initialize;1;3.22657;3.22657;3.22657
14;async;100;0.0140896;0.00716886;0.0218103
14;inner;100;0.278627;0.270325;0.286864
14;wait;100;2.83727e-05;1.6066e-05;0.000325084
14;boundary;100;0.0281175;0.0276434;0.0288926
14;calc iter;100;0.320864;0.316267;0.326262
14;calc total;1;32.089;32.089;32.089
14;total;1;38.4736;38.4736;38.4736
15;initialize;1;3.22135;3.22135;3.22135
15;async;100;0.0150708;0.00902621;0.0229909
15;inner;100;0.277505;0.268902;0.286647
15;wait;100;2.61361e-05;1.6042e-05;0.00035937
15;boundary;100;0.0282799;0.0275206;0.0291984
15;calc iter;100;0.320883;0.317659;0.32425
15;calc total;1;32.089;32.089;32.089
15;total;1;38.4684;38.4684;38.4684
16;initialize;1;3.2194;3.2194;3.2194
16;async;100;0.013308;0.00736221;0.0206573
16;inner;100;0.279401;0.27247;0.286007
16;wait;100;3.61143e-05;1.5913e-05;0.000496209
16;boundary;100;0.0281339;0.0273224;0.0303268
16;calc iter;100;0.320881;0.316953;0.326863
16;calc total;1;32.0891;32.0891;32.0891
16;total;1;38.4664;38.4664;38.4664
17;initialize;1;3.22655;3.22655;3.22655
17;async;100;0.0104082;0.00657048;0.0186334
17;inner;100;0.279358;0.273832;0.287593
17;wait;100;5.47739e-05;1.8755e-05;0.00031678
17;boundary;100;0.0310018;0.0276084;0.0358851
17;calc iter;100;0.320824;0.316438;0.326081
17;calc total;1;32.0891;32.0891;32.0891
17;total;1;38.4736;38.4736;38.4736
18;initialize;1;3.22267;3.22267;3.22267
18;async;100;0.0108797;0.0070484;0.0166276
18;inner;100;0.278877;0.273563;0.287281
18;wait;100;5.20988e-05;2.6734e-05;0.000388991
18;boundary;100;0.0310055;0.027703;0.0348724
18;calc iter;100;0.320816;0.317896;0.323952
18;calc total;1;32.0891;32.0891;32.0891
18;total;1;38.4697;38.4697;38.4697
19;initialize;1;3.22051;3.22051;3.22051
19;async;100;0.0117586;0.00739619;0.0193485
19;inner;100;0.280119;0.273346;0.286915
19;wait;100;4.31338e-05;2.013e-05;0.000373489
19;boundary;100;0.0289335;0.0276053;0.0333639
19;calc iter;100;0.320856;0.316745;0.326541
19;calc total;1;32.0891;32.0891;32.0891
19;total;1;38.4676;38.4676;38.4676
20;initialize;1;3.22656;3.22656;3.22656
20;async;100;0.0115136;0.00705437;0.0173347
20;inner;100;0.280451;0.271098;0.287409
20;wait;100;3.38611e-05;1.6371e-05;0.0002867
20;boundary;100;0.0288751;0.02751;0.0348781
20;calc iter;100;0.320875;0.316985;0.324823
20;calc total;1;32.089;32.089;32.089
20;total;1;38.4736;38.4736;38.4736
21;initialize;1;3.22379;3.22379;3.22379
21;async;100;0.0105529;0.00686497;0.0161983
21;inner;100;0.279311;0.267664;0.287244
21;wait;100;4.70821e-05;1.9088e-05;0.000340189
21;boundary;100;0.0309288;0.0277703;0.040096
21;calc iter;100;0.320841;0.31652;0.323981
21;calc total;1;32.0891;32.0891;32.0891
21;total;1;38.4709;38.4709;38.4709
22;initialize;1;3.22653;3.22653;3.22653
22;async;100;0.0102691;0.00692466;0.014941
22;inner;100;0.279237;0.268155;0.287296
22;wait;100;4.94404e-05;2.1615e-05;0.00030925
22;boundary;100;0.0312824;0.0278886;0.0387966
22;calc iter;100;0.320839;0.316289;0.324723
22;calc total;1;32.0891;32.0891;32.0891
22;total;1;38.4736;38.4736;38.4736
23;initialize;1;3.22652;3.22652;3.22652
23;async;100;0.0102635;0.00612907;0.0159179
23;inner;100;0.280853;0.270409;0.287504
23;wait;100;4.18564e-05;1.7022e-05;0.00028713
23;boundary;100;0.0297035;0.0277395;0.0366041
23;calc iter;100;0.320863;0.316245;0.326832
23;calc total;1;32.0891;32.0891;32.0891
23;total;1;38.4736;38.4736;38.4736
DASH
InitEnergy=125.00000
EndEnergy=125.00000
DiffEnergy=-0.00000
Matrixspec: 1500 x 1500 x 1500
Iterations: 100
# unit_id;function_name;num_calls;avg_runtime;min_runtime;max_runtime
0;initialize;1;2.61040;2.61040;2.61040
0;async;100;0.00907;0.00667;0.01303
0;inner;100;0.28347;0.27848;0.28940
0;wait;100;0.00003;0.00002;0.00026
0;boundary;100;0.02834;0.02747;0.03021
0;calc iter;100;0.32091;0.31817;0.32779
0;calc total;1;32.09371;32.09371;32.09371
0;total;1;37.73695;37.73695;37.73695
24;initialize;1;2.59913;2.59913;2.59913
24;async;100;0.00980973;0.00728902;0.0139357
24;inner;100;0.283059;0.279477;0.286787
24;wait;100;3.64239e-05;1.6244e-05;0.000422274
24;boundary;100;0.0278965;0.0275244;0.0324144
24;calc iter;100;0.320803;0.31854;0.324275
24;calc total;1;32.0937;32.0937;32.0937
24;total;1;37.7257;37.7257;37.7257
25;initialize;1;2.59781;2.59781;2.59781
25;async;100;0.00791253;0.00618215;0.0117701
25;inner;100;0.284323;0.281862;0.287644
25;wait;100;4.39489e-05;1.843e-05;0.000261928
25;boundary;100;0.0285161;0.0277192;0.0305959
25;calc iter;100;0.320796;0.319112;0.324477
25;calc total;1;32.0937;32.0937;32.0937
25;total;1;37.7244;37.7244;37.7244
26;initialize;1;2.59723;2.59723;2.59723
26;async;100;0.00780931;0.00620722;0.0108925
26;inner;100;0.284905;0.282856;0.287544
26;wait;100;4.1009e-05;1.7884e-05;0.000311004
26;boundary;100;0.0280524;0.0276073;0.0294274
26;calc iter;100;0.320809;0.319292;0.324312
26;calc total;1;32.0937;32.0937;32.0937
26;total;1;37.7238;37.7238;37.7238
27;initialize;1;2.59912;2.59912;2.59912
27;async;100;0.0084745;0.00629807;0.0120505
27;inner;100;0.28441;0.281435;0.287215
27;wait;100;3.22841e-05;1.7609e-05;0.000270452
27;boundary;100;0.0278856;0.0276337;0.0282798
27;calc iter;100;0.320804;0.318774;0.324512
27;calc total;1;32.0937;32.0937;32.0937
27;total;1;37.7257;37.7257;37.7257
28;initialize;1;2.59916;2.59916;2.59916
28;async;100;0.0110313;0.00768595;0.0135803
28;inner;100;0.281896;0.279115;0.286761
28;wait;100;2.63885e-05;1.7293e-05;0.000293126
28;boundary;100;0.0278674;0.0272616;0.0290835
28;calc iter;100;0.320822;0.31895;0.324036
28;calc total;1;32.0937;32.0937;32.0937
28;total;1;37.7257;37.7257;37.7257
29;initialize;1;2.59923;2.59923;2.59923
29;async;100;0.00907082;0.00660532;0.0120164
29;inner;100;0.283685;0.281553;0.287545
29;wait;100;4.33072e-05;2.0124e-05;0.000329077
29;boundary;100;0.0280091;0.0273592;0.0296317
29;calc iter;100;0.320809;0.31791;0.323698
29;calc total;1;32.0937;32.0937;32.0937
29;total;1;37.7258;37.7258;37.7258
30;initialize;1;2.59912;2.59912;2.59912
30;async;100;0.00957307;0.00762839;0.0127205
30;inner;100;0.283547;0.281355;0.286637
30;wait;100;3.20594e-05;1.7968e-05;0.000353361
30;boundary;100;0.0276546;0.0272912;0.0291045
30;calc iter;100;0.320808;0.318981;0.322934
30;calc total;1;32.0937;32.0937;32.0937
30;total;1;37.7257;37.7257;37.7257
31;initialize;1;2.59912;2.59912;2.59912
31;async;100;0.0101311;0.007766;0.0131798
31;inner;100;0.282936;0.280319;0.287021
31;wait;100;2.88823e-05;1.8312e-05;0.000296833
31;boundary;100;0.0277142;0.0272755;0.028029
31;calc iter;100;0.320811;0.318943;0.323398
31;calc total;1;32.0937;32.0937;32.0937
31;total;1;37.7257;37.7257;37.7257
32;initialize;1;2.59915;2.59915;2.59915
32;async;100;0.00854823;0.00590706;0.0135836
32;inner;100;0.284068;0.281218;0.286399
32;wait;100;4.32007e-05;1.8981e-05;0.00028685
32;boundary;100;0.0281396;0.0276775;0.0290194
32;calc iter;100;0.3208;0.318288;0.323245
32;calc total;1;32.0937;32.0937;32.0937
32;total;1;37.7257;37.7257;37.7257
33;initialize;1;2.59455;2.59455;2.59455
33;async;100;0.00848116;0.00694882;0.0104665
33;inner;100;0.281232;0.278205;0.286157
33;wait;100;5.69018e-05;2.581e-05;0.0003706
33;boundary;100;0.0309974;0.0276595;0.0335938
33;calc iter;100;0.320769;0.318858;0.322961
33;calc total;1;32.0937;32.0937;32.0937
33;total;1;37.7211;37.7211;37.7211
34;initialize;1;2.5937;2.5937;2.5937
34;async;100;0.00835274;0.00640153;0.0134848
34;inner;100;0.282191;0.279404;0.286606
34;wait;100;5.24625e-05;1.9559e-05;0.000299212
34;boundary;100;0.0301798;0.0277302;0.0324481
34;calc iter;100;0.320777;0.318546;0.324198
34;calc total;1;32.0937;32.0937;32.0937
34;total;1;37.7202;37.7202;37.7202
72;initialize;1;2.60018;2.60018;2.60018
72;async;100;0.00894667;0.00577524;0.0141172
72;inner;100;0.280437;0.27235;0.29002
72;wait;100;4.68925e-05;2.0885e-05;0.0002964
72;boundary;100;0.0313336;0.028109;0.0387611
72;calc iter;100;0.320765;0.316301;0.328402
72;calc total;1;32.0937;32.0937;32.0937
72;total;1;37.7268;37.7268;37.7268
35;initialize;1;2.59924;2.59924;2.59924
35;async;100;0.00924729;0.00627765;0.0174307
35;inner;100;0.28255;0.28016;0.286323
35;wait;100;5.1576e-05;1.8432e-05;0.000418405
35;boundary;100;0.028936;0.0277326;0.0308865
35;calc iter;100;0.320786;0.31784;0.326248
35;calc total;1;32.0937;32.0937;32.0937
35;total;1;37.7258;37.7258;37.7258
48;initialize;1;2.59263;2.59263;2.59263
48;async;100;0.0103982;0.00609935;0.0182557
48;inner;100;0.282499;0.276033;0.28673
48;wait;100;3.066e-05;1.6257e-05;0.000260224
48;boundary;100;0.0278432;0.027467;0.0283564
48;calc iter;100;0.320772;0.316961;0.323799
48;calc total;1;32.0937;32.0937;32.0937
48;total;1;37.7191;37.7191;37.7191
73;initialize;1;2.60107;2.60107;2.60107
73;async;100;0.00974222;0.00668211;0.0162135
73;inner;100;0.278888;0.270319;0.288187
73;wait;100;4.92755e-05;2.0422e-05;0.000299655
73;boundary;100;0.0320726;0.0279565;0.0413737
73;calc iter;100;0.320754;0.316782;0.328133
73;calc total;1;32.0937;32.0937;32.0937
73;total;1;37.7277;37.7277;37.7277
36;initialize;1;2.5991;2.5991;2.5991
36;async;100;0.00810635;0.00668119;0.00990932
36;inner;100;0.284469;0.28281;0.287767
36;wait;100;4.25087e-05;2.0977e-05;0.000278697
36;boundary;100;0.0281966;0.0278906;0.0292416
36;calc iter;100;0.320815;0.319768;0.325383
36;calc total;1;32.0937;32.0937;32.0937
36;total;1;37.7256;37.7256;37.7256
49;initialize;1;2.59267;2.59267;2.59267
49;async;100;0.0104756;0.00629888;0.0191906
49;inner;100;0.282206;0.277778;0.286572
49;wait;100;3.72951e-05;1.7499e-05;0.000291412
49;boundary;100;0.0280239;0.0275662;0.0300993
49;calc iter;100;0.320745;0.317905;0.325036
49;calc total;1;32.0937;32.0937;32.0937
49;total;1;37.7191;37.7191;37.7191
74;initialize;1;2.6011;2.6011;2.6011
74;async;100;0.00901468;0.00618296;0.0152324
74;inner;100;0.281994;0.275641;0.288002
74;wait;100;4.06946e-05;1.9745e-05;0.000273806
74;boundary;100;0.029725;0.0279636;0.0339752
74;calc iter;100;0.320776;0.316244;0.325734
74;calc total;1;32.0937;32.0937;32.0937
74;total;1;37.7276;37.7276;37.7276
37;initialize;1;2.59918;2.59918;2.59918
37;async;100;0.00748229;0.00639573;0.00979194
37;inner;100;0.282246;0.279264;0.287744
37;wait;100;5.45701e-05;2.0084e-05;0.000310344
37;boundary;100;0.0310044;0.0277695;0.0334281
37;calc iter;100;0.320789;0.31905;0.324995
37;calc total;1;32.0937;32.0937;32.0937
37;total;1;37.7257;37.7257;37.7257
50;initialize;1;2.58952;2.58952;2.58952
50;async;100;0.0119159;0.00606143;0.0205779
50;inner;100;0.280749;0.275013;0.286421
50;wait;100;3.32706e-05;1.6446e-05;0.000314321
50;boundary;100;0.0280589;0.0275639;0.0326166
50;calc iter;100;0.320759;0.317126;0.325199
50;calc total;1;32.0937;32.0937;32.0937
50;total;1;37.716;37.716;37.716
75;initialize;1;2.60124;2.60124;2.60124
75;async;100;0.0104712;0.00669388;0.0168942
75;inner;100;0.280473;0.275283;0.28802
75;wait;100;4.18264e-05;1.7937e-05;0.000286501
75;boundary;100;0.0297601;0.0279159;0.0323549
75;calc iter;100;0.320748;0.316911;0.325366
75;calc total;1;32.0937;32.0937;32.0937
75;total;1;37.7278;37.7278;37.7278
38;initialize;1;2.59919;2.59919;2.59919
38;async;100;0.0085616;0.00712549;0.0116936
38;inner;100;0.281535;0.278929;0.286724
38;wait;100;5.09875e-05;1.9273e-05;0.000371757
38;boundary;100;0.0306464;0.027842;0.032616
38;calc iter;100;0.320795;0.31887;0.324256
38;calc total;1;32.0937;32.0937;32.0937
38;total;1;37.7257;37.7257;37.7257
51;initialize;1;2.59151;2.59151;2.59151
51;async;100;0.0136709;0.0074338;0.0246878
51;inner;100;0.279071;0.273264;0.284825
51;wait;100;3.26446e-05;1.7126e-05;0.000346257
51;boundary;100;0.0280256;0.0273333;0.0330174
51;calc iter;100;0.320802;0.317489;0.326999
51;calc total;1;32.0937;32.0937;32.0937
51;total;1;37.718;37.718;37.718
76;initialize;1;2.60112;2.60112;2.60112
76;async;100;0.0115575;0.00687874;0.01909
76;inner;100;0.278543;0.273787;0.286092
76;wait;100;5.14858e-05;1.908e-05;0.000409825
76;boundary;100;0.0305864;0.0278069;0.0335774
76;calc iter;100;0.32074;0.317069;0.324362
76;calc total;1;32.0937;32.0937;32.0937
76;total;1;37.7277;37.7277;37.7277
39;initialize;1;2.59915;2.59915;2.59915
39;async;100;0.00840736;0.00663896;0.0109106
39;inner;100;0.283567;0.281305;0.287306
39;wait;100;4.52946e-05;1.9133e-05;0.000305159
39;boundary;100;0.0287856;0.0280154;0.0296245
39;calc iter;100;0.320807;0.318903;0.324806
39;calc total;1;32.0937;32.0937;32.0937
39;total;1;37.7257;37.7257;37.7257
52;initialize;1;2.5918;2.5918;2.5918
52;async;100;0.0105211;0.0063556;0.0156472
52;inner;100;0.282297;0.277178;0.285336
52;wait;100;3.61522e-05;1.7397e-05;0.000338959
52;boundary;100;0.0278974;0.027403;0.0292827
52;calc iter;100;0.320754;0.316145;0.325151
52;calc total;1;32.0937;32.0937;32.0937
52;total;1;37.7183;37.7183;37.7183
77;initialize;1;2.60112;2.60112;2.60112
77;async;100;0.0117607;0.00743674;0.0218835
77;inner;100;0.277932;0.271473;0.285525
77;wait;100;5.00555e-05;2.5623e-05;0.00042963
77;boundary;100;0.0309764;0.0277846;0.0366199
77;calc iter;100;0.320721;0.316808;0.32796
77;calc total;1;32.0937;32.0937;32.0937
77;total;1;37.7277;37.7277;37.7277
40;initialize;1;2.59906;2.59906;2.59906
40;async;100;0.0107938;0.00788047;0.0134497
40;inner;100;0.282097;0.27959;0.284971
40;wait;100;3.50685e-05;1.7653e-05;0.000556038
40;boundary;100;0.0279005;0.0274226;0.0322813
40;calc iter;100;0.320828;0.319222;0.324362
40;calc total;1;32.0937;32.0937;32.0937
40;total;1;37.7256;37.7256;37.7256
53;initialize;1;2.58979;2.58979;2.58979
53;async;100;0.0116553;0.00746376;0.0165787
53;inner;100;0.280087;0.276171;0.284945
53;wait;100;4.33676e-05;1.6315e-05;0.000353833
53;boundary;100;0.0289677;0.0273287;0.0328891
53;calc iter;100;0.320755;0.316573;0.324913
53;calc total;1;32.0937;32.0937;32.0937
53;total;1;37.7162;37.7162;37.7162
78;initialize;1;2.60107;2.60107;2.60107
78;async;100;0.0119045;0.00645084;0.022267
78;inner;100;0.2799;0.274911;0.287434
78;wait;100;4.03265e-05;1.7717e-05;0.000366875
78;boundary;100;0.0288936;0.0275743;0.0330319
78;calc iter;100;0.320741;0.317642;0.325332
78;calc total;1;32.0937;32.0937;32.0937
78;total;1;37.7277;37.7277;37.7277
41;initialize;1;2.59911;2.59911;2.59911
41;async;100;0.00895873;0.00731117;0.0107369
41;inner;100;0.282235;0.280315;0.286946
41;wait;100;5.49763e-05;3.2351e-05;0.000375097
41;boundary;100;0.0295516;0.0276018;0.0317821
41;calc iter;100;0.320802;0.318912;0.323604
41;calc total;1;32.0937;32.0937;32.0937
41;total;1;37.7256;37.7256;37.7256
54;initialize;1;2.59261;2.59261;2.59261
54;async;100;0.0113544;0.00739292;0.0155622
54;inner;100;0.280253;0.276106;0.284618
54;wait;100;4.91014e-05;2.15e-05;0.000360333
54;boundary;100;0.0290997;0.0273194;0.0324688
54;calc iter;100;0.320757;0.316651;0.325005
54;calc total;1;32.0937;32.0937;32.0937
54;total;1;37.7191;37.7191;37.7191
79;initialize;1;2.60108;2.60108;2.60108
79;async;100;0.0126301;0.00639044;0.024393
79;inner;100;0.279665;0.274017;0.288279
79;wait;100;3.40289e-05;1.6855e-05;0.000320632
79;boundary;100;0.0284696;0.0275623;0.0334764
79;calc iter;100;0.3208;0.317222;0.32664
79;calc total;1;32.0937;32.0937;32.0937
79;total;1;37.7276;37.7276;37.7276
42;initialize;1;2.59605;2.59605;2.59605
42;async;100;0.0096988;0.00741756;0.011608
42;inner;100;0.282864;0.281354;0.286785
42;wait;100;4.2639e-05;2.4596e-05;0.000347891
42;boundary;100;0.0282061;0.0275967;0.0296413
42;calc iter;100;0.320813;0.319609;0.323984
42;calc total;1;32.0937;32.0937;32.0937
42;total;1;37.7226;37.7226;37.7226
55;initialize;1;2.59307;2.59307;2.59307
55;async;100;0.0116007;0.00866756;0.0172145
55;inner;100;0.280353;0.277469;0.284106
55;wait;100;4.98085e-05;2.3369e-05;0.000519987
55;boundary;100;0.0287389;0.0274039;0.030958
55;calc iter;100;0.320744;0.317669;0.323598
55;calc total;1;32.0937;32.0937;32.0937
55;total;1;37.7195;37.7195;37.7195
80;initialize;1;2.60107;2.60107;2.60107
80;async;100;0.0136277;0.00848164;0.0203013
80;inner;100;0.279003;0.274292;0.287861
80;wait;100;2.61387e-05;1.6438e-05;0.000287208
80;boundary;100;0.0281771;0.0272273;0.0292741
80;calc iter;100;0.320836;0.316973;0.324512
80;calc total;1;32.0937;32.0937;32.0937
80;total;1;37.7276;37.7276;37.7276
43;initialize;1;2.59912;2.59912;2.59912
43;async;100;0.00978489;0.0079157;0.0117707
43;inner;100;0.2832;0.281326;0.286029
43;wait;100;3.71739e-05;2.0616e-05;0.000473239
43;boundary;100;0.0277989;0.0275101;0.0282983
43;calc iter;100;0.320822;0.319467;0.323091
43;calc total;1;32.0937;32.0937;32.0937
43;total;1;37.7257;37.7257;37.7257
56;initialize;1;2.59265;2.59265;2.59265
56;async;100;0.0101319;0.00707947;0.0167004
56;inner;100;0.282672;0.278343;0.286728
56;wait;100;3.15435e-05;1.7347e-05;0.000283389
56;boundary;100;0.0279293;0.0275292;0.0287931
56;calc iter;100;0.320766;0.317105;0.326444
56;calc total;1;32.0937;32.0937;32.0937
56;total;1;37.7191;37.7191;37.7191
81;initialize;1;2.60118;2.60118;2.60118
81;async;100;0.0136019;0.00810011;0.0205626
81;inner;100;0.278988;0.273094;0.287209
81;wait;100;3.04984e-05;1.6738e-05;0.0003052
81;boundary;100;0.0281844;0.0276168;0.0294407
81;calc iter;100;0.320806;0.317474;0.324634
81;calc total;1;32.0937;32.0937;32.0937
81;total;1;37.7277;37.7277;37.7277
44;initialize;1;2.59918;2.59918;2.59918
44;async;100;0.00912318;0.00637494;0.0131821
44;inner;100;0.28354;0.281363;0.287533
44;wait;100;2.50706e-05;1.6637e-05;0.00029948
44;boundary;100;0.0281566;0.0274431;0.0285049
44;calc iter;100;0.320846;0.319242;0.324686
44;calc total;1;32.0937;32.0937;32.0937
44;total;1;37.7257;37.7257;37.7257
57;initialize;1;2.59264;2.59264;2.59264
57;async;100;0.0106895;0.0073026;0.0138807
57;inner;100;0.279972;0.275783;0.285509
57;wait;100;5.52024e-05;2.0111e-05;0.000409124
57;boundary;100;0.0300236;0.0275429;0.0334036
57;calc iter;100;0.320741;0.316564;0.32357
57;calc total;1;32.0937;32.0937;32.0937
57;total;1;37.7191;37.7191;37.7191
82;initialize;1;2.60115;2.60115;2.60115
82;async;100;0.0150826;0.0078315;0.0214767
82;inner;100;0.277506;0.271837;0.287231
82;wait;100;2.70077e-05;1.6081e-05;0.000317688
82;boundary;100;0.0282114;0.0273321;0.0289275
82;calc iter;100;0.320829;0.316556;0.325613
82;calc total;1;32.0937;32.0937;32.0937
82;total;1;37.7277;37.7277;37.7277
45;initialize;1;2.59907;2.59907;2.59907
45;async;100;0.00818505;0.00649163;0.0101134
45;inner;100;0.284519;0.282703;0.287554
45;wait;100;3.80685e-05;1.9463e-05;0.000325978
45;boundary;100;0.0280782;0.0277208;0.0290635
45;calc iter;100;0.320822;0.319507;0.324334
45;calc total;1;32.0937;32.0937;32.0937
45;total;1;37.7256;37.7256;37.7256
58;initialize;1;2.59262;2.59262;2.59262
58;async;100;0.0104148;0.00640296;0.0158279
58;inner;100;0.281973;0.278345;0.286185
58;wait;100;4.0425e-05;1.928e-05;0.00029771
58;boundary;100;0.0283421;0.0274918;0.0308182
58;calc iter;100;0.320772;0.316048;0.325093
58;calc total;1;32.0937;32.0937;32.0937
58;total;1;37.7191;37.7191;37.7191
83;initialize;1;2.6011;2.6011;2.6011
83;async;100;0.016688;0.00873441;0.0233785
83;inner;100;0.275647;0.270093;0.287241
83;wait;100;2.60923e-05;1.6026e-05;0.000404877
83;boundary;100;0.0284986;0.0270921;0.0302366
83;calc iter;100;0.320861;0.316515;0.326887
83;calc total;1;32.0937;32.0937;32.0937
83;total;1;37.7277;37.7277;37.7277
46;initialize;1;2.59797;2.59797;2.59797
46;async;100;0.00824687;0.00652047;0.0102597
46;inner;100;0.284468;0.282655;0.287324
46;wait;100;3.10333e-05;1.7635e-05;0.000413202
46;boundary;100;0.0280833;0.0276598;0.0286847
46;calc iter;100;0.320831;0.31943;0.32382
46;calc total;1;32.0937;32.0937;32.0937
46;total;1;37.7245;37.7245;37.7245
59;initialize;1;2.59271;2.59271;2.59271
59;async;100;0.0112488;0.0080154;0.01901
59;inner;100;0.281216;0.27738;0.285102
59;wait;100;4.19711e-05;1.9001e-05;0.000352714
59;boundary;100;0.0282449;0.0276986;0.030624
59;calc iter;100;0.320754;0.317726;0.324387
59;calc total;1;32.0937;32.0937;32.0937
59;total;1;37.7192;37.7192;37.7192
84;initialize;1;2.60108;2.60108;2.60108
84;async;100;0.0114698;0.00625527;0.0162859
84;inner;100;0.279903;0.272979;0.28584
84;wait;100;4.46789e-05;1.5782e-05;0.000299035
84;boundary;100;0.0294032;0.0273375;0.0336912
84;calc iter;100;0.320821;0.315719;0.327228
84;calc total;1;32.0937;32.0937;32.0937
84;total;1;37.7276;37.7276;37.7276
47;initialize;1;2.59917;2.59917;2.59917
47;async;100;0.00889603;0.00679494;0.0112888
47;inner;100;0.283806;0.281442;0.288025
47;wait;100;2.47266e-05;1.6491e-05;0.000282799
47;boundary;100;0.0281146;0.0275066;0.0283252
47;calc iter;100;0.320842;0.319427;0.325185
47;calc total;1;32.0937;32.0937;32.0937
47;total;1;37.7257;37.7257;37.7257
60;initialize;1;2.58805;2.58805;2.58805
60;async;100;0.00920028;0.00647682;0.0177744
60;inner;100;0.28298;0.277802;0.288498
60;wait;100;3.70812e-05;1.6791e-05;0.000358429
60;boundary;100;0.0285634;0.0278137;0.0323634
60;calc iter;100;0.320782;0.317329;0.325858
60;calc total;1;32.0937;32.0937;32.0937
60;total;1;37.7145;37.7145;37.7145
85;initialize;1;2.6011;2.6011;2.6011
85;async;100;0.0130521;0.00812476;0.0194078
85;inner;100;0.27739;0.269721;0.284152
85;wait;100;4.96637e-05;1.7797e-05;0.00034446
85;boundary;100;0.0303051;0.0275998;0.0356719
85;calc iter;100;0.320798;0.315542;0.327502
85;calc total;1;32.0937;32.0937;32.0937
85;total;1;37.7276;37.7276;37.7276
61;initialize;1;2.59266;2.59266;2.59266
61;async;100;0.00932128;0.00673469;0.0134001
61;inner;100;0.280344;0.272536;0.287847
61;wait;100;5.33278e-05;2.3556e-05;0.000366545
61;boundary;100;0.0310345;0.0279522;0.0369537
61;calc iter;100;0.320755;0.316286;0.324708
61;calc total;1;32.0937;32.0937;32.0937
61;total;1;37.7191;37.7191;37.7191
86;initialize;1;2.60118;2.60118;2.60118
86;async;100;0.0127949;0.00789156;0.0212568
86;inner;100;0.278938;0.272376;0.284565
86;wait;100;4.60828e-05;1.8263e-05;0.00030373
86;boundary;100;0.0290286;0.0275867;0.0326658
86;calc iter;100;0.320809;0.316516;0.327437
86;calc total;1;32.0937;32.0937;32.0937
86;total;1;37.7277;37.7277;37.7277
62;initialize;1;2.59266;2.59266;2.59266
62;async;100;0.00973205;0.00694029;0.0168507
62;inner;100;0.281426;0.275316;0.28746
62;wait;100;4.17654e-05;2.0316e-05;0.000315066
62;boundary;100;0.0295633;0.0278186;0.0350219
62;calc iter;100;0.320765;0.318106;0.325085
62;calc total;1;32.0937;32.0937;32.0937
62;total;1;37.7191;37.7191;37.7191
87;initialize;1;2.60119;2.60119;2.60119
87;async;100;0.0128069;0.0084697;0.0184342
87;inner;100;0.279693;0.274587;0.284915
87;wait;100;4.09301e-05;1.9566e-05;0.000311218
87;boundary;100;0.0282565;0.0275949;0.0297311
87;calc iter;100;0.320799;0.317067;0.324911
87;calc total;1;32.0937;32.0937;32.0937
87;total;1;37.7277;37.7277;37.7277
63;initialize;1;2.5927;2.5927;2.5927
63;async;100;0.00937254;0.00646024;0.01926
63;inner;100;0.282829;0.277439;0.28896
63;wait;100;3.54414e-05;1.7231e-05;0.000271377
63;boundary;100;0.0285367;0.0279071;0.032573
63;calc iter;100;0.320775;0.317547;0.326309
63;calc total;1;32.0937;32.0937;32.0937
63;total;1;37.7191;37.7191;37.7191
88;initialize;1;2.60117;2.60117;2.60117
88;async;100;0.0145084;0.00853009;0.0202369
88;inner;100;0.277114;0.272226;0.282235
88;wait;100;5.06857e-05;2.2929e-05;0.000539085
88;boundary;100;0.0291237;0.0274371;0.0330113
88;calc iter;100;0.320798;0.315887;0.327206
88;calc total;1;32.0937;32.0937;32.0937
88;total;1;37.7277;37.7277;37.7277
64;initialize;1;2.59274;2.59274;2.59274
64;async;100;0.0116686;0.00791488;0.0195922
64;inner;100;0.281191;0.274776;0.287812
64;wait;100;3.55461e-05;1.7476e-05;0.000360631
64;boundary;100;0.027912;0.0273453;0.0287872
64;calc iter;100;0.320809;0.31711;0.324661
64;calc total;1;32.0937;32.0937;32.0937
64;total;1;37.7192;37.7192;37.7192
89;initialize;1;2.60116;2.60116;2.60116
89;async;100;0.0150267;0.00864668;0.0245158
89;inner;100;0.277068;0.271039;0.282337
89;wait;100;4.04496e-05;1.9522e-05;0.000377189
89;boundary;100;0.0286614;0.0273122;0.0330723
89;calc iter;100;0.320798;0.31589;0.327993
89;calc total;1;32.0937;32.0937;32.0937
89;total;1;37.7277;37.7277;37.7277
65;initialize;1;2.59279;2.59279;2.59279
65;async;100;0.0112627;0.00754202;0.0188045
65;inner;100;0.281434;0.276158;0.286824
65;wait;100;3.79731e-05;1.7444e-05;0.000461011
65;boundary;100;0.0280459;0.0275211;0.0302568
65;calc iter;100;0.320782;0.317483;0.324775
65;calc total;1;32.0937;32.0937;32.0937
65;total;1;37.7192;37.7192;37.7192
90;initialize;1;2.60113;2.60113;2.60113
90;async;100;0.0136657;0.00852792;0.0220638
90;inner;100;0.279439;0.274695;0.284478
90;wait;100;3.44302e-05;1.5794e-05;0.000332033
90;boundary;100;0.0276714;0.0271103;0.0306635
90;calc iter;100;0.320812;0.316012;0.325884
90;calc total;1;32.0937;32.0937;32.0937
90;total;1;37.7277;37.7277;37.7277
66;initialize;1;2.59266;2.59266;2.59266
66;async;100;0.0117974;0.00662386;0.0187626
66;inner;100;0.281048;0.275241;0.287865
66;wait;100;2.91676e-05;1.6119e-05;0.000319836
66;boundary;100;0.0279468;0.0271951;0.0307239
66;calc iter;100;0.320823;0.317302;0.32615
66;calc total;1;32.0937;32.0937;32.0937
66;total;1;37.7191;37.7191;37.7191
91;initialize;1;2.60111;2.60111;2.60111
91;async;100;0.0157491;0.00857964;0.0216073
91;inner;100;0.277147;0.272113;0.282416
91;wait;100;3.64788e-05;1.8149e-05;0.000350171
91;boundary;100;0.0278649;0.0274488;0.0284712
91;calc iter;100;0.320799;0.317319;0.323822
91;calc total;1;32.0937;32.0937;32.0937
91;total;1;37.7277;37.7277;37.7277
67;initialize;1;2.59265;2.59265;2.59265
67;async;100;0.0135097;0.00676822;0.0210279
67;inner;100;0.279157;0.272687;0.287192
67;wait;100;2.95605e-05;1.6532e-05;0.000398697
67;boundary;100;0.0281371;0.0272476;0.0313877
67;calc iter;100;0.320835;0.317276;0.325781
67;calc total;1;32.0937;32.0937;32.0937
67;total;1;37.7191;37.7191;37.7191
68;initialize;1;2.59123;2.59123;2.59123
68;async;100;0.00887357;0.00599285;0.013653
68;inner;100;0.281928;0.27689;0.28909
68;wait;100;4.15343e-05;1.6767e-05;0.000277549
68;boundary;100;0.0299463;0.0278675;0.0351569
68;calc iter;100;0.32079;0.316825;0.326974
68;calc total;1;32.0937;32.0937;32.0937
68;total;1;37.7177;37.7177;37.7177
69;initialize;1;2.59271;2.59271;2.59271
69;async;100;0.00797669;0.00589157;0.0133199
69;inner;100;0.283136;0.277927;0.29015
69;wait;100;4.11916e-05;1.767e-05;0.000285148
69;boundary;100;0.0296394;0.0277008;0.0338103
69;calc iter;100;0.320795;0.316129;0.328221
69;calc total;1;32.0937;32.0937;32.0937
69;total;1;37.7191;37.7191;37.7191
1;initialize;1;2.60937;2.60937;2.60937
1;async;100;0.0100437;0.00655368;0.0156443
1;inner;100;0.282592;0.27701;0.288619
1;wait;100;3.40397e-05;1.6164e-05;0.000282354
1;boundary;100;0.0282213;0.0275265;0.0299516
1;calc iter;100;0.320893;0.317798;0.326365
1;calc total;1;32.0937;32.0937;32.0937
1;total;1;37.7359;37.7359;37.7359
2;initialize;1;2.61637;2.61637;2.61637
2;async;100;0.0124497;0.00776498;0.0179395
2;inner;100;0.280326;0.274124;0.287747
2;wait;100;3.16896e-05;1.8026e-05;0.000376542
2;boundary;100;0.0281046;0.0273456;0.0289382
2;calc iter;100;0.320914;0.317671;0.325684
2;calc total;1;32.0937;32.0937;32.0937
2;total;1;37.7429;37.7429;37.7429
3;initialize;1;2.60855;2.60855;2.60855
3;async;100;0.0109023;0.00671783;0.0150567
3;inner;100;0.281478;0.275229;0.288539
3;wait;100;2.80488e-05;1.8156e-05;0.000287914
3;boundary;100;0.0285266;0.0273757;0.0299586
3;calc iter;100;0.320937;0.317967;0.327123
3;calc total;1;32.0937;32.0937;32.0937
3;total;1;37.7351;37.7351;37.7351
4;initialize;1;2.61637;2.61637;2.61637
4;async;100;0.00889797;0.00678013;0.0128467
4;inner;100;0.280626;0.2745;0.287453
4;wait;100;5.05108e-05;2.0277e-05;0.000401387
4;boundary;100;0.0312639;0.0276224;0.0362941
4;calc iter;100;0.32084;0.317341;0.326282
4;calc total;1;32.0937;32.0937;32.0937
4;total;1;37.7429;37.7429;37.7429
5;initialize;1;2.61635;2.61635;2.61635
5;async;100;0.0092953;0.00664705;0.0161232
5;inner;100;0.280729;0.274397;0.287068
5;wait;100;4.87891e-05;2.1626e-05;0.000368091
5;boundary;100;0.0307659;0.0275152;0.0363188
5;calc iter;100;0.32084;0.317099;0.326154
5;calc total;1;32.0937;32.0937;32.0937
5;total;1;37.7429;37.7429;37.7429
6;initialize;1;2.61121;2.61121;2.61121
6;async;100;0.00931468;0.00648144;0.0157004
6;inner;100;0.281709;0.276727;0.288381
6;wait;100;4.78913e-05;2.2459e-05;0.00027745
6;boundary;100;0.029765;0.0274984;0.0330976
6;calc iter;100;0.320838;0.318217;0.326325
6;calc total;1;32.0937;32.0937;32.0937
6;total;1;37.7378;37.7378;37.7378
7;initialize;1;2.61258;2.61258;2.61258
7;async;100;0.0104537;0.00741988;0.0148071
7;inner;100;0.281196;0.277071;0.286241
7;wait;100;4.64733e-05;2.0318e-05;0.000451677
7;boundary;100;0.0291471;0.0276601;0.0314158
7;calc iter;100;0.320844;0.318243;0.324628
7;calc total;1;32.0937;32.0937;32.0937
7;total;1;37.7391;37.7391;37.7391
8;initialize;1;2.6133;2.6133;2.6133
8;async;100;0.00913404;0.00631426;0.0138089
8;inner;100;0.282358;0.27765;0.287909
8;wait;100;4.13204e-05;1.8737e-05;0.000289981
8;boundary;100;0.0293132;0.0277161;0.0331586
8;calc iter;100;0.320848;0.317168;0.325957
8;calc total;1;32.0937;32.0937;32.0937
8;total;1;37.7399;37.7399;37.7399
9;initialize;1;2.61638;2.61638;2.61638
9;async;100;0.00885887;0.00613674;0.0167908
9;inner;100;0.282752;0.277408;0.288331
9;wait;100;3.70644e-05;1.6265e-05;0.000291895
9;boundary;100;0.029202;0.0278487;0.0334038
9;calc iter;100;0.320851;0.316945;0.325996
9;calc total;1;32.0937;32.0937;32.0937
9;total;1;37.7429;37.7429;37.7429
10;initialize;1;2.61267;2.61267;2.61267
10;async;100;0.0102247;0.00656934;0.0182652
10;inner;100;0.281998;0.278078;0.287784
10;wait;100;3.87877e-05;1.8311e-05;0.000306114
10;boundary;100;0.0285822;0.0277202;0.0317032
10;calc iter;100;0.320845;0.318353;0.325863
10;calc total;1;32.0937;32.0937;32.0937
10;total;1;37.7392;37.7392;37.7392
11;initialize;1;2.61349;2.61349;2.61349
11;async;100;0.0105279;0.00661868;0.016572
11;inner;100;0.282042;0.277006;0.28842
11;wait;100;3.29608e-05;1.7628e-05;0.000292
11;boundary;100;0.0282551;0.0278619;0.0291421
11;calc iter;100;0.320859;0.318651;0.326417
11;calc total;1;32.0937;32.0937;32.0937
11;total;1;37.74;37.74;37.74
12;initialize;1;2.61555;2.61555;2.61555
12;async;100;0.012691;0.0087127;0.0201519
12;inner;100;0.280062;0.273775;0.288059
12;wait;100;2.8648e-05;1.5506e-05;0.00031088
12;boundary;100;0.0280603;0.0272572;0.0283032
12;calc iter;100;0.320843;0.318535;0.324918
12;calc total;1;32.0937;32.0937;32.0937
12;total;1;37.7421;37.7421;37.7421
13;initialize;1;2.61638;2.61638;2.61638
13;async;100;0.0119635;0.00765685;0.0188517
13;inner;100;0.280783;0.274047;0.288357
13;wait;100;2.76854e-05;1.68e-05;0.00031736
13;boundary;100;0.0280482;0.0274193;0.0291548
13;calc iter;100;0.320824;0.318744;0.325104
13;calc total;1;32.0937;32.0937;32.0937
13;total;1;37.7429;37.7429;37.7429
14;initialize;1;2.61638;2.61638;2.61638
14;async;100;0.0131249;0.00768557;0.0198298
14;inner;100;0.27953;0.27248;0.287816
14;wait;100;2.65123e-05;1.5877e-05;0.000315751
14;boundary;100;0.0281646;0.027293;0.0286272
14;calc iter;100;0.320848;0.318845;0.325791
14;calc total;1;32.0937;32.0937;32.0937
14;total;1;37.7429;37.7429;37.7429
15;initialize;1;2.6145;2.6145;2.6145
15;async;100;0.014934;0.00918324;0.022293
15;inner;100;0.277698;0.270049;0.287394
15;wait;100;2.77509e-05;1.598e-05;0.000364593
15;boundary;100;0.0282102;0.0271593;0.0286855
15;calc iter;100;0.320872;0.318064;0.324937
15;calc total;1;32.0937;32.0937;32.0937
15;total;1;37.741;37.741;37.741
16;initialize;1;2.6154;2.6154;2.6154
16;async;100;0.0105194;0.00668129;0.0156321
16;inner;100;0.280502;0.274878;0.287207
16;wait;100;4.67551e-05;2.077e-05;0.000409084
16;boundary;100;0.0297042;0.0276255;0.0319943
16;calc iter;100;0.320774;0.318775;0.326031
16;calc total;1;32.0937;32.0937;32.0937
16;total;1;37.742;37.742;37.742
17;initialize;1;2.61634;2.61634;2.61634
17;async;100;0.0097789;0.00654612;0.0144692
17;inner;100;0.280123;0.275937;0.288036
17;wait;100;5.59721e-05;2.3065e-05;0.000330025
17;boundary;100;0.0308054;0.0275229;0.033492
17;calc iter;100;0.320764;0.318608;0.324481
17;calc total;1;32.0937;32.0937;32.0937
17;total;1;37.7429;37.7429;37.7429
18;initialize;1;2.61636;2.61636;2.61636
18;async;100;0.00999508;0.00693776;0.0150582
18;inner;100;0.281448;0.2762;0.287521
18;wait;100;4.59089e-05;2.4787e-05;0.000378011
18;boundary;100;0.0292915;0.0276882;0.0314766
18;calc iter;100;0.320781;0.317854;0.324112
18;calc total;1;32.0937;32.0937;32.0937
18;total;1;37.7429;37.7429;37.7429
19;initialize;1;2.61638;2.61638;2.61638
19;async;100;0.0111466;0.00743816;0.017243
19;inner;100;0.280986;0.2749;0.287007
19;wait;100;4.35938e-05;1.905e-05;0.000555953
19;boundary;100;0.0286136;0.0276011;0.0306492
19;calc iter;100;0.320792;0.318621;0.323989
19;calc total;1;32.0937;32.0937;32.0937
19;total;1;37.7429;37.7429;37.7429
20;initialize;1;2.61634;2.61634;2.61634
20;async;100;0.00950006;0.00623628;0.0132612
20;inner;100;0.282518;0.275254;0.28872
20;wait;100;3.91886e-05;1.7992e-05;0.000265828
20;boundary;100;0.0287077;0.027822;0.0327548
20;calc iter;100;0.320767;0.317327;0.32612
20;calc total;1;32.0937;32.0937;32.0937
20;total;1;37.7429;37.7429;37.7429
21;initialize;1;2.61637;2.61637;2.61637
21;async;100;0.00987047;0.00719044;0.0136372
21;inner;100;0.280163;0.272415;0.28757
21;wait;100;5.23743e-05;2.9913e-05;0.0004471
21;boundary;100;0.0306511;0.0277166;0.0356009
21;calc iter;100;0.320738;0.318337;0.324679
21;calc total;1;32.0937;32.0937;32.0937
21;total;1;37.7429;37.7429;37.7429
22;initialize;1;2.61635;2.61635;2.61635
22;async;100;0.00965345;0.00707156;0.0137283
22;inner;100;0.281414;0.272757;0.287765
22;wait;100;4.43737e-05;1.8273e-05;0.000329005
22;boundary;100;0.0296492;0.0278374;0.0350657
22;calc iter;100;0.320762;0.318331;0.324675
22;calc total;1;32.0937;32.0937;32.0937
22;total;1;37.7429;37.7429;37.7429
23;initialize;1;2.61637;2.61637;2.61637
23;async;100;0.0101861;0.00724159;0.0141238
23;inner;100;0.281359;0.273368;0.28831
23;wait;100;4.12395e-05;1.6988e-05;0.000295846
23;boundary;100;0.0291693;0.0277951;0.0340621
23;calc iter;100;0.320757;0.316579;0.32575
23;calc total;1;32.0937;32.0937;32.0937
23;total;1;37.7429;37.7429;37.7429
70;initialize;1;2.59265;2.59265;2.59265
70;async;100;0.00850003;0.00610425;0.0127185
70;inner;100;0.282822;0.277645;0.289363
70;wait;100;4.09863e-05;1.7051e-05;0.00025536
70;boundary;100;0.02943;0.0278422;0.0330499
70;calc iter;100;0.320794;0.317177;0.326537
70;calc total;1;32.0937;32.0937;32.0937
70;total;1;37.7191;37.7191;37.7191
71;initialize;1;2.59002;2.59002;2.59002
71;async;100;0.0091457;0.00660106;0.0141973
71;inner;100;0.282233;0.278066;0.28778
71;wait;100;4.40393e-05;2.0058e-05;0.000378357
71;boundary;100;0.0293547;0.027924;0.0323142
71;calc iter;100;0.320779;0.317372;0.326259
71;calc total;1;32.0937;32.0937;32.0937
71;total;1;37.7165;37.7165;37.7165
92;initialize;1;2.60108;2.60108;2.60108
92;async;100;0.0145382;0.00862485;0.0240514
92;inner;100;0.277503;0.272075;0.283007
92;wait;100;4.44211e-05;1.7128e-05;0.000460909
92;boundary;100;0.0287171;0.0275677;0.0329914
92;calc iter;100;0.320804;0.316652;0.328703
92;calc total;1;32.0937;32.0937;32.0937
92;total;1;37.7276;37.7276;37.7276
93;initialize;1;2.60087;2.60087;2.60087
93;async;100;0.0138651;0.00800446;0.0231722
93;inner;100;0.278448;0.273147;0.284282
93;wait;100;3.81537e-05;1.7187e-05;0.00033519
93;boundary;100;0.0284179;0.027393;0.0322788
93;calc iter;100;0.320771;0.317276;0.324973
93;calc total;1;32.0937;32.0937;32.0937
93;total;1;37.7274;37.7274;37.7274
94;initialize;1;2.60108;2.60108;2.60108
94;async;100;0.014058;0.00647581;0.0225435
94;inner;100;0.27854;0.272208;0.284978
94;wait;100;3.0205e-05;1.6629e-05;0.000358374
94;boundary;100;0.0281896;0.0275113;0.031018
94;calc iter;100;0.32082;0.316345;0.326567
94;calc total;1;32.0937;32.0937;32.0937
94;total;1;37.7276;37.7276;37.7276
95;initialize;1;2.60109;2.60109;2.60109
95;async;100;0.0158945;0.00877246;0.021497
95;inner;100;0.276766;0.270428;0.283877
95;wait;100;3.42592e-05;1.6047e-05;0.000488678
95;boundary;100;0.0281414;0.0272953;0.0316509
95;calc iter;100;0.320838;0.317351;0.327978
95;calc total;1;32.0937;32.0937;32.0937
95;total;1;37.7276;37.7276;37.7276
DASH
InitEnergy=125.00000
EndEnergy=125.00000
DiffEnergy=-0.00000
Matrixspec: 1500 x 1500 x 1500
Iterations: 100
# unit_id;function_name;num_calls;avg_runtime;min_runtime;max_runtime
0;initialize;1;2.58858;2.58858;2.58858
0;async;100;0.01007;0.00662;0.01493
0;inner;100;0.28215;0.27662;0.29051
0;wait;100;0.00003;0.00002;0.00025
0;boundary;100;0.02836;0.02789;0.03122
0;calc iter;100;0.32062;0.31835;0.32861
0;calc total;1;32.06627;32.06627;32.06627
0;total;1;37.66903;37.66903;37.66903
24;initialize;1;2.58036;2.58036;2.58036
24;async;100;0.00943202;0.00664969;0.0143263
24;inner;100;0.282978;0.276243;0.287294
24;wait;100;2.74876e-05;1.5791e-05;0.000297196
24;boundary;100;0.0281691;0.0274465;0.0290557
24;calc iter;100;0.320608;0.318064;0.32467
24;calc total;1;32.0663;32.0663;32.0663
24;total;1;37.6608;37.6608;37.6608
72;initialize;1;2.57902;2.57902;2.57902
72;async;100;0.0106408;0.00631147;0.0162439
72;inner;100;0.279012;0.269142;0.289601
72;wait;100;4.29356e-05;1.9848e-05;0.000258934
72;boundary;100;0.0307491;0.0280652;0.038681
72;calc iter;100;0.320447;0.31513;0.328292
72;calc total;1;32.0663;32.0663;32.0663
72;total;1;37.6594;37.6594;37.6594
25;initialize;1;2.58032;2.58032;2.58032
25;async;100;0.00871539;0.00645211;0.0136952
25;inner;100;0.282033;0.276902;0.286559
25;wait;100;4.2743e-05;1.7009e-05;0.000328246
25;boundary;100;0.029773;0.0277852;0.035322
25;calc iter;100;0.320566;0.317877;0.324233
25;calc total;1;32.0663;32.0663;32.0663
25;total;1;37.6607;37.6607;37.6607
48;initialize;1;2.57448;2.57448;2.57448
48;async;100;0.0121364;0.00783688;0.0156127
48;inner;100;0.280323;0.275801;0.28617
48;wait;100;3.03226e-05;1.677e-05;0.000285533
48;boundary;100;0.0279911;0.0272956;0.0293275
48;calc iter;100;0.320483;0.317466;0.323948
48;calc total;1;32.0663;32.0663;32.0663
48;total;1;37.6552;37.6552;37.6552
73;initialize;1;2.57905;2.57905;2.57905
73;async;100;0.0107878;0.00738211;0.0160705
73;inner;100;0.276062;0.267193;0.286785
73;wait;100;5.13198e-05;1.8062e-05;0.000292041
73;boundary;100;0.033522;0.0278738;0.0400005
73;calc iter;100;0.320425;0.315896;0.327042
73;calc total;1;32.0663;32.0663;32.0663
73;total;1;37.6594;37.6594;37.6594
26;initialize;1;2.58036;2.58036;2.58036
26;async;100;0.00919707;0.00671973;0.0160724
26;inner;100;0.282157;0.276243;0.286766
26;wait;100;4.34254e-05;1.7463e-05;0.000328129
26;boundary;100;0.0291823;0.027764;0.0333226
26;calc iter;100;0.320582;0.318203;0.323839
26;calc total;1;32.0663;32.0663;32.0663
26;total;1;37.6608;37.6608;37.6608
49;initialize;1;2.57753;2.57753;2.57753
49;async;100;0.0118529;0.00815973;0.0173125
49;inner;100;0.280176;0.276611;0.285408
49;wait;100;4.10455e-05;1.9771e-05;0.000322547
49;boundary;100;0.0284024;0.0274277;0.0326687
49;calc iter;100;0.320474;0.316577;0.323635
49;calc total;1;32.0663;32.0663;32.0663
49;total;1;37.6582;37.6582;37.6582
74;initialize;1;2.57901;2.57901;2.57901
74;async;100;0.00991142;0.00589516;0.014386
74;inner;100;0.280259;0.271883;0.288825
74;wait;100;4.04981e-05;1.8324e-05;0.000307436
74;boundary;100;0.0302469;0.0282194;0.0356782
74;calc iter;100;0.32046;0.31642;0.326988
74;calc total;1;32.0663;32.0663;32.0663
74;total;1;37.6594;37.6594;37.6594
27;initialize;1;2.58039;2.58039;2.58039
27;async;100;0.00975113;0.0063101;0.0151973
27;inner;100;0.282497;0.276041;0.28738
27;wait;100;3.26636e-05;1.774e-05;0.000289825
27;boundary;100;0.0283135;0.0275555;0.0300951
27;calc iter;100;0.320596;0.318403;0.325119
27;calc total;1;32.0663;32.0663;32.0663
27;total;1;37.6608;37.6608;37.6608
50;initialize;1;2.58007;2.58007;2.58007
50;async;100;0.0133984;0.00718997;0.0201107
50;inner;100;0.278962;0.271631;0.284592
50;wait;100;3.2372e-05;1.7234e-05;0.000402643
50;boundary;100;0.0281073;0.0272266;0.0307125
50;calc iter;100;0.320501;0.316529;0.324673
50;calc total;1;32.0663;32.0663;32.0663
50;total;1;37.6607;37.6607;37.6607
75;initialize;1;2.57795;2.57795;2.57795
75;async;100;0.0115132;0.00689692;0.0162284
75;inner;100;0.278831;0.273159;0.287051
75;wait;100;4.03323e-05;1.9835e-05;0.00028502
75;boundary;100;0.030088;0.0279271;0.0336551
75;calc iter;100;0.320474;0.316009;0.325319
75;calc total;1;32.0663;32.0663;32.0663
75;total;1;37.6583;37.6583;37.6583
28;initialize;1;2.58041;2.58041;2.58041
28;async;100;0.010751;0.00691565;0.0152698
28;inner;100;0.281512;0.27872;0.285471
28;wait;100;3.69686e-05;1.6786e-05;0.000367646
28;boundary;100;0.0282961;0.0273207;0.0314323
28;calc iter;100;0.320597;0.31758;0.324645
28;calc total;1;32.0663;32.0663;32.0663
28;total;1;37.6608;37.6608;37.6608
51;initialize;1;2.5755;2.5755;2.5755
51;async;100;0.014677;0.00501444;0.0238684
51;inner;100;0.277664;0.269695;0.285655
51;wait;100;2.61168e-05;1.6105e-05;0.000298821
51;boundary;100;0.0281486;0.0270927;0.029917
51;calc iter;100;0.320518;0.315048;0.326592
51;calc total;1;32.0663;32.0663;32.0663
51;total;1;37.6562;37.6562;37.6562
76;initialize;1;2.57904;2.57904;2.57904
76;async;100;0.011696;0.00678729;0.0164762
76;inner;100;0.277971;0.272336;0.286779
76;wait;100;4.81195e-05;2.5081e-05;0.000315597
76;boundary;100;0.0307518;0.0276681;0.0344634
76;calc iter;100;0.320468;0.317379;0.323915
76;calc total;1;32.0663;32.0663;32.0663
76;total;1;37.6594;37.6594;37.6594
29;initialize;1;2.58059;2.58059;2.58059
29;async;100;0.00840232;0.00615155;0.0114037
29;inner;100;0.281624;0.277879;0.289323
29;wait;100;4.90421e-05;1.7303e-05;0.000272763
29;boundary;100;0.0304589;0.0275616;0.0340632
29;calc iter;100;0.320536;0.318284;0.3267
29;calc total;1;32.0663;32.0663;32.0663
29;total;1;37.661;37.661;37.661
52;initialize;1;2.5801;2.5801;2.5801
52;async;100;0.0118969;0.00677511;0.0159974
52;inner;100;0.279936;0.274774;0.28653
52;wait;100;4.34526e-05;1.9479e-05;0.000308574
52;boundary;100;0.0285681;0.0275221;0.0329391
52;calc iter;100;0.320446;0.315505;0.325321
52;calc total;1;32.0663;32.0663;32.0663
52;total;1;37.6608;37.6608;37.6608
77;initialize;1;2.5791;2.5791;2.5791
77;async;100;0.0123085;0.00813695;0.0184021
77;inner;100;0.2754;0.268621;0.285063
77;wait;100;5.41267e-05;2.1868e-05;0.000450878
77;boundary;100;0.0327099;0.028217;0.0387636
77;calc iter;100;0.320474;0.316679;0.324291
77;calc total;1;32.0663;32.0663;32.0663
77;total;1;37.6594;37.6594;37.6594
30;initialize;1;2.58038;2.58038;2.58038
30;async;100;0.00930721;0.0070961;0.0120917
30;inner;100;0.280966;0.27727;0.285721
30;wait;100;4.90366e-05;2.1843e-05;0.000376202
30;boundary;100;0.0302236;0.0275087;0.0346193
30;calc iter;100;0.320548;0.318342;0.323365
30;calc total;1;32.0663;32.0663;32.0663
30;total;1;37.6608;37.6608;37.6608
53;initialize;1;2.58014;2.58014;2.58014
53;async;100;0.0117932;0.0084883;0.0173374
53;inner;100;0.277324;0.271519;0.283495
53;wait;100;5.76322e-05;2.6218e-05;0.000533008
53;boundary;100;0.0312408;0.0274114;0.0362375
53;calc iter;100;0.320417;0.315757;0.326419
53;calc total;1;32.0663;32.0663;32.0663
53;total;1;37.6608;37.6608;37.6608
78;initialize;1;2.57893;2.57893;2.57893
78;async;100;0.0131295;0.0075273;0.0199195
78;inner;100;0.277875;0.272337;0.286858
78;wait;100;4.36318e-05;1.9943e-05;0.000353865
78;boundary;100;0.0294647;0.0275314;0.0326452
78;calc iter;100;0.320515;0.317476;0.325586
78;calc total;1;32.0663;32.0663;32.0663
78;total;1;37.6593;37.6593;37.6593
31;initialize;1;2.57992;2.57992;2.57992
31;async;100;0.0104293;0.00696054;0.0140132
31;inner;100;0.280923;0.27785;0.284882
31;wait;100;4.8499e-05;1.9635e-05;0.000536546
31;boundary;100;0.0291575;0.0277235;0.0332245
31;calc iter;100;0.32056;0.31798;0.323862
31;calc total;1;32.0663;32.0663;32.0663
31;total;1;37.6603;37.6603;37.6603
54;initialize;1;2.58012;2.58012;2.58012
54;async;100;0.0117033;0.00851953;0.0179591
54;inner;100;0.278965;0.274444;0.28495
54;wait;100;4.67705e-05;1.6599e-05;0.000382308
54;boundary;100;0.0296939;0.0273942;0.0331758
54;calc iter;100;0.320411;0.316295;0.327081
54;calc total;1;32.0663;32.0663;32.0663
54;total;1;37.6608;37.6608;37.6608
79;initialize;1;2.57902;2.57902;2.57902
79;async;100;0.0155892;0.00876539;0.0245139
79;inner;100;0.276338;0.269989;0.284221
79;wait;100;3.56405e-05;1.715e-05;0.000436913
79;boundary;100;0.0285611;0.027335;0.0329494
79;calc iter;100;0.320526;0.315836;0.324424
79;calc total;1;32.0663;32.0663;32.0663
79;total;1;37.6594;37.6594;37.6594
32;initialize;1;2.5784;2.5784;2.5784
32;async;100;0.0100504;0.00643436;0.0140514
32;inner;100;0.282014;0.277948;0.288501
32;wait;100;3.03028e-05;1.5651e-05;0.000269849
32;boundary;100;0.0285208;0.0273586;0.0320423
32;calc iter;100;0.320617;0.318281;0.325546
32;calc total;1;32.0663;32.0663;32.0663
32;total;1;37.6588;37.6588;37.6588
55;initialize;1;2.58015;2.58015;2.58015
55;async;100;0.0121365;0.00862614;0.0168995
55;inner;100;0.279783;0.276241;0.285099
55;wait;100;4.25959e-05;1.859e-05;0.000368016
55;boundary;100;0.0284816;0.0273981;0.0305802
55;calc iter;100;0.320445;0.316655;0.32555
55;calc total;1;32.0663;32.0663;32.0663
55;total;1;37.6608;37.6608;37.6608
80;initialize;1;2.5779;2.5779;2.5779
80;async;100;0.0144991;0.00891011;0.0188381
80;inner;100;0.277765;0.272472;0.287224
80;wait;100;2.66009e-05;1.6361e-05;0.00030676
80;boundary;100;0.0282384;0.0274308;0.0288156
80;calc iter;100;0.320531;0.315817;0.324316
80;calc total;1;32.0663;32.0663;32.0663
80;total;1;37.6582;37.6582;37.6582
33;initialize;1;2.58041;2.58041;2.58041
33;async;100;0.00943109;0.00696156;0.0121627
33;inner;100;0.282186;0.27786;0.286395
33;wait;100;4.49318e-05;1.8016e-05;0.000392336
33;boundary;100;0.0289108;0.02775;0.0330133
33;calc iter;100;0.320574;0.31807;0.323127
33;calc total;1;32.0663;32.0663;32.0663
33;total;1;37.6608;37.6608;37.6608
56;initialize;1;2.58011;2.58011;2.58011
56;async;100;0.0116919;0.00784298;0.0169794
56;inner;100;0.280264;0.276812;0.285588
56;wait;100;3.76372e-05;1.7777e-05;0.000299835
56;boundary;100;0.0284536;0.027623;0.0311589
56;calc iter;100;0.320448;0.317904;0.324637
56;calc total;1;32.0663;32.0663;32.0663
56;total;1;37.6608;37.6608;37.6608
81;initialize;1;2.57903;2.57903;2.57903
81;async;100;0.0160158;0.00863852;0.0232582
81;inner;100;0.276287;0.27082;0.286289
81;wait;100;3.01048e-05;1.7391e-05;0.000479803
81;boundary;100;0.0281953;0.0274105;0.0289056
81;calc iter;100;0.32053;0.317055;0.32385
81;calc total;1;32.0663;32.0663;32.0663
81;total;1;37.6594;37.6594;37.6594
34;initialize;1;2.57758;2.57758;2.57758
34;async;100;0.00998236;0.00674634;0.013295
34;inner;100;0.282235;0.278459;0.286707
34;wait;100;3.47309e-05;1.7107e-05;0.000329381
34;boundary;100;0.0283395;0.0275975;0.0307866
34;calc iter;100;0.320593;0.317447;0.324159
34;calc total;1;32.0663;32.0663;32.0663
34;total;1;37.658;37.658;37.658
57;initialize;1;2.58014;2.58014;2.58014
57;async;100;0.0113822;0.00828703;0.0158676
57;inner;100;0.278494;0.273963;0.284359
57;wait;100;4.84097e-05;1.7193e-05;0.000482312
57;boundary;100;0.0304841;0.0275859;0.0338144
57;calc iter;100;0.320411;0.316239;0.324808
57;calc total;1;32.0663;32.0663;32.0663
57;total;1;37.6608;37.6608;37.6608
82;initialize;1;2.57902;2.57902;2.57902
82;async;100;0.0168914;0.00851461;0.0230049
82;inner;100;0.27529;0.269521;0.286209
82;wait;100;2.67113e-05;1.6764e-05;0.000368625
82;boundary;100;0.0283303;0.027344;0.0297
82;calc iter;100;0.32054;0.315845;0.324543
82;calc total;1;32.0663;32.0663;32.0663
82;total;1;37.6594;37.6594;37.6594
35;initialize;1;2.58047;2.58047;2.58047
35;async;100;0.0105899;0.0073744;0.0142355
35;inner;100;0.281755;0.277645;0.286764
35;wait;100;3.2996e-05;1.6743e-05;0.000344465
35;boundary;100;0.0282308;0.0273939;0.030132
35;calc iter;100;0.320611;0.317547;0.324084
35;calc total;1;32.0663;32.0663;32.0663
35;total;1;37.6609;37.6609;37.6609
58;initialize;1;2.58021;2.58021;2.58021
58;async;100;0.0114826;0.00811213;0.0203951
58;inner;100;0.280233;0.276501;0.285603
58;wait;100;3.86195e-05;1.7355e-05;0.000284321
58;boundary;100;0.028683;0.027684;0.0305428
58;calc iter;100;0.320439;0.314919;0.326369
58;calc total;1;32.0663;32.0663;32.0663
58;total;1;37.6609;37.6609;37.6609
83;initialize;1;2.57901;2.57901;2.57901
83;async;100;0.0174735;0.00949184;0.0236709
83;inner;100;0.274161;0.267814;0.286807
83;wait;100;2.53909e-05;1.5313e-05;0.000303373
83;boundary;100;0.0289095;0.02725;0.0319687
83;calc iter;100;0.320571;0.315754;0.324578
83;calc total;1;32.0663;32.0663;32.0663
83;total;1;37.6594;37.6594;37.6594
36;initialize;1;2.58041;2.58041;2.58041
36;async;100;0.00907118;0.00647101;0.0135465
36;inner;100;0.283269;0.279408;0.288064
36;wait;100;3.51885e-05;1.7043e-05;0.000303305
36;boundary;100;0.0281893;0.0276927;0.031922
36;calc iter;100;0.320566;0.318006;0.32572
36;calc total;1;32.0663;32.0663;32.0663
36;total;1;37.6608;37.6608;37.6608
59;initialize;1;2.57914;2.57914;2.57914
59;async;100;0.0105863;0.00592224;0.0198216
59;inner;100;0.2817;0.276465;0.287315
59;wait;100;3.06253e-05;1.7023e-05;0.000261526
59;boundary;100;0.0281365;0.02789;0.0287395
59;calc iter;100;0.320455;0.315254;0.325589
59;calc total;1;32.0663;32.0663;32.0663
59;total;1;37.6598;37.6598;37.6598
84;initialize;1;2.57903;2.57903;2.57903
84;async;100;0.013424;0.00771245;0.0186848
84;inner;100;0.276811;0.270345;0.283895
84;wait;100;5.24603e-05;1.6495e-05;0.000344539
84;boundary;100;0.0302075;0.0275555;0.0349551
84;calc iter;100;0.320496;0.315458;0.325289
84;calc total;1;32.0663;32.0663;32.0663
84;total;1;37.6594;37.6594;37.6594
37;initialize;1;2.57774;2.57774;2.57774
37;async;100;0.00849495;0.00645154;0.0115291
37;inner;100;0.281706;0.275831;0.28782
60;initialize;1;2.58012;2.58012;2.58012
60;async;100;0.00987376;0.00649264;0.0142703
60;inner;100;0.281602;0.277192;0.288692
60;wait;100;3.88518e-05;1.7415e-05;0.000319306
60;boundary;100;0.0289799;0.0278455;0.0316828
60;calc iter;100;0.320495;0.318171;0.326101
85;initialize;1;2.57907;2.57907;2.57907
85;async;100;0.012876;0.00782533;0.0180224
37;wait;100;4.56359e-05;1.7869e-05;0.000290144
37;boundary;100;0.0302868;0.0277561;0.0351245
37;calc iter;100;0.320535;0.318392;0.324868
37;calc total;1;32.0663;32.0663;32.0663
37;total;1;37.6581;37.6581;37.6581
60;calc total;1;32.0663;32.0663;32.0663
60;total;1;37.6608;37.6608;37.6608
85;inner;100;0.276938;0.270427;0.284164
85;wait;100;5.23546e-05;2.1243e-05;0.000376421
85;boundary;100;0.0306298;0.0274324;0.0352352
85;calc iter;100;0.320497;0.31612;0.325542
38;initialize;1;2.57816;2.57816;2.57816
38;async;100;0.0088289;0.00646427;0.0118246
38;inner;100;0.282046;0.278298;0.287645
38;wait;100;4.12412e-05;1.7944e-05;0.000305312
38;boundary;100;0.0296349;0.0277606;0.0329363
38;calc iter;100;0.320552;0.318051;0.324807
38;calc total;1;32.0663;32.0663;32.0663
38;total;1;37.6586;37.6586;37.6586
61;initialize;1;2.58013;2.58013;2.58013
61;async;100;0.00960163;0.00665808;0.0160873
61;inner;100;0.281188;0.274734;0.287929
61;wait;100;4.27063e-05;1.869e-05;0.000332129
61;boundary;100;0.0296304;0.027898;0.0358326
61;calc iter;100;0.320464;0.316975;0.325917
61;calc total;1;32.0663;32.0663;32.0663
61;total;1;37.6608;37.6608;37.6608
85;calc total;1;32.0663;32.0663;32.0663
85;total;1;37.6594;37.6594;37.6594
39;initialize;1;2.58039;2.58039;2.58039
39;async;100;0.00923018;0.00659135;0.0127776
39;inner;100;0.282604;0.279137;0.287242
39;wait;100;3.58994e-05;1.7179e-05;0.000283798
39;boundary;100;0.0286892;0.0278502;0.0308659
39;calc iter;100;0.320561;0.317852;0.324872
39;calc total;1;32.0663;32.0663;32.0663
39;total;1;37.6608;37.6608;37.6608
62;initialize;1;2.58014;2.58014;2.58014
62;async;100;0.0093155;0.00572547;0.0175587
62;inner;100;0.282642;0.278046;0.288967
62;wait;100;3.43856e-05;1.7801e-05;0.000281336
62;boundary;100;0.0284812;0.0279614;0.0323847
62;calc iter;100;0.320475;0.315502;0.326951
62;calc total;1;32.0663;32.0663;32.0663
62;total;1;37.6608;37.6608;37.6608
86;initialize;1;2.57903;2.57903;2.57903
86;async;100;0.0134595;0.00922364;0.0214005
86;inner;100;0.276275;0.270075;0.283721
86;wait;100;5.28849e-05;2.0412e-05;0.000416748
86;boundary;100;0.030707;0.0274806;0.0347695
86;calc iter;100;0.320496;0.316283;0.327906
86;calc total;1;32.0663;32.0663;32.0663
86;total;1;37.6594;37.6594;37.6594
40;initialize;1;2.58039;2.58039;2.58039
40;async;100;0.0102645;0.00700563;0.0153916
40;inner;100;0.281927;0.278274;0.286313
40;wait;100;3.74011e-05;1.6998e-05;0.00050154
40;boundary;100;0.0283604;0.0273182;0.0313668
40;calc iter;100;0.320591;0.318172;0.324231
40;calc total;1;32.0663;32.0663;32.0663
40;total;1;37.6608;37.6608;37.6608
63;initialize;1;2.58016;2.58016;2.58016
63;async;100;0.00975343;0.00567913;0.0176823
63;inner;100;0.2824;0.276791;0.289167
63;wait;100;2.73696e-05;1.631e-05;0.000275732
63;boundary;100;0.0283348;0.0276979;0.0294244
63;calc iter;100;0.320517;0.316784;0.327102
63;calc total;1;32.0663;32.0663;32.0663
63;total;1;37.6608;37.6608;37.6608
87;initialize;1;2.57906;2.57906;2.57906
87;async;100;0.0139574;0.00980321;0.0189742
87;inner;100;0.278139;0.273625;0.283254
87;wait;100;4.13668e-05;1.7819e-05;0.000347462
87;boundary;100;0.0283957;0.0275795;0.0307844
87;calc iter;100;0.320535;0.317238;0.325402
87;calc total;1;32.0663;32.0663;32.0663
87;total;1;37.6594;37.6594;37.6594
41;initialize;1;2.58036;2.58036;2.58036
41;async;100;0.0095659;0.00750473;0.0127484
41;inner;100;0.280117;0.275123;0.285308
41;wait;100;5.62426e-05;2.1265e-05;0.00048426
41;boundary;100;0.030783;0.0276509;0.0363646
41;calc iter;100;0.320524;0.318232;0.323532
41;calc total;1;32.0663;32.0663;32.0663
41;total;1;37.6608;37.6608;37.6608
64;initialize;1;2.58016;2.58016;2.58016
64;async;100;0.0113563;0.00762807;0.0173039
64;inner;100;0.281014;0.27503;0.287552
64;wait;100;3.71323e-05;1.8843e-05;0.00034149
64;boundary;100;0.0280905;0.027709;0.0289368
64;calc iter;100;0.3205;0.317183;0.324805
64;calc total;1;32.0663;32.0663;32.0663
64;total;1;37.6608;37.6608;37.6608
88;initialize;1;2.57906;2.57906;2.57906
88;async;100;0.0141981;0.0080198;0.0215261
88;inner;100;0.278208;0.273777;0.284601
88;wait;100;3.20686e-05;1.7218e-05;0.000279815
88;boundary;100;0.0280944;0.0273108;0.0310806
88;calc iter;100;0.320533;0.315585;0.327524
88;calc total;1;32.0663;32.0663;32.0663
88;total;1;37.6594;37.6594;37.6594
42;initialize;1;2.58042;2.58042;2.58042
42;async;100;0.00877337;0.00633058;0.0125152
42;inner;100;0.282704;0.278595;0.287869
42;wait;100;4.4461e-05;1.9459e-05;0.000328047
42;boundary;100;0.0290243;0.0274296;0.0325538
42;calc iter;100;0.320548;0.317684;0.324282
42;calc total;1;32.0663;32.0663;32.0663
42;total;1;37.6608;37.6608;37.6608
65;initialize;1;2.58015;2.58015;2.58015
65;async;100;0.0118619;0.00670929;0.0177648
65;inner;100;0.280392;0.275918;0.287303
65;wait;100;3.70507e-05;1.8665e-05;0.000386208
65;boundary;100;0.0282343;0.0271729;0.0339647
65;calc iter;100;0.320527;0.316694;0.324222
65;calc total;1;32.0663;32.0663;32.0663
65;total;1;37.6608;37.6608;37.6608
89;initialize;1;2.57912;2.57912;2.57912
89;async;100;0.0140944;0.00834753;0.0215483
89;inner;100;0.277359;0.272211;0.283524
89;wait;100;5.46703e-05;2.4498e-05;0.000566104
89;boundary;100;0.0290087;0.0273583;0.0315574
89;calc iter;100;0.320518;0.315719;0.327095
89;calc total;1;32.0663;32.0663;32.0663
89;total;1;37.6594;37.6594;37.6594
43;initialize;1;2.58039;2.58039;2.58039
43;async;100;0.0100719;0.00710424;0.0148037
43;inner;100;0.281904;0.278686;0.286517
43;wait;100;4.38167e-05;2.2071e-05;0.00039241
43;boundary;100;0.0285358;0.0275983;0.0321045
43;calc iter;100;0.320556;0.317817;0.323346
43;calc total;1;32.0663;32.0663;32.0663
43;total;1;37.6608;37.6608;37.6608
66;initialize;1;2.57606;2.57606;2.57606
66;async;100;0.0140161;0.00745713;0.0205493
66;inner;100;0.278467;0.271651;0.287753
66;wait;100;2.91455e-05;1.6899e-05;0.000341081
66;boundary;100;0.0280184;0.0271348;0.0318302
66;calc iter;100;0.320532;0.316859;0.325371
66;calc total;1;32.0663;32.0663;32.0663
66;total;1;37.6567;37.6567;37.6567
90;initialize;1;2.57904;2.57904;2.57904
90;async;100;0.0140284;0.00881218;0.0231072
90;inner;100;0.278723;0.274392;0.284388
90;wait;100;3.49679e-05;1.6935e-05;0.000272782
90;boundary;100;0.0277579;0.0271057;0.0303677
90;calc iter;100;0.320545;0.316158;0.325447
90;calc total;1;32.0663;32.0663;32.0663
90;total;1;37.6594;37.6594;37.6594
44;initialize;1;2.58039;2.58039;2.58039
44;async;100;0.0108827;0.00633055;0.0164279
44;inner;100;0.281484;0.275656;0.287778
44;wait;100;3.38841e-05;1.7271e-05;0.000284122
44;boundary;100;0.0282032;0.0273905;0.029877
44;calc iter;100;0.320605;0.31881;0.325118
44;calc total;1;32.0663;32.0663;32.0663
44;total;1;37.6608;37.6608;37.6608
67;initialize;1;2.57809;2.57809;2.57809
67;async;100;0.0149802;0.00742875;0.0217074
67;inner;100;0.277079;0.270299;0.287358
67;wait;100;2.67365e-05;1.6403e-05;0.000390534
67;boundary;100;0.0284524;0.0272258;0.0305374
67;calc iter;100;0.32054;0.315524;0.32564
67;calc total;1;32.0663;32.0663;32.0663
67;total;1;37.6588;37.6588;37.6588
91;initialize;1;2.57904;2.57904;2.57904
91;async;100;0.0161534;0.00866524;0.0209778
91;inner;100;0.276584;0.272485;0.281724
91;wait;100;3.27062e-05;1.73e-05;0.000552853
91;boundary;100;0.0277675;0.027288;0.0289756
91;calc iter;100;0.320539;0.316376;0.324171
91;calc total;1;32.0663;32.0663;32.0663
91;total;1;37.6594;37.6594;37.6594
45;initialize;1;2.57767;2.57767;2.57767
45;async;100;0.00886285;0.00641166;0.0132428
45;inner;100;0.283215;0.279493;0.287624
45;wait;100;3.91791e-05;1.7638e-05;0.000353746
45;boundary;100;0.0284398;0.027617;0.0311812
45;calc iter;100;0.320558;0.317895;0.324293
45;calc total;1;32.0663;32.0663;32.0663
45;total;1;37.6581;37.6581;37.6581
68;initialize;1;2.58016;2.58016;2.58016
68;async;100;0.0098553;0.0066294;0.0148792
68;inner;100;0.278543;0.271084;0.286359
68;wait;100;4.76174e-05;1.8656e-05;0.000382561
68;boundary;100;0.0319981;0.0279333;0.0376544
68;calc iter;100;0.320445;0.31586;0.327228
68;calc total;1;32.0663;32.0663;32.0663
68;total;1;37.6608;37.6608;37.6608
92;initialize;1;2.57905;2.57905;2.57905
92;async;100;0.0137146;0.00873776;0.0197451
92;inner;100;0.278503;0.273957;0.284384
92;wait;100;3.57348e-05;1.7949e-05;0.000299341
92;boundary;100;0.0282831;0.027405;0.0315767
92;calc iter;100;0.320537;0.317715;0.323987
92;calc total;1;32.0663;32.0663;32.0663
92;total;1;37.6594;37.6594;37.6594
46;initialize;1;2.5804;2.5804;2.5804
46;async;100;0.010054;0.00640455;0.0145336
46;inner;100;0.282134;0.27801;0.287063
46;wait;100;3.87088e-05;1.8702e-05;0.000388375
46;boundary;100;0.0283339;0.0279056;0.0307475
46;calc iter;100;0.320563;0.318609;0.324005
46;calc total;1;32.0663;32.0663;32.0663
46;total;1;37.6608;37.6608;37.6608
69;initialize;1;2.57559;2.57559;2.57559
69;async;100;0.00980924;0.00707204;0.0144463
69;inner;100;0.277487;0.271882;0.286155
69;wait;100;6.09981e-05;2.6896e-05;0.000466804
69;boundary;100;0.0330789;0.0281884;0.0369503
69;calc iter;100;0.320438;0.315994;0.326429
69;calc total;1;32.0663;32.0663;32.0663
69;total;1;37.6562;37.6562;37.6562
93;initialize;1;2.57908;2.57908;2.57908
93;async;100;0.0147447;0.00855028;0.0223932
93;inner;100;0.276787;0.273082;0.282126
93;wait;100;4.44091e-05;1.9915e-05;0.000406313
93;boundary;100;0.0289462;0.0277199;0.0346574
93;calc iter;100;0.320524;0.317167;0.323618
93;calc total;1;32.0663;32.0663;32.0663
93;total;1;37.6594;37.6594;37.6594
47;initialize;1;2.58039;2.58039;2.58039
47;async;100;0.0108579;0.00633107;0.0157745
47;inner;100;0.281501;0.276496;0.286819
47;wait;100;3.17587e-05;1.7061e-05;0.000363425
47;boundary;100;0.0281971;0.0274744;0.0304545
47;calc iter;100;0.32059;0.318304;0.324161
47;calc total;1;32.0663;32.0663;32.0663
47;total;1;37.6608;37.6608;37.6608
70;initialize;1;2.57819;2.57819;2.57819
70;async;100;0.00897158;0.00647004;0.0155357
70;inner;100;0.280589;0.275591;0.288444
70;wait;100;4.81822e-05;2.0722e-05;0.000328909
70;boundary;100;0.030855;0.0279131;0.0342812
70;calc iter;100;0.320465;0.317116;0.329228
70;calc total;1;32.0663;32.0663;32.0663
70;total;1;37.6589;37.6589;37.6589
94;initialize;1;2.57901;2.57901;2.57901
94;async;100;0.0147356;0.00951177;0.0235481
94;inner;100;0.277679;0.270799;0.28406
94;wait;100;3.02911e-05;1.7622e-05;0.000426324
94;boundary;100;0.028105;0.0273123;0.0313783
94;calc iter;100;0.320552;0.31765;0.323338
94;calc total;1;32.0663;32.0663;32.0663
94;total;1;37.6594;37.6594;37.6594
71;initialize;1;2.57978;2.57978;2.57978
71;async;100;0.00974594;0.00658188;0.0152145
71;inner;100;0.281062;0.276844;0.287877
71;wait;100;4.55212e-05;2.0751e-05;0.000335447
71;boundary;100;0.0296195;0.0279222;0.0330839
71;calc iter;100;0.320474;0.317022;0.328036
71;calc total;1;32.0663;32.0663;32.0663
71;total;1;37.6605;37.6605;37.6605
1;initialize;1;2.58318;2.58318;2.58318
1;async;100;0.0102443;0.00695447;0.0155527
1;inner;100;0.282189;0.276469;0.289172
1;wait;100;2.92954e-05;1.7401e-05;0.00027232
1;boundary;100;0.0281684;0.0276219;0.0289754
1;calc iter;100;0.320633;0.317932;0.326509
1;calc total;1;32.0663;32.0663;32.0663
1;total;1;37.6636;37.6636;37.6636
2;initialize;1;2.58241;2.58241;2.58241
2;async;100;0.0125904;0.00753194;0.0181691
2;inner;100;0.279809;0.272802;0.287715
2;wait;100;2.85358e-05;1.5936e-05;0.00031423
2;boundary;100;0.0282182;0.0276087;0.0289509
2;calc iter;100;0.320648;0.317756;0.325943
2;calc total;1;32.0663;32.0663;32.0663
2;total;1;37.6629;37.6629;37.6629
3;initialize;1;2.58791;2.58791;2.58791
3;async;100;0.0112517;0.00647163;0.0148041
3;inner;100;0.28069;0.27362;0.289431
3;wait;100;2.56519e-05;1.7695e-05;0.000290857
3;boundary;100;0.0286929;0.0276525;0.0306381
3;calc iter;100;0.320662;0.317827;0.327908
3;calc total;1;32.0663;32.0663;32.0663
3;total;1;37.6683;37.6683;37.6683
4;initialize;1;2.58858;2.58858;2.58858
4;async;100;0.0101909;0.00703358;0.0158274
4;inner;100;0.279102;0.272951;0.286161
4;wait;100;4.93344e-05;1.8679e-05;0.000421563
4;boundary;100;0.0312456;0.0276863;0.0359408
4;calc iter;100;0.320589;0.316734;0.325204
4;calc total;1;32.0663;32.0663;32.0663
4;total;1;37.669;37.669;37.669
5;initialize;1;2.58859;2.58859;2.58859
5;async;100;0.00905553;0.00711847;0.013014
5;inner;100;0.279059;0.275255;0.287625
5;wait;100;5.25014e-05;2.4262e-05;0.00029434
5;boundary;100;0.0324164;0.0276821;0.0362045
5;calc iter;100;0.320585;0.31744;0.325451
5;calc total;1;32.0663;32.0663;32.0663
5;total;1;37.669;37.669;37.669
6;initialize;1;2.58444;2.58444;2.58444
6;async;100;0.0103243;0.00724156;0.0166574
6;inner;100;0.278394;0.274757;0.284781
6;wait;100;5.65663e-05;2.4901e-05;0.000549883
6;boundary;100;0.0318175;0.028222;0.0371005
6;calc iter;100;0.320593;0.31797;0.325753
6;calc total;1;32.0663;32.0663;32.0663
6;total;1;37.6649;37.6649;37.6649
7;initialize;1;2.58858;2.58858;2.58858
7;async;100;0.0104734;0.00645454;0.0155482
7;inner;100;0.281238;0.27674;0.287329
7;wait;100;4.11498e-05;2.1987e-05;0.000333476
7;boundary;100;0.0288581;0.0277119;0.0320621
7;calc iter;100;0.320612;0.318482;0.324844
7;calc total;1;32.0663;32.0663;32.0663
7;total;1;37.669;37.669;37.669
8;initialize;1;2.58725;2.58725;2.58725
8;async;100;0.0100934;0.0064083;0.0150899
8;inner;100;0.28152;0.275327;0.287876
8;wait;100;3.50181e-05;1.6279e-05;0.000291821
8;boundary;100;0.0289692;0.0277999;0.0341666
8;calc iter;100;0.320619;0.31712;0.326033
8;calc total;1;32.0663;32.0663;32.0663
8;total;1;37.6677;37.6677;37.6677
9;initialize;1;2.58024;2.58024;2.58024
9;async;100;0.00903519;0.00648334;0.0143727
9;inner;100;0.281459;0.277246;0.28756
9;wait;100;4.91606e-05;2.5023e-05;0.000395267
9;boundary;100;0.030062;0.0278177;0.0329529
9;calc iter;100;0.320607;0.316856;0.324877
9;calc total;1;32.0663;32.0663;32.0663
9;total;1;37.6607;37.6607;37.6607
10;initialize;1;2.58859;2.58859;2.58859
10;async;100;0.0103146;0.00638175;0.0198795
10;inner;100;0.281407;0.277378;0.287424
10;wait;100;3.8712e-05;1.8779e-05;0.000303237
10;boundary;100;0.0288501;0.0279058;0.0320531
10;calc iter;100;0.320612;0.3177;0.325822
10;calc total;1;32.0663;32.0663;32.0663
10;total;1;37.669;37.669;37.669
11;initialize;1;2.58697;2.58697;2.58697
11;async;100;0.0124979;0.00805297;0.0198151
11;inner;100;0.279869;0.275664;0.286812
11;wait;100;3.13082e-05;1.7922e-05;0.000340836
11;boundary;100;0.0282282;0.0277589;0.0290615
11;calc iter;100;0.320628;0.317731;0.324998
11;calc total;1;32.0663;32.0663;32.0663
11;total;1;37.6674;37.6674;37.6674
12;initialize;1;2.58857;2.58857;2.58857
12;async;100;0.0107364;0.00720854;0.0169018
12;inner;100;0.281613;0.274929;0.289188
12;wait;100;3.49818e-05;1.8073e-05;0.000315395
12;boundary;100;0.0282127;0.0276105;0.0289997
12;calc iter;100;0.320598;0.317815;0.32658
12;calc total;1;32.0663;32.0663;32.0663
12;total;1;37.669;37.669;37.669
13;initialize;1;2.58856;2.58856;2.58856
13;async;100;0.0127258;0.00859544;0.0210208
13;inner;100;0.279583;0.272134;0.287307
13;wait;100;3.24252e-05;1.6761e-05;0.000360841
13;boundary;100;0.028246;0.0278523;0.029091
13;calc iter;100;0.320588;0.317983;0.324407
13;calc total;1;32.0663;32.0663;32.0663
13;total;1;37.669;37.669;37.669
14;initialize;1;2.58072;2.58072;2.58072
14;async;100;0.0133415;0.00825314;0.0204803
14;inner;100;0.279055;0.271138;0.288128
14;wait;100;2.62193e-05;1.5956e-05;0.000306179
14;boundary;100;0.0281837;0.0275966;0.0286128
14;calc iter;100;0.320608;0.318024;0.326161
14;calc total;1;32.0663;32.0663;32.0663
14;total;1;37.6612;37.6612;37.6612
15;initialize;1;2.58479;2.58479;2.58479
15;async;100;0.0137188;0.00860503;0.021742
15;inner;100;0.278442;0.269362;0.289245
15;wait;100;2.52641e-05;1.5859e-05;0.000290073
15;boundary;100;0.028448;0.0274942;0.0298502
15;calc iter;100;0.320635;0.31731;0.326353
15;calc total;1;32.0663;32.0663;32.0663
15;total;1;37.6652;37.6652;37.6652
16;initialize;1;2.58859;2.58859;2.58859
16;async;100;0.0119315;0.00690464;0.0176311
16;inner;100;0.280169;0.274382;0.287705
16;wait;100;3.61522e-05;1.6438e-05;0.00038216
16;boundary;100;0.0284745;0.0273786;0.0321044
16;calc iter;100;0.320612;0.31773;0.325236
16;calc total;1;32.0663;32.0663;32.0663
16;total;1;37.669;37.669;37.669
17;initialize;1;2.58454;2.58454;2.58454
17;async;100;0.0107577;0.0077573;0.0161553
17;inner;100;0.278133;0.272976;0.287193
17;wait;100;5.49421e-05;2.6741e-05;0.000381208
17;boundary;100;0.0316002;0.0278504;0.0356435
17;calc iter;100;0.320547;0.31853;0.324054
17;calc total;1;32.0663;32.0663;32.0663
17;total;1;37.665;37.665;37.665
18;initialize;1;2.58855;2.58855;2.58855
18;async;100;0.0114166;0.00680535;0.0166089
18;inner;100;0.278932;0.273244;0.287377
18;wait;100;4.88955e-05;1.6798e-05;0.000395181
18;boundary;100;0.0301637;0.0277732;0.0336299
18;calc iter;100;0.320562;0.318532;0.324328
18;calc total;1;32.0663;32.0663;32.0663
18;total;1;37.669;37.669;37.669
19;initialize;1;2.58144;2.58144;2.58144
19;async;100;0.0121485;0.00778181;0.018509
19;inner;100;0.279501;0.273308;0.286834
19;wait;100;4.51518e-05;1.8685e-05;0.000523556
19;boundary;100;0.0288893;0.0277806;0.0315801
19;calc iter;100;0.320586;0.318028;0.324025
19;calc total;1;32.0663;32.0663;32.0663
19;total;1;37.6619;37.6619;37.6619
20;initialize;1;2.58856;2.58856;2.58856
20;async;100;0.0109511;0.00645229;0.0163317
20;inner;100;0.280702;0.272811;0.288498
20;wait;100;3.39824e-05;1.6345e-05;0.000328572
20;boundary;100;0.0289078;0.0276894;0.0343944
20;calc iter;100;0.320597;0.317615;0.32544
20;calc total;1;32.0663;32.0663;32.0663
20;total;1;37.669;37.669;37.669
21;initialize;1;2.58856;2.58856;2.58856
21;async;100;0.00963423;0.00611049;0.0146634
21;inner;100;0.278558;0.2677;0.288781
21;wait;100;5.24556e-05;2.1187e-05;0.000318204
21;boundary;100;0.0322998;0.0277858;0.0402488
21;calc iter;100;0.320546;0.317025;0.325637
21;calc total;1;32.0663;32.0663;32.0663
21;total;1;37.669;37.669;37.669
22;initialize;1;2.58586;2.58586;2.58586
22;async;100;0.0101925;0.00677052;0.0139695
22;inner;100;0.278451;0.268521;0.287615
22;wait;100;4.98509e-05;2.1221e-05;0.000361544
22;boundary;100;0.0318528;0.0279641;0.0391791
22;calc iter;100;0.320548;0.317127;0.324633
22;calc total;1;32.0663;32.0663;32.0663
22;total;1;37.6663;37.6663;37.6663
23;initialize;1;2.58228;2.58228;2.58228
23;async;100;0.0107226;0.00679248;0.0156968
23;inner;100;0.279768;0.270714;0.288245
23;wait;100;4.02724e-05;1.691e-05;0.000443278
23;boundary;100;0.0300423;0.0279348;0.0361619
23;calc iter;100;0.320574;0.317929;0.325398
23;calc total;1;32.0663;32.0663;32.0663
23;total;1;37.6627;37.6627;37.6627
95;initialize;1;2.57903;2.57903;2.57903
95;async;100;0.0162296;0.00926008;0.0223449
95;inner;100;0.276139;0.270269;0.284694
95;wait;100;2.67656e-05;1.5879e-05;0.000285666
95;boundary;100;0.0281765;0.0272086;0.0284341
95;calc iter;100;0.320574;0.317536;0.324084
95;calc total;1;32.0663;32.0663;32.0663
95;total;1;37.6594;37.6594;37.6594
MPI
Running Jacobi on 96 processors with (6, 4 4) elements.
Array Dimensions: 1500 1500 1500
Block Dimensions: 250 375 375
== Energy Conservation Check ==
initial Energy:              125.000
  final Energy:              125.000
    Difference:               -0.000
== Time Statistics ==
Completed 100 iterations.
# unit_id;function_name;num_calls;avg_runtime;min_runtime;max_runtime
24;calc total;1;32.38;32.38;32.38
24;calc update async;100;7.71477e-05;1.1954e-05;0.00554622
24;calc inner;100;0.253589;0.238216;0.284363
24;calc wait;100;0.051881;0.0223811;0.100825
24;calc bound;100;0.0164705;0.0120173;0.029922
24;calc iter;100;0.323213;0.295305;0.358936
24;total;1;35.0738;35.0738;35.0738
25;calc total;1;32.3799;32.3799;32.3799
25;calc update async;100;7.82705e-05;1.0015e-05;0.00564994
25;calc inner;100;0.252815;0.238201;0.282868
25;calc wait;100;0.0522546;0.0265366;0.0943949
25;calc bound;100;0.0166103;0.0116691;0.0269069
25;calc iter;100;0.323175;0.296575;0.35703
25;total;1;35.0746;35.0746;35.0746
26;calc total;1;32.3799;32.3799;32.3799
26;calc update async;100;8.39861e-05;1.2003e-05;0.00617822
26;calc inner;100;0.253454;0.240305;0.283602
26;calc wait;100;0.051991;0.0255919;0.0918951
26;calc bound;100;0.01617;0.0119127;0.0235844
26;calc iter;100;0.323104;0.290446;0.358865
26;total;1;35.0744;35.0744;35.0744
27;calc total;1;32.3799;32.3799;32.3799
27;calc update async;100;7.95306e-05;1.212e-05;0.00584704
27;calc inner;100;0.253399;0.236977;0.283454
27;calc wait;100;0.0521968;0.0218757;0.0979507
27;calc bound;100;0.0165657;0.0119867;0.028819
27;calc iter;100;0.323275;0.294125;0.35619
27;total;1;35.0746;35.0746;35.0746
28;calc total;1;32.3799;32.3799;32.3799
28;calc update async;100;9.25618e-05;1.1691e-05;0.00603305
28;calc inner;100;0.247036;0.226741;0.282127
28;calc wait;100;0.0514929;0.0292364;0.0963303
28;calc bound;100;0.0241854;0.0102305;0.0311293
28;calc iter;100;0.323618;0.293278;0.383967
28;total;1;35.0659;35.0659;35.0659
29;calc total;1;32.3799;32.3799;32.3799
29;calc update async;100;9.73217e-05;1.3863e-05;0.00603274
29;calc inner;100;0.246972;0.221555;0.284279
29;calc wait;100;0.0505612;0.0291409;0.0822916
29;calc bound;100;0.025498;0.0118911;0.0317649
29;calc iter;100;0.323442;0.287925;0.370885
29;total;1;35.0714;35.0714;35.0714
30;calc total;1;32.3798;32.3798;32.3798
30;calc update async;100;9.30453e-05;1.2712e-05;0.00597421
30;calc inner;100;0.245791;0.219495;0.282141
30;calc wait;100;0.0520262;0.0221044;0.0946888
30;calc bound;100;0.0247323;0.0115522;0.0315859
30;calc iter;100;0.323365;0.289393;0.367135
30;total;1;35.0509;35.0509;35.0509
31;calc total;1;32.3798;32.3798;32.3798
31;calc update async;100;9.48368e-05;1.2808e-05;0.00621865
31;calc inner;100;0.246559;0.222148;0.282208
31;calc wait;100;0.0519887;0.0241509;0.0899402
31;calc bound;100;0.0242554;0.0110745;0.0313305
31;calc iter;100;0.323464;0.272718;0.382345
31;total;1;35.0642;35.0642;35.0642
32;calc total;1;32.3816;32.3816;32.3816
32;calc update async;100;6.03359e-05;1.1759e-05;0.00393341
32;calc inner;100;0.252455;0.232498;0.281977
32;calc wait;100;0.0526983;0.0271184;0.130752
32;calc bound;100;0.0165888;0.012641;0.0279758
32;calc iter;100;0.323083;0.295876;0.389784
32;total;1;35.0742;35.0742;35.0742
33;calc total;1;32.38;32.38;32.38
33;calc update async;100;7.45105e-05;1.1178e-05;0.00533468
33;calc inner;100;0.252143;0.23356;0.282452
33;calc wait;100;0.0541212;0.0266262;0.100282
33;calc bound;100;0.0160582;0.0123345;0.0292422
33;calc iter;100;0.323138;0.2884;0.369567
33;total;1;35.0651;35.0651;35.0651
34;calc total;1;32.379;32.379;32.379
34;calc update async;100;7.65031e-05;1.2256e-05;0.00558426
34;calc inner;100;0.250747;0.231835;0.282553
34;calc wait;100;0.0543116;0.0233482;0.139353
34;calc bound;100;0.0160932;0.0122885;0.0309099
34;calc iter;100;0.322935;0.281416;0.393493
34;total;1;35.0667;35.0667;35.0667
35;calc total;1;32.38;32.38;32.38
35;calc update async;100;6.68293e-05;1.1792e-05;0.0045062
35;calc inner;100;0.249857;0.227699;0.281156
35;calc wait;100;0.0543789;0.0257413;0.116085
35;calc bound;100;0.0166791;0.0125968;0.0299641
35;calc iter;100;0.322856;0.288779;0.383553
35;total;1;35.0729;35.0729;35.0729
36;calc total;1;32.38;32.38;32.38
36;calc update async;100;6.97702e-05;1.0537e-05;0.00488914
36;calc inner;100;0.248973;0.229338;0.284082
36;calc wait;100;0.0565572;0.025374;0.105005
36;calc bound;100;0.0152433;0.0121875;0.0286393
48;calc total;1;32.3788;32.3788;32.3788
48;calc update async;100;7.50299e-05;1.5922e-05;0.00422599
48;calc inner;100;0.24386;0.221284;0.282341
48;calc wait;100;0.0525277;0.0222377;0.0985669
48;calc bound;100;0.0253983;0.0104881;0.0314653
48;calc iter;100;0.322845;0.294996;0.374817
48;total;1;35.0685;35.0685;35.0685
72;calc total;1;32.3815;32.3815;32.3815
72;calc update async;100;7.37691e-05;1.1513e-05;0.00545597
72;calc inner;100;0.245025;0.219069;0.28445
72;calc wait;100;0.0607152;0.0247117;0.114284
72;calc bound;100;0.0153155;0.0120086;0.0234109
72;calc iter;100;0.322615;0.296465;0.35781
72;total;1;35.0763;35.0763;35.0763
36;calc iter;100;0.322543;0.299037;0.372269
36;total;1;35.0566;35.0566;35.0566
49;calc total;1;32.38;32.38;32.38
49;calc update async;100;8.26823e-05;2.184e-05;0.00470508
49;calc inner;100;0.242457;0.216888;0.283134
49;calc wait;100;0.0523781;0.0278177;0.0978219
49;calc bound;100;0.0269047;0.0118296;0.0317719
49;calc iter;100;0.323061;0.281936;0.373595
49;total;1;35.0732;35.0732;35.0732
73;calc total;1;32.3815;32.3815;32.3815
73;calc update async;100;7.97641e-05;1.0457e-05;0.00627023
73;calc inner;100;0.245799;0.22352;0.283476
73;calc wait;100;0.0614812;0.0190964;0.132429
73;calc bound;100;0.0144711;0.0123406;0.0193624
73;calc iter;100;0.322728;0.289111;0.370925
73;total;1;35.0766;35.0766;35.0766
37;calc total;1;32.38;32.38;32.38
37;calc update async;100;6.53374e-05;1.0463e-05;0.00483325
37;calc inner;100;0.248931;0.227929;0.284186
37;calc wait;100;0.0570654;0.0267014;0.111854
37;calc bound;100;0.0150549;0.0121979;0.0267592
37;calc iter;100;0.322611;0.292178;0.379866
37;total;1;35.0666;35.0666;35.0666
50;calc total;1;32.38;32.38;32.38
50;calc update async;100;8.06455e-05;1.5298e-05;0.00468513
50;calc inner;100;0.243394;0.22129;0.282724
50;calc wait;100;0.0529633;0.0287225;0.111678
50;calc bound;100;0.0256891;0.0118304;0.0315734
50;calc iter;100;0.323051;0.293679;0.389255
50;total;1;35.0727;35.0727;35.0727
74;calc total;1;32.3815;32.3815;32.3815
74;calc update async;100;7.13091e-05;1.069e-05;0.00557086
74;calc inner;100;0.243069;0.214974;0.28438
74;calc wait;100;0.0646559;0.0225716;0.125727
74;calc bound;100;0.0143753;0.0123373;0.0188009
74;calc iter;100;0.322724;0.285901;0.359413
74;total;1;35.0757;35.0757;35.0757
38;calc total;1;32.38;32.38;32.38
38;calc update async;100;6.82855e-05;1.245e-05;0.00492134
38;calc inner;100;0.247276;0.220679;0.284351
38;calc wait;100;0.0585327;0.0260779;0.133887
38;calc bound;100;0.0150985;0.0120356;0.0242676
38;calc iter;100;0.322638;0.290531;0.389125
38;total;1;35.0654;35.0654;35.0654
51;calc total;1;32.38;32.38;32.38
51;calc update async;100;8.04221e-05;1.545e-05;0.00468278
51;calc inner;100;0.243851;0.224054;0.283099
51;calc wait;100;0.0531911;0.0219396;0.091666
51;calc bound;100;0.0255179;0.0100853;0.0316637
51;calc iter;100;0.323259;0.289207;0.366832
51;total;1;35.0717;35.0717;35.0717
75;calc total;1;32.3815;32.3815;32.3815
75;calc update async;100;7.15416e-05;1.016e-05;0.00558514
75;calc inner;100;0.23935;0.212688;0.283168
75;calc wait;100;0.0670016;0.0271246;0.110081
75;calc bound;100;0.0151398;0.0122066;0.0184375
75;calc iter;100;0.322717;0.29137;0.351865
75;total;1;35.0758;35.0758;35.0758
39;calc total;1;32.38;32.38;32.38
39;calc update async;100;8.74638e-05;1.2572e-05;0.0068376
39;calc inner;100;0.246785;0.219164;0.283167
39;calc wait;100;0.0586074;0.0272509;0.109353
39;calc bound;100;0.0154506;0.0117905;0.0257317
39;calc iter;100;0.322761;0.292432;0.369631
39;total;1;35.0661;35.0661;35.0661
52;calc total;1;32.38;32.38;32.38
52;calc update async;100;6.65928e-05;1.2129e-05;0.004756
52;calc inner;100;0.251117;0.238126;0.282371
52;calc wait;100;0.054135;0.023033;0.10671
52;calc bound;100;0.0156344;0.0119374;0.0225868
52;calc iter;100;0.322539;0.297212;0.36248
52;total;1;35.0726;35.0726;35.0726
76;calc total;1;32.3815;32.3815;32.3815
76;calc update async;100;8.50518e-05;1.2397e-05;0.00566177
76;calc inner;100;0.243539;0.224649;0.28238
76;calc wait;100;0.0582671;0.0286805;0.117078
76;calc bound;100;0.0206863;0.0126776;0.0312022
76;calc iter;100;0.322992;0.274317;0.392744
76;total;1;35.0681;35.0681;35.0681
40;calc total;1;32.38;32.38;32.38
40;calc update async;100;6.3057e-05;1.3976e-05;0.00401887
40;calc inner;100;0.24893;0.231373;0.282896
40;calc wait;100;0.0546901;0.027001;0.0857885
40;calc bound;100;0.0172775;0.0111954;0.0292961
40;calc iter;100;0.323059;0.293167;0.359446
40;total;1;35.0671;35.0671;35.0671
53;calc total;1;32.38;32.38;32.38
53;calc update async;100;6.76108e-05;1.152e-05;0.00466341
53;calc inner;100;0.249745;0.235253;0.281381
53;calc wait;100;0.0541858;0.026911;0.10517
53;calc bound;100;0.0157984;0.0115704;0.0225206
53;calc iter;100;0.322774;0.29546;0.368436
53;total;1;35.0732;35.0732;35.0732
77;calc total;1;32.3815;32.3815;32.3815
77;calc update async;100;8.76198e-05;1.2767e-05;0.00572224
77;calc inner;100;0.243526;0.218003;0.282271
77;calc wait;100;0.0560112;0.0247317;0.135157
77;calc bound;100;0.0222419;0.0124574;0.0305891
77;calc iter;100;0.323046;0.273275;0.391969
77;total;1;35.0731;35.0731;35.0731
41;calc total;1;32.3799;32.3799;32.3799
41;calc update async;100;6.0693e-05;1.0936e-05;0.00399121
41;calc inner;100;0.249691;0.230137;0.283031
41;calc wait;100;0.0540294;0.0251143;0.0919237
41;calc bound;100;0.0165961;0.0119679;0.0274394
41;calc iter;100;0.322529;0.29717;0.358983
41;total;1;35.0613;35.0613;35.0613
54;calc total;1;32.38;32.38;32.38
54;calc update async;100;6.76364e-05;1.0871e-05;0.0048249
54;calc inner;100;0.249876;0.234991;0.281985
54;calc wait;100;0.0556482;0.0260866;0.101371
54;calc bound;100;0.0152972;0.0119159;0.0233825
54;calc iter;100;0.322695;0.295012;0.362973
54;total;1;35.0711;35.0711;35.0711
78;calc total;1;32.3815;32.3815;32.3815
78;calc update async;100;8.12094e-05;1.2393e-05;0.00579755
78;calc inner;100;0.24616;0.225406;0.282312
78;calc wait;100;0.0577057;0.0279357;0.140529
78;calc bound;100;0.0185433;0.0123332;0.0284269
78;calc iter;100;0.323003;0.279629;0.396909
78;total;1;35.0686;35.0686;35.0686
42;calc total;1;32.38;32.38;32.38
42;calc update async;100;5.95944e-05;1.1574e-05;0.00403479
42;calc inner;100;0.248897;0.232122;0.283465
42;calc wait;100;0.0561071;0.024179;0.104733
42;calc bound;100;0.0157477;0.0118974;0.0204609
42;calc iter;100;0.322705;0.295794;0.364357
42;total;1;35.0648;35.0648;35.0648
55;calc total;1;32.38;32.38;32.38
55;calc update async;100;6.56392e-05;1.2042e-05;0.00471774
55;calc inner;100;0.249414;0.230794;0.2817
55;calc wait;100;0.0561603;0.0247662;0.107905
55;calc bound;100;0.0146306;0.0120187;0.0206015
55;calc iter;100;0.322679;0.2964;0.351601
55;total;1;35.0678;35.0678;35.0678
79;calc total;1;32.3815;32.3815;32.3815
79;calc update async;100;8.18258e-05;1.2444e-05;0.00597442
79;calc inner;100;0.245797;0.226357;0.282184
79;calc wait;100;0.0589556;0.0253662;0.118208
79;calc bound;100;0.0175386;0.0115524;0.0307468
79;calc iter;100;0.323418;0.288887;0.36986
79;total;1;35.0685;35.0685;35.0685
43;calc total;1;32.38;32.38;32.38
43;calc update async;100;6.15512e-05;1.2775e-05;0.00412601
43;calc inner;100;0.249371;0.231196;0.283268
43;calc wait;100;0.0559904;0.0293133;0.108072
43;calc bound;100;0.0156971;0.0112956;0.0213502
43;calc iter;100;0.322971;0.297485;0.3559
43;total;1;35.059;35.059;35.059
56;calc total;1;32.38;32.38;32.38
56;calc update async;100;6.39807e-05;9.387e-06;0.0044452
56;calc inner;100;0.24911;0.229849;0.282453
56;calc wait;100;0.0571896;0.0186122;0.109161
56;calc bound;100;0.0153762;0.0125216;0.0237164
56;calc iter;100;0.322408;0.288285;0.371886
56;total;1;35.0546;35.0546;35.0546
80;calc total;1;32.3815;32.3815;32.3815
80;calc update async;100;7.35835e-05;1.2374e-05;0.00413941
80;calc inner;100;0.238288;0.205759;0.28133
80;calc wait;100;0.0590642;0.0202625;0.128346
80;calc bound;100;0.0251797;0.010063;0.0317266
80;calc iter;100;0.323291;0.256162;0.395178
80;total;1;35.0752;35.0752;35.0752
57;calc total;1;32.3799;32.3799;32.3799
57;calc update async;100;6.97831e-05;1.2755e-05;0.00504788
57;calc inner;100;0.250126;0.235464;0.281814
57;calc wait;100;0.0553288;0.0199988;0.131166
57;calc bound;100;0.0162007;0.0124111;0.0238077
57;calc iter;100;0.32264;0.293692;0.386198
57;total;1;35.0632;35.0632;35.0632
81;calc total;1;32.3815;32.3815;32.3815
81;calc update async;100;9.32347e-05;1.173e-05;0.00600557
81;calc inner;100;0.238928;0.208962;0.282213
81;calc wait;100;0.0589456;0.0280583;0.1363
81;calc bound;100;0.0254026;0.010305;0.0315052
81;calc iter;100;0.323687;0.275992;0.408653
81;total;1;35.0688;35.0688;35.0688
58;calc total;1;32.3799;32.3799;32.3799
58;calc update async;100;6.22601e-05;1.0344e-05;0.00450412
58;calc inner;100;0.248205;0.227743;0.281443
58;calc wait;100;0.0593912;0.0242727;0.121245
58;calc bound;100;0.0146354;0.0116959;0.0224546
58;calc iter;100;0.323009;0.288948;0.382142
58;total;1;35.0626;35.0626;35.0626
82;calc total;1;32.3815;32.3815;32.3815
82;calc update async;100;7.4046e-05;1.1319e-05;0.00453319
82;calc inner;100;0.244347;0.206484;0.28168
82;calc wait;100;0.0574511;0.0272689;0.142118
82;calc bound;100;0.0208394;0.0103521;0.0312868
82;calc iter;100;0.323536;0.278617;0.41055
82;total;1;35.07;35.07;35.07
59;calc total;1;32.3799;32.3799;32.3799
59;calc update async;100;6.27184e-05;1.1854e-05;0.00454991
59;calc inner;100;0.247146;0.226073;0.282149
59;calc wait;100;0.0602448;0.0275441;0.110938
59;calc bound;100;0.0143384;0.0116637;0.0281588
59;calc iter;100;0.322758;0.294959;0.368112
59;total;1;35.0729;35.0729;35.0729
83;calc total;1;32.3815;32.3815;32.3815
83;calc update async;100;7.05676e-05;1.0681e-05;0.00456497
83;calc inner;100;0.245302;0.214697;0.281173
83;calc wait;100;0.0570662;0.0248629;0.142553
83;calc bound;100;0.0196116;0.0115756;0.0312662
83;calc iter;100;0.323421;0.269401;0.404645
83;total;1;35.0763;35.0763;35.0763
60;calc total;1;32.3799;32.3799;32.3799
60;calc update async;100;7.86216e-05;1.2403e-05;0.00548592
60;calc inner;100;0.249712;0.229874;0.283681
60;calc wait;100;0.054007;0.0261754;0.0933954
60;calc bound;100;0.0188973;0.0124806;0.0314729
60;calc iter;100;0.323046;0.28906;0.356532
60;total;1;35.0663;35.0663;35.0663
84;calc total;1;32.3815;32.3815;32.3815
84;calc update async;100;7.51737e-05;1.2121e-05;0.00507114
84;calc inner;100;0.250552;0.232535;0.282487
84;calc wait;100;0.0547558;0.0241616;0.0958279
84;calc bound;100;0.0167241;0.012112;0.0298328
84;calc iter;100;0.323152;0.291254;0.378315
84;total;1;35.0743;35.0743;35.0743
61;calc total;1;32.3799;32.3799;32.3799
61;calc update async;100;8.08741e-05;1.3433e-05;0.00540002
61;calc inner;100;0.252171;0.228693;0.282991
61;calc wait;100;0.0512836;0.0232879;0.12311
61;calc bound;100;0.0192327;0.0119819;0.0312704
61;calc iter;100;0.323097;0.293563;0.387351
61;total;1;35.068;35.068;35.068
85;calc total;1;32.3815;32.3815;32.3815
85;calc update async;100;6.99862e-05;1.1172e-05;0.00496902
85;calc inner;100;0.249472;0.219585;0.281825
85;calc wait;100;0.0562779;0.0266844;0.125352
85;calc bound;100;0.0159931;0.0114081;0.0269167
85;calc iter;100;0.323346;0.285814;0.394131
62;calc total;1;32.3798;32.3798;32.3798
62;calc update async;100;7.80737e-05;1.4092e-05;0.00549771
62;calc inner;100;0.253014;0.234293;0.283172
62;calc wait;100;0.0526272;0.0267735;0.108418
62;calc bound;100;0.0173005;0.0123141;0.0303775
62;calc iter;100;0.323258;0.288535;0.37432
62;total;1;35.0686;35.0686;35.0686
85;total;1;35.0744;35.0744;35.0744
63;calc total;1;32.3798;32.3798;32.3798
63;calc update async;100;7.84627e-05;1.258e-05;0.0057232
63;calc inner;100;0.251032;0.234066;0.283149
63;calc wait;100;0.0544375;0.0266062;0.0964146
63;calc bound;100;0.0171383;0.0123327;0.0308913
63;calc iter;100;0.323259;0.296693;0.363067
63;total;1;35.0682;35.0682;35.0682
86;calc total;1;32.3815;32.3815;32.3815
86;calc update async;100;6.89411e-05;1.0284e-05;0.0051882
86;calc inner;100;0.246502;0.21803;0.281599
86;calc wait;100;0.0612737;0.0253831;0.126291
86;calc bound;100;0.0141612;0.0120357;0.022269
86;calc iter;100;0.323147;0.28853;0.392887
86;total;1;35.073;35.073;35.073
64;calc total;1;32.3815;32.3815;32.3815
64;calc update async;100;8.17592e-05;1.3091e-05;0.0049563
64;calc inner;100;0.246502;0.225834;0.282949
64;calc wait;100;0.0512397;0.0242662;0.108668
64;calc bound;100;0.0245675;0.011484;0.0314759
64;calc iter;100;0.323485;0.294994;0.391026
64;total;1;35.0634;35.0634;35.0634
87;calc total;1;32.3815;32.3815;32.3815
87;calc update async;100;6.56394e-05;9.76e-06;0.0050284
87;calc inner;100;0.24715;0.228978;0.281371
87;calc wait;100;0.0618311;0.0241302;0.123352
87;calc bound;100;0.0134456;0.0117403;0.0194463
87;calc iter;100;0.323143;0.284819;0.376425
87;total;1;35.0689;35.0689;35.0689
65;calc total;1;32.3816;32.3816;32.3816
65;calc update async;100;7.91867e-05;1.1398e-05;0.00449522
65;calc inner;100;0.245207;0.222457;0.282917
65;calc wait;100;0.0524912;0.0252888;0.0879181
65;calc bound;100;0.0251564;0.0121803;0.0314437
65;calc iter;100;0.323236;0.287558;0.373741
65;total;1;35.0509;35.0509;35.0509
88;calc total;1;32.3815;32.3815;32.3815
88;calc update async;100;6.64727e-05;1.1111e-05;0.00445336
88;calc inner;100;0.246677;0.222455;0.281014
88;calc wait;100;0.0585772;0.0238269;0.109793
88;calc bound;100;0.0170035;0.0117626;0.030845
88;calc iter;100;0.323042;0.28035;0.382582
88;total;1;35.0743;35.0743;35.0743
66;calc total;1;32.3815;32.3815;32.3815
66;calc update async;100;7.5e-05;1.2375e-05;0.00459896
66;calc inner;100;0.249238;0.228731;0.282751
66;calc wait;100;0.0506757;0.0221993;0.109917
66;calc bound;100;0.0222271;0.0114166;0.0303794
66;calc iter;100;0.323382;0.291637;0.391073
66;total;1;35.0605;35.0605;35.0605
89;calc total;1;32.3815;32.3815;32.3815
89;calc update async;100;6.64873e-05;1.0968e-05;0.00423985
89;calc inner;100;0.248153;0.232089;0.281148
89;calc wait;100;0.0562358;0.0254996;0.123206
89;calc bound;100;0.0170996;0.0119324;0.0305564
89;calc iter;100;0.323029;0.278924;0.39431
89;total;1;35.0646;35.0646;35.0646
67;calc total;1;32.3816;32.3816;32.3816
67;calc update async;100;7.44362e-05;1.304e-05;0.00462559
67;calc inner;100;0.251403;0.230784;0.282731
67;calc wait;100;0.0496152;0.0224019;0.105353
67;calc bound;100;0.0208631;0.0111556;0.0316176
67;calc iter;100;0.323528;0.281164;0.38633
67;total;1;35.0594;35.0594;35.0594
90;calc total;1;32.3815;32.3815;32.3815
90;calc update async;100;6.4536e-05;1.138e-05;0.00429256
90;calc inner;100;0.248623;0.224859;0.281429
90;calc wait;100;0.0578044;0.0199411;0.139815
90;calc bound;100;0.0160033;0.0119392;0.0287912
90;calc iter;100;0.322976;0.277783;0.391353
90;total;1;35.0649;35.0649;35.0649
0;calc total;1;32.3815;32.3815;32.3815
0;calc update async;100;8.00784e-05;1.3134e-05;0.00437842
0;calc inner;100;0.246442;0.22278;0.283874
0;calc wait;100;0.0497192;0.0234655;0.0966438
0;calc bound;100;0.0262535;0.0116526;0.0317701
0;calc iter;100;0.323662;0.293173;0.395737
0;total;1;35.0688;35.0688;35.0688
1;calc total;1;32.38;32.38;32.38
1;calc update async;100;8.80201e-05;1.2294e-05;0.00529544
1;calc inner;100;0.247002;0.226309;0.283221
1;calc wait;100;0.0498825;0.0285909;0.116154
1;calc bound;100;0.0261342;0.0103258;0.0318901
1;calc iter;100;0.3238;0.265597;0.382949
1;total;1;35.0685;35.0685;35.0685
2;calc total;1;32.379;32.379;32.379
2;calc update async;100;7.99482e-05;1.2586e-05;0.00504086
2;calc inner;100;0.252115;0.231347;0.283047
2;calc wait;100;0.0493284;0.0241985;0.0844426
2;calc bound;100;0.0211742;0.0115703;0.0306569
2;calc iter;100;0.32366;0.273278;0.361239
2;total;1;35.0693;35.0693;35.0693
3;calc total;1;32.38;32.38;32.38
3;calc update async;100;7.80764e-05;1.2706e-05;0.00462767
3;calc inner;100;0.253508;0.234229;0.283906
3;calc wait;100;0.0471232;0.0239507;0.117689
3;calc bound;100;0.0210487;0.0122082;0.0273613
3;calc iter;100;0.323509;0.288253;0.393935
3;total;1;35.0678;35.0678;35.0678
4;calc total;1;32.38;32.38;32.38
4;calc update async;100;6.98509e-05;1.2342e-05;0.00460949
4;calc inner;100;0.253732;0.234222;0.282046
4;calc wait;100;0.0484502;0.0313382;0.0885072
4;calc bound;100;0.0165663;0.012454;0.0248205
4;calc iter;100;0.323275;0.301295;0.352519
4;total;1;35.0623;35.0623;35.0623
5;calc total;1;32.38;32.38;32.38
5;calc update async;100;6.72311e-05;1.0996e-05;0.00462836
5;calc inner;100;0.254116;0.237583;0.282579
5;calc wait;100;0.0507745;0.0170711;0.1079
5;calc bound;100;0.0151716;0.0118992;0.0193912
5;calc iter;100;0.323562;0.299855;0.359789
5;total;1;35.0635;35.0635;35.0635
6;calc total;1;32.38;32.38;32.38
6;calc update async;100;6.30101e-05;1.1167e-05;0.0047377
6;calc inner;100;0.251128;0.234608;0.282134
6;calc wait;100;0.0567093;0.023289;0.0988748
6;calc bound;100;0.0139192;0.0118172;0.0175925
6;calc iter;100;0.323413;0.299977;0.356524
6;total;1;35.0593;35.0593;35.0593
7;calc total;1;32.38;32.38;32.38
7;calc update async;100;6.41721e-05;9.706e-06;0.00478494
7;calc inner;100;0.251773;0.239157;0.282455
7;calc wait;100;0.0553967;0.0218664;0.0947731
7;calc bound;100;0.0141581;0.0118739;0.0200682
7;calc iter;100;0.323239;0.303213;0.352639
7;total;1;35.065;35.065;35.065
8;calc total;1;32.38;32.38;32.38
8;calc update async;100;7.9289e-05;1.2153e-05;0.00553467
8;calc inner;100;0.250252;0.231073;0.283143
8;calc wait;100;0.0529278;0.0242296;0.106581
8;calc bound;100;0.0188141;0.0121032;0.0312914
8;calc iter;100;0.323504;0.304458;0.377634
8;total;1;35.0492;35.0492;35.0492
9;calc total;1;32.3799;32.3799;32.3799
9;calc update async;100;8.01777e-05;1.3171e-05;0.00560062
9;calc inner;100;0.252882;0.236162;0.283102
9;calc wait;100;0.0509818;0.0257452;0.114956
9;calc bound;100;0.0177743;0.0123552;0.0302481
9;calc iter;100;0.323132;0.297415;0.38589
9;total;1;35.0686;35.0686;35.0686
10;calc total;1;32.3799;32.3799;32.3799
10;calc update async;100;9.07451e-05;1.1803e-05;0.00667914
10;calc inner;100;0.254266;0.237834;0.283218
10;calc wait;100;0.0503601;0.0236815;0.0995597
10;calc bound;100;0.0174331;0.0131445;0.0309399
10;calc iter;100;0.323047;0.285356;0.365679
10;total;1;35.0592;35.0592;35.0592
11;calc total;1;32.38;32.38;32.38
11;calc update async;100;7.75782e-05;1.1949e-05;0.00566513
11;calc inner;100;0.251403;0.228723;0.282297
11;calc wait;100;0.0539114;0.0254456;0.105764
11;calc bound;100;0.0170694;0.0121162;0.0310423
11;calc iter;100;0.323317;0.298155;0.365666
11;total;1;35.0686;35.0686;35.0686
12;calc total;1;32.3799;32.3799;32.3799
12;calc update async;100;8.91834e-05;1.2864e-05;0.00546173
12;calc inner;100;0.246423;0.219268;0.283858
12;calc wait;100;0.0516194;0.0280671;0.119516
12;calc bound;100;0.0244577;0.0108022;0.0315849
12;calc iter;100;0.323746;0.275003;0.418532
12;total;1;35.0582;35.0582;35.0582
13;calc total;1;32.3799;32.3799;32.3799
13;calc update async;100;8.70782e-05;1.0299e-05;0.00545823
13;calc inner;100;0.245972;0.222411;0.283796
13;calc wait;100;0.0525847;0.0244408;0.137188
13;calc bound;100;0.024051;0.0115446;0.0316662
13;calc iter;100;0.323689;0.289217;0.420262
13;total;1;35.0664;35.0664;35.0664
14;calc total;1;32.3798;32.3798;32.3798
14;calc update async;100;8.70458e-05;1.3035e-05;0.00549767
14;calc inner;100;0.245555;0.216672;0.283452
14;calc wait;100;0.0533044;0.0247328;0.122541
14;calc bound;100;0.0241073;0.0119344;0.0317551
14;calc iter;100;0.323427;0.291351;0.40299
14;total;1;35.0674;35.0674;35.0674
15;calc total;1;32.3798;32.3798;32.3798
15;calc update async;100;8.53025e-05;1.4701e-05;0.0054389
15;calc inner;100;0.248119;0.230812;0.283512
15;calc wait;100;0.0514824;0.0248232;0.121923
15;calc bound;100;0.0229381;0.0114265;0.0313223
15;calc iter;100;0.323587;0.286339;0.401399
15;total;1;35.0678;35.0678;35.0678
16;calc total;1;32.3788;32.3788;32.3788
16;calc update async;100;7.531e-05;1.5004e-05;0.00469988
16;calc inner;100;0.250209;0.234436;0.282442
16;calc wait;100;0.0488007;0.0232684;0.13026
16;calc bound;100;0.0203247;0.0120936;0.0306034
16;calc iter;100;0.323268;0.300106;0.415847
16;total;1;35.0453;35.0453;35.0453
17;calc total;1;32.38;32.38;32.38
17;calc update async;100;7.8514e-05;1.3282e-05;0.00528441
17;calc inner;100;0.25173;0.235742;0.282245
17;calc wait;100;0.0507738;0.0259033;0.0924884
17;calc bound;100;0.0183119;0.0117044;0.0278202
17;calc iter;100;0.323564;0.294025;0.37488
17;total;1;35.0602;35.0602;35.0602
18;calc total;1;32.38;32.38;32.38
18;calc update async;100;7.97316e-05;1.2731e-05;0.00564286
18;calc inner;100;0.252247;0.236755;0.282816
18;calc wait;100;0.0534979;0.0229707;0.0901976
18;calc bound;100;0.0166366;0.0119366;0.0307632
18;calc iter;100;0.323419;0.295096;0.363476
18;total;1;35.0671;35.0671;35.0671
19;calc total;1;32.38;32.38;32.38
19;calc update async;100;8.05803e-05;1.2851e-05;0.00573308
19;calc inner;100;0.251733;0.235747;0.282625
19;calc wait;100;0.0532159;0.0235321;0.108972
19;calc bound;100;0.0172329;0.0122062;0.0316165
19;calc iter;100;0.323242;0.300855;0.403673
19;total;1;35.0582;35.0582;35.0582
20;calc total;1;32.38;32.38;32.38
20;calc update async;100;5.98499e-05;1.0713e-05;0.00407026
20;calc inner;100;0.250527;0.232178;0.282325
20;calc wait;100;0.0548797;0.0214119;0.101128
20;calc bound;100;0.0147546;0.011953;0.0266313
20;calc iter;100;0.323111;0.285354;0.379232
20;total;1;35.0582;35.0582;35.0582
21;calc total;1;32.38;32.38;32.38
21;calc update async;100;5.78041e-05;1.2527e-05;0.00402282
21;calc inner;100;0.250228;0.233819;0.2828
21;calc wait;100;0.0578921;0.0253582;0.0937876
21;calc bound;100;0.0142475;0.0120867;0.0245335
21;calc iter;100;0.323155;0.294732;0.374192
21;total;1;35.0678;35.0678;35.0678
22;calc total;1;32.38;32.38;32.38
22;calc update async;100;5.75699e-05;1.2339e-05;0.00404448
22;calc inner;100;0.246863;0.224769;0.282641
22;calc wait;100;0.0612459;0.0269275;0.119591
22;calc bound;100;0.0143892;0.0119573;0.0244819
22;calc iter;100;0.323075;0.298263;0.368218
22;total;1;35.0638;35.0638;35.0638
23;calc total;1;32.38;32.38;32.38
23;calc update async;100;5.77709e-05;1.0567e-05;0.00407432
23;calc inner;100;0.246198;0.223901;0.281988
23;calc wait;100;0.0620045;0.0279195;0.0976916
23;calc bound;100;0.0145411;0.0121321;0.0257978
23;calc iter;100;0.323214;0.295716;0.347964
23;total;1;35.0671;35.0671;35.0671
44;calc total;1;32.3799;32.3799;32.3799
44;calc update async;100;7.41337e-05;1.5465e-05;0.00414731
44;calc inner;100;0.241428;0.21623;0.283312
44;calc wait;100;0.0539952;0.0172996;0.0974384
44;calc bound;100;0.0253832;0.0118613;0.0315875
44;calc iter;100;0.323243;0.24902;0.401699
44;total;1;35.0665;35.0665;35.0665
45;calc total;1;32.3799;32.3799;32.3799
45;calc update async;100;7.31334e-05;1.679e-05;0.00418265
45;calc inner;100;0.241514;0.213551;0.283544
45;calc wait;100;0.0522186;0.0237041;0.103494
45;calc bound;100;0.0257603;0.0114947;0.031552
45;calc iter;100;0.323254;0.288855;0.395995
45;total;1;35.0599;35.0599;35.0599
46;calc total;1;32.3798;32.3798;32.3798
46;calc update async;100;7.55097e-05;1.5764e-05;0.00410146
46;calc inner;100;0.241882;0.21071;0.283208
46;calc wait;100;0.0535192;0.0260305;0.091911
46;calc bound;100;0.0252745;0.0120463;0.0315301
46;calc iter;100;0.323176;0.294641;0.36182
46;total;1;35.0645;35.0645;35.0645
47;calc total;1;32.3798;32.3798;32.3798
47;calc update async;100;7.28538e-05;1.2568e-05;0.00410612
47;calc inner;100;0.242115;0.217151;0.283154
47;calc wait;100;0.0537645;0.0251185;0.114495
47;calc bound;100;0.025348;0.0119295;0.0313325
47;calc iter;100;0.323273;0.283793;0.384835
47;total;1;35.0566;35.0566;35.0566
68;calc total;1;32.3815;32.3815;32.3815
68;calc update async;100;6.01808e-05;1.1818e-05;0.00398179
68;calc inner;100;0.253846;0.238313;0.283023
68;calc wait;100;0.0506391;0.0242725;0.112608
68;calc bound;100;0.0154521;0.0125655;0.0218595
68;calc iter;100;0.323037;0.291887;0.369096
68;total;1;35.0681;35.0681;35.0681
69;calc total;1;32.3816;32.3816;32.3816
69;calc update async;100;6.27039e-05;1.1956e-05;0.00394418
69;calc inner;100;0.253182;0.238375;0.282734
69;calc wait;100;0.0504529;0.0278223;0.100354
69;calc bound;100;0.0159742;0.0121213;0.021503
69;calc iter;100;0.323064;0.29328;0.364486
69;total;1;35.0679;35.0679;35.0679
70;calc total;1;32.3815;32.3815;32.3815
70;calc update async;100;5.8416e-05;1.1454e-05;0.00393911
70;calc inner;100;0.251071;0.236839;0.28336
70;calc wait;100;0.0550846;0.0245839;0.105415
70;calc bound;100;0.0149544;0.0120622;0.0235827
70;calc iter;100;0.323003;0.294038;0.372556
70;total;1;35.0519;35.0519;35.0519
71;calc total;1;32.3816;32.3816;32.3816
71;calc update async;100;5.62707e-05;1.1391e-05;0.0038837
71;calc inner;100;0.25094;0.234913;0.282638
71;calc wait;100;0.0568276;0.0255946;0.104447
71;calc bound;100;0.014112;0.0122544;0.0184467
71;calc iter;100;0.323298;0.299073;0.374914
71;total;1;35.0673;35.0673;35.0673
91;calc total;1;32.3815;32.3815;32.3815
91;calc update async;100;6.40407e-05;1.0222e-05;0.00439797
91;calc inner;100;0.24708;0.22512;0.281287
91;calc wait;100;0.059243;0.0200596;0.114877
91;calc bound;100;0.015861;0.0117841;0.0316694
91;calc iter;100;0.323096;0.290133;0.379436
91;total;1;35.0573;35.0573;35.0573
92;calc total;1;32.3815;32.3815;32.3815
92;calc update async;100;7.78782e-05;1.598e-05;0.00442285
92;calc inner;100;0.243659;0.211633;0.281683
92;calc wait;100;0.0539202;0.0270561;0.138852
92;calc bound;100;0.0246387;0.0105234;0.0318414
92;calc iter;100;0.323634;0.286695;0.416806
92;total;1;35.0715;35.0715;35.0715
93;calc total;1;32.3815;32.3815;32.3815
93;calc update async;100;7.60969e-05;1.4685e-05;0.00427775
93;calc inner;100;0.242462;0.2129;0.280919
93;calc wait;100;0.0552087;0.0244884;0.165962
93;calc bound;100;0.0247156;0.0116808;0.0315386
93;calc iter;100;0.323252;0.278192;0.430069
93;total;1;35.0647;35.0647;35.0647
94;calc total;1;32.3815;32.3815;32.3815
94;calc update async;100;7.52869e-05;1.3414e-05;0.00456257
94;calc inner;100;0.24439;0.220163;0.281529
94;calc wait;100;0.0553675;0.0221978;0.128079
94;calc bound;100;0.0228246;0.0114559;0.0314997
94;calc iter;100;0.323234;0.275036;0.394544
94;total;1;35.0737;35.0737;35.0737
95;calc total;1;32.3815;32.3815;32.3815
95;calc update async;100;7.57511e-05;1.1223e-05;0.00448561
95;calc inner;100;0.244617;0.222132;0.280998
95;calc wait;100;0.0550626;0.0236566;0.133168
95;calc bound;100;0.0227302;0.0112765;0.0313862
95;calc iter;100;0.323332;0.283842;0.413437
95;total;1;35.0744;35.0744;35.0744
MPI
Running Jacobi on 96 processors with (6, 4 4) elements.
Array Dimensions: 1500 1500 1500
Block Dimensions: 250 375 375
== Energy Conservation Check ==
initial Energy:              125.000
  final Energy:              125.000
    Difference:               -0.000
== Time Statistics ==
Completed 100 iterations.
# unit_id;function_name;num_calls;avg_runtime;min_runtime;max_runtime
24;calc total;1;32.5054;32.5054;32.5054
24;calc update async;100;7.63513e-05;1.1088e-05;0.00589384
24;calc inner;100;0.252241;0.233025;0.28392
24;calc wait;100;0.0571686;0.0260091;0.110132
24;calc bound;100;0.0143296;0.0121777;0.0184929
24;calc iter;100;0.324486;0.298965;0.357871
24;total;1;34.9579;34.9579;34.9579
25;calc total;1;32.5054;32.5054;32.5054
25;calc update async;100;7.40886e-05;1.1028e-05;0.00519438
25;calc inner;100;0.253015;0.230582;0.283811
25;calc wait;100;0.0531348;0.0295102;0.110612
25;calc bound;100;0.0167863;0.0122033;0.0301434
25;calc iter;100;0.324366;0.292088;0.370207
25;total;1;34.9586;34.9586;34.9586
26;calc total;1;32.5054;32.5054;32.5054
26;calc update async;100;7.88031e-05;1.234e-05;0.00565161
26;calc inner;100;0.254159;0.237367;0.283364
26;calc wait;100;0.0523008;0.0275862;0.127431
26;calc bound;100;0.0164207;0.012517;0.0279451
26;calc iter;100;0.324463;0.296416;0.388054
26;total;1;34.9607;34.9607;34.9607
27;calc total;1;32.5054;32.5054;32.5054
27;calc update async;100;7.57437e-05;1.0391e-05;0.00565894
27;calc inner;100;0.252676;0.222716;0.283414
27;calc wait;100;0.055999;0.02004;0.147878
27;calc bound;100;0.0152641;0.0121384;0.0216131
27;calc iter;100;0.3247;0.292637;0.386824
27;total;1;34.9584;34.9584;34.9584
28;calc total;1;32.5054;32.5054;32.5054
28;calc update async;100;8.45014e-05;1.2459e-05;0.00534655
28;calc inner;100;0.248718;0.231379;0.282385
28;calc wait;100;0.0520758;0.0255325;0.0953474
28;calc bound;100;0.0231659;0.0117437;0.0313792
28;calc iter;100;0.324918;0.289304;0.375947
28;total;1;34.9462;34.9462;34.9462
29;calc total;1;32.5053;32.5053;32.5053
29;calc update async;100;9.3276e-05;1.3236e-05;0.00564895
29;calc inner;100;0.246018;0.221653;0.283425
29;calc wait;100;0.0521232;0.022269;0.111532
29;calc bound;100;0.0257209;0.0121177;0.0317661
29;calc iter;100;0.324617;0.292983;0.383321
29;total;1;34.9607;34.9607;34.9607
30;calc total;1;32.5053;32.5053;32.5053
30;calc update async;100;9.04242e-05;1.0798e-05;0.00569359
30;calc inner;100;0.244543;0.209805;0.282238
30;calc wait;100;0.0538608;0.0237704;0.133958
30;calc bound;100;0.0256165;0.0114872;0.0312134
30;calc iter;100;0.324767;0.287532;0.406644
30;total;1;34.9487;34.9487;34.9487
31;calc total;1;32.5052;32.5052;32.5052
31;calc update async;100;9.05003e-05;1.0102e-05;0.00580958
31;calc inner;100;0.246488;0.223839;0.282714
31;calc wait;100;0.0538314;0.02676;0.13746
31;calc bound;100;0.0242023;0.0115567;0.0314193
31;calc iter;100;0.324927;0.285222;0.403976
31;total;1;34.9513;34.9513;34.9513
32;calc total;1;32.507;32.507;32.507
32;calc update async;100;5.88818e-05;1.1294e-05;0.00395309
32;calc inner;100;0.252139;0.233484;0.281377
32;calc wait;100;0.0554608;0.027149;0.122773
32;calc bound;100;0.0155062;0.0120021;0.0287386
32;calc iter;100;0.324495;0.291582;0.387794
32;total;1;34.9515;34.9515;34.9515
72;calc total;1;32.507;32.507;32.507
72;calc update async;100;8.65705e-05;1.1712e-05;0.0069473
72;calc inner;100;0.252472;0.230235;0.284415
72;calc wait;100;0.0571782;0.0280537;0.108023
72;calc bound;100;0.0140826;0.0121242;0.0238718
72;calc iter;100;0.324515;0.29279;0.360636
72;total;1;34.9548;34.9548;34.9548
48;calc total;1;32.5055;32.5055;32.5055
48;calc update async;100;6.78704e-05;1.0212e-05;0.00392494
48;calc inner;100;0.250802;0.218574;0.283032
48;calc wait;100;0.0505099;0.0292844;0.0789764
48;calc bound;100;0.021548;0.0108283;0.0318636
48;calc iter;100;0.32446;0.293333;0.359642
48;total;1;34.9491;34.9491;34.9491
33;calc total;1;32.5055;32.5055;32.5055
33;calc update async;100;6.5908e-05;1.0509e-05;0.00461822
33;calc inner;100;0.251268;0.231672;0.281622
33;calc wait;100;0.0557626;0.0258044;0.117695
33;calc bound;100;0.0165234;0.0120241;0.0316084
33;calc iter;100;0.324569;0.294653;0.416591
33;total;1;34.9413;34.9413;34.9413
73;calc total;1;32.507;32.507;32.507
73;calc update async;100;8.48773e-05;1.0105e-05;0.00690954
73;calc inner;100;0.249661;0.220959;0.283505
73;calc wait;100;0.0605171;0.0269535;0.114661
73;calc bound;100;0.0137753;0.0118776;0.0228581
73;calc iter;100;0.324812;0.297978;0.366445
73;total;1;34.9585;34.9585;34.9585
49;calc total;1;32.5055;32.5055;32.5055
49;calc update async;100;7.13348e-05;1.0697e-05;0.00447744
49;calc inner;100;0.250226;0.214908;0.282398
49;calc wait;100;0.053238;0.0242282;0.0934725
49;calc bound;100;0.0202877;0.01181;0.0312269
49;calc iter;100;0.324737;0.294993;0.37571
49;total;1;34.9464;34.9464;34.9464
34;calc total;1;32.5045;32.5045;32.5045
34;calc update async;100;7.35721e-05;1.1725e-05;0.00507972
34;calc inner;100;0.250748;0.232585;0.282079
34;calc wait;100;0.0545797;0.0295194;0.113621
34;calc bound;100;0.017231;0.0121727;0.0296787
34;calc iter;100;0.324692;0.28959;0.378673
34;total;1;34.953;34.953;34.953
74;calc total;1;32.507;32.507;32.507
74;calc update async;100;8.38676e-05;1.0966e-05;0.00681699
74;calc inner;100;0.250844;0.226849;0.284864
74;calc wait;100;0.059832;0.0246336;0.10441
74;calc bound;100;0.0137661;0.0121817;0.018644
74;calc iter;100;0.324725;0.292665;0.355774
74;total;1;34.9595;34.9595;34.9595
50;calc total;1;32.5044;32.5044;32.5044
50;calc update async;100;7.74451e-05;1.0897e-05;0.00516212
50;calc inner;100;0.253649;0.223466;0.282055
50;calc wait;100;0.0505734;0.0286006;0.105642
50;calc bound;100;0.0189633;0.011715;0.030692
50;calc iter;100;0.324742;0.287209;0.383656
50;total;1;34.955;34.955;34.955
35;calc total;1;32.5055;32.5055;32.5055
35;calc update async;100;8.23261e-05;1.142e-05;0.00633485
35;calc inner;100;0.252072;0.235389;0.282699
35;calc wait;100;0.0550775;0.0266572;0.109825
35;calc bound;100;0.0154088;0.0122748;0.0285162
35;calc iter;100;0.324608;0.292548;0.39874
35;total;1;34.9588;34.9588;34.9588
75;calc total;1;32.507;32.507;32.507
75;calc update async;100;8.40465e-05;1.0836e-05;0.00669068
75;calc inner;100;0.249424;0.216554;0.283881
75;calc wait;100;0.0598915;0.0231513;0.128497
75;calc bound;100;0.0142494;0.0122619;0.0212015
75;calc iter;100;0.324265;0.30351;0.363317
75;total;1;34.9595;34.9595;34.9595
51;calc total;1;32.5055;32.5055;32.5055
51;calc update async;100;7.31474e-05;1.3877e-05;0.00458296
51;calc inner;100;0.254196;0.234274;0.28298
51;calc wait;100;0.0478472;0.0275023;0.100207
51;calc bound;100;0.019683;0.00998581;0.0305654
51;calc iter;100;0.324542;0.298008;0.373805
51;total;1;34.953;34.953;34.953
36;calc total;1;32.5055;32.5055;32.5055
36;calc update async;100;7.37092e-05;1.1843e-05;0.00483545
36;calc inner;100;0.252974;0.2308;0.284261
36;calc wait;100;0.0512883;0.0234443;0.129762
36;calc bound;100;0.018636;0.0123293;0.0290631
36;calc iter;100;0.32413;0.294586;0.387606
36;total;1;34.9402;34.9402;34.9402
76;calc total;1;32.507;32.507;32.507
76;calc update async;100;9.96011e-05;1.4328e-05;0.00695619
76;calc inner;100;0.250542;0.224692;0.282973
76;calc wait;100;0.0519258;0.0249592;0.11655
76;calc bound;100;0.0218882;0.0122435;0.0308348
76;calc iter;100;0.32491;0.279635;0.392225
76;total;1;34.9523;34.9523;34.9523
52;calc total;1;32.5055;32.5055;32.5055
52;calc update async;100;7.55265e-05;1.3122e-05;0.0047587
52;calc inner;100;0.253173;0.236528;0.282144
52;calc wait;100;0.0493761;0.0267575;0.105735
52;calc bound;100;0.0202156;0.012351;0.0319309
52;calc iter;100;0.324247;0.297183;0.379102
52;total;1;34.9552;34.9552;34.9552
37;calc total;1;32.5055;32.5055;32.5055
37;calc update async;100;7.38324e-05;9.789e-06;0.00485255
37;calc inner;100;0.250398;0.224589;0.283976
37;calc wait;100;0.0533508;0.0269421;0.157186
37;calc bound;100;0.019684;0.0119143;0.031508
37;calc iter;100;0.32427;0.291901;0.434502
37;total;1;34.9397;34.9397;34.9397
77;calc total;1;32.507;32.507;32.507
77;calc update async;100;9.05071e-05;1.1113e-05;0.00638833
77;calc inner;100;0.251972;0.225958;0.283093
77;calc wait;100;0.0524899;0.0258753;0.120263
77;calc bound;100;0.0197796;0.0101729;0.0314529
77;calc iter;100;0.325069;0.267673;0.392508
77;total;1;34.9512;34.9512;34.9512
53;calc total;1;32.5055;32.5055;32.5055
53;calc update async;100;7.42943e-05;1.436e-05;0.00456086
53;calc inner;100;0.253233;0.2326;0.282302
53;calc wait;100;0.0494605;0.0238744;0.0883645
53;calc bound;100;0.0199258;0.0115211;0.0310814
53;calc iter;100;0.324359;0.28952;0.374307
53;total;1;34.9511;34.9511;34.9511
38;calc total;1;32.5055;32.5055;32.5055
38;calc update async;100;7.54402e-05;1.0891e-05;0.00491717
38;calc inner;100;0.247295;0.232015;0.2839
38;calc wait;100;0.0556333;0.0206903;0.169721
38;calc bound;100;0.0208756;0.011939;0.0314212
38;calc iter;100;0.324428;0.287025;0.430992
38;total;1;34.941;34.941;34.941
78;calc total;1;32.507;32.507;32.507
78;calc update async;100;9.0278e-05;1.1316e-05;0.00640348
78;calc inner;100;0.252969;0.230482;0.282586
78;calc wait;100;0.0525535;0.0256286;0.107935
78;calc bound;100;0.0181398;0.0113052;0.0293803
78;calc iter;100;0.324968;0.269105;0.391365
78;total;1;34.9512;34.9512;34.9512
54;calc total;1;32.5055;32.5055;32.5055
54;calc update async;100;7.77268e-05;1.0623e-05;0.00482936
54;calc inner;100;0.248523;0.229757;0.281977
54;calc wait;100;0.0534057;0.0225863;0.114874
54;calc bound;100;0.0216326;0.0114031;0.0314264
54;calc iter;100;0.324382;0.292872;0.37569
54;total;1;34.9469;34.9469;34.9469
39;calc total;1;32.5055;32.5055;32.5055
39;calc update async;100;7.41183e-05;1.16e-05;0.00494014
39;calc inner;100;0.250258;0.232626;0.283724
39;calc wait;100;0.0534833;0.0231135;0.115116
39;calc bound;100;0.0193695;0.0124802;0.0303987
39;calc iter;100;0.324086;0.295908;0.397163
39;total;1;34.941;34.941;34.941
79;calc total;1;32.507;32.507;32.507
79;calc update async;100;9.18097e-05;1.3205e-05;0.00656084
79;calc inner;100;0.250611;0.221535;0.283123
79;calc wait;100;0.0540951;0.0264553;0.124232
79;calc bound;100;0.0197657;0.0121739;0.0315446
79;calc iter;100;0.324921;0.270853;0.402787
79;total;1;34.9515;34.9515;34.9515
55;calc total;1;32.5055;32.5055;32.5055
55;calc update async;100;7.33951e-05;1.0338e-05;0.00465475
55;calc inner;100;0.251133;0.233187;0.281567
55;calc wait;100;0.0509766;0.0226847;0.103252
55;calc bound;100;0.020552;0.0115728;0.0316938
55;calc iter;100;0.324259;0.297554;0.39537
55;total;1;34.941;34.941;34.941
40;calc total;1;32.5055;32.5055;32.5055
40;calc update async;100;5.74701e-05;1.1248e-05;0.00407177
40;calc inner;100;0.250584;0.233472;0.283233
40;calc wait;100;0.0583588;0.0264685;0.0983621
40;calc bound;100;0.0140724;0.0113514;0.0200075
40;calc iter;100;0.324429;0.296332;0.354805
40;total;1;34.9442;34.9442;34.9442
80;calc total;1;32.507;32.507;32.507
80;calc update async;100;0.000102341;1.0558e-05;0.00748936
80;calc inner;100;0.249849;0.224251;0.282539
80;calc wait;100;0.0515568;0.026921;0.112649
80;calc bound;100;0.021662;0.0121584;0.0315132
80;calc iter;100;0.324656;0.275982;0.398132
80;total;1;34.9503;34.9503;34.9503
56;calc total;1;32.5054;32.5054;32.5054
56;calc update async;100;6.17082e-05;9.756e-06;0.00438351
56;calc inner;100;0.253169;0.233735;0.281459
56;calc wait;100;0.0546424;0.0217447;0.121689
56;calc bound;100;0.014983;0.0119551;0.0219592
56;calc iter;100;0.324196;0.288959;0.370438
56;total;1;34.9444;34.9444;34.9444
41;calc total;1;32.5054;32.5054;32.5054
41;calc update async;100;5.77279e-05;1.0534e-05;0.00400867
41;calc inner;100;0.252253;0.23987;0.283173
41;calc wait;100;0.0551923;0.0265196;0.108715
41;calc bound;100;0.0143568;0.0118094;0.019105
41;calc iter;100;0.324171;0.285549;0.369181
41;total;1;34.9345;34.9345;34.9345
81;calc total;1;32.507;32.507;32.507
81;calc update async;100;9.68171e-05;1.3478e-05;0.00661954
81;calc inner;100;0.250867;0.226116;0.2831
81;calc wait;100;0.0515987;0.0258452;0.10738
81;calc bound;100;0.0210534;0.0122596;0.0317189
81;calc iter;100;0.324817;0.272581;0.384587
81;total;1;34.9483;34.9483;34.9483
57;calc total;1;32.5054;32.5054;32.5054
57;calc update async;100;6.23078e-05;1.1144e-05;0.00444183
57;calc inner;100;0.252695;0.236269;0.281426
57;calc wait;100;0.0559009;0.0273624;0.122401
57;calc bound;100;0.0145959;0.0117468;0.0256128
57;calc iter;100;0.324714;0.292754;0.384409
57;total;1;34.947;34.947;34.947
82;calc total;1;32.507;32.507;32.507
82;calc update async;100;0.00010084;1.2412e-05;0.00706061
82;calc inner;100;0.250536;0.215467;0.282766
82;calc wait;100;0.0508119;0.025385;0.104136
82;calc bound;100;0.022324;0.0124178;0.0316515
82;calc iter;100;0.324766;0.283264;0.385421
82;total;1;34.9502;34.9502;34.9502
58;calc total;1;32.5054;32.5054;32.5054
58;calc update async;100;6.90574e-05;1.0595e-05;0.00496603
58;calc inner;100;0.253862;0.227994;0.281742
58;calc wait;100;0.0523956;0.0243155;0.127117
58;calc bound;100;0.0145439;0.0117981;0.0209103
58;calc iter;100;0.324204;0.29187;0.378484
58;total;1;34.9523;34.9523;34.9523
83;calc total;1;32.507;32.507;32.507
83;calc update async;100;9.8554e-05;1.1523e-05;0.00686962
83;calc inner;100;0.249524;0.213858;0.28288
83;calc wait;100;0.051647;0.0233934;0.118674
83;calc bound;100;0.0225091;0.0125841;0.0315718
83;calc iter;100;0.32454;0.285669;0.394738
83;total;1;34.9579;34.9579;34.9579
59;calc total;1;32.5054;32.5054;32.5054
59;calc update async;100;6.34463e-05;1.032e-05;0.0044879
59;calc inner;100;0.253737;0.221476;0.28203
59;calc wait;100;0.0535334;0.0244333;0.118499
59;calc bound;100;0.0150176;0.0121154;0.0235784
59;calc iter;100;0.324128;0.297249;0.383333
59;total;1;34.9452;34.9452;34.9452
84;calc total;1;32.507;32.507;32.507
84;calc update async;100;9.69491e-05;1.2899e-05;0.00770225
60;calc total;1;32.5054;32.5054;32.5054
60;calc update async;100;8.51962e-05;1.1518e-05;0.00584648
60;calc inner;100;0.257736;0.234431;0.283296
60;calc wait;100;0.0481324;0.0225392;0.097305
60;calc bound;100;0.0183724;0.0120722;0.0305123
60;calc iter;100;0.324808;0.292483;0.37526
60;total;1;34.9453;34.9453;34.9453
84;calc inner;100;0.250788;0.236177;0.281665
84;calc wait;100;0.0565559;0.0229389;0.113525
84;calc bound;100;0.0148123;0.0118504;0.0214155
84;calc iter;100;0.324416;0.294582;0.39369
84;total;1;34.9558;34.9558;34.9558
61;calc total;1;32.5053;32.5053;32.5053
61;calc update async;100;7.75582e-05;1.299e-05;0.00533718
61;calc inner;100;0.258603;0.238055;0.283156
61;calc wait;100;0.0488415;0.0260824;0.108392
61;calc bound;100;0.0172562;0.0123119;0.0287283
61;calc iter;100;0.324982;0.289495;0.379052
61;total;1;34.9388;34.9388;34.9388
85;calc total;1;32.507;32.507;32.507
85;calc update async;100;9.05654e-05;1.1254e-05;0.00729275
85;calc inner;100;0.25001;0.231288;0.281057
85;calc wait;100;0.05773;0.0238146;0.118289
85;calc bound;100;0.0146333;0.0120982;0.0240133
85;calc iter;100;0.32455;0.292428;0.367242
85;total;1;34.9522;34.9522;34.9522
62;calc total;1;32.5053;32.5053;32.5053
62;calc update async;100;7.50604e-05;1.0228e-05;0.00536355
62;calc inner;100;0.258126;0.23708;0.283113
62;calc wait;100;0.0491644;0.019652;0.117591
62;calc bound;100;0.0168575;0.0123886;0.0268372
62;calc iter;100;0.324958;0.296067;0.37665
62;total;1;34.951;34.951;34.951
86;calc total;1;32.507;32.507;32.507
86;calc update async;100;9.36593e-05;1.1042e-05;0.00733336
86;calc inner;100;0.250187;0.229169;0.281219
86;calc wait;100;0.0566054;0.024989;0.100083
86;calc bound;100;0.0157137;0.0121414;0.0265046
86;calc iter;100;0.324301;0.29067;0.367883
86;total;1;34.9456;34.9456;34.9456
63;calc total;1;32.5052;32.5052;32.5052
63;calc update async;100;7.69997e-05;1.1513e-05;0.00538443
63;calc inner;100;0.25589;0.22994;0.283186
63;calc wait;100;0.0494835;0.0239385;0.115867
63;calc bound;100;0.0186589;0.0125589;0.0314048
63;calc iter;100;0.324424;0.298399;0.390096
63;total;1;34.939;34.939;34.939
87;calc total;1;32.507;32.507;32.507
87;calc update async;100;6.17833e-05;1.0684e-05;0.00439651
87;calc inner;100;0.250135;0.225873;0.28133
87;calc wait;100;0.057556;0.0258712;0.122956
87;calc bound;100;0.0151814;0.0122663;0.0230469
87;calc iter;100;0.324432;0.289748;0.384475
87;total;1;34.9474;34.9474;34.9474
64;calc total;1;32.507;32.507;32.507
64;calc update async;100;7.79558e-05;1.0777e-05;0.00446089
64;calc inner;100;0.252045;0.228243;0.283599
64;calc wait;100;0.0479242;0.0269824;0.0927334
64;calc bound;100;0.0241665;0.0118497;0.0312819
64;calc iter;100;0.324824;0.297456;0.390134
64;total;1;34.9317;34.9317;34.9317
88;calc total;1;32.507;32.507;32.507
88;calc update async;100;7.34876e-05;1.023e-05;0.00554309
88;calc inner;100;0.249242;0.228054;0.280916
88;calc wait;100;0.0589196;0.023597;0.110032
88;calc bound;100;0.0150102;0.0118329;0.0248916
88;calc iter;100;0.324313;0.292388;0.378848
88;total;1;34.9419;34.9419;34.9419
65;calc total;1;32.507;32.507;32.507
65;calc update async;100;7.903e-05;1.2482e-05;0.00492798
65;calc inner;100;0.254518;0.232444;0.282406
65;calc wait;100;0.0478848;0.0233235;0.105432
65;calc bound;100;0.0219876;0.0124394;0.0311625
65;calc iter;100;0.324953;0.282019;0.400368
65;total;1;34.951;34.951;34.951
89;calc total;1;32.507;32.507;32.507
89;calc update async;100;7.39608e-05;1.1433e-05;0.0053691
89;calc inner;100;0.248485;0.225015;0.280973
89;calc wait;100;0.0594538;0.0227876;0.127751
89;calc bound;100;0.0157244;0.0118281;0.0263701
89;calc iter;100;0.324472;0.292357;0.37532
89;total;1;34.9467;34.9467;34.9467
66;calc total;1;32.507;32.507;32.507
66;calc update async;100;7.44181e-05;1.1669e-05;0.00460956
66;calc inner;100;0.256731;0.232743;0.282782
66;calc wait;100;0.0467419;0.0232853;0.0972114
66;calc bound;100;0.0209522;0.0124862;0.0313838
66;calc iter;100;0.324977;0.280394;0.391638
66;total;1;34.9173;34.9173;34.9173
90;calc total;1;32.507;32.507;32.507
90;calc update async;100;7.30964e-05;1.0114e-05;0.00528245
90;calc inner;100;0.249378;0.232073;0.28054
90;calc wait;100;0.0589196;0.0237905;0.117224
90;calc bound;100;0.0152858;0.0117756;0.025133
90;calc iter;100;0.324556;0.289074;0.377417
90;total;1;34.9463;34.9463;34.9463
91;calc total;1;32.507;32.507;32.507
91;calc update async;100;7.05725e-05;1.155e-05;0.00525115
91;calc inner;100;0.249278;0.224902;0.280534
91;calc wait;100;0.0592193;0.0254326;0.125395
91;calc bound;100;0.0147733;0.0121014;0.0237178
91;calc iter;100;0.32451;0.291454;0.374396
91;total;1;34.9397;34.9397;34.9397
92;calc total;1;32.507;32.507;32.507
92;calc update async;100;8.97532e-05;1.5581e-05;0.00554525
92;calc inner;100;0.243218;0.222103;0.281384
92;calc wait;100;0.0550127;0.0255563;0.132823
92;calc bound;100;0.0257131;0.0114458;0.0318629
92;calc iter;100;0.324675;0.287019;0.424762
92;total;1;34.947;34.947;34.947
93;calc total;1;32.507;32.507;32.507
93;calc update async;100;8.61447e-05;1.6228e-05;0.00533768
93;calc inner;100;0.242689;0.215602;0.28034
93;calc wait;100;0.0560277;0.02541;0.118255
93;calc bound;100;0.0251693;0.0114124;0.0315683
93;calc iter;100;0.324837;0.284326;0.401755
93;total;1;34.9465;34.9465;34.9465
0;calc total;1;32.507;32.507;32.507
0;calc update async;100;7.30648e-05;1.4557e-05;0.00431709
0;calc inner;100;0.254031;0.230448;0.282375
0;calc wait;100;0.0477493;0.0272342;0.0986404
0;calc bound;100;0.0220251;0.0111099;0.0309471
0;calc iter;100;0.324781;0.291519;0.382641
0;total;1;34.9529;34.9529;34.9529
1;calc total;1;32.5055;32.5055;32.5055
1;calc update async;100;9.95663e-05;1.5902e-05;0.00682633
1;calc inner;100;0.252291;0.235625;0.282305
1;calc wait;100;0.0469516;0.0277349;0.0822699
1;calc bound;100;0.0234087;0.0115499;0.0313409
1;calc iter;100;0.324925;0.284302;0.359545
1;total;1;34.9486;34.9486;34.9486
2;calc total;1;32.5045;32.5045;32.5045
2;calc update async;100;0.000165757;2.4393e-05;0.0126255
2;calc inner;100;0.247188;0.221988;0.279652
2;calc wait;100;0.0492439;0.0278095;0.0813295
2;calc bound;100;0.0268063;0.0114775;0.0317297
2;calc iter;100;0.324895;0.297597;0.363825
2;total;1;34.9431;34.9431;34.9431
3;calc total;1;32.5055;32.5055;32.5055
3;calc update async;100;7.98799e-05;1.2793e-05;0.00453155
3;calc inner;100;0.249651;0.227754;0.282303
3;calc wait;100;0.0493848;0.0255447;0.0881919
3;calc bound;100;0.0250095;0.0117707;0.0315983
3;calc iter;100;0.324677;0.294915;0.370739
3;total;1;34.9522;34.9522;34.9522
4;calc total;1;32.5055;32.5055;32.5055
4;calc update async;100;6.01666e-05;1.0092e-05;0.004457
4;calc inner;100;0.252342;0.236032;0.281363
4;calc wait;100;0.0561621;0.0272391;0.111216
4;calc bound;100;0.0140032;0.0122317;0.0195404
4;calc iter;100;0.324468;0.29404;0.375639
4;total;1;34.9513;34.9513;34.9513
5;calc total;1;32.5055;32.5055;32.5055
5;calc update async;100;6.2676e-05;1.0048e-05;0.00454884
5;calc inner;100;0.254503;0.231774;0.281542
5;calc wait;100;0.0540761;0.0264827;0.0916997
5;calc bound;100;0.014265;0.0117138;0.0229946
5;calc iter;100;0.324709;0.304762;0.353394
5;total;1;34.9444;34.9444;34.9444
6;calc total;1;32.5055;32.5055;32.5055
6;calc update async;100;6.9967e-05;1.126e-05;0.00467425
6;calc inner;100;0.255456;0.241086;0.282346
6;calc wait;100;0.0494171;0.0308542;0.0902332
6;calc bound;100;0.0162624;0.0124855;0.0286759
6;calc iter;100;0.324501;0.304426;0.359567
6;total;1;34.9343;34.9343;34.9343
7;calc total;1;32.5055;32.5055;32.5055
7;calc update async;100;6.61926e-05;1.0957e-05;0.00465787
7;calc inner;100;0.254184;0.241781;0.281158
7;calc wait;100;0.0523048;0.0271248;0.0988518
7;calc bound;100;0.0155701;0.012283;0.0267001
7;calc iter;100;0.324448;0.298654;0.37764
7;total;1;34.9475;34.9475;34.9475
8;calc total;1;32.5054;32.5054;32.5054
8;calc update async;100;8.37974e-05;9.297e-06;0.00666633
8;calc inner;100;0.253644;0.233473;0.281687
8;calc wait;100;0.054559;0.024525;0.111489
8;calc bound;100;0.0151353;0.0122758;0.0251256
8;calc iter;100;0.324491;0.294847;0.375464
8;total;1;34.9377;34.9377;34.9377
9;calc total;1;32.5054;32.5054;32.5054
9;calc update async;100;8.96169e-05;1.0617e-05;0.00656477
9;calc inner;100;0.253452;0.229112;0.282507
9;calc wait;100;0.0522164;0.0262358;0.11814
9;calc bound;100;0.0178627;0.012307;0.0300284
9;calc iter;100;0.324368;0.296387;0.380773
9;total;1;34.9345;34.9345;34.9345
10;calc total;1;32.5054;32.5054;32.5054
10;calc update async;100;8.87445e-05;1.1389e-05;0.00665592
10;calc inner;100;0.254708;0.239791;0.281714
10;calc wait;100;0.0505204;0.0236481;0.11363
10;calc bound;100;0.0175388;0.0123507;0.0279864
10;calc iter;100;0.324439;0.29483;0.385966
10;total;1;34.9443;34.9443;34.9443
11;calc total;1;32.5054;32.5054;32.5054
11;calc update async;100;8.56432e-05;1.1041e-05;0.00658049
11;calc inner;100;0.25447;0.231787;0.280977
11;calc wait;100;0.0532414;0.0239871;0.107415
11;calc bound;100;0.0155112;0.012234;0.0261504
11;calc iter;100;0.324507;0.29388;0.376248
11;total;1;34.936;34.936;34.936
12;calc total;1;32.5054;32.5054;32.5054
12;calc update async;100;9.42244e-05;1.3187e-05;0.00658953
12;calc inner;100;0.249162;0.224387;0.283179
12;calc wait;100;0.0528833;0.0229757;0.128841
12;calc bound;100;0.0216301;0.0119248;0.0314246
12;calc iter;100;0.324671;0.280302;0.411878
12;total;1;34.9384;34.9384;34.9384
13;calc total;1;32.5054;32.5054;32.5054
13;calc update async;100;9.63842e-05;1.4368e-05;0.006582
13;calc inner;100;0.246846;0.220793;0.282621
13;calc wait;100;0.0538087;0.0243579;0.11609
13;calc bound;100;0.0235139;0.0117021;0.0310779
13;calc iter;100;0.324697;0.282914;0.398897
13;total;1;34.94;34.94;34.94
14;calc total;1;32.5053;32.5053;32.5053
14;calc update async;100;9.60293e-05;1.3613e-05;0.00640896
14;calc inner;100;0.246165;0.207787;0.283057
14;calc wait;100;0.053141;0.0246628;0.112641
14;calc bound;100;0.0244713;0.0117783;0.0315046
14;calc iter;100;0.324523;0.29219;0.398951
14;total;1;34.9495;34.9495;34.9495
15;calc total;1;32.5052;32.5052;32.5052
15;calc update async;100;9.61593e-05;1.2069e-05;0.00649168
15;calc inner;100;0.247177;0.217275;0.283143
15;calc wait;100;0.0537677;0.0258951;0.115642
15;calc bound;100;0.0234038;0.0100901;0.031661
15;calc iter;100;0.324819;0.286754;0.393523
15;total;1;34.9328;34.9328;34.9328
16;calc total;1;32.5055;32.5055;32.5055
16;calc update async;100;8.49757e-05;1.0667e-05;0.00657332
16;calc inner;100;0.251958;0.231118;0.281563
16;calc wait;100;0.0551259;0.0213756;0.113483
16;calc bound;100;0.0157741;0.0119576;0.0291547
16;calc iter;100;0.324449;0.294482;0.403052
16;total;1;34.9273;34.9273;34.9273
17;calc total;1;32.5055;32.5055;32.5055
17;calc update async;100;9.00196e-05;1.1365e-05;0.00658937
17;calc inner;100;0.251457;0.236244;0.281858
17;calc wait;100;0.054193;0.0241326;0.102649
17;calc bound;100;0.0180397;0.0120431;0.0309086
17;calc iter;100;0.32471;0.29882;0.398756
17;total;1;34.9337;34.9337;34.9337
18;calc total;1;32.5042;32.5042;32.5042
18;calc update async;100;7.91163e-05;1.2497e-05;0.00547233
18;calc inner;100;0.252994;0.234814;0.282405
18;calc wait;100;0.0519724;0.0249222;0.101299
18;calc bound;100;0.0178862;0.0116203;0.0297966
18;calc iter;100;0.32454;0.299725;0.388188
18;total;1;34.9466;34.9466;34.9466
19;calc total;1;32.5055;32.5055;32.5055
19;calc update async;100;8.83119e-05;1.0389e-05;0.00671667
19;calc inner;100;0.252785;0.229373;0.28173
19;calc wait;100;0.0532188;0.0257541;0.131736
19;calc bound;100;0.0167661;0.0118917;0.0247785
19;calc iter;100;0.32466;0.293755;0.380853
19;total;1;34.9406;34.9406;34.9406
20;calc total;1;32.5055;32.5055;32.5055
20;calc update async;100;5.88633e-05;1.1109e-05;0.0039854
20;calc inner;100;0.250983;0.221945;0.281597
20;calc wait;100;0.0575268;0.0250968;0.122813
20;calc bound;100;0.0150434;0.0124289;0.025573
20;calc iter;100;0.324264;0.287481;0.376098
20;total;1;34.9437;34.9437;34.9437
21;calc total;1;32.5055;32.5055;32.5055
21;calc update async;100;6.17747e-05;1.1144e-05;0.00391093
21;calc inner;100;0.24979;0.22485;0.281664
21;calc wait;100;0.0569653;0.0256382;0.136347
21;calc bound;100;0.0166468;0.0118994;0.0303694
21;calc iter;100;0.324218;0.285039;0.408116
21;total;1;34.9473;34.9473;34.9473
22;calc total;1;32.5055;32.5055;32.5055
22;calc update async;100;6.30139e-05;1.1979e-05;0.00396724
22;calc inner;100;0.250351;0.230901;0.280902
22;calc wait;100;0.0556029;0.0255145;0.140317
22;calc bound;100;0.0179888;0.0120903;0.0312303
22;calc iter;100;0.324342;0.288481;0.388892
22;total;1;34.9528;34.9528;34.9528
23;calc total;1;32.5055;32.5055;32.5055
23;calc update async;100;6.03953e-05;1.1781e-05;0.00402959
23;calc inner;100;0.250555;0.232489;0.280246
23;calc wait;100;0.0569893;0.0237972;0.117726
23;calc bound;100;0.0161676;0.012018;0.0295827
23;calc iter;100;0.324501;0.286225;0.379051
23;total;1;34.9503;34.9503;34.9503
42;calc total;1;32.5054;32.5054;32.5054
42;calc update async;100;6.05796e-05;1.0741e-05;0.00412943
42;calc inner;100;0.253067;0.231215;0.283723
42;calc wait;100;0.0529195;0.0276195;0.120024
42;calc bound;100;0.0153572;0.0121552;0.023008
42;calc iter;100;0.324168;0.29849;0.36474
42;total;1;34.9405;34.9405;34.9405
43;calc total;1;32.5054;32.5054;32.5054
43;calc update async;100;6.05614e-05;1.0719e-05;0.00401848
43;calc inner;100;0.252311;0.23753;0.283716
43;calc wait;100;0.0554048;0.0230511;0.103018
43;calc bound;100;0.0149058;0.0119126;0.0239573
43;calc iter;100;0.324309;0.297084;0.3593
43;total;1;34.937;34.937;34.937
44;calc total;1;32.5054;32.5054;32.5054
44;calc update async;100;6.82794e-05;1.2239e-05;0.00410841
44;calc inner;100;0.249467;0.224496;0.283832
44;calc wait;100;0.0530271;0.0207027;0.0926877
44;calc bound;100;0.020848;0.0107978;0.0314614
44;calc iter;100;0.324601;0.267834;0.375547
44;total;1;34.9364;34.9364;34.9364
45;calc total;1;32.5054;32.5054;32.5054
45;calc update async;100;7.00248e-05;1.0778e-05;0.00412458
45;calc inner;100;0.249978;0.230009;0.283503
45;calc wait;100;0.0495381;0.0257181;0.0869617
45;calc bound;100;0.0214581;0.0105458;0.0302462
45;calc iter;100;0.32485;0.288866;0.364675
45;total;1;34.9395;34.9395;34.9395
46;calc total;1;32.5053;32.5053;32.5053
46;calc update async;100;6.94657e-05;1.1712e-05;0.00404959
46;calc inner;100;0.248717;0.221394;0.283021
46;calc wait;100;0.0508242;0.0264802;0.0906682
46;calc bound;100;0.021915;0.0118583;0.0316238
46;calc iter;100;0.324427;0.2885;0.378407
46;total;1;34.9422;34.9422;34.9422
47;calc total;1;32.5053;32.5053;32.5053
47;calc update async;100;7.10861e-05;1.1781e-05;0.00407173
47;calc inner;100;0.248018;0.223733;0.282568
47;calc wait;100;0.052468;0.0250105;0.124296
47;calc bound;100;0.0224538;0.0111405;0.0311224
47;calc iter;100;0.324713;0.294746;0.386807
47;total;1;34.9479;34.9479;34.9479
67;calc total;1;32.507;32.507;32.507
67;calc update async;100;7.73304e-05;1.0509e-05;0.0046292
67;calc inner;100;0.253811;0.233465;0.282562
67;calc wait;100;0.0464366;0.0269775;0.0993464
67;calc bound;100;0.0236021;0.0120456;0.0314593
67;calc iter;100;0.324988;0.303141;0.388393
67;total;1;34.9487;34.9487;34.9487
68;calc total;1;32.507;32.507;32.507
68;calc update async;100;6.39042e-05;9.127e-06;0.00398452
68;calc inner;100;0.258756;0.244697;0.283059
68;calc wait;100;0.0454321;0.0269354;0.0829267
68;calc bound;100;0.016168;0.0122177;0.0264413
68;calc iter;100;0.324634;0.296809;0.356491
68;total;1;34.947;34.947;34.947
69;calc total;1;32.507;32.507;32.507
69;calc update async;100;6.03117e-05;1.0275e-05;0.00392054
69;calc inner;100;0.258065;0.231126;0.28288
69;calc wait;100;0.0491034;0.0240337;0.100381
69;calc bound;100;0.0150761;0.0120977;0.0225555
69;calc iter;100;0.32476;0.293029;0.362041
69;total;1;34.9387;34.9387;34.9387
70;calc total;1;32.507;32.507;32.507
70;calc update async;100;5.94804e-05;1.2001e-05;0.00393944
70;calc inner;100;0.257688;0.237224;0.283495
70;calc wait;100;0.0493406;0.026711;0.0971046
70;calc bound;100;0.0143362;0.0119606;0.0197023
70;calc iter;100;0.324744;0.303151;0.363981
70;total;1;34.9326;34.9326;34.9326
71;calc total;1;32.507;32.507;32.507
71;calc update async;100;5.88293e-05;1.0817e-05;0.00400312
71;calc inner;100;0.258209;0.245499;0.282795
71;calc wait;100;0.0488404;0.0248333;0.0941509
71;calc bound;100;0.0149025;0.0121225;0.0276347
71;calc iter;100;0.324498;0.294545;0.362499
71;total;1;34.9446;34.9446;34.9446
94;calc total;1;32.507;32.507;32.507
94;calc update async;100;8.95025e-05;1.3741e-05;0.00570364
94;calc inner;100;0.242524;0.218629;0.28048
94;calc wait;100;0.0561265;0.0268202;0.124855
94;calc bound;100;0.0254614;0.0111999;0.03193
94;calc iter;100;0.324811;0.283535;0.409472
94;total;1;34.9447;34.9447;34.9447
95;calc total;1;32.507;32.507;32.507
95;calc update async;100;9.14826e-05;1.6058e-05;0.00558169
95;calc inner;100;0.242614;0.220071;0.280681
95;calc wait;100;0.0549717;0.0239687;0.126244
95;calc bound;100;0.0255069;0.0114219;0.0314251
95;calc iter;100;0.32468;0.283797;0.398093
95;total;1;34.9558;34.9558;34.9558
MPI
Running Jacobi on 96 processors with (6, 4 4) elements.
Array Dimensions: 1500 1500 1500
Block Dimensions: 250 375 375
== Energy Conservation Check ==
initial Energy:              125.000
  final Energy:              125.000
    Difference:               -0.000
== Time Statistics ==
Completed 100 iterations.
# unit_id;function_name;num_calls;avg_runtime;min_runtime;max_runtime
24;calc total;1;32.4831;32.4831;32.4831
24;calc update async;100;9.15347e-05;1.6385e-05;0.00578292
24;calc inner;100;0.251691;0.231748;0.284027
24;calc wait;100;0.0481662;0.0267011;0.0878236
24;calc bound;100;0.0238372;0.0119126;0.030692
24;calc iter;100;0.324681;0.291406;0.361376
24;total;1;35.087;35.087;35.087
25;calc total;1;32.4831;32.4831;32.4831
25;calc update async;100;8.64523e-05;1.4284e-05;0.00525197
25;calc inner;100;0.248965;0.231106;0.283783
25;calc wait;100;0.0498856;0.0231786;0.10274
25;calc bound;100;0.0250792;0.0124649;0.0315931
25;calc iter;100;0.324389;0.302495;0.37814
25;total;1;35.0817;35.0817;35.0817
26;calc total;1;32.4831;32.4831;32.4831
26;calc update async;100;8.70458e-05;1.1332e-05;0.00547308
26;calc inner;100;0.249114;0.222309;0.282812
26;calc wait;100;0.0500646;0.0250457;0.105225
26;calc bound;100;0.024784;0.011778;0.0316496
26;calc iter;100;0.324537;0.298457;0.37755
26;total;1;35.0958;35.0958;35.0958
27;calc total;1;32.483;32.483;32.483
27;calc update async;100;8.75484e-05;1.1742e-05;0.00555492
27;calc inner;100;0.248724;0.229882;0.28371
27;calc wait;100;0.051276;0.0272733;0.0906147
27;calc bound;100;0.0244226;0.0116818;0.0316326
27;calc iter;100;0.324691;0.285631;0.365103
27;total;1;35.0958;35.0958;35.0958
28;calc total;1;32.483;32.483;32.483
28;calc update async;100;7.38658e-05;1.0381e-05;0.00548508
28;calc inner;100;0.25473;0.237016;0.282325
28;calc wait;100;0.0513447;0.0223557;0.110802
28;calc bound;100;0.0162021;0.0123042;0.0295936
28;calc iter;100;0.324456;0.29703;0.38845
28;total;1;35.0855;35.0855;35.0855
29;calc total;1;32.483;32.483;32.483
29;calc update async;100;8.11397e-05;1.2673e-05;0.00577916
29;calc inner;100;0.25654;0.242974;0.283601
29;calc wait;100;0.0481682;0.0245586;0.0918332
29;calc bound;100;0.0163338;0.0121023;0.0259283
29;calc iter;100;0.324339;0.295948;0.369364
29;total;1;35.075;35.075;35.075
30;calc total;1;32.4829;32.4829;32.4829
30;calc update async;100;8.51319e-05;9.661e-06;0.00647428
30;calc inner;100;0.255497;0.240694;0.282029
30;calc wait;100;0.0510575;0.0255108;0.099928
30;calc bound;100;0.0154457;0.0120282;0.0218605
30;calc iter;100;0.324269;0.296779;0.369885
30;total;1;35.0915;35.0915;35.0915
31;calc total;1;32.4829;32.4829;32.4829
31;calc update async;100;7.75261e-05;1.1299e-05;0.00573808
31;calc inner;100;0.255155;0.241989;0.282861
31;calc wait;100;0.0500143;0.0262336;0.100677
31;calc bound;100;0.0152955;0.0120057;0.0271352
31;calc iter;100;0.324476;0.296823;0.35682
31;total;1;35.0923;35.0923;35.0923
32;calc total;1;32.4847;32.4847;32.4847
32;calc update async;100;6.19484e-05;1.0222e-05;0.00403512
32;calc inner;100;0.254077;0.230697;0.282208
32;calc wait;100;0.0525202;0.0234827;0.132182
32;calc bound;100;0.0170807;0.0121297;0.0312588
32;calc iter;100;0.324474;0.298655;0.391083
32;total;1;35.0934;35.0934;35.0934
33;calc total;1;32.4832;32.4832;32.4832
33;calc update async;100;7.61218e-05;1.1354e-05;0.00564749
33;calc inner;100;0.253177;0.23484;0.281827
33;calc wait;100;0.0538776;0.0265854;0.109214
33;calc bound;100;0.016176;0.0119958;0.0294653
33;calc iter;100;0.324322;0.292872;0.387842
33;total;1;35.0715;35.0715;35.0715
72;calc total;1;32.4847;32.4847;32.4847
72;calc update async;100;8.93244e-05;1.0596e-05;0.00629987
72;calc inner;100;0.250548;0.226982;0.28527
72;calc wait;100;0.0525994;0.0187022;0.109351
72;calc bound;100;0.0204273;0.0118202;0.0318333
72;calc iter;100;0.324287;0.29928;0.383588
72;total;1;35.0865;35.0865;35.0865
48;calc total;1;32.4819;32.4819;32.4819
48;calc update async;100;6.78393e-05;1.0729e-05;0.00453446
48;calc inner;100;0.25036;0.225387;0.28184
48;calc wait;100;0.0546137;0.0279677;0.121881
48;calc bound;100;0.0181108;0.0120465;0.0314595
48;calc iter;100;0.324071;0.288649;0.372028
48;total;1;35.0721;35.0721;35.0721
73;calc total;1;32.4847;32.4847;32.4847
73;calc update async;100;9.95467e-05;1.0431e-05;0.00749139
73;calc inner;100;0.250111;0.222343;0.283381
73;calc wait;100;0.0533903;0.0235462;0.104094
73;calc bound;100;0.0200655;0.0122618;0.0317268
73;calc iter;100;0.324016;0.298449;0.367129
73;total;1;35.089;35.089;35.089
49;calc total;1;32.4832;32.4832;32.4832
49;calc update async;100;6.78115e-05;1.1356e-05;0.00454788
49;calc inner;100;0.249478;0.225288;0.281777
49;calc wait;100;0.0556921;0.0261583;0.147818
49;calc bound;100;0.0177097;0.0120792;0.0301407
49;calc iter;100;0.324109;0.286078;0.41904
49;total;1;35.087;35.087;35.087
74;calc total;1;32.4847;32.4847;32.4847
74;calc update async;100;8.91367e-05;1.1435e-05;0.00617385
74;calc inner;100;0.251653;0.224733;0.284221
74;calc wait;100;0.0512801;0.0232475;0.109963
74;calc bound;100;0.0206695;0.01239;0.0318948
74;calc iter;100;0.323993;0.301561;0.381374
74;total;1;35.093;35.093;35.093
50;calc total;1;32.4831;32.4831;32.4831
50;calc update async;100;6.62458e-05;1.0115e-05;0.00468178
50;calc inner;100;0.25096;0.225388;0.281696
75;calc total;1;32.4847;32.4847;32.4847
75;calc update async;100;8.86687e-05;1.2365e-05;0.00621251
75;calc inner;100;0.250953;0.226174;0.283882
75;calc wait;100;0.051489;0.0253398;0.115546
75;calc bound;100;0.020943;0.0123825;0.0314087
75;calc iter;100;0.324041;0.296742;0.376174
75;total;1;35.0828;35.0828;35.0828
50;calc wait;100;0.0568724;0.0223713;0.153506
50;calc bound;100;0.0154155;0.0119247;0.0251454
50;calc iter;100;0.324124;0.28454;0.408687
50;total;1;35.0794;35.0794;35.0794
76;calc total;1;32.4847;32.4847;32.4847
76;calc update async;100;8.68764e-05;1.2552e-05;0.00612238
76;calc inner;100;0.251349;0.221667;0.282638
76;calc wait;100;0.051862;0.0250078;0.11309
76;calc bound;100;0.019217;0.0119474;0.0325111
76;calc iter;100;0.324177;0.284664;0.386879
76;total;1;35.0902;35.0902;35.0902
51;calc total;1;32.4831;32.4831;32.4831
51;calc update async;100;7.05467e-05;1.233e-05;0.00469699
51;calc inner;100;0.251658;0.215844;0.282302
51;calc wait;100;0.0538844;0.0257506;0.125897
51;calc bound;100;0.0166987;0.0119679;0.029018
51;calc iter;100;0.324074;0.294596;0.377757
51;total;1;35.0747;35.0747;35.0747
77;calc total;1;32.4847;32.4847;32.4847
77;calc update async;100;8.50299e-05;1.1635e-05;0.0059882
77;calc inner;100;0.252525;0.22783;0.283359
77;calc wait;100;0.0508207;0.0214603;0.146076
77;calc bound;100;0.0193602;0.0123149;0.030681
77;calc iter;100;0.32414;0.284484;0.420686
77;total;1;35.0922;35.0922;35.0922
34;calc total;1;32.4832;32.4832;32.4832
34;calc update async;100;6.3928e-05;1.1039e-05;0.00448513
34;calc inner;100;0.253837;0.236213;0.281503
34;calc wait;100;0.0540724;0.0254891;0.102417
34;calc bound;100;0.0155322;0.0126224;0.0268781
34;calc iter;100;0.324277;0.301131;0.368323
34;total;1;35.0954;35.0954;35.0954
52;calc total;1;32.4831;32.4831;32.4831
52;calc update async;100;7.88066e-05;1.1746e-05;0.00480742
52;calc inner;100;0.250108;0.217343;0.282009
52;calc wait;100;0.0509628;0.0220664;0.115732
52;calc bound;100;0.020955;0.0116744;0.0305307
52;calc iter;100;0.324263;0.28709;0.391419
52;total;1;35.0898;35.0898;35.0898
78;calc total;1;32.4847;32.4847;32.4847
78;calc update async;100;8.63152e-05;1.2964e-05;0.00630155
78;calc inner;100;0.253547;0.231397;0.283079
78;calc wait;100;0.0524449;0.0262379;0.170166
78;calc bound;100;0.0168672;0.01174;0.0274724
78;calc iter;100;0.324261;0.290438;0.428383
78;total;1;35.093;35.093;35.093
35;calc total;1;32.4832;32.4832;32.4832
35;calc update async;100;6.54115e-05;1.1495e-05;0.00448345
35;calc inner;100;0.25347;0.230702;0.282039
35;calc wait;100;0.0533291;0.027448;0.133455
35;calc bound;100;0.0159102;0.0121279;0.0271537
35;calc iter;100;0.324193;0.300804;0.406361
35;total;1;35.0871;35.0871;35.0871
53;calc total;1;32.4831;32.4831;32.4831
53;calc update async;100;7.48576e-05;1.1994e-05;0.00470133
53;calc inner;100;0.25136;0.228704;0.281395
53;calc wait;100;0.0532068;0.0257733;0.109246
53;calc bound;100;0.0193024;0.0096196;0.0308491
53;calc iter;100;0.324388;0.282436;0.383102
53;total;1;35.0797;35.0797;35.0797
79;calc total;1;32.4847;32.4847;32.4847
79;calc update async;100;8.37898e-05;1.1111e-05;0.00616603
79;calc inner;100;0.252609;0.230625;0.283045
79;calc wait;100;0.0516895;0.024478;0.112462
79;calc bound;100;0.0176254;0.0122824;0.0314781
79;calc iter;100;0.323735;0.292618;0.387366
79;total;1;35.0713;35.0713;35.0713
36;calc total;1;32.4832;32.4832;32.4832
36;calc update async;100;7.89508e-05;1.1255e-05;0.00488416
36;calc inner;100;0.252608;0.225896;0.284212
36;calc wait;100;0.0496061;0.0249484;0.12236
36;calc bound;100;0.0212741;0.011422;0.0313239
36;calc iter;100;0.324256;0.288757;0.398643
36;total;1;35.0786;35.0786;35.0786
54;calc total;1;32.4831;32.4831;32.4831
54;calc update async;100;7.37608e-05;1.2004e-05;0.0048677
54;calc inner;100;0.251997;0.226153;0.282106
54;calc wait;100;0.0520041;0.0217565;0.137077
54;calc bound;100;0.0188037;0.0116803;0.0313093
54;calc iter;100;0.324257;0.280176;0.385984
54;total;1;35.087;35.087;35.087
80;calc total;1;32.4847;32.4847;32.4847
80;calc update async;100;7.30501e-05;1.1408e-05;0.00504155
80;calc inner;100;0.249996;0.225546;0.282253
80;calc wait;100;0.0548849;0.0286917;0.105903
80;calc bound;100;0.0187915;0.0105204;0.0318404
80;calc iter;100;0.324739;0.289031;0.39119
80;total;1;35.0821;35.0821;35.0821
37;calc total;1;32.4832;32.4832;32.4832
37;calc update async;100;7.74473e-05;1.2583e-05;0.00478126
37;calc inner;100;0.252629;0.2264;0.283785
37;calc wait;100;0.0492432;0.0202022;0.122266
37;calc bound;100;0.0215441;0.012333;0.0314793
37;calc iter;100;0.324397;0.274556;0.415207
37;total;1;35.0826;35.0826;35.0826
55;calc total;1;32.4831;32.4831;32.4831
55;calc update async;100;7.63538e-05;1.13e-05;0.00485776
55;calc inner;100;0.247052;0.21404;0.280634
55;calc wait;100;0.0558907;0.0241962;0.122299
55;calc bound;100;0.0208428;0.0117213;0.031585
55;calc iter;100;0.324257;0.278794;0.398598
55;total;1;35.072;35.072;35.072
81;calc total;1;32.4847;32.4847;32.4847
81;calc update async;100;8.38171e-05;1.139e-05;0.00606639
81;calc inner;100;0.251146;0.225931;0.28327
81;calc wait;100;0.0540395;0.0237401;0.115426
81;calc bound;100;0.0183873;0.0112273;0.0312176
81;calc iter;100;0.324479;0.260939;0.391822
81;total;1;35.0748;35.0748;35.0748
38;calc total;1;32.4832;32.4832;32.4832
38;calc update async;100;7.78973e-05;1.4319e-05;0.0049575
38;calc inner;100;0.250984;0.22117;0.284188
38;calc wait;100;0.0504974;0.0226328;0.104464
38;calc bound;100;0.0223019;0.0118583;0.0314783
38;calc iter;100;0.324449;0.281058;0.397083
38;total;1;35.0688;35.0688;35.0688
56;calc total;1;32.4831;32.4831;32.4831
56;calc update async;100;7.50974e-05;1.0753e-05;0.00503863
56;calc inner;100;0.249577;0.212031;0.280613
56;calc wait;100;0.054289;0.0240897;0.112489
56;calc bound;100;0.0189085;0.0114693;0.0313101
56;calc iter;100;0.323929;0.287981;0.378421
56;total;1;35.0807;35.0807;35.0807
82;calc total;1;32.4847;32.4847;32.4847
82;calc update async;100;8.59801e-05;1.2264e-05;0.00638651
82;calc inner;100;0.2501;0.228489;0.281222
82;calc wait;100;0.0555297;0.0252143;0.113492
82;calc bound;100;0.0175759;0.0116909;0.0318965
82;calc iter;100;0.324479;0.291776;0.39055
82;total;1;35.0878;35.0878;35.0878
39;calc total;1;32.4832;32.4832;32.4832
39;calc update async;100;8.01116e-05;1.2052e-05;0.00517889
39;calc inner;100;0.251954;0.225946;0.284034
39;calc wait;100;0.0501083;0.0234695;0.123632
39;calc bound;100;0.0219025;0.0122781;0.0310643
39;calc iter;100;0.324396;0.291164;0.409145
39;total;1;35.0792;35.0792;35.0792
57;calc total;1;32.4831;32.4831;32.4831
57;calc update async;100;6.92981e-05;1.1442e-05;0.00438977
57;calc inner;100;0.249694;0.215052;0.280891
57;calc wait;100;0.054595;0.0223049;0.110608
57;calc bound;100;0.0187854;0.0118197;0.0312808
57;calc iter;100;0.324137;0.282391;0.378073
57;total;1;35.0897;35.0897;35.0897
83;calc total;1;32.4847;32.4847;32.4847
83;calc update async;100;8.56301e-05;1.2015e-05;0.00646575
83;calc inner;100;0.251242;0.230335;0.281746
83;calc wait;100;0.0551492;0.0221475;0.103218
83;calc bound;100;0.0169904;0.0113663;0.0300035
83;calc iter;100;0.324344;0.290225;0.369087
83;total;1;35.0917;35.0917;35.0917
40;calc total;1;32.4825;32.4825;32.4825
40;calc update async;100;6.5998e-05;1.0556e-05;0.00424939
40;calc inner;100;0.253335;0.2291;0.282551
40;calc wait;100;0.0496344;0.0247871;0.0760104
40;calc bound;100;0.0184306;0.0120775;0.0316102
40;calc iter;100;0.324162;0.298252;0.353219
40;total;1;35.0853;35.0853;35.0853
58;calc total;1;32.4831;32.4831;32.4831
58;calc update async;100;6.75949e-05;1.1025e-05;0.00451786
58;calc inner;100;0.250267;0.214098;0.281462
58;calc wait;100;0.0556854;0.0224381;0.110634
58;calc bound;100;0.0174542;0.012037;0.031376
58;calc iter;100;0.324077;0.288018;0.382402
58;total;1;35.0796;35.0796;35.0796
84;calc total;1;32.4847;32.4847;32.4847
84;calc update async;100;9.24397e-05;1.1909e-05;0.00683189
84;calc inner;100;0.251899;0.22307;0.281494
84;calc wait;100;0.0535228;0.0242627;0.101606
84;calc bound;100;0.0179706;0.0118041;0.0315081
84;calc iter;100;0.324486;0.291193;0.368927
84;total;1;35.0848;35.0848;35.0848
41;calc total;1;32.4832;32.4832;32.4832
41;calc update async;100;6.84006e-05;1.4339e-05;0.00406098
41;calc inner;100;0.252983;0.233248;0.283397
41;calc wait;100;0.0471742;0.0282042;0.0983221
41;calc bound;100;0.0200885;0.0119847;0.0312402
41;calc iter;100;0.324214;0.299667;0.381174
41;total;1;35.0718;35.0718;35.0718
59;calc total;1;32.483;32.483;32.483
59;calc update async;100;6.83692e-05;1.141e-05;0.00451601
59;calc inner;100;0.252164;0.222955;0.281622
59;calc wait;100;0.052255;0.0213299;0.117531
59;calc bound;100;0.0171499;0.0118019;0.0300516
59;calc iter;100;0.324074;0.282393;0.388285
59;total;1;35.0865;35.0865;35.0865
85;calc total;1;32.4847;32.4847;32.4847
85;calc update async;100;9.51954e-05;1.1104e-05;0.00683496
85;calc inner;100;0.252891;0.226809;0.281009
85;calc wait;100;0.0510914;0.0243432;0.0921851
85;calc bound;100;0.0192704;0.0124929;0.0318771
85;calc iter;100;0.324326;0.299197;0.373399
85;total;1;35.0723;35.0723;35.0723
42;calc total;1;32.4832;32.4832;32.4832
42;calc update async;100;6.44503e-05;1.2446e-05;0.00404614
42;calc inner;100;0.254195;0.238168;0.283739
42;calc wait;100;0.0478291;0.0244985;0.104491
42;calc bound;100;0.0186912;0.0119332;0.0301931
42;calc iter;100;0.324209;0.289537;0.366294
42;total;1;35.0647;35.0647;35.0647
60;calc total;1;32.483;32.483;32.483
60;calc update async;100;8.29141e-05;1.177e-05;0.00595459
86;calc total;1;32.4847;32.4847;32.4847
86;calc update async;100;7.40268e-05;1.1348e-05;0.0049222
86;calc inner;100;0.253196;0.22484;0.281998
86;calc wait;100;0.0514747;0.0262383;0.108407
86;calc bound;100;0.0184526;0.0122324;0.0316299
86;calc iter;100;0.324296;0.291349;0.390515
86;total;1;35.073;35.073;35.073
43;calc total;1;32.4832;32.4832;32.4832
43;calc update async;100;6.39439e-05;1.1145e-05;0.0040336
43;calc inner;100;0.254113;0.231623;0.283029
43;calc wait;100;0.0485153;0.0215214;0.115235
43;calc bound;100;0.0175714;0.0120452;0.0270914
43;calc iter;100;0.32448;0.297334;0.364212
43;total;1;35.0879;35.0879;35.0879
60;calc inner;100;0.253469;0.228433;0.28347
60;calc wait;100;0.0514142;0.0248234;0.114973
60;calc bound;100;0.0175822;0.012259;0.0311946
60;calc iter;100;0.323826;0.287406;0.372616
60;total;1;35.0802;35.0802;35.0802
87;calc total;1;32.4847;32.4847;32.4847
87;calc update async;100;7.22306e-05;1.2552e-05;0.00491416
87;calc inner;100;0.253931;0.23607;0.28222
87;calc wait;100;0.0521225;0.0230371;0.112478
87;calc bound;100;0.0173403;0.0122611;0.0316282
87;calc iter;100;0.324293;0.289672;0.391329
87;total;1;35.0844;35.0844;35.0844
61;calc total;1;32.483;32.483;32.483
61;calc update async;100;7.76339e-05;1.1735e-05;0.00549607
61;calc inner;100;0.253099;0.23204;0.283214
61;calc wait;100;0.0518984;0.0249626;0.0969318
61;calc bound;100;0.017998;0.0123248;0.0304266
61;calc iter;100;0.324081;0.289201;0.373236
61;total;1;35.0679;35.0679;35.0679
88;calc total;1;32.4847;32.4847;32.4847
88;calc update async;100;6.84077e-05;1.0527e-05;0.00410963
88;calc inner;100;0.250892;0.228419;0.280733
88;calc wait;100;0.0518568;0.0248725;0.0889495
88;calc bound;100;0.0199875;0.0103501;0.031571
88;calc iter;100;0.324552;0.2924;0.378633
88;total;1;35.0668;35.0668;35.0668
62;calc total;1;32.4829;32.4829;32.4829
62;calc update async;100;7.57894e-05;1.124e-05;0.00558037
62;calc inner;100;0.252606;0.232377;0.282867
62;calc wait;100;0.0542769;0.0231449;0.105154
62;calc bound;100;0.0160484;0.0125395;0.0263849
62;calc iter;100;0.323908;0.296448;0.367484
62;total;1;35.0778;35.0778;35.0778
89;calc total;1;32.4847;32.4847;32.4847
89;calc update async;100;7.05857e-05;1.0973e-05;0.00409841
89;calc inner;100;0.249496;0.230665;0.281188
89;calc wait;100;0.0514259;0.0235615;0.109872
89;calc bound;100;0.0225014;0.0116274;0.0313959
89;calc iter;100;0.324507;0.296708;0.397136
89;total;1;35.0716;35.0716;35.0716
63;calc total;1;32.4829;32.4829;32.4829
63;calc update async;100;7.44259e-05;1.0875e-05;0.00556708
63;calc inner;100;0.254469;0.228333;0.283112
63;calc wait;100;0.0524762;0.0269353;0.0962868
63;calc bound;100;0.015859;0.0119918;0.0268342
63;calc iter;100;0.32381;0.302019;0.379117
63;total;1;35.0821;35.0821;35.0821
90;calc total;1;32.4847;32.4847;32.4847
90;calc update async;100;7.18543e-05;1.1471e-05;0.00424959
90;calc inner;100;0.249077;0.225747;0.281702
90;calc wait;100;0.0516946;0.0239036;0.145265
90;calc bound;100;0.022201;0.0117386;0.0317384
90;calc iter;100;0.324249;0.287796;0.431418
90;total;1;35.0869;35.0869;35.0869
64;calc total;1;32.4847;32.4847;32.4847
64;calc update async;100;7.40782e-05;1.1852e-05;0.00496246
64;calc inner;100;0.253516;0.234498;0.28234
64;calc wait;100;0.051162;0.0249471;0.108735
64;calc bound;100;0.0186821;0.0121996;0.0307586
64;calc iter;100;0.324277;0.298234;0.376152
64;total;1;35.0804;35.0804;35.0804
91;calc total;1;32.4847;32.4847;32.4847
91;calc update async;100;6.8766e-05;1.2151e-05;0.00410635
91;calc inner;100;0.249814;0.228254;0.281285
91;calc wait;100;0.0525875;0.0224123;0.158316
91;calc bound;100;0.0207652;0.0115905;0.0315369
91;calc iter;100;0.32441;0.295164;0.428021
91;total;1;35.0846;35.0846;35.0846
65;calc total;1;32.4847;32.4847;32.4847
65;calc update async;100;6.83542e-05;1.1662e-05;0.00451289
65;calc inner;100;0.253118;0.220955;0.282213
65;calc wait;100;0.0513676;0.024836;0.148281
65;calc bound;100;0.0185315;0.00997229;0.0316032
65;calc iter;100;0.324433;0.290376;0.432942
65;total;1;35.0751;35.0751;35.0751
66;calc total;1;32.4847;32.4847;32.4847
66;calc update async;100;7.02146e-05;1.0623e-05;0.00464377
66;calc inner;100;0.252968;0.224513;0.282139
66;calc wait;100;0.0518348;0.0171599;0.154746
66;calc bound;100;0.018512;0.0121828;0.0307435
66;calc iter;100;0.324292;0.282279;0.432295
66;total;1;35.0607;35.0607;35.0607
67;calc total;1;32.4847;32.4847;32.4847
67;calc update async;100;7.01166e-05;1.101e-05;0.00467457
67;calc inner;100;0.253071;0.236857;0.282635
67;calc wait;100;0.0519935;0.0251325;0.107164
67;calc bound;100;0.0178445;0.0122209;0.0313031
67;calc iter;100;0.324258;0.286888;0.374397
67;total;1;35.0801;35.0801;35.0801
0;calc total;1;32.4847;32.4847;32.4847
0;calc update async;100;6.62635e-05;1.0487e-05;0.00433686
0;calc inner;100;0.249316;0.220049;0.285012
0;calc wait;100;0.0572893;0.0268264;0.117028
0;calc bound;100;0.0177653;0.0100093;0.0316199
0;calc iter;100;0.324846;0.285354;0.383169
0;total;1;35.1135;35.1135;35.1135
1;calc total;1;32.4832;32.4832;32.4832
1;calc update async;100;7.51865e-05;1.1589e-05;0.00549474
1;calc inner;100;0.251083;0.229495;0.283638
1;calc wait;100;0.0555634;0.0246638;0.0908773
1;calc bound;100;0.016485;0.0116042;0.0296966
1;calc iter;100;0.324708;0.288377;0.363281
1;total;1;35.1019;35.1019;35.1019
2;calc total;1;32.4832;32.4832;32.4832
2;calc update async;100;6.43862e-05;1.1185e-05;0.00469286
2;calc inner;100;0.250801;0.227329;0.284017
2;calc wait;100;0.0580876;0.0250188;0.112785
2;calc bound;100;0.0146061;0.0119118;0.0257558
2;calc iter;100;0.324649;0.295327;0.36633
2;total;1;35.1077;35.1077;35.1077
3;calc total;1;32.4832;32.4832;32.4832
3;calc update async;100;6.55825e-05;1.2814e-05;0.00473589
3;calc inner;100;0.251848;0.223275;0.285079
3;calc wait;100;0.0565809;0.0220829;0.115781
3;calc bound;100;0.0145142;0.0118654;0.0226378
3;calc iter;100;0.324688;0.289445;0.369932
3;total;1;35.1053;35.1053;35.1053
4;calc total;1;32.4832;32.4832;32.4832
4;calc update async;100;7.01069e-05;1.245e-05;0.0046328
4;calc inner;100;0.252956;0.237683;0.28316
4;calc wait;100;0.0518547;0.0275496;0.0988862
4;calc bound;100;0.0178102;0.0120359;0.027935
4;calc iter;100;0.324614;0.292262;0.370631
4;total;1;35.0913;35.0913;35.0913
5;calc total;1;32.4832;32.4832;32.4832
5;calc update async;100;7.33416e-05;1.0886e-05;0.00463768
5;calc inner;100;0.250619;0.232509;0.283325
5;calc wait;100;0.0530316;0.0216766;0.0945677
5;calc bound;100;0.0196044;0.0121893;0.0316538
5;calc iter;100;0.324585;0.282671;0.368442
5;total;1;35.0956;35.0956;35.0956
6;calc total;1;32.4832;32.4832;32.4832
6;calc update async;100;7.31507e-05;1.1775e-05;0.00482587
6;calc inner;100;0.251687;0.230404;0.283376
6;calc wait;100;0.0527689;0.0231295;0.113133
6;calc bound;100;0.0185309;0.0118414;0.0305291
6;calc iter;100;0.324496;0.293877;0.383928
6;total;1;35.1001;35.1001;35.1001
7;calc total;1;32.4832;32.4832;32.4832
7;calc update async;100;7.2606e-05;1.0482e-05;0.00493762
7;calc inner;100;0.252539;0.232871;0.282728
7;calc wait;100;0.0521427;0.023688;0.12037
7;calc bound;100;0.0179371;0.0122161;0.0286972
7;calc iter;100;0.324416;0.28818;0.394901
7;total;1;35.1029;35.1029;35.1029
8;calc total;1;32.4825;32.4825;32.4825
8;calc update async;100;7.80855e-05;1.1762e-05;0.00505655
8;calc inner;100;0.25031;0.232019;0.283108
8;calc wait;100;0.0524623;0.023509;0.118635
8;calc bound;100;0.0209138;0.0122484;0.0315636
8;calc iter;100;0.324394;0.290236;0.387725
8;total;1;35.1135;35.1135;35.1135
9;calc total;1;32.4832;32.4832;32.4832
9;calc update async;100;9.60639e-05;1.0075e-05;0.0063848
9;calc inner;100;0.247257;0.216576;0.282473
9;calc wait;100;0.0520011;0.0261908;0.102868
9;calc bound;100;0.0236097;0.0123757;0.031669
9;calc iter;100;0.324309;0.288385;0.393608
9;total;1;35.1055;35.1055;35.1055
10;calc total;1;32.4832;32.4832;32.4832
10;calc update async;100;7.63465e-05;1.133e-05;0.00473719
10;calc inner;100;0.249506;0.218011;0.282836
10;calc wait;100;0.0522436;0.0245252;0.11536
10;calc bound;100;0.0219288;0.0124107;0.0314023
10;calc iter;100;0.324272;0.278106;0.400623
10;total;1;35.1065;35.1065;35.1065
11;calc total;1;32.4832;32.4832;32.4832
11;calc update async;100;7.76172e-05;1.2066e-05;0.00487142
11;calc inner;100;0.248933;0.223931;0.283046
11;calc wait;100;0.053851;0.0231996;0.146715
11;calc bound;100;0.0215429;0.0122035;0.0311153
11;calc iter;100;0.324621;0.283834;0.421275
11;total;1;35.1074;35.1074;35.1074
12;calc total;1;32.4831;32.4831;32.4831
12;calc update async;100;7.25023e-05;1.2271e-05;0.00517678
12;calc inner;100;0.252603;0.231647;0.283571
12;calc wait;100;0.0543817;0.0260937;0.102827
12;calc bound;100;0.0161575;0.0120846;0.0311531
12;calc iter;100;0.324626;0.295;0.36986
12;total;1;35.1128;35.1128;35.1128
13;calc total;1;32.4831;32.4831;32.4831
13;calc update async;100;7.34283e-05;1.1412e-05;0.00522406
13;calc inner;100;0.253147;0.229748;0.2832
13;calc wait;100;0.053529;0.0220183;0.110419
13;calc bound;100;0.0164769;0.0121134;0.0304586
13;calc iter;100;0.324568;0.296168;0.376104
13;total;1;35.1037;35.1037;35.1037
14;calc total;1;32.483;32.483;32.483
14;calc update async;100;7.22387e-05;1.2395e-05;0.00527773
14;calc inner;100;0.252569;0.233526;0.283652
14;calc wait;100;0.0553193;0.0270689;0.106444
14;calc bound;100;0.0149603;0.0118661;0.0269851
14;calc iter;100;0.32441;0.291412;0.402609
14;total;1;35.1127;35.1127;35.1127
15;calc total;1;32.483;32.483;32.483
15;calc update async;100;7.13434e-05;1.0632e-05;0.00526756
15;calc inner;100;0.252111;0.225151;0.28336
15;calc wait;100;0.0558185;0.0272848;0.126568
15;calc bound;100;0.0149974;0.0120175;0.0313799
15;calc iter;100;0.324365;0.293579;0.3862
15;total;1;35.1005;35.1005;35.1005
16;calc total;1;32.4819;32.4819;32.4819
16;calc update async;100;7.04991e-05;1.1796e-05;0.00491068
16;calc inner;100;0.253613;0.232282;0.281792
16;calc wait;100;0.0530879;0.0236994;0.104373
16;calc bound;100;0.016663;0.0123425;0.029529
16;calc iter;100;0.324604;0.290859;0.379998
16;total;1;35.1047;35.1047;35.1047
17;calc total;1;32.4832;32.4832;32.4832
17;calc update async;100;7.30637e-05;1.1651e-05;0.00521804
17;calc inner;100;0.253341;0.234594;0.282655
17;calc wait;100;0.0536583;0.023443;0.106499
17;calc bound;100;0.0160057;0.0119443;0.0300961
17;calc iter;100;0.324554;0.290832;0.394881
17;total;1;35.1047;35.1047;35.1047
18;calc total;1;32.483;32.483;32.483
18;calc update async;100;7.55855e-05;1.184e-05;0.00547564
18;calc inner;100;0.253257;0.237655;0.282264
18;calc wait;100;0.0540912;0.0205182;0.124222
18;calc bound;100;0.0156025;0.0120918;0.0237255
18;calc iter;100;0.324502;0.295212;0.392193
18;total;1;35.1127;35.1127;35.1127
19;calc total;1;32.4831;32.4831;32.4831
19;calc update async;100;7.52825e-05;1.0393e-05;0.00560377
19;calc inner;100;0.25355;0.236658;0.282816
19;calc wait;100;0.0532472;0.0234904;0.110277
19;calc bound;100;0.0156874;0.0121778;0.0237759
19;calc iter;100;0.32436;0.283261;0.371848
19;total;1;35.1064;35.1064;35.1064
20;calc total;1;32.4831;32.4831;32.4831
20;calc update async;100;7.53561e-05;1.3645e-05;0.00415673
20;calc inner;100;0.248562;0.219357;0.282561
20;calc wait;100;0.0514251;0.024239;0.111176
20;calc bound;100;0.0238359;0.0122122;0.0311082
20;calc iter;100;0.324483;0.291238;0.39137
20;total;1;35.1087;35.1087;35.1087
21;calc total;1;32.4831;32.4831;32.4831
21;calc update async;100;7.46817e-05;1.9955e-05;0.00402934
21;calc inner;100;0.246598;0.220686;0.28132
21;calc wait;100;0.0517708;0.0268653;0.123388
21;calc bound;100;0.0253145;0.0126736;0.0314568
21;calc iter;100;0.324585;0.292607;0.410628
21;total;1;35.1014;35.1014;35.1014
22;calc total;1;32.4831;32.4831;32.4831
22;calc update async;100;7.48139e-05;1.2796e-05;0.00412254
22;calc inner;100;0.246256;0.217032;0.283042
22;calc wait;100;0.0520592;0.0256238;0.13717
22;calc bound;100;0.0256135;0.0100023;0.0315927
22;calc iter;100;0.324726;0.294761;0.41076
22;total;1;35.1081;35.1081;35.1081
23;calc total;1;32.483;32.483;32.483
23;calc update async;100;7.16552e-05;1.1832e-05;0.00398375
23;calc inner;100;0.245768;0.220681;0.28188
23;calc wait;100;0.0534929;0.0239372;0.129095
23;calc bound;100;0.0250546;0.0123653;0.0314695
23;calc iter;100;0.32461;0.292632;0.418514
23;total;1;35.112;35.112;35.112
68;calc total;1;32.4847;32.4847;32.4847
68;calc update async;100;6.61261e-05;1.0732e-05;0.00391701
68;calc inner;100;0.250971;0.223044;0.282659
68;calc wait;100;0.0516784;0.0246897;0.105077
68;calc bound;100;0.0207457;0.0119966;0.0312818
68;calc iter;100;0.324292;0.2832;0.391798
68;total;1;35.0744;35.0744;35.0744
69;calc total;1;32.4847;32.4847;32.4847
69;calc update async;100;7.1916e-05;1.0697e-05;0.00400137
69;calc inner;100;0.25021;0.220037;0.283016
69;calc wait;100;0.0506785;0.020318;0.103886
69;calc bound;100;0.021931;0.0120008;0.0312696
69;calc iter;100;0.324204;0.294329;0.387731
69;total;1;35.0775;35.0775;35.0775
70;calc total;1;32.4847;32.4847;32.4847
70;calc update async;100;6.97598e-05;1.1986e-05;0.00402546
70;calc inner;100;0.251451;0.222887;0.282777
70;calc wait;100;0.0499074;0.0272998;0.130455
70;calc bound;100;0.021969;0.012075;0.0310014
70;calc iter;100;0.324147;0.293634;0.410196
70;total;1;35.0849;35.0849;35.0849
71;calc total;1;32.4847;32.4847;32.4847
71;calc update async;100;6.68393e-05;1.0011e-05;0.00397382
71;calc inner;100;0.251344;0.231579;0.282178
71;calc wait;100;0.0500659;0.0268609;0.121974
71;calc bound;100;0.0208193;0.012283;0.0316137
71;calc iter;100;0.324279;0.288253;0.391961
71;total;1;35.0852;35.0852;35.0852
92;calc total;1;32.4847;32.4847;32.4847
92;calc update async;100;6.3372e-05;1.2268e-05;0.00410332
92;calc inner;100;0.253546;0.235735;0.281523
92;calc wait;100;0.0522965;0.0250509;0.107691
92;calc bound;100;0.015858;0.0117992;0.0315467
92;calc iter;100;0.324484;0.294032;0.386958
92;total;1;35.0768;35.0768;35.0768
44;calc total;1;32.4831;32.4831;32.4831
44;calc update async;100;6.28577e-05;1.1198e-05;0.00417031
44;calc inner;100;0.253635;0.237386;0.283638
44;calc wait;100;0.0530367;0.0218595;0.103468
44;calc bound;100;0.0160441;0.0123184;0.0311401
44;calc iter;100;0.324104;0.298248;0.374154
44;total;1;35.0799;35.0799;35.0799
93;calc total;1;32.4847;32.4847;32.4847
93;calc update async;100;6.41045e-05;1.0769e-05;0.00437186
93;calc inner;100;0.253869;0.231248;0.281552
93;calc wait;100;0.0522345;0.0251667;0.108453
93;calc bound;100;0.0157255;0.0121084;0.0307055
93;calc iter;100;0.324326;0.294034;0.383045
93;total;1;35.0823;35.0823;35.0823
45;calc total;1;32.4831;32.4831;32.4831
45;calc update async;100;6.17848e-05;1.0556e-05;0.0040843
45;calc inner;100;0.253777;0.230681;0.283617
45;calc wait;100;0.0521343;0.0229908;0.110488
45;calc bound;100;0.0154374;0.0119469;0.0285704
45;calc iter;100;0.323923;0.295079;0.398147
45;total;1;35.0769;35.0769;35.0769
94;calc total;1;32.4847;32.4847;32.4847
94;calc update async;100;6.40804e-05;1.2106e-05;0.00415331
94;calc inner;100;0.253843;0.234777;0.281842
94;calc wait;100;0.0523137;0.0245764;0.116018
94;calc bound;100;0.015245;0.0120842;0.0278884
94;calc iter;100;0.324201;0.301746;0.384743
94;total;1;35.0831;35.0831;35.0831
46;calc total;1;32.483;32.483;32.483
46;calc update async;100;5.97317e-05;1.1512e-05;0.00410482
46;calc inner;100;0.252676;0.230624;0.283149
46;calc wait;100;0.0554511;0.0249042;0.120291
46;calc bound;100;0.0142556;0.0121615;0.0208234
46;calc iter;100;0.323842;0.296513;0.388303
46;total;1;35.0876;35.0876;35.0876
95;calc total;1;32.4847;32.4847;32.4847
95;calc update async;100;6.09554e-05;1.0521e-05;0.00418867
95;calc inner;100;0.252841;0.234588;0.281318
95;calc wait;100;0.0543825;0.0227134;0.0975657
95;calc bound;100;0.0146987;0.011775;0.0300973
95;calc iter;100;0.324251;0.295037;0.379183
95;total;1;35.0872;35.0872;35.0872
47;calc total;1;32.483;32.483;32.483
47;calc update async;100;5.83435e-05;1.0036e-05;0.00413129
47;calc inner;100;0.252727;0.235012;0.28305
47;calc wait;100;0.0548234;0.0245438;0.0992803
47;calc bound;100;0.0142176;0.0120173;0.024957
47;calc iter;100;0.324067;0.304082;0.37798
47;total;1;35.0843;35.0843;35.0843
