# Supplementary material for: A Halo abstraction for distributed n-dimensional structured grids within the C++ PGAS library DASH
Source: PeerJ Comput Sci. 2023 Feb 3;9:e1203. doi: 10.7717/peerj-cs.1203 (PMC10280232; doi:10.7717/peerj-cs.1203)
Supplement: Supplemental Information 2 [file peerj-cs-09-1203-s002.gz › raw_haswell/res_3d/strong/plain/heat3d_n1_c4_1500_21918145.out]

DASH
InitEnergy=125.00000
EndEnergy=125.00000
DiffEnergy=-0.00000
Matrixspec: 1500 x 1500 x 1500
Iterations: 100
# unit_id;function_name;num_calls;avg_runtime;min_runtime;max_runtime
0;initialize;1;1.40575;1.40575;1.40575
0;async;100;0.11209;0.07111;0.13786
0;inner;100;4.46954;3.64052;5.31226
0;wait;100;0.00002;0.00002;0.00005
0;boundary;100;0.25884;0.24920;0.27165
0;calc iter;100;4.84049;3.96750;5.71886
0;calc total;1;484.07747;484.07747;484.07747
0;total;1;557.23159;557.23159;557.23159
1;initialize;1;1.40575;1.40575;1.40575
1;async;100;0.0792324;0.0640204;0.0956307
1;inner;100;4.50192;3.6809;5.33702
1;wait;100;2.26493e-05;1.992e-05;5.4459e-05
1;boundary;100;0.259595;0.249819;0.271022
1;calc iter;100;4.84077;3.99578;5.7022
1;calc total;1;484.077;484.077;484.077
1;total;1;557.232;557.232;557.232
2;initialize;1;1.40575;1.40575;1.40575
2;async;100;0.101526;0.0681927;0.117421
2;inner;100;4.47841;3.67066;5.29909
2;wait;100;2.44852e-05;2.0114e-05;5.1729e-05
2;boundary;100;0.26032;0.249558;0.274095
2;calc iter;100;4.84028;3.98993;5.68728
2;calc total;1;484.077;484.077;484.077
2;total;1;557.232;557.232;557.232
3;initialize;1;1.40578;1.40578;1.40578
3;async;100;0.0942393;0.0735243;0.106193
3;inner;100;4.48775;3.67095;5.31707
3;wait;100;2.51067e-05;2.0441e-05;5.806e-05
3;boundary;100;0.258517;0.24923;0.269458
3;calc iter;100;4.84053;3.99829;5.68929
3;calc total;1;484.077;484.077;484.077
3;total;1;557.232;557.232;557.232
DASH
InitEnergy=125.00000
EndEnergy=125.00000
DiffEnergy=-0.00000
Matrixspec: 1500 x 1500 x 1500
Iterations: 100
# unit_id;function_name;num_calls;avg_runtime;min_runtime;max_runtime
0;initialize;1;0.92872;0.92872;0.92872
0;async;100;0.12979;0.07097;0.15970
0;inner;100;4.47025;3.64884;5.28884
0;wait;100;0.00002;0.00002;0.00005
0;boundary;100;0.26046;0.25153;0.26931
0;calc iter;100;4.86053;3.97727;5.71672
0;calc total;1;486.09240;486.09240;486.09240
0;total;1;556.88612;556.88612;556.88612
1;initialize;1;0.928745;0.928745;0.928745
1;async;100;0.0796518;0.063939;0.0961221
1;inner;100;4.52116;3.71351;5.32631
1;wait;100;2.27478e-05;1.9619e-05;5.407e-05
1;boundary;100;0.260085;0.250841;0.268967
1;calc iter;100;4.86092;4.02903;5.6898
1;calc total;1;486.092;486.092;486.092
1;total;1;556.886;556.886;556.886
2;initialize;1;0.928746;0.928746;0.928746
2;async;100;0.116573;0.0734112;0.153854
2;inner;100;4.48257;3.66692;5.29692
2;wait;100;2.47713e-05;1.8494e-05;5.4142e-05
2;boundary;100;0.261363;0.251906;0.270182
2;calc iter;100;4.86053;3.9971;5.71863
2;calc total;1;486.092;486.092;486.092
2;total;1;556.886;556.886;556.886
3;initialize;1;0.928713;0.928713;0.928713
3;async;100;0.0887668;0.0734673;0.0975888
3;inner;100;4.51216;3.71032;5.31005
3;wait;100;2.46301e-05;2.0531e-05;5.9806e-05
3;boundary;100;0.259783;0.251344;0.268379
3;calc iter;100;4.86074;4.04081;5.67537
3;calc total;1;486.092;486.092;486.092
3;total;1;556.886;556.886;556.886
DASH
InitEnergy=125.00000
EndEnergy=125.00000
DiffEnergy=-0.00000
Matrixspec: 1500 x 1500 x 1500
Iterations: 100
# unit_id;function_name;num_calls;avg_runtime;min_runtime;max_runtime
0;initialize;1;0.81628;0.81628;0.81628
0;async;100;0.09942;0.06822;0.11162
0;inner;100;4.47370;3.66101;5.28010
0;wait;100;0.00003;0.00002;0.00005
0;boundary;100;0.26280;0.25015;0.27601
0;calc iter;100;4.83596;3.98023;5.66437
0;calc total;1;483.64035;483.64035;483.64035
0;total;1;554.65425;554.65425;554.65425
1;initialize;1;0.816293;0.816293;0.816293
1;async;100;0.0955881;0.0688887;0.117585
1;inner;100;4.48046;3.66796;5.29232
1;wait;100;2.30822e-05;1.5426e-05;5.1268e-05
1;boundary;100;0.260198;0.250346;0.270066
1;calc iter;100;4.83627;3.99315;5.67838
1;calc total;1;483.64;483.64;483.64
1;total;1;554.654;554.654;554.654
2;initialize;1;0.81629;0.81629;0.81629
2;async;100;0.0920687;0.066271;0.117498
2;inner;100;4.48485;3.66819;5.30076
2;wait;100;2.09772e-05;1.5458e-05;5.4337e-05
2;boundary;100;0.259396;0.250065;0.268685
2;calc iter;100;4.83634;3.98575;5.68588
2;calc total;1;483.64;483.64;483.64
2;total;1;554.654;554.654;554.654
3;initialize;1;0.816291;0.816291;0.816291
3;async;100;0.0806745;0.0646538;0.0977431
3;inner;100;4.49461;3.68623;5.30293
3;wait;100;2.47502e-05;2.1079e-05;5.5373e-05
3;boundary;100;0.261094;0.252125;0.269946
3;calc iter;100;4.8364;4.00416;5.66863
3;calc total;1;483.64;483.64;483.64
3;total;1;554.654;554.654;554.654
MPI
Running Jacobi on 4 processors with (2, 2 1) elements.
Array Dimensions: 1500 1500 1500
Block Dimensions: 750 750 1500
== Energy Conservation Check ==
initial Energy:              125.000
  final Energy:              125.000
    Difference:               -0.000
== Time Statistics ==
Completed 100 iterations.
# unit_id;function_name;num_calls;avg_runtime;min_runtime;max_runtime
0;calc total;1;628.952;628.952;628.952
0;calc update async;100;0.104037;0.103419;0.105295
0;calc inner;100;5.83683;5.78725;5.96439
0;calc wait;100;0.161154;0.0179971;0.200486
0;calc bound;100;0.184101;0.179428;0.191919
0;calc iter;100;6.2866;6.126;6.4521
0;total;1;642.67;642.67;642.67
1;calc total;1;628.952;628.952;628.952
1;calc update async;100;0.104391;0.102637;0.105229
1;calc inner;100;5.85485;5.78565;5.96488
1;calc wait;100;0.144962;0.0166701;0.383362
1;calc bound;100;0.182276;0.179615;0.192121
1;calc iter;100;6.28774;6.09638;6.48753
1;total;1;642.669;642.669;642.669
2;calc total;1;628.952;628.952;628.952
2;calc update async;100;0.105066;0.103878;0.106039
2;calc inner;100;5.85703;5.78572;5.96412
2;calc wait;100;0.142427;0.0158977;0.201995
2;calc bound;100;0.181809;0.180266;0.192529
2;calc iter;100;6.28779;6.10281;6.40748
2;total;1;642.671;642.671;642.671
3;calc total;1;628.952;628.952;628.952
3;calc update async;100;0.103554;0.102386;0.105304
3;calc inner;100;5.83775;5.78936;5.96567
3;calc wait;100;0.166174;0.0156413;0.201592
3;calc bound;100;0.181474;0.178;0.192441
3;calc iter;100;6.28952;6.09873;6.45292
3;total;1;642.671;642.671;642.671
MPI
Running Jacobi on 4 processors with (2, 2 1) elements.
Array Dimensions: 1500 1500 1500
Block Dimensions: 750 750 1500
== Energy Conservation Check ==
initial Energy:              125.000
  final Energy:              125.000
    Difference:               -0.000
== Time Statistics ==
Completed 100 iterations.
# unit_id;function_name;num_calls;avg_runtime;min_runtime;max_runtime
0;calc total;1;630.113;630.113;630.113
0;calc update async;100;0.105013;0.104614;0.105367
0;calc inner;100;5.86444;5.8369;5.93274
0;calc wait;100;0.1467;0.0221146;0.206029
0;calc bound;100;0.181202;0.180059;0.184839
0;calc iter;100;6.29934;6.19794;6.36404
0;total;1;643.819;643.819;643.819
1;calc total;1;630.113;630.113;630.113
1;calc update async;100;0.104279;0.103971;0.105437
1;calc inner;100;5.81316;5.78591;5.93407
1;calc wait;100;0.193894;0.018198;0.20614
1;calc bound;100;0.186755;0.180324;0.190526
1;calc iter;100;6.2981;6.20511;6.35175
1;total;1;643.821;643.821;643.821
2;calc total;1;630.113;630.113;630.113
2;calc update async;100;0.106422;0.105134;0.106723
2;calc inner;100;5.82355;5.79692;5.93862
2;calc wait;100;0.188755;0.0167081;0.200521
2;calc bound;100;0.182399;0.178597;0.18712
2;calc iter;100;6.30113;6.14379;6.42461
2;total;1;643.821;643.821;643.821
3;calc total;1;630.113;630.113;630.113
3;calc update async;100;0.105416;0.105144;0.105866
3;calc inner;100;5.86344;5.83431;5.93266
3;calc wait;100;0.146339;0.0152782;0.201297
3;calc bound;100;0.181949;0.180877;0.1868
3;calc iter;100;6.2994;6.17582;6.42358
3;total;1;643.822;643.822;643.822
MPI
Running Jacobi on 4 processors with (2, 2 1) elements.
Array Dimensions: 1500 1500 1500
Block Dimensions: 750 750 1500
== Energy Conservation Check ==
initial Energy:              125.000
  final Energy:              125.000
    Difference:               -0.000
== Time Statistics ==
Completed 100 iterations.
# unit_id;function_name;num_calls;avg_runtime;min_runtime;max_runtime
0;calc total;1;630.272;630.272;630.272
0;calc update async;100;0.10492;0.104482;0.1054
0;calc inner;100;5.87709;5.83181;5.93983
0;calc wait;100;0.134959;0.0139058;0.201791
0;calc bound;100;0.181869;0.180617;0.186267
0;calc iter;100;6.30098;6.13773;6.42927
0;total;1;644.043;644.043;644.043
1;calc total;1;630.272;630.272;630.272
1;calc update async;100;0.103522;0.103122;0.105592
1;calc inner;100;5.83704;5.80258;5.94352
1;calc wait;100;0.180825;0.0166473;0.203841
1;calc bound;100;0.181334;0.178418;0.186514
1;calc iter;100;6.30272;6.11159;6.43315
1;total;1;644.042;644.042;644.042
2;calc total;1;630.272;630.272;630.272
2;calc update async;100;0.10439;0.103924;0.105952
2;calc inner;100;5.8315;5.79338;5.9409
2;calc wait;100;0.177575;0.0187353;0.20253
2;calc bound;100;0.186212;0.180499;0.188488
2;calc iter;100;6.29978;6.20588;6.36551
2;total;1;644.044;644.044;644.044
3;calc total;1;630.272;630.272;630.272
3;calc update async;100;0.105021;0.104786;0.10559
3;calc inner;100;5.87393;5.82862;5.93674
3;calc wait;100;0.137875;0.0157268;0.206492
3;calc bound;100;0.182293;0.180916;0.186109
3;calc iter;100;6.30094;6.19798;6.36137
3;total;1;644.045;644.045;644.045
