# Supplementary material for: A Halo abstraction for distributed n-dimensional structured grids within the C++ PGAS library DASH
Source: PeerJ Comput Sci. 2023 Feb 3;9:e1203. doi: 10.7717/peerj-cs.1203 (PMC10280232; doi:10.7717/peerj-cs.1203)
Supplement: Supplemental Information 2 [file peerj-cs-09-1203-s002.gz › raw_haswell/res_3d/strong/plain/heat3d_n1_c24_1500_21918150.out]

DASH
InitEnergy=125.00000
EndEnergy=125.00000
DiffEnergy=-0.00000
Matrixspec: 1500 x 1500 x 1500
Iterations: 100
# unit_id;function_name;num_calls;avg_runtime;min_runtime;max_runtime
0;initialize;1;4.86995;4.86995;4.86995
0;async;100;0.03731;0.02020;0.13599
0;inner;100;1.20754;1.06981;1.24866
0;wait;100;0.00003;0.00002;0.00008
0;boundary;100;0.06624;0.06420;0.06984
0;calc iter;100;1.31112;1.23771;1.37082
0;calc total;1;131.12286;131.12286;131.12286
0;total;1;148.91998;148.91998;148.91998
1;initialize;1;4.88178;4.88178;4.88178
1;async;100;0.0392594;0.0236848;0.139872
1;inner;100;1.20355;1.04133;1.24549
1;wait;100;4.90924e-05;3.1028e-05;8.5313e-05
1;boundary;100;0.0681805;0.0643746;0.112196
1;calc iter;100;1.31104;1.18679;1.37405
1;calc total;1;131.123;131.123;131.123
1;total;1;148.932;148.932;148.932
2;initialize;1;4.87266;4.87266;4.87266
2;async;100;0.0329339;0.0238064;0.141226
2;inner;100;1.21148;1.0597;1.25452
2;wait;100;3.07594e-05;2.2479e-05;5.5482e-05
2;boundary;100;0.0666629;0.064042;0.0684099
2;calc iter;100;1.31111;1.25244;1.35101
2;calc total;1;131.123;131.123;131.123
2;total;1;148.923;148.923;148.923
3;initialize;1;4.88171;4.88171;4.88171
3;async;100;0.0346469;0.0226745;0.137868
3;inner;100;1.20944;1.05217;1.25723
3;wait;100;4.52924e-05;3.1214e-05;6.7877e-05
3;boundary;100;0.0669422;0.0647256;0.0996814
3;calc iter;100;1.31107;1.18078;1.3786
3;calc total;1;131.123;131.123;131.123
3;total;1;148.932;148.932;148.932
4;initialize;1;4.87337;4.87337;4.87337
4;async;100;0.0359316;0.0229696;0.0589517
4;inner;100;1.20895;1.10948;1.25274
4;wait;100;3.75841e-05;2.7812e-05;9.5208e-05
4;boundary;100;0.0661874;0.063689;0.155003
4;calc iter;100;1.31111;1.23242;1.44681
4;calc total;1;131.123;131.123;131.123
4;total;1;148.923;148.923;148.923
5;initialize;1;4.87365;4.87365;4.87365
5;async;100;0.0434638;0.0235277;0.154624
5;inner;100;1.20161;1.10621;1.24003
5;wait;100;3.9575e-05;2.4995e-05;7.8201e-05
5;boundary;100;0.0657752;0.0628638;0.0688379
5;calc iter;100;1.31089;1.26572;1.34102
5;calc total;1;131.123;131.123;131.123
5;total;1;148.924;148.924;148.924
6;initialize;1;4.87601;4.87601;4.87601
6;async;100;0.0279709;0.0235949;0.172542
6;inner;100;1.21483;1.07915;1.26419
6;wait;100;2.61816e-05;1.9745e-05;5.7442e-05
6;boundary;100;0.0684004;0.0646989;0.0747063
6;calc iter;100;1.31123;1.17749;1.36355
6;calc total;1;131.123;131.123;131.123
6;total;1;148.926;148.926;148.926
7;initialize;1;4.88176;4.88176;4.88176
7;async;100;0.0395653;0.014986;0.216097
7;inner;100;1.2048;1.00952;1.24313
7;wait;100;4.55211e-05;2.8207e-05;8.6303e-05
7;boundary;100;0.0666568;0.0630561;0.135958
7;calc iter;100;1.31107;1.16056;1.42714
7;calc total;1;131.123;131.123;131.123
7;total;1;148.932;148.932;148.932
8;initialize;1;4.87226;4.87226;4.87226
8;async;100;0.0272567;0.0216818;0.238877
8;inner;100;1.21593;1.07789;1.25965
8;wait;100;2.57726e-05;1.79e-05;6.3031e-05
8;boundary;100;0.067963;0.0648215;0.0803361
8;calc iter;100;1.31118;1.17996;1.41974
8;calc total;1;131.123;131.123;131.123
8;total;1;148.922;148.922;148.922
9;initialize;1;4.87715;4.87715;4.87715
9;async;100;0.0336402;0.0225439;0.227943
9;inner;100;1.21093;1.01398;1.25307
9;wait;100;3.36283e-05;2.1248e-05;6.6439e-05
9;boundary;100;0.0664811;0.0630182;0.133489
9;calc iter;100;1.31109;1.19875;1.44085
9;calc total;1;131.123;131.123;131.123
9;total;1;148.927;148.927;148.927
10;initialize;1;4.87533;4.87533;4.87533
10;async;100;0.0292802;0.0233234;0.0882558
10;inner;100;1.21361;1.11756;1.25447
10;wait;100;2.97287e-05;2.3344e-05;5.8959e-05
10;boundary;100;0.0682643;0.0646854;0.138061
10;calc iter;100;1.31118;1.23986;1.36438
10;calc total;1;131.123;131.123;131.123
10;total;1;148.925;148.925;148.925
11;initialize;1;4.87037;4.87037;4.87037
11;async;100;0.0302219;0.0230101;0.241685
11;inner;100;1.21389;1.06957;1.25633
11;wait;100;3.43099e-05;2.2247e-05;5.462e-05
11;boundary;100;0.0670106;0.0642514;0.087207
11;calc iter;100;1.31116;1.18098;1.4269
11;calc total;1;131.123;131.123;131.123
11;total;1;148.92;148.92;148.92
12;initialize;1;4.87662;4.87662;4.87662
12;async;100;0.0730553;0.0155226;0.123341
12;inner;100;1.16917;1.12757;1.19126
12;wait;100;4.7575e-05;2.84e-05;8.6099e-05
12;boundary;100;0.0679659;0.0639836;0.0997985
12;calc iter;100;1.31025;1.24665;1.36181
12;calc total;1;131.123;131.123;131.123
12;total;1;148.927;148.927;148.927
13;initialize;1;4.87852;4.87852;4.87852
13;async;100;0.0699715;0.0172106;0.110372
13;inner;100;1.15643;1.09127;1.19004
13;wait;100;6.28647e-05;3.1347e-05;8.7615e-05
13;boundary;100;0.0836756;0.0639414;0.141654
13;calc iter;100;1.31014;1.25021;1.34875
13;calc total;1;131.123;131.123;131.123
13;total;1;148.929;148.929;148.929
14;initialize;1;4.88179;4.88179;4.88179
14;async;100;0.0727541;0.0195297;0.114884
14;inner;100;1.16817;1.12767;1.18866
14;wait;100;4.61178e-05;2.6518e-05;0.000106628
14;boundary;100;0.0692297;0.0657122;0.101358
14;calc iter;100;1.3102;1.25581;1.35361
14;calc total;1;131.123;131.123;131.123
14;total;1;148.932;148.932;148.932
15;initialize;1;4.8748;4.8748;4.8748
15;async;100;0.070211;0.0179933;0.109464
15;inner;100;1.16166;1.0935;1.1903
15;wait;100;5.86928e-05;3.4629e-05;0.000115528
15;boundary;100;0.0782079;0.0643187;0.141119
15;calc iter;100;1.31014;1.25424;1.35181
15;calc total;1;131.123;131.123;131.123
15;total;1;148.925;148.925;148.925
16;initialize;1;4.87109;4.87109;4.87109
16;async;100;0.0768242;0.0195549;0.127613
16;inner;100;1.16157;1.11253;1.17982
16;wait;100;5.27261e-05;2.1923e-05;0.00013455
16;boundary;100;0.0717288;0.0669884;0.0779569
16;calc iter;100;1.31018;1.2563;1.35337
16;calc total;1;131.123;131.123;131.123
16;total;1;148.921;148.921;148.921
17;initialize;1;4.88179;4.88179;4.88179
17;async;100;0.0726297;0.0102779;0.122299
17;inner;100;1.16331;1.11181;1.19637
17;wait;100;5.59133e-05;2.7105e-05;0.000118085
17;boundary;100;0.0741169;0.0639245;0.115255
17;calc iter;100;1.31012;1.24324;1.37745
17;calc total;1;131.123;131.123;131.123
17;total;1;148.932;148.932;148.932
18;initialize;1;4.86937;4.86937;4.86937
18;async;100;0.0829189;0.0185219;0.135555
18;inner;100;1.16034;1.11903;1.17907
18;wait;100;3.15013e-05;2.0438e-05;0.00014396
18;boundary;100;0.0669835;0.0646994;0.0920851
18;calc iter;100;1.31027;1.2572;1.35399
18;calc total;1;131.123;131.123;131.123
18;total;1;148.919;148.919;148.919
19;initialize;1;4.87897;4.87897;4.87897
19;async;100;0.0755516;0.0214873;0.165056
19;inner;100;1.15855;1.04568;1.18242
19;wait;100;6.7118e-05;3.6038e-05;0.000110876
19;boundary;100;0.0759797;0.0672677;0.150521
19;calc iter;100;1.31015;1.23439;1.39978
19;calc total;1;131.123;131.123;131.123
19;total;1;148.929;148.929;148.929
20;initialize;1;4.87307;4.87307;4.87307
20;async;100;0.0776865;0.0201003;0.115223
20;inner;100;1.16576;1.12031;1.19404
20;wait;100;3.05357e-05;2.4194e-05;6.7619e-05
20;boundary;100;0.0668403;0.0639471;0.0689579
20;calc iter;100;1.31032;1.24931;1.34895
20;calc total;1;131.123;131.123;131.123
20;total;1;148.923;148.923;148.923
21;initialize;1;4.87793;4.87793;4.87793
21;async;100;0.0761379;0.0208062;0.138287
21;inner;100;1.16502;1.12511;1.18831
21;wait;100;4.68543e-05;2.718e-05;0.000101686
21;boundary;100;0.0689793;0.0645307;0.10254
21;calc iter;100;1.31019;1.24852;1.36127
21;calc total;1;131.123;131.123;131.123
21;total;1;148.928;148.928;148.928
22;initialize;1;4.88178;4.88178;4.88178
22;async;100;0.078851;0.0194781;0.223577
22;inner;100;1.16448;1.10474;1.18795
22;wait;100;3.49688e-05;2.3289e-05;0.00014485
22;boundary;100;0.0668829;0.0651191;0.0978949
22;calc iter;100;1.31025;1.22521;1.43742
22;calc total;1;131.123;131.123;131.123
22;total;1;148.932;148.932;148.932
23;initialize;1;4.87149;4.87149;4.87149
23;async;100;0.0721655;0.021781;0.138418
23;inner;100;1.15777;1.11578;1.1913
23;wait;100;4.6164e-05;2.5614e-05;8.7058e-05
23;boundary;100;0.0802653;0.0640428;0.110304
23;calc iter;100;1.31025;1.24795;1.34496
23;calc total;1;131.123;131.123;131.123
23;total;1;148.922;148.922;148.922
DASH
InitEnergy=125.00000
EndEnergy=125.00000
DiffEnergy=-0.00000
Matrixspec: 1500 x 1500 x 1500
Iterations: 100
# unit_id;function_name;num_calls;avg_runtime;min_runtime;max_runtime
0;initialize;1;3.83185;3.83185;3.83185
0;async;100;0.03532;0.02000;0.17665
0;inner;100;1.20969;0.90100;1.25698
0;wait;100;0.00004;0.00002;0.00007
0;boundary;100;0.06770;0.06255;0.19024
0;calc iter;100;1.31275;1.00093;1.59692
0;calc total;1;131.28117;131.28117;131.28117
0;total;1;146.95883;146.95883;146.95883
1;initialize;1;3.83214;3.83214;3.83214
1;async;100;0.0423975;0.0181904;0.45945
1;inner;100;1.20315;0.901382;1.25281
1;wait;100;3.99871e-05;2.4596e-05;8.2939e-05
1;boundary;100;0.0671337;0.0632064;0.0966184
1;calc iter;100;1.31272;1.15643;1.42798
1;calc total;1;131.281;131.281;131.281
1;total;1;146.959;146.959;146.959
2;initialize;1;3.82846;3.82846;3.82846
2;async;100;0.0326565;0.0211793;0.308892
2;inner;100;1.2103;0.907738;1.28722
2;wait;100;3.16148e-05;2.4466e-05;4.9988e-05
2;boundary;100;0.069778;0.0636405;0.167119
2;calc iter;100;1.31277;1.14567;1.48193
2;calc total;1;131.281;131.281;131.281
2;total;1;146.955;146.955;146.955
3;initialize;1;3.83212;3.83212;3.83212
3;async;100;0.0315723;0.0218236;0.207071
3;inner;100;1.21172;1.03492;1.25977
3;wait;100;3.17821e-05;2.1928e-05;6.0476e-05
3;boundary;100;0.0694742;0.0640259;0.101398
3;calc iter;100;1.3128;1.1613;1.39627
3;calc total;1;131.281;131.281;131.281
3;total;1;146.959;146.959;146.959
4;initialize;1;3.82766;3.82766;3.82766
4;async;100;0.0396602;0.0183975;0.371366
4;inner;100;1.20603;0.942791;1.25357
4;wait;100;3.46824e-05;2.3996e-05;5.2201e-05
4;boundary;100;0.0670271;0.0640269;0.0988679
4;calc iter;100;1.31275;1.15578;1.40728
4;calc total;1;131.281;131.281;131.281
4;total;1;146.955;146.955;146.955
5;initialize;1;3.82956;3.82956;3.82956
5;async;100;0.0446359;0.0184601;0.304045
5;inner;100;1.20015;0.941927;1.24669
5;wait;100;4.57589e-05;2.4531e-05;7.9114e-05
5;boundary;100;0.0677954;0.0635039;0.115258
5;calc iter;100;1.31263;1.18867;1.46882
5;calc total;1;131.281;131.281;131.281
5;total;1;146.957;146.957;146.957
6;initialize;1;3.83213;3.83213;3.83213
6;async;100;0.0356151;0.0182226;0.417428
6;inner;100;1.20883;0.949604;1.25861
6;wait;100;3.62959e-05;2.7457e-05;6.8054e-05
6;boundary;100;0.0682817;0.063044;0.109533
6;calc iter;100;1.31276;1.14423;1.43213
6;calc total;1;131.281;131.281;131.281
6;total;1;146.959;146.959;146.959
7;initialize;1;3.83116;3.83116;3.83116
7;async;100;0.0393583;0.0233777;0.370346
7;inner;100;1.205;0.887675;1.27296
7;wait;100;4.16652e-05;2.8307e-05;6.9987e-05
7;boundary;100;0.0682838;0.0630251;0.136164
7;calc iter;100;1.31269;1.04638;1.48954
7;calc total;1;131.281;131.281;131.281
7;total;1;146.958;146.958;146.958
8;initialize;1;3.82571;3.82571;3.82571
8;async;100;0.0316045;0.0211674;0.299546
8;inner;100;1.21146;0.916201;1.26187
8;wait;100;2.88633e-05;2.234e-05;6.3482e-05
8;boundary;100;0.069716;0.0636122;0.107104
8;calc iter;100;1.31281;1.05082;1.50798
8;calc total;1;131.281;131.281;131.281
8;total;1;146.953;146.953;146.953
9;initialize;1;3.83214;3.83214;3.83214
9;async;100;0.0366067;0.022826;0.218699
9;inner;100;1.20738;0.940041;1.2598
9;wait;100;3.60187e-05;2.1004e-05;7.2312e-05
9;boundary;100;0.0686853;0.0630192;0.13918
9;calc iter;100;1.31271;1.17323;1.41321
9;calc total;1;131.281;131.281;131.281
9;total;1;146.959;146.959;146.959
10;initialize;1;3.82857;3.82857;3.82857
10;async;100;0.0319484;0.021012;0.340304
10;inner;100;1.20998;0.957382;1.25815
10;wait;100;3.36925e-05;2.4422e-05;8.2693e-05
10;boundary;100;0.0708401;0.0655304;0.1045
10;calc iter;100;1.31281;1.14238;1.45242
10;calc total;1;131.281;131.281;131.281
10;total;1;146.956;146.956;146.956
11;initialize;1;3.83055;3.83055;3.83055
11;async;100;0.0407954;0.0225119;0.291594
11;inner;100;1.20301;0.89193;1.2564
11;wait;100;3.62746e-05;2.4926e-05;8.0323e-05
11;boundary;100;0.0689102;0.0634767;0.142205
11;calc iter;100;1.31276;1.09264;1.43893
11;calc total;1;131.281;131.281;131.281
11;total;1;146.958;146.958;146.958
12;initialize;1;3.83218;3.83218;3.83218
12;async;100;0.0758462;0.0162445;0.299791
12;inner;100;1.16131;1.04715;1.19261
12;wait;100;6.17767e-05;2.3823e-05;9.1714e-05
12;boundary;100;0.074523;0.0641753;0.100186
12;calc iter;100;1.31174;1.22181;1.41193
12;calc total;1;131.281;131.281;131.281
12;total;1;146.959;146.959;146.959
13;initialize;1;3.82839;3.82839;3.82839
13;async;100;0.0745429;0.0153487;0.257361
13;inner;100;1.14951;0.997782;1.18971
13;wait;100;6.93755e-05;2.4127e-05;0.000110259
13;boundary;100;0.0874908;0.0644354;0.146213
13;calc iter;100;1.31162;1.18949;1.47602
13;calc total;1;131.281;131.281;131.281
13;total;1;146.955;146.955;146.955
14;initialize;1;3.83219;3.83219;3.83219
14;async;100;0.0777976;0.0181261;0.163459
14;inner;100;1.16176;1.06171;1.1904
14;wait;100;5.1354e-05;2.8632e-05;9.7803e-05
14;boundary;100;0.0721291;0.0645599;0.108141
14;calc iter;100;1.31174;1.19226;1.36203
14;calc total;1;131.281;131.281;131.281
14;total;1;146.959;146.959;146.959
15;initialize;1;3.82644;3.82644;3.82644
15;async;100;0.0755148;0.0201175;0.119996
15;inner;100;1.15381;1.058;1.18779
15;wait;100;6.05432e-05;3.044e-05;0.000132484
15;boundary;100;0.0823282;0.0656255;0.161511
15;calc iter;100;1.31172;1.23095;1.36168
15;calc total;1;131.281;131.281;131.281
15;total;1;146.953;146.953;146.953
16;initialize;1;3.83215;3.83215;3.83215
16;async;100;0.0785618;0.0173068;0.169104
16;inner;100;1.15984;1.04468;1.18818
16;wait;100;5.08678e-05;3.4373e-05;0.000107135
16;boundary;100;0.0733066;0.0637172;0.117664
16;calc iter;100;1.31176;1.21572;1.38641
16;calc total;1;131.281;131.281;131.281
16;total;1;146.959;146.959;146.959
17;initialize;1;3.83216;3.83216;3.83216
17;async;100;0.078914;0.0183482;0.163431
17;inner;100;1.144;0.988164;1.1748
17;wait;100;6.2556e-05;3.1275e-05;0.000149594
17;boundary;100;0.0886946;0.0670935;0.16002
17;calc iter;100;1.31168;1.16505;1.40095
17;calc total;1;131.281;131.281;131.281
17;total;1;146.959;146.959;146.959
18;initialize;1;3.83221;3.83221;3.83221
18;async;100;0.0875479;0.0195501;0.378827
18;inner;100;1.15596;0.990477;1.18536
18;wait;100;3.41053e-05;2.1638e-05;0.000143485
18;boundary;100;0.0682611;0.0642788;0.111825
18;calc iter;100;1.3118;1.1391;1.48115
18;calc total;1;131.281;131.281;131.281
18;total;1;146.959;146.959;146.959
19;initialize;1;3.82683;3.82683;3.82683
19;async;100;0.0834178;0.0154359;0.292854
19;inner;100;1.15819;1.04558;1.19738
19;wait;100;4.2518e-05;2.6006e-05;0.000119777
19;boundary;100;0.0701729;0.0643559;0.118367
19;calc iter;100;1.31183;1.23265;1.40307
19;calc total;1;131.281;131.281;131.281
19;total;1;146.954;146.954;146.954
20;initialize;1;3.83215;3.83215;3.83215
20;async;100;0.0879752;0.0193764;0.264291
20;inner;100;1.1564;1.05132;1.18581
20;wait;100;3.41654e-05;2.2785e-05;0.000112365
20;boundary;100;0.0674537;0.0644636;0.115296
20;calc iter;100;1.31187;1.18213;1.46838
20;calc total;1;131.281;131.281;131.281
20;total;1;146.959;146.959;146.959
21;initialize;1;3.83216;3.83216;3.83216
21;async;100;0.0859704;0.0157669;0.153015
21;inner;100;1.15859;1.06151;1.19162
21;wait;100;2.95577e-05;2.2077e-05;8.4854e-05
21;boundary;100;0.0673006;0.0642687;0.107613
21;calc iter;100;1.31189;1.19161;1.35801
21;calc total;1;131.281;131.281;131.281
21;total;1;146.959;146.959;146.959
22;initialize;1;3.83217;3.83217;3.83217
22;async;100;0.0853683;0.0162819;0.216927
22;inner;100;1.15807;1.0459;1.18781
22;wait;100;3.61097e-05;2.231e-05;0.000118092
22;boundary;100;0.0683725;0.064566;0.152595
22;calc iter;100;1.31185;1.23948;1.37567
22;calc total;1;131.281;131.281;131.281
22;total;1;146.959;146.959;146.959
23;initialize;1;3.83218;3.83218;3.83218
23;async;100;0.0757408;0.0146312;0.164835
23;inner;100;1.15908;1.04985;1.19091
23;wait;100;5.2113e-05;2.4483e-05;7.2114e-05
23;boundary;100;0.0769009;0.0643624;0.116449
23;calc iter;100;1.31177;1.21342;1.38272
23;calc total;1;131.281;131.281;131.281
23;total;1;146.959;146.959;146.959
DASH
InitEnergy=125.00000
EndEnergy=125.00000
DiffEnergy=-0.00000
Matrixspec: 1500 x 1500 x 1500
Iterations: 100
# unit_id;function_name;num_calls;avg_runtime;min_runtime;max_runtime
0;initialize;1;4.21397;4.21397;4.21397
0;async;100;0.03346;0.01912;0.05006
0;inner;100;1.20963;1.16482;1.24986
0;wait;100;0.00004;0.00002;0.00008
0;boundary;100;0.06516;0.06278;0.06774
0;calc iter;100;1.30829;1.26704;1.35262
0;calc total;1;130.84140;130.84140;130.84140
0;total;1;146.86656;146.86656;146.86656
1;initialize;1;4.21401;4.21401;4.21401
1;async;100;0.0360734;0.0195786;0.0885163
1;inner;100;1.20506;1.09689;1.24744
1;wait;100;4.41255e-05;2.9589e-05;7.8414e-05
1;boundary;100;0.0670433;0.0647943;0.108815
1;calc iter;100;1.30823;1.18955;1.38817
1;calc total;1;130.841;130.841;130.841
1;total;1;146.867;146.867;146.867
2;initialize;1;4.2074;4.2074;4.2074
2;async;100;0.0334097;0.0225772;0.0793652
2;inner;100;1.20799;1.11406;1.25466
2;wait;100;3.21191e-05;2.5215e-05;6.4482e-05
2;boundary;100;0.0668974;0.0644432;0.0687101
2;calc iter;100;1.30834;1.25791;1.35133
2;calc total;1;130.841;130.841;130.841
2;total;1;146.86;146.86;146.86
3;initialize;1;4.21163;4.21163;4.21163
3;async;100;0.0327938;0.023399;0.0396678
3;inner;100;1.2093;1.16668;1.25058
3;wait;100;3.3328e-05;2.2625e-05;5.2868e-05
3;boundary;100;0.0661892;0.0643085;0.0685618
3;calc iter;100;1.30832;1.26451;1.3501
3;calc total;1;130.841;130.841;130.841
3;total;1;146.864;146.864;146.864
4;initialize;1;4.21295;4.21295;4.21295
4;async;100;0.0378342;0.0195527;0.0997176
4;inner;100;1.2047;1.0698;1.24565
4;wait;100;4.26447e-05;3.1097e-05;6.9526e-05
4;boundary;100;0.065621;0.0633169;0.0992134
4;calc iter;100;1.3082;1.18864;1.37895
4;calc total;1;130.841;130.841;130.841
4;total;1;146.866;146.866;146.866
5;initialize;1;4.21402;4.21402;4.21402
5;async;100;0.0571345;0.0227876;0.097919
5;inner;100;1.18124;1.12301;1.23938
5;wait;100;5.24834e-05;3.6626e-05;7.5619e-05
5;boundary;100;0.0694609;0.0637058;0.072736
5;calc iter;100;1.30789;1.25124;1.37241
5;calc total;1;130.841;130.841;130.841
5;total;1;146.867;146.867;146.867
6;initialize;1;4.20899;4.20899;4.20899
6;async;100;0.0348299;0.0182538;0.113888
6;inner;100;1.20721;1.11197;1.25429
6;wait;100;3.06327e-05;2.1546e-05;6.1292e-05
6;boundary;100;0.0662611;0.0638964;0.0768126
6;calc iter;100;1.30834;1.25867;1.34861
6;calc total;1;130.841;130.841;130.841
6;total;1;146.862;146.862;146.862
7;initialize;1;4.20885;4.20885;4.20885
7;async;100;0.0357138;0.022277;0.121199
7;inner;100;1.20746;1.08254;1.24858
7;wait;100;3.55135e-05;2.6009e-05;6.7963e-05
7;boundary;100;0.0650926;0.063694;0.0860412
7;calc iter;100;1.3083;1.20814;1.40975
7;calc total;1;130.841;130.841;130.841
7;total;1;146.861;146.861;146.861
8;initialize;1;4.21107;4.21107;4.21107
8;async;100;0.0264058;0.0229197;0.0597285
8;inner;100;1.2131;1.11468;1.2654
8;wait;100;2.59725e-05;1.8552e-05;6.553e-05
8;boundary;100;0.0688769;0.0643339;0.0712454
8;calc iter;100;1.30841;1.20927;1.36409
8;calc total;1;130.841;130.841;130.841
8;total;1;146.864;146.864;146.864
9;initialize;1;4.21052;4.21052;4.21052
9;async;100;0.028456;0.0236121;0.0693553
9;inner;100;1.21216;1.14526;1.25458
9;wait;100;2.81492e-05;2.2975e-05;4.3727e-05
9;boundary;100;0.0677232;0.0645897;0.0702244
9;calc iter;100;1.30837;1.26218;1.35317
9;calc total;1;130.841;130.841;130.841
9;total;1;146.863;146.863;146.863
10;initialize;1;4.21015;4.21015;4.21015
10;async;100;0.025796;0.0223615;0.0747645
10;inner;100;1.21479;1.10433;1.25654
10;wait;100;2.84431e-05;1.9961e-05;5.0176e-05
10;boundary;100;0.0677406;0.0645367;0.0704511
10;calc iter;100;1.30835;1.2296;1.38775
10;calc total;1;130.841;130.841;130.841
10;total;1;146.863;146.863;146.863
11;initialize;1;4.20646;4.20646;4.20646
11;async;100;0.0361841;0.0222129;0.0453974
11;inner;100;1.20607;1.16306;1.25146
11;wait;100;3.76346e-05;2.3947e-05;6.4676e-05
11;boundary;100;0.0659149;0.0636955;0.068758
11;calc iter;100;1.30821;1.25692;1.36111
11;calc total;1;130.841;130.841;130.841
11;total;1;146.859;146.859;146.859
12;initialize;1;4.21402;4.21402;4.21402
12;async;100;0.0714741;0.0162383;0.112402
12;inner;100;1.16249;1.08568;1.1886
12;wait;100;6.90699e-05;4.1244e-05;0.000176804
12;boundary;100;0.0733686;0.0646249;0.153511
12;calc iter;100;1.30741;1.2555;1.35627
12;calc total;1;130.841;130.841;130.841
12;total;1;146.867;146.867;146.867
13;initialize;1;4.21374;4.21374;4.21374
13;async;100;0.0696507;0.0168172;0.113943
13;inner;100;1.16097;1.15044;1.19127
13;wait;100;6.66082e-05;4.01e-05;8.0247e-05
13;boundary;100;0.0766936;0.0642306;0.0878491
13;calc iter;100;1.30738;1.25719;1.35943
13;calc total;1;130.841;130.841;130.841
13;total;1;146.866;146.866;146.866
14;initialize;1;4.21286;4.21286;4.21286
14;async;100;0.0730054;0.0205391;0.128051
14;inner;100;1.1673;1.15509;1.19122
14;wait;100;3.92094e-05;2.5148e-05;9.1316e-05
14;boundary;100;0.0671219;0.0644381;0.071868
14;calc iter;100;1.30747;1.25832;1.36227
14;calc total;1;130.841;130.841;130.841
14;total;1;146.865;146.865;146.865
15;initialize;1;4.20817;4.20817;4.20817
15;async;100;0.0707176;0.0201043;0.116173
15;inner;100;1.16875;1.15705;1.19159
15;wait;100;4.03223e-05;2.7238e-05;6.5602e-05
15;boundary;100;0.0679341;0.0645272;0.0706008
15;calc iter;100;1.30744;1.2617;1.36099
15;calc total;1;130.841;130.841;130.841
15;total;1;146.861;146.861;146.861
16;initialize;1;4.21405;4.21405;4.21405
16;async;100;0.0758018;0.0199655;0.123142
16;inner;100;1.15803;1.14696;1.17963
16;wait;100;5.42421e-05;3.546e-05;0.000128364
16;boundary;100;0.0734749;0.0692458;0.0893668
16;calc iter;100;1.30736;1.26432;1.36112
16;calc total;1;130.841;130.841;130.841
16;total;1;146.867;146.867;146.867
17;initialize;1;4.21404;4.21404;4.21404
17;async;100;0.0726933;0.0206515;0.131062
17;inner;100;1.14103;1.12399;1.17812
17;wait;100;7.00458e-05;5.2181e-05;0.000100202
17;boundary;100;0.0934996;0.0700618;0.114931
17;calc iter;100;1.30729;1.25967;1.37006
17;calc total;1;130.841;130.841;130.841
17;total;1;146.867;146.867;146.867
18;initialize;1;4.21394;4.21394;4.21394
18;async;100;0.0811176;0.0194496;0.129753
18;inner;100;1.15915;1.13228;1.17898
18;wait;100;3.68236e-05;1.897e-05;0.000138358
18;boundary;100;0.0671427;0.0652105;0.0974973
18;calc iter;100;1.30745;1.268;1.3612
18;calc total;1;130.841;130.841;130.841
18;total;1;146.867;146.867;146.867
19;initialize;1;4.214;4.214;4.214
19;async;100;0.0761214;0.0159119;0.126348
19;inner;100;1.16123;1.14974;1.18168
19;wait;100;5.05559e-05;2.9308e-05;0.000133059
19;boundary;100;0.0699938;0.064865;0.0779941
19;calc iter;100;1.3074;1.25075;1.35492
19;calc total;1;130.841;130.841;130.841
19;total;1;146.867;146.867;146.867
20;initialize;1;4.21396;4.21396;4.21396
20;async;100;0.0827555;0.0180342;0.125457
20;inner;100;1.15817;1.14941;1.18721
20;wait;100;2.59013e-05;1.8726e-05;0.000101173
20;boundary;100;0.0665714;0.0644893;0.0786978
20;calc iter;100;1.30752;1.25533;1.35875
20;calc total;1;130.841;130.841;130.841
20;total;1;146.867;146.867;146.867
21;initialize;1;4.21401;4.21401;4.21401
21;async;100;0.0811455;0.0207572;0.126374
21;inner;100;1.16003;1.14845;1.18959
21;wait;100;3.33849e-05;2.2707e-05;8.6847e-05
21;boundary;100;0.0662973;0.0641702;0.0689458
21;calc iter;100;1.30751;1.26949;1.35985
21;calc total;1;130.841;130.841;130.841
21;total;1;146.867;146.867;146.867
22;initialize;1;4.20949;4.20949;4.20949
22;async;100;0.0765444;0.0138661;0.114975
22;inner;100;1.16169;1.12385;1.1851
22;wait;100;3.92467e-05;2.5046e-05;0.000123365
22;boundary;100;0.0691976;0.0652334;0.110565
22;calc iter;100;1.30747;1.25173;1.34844
22;calc total;1;130.841;130.841;130.841
22;total;1;146.862;146.862;146.862
23;initialize;1;4.21397;4.21397;4.21397
23;async;100;0.0664476;0.0210403;0.133855
23;inner;100;1.12944;1.10071;1.18588
23;wait;100;5.95559e-05;3.3293e-05;0.000133922
23;boundary;100;0.111278;0.0658801;0.144439
23;calc iter;100;1.30723;1.26253;1.37427
23;calc total;1;130.841;130.841;130.841
23;total;1;146.867;146.867;146.867
MPI
Running Jacobi on 24 processors with (4, 3 2) elements.
Array Dimensions: 1500 1500 1500
Block Dimensions: 375 500 750
== Energy Conservation Check ==
initial Energy:              125.000
  final Energy:              125.000
    Difference:               -0.000
== Time Statistics ==
Completed 100 iterations.
# unit_id;function_name;num_calls;avg_runtime;min_runtime;max_runtime
0;calc total;1;127.252;127.252;127.252
0;calc update async;100;2.00195e-05;9.873e-06;0.000126956
0;calc inner;100;1.06147;1.04531;1.14788
0;calc wait;100;0.165993;0.0579546;0.270345
0;calc bound;100;0.0430225;0.0359381;0.0565979
0;calc iter;100;1.27138;1.16351;1.37648
0;total;1;132.66;132.66;132.66
1;calc total;1;127.252;127.252;127.252
1;calc update async;100;2.02961e-05;1.1169e-05;0.000117922
1;calc inner;100;1.06188;1.04743;1.14726
1;calc wait;100;0.16405;0.0526891;0.251476
1;calc bound;100;0.04328;0.0353771;0.0566687
1;calc iter;100;1.27076;1.1778;1.37793
1;total;1;132.656;132.656;132.656
2;calc total;1;127.252;127.252;127.252
2;calc update async;100;3.94685e-05;2.3464e-05;0.000129564
2;calc inner;100;1.01212;0.980367;1.14835
2;calc wait;100;0.17629;0.0586351;0.293511
2;calc bound;100;0.0723756;0.0350181;0.0760557
2;calc iter;100;1.27199;1.08872;1.41002
2;total;1;132.66;132.66;132.66
3;calc total;1;127.252;127.252;127.252
3;calc update async;100;3.84942e-05;2.404e-05;0.000208603
3;calc inner;100;1.01326;0.974319;1.14735
3;calc wait;100;0.177206;0.0560327;0.283256
3;calc bound;100;0.072666;0.0350366;0.0772299
3;calc iter;100;1.27238;1.17027;1.40037
3;total;1;132.653;132.653;132.653
4;calc total;1;127.252;127.252;127.252
4;calc update async;100;2.30386e-05;1.0316e-05;8.4505e-05
4;calc inner;100;1.0573;1.0397;1.14246
4;calc wait;100;0.164133;0.0541262;0.299761
4;calc bound;100;0.0434083;0.0360835;0.0650475
4;calc iter;100;1.2714;1.17716;1.40204
4;total;1;132.65;132.65;132.65
5;calc total;1;127.252;127.252;127.252
5;calc update async;100;2.52557e-05;1.0819e-05;0.000206322
5;calc inner;100;1.05687;1.01982;1.14225
5;calc wait;100;0.162975;0.0559089;0.30189
5;calc bound;100;0.0437553;0.0349046;0.0645259
5;calc iter;100;1.27075;1.17655;1.38112
5;total;1;132.65;132.65;132.65
6;calc total;1;127.252;127.252;127.252
6;calc update async;100;2.81837e-05;1.1541e-05;0.000134361
6;calc inner;100;1.0563;1.03884;1.14786
6;calc wait;100;0.161138;0.051968;0.272974
6;calc bound;100;0.0537268;0.0357321;0.0681884
6;calc iter;100;1.27158;1.17639;1.37398
6;total;1;132.657;132.657;132.657
7;calc total;1;127.252;127.252;127.252
7;calc update async;100;2.73553e-05;1.2088e-05;0.000187015
7;calc inner;100;1.05465;1.03263;1.14496
7;calc wait;100;0.162549;0.05633;0.278635
7;calc bound;100;0.0534847;0.0350123;0.067729
7;calc iter;100;1.27093;1.18403;1.37364
7;total;1;132.653;132.653;132.653
8;calc total;1;127.252;127.252;127.252
8;calc update async;100;2.29644e-05;1.0817e-05;0.000180953
8;calc inner;100;1.0604;1.04337;1.17982
8;calc wait;100;0.160597;0.0520667;0.236473
8;calc bound;100;0.0439928;0.0354091;0.0785512
8;calc iter;100;1.27141;1.16479;1.42899
8;total;1;132.66;132.66;132.66
9;calc total;1;127.252;127.252;127.252
9;calc update async;100;2.18371e-05;1.0986e-05;0.000112554
9;calc inner;100;1.05831;1.04276;1.14466
9;calc wait;100;0.161208;0.0579043;0.243679
9;calc bound;100;0.0437332;0.0354235;0.066678
9;calc iter;100;1.27076;1.15667;1.38242
9;total;1;132.658;132.658;132.658
10;calc total;1;127.252;127.252;127.252
10;calc update async;100;1.58967e-05;9.079e-06;0.000166364
10;calc inner;100;1.02503;0.977608;1.14322
10;calc wait;100;0.203637;0.053915;0.33948
10;calc bound;100;0.0392125;0.0358166;0.0652001
10;calc iter;100;1.26935;1.18125;1.35398
10;total;1;132.658;132.658;132.658
11;calc total;1;127.252;127.252;127.252
11;calc update async;100;1.51928e-05;8.856e-06;0.000169922
11;calc inner;100;1.02518;0.984661;1.18583
11;calc wait;100;0.204096;0.05503;0.325001
11;calc bound;100;0.0393721;0.0358025;0.0645253
11;calc iter;100;1.26998;1.17574;1.35813
11;total;1;132.658;132.658;132.658
12;calc total;1;127.252;127.252;127.252
12;calc update async;100;3.80237e-05;1.4216e-05;0.000151012
12;calc inner;100;1.00396;0.973121;1.1545
12;calc wait;100;0.18511;0.0569101;0.286927
12;calc bound;100;0.0722508;0.0345997;0.0762394
12;calc iter;100;1.27212;1.081;1.38985
12;total;1;132.669;132.669;132.669
13;calc total;1;127.252;127.252;127.252
13;calc update async;100;3.58384e-05;1.7538e-05;0.000113061
13;calc inner;100;1.00158;0.969565;1.15119
13;calc wait;100;0.18744;0.056327;0.283911
13;calc bound;100;0.0722775;0.0342867;0.0774794
13;calc iter;100;1.27252;1.17414;1.39579
13;total;1;132.67;132.67;132.67
14;calc total;1;127.252;127.252;127.252
14;calc update async;100;2.38362e-05;1.009e-05;0.000181508
14;calc inner;100;1.0558;1.03736;1.1515
14;calc wait;100;0.161106;0.0564886;0.242736
14;calc bound;100;0.0476558;0.0354735;0.0593529
14;calc iter;100;1.27157;1.17074;1.38188
14;total;1;132.667;132.667;132.667
15;calc total;1;127.252;127.252;127.252
15;calc update async;100;2.52421e-05;1.1119e-05;0.000102267
15;calc inner;100;1.05593;1.0424;1.152
15;calc wait;100;0.160055;0.0597716;0.240019
15;calc bound;100;0.0477212;0.0355238;0.063414
15;calc iter;100;1.27095;1.17574;1.37599
15;total;1;132.669;132.669;132.669
16;calc total;1;127.252;127.252;127.252
16;calc update async;100;2.4882e-05;1.1125e-05;0.000123738
16;calc inner;100;1.05294;1.0356;1.14795
16;calc wait;100;0.170865;0.0527035;0.256425
16;calc bound;100;0.0473172;0.0358972;0.0611955
16;calc iter;100;1.27155;1.18073;1.375
16;total;1;132.665;132.665;132.665
17;calc total;1;127.252;127.252;127.252
17;calc update async;100;2.21465e-05;1.0261e-05;0.000160919
17;calc inner;100;1.05229;1.04022;1.14707
17;calc wait;100;0.171285;0.0504616;0.254227
17;calc bound;100;0.0469162;0.0352437;0.0599604
17;calc iter;100;1.27092;1.18382;1.37535
17;total;1;132.667;132.667;132.667
18;calc total;1;127.252;127.252;127.252
18;calc update async;100;2.51779e-05;1.0729e-05;0.00012222
18;calc inner;100;1.05209;1.03327;1.14793
18;calc wait;100;0.164632;0.0543363;0.248376
18;calc bound;100;0.047303;0.0357912;0.0592313
18;calc iter;100;1.27157;1.16911;1.38319
18;total;1;132.671;132.671;132.671
19;calc total;1;127.252;127.252;127.252
19;calc update async;100;2.29992e-05;1.0403e-05;9.1237e-05
19;calc inner;100;1.05179;1.03852;1.14535
19;calc wait;100;0.164378;0.0601355;0.244185
19;calc bound;100;0.0473469;0.0353167;0.0599826
19;calc iter;100;1.27094;1.1743;1.37759
19;total;1;132.672;132.672;132.672
20;calc total;1;127.252;127.252;127.252
20;calc update async;100;2.06393e-05;1.0468e-05;0.000126612
20;calc inner;100;1.05237;1.03041;1.15047
20;calc wait;100;0.173462;0.0608408;0.311865
20;calc bound;100;0.0449924;0.0364746;0.0648442
20;calc iter;100;1.2714;1.17665;1.39674
20;total;1;132.667;132.667;132.667
21;calc total;1;127.252;127.252;127.252
21;calc update async;100;2.20829e-05;1.0232e-05;0.000180068
21;calc inner;100;1.05122;1.0316;1.14776
21;calc wait;100;0.173334;0.0543414;0.280631
21;calc bound;100;0.0443937;0.0360134;0.0672144
21;calc iter;100;1.27075;1.18003;1.38054
21;total;1;132.667;132.667;132.667
22;calc total;1;127.252;127.252;127.252
22;calc update async;100;1.71219e-05;1.171e-05;0.000130306
22;calc inner;100;1.01181;0.976895;1.14657
22;calc wait;100;0.213915;0.0582545;0.333938
22;calc bound;100;0.0420403;0.0360862;0.0735176
22;calc iter;100;1.26935;1.17338;1.36315
22;total;1;132.672;132.672;132.672
23;calc total;1;127.252;127.252;127.252
23;calc update async;100;1.62153e-05;9.752e-06;0.00015275
23;calc inner;100;1.01041;0.978499;1.14849
23;calc wait;100;0.215941;0.0544457;0.33217
23;calc bound;100;0.0417945;0.0356923;0.0700803
23;calc iter;100;1.26999;1.16793;1.35466
23;total;1;132.666;132.666;132.666
MPI
Running Jacobi on 24 processors with (4, 3 2) elements.
Array Dimensions: 1500 1500 1500
Block Dimensions: 375 500 750
== Energy Conservation Check ==
initial Energy:              125.000
  final Energy:              125.000
    Difference:               -0.000
== Time Statistics ==
Completed 100 iterations.
# unit_id;function_name;num_calls;avg_runtime;min_runtime;max_runtime
0;calc total;1;125.851;125.851;125.851
0;calc update async;100;2.28463e-05;1.0791e-05;0.000172796
0;calc inner;100;1.02034;0.989035;1.141
0;calc wait;100;0.182215;0.056256;0.314067
0;calc bound;100;0.0473572;0.0341699;0.0634158
0;calc iter;100;1.2552;1.14147;1.37998
0;total;1;131.168;131.168;131.168
1;calc total;1;125.851;125.851;125.851
1;calc update async;100;2.35736e-05;9.598e-06;0.000169959
1;calc inner;100;1.01872;0.990762;1.13998
1;calc wait;100;0.184811;0.056602;0.325491
1;calc bound;100;0.0473142;0.0341027;0.0650006
1;calc iter;100;1.25605;1.14154;1.3738
1;total;1;131.167;131.167;131.167
2;calc total;1;125.851;125.851;125.851
2;calc update async;100;2.05759e-05;1.0267e-05;0.000141915
2;calc inner;100;1.01852;0.991633;1.14032
2;calc wait;100;0.185746;0.0532705;0.333658
2;calc bound;100;0.0469273;0.0339715;0.0581676
2;calc iter;100;1.25526;1.15266;1.36808
2;total;1;131.167;131.167;131.167
3;calc total;1;125.851;125.851;125.851
3;calc update async;100;2.23419e-05;1.1801e-05;0.000166958
3;calc inner;100;1.01836;0.983045;1.14028
3;calc wait;100;0.186658;0.0588622;0.319586
3;calc bound;100;0.0473944;0.0342464;0.0622607
3;calc iter;100;1.25598;1.15116;1.37048
3;total;1;131.167;131.167;131.167
4;calc total;1;125.851;125.851;125.851
4;calc update async;100;3.66697e-05;1.1165e-05;0.000138412
4;calc inner;100;0.978602;0.937655;1.13696
4;calc wait;100;0.203288;0.0579101;0.295308
4;calc bound;100;0.0695708;0.0346795;0.0768234
4;calc iter;100;1.25754;1.14203;1.38648
4;total;1;131.166;131.166;131.166
5;calc total;1;125.851;125.851;125.851
5;calc update async;100;3.8195e-05;1.4176e-05;0.000192107
5;calc inner;100;0.978062;0.940189;1.13616
5;calc wait;100;0.204539;0.0580587;0.323066
5;calc bound;100;0.0696685;0.0344012;0.075957
5;calc iter;100;1.25694;1.14443;1.37341
5;total;1;131.162;131.162;131.162
6;calc total;1;125.851;125.851;125.851
6;calc update async;100;2.01889e-05;1.0474e-05;0.000146036
6;calc inner;100;1.00422;0.957032;1.14023
6;calc wait;100;0.205472;0.0543972;0.366529
6;calc bound;100;0.0414448;0.0353034;0.0656359
6;calc iter;100;1.25417;1.15276;1.37669
6;total;1;131.167;131.167;131.167
7;calc total;1;125.851;125.851;125.851
7;calc update async;100;1.9435e-05;9.505e-06;0.000156557
7;calc inner;100;1.00272;0.955238;1.13906
7;calc wait;100;0.206018;0.059169;0.362199
7;calc bound;100;0.0414781;0.0356316;0.0626707
7;calc iter;100;1.25336;1.15576;1.3698
7;total;1;131.164;131.164;131.164
8;calc total;1;125.851;125.851;125.851
8;calc update async;100;1.71942e-05;9.598e-06;8.9753e-05
8;calc inner;100;0.999597;0.955587;1.13652
8;calc wait;100;0.212311;0.058916;0.361787
8;calc bound;100;0.0411598;0.0354066;0.0780071
8;calc iter;100;1.25416;1.15326;1.36826
8;total;1;131.169;131.169;131.169
9;calc total;1;125.851;125.851;125.851
9;calc update async;100;1.85973e-05;1.0984e-05;0.000169433
9;calc inner;100;1.00096;0.936819;1.17432
9;calc wait;100;0.210431;0.0560988;0.376415
9;calc bound;100;0.0408257;0.0357056;0.0566613
9;calc iter;100;1.25333;1.15942;1.37143
9;total;1;131.169;131.169;131.169
10;calc total;1;125.851;125.851;125.851
10;calc update async;100;2.72466e-05;1.3615e-05;0.000197473
10;calc inner;100;1.01139;0.96561;1.13876
10;calc wait;100;0.187614;0.0528633;0.303031
10;calc bound;100;0.053225;0.0339507;0.0760137
10;calc iter;100;1.25524;1.14245;1.41416
10;total;1;131.165;131.165;131.165
11;calc total;1;125.851;125.851;125.851
11;calc update async;100;2.82959e-05;1.4775e-05;0.000116403
11;calc inner;100;1.00929;0.963952;1.13339
11;calc wait;100;0.189868;0.0692352;0.297973
11;calc bound;100;0.0538021;0.0342204;0.0769646
11;calc iter;100;1.25601;1.14587;1.40311
11;total;1;131.166;131.166;131.166
12;calc total;1;125.851;125.851;125.851
12;calc update async;100;2.21545e-05;1.1311e-05;0.000119995
12;calc inner;100;1.01951;0.986737;1.15208
12;calc wait;100;0.187856;0.0535805;0.311416
12;calc bound;100;0.0439841;0.0377185;0.0755558
12;calc iter;100;1.25535;1.16875;1.39278
12;total;1;131.183;131.183;131.183
13;calc total;1;125.851;125.851;125.851
13;calc update async;100;2.10185e-05;1.2073e-05;0.000108222
13;calc inner;100;1.0201;0.993235;1.15207
13;calc wait;100;0.18983;0.0540242;0.300151
13;calc bound;100;0.0435887;0.0359083;0.0763042
13;calc iter;100;1.25604;1.17666;1.40011
13;total;1;131.181;131.181;131.181
14;calc total;1;125.851;125.851;125.851
14;calc update async;100;1.86718e-05;1.103e-05;0.000133238
14;calc inner;100;1.02045;0.989577;1.15206
14;calc wait;100;0.191773;0.058349;0.299769
14;calc bound;100;0.0409571;0.0361153;0.051562
14;calc iter;100;1.25536;1.17976;1.36905
14;total;1;131.185;131.185;131.185
15;calc total;1;125.851;125.851;125.851
15;calc update async;100;1.95001e-05;1.2283e-05;0.000105704
15;calc inner;100;1.01932;0.989749;1.15081
15;calc wait;100;0.194415;0.0570016;0.298458
15;calc bound;100;0.040842;0.0352006;0.0422957
15;calc iter;100;1.256;1.1807;1.34027
15;total;1;131.182;131.182;131.182
16;calc total;1;125.851;125.851;125.851
16;calc update async;100;2.96013e-05;1.2541e-05;0.00015329
16;calc inner;100;1.03636;1.01582;1.14819
16;calc wait;100;0.170363;0.0521977;0.261674
16;calc bound;100;0.0497877;0.0359766;0.0602195
16;calc iter;100;1.25755;1.16533;1.3719
16;total;1;131.177;131.177;131.177
17;calc total;1;125.851;125.851;125.851
17;calc update async;100;2.953e-05;1.5406e-05;0.000162455
17;calc inner;100;1.03551;1.01643;1.14799
17;calc wait;100;0.170995;0.0559163;0.259038
17;calc bound;100;0.0498531;0.0362134;0.0612871
17;calc iter;100;1.25698;1.15983;1.36621
17;total;1;131.18;131.18;131.18
18;calc total;1;125.851;125.851;125.851
18;calc update async;100;2.58145e-05;1.1785e-05;9.1667e-05
18;calc inner;100;1.03503;1.01429;1.14382
18;calc wait;100;0.164797;0.053685;0.252479
18;calc bound;100;0.0500621;0.0361106;0.0603903
18;calc iter;100;1.25754;1.158;1.38365
18;total;1;131.185;131.185;131.185
19;calc total;1;125.851;125.851;125.851
19;calc update async;100;2.58939e-05;1.1543e-05;8.6398e-05
19;calc inner;100;1.0352;1.01398;1.14732
19;calc wait;100;0.164328;0.0563357;0.249754
19;calc bound;100;0.0500815;0.0362267;0.0607603
19;calc iter;100;1.25697;1.15266;1.37699
19;total;1;131.182;131.182;131.182
20;calc total;1;125.851;125.851;125.851
20;calc update async;100;2.44165e-05;1.1359e-05;7.6502e-05
20;calc inner;100;1.03745;1.02027;1.14827
20;calc wait;100;0.16961;0.0593183;0.252726
20;calc bound;100;0.0498445;0.0351215;0.0608477
20;calc iter;100;1.25754;1.16887;1.37056
20;total;1;131.18;131.18;131.18
21;calc total;1;125.851;125.851;125.851
21;calc update async;100;2.77269e-05;1.4518e-05;0.000212332
21;calc inner;100;1.03569;1.01751;1.1473
21;calc wait;100;0.171449;0.0538074;0.254693
21;calc bound;100;0.0492472;0.0352773;0.0587878
21;calc iter;100;1.25698;1.16263;1.3648
21;total;1;131.18;131.18;131.18
22;calc total;1;125.851;125.851;125.851
22;calc update async;100;3.68687e-05;1.8519e-05;0.000159377
22;calc inner;100;0.986088;0.949665;1.14729
22;calc wait;100;0.189526;0.0532335;0.29541
22;calc bound;100;0.0712531;0.0346676;0.0762405
22;calc iter;100;1.2581;1.04835;1.40559
22;total;1;131.182;131.182;131.182
23;calc total;1;125.851;125.851;125.851
23;calc update async;100;3.39384e-05;1.7324e-05;0.00013593
23;calc inner;100;0.988147;0.953664;1.14946
23;calc wait;100;0.187684;0.0533989;0.291376
23;calc bound;100;0.0716399;0.0346448;0.0767052
23;calc iter;100;1.25851;1.16055;1.40296
23;total;1;131.182;131.182;131.182
MPI
Running Jacobi on 24 processors with (4, 3 2) elements.
Array Dimensions: 1500 1500 1500
Block Dimensions: 375 500 750
== Energy Conservation Check ==
initial Energy:              125.000
  final Energy:              125.000
    Difference:               -0.000
== Time Statistics ==
Completed 100 iterations.
# unit_id;function_name;num_calls;avg_runtime;min_runtime;max_runtime
0;calc total;1;125.845;125.845;125.845
0;calc update async;100;2.32356e-05;1.1018e-05;0.000156556
0;calc inner;100;1.01243;0.880812;1.14145
0;calc wait;100;0.188556;0.0547118;0.39022
0;calc bound;100;0.0492196;0.0337305;0.0734495
0;calc iter;100;1.25603;1.13166;1.42234
0;total;1;131.212;131.212;131.212
1;calc total;1;125.845;125.845;125.845
1;calc update async;100;2.43116e-05;1.1993e-05;0.000262402
1;calc inner;100;1.01446;0.977846;1.14206
1;calc wait;100;0.185817;0.0516948;0.316547
1;calc bound;100;0.0490387;0.0344177;0.0856302
1;calc iter;100;1.25515;1.14583;1.39468
1;total;1;131.22;131.22;131.22
2;calc total;1;125.845;125.845;125.845
2;calc update async;100;1.82771e-05;1.1047e-05;0.0002082
2;calc inner;100;0.991047;0.92695;1.13998
2;calc wait;100;0.212556;0.0556231;0.364671
2;calc bound;100;0.0404857;0.0355861;0.049574
2;calc iter;100;1.25352;1.14619;1.3753
2;total;1;131.22;131.22;131.22
3;calc total;1;125.845;125.845;125.845
3;calc update async;100;2.04905e-05;1.2461e-05;0.000204782
3;calc inner;100;0.991929;0.89841;1.14182
3;calc wait;100;0.214016;0.0597009;0.513741
3;calc bound;100;0.0407171;0.0354593;0.0523336
3;calc iter;100;1.25421;1.13565;1.45766
3;total;1;131.215;131.215;131.215
4;calc total;1;125.845;125.845;125.845
4;calc update async;100;1.69741e-05;1.0472e-05;9.4546e-05
4;calc inner;100;0.990155;0.874065;1.13575
4;calc wait;100;0.218496;0.0590966;0.392028
4;calc bound;100;0.0408064;0.0353117;0.0520329
4;calc iter;100;1.25341;1.14421;1.37738
4;total;1;131.206;131.206;131.206
5;calc total;1;125.845;125.845;125.845
5;calc update async;100;1.97427e-05;1.2993e-05;0.000132085
5;calc inner;100;0.989398;0.898676;1.13613
5;calc wait;100;0.221727;0.0582005;0.524713
5;calc bound;100;0.0406972;0.0352495;0.0511417
5;calc iter;100;1.2542;1.14409;1.46277
5;total;1;131.21;131.21;131.21
6;calc total;1;125.845;125.845;125.845
6;calc update async;100;4.22526e-05;1.386e-05;0.000245793
6;calc inner;100;0.97885;0.864878;1.18034
6;calc wait;100;0.206263;0.0581033;0.291975
6;calc bound;100;0.0707225;0.0344607;0.146586
6;calc iter;100;1.25685;1.0755;1.44048
6;total;1;131.211;131.211;131.211
7;calc total;1;125.845;125.845;125.845
7;calc update async;100;3.72666e-05;1.1372e-05;0.000176014
7;calc inner;100;0.975133;0.875407;1.13831
7;calc wait;100;0.21098;0.0585701;0.340877
7;calc bound;100;0.06973;0.034133;0.0766238
7;calc iter;100;1.25748;1.16087;1.36811
7;total;1;131.215;131.215;131.215
8;calc total;1;125.845;125.845;125.845
8;calc update async;100;2.38573e-05;1.1241e-05;0.00017279
8;calc inner;100;1.01325;0.888944;1.13914
8;calc wait;100;0.194229;0.0581869;0.398829
8;calc bound;100;0.0480179;0.0336212;0.0588318
8;calc iter;100;1.25601;1.12007;1.43516
8;total;1;131.218;131.218;131.218
9;calc total;1;125.845;125.845;125.845
9;calc update async;100;2.40342e-05;1.4063e-05;0.000118504
9;calc inner;100;1.01253;0.895353;1.13767
9;calc wait;100;0.194927;0.0589156;0.31215
9;calc bound;100;0.0474178;0.0341521;0.0582911
9;calc iter;100;1.25518;1.14805;1.35771
9;total;1;131.22;131.22;131.22
10;calc total;1;125.844;125.844;125.844
10;calc update async;100;2.69075e-05;1.3715e-05;0.0001817
10;calc inner;100;1.00586;0.893548;1.13789
10;calc wait;100;0.194339;0.0574993;0.415561
10;calc bound;100;0.0535085;0.0337808;0.0761587
10;calc iter;100;1.25588;1.1314;1.43682
10;total;1;131.22;131.22;131.22
11;calc total;1;125.845;125.845;125.845
11;calc update async;100;2.82759e-05;1.2764e-05;0.000303349
11;calc inner;100;1.00622;0.934049;1.13685
11;calc wait;100;0.194027;0.0543982;0.314428
11;calc bound;100;0.0528198;0.0342939;0.0769306
11;calc iter;100;1.25519;1.14212;1.39276
11;total;1;131.22;131.22;131.22
12;calc total;1;125.845;125.845;125.845
12;calc update async;100;3.6852e-05;1.9184e-05;0.000121329
12;calc inner;100;0.985066;0.957967;1.15206
12;calc wait;100;0.190434;0.0521037;0.284832
12;calc bound;100;0.0723291;0.0347832;0.076728
12;calc iter;100;1.25844;1.16085;1.393
12;total;1;131.235;131.235;131.235
13;calc total;1;125.845;125.845;125.845
13;calc update async;100;3.84516e-05;2.5223e-05;0.000145563
13;calc inner;100;0.983436;0.951751;1.15203
13;calc wait;100;0.1912;0.0549872;0.293931
13;calc bound;100;0.0725053;0.0348085;0.0767003
13;calc iter;100;1.25806;1.05317;1.38305
13;total;1;131.236;131.236;131.236
14;calc total;1;125.845;125.845;125.845
14;calc update async;100;2.57817e-05;1.3008e-05;0.000142721
14;calc inner;100;1.03494;1.01987;1.15228
14;calc wait;100;0.162565;0.0521365;0.244676
14;calc bound;100;0.0513794;0.0366677;0.0679125
14;calc iter;100;1.25685;1.14763;1.37424
14;total;1;131.236;131.236;131.236
15;calc total;1;125.845;125.845;125.845
15;calc update async;100;2.79422e-05;1.3776e-05;0.000196764
15;calc inner;100;1.03509;1.01892;1.15217
15;calc wait;100;0.163819;0.057792;0.245694
15;calc bound;100;0.0516313;0.0363712;0.0691625
15;calc iter;100;1.25749;1.16212;1.36313
15;total;1;131.234;131.234;131.234
16;calc total;1;125.845;125.845;125.845
16;calc update async;100;2.40987e-05;1.4602e-05;0.000161882
16;calc inner;100;1.03255;1.01905;1.14793
16;calc wait;100;0.172731;0.0557023;0.254319
16;calc bound;100;0.0504145;0.0365973;0.0686682
16;calc iter;100;1.25686;1.15967;1.3615
16;total;1;131.235;131.235;131.235
17;calc total;1;125.845;125.845;125.845
17;calc update async;100;2.58199e-05;1.1355e-05;9.5179e-05
17;calc inner;100;1.03289;1.01767;1.14862
17;calc wait;100;0.173254;0.0545489;0.26022
17;calc bound;100;0.0502563;0.0357409;0.0671857
17;calc iter;100;1.25747;1.16818;1.36817
17;total;1;131.228;131.228;131.228
18;calc total;1;125.845;125.845;125.845
18;calc update async;100;2.35458e-05;1.2691e-05;8.4813e-05
18;calc inner;100;1.03488;1.01919;1.1506
18;calc wait;100;0.163909;0.0576418;0.245505
18;calc bound;100;0.050139;0.035995;0.0596113
18;calc iter;100;1.25686;1.14831;1.36111
18;total;1;131.233;131.233;131.233
19;calc total;1;125.845;125.845;125.845
19;calc update async;100;2.57705e-05;1.404e-05;0.000216876
19;calc inner;100;1.03343;1.0177;1.14877
19;calc wait;100;0.166601;0.0487784;0.250279
19;calc bound;100;0.0504094;0.0351063;0.0590558
19;calc iter;100;1.25749;1.16201;1.36062
19;total;1;131.233;131.233;131.233
20;calc total;1;125.845;125.845;125.845
20;calc update async;100;2.30332e-05;1.3395e-05;0.000188299
20;calc inner;100;1.01674;0.993294;1.15237
20;calc wait;100;0.190671;0.0625227;0.294913
20;calc bound;100;0.0409133;0.0353624;0.0438052
20;calc iter;100;1.25603;1.1764;1.3409
20;total;1;131.236;131.236;131.236
21;calc total;1;125.845;125.845;125.845
21;calc update async;100;2.12453e-05;1.3595e-05;8.1627e-05
21;calc inner;100;1.01452;0.986574;1.14866
21;calc wait;100;0.192502;0.0598944;0.302797
21;calc bound;100;0.0409378;0.0356622;0.0434237
21;calc iter;100;1.25533;1.17694;1.34078
21;total;1;131.235;131.235;131.235
22;calc total;1;125.845;125.845;125.845
22;calc update async;100;1.96654e-05;1.3928e-05;0.000186125
22;calc inner;100;1.0136;0.988714;1.14778
22;calc wait;100;0.19879;0.0616024;0.30634
22;calc bound;100;0.0409659;0.0355871;0.0427509
22;calc iter;100;1.25601;1.17571;1.34233
22;total;1;131.235;131.235;131.235
23;calc total;1;125.845;125.845;125.845
23;calc update async;100;2.08751e-05;1.3025e-05;0.000170631
23;calc inner;100;1.01327;0.98468;1.14816
23;calc wait;100;0.19816;0.0720765;0.311283
23;calc bound;100;0.0415087;0.0371925;0.0582623
23;calc iter;100;1.25529;1.1788;1.33761
23;total;1;131.234;131.234;131.234
