# Supplementary material for: A Halo abstraction for distributed n-dimensional structured grids within the C++ PGAS library DASH
Source: PeerJ Comput Sci. 2023 Feb 3;9:e1203. doi: 10.7717/peerj-cs.1203 (PMC10280232; doi:10.7717/peerj-cs.1203)
Supplement: Supplemental Information 2 [file peerj-cs-09-1203-s002.gz › raw_haswell/res_3d/strong/plain/heat3d_n2_c24_1500_21918151.out]

DASH
InitEnergy=125.00000
EndEnergy=125.00000
DiffEnergy=-0.00000
Matrixspec: 1500 x 1500 x 1500
Iterations: 100
# unit_id;function_name;num_calls;avg_runtime;min_runtime;max_runtime
0;initialize;1;7.71373;7.71373;7.71373
0;async;100;0.02080;0.01161;0.03823
0;inner;100;0.56912;0.55625;0.58263
0;wait;100;0.00004;0.00002;0.00022
0;boundary;100;0.04359;0.04261;0.04858
0;calc iter;100;0.63355;0.62079;0.64390
0;calc total;1;63.37737;63.37737;63.37737
0;total;1;77.41931;77.41931;77.41931
24;initialize;1;7.59099;7.59099;7.59099
24;async;100;0.0252288;0.0118325;0.0515546
24;inner;100;0.564871;0.548626;0.579449
24;wait;100;2.85313e-05;2.1075e-05;0.000140496
24;boundary;100;0.0435314;0.0425272;0.0454825
24;calc iter;100;0.633662;0.624353;0.645688
24;calc total;1;63.3774;63.3774;63.3774
24;total;1;77.2983;77.2983;77.2983
25;initialize;1;7.59104;7.59104;7.59104
25;async;100;0.0224788;0.0121315;0.0376831
25;inner;100;0.563582;0.558501;0.576113
25;wait;100;5.74483e-05;2.5788e-05;0.000268662
25;boundary;100;0.0474658;0.0433192;0.0506733
25;calc iter;100;0.633586;0.624276;0.640858
25;calc total;1;63.3774;63.3774;63.3774
25;total;1;77.2983;77.2983;77.2983
26;initialize;1;7.59104;7.59104;7.59104
26;async;100;0.0237785;0.0120749;0.0454713
26;inner;100;0.565644;0.554842;0.57723
26;wait;100;4.24763e-05;2.0098e-05;0.000183968
26;boundary;100;0.0441578;0.0428122;0.0461661
26;calc iter;100;0.633624;0.629279;0.644093
26;calc total;1;63.3774;63.3774;63.3774
26;total;1;77.2983;77.2983;77.2983
27;initialize;1;7.59108;7.59108;7.59108
27;async;100;0.0262459;0.0120173;0.0437509
27;inner;100;0.563713;0.556252;0.576729
27;wait;100;2.9727e-05;1.7417e-05;0.00018705
27;boundary;100;0.0436488;0.0425906;0.04666
27;calc iter;100;0.633639;0.6225;0.64409
27;calc total;1;63.3774;63.3774;63.3774
27;total;1;77.2983;77.2983;77.2983
28;initialize;1;7.59108;7.59108;7.59108
28;async;100;0.0218348;0.011956;0.0388537
28;inner;100;0.563846;0.554356;0.577511
28;wait;100;6.5029e-05;2.6316e-05;0.000163376
28;boundary;100;0.0478086;0.0432146;0.0579271
28;calc iter;100;0.633557;0.626133;0.644492
28;calc total;1;63.3774;63.3774;63.3774
28;total;1;77.2983;77.2983;77.2983
29;initialize;1;7.59105;7.59105;7.59105
29;async;100;0.0225246;0.0118041;0.0298385
29;inner;100;0.567376;0.560277;0.578361
29;wait;100;4.15349e-05;2.1294e-05;0.000230865
29;boundary;100;0.0436555;0.0429331;0.0502763
29;calc iter;100;0.633599;0.623159;0.638379
29;calc total;1;63.3774;63.3774;63.3774
29;total;1;77.2983;77.2983;77.2983
30;initialize;1;7.59104;7.59104;7.59104
30;async;100;0.0307444;0.0118978;0.0382157
30;inner;100;0.559586;0.556798;0.574085
30;wait;100;2.74155e-05;1.7596e-05;0.000313225
30;boundary;100;0.0432725;0.0423239;0.0454066
30;calc iter;100;0.633633;0.62532;0.639458
30;calc total;1;63.3774;63.3774;63.3774
30;total;1;77.2983;77.2983;77.2983
31;initialize;1;7.59104;7.59104;7.59104
31;async;100;0.0199064;0.0102818;0.0300176
31;inner;100;0.5687;0.557049;0.582253
31;wait;100;4.8134e-05;2.1642e-05;0.000130102
31;boundary;100;0.0449217;0.0433722;0.0557073
31;calc iter;100;0.633578;0.623319;0.642955
31;calc total;1;63.3774;63.3774;63.3774
31;total;1;77.2983;77.2983;77.2983
32;initialize;1;7.59101;7.59101;7.59101
32;async;100;0.0245011;0.0119141;0.0339
32;inner;100;0.564856;0.554818;0.576894
32;wait;100;3.95518e-05;1.8385e-05;0.000194594
32;boundary;100;0.0441975;0.0433538;0.0546303
32;calc iter;100;0.633596;0.627255;0.643432
32;calc total;1;63.3774;63.3774;63.3774
32;total;1;77.2983;77.2983;77.2983
33;initialize;1;7.59104;7.59104;7.59104
33;async;100;0.024101;0.0121894;0.0453332
33;inner;100;0.565025;0.554383;0.578484
33;wait;100;5.1643e-05;2.0524e-05;0.000236376
33;boundary;100;0.0444307;0.0428747;0.0467169
33;calc iter;100;0.63361;0.629014;0.643329
33;calc total;1;63.3774;63.3774;63.3774
33;total;1;77.2983;77.2983;77.2983
34;initialize;1;7.59107;7.59107;7.59107
34;async;100;0.0179604;0.0106012;0.0283438
34;inner;100;0.567408;0.565071;0.578529
34;wait;100;6.012e-05;3.1577e-05;0.00015385
34;boundary;100;0.0481573;0.0434784;0.0508013
34;calc iter;100;0.633587;0.623217;0.640451
34;calc total;1;63.3774;63.3774;63.3774
34;total;1;77.2983;77.2983;77.2983
35;initialize;1;7.59103;7.59103;7.59103
35;async;100;0.0208062;0.0114265;0.0400325
35;inner;100;0.565674;0.556352;0.579473
35;wait;100;5.75108e-05;2.2708e-05;0.000183933
35;boundary;100;0.0470719;0.0434216;0.0539681
35;calc iter;100;0.633612;0.621925;0.646254
35;calc total;1;63.3774;63.3774;63.3774
35;total;1;77.2983;77.2983;77.2983
36;initialize;1;7.59105;7.59105;7.59105
36;async;100;0.0171389;0.0122072;0.0267436
36;inner;100;0.572437;0.557576;0.582808
36;wait;100;2.91317e-05;1.8579e-05;0.000138348
36;boundary;100;0.0441469;0.0429878;0.0480892
36;calc iter;100;0.633754;0.62484;0.650663
36;calc total;1;63.3774;63.3774;63.3774
36;total;1;77.2983;77.2983;77.2983
37;initialize;1;7.59111;7.59111;7.59111
37;async;100;0.0165371;0.0108592;0.0422255
37;inner;100;0.568704;0.558836;0.582017
37;wait;100;4.82825e-05;2.4265e-05;0.000132017
37;boundary;100;0.0484061;0.0439678;0.0520546
37;calc iter;100;0.633697;0.626059;0.645937
37;calc total;1;63.3774;63.3774;63.3774
37;total;1;77.2984;77.2984;77.2984
38;initialize;1;7.59106;7.59106;7.59106
38;async;100;0.0175292;0.0109906;0.0480174
38;inner;100;0.571414;0.55605;0.581103
38;wait;100;3.34643e-05;1.9758e-05;0.000245049
38;boundary;100;0.0447563;0.0432427;0.0461332
38;calc iter;100;0.633735;0.62817;0.648714
38;calc total;1;63.3774;63.3774;63.3774
38;total;1;77.2983;77.2983;77.2983
39;initialize;1;7.59104;7.59104;7.59104
39;async;100;0.0191819;0.0122391;0.0217461
39;inner;100;0.570059;0.560818;0.582013
39;wait;100;2.81434e-05;2.0173e-05;0.000155283
39;boundary;100;0.0444771;0.0432588;0.0482557
39;calc iter;100;0.633748;0.625958;0.642627
39;calc total;1;63.3774;63.3774;63.3774
39;total;1;77.2983;77.2983;77.2983
40;initialize;1;7.59109;7.59109;7.59109
40;async;100;0.017376;0.011655;0.0194317
40;inner;100;0.566957;0.554316;0.580911
40;wait;100;5.61483e-05;2.515e-05;0.000237931
40;boundary;100;0.0492573;0.0438019;0.0613481
40;calc iter;100;0.633648;0.626959;0.64687
40;calc total;1;63.3774;63.3774;63.3774
40;total;1;77.2983;77.2983;77.2983
41;initialize;1;7.59105;7.59105;7.59105
41;async;100;0.0194344;0.0120272;0.0374568
41;inner;100;0.569621;0.559486;0.579351
41;wait;100;3.6255e-05;2.3512e-05;0.000168134
41;boundary;100;0.0446074;0.0437491;0.0529006
41;calc iter;100;0.633701;0.623734;0.640966
41;calc total;1;63.3774;63.3774;63.3774
41;total;1;77.2983;77.2983;77.2983
42;initialize;1;7.59104;7.59104;7.59104
42;async;100;0.016802;0.0117161;0.0276267
42;inner;100;0.572515;0.567583;0.584076
42;wait;100;2.46413e-05;1.7806e-05;0.000112173
42;boundary;100;0.0444309;0.0430282;0.0460418
42;calc iter;100;0.633774;0.625375;0.640434
42;calc total;1;63.3774;63.3774;63.3774
42;total;1;77.2983;77.2983;77.2983
43;initialize;1;7.59107;7.59107;7.59107
43;async;100;0.018743;0.0107002;0.0263806
43;inner;100;0.567168;0.551674;0.576491
43;wait;100;5.11908e-05;3.8486e-05;0.000238562
43;boundary;100;0.0476965;0.0442047;0.0628346
43;calc iter;100;0.63366;0.621819;0.642406
43;calc total;1;63.3774;63.3774;63.3774
43;total;1;77.2983;77.2983;77.2983
44;initialize;1;7.59103;7.59103;7.59103
44;async;100;0.0220104;0.0119939;0.0283405
44;inner;100;0.567051;0.556938;0.576102
44;wait;100;3.47929e-05;2.1415e-05;0.000308742
44;boundary;100;0.0446156;0.0438549;0.0569847
44;calc iter;100;0.633714;0.626983;0.642703
44;calc total;1;63.3774;63.3774;63.3774
44;total;1;77.2983;77.2983;77.2983
45;initialize;1;7.59105;7.59105;7.59105
45;async;100;0.0187128;0.0118447;0.0493511
45;inner;100;0.570261;0.554354;0.580023
45;wait;100;3.93632e-05;1.95e-05;0.000172827
45;boundary;100;0.0447161;0.0432662;0.0466189
45;calc iter;100;0.633731;0.6286;0.648164
45;calc total;1;63.3774;63.3774;63.3774
45;total;1;77.2983;77.2983;77.2983
46;initialize;1;7.59104;7.59104;7.59104
46;async;100;0.0154036;0.010157;0.0297487
46;inner;100;0.562953;0.556216;0.578219
46;wait;100;5.47466e-05;3.2218e-05;0.000233306
46;boundary;100;0.055247;0.0448331;0.0625892
46;calc iter;100;0.63366;0.622155;0.640993
46;calc total;1;63.3774;63.3774;63.3774
46;total;1;77.2983;77.2983;77.2983
47;initialize;1;7.5911;7.5911;7.5911
47;async;100;0.0167063;0.0102625;0.0416102
47;inner;100;0.567493;0.554138;0.579304
47;wait;100;4.86852e-05;2.5274e-05;0.000167523
47;boundary;100;0.0494473;0.0441662;0.0586924
47;calc iter;100;0.633697;0.623148;0.648986
47;calc total;1;63.3774;63.3774;63.3774
47;total;1;77.2983;77.2983;77.2983
1;initialize;1;7.71377;7.71377;7.71377
1;async;100;0.0213524;0.0123753;0.0286307
1;inner;100;0.568536;0.560594;0.57733
1;wait;100;3.44005e-05;1.9811e-05;0.000226786
1;boundary;100;0.0435875;0.0432996;0.0464068
1;calc iter;100;0.633512;0.630179;0.63631
1;calc total;1;63.3774;63.3774;63.3774
1;total;1;77.4193;77.4193;77.4193
2;initialize;1;7.71377;7.71377;7.71377
2;async;100;0.0253064;0.012404;0.0346608
2;inner;100;0.564392;0.557735;0.57895
2;wait;100;2.74599e-05;2.026e-05;0.0001444
2;boundary;100;0.043819;0.0427912;0.0445835
2;calc iter;100;0.633546;0.628575;0.637956
2;calc total;1;63.3774;63.3774;63.3774
2;total;1;77.4193;77.4193;77.4193
3;initialize;1;7.7138;7.7138;7.7138
3;async;100;0.0201083;0.012254;0.0348981
3;inner;100;0.569718;0.561802;0.578352
3;wait;100;3.0547e-05;1.8945e-05;0.000157905
3;boundary;100;0.0436983;0.0428181;0.0474341
3;calc iter;100;0.633556;0.626295;0.645343
3;calc total;1;63.3774;63.3774;63.3774
3;total;1;77.4194;77.4194;77.4194
4;initialize;1;7.71374;7.71374;7.71374
4;async;100;0.017284;0.0112857;0.0333081
4;inner;100;0.566653;0.560495;0.579935
4;wait;100;6.66718e-05;3.9495e-05;0.000116335
4;boundary;100;0.0494927;0.0431522;0.055182
4;calc iter;100;0.633498;0.627271;0.642309
4;calc total;1;63.3774;63.3774;63.3774
4;total;1;77.4193;77.4193;77.4193
5;initialize;1;7.71381;7.71381;7.71381
5;async;100;0.0194806;0.0113755;0.0249273
5;inner;100;0.568734;0.561517;0.579383
5;wait;100;5.11509e-05;2.458e-05;0.000122485
5;boundary;100;0.0452609;0.0430833;0.0544543
5;calc iter;100;0.633529;0.625635;0.639925
5;calc total;1;63.3774;63.3774;63.3774
5;total;1;77.4193;77.4193;77.4193
6;initialize;1;7.71379;7.71379;7.71379
6;async;100;0.0232137;0.0121696;0.0294646
6;inner;100;0.567055;0.563552;0.578328
6;wait;100;3.19099e-05;2.0268e-05;0.00023494
6;boundary;100;0.0432426;0.0424149;0.049326
6;calc iter;100;0.633545;0.625236;0.644196
6;calc total;1;63.3774;63.3774;63.3774
6;total;1;77.4194;77.4194;77.4194
7;initialize;1;7.71381;7.71381;7.71381
7;async;100;0.0199937;0.0099415;0.0274454
7;inner;100;0.562065;0.554496;0.585318
7;wait;100;6.23842e-05;2.9448e-05;0.000344599
7;boundary;100;0.0513375;0.043208;0.057916
7;calc iter;100;0.63346;0.622103;0.65215
7;calc total;1;63.3774;63.3774;63.3774
7;total;1;77.4193;77.4193;77.4193
8;initialize;1;7.71384;7.71384;7.71384
8;async;100;0.0198224;0.0104782;0.0345931
8;inner;100;0.569306;0.560763;0.577832
8;wait;100;5.06933e-05;3.0707e-05;0.000176712
8;boundary;100;0.0443406;0.0435094;0.0497954
8;calc iter;100;0.633522;0.624777;0.644327
8;calc total;1;63.3774;63.3774;63.3774
8;total;1;77.4194;77.4194;77.4194
9;initialize;1;7.71379;7.71379;7.71379
9;async;100;0.0197459;0.0104703;0.0380884
9;inner;100;0.567913;0.561129;0.577151
9;wait;100;4.9835e-05;2.1751e-05;0.00028778
9;boundary;100;0.0458256;0.0428354;0.0492766
9;calc iter;100;0.633536;0.623751;0.64368
9;calc total;1;63.3774;63.3774;63.3774
9;total;1;77.4193;77.4193;77.4193
10;initialize;1;7.71379;7.71379;7.71379
10;async;100;0.0176917;0.0115184;0.0255825
10;inner;100;0.56945;0.554827;0.579655
10;wait;100;4.87968e-05;2.5714e-05;0.000117401
10;boundary;100;0.0463017;0.0434581;0.0580258
10;calc iter;100;0.633494;0.626851;0.641483
10;calc total;1;63.3774;63.3774;63.3774
10;total;1;77.4194;77.4194;77.4194
11;initialize;1;7.71373;7.71373;7.71373
11;async;100;0.0210147;0.0119802;0.0288961
11;inner;100;0.568619;0.558834;0.575943
11;wait;100;4.05291e-05;2.1722e-05;0.000242862
11;boundary;100;0.0438368;0.0434528;0.0500307
11;calc iter;100;0.633512;0.629954;0.639457
11;calc total;1;63.3774;63.3774;63.3774
11;total;1;77.4193;77.4193;77.4193
12;initialize;1;7.71377;7.71377;7.71377
12;async;100;0.0172872;0.0118561;0.0410698
12;inner;100;0.57222;0.560111;0.582842
12;wait;100;3.58426e-05;2.1461e-05;0.000138177
12;boundary;100;0.0440638;0.0429923;0.0458888
12;calc iter;100;0.633608;0.625179;0.647098
12;calc total;1;63.3774;63.3774;63.3774
12;total;1;77.4193;77.4193;77.4193
13;initialize;1;7.7138;7.7138;7.7138
13;async;100;0.0213936;0.0131144;0.0296396
13;inner;100;0.568328;0.561889;0.580855
13;wait;100;2.65584e-05;1.774e-05;0.000147719
13;boundary;100;0.0438249;0.0431844;0.0444474
13;calc iter;100;0.633575;0.630441;0.637724
13;calc total;1;63.3774;63.3774;63.3774
13;total;1;77.4193;77.4193;77.4193
14;initialize;1;7.71376;7.71376;7.71376
14;async;100;0.0182444;0.0121233;0.0291173
14;inner;100;0.57109;0.563367;0.584868
14;wait;100;2.40321e-05;1.6789e-05;0.000161832
14;boundary;100;0.0442547;0.0429518;0.0448873
14;calc iter;100;0.633615;0.627721;0.641534
14;calc total;1;63.3774;63.3774;63.3774
14;total;1;77.4193;77.4193;77.4193
15;initialize;1;7.71141;7.71141;7.71141
15;async;100;0.0169855;0.0109109;0.0307018
15;inner;100;0.571689;0.562123;0.582435
15;wait;100;3.76949e-05;2.0206e-05;0.000142937
15;boundary;100;0.0448706;0.0433177;0.050956
15;calc iter;100;0.633585;0.626416;0.642021
15;calc total;1;63.3774;63.3774;63.3774
15;total;1;77.4169;77.4169;77.4169
16;initialize;1;7.71377;7.71377;7.71377
16;async;100;0.0159712;0.0115368;0.0252796
16;inner;100;0.564389;0.55279;0.58126
16;wait;100;6.5903e-05;3.5274e-05;0.000248096
16;boundary;100;0.0530805;0.0434051;0.0617197
16;calc iter;100;0.633509;0.626375;0.641641
16;calc total;1;63.3774;63.3774;63.3774
16;total;1;77.4193;77.4193;77.4193
17;initialize;1;7.71379;7.71379;7.71379
17;async;100;0.0182657;0.0116944;0.0271799
17;inner;100;0.566052;0.56039;0.578322
17;wait;100;6.34128e-05;4.2042e-05;0.000225669
17;boundary;100;0.0491507;0.0444132;0.0522482
17;calc iter;100;0.633534;0.624607;0.638954
17;calc total;1;63.3774;63.3774;63.3774
17;total;1;77.4193;77.4193;77.4193
18;initialize;1;7.71377;7.71377;7.71377
18;async;100;0.0188926;0.0113705;0.0382506
18;inner;100;0.569586;0.55597;0.579402
18;wait;100;4.63545e-05;2.6648e-05;0.000186838
18;boundary;100;0.0450312;0.043271;0.0578026
18;calc iter;100;0.633558;0.625201;0.64438
18;calc total;1;63.3774;63.3774;63.3774
18;total;1;77.4193;77.4193;77.4193
19;initialize;1;7.71377;7.71377;7.71377
19;async;100;0.0158879;0.0111387;0.0248022
19;inner;100;0.569397;0.558149;0.581807
19;wait;100;5.53584e-05;3.0026e-05;0.000140382
19;boundary;100;0.0482073;0.0433912;0.0564844
19;calc iter;100;0.633549;0.627396;0.64168
19;calc total;1;63.3774;63.3774;63.3774
19;total;1;77.4193;77.4193;77.4193
20;initialize;1;7.71379;7.71379;7.71379
20;async;100;0.0188472;0.0116772;0.0250321
20;inner;100;0.569541;0.559372;0.57916
20;wait;100;4.10294e-05;2.0635e-05;0.000198105
20;boundary;100;0.0451028;0.0438424;0.0522834
20;calc iter;100;0.633534;0.627852;0.639511
20;calc total;1;63.3774;63.3774;63.3774
20;total;1;77.4193;77.4193;77.4193
21;initialize;1;7.71381;7.71381;7.71381
21;async;100;0.0166976;0.0117999;0.0439643
21;inner;100;0.570398;0.558903;0.581837
21;wait;100;4.83189e-05;2.229e-05;0.000170761
21;boundary;100;0.0464245;0.0434303;0.0487295
21;calc iter;100;0.63357;0.625782;0.647133
21;calc total;1;63.3774;63.3774;63.3774
21;total;1;77.4193;77.4193;77.4193
22;initialize;1;7.71377;7.71377;7.71377
22;async;100;0.0192846;0.0119632;0.0254797
22;inner;100;0.569134;0.561195;0.579083
22;wait;100;4.0519e-05;1.9729e-05;0.000233642
22;boundary;100;0.0450756;0.0440412;0.0485706
22;calc iter;100;0.633536;0.62872;0.636739
22;calc total;1;63.3774;63.3774;63.3774
22;total;1;77.4193;77.4193;77.4193
23;initialize;1;7.71378;7.71378;7.71378
23;async;100;0.0229298;0.0123303;0.0322792
23;inner;100;0.5667;0.560183;0.579211
23;wait;100;2.98661e-05;1.9814e-05;0.00018524
23;boundary;100;0.043906;0.0434576;0.0449031
23;calc iter;100;0.633567;0.629001;0.638384
23;calc total;1;63.3774;63.3774;63.3774
23;total;1;77.4193;77.4193;77.4193
DASH
InitEnergy=125.00000
EndEnergy=125.00000
DiffEnergy=-0.00000
Matrixspec: 1500 x 1500 x 1500
Iterations: 100
# unit_id;function_name;num_calls;avg_runtime;min_runtime;max_runtime
0;initialize;1;7.24719;7.24719;7.24719
0;async;100;0.01868;0.01166;0.02888
0;inner;100;0.56821;0.56382;0.57976
0;wait;100;0.00006;0.00002;0.00012
0;boundary;100;0.04700;0.04324;0.04930
0;calc iter;100;0.63395;0.62830;0.64223
0;calc total;1;63.41203;63.41203;63.41203
0;total;1;76.59496;76.59496;76.59496
24;initialize;1;7.21747;7.21747;7.21747
24;async;100;0.0198466;0.0123193;0.0251135
24;inner;100;0.565831;0.560693;0.575955
24;wait;100;5.81054e-05;2.4271e-05;0.000306199
24;boundary;100;0.048171;0.0445273;0.0530156
24;calc iter;100;0.633908;0.63018;0.638959
24;calc total;1;63.412;63.412;63.412
24;total;1;76.5673;76.5673;76.5673
25;initialize;1;7.22366;7.22366;7.22366
25;async;100;0.0141707;0.0104022;0.0189047
25;inner;100;0.569367;0.561293;0.583043
25;wait;100;5.72173e-05;3.3646e-05;0.000123782
25;boundary;100;0.0502853;0.0437532;0.0581019
25;calc iter;100;0.633882;0.628427;0.63948
25;calc total;1;63.412;63.412;63.412
25;total;1;76.5735;76.5735;76.5735
26;initialize;1;7.21774;7.21774;7.21774
26;async;100;0.0178965;0.0105474;0.0227674
26;inner;100;0.565208;0.560752;0.578168
26;wait;100;6.14975e-05;3.371e-05;0.000264763
26;boundary;100;0.0507096;0.0445424;0.0537378
26;calc iter;100;0.633878;0.626047;0.637707
26;calc total;1;63.412;63.412;63.412
26;total;1;76.5676;76.5676;76.5676
27;initialize;1;7.22367;7.22367;7.22367
27;async;100;0.0158928;0.0120284;0.0249395
27;inner;100;0.573777;0.569168;0.584581
27;wait;100;3.13719e-05;2.0001e-05;0.000103876
27;boundary;100;0.0442648;0.0437118;0.0450934
27;calc iter;100;0.633967;0.629381;0.641208
27;calc total;1;63.412;63.412;63.412
27;total;1;76.5735;76.5735;76.5735
28;initialize;1;7.22365;7.22365;7.22365
28;async;100;0.0165308;0.0121222;0.0212776
28;inner;100;0.566164;0.561296;0.581027
28;wait;100;6.68066e-05;3.8288e-05;0.000179702
28;boundary;100;0.0511108;0.0435007;0.053685
28;calc iter;100;0.633874;0.62883;0.638581
28;calc total;1;63.412;63.412;63.412
28;total;1;76.5735;76.5735;76.5735
29;initialize;1;7.2232;7.2232;7.2232
29;async;100;0.0214517;0.0124178;0.0283619
29;inner;100;0.562949;0.557053;0.572859
29;wait;100;5.99505e-05;3.7014e-05;0.000340265
29;boundary;100;0.0494225;0.0443149;0.0543571
29;calc iter;100;0.633885;0.62754;0.638857
29;calc total;1;63.412;63.412;63.412
29;total;1;76.573;76.573;76.573
30;initialize;1;7.22371;7.22371;7.22371
30;async;100;0.0241596;0.0120426;0.0339888
30;inner;100;0.566148;0.56088;0.580661
30;wait;100;2.84043e-05;2.0176e-05;0.000217242
30;boundary;100;0.0436694;0.0426254;0.0441206
30;calc iter;100;0.634007;0.62906;0.638872
30;calc total;1;63.412;63.412;63.412
30;total;1;76.5736;76.5736;76.5736
31;initialize;1;7.21886;7.21886;7.21886
31;async;100;0.0160175;0.010643;0.0234827
31;inner;100;0.571262;0.566448;0.582355
31;wait;100;4.12583e-05;2.828e-05;0.000117994
31;boundary;100;0.0465897;0.0434994;0.0493247
31;calc iter;100;0.633912;0.630042;0.640897
31;calc total;1;63.412;63.412;63.412
31;total;1;76.5687;76.5687;76.5687
32;initialize;1;7.2237;7.2237;7.2237
32;async;100;0.024503;0.0123347;0.0309445
32;inner;100;0.564983;0.560457;0.576278
32;wait;100;3.55402e-05;2.3278e-05;0.000220252
32;boundary;100;0.0444318;0.0439338;0.047551
32;calc iter;100;0.633955;0.630519;0.638098
32;calc total;1;63.412;63.412;63.412
32;total;1;76.5735;76.5735;76.5735
33;initialize;1;7.22352;7.22352;7.22352
33;async;100;0.0235251;0.0125266;0.0329862
33;inner;100;0.566098;0.558298;0.584446
33;wait;100;2.49014e-05;1.825e-05;0.000144629
33;boundary;100;0.0443974;0.0428896;0.0454725
33;calc iter;100;0.634048;0.630817;0.641086
33;calc total;1;63.412;63.412;63.412
33;total;1;76.5733;76.5733;76.5733
34;initialize;1;7.22371;7.22371;7.22371
34;async;100;0.0245938;0.0122614;0.0307253
34;inner;100;0.564417;0.56056;0.574787
34;wait;100;3.87757e-05;1.9893e-05;0.000319971
34;boundary;100;0.0448918;0.0443751;0.0481287
34;calc iter;100;0.633943;0.63061;0.637359
34;calc total;1;63.412;63.412;63.412
34;total;1;76.5736;76.5736;76.5736
35;initialize;1;7.22368;7.22368;7.22368
35;async;100;0.0199691;0.0121972;0.0283946
35;inner;100;0.569701;0.563923;0.582421
35;wait;100;2.66693e-05;1.8781e-05;0.000188145
35;boundary;100;0.0443372;0.0429805;0.0450865
35;calc iter;100;0.634035;0.629746;0.63856
35;calc total;1;63.412;63.412;63.412
35;total;1;76.5735;76.5735;76.5735
36;initialize;1;7.2178;7.2178;7.2178
36;async;100;0.0186568;0.011576;0.0279094
36;inner;100;0.568377;0.562443;0.580797
36;wait;100;4.6349e-05;2.2045e-05;0.0001818
36;boundary;100;0.046822;0.0437064;0.0488663
36;calc iter;100;0.633904;0.629689;0.638145
36;calc total;1;63.412;63.412;63.412
36;total;1;76.5676;76.5676;76.5676
37;initialize;1;7.2237;7.2237;7.2237
37;async;100;0.0174594;0.0114381;0.0215168
37;inner;100;0.564038;0.553456;0.579764
37;wait;100;6.00116e-05;4.268e-05;0.000177516
37;boundary;100;0.0523184;0.0438411;0.0604738
37;calc iter;100;0.633878;0.627358;0.639024
37;calc total;1;63.412;63.412;63.412
37;total;1;76.5735;76.5735;76.5735
38;initialize;1;7.22193;7.22193;7.22193
38;async;100;0.0180465;0.010674;0.0223242
38;inner;100;0.566447;0.559967;0.580199
38;wait;100;5.19134e-05;2.4623e-05;0.000185793
38;boundary;100;0.04934;0.043915;0.0521094
38;calc iter;100;0.633887;0.623733;0.63896
38;calc total;1;63.412;63.412;63.412
38;total;1;76.5717;76.5717;76.5717
39;initialize;1;7.21889;7.21889;7.21889
39;async;100;0.0203313;0.0114577;0.0296288
39;inner;100;0.567839;0.561586;0.579177
39;wait;100;4.17293e-05;2.8325e-05;0.000281678
39;boundary;100;0.0457152;0.0441164;0.0489582
39;calc iter;100;0.633929;0.630311;0.636968
39;calc total;1;63.412;63.412;63.412
39;total;1;76.5687;76.5687;76.5687
40;initialize;1;7.22194;7.22194;7.22194
40;async;100;0.0194716;0.0122271;0.0251271
40;inner;100;0.560971;0.547332;0.57615
40;wait;100;6.39385e-05;4.1036e-05;0.000266209
40;boundary;100;0.0533443;0.0444976;0.0657997
40;calc iter;100;0.633853;0.623912;0.640125
40;calc total;1;63.412;63.412;63.412
40;total;1;76.5717;76.5717;76.5717
41;initialize;1;7.22369;7.22369;7.22369
41;async;100;0.019249;0.010458;0.034321
41;inner;100;0.568192;0.557145;0.581118
41;wait;100;4.63e-05;2.1554e-05;0.000156964
41;boundary;100;0.0464073;0.043193;0.0550677
41;calc iter;100;0.633896;0.623235;0.644837
41;calc total;1;63.412;63.412;63.412
41;total;1;76.5735;76.5735;76.5735
42;initialize;1;7.22369;7.22369;7.22369
42;async;100;0.0289756;0.012052;0.0408702
42;inner;100;0.561148;0.553523;0.576628
42;wait;100;2.84129e-05;1.945e-05;0.000194256
42;boundary;100;0.0438476;0.0427455;0.0449186
42;calc iter;100;0.634001;0.629605;0.63904
42;calc total;1;63.412;63.412;63.412
42;total;1;76.5735;76.5735;76.5735
43;initialize;1;7.22369;7.22369;7.22369
43;async;100;0.016897;0.0105621;0.0243443
43;inner;100;0.569971;0.563504;0.582598
43;wait;100;4.57057e-05;2.981e-05;0.000147284
43;boundary;100;0.0469972;0.0437095;0.0509149
43;calc iter;100;0.633913;0.628546;0.641409
43;calc total;1;63.412;63.412;63.412
43;total;1;76.5735;76.5735;76.5735
44;initialize;1;7.22101;7.22101;7.22101
44;async;100;0.0220405;0.0120753;0.0306955
44;inner;100;0.567438;0.561866;0.579874
44;wait;100;3.06847e-05;2.2792e-05;0.000187599
44;boundary;100;0.0444537;0.0437828;0.0462171
44;calc iter;100;0.633965;0.631595;0.636991
44;calc total;1;63.412;63.412;63.412
44;total;1;76.5708;76.5708;76.5708
45;initialize;1;7.22367;7.22367;7.22367
45;async;100;0.0213215;0.012039;0.0306333
45;inner;100;0.568034;0.560778;0.585018
45;wait;100;2.40464e-05;1.9957e-05;0.000139453
45;boundary;100;0.0446905;0.0427273;0.0483817
45;calc iter;100;0.634072;0.628244;0.644415
45;calc total;1;63.412;63.412;63.412
45;total;1;76.5735;76.5735;76.5735
46;initialize;1;7.22369;7.22369;7.22369
46;async;100;0.0234376;0.0120011;0.0348523
46;inner;100;0.56588;0.558644;0.578127
46;wait;100;3.75195e-05;2.3721e-05;0.000312269
46;boundary;100;0.0445862;0.0441489;0.0459955
46;calc iter;100;0.633944;0.629878;0.638484
46;calc total;1;63.412;63.412;63.412
46;total;1;76.5735;76.5735;76.5735
47;initialize;1;7.22368;7.22368;7.22368
47;async;100;0.0251118;0.0122494;0.0366049
47;inner;100;0.564597;0.556884;0.581171
47;wait;100;2.46462e-05;1.9745e-05;0.000118311
47;boundary;100;0.0442914;0.0429521;0.0452742
47;calc iter;100;0.634026;0.629341;0.638821
47;calc total;1;63.412;63.412;63.412
47;total;1;76.5735;76.5735;76.5735
1;initialize;1;7.25459;7.25459;7.25459
1;async;100;0.0209544;0.0120183;0.0266934
1;inner;100;0.566164;0.557894;0.578118
1;wait;100;6.24921e-05;2.5772e-05;0.000184435
1;boundary;100;0.0467502;0.0431945;0.0534696
1;calc iter;100;0.633933;0.628356;0.63967
1;calc total;1;63.412;63.412;63.412
1;total;1;76.6023;76.6023;76.6023
2;initialize;1;7.24864;7.24864;7.24864
2;async;100;0.021996;0.0121604;0.0276646
2;inner;100;0.56764;0.561383;0.577105
2;wait;100;4.37911e-05;2.2667e-05;0.000311942
2;boundary;100;0.0442765;0.0433201;0.0488263
2;calc iter;100;0.633958;0.623592;0.637979
2;calc total;1;63.412;63.412;63.412
2;total;1;76.5964;76.5964;76.5964
3;initialize;1;7.25539;7.25539;7.25539
3;async;100;0.0204707;0.0122841;0.0356536
3;inner;100;0.565007;0.560274;0.577943
3;wait;100;6.92677e-05;2.792e-05;0.000191418
3;boundary;100;0.0483804;0.0433681;0.0508081
3;calc iter;100;0.633929;0.626503;0.641645
3;calc total;1;63.412;63.412;63.412
3;total;1;76.6031;76.6031;76.6031
4;initialize;1;7.25538;7.25538;7.25538
4;async;100;0.0203682;0.0100061;0.0302819
4;inner;100;0.568168;0.555051;0.579259
4;wait;100;5.6207e-05;2.1322e-05;0.00014174
4;boundary;100;0.045348;0.0431345;0.0578495
4;calc iter;100;0.633943;0.620044;0.643282
4;calc total;1;63.412;63.412;63.412
4;total;1;76.6031;76.6031;76.6031
5;initialize;1;7.25032;7.25032;7.25032
5;async;100;0.0213086;0.010345;0.0412771
5;inner;100;0.569161;0.555894;0.578593
5;wait;100;3.5746e-05;2.1538e-05;0.000166511
5;boundary;100;0.0434875;0.0425184;0.0562622
5;calc iter;100;0.633995;0.620095;0.651943
5;calc total;1;63.412;63.412;63.412
5;total;1;76.598;76.598;76.598
6;initialize;1;7.24506;7.24506;7.24506
6;async;100;0.0189596;0.0095829;0.0432234
6;inner;100;0.57147;0.558274;0.581025
6;wait;100;4.29167e-05;2.2388e-05;0.000140232
6;boundary;100;0.0434992;0.042849;0.0443592
6;calc iter;100;0.633974;0.623777;0.645005
6;calc total;1;63.412;63.412;63.412
6;total;1;76.5928;76.5928;76.5928
7;initialize;1;7.25128;7.25128;7.25128
7;async;100;0.0241701;0.0119348;0.0334258
7;inner;100;0.565208;0.554277;0.576474
7;wait;100;5.30967e-05;2.684e-05;0.000351484
7;boundary;100;0.0445226;0.0433462;0.0537905
7;calc iter;100;0.633956;0.623735;0.642875
7;calc total;1;63.412;63.412;63.412
7;total;1;76.599;76.599;76.599
8;initialize;1;7.2538;7.2538;7.2538
8;async;100;0.0222724;0.0117661;0.0431324
8;inner;100;0.567863;0.560055;0.579856
8;wait;100;2.87471e-05;1.9654e-05;0.000103517
8;boundary;100;0.0438603;0.0427288;0.0518118
8;calc iter;100;0.634026;0.626325;0.648209
8;calc total;1;63.412;63.412;63.412
8;total;1;76.6015;76.6015;76.6015
9;initialize;1;7.25537;7.25537;7.25537
9;async;100;0.0228641;0.0120454;0.05868
9;inner;100;0.567492;0.548989;0.57548
9;wait;100;3.96565e-05;2.2769e-05;0.000241975
9;boundary;100;0.0435765;0.0431526;0.0454003
9;calc iter;100;0.633974;0.620957;0.653094
9;calc total;1;63.412;63.412;63.412
9;total;1;76.6031;76.6031;76.6031
10;initialize;1;7.25539;7.25539;7.25539
10;async;100;0.0250131;0.0117974;0.0380483
10;inner;100;0.565223;0.55779;0.574866
10;wait;100;3.96668e-05;2.0735e-05;0.000292976
10;boundary;100;0.0437029;0.0431158;0.0529062
10;calc iter;100;0.633981;0.626876;0.640123
10;calc total;1;63.412;63.412;63.412
10;total;1;76.6031;76.6031;76.6031
11;initialize;1;7.25538;7.25538;7.25538
11;async;100;0.0264374;0.0121066;0.0482909
11;inner;100;0.563737;0.553527;0.577536
11;wait;100;2.83321e-05;1.89e-05;0.000186825
11;boundary;100;0.0438207;0.0427861;0.0459246
11;calc iter;100;0.634025;0.627921;0.645607
11;calc total;1;63.412;63.412;63.412
11;total;1;76.6031;76.6031;76.6031
12;initialize;1;7.24694;7.24694;7.24694
12;async;100;0.0135101;0.010957;0.029299
12;inner;100;0.569961;0.561805;0.582637
12;wait;100;6.98069e-05;3.1617e-05;0.000253483
12;boundary;100;0.050462;0.0435894;0.053483
12;calc iter;100;0.634004;0.627008;0.638891
12;calc total;1;63.412;63.412;63.412
12;total;1;76.5946;76.5946;76.5946
13;initialize;1;7.25469;7.25469;7.25469
13;async;100;0.0143826;0.0115165;0.0236676
13;inner;100;0.571977;0.558535;0.582326
13;wait;100;5.23193e-05;2.6043e-05;0.000188623
13;boundary;100;0.0476135;0.043807;0.05638
13;calc iter;100;0.634027;0.626557;0.638397
13;calc total;1;63.412;63.412;63.412
13;total;1;76.6024;76.6024;76.6024
14;initialize;1;7.25536;7.25536;7.25536
14;async;100;0.014352;0.0109861;0.0267552
14;inner;100;0.57501;0.564935;0.583562
14;wait;100;4.19367e-05;2.3021e-05;0.000163882
14;boundary;100;0.0446616;0.0438331;0.0497722
14;calc iter;100;0.634067;0.624318;0.639878
14;calc total;1;63.412;63.412;63.412
14;total;1;76.6031;76.6031;76.6031
15;initialize;1;7.25302;7.25302;7.25302
15;async;100;0.0141761;0.0109876;0.0380438
15;inner;100;0.570229;0.560124;0.581987
15;wait;100;5.9009e-05;2.8657e-05;0.000165229
15;boundary;100;0.0495559;0.0437462;0.0531177
15;calc iter;100;0.634022;0.627972;0.64551
15;calc total;1;63.412;63.412;63.412
15;total;1;76.6007;76.6007;76.6007
16;initialize;1;7.25546;7.25546;7.25546
16;async;100;0.0166448;0.0115931;0.0298611
16;inner;100;0.570843;0.55103;0.580357
16;wait;100;5.39114e-05;2.9566e-05;0.000180905
16;boundary;100;0.0464969;0.0436215;0.064223
16;calc iter;100;0.63404;0.623222;0.642426
16;calc total;1;63.412;63.412;63.412
16;total;1;76.6031;76.6031;76.6031
17;initialize;1;7.25522;7.25522;7.25522
17;async;100;0.0169396;0.0103124;0.03449
17;inner;100;0.57336;0.554821;0.581594
17;wait;100;3.34953e-05;2.0536e-05;0.000206743
17;boundary;100;0.0437482;0.0429061;0.0613897
17;calc iter;100;0.634083;0.623121;0.650891
17;calc total;1;63.412;63.412;63.412
17;total;1;76.603;76.603;76.603
18;initialize;1;7.25019;7.25019;7.25019
18;async;100;0.0165491;0.0116705;0.0515032
18;inner;100;0.571785;0.554842;0.58028
18;wait;100;5.10548e-05;2.257e-05;0.000220906
18;boundary;100;0.0456556;0.0433254;0.0473124
18;calc iter;100;0.634043;0.623583;0.651399
18;calc total;1;63.412;63.412;63.412
18;total;1;76.5979;76.5979;76.5979
19;initialize;1;7.24962;7.24962;7.24962
19;async;100;0.0170857;0.0102514;0.0297957
19;inner;100;0.572976;0.5597;0.582755
19;wait;100;3.86456e-05;2.0091e-05;0.000184765
19;boundary;100;0.0439709;0.0433634;0.0528147
19;calc iter;100;0.634073;0.62281;0.641169
19;calc total;1;63.412;63.412;63.412
19;total;1;76.5973;76.5973;76.5973
20;initialize;1;7.25541;7.25541;7.25541
20;async;100;0.01848;0.0120668;0.0447824
20;inner;100;0.571403;0.557115;0.582037
20;wait;100;2.8034e-05;1.8356e-05;0.000159816
20;boundary;100;0.0441912;0.0431083;0.0568897
20;calc iter;100;0.634103;0.629122;0.650947
20;calc total;1;63.412;63.412;63.412
20;total;1;76.6031;76.6031;76.6031
21;initialize;1;7.25542;7.25542;7.25542
21;async;100;0.017358;0.0118119;0.0248421
21;inner;100;0.572713;0.555051;0.594049
21;wait;100;3.65217e-05;2.0356e-05;0.000182146
21;boundary;100;0.0439818;0.043121;0.0485361
21;calc iter;100;0.634091;0.623539;0.660607
21;calc total;1;63.412;63.412;63.412
21;total;1;76.6031;76.6031;76.6031
22;initialize;1;7.25538;7.25538;7.25538
22;async;100;0.0186649;0.0119836;0.0426708
22;inner;100;0.571287;0.559471;0.582975
22;wait;100;2.90081e-05;1.9633e-05;0.000115911
22;boundary;100;0.0441133;0.043264;0.0522572
22;calc iter;100;0.634096;0.629319;0.647268
22;calc total;1;63.412;63.412;63.412
22;total;1;76.6031;76.6031;76.6031
23;initialize;1;7.25194;7.25194;7.25194
23;async;100;0.0171031;0.0120355;0.0482228
23;inner;100;0.572728;0.557195;0.584261
23;wait;100;2.6592e-05;1.8017e-05;0.000121569
23;boundary;100;0.0442611;0.0431125;0.0458843
23;calc iter;100;0.63412;0.625756;0.65133
23;calc total;1;63.412;63.412;63.412
23;total;1;76.5997;76.5997;76.5997
DASH
InitEnergy=125.00000
EndEnergy=125.00000
DiffEnergy=-0.00000
Matrixspec: 1500 x 1500 x 1500
Iterations: 100
# unit_id;function_name;num_calls;avg_runtime;min_runtime;max_runtime
0;initialize;1;6.76203;6.76203;6.76203
0;async;100;0.02172;0.01174;0.05780
0;inner;100;0.56918;0.53959;0.58134
0;wait;100;0.00003;0.00002;0.00015
0;boundary;100;0.04393;0.04203;0.05814
0;calc iter;100;0.63486;0.60597;0.66407
0;calc total;1;63.50665;63.50665;63.50665
0;total;1;76.16558;76.16558;76.16558
24;initialize;1;6.73798;6.73798;6.73798
24;async;100;0.0202385;0.0122999;0.0366511
24;inner;100;0.57067;0.549741;0.590827
24;wait;100;3.31823e-05;2.2993e-05;0.000185795
24;boundary;100;0.0441226;0.0427197;0.0506548
24;calc iter;100;0.635066;0.617009;0.659546
24;calc total;1;63.5066;63.5066;63.5066
24;total;1;76.1431;76.1431;76.1431
25;initialize;1;6.74243;6.74243;6.74243
25;async;100;0.0164094;0.0122226;0.0330208
25;inner;100;0.574184;0.559048;0.585727
25;wait;100;2.71023e-05;1.8318e-05;0.000114057
25;boundary;100;0.0444242;0.0427689;0.0451267
25;calc iter;100;0.635047;0.628545;0.642125
25;calc total;1;63.5066;63.5066;63.5066
25;total;1;76.1475;76.1475;76.1475
26;initialize;1;6.74496;6.74496;6.74496
26;async;100;0.0143972;0.0110419;0.0483527
26;inner;100;0.573489;0.551693;0.582458
26;wait;100;5.02019e-05;2.8599e-05;0.000121669
26;boundary;100;0.0470425;0.0439153;0.0495409
26;calc iter;100;0.634981;0.624733;0.64865
26;calc total;1;63.5066;63.5066;63.5066
26;total;1;76.15;76.15;76.15
27;initialize;1;6.74493;6.74493;6.74493
27;async;100;0.0149656;0.0110401;0.0396117
27;inner;100;0.570232;0.557798;0.582281
27;wait;100;5.96261e-05;2.9656e-05;0.000171457
27;boundary;100;0.0496157;0.0437587;0.0555162
27;calc iter;100;0.634875;0.625907;0.643568
27;calc total;1;63.5066;63.5066;63.5066
27;total;1;76.15;76.15;76.15
28;initialize;1;6.74489;6.74489;6.74489
28;async;100;0.0185085;0.0120246;0.0238166
28;inner;100;0.571281;0.551995;0.578537
28;wait;100;4.34159e-05;2.1382e-05;0.000254027
28;boundary;100;0.0450733;0.0437297;0.0570239
28;calc iter;100;0.634908;0.623479;0.637862
28;calc total;1;63.5066;63.5066;63.5066
28;total;1;76.15;76.15;76.15
29;initialize;1;6.74491;6.74491;6.74491
29;async;100;0.0186283;0.0121633;0.0265109
29;inner;100;0.571627;0.557259;0.580214
29;wait;100;4.1521e-05;2.1464e-05;0.000306677
29;boundary;100;0.0445977;0.0435226;0.0514947
29;calc iter;100;0.634896;0.627811;0.639194
29;calc total;1;63.5066;63.5066;63.5066
29;total;1;76.15;76.15;76.15
30;initialize;1;6.7449;6.7449;6.7449
30;async;100;0.0177276;0.0112774;0.0369403
30;inner;100;0.572302;0.555249;0.580649
30;wait;100;4.29973e-05;2.3419e-05;0.000190752
30;boundary;100;0.0447946;0.0436203;0.0556684
30;calc iter;100;0.634869;0.626404;0.645005
30;calc total;1;63.5066;63.5066;63.5066
30;total;1;76.15;76.15;76.15
31;initialize;1;6.74491;6.74491;6.74491
31;async;100;0.0149191;0.0117903;0.0277281
31;inner;100;0.575905;0.560093;0.584678
31;wait;100;2.591e-05;1.7133e-05;0.000119354
31;boundary;100;0.044153;0.0430185;0.0572439
31;calc iter;100;0.635004;0.62457;0.64097
31;calc total;1;63.5066;63.5066;63.5066
31;total;1;76.15;76.15;76.15
32;initialize;1;6.74493;6.74493;6.74493
32;async;100;0.0171474;0.0120188;0.041545
32;inner;100;0.565889;0.544347;0.576538
32;wait;100;6.24936e-05;2.7872e-05;0.000232126
32;boundary;100;0.0518183;0.0455416;0.0707155
32;calc iter;100;0.634919;0.625307;0.652259
32;calc total;1;63.5067;63.5067;63.5067
32;total;1;76.15;76.15;76.15
33;initialize;1;6.74287;6.74287;6.74287
33;async;100;0.020194;0.012149;0.056413
33;inner;100;0.569543;0.547476;0.576009
33;wait;100;4.5529e-05;2.0181e-05;0.000311555
33;boundary;100;0.0451791;0.0443502;0.0493353
33;calc iter;100;0.634964;0.62321;0.648263
33;calc total;1;63.5066;63.5066;63.5066
33;total;1;76.1479;76.1479;76.1479
34;initialize;1;6.74495;6.74495;6.74495
34;async;100;0.0180521;0.0124898;0.0301583
34;inner;100;0.572681;0.560425;0.583577
34;wait;100;2.75447e-05;1.8878e-05;0.000170017
34;boundary;100;0.0442724;0.0428658;0.0485991
34;calc iter;100;0.635036;0.625616;0.641708
34;calc total;1;63.5067;63.5067;63.5067
34;total;1;76.15;76.15;76.15
35;initialize;1;6.74453;6.74453;6.74453
35;async;100;0.0170453;0.0123867;0.0486916
35;inner;100;0.5695;0.554902;0.581232
35;wait;100;5.65912e-05;2.4238e-05;0.000167311
35;boundary;100;0.0483642;0.0438335;0.0538566
35;calc iter;100;0.634968;0.627171;0.651661
35;calc total;1;63.5066;63.5066;63.5066
35;total;1;76.1496;76.1496;76.1496
36;initialize;1;6.74153;6.74153;6.74153
36;async;100;0.0169136;0.0104067;0.0502458
36;inner;100;0.573893;0.55215;0.582458
36;wait;100;3.64694e-05;2.0765e-05;0.000162116
36;boundary;100;0.0441619;0.0423029;0.0507724
36;calc iter;100;0.635007;0.617093;0.655478
36;calc total;1;63.5067;63.5067;63.5067
36;total;1;76.1466;76.1466;76.1466
37;initialize;1;6.74084;6.74084;6.74084
37;async;100;0.0196692;0.0120785;0.0394076
37;inner;100;0.570571;0.554483;0.578514
37;wait;100;4.43191e-05;2.6517e-05;0.000232076
37;boundary;100;0.0446339;0.0433749;0.045782
37;calc iter;100;0.63492;0.629684;0.637475
37;calc total;1;63.5066;63.5066;63.5066
37;total;1;76.1459;76.1459;76.1459
38;initialize;1;6.74311;6.74311;6.74311
38;async;100;0.0212719;0.0123682;0.0492005
38;inner;100;0.569588;0.551434;0.581042
38;wait;100;2.93374e-05;1.8829e-05;0.000224134
38;boundary;100;0.0440988;0.0424885;0.0453754
38;calc iter;100;0.63499;0.624831;0.644975
38;calc total;1;63.5067;63.5067;63.5067
38;total;1;76.1482;76.1482;76.1482
39;initialize;1;6.74495;6.74495;6.74495
39;async;100;0.0168253;0.0118311;0.0340265
39;inner;100;0.573703;0.559173;0.581448
39;wait;100;3.89831e-05;2.3905e-05;0.000150327
39;boundary;100;0.0443124;0.0437091;0.0467763
39;calc iter;100;0.634881;0.628745;0.640506
39;calc total;1;63.5066;63.5066;63.5066
39;total;1;76.15;76.15;76.15
40;initialize;1;6.74251;6.74251;6.74251
40;async;100;0.0238181;0.0121346;0.0276002
40;inner;100;0.567311;0.55556;0.578289
40;wait;100;3.29286e-05;1.9485e-05;0.000199338
40;boundary;100;0.043615;0.0433208;0.0516075
40;calc iter;100;0.634779;0.625426;0.64225
40;calc total;1;63.5066;63.5066;63.5066
40;total;1;76.1476;76.1476;76.1476
41;initialize;1;6.74492;6.74492;6.74492
41;async;100;0.0171899;0.0109271;0.0206829
41;inner;100;0.57361;0.565598;0.584725
41;wait;100;2.85326e-05;1.9472e-05;0.000146186
41;boundary;100;0.0440047;0.0436318;0.0466252
41;calc iter;100;0.634834;0.623193;0.640939
41;calc total;1;63.5066;63.5066;63.5066
41;total;1;76.15;76.15;76.15
42;initialize;1;6.74492;6.74492;6.74492
42;async;100;0.0177466;0.0119583;0.0299069
42;inner;100;0.561558;0.550133;0.576346
42;wait;100;6.04353e-05;2.9958e-05;0.000259218
42;boundary;100;0.0553689;0.0449205;0.0655896
42;calc iter;100;0.634736;0.624418;0.642583
42;calc total;1;63.5066;63.5066;63.5066
42;total;1;76.15;76.15;76.15
43;initialize;1;6.74494;6.74494;6.74494
43;async;100;0.0181659;0.0117071;0.0209292
43;inner;100;0.569314;0.548347;0.578464
43;wait;100;6.07954e-05;4.1059e-05;0.000248068
43;boundary;100;0.0471665;0.0439007;0.0629639
43;calc iter;100;0.634709;0.624883;0.637862
43;calc total;1;63.5066;63.5066;63.5066
43;total;1;76.15;76.15;76.15
44;initialize;1;6.74492;6.74492;6.74492
44;async;100;0.0167921;0.0119859;0.0234967
44;inner;100;0.569658;0.556315;0.57862
44;wait;100;5.7209e-05;2.9552e-05;0.000168192
44;boundary;100;0.0482605;0.0443027;0.0538959
44;calc iter;100;0.63477;0.628087;0.63919
44;calc total;1;63.5066;63.5066;63.5066
44;total;1;76.15;76.15;76.15
45;initialize;1;6.73922;6.73922;6.73922
45;async;100;0.0178671;0.0120022;0.0518072
45;inner;100;0.568842;0.549848;0.577894
45;wait;100;5.40256e-05;2.4499e-05;0.000334922
45;boundary;100;0.0482188;0.042392;0.0552936
45;calc iter;100;0.634984;0.629007;0.647166
45;calc total;1;63.5066;63.5066;63.5066
45;total;1;76.1443;76.1443;76.1443
46;initialize;1;6.74494;6.74494;6.74494
46;async;100;0.0175816;0.0122782;0.024002
46;inner;100;0.571708;0.558795;0.578397
46;wait;100;4.83782e-05;2.4135e-05;0.000199258
46;boundary;100;0.04547;0.0441186;0.0518783
46;calc iter;100;0.634809;0.628908;0.63878
46;calc total;1;63.5066;63.5066;63.5066
46;total;1;76.15;76.15;76.15
47;initialize;1;6.74494;6.74494;6.74494
47;async;100;0.0162968;0.0110044;0.0334359
47;inner;100;0.574374;0.559578;0.582286
47;wait;100;3.26725e-05;2.1065e-05;0.00014027
47;boundary;100;0.0440793;0.043739;0.0516764
47;calc iter;100;0.634785;0.622303;0.642956
47;calc total;1;63.5066;63.5066;63.5066
47;total;1;76.15;76.15;76.15
1;initialize;1;6.76186;6.76186;6.76186
1;async;100;0.0240406;0.0120311;0.0489643
1;inner;100;0.567157;0.540888;0.578921
1;wait;100;3.20115e-05;1.9825e-05;0.000198591
1;boundary;100;0.0435679;0.0423513;0.0443227
1;calc iter;100;0.634799;0.627464;0.636597
1;calc total;1;63.5066;63.5066;63.5066
1;total;1;76.1654;76.1654;76.1654
2;initialize;1;6.77451;6.77451;6.77451
2;async;100;0.0258067;0.0122311;0.0633504
2;inner;100;0.565493;0.534282;0.575999
2;wait;100;3.4469e-05;2.057e-05;0.000192543
2;boundary;100;0.0434614;0.0423162;0.0441755
2;calc iter;100;0.634798;0.624855;0.640941
2;calc total;1;63.5066;63.5066;63.5066
2;total;1;76.178;76.178;76.178
3;initialize;1;6.77308;6.77308;6.77308
3;async;100;0.0234859;0.0120834;0.0472208
3;inner;100;0.566925;0.543069;0.577271
3;wait;100;3.96167e-05;2.0066e-05;0.000153884
3;boundary;100;0.0442774;0.0434038;0.0473447
3;calc iter;100;0.63473;0.628051;0.638263
3;calc total;1;63.5066;63.5066;63.5066
3;total;1;76.1766;76.1766;76.1766
4;initialize;1;6.76761;6.76761;6.76761
4;async;100;0.0218742;0.0116164;0.035794
4;inner;100;0.567722;0.541176;0.577778
4;wait;100;5.34117e-05;2.5081e-05;0.00015464
4;boundary;100;0.0450203;0.0430477;0.0598507
4;calc iter;100;0.634671;0.612713;0.644694
4;calc total;1;63.5067;63.5067;63.5067
4;total;1;76.1712;76.1712;76.1712
5;initialize;1;6.7687;6.7687;6.7687
5;async;100;0.0220153;0.0119249;0.0331869
5;inner;100;0.567878;0.545755;0.577205
5;wait;100;4.99997e-05;2.2678e-05;0.000196301
5;boundary;100;0.0447436;0.0429039;0.0536868
5;calc iter;100;0.634688;0.619093;0.64098
5;calc total;1;63.5066;63.5066;63.5066
5;total;1;76.1722;76.1722;76.1722
6;initialize;1;6.77445;6.77445;6.77445
6;async;100;0.0237708;0.0117411;0.0496969
6;inner;100;0.564512;0.542312;0.574619
6;wait;100;6.35798e-05;2.7807e-05;0.000311324
6;boundary;100;0.046403;0.0431746;0.056358
6;calc iter;100;0.634751;0.616633;0.650841
6;calc total;1;63.5067;63.5067;63.5067
6;total;1;76.178;76.178;76.178
7;initialize;1;6.76688;6.76688;6.76688
7;async;100;0.0232775;0.0119828;0.0284344
7;inner;100;0.564758;0.54222;0.575978
7;wait;100;6.15065e-05;3.3807e-05;0.000290795
7;boundary;100;0.0465262;0.0432893;0.060516
7;calc iter;100;0.634625;0.614856;0.638982
7;calc total;1;63.5066;63.5066;63.5066
7;total;1;76.1704;76.1704;76.1704
8;initialize;1;6.77443;6.77443;6.77443
8;async;100;0.0210299;0.0118418;0.0254422
8;inner;100;0.565199;0.543954;0.577994
8;wait;100;5.86006e-05;4.321e-05;0.000208043
8;boundary;100;0.0483249;0.0433387;0.0629495
8;calc iter;100;0.634614;0.616286;0.637919
8;calc total;1;63.5066;63.5066;63.5066
8;total;1;76.178;76.178;76.178
9;initialize;1;6.76337;6.76337;6.76337
9;async;100;0.0216815;0.0118225;0.0633836
9;inner;100;0.569753;0.537404;0.579148
9;wait;100;3.38679e-05;2.132e-05;0.000175569
9;boundary;100;0.0433357;0.042159;0.0440925
9;calc iter;100;0.634806;0.621634;0.644021
9;calc total;1;63.5066;63.5066;63.5066
9;total;1;76.1669;76.1669;76.1669
10;initialize;1;6.76625;6.76625;6.76625
10;async;100;0.0241763;0.0120417;0.0370557
10;inner;100;0.566052;0.54429;0.574408
10;wait;100;4.53475e-05;2.1809e-05;0.000236944
10;boundary;100;0.0444325;0.043539;0.0539471
10;calc iter;100;0.634708;0.615151;0.64266
10;calc total;1;63.5066;63.5066;63.5066
10;total;1;76.1698;76.1698;76.1698
11;initialize;1;6.76696;6.76696;6.76696
11;async;100;0.0229713;0.01221;0.0473444
11;inner;100;0.566492;0.54497;0.576039
11;wait;100;5.14615e-05;3.0772e-05;0.000157136
11;boundary;100;0.0452502;0.0432553;0.055736
11;calc iter;100;0.634766;0.615133;0.650766
11;calc total;1;63.5066;63.5066;63.5066
11;total;1;76.1705;76.1705;76.1705
12;initialize;1;6.77085;6.77085;6.77085
12;async;100;0.015315;0.0120565;0.0511077
12;inner;100;0.575531;0.549429;0.584401
12;wait;100;2.75699e-05;1.8173e-05;0.000139384
12;boundary;100;0.0441126;0.0429602;0.0551018
12;calc iter;100;0.634987;0.61746;0.662289
12;calc total;1;63.5066;63.5066;63.5066
12;total;1;76.1744;76.1744;76.1744
13;initialize;1;6.77011;6.77011;6.77011
13;async;100;0.018324;0.0121686;0.0415388
13;inner;100;0.572649;0.550389;0.582836
13;wait;100;2.92019e-05;1.8239e-05;0.000195206
13;boundary;100;0.044008;0.0428672;0.0448598
13;calc iter;100;0.635012;0.630703;0.639068
13;calc total;1;63.5066;63.5066;63.5066
13;total;1;76.1736;76.1736;76.1736
14;initialize;1;6.7745;6.7745;6.7745
14;async;100;0.0147617;0.0117951;0.0535567
14;inner;100;0.576207;0.547935;0.585044
14;wait;100;2.76347e-05;1.9056e-05;0.000102499
14;boundary;100;0.0439907;0.0430038;0.0449795
14;calc iter;100;0.634989;0.626465;0.646513
14;calc total;1;63.5066;63.5066;63.5066
14;total;1;76.178;76.178;76.178
15;initialize;1;6.77389;6.77389;6.77389
15;async;100;0.0135873;0.0109587;0.0411603
15;inner;100;0.575815;0.555107;0.585004
15;wait;100;3.29205e-05;1.7084e-05;0.000102639
15;boundary;100;0.0454573;0.0439584;0.0499406
15;calc iter;100;0.634894;0.628205;0.642163
15;calc total;1;63.5066;63.5066;63.5066
15;total;1;76.1774;76.1774;76.1774
16;initialize;1;6.77449;6.77449;6.77449
16;async;100;0.0137089;0.0108508;0.0236903
16;inner;100;0.574829;0.555181;0.58394
16;wait;100;4.9804e-05;2.3437e-05;0.000147545
16;boundary;100;0.0462784;0.0435778;0.056142
16;calc iter;100;0.634868;0.621923;0.639781
16;calc total;1;63.5067;63.5067;63.5067
16;total;1;76.178;76.178;76.178
17;initialize;1;6.77238;6.77238;6.77238
17;async;100;0.0175932;0.0118305;0.0343399
17;inner;100;0.57169;0.548404;0.577488
17;wait;100;4.82388e-05;2.625e-05;0.000260575
17;boundary;100;0.0455131;0.0434181;0.0590025
17;calc iter;100;0.634846;0.620527;0.643938
17;calc total;1;63.5066;63.5066;63.5066
17;total;1;76.1759;76.1759;76.1759
18;initialize;1;6.77448;6.77448;6.77448
18;async;100;0.0147489;0.0107565;0.0419137
18;inner;100;0.574448;0.55525;0.584044
18;wait;100;5.25196e-05;2.7381e-05;0.000182347
18;boundary;100;0.045675;0.0433997;0.05327
18;calc iter;100;0.634926;0.623783;0.648998
18;calc total;1;63.5067;63.5067;63.5067
18;total;1;76.178;76.178;76.178
19;initialize;1;6.7745;6.7745;6.7745
19;async;100;0.0177263;0.0120016;0.0276665
19;inner;100;0.570729;0.547622;0.579727
19;wait;100;5.06861e-05;2.5305e-05;0.000250759
19;boundary;100;0.0463468;0.0436556;0.0657508
19;calc iter;100;0.634855;0.622771;0.643273
19;calc total;1;63.5066;63.5066;63.5066
19;total;1;76.178;76.178;76.178
20;initialize;1;6.77446;6.77446;6.77446
20;async;100;0.0153088;0.011964;0.0356005
20;inner;100;0.56872;0.543759;0.580347
20;wait;100;5.76226e-05;2.3721e-05;0.000206504
20;boundary;100;0.0508017;0.0444369;0.0720524
20;calc iter;100;0.63489;0.623974;0.650467
20;calc total;1;63.5067;63.5067;63.5067
20;total;1;76.178;76.178;76.178
21;initialize;1;6.7745;6.7745;6.7745
21;async;100;0.018456;0.0119426;0.0575507
21;inner;100;0.572487;0.544826;0.581445
21;wait;100;3.8163e-05;2.0696e-05;0.000237302
21;boundary;100;0.0439708;0.0433158;0.0456259
21;calc iter;100;0.634954;0.626305;0.646904
21;calc total;1;63.5066;63.5066;63.5066
21;total;1;76.178;76.178;76.178
22;initialize;1;6.77087;6.77087;6.77087
22;async;100;0.0172077;0.0120147;0.0323691
22;inner;100;0.573353;0.554555;0.581699
22;wait;100;3.96669e-05;2.131e-05;0.00019537
22;boundary;100;0.044368;0.0431876;0.0514887
22;calc iter;100;0.634971;0.62119;0.642241
22;calc total;1;63.5067;63.5067;63.5067
22;total;1;76.1744;76.1744;76.1744
23;initialize;1;6.76951;6.76951;6.76951
23;async;100;0.0178077;0.0121542;0.0453245
23;inner;100;0.571503;0.553084;0.582166
23;wait;100;5.03978e-05;2.9137e-05;0.000183187
23;boundary;100;0.0455748;0.0440045;0.0527338
23;calc iter;100;0.634938;0.623152;0.648284
23;calc total;1;63.5066;63.5066;63.5066
23;total;1;76.173;76.173;76.173
MPI
Running Jacobi on 48 processors with (4, 4 3) elements.
Array Dimensions: 1500 1500 1500
Block Dimensions: 375 375 500
== Energy Conservation Check ==
initial Energy:              125.000
  final Energy:              125.000
    Difference:               -0.000
== Time Statistics ==
Completed 100 iterations.
# unit_id;function_name;num_calls;avg_runtime;min_runtime;max_runtime
24;calc total;1;64.1675;64.1675;64.1675
24;calc update async;100;9.11028e-05;1.8863e-05;0.00536113
24;calc inner;100;0.509035;0.430127;0.527692
24;calc wait;100;0.0850084;0.0495;0.368977
24;calc bound;100;0.0445712;0.0222654;0.0500813
24;calc iter;100;0.641334;0.601604;0.85144
24;total;1;69.4618;69.4618;69.4618
25;calc total;1;64.1292;64.1292;64.1292
25;calc update async;100;9.00683e-05;1.7682e-05;0.0057703
25;calc inner;100;0.514689;0.433003;0.530264
25;calc wait;100;0.0769481;0.0584138;0.351986
25;calc bound;100;0.039564;0.0223838;0.045644
25;calc iter;100;0.640777;0.603518;0.83596
25;total;1;69.4653;69.4653;69.4653
26;calc total;1;63.9361;63.9361;63.9361
26;calc update async;100;0.000170947;3.4217e-05;0.0127003
26;calc inner;100;0.494294;0.383094;0.520589
26;calc wait;100;0.0940802;0.0506402;0.385158
26;calc bound;100;0.0505026;0.0217703;0.0532748
26;calc iter;100;0.639118;0.514048;0.867706
26;total;1;69.4668;69.4668;69.4668
27;calc total;1;64.1152;64.1152;64.1152
27;calc update async;100;6.551e-05;1.3052e-05;0.00470936
27;calc inner;100;0.523414;0.438632;0.538682
27;calc wait;100;0.0884057;0.0418866;0.345388
27;calc bound;100;0.0255632;0.021803;0.0291708
27;calc iter;100;0.640107;0.515813;0.816214
27;total;1;69.4576;69.4576;69.4576
28;calc total;1;64.1671;64.1671;64.1671
28;calc update async;100;6.81109e-05;1.1723e-05;0.00530063
28;calc inner;100;0.516414;0.428606;0.53167
28;calc wait;100;0.0978224;0.0685985;0.281121
28;calc bound;100;0.0240516;0.0217525;0.025208
28;calc iter;100;0.64053;0.622311;0.739108
28;total;1;69.4645;69.4645;69.4645
29;calc total;1;64.1285;64.1285;64.1285
29;calc update async;100;0.000133407;1.7339e-05;0.0105019
29;calc inner;100;0.520608;0.420968;0.535525
29;calc wait;100;0.0835639;0.0621191;0.359772
29;calc bound;100;0.0283107;0.0220919;0.0327929
29;calc iter;100;0.640587;0.614439;0.811412
29;total;1;69.4653;69.4653;69.4653
30;calc total;1;63.704;63.704;63.704
30;calc update async;100;2.15313e-05;1.107e-05;0.000629011
30;calc inner;100;0.50864;0.353429;0.525115
30;calc wait;100;0.100096;0.0609634;0.159258
30;calc bound;100;0.0248313;0.0222746;0.0418607
30;calc iter;100;0.635887;0.45689;0.679066
30;total;1;69.4655;69.4655;69.4655
31;calc total;1;63.8756;63.8756;63.8756
31;calc update async;100;2.70554e-05;1.3081e-05;0.000885085
31;calc inner;100;0.514223;0.405903;0.535973
31;calc wait;100;0.0963749;0.0708236;0.182151
31;calc bound;100;0.0248558;0.0233895;0.0416178
31;calc iter;100;0.637228;0.575332;0.667495
31;total;1;69.4652;69.4652;69.4652
32;calc total;1;64.168;64.168;64.168
32;calc update async;100;7.21839e-05;1.2202e-05;0.00564765
32;calc inner;100;0.508136;0.429589;0.528082
32;calc wait;100;0.104006;0.0649022;0.399897
32;calc bound;100;0.0247789;0.0222718;0.028332
32;calc iter;100;0.640198;0.556183;0.872431
32;total;1;69.4672;69.4672;69.4672
33;calc total;1;64.1302;64.1302;64.1302
33;calc update async;100;8.80384e-05;1.4863e-05;0.00610955
33;calc inner;100;0.517884;0.442445;0.53457
33;calc wait;100;0.0877356;0.0493759;0.349386
33;calc bound;100;0.0342213;0.0221362;0.0446979
33;calc iter;100;0.640818;0.593485;0.832778
33;total;1;69.4648;69.4648;69.4648
34;calc total;1;63.9375;63.9375;63.9375
34;calc update async;100;8.80453e-05;1.4471e-05;0.00568003
34;calc inner;100;0.515802;0.389611;0.527417
34;calc wait;100;0.086156;0.0579558;0.370058
34;calc bound;100;0.0366297;0.0223872;0.0505944
34;calc iter;100;0.63871;0.507795;0.846128
34;total;1;69.4521;69.4521;69.4521
35;calc total;1;64.1161;64.1161;64.1161
35;calc update async;100;8.54748e-05;1.8677e-05;0.00567693
35;calc inner;100;0.52159;0.43824;0.536448
35;calc wait;100;0.0860241;0.0504982;0.351911
35;calc bound;100;0.0312869;0.0223593;0.041394
35;calc iter;100;0.640463;0.60053;0.828246
35;total;1;69.4664;69.4664;69.4664
36;calc total;1;64.168;64.168;64.168
36;calc update async;100;8.84573e-05;2.8261e-05;0.00499728
36;calc inner;100;0.491629;0.374752;0.514674
36;calc wait;100;0.0979688;0.0352904;0.706367
36;calc bound;100;0.046507;0.0219249;0.0525426
36;calc iter;100;0.640923;0.496647;1.14519
36;total;1;69.4686;69.4686;69.4686
37;calc total;1;64.1302;64.1302;64.1302
37;calc update async;100;9.79705e-05;2.2964e-05;0.00639675
37;calc inner;100;0.497977;0.378994;0.515444
37;calc wait;100;0.0888003;0.0589922;0.617849
37;calc bound;100;0.0431704;0.0209087;0.0499545
37;calc iter;100;0.640779;0.525489;1.0685
37;total;1;69.4611;69.4611;69.4611
38;calc total;1;63.5008;63.5008;63.5008
38;calc update async;100;4.79749e-05;3.2113e-05;0.000532422
38;calc inner;100;0.479351;0.357447;0.512573
38;calc wait;100;0.104296;0.0609964;0.123269
38;calc bound;100;0.0499467;0.0219944;0.0526997
38;calc iter;100;0.63431;0.487636;0.665806
38;total;1;69.4686;69.4686;69.4686
39;calc total;1;63.8764;63.8764;63.8764
39;calc update async;100;3.13419e-05;1.2187e-05;0.000899474
39;calc inner;100;0.511157;0.368039;0.529138
39;calc wait;100;0.0937221;0.0506447;0.407383
39;calc bound;100;0.0287247;0.0215847;0.0349376
39;calc iter;100;0.637697;0.453524;0.81586
39;total;1;69.4715;69.4715;69.4715
40;calc total;1;64.168;64.168;64.168
40;calc update async;100;7.57409e-05;1.2412e-05;0.00583426
40;calc inner;100;0.508929;0.365309;0.528783
40;calc wait;100;0.102163;0.0675432;0.378524
40;calc bound;100;0.0259922;0.0220287;0.0307361
40;calc iter;100;0.640179;0.601459;0.768573
40;total;1;69.4605;69.4605;69.4605
41;calc total;1;64.1302;64.1302;64.1302
41;calc update async;100;9.44405e-05;1.4601e-05;0.00664903
41;calc inner;100;0.507968;0.383692;0.529145
41;calc wait;100;0.0886259;0.0555084;0.583089
41;calc bound;100;0.0332784;0.0218979;0.0388117
41;calc iter;100;0.639804;0.509441;1.03469
41;total;1;69.4711;69.4711;69.4711
42;calc total;1;63.9375;63.9375;63.9375
42;calc update async;100;7.19034e-05;1.2291e-05;0.0056085
42;calc inner;100;0.495978;0.384957;0.523172
42;calc wait;100;0.115222;0.0599332;0.400667
42;calc bound;100;0.0256379;0.0223626;0.0345452
42;calc iter;100;0.637531;0.471664;0.825785
42;total;1;69.4665;69.4665;69.4665
43;calc total;1;64.1161;64.1161;64.1161
43;calc update async;100;7.16262e-05;1.1649e-05;0.00539001
43;calc inner;100;0.488116;0.388484;0.522126
43;calc wait;100;0.123955;0.0595908;0.373039
43;calc bound;100;0.0267407;0.0232035;0.0328089
43;calc iter;100;0.639161;0.605571;0.799472
43;total;1;69.4707;69.4707;69.4707
44;calc total;1;64.168;64.168;64.168
44;calc update async;100;7.80702e-05;1.3876e-05;0.00598028
44;calc inner;100;0.499923;0.359857;0.519029
44;calc wait;100;0.108341;0.0796363;0.41187
44;calc bound;100;0.0254041;0.0226018;0.0286726
44;calc iter;100;0.639596;0.619061;0.79525
44;total;1;69.4664;69.4664;69.4664
45;calc total;1;64.1302;64.1302;64.1302
45;calc update async;100;8.821e-05;1.4568e-05;0.00645311
45;calc inner;100;0.509371;0.391075;0.528233
45;calc wait;100;0.0983702;0.0491619;0.397013
45;calc bound;100;0.0316967;0.021392;0.0424731
45;calc iter;100;0.640235;0.589407;0.831117
45;total;1;69.4681;69.4681;69.4681
0;calc total;1;64.168;64.168;64.168
0;calc update async;100;9.74095e-05;1.8648e-05;0.00683278
0;calc inner;100;0.509229;0.353599;0.540243
0;calc wait;100;0.095381;0.0522885;0.450428
0;calc bound;100;0.035091;0.0211145;0.046731
0;calc iter;100;0.640569;0.59964;0.841981
0;total;1;69.4966;69.4966;69.4966
1;calc total;1;64.1301;64.1301;64.1301
1;calc update async;100;7.7261e-05;1.4655e-05;0.00543369
1;calc inner;100;0.511662;0.353912;0.540137
1;calc wait;100;0.0971642;0.0683014;0.43126
1;calc bound;100;0.0289982;0.0209234;0.0412967
1;calc iter;100;0.639783;0.60806;0.807776
1;total;1;69.4896;69.4896;69.4896
2;calc total;1;63.9373;63.9373;63.9373
2;calc update async;100;9.14024e-05;1.7394e-05;0.00547118
2;calc inner;100;0.501698;0.36586;0.53121
2;calc wait;100;0.0934501;0.0685235;0.383667
2;calc bound;100;0.0427432;0.0212423;0.0529321
2;calc iter;100;0.638196;0.511526;0.828664
2;total;1;69.4884;69.4884;69.4884
3;calc total;1;64.1161;64.1161;64.1161
3;calc update async;100;6.79809e-05;1.2371e-05;0.00521829
3;calc inner;100;0.504895;0.366488;0.535026
3;calc wait;100;0.107753;0.057112;0.543535
3;calc bound;100;0.0240853;0.0222079;0.0280711
3;calc iter;100;0.63921;0.445837;1.00532
3;total;1;69.4934;69.4934;69.4934
4;calc total;1;64.168;64.168;64.168
4;calc update async;100;8.27716e-05;1.1551e-05;0.00674817
4;calc inner;100;0.497043;0.355147;0.533154
4;calc wait;100;0.117027;0.0660981;0.397965
4;calc bound;100;0.0244827;0.0217181;0.0270611
4;calc iter;100;0.63953;0.617322;0.774851
4;total;1;69.4923;69.4923;69.4923
5;calc total;1;64.1301;64.1301;64.1301
5;calc update async;100;7.4723e-05;1.3033e-05;0.00559367
5;calc inner;100;0.50949;0.352529;0.534008
5;calc wait;100;0.101348;0.0686949;0.419689
5;calc bound;100;0.024348;0.02166;0.0296977
5;calc iter;100;0.639264;0.617762;0.793898
5;total;1;69.4975;69.4975;69.4975
6;calc total;1;63.5008;63.5008;63.5008
6;calc update async;100;2.7433e-05;1.1216e-05;0.000790401
6;calc inner;100;0.503737;0.351255;0.532838
6;calc wait;100;0.101161;0.0422692;0.171847
6;calc bound;100;0.0270887;0.0211576;0.0435911
6;calc iter;100;0.633871;0.449166;0.703579
6;total;1;69.4893;69.4893;69.4893
7;calc total;1;63.8764;63.8764;63.8764
7;calc update async;100;3.23837e-05;1.4891e-05;0.00127667
7;calc inner;100;0.509824;0.364349;0.53947
7;calc wait;100;0.100313;0.041765;0.383855
7;calc bound;100;0.0248929;0.0212659;0.0278605
7;calc iter;100;0.637035;0.434763;0.808879
7;total;1;69.4938;69.4938;69.4938
8;calc total;1;64.1675;64.1675;64.1675
8;calc update async;100;8.16608e-05;1.2198e-05;0.0065817
8;calc inner;100;0.507219;0.366533;0.537458
8;calc wait;100;0.107989;0.0500058;0.612051
8;calc bound;100;0.0239083;0.0216232;0.0290261
8;calc iter;100;0.639854;0.441521;1.08199
8;total;1;69.4951;69.4951;69.4951
9;calc total;1;64.1292;64.1292;64.1292
9;calc update async;100;8.70349e-05;1.4336e-05;0.00515548
9;calc inner;100;0.496444;0.366826;0.538409
9;calc wait;100;0.101225;0.0614607;0.550436
9;calc bound;100;0.0416735;0.0206234;0.052887
9;calc iter;100;0.64087;0.471744;1.0153
9;total;1;69.4943;69.4943;69.4943
10;calc total;1;63.9361;63.9361;63.9361
10;calc update async;100;0.000163168;2.5349e-05;0.012322
10;calc inner;100;0.493759;0.36512;0.520445
10;calc wait;100;0.0974754;0.0646404;0.384432
10;calc bound;100;0.0469987;0.0207189;0.0526039
10;calc iter;100;0.638723;0.530265;0.835424
10;total;1;69.4943;69.4943;69.4943
11;calc total;1;64.1152;64.1152;64.1152
11;calc update async;100;0.000143715;1.8618e-05;0.0110117
11;calc inner;100;0.50254;0.354217;0.534703
11;calc wait;100;0.0949799;0.0471632;0.446689
11;calc bound;100;0.0410307;0.0202064;0.05018
11;calc iter;100;0.640218;0.593434;0.840882
11;total;1;69.4973;69.4973;69.4973
12;calc total;1;64.1671;64.1671;64.1671
12;calc update async;100;9.03939e-05;1.5267e-05;0.00620708
12;calc inner;100;0.515246;0.395717;0.52577
12;calc wait;100;0.0900131;0.0462263;0.463615
12;calc bound;100;0.0298598;0.0225523;0.0376134
12;calc iter;100;0.641262;0.59296;0.890906
12;total;1;69.5081;69.5081;69.5081
13;calc total;1;64.1285;64.1285;64.1285
13;calc update async;100;7.55715e-05;1.4559e-05;0.00486813
13;calc inner;100;0.514198;0.393297;0.524225
13;calc wait;100;0.0884344;0.0559714;0.58088
13;calc bound;100;0.0306089;0.0223693;0.0386143
13;calc iter;100;0.640714;0.523126;1.03081
13;total;1;69.5021;69.5021;69.5021
14;calc total;1;63.6949;63.6949;63.6949
14;calc update async;100;3.53175e-05;1.7851e-05;0.00066018
14;calc inner;100;0.513902;0.346317;0.52501
14;calc wait;100;0.088809;0.0422794;0.239667
14;calc bound;100;0.0331793;0.0226966;0.0414894
14;calc iter;100;0.636486;0.414583;0.69071
14;total;1;69.5074;69.5074;69.5074
15;calc total;1;63.8756;63.8756;63.8756
15;calc update async;100;2.79424e-05;1.3813e-05;0.000734415
15;calc inner;100;0.499265;0.367708;0.515555
15;calc wait;100;0.109988;0.0455503;0.355296
15;calc bound;100;0.0257115;0.0229395;0.0307646
15;calc iter;100;0.637626;0.450008;0.747668
15;total;1;69.5071;69.5071;69.5071
16;calc total;1;64.168;64.168;64.168
16;calc update async;100;8.84973e-05;1.4031e-05;0.00704957
16;calc inner;100;0.497987;0.366651;0.512899
16;calc wait;100;0.114118;0.0834667;0.371627
16;calc bound;100;0.0253701;0.0227663;0.0278674
16;calc iter;100;0.640294;0.617859;0.764241
16;total;1;69.5039;69.5039;69.5039
17;calc total;1;64.1301;64.1301;64.1301
17;calc update async;100;7.56335e-05;1.251e-05;0.0058112
17;calc inner;100;0.502549;0.391565;0.516126
17;calc wait;100;0.110819;0.0679717;0.37835
17;calc bound;100;0.0249204;0.0226803;0.0269456
17;calc iter;100;0.640179;0.488327;0.81442
17;total;1;69.4929;69.4929;69.4929
18;calc total;1;63.9374;63.9374;63.9374
18;calc update async;100;7.98062e-05;1.5912e-05;0.00558079
18;calc inner;100;0.512554;0.386458;0.522524
18;calc wait;100;0.0942767;0.0515923;0.397411
18;calc bound;100;0.0291663;0.022362;0.0375894
18;calc iter;100;0.638975;0.474927;0.82541
18;total;1;69.5047;69.5047;69.5047
19;calc total;1;64.1161;64.1161;64.1161
19;calc update async;100;7.93766e-05;1.5031e-05;0.00536261
19;calc inner;100;0.512966;0.393412;0.523054
19;calc wait;100;0.0948955;0.0593082;0.585225
19;calc bound;100;0.0303567;0.022339;0.0385839
19;calc iter;100;0.640525;0.516977;1.02326
19;total;1;69.5058;69.5058;69.5058
20;calc total;1;64.168;64.168;64.168
20;calc update async;100;0.000177506;1.3587e-05;0.0155927
20;calc inner;100;0.513246;0.360182;0.524776
20;calc wait;100;0.099948;0.0635561;0.466975
20;calc bound;100;0.0264531;0.0218801;0.032408
20;calc iter;100;0.640774;0.601225;0.855612
20;total;1;69.5059;69.5059;69.5059
21;calc total;1;64.1301;64.1301;64.1301
21;calc update async;100;9.61924e-05;2.6269e-05;0.00586462
21;calc inner;100;0.492124;0.389295;0.510349
21;calc wait;100;0.0971285;0.0498836;0.608364
21;calc bound;100;0.0466966;0.0209744;0.053112
21;calc iter;100;0.641301;0.514919;1.06997
21;total;1;69.5059;69.5059;69.5059
22;calc total;1;63.5008;63.5008;63.5008
22;calc update async;100;5.05315e-05;2.9139e-05;0.000868885
22;calc inner;100;0.488483;0.356044;0.512422
22;calc wait;100;0.0956374;0.0419662;0.127713
22;calc bound;100;0.048474;0.0221253;0.0530484
22;calc iter;100;0.634756;0.486996;0.686943
22;total;1;69.5077;69.5077;69.5077
23;calc total;1;63.8764;63.8764;63.8764
23;calc update async;100;4.72994e-05;2.4468e-05;0.00117192
23;calc inner;100;0.499253;0.379573;0.511957
23;calc wait;100;0.0874011;0.0554537;0.422276
23;calc bound;100;0.0440539;0.0223439;0.0505508
23;calc iter;100;0.638514;0.50694;0.842053
23;total;1;69.504;69.504;69.504
46;calc total;1;63.6949;63.6949;63.6949
46;calc update async;100;2.76246e-05;1.3463e-05;0.000729495
46;calc inner;100;0.510086;0.346627;0.526989
46;calc wait;100;0.0967474;0.0476971;0.193344
46;calc bound;100;0.02793;0.0219261;0.0374394
46;calc iter;100;0.635463;0.428689;0.710267
46;total;1;69.4713;69.4713;69.4713
47;calc total;1;63.8756;63.8756;63.8756
47;calc update async;100;3.80506e-05;1.3235e-05;0.000917343
47;calc inner;100;0.508518;0.378963;0.528839
47;calc wait;100;0.0910066;0.0591491;0.372429
47;calc bound;100;0.0338557;0.0221178;0.0403957
47;calc iter;100;0.637256;0.485181;0.786672
47;total;1;69.4673;69.4673;69.4673
MPI
Running Jacobi on 48 processors with (4, 4 3) elements.
Array Dimensions: 1500 1500 1500
Block Dimensions: 375 375 500
== Energy Conservation Check ==
initial Energy:              125.000
  final Energy:              125.000
    Difference:               -0.000
== Time Statistics ==
Completed 100 iterations.
# unit_id;function_name;num_calls;avg_runtime;min_runtime;max_runtime
24;calc total;1;64.0033;64.0033;64.0033
24;calc update async;100;0.000128192;1.2743e-05;0.0108367
24;calc inner;100;0.512732;0.462588;0.528973
24;calc wait;100;0.09526;0.0607054;0.296282
24;calc bound;100;0.0278056;0.0216355;0.0419359
24;calc iter;100;0.638144;0.609328;0.834232
24;total;1;69.3958;69.3958;69.3958
25;calc total;1;64.0029;64.0029;64.0029
25;calc update async;100;0.000132789;2.0125e-05;0.0104078
25;calc inner;100;0.510401;0.454843;0.533032
25;calc wait;100;0.0895829;0.0674582;0.332875
25;calc bound;100;0.0353378;0.0213979;0.039886
25;calc iter;100;0.638635;0.552351;0.880777
25;total;1;69.4113;69.4113;69.4113
26;calc total;1;63.9688;63.9688;63.9688
26;calc update async;100;0.000198096;1.0971e-05;0.0177144
26;calc inner;100;0.51358;0.445498;0.533418
26;calc wait;100;0.0949093;0.0612642;0.241928
26;calc bound;100;0.0287189;0.0215118;0.0336995
26;calc iter;100;0.63818;0.603596;0.711298
26;total;1;69.4044;69.4044;69.4044
27;calc total;1;64.0022;64.0022;64.0022
27;calc update async;100;0.000216937;2.4252e-05;0.018149
27;calc inner;100;0.499281;0.449143;0.529378
27;calc wait;100;0.0884534;0.0596228;0.343064
27;calc bound;100;0.0439275;0.0212103;0.0485042
27;calc iter;100;0.638943;0.560027;0.905977
27;total;1;69.4087;69.4087;69.4087
28;calc total;1;63.5594;63.5594;63.5594
28;calc update async;100;5.16914e-05;2.5528e-05;0.00110152
28;calc inner;100;0.4776;0.373838;0.501533
28;calc wait;100;0.106601;0.0856107;0.132369
28;calc bound;100;0.0505894;0.0210755;0.0530922
28;calc iter;100;0.635117;0.526552;0.665323
28;total;1;69.4098;69.4098;69.4098
29;calc total;1;64.0029;64.0029;64.0029
29;calc update async;100;0.000141966;2.2502e-05;0.0105734
29;calc inner;100;0.491525;0.437285;0.521367
29;calc wait;100;0.09826;0.0452472;0.382468
29;calc bound;100;0.0466614;0.0207456;0.0503447
29;calc iter;100;0.639082;0.546621;0.935717
29;total;1;69.3879;69.3879;69.3879
30;calc total;1;63.8257;63.8257;63.8257
30;calc update async;100;0.000861647;1.3906e-05;0.0842824
30;calc inner;100;0.510012;0.433928;0.530811
30;calc wait;100;0.0954661;0.0485008;0.178071
30;calc bound;100;0.0262617;0.0216563;0.0324817
30;calc iter;100;0.636345;0.590453;0.668079
30;total;1;69.405;69.405;69.405
31;calc total;1;64.0028;64.0028;64.0028
31;calc update async;100;0.000138388;2.1418e-05;0.0106078
31;calc inner;100;0.510672;0.456794;0.53311
31;calc wait;100;0.0857754;0.0597611;0.321272
31;calc bound;100;0.0353338;0.0215102;0.0391371
31;calc iter;100;0.638604;0.548168;0.879131
31;total;1;69.4077;69.4077;69.4077
32;calc total;1;64.0046;64.0046;64.0046
32;calc update async;100;0.000142733;1.3574e-05;0.0120326
32;calc inner;100;0.512455;0.462245;0.530389
32;calc wait;100;0.0946285;0.0498647;0.297128
32;calc bound;100;0.0290246;0.0215353;0.034469
32;calc iter;100;0.638554;0.59646;0.834908
32;total;1;69.4062;69.4062;69.4062
33;calc total;1;64.0052;64.0052;64.0052
33;calc update async;100;0.000138243;1.2822e-05;0.0121349
33;calc inner;100;0.487376;0.45551;0.524263
33;calc wait;100;0.12103;0.0837583;0.188262
33;calc bound;100;0.0278106;0.0226742;0.0341491
33;calc iter;100;0.637633;0.60852;0.736169
33;total;1;69.4113;69.4113;69.4113
34;calc total;1;63.9699;63.9699;63.9699
34;calc update async;100;8.84311e-05;1.0763e-05;0.00717946
34;calc inner;100;0.502119;0.435254;0.513509
34;calc wait;100;0.104605;0.079535;0.227328
34;calc bound;100;0.0256292;0.0219909;0.0271258
34;calc iter;100;0.637651;0.614745;0.684892
34;total;1;69.4063;69.4063;69.4063
35;calc total;1;64.0052;64.0052;64.0052
35;calc update async;100;0.000137802;1.3331e-05;0.0120361
35;calc inner;100;0.494722;0.396102;0.519037
35;calc wait;100;0.116342;0.067742;0.356837
35;calc bound;100;0.0260164;0.0219593;0.0277805
35;calc iter;100;0.637613;0.602465;0.775678
35;total;1;69.4075;69.4075;69.4075
36;calc total;1;63.56;63.56;63.56
36;calc update async;100;2.52555e-05;1.393e-05;0.000233211
36;calc inner;100;0.511751;0.346187;0.573303
36;calc wait;100;0.0920198;0.0500011;0.115388
36;calc bound;100;0.0286868;0.0223672;0.0495574
36;calc iter;100;0.634537;0.464955;0.690691
36;total;1;69.4035;69.4035;69.4035
37;calc total;1;64.0052;64.0052;64.0052
37;calc update async;100;0.000154378;2.4872e-05;0.0122911
37;calc inner;100;0.509347;0.429717;0.550113
37;calc wait;100;0.0898415;0.046916;0.395548
37;calc bound;100;0.0357432;0.0223128;0.0407079
37;calc iter;100;0.639593;0.598273;0.875789
37;total;1;69.3936;69.3936;69.3936
38;calc total;1;63.8271;63.8271;63.8271
38;calc update async;100;0.000972393;1.8035e-05;0.0946858
38;calc inner;100;0.511791;0.392871;0.55144
38;calc wait;100;0.0937817;0.0595736;0.149744
38;calc bound;100;0.0292754;0.0221607;0.0327095
38;calc iter;100;0.637311;0.598795;0.673812
38;total;1;69.4039;69.4039;69.4039
39;calc total;1;64.0052;64.0052;64.0052
39;calc update async;100;0.000160765;1.363e-05;0.0127459
39;calc inner;100;0.499123;0.430084;0.548921
39;calc wait;100;0.0869181;0.0573776;0.355307
39;calc bound;100;0.0423443;0.0224555;0.0467358
39;calc iter;100;0.639772;0.600251;0.824991
39;total;1;69.4089;69.4089;69.4089
40;calc total;1;64.0046;64.0046;64.0046
40;calc update async;100;0.000160909;3.2729e-05;0.0119355
40;calc inner;100;0.4774;0.429643;0.529236
40;calc wait;100;0.111869;0.0532597;0.434326
40;calc bound;100;0.0506098;0.0216225;0.0530443
40;calc iter;100;0.640046;0.542023;0.926037
40;total;1;69.409;69.409;69.409
41;calc total;1;64.0052;64.0052;64.0052
41;calc update async;100;0.000155512;2.0011e-05;0.0120808
41;calc inner;100;0.49164;0.426967;0.533107
41;calc wait;100;0.095692;0.04727;0.366736
41;calc bound;100;0.0455001;0.0217091;0.0501965
41;calc iter;100;0.639926;0.593485;0.829045
41;total;1;69.3997;69.3997;69.3997
42;calc total;1;63.9699;63.9699;63.9699
42;calc update async;100;8.9262e-05;1.2515e-05;0.00690506
42;calc inner;100;0.509566;0.426267;0.547727
42;calc wait;100;0.0984826;0.0414733;0.372363
42;calc bound;100;0.026564;0.022206;0.0386846
42;calc iter;100;0.638624;0.58702;0.844227
42;total;1;69.4071;69.4071;69.4071
0;calc total;1;64.0046;64.0046;64.0046
0;calc update async;100;0.000118881;1.1532e-05;0.0101008
0;calc inner;100;0.498829;0.446092;0.520335
0;calc wait;100;0.11196;0.0496178;0.294092
0;calc bound;100;0.0267313;0.0212088;0.0439214
0;calc iter;100;0.638114;0.591139;0.838121
0;total;1;69.4214;69.4214;69.4214
1;calc total;1;64.0052;64.0052;64.0052
1;calc update async;100;0.000132295;1.8252e-05;0.0101342
1;calc inner;100;0.497614;0.443341;0.528145
1;calc wait;100;0.105332;0.0708374;0.323225
1;calc bound;100;0.0353811;0.0213038;0.0392496
1;calc iter;100;0.638599;0.562746;0.872999
1;total;1;69.4105;69.4105;69.4105
2;calc total;1;63.9699;63.9699;63.9699
2;calc update async;100;8.25604e-05;1.4307e-05;0.00632318
2;calc inner;100;0.500002;0.439383;0.527625
2;calc wait;100;0.110725;0.0723569;0.250518
2;calc bound;100;0.0270332;0.0211999;0.0306588
2;calc iter;100;0.637996;0.599221;0.712862
2;total;1;69.4242;69.4242;69.4242
3;calc total;1;64.0052;64.0052;64.0052
3;calc update async;100;0.00014194;2.4574e-05;0.0105077
3;calc inner;100;0.487598;0.433825;0.527804
3;calc wait;100;0.10539;0.0724862;0.338815
3;calc bound;100;0.0449139;0.0215941;0.0482156
3;calc iter;100;0.638964;0.542284;0.905535
3;total;1;69.4219;69.4219;69.4219
4;calc total;1;63.5599;63.5599;63.5599
4;calc update async;100;5.32109e-05;2.9773e-05;0.00114164
4;calc inner;100;0.469082;0.375628;0.501914
4;calc wait;100;0.115016;0.077761;0.133869
4;calc bound;100;0.0507737;0.021066;0.0535306
4;calc iter;100;0.635063;0.525297;0.660289
4;total;1;69.4217;69.4217;69.4217
5;calc total;1;64.0053;64.0053;64.0053
5;calc update async;100;0.000142324;2.6285e-05;0.0100477
5;calc inner;100;0.482353;0.421516;0.5266
5;calc wait;100;0.109268;0.0442602;0.38901
5;calc bound;100;0.0472773;0.0212648;0.0507644
5;calc iter;100;0.639072;0.503394;0.953244
5;total;1;69.4231;69.4231;69.4231
6;calc total;1;63.827;63.827;63.827
6;calc update async;100;3.16909e-05;1.3428e-05;0.00134634
6;calc inner;100;0.496813;0.441727;0.52705
6;calc wait;100;0.114116;0.0442756;0.257556
6;calc bound;100;0.0247326;0.0212913;0.0326863
6;calc iter;100;0.636301;0.53346;0.731993
6;total;1;69.4184;69.4184;69.4184
7;calc total;1;64.0052;64.0052;64.0052
7;calc update async;100;0.000128577;1.8178e-05;0.00994127
7;calc inner;100;0.496289;0.442722;0.526211
7;calc wait;100;0.106396;0.070145;0.313453
7;calc bound;100;0.0351426;0.0212952;0.0392021
7;calc iter;100;0.638577;0.542882;0.872017
7;total;1;69.4214;69.4214;69.4214
8;calc total;1;64.0033;64.0033;64.0033
8;calc update async;100;0.000112931;1.4494e-05;0.0091748
8;calc inner;100;0.499589;0.446495;0.526369
8;calc wait;100;0.110845;0.0484089;0.292662
8;calc bound;100;0.0273113;0.0211239;0.0333575
8;calc iter;100;0.638386;0.600841;0.834384
8;total;1;69.4217;69.4217;69.4217
9;calc total;1;64.0029;64.0029;64.0029
9;calc update async;100;0.000105042;1.3493e-05;0.00879681
9;calc inner;100;0.471245;0.432532;0.519673
9;calc wait;100;0.136835;0.0766363;0.25323
9;calc bound;100;0.0273367;0.022068;0.0329374
9;calc iter;100;0.637115;0.603611;0.70785
9;total;1;69.4216;69.4216;69.4216
10;calc total;1;63.9688;63.9688;63.9688
10;calc update async;100;0.000125183;1.3605e-05;0.0108189
10;calc inner;100;0.489195;0.438032;0.510019
10;calc wait;100;0.11751;0.0898765;0.192435
10;calc bound;100;0.0249176;0.0218941;0.0261542
10;calc iter;100;0.637388;0.61426;0.664234
10;total;1;69.4165;69.4165;69.4165
11;calc total;1;64.0022;64.0022;64.0022
11;calc update async;100;0.000101429;1.3436e-05;0.00844757
11;calc inner;100;0.478091;0.397747;0.519815
11;calc wait;100;0.132502;0.0726242;0.357993
11;calc bound;100;0.0257381;0.0220048;0.0276067
11;calc iter;100;0.637139;0.600057;0.778143
11;total;1;69.4142;69.4142;69.4142
12;calc total;1;63.5594;63.5594;63.5594
12;calc update async;100;3.19269e-05;1.6951e-05;0.000699659
12;calc inner;100;0.51218;0.345086;0.594384
12;calc wait;100;0.0925709;0.0492568;0.118384
12;calc bound;100;0.0275496;0.0222018;0.0455283
12;calc iter;100;0.634347;0.456841;0.715561
12;total;1;69.4269;69.4269;69.4269
13;calc total;1;64.0029;64.0029;64.0029
13;calc update async;100;0.000123262;2.2356e-05;0.00922498
13;calc inner;100;0.509374;0.419258;0.540412
13;calc wait;100;0.0897482;0.0584859;0.40287
13;calc bound;100;0.0356576;0.0223385;0.0406038
13;calc iter;100;0.639216;0.594735;0.869577
13;total;1;69.4266;69.4266;69.4266
14;calc total;1;63.8257;63.8257;63.8257
14;calc update async;100;0.000940666;1.792e-05;0.0915087
14;calc inner;100;0.513612;0.391524;0.542787
14;calc wait;100;0.0928735;0.0522932;0.153366
14;calc bound;100;0.0292202;0.0222665;0.0349085
14;calc iter;100;0.637211;0.603489;0.669107
14;total;1;69.4284;69.4284;69.4284
15;calc total;1;64.0028;64.0028;64.0028
15;calc update async;100;0.000128425;2.1342e-05;0.00890748
15;calc inner;100;0.499422;0.419198;0.534452
15;calc wait;100;0.0867349;0.0566681;0.369749
15;calc bound;100;0.0429153;0.0224418;0.0479882
15;calc iter;100;0.639379;0.575926;0.824437
15;total;1;69.4231;69.4231;69.4231
16;calc total;1;64.0046;64.0046;64.0046
16;calc update async;100;0.000143609;3.4185e-05;0.00994115
16;calc inner;100;0.477258;0.417855;0.514392
16;calc wait;100;0.111631;0.0505507;0.460641
16;calc bound;100;0.0506084;0.0207668;0.0529301
16;calc iter;100;0.639648;0.538638;0.940689
16;total;1;69.4199;69.4199;69.4199
17;calc total;1;64.0052;64.0052;64.0052
17;calc update async;100;0.000136898;1.9734e-05;0.0100651
17;calc inner;100;0.491782;0.417343;0.529958
17;calc wait;100;0.0946234;0.0429632;0.377452
17;calc bound;100;0.0458302;0.0220916;0.050569
17;calc iter;100;0.639404;0.546083;0.828248
17;total;1;69.4265;69.4265;69.4265
18;calc total;1;63.9699;63.9699;63.9699
18;calc update async;100;8.50798e-05;1.3547e-05;0.00639957
18;calc inner;100;0.510447;0.416179;0.539027
18;calc wait;100;0.0967643;0.0404442;0.380966
18;calc bound;100;0.0267259;0.0221942;0.0391572
18;calc iter;100;0.638467;0.59292;0.842708
18;total;1;69.4242;69.4242;69.4242
19;calc total;1;64.0052;64.0052;64.0052
19;calc update async;100;0.000136938;2.1825e-05;0.010603
19;calc inner;100;0.507962;0.418115;0.539658
19;calc wait;100;0.0842878;0.0542022;0.378419
19;calc bound;100;0.0349913;0.0222926;0.0391149
19;calc iter;100;0.639239;0.602714;0.837444
19;total;1;69.4247;69.4247;69.4247
20;calc total;1;63.5599;63.5599;63.5599
20;calc update async;100;3.66226e-05;1.7181e-05;0.00120952
20;calc inner;100;0.510949;0.345131;0.539986
20;calc wait;100;0.0907389;0.0394263;0.12851
20;calc bound;100;0.0294521;0.0221417;0.0419042
20;calc iter;100;0.634511;0.441187;0.673676
20;total;1;69.426;69.426;69.426
21;calc total;1;64.0053;64.0053;64.0053
21;calc update async;100;0.000121605;1.1768e-05;0.0103718
21;calc inner;100;0.486494;0.419368;0.533813
21;calc wait;100;0.121434;0.0693398;0.37596
21;calc bound;100;0.0283049;0.0225384;0.0344913
21;calc iter;100;0.63807;0.611837;0.829327
21;total;1;69.4274;69.4274;69.4274
22;calc total;1;63.827;63.827;63.827
22;calc update async;100;0.000865618;1.4615e-05;0.0844145
22;calc inner;100;0.501795;0.392216;0.528657
22;calc wait;100;0.103166;0.0392412;0.22874
22;calc bound;100;0.0255414;0.0220423;0.0272752
22;calc iter;100;0.636718;0.538301;0.723819
22;total;1;69.4235;69.4235;69.4235
23;calc total;1;64.0052;64.0052;64.0052
23;calc update async;100;0.000127138;1.1231e-05;0.0108343
23;calc inner;100;0.492829;0.41891;0.529423
23;calc wait;100;0.118316;0.0584776;0.370568
23;calc bound;100;0.0263191;0.0222081;0.0282189
23;calc iter;100;0.6381;0.598967;0.824652
23;total;1;69.4243;69.4243;69.4243
43;calc total;1;64.0052;64.0052;64.0052
43;calc update async;100;0.000161772;2.2025e-05;0.0130765
43;calc inner;100;0.507653;0.426977;0.547916
43;calc wait;100;0.086332;0.0603271;0.369222
43;calc bound;100;0.0347934;0.022452;0.0400679
43;calc iter;100;0.639573;0.615894;0.838284
43;total;1;69.4055;69.4055;69.4055
44;calc total;1;63.5594;63.5594;63.5594
44;calc update async;100;3.46754e-05;1.3957e-05;0.000754096
44;calc inner;100;0.510366;0.346428;0.549119
44;calc wait;100;0.0917393;0.0417698;0.12528
44;calc bound;100;0.0293604;0.022035;0.041933
44;calc iter;100;0.634629;0.444188;0.671403
44;total;1;69.4084;69.4084;69.4084
45;calc total;1;64.0052;64.0052;64.0052
45;calc update async;100;0.000143723;1.2938e-05;0.012578
45;calc inner;100;0.48574;0.430416;0.544418
45;calc wait;100;0.122392;0.0716907;0.363706
45;calc bound;100;0.0285039;0.0237085;0.0347298
45;calc iter;100;0.638292;0.605932;0.830412
45;total;1;69.4054;69.4054;69.4054
46;calc total;1;63.8257;63.8257;63.8257
46;calc update async;100;2.45018e-05;1.5049e-05;0.000512553
46;calc inner;100;0.501459;0.413087;0.535901
46;calc wait;100;0.105053;0.0417426;0.321709
46;calc bound;100;0.0255358;0.0219402;0.0270471
46;calc iter;100;0.636856;0.477918;0.776453
46;total;1;69.4055;69.4055;69.4055
47;calc total;1;64.0052;64.0052;64.0052
47;calc update async;100;0.000147314;1.3714e-05;0.0128966
47;calc inner;100;0.49256;0.429201;0.537524
47;calc wait;100;0.119108;0.0616255;0.358275
47;calc bound;100;0.0263436;0.0221107;0.0283629
47;calc iter;100;0.638568;0.607823;0.824658
47;total;1;69.4079;69.4079;69.4079
MPI
Running Jacobi on 48 processors with (4, 4 3) elements.
Array Dimensions: 1500 1500 1500
Block Dimensions: 375 375 500
== Energy Conservation Check ==
initial Energy:              125.000
  final Energy:              125.000
    Difference:               -0.000
== Time Statistics ==
Completed 100 iterations.
# unit_id;function_name;num_calls;avg_runtime;min_runtime;max_runtime
24;calc total;1;63.829;63.829;63.829
24;calc update async;100;0.000284612;1.1827e-05;0.026774
24;calc inner;100;0.49326;0.472774;0.550926
24;calc wait;100;0.114462;0.0458548;0.154458
24;calc bound;100;0.0275186;0.0227276;0.0351386
24;calc iter;100;0.636667;0.607372;0.66778
24;total;1;69.1987;69.1987;69.1987
25;calc total;1;63.8309;63.8309;63.8309
25;calc update async;100;0.00012254;1.1876e-05;0.0104488
25;calc inner;100;0.49735;0.47499;0.553713
25;calc wait;100;0.108307;0.0474838;0.149829
25;calc bound;100;0.0268981;0.0222702;0.0344754
25;calc iter;100;0.636454;0.616156;0.656328
25;total;1;69.1919;69.1919;69.1919
26;calc total;1;63.8318;63.8318;63.8318
26;calc update async;100;0.000126397;1.3003e-05;0.010767
26;calc inner;100;0.501226;0.477839;0.552323
26;calc wait;100;0.106268;0.0554155;0.159132
26;calc bound;100;0.0260534;0.0221096;0.0285629
26;calc iter;100;0.636937;0.608993;0.664024
26;total;1;69.1988;69.1988;69.1988
27;calc total;1;63.7683;63.7683;63.7683
27;calc update async;100;7.10143e-05;1.2614e-05;0.00516799
27;calc inner;100;0.513496;0.503965;0.549098
27;calc wait;100;0.0944068;0.0473887;0.131595
27;calc bound;100;0.027996;0.0221988;0.0359541
27;calc iter;100;0.636778;0.599527;0.676817
27;total;1;69.1968;69.1968;69.1968
28;calc total;1;63.8317;63.8317;63.8317
28;calc update async;100;0.000133371;1.2651e-05;0.0108422
28;calc inner;100;0.510282;0.497642;0.549892
28;calc wait;100;0.0919059;0.0481193;0.113518
28;calc bound;100;0.0317201;0.0221604;0.0402593
28;calc iter;100;0.637183;0.610542;0.692757
28;total;1;69.1986;69.1986;69.1986
29;calc total;1;63.8317;63.8317;63.8317
29;calc update async;100;0.000135288;1.1429e-05;0.0109734
29;calc inner;100;0.51056;0.499676;0.550464
29;calc wait;100;0.0922794;0.0582795;0.13208
29;calc bound;100;0.032037;0.0217836;0.0398004
29;calc iter;100;0.637607;0.600013;0.670226
29;total;1;69.1941;69.1941;69.1941
30;calc total;1;63.8316;63.8316;63.8316
30;calc update async;100;0.000146328;2.6817e-05;0.0111582
30;calc inner;100;0.495622;0.478409;0.548353
30;calc wait;100;0.0890487;0.0386125;0.137956
30;calc bound;100;0.0441982;0.0219309;0.0501481
30;calc iter;100;0.637772;0.539819;0.693505
30;total;1;69.1848;69.1848;69.1848
31;calc total;1;63.7543;63.7543;63.7543
31;calc update async;100;9.43794e-05;3.0195e-05;0.00535623
31;calc inner;100;0.489013;0.465143;0.538853
31;calc wait;100;0.0962883;0.0609696;0.124181
31;calc bound;100;0.0475158;0.0220891;0.0527544
31;calc iter;100;0.637021;0.578175;0.671029
31;total;1;69.1998;69.1998;69.1998
32;calc total;1;63.8326;63.8326;63.8326
32;calc update async;100;0.000151206;2.4753e-05;0.0113822
32;calc inner;100;0.486514;0.467787;0.550225
32;calc wait;100;0.100167;0.0472594;0.13233
32;calc bound;100;0.0480058;0.0207871;0.0529816
32;calc iter;100;0.638052;0.542515;0.709593
32;total;1;69.1962;69.1962;69.1962
33;calc total;1;63.8339;63.8339;63.8339
33;calc update async;100;0.000151222;1.1842e-05;0.0129625
33;calc inner;100;0.512019;0.502037;0.553942
33;calc wait;100;0.0937998;0.0411877;0.128531
33;calc bound;100;0.0283816;0.0221117;0.0358616
33;calc iter;100;0.637436;0.604574;0.70231
33;total;1;69.1965;69.1965;69.1965
34;calc total;1;63.8339;63.8339;63.8339
34;calc update async;100;0.000144433;1.4666e-05;0.0118405
34;calc inner;100;0.510785;0.498555;0.549742
34;calc wait;100;0.0873276;0.0579175;0.105889
34;calc bound;100;0.0316504;0.022204;0.0388463
34;calc iter;100;0.637245;0.607105;0.669934
34;total;1;69.1822;69.1822;69.1822
35;calc total;1;63.7695;63.7695;63.7695
35;calc update async;100;9.03176e-05;1.521e-05;0.00621802
35;calc inner;100;0.512682;0.501984;0.543668
35;calc wait;100;0.0848434;0.0458998;0.121698
35;calc bound;100;0.0334326;0.0220455;0.0450291
35;calc iter;100;0.636984;0.598099;0.669598
35;total;1;69.1966;69.1966;69.1966
36;calc total;1;63.8339;63.8339;63.8339
36;calc update async;100;0.000124694;1.347e-05;0.0106938
36;calc inner;100;0.497068;0.477528;0.551162
36;calc wait;100;0.112297;0.0607542;0.162445
36;calc bound;100;0.0259021;0.0225885;0.0283443
36;calc iter;100;0.636798;0.607943;0.665725
36;total;1;69.1892;69.1892;69.1892
37;calc total;1;63.8338;63.8338;63.8338
37;calc update async;100;0.000137667;1.2404e-05;0.0119741
37;calc inner;100;0.490093;0.470416;0.551066
37;calc wait;100;0.116788;0.0444625;0.157676
37;calc bound;100;0.0280379;0.0219705;0.0343657
37;calc iter;100;0.636532;0.609707;0.663431
37;total;1;69.1966;69.1966;69.1966
38;calc total;1;63.8338;63.8338;63.8338
38;calc update async;100;0.000146975;1.3821e-05;0.0127907
38;calc inner;100;0.500463;0.478776;0.550901
38;calc wait;100;0.105916;0.0627442;0.14589
38;calc bound;100;0.0260116;0.0226153;0.0328588
38;calc iter;100;0.63693;0.614951;0.65961
38;total;1;69.1962;69.1962;69.1962
39;calc total;1;63.7552;63.7552;63.7552
39;calc update async;100;8.28456e-05;1.5572e-05;0.00571451
39;calc inner;100;0.512611;0.503038;0.53683
39;calc wait;100;0.0915115;0.0501929;0.137509
39;calc bound;100;0.0308885;0.022126;0.0429048
39;calc iter;100;0.636629;0.597072;0.679096
39;total;1;69.1985;69.1985;69.1985
40;calc total;1;63.829;63.829;63.829
40;calc update async;100;0.000325577;1.2907e-05;0.0305592
40;calc inner;100;0.511184;0.50103;0.54684
40;calc wait;100;0.0973684;0.0598957;0.128777
40;calc bound;100;0.0273493;0.022211;0.0391556
40;calc iter;100;0.637257;0.602309;0.703932
40;total;1;69.1976;69.1976;69.1976
41;calc total;1;63.8338;63.8338;63.8338
41;calc update async;100;0.000151297;1.4171e-05;0.0124082
41;calc inner;100;0.510186;0.496405;0.549651
41;calc wait;100;0.0912597;0.0602314;0.119372
41;calc bound;100;0.0333344;0.0222241;0.0411122
41;calc iter;100;0.637869;0.610927;0.687034
41;total;1;69.1961;69.1961;69.1961
42;calc total;1;63.8338;63.8338;63.8338
42;calc update async;100;0.00016435;1.8384e-05;0.0128382
42;calc inner;100;0.48875;0.472116;0.547846
42;calc wait;100;0.0971222;0.0580537;0.139827
42;calc bound;100;0.0467159;0.0217988;0.0523923
42;calc iter;100;0.638203;0.585191;0.715604
42;total;1;69.194;69.194;69.194
43;calc total;1;63.7695;63.7695;63.7695
43;calc update async;100;9.58934e-05;2.6016e-05;0.00613226
43;calc inner;100;0.49547;0.482195;0.540896
43;calc wait;100;0.0863343;0.059244;0.137297
43;calc bound;100;0.0444812;0.0219101;0.0532131
43;calc iter;100;0.637439;0.589757;0.737547
43;total;1;69.1959;69.1959;69.1959
44;calc total;1;63.8338;63.8338;63.8338
44;calc update async;100;0.000172827;3.1142e-05;0.0130329
44;calc inner;100;0.482963;0.4617;0.55002
44;calc wait;100;0.10376;0.0532453;0.158827
44;calc bound;100;0.0487903;0.021446;0.0529279
44;calc iter;100;0.638337;0.53644;0.749522
44;total;1;69.1943;69.1943;69.1943
45;calc total;1;63.8338;63.8338;63.8338
45;calc update async;100;0.000148958;1.4725e-05;0.0124335
45;calc inner;100;0.511577;0.50279;0.549767
45;calc wait;100;0.0904816;0.0421897;0.127324
45;calc bound;100;0.0304545;0.0220422;0.0389968
45;calc iter;100;0.637418;0.600791;0.697443
45;total;1;69.1961;69.1961;69.1961
46;calc total;1;63.8338;63.8338;63.8338
46;calc update async;100;0.000147579;1.414e-05;0.0127217
46;calc inner;100;0.512021;0.500915;0.549235
46;calc wait;100;0.0936779;0.0584622;0.118873
46;calc bound;100;0.0274902;0.0222795;0.0331151
46;calc iter;100;0.637309;0.610228;0.68398
46;total;1;69.1957;69.1957;69.1957
47;calc total;1;63.7542;63.7542;63.7542
47;calc update async;100;8.14117e-05;1.4673e-05;0.00536192
47;calc inner;100;0.509872;0.497042;0.536109
47;calc wait;100;0.085782;0.057969;0.111333
47;calc bound;100;0.0335014;0.0223771;0.0428238
47;calc iter;100;0.637043;0.610738;0.682785
47;total;1;69.1936;69.1936;69.1936
0;calc total;1;63.8326;63.8326;63.8326
0;calc update async;100;0.000131056;1.1392e-05;0.011433
0;calc inner;100;0.486892;0.459272;0.527544
0;calc wait;100;0.119419;0.0572998;0.168049
0;calc bound;100;0.0262357;0.0222918;0.0346128
0;calc iter;100;0.6361;0.606791;0.667567
0;total;1;69.2309;69.2309;69.2309
1;calc total;1;63.8338;63.8338;63.8338
1;calc update async;100;0.000142355;1.2586e-05;0.0124378
1;calc inner;100;0.487566;0.455692;0.526909
1;calc wait;100;0.118639;0.0475853;0.200817
1;calc bound;100;0.0259969;0.0220295;0.0319872
1;calc iter;100;0.63587;0.606777;0.682305
1;total;1;69.2201;69.2201;69.2201
2;calc total;1;63.8338;63.8338;63.8338
2;calc update async;100;0.000136665;1.2911e-05;0.0118278
2;calc inner;100;0.487934;0.465565;0.527475
2;calc wait;100;0.120505;0.0555498;0.165756
2;calc bound;100;0.0255468;0.022455;0.029627
2;calc iter;100;0.636031;0.600879;0.668125
2;total;1;69.2181;69.2181;69.2181
3;calc total;1;63.7694;63.7694;63.7694
3;calc update async;100;8.58417e-05;1.2861e-05;0.00630158
3;calc inner;100;0.504535;0.470385;0.520568
3;calc wait;100;0.101268;0.0619933;0.14298
3;calc bound;100;0.0288907;0.021106;0.0373326
3;calc iter;100;0.636357;0.604972;0.682093
3;total;1;69.2321;69.2321;69.2321
4;calc total;1;63.8338;63.8338;63.8338
4;calc update async;100;0.000143364;1.2883e-05;0.012167
4;calc inner;100;0.503988;0.460665;0.527265
4;calc wait;100;0.102189;0.0628545;0.221227
4;calc bound;100;0.0282099;0.0215978;0.0388348
4;calc iter;100;0.636702;0.569836;0.798312
4;total;1;69.2306;69.2306;69.2306
5;calc total;1;63.8338;63.8338;63.8338
5;calc update async;100;0.000141018;1.4052e-05;0.0118562
5;calc inner;100;0.505445;0.469561;0.529578
5;calc wait;100;0.102176;0.0615035;0.219586
5;calc bound;100;0.0288771;0.0214382;0.0348985
5;calc iter;100;0.636844;0.593855;0.720123
5;total;1;69.2327;69.2327;69.2327
6;calc total;1;63.8338;63.8338;63.8338
6;calc update async;100;0.000160237;2.6957e-05;0.0119901
6;calc inner;100;0.483657;0.452029;0.528982
6;calc wait;100;0.105688;0.0748585;0.238157
6;calc bound;100;0.0473921;0.0218908;0.0517377
6;calc iter;100;0.637842;0.598867;0.835649
6;total;1;69.2309;69.2309;69.2309
7;calc total;1;63.7551;63.7551;63.7551
7;calc update async;100;0.00220462;2.8607e-05;0.216563
7;calc inner;100;0.48347;0.434333;0.499822
7;calc wait;100;0.103177;0.0744769;0.133361
7;calc bound;100;0.0474067;0.0206852;0.0523209
7;calc iter;100;0.636495;0.57767;0.821307
7;total;1;69.2285;69.2285;69.2285
8;calc total;1;63.829;63.829;63.829
8;calc update async;100;0.000324771;2.8865e-05;0.0284912
8;calc inner;100;0.482621;0.44223;0.524622
8;calc wait;100;0.10618;0.0657656;0.269942
8;calc bound;100;0.0483457;0.0219527;0.0519459
8;calc iter;100;0.637769;0.563795;0.873162
8;total;1;69.212;69.212;69.212
9;calc total;1;63.8309;63.8309;63.8309
9;calc update async;100;0.00012599;1.3279e-05;0.0104122
9;calc inner;100;0.5033;0.467729;0.525968
9;calc wait;100;0.102679;0.0679673;0.162611
9;calc bound;100;0.0290049;0.0211597;0.0370599
9;calc iter;100;0.63705;0.600332;0.691882
9;total;1;69.2195;69.2195;69.2195
10;calc total;1;63.8318;63.8318;63.8318
10;calc update async;100;0.000129993;1.1196e-05;0.0107153
10;calc inner;100;0.502777;0.459077;0.524178
10;calc wait;100;0.102855;0.0696623;0.208916
10;calc bound;100;0.0289142;0.0215234;0.0390698
10;calc iter;100;0.636705;0.585529;0.796602
10;total;1;69.2344;69.2344;69.2344
11;calc total;1;63.7683;63.7683;63.7683
11;calc update async;100;7.6925e-05;1.2008e-05;0.00560251
11;calc inner;100;0.503454;0.469462;0.520498
11;calc wait;100;0.102828;0.0474002;0.189687
11;calc bound;100;0.029086;0.0216055;0.0358819
11;calc iter;100;0.636165;0.596576;0.698789
11;total;1;69.2262;69.2262;69.2262
12;calc total;1;63.8317;63.8317;63.8317
12;calc update async;100;0.000128708;1.3637e-05;0.010814
12;calc inner;100;0.496729;0.472338;0.555817
12;calc wait;100;0.109475;0.0644746;0.166708
12;calc bound;100;0.0269781;0.0223888;0.0341293
12;calc iter;100;0.637058;0.60678;0.684521
12;total;1;69.236;69.236;69.236
13;calc total;1;63.8316;63.8316;63.8316
13;calc update async;100;0.000129566;1.3479e-05;0.0110758
13;calc inner;100;0.500584;0.477726;0.555684
13;calc wait;100;0.107646;0.0405009;0.157237
13;calc bound;100;0.0257121;0.0221203;0.0276916
13;calc iter;100;0.63688;0.610657;0.66153
13;total;1;69.2277;69.2277;69.2277
14;calc total;1;63.8316;63.8316;63.8316
14;calc update async;100;0.000125892;1.2607e-05;0.0109145
14;calc inner;100;0.492196;0.474999;0.554754
14;calc wait;100;0.116623;0.0597942;0.167785
14;calc bound;100;0.0269083;0.0221208;0.0321845
14;calc iter;100;0.636622;0.603201;0.673099
14;total;1;69.2326;69.2326;69.2326
15;calc total;1;63.7543;63.7543;63.7543
15;calc update async;100;7.85972e-05;1.5802e-05;0.00511844
15;calc inner;100;0.511705;0.500768;0.539319
15;calc wait;100;0.0912894;0.048152;0.138048
15;calc bound;100;0.0309862;0.0223812;0.0447704
15;calc iter;100;0.637042;0.607955;0.681995
15;total;1;69.2301;69.2301;69.2301
16;calc total;1;63.8326;63.8326;63.8326
16;calc update async;100;0.000144612;1.8348e-05;0.0117057
16;calc inner;100;0.51053;0.495974;0.552924
16;calc wait;100;0.0915258;0.0577295;0.143392
16;calc bound;100;0.0322169;0.0222574;0.039929
16;calc iter;100;0.637324;0.600579;0.698311
16;total;1;69.2321;69.2321;69.2321
17;calc total;1;63.8338;63.8338;63.8338
17;calc update async;100;0.000151911;1.5126e-05;0.0130008
17;calc inner;100;0.51171;0.500515;0.553313
17;calc wait;100;0.0963295;0.0622098;0.131394
17;calc bound;100;0.0280651;0.0220646;0.0325881
17;calc iter;100;0.637415;0.603449;0.678414
17;total;1;69.2221;69.2221;69.2221
18;calc total;1;63.8338;63.8338;63.8338
18;calc update async;100;0.000161314;2.0942e-05;0.0123198
18;calc inner;100;0.489158;0.466375;0.553051
18;calc wait;100;0.0976412;0.0519457;0.157027
18;calc bound;100;0.0465417;0.0215452;0.0528309
18;calc iter;100;0.638301;0.539908;0.718067
18;total;1;69.225;69.225;69.225
19;calc total;1;63.7694;63.7694;63.7694
19;calc update async;100;0.000104065;2.6503e-05;0.00648639
19;calc inner;100;0.48504;0.465153;0.540972
19;calc wait;100;0.101425;0.0626714;0.146284
19;calc bound;100;0.0484744;0.0220014;0.052605
19;calc iter;100;0.637556;0.596114;0.738112
19;total;1;69.2235;69.2235;69.2235
20;calc total;1;63.8338;63.8338;63.8338
20;calc update async;100;0.00016104;2.4152e-05;0.0126099
20;calc inner;100;0.495238;0.47635;0.554031
20;calc wait;100;0.0901702;0.0552171;0.154598
20;calc bound;100;0.0451007;0.0220211;0.0496863
20;calc iter;100;0.638043;0.576461;0.74488
20;total;1;69.236;69.236;69.236
21;calc total;1;63.8338;63.8338;63.8338
21;calc update async;100;0.000151631;1.5325e-05;0.012344
21;calc inner;100;0.510712;0.499519;0.552832
21;calc wait;100;0.0888327;0.0420458;0.143652
21;calc bound;100;0.0307563;0.0222749;0.0397471
21;calc iter;100;0.637835;0.604942;0.701148
21;total;1;69.2302;69.2302;69.2302
22;calc total;1;63.8338;63.8338;63.8338
22;calc update async;100;0.000156774;2.0028e-05;0.0127467
22;calc inner;100;0.510696;0.495319;0.553338
22;calc wait;100;0.0861317;0.0579837;0.124319
22;calc bound;100;0.0324718;0.0221984;0.0392325
22;calc iter;100;0.637406;0.598125;0.679994
22;total;1;69.2325;69.2325;69.2325
23;calc total;1;63.7551;63.7551;63.7551
23;calc update async;100;8.15898e-05;1.4771e-05;0.00600915
23;calc inner;100;0.511825;0.500764;0.537518
23;calc wait;100;0.0926457;0.0526571;0.124576
23;calc bound;100;0.0287937;0.0222143;0.0437327
23;calc iter;100;0.636632;0.605505;0.672147
23;total;1;69.2262;69.2262;69.2262
