# Supplementary material for: A Halo abstraction for distributed n-dimensional structured grids within the C++ PGAS library DASH
Source: PeerJ Comput Sci. 2023 Feb 3;9:e1203. doi: 10.7717/peerj-cs.1203 (PMC10280232; doi:10.7717/peerj-cs.1203)
Supplement: Supplemental Information 2 [file peerj-cs-09-1203-s002.gz › raw_haswell/res_3d/strong/plain/heat3d_n16_c24_1500_21918154.out]

DASH
InitEnergy=125.00000
EndEnergy=125.00000
DiffEnergy=-0.00000
Matrixspec: 1500 x 1500 x 1500
Iterations: 100
# unit_id;function_name;num_calls;avg_runtime;min_runtime;max_runtime
0;initialize;1;4.60161;4.60161;4.60161
0;async;100;0.00587;0.00193;0.00909
0;inner;100;0.04710;0.04602;0.05098
0;wait;100;0.00003;0.00002;0.00008
0;boundary;100;0.01090;0.01028;0.01340
0;calc iter;100;0.06389;0.06183;0.06613
0;calc total;1;6.41018;6.41018;6.41018
0;total;1;11.84626;11.84626;11.84626
24;initialize;1;4.24257;4.24257;4.24257
24;async;100;0.00517889;0.00166808;0.0177267
24;inner;100;0.0477071;0.0435649;0.05367
24;wait;100;2.62082e-05;1.6838e-05;6.3085e-05
24;boundary;100;0.0109133;0.00998863;0.0158993
24;calc iter;100;0.0638269;0.0597223;0.0746442
24;calc total;1;6.41017;6.41017;6.41017
24;total;1;11.4873;11.4873;11.4873
72;initialize;1;4.27335;4.27335;4.27335
72;async;100;0.00532274;0.00221211;0.0132487
72;inner;100;0.0476411;0.0445623;0.0516997
72;wait;100;2.62996e-05;1.7962e-05;7.2261e-05
72;boundary;100;0.0108694;0.00994152;0.0153369
72;calc iter;100;0.063861;0.0603387;0.0708762
72;calc total;1;6.41017;6.41017;6.41017
72;total;1;11.518;11.518;11.518
48;initialize;1;4.28937;4.28937;4.28937
48;async;100;0.00683498;0.0031966;0.00836784
48;inner;100;0.0459508;0.0452221;0.0508164
48;wait;100;2.87923e-05;1.8848e-05;5.4095e-05
48;boundary;100;0.0110823;0.0101563;0.0114335
48;calc iter;100;0.0638979;0.0621812;0.0650328
48;calc total;1;6.41016;6.41016;6.41016
48;total;1;11.5332;11.5332;11.5332
1;initialize;1;4.60157;4.60157;4.60157
1;async;100;0.00470649;0.00246142;0.00844158
1;inner;100;0.0462576;0.0447945;0.0506356
1;wait;100;3.93854e-05;2.2281e-05;7.8428e-05
1;boundary;100;0.0128551;0.0103871;0.0147636
1;calc iter;100;0.0638597;0.0621392;0.067125
1;calc total;1;6.41017;6.41017;6.41017
1;total;1;11.8462;11.8462;11.8462
25;initialize;1;4.24258;4.24258;4.24258
25;async;100;0.00519475;0.00222346;0.0199888
25;inner;100;0.0478509;0.0423263;0.0571519
25;wait;100;2.54999e-05;1.6727e-05;7.0145e-05
25;boundary;100;0.0107333;0.0102725;0.0158196
25;calc iter;100;0.0638055;0.0570523;0.0743427
25;calc total;1;6.41017;6.41017;6.41017
25;total;1;11.4873;11.4873;11.4873
73;initialize;1;4.26839;4.26839;4.26839
73;async;100;0.00489961;0.00212717;0.0142402
73;inner;100;0.0482343;0.0449443;0.051915
73;wait;100;2.47111e-05;1.7133e-05;7.071e-05
73;boundary;100;0.01068;0.0103477;0.0144133
73;calc iter;100;0.0638396;0.0610583;0.0717231
73;calc total;1;6.41017;6.41017;6.41017
73;total;1;11.513;11.513;11.513
49;initialize;1;4.28939;4.28939;4.28939
49;async;100;0.00565292;0.00294671;0.00658717
49;inner;100;0.0449394;0.0440429;0.0504826
49;wait;100;4.25096e-05;2.1336e-05;6.7468e-05
49;boundary;100;0.0132271;0.010205;0.0147707
49;calc iter;100;0.0638631;0.0616938;0.0654466
49;calc total;1;6.41016;6.41016;6.41016
49;total;1;11.5332;11.5332;11.5332
2;initialize;1;4.60159;4.60159;4.60159
2;async;100;0.00431564;0.00224871;0.0116477
2;inner;100;0.0459894;0.0443589;0.0507026
2;wait;100;4.28021e-05;1.9492e-05;7.3461e-05
2;boundary;100;0.0134943;0.0102908;0.015223
2;calc iter;100;0.0638436;0.061912;0.0695228
2;calc total;1;6.41017;6.41017;6.41017
2;total;1;11.8462;11.8462;11.8462
26;initialize;1;4.2319;4.2319;4.2319
26;async;100;0.00541446;0.00242977;0.0203512
26;inner;100;0.0476838;0.0425357;0.0518157
26;wait;100;2.35188e-05;1.6257e-05;6.3376e-05
26;boundary;100;0.0106818;0.0102532;0.0138548
26;calc iter;100;0.0638049;0.058324;0.0756947
26;calc total;1;6.41017;6.41017;6.41017
26;total;1;11.4766;11.4766;11.4766
74;initialize;1;4.2684;4.2684;4.2684
74;async;100;0.00504699;0.00188592;0.0141737
74;inner;100;0.0481668;0.0448494;0.0520398
74;wait;100;2.26293e-05;1.6604e-05;5.3791e-05
74;boundary;100;0.0105985;0.0102757;0.0131641
74;calc iter;100;0.0638362;0.0606567;0.0704512
74;calc total;1;6.41017;6.41017;6.41017
74;total;1;11.513;11.513;11.513
50;initialize;1;4.28938;4.28938;4.28938
50;async;100;0.00508345;0.00236358;0.00796451
50;inner;100;0.0456009;0.0444624;0.0510349
50;wait;100;4.47004e-05;2.0657e-05;6.1433e-05
50;boundary;100;0.0131301;0.0102224;0.0142635
50;calc iter;100;0.0638606;0.0613165;0.0661563
50;calc total;1;6.41016;6.41016;6.41016
50;total;1;11.5332;11.5332;11.5332
3;initialize;1;4.60157;4.60157;4.60157
3;async;100;0.00485927;0.00183547;0.0103411
3;inner;100;0.0473754;0.0462822;0.0514281
3;wait;100;3.10652e-05;1.7668e-05;5.8801e-05
3;boundary;100;0.0116105;0.0103145;0.0130481
3;calc iter;100;0.0638774;0.0610005;0.0682974
3;calc total;1;6.41017;6.41017;6.41017
3;total;1;11.8462;11.8462;11.8462
27;initialize;1;4.23456;4.23456;4.23456
27;async;100;0.00530934;0.002587;0.0257572
27;inner;100;0.0477506;0.0413765;0.0540142
27;wait;100;2.57734e-05;1.6866e-05;5.3076e-05
27;boundary;100;0.0107276;0.0102229;0.0143888
27;calc iter;100;0.0638145;0.0582689;0.0778557
27;calc total;1;6.41017;6.41017;6.41017
27;total;1;11.4792;11.4792;11.4792
75;initialize;1;4.26837;4.26837;4.26837
75;async;100;0.00532478;0.00206882;0.0195335
75;inner;100;0.0478472;0.0439202;0.051995
75;wait;100;2.42983e-05;1.6191e-05;5.3836e-05
75;boundary;100;0.0106449;0.010262;0.0123013
75;calc iter;100;0.0638426;0.0597381;0.0741935
75;calc total;1;6.41017;6.41017;6.41017
75;total;1;11.513;11.513;11.513
51;initialize;1;4.28937;4.28937;4.28937
51;async;100;0.00587929;0.00194456;0.00983062
51;inner;100;0.0456298;0.044829;0.0506522
51;wait;100;3.28861e-05;1.8795e-05;5.8276e-05
51;boundary;100;0.0123284;0.0103331;0.0137206
51;calc iter;100;0.0638718;0.0612379;0.0669326
51;calc total;1;6.41016;6.41016;6.41016
51;total;1;11.5332;11.5332;11.5332
4;initialize;1;4.60163;4.60163;4.60163
4;async;100;0.00599676;0.00237532;0.00921784
4;inner;100;0.0473393;0.0462953;0.0513764
4;wait;100;2.32742e-05;1.6514e-05;5.8636e-05
4;boundary;100;0.0105442;0.0102232;0.0117733
4;calc iter;100;0.0639048;0.0617675;0.0664558
4;calc total;1;6.41017;6.41017;6.41017
4;total;1;11.8462;11.8462;11.8462
28;initialize;1;4.24258;4.24258;4.24258
28;async;100;0.00612558;0.0024577;0.0203248
28;inner;100;0.0470856;0.0422413;0.0513584
28;wait;100;2.37226e-05;1.5945e-05;7.5181e-05
28;boundary;100;0.0106049;0.00965817;0.0124826
28;calc iter;100;0.063841;0.0593048;0.0758361
28;calc total;1;6.41017;6.41017;6.41017
28;total;1;11.4873;11.4873;11.4873
76;initialize;1;4.27334;4.27334;4.27334
76;async;100;0.00558048;0.00186038;0.0155392
76;inner;100;0.0473775;0.0444068;0.0518165
76;wait;100;2.53398e-05;1.6515e-05;5.6726e-05
76;boundary;100;0.0108862;0.00963345;0.0128693
76;calc iter;100;0.063871;0.060962;0.0722054
76;calc total;1;6.41016;6.41016;6.41016
76;total;1;11.518;11.518;11.518
52;initialize;1;4.28937;4.28937;4.28937
52;async;100;0.00764504;0.00315006;0.0091526
52;inner;100;0.0454409;0.0446891;0.0501841
52;wait;100;2.51986e-05;1.9059e-05;7.4339e-05
52;boundary;100;0.0107951;0.0102146;0.0113062
52;calc iter;100;0.0639074;0.0620069;0.0653665
52;calc total;1;6.41016;6.41016;6.41016
52;total;1;11.5332;11.5332;11.5332
29;initialize;1;4.24262;4.24262;4.24262
29;async;100;0.00559829;0.00197078;0.0127296
29;inner;100;0.0472549;0.0437467;0.05193
29;wait;100;2.40186e-05;1.6483e-05;4.9711e-05
29;boundary;100;0.0109786;0.0086549;0.016065
29;calc iter;100;0.0638572;0.0585957;0.0692897
29;calc total;1;6.41017;6.41017;6.41017
29;total;1;11.4873;11.4873;11.4873
77;initialize;1;4.26839;4.26839;4.26839
77;async;100;0.0058105;0.00212448;0.00957103
77;inner;100;0.0469345;0.0440885;0.0516092
77;wait;100;2.42902e-05;1.6119e-05;7.7775e-05
77;boundary;100;0.0111132;0.00890651;0.0144369
77;calc iter;100;0.0638838;0.0610708;0.0673797
77;calc total;1;6.41016;6.41016;6.41016
77;total;1;11.513;11.513;11.513
53;initialize;1;4.28938;4.28938;4.28938
53;async;100;0.00806074;0.0029672;0.00998186
53;inner;100;0.045442;0.0446103;0.0506531
53;wait;100;2.23677e-05;1.813e-05;5.8799e-05
53;boundary;100;0.0104191;0.00937738;0.0106386
53;calc iter;100;0.0639456;0.0620778;0.0656908
53;calc total;1;6.41016;6.41016;6.41016
53;total;1;11.5332;11.5332;11.5332
30;initialize;1;4.23283;4.23283;4.23283
30;async;100;0.00483582;0.00213383;0.0150343
30;inner;100;0.0474759;0.0418468;0.0516835
30;wait;100;3.22363e-05;1.5698e-05;6.0899e-05
30;boundary;100;0.0114376;0.0101136;0.0164303
30;calc iter;100;0.0637827;0.0578352;0.0726647
30;calc total;1;6.41017;6.41017;6.41017
30;total;1;11.4775;11.4775;11.4775
78;initialize;1;4.27337;4.27337;4.27337
78;async;100;0.00481234;0.00251178;0.0103568
78;inner;100;0.047716;0.0448619;0.0514437
78;wait;100;2.97621e-05;1.9526e-05;9.6049e-05
78;boundary;100;0.0112525;0.0102559;0.0144214
78;calc iter;100;0.0638116;0.0617313;0.069421
78;calc total;1;6.41016;6.41016;6.41016
78;total;1;11.518;11.518;11.518
54;initialize;1;4.28939;4.28939;4.28939
54;async;100;0.00802618;0.00310367;0.010043
54;inner;100;0.0454299;0.0446098;0.0504062
54;wait;100;2.19435e-05;1.7853e-05;6.2928e-05
54;boundary;100;0.0104532;0.00992687;0.0106397
54;calc iter;100;0.0639325;0.0626194;0.0654361
54;calc total;1;6.41016;6.41016;6.41016
54;total;1;11.5332;11.5332;11.5332
31;initialize;1;4.24263;4.24263;4.24263
31;async;100;0.00497248;0.00244712;0.0203284
31;inner;100;0.0470967;0.0424472;0.0510905
31;wait;100;3.11209e-05;1.712e-05;7.1196e-05
31;boundary;100;0.0116703;0.0100075;0.0142007
31;calc iter;100;0.0637717;0.060295;0.0754982
31;calc total;1;6.41017;6.41017;6.41017
31;total;1;11.4873;11.4873;11.4873
79;initialize;1;4.27335;4.27335;4.27335
79;async;100;0.00429764;0.00192957;0.0126963
79;inner;100;0.048037;0.0454242;0.0521205
79;wait;100;2.85758e-05;1.6809e-05;5.8476e-05
79;boundary;100;0.0114407;0.0101749;0.0134067
79;calc iter;100;0.0638053;0.0605192;0.0694685
79;calc total;1;6.41016;6.41016;6.41016
79;total;1;11.518;11.518;11.518
55;initialize;1;4.2894;4.2894;4.2894
55;async;100;0.00663885;0.00290831;0.00819793
55;inner;100;0.0456285;0.0449125;0.0503359
55;wait;100;3.09116e-05;1.9022e-05;0.000102844
55;boundary;100;0.0115823;0.0103269;0.0119822
55;calc iter;100;0.0638819;0.0625016;0.0651413
55;calc total;1;6.41016;6.41016;6.41016
55;total;1;11.5332;11.5332;11.5332
32;initialize;1;4.24264;4.24264;4.24264
32;async;100;0.00483212;0.0023389;0.0229794
32;inner;100;0.0472283;0.0424073;0.051702
32;wait;100;3.06747e-05;1.6876e-05;7.0313e-05
32;boundary;100;0.0116795;0.0102236;0.01359
32;calc iter;100;0.0637721;0.0582645;0.0762467
32;calc total;1;6.41018;6.41018;6.41018
32;total;1;11.4873;11.4873;11.4873
80;initialize;1;4.26837;4.26837;4.26837
80;async;100;0.00478633;0.00181938;0.0145069
80;inner;100;0.047194;0.044084;0.0521575
80;wait;100;2.96334e-05;1.5561e-05;5.1016e-05
80;boundary;100;0.0117874;0.0103238;0.0136238
80;calc iter;100;0.063799;0.0604562;0.0693777
80;calc total;1;6.41016;6.41016;6.41016
80;total;1;11.513;11.513;11.513
56;initialize;1;4.28936;4.28936;4.28936
56;async;100;0.00614929;0.00318301;0.00994532
56;inner;100;0.0454563;0.0446462;0.0504631
56;wait;100;3.77744e-05;2.2905e-05;5.5475e-05
56;boundary;100;0.0122249;0.010264;0.0129518
56;calc iter;100;0.0638695;0.061851;0.0668558
56;calc total;1;6.41016;6.41016;6.41016
56;total;1;11.5332;11.5332;11.5332
81;initialize;1;4.27339;4.27339;4.27339
81;async;100;0.00475503;0.00201817;0.0199968
81;inner;100;0.0475401;0.0432716;0.0520956
81;wait;100;2.86745e-05;1.6671e-05;5.3055e-05
81;boundary;100;0.0114802;0.0102122;0.013796
81;calc iter;100;0.063805;0.0582587;0.0770836
81;calc total;1;6.41016;6.41016;6.41016
81;total;1;11.518;11.518;11.518
57;initialize;1;4.28935;4.28935;4.28935
57;async;100;0.00713143;0.00298789;0.00894549
57;inner;100;0.0460169;0.0452559;0.0507023
57;wait;100;2.3157e-05;1.8529e-05;5.7776e-05
57;boundary;100;0.0107377;0.0101463;0.0110146
57;calc iter;100;0.0639103;0.0611909;0.0658733
57;calc total;1;6.41016;6.41016;6.41016
57;total;1;11.5332;11.5332;11.5332
82;initialize;1;4.27336;4.27336;4.27336
82;async;100;0.00479454;0.0021059;0.0194105
82;inner;100;0.0474812;0.0439908;0.0518935
82;wait;100;3.27306e-05;1.8565e-05;5.8883e-05
82;boundary;100;0.0115127;0.0102899;0.013449
82;calc iter;100;0.0638223;0.0599613;0.0741377
82;calc total;1;6.41016;6.41016;6.41016
82;total;1;11.518;11.518;11.518
58;initialize;1;4.28937;4.28937;4.28937
58;async;100;0.00763015;0.00320482;0.00942387
58;inner;100;0.0457176;0.0449178;0.0510987
58;wait;100;1.92895e-05;1.6176e-05;5.3597e-05
58;boundary;100;0.0105781;0.00950223;0.0107821
58;calc iter;100;0.0639465;0.0619988;0.0652905
58;calc total;1;6.41016;6.41016;6.41016
58;total;1;11.5332;11.5332;11.5332
83;initialize;1;4.27335;4.27335;4.27335
83;async;100;0.00504225;0.0021188;0.0134603
83;inner;100;0.0475758;0.0443739;0.05179
83;wait;100;3.1034e-05;1.83e-05;7.7118e-05
83;boundary;100;0.0111972;0.0101769;0.0146526
83;calc iter;100;0.0638473;0.0618601;0.0709405
83;calc total;1;6.41016;6.41016;6.41016
83;total;1;11.518;11.518;11.518
59;initialize;1;4.28938;4.28938;4.28938
59;async;100;0.00821735;0.00289897;0.00985714
59;inner;100;0.044079;0.0430498;0.0505519
59;wait;100;1.79011e-05;1.4505e-05;6.0248e-05
59;boundary;100;0.0116606;0.0082814;0.012447
59;calc iter;100;0.063977;0.0610336;0.0656585
59;calc total;1;6.41016;6.41016;6.41016
59;total;1;11.5332;11.5332;11.5332
84;initialize;1;4.26872;4.26872;4.26872
84;async;100;0.0064164;0.00248569;0.0110465
84;inner;100;0.0462735;0.0450732;0.0505577
84;wait;100;2.93744e-05;1.8906e-05;4.9613e-05
84;boundary;100;0.0110599;0.0102341;0.0123917
84;calc iter;100;0.0637806;0.0615583;0.0686735
84;calc total;1;6.41016;6.41016;6.41016
84;total;1;11.5133;11.5133;11.5133
60;initialize;1;4.28934;4.28934;4.28934
60;async;100;0.00764042;0.00317128;0.00932527
60;inner;100;0.0457664;0.0447275;0.0507315
60;wait;100;2.25243e-05;1.7756e-05;7.1224e-05
60;boundary;100;0.0105526;0.00952324;0.0107469
60;calc iter;100;0.0639833;0.0627909;0.0656652
60;calc total;1;6.41016;6.41016;6.41016
60;total;1;11.5331;11.5331;11.5331
85;initialize;1;4.27076;4.27076;4.27076
85;async;100;0.00646574;0.00341886;0.0119876
85;inner;100;0.045357;0.0441043;0.0504726
85;wait;100;3.03921e-05;1.6568e-05;6.6738e-05
85;boundary;100;0.0119055;0.0102;0.014321
85;calc iter;100;0.0637601;0.0615869;0.0671736
85;calc total;1;6.41016;6.41016;6.41016
85;total;1;11.5153;11.5153;11.5153
61;initialize;1;4.28938;4.28938;4.28938
61;async;100;0.0064563;0.00211371;0.00800329
61;inner;100;0.0461212;0.0451981;0.0506979
61;wait;100;2.88218e-05;1.7651e-05;6.4744e-05
61;boundary;100;0.0113196;0.0102273;0.0133517
61;calc iter;100;0.0639271;0.0610124;0.0654188
61;calc total;1;6.41016;6.41016;6.41016
61;total;1;11.5332;11.5332;11.5332
86;initialize;1;4.26875;4.26875;4.26875
86;async;100;0.0039597;0.00162766;0.00766932
86;inner;100;0.0482013;0.0470523;0.0526554
86;wait;100;2.83456e-05;1.6306e-05;5.3646e-05
86;boundary;100;0.0115842;0.0102596;0.012387
86;calc iter;100;0.0637749;0.060652;0.0669699
86;calc total;1;6.41016;6.41016;6.41016
86;total;1;11.5134;11.5134;11.5134
62;initialize;1;4.28936;4.28936;4.28936
62;async;100;0.0056885;0.00296939;0.00977788
62;inner;100;0.0459899;0.0450774;0.0508862
62;wait;100;3.26025e-05;1.8738e-05;5.9728e-05
62;boundary;100;0.0121992;0.0103776;0.013353
62;calc iter;100;0.0639114;0.0624482;0.0678931
62;calc total;1;6.41016;6.41016;6.41016
62;total;1;11.5331;11.5331;11.5331
87;initialize;1;4.27024;4.27024;4.27024
87;async;100;0.00635375;0.00262522;0.0134639
87;inner;100;0.0458764;0.043907;0.0506267
87;wait;100;3.21087e-05;1.8506e-05;5.5909e-05
87;boundary;100;0.0115037;0.0102506;0.0131536
87;calc iter;100;0.0637671;0.0601247;0.0681199
87;calc total;1;6.41016;6.41016;6.41016
87;total;1;11.5149;11.5149;11.5149
63;initialize;1;4.28936;4.28936;4.28936
63;async;100;0.00701378;0.00220111;0.00940808
63;inner;100;0.0461683;0.0451569;0.050827
63;wait;100;2.36305e-05;1.8071e-05;4.8326e-05
63;boundary;100;0.0107473;0.0103392;0.0114183
63;calc iter;100;0.0639545;0.0607685;0.0662212
63;calc total;1;6.41016;6.41016;6.41016
63;total;1;11.5331;11.5331;11.5331
5;initialize;1;4.60161;4.60161;4.60161
5;async;100;0.0061187;0.00271307;0.00957266
5;inner;100;0.0471385;0.0456766;0.0512063
5;wait;100;1.94684e-05;1.6226e-05;4.1368e-05
5;boundary;100;0.0106639;0.00912712;0.0109687
5;calc iter;100;0.0639418;0.0615115;0.066881
5;calc total;1;6.41017;6.41017;6.41017
5;total;1;11.8463;11.8463;11.8463
6;initialize;1;4.60158;4.60158;4.60158
6;async;100;0.00657834;0.0023844;0.0098425
6;inner;100;0.0468562;0.0454189;0.0511178
6;wait;100;2.14317e-05;1.7591e-05;5.254e-05
6;boundary;100;0.010468;0.00981042;0.0109285
6;calc iter;100;0.0639251;0.0617602;0.0665078
6;calc total;1;6.41017;6.41017;6.41017
6;total;1;11.8462;11.8462;11.8462
7;initialize;1;4.60157;4.60157;4.60157
7;async;100;0.0055332;0.00211253;0.0122363
7;inner;100;0.0466726;0.0456719;0.0512102
7;wait;100;3.06983e-05;1.8058e-05;6.5871e-05
7;boundary;100;0.0116357;0.0101731;0.0126157
7;calc iter;100;0.0638733;0.0616368;0.0697719
7;calc total;1;6.41017;6.41017;6.41017
7;total;1;11.8462;11.8462;11.8462
8;initialize;1;4.60162;4.60162;4.60162
8;async;100;0.00501611;0.0024397;0.0153107
8;inner;100;0.0465771;0.0453743;0.0512841
8;wait;100;3.70855e-05;1.8586e-05;6.501e-05
8;boundary;100;0.0122355;0.0102819;0.0136121
8;calc iter;100;0.0638667;0.0620043;0.0716862
8;calc total;1;6.41017;6.41017;6.41017
8;total;1;11.8463;11.8463;11.8463
9;initialize;1;4.60162;4.60162;4.60162
9;async;100;0.0062571;0.00240632;0.0122854
9;inner;100;0.0468541;0.0457581;0.0508574
9;wait;100;2.53846e-05;1.8212e-05;7.5232e-05
9;boundary;100;0.0107557;0.0102549;0.0113345
9;calc iter;100;0.0638937;0.0602027;0.0689795
9;calc total;1;6.41018;6.41018;6.41018
9;total;1;11.8463;11.8463;11.8463
10;initialize;1;4.60164;4.60164;4.60164
10;async;100;0.0063997;0.00293319;0.0098877
10;inner;100;0.0469186;0.0454787;0.0514333
10;wait;100;2.01174e-05;1.6664e-05;5.7555e-05
10;boundary;100;0.0105988;0.00938153;0.0109257
10;calc iter;100;0.0639386;0.0614375;0.0666382
10;calc total;1;6.41017;6.41017;6.41017
10;total;1;11.8463;11.8463;11.8463
11;initialize;1;4.60161;4.60161;4.60161
11;async;100;0.0060285;0.00287051;0.00879066
11;inner;100;0.0466805;0.045411;0.0516817
11;wait;100;1.9108e-05;1.567e-05;5.8278e-05
11;boundary;100;0.0112244;0.00851923;0.0122935
11;calc iter;100;0.0639542;0.0602156;0.0666444
11;calc total;1;6.41017;6.41017;6.41017
11;total;1;11.8463;11.8463;11.8463
12;initialize;1;4.60166;4.60166;4.60166
12;async;100;0.00694025;0.00283123;0.00970791
12;inner;100;0.0462161;0.04455;0.051055
12;wait;100;2.20423e-05;1.688e-05;5.6641e-05
12;boundary;100;0.0107619;0.00987272;0.0140507
12;calc iter;100;0.0639415;0.0624061;0.0660538
12;calc total;1;6.41017;6.41017;6.41017
12;total;1;11.8463;11.8463;11.8463
13;initialize;1;4.59767;4.59767;4.59767
13;async;100;0.0058584;0.00265368;0.013478
13;inner;100;0.0464493;0.0433665;0.051156
13;wait;100;2.89444e-05;1.7657e-05;5.3275e-05
13;boundary;100;0.0115595;0.0102533;0.0163796
13;calc iter;100;0.0638975;0.0610664;0.0716104
13;calc total;1;6.41017;6.41017;6.41017
13;total;1;11.8423;11.8423;11.8423
14;initialize;1;4.60158;4.60158;4.60158
14;async;100;0.00540575;0.00246512;0.0177898
14;inner;100;0.0465734;0.0445795;0.0511506
14;wait;100;3.10995e-05;1.7804e-05;5.373e-05
14;boundary;100;0.0118694;0.0101984;0.0137867
14;calc iter;100;0.0638808;0.0615656;0.0738176
14;calc total;1;6.41017;6.41017;6.41017
14;total;1;11.8462;11.8462;11.8462
15;initialize;1;4.60159;4.60159;4.60159
15;async;100;0.00660669;0.00196625;0.0153331
15;inner;100;0.0464828;0.044201;0.0511642
15;wait;100;2.36415e-05;1.606e-05;5.2505e-05
15;boundary;100;0.0108091;0.010243;0.0133202
15;calc iter;100;0.0639235;0.059127;0.0710461
15;calc total;1;6.41017;6.41017;6.41017
15;total;1;11.8462;11.8462;11.8462
16;initialize;1;4.59927;4.59927;4.59927
16;async;100;0.00721495;0.00287763;0.0106836
16;inner;100;0.0459856;0.0445695;0.0504867
16;wait;100;2.23926e-05;1.7354e-05;8.4527e-05
16;boundary;100;0.0107293;0.00942661;0.0117688
16;calc iter;100;0.0639538;0.0618866;0.067528
16;calc total;1;6.41017;6.41017;6.41017
16;total;1;11.8439;11.8439;11.8439
17;initialize;1;4.60164;4.60164;4.60164
17;async;100;0.00763475;0.00286723;0.00970812
17;inner;100;0.044914;0.0432919;0.0508374
17;wait;100;1.97585e-05;1.5702e-05;6.569e-05
17;boundary;100;0.011408;0.0081038;0.0124763
17;calc iter;100;0.0639782;0.0608472;0.0661413
17;calc total;1;6.41017;6.41017;6.41017
17;total;1;11.8462;11.8462;11.8462
18;initialize;1;4.60161;4.60161;4.60161
18;async;100;0.00589735;0.00269924;0.0146501
18;inner;100;0.0463308;0.0432217;0.0510063
18;wait;100;3.03497e-05;1.6871e-05;6.6922e-05
18;boundary;100;0.0116293;0.0101858;0.0166927
18;calc iter;100;0.0638889;0.0611292;0.072778
18;calc total;1;6.41017;6.41017;6.41017
18;total;1;11.8462;11.8462;11.8462
19;initialize;1;4.60158;4.60158;4.60158
19;async;100;0.00463295;0.00208309;0.0172545
19;inner;100;0.046644;0.0451293;0.0512441
19;wait;100;3.54949e-05;1.6719e-05;6.1153e-05
19;boundary;100;0.0125542;0.0101134;0.0144337
19;calc iter;100;0.0638678;0.0609578;0.0736239
19;calc total;1;6.41017;6.41017;6.41017
19;total;1;11.8462;11.8462;11.8462
20;initialize;1;4.60162;4.60162;4.60162
20;async;100;0.00443233;0.00203949;0.0177852
20;inner;100;0.046978;0.0442361;0.0517439
20;wait;100;3.30027e-05;1.4594e-05;4.8218e-05
20;boundary;100;0.0124229;0.0102712;0.0139752
20;calc iter;100;0.0638675;0.060312;0.0729058
20;calc total;1;6.41017;6.41017;6.41017
20;total;1;11.8462;11.8462;11.8462
21;initialize;1;4.60165;4.60165;4.60165
21;async;100;0.00570917;0.00285215;0.0163013
21;inner;100;0.0463183;0.0434126;0.0506614
21;wait;100;3.228e-05;1.6224e-05;7.3536e-05
21;boundary;100;0.0118175;0.0102248;0.0129372
21;calc iter;100;0.0638784;0.0580259;0.0733818
21;calc total;1;6.41017;6.41017;6.41017
21;total;1;11.8463;11.8463;11.8463
22;initialize;1;4.60164;4.60164;4.60164
22;async;100;0.00437226;0.00166186;0.0128203
22;inner;100;0.0488303;0.0466659;0.052894
22;wait;100;2.41756e-05;1.7044e-05;3.8399e-05
22;boundary;100;0.0106922;0.0102667;0.0118745
22;calc iter;100;0.0639201;0.0612012;0.0705531
22;calc total;1;6.41017;6.41017;6.41017
22;total;1;11.8463;11.8463;11.8463
23;initialize;1;4.60157;4.60157;4.60157
23;async;100;0.00669887;0.00292666;0.0119423
23;inner;100;0.0465527;0.0444574;0.0508007
23;wait;100;2.28487e-05;1.7256e-05;7.0065e-05
23;boundary;100;0.0106541;0.0100866;0.0123118
23;calc iter;100;0.0639298;0.0626037;0.069057
23;calc total;1;6.41017;6.41017;6.41017
23;total;1;11.8462;11.8462;11.8462
64;initialize;1;4.28935;4.28935;4.28935
64;async;100;0.00805917;0.00314588;0.00985195
64;inner;100;0.0453006;0.0442136;0.050591
64;wait;100;1.98366e-05;1.6899e-05;6.7893e-05
64;boundary;100;0.0106112;0.00897428;0.0108432
64;calc iter;100;0.0639924;0.0624062;0.0656373
64;calc total;1;6.41017;6.41017;6.41017
64;total;1;11.5331;11.5331;11.5331
65;initialize;1;4.28938;4.28938;4.28938
65;async;100;0.0080349;0.00312576;0.0094459
65;inner;100;0.044199;0.042939;0.0503839
65;wait;100;1.89426e-05;1.5683e-05;7.5056e-05
65;boundary;100;0.011762;0.00813251;0.0124509
65;calc iter;100;0.0640166;0.0595032;0.0673379
65;calc total;1;6.41016;6.41016;6.41016
65;total;1;11.5332;11.5332;11.5332
66;initialize;1;4.28932;4.28932;4.28932
66;async;100;0.00608876;0.00290441;0.00805944
66;inner;100;0.0463124;0.045338;0.0509264
66;wait;100;3.1281e-05;2.1562e-05;5.212e-05
66;boundary;100;0.0114874;0.0101382;0.0136826
66;calc iter;100;0.063921;0.0617933;0.0665389
66;calc total;1;6.41016;6.41016;6.41016
66;total;1;11.5331;11.5331;11.5331
67;initialize;1;4.28937;4.28937;4.28937
67;async;100;0.00553148;0.00308825;0.0135542
67;inner;100;0.0452918;0.0440617;0.0509284
67;wait;100;3.78929e-05;1.8704e-05;6.474e-05
67;boundary;100;0.013032;0.0101817;0.0149439
67;calc iter;100;0.0638944;0.0610911;0.0708518
67;calc total;1;6.41016;6.41016;6.41016
67;total;1;11.5332;11.5332;11.5332
68;initialize;1;4.28934;4.28934;4.28934
68;async;100;0.00535811;0.00194573;0.0143744
68;inner;100;0.0455352;0.0441257;0.050831
68;wait;100;3.53941e-05;1.5862e-05;5.8686e-05
68;boundary;100;0.0129593;0.0102686;0.0145642
68;calc iter;100;0.0638894;0.0606694;0.0707473
68;calc total;1;6.41016;6.41016;6.41016
68;total;1;11.5332;11.5332;11.5332
69;initialize;1;4.28935;4.28935;4.28935
69;async;100;0.00529432;0.00265895;0.0155693
69;inner;100;0.0461991;0.0451318;0.051219
69;wait;100;3.37001e-05;1.75e-05;5.36e-05
69;boundary;100;0.0123731;0.0102698;0.0133125
69;calc iter;100;0.0639014;0.0602791;0.0723297
69;calc total;1;6.41016;6.41016;6.41016
69;total;1;11.5332;11.5332;11.5332
70;initialize;1;4.28932;4.28932;4.28932
70;async;100;0.00667003;0.00316476;0.00968208
70;inner;100;0.0460908;0.0451101;0.0505239
70;wait;100;2.3427e-05;1.6864e-05;7.091e-05
70;boundary;100;0.0111472;0.0102234;0.0119093
70;calc iter;100;0.0639325;0.0621566;0.0668506
70;calc total;1;6.41016;6.41016;6.41016
70;total;1;11.5331;11.5331;11.5331
71;initialize;1;4.28936;4.28936;4.28936
71;async;100;0.00745608;0.00315992;0.00941909
71;inner;100;0.0458879;0.0448363;0.0504445
71;wait;100;2.10811e-05;1.6619e-05;7.3607e-05
71;boundary;100;0.0106059;0.0100015;0.0110485
71;calc iter;100;0.0639719;0.063181;0.0652147
71;calc total;1;6.41016;6.41016;6.41016
71;total;1;11.5331;11.5331;11.5331
33;initialize;1;4.24261;4.24261;4.24261
33;async;100;0.00405326;0.00204411;0.0275515
33;inner;100;0.0484503;0.0418302;0.0524035
33;wait;100;2.87707e-05;1.6918e-05;5.147e-05
33;boundary;100;0.0112467;0.0100948;0.0146969
33;calc iter;100;0.0637805;0.0564716;0.0841093
33;calc total;1;6.41016;6.41016;6.41016
33;total;1;11.4873;11.4873;11.4873
34;initialize;1;4.24021;4.24021;4.24021
34;async;100;0.00505681;0.00219154;0.0265241
34;inner;100;0.0474454;0.0414758;0.0513068
34;wait;100;2.99217e-05;1.4937e-05;7.5842e-05
34;boundary;100;0.0112613;0.0100234;0.0155398
34;calc iter;100;0.0637947;0.0579312;0.0798503
34;calc total;1;6.41016;6.41016;6.41016
34;total;1;11.4849;11.4849;11.4849
35;initialize;1;4.24261;4.24261;4.24261
35;async;100;0.00498808;0.00185447;0.0195401
35;inner;100;0.0476786;0.041887;0.0520179
35;wait;100;3.00592e-05;1.7663e-05;5.4577e-05
35;boundary;100;0.0111201;0.0102694;0.0170275
35;calc iter;100;0.063818;0.0602634;0.076202
35;calc total;1;6.41016;6.41016;6.41016
35;total;1;11.4873;11.4873;11.4873
36;initialize;1;4.24261;4.24261;4.24261
36;async;100;0.00581117;0.00219894;0.0232776
36;inner;100;0.0467749;0.0413834;0.0512024
36;wait;100;3.07758e-05;1.785e-05;5.0014e-05
36;boundary;100;0.0111552;0.0102379;0.0162715
36;calc iter;100;0.0637733;0.0592335;0.079133
36;calc total;1;6.41016;6.41016;6.41016
36;total;1;11.4873;11.4873;11.4873
37;initialize;1;4.24262;4.24262;4.24262
37;async;100;0.00524161;0.0025668;0.0213107
37;inner;100;0.0465157;0.0419632;0.0603653
37;wait;100;3.35961e-05;1.7291e-05;5.9596e-05
37;boundary;100;0.0119637;0.0102034;0.0146124
37;calc iter;100;0.0637559;0.0588123;0.0764237
37;calc total;1;6.41016;6.41016;6.41016
37;total;1;11.4873;11.4873;11.4873
38;initialize;1;4.2426;4.2426;4.2426
38;async;100;0.005881;0.00314175;0.0237636
38;inner;100;0.0457866;0.039537;0.0512134
38;wait;100;3.13935e-05;1.6469e-05;5.796e-05
38;boundary;100;0.0120524;0.0102496;0.0143379
38;calc iter;100;0.0637529;0.058334;0.0740636
38;calc total;1;6.41016;6.41016;6.41016
38;total;1;11.4873;11.4873;11.4873
39;initialize;1;4.24264;4.24264;4.24264
39;async;100;0.00573673;0.00261551;0.0265345
39;inner;100;0.046501;0.0397643;0.0508036
39;wait;100;3.10232e-05;1.7571e-05;7.2976e-05
39;boundary;100;0.0114978;0.010131;0.0133866
39;calc iter;100;0.0637678;0.0592528;0.0773152
39;calc total;1;6.41016;6.41016;6.41016
39;total;1;11.4873;11.4873;11.4873
40;initialize;1;4.23817;4.23817;4.23817
40;async;100;0.00613975;0.00190918;0.0279642
40;inner;100;0.0465039;0.0398085;0.0541247
40;wait;100;3.02997e-05;1.596e-05;6.3627e-05
40;boundary;100;0.0111085;0.0100689;0.0134134
40;calc iter;100;0.0637837;0.0549184;0.0840864
40;calc total;1;6.41017;6.41017;6.41017
40;total;1;11.4828;11.4828;11.4828
41;initialize;1;4.2392;4.2392;4.2392
41;async;100;0.00663554;0.00199568;0.0234283
41;inner;100;0.0465631;0.0411347;0.0511236
41;wait;100;2.60099e-05;1.6285e-05;7.4684e-05
41;boundary;100;0.010606;0.00948329;0.0124869
41;calc iter;100;0.0638318;0.0587065;0.0778038
41;calc total;1;6.41016;6.41016;6.41016
41;total;1;11.4839;11.4839;11.4839
42;initialize;1;4.24262;4.24262;4.24262
42;async;100;0.00698969;0.00161008;0.0106407
42;inner;100;0.0459692;0.0410103;0.055012
42;wait;100;2.91843e-05;1.6669e-05;7.2605e-05
42;boundary;100;0.0108374;0.00946427;0.0169055
42;calc iter;100;0.0638266;0.0568598;0.0701181
42;calc total;1;6.41016;6.41016;6.41016
42;total;1;11.4873;11.4873;11.4873
43;initialize;1;4.23667;4.23667;4.23667
43;async;100;0.00684741;0.00298389;0.0216257
43;inner;100;0.0458043;0.0401155;0.0500066
43;wait;100;3.40191e-05;2.0028e-05;7.5778e-05
43;boundary;100;0.0111018;0.0100894;0.0172455
43;calc iter;100;0.0637887;0.0591184;0.0786962
43;calc total;1;6.41017;6.41017;6.41017
43;total;1;11.4813;11.4813;11.4813
44;initialize;1;4.24264;4.24264;4.24264
44;async;100;0.00654728;0.00288248;0.0208776
44;inner;100;0.0463484;0.0413475;0.0504682
44;wait;100;2.79112e-05;1.7474e-05;5.9352e-05
44;boundary;100;0.0108657;0.0100916;0.0173529
44;calc iter;100;0.0637904;0.0595775;0.0750735
44;calc total;1;6.41016;6.41016;6.41016
44;total;1;11.4873;11.4873;11.4873
45;initialize;1;4.24259;4.24259;4.24259
45;async;100;0.00671222;0.00234867;0.0241974
45;inner;100;0.0460927;0.0408645;0.0547437
45;wait;100;3.05079e-05;1.8432e-05;7.9577e-05
45;boundary;100;0.0109662;0.0101125;0.0143246
45;calc iter;100;0.063803;0.0582949;0.0780874
45;calc total;1;6.41016;6.41016;6.41016
45;total;1;11.4873;11.4873;11.4873
46;initialize;1;4.24263;4.24263;4.24263
46;async;100;0.00735295;0.00212238;0.0213211
46;inner;100;0.0458059;0.0410701;0.0499614
46;wait;100;2.62012e-05;1.6031e-05;9.8141e-05
46;boundary;100;0.0106481;0.00919517;0.0129815
46;calc iter;100;0.0638344;0.0596652;0.0751931
46;calc total;1;6.41016;6.41016;6.41016
46;total;1;11.4873;11.4873;11.4873
47;initialize;1;4.2426;4.2426;4.2426
47;async;100;0.00810671;0.00325659;0.0124017
47;inner;100;0.0450513;0.0413163;0.0500282
47;wait;100;2.37105e-05;1.7515e-05;6.6285e-05
47;boundary;100;0.0106723;0.00829751;0.0151535
47;calc iter;100;0.0638557;0.0592531;0.0674163
47;calc total;1;6.41016;6.41016;6.41016
47;total;1;11.4873;11.4873;11.4873
88;initialize;1;4.26915;4.26915;4.26915
88;async;100;0.00655654;0.00275943;0.0216957
88;inner;100;0.0461224;0.043522;0.0506118
88;wait;100;2.87912e-05;1.7263e-05;4.4079e-05
88;boundary;100;0.0110773;0.0101547;0.0115714
88;calc iter;100;0.063786;0.05912;0.0760202
88;calc total;1;6.41016;6.41016;6.41016
88;total;1;11.5138;11.5138;11.5138
96;initialize;1;4.35541;4.35541;4.35541
96;async;100;0.00692898;0.00321994;0.00812069
96;inner;100;0.0458676;0.0451765;0.0522148
96;wait;100;2.90187e-05;2.0453e-05;6.8032e-05
96;boundary;100;0.0111169;0.0101811;0.0114171
96;calc iter;100;0.0639437;0.0627498;0.0659408
96;calc total;1;6.41017;6.41017;6.41017
96;total;1;11.6001;11.6001;11.6001
89;initialize;1;4.26894;4.26894;4.26894
89;async;100;0.00641779;0.00235341;0.0144548
89;inner;100;0.0464632;0.0450926;0.0506631
89;wait;100;2.8004e-05;1.6769e-05;6.3717e-05
89;boundary;100;0.01092;0.00977735;0.0129393
89;calc iter;100;0.0638301;0.0604734;0.0707379
89;calc total;1;6.41016;6.41016;6.41016
89;total;1;11.5135;11.5135;11.5135
97;initialize;1;4.35542;4.35542;4.35542
97;async;100;0.00499821;0.00245988;0.00641814
97;inner;100;0.0452844;0.044454;0.0523771
97;wait;100;4.4018e-05;2.5879e-05;6.056e-05
97;boundary;100;0.0135758;0.0102464;0.0143025
97;calc iter;100;0.0639037;0.0619154;0.0665318
97;calc total;1;6.41016;6.41016;6.41016
90;initialize;1;4.27093;4.27093;4.27093
90;async;100;0.0071962;0.00290064;0.009942
90;inner;100;0.0452308;0.0430648;0.0495179
90;wait;100;3.52345e-05;2.0212e-05;6.6661e-05
90;boundary;100;0.0113589;0.00969995;0.0159303
90;calc iter;100;0.0638223;0.0609729;0.0667406
90;calc total;1;6.41016;6.41016;6.41016
90;total;1;11.5155;11.5155;11.5155
97;total;1;11.6001;11.6001;11.6001
91;initialize;1;4.2687;4.2687;4.2687
91;async;100;0.00736154;0.0029977;0.0102576
91;inner;100;0.0455167;0.044201;0.0488658
91;wait;100;3.18703e-05;1.9252e-05;0.000101579
91;boundary;100;0.0108867;0.0103076;0.0133177
91;calc iter;100;0.0637979;0.0618157;0.0672704
91;calc total;1;6.41016;6.41016;6.41016
91;total;1;11.5133;11.5133;11.5133
92;initialize;1;4.26869;4.26869;4.26869
92;async;100;0.00749773;0.00297992;0.0114741
92;inner;100;0.0457436;0.0444788;0.0495436
92;wait;100;2.5573e-05;1.874e-05;7.242e-05
92;boundary;100;0.0105305;0.0102021;0.0131278
92;calc iter;100;0.0637986;0.0624675;0.0666376
92;calc total;1;6.41016;6.41016;6.41016
92;total;1;11.5133;11.5133;11.5133
93;initialize;1;4.26868;4.26868;4.26868
93;async;100;0.00662893;0.00208273;0.0125202
93;inner;100;0.0463309;0.0451522;0.050409
93;wait;100;3.11467e-05;1.8482e-05;9.9975e-05
93;boundary;100;0.0108192;0.0100313;0.0135051
93;calc iter;100;0.0638114;0.0607255;0.0689933
93;calc total;1;6.41016;6.41016;6.41016
93;total;1;11.5133;11.5133;11.5133
94;initialize;1;4.26886;4.26886;4.26886
94;async;100;0.00700077;0.00264782;0.0136927
94;inner;100;0.0456579;0.0434148;0.0503799
94;wait;100;2.92258e-05;1.6677e-05;5.8587e-05
94;boundary;100;0.0111439;0.00957453;0.0148254
94;calc iter;100;0.0638332;0.0609422;0.0696517
94;calc total;1;6.41016;6.41016;6.41016
94;total;1;11.5135;11.5135;11.5135
95;initialize;1;4.2686;4.2686;4.2686
95;async;100;0.00850493;0.00307038;0.0110671
95;inner;100;0.0447675;0.043049;0.0494534
95;wait;100;2.43522e-05;1.681e-05;7.3136e-05
95;boundary;100;0.0105627;0.00821867;0.0124877
95;calc iter;100;0.0638609;0.0616405;0.0656257
95;calc total;1;6.41016;6.41016;6.41016
95;total;1;11.5132;11.5132;11.5132
98;initialize;1;4.35547;4.35547;4.35547
98;async;100;0.00461419;0.00212503;0.00547638
98;inner;100;0.0443262;0.0433485;0.0523476
98;wait;100;4.43767e-05;2.1489e-05;5.754e-05
98;boundary;100;0.0149021;0.0102927;0.0158067
98;calc iter;100;0.0638882;0.0621373;0.0660656
98;calc total;1;6.41016;6.41016;6.41016
98;total;1;11.6001;11.6001;11.6001
99;initialize;1;4.35545;4.35545;4.35545
99;async;100;0.00568476;0.0025104;0.00664128
99;inner;100;0.0455453;0.044834;0.0524031
99;wait;100;3.2088e-05;1.8925e-05;5.2799e-05
99;boundary;100;0.0126503;0.0102542;0.0132811
99;calc iter;100;0.0639135;0.0619677;0.0661162
99;calc total;1;6.41016;6.41016;6.41016
99;total;1;11.6001;11.6001;11.6001
100;initialize;1;4.35546;4.35546;4.35546
100;async;100;0.0070901;0.0025801;0.00844968
100;inner;100;0.0459972;0.0453348;0.0523893
100;wait;100;2.11944e-05;1.8132e-05;4.9807e-05
100;boundary;100;0.0108464;0.0102281;0.0110332
100;calc iter;100;0.0639559;0.0624076;0.0659992
100;calc total;1;6.41016;6.41016;6.41016
100;total;1;11.6002;11.6002;11.6002
101;initialize;1;4.35548;4.35548;4.35548
101;async;100;0.00819815;0.00311411;0.0093638
101;inner;100;0.0451692;0.0445178;0.0519676
101;wait;100;1.91455e-05;1.5859e-05;7.1976e-05
101;boundary;100;0.0106073;0.00916808;0.0114057
101;calc iter;100;0.063995;0.0626904;0.0655511
101;calc total;1;6.41016;6.41016;6.41016
101;total;1;11.6002;11.6002;11.6002
102;initialize;1;4.3555;4.3555;4.3555
102;async;100;0.00787479;0.0029351;0.00902867
102;inner;100;0.0454907;0.0448184;0.0516159
102;wait;100;2.24803e-05;1.8149e-05;8.362e-05
102;boundary;100;0.0105955;0.00970889;0.0107096
102;calc iter;100;0.063985;0.0628875;0.0657406
102;calc total;1;6.41016;6.41016;6.41016
102;total;1;11.6002;11.6002;11.6002
103;initialize;1;4.35543;4.35543;4.35543
103;async;100;0.00662783;0.00284606;0.00794467
103;inner;100;0.0456046;0.0449468;0.0520026
103;wait;100;2.87257e-05;2.0479e-05;6.4146e-05
103;boundary;100;0.0116669;0.010307;0.0119073
103;calc iter;100;0.0639294;0.0626535;0.0655915
103;calc total;1;6.41016;6.41016;6.41016
103;total;1;11.6001;11.6001;11.6001
120;initialize;1;4.27105;4.27105;4.27105
120;async;100;0.00651109;0.00259152;0.00985883
120;inner;100;0.0467292;0.0449847;0.0506302
120;wait;100;2.40046e-05;1.6669e-05;5.6963e-05
120;boundary;100;0.0106205;0.00992341;0.0129434
120;calc iter;100;0.0638858;0.0615127;0.067611
120;calc total;1;6.41016;6.41016;6.41016
120;total;1;11.5145;11.5145;11.5145
121;initialize;1;4.27671;4.27671;4.27671
121;async;100;0.0062144;0.00287232;0.013626
121;inner;100;0.0469096;0.0447729;0.0504132
121;wait;100;2.62481e-05;1.7017e-05;6.9872e-05
121;boundary;100;0.0107126;0.0102191;0.0139462
121;calc iter;100;0.0638639;0.0609073;0.0703427
121;calc total;1;6.41016;6.41016;6.41016
121;total;1;11.5202;11.5202;11.5202
122;initialize;1;4.27101;4.27101;4.27101
122;async;100;0.00614084;0.00315804;0.0128143
122;inner;100;0.0470177;0.0450481;0.0505518
122;wait;100;2.434e-05;1.6598e-05;5.7085e-05
122;boundary;100;0.010671;0.0102133;0.0117707
122;calc iter;100;0.0638549;0.0605475;0.0700515
122;calc total;1;6.41016;6.41016;6.41016
122;total;1;11.5145;11.5145;11.5145
123;initialize;1;4.27671;4.27671;4.27671
123;async;100;0.00644292;0.00299917;0.0151845
123;inner;100;0.0468692;0.0444813;0.0505552
123;wait;100;2.34598e-05;1.6763e-05;5.8338e-05
123;boundary;100;0.0105303;0.0102048;0.0114667
123;calc iter;100;0.0638669;0.0602336;0.0699227
123;calc total;1;6.41016;6.41016;6.41016
123;total;1;11.5202;11.5202;11.5202
124;initialize;1;4.27318;4.27318;4.27318
124;async;100;0.00697751;0.00328886;0.00917595
124;inner;100;0.0465249;0.0452804;0.0505039
124;wait;100;2.05239e-05;1.6384e-05;6.2934e-05
124;boundary;100;0.0103712;0.00961577;0.0115118
124;calc iter;100;0.0638954;0.0612067;0.0669879
124;calc total;1;6.41016;6.41016;6.41016
124;total;1;11.5167;11.5167;11.5167
125;initialize;1;4.2767;4.2767;4.2767
125;async;100;0.00707998;0.00320461;0.00896292
125;inner;100;0.0462737;0.0447279;0.0509176
125;wait;100;2.14232e-05;1.5757e-05;4.8852e-05
125;boundary;100;0.0105414;0.00823402;0.0113494
125;calc iter;100;0.063918;0.0619303;0.0655366
125;calc total;1;6.41016;6.41016;6.41016
125;total;1;11.5201;11.5201;11.5201
126;initialize;1;4.27248;4.27248;4.27248
126;async;100;0.00550828;0.00304137;0.00919506
126;inner;100;0.0467191;0.0446442;0.0505135
126;wait;100;3.69139e-05;2.0358e-05;6.2603e-05
126;boundary;100;0.0115741;0.0102829;0.0141046
126;calc iter;100;0.0638395;0.0611005;0.0677613
126;calc total;1;6.41016;6.41016;6.41016
126;total;1;11.5159;11.5159;11.5159
127;initialize;1;4.27166;4.27166;4.27166
127;async;100;0.00566315;0.00329874;0.0130286
127;inner;100;0.0465079;0.0449596;0.0503718
127;wait;100;3.15203e-05;1.7609e-05;8.5703e-05
127;boundary;100;0.0116229;0.0101314;0.0134046
127;calc iter;100;0.0638266;0.0602157;0.0702625
127;calc total;1;6.41016;6.41016;6.41016
127;total;1;11.5151;11.5151;11.5151
128;initialize;1;4.27111;4.27111;4.27111
128;async;100;0.00519512;0.00261641;0.0136433
128;inner;100;0.0468526;0.0449087;0.0510888
128;wait;100;3.28098e-05;1.6418e-05;5.4987e-05
128;boundary;100;0.0117434;0.0101988;0.013458
128;calc iter;100;0.0638253;0.0609782;0.0688198
128;calc total;1;6.41018;6.41018;6.41018
128;total;1;11.5146;11.5146;11.5146
129;initialize;1;4.27124;4.27124;4.27124
129;async;100;0.00540839;0.00197807;0.0181976
129;inner;100;0.0469038;0.0444856;0.0508395
129;wait;100;3.36532e-05;1.6639e-05;5.9962e-05
129;boundary;100;0.0114873;0.0101684;0.0126162
129;calc iter;100;0.0638343;0.0584919;0.0751551
129;calc total;1;6.41017;6.41017;6.41017
129;total;1;11.5147;11.5147;11.5147
130;initialize;1;4.271;4.271;4.271
130;async;100;0.00576411;0.00277778;0.0124872
130;inner;100;0.046708;0.0447731;0.050512
130;wait;100;3.12915e-05;1.6424e-05;5.66e-05
130;boundary;100;0.0113455;0.0101986;0.0136713
130;calc iter;100;0.0638501;0.060668;0.0682859
130;calc total;1;6.41017;6.41017;6.41017
130;total;1;11.5145;11.5145;11.5145
131;initialize;1;4.27105;4.27105;4.27105
131;async;100;0.00557785;0.00218082;0.00881999
131;inner;100;0.0476593;0.0457872;0.0513557
131;wait;100;2.39203e-05;1.6262e-05;5.8611e-05
131;boundary;100;0.0106089;0.0101393;0.0118507
131;calc iter;100;0.0638715;0.0621778;0.0676093
131;calc total;1;6.41017;6.41017;6.41017
131;total;1;11.5145;11.5145;11.5145
144;initialize;1;4.23547;4.23547;4.23547
144;async;100;0.00752954;0.00302004;0.00836991
144;inner;100;0.0450345;0.0445669;0.0509969
144;wait;100;2.61031e-05;1.8904e-05;6.3495e-05
144;boundary;100;0.0113808;0.0104744;0.0116035
144;calc iter;100;0.0639724;0.0628763;0.0648793
144;calc total;1;6.41018;6.41018;6.41018
144;total;1;11.472;11.472;11.472
104;initialize;1;4.35545;4.35545;4.35545
104;async;100;0.00553629;0.00220369;0.0065898
104;inner;100;0.0455298;0.0448518;0.0522364
104;wait;100;3.76337e-05;2.4297e-05;6.8732e-05
104;boundary;100;0.0128078;0.0103565;0.0133041
104;calc iter;100;0.0639129;0.0620194;0.0659531
104;calc total;1;6.41016;6.41016;6.41016
104;total;1;11.6001;11.6001;11.6001
132;initialize;1;4.27668;4.27668;4.27668
132;async;100;0.00588654;0.00241603;0.00753137
132;inner;100;0.0465838;0.0453618;0.0506198
132;wait;100;3.42555e-05;2.1406e-05;5.5195e-05
132;boundary;100;0.0113191;0.010373;0.012529
132;calc iter;100;0.0638248;0.0619464;0.0659871
132;calc total;1;6.41017;6.41017;6.41017
132;total;1;11.5201;11.5201;11.5201
192;initialize;1;4.26834;4.26834;4.26834
192;async;100;0.00654845;0.00284608;0.00771196
192;inner;100;0.0463483;0.0457677;0.0512131
192;wait;100;2.66113e-05;1.8704e-05;7.4171e-05
192;boundary;100;0.0109872;0.0102969;0.0113012
192;calc iter;100;0.0639117;0.0616729;0.0655649
192;calc total;1;6.41017;6.41017;6.41017
192;total;1;11.5054;11.5054;11.5054
168;initialize;1;4.29996;4.29996;4.29996
168;async;100;0.00642233;0.00284453;0.00763612
168;inner;100;0.0468887;0.0458124;0.0513467
168;wait;100;2.43751e-05;1.8518e-05;6.1895e-05
168;boundary;100;0.0105957;0.00989463;0.0114767
168;calc iter;100;0.0639326;0.0625448;0.0652184
168;calc total;1;6.41017;6.41017;6.41017
168;total;1;11.54;11.54;11.54
145;initialize;1;4.23549;4.23549;4.23549
145;async;100;0.00491754;0.0022314;0.00548752
145;inner;100;0.045353;0.044658;0.051805
145;wait;100;3.68243e-05;1.6986e-05;5.2559e-05
145;boundary;100;0.0136219;0.0104188;0.0141169
145;calc iter;100;0.0639306;0.0614544;0.0652807
145;calc total;1;6.41017;6.41017;6.41017
145;total;1;11.4719;11.4719;11.4719
105;initialize;1;4.3554;4.3554;4.3554
105;async;100;0.00728737;0.00259344;0.00828972
105;inner;100;0.0457236;0.0449962;0.0519909
105;wait;100;2.5258e-05;2.1003e-05;6.3502e-05
105;boundary;100;0.0109135;0.0102055;0.0110874
105;calc iter;100;0.0639513;0.0623295;0.0656614
105;calc total;1;6.41016;6.41016;6.41016
105;total;1;11.6001;11.6001;11.6001
133;initialize;1;4.27137;4.27137;4.27137
133;async;100;0.00579165;0.00282733;0.00880796
133;inner;100;0.0458172;0.0441108;0.0500919
133;wait;100;3.37629e-05;1.7045e-05;6.0316e-05
133;boundary;100;0.0121554;0.0102587;0.0140502
133;calc iter;100;0.0637994;0.0617692;0.0662633
133;calc total;1;6.41017;6.41017;6.41017
133;total;1;11.5148;11.5148;11.5148
193;initialize;1;4.26834;4.26834;4.26834
193;async;100;0.0045862;0.00192836;0.00567122
193;inner;100;0.0464342;0.0455567;0.0517567
193;wait;100;3.94019e-05;1.8374e-05;5.3422e-05
193;boundary;100;0.012826;0.0103173;0.0135836
193;calc iter;100;0.0638874;0.0614275;0.0657312
193;calc total;1;6.41016;6.41016;6.41016
193;total;1;11.5054;11.5054;11.5054
169;initialize;1;4.30001;4.30001;4.30001
169;async;100;0.00565019;0.00223836;0.0089624
169;inner;100;0.047447;0.0466847;0.0515576
169;wait;100;2.5288e-05;1.7705e-05;4.9965e-05
169;boundary;100;0.0107797;0.0103093;0.0129075
169;calc iter;100;0.0639033;0.0620629;0.0674412
169;calc total;1;6.41017;6.41017;6.41017
169;total;1;11.5401;11.5401;11.5401
146;initialize;1;4.23552;4.23552;4.23552
146;async;100;0.0046825;0.0023687;0.00520391
146;inner;100;0.0437213;0.0428296;0.0511071
146;wait;100;4.60877e-05;2.3378e-05;0.000115702
146;boundary;100;0.0154643;0.0103169;0.0161076
146;calc iter;100;0.0639157;0.0615166;0.0651939
146;calc total;1;6.41017;6.41017;6.41017
146;total;1;11.472;11.472;11.472
106;initialize;1;4.35545;4.35545;4.35545
106;async;100;0.00805117;0.00316527;0.0091573
106;inner;100;0.0452291;0.0445905;0.0523202
106;wait;100;2.06337e-05;1.6881e-05;5.4533e-05
106;boundary;100;0.0106928;0.0092883;0.0108601
106;calc iter;100;0.0639954;0.062592;0.0660014
106;calc total;1;6.41017;6.41017;6.41017
106;total;1;11.6002;11.6002;11.6002
134;initialize;1;4.27338;4.27338;4.27338
134;async;100;0.00607554;0.00328915;0.00963962
134;inner;100;0.045501;0.043844;0.0499094
134;wait;100;3.16404e-05;1.5372e-05;6.7913e-05
134;boundary;100;0.0121847;0.0102419;0.0145279
134;calc iter;100;0.0637945;0.0617411;0.0658231
134;calc total;1;6.41017;6.41017;6.41017
134;total;1;11.5168;11.5168;11.5168
194;initialize;1;4.26834;4.26834;4.26834
194;async;100;0.00453979;0.00278893;0.00537725
194;inner;100;0.0447476;0.0439217;0.0509344
194;wait;100;4.36701e-05;2.1184e-05;6.8125e-05
194;boundary;100;0.0145352;0.0103257;0.0154262
194;calc iter;100;0.0638677;0.0618322;0.0646825
194;calc total;1;6.41016;6.41016;6.41016
194;total;1;11.5054;11.5054;11.5054
170;initialize;1;4.30002;4.30002;4.30002
170;async;100;0.00558048;0.00218011;0.0127556
170;inner;100;0.0472831;0.0464406;0.051206
170;wait;100;2.80074e-05;1.8714e-05;6.1572e-05
170;boundary;100;0.0109985;0.0102549;0.0123992
170;calc iter;100;0.0638912;0.0610509;0.0698488
170;calc total;1;6.41017;6.41017;6.41017
170;total;1;11.5401;11.5401;11.5401
147;initialize;1;4.23552;4.23552;4.23552
147;async;100;0.00623267;0.002737;0.00683438
147;inner;100;0.0445246;0.0439797;0.051071
147;wait;100;3.65784e-05;2.0643e-05;6.6749e-05
147;boundary;100;0.0131427;0.0105264;0.0135796
147;calc iter;100;0.0639378;0.0620976;0.0647608
147;calc total;1;6.41017;6.41017;6.41017
147;total;1;11.4719;11.4719;11.4719
107;initialize;1;4.35548;4.35548;4.35548
107;async;100;0.00799525;0.00314456;0.00899253
107;inner;100;0.0440433;0.0433301;0.0523562
107;wait;100;1.86259e-05;1.5617e-05;5.7989e-05
107;boundary;100;0.0119634;0.00832431;0.0123834
107;calc iter;100;0.0640225;0.0599991;0.0661412
107;calc total;1;6.41016;6.41016;6.41016
107;total;1;11.6002;11.6002;11.6002
135;initialize;1;4.27103;4.27103;4.27103
135;async;100;0.00552943;0.00203212;0.00928548
135;inner;100;0.0463667;0.0448906;0.0502586
135;wait;100;3.28746e-05;1.8178e-05;5.8409e-05
135;boundary;100;0.011876;0.0102365;0.0140103
135;calc iter;100;0.0638064;0.0607111;0.0670721
135;calc total;1;6.41017;6.41017;6.41017
135;total;1;11.5145;11.5145;11.5145
195;initialize;1;4.26836;4.26836;4.26836
195;async;100;0.0053013;0.0026792;0.00646839
195;inner;100;0.0459573;0.045189;0.0512058
195;wait;100;3.5398e-05;1.8889e-05;6.8217e-05
195;boundary;100;0.0125917;0.0103526;0.0132274
195;calc iter;100;0.0638871;0.0624463;0.0649327
195;calc total;1;6.41016;6.41016;6.41016
195;total;1;11.5054;11.5054;11.5054
171;initialize;1;4.30001;4.30001;4.30001
171;async;100;0.00579379;0.00245731;0.0141423
171;inner;100;0.0475775;0.0454978;0.0518032
171;wait;100;2.10727e-05;1.7358e-05;5.2832e-05
171;boundary;100;0.0105227;0.0102312;0.0112611
171;calc iter;100;0.0639161;0.0610244;0.0709234
171;calc total;1;6.41017;6.41017;6.41017
171;total;1;11.5401;11.5401;11.5401
148;initialize;1;4.23174;4.23174;4.23174
148;async;100;0.00814677;0.00299548;0.00885543
148;inner;100;0.0449025;0.044349;0.0513234
148;wait;100;2.33947e-05;1.7264e-05;6.2274e-05
148;boundary;100;0.0109077;0.0103424;0.0110426
148;calc iter;100;0.0639819;0.0626044;0.065112
148;calc total;1;6.41017;6.41017;6.41017
148;total;1;11.4682;11.4682;11.4682
108;initialize;1;4.35545;4.35545;4.35545
108;async;100;0.00830445;0.00317615;0.00904265
108;inner;100;0.0450834;0.0445267;0.051713
108;wait;100;2.14217e-05;1.8136e-05;6.1408e-05
108;boundary;100;0.0106139;0.00954207;0.0107847
108;calc iter;100;0.0640246;0.0628631;0.065498
108;calc total;1;6.41016;6.41016;6.41016
108;total;1;11.6001;11.6001;11.6001
136;initialize;1;4.27101;4.27101;4.27101
136;async;100;0.00623024;0.00243489;0.012641
136;inner;100;0.0463965;0.0452803;0.0500891
136;wait;100;2.96351e-05;1.7128e-05;5.2046e-05
136;boundary;100;0.011172;0.0102912;0.0122575
136;calc iter;100;0.0638298;0.0602595;0.0693056
136;calc total;1;6.41017;6.41017;6.41017
136;total;1;11.5145;11.5145;11.5145
196;initialize;1;4.26834;4.26834;4.26834
196;async;100;0.00691618;0.00273767;0.00810919
196;inner;100;0.0463286;0.0455832;0.0510402
196;wait;100;2.16499e-05;1.7491e-05;7.5475e-05
196;boundary;100;0.0106542;0.0102123;0.0108923
196;calc iter;100;0.0639223;0.0621785;0.0651187
196;calc total;1;6.41016;6.41016;6.41016
196;total;1;11.5054;11.5054;11.5054
172;initialize;1;4.29997;4.29997;4.29997
172;async;100;0.0064594;0.00307918;0.00774965
172;inner;100;0.0469231;0.045864;0.0516308
172;wait;100;1.98793e-05;1.6778e-05;4.9835e-05
172;boundary;100;0.0105392;0.00939334;0.010906
172;calc iter;100;0.0639431;0.0623835;0.0653859
172;calc total;1;6.41017;6.41017;6.41017
172;total;1;11.5401;11.5401;11.5401
149;initialize;1;4.2355;4.2355;4.2355
149;async;100;0.00914493;0.00306823;0.0100593
149;inner;100;0.0442968;0.0436911;0.0508013
149;wait;100;2.20036e-05;1.6792e-05;9.0901e-05
149;boundary;100;0.0105599;0.00930389;0.0107722
149;calc iter;100;0.064025;0.0628892;0.0658158
149;calc total;1;6.41017;6.41017;6.41017
149;total;1;11.472;11.472;11.472
109;initialize;1;4.3555;4.3555;4.3555
109;async;100;0.00616865;0.00284179;0.00680584
109;inner;100;0.0466823;0.04613;0.0523677
109;wait;100;2.34427e-05;1.7079e-05;5.4494e-05
109;boundary;100;0.0111038;0.0104676;0.0112776
109;calc iter;100;0.0639792;0.0618112;0.0661437
109;calc total;1;6.41016;6.41016;6.41016
109;total;1;11.6002;11.6002;11.6002
137;initialize;1;4.27668;4.27668;4.27668
137;async;100;0.00732935;0.00280529;0.00992056
137;inner;100;0.0461201;0.0448541;0.0498691
137;wait;100;2.15072e-05;1.6187e-05;6.6566e-05
137;boundary;100;0.010403;0.00962362;0.0120656
137;calc iter;100;0.063875;0.0626885;0.0651259
137;calc total;1;6.41018;6.41018;6.41018
137;total;1;11.5201;11.5201;11.5201
197;initialize;1;4.26833;4.26833;4.26833
197;async;100;0.00787047;0.00303032;0.00926133
197;inner;100;0.0455536;0.0449996;0.0510455
197;wait;100;1.84057e-05;1.5455e-05;6.1772e-05
197;boundary;100;0.0105182;0.0092461;0.0106989
197;calc iter;100;0.0639619;0.0624601;0.0657301
197;calc total;1;6.41016;6.41016;6.41016
197;total;1;11.5054;11.5054;11.5054
173;initialize;1;4.30001;4.30001;4.30001
173;async;100;0.00706038;0.00286525;0.00843254
173;inner;100;0.0459853;0.0448759;0.0512216
173;wait;100;2.05271e-05;1.6164e-05;5.9102e-05
173;boundary;100;0.0108892;0.00856665;0.0113629
173;calc iter;100;0.0639569;0.0610705;0.0652118
173;calc total;1;6.41017;6.41017;6.41017
173;total;1;11.5401;11.5401;11.5401
150;initialize;1;4.23553;4.23553;4.23553
150;async;100;0.00865893;0.00300731;0.00930264
150;inner;100;0.0447379;0.0442142;0.0506783
150;wait;100;2.11447e-05;1.6772e-05;8.9591e-05
150;boundary;100;0.0105959;0.00976506;0.0107183
150;calc iter;100;0.0640155;0.0630746;0.0659559
150;calc total;1;6.41017;6.41017;6.41017
150;total;1;11.4719;11.4719;11.4719
110;initialize;1;4.35549;4.35549;4.35549
110;async;100;0.00608909;0.00290256;0.00681535
110;inner;100;0.0454056;0.0447054;0.0514045
110;wait;100;3.40413e-05;2.1687e-05;6.384e-05
110;boundary;100;0.0124191;0.0103897;0.0129474
110;calc iter;100;0.0639493;0.0625809;0.0650829
110;calc total;1;6.41016;6.41016;6.41016
110;total;1;11.6002;11.6002;11.6002
138;initialize;1;4.27262;4.27262;4.27262
138;async;100;0.00755679;0.00311749;0.00957147
138;inner;100;0.0460261;0.044749;0.0496989
138;wait;100;2.37389e-05;1.6718e-05;5.6927e-05
138;boundary;100;0.0102639;0.00956727;0.010974
138;calc iter;100;0.0638718;0.0619865;0.0646115
138;calc total;1;6.41017;6.41017;6.41017
138;total;1;11.5161;11.5161;11.5161
198;initialize;1;4.26842;4.26842;4.26842
198;async;100;0.00752649;0.00267972;0.00879207
198;inner;100;0.0459851;0.0453256;0.0510443
198;wait;100;2.15046e-05;1.745e-05;5.9594e-05
198;boundary;100;0.0104176;0.00971315;0.0111384
198;calc iter;100;0.0639519;0.0624021;0.0654005
198;calc total;1;6.41016;6.41016;6.41016
198;total;1;11.5054;11.5054;11.5054
174;initialize;1;4.3;4.3;4.3
174;async;100;0.00519213;0.00250364;0.00642865
174;inner;100;0.0468457;0.0458252;0.0510231
174;wait;100;3.3294e-05;2.0079e-05;6.815e-05
174;boundary;100;0.0118072;0.0104113;0.0146532
174;calc iter;100;0.0638793;0.0626464;0.0659863
174;calc total;1;6.41017;6.41017;6.41017
174;total;1;11.5401;11.5401;11.5401
151;initialize;1;4.23312;4.23312;4.23312
151;async;100;0.00684278;0.00246169;0.00751747
151;inner;100;0.0456397;0.0450614;0.0515803
151;wait;100;2.86965e-05;2.1192e-05;5.5398e-05
151;boundary;100;0.0114519;0.0102099;0.0117255
151;calc iter;100;0.0639642;0.0618842;0.0649938
151;calc total;1;6.41017;6.41017;6.41017
151;total;1;11.4695;11.4695;11.4695
111;initialize;1;4.35549;4.35549;4.35549
111;async;100;0.00762563;0.00310377;0.00861985
111;inner;100;0.0455117;0.0450134;0.0512652
111;wait;100;2.30758e-05;1.8437e-05;8.2432e-05
111;boundary;100;0.0108333;0.0104272;0.0110296
111;calc iter;100;0.063995;0.0626194;0.0650545
111;calc total;1;6.41016;6.41016;6.41016
111;total;1;11.6002;11.6002;11.6002
139;initialize;1;4.27104;4.27104;4.27104
139;async;100;0.00691081;0.00310677;0.00882743
139;inner;100;0.0457968;0.0447067;0.0495967
139;wait;100;3.25931e-05;2.0324e-05;5.772e-05
139;boundary;100;0.0110971;0.00998151;0.0132713
139;calc iter;100;0.0638385;0.0619034;0.0652489
139;calc total;1;6.41018;6.41018;6.41018
139;total;1;11.5145;11.5145;11.5145
199;initialize;1;4.26832;4.26832;4.26832
199;async;100;0.00606639;0.00289213;0.00694048
199;inner;100;0.0465052;0.0459583;0.0513957
199;wait;100;2.96131e-05;2.3421e-05;4.9637e-05
199;boundary;100;0.0113015;0.0101753;0.0116034
199;calc iter;100;0.0639038;0.0623787;0.0648955
199;calc total;1;6.41016;6.41016;6.41016
199;total;1;11.5054;11.5054;11.5054
175;initialize;1;4.29998;4.29998;4.29998
175;async;100;0.00432835;0.00203714;0.00970633
175;inner;100;0.0465569;0.0455779;0.0512766
175;wait;100;4.10042e-05;2.0929e-05;5.8021e-05
175;boundary;100;0.0129372;0.0102709;0.0138378
175;calc iter;100;0.0638648;0.0618218;0.0683232
175;calc total;1;6.41017;6.41017;6.41017
175;total;1;11.5401;11.5401;11.5401
152;initialize;1;4.23548;4.23548;4.23548
152;async;100;0.00619751;0.00243853;0.00680746
152;inner;100;0.0451158;0.0445692;0.0515229
152;wait;100;3.46525e-05;2.0008e-05;5.3811e-05
152;boundary;100;0.0125949;0.0102576;0.0129415
152;calc iter;100;0.0639442;0.0618339;0.0652606
152;calc total;1;6.41017;6.41017;6.41017
152;total;1;11.472;11.472;11.472
112;initialize;1;4.35545;4.35545;4.35545
112;async;100;0.00873129;0.00319299;0.00954714
112;inner;100;0.0445852;0.044081;0.0516135
112;wait;100;2.13768e-05;1.6794e-05;5.9264e-05
112;boundary;100;0.0106951;0.00901273;0.0108726
112;calc iter;100;0.0640345;0.0623225;0.0659192
112;calc total;1;6.41016;6.41016;6.41016
112;total;1;11.6002;11.6002;11.6002
140;initialize;1;4.2746;4.2746;4.2746
140;async;100;0.0068981;0.0029021;0.00859152
140;inner;100;0.0458938;0.0447772;0.0494956
140;wait;100;3.15189e-05;1.9077e-05;0.000112203
140;boundary;100;0.011005;0.00999989;0.012343
140;calc iter;100;0.0638296;0.0619146;0.0653591
140;calc total;1;6.41017;6.41017;6.41017
140;total;1;11.518;11.518;11.518
200;initialize;1;4.26839;4.26839;4.26839
200;async;100;0.00558333;0.00282911;0.00646196
200;inner;100;0.0461401;0.0454876;0.0510247
200;wait;100;3.40707e-05;1.9939e-05;6.1463e-05
200;boundary;100;0.0121326;0.0103441;0.0125993
200;calc iter;100;0.0638916;0.0622903;0.0645094
200;calc total;1;6.41017;6.41017;6.41017
200;total;1;11.5054;11.5054;11.5054
176;initialize;1;4.3;4.3;4.3
176;async;100;0.00428257;0.00232723;0.0121898
176;inner;100;0.0462638;0.0449166;0.0512266
176;wait;100;4.01101e-05;1.9585e-05;6.0817e-05
176;boundary;100;0.013267;0.0102945;0.0148322
176;calc iter;100;0.0638545;0.060625;0.0691854
176;calc total;1;6.41017;6.41017;6.41017
176;total;1;11.5401;11.5401;11.5401
153;initialize;1;4.23569;4.23569;4.23569
153;async;100;0.00794964;0.00306034;0.00869831
153;inner;100;0.0450576;0.0444712;0.0509779
153;wait;100;2.23282e-05;1.6911e-05;6.8191e-05
153;boundary;100;0.0109513;0.0104548;0.011071
153;calc iter;100;0.0639821;0.0626377;0.0654421
153;calc total;1;6.41017;6.41017;6.41017
153;total;1;11.472;11.472;11.472
113;initialize;1;4.3555;4.3555;4.3555
113;async;100;0.00766218;0.00313444;0.00816421
113;inner;100;0.0441828;0.0435105;0.0519211
113;wait;100;1.81586e-05;1.5156e-05;5.4852e-05
113;boundary;100;0.0121943;0.00811262;0.0125238
113;calc iter;100;0.064059;0.0594797;0.0669044
113;calc total;1;6.41016;6.41016;6.41016
113;total;1;11.6002;11.6002;11.6002
141;initialize;1;4.27667;4.27667;4.27667
141;async;100;0.00718714;0.0031814;0.0093069
141;inner;100;0.0457608;0.0447212;0.049545
141;wait;100;2.85686e-05;1.6783e-05;6.3358e-05
141;boundary;100;0.0108678;0.00994897;0.0126523
141;calc iter;100;0.0638458;0.0612454;0.0653108
141;calc total;1;6.41017;6.41017;6.41017
141;total;1;11.5201;11.5201;11.5201
201;initialize;1;4.26842;4.26842;4.26842
201;async;100;0.0068198;0.00285747;0.00826986
201;inner;100;0.0463606;0.0457978;0.0512924
201;wait;100;2.25686e-05;1.6596e-05;7.1211e-05
201;boundary;100;0.0107154;0.0102639;0.0108889
201;calc iter;100;0.0639196;0.0623226;0.0650876
201;calc total;1;6.41017;6.41017;6.41017
201;total;1;11.5054;11.5054;11.5054
177;initialize;1;4.30003;4.30003;4.30003
177;async;100;0.00497947;0.00199893;0.0128136
177;inner;100;0.0467632;0.0453244;0.0510034
177;wait;100;3.54803e-05;1.7979e-05;7.4759e-05
177;boundary;100;0.0120902;0.0102642;0.0129725
177;calc iter;100;0.0638695;0.0601657;0.0695035
177;calc total;1;6.41017;6.41017;6.41017
177;total;1;11.5401;11.5401;11.5401
154;initialize;1;4.23551;4.23551;4.23551
154;async;100;0.00805015;0.0029653;0.0089277
154;inner;100;0.0452519;0.0447499;0.051795
154;wait;100;1.97673e-05;1.6252e-05;5.6145e-05
154;boundary;100;0.0107083;0.00908697;0.0109351
154;calc iter;100;0.0640313;0.0625189;0.0662732
154;calc total;1;6.41017;6.41017;6.41017
154;total;1;11.4719;11.4719;11.4719
114;initialize;1;4.35549;4.35549;4.35549
114;async;100;0.00672122;0.00242478;0.00740232
114;inner;100;0.0455632;0.0450217;0.051483
114;wait;100;2.94611e-05;1.8612e-05;5.6526e-05
114;boundary;100;0.0116479;0.0102904;0.0121724
114;calc iter;100;0.0639628;0.0615503;0.0650794
114;calc total;1;6.41016;6.41016;6.41016
114;total;1;11.6002;11.6002;11.6002
142;initialize;1;4.27259;4.27259;4.27259
142;async;100;0.00805775;0.00324964;0.0102912
142;inner;100;0.04555;0.0441363;0.0493592
142;wait;100;2.10745e-05;1.5946e-05;7.3806e-05
142;boundary;100;0.0102458;0.00948767;0.0107811
142;calc iter;100;0.0638759;0.0620351;0.0647137
142;calc total;1;6.41017;6.41017;6.41017
142;total;1;11.5161;11.5161;11.5161
202;initialize;1;4.26839;4.26839;4.26839
202;async;100;0.00781194;0.00309148;0.00916447
202;inner;100;0.0455814;0.0449394;0.0510575
202;wait;100;1.99925e-05;1.6753e-05;5.9325e-05
202;boundary;100;0.0105465;0.00935124;0.0107243
202;calc iter;100;0.0639614;0.0625905;0.0656203
202;calc total;1;6.41017;6.41017;6.41017
202;total;1;11.5054;11.5054;11.5054
178;initialize;1;4.30001;4.30001;4.30001
178;async;100;0.00545431;0.00214958;0.0108658
178;inner;100;0.0475219;0.0467494;0.0514878
178;wait;100;2.65278e-05;1.7578e-05;5.9224e-05
178;boundary;100;0.0108925;0.0102822;0.0116398
178;calc iter;100;0.0638963;0.0610671;0.0684457
178;calc total;1;6.41017;6.41017;6.41017
178;total;1;11.5401;11.5401;11.5401
155;initialize;1;4.22781;4.22781;4.22781
155;async;100;0.00828696;0.00308184;0.0088974
155;inner;100;0.0437956;0.0432327;0.051614
155;wait;100;1.92056e-05;1.5694e-05;5.3805e-05
155;boundary;100;0.0119549;0.00819835;0.0122255
155;calc iter;100;0.0640586;0.0599069;0.0666523
155;calc total;1;6.41017;6.41017;6.41017
155;total;1;11.4642;11.4642;11.4642
115;initialize;1;4.35545;4.35545;4.35545
115;async;100;0.00532795;0.00291232;0.00758899
115;inner;100;0.0448757;0.0442898;0.0515833
115;wait;100;4.11397e-05;2.1418e-05;5.3898e-05
115;boundary;100;0.0136855;0.0102846;0.0148599
115;calc iter;100;0.0639317;0.061997;0.0659085
115;calc total;1;6.41017;6.41017;6.41017
115;total;1;11.6002;11.6002;11.6002
143;initialize;1;4.27105;4.27105;4.27105
143;async;100;0.00878149;0.00311208;0.0113795
143;inner;100;0.0446033;0.0429005;0.049705
143;wait;100;1.92906e-05;1.535e-05;5.9827e-05
143;boundary;100;0.0105004;0.00807616;0.0112027
143;calc iter;100;0.0639064;0.0609666;0.0652938
143;calc total;1;6.41017;6.41017;6.41017
143;total;1;11.5145;11.5145;11.5145
203;initialize;1;4.26834;4.26834;4.26834
203;async;100;0.00746516;0.00272882;0.00895978
203;inner;100;0.0448715;0.0439302;0.0513959
203;wait;100;1.95883e-05;1.656e-05;5.9423e-05
203;boundary;100;0.0116301;0.00832093;0.0121105
203;calc iter;100;0.063988;0.060491;0.0663429
203;calc total;1;6.41017;6.41017;6.41017
203;total;1;11.5054;11.5054;11.5054
179;initialize;1;4.3;4.3;4.3
179;async;100;0.00588102;0.0031364;0.00692282
179;inner;100;0.0474093;0.0466598;0.0514415
179;wait;100;2.34873e-05;1.8753e-05;5.9464e-05
179;boundary;100;0.0106035;0.0101566;0.0118824
179;calc iter;100;0.0639187;0.0627076;0.0653887
179;calc total;1;6.41017;6.41017;6.41017
179;total;1;11.5401;11.5401;11.5401
156;initialize;1;4.23551;4.23551;4.23551
156;async;100;0.00729246;0.00323367;0.00767219
156;inner;100;0.0460442;0.0455837;0.0519544
156;wait;100;2.08845e-05;1.5741e-05;5.0832e-05
156;boundary;100;0.0107128;0.00935547;0.0108765
156;calc iter;100;0.0640717;0.0626766;0.0662623
116;initialize;1;4.35546;4.35546;4.35546
116;async;100;0.00501861;0.00271392;0.0112647
116;inner;100;0.0442567;0.0433841;0.051291
116;wait;100;4.05403e-05;2.2472e-05;7.14e-05
116;boundary;100;0.0146037;0.0103937;0.0158277
116;calc iter;100;0.0639208;0.0617117;0.068674
116;calc total;1;6.41016;6.41016;6.41016
116;total;1;11.6001;11.6001;11.6001
204;initialize;1;4.26835;4.26835;4.26835
204;async;100;0.00759885;0.00262236;0.00836693
204;inner;100;0.0458793;0.0452696;0.05091
204;wait;100;2.14607e-05;1.7011e-05;5.1309e-05
204;boundary;100;0.0104939;0.00965173;0.0110353
204;calc iter;100;0.0639948;0.0627362;0.0651731
204;calc total;1;6.41017;6.41017;6.41017
204;total;1;11.5054;11.5054;11.5054
180;initialize;1;4.30004;4.30004;4.30004
180;async;100;0.0062675;0.00226674;0.00751405
180;inner;100;0.0463228;0.0455206;0.0508085
180;wait;100;3.13731e-05;1.8693e-05;6.6522e-05
180;boundary;100;0.0112453;0.0102407;0.0132797
180;calc iter;100;0.0638682;0.061604;0.0646945
180;calc total;1;6.41016;6.41016;6.41016
180;total;1;11.5401;11.5401;11.5401
156;calc total;1;6.41017;6.41017;6.41017
156;total;1;11.4719;11.4719;11.4719
117;initialize;1;4.35545;4.35545;4.35545
117;async;100;0.00578479;0.00254235;0.0115686
117;inner;100;0.0450153;0.0444489;0.051628
117;wait;100;3.84071e-05;2.1944e-05;6.3206e-05
117;boundary;100;0.0130992;0.0102423;0.0136516
117;calc iter;100;0.0639389;0.061296;0.0683686
117;calc total;1;6.41016;6.41016;6.41016
117;total;1;11.6002;11.6002;11.6002
205;initialize;1;4.26841;4.26841;4.26841
205;async;100;0.00636764;0.00278515;0.00723093
205;inner;100;0.0463904;0.045779;0.0509097
205;wait;100;2.79603e-05;2.3193e-05;6.8374e-05
205;boundary;100;0.0111636;0.0103768;0.0117678
205;calc iter;100;0.0639507;0.0623479;0.0647034
205;calc total;1;6.41017;6.41017;6.41017
205;total;1;11.5054;11.5054;11.5054
181;initialize;1;4.30001;4.30001;4.30001
181;async;100;0.0050821;0.00230937;0.00810855
181;inner;100;0.0456143;0.0445461;0.0510705
181;wait;100;4.00696e-05;1.9261e-05;6.2987e-05
181;boundary;100;0.0130985;0.0102425;0.0143908
181;calc iter;100;0.0638362;0.0615955;0.0661788
181;calc total;1;6.41017;6.41017;6.41017
181;total;1;11.5401;11.5401;11.5401
157;initialize;1;4.23552;4.23552;4.23552
157;async;100;0.00725856;0.0027262;0.00797153
157;inner;100;0.0454687;0.0450297;0.051096
157;wait;100;2.77025e-05;2.2933e-05;5.568e-05
157;boundary;100;0.0112608;0.0105492;0.0115771
157;calc iter;100;0.064017;0.0624339;0.0659781
157;calc total;1;6.41017;6.41017;6.41017
157;total;1;11.4719;11.4719;11.4719
118;initialize;1;4.3555;4.3555;4.3555
118;async;100;0.00710262;0.00316009;0.00803446
118;inner;100;0.0455792;0.045087;0.0508384
118;wait;100;2.84438e-05;2.0442e-05;0.000107632
118;boundary;100;0.0112626;0.0107053;0.0114019
118;calc iter;100;0.0639743;0.062623;0.0648136
118;calc total;1;6.41016;6.41016;6.41016
118;total;1;11.6002;11.6002;11.6002
206;initialize;1;4.26835;4.26835;4.26835
206;async;100;0.00569034;0.00280212;0.00640833
206;inner;100;0.0461259;0.0455811;0.0509813
206;wait;100;3.34294e-05;2.5644e-05;5.1677e-05
206;boundary;100;0.0120804;0.0104895;0.0128876
182;initialize;1;4.3;4.3;4.3
182;async;100;0.00534528;0.00300064;0.010772
182;inner;100;0.0457485;0.0444051;0.0509152
182;wait;100;3.84686e-05;1.932e-05;7.147e-05
182;boundary;100;0.0127;0.0102567;0.0144032
182;calc iter;100;0.0638333;0.0610781;0.0675278
182;calc total;1;6.41016;6.41016;6.41016
182;total;1;11.5401;11.5401;11.5401
158;initialize;1;4.23552;4.23552;4.23552
158;async;100;0.00634171;0.00272032;0.00693879
158;inner;100;0.0450705;0.0446964;0.0508225
158;wait;100;3.33151e-05;2.0838e-05;7.3546e-05
158;boundary;100;0.0125438;0.0106232;0.0139147
158;calc iter;100;0.0639905;0.0620441;0.0649437
158;calc total;1;6.41017;6.41017;6.41017
158;total;1;11.472;11.472;11.472
119;initialize;1;4.35549;4.35549;4.35549
119;async;100;0.00785622;0.00312822;0.00866014
119;inner;100;0.0454594;0.0448922;0.0514441
119;wait;100;2.23813e-05;1.9e-05;5.9395e-05
119;boundary;100;0.0106758;0.00997142;0.0108256
119;calc iter;100;0.0640152;0.062876;0.0650951
119;calc total;1;6.41016;6.41016;6.41016
119;total;1;11.6002;11.6002;11.6002
206;calc iter;100;0.0639312;0.0625362;0.0646766
206;calc total;1;6.41016;6.41016;6.41016
206;total;1;11.5054;11.5054;11.5054
183;initialize;1;4.30001;4.30001;4.30001
183;async;100;0.00537547;0.00231452;0.0121778
183;inner;100;0.0462715;0.0452505;0.0511692
183;wait;100;3.36596e-05;1.7883e-05;4.6729e-05
183;boundary;100;0.012167;0.010304;0.0132536
183;calc iter;100;0.0638489;0.0607155;0.068477
183;calc total;1;6.41016;6.41016;6.41016
183;total;1;11.5401;11.5401;11.5401
159;initialize;1;4.23522;4.23522;4.23522
159;async;100;0.0077519;0.00273599;0.00884668
159;inner;100;0.045277;0.0448665;0.0509853
159;wait;100;2.17048e-05;1.8345e-05;6.0753e-05
159;boundary;100;0.0109855;0.0103757;0.0111363
159;calc iter;100;0.0640376;0.0623512;0.0662064
159;calc total;1;6.41017;6.41017;6.41017
159;total;1;11.4717;11.4717;11.4717
207;initialize;1;4.26839;4.26839;4.26839
207;async;100;0.00665992;0.00234177;0.00755167
207;inner;100;0.0466006;0.045932;0.0510427
207;wait;100;2.26122e-05;1.9027e-05;5.3366e-05
207;boundary;100;0.0106849;0.0103024;0.0111589
207;calc iter;100;0.0639692;0.06216;0.0650183
207;calc total;1;6.41017;6.41017;6.41017
207;total;1;11.5054;11.5054;11.5054
184;initialize;1;4.29998;4.29998;4.29998
184;async;100;0.00520973;0.0024822;0.00718676
184;inner;100;0.0480765;0.0473794;0.0522041
184;wait;100;2.20883e-05;1.6519e-05;3.7748e-05
184;boundary;100;0.0105767;0.010189;0.011009
184;calc iter;100;0.063886;0.0613624;0.0661897
184;calc total;1;6.41016;6.41016;6.41016
184;total;1;11.5401;11.5401;11.5401
160;initialize;1;4.23552;4.23552;4.23552
160;async;100;0.00826425;0.00321492;0.0087822
160;inner;100;0.0450757;0.0446592;0.0515061
160;wait;100;1.97295e-05;1.482e-05;4.9145e-05
160;boundary;100;0.010716;0.00897426;0.010917
160;calc iter;100;0.0640773;0.0621447;0.0662484
160;calc total;1;6.41018;6.41018;6.41018
160;total;1;11.4719;11.4719;11.4719
208;initialize;1;4.26833;4.26833;4.26833
208;async;100;0.00761758;0.00280998;0.00842686
208;inner;100;0.0458465;0.0451788;0.0510527
208;wait;100;2.05708e-05;1.6791e-05;5.0605e-05
208;boundary;100;0.0105186;0.00908747;0.0109487
208;calc iter;100;0.0640049;0.0624674;0.0661605
208;calc total;1;6.41017;6.41017;6.41017
208;total;1;11.5054;11.5054;11.5054
185;initialize;1;4.30004;4.30004;4.30004
185;async;100;0.00767012;0.0030036;0.00916921
185;inner;100;0.0458316;0.0449779;0.0505607
185;wait;100;1.9339e-05;1.6227e-05;5.8244e-05
185;boundary;100;0.0103924;0.00966796;0.010587
185;calc iter;100;0.0639146;0.0625042;0.0654452
185;calc total;1;6.41017;6.41017;6.41017
185;total;1;11.5401;11.5401;11.5401
161;initialize;1;4.23547;4.23547;4.23547
161;async;100;0.00416049;0.00316714;0.00570585
161;inner;100;0.0479218;0.0475218;0.0536956
161;wait;100;1.83931e-05;1.5464e-05;4.0902e-05
161;boundary;100;0.0119993;0.0081001;0.012212
161;calc iter;100;0.0641013;0.0599825;0.0681794
161;calc total;1;6.41016;6.41016;6.41016
161;total;1;11.4719;11.4719;11.4719
209;initialize;1;4.26837;4.26837;4.26837
209;async;100;0.00804044;0.00304146;0.00888546
209;inner;100;0.0445131;0.0438901;0.0507177
209;wait;100;2.06782e-05;1.6892e-05;0.00010683
209;boundary;100;0.011448;0.00825127;0.011958
209;calc iter;100;0.0640237;0.0600631;0.0662976
209;calc total;1;6.41016;6.41016;6.41016
209;total;1;11.5054;11.5054;11.5054
186;initialize;1;4.30001;4.30001;4.30001
186;async;100;0.00780515;0.00316989;0.00918968
186;inner;100;0.0458207;0.0449569;0.0501543
186;wait;100;2.52512e-05;1.9377e-05;6.9964e-05
186;boundary;100;0.010246;0.0097864;0.0108716
186;calc iter;100;0.0638982;0.0621264;0.0648086
186;calc total;1;6.41017;6.41017;6.41017
186;total;1;11.5401;11.5401;11.5401
162;initialize;1;4.23554;4.23554;4.23554
162;async;100;0.00717925;0.00314129;0.00773067
162;inner;100;0.0452596;0.0448566;0.0509407
162;wait;100;2.97044e-05;2.0133e-05;6.9573e-05
162;boundary;100;0.0115378;0.0104684;0.0116779
162;calc iter;100;0.0640076;0.0626488;0.0646803
162;calc total;1;6.41016;6.41016;6.41016
162;total;1;11.472;11.472;11.472
210;initialize;1;4.26841;4.26841;4.26841
210;async;100;0.00600954;0.0028012;0.00675458
210;inner;100;0.0466057;0.0459832;0.0510193
210;wait;100;2.95119e-05;2.2826e-05;5.2026e-05
210;boundary;100;0.0112984;0.0102062;0.0120747
210;calc iter;100;0.0639443;0.0624194;0.0646799
210;calc total;1;6.41016;6.41016;6.41016
210;total;1;11.5054;11.5054;11.5054
187;initialize;1;4.29998;4.29998;4.29998
187;async;100;0.00728569;0.00318606;0.00915131
187;inner;100;0.0456179;0.0449357;0.0499781
187;wait;100;3.09538e-05;2.0975e-05;6.8293e-05
187;boundary;100;0.0109369;0.0100343;0.013162
187;calc iter;100;0.0638725;0.061994;0.0653093
187;calc total;1;6.41017;6.41017;6.41017
187;total;1;11.5401;11.5401;11.5401
216;initialize;1;4.30192;4.30192;4.30192
216;async;100;0.00626264;0.00273205;0.0114274
216;inner;100;0.0469891;0.0439456;0.0508945
216;wait;100;2.25861e-05;1.6305e-05;6.3224e-05
216;boundary;100;0.0106015;0.0099296;0.0137604
216;calc iter;100;0.0638769;0.0614058;0.0679976
216;calc total;1;6.41016;6.41016;6.41016
216;total;1;11.5386;11.5386;11.5386
163;initialize;1;4.2355;4.2355;4.2355
163;async;100;0.00489336;0.0029048;0.00540114
163;inner;100;0.0450334;0.0445459;0.0513398
163;wait;100;3.80946e-05;2.0504e-05;6.425e-05
163;boundary;100;0.0140053;0.0104105;0.0144398
163;calc iter;100;0.0639716;0.0622436;0.0650816
163;calc total;1;6.41017;6.41017;6.41017
163;total;1;11.4719;11.4719;11.4719
211;initialize;1;4.26842;4.26842;4.26842
211;async;100;0.00500483;0.00261843;0.00943061
211;inner;100;0.04565;0.044833;0.050655
211;wait;100;3.90313e-05;1.7981e-05;6.1726e-05
211;boundary;100;0.0132208;0.0103295;0.0146642
211;calc iter;100;0.063916;0.0621539;0.0671476
211;calc total;1;6.41017;6.41017;6.41017
211;total;1;11.5054;11.5054;11.5054
188;initialize;1;4.29998;4.29998;4.29998
188;async;100;0.00643001;0.00262407;0.00820701
188;inner;100;0.0462012;0.0455124;0.0506567
188;wait;100;3.51293e-05;2.4558e-05;6.5531e-05
188;boundary;100;0.0111986;0.0100663;0.0134525
188;calc iter;100;0.0638659;0.0613899;0.0666396
188;calc total;1;6.41017;6.41017;6.41017
188;total;1;11.5401;11.5401;11.5401
164;initialize;1;4.23025;4.23025;4.23025
164;async;100;0.00453817;0.00309766;0.00587443
164;inner;100;0.0436818;0.0430833;0.0504689
164;wait;100;4.54674e-05;2.2341e-05;0.000105299
164;boundary;100;0.0156852;0.0107121;0.0163166
164;calc iter;100;0.0639521;0.0626045;0.0648938
164;calc total;1;6.41016;6.41016;6.41016
164;total;1;11.4667;11.4667;11.4667
212;initialize;1;4.26837;4.26837;4.26837
212;async;100;0.00451936;0.00249062;0.0118571
212;inner;100;0.0451425;0.0440975;0.050827
212;wait;100;4.05812e-05;2.9826e-05;7.51e-05
212;boundary;100;0.0142007;0.0103598;0.0156768
212;calc iter;100;0.0639043;0.0611932;0.0698281
212;calc total;1;6.41016;6.41016;6.41016
212;total;1;11.5054;11.5054;11.5054
189;initialize;1;4.3;4.3;4.3
189;async;100;0.00744498;0.00317803;0.0110836
189;inner;100;0.0457312;0.0450196;0.0495938
189;wait;100;2.66157e-05;1.7443e-05;9.9705e-05
189;boundary;100;0.0106739;0.0102862;0.0117251
189;calc iter;100;0.0638778;0.0620394;0.067477
189;calc total;1;6.41017;6.41017;6.41017
189;total;1;11.54;11.54;11.54
165;initialize;1;4.2355;4.2355;4.2355
165;async;100;0.00590552;0.00321828;0.00717058
165;inner;100;0.0448961;0.0443485;0.0509741
165;wait;100;3.67449e-05;2.0902e-05;6.3914e-05
165;boundary;100;0.0131407;0.0104131;0.0134887
165;calc iter;100;0.0639803;0.0628312;0.0652912
165;calc total;1;6.41017;6.41017;6.41017
165;total;1;11.4719;11.4719;11.4719
213;initialize;1;4.26837;4.26837;4.26837
213;async;100;0.00545332;0.00245591;0.0151797
213;inner;100;0.0462278;0.0455662;0.051275
213;wait;100;3.26488e-05;1.9721e-05;6.0706e-05
213;boundary;100;0.0122093;0.0102851;0.0127287
213;calc iter;100;0.0639244;0.0609592;0.0713244
213;calc total;1;6.41017;6.41017;6.41017
213;total;1;11.5054;11.5054;11.5054
190;initialize;1;4.30004;4.30004;4.30004
190;async;100;0.00819483;0.00314733;0.00957726
190;inner;100;0.0454158;0.0445695;0.0498584
190;wait;100;2.22208e-05;1.8421e-05;7.4447e-05
190;boundary;100;0.0102745;0.00969376;0.0105288
190;calc iter;100;0.0639088;0.062581;0.0649766
190;calc total;1;6.41016;6.41016;6.41016
190;total;1;11.5401;11.5401;11.5401
166;initialize;1;4.23549;4.23549;4.23549
166;async;100;0.00666185;0.00284357;0.00734729
166;inner;100;0.0461514;0.045745;0.0513953
166;wait;100;2.25575e-05;1.6978e-05;5.3918e-05
166;boundary;100;0.0111858;0.0104547;0.0113
166;calc iter;100;0.0640228;0.0627624;0.065288
166;calc total;1;6.41016;6.41016;6.41016
166;total;1;11.472;11.472;11.472
214;initialize;1;4.26837;4.26837;4.26837
214;async;100;0.00643543;0.00309517;0.0078129
214;inner;100;0.0465805;0.0460422;0.0509802
214;wait;100;2.49471e-05;1.8686e-05;5.8211e-05
214;boundary;100;0.0109124;0.0103004;0.0121093
214;calc iter;100;0.0639545;0.0620049;0.0657297
214;calc total;1;6.41016;6.41016;6.41016
214;total;1;11.5054;11.5054;11.5054
191;initialize;1;4.29998;4.29998;4.29998
191;async;100;0.00814064;0.00305813;0.00961617
191;inner;100;0.0448431;0.0437133;0.0503689
191;wait;100;2.02897e-05;1.6294e-05;6.3358e-05
191;boundary;100;0.010938;0.00805043;0.0114858
191;calc iter;100;0.0639436;0.0615294;0.0664962
191;calc total;1;6.41016;6.41016;6.41016
191;total;1;11.5401;11.5401;11.5401
167;initialize;1;4.23554;4.23554;4.23554
167;async;100;0.00808849;0.00320593;0.00857131
167;inner;100;0.0451155;0.0446829;0.0508691
167;wait;100;2.28854e-05;1.8305e-05;7.0178e-05
167;boundary;100;0.0108233;0.0100576;0.010992
167;calc iter;100;0.0640514;0.063042;0.0661863
167;calc total;1;6.41016;6.41016;6.41016
167;total;1;11.472;11.472;11.472
215;initialize;1;4.26838;4.26838;4.26838
215;async;100;0.00663148;0.00229494;0.00738529
215;inner;100;0.0467973;0.0461172;0.0515946
215;wait;100;2.38689e-05;1.9264e-05;4.5757e-05
215;boundary;100;0.0105321;0.00998367;0.0106627
215;calc iter;100;0.063986;0.0620176;0.0653693
215;calc total;1;6.41016;6.41016;6.41016
215;total;1;11.5054;11.5054;11.5054
264;initialize;1;4.27988;4.27988;4.27988
264;async;100;0.00536998;0.00220404;0.0133717
264;inner;100;0.0476805;0.0440478;0.0513239
264;wait;100;2.47874e-05;1.6254e-05;8.499e-05
264;boundary;100;0.0107471;0.010009;0.0157622
264;calc iter;100;0.0638235;0.0588396;0.0715689
264;calc total;1;6.41018;6.41018;6.41018
264;total;1;11.5221;11.5221;11.5221
240;initialize;1;4.3555;4.3555;4.3555
240;async;100;0.00586931;0.00246982;0.00833956
240;inner;100;0.0468563;0.0461888;0.0509666
240;wait;100;2.82433e-05;2.1929e-05;6.7216e-05
240;boundary;100;0.0111071;0.0102954;0.012309
240;calc iter;100;0.0638622;0.0620727;0.0657118
240;calc total;1;6.41017;6.41017;6.41017
240;total;1;11.592;11.592;11.592
288;initialize;1;4.24134;4.24134;4.24134
288;async;100;0.00605367;0.00286793;0.00870883
288;inner;100;0.0466943;0.0459271;0.0504374
288;wait;100;2.87321e-05;2.0113e-05;6.8115e-05
288;boundary;100;0.0110173;0.0103006;0.0125158
288;calc iter;100;0.0637952;0.0619366;0.0659626
288;calc total;1;6.41018;6.41018;6.41018
288;total;1;11.486;11.486;11.486
265;initialize;1;4.27532;4.27532;4.27532
265;async;100;0.00516239;0.00247324;0.0162363
265;inner;100;0.0479642;0.043989;0.0513984
265;wait;100;2.46229e-05;1.6344e-05;6.8849e-05
265;boundary;100;0.0106583;0.0101952;0.0154306
265;calc iter;100;0.0638107;0.0593882;0.0718124
265;calc total;1;6.41018;6.41018;6.41018
265;total;1;11.5175;11.5175;11.5175
241;initialize;1;4.35561;4.35561;4.35561
241;async;100;0.00475632;0.002279;0.00578686
241;inner;100;0.0462381;0.045478;0.0510134
241;wait;100;4.03341e-05;2.2146e-05;5.6391e-05
241;boundary;100;0.0128006;0.0103139;0.0142336
241;calc iter;100;0.0638368;0.062132;0.0652197
241;calc total;1;6.41017;6.41017;6.41017
241;total;1;11.592;11.592;11.592
289;initialize;1;4.24585;4.24585;4.24585
289;async;100;0.00518148;0.00290251;0.00706201
289;inner;100;0.0469759;0.0461063;0.0507295
289;wait;100;3.65637e-05;1.911e-05;5.3224e-05
289;boundary;100;0.0115856;0.010211;0.0124045
289;calc iter;100;0.0637809;0.0619187;0.0655314
289;calc total;1;6.41016;6.41016;6.41016
289;total;1;11.4905;11.4905;11.4905
266;initialize;1;4.27523;4.27523;4.27523
266;async;100;0.00511742;0.00251696;0.0168668
266;inner;100;0.048074;0.0434294;0.0517054
266;wait;100;2.43764e-05;1.6178e-05;5.0947e-05
266;boundary;100;0.0105903;0.0101302;0.0125801
266;calc iter;100;0.0638072;0.0599611;0.0712023
266;calc total;1;6.41018;6.41018;6.41018
266;total;1;11.5174;11.5174;11.5174
242;initialize;1;4.35546;4.35546;4.35546
242;async;100;0.00415701;0.00209691;0.00788002
242;inner;100;0.0462903;0.0453294;0.0511005
242;wait;100;4.25712e-05;2.4239e-05;6.2246e-05
242;boundary;100;0.0133368;0.0103513;0.0152269
242;calc iter;100;0.063828;0.0620031;0.0666755
242;calc total;1;6.41017;6.41017;6.41017
242;total;1;11.5919;11.5919;11.5919
290;initialize;1;4.21015;4.21015;4.21015
290;async;100;0.00512417;0.00280873;0.00913253
290;inner;100;0.0465009;0.0455383;0.0504261
290;wait;100;4.19723e-05;1.7597e-05;6.1441e-05
290;boundary;100;0.0121067;0.0102305;0.013145
290;calc iter;100;0.0637751;0.061557;0.0676857
290;calc total;1;6.41016;6.41016;6.41016
290;total;1;11.4548;11.4548;11.4548
267;initialize;1;4.27514;4.27514;4.27514
267;async;100;0.00552707;0.00257714;0.0168282
267;inner;100;0.0476559;0.0429042;0.0514731
267;wait;100;2.49559e-05;1.7194e-05;6.9522e-05
267;boundary;100;0.0106056;0.0101147;0.0143278
267;calc iter;100;0.0638147;0.0577742;0.074561
267;calc total;1;6.41018;6.41018;6.41018
267;total;1;11.5173;11.5173;11.5173
243;initialize;1;4.35546;4.35546;4.35546
243;async;100;0.00509861;0.00222701;0.0102487
243;inner;100;0.0468846;0.046054;0.0510506
243;wait;100;3.4362e-05;1.7859e-05;5.8083e-05
243;boundary;100;0.0118233;0.0102734;0.0129321
243;calc iter;100;0.0638424;0.0607001;0.0682879
243;calc total;1;6.41017;6.41017;6.41017
243;total;1;11.592;11.592;11.592
291;initialize;1;4.23861;4.23861;4.23861
291;async;100;0.00560113;0.00278404;0.0107377
291;inner;100;0.0468283;0.0457495;0.0504585
291;wait;100;3.06027e-05;1.6026e-05;6.3544e-05
291;boundary;100;0.011324;0.0102534;0.0126812
291;calc iter;100;0.0637852;0.06117;0.0684114
291;calc total;1;6.41016;6.41016;6.41016
291;total;1;11.4833;11.4833;11.4833
268;initialize;1;4.27524;4.27524;4.27524
268;async;100;0.00545698;0.00239076;0.016638
268;inner;100;0.0477285;0.0436065;0.0514484
268;wait;100;2.10117e-05;1.6278e-05;5.9623e-05
268;boundary;100;0.0106294;0.00974831;0.0125643
268;calc iter;100;0.0638372;0.0589256;0.0709633
268;calc total;1;6.41018;6.41018;6.41018
268;total;1;11.5174;11.5174;11.5174
244;initialize;1;4.35551;4.35551;4.35551
244;async;100;0.00641978;0.0025657;0.00912637
244;inner;100;0.046865;0.0462178;0.0509346
244;wait;100;2.37996e-05;1.7696e-05;6.321e-05
244;boundary;100;0.010565;0.0102486;0.0111462
244;calc iter;100;0.063875;0.0615843;0.065847
244;calc total;1;6.41016;6.41016;6.41016
244;total;1;11.592;11.592;11.592
292;initialize;1;4.24585;4.24585;4.24585
292;async;100;0.00648714;0.00284696;0.0105149
292;inner;100;0.0467904;0.0459398;0.0501855
292;wait;100;2.3122e-05;1.6828e-05;8.1671e-05
292;boundary;100;0.0105069;0.0101639;0.0114527
292;calc iter;100;0.0638085;0.0608404;0.0669822
292;calc total;1;6.41016;6.41016;6.41016
292;total;1;11.4905;11.4905;11.4905
269;initialize;1;4.27523;4.27523;4.27523
269;async;100;0.00568139;0.00231978;0.0128599
269;inner;100;0.0474511;0.0444946;0.0516116
269;wait;100;2.08242e-05;1.5856e-05;6.3263e-05
269;boundary;100;0.0106943;0.00917189;0.0145652
269;calc iter;100;0.0638489;0.0595158;0.0694895
269;calc total;1;6.41017;6.41017;6.41017
269;total;1;11.5174;11.5174;11.5174
245;initialize;1;4.35549;4.35549;4.35549
245;async;100;0.00695698;0.00315658;0.00961119
245;inner;100;0.0465141;0.0454301;0.0508017
245;wait;100;2.04447e-05;1.6707e-05;7.5491e-05
245;boundary;100;0.0104099;0.00965032;0.0105956
245;calc iter;100;0.0639029;0.0619817;0.065908
245;calc total;1;6.41017;6.41017;6.41017
245;total;1;11.592;11.592;11.592
270;initialize;1;4.2753;4.2753;4.2753
270;async;100;0.00439272;0.00211373;0.0122948
270;inner;100;0.0476232;0.0429943;0.0515278
270;wait;100;3.64544e-05;1.8262e-05;6.1105e-05
270;boundary;100;0.0117274;0.0102155;0.0162442
270;calc iter;100;0.063781;0.0593963;0.0716541
270;calc total;1;6.41018;6.41018;6.41018
270;total;1;11.5175;11.5175;11.5175
246;initialize;1;4.35551;4.35551;4.35551
246;async;100;0.00643299;0.00277235;0.00896247
246;inner;100;0.0470907;0.0461331;0.0510681
246;wait;100;2.18236e-05;1.6195e-05;5.4588e-05
246;boundary;100;0.0103441;0.00997155;0.0112331
246;calc iter;100;0.0638911;0.0618513;0.0655787
246;calc total;1;6.41016;6.41016;6.41016
246;total;1;11.592;11.592;11.592
271;initialize;1;4.27531;4.27531;4.27531
271;async;100;0.00438946;0.00195654;0.019412
271;inner;100;0.0477408;0.0434782;0.0516248
271;wait;100;3.24265e-05;1.6954e-05;5.8266e-05
271;boundary;100;0.011611;0.0100488;0.014246
271;calc iter;100;0.0637749;0.0597919;0.0751763
271;calc total;1;6.41018;6.41018;6.41018
271;total;1;11.5175;11.5175;11.5175
247;initialize;1;4.35549;4.35549;4.35549
247;async;100;0.00559959;0.00272639;0.00813377
247;inner;100;0.0467357;0.046029;0.0505262
247;wait;100;3.02674e-05;1.7846e-05;9.1978e-05
247;boundary;100;0.0114842;0.0104222;0.0120515
247;calc iter;100;0.0638514;0.0622334;0.0655644
247;calc total;1;6.41016;6.41016;6.41016
247;total;1;11.592;11.592;11.592
272;initialize;1;4.27755;4.27755;4.27755
272;async;100;0.00402516;0.00176269;0.021273
272;inner;100;0.0481794;0.0436746;0.0519792
272;wait;100;2.94257e-05;1.5993e-05;5.5288e-05
272;boundary;100;0.0115401;0.0101869;0.0128731
272;calc iter;100;0.0637752;0.0592496;0.0757105
272;calc total;1;6.41018;6.41018;6.41018
272;total;1;11.5197;11.5197;11.5197
248;initialize;1;4.35549;4.35549;4.35549
248;async;100;0.00492194;0.00203481;0.0107023
248;inner;100;0.0472811;0.0465925;0.0512726
248;wait;100;2.92163e-05;1.7301e-05;5.8881e-05
248;boundary;100;0.0116127;0.0102422;0.0123737
248;calc iter;100;0.0638463;0.061549;0.0686952
248;calc total;1;6.41016;6.41016;6.41016
248;total;1;11.592;11.592;11.592
273;initialize;1;4.27527;4.27527;4.27527
273;async;100;0.00435796;0.00190254;0.0206579
273;inner;100;0.048149;0.0435346;0.0517822
273;wait;100;3.05337e-05;1.7025e-05;5.5067e-05
273;boundary;100;0.0112439;0.0101295;0.014264
273;calc iter;100;0.0637825;0.0577972;0.0790915
273;calc total;1;6.41017;6.41017;6.41017
273;total;1;11.5175;11.5175;11.5175
249;initialize;1;4.35549;4.35549;4.35549
249;async;100;0.00598674;0.00283659;0.0121936
249;inner;100;0.0473445;0.046334;0.0514851
249;wait;100;2.07331e-05;1.6457e-05;4.2153e-05
249;boundary;100;0.0105244;0.0102276;0.0108769
249;calc iter;100;0.0638774;0.0618471;0.0688521
249;calc total;1;6.41016;6.41016;6.41016
249;total;1;11.5919;11.5919;11.5919
274;initialize;1;4.28246;4.28246;4.28246
274;async;100;0.00466992;0.00198134;0.0170696
274;inner;100;0.048073;0.0436535;0.0515577
274;wait;100;2.87005e-05;1.7678e-05;5.9345e-05
274;boundary;100;0.0110179;0.0102048;0.0137015
274;calc iter;100;0.0637906;0.0592868;0.0732766
274;calc total;1;6.41017;6.41017;6.41017
274;total;1;11.5247;11.5247;11.5247
250;initialize;1;4.35545;4.35545;4.35545
250;async;100;0.0063008;0.00309159;0.00895288
250;inner;100;0.0469721;0.0461516;0.0514404
250;wait;100;1.89789e-05;1.5606e-05;4.9079e-05
250;boundary;100;0.0106136;0.00968614;0.0108781
250;calc iter;100;0.0639067;0.062007;0.066261
250;calc total;1;6.41017;6.41017;6.41017
250;total;1;11.5919;11.5919;11.5919
251;initialize;1;4.35549;4.35549;4.35549
251;async;100;0.00656859;0.00282626;0.0087831
251;inner;100;0.0461293;0.045202;0.0515503
251;wait;100;2.0034e-05;1.5808e-05;5.821e-05
251;boundary;100;0.0112057;0.00869442;0.0119985
251;calc iter;100;0.0639252;0.0616686;0.0662913
251;calc total;1;6.41017;6.41017;6.41017
251;total;1;11.592;11.592;11.592
252;initialize;1;4.3555;4.3555;4.3555
252;async;100;0.00670599;0.00255135;0.00762229
252;inner;100;0.0467429;0.0459018;0.0507053
252;wait;100;2.18489e-05;1.6591e-05;5.8623e-05
252;boundary;100;0.0104551;0.0098436;0.0117532
252;calc iter;100;0.063927;0.0626062;0.0652692
252;calc total;1;6.41016;6.41016;6.41016
252;total;1;11.592;11.592;11.592
253;initialize;1;4.35551;4.35551;4.35551
253;async;100;0.0056859;0.00284896;0.00775397
253;inner;100;0.046821;0.0451534;0.0506192
253;wait;100;2.93745e-05;1.866e-05;7.5683e-05
253;boundary;100;0.0113503;0.0103812;0.0143936
253;calc iter;100;0.0638876;0.0621411;0.0657007
253;calc total;1;6.41016;6.41016;6.41016
253;total;1;11.592;11.592;11.592
254;initialize;1;4.3555;4.3555;4.3555
254;async;100;0.00522827;0.0027975;0.0108874
254;inner;100;0.0468588;0.0448568;0.0507042
254;wait;100;3.25015e-05;2.0656e-05;5.2117e-05
254;boundary;100;0.0117569;0.0103176;0.0144804
254;calc iter;100;0.0638776;0.0619315;0.0691967
254;calc total;1;6.41016;6.41016;6.41016
254;total;1;11.592;11.592;11.592
255;initialize;1;4.35548;4.35548;4.35548
255;async;100;0.00611627;0.00192626;0.0142063
255;inner;100;0.0471344;0.0457624;0.0507991
255;wait;100;2.32674e-05;1.6786e-05;5.6394e-05
255;boundary;100;0.0106295;0.0102218;0.0113331
255;calc iter;100;0.0639046;0.0605873;0.0702603
255;calc total;1;6.41016;6.41016;6.41016
255;total;1;11.5919;11.5919;11.5919
256;initialize;1;4.35549;4.35549;4.35549
256;async;100;0.00706325;0.00333438;0.00834609
256;inner;100;0.0465115;0.0457331;0.0506654
256;wait;100;1.96794e-05;1.6517e-05;5.0869e-05
256;boundary;100;0.0103385;0.0095819;0.010725
256;calc iter;100;0.0639343;0.0624805;0.0655781
256;calc total;1;6.41018;6.41018;6.41018
256;total;1;11.5919;11.5919;11.5919
257;initialize;1;4.35551;4.35551;4.35551
257;async;100;0.00738367;0.00316656;0.00875145
257;inner;100;0.0456019;0.0447196;0.050358
257;wait;100;2.12849e-05;1.6228e-05;9.2622e-05
257;boundary;100;0.0109469;0.00843877;0.0115841
257;calc iter;100;0.0639554;0.06129;0.0662131
257;calc total;1;6.41017;6.41017;6.41017
257;total;1;11.592;11.592;11.592
258;initialize;1;4.35548;4.35548;4.35548
258;async;100;0.00579243;0.00317883;0.00951488
258;inner;100;0.0467623;0.0448046;0.0501463
258;wait;100;3.04149e-05;2.0658e-05;0.00010307
258;boundary;100;0.0112995;0.0101659;0.0138763
258;calc iter;100;0.0638856;0.0615725;0.0670948
258;calc total;1;6.41017;6.41017;6.41017
258;total;1;11.5919;11.5919;11.5919
259;initialize;1;4.3555;4.3555;4.3555
259;async;100;0.00498847;0.00215336;0.0121372
259;inner;100;0.0466648;0.0443304;0.050472
259;wait;100;3.57326e-05;1.8306e-05;7.4173e-05
259;boundary;100;0.0121774;0.0102031;0.0153329
259;calc iter;100;0.0638676;0.0601616;0.0703054
259;calc total;1;6.41017;6.41017;6.41017
259;total;1;11.5919;11.5919;11.5919
260;initialize;1;4.35553;4.35553;4.35553
260;async;100;0.00486956;0.00202119;0.0150975
260;inner;100;0.0464138;0.045478;0.0507388
260;wait;100;3.66114e-05;1.7326e-05;5.4212e-05
260;boundary;100;0.0125389;0.0101983;0.0136022
260;calc iter;100;0.0638601;0.0597859;0.0710807
260;calc total;1;6.41017;6.41017;6.41017
260;total;1;11.592;11.592;11.592
261;initialize;1;4.3555;4.3555;4.3555
261;async;100;0.00533516;0.00264242;0.0162744
261;inner;100;0.0469073;0.0444458;0.0508915
261;wait;100;3.21787e-05;1.6396e-05;5.7456e-05
261;boundary;100;0.0115971;0.0101637;0.0140621
261;calc iter;100;0.063873;0.0593346;0.0715966
261;calc total;1;6.41017;6.41017;6.41017
261;total;1;11.5919;11.5919;11.5919
262;initialize;1;4.3555;4.3555;4.3555
262;async;100;0.00526851;0.00196257;0.0130026
262;inner;100;0.0479115;0.0466964;0.0513672
262;wait;100;2.3352e-05;1.6427e-05;4.8504e-05
262;boundary;100;0.0106946;0.0102261;0.0113876
262;calc iter;100;0.063899;0.0610274;0.0699992
262;calc total;1;6.41017;6.41017;6.41017
262;total;1;11.5919;11.5919;11.5919
217;initialize;1;4.30197;4.30197;4.30197
217;async;100;0.00516803;0.00184105;0.0145517
217;inner;100;0.0480546;0.0448061;0.0507985
217;wait;100;2.38814e-05;1.7198e-05;4.4367e-05
217;boundary;100;0.0106161;0.0102034;0.0149307
217;calc iter;100;0.0638637;0.0598161;0.071792
217;calc total;1;6.41016;6.41016;6.41016
217;total;1;11.5387;11.5387;11.5387
263;initialize;1;4.35549;4.35549;4.35549
263;async;100;0.00554007;0.00241863;0.0067168
263;inner;100;0.0479686;0.0468146;0.0516893
263;wait;100;2.25213e-05;1.758e-05;4.6598e-05
263;boundary;100;0.0103931;0.00993673;0.011089
263;calc iter;100;0.0639255;0.0621303;0.0655001
263;calc total;1;6.41017;6.41017;6.41017
263;total;1;11.5919;11.5919;11.5919
218;initialize;1;4.30198;4.30198;4.30198
218;async;100;0.0058809;0.00312884;0.0164397
218;inner;100;0.0472007;0.0436458;0.0507839
218;wait;100;2.61834e-05;1.6983e-05;7.3821e-05
218;boundary;100;0.0107364;0.0102152;0.0119674
218;calc iter;100;0.0638452;0.0604652;0.0716437
218;calc total;1;6.41016;6.41016;6.41016
218;total;1;11.5387;11.5387;11.5387
219;initialize;1;4.30198;4.30198;4.30198
219;async;100;0.00572716;0.00223991;0.016285
219;inner;100;0.0476186;0.0437697;0.0515364
219;wait;100;2.01484e-05;1.6761e-05;4.6037e-05
219;boundary;100;0.0104975;0.01013;0.0131469
219;calc iter;100;0.0638645;0.05951;0.0729408
219;calc total;1;6.41017;6.41017;6.41017
219;total;1;11.5387;11.5387;11.5387
220;initialize;1;4.30191;4.30191;4.30191
220;async;100;0.00671428;0.00248553;0.0159087
220;inner;100;0.0466914;0.0440036;0.0507539
220;wait;100;1.99409e-05;1.6313e-05;8.8676e-05
220;boundary;100;0.0104538;0.00977843;0.0118858
220;calc iter;100;0.0638807;0.0584606;0.0704851
220;calc total;1;6.41016;6.41016;6.41016
220;total;1;11.5386;11.5386;11.5386
221;initialize;1;4.30195;4.30195;4.30195
221;async;100;0.00688582;0.00308043;0.00810849
221;inner;100;0.0463883;0.0442341;0.0509675
221;wait;100;2.06198e-05;1.6411e-05;6.5735e-05
221;boundary;100;0.0106027;0.00902277;0.0117208
221;calc iter;100;0.0638989;0.0623739;0.0656274
221;calc total;1;6.41016;6.41016;6.41016
221;total;1;11.5386;11.5386;11.5386
222;initialize;1;4.30199;4.30199;4.30199
222;async;100;0.00496865;0.00256199;0.00977114
222;inner;100;0.0468404;0.0434649;0.0510319
222;wait;100;3.4842e-05;2.1005e-05;5.2233e-05
222;boundary;100;0.0119848;0.0103517;0.0163442
222;calc iter;100;0.0638298;0.0611805;0.0687665
222;calc total;1;6.41016;6.41016;6.41016
222;total;1;11.5387;11.5387;11.5387
223;initialize;1;4.30195;4.30195;4.30195
223;async;100;0.00484996;0.00269485;0.0181875
223;inner;100;0.046698;0.0431352;0.0509512
223;wait;100;3.71313e-05;2.0494e-05;5.6051e-05
223;boundary;100;0.0122325;0.0101861;0.015939
223;calc iter;100;0.0638187;0.0605524;0.0748767
223;calc total;1;6.41017;6.41017;6.41017
223;total;1;11.5387;11.5387;11.5387
224;initialize;1;4.30194;4.30194;4.30194
224;async;100;0.00446132;0.00199845;0.0215947
224;inner;100;0.0470564;0.043595;0.0512114
224;wait;100;3.41106e-05;1.576e-05;5.6821e-05
224;boundary;100;0.0122624;0.0101445;0.0137827
224;calc iter;100;0.0638156;0.0602541;0.0755439
224;calc total;1;6.41017;6.41017;6.41017
224;total;1;11.5387;11.5387;11.5387
225;initialize;1;4.30193;4.30193;4.30193
225;async;100;0.00469299;0.00240157;0.0210202
225;inner;100;0.0474493;0.0437088;0.0514245
225;wait;100;3.15174e-05;1.6467e-05;5.6106e-05
225;boundary;100;0.0116506;0.0102493;0.0140641
225;calc iter;100;0.0638258;0.0578518;0.0788118
225;calc total;1;6.41016;6.41016;6.41016
225;total;1;11.5386;11.5386;11.5386
226;initialize;1;4.30198;4.30198;4.30198
226;async;100;0.00558143;0.00201925;0.0176593
226;inner;100;0.0470839;0.0433377;0.0509811
226;wait;100;2.84616e-05;1.8879e-05;6.6604e-05
226;boundary;100;0.0111436;0.0102969;0.0125417
226;calc iter;100;0.0638388;0.0600269;0.0713662
226;calc total;1;6.41016;6.41016;6.41016
226;total;1;11.5387;11.5387;11.5387
227;initialize;1;4.30196;4.30196;4.30196
227;async;100;0.00561904;0.00283161;0.0125746
227;inner;100;0.0474355;0.0442357;0.0509987
227;wait;100;2.58008e-05;1.8521e-05;5.101e-05
227;boundary;100;0.0107729;0.010279;0.0128476
227;calc iter;100;0.0638546;0.0615164;0.0704062
227;calc total;1;6.41016;6.41016;6.41016
227;total;1;11.5387;11.5387;11.5387
228;initialize;1;4.30196;4.30196;4.30196
228;async;100;0.00551905;0.00187946;0.0104132
228;inner;100;0.046903;0.044136;0.0507185
228;wait;100;3.38486e-05;2.2574e-05;5.0073e-05
228;boundary;100;0.0113497;0.010274;0.0149837
228;calc iter;100;0.0638069;0.0610547;0.0682991
228;calc total;1;6.41016;6.41016;6.41016
228;total;1;11.5387;11.5387;11.5387
229;initialize;1;4.30195;4.30195;4.30195
229;async;100;0.00489297;0.0016842;0.0168393
229;inner;100;0.0467327;0.044281;0.0510694
229;wait;100;3.5237e-05;1.8926e-05;5.4501e-05
229;boundary;100;0.0121297;0.0102004;0.0136093
229;calc iter;100;0.0637917;0.0605282;0.0737068
229;calc total;1;6.41016;6.41016;6.41016
229;total;1;11.5387;11.5387;11.5387
230;initialize;1;4.30195;4.30195;4.30195
230;async;100;0.00512401;0.00216053;0.0205913
230;inner;100;0.046266;0.0435572;0.0506381
230;wait;100;3.74652e-05;1.7358e-05;5.931e-05
230;boundary;100;0.0123546;0.0102068;0.0142618
230;calc iter;100;0.0637834;0.0601926;0.0745385
230;calc total;1;6.41016;6.41016;6.41016
230;total;1;11.5386;11.5386;11.5386
231;initialize;1;4.30199;4.30199;4.30199
231;async;100;0.00541069;0.00240619;0.0213509
231;inner;100;0.0461083;0.0421745;0.0501275
231;wait;100;3.62828e-05;1.6598e-05;6.8421e-05
231;boundary;100;0.0122331;0.0102311;0.0138764
231;calc iter;100;0.0637898;0.0577102;0.0762226
231;calc total;1;6.41016;6.41016;6.41016
231;total;1;11.5387;11.5387;11.5387
232;initialize;1;4.30196;4.30196;4.30196
232;async;100;0.00611551;0.00219136;0.014665
232;inner;100;0.0469625;0.0440099;0.0505346
232;wait;100;2.52066e-05;1.6989e-05;5.6829e-05
232;boundary;100;0.0107141;0.0101406;0.0111901
232;calc iter;100;0.0638183;0.0595374;0.0692223
232;calc total;1;6.41017;6.41017;6.41017
232;total;1;11.5387;11.5387;11.5387
233;initialize;1;4.30195;4.30195;4.30195
233;async;100;0.00695275;0.00281175;0.0102584
233;inner;100;0.0465184;0.0443254;0.0503596
233;wait;100;2.02625e-05;1.6219e-05;5.6903e-05
233;boundary;100;0.0103625;0.00974405;0.0120508
233;calc iter;100;0.063855;0.0620299;0.0675278
233;calc total;1;6.41017;6.41017;6.41017
233;total;1;11.5387;11.5387;11.5387
234;initialize;1;4.30195;4.30195;4.30195
234;async;100;0.00771323;0.00295035;0.00944993
234;inner;100;0.0458617;0.0436206;0.0491775
234;wait;100;2.43275e-05;1.7462e-05;0.000100579
234;boundary;100;0.0102449;0.00972707;0.0123923
234;calc iter;100;0.0638453;0.0612979;0.0654538
234;calc total;1;6.41017;6.41017;6.41017
234;total;1;11.5386;11.5386;11.5386
235;initialize;1;4.30196;4.30196;4.30196
235;async;100;0.00688045;0.0025838;0.00834465
235;inner;100;0.0462197;0.0435679;0.0496723
235;wait;100;2.89722e-05;1.801e-05;5.6581e-05
235;boundary;100;0.0106941;0.0100766;0.0141721
235;calc iter;100;0.0638245;0.0610168;0.0660753
235;calc total;1;6.41017;6.41017;6.41017
235;total;1;11.5387;11.5387;11.5387
236;initialize;1;4.30195;4.30195;4.30195
236;async;100;0.00659754;0.00267972;0.0149637
236;inner;100;0.0460859;0.0429399;0.0497626
236;wait;100;3.29423e-05;2.2144e-05;7.1655e-05
236;boundary;100;0.0110951;0.0101443;0.0136119
236;calc iter;100;0.0638129;0.0612961;0.0714895
236;calc total;1;6.41017;6.41017;6.41017
236;total;1;11.5387;11.5387;11.5387
237;initialize;1;4.30196;4.30196;4.30196
237;async;100;0.00705534;0.00300593;0.0186351
237;inner;100;0.0461672;0.043513;0.0495921
237;wait;100;2.68858e-05;1.6255e-05;6.2189e-05
237;boundary;100;0.0105733;0.0100136;0.0117868
237;calc iter;100;0.0638241;0.0603424;0.0724321
237;calc total;1;6.41017;6.41017;6.41017
237;total;1;11.5387;11.5387;11.5387
238;initialize;1;4.30196;4.30196;4.30196
238;async;100;0.00735519;0.00295327;0.00921787
238;inner;100;0.0462394;0.0442238;0.0499466
238;wait;100;2.14586e-05;1.6787e-05;6.6164e-05
238;boundary;100;0.0102406;0.00951284;0.0116477
238;calc iter;100;0.0638578;0.061143;0.0655501
238;calc total;1;6.41016;6.41016;6.41016
238;total;1;11.5386;11.5386;11.5386
239;initialize;1;4.30194;4.30194;4.30194
239;async;100;0.00873893;0.00306889;0.0104511
239;inner;100;0.0446622;0.04349;0.0495053
239;wait;100;2.27479e-05;1.742e-05;7.1016e-05
239;boundary;100;0.0104532;0.00837084;0.0109655
239;calc iter;100;0.0638787;0.0612791;0.0658461
239;calc total;1;6.41017;6.41017;6.41017
239;total;1;11.5386;11.5386;11.5386
275;initialize;1;4.27521;4.27521;4.27521
275;async;100;0.00477973;0.00190839;0.0144981
275;inner;100;0.0480736;0.0433967;0.0516383
275;wait;100;2.91213e-05;1.9572e-05;5.6117e-05
275;boundary;100;0.0109246;0.010281;0.015729
275;calc iter;100;0.063808;0.059511;0.071317
275;calc total;1;6.41018;6.41018;6.41018
275;total;1;11.5174;11.5174;11.5174
293;initialize;1;4.21636;4.21636;4.21636
293;async;100;0.00706266;0.00279368;0.0115008
293;inner;100;0.0465126;0.0452518;0.0503207
293;wait;100;2.07072e-05;1.6616e-05;6.5769e-05
293;boundary;100;0.0102464;0.00934235;0.0108588
293;calc iter;100;0.0638439;0.0608868;0.0671861
293;calc total;1;6.41016;6.41016;6.41016
293;total;1;11.4611;11.4611;11.4611
312;initialize;1;4.28354;4.28354;4.28354
312;async;100;0.00503201;0.00242845;0.0134681
312;inner;100;0.0478726;0.0436858;0.0509013
312;wait;100;2.60086e-05;1.5938e-05;6.3299e-05
312;boundary;100;0.0108335;0.0100724;0.0152847
312;calc iter;100;0.0637653;0.059497;0.0714973
312;calc total;1;6.41016;6.41016;6.41016
312;total;1;11.5195;11.5195;11.5195
276;initialize;1;4.27523;4.27523;4.27523
276;async;100;0.00512857;0.00182573;0.0127921
276;inner;100;0.0475135;0.0435433;0.0511637
276;wait;100;3.43285e-05;1.8451e-05;5.6604e-05
276;boundary;100;0.0110827;0.0102561;0.0155301
276;calc iter;100;0.0637603;0.0597441;0.070505
276;calc total;1;6.41018;6.41018;6.41018
276;total;1;11.5174;11.5174;11.5174
294;initialize;1;4.24589;4.24589;4.24589
294;async;100;0.00660602;0.00291078;0.0107215
294;inner;100;0.0468881;0.0457456;0.0505706
294;wait;100;2.12118e-05;1.648e-05;6.3531e-05
294;boundary;100;0.0103165;0.00978457;0.0107558
294;calc iter;100;0.063833;0.060986;0.066702
294;calc total;1;6.41016;6.41016;6.41016
294;total;1;11.4905;11.4905;11.4905
313;initialize;1;4.28354;4.28354;4.28354
313;async;100;0.00518146;0.00262273;0.0154767
313;inner;100;0.0478564;0.0436532;0.0508217
313;wait;100;2.48145e-05;1.6662e-05;8.8985e-05
313;boundary;100;0.0106933;0.0102338;0.0157955
313;calc iter;100;0.0637572;0.0602714;0.0710978
313;calc total;1;6.41016;6.41016;6.41016
313;total;1;11.5195;11.5195;11.5195
277;initialize;1;4.28249;4.28249;4.28249
277;async;100;0.00517594;0.0024771;0.0197605
277;inner;100;0.046999;0.0435963;0.0509517
277;wait;100;3.23838e-05;1.6585e-05;5.4738e-05
277;boundary;100;0.0115346;0.0101873;0.0133119
277;calc iter;100;0.0637434;0.0597127;0.0750859
277;calc total;1;6.41018;6.41018;6.41018
277;total;1;11.5246;11.5246;11.5246
295;initialize;1;4.21079;4.21079;4.21079
295;async;100;0.00594615;0.00260883;0.0117745
295;inner;100;0.0464964;0.045511;0.0496396
295;wait;100;3.17924e-05;1.6738e-05;8.7469e-05
295;boundary;100;0.0113096;0.0101582;0.0118409
295;calc iter;100;0.0637853;0.061774;0.0691254
295;calc total;1;6.41016;6.41016;6.41016
295;total;1;11.4554;11.4554;11.4554
314;initialize;1;4.28356;4.28356;4.28356
314;async;100;0.00547578;0.00196757;0.0170751
314;inner;100;0.0476825;0.0428397;0.0507061
314;wait;100;2.51829e-05;1.6948e-05;6.3353e-05
314;boundary;100;0.0105679;0.0102142;0.0122686
314;calc iter;100;0.0637525;0.0592786;0.0709685
314;calc total;1;6.41016;6.41016;6.41016
314;total;1;11.5195;11.5195;11.5195
278;initialize;1;4.27523;4.27523;4.27523
278;async;100;0.00541063;0.00170214;0.023609
278;inner;100;0.0464277;0.041809;0.0507948
278;wait;100;3.41424e-05;1.796e-05;5.7151e-05
278;boundary;100;0.0118636;0.0102211;0.0139271
278;calc iter;100;0.0637375;0.0589567;0.0760727
278;calc total;1;6.41018;6.41018;6.41018
278;total;1;11.5174;11.5174;11.5174
296;initialize;1;4.21319;4.21319;4.21319
296;async;100;0.00554232;0.0025348;0.0120012
296;inner;100;0.0468604;0.0458803;0.0498614
296;wait;100;3.3133e-05;1.8266e-05;5.6671e-05
296;boundary;100;0.0113486;0.010204;0.0120409
296;calc iter;100;0.0637857;0.0613751;0.0696433
296;calc total;1;6.41017;6.41017;6.41017
296;total;1;11.4579;11.4579;11.4579
315;initialize;1;4.28356;4.28356;4.28356
315;async;100;0.005083;0.00246364;0.0165282
315;inner;100;0.0480115;0.0429858;0.0512107
315;wait;100;2.45322e-05;1.6938e-05;7.1013e-05
315;boundary;100;0.010648;0.0101084;0.0143686
315;calc iter;100;0.0637685;0.0579896;0.0738228
315;calc total;1;6.41016;6.41016;6.41016
315;total;1;11.5194;11.5194;11.5194
279;initialize;1;4.27576;4.27576;4.27576
279;async;100;0.00540172;0.00254064;0.0257467
279;inner;100;0.0467997;0.0417066;0.0506376
279;wait;100;3.1088e-05;1.7279e-05;5.716e-05
279;boundary;100;0.0115126;0.0102281;0.0144818
279;calc iter;100;0.0637465;0.0564636;0.0821697
279;calc total;1;6.41018;6.41018;6.41018
279;total;1;11.5179;11.5179;11.5179
297;initialize;1;4.24042;4.24042;4.24042
297;async;100;0.00621042;0.00260437;0.0125047
297;inner;100;0.0470494;0.0455117;0.0509401
297;wait;100;2.25181e-05;1.7081e-05;5.2866e-05
297;boundary;100;0.0105295;0.0102123;0.0110228
297;calc iter;100;0.063813;0.0606918;0.0684491
297;calc total;1;6.41017;6.41017;6.41017
297;total;1;11.4851;11.4851;11.4851
316;initialize;1;4.2835;4.2835;4.2835
316;async;100;0.00452085;0.00181662;0.0158588
316;inner;100;0.0487001;0.0446789;0.0520079
316;wait;100;2.09117e-05;1.5007e-05;4.5136e-05
316;boundary;100;0.010543;0.00935106;0.011893
316;calc iter;100;0.0637861;0.0593736;0.071157
316;calc total;1;6.41016;6.41016;6.41016
316;total;1;11.5194;11.5194;11.5194
280;initialize;1;4.27592;4.27592;4.27592
280;async;100;0.00577687;0.00255859;0.0214375
280;inner;100;0.0471018;0.042266;0.0505948
280;wait;100;2.94094e-05;1.5582e-05;6.352e-05
280;boundary;100;0.0108549;0.0101074;0.0118664
280;calc iter;100;0.0637642;0.0593674;0.0759903
280;calc total;1;6.41017;6.41017;6.41017
280;total;1;11.5181;11.5181;11.5181
298;initialize;1;4.24437;4.24437;4.24437
298;async;100;0.00558255;0.00242062;0.00948823
298;inner;100;0.0478238;0.0465282;0.0518174
298;wait;100;1.79975e-05;1.4846e-05;3.89e-05
298;boundary;100;0.0104262;0.0090342;0.0107778
298;calc iter;100;0.0638516;0.061175;0.0667271
298;calc total;1;6.41017;6.41017;6.41017
298;total;1;11.489;11.489;11.489
317;initialize;1;4.28357;4.28357;4.28357
317;async;100;0.00590241;0.00264359;0.0150293
317;inner;100;0.047292;0.0436768;0.0514856
317;wait;100;2.25795e-05;1.567e-05;5.5254e-05
317;boundary;100;0.0105739;0.00957657;0.0148274
317;calc iter;100;0.0637921;0.0601366;0.0708788
317;calc total;1;6.41016;6.41016;6.41016
317;total;1;11.5195;11.5195;11.5195
281;initialize;1;4.28249;4.28249;4.28249
281;async;100;0.00611087;0.00257736;0.0161788
281;inner;100;0.0472741;0.0434903;0.0508409
281;wait;100;2.18574e-05;1.5931e-05;5.3587e-05
281;boundary;100;0.0103918;0.00987827;0.0118527
281;calc iter;100;0.0637997;0.0604789;0.0723809
281;calc total;1;6.41017;6.41017;6.41017
281;total;1;11.5246;11.5246;11.5246
299;initialize;1;4.24582;4.24582;4.24582
299;async;100;0.0075413;0.0028633;0.0125063
299;inner;100;0.045465;0.04402;0.0506646
299;wait;100;1.93038e-05;1.5734e-05;5.9244e-05
299;boundary;100;0.010828;0.00881538;0.0120573
299;calc iter;100;0.0638553;0.0592203;0.0686424
299;calc total;1;6.41017;6.41017;6.41017
299;total;1;11.4905;11.4905;11.4905
318;initialize;1;4.28354;4.28354;4.28354
318;async;100;0.00446562;0.00244836;0.0125001
318;inner;100;0.0476412;0.0428488;0.0512107
318;wait;100;3.52537e-05;1.7611e-05;6.3484e-05
318;boundary;100;0.0115915;0.0102181;0.016086
318;calc iter;100;0.0637348;0.0595669;0.0714416
318;calc total;1;6.41016;6.41016;6.41016
318;total;1;11.5195;11.5195;11.5195
282;initialize;1;4.27583;4.27583;4.27583
282;async;100;0.00666696;0.00297066;0.00945537
282;inner;100;0.0465209;0.042568;0.0501296
282;wait;100;3.01285e-05;1.7903e-05;6.1657e-05
282;boundary;100;0.0105748;0.00974862;0.0151034
282;calc iter;100;0.0637938;0.0597913;0.0667537
282;calc total;1;6.41018;6.41018;6.41018
282;total;1;11.518;11.518;11.518
300;initialize;1;4.24295;4.24295;4.24295
300;async;100;0.0065064;0.00245123;0.00882615
300;inner;100;0.0466802;0.0435532;0.0496616
300;wait;100;2.52336e-05;1.7413e-05;5.5596e-05
300;boundary;100;0.0106475;0.00993772;0.0135052
300;calc iter;100;0.0638606;0.0601712;0.0675923
300;calc total;1;6.41017;6.41017;6.41017
300;total;1;11.4876;11.4876;11.4876
319;initialize;1;4.28352;4.28352;4.28352
319;async;100;0.0038199;0.00189363;0.0185343
319;inner;100;0.0487888;0.0443066;0.0518763
319;wait;100;2.74604e-05;1.5739e-05;7.3134e-05
319;boundary;100;0.0111;0.0100865;0.0138162
319;calc iter;100;0.0637372;0.059377;0.0754789
319;calc total;1;6.41016;6.41016;6.41016
319;total;1;11.5194;11.5194;11.5194
283;initialize;1;4.27698;4.27698;4.27698
283;async;100;0.00628008;0.00270944;0.0117543
283;inner;100;0.046488;0.0422498;0.0498344
283;wait;100;3.35623e-05;1.8556e-05;7.5612e-05
283;boundary;100;0.0109751;0.0101241;0.016312
283;calc iter;100;0.063778;0.060242;0.0691292
283;calc total;1;6.41017;6.41017;6.41017
283;total;1;11.5192;11.5192;11.5192
301;initialize;1;4.23486;4.23486;4.23486
301;async;100;0.00580249;0.00229592;0.0114131
301;inner;100;0.0468908;0.0431238;0.0498141
301;wait;100;2.99949e-05;1.7741e-05;7.3178e-05
301;boundary;100;0.0111078;0.0102021;0.014016
301;calc iter;100;0.0638322;0.0601859;0.0698311
301;calc total;1;6.41017;6.41017;6.41017
301;total;1;11.4795;11.4795;11.4795
320;initialize;1;4.28355;4.28355;4.28355
320;async;100;0.00464693;0.00173793;0.0225058
320;inner;100;0.047793;0.042927;0.0507438
284;initialize;1;4.28249;4.28249;4.28249
284;async;100;0.006383;0.00314221;0.0191108
284;inner;100;0.0464211;0.0420578;0.0498977
284;wait;100;3.13009e-05;1.8102e-05;7.6705e-05
284;boundary;100;0.0109327;0.0100577;0.0132703
284;calc iter;100;0.0637695;0.0596798;0.0744107
284;calc total;1;6.41018;6.41018;6.41018
284;total;1;11.5246;11.5246;11.5246
302;initialize;1;4.24585;4.24585;4.24585
302;async;100;0.00587862;0.00281037;0.015749
302;inner;100;0.0464769;0.0433067;0.049551
302;wait;100;3.44938e-05;1.9448e-05;8.229e-05
302;boundary;100;0.0114299;0.0102028;0.0134605
302;calc iter;100;0.0638212;0.0608101;0.0723581
302;calc total;1;6.41016;6.41016;6.41016
302;total;1;11.4905;11.4905;11.4905
320;wait;100;3.2974e-05;1.5452e-05;6.4989e-05
320;boundary;100;0.011259;0.0102541;0.0122109
320;calc iter;100;0.0637332;0.0587315;0.0760885
320;calc total;1;6.41017;6.41017;6.41017
320;total;1;11.5195;11.5195;11.5195
285;initialize;1;4.2823;4.2823;4.2823
285;async;100;0.00643625;0.00313477;0.022512
285;inner;100;0.0467572;0.042177;0.0502745
285;wait;100;2.90267e-05;1.8237e-05;5.9287e-05
285;boundary;100;0.0105604;0.0100051;0.0122464
285;calc iter;100;0.0637839;0.0597253;0.0747733
285;calc total;1;6.41018;6.41018;6.41018
285;total;1;11.5245;11.5245;11.5245
303;initialize;1;4.24584;4.24584;4.24584
303;async;100;0.00612649;0.00190017;0.0167148
303;inner;100;0.0471143;0.0430378;0.0499922
303;wait;100;2.34737e-05;1.7385e-05;6.3411e-05
303;boundary;100;0.0105793;0.0095137;0.01174
303;calc iter;100;0.0638446;0.0597663;0.0694641
303;calc total;1;6.41017;6.41017;6.41017
303;total;1;11.4905;11.4905;11.4905
321;initialize;1;4.2835;4.2835;4.2835
321;async;100;0.00481966;0.00274944;0.0222129
321;inner;100;0.0478869;0.042744;0.0509081
321;wait;100;3.03688e-05;1.762e-05;7.5824e-05
321;boundary;100;0.010998;0.00967064;0.0141725
321;calc iter;100;0.063736;0.0569763;0.0793437
321;calc total;1;6.41016;6.41016;6.41016
321;total;1;11.5194;11.5194;11.5194
286;initialize;1;4.2825;4.2825;4.2825
286;async;100;0.00713343;0.0031377;0.0136504
286;inner;100;0.0462513;0.0425861;0.049536
286;wait;100;2.52259e-05;1.7023e-05;0.000107963
286;boundary;100;0.0103932;0.0096972;0.0120509
286;calc iter;100;0.0638043;0.0612433;0.0694422
286;calc total;1;6.41017;6.41017;6.41017
286;total;1;11.5246;11.5246;11.5246
304;initialize;1;4.24582;4.24582;4.24582
304;async;100;0.00644515;0.00263532;0.011925
304;inner;100;0.0470798;0.0441156;0.0502407
304;wait;100;2.15754e-05;1.7389e-05;5.8374e-05
304;boundary;100;0.0103218;0.00972107;0.0117872
304;calc iter;100;0.0638695;0.0595386;0.0695503
304;calc total;1;6.41017;6.41017;6.41017
304;total;1;11.4905;11.4905;11.4905
322;initialize;1;4.28356;4.28356;4.28356
322;async;100;0.00458487;0.00229022;0.0177438
322;inner;100;0.048381;0.0436167;0.0514942
322;wait;100;2.75265e-05;1.5612e-05;4.9612e-05
322;boundary;100;0.0107545;0.00956466;0.0130474
322;calc iter;100;0.0637489;0.058362;0.0758547
322;calc total;1;6.41016;6.41016;6.41016
322;total;1;11.5194;11.5194;11.5194
287;initialize;1;4.27909;4.27909;4.27909
287;async;100;0.00771677;0.00313268;0.0110675
287;inner;100;0.0457292;0.0429029;0.0501105
287;wait;100;2.2031e-05;1.7002e-05;7.3743e-05
287;boundary;100;0.0103605;0.00843087;0.0122777
287;calc iter;100;0.0638299;0.0610226;0.0666065
287;calc total;1;6.41017;6.41017;6.41017
287;total;1;11.5212;11.5212;11.5212
305;initialize;1;4.23715;4.23715;4.23715
305;async;100;0.00777699;0.00280918;0.0111174
305;inner;100;0.0454916;0.0432705;0.0494288
305;wait;100;2.21697e-05;1.6452e-05;0.000108179
305;boundary;100;0.0105944;0.00888184;0.0115183
305;calc iter;100;0.0638868;0.0602913;0.0683737
305;calc total;1;6.41016;6.41016;6.41016
305;total;1;11.4818;11.4818;11.4818
323;initialize;1;4.28359;4.28359;4.28359
323;async;100;0.00468735;0.00202439;0.0156813
323;inner;100;0.048062;0.0432123;0.0511061
323;wait;100;3.04866e-05;1.7975e-05;7.4293e-05
323;boundary;100;0.010975;0.0102092;0.0161963
323;calc iter;100;0.0637559;0.0598663;0.0721599
323;calc total;1;6.41016;6.41016;6.41016
323;total;1;11.5195;11.5195;11.5195
306;initialize;1;4.24584;4.24584;4.24584
306;async;100;0.00598518;0.00314419;0.0120285
306;inner;100;0.0467956;0.0425321;0.0496323
306;wait;100;3.12246e-05;1.7798e-05;5.6361e-05
306;boundary;100;0.0110138;0.010067;0.0139765
306;calc iter;100;0.063827;0.0599403;0.07021
306;calc total;1;6.41017;6.41017;6.41017
306;total;1;11.4905;11.4905;11.4905
324;initialize;1;4.28356;4.28356;4.28356
324;async;100;0.0051315;0.0018157;0.0157642
324;inner;100;0.0475871;0.0427544;0.0507729
324;wait;100;2.98287e-05;1.677e-05;5.9909e-05
324;boundary;100;0.0109555;0.0102172;0.015258
324;calc iter;100;0.063705;0.0585016;0.0729888
324;calc total;1;6.41016;6.41016;6.41016
324;total;1;11.5194;11.5194;11.5194
307;initialize;1;4.20832;4.20832;4.20832
307;async;100;0.005526;0.00248424;0.0150132
307;inner;100;0.0469466;0.0438106;0.0496728
307;wait;100;3.26084e-05;1.7739e-05;4.799e-05
307;boundary;100;0.0113109;0.0100678;0.0121519
307;calc iter;100;0.0638173;0.0602864;0.0722125
307;calc total;1;6.41016;6.41016;6.41016
307;total;1;11.453;11.453;11.453
325;initialize;1;4.28354;4.28354;4.28354
325;async;100;0.00545038;0.00282787;0.0212394
325;inner;100;0.0468522;0.042337;0.0505831
325;wait;100;3.20333e-05;1.7474e-05;7.3895e-05
325;boundary;100;0.0113562;0.0102144;0.0130508
325;calc iter;100;0.0636921;0.0588355;0.0755913
325;calc total;1;6.41016;6.41016;6.41016
325;total;1;11.5195;11.5195;11.5195
308;initialize;1;4.22961;4.22961;4.22961
308;async;100;0.00556313;0.00299906;0.0168473
308;inner;100;0.0466626;0.0430828;0.0499812
308;wait;100;3.64447e-05;1.8081e-05;6.1235e-05
308;boundary;100;0.011549;0.00951549;0.0128566
308;calc iter;100;0.0638123;0.0609715;0.0695676
308;calc total;1;6.41016;6.41016;6.41016
308;total;1;11.4743;11.4743;11.4743
309;initialize;1;4.22226;4.22226;4.22226
309;async;100;0.00585821;0.00281344;0.0168615
309;inner;100;0.0468193;0.0429165;0.0498426
309;wait;100;2.89667e-05;1.6862e-05;6.8283e-05
309;boundary;100;0.011114;0.00945344;0.0134021
309;calc iter;100;0.0638215;0.0562595;0.0732021
309;calc total;1;6.41017;6.41017;6.41017
309;total;1;11.4669;11.4669;11.4669
310;initialize;1;4.21959;4.21959;4.21959
310;async;100;0.00632844;0.00285186;0.0163462
310;inner;100;0.0469371;0.0433091;0.0498725
310;wait;100;2.31238e-05;1.7069e-05;6.5407e-05
310;boundary;100;0.0105508;0.00945248;0.0111506
310;calc iter;100;0.0638406;0.0610166;0.0691325
310;calc total;1;6.41016;6.41016;6.41016
310;total;1;11.4643;11.4643;11.4643
311;initialize;1;4.21173;4.21173;4.21173
311;async;100;0.00578833;0.00251757;0.0109965
311;inner;100;0.0476697;0.0444824;0.0506627
311;wait;100;2.14162e-05;1.7319e-05;5.3313e-05
311;boundary;100;0.0103843;0.009934;0.0119044
311;calc iter;100;0.0638648;0.0601131;0.0693894
311;calc total;1;6.41016;6.41016;6.41016
311;total;1;11.4564;11.4564;11.4564
326;initialize;1;4.28357;4.28357;4.28357
326;async;100;0.00525784;0.00289951;0.0242522
326;inner;100;0.0469577;0.0408839;0.0509442
326;wait;100;2.9825e-05;1.6868e-05;5.0922e-05
326;boundary;100;0.0114462;0.0102187;0.0130582
326;calc iter;100;0.0636931;0.0588236;0.0759858
326;calc total;1;6.41016;6.41016;6.41016
326;total;1;11.5194;11.5194;11.5194
327;initialize;1;4.28356;4.28356;4.28356
327;async;100;0.00533083;0.00205472;0.0274738
327;inner;100;0.0471135;0.0406117;0.0507832
327;wait;100;2.98158e-05;1.7513e-05;6.3209e-05
327;boundary;100;0.0112212;0.00992241;0.0147205
327;calc iter;100;0.0636965;0.0556413;0.083055
327;calc total;1;6.41016;6.41016;6.41016
327;total;1;11.5194;11.5194;11.5194
328;initialize;1;4.28353;4.28353;4.28353
328;async;100;0.00535833;0.0021522;0.0239437
328;inner;100;0.0476398;0.041357;0.0509433
328;wait;100;2.81944e-05;1.5928e-05;5.7769e-05
328;boundary;100;0.0106818;0.00995754;0.0123412
328;calc iter;100;0.0637093;0.0578661;0.0790702
328;calc total;1;6.41017;6.41017;6.41017
328;total;1;11.5194;11.5194;11.5194
329;initialize;1;4.28356;4.28356;4.28356
329;async;100;0.00601658;0.00230793;0.0201182
329;inner;100;0.0472443;0.042399;0.0503947
329;wait;100;2.43953e-05;1.7174e-05;5.7437e-05
329;boundary;100;0.0104625;0.00966809;0.0121174
329;calc iter;100;0.0637488;0.0601049;0.0735847
329;calc total;1;6.41016;6.41016;6.41016
329;total;1;11.5194;11.5194;11.5194
330;initialize;1;4.28354;4.28354;4.28354
330;async;100;0.00628477;0.00278358;0.00988673
330;inner;100;0.04647;0.0412374;0.0497659
330;wait;100;3.05397e-05;1.6453e-05;6.2448e-05
330;boundary;100;0.0109479;0.00982605;0.0157129
330;calc iter;100;0.0637345;0.0605884;0.0684131
330;calc total;1;6.41016;6.41016;6.41016
330;total;1;11.5194;11.5194;11.5194
331;initialize;1;4.28351;4.28351;4.28351
331;async;100;0.00620499;0.00278021;0.015077
331;inner;100;0.0465963;0.0413086;0.0497581
331;wait;100;3.21353e-05;2.0526e-05;7.3774e-05
331;boundary;100;0.0108899;0.0100155;0.0161015
331;calc iter;100;0.0637247;0.0587915;0.0719729
331;calc total;1;6.41017;6.41017;6.41017
331;total;1;11.5194;11.5194;11.5194
332;initialize;1;4.28355;4.28355;4.28355
332;async;100;0.00620984;0.00290853;0.0221411
332;inner;100;0.0467974;0.0416089;0.0498556
332;wait;100;3.10277e-05;1.973e-05;6.9137e-05
332;boundary;100;0.0106829;0.0101509;0.0143428
332;calc iter;100;0.0637223;0.0577877;0.0768661
332;calc total;1;6.41016;6.41016;6.41016
332;total;1;11.5194;11.5194;11.5194
333;initialize;1;4.28351;4.28351;4.28351
333;async;100;0.00627208;0.00296337;0.0265143
333;inner;100;0.0465161;0.0405703;0.0496339
333;wait;100;3.34008e-05;1.7302e-05;0.000103815
333;boundary;100;0.0109059;0.0100256;0.0134086
333;calc iter;100;0.0637285;0.0590571;0.0776268
333;calc total;1;6.41016;6.41016;6.41016
333;total;1;11.5194;11.5194;11.5194
334;initialize;1;4.28358;4.28358;4.28358
334;async;100;0.00652294;0.00284156;0.0191793
334;inner;100;0.0465667;0.0418417;0.0498373
334;wait;100;2.8073e-05;1.6996e-05;6.0291e-05
334;boundary;100;0.0106325;0.00963331;0.0130952
334;calc iter;100;0.0637514;0.0608843;0.074389
334;calc total;1;6.41016;6.41016;6.41016
334;total;1;11.5194;11.5194;11.5194
335;initialize;1;4.28352;4.28352;4.28352
335;async;100;0.00692089;0.00260871;0.011263
335;inner;100;0.0461726;0.0420382;0.0498989
335;wait;100;2.40522e-05;1.6035e-05;6.2797e-05
335;boundary;100;0.0106449;0.00926813;0.0150979
335;calc iter;100;0.0637637;0.0593434;0.0671534
335;calc total;1;6.41016;6.41016;6.41016
335;total;1;11.5194;11.5194;11.5194
336;initialize;1;4.22002;4.22002;4.22002
336;async;100;0.00707424;0.0030455;0.00998416
336;inner;100;0.0460636;0.0450913;0.0500285
336;wait;100;2.77817e-05;2.0506e-05;7.5891e-05
336;boundary;100;0.0106731;0.0101032;0.0122215
336;calc iter;100;0.0638398;0.0617758;0.0660325
336;calc total;1;6.41016;6.41016;6.41016
336;total;1;11.4561;11.4561;11.4561
360;initialize;1;3.9023;3.9023;3.9023
360;async;100;0.0069325;0.00302259;0.0188919
360;inner;100;0.0462845;0.0415873;0.0500091
360;wait;100;2.46596e-05;1.6118e-05;5.1799e-05
360;boundary;100;0.010531;0.00983239;0.0134934
360;calc iter;100;0.063774;0.0587597;0.073832
360;calc total;1;6.41017;6.41017;6.41017
360;total;1;11.1447;11.1447;11.1447
337;initialize;1;4.22055;4.22055;4.22055
337;async;100;0.00588757;0.00322235;0.00826229
337;inner;100;0.0461151;0.0448827;0.0504741
337;wait;100;3.81625e-05;2.0533e-05;5.504e-05
337;boundary;100;0.0117658;0.0100848;0.0128555
337;calc iter;100;0.0638076;0.0620494;0.0663027
337;calc total;1;6.41016;6.41016;6.41016
337;total;1;11.4566;11.4566;11.4566
361;initialize;1;3.90232;3.90232;3.90232
361;async;100;0.00689831;0.00259287;0.0219101
361;inner;100;0.0463486;0.0417333;0.0500423
361;wait;100;2.54533e-05;1.5861e-05;5.2601e-05
361;boundary;100;0.0104766;0.00985529;0.0140195
361;calc iter;100;0.0637503;0.0573059;0.0748489
361;calc total;1;6.41017;6.41017;6.41017
361;total;1;11.1447;11.1447;11.1447
338;initialize;1;4.22438;4.22438;4.22438
338;async;100;0.00578284;0.00297009;0.010827
338;inner;100;0.0457177;0.0445134;0.050496
338;wait;100;4.11054e-05;1.8005e-05;5.8093e-05
338;boundary;100;0.012262;0.0100955;0.013416
338;calc iter;100;0.063805;0.061309;0.0684434
338;calc total;1;6.41016;6.41016;6.41016
338;total;1;11.4604;11.4604;11.4604
362;initialize;1;3.90233;3.90233;3.90233
362;async;100;0.00685841;0.00300772;0.0224701
362;inner;100;0.0464323;0.0403694;0.0499007
362;wait;100;2.37175e-05;1.5611e-05;5.0787e-05
362;boundary;100;0.0104365;0.009872;0.0124917
362;calc iter;100;0.063752;0.0585291;0.0770552
362;calc total;1;6.41017;6.41017;6.41017
362;total;1;11.1447;11.1447;11.1447
339;initialize;1;4.21921;4.21921;4.21921
339;async;100;0.00667537;0.00305382;0.0119283
339;inner;100;0.0459891;0.0449297;0.0501579
339;wait;100;2.9446e-05;1.7284e-05;6.386e-05
339;boundary;100;0.0111231;0.0100897;0.0121072
339;calc iter;100;0.0638182;0.0612322;0.0684495
339;calc total;1;6.41016;6.41016;6.41016
339;total;1;11.4553;11.4553;11.4553
363;initialize;1;3.90231;3.90231;3.90231
363;async;100;0.00706517;0.00318618;0.02542
363;inner;100;0.046232;0.0403401;0.0498611
363;wait;100;2.48232e-05;1.5613e-05;5.416e-05
363;boundary;100;0.0104325;0.00996637;0.013963
363;calc iter;100;0.0637557;0.0554777;0.0759188
363;calc total;1;6.41017;6.41017;6.41017
363;total;1;11.1447;11.1447;11.1447
340;initialize;1;4.21913;4.21913;4.21913
340;async;100;0.00748959;0.00294035;0.0107742
340;inner;100;0.0459258;0.045021;0.0499046
340;wait;100;2.24803e-05;1.5924e-05;7.3211e-05
340;boundary;100;0.0104087;0.00994619;0.0114507
340;calc iter;100;0.0638477;0.0610296;0.0663798
340;calc total;1;6.41016;6.41016;6.41016
340;total;1;11.4552;11.4552;11.4552
364;initialize;1;3.90233;3.90233;3.90233
364;async;100;0.00748609;0.00313392;0.0180656
364;inner;100;0.0460552;0.0415403;0.0497863
364;wait;100;2.23942e-05;1.6082e-05;7.1111e-05
364;boundary;100;0.0102213;0.00951133;0.0116365
364;calc iter;100;0.0637863;0.0587038;0.0719308
364;calc total;1;6.41016;6.41016;6.41016
364;total;1;11.1447;11.1447;11.1447
341;initialize;1;4.2188;4.2188;4.2188
341;async;100;0.00803133;0.00354873;0.0113016
341;inner;100;0.0456777;0.0443798;0.0500899
341;wait;100;1.87512e-05;1.5958e-05;5.9114e-05
341;boundary;100;0.0101518;0.00935168;0.0103964
341;calc iter;100;0.0638808;0.0616639;0.0665382
341;calc total;1;6.41016;6.41016;6.41016
341;total;1;11.4549;11.4549;11.4549
365;initialize;1;3.90238;3.90238;3.90238
365;async;100;0.0079528;0.00324124;0.0139833
365;inner;100;0.0454703;0.04161;0.0497615
365;wait;100;2.3208e-05;1.5689e-05;5.6357e-05
365;boundary;100;0.0103573;0.00820746;0.0141956
365;calc iter;100;0.0638049;0.0573683;0.0691796
365;calc total;1;6.41016;6.41016;6.41016
365;total;1;11.1447;11.1447;11.1447
342;initialize;1;4.22732;4.22732;4.22732
342;async;100;0.00763171;0.00293427;0.0107704
342;inner;100;0.0459884;0.0449692;0.0497188
342;wait;100;2.28298e-05;1.7564e-05;8.6487e-05
342;boundary;100;0.0102158;0.0098598;0.0105526
342;calc iter;100;0.0638598;0.0618096;0.0659969
342;calc total;1;6.41016;6.41016;6.41016
342;total;1;11.4634;11.4634;11.4634
366;initialize;1;3.90231;3.90231;3.90231
366;async;100;0.00641256;0.00262884;0.0152831
366;inner;100;0.0462276;0.0407983;0.0496599
366;wait;100;3.25751e-05;1.7686e-05;8.6926e-05
366;boundary;100;0.0110581;0.0099034;0.0144218
366;calc iter;100;0.0637319;0.0568372;0.0720788
366;calc total;1;6.41016;6.41016;6.41016
366;total;1;11.1447;11.1447;11.1447
343;initialize;1;4.21933;4.21933;4.21933
343;async;100;0.0063854;0.00292643;0.0118983
343;inner;100;0.046327;0.0454214;0.0504978
343;wait;100;3.11264e-05;1.8492e-05;5.5093e-05
343;boundary;100;0.0110829;0.0100388;0.011715
343;calc iter;100;0.0638274;0.0615157;0.069367
343;calc total;1;6.41016;6.41016;6.41016
343;total;1;11.4554;11.4554;11.4554
367;initialize;1;3.9023;3.9023;3.9023
367;async;100;0.00631969;0.0031962;0.0220341
367;inner;100;0.0462876;0.0417531;0.0499307
367;wait;100;2.97598e-05;1.6154e-05;5.0686e-05
367;boundary;100;0.011091;0.0097685;0.0128399
367;calc iter;100;0.0637293;0.0588247;0.0769326
367;calc total;1;6.41016;6.41016;6.41016
367;total;1;11.1447;11.1447;11.1447
344;initialize;1;4.21912;4.21912;4.21912
344;async;100;0.0064099;0.00324398;0.0146758
344;inner;100;0.0457673;0.044701;0.0501785
344;wait;100;3.39603e-05;1.6921e-05;5.455e-05
344;boundary;100;0.0115968;0.0100571;0.0126409
344;calc iter;100;0.063809;0.0618517;0.070634
344;calc total;1;6.41016;6.41016;6.41016
344;total;1;11.4552;11.4552;11.4552
368;initialize;1;3.90233;3.90233;3.90233
368;async;100;0.00643011;0.00312217;0.0237381
368;inner;100;0.0462158;0.0406074;0.0499065
368;wait;100;3.17972e-05;1.6289e-05;5.7146e-05
368;boundary;100;0.0110485;0.00998351;0.0122478
368;calc iter;100;0.0637275;0.0593465;0.0744766
368;calc total;1;6.41016;6.41016;6.41016
368;total;1;11.1447;11.1447;11.1447
345;initialize;1;4.22131;4.22131;4.22131
345;async;100;0.00725362;0.00323443;0.0130243
345;inner;100;0.0459599;0.0450709;0.0499302
345;wait;100;2.56967e-05;1.7417e-05;6.1452e-05
345;boundary;100;0.0106013;0.0100799;0.0110871
345;calc iter;100;0.0638415;0.0605873;0.0682568
345;calc total;1;6.41016;6.41016;6.41016
345;total;1;11.4574;11.4574;11.4574
369;initialize;1;3.90237;3.90237;3.90237
369;async;100;0.00665557;0.00321612;0.0289272
369;inner;100;0.046225;0.0405081;0.0497944
369;wait;100;2.97256e-05;1.6578e-05;5.6459e-05
369;boundary;100;0.0108211;0.00954036;0.0144693
369;calc iter;100;0.0637325;0.0541512;0.084117
369;calc total;1;6.41016;6.41016;6.41016
369;total;1;11.1447;11.1447;11.1447
346;initialize;1;4.219;4.219;4.219
346;async;100;0.00785765;0.00325351;0.0108288
346;inner;100;0.045806;0.0446192;0.0500584
346;wait;100;2.15396e-05;1.7167e-05;5.8528e-05
346;boundary;100;0.0101881;0.00963209;0.010287
346;calc iter;100;0.0638746;0.0620063;0.0660399
346;calc total;1;6.41016;6.41016;6.41016
346;total;1;11.4551;11.4551;11.4551
370;initialize;1;3.9023;3.9023;3.9023
370;async;100;0.00629797;0.00314304;0.0250995
370;inner;100;0.0465925;0.0409129;0.0500513
370;wait;100;3.10282e-05;1.6874e-05;5.6305e-05
370;boundary;100;0.0108201;0.00962593;0.0134247
370;calc iter;100;0.063743;0.0574225;0.0767357
370;calc total;1;6.41016;6.41016;6.41016
370;total;1;11.1447;11.1447;11.1447
347;initialize;1;4.22063;4.22063;4.22063
347;async;100;0.00809439;0.0029826;0.0117467
347;inner;100;0.0452025;0.0436809;0.0505584
347;wait;100;2.05553e-05;1.6303e-05;5.6038e-05
347;boundary;100;0.0105886;0.00801188;0.0115598
347;calc iter;100;0.0639075;0.0606691;0.0672943
347;calc total;1;6.41016;6.41016;6.41016
347;total;1;11.4567;11.4567;11.4567
371;initialize;1;3.90237;3.90237;3.90237
371;async;100;0.00650078;0.00271504;0.0200569
371;inner;100;0.0465061;0.0412993;0.0501417
371;wait;100;2.79996e-05;1.7136e-05;5.5853e-05
371;boundary;100;0.0107266;0.010008;0.0149639
371;calc iter;100;0.0637626;0.059305;0.0759827
371;calc total;1;6.41017;6.41017;6.41017
371;total;1;11.1447;11.1447;11.1447
348;initialize;1;4.21926;4.21926;4.21926
348;async;100;0.00772483;0.00295141;0.00992516
348;inner;100;0.0457908;0.0444753;0.0498791
348;wait;100;2.33725e-05;1.7659e-05;5.7031e-05
348;boundary;100;0.0103462;0.00955762;0.0125171
348;calc iter;100;0.0638863;0.0615925;0.0666496
348;calc total;1;6.41016;6.41016;6.41016
348;total;1;11.4553;11.4553;11.4553
372;initialize;1;3.90237;3.90237;3.90237
372;async;100;0.00692654;0.00276139;0.024206
372;inner;100;0.0459308;0.0405679;0.049409
372;wait;100;2.87112e-05;1.6445e-05;6.1519e-05
349;initialize;1;4.22004;4.22004;4.22004
349;async;100;0.00671227;0.00297854;0.0137257
349;inner;100;0.0460552;0.0438622;0.0499612
349;wait;100;2.87352e-05;1.773e-05;5.0813e-05
349;boundary;100;0.0110393;0.00999316;0.0138659
349;calc iter;100;0.0638366;0.0604541;0.0707144
349;calc total;1;6.41016;6.41016;6.41016
349;total;1;11.4561;11.4561;11.4561
372;boundary;100;0.0108392;0.0100403;0.0142698
372;calc iter;100;0.0637264;0.0575619;0.0790434
372;calc total;1;6.41016;6.41016;6.41016
372;total;1;11.1447;11.1447;11.1447
350;initialize;1;4.22022;4.22022;4.22022
350;async;100;0.00676733;0.00300224;0.0181818
350;inner;100;0.0457477;0.0442114;0.0495843
350;wait;100;3.06753e-05;1.6655e-05;6.266e-05
350;boundary;100;0.0112798;0.00997869;0.0124077
350;calc iter;100;0.0638265;0.0612716;0.073674
350;calc total;1;6.41016;6.41016;6.41016
350;total;1;11.4563;11.4563;11.4563
373;initialize;1;3.90237;3.90237;3.90237
373;async;100;0.0070074;0.00316439;0.0222861
373;inner;100;0.0453799;0.040671;0.0493108
373;wait;100;2.9968e-05;1.588e-05;5.8059e-05
373;boundary;100;0.011291;0.00946832;0.0133114
373;calc iter;100;0.0637093;0.058223;0.0758768
373;calc total;1;6.41017;6.41017;6.41017
373;total;1;11.1447;11.1447;11.1447
351;initialize;1;4.21909;4.21909;4.21909
351;async;100;0.00756721;0.00313912;0.0155418
351;inner;100;0.0456887;0.0436307;0.049495
351;wait;100;2.60101e-05;1.7606e-05;5.8617e-05
351;boundary;100;0.0105723;0.00958852;0.0122899
351;calc iter;100;0.0638554;0.0604647;0.0692426
351;calc total;1;6.41016;6.41016;6.41016
351;total;1;11.4551;11.4551;11.4551
374;initialize;1;3.90232;3.90232;3.90232
374;async;100;0.00718277;0.003205;0.0241864
374;inner;100;0.0451852;0.0389335;0.0493817
374;wait;100;2.99326e-05;1.5643e-05;6.1023e-05
374;boundary;100;0.0113102;0.00957746;0.0130881
374;calc iter;100;0.0637093;0.0581985;0.073652
374;calc total;1;6.41016;6.41016;6.41016
374;total;1;11.1447;11.1447;11.1447
352;initialize;1;4.22732;4.22732;4.22732
352;async;100;0.00874011;0.00306286;0.0120003
352;inner;100;0.0449529;0.0437774;0.0490845
352;wait;100;2.12511e-05;1.6094e-05;6.6671e-05
352;boundary;100;0.0101773;0.00906689;0.0115271
352;calc iter;100;0.0638931;0.0612477;0.0678834
352;calc total;1;6.41017;6.41017;6.41017
352;total;1;11.4634;11.4634;11.4634
375;initialize;1;3.90238;3.90238;3.90238
375;async;100;0.00692528;0.00318031;0.0300716
375;inner;100;0.0457628;0.038845;0.0494215
375;wait;100;2.86892e-05;1.6154e-05;5.1467e-05
375;boundary;100;0.0109975;0.00907473;0.0144762
375;calc iter;100;0.0637158;0.0534554;0.0835331
375;calc total;1;6.41016;6.41016;6.41016
375;total;1;11.1448;11.1448;11.1448
353;initialize;1;4.2273;4.2273;4.2273
353;async;100;0.00940909;0.00320291;0.0120993
353;inner;100;0.0440164;0.0423968;0.0493277
353;wait;100;2.13585e-05;1.6662e-05;6.9936e-05
353;boundary;100;0.0104691;0.00788047;0.0115843
353;calc iter;100;0.0639174;0.0606583;0.0669045
353;calc total;1;6.41016;6.41016;6.41016
353;total;1;11.4634;11.4634;11.4634
376;initialize;1;3.90234;3.90234;3.90234
376;async;100;0.00688981;0.00318333;0.0285102
376;inner;100;0.0461885;0.0395069;0.0496231
376;wait;100;2.8116e-05;1.6392e-05;5.7729e-05
376;boundary;100;0.0106256;0.00906015;0.0119104
376;calc iter;100;0.0637333;0.0546321;0.0811261
376;calc total;1;6.41013;6.41013;6.41013
376;total;1;11.1447;11.1447;11.1447
354;initialize;1;4.21931;4.21931;4.21931
354;async;100;0.00716307;0.00299625;0.0144539
354;inner;100;0.0453326;0.0430283;0.0490007
354;wait;100;3.32319e-05;1.7051e-05;0.000105021
354;boundary;100;0.0112956;0.00990911;0.0145602
354;calc iter;100;0.0638255;0.0607967;0.0715509
354;calc total;1;6.41016;6.41016;6.41016
354;total;1;11.4554;11.4554;11.4554
377;initialize;1;3.90232;3.90232;3.90232
377;async;100;0.00760219;0.00313689;0.0237965
377;inner;100;0.0458222;0.0397615;0.0491716
377;wait;100;2.45064e-05;1.602e-05;5.5811e-05
377;boundary;100;0.0103053;0.0090075;0.0132224
377;calc iter;100;0.0637554;0.0578619;0.0782589
377;calc total;1;6.41013;6.41013;6.41013
377;total;1;11.1447;11.1447;11.1447
355;initialize;1;4.21912;4.21912;4.21912
355;async;100;0.00692626;0.00318698;0.0186294
355;inner;100;0.0449001;0.0436694;0.0491116
355;wait;100;3.97458e-05;1.7579e-05;6.7831e-05
355;boundary;100;0.0119449;0.00993339;0.0132682
355;calc iter;100;0.0638123;0.0608525;0.0735667
355;calc total;1;6.41016;6.41016;6.41016
355;total;1;11.4552;11.4552;11.4552
378;initialize;1;3.90238;3.90238;3.90238
378;async;100;0.00782024;0.00303833;0.0128781
378;inner;100;0.0453638;0.04024;0.0487245
378;wait;100;2.97128e-05;1.6422e-05;6.5744e-05
378;boundary;100;0.0105402;0.00964361;0.0147891
378;calc iter;100;0.0637551;0.0583922;0.069608
378;calc total;1;6.41013;6.41013;6.41013
378;total;1;11.1448;11.1448;11.1448
356;initialize;1;4.22017;4.22017;4.22017
356;async;100;0.00691357;0.00297626;0.0189244
356;inner;100;0.045262;0.0423991;0.0491607
356;wait;100;3.29336e-05;1.626e-05;7.5142e-05
356;boundary;100;0.0116064;0.00971659;0.012768
356;calc iter;100;0.063816;0.0609887;0.0710579
356;calc total;1;6.41016;6.41016;6.41016
356;total;1;11.4562;11.4562;11.4562
379;initialize;1;3.90239;3.90239;3.90239
379;async;100;0.0076469;0.00303109;0.0213977
379;inner;100;0.0453175;0.0396272;0.0486907
379;wait;100;3.16162e-05;1.9493e-05;7.1337e-05
379;boundary;100;0.0107452;0.00992075;0.0160393
379;calc iter;100;0.0637424;0.0586428;0.0763003
379;calc total;1;6.41013;6.41013;6.41013
379;total;1;11.1447;11.1447;11.1447
357;initialize;1;4.22004;4.22004;4.22004
357;async;100;0.006994;0.00305028;0.0167734
357;inner;100;0.0454997;0.0426604;0.0495448
357;wait;100;3.18694e-05;1.6511e-05;5.2672e-05
357;boundary;100;0.0112968;0.00956826;0.0120815
357;calc iter;100;0.0638235;0.0565443;0.0724828
357;calc total;1;6.41016;6.41016;6.41016
357;total;1;11.4561;11.4561;11.4561
380;initialize;1;3.90237;3.90237;3.90237
380;async;100;0.00758281;0.00304857;0.0215256
380;inner;100;0.0455655;0.0404357;0.048799
380;wait;100;2.9788e-05;1.805e-05;5.9819e-05
380;boundary;100;0.0105572;0.0099717;0.0148266
380;calc iter;100;0.0637364;0.05911;0.0756726
380;calc total;1;6.41012;6.41012;6.41012
380;total;1;11.1447;11.1447;11.1447
358;initialize;1;4.22733;4.22733;4.22733
358;async;100;0.00722503;0.00302342;0.0138413
358;inner;100;0.0462107;0.0444417;0.0499887
358;wait;100;2.15788e-05;1.6574e-05;6.1313e-05
358;boundary;100;0.0103989;0.00948924;0.0110886
358;calc iter;100;0.0638572;0.0613723;0.0686804
358;calc total;1;6.41016;6.41016;6.41016
358;total;1;11.4634;11.4634;11.4634
381;initialize;1;3.90235;3.90235;3.90235
381;async;100;0.00772915;0.00302353;0.0285798
381;inner;100;0.0453642;0.039098;0.0486286
381;wait;100;3.00308e-05;1.6459e-05;0.000107244
381;boundary;100;0.0106249;0.00955816;0.0130079
381;calc iter;100;0.0637494;0.0583971;0.0776046
381;calc total;1;6.41013;6.41013;6.41013
381;total;1;11.1447;11.1447;11.1447
359;initialize;1;4.22733;4.22733;4.22733
359;async;100;0.00781638;0.00303909;0.0127537
359;inner;100;0.0456118;0.0440624;0.0493771
359;wait;100;2.39897e-05;1.7735e-05;7.3318e-05
359;boundary;100;0.0104163;0.00994742;0.0118992
359;calc iter;100;0.0638696;0.0621893;0.0688977
359;calc total;1;6.41016;6.41016;6.41016
359;total;1;11.4634;11.4634;11.4634
382;initialize;1;3.90233;3.90233;3.90233
382;async;100;0.0077989;0.00305605;0.0206486
382;inner;100;0.0455794;0.0406269;0.0487434
382;wait;100;2.58609e-05;1.6064e-05;5.8666e-05
382;boundary;100;0.0103609;0.00937263;0.0123237
382;calc iter;100;0.0637662;0.0603136;0.0745617
382;calc total;1;6.41012;6.41012;6.41012
382;total;1;11.1447;11.1447;11.1447
383;initialize;1;3.90235;3.90235;3.90235
383;async;100;0.00882227;0.00306729;0.013511
383;inner;100;0.0447063;0.040281;0.0487238
383;wait;100;2.39002e-05;1.6036e-05;6.0903e-05
383;boundary;100;0.0102412;0.00807879;0.0137961
383;calc iter;100;0.0637951;0.0606888;0.0679879
383;calc total;1;6.41012;6.41012;6.41012
383;total;1;11.1447;11.1447;11.1447
DASH
InitEnergy=125.00000
EndEnergy=125.00000
DiffEnergy=-0.00000
Matrixspec: 1500 x 1500 x 1500
Iterations: 100
# unit_id;function_name;num_calls;avg_runtime;min_runtime;max_runtime
0;initialize;1;3.98776;3.98776;3.98776
0;async;100;0.00385;0.00257;0.00455
0;inner;100;0.04781;0.04696;0.05158
0;wait;100;0.00004;0.00002;0.00006
0;boundary;100;0.01172;0.01022;0.01287
0;calc iter;100;0.06342;0.06199;0.06529
0;calc total;1;6.35222;6.35222;6.35222
0;total;1;11.15755;11.15755;11.15755
1;initialize;1;3.99579;3.99579;3.99579
1;async;100;0.00428697;0.00276643;0.00532156
1;inner;100;0.0480814;0.0475744;0.0513469
1;wait;100;3.13201e-05;2.2225e-05;5.6899e-05
1;boundary;100;0.0110322;0.0103689;0.0113518
1;calc iter;100;0.0634331;0.0623276;0.0650472
1;calc total;1;6.35222;6.35222;6.35222
1;total;1;11.1656;11.1656;11.1656
2;initialize;1;3.99878;3.99878;3.99878
2;async;100;0.00481685;0.00327218;0.00639382
2;inner;100;0.0481675;0.0475879;0.0513229
2;wait;100;2.17819e-05;1.7695e-05;6.7042e-05
2;boundary;100;0.0104466;0.0101914;0.01067
2;calc iter;100;0.0634538;0.0627184;0.0651067
2;calc total;1;6.35221;6.35221;6.35221
2;total;1;11.1686;11.1686;11.1686
3;initialize;1;3.99881;3.99881;3.99881
3;async;100;0.00528949;0.00368841;0.00698614
3;inner;100;0.047727;0.0469932;0.0512879
3;wait;100;1.91008e-05;1.5846e-05;6.2918e-05
3;boundary;100;0.010436;0.00990647;0.0105734
3;calc iter;100;0.0634727;0.0627093;0.0654814
3;calc total;1;6.35222;6.35222;6.35222
3;total;1;11.1686;11.1686;11.1686
4;initialize;1;3.99851;3.99851;3.99851
4;async;100;0.00473401;0.00317238;0.00603661
4;inner;100;0.0480496;0.0475326;0.0508017
4;wait;100;2.92029e-05;2.3886e-05;8.9022e-05
4;boundary;100;0.0106274;0.0103473;0.0109075
4;calc iter;100;0.0634414;0.0627256;0.0646884
4;calc total;1;6.35221;6.35221;6.35221
4;total;1;11.1682;11.1682;11.1682
5;initialize;1;3.99879;3.99879;3.99879
5;async;100;0.0035565;0.00232852;0.00442716
5;inner;100;0.0484354;0.0476321;0.0516499
5;wait;100;3.642e-05;2.347e-05;5.8998e-05
5;boundary;100;0.0113992;0.010238;0.01235
5;calc iter;100;0.0634285;0.0623635;0.0654446
5;calc total;1;6.35222;6.35222;6.35222
5;total;1;11.1686;11.1686;11.1686
6;initialize;1;3.99877;3.99877;3.99877
6;async;100;0.00402358;0.00298347;0.00500793
6;inner;100;0.0480156;0.0473872;0.0511724
6;wait;100;3.63006e-05;1.9448e-05;5.3372e-05
6;boundary;100;0.0113491;0.0103325;0.0119892
6;calc iter;100;0.0634259;0.0625036;0.0650602
6;calc total;1;6.35221;6.35221;6.35221
6;total;1;11.1686;11.1686;11.1686
7;initialize;1;3.98973;3.98973;3.98973
7;async;100;0.00491032;0.00316116;0.00640956
7;inner;100;0.0481152;0.0476724;0.0515214
7;wait;100;2.33245e-05;1.8599e-05;5.4424e-05
7;boundary;100;0.0104013;0.0101564;0.0107085
7;calc iter;100;0.0634513;0.0624118;0.0651132
7;calc total;1;6.35222;6.35222;6.35222
7;total;1;11.1595;11.1595;11.1595
8;initialize;1;3.98002;3.98002;3.98002
8;async;100;0.0051123;0.00367667;0.00691942
8;inner;100;0.0479087;0.0472317;0.0516666
8;wait;100;2.06565e-05;1.7357e-05;5.1293e-05
8;boundary;100;0.0104285;0.00988917;0.0106496
8;calc iter;100;0.0634718;0.0626365;0.065873
8;calc total;1;6.35221;6.35221;6.35221
8;total;1;11.1498;11.1498;11.1498
9;initialize;1;3.99837;3.99837;3.99837
9;async;100;0.00380635;0.00320671;0.0055094
9;inner;100;0.048828;0.0480591;0.0524138
9;wait;100;1.83455e-05;1.6527e-05;4.8828e-05
9;boundary;100;0.010828;0.00967805;0.0112805
9;calc iter;100;0.0634819;0.0619904;0.0662148
9;calc total;1;6.35222;6.35222;6.35222
9;total;1;11.1681;11.1681;11.1681
10;initialize;1;3.99883;3.99883;3.99883
10;async;100;0.00493835;0.00318676;0.00668361
10;inner;100;0.0480786;0.0474263;0.0511832
10;wait;100;2.10137e-05;1.7192e-05;5.781e-05
10;boundary;100;0.0104202;0.0101112;0.0105845
10;calc iter;100;0.0634593;0.0628711;0.06529
10;calc total;1;6.35221;6.35221;6.35221
10;total;1;11.1686;11.1686;11.1686
11;initialize;1;3.98786;3.98786;3.98786
11;async;100;0.00410349;0.00276401;0.00527282
11;inner;100;0.0479492;0.0473227;0.0514012
11;wait;100;3.357e-05;2.3379e-05;6.6355e-05
11;boundary;100;0.0113431;0.0102761;0.011675
11;calc iter;100;0.0634305;0.0622629;0.0650984
11;calc total;1;6.35222;6.35222;6.35222
11;total;1;11.1576;11.1576;11.1576
12;initialize;1;3.99741;3.99741;3.99741
12;async;100;0.00347443;0.00235552;0.00455859
12;inner;100;0.0479788;0.0466829;0.0515319
12;wait;100;3.70226e-05;2.5137e-05;5.9724e-05
12;boundary;100;0.0118844;0.0102109;0.0134952
12;calc iter;100;0.063376;0.0626283;0.0649969
12;calc total;1;6.35221;6.35221;6.35221
12;total;1;11.1672;11.1672;11.1672
13;initialize;1;3.98017;3.98017;3.98017
13;async;100;0.00444698;0.00289785;0.00603489
13;inner;100;0.0480887;0.0472023;0.0512622
13;wait;100;2.86021e-05;1.8613e-05;6.7415e-05
13;boundary;100;0.0108244;0.0103845;0.0119653
13;calc iter;100;0.0633898;0.0621265;0.0647382
13;calc total;1;6.35222;6.35222;6.35222
13;total;1;11.1499;11.1499;11.1499
14;initialize;1;3.98493;3.98493;3.98493
14;async;100;0.00504824;0.00314864;0.00727602
14;inner;100;0.0479308;0.0468538;0.0512736
14;wait;100;2.14027e-05;1.6936e-05;5.0283e-05
14;boundary;100;0.0104239;0.00974054;0.010985
14;calc iter;100;0.0634256;0.0626611;0.0650091
14;calc total;1;6.35221;6.35221;6.35221
14;total;1;11.1547;11.1547;11.1547
72;initialize;1;3.98659;3.98659;3.98659
72;async;100;0.00458996;0.00314836;0.00636339
72;inner;100;0.0482165;0.047246;0.0519483
72;wait;100;2.35479e-05;1.7026e-05;5.7598e-05
72;boundary;100;0.0105201;0.0102396;0.0108214
72;calc iter;100;0.0633511;0.0622123;0.0656221
72;calc total;1;6.35221;6.35221;6.35221
72;total;1;11.1542;11.1542;11.1542
15;initialize;1;3.99136;3.99136;3.99136
15;async;100;0.00446374;0.00288293;0.00627586
15;inner;100;0.0482943;0.0470943;0.0518184
15;wait;100;1.81421e-05;1.5801e-05;5.1055e-05
15;boundary;100;0.0106553;0.00948545;0.0114753
15;calc iter;100;0.0634329;0.0610334;0.0653063
15;calc total;1;6.35222;6.35222;6.35222
15;total;1;11.1611;11.1611;11.1611
24;initialize;1;3.98552;3.98552;3.98552
24;async;100;0.0048138;0.00297847;0.00562357
24;inner;100;0.0477076;0.0471188;0.0522384
24;wait;100;2.58995e-05;1.7962e-05;6.0885e-05
24;boundary;100;0.0108135;0.0102658;0.011112
24;calc iter;100;0.0633619;0.0624323;0.0660236
24;calc total;1;6.35221;6.35221;6.35221
24;total;1;11.1536;11.1536;11.1536
48;initialize;1;3.97635;3.97635;3.97635
96;initialize;1;3.98937;3.98937;3.98937
96;async;100;0.0033704;0.00238179;0.00423168
96;inner;100;0.0484607;0.0479232;0.0523205
96;wait;100;3.71937e-05;2.7896e-05;5.2833e-05
96;boundary;100;0.0116053;0.0102963;0.0121441
96;calc iter;100;0.0634749;0.0623877;0.0660899
96;calc total;1;6.35221;6.35221;6.35221
96;total;1;11.1509;11.1509;11.1509
73;initialize;1;3.98663;3.98663;3.98663
73;async;100;0.00460238;0.00342498;0.00609846
73;inner;100;0.0483027;0.0473909;0.0524441
73;wait;100;2.02276e-05;1.6535e-05;5.9892e-05
73;boundary;100;0.0104465;0.0101001;0.0108051
73;calc iter;100;0.0633729;0.0621602;0.06645
73;calc total;1;6.35222;6.35222;6.35222
73;total;1;11.1542;11.1542;11.1542
16;initialize;1;3.99892;3.99892;3.99892
16;async;100;0.00490236;0.00295157;0.00687071
16;inner;100;0.0480114;0.0471502;0.0509147
16;wait;100;2.52616e-05;1.7685e-05;7.6893e-05
16;boundary;100;0.0104706;0.00995917;0.0110746
16;calc iter;100;0.0634107;0.0622641;0.0646729
16;calc total;1;6.35221;6.35221;6.35221
16;total;1;11.1687;11.1687;11.1687
25;initialize;1;3.99714;3.99714;3.99714
25;async;100;0.00550348;0.00309316;0.00612524
25;inner;100;0.047377;0.0469382;0.0520702
25;wait;100;1.88058e-05;1.5828e-05;5.5289e-05
25;boundary;100;0.010485;0.0100272;0.0105933
25;calc iter;100;0.0633859;0.0627504;0.0656565
25;calc total;1;6.35222;6.35222;6.35222
25;total;1;11.1652;11.1652;11.1652
97;initialize;1;3.97875;3.97875;3.97875
97;async;100;0.00413502;0.00276981;0.0049314
97;inner;100;0.0486938;0.0481598;0.0524112
97;wait;100;2.92198e-05;2.1582e-05;5.2557e-05
97;boundary;100;0.0106304;0.0103419;0.0109157
97;calc iter;100;0.0634897;0.0625448;0.0663566
97;calc total;1;6.35222;6.35222;6.35222
97;total;1;11.1402;11.1402;11.1402
74;initialize;1;3.98059;3.98059;3.98059
74;async;100;0.00429262;0.0033148;0.00538136
74;inner;100;0.0484849;0.0475275;0.0528608
74;wait;100;1.88774e-05;1.6026e-05;4.5796e-05
74;boundary;100;0.0105891;0.00995209;0.0114465
74;calc iter;100;0.0633872;0.0625573;0.0669197
74;calc total;1;6.35221;6.35221;6.35221
74;total;1;11.1482;11.1482;11.1482
17;initialize;1;3.98138;3.98138;3.98138
17;async;100;0.0039001;0.00291615;0.00515487
17;inner;100;0.047538;0.0464957;0.0507329
17;wait;100;4.02226e-05;1.894e-05;0.000101389
17;boundary;100;0.0118936;0.0105589;0.0128508
17;calc iter;100;0.0633732;0.0625239;0.0643124
17;calc total;1;6.35222;6.35222;6.35222
17;total;1;11.1511;11.1511;11.1511
26;initialize;1;3.98626;3.98626;3.98626
26;async;100;0.00598788;0.00311264;0.00644862
26;inner;100;0.0466285;0.0461815;0.0520001
26;wait;100;1.97336e-05;1.6629e-05;6.2138e-05
26;boundary;100;0.0107674;0.00963737;0.0109048
26;calc iter;100;0.063405;0.0623125;0.0656478
26;calc total;1;6.35221;6.35221;6.35221
26;total;1;11.1543;11.1543;11.1543
98;initialize;1;3.97882;3.97882;3.97882
98;async;100;0.00467566;0.00287613;0.00559123
98;inner;100;0.0483693;0.0479371;0.0522665
98;wait;100;2.07623e-05;1.735e-05;7.1558e-05
98;boundary;100;0.0104397;0.0101474;0.0106136
98;calc iter;100;0.0635067;0.0628006;0.0659468
98;calc total;1;6.35221;6.35221;6.35221
98;total;1;11.1403;11.1403;11.1403
75;initialize;1;3.9866;3.9866;3.9866
75;async;100;0.00486548;0.0031592;0.00563197
75;inner;100;0.0478089;0.0467616;0.0524148
75;wait;100;1.81176e-05;1.5832e-05;6.504e-05
75;boundary;100;0.010695;0.00990826;0.0111536
75;calc iter;100;0.0633887;0.0626324;0.0660863
75;calc total;1;6.35222;6.35222;6.35222
75;total;1;11.1542;11.1542;11.1542
18;initialize;1;3.99837;3.99837;3.99837
18;async;100;0.00377027;0.0029456;0.00470082
18;inner;100;0.0474508;0.0459679;0.051096
18;wait;100;3.95512e-05;2.036e-05;6.7256e-05
18;boundary;100;0.0120898;0.010163;0.0138995
18;calc iter;100;0.0633519;0.06226;0.0646773
18;calc total;1;6.35221;6.35221;6.35221
18;total;1;11.1681;11.1681;11.1681
27;initialize;1;3.99714;3.99714;3.99714
27;async;100;0.0041875;0.00303811;0.00430096
27;inner;100;0.0477497;0.0472391;0.053091
27;wait;100;1.81504e-05;1.6053e-05;4.7179e-05
27;boundary;100;0.0114586;0.00917113;0.0116631
27;calc iter;100;0.0634154;0.0610741;0.0668281
27;calc total;1;6.35222;6.35222;6.35222
27;total;1;11.1652;11.1652;11.1652
99;initialize;1;3.98939;3.98939;3.98939
99;async;100;0.00367699;0.00320547;0.00442828
99;inner;100;0.0490903;0.0486155;0.05275
99;wait;100;1.86912e-05;1.5731e-05;6.7701e-05
99;boundary;100;0.0107329;0.0100269;0.0108777
99;calc iter;100;0.0635198;0.0627615;0.0664799
99;calc total;1;6.35222;6.35222;6.35222
99;total;1;11.1508;11.1508;11.1508
76;initialize;1;3.98507;3.98507;3.98507
76;async;100;0.00439088;0.00289913;0.00555777
76;inner;100;0.0486076;0.0476541;0.0525505
76;wait;100;2.07511e-05;1.6709e-05;5.3795e-05
76;boundary;100;0.0103474;0.010058;0.0106766
76;calc iter;100;0.0633677;0.0622128;0.0660413
76;calc total;1;6.35221;6.35221;6.35221
76;total;1;11.1527;11.1527;11.1527
19;initialize;1;3.99654;3.99654;3.99654
19;async;100;0.00446538;0.002922;0.00587381
19;inner;100;0.048151;0.0473051;0.0509635
19;wait;100;2.95227e-05;1.8571e-05;7.814e-05
19;boundary;100;0.0107243;0.0102798;0.011703
19;calc iter;100;0.0633712;0.0624011;0.064458
19;calc total;1;6.35222;6.35222;6.35222
19;total;1;11.1663;11.1663;11.1663
28;initialize;1;3.99709;3.99709;3.99709
28;async;100;0.00595262;0.00320835;0.00647836
28;inner;100;0.0469811;0.0464796;0.051905
28;wait;100;1.93567e-05;1.5939e-05;6.2519e-05
28;boundary;100;0.0104377;0.00988259;0.0105642
28;calc iter;100;0.063392;0.0629878;0.0655479
28;calc total;1;6.35221;6.35221;6.35221
28;total;1;11.1652;11.1652;11.1652
100;initialize;1;3.9719;3.9719;3.9719
100;async;100;0.00447038;0.00316844;0.00508284
100;inner;100;0.0485535;0.048072;0.0519295
100;wait;100;2.34738e-05;1.7449e-05;6.4488e-05
100;boundary;100;0.0104452;0.0102883;0.0106603
100;calc iter;100;0.0634935;0.0628666;0.0656113
100;calc total;1;6.35221;6.35221;6.35221
100;total;1;11.1334;11.1334;11.1334
77;initialize;1;3.9786;3.9786;3.9786
77;async;100;0.00423971;0.00309934;0.00613771
77;inner;100;0.0478891;0.0472381;0.0515113
77;wait;100;3.56191e-05;1.9038e-05;9.193e-05
77;boundary;100;0.0111741;0.0104277;0.0118694
77;calc iter;100;0.0633399;0.0622977;0.0652331
77;calc total;1;6.35222;6.35222;6.35222
77;total;1;11.1462;11.1462;11.1462
20;initialize;1;3.99885;3.99885;3.99885
20;async;100;0.00480571;0.00265641;0.00581783
20;inner;100;0.0481521;0.0472777;0.0517364
20;wait;100;1.95772e-05;1.6499e-05;4.9404e-05
20;boundary;100;0.0104151;0.0102784;0.0105771
20;calc iter;100;0.063394;0.0625252;0.065373
20;calc total;1;6.35221;6.35221;6.35221
20;total;1;11.1686;11.1686;11.1686
29;initialize;1;3.99488;3.99488;3.99488
29;async;100;0.00468082;0.0024488;0.00533802
29;inner;100;0.0477882;0.0472092;0.0521816
29;wait;100;3.0724e-05;1.7051e-05;7.6302e-05
29;boundary;100;0.0108563;0.0102606;0.0112333
29;calc iter;100;0.0633572;0.0624618;0.0659905
29;calc total;1;6.35222;6.35222;6.35222
29;total;1;11.1629;11.1629;11.1629
101;initialize;1;3.97357;3.97357;3.97357
101;async;100;0.00305638;0.00208947;0.00408211
101;inner;100;0.0489072;0.0484137;0.0525356
101;wait;100;3.35721e-05;1.793e-05;5.0843e-05
101;boundary;100;0.0114765;0.0101588;0.0118482
101;calc iter;100;0.063475;0.0622223;0.0660958
101;calc total;1;6.35222;6.35222;6.35222
101;total;1;11.135;11.135;11.135
78;initialize;1;3.98345;3.98345;3.98345
78;async;100;0.00363516;0.00257665;0.00474548
78;inner;100;0.0478887;0.046742;0.0520015
78;wait;100;3.96088e-05;2.1519e-05;5.8503e-05
78;boundary;100;0.0117785;0.010381;0.0130998
78;calc iter;100;0.0633434;0.0621937;0.0655576
78;calc total;1;6.35221;6.35221;6.35221
78;total;1;11.1511;11.1511;11.1511
21;initialize;1;3.98486;3.98486;3.98486
21;async;100;0.00539379;0.00313239;0.00629724
21;inner;100;0.0474311;0.0461977;0.0513664
21;wait;100;1.8205e-05;1.581e-05;5.1058e-05
21;boundary;100;0.0105715;0.00989194;0.010924
21;calc iter;100;0.0634159;0.0627747;0.0649781
21;calc total;1;6.35222;6.35222;6.35222
21;total;1;11.1546;11.1546;11.1546
30;initialize;1;3.99655;3.99655;3.99655
30;async;100;0.00362846;0.00262136;0.00446867
30;inner;100;0.0466252;0.0459845;0.0518442
30;wait;100;4.03558e-05;2.0605e-05;6.6789e-05
30;boundary;100;0.0130394;0.0102646;0.0135398
30;calc iter;100;0.0633346;0.0620952;0.065504
30;calc total;1;6.35221;6.35221;6.35221
30;total;1;11.1646;11.1646;11.1646
102;initialize;1;3.98938;3.98938;3.98938
102;async;100;0.00360481;0.00249922;0.00475307
102;inner;100;0.0480452;0.0473696;0.0517205
102;wait;100;3.76881e-05;2.6297e-05;8.3478e-05
102;boundary;100;0.0117848;0.0104229;0.0124188
102;calc iter;100;0.0634739;0.062785;0.0654083
102;calc total;1;6.35221;6.35221;6.35221
102;total;1;11.1509;11.1509;11.1509
79;initialize;1;3.98663;3.98663;3.98663
79;async;100;0.00417957;0.00308276;0.00534632
79;inner;100;0.0481721;0.0474289;0.0517358
79;wait;100;3.13983e-05;2.2254e-05;6.7062e-05
79;boundary;100;0.0109636;0.0104049;0.0113765
79;calc iter;100;0.0633478;0.0623787;0.0653367
79;calc total;1;6.35222;6.35222;6.35222
79;total;1;11.1542;11.1542;11.1542
22;initialize;1;3.99285;3.99285;3.99285
22;async;100;0.00368978;0.00259277;0.00460842
22;inner;100;0.0492221;0.0485331;0.0524378
22;wait;100;2.34368e-05;1.6711e-05;4.2026e-05
22;boundary;100;0.0104556;0.0103419;0.0106966
22;calc iter;100;0.0633921;0.0624366;0.0662928
22;calc total;1;6.35221;6.35221;6.35221
22;total;1;11.1626;11.1626;11.1626
31;initialize;1;3.99636;3.99636;3.99636
31;async;100;0.00381224;0.0022348;0.00433332
31;inner;100;0.0483218;0.0478928;0.0526752
31;wait;100;2.958e-05;1.8395e-05;5.0594e-05
31;boundary;100;0.011186;0.0102506;0.0114126
31;calc iter;100;0.0633508;0.0621081;0.066273
31;calc total;1;6.35222;6.35222;6.35222
31;total;1;11.1644;11.1644;11.1644
103;initialize;1;3.97861;3.97861;3.97861
103;async;100;0.0045555;0.0031837;0.00526434
103;inner;100;0.048361;0.0477845;0.0518718
103;wait;100;2.76182e-05;1.7324e-05;6.9122e-05
103;boundary;100;0.0105451;0.010399;0.0109955
103;calc iter;100;0.0634904;0.0629313;0.0655555
103;calc total;1;6.35221;6.35221;6.35221
103;total;1;11.1401;11.1401;11.1401
80;initialize;1;3.98661;3.98661;3.98661
80;async;100;0.00444736;0.00302939;0.00537573
80;inner;100;0.0483085;0.047566;0.0522803
80;wait;100;2.42136e-05;1.8554e-05;5.3928e-05
80;boundary;100;0.0105807;0.0102585;0.0107787
80;calc iter;100;0.063362;0.0624909;0.0658873
80;calc total;1;6.35221;6.35221;6.35221
80;total;1;11.1542;11.1542;11.1542
23;initialize;1;3.98714;3.98714;3.98714
23;async;100;0.00372804;0.00297982;0.00478977
23;inner;100;0.0483524;0.047533;0.0517275
23;wait;100;3.41819e-05;1.9505e-05;6.6868e-05
23;boundary;100;0.0112511;0.0102724;0.0121771
23;calc iter;100;0.063367;0.0623422;0.0652369
23;calc total;1;6.35222;6.35222;6.35222
23;total;1;11.1569;11.1569;11.1569
32;initialize;1;3.99646;3.99646;3.99646
32;async;100;0.00500271;0.00278271;0.00554165
32;inner;100;0.0476066;0.0471818;0.0519994
32;wait;100;2.46529e-05;1.8376e-05;5.8994e-05
32;boundary;100;0.0107291;0.010283;0.010904
32;calc iter;100;0.0633642;0.062698;0.065699
32;calc total;1;6.35221;6.35221;6.35221
32;total;1;11.1645;11.1645;11.1645
104;initialize;1;3.97355;3.97355;3.97355
104;async;100;0.00479736;0.00327266;0.00562967
104;inner;100;0.0482349;0.0475625;0.051908
104;wait;100;1.84937e-05;1.5762e-05;5.7816e-05
104;boundary;100;0.010458;0.0100959;0.0106035
104;calc iter;100;0.0635101;0.06288;0.0657474
104;calc total;1;6.35221;6.35221;6.35221
104;total;1;11.135;11.135;11.135
81;initialize;1;3.98661;3.98661;3.98661
81;async;100;0.00468027;0.00244583;0.00666107
81;inner;100;0.0481807;0.0473732;0.0521721
81;wait;100;2.25674e-05;1.6767e-05;5.7793e-05
81;boundary;100;0.0104844;0.0100901;0.0113522
81;calc iter;100;0.0633691;0.061737;0.0658342
81;calc total;1;6.35222;6.35222;6.35222
81;total;1;11.1542;11.1542;11.1542
33;initialize;1;3.99712;3.99712;3.99712
33;async;100;0.00540522;0.00296426;0.00588839
33;inner;100;0.04745;0.0469347;0.051786
33;wait;100;2.243e-05;1.7209e-05;7.4028e-05
33;boundary;100;0.0105039;0.0101006;0.0107155
33;calc iter;100;0.0633826;0.0629375;0.0654994
33;calc total;1;6.35222;6.35222;6.35222
33;total;1;11.1652;11.1652;11.1652
105;initialize;1;3.97647;3.97647;3.97647
105;async;100;0.00345076;0.00318903;0.00383635
105;inner;100;0.0492825;0.0488681;0.0529548
105;wait;100;1.87277e-05;1.5833e-05;5.1675e-05
105;boundary;100;0.0107687;0.0100215;0.0109155
105;calc iter;100;0.0635217;0.06264;0.0667172
105;calc total;1;6.35221;6.35221;6.35221
105;total;1;11.1379;11.1379;11.1379
82;initialize;1;3.98668;3.98668;3.98668
82;async;100;0.00397908;0.00234051;0.00469211
82;inner;100;0.0480891;0.0466934;0.0517236
82;wait;100;3.23265e-05;1.9008e-05;6.9663e-05
82;boundary;100;0.0112518;0.0103992;0.01347
82;calc iter;100;0.0633534;0.0618074;0.0655886
82;calc total;1;6.35221;6.35221;6.35221
82;total;1;11.1543;11.1543;11.1543
34;initialize;1;3.99714;3.99714;3.99714
34;async;100;0.00453297;0.00252177;0.00512428
34;inner;100;0.0472318;0.0467627;0.0515708
34;wait;100;3.50778e-05;2.6173e-05;8.2168e-05
34;boundary;100;0.0115464;0.0104443;0.012267
34;calc iter;100;0.0633477;0.0627277;0.0654386
34;calc total;1;6.35221;6.35221;6.35221
34;total;1;11.1652;11.1652;11.1652
106;initialize;1;3.97427;3.97427;3.97427
106;async;100;0.00456109;0.00302224;0.00541819
106;inner;100;0.0484482;0.0480042;0.0521778
106;wait;100;2.31618e-05;1.7525e-05;6.9414e-05
106;boundary;100;0.0104628;0.0102905;0.0106199
106;calc iter;100;0.0634964;0.0631483;0.0660044
106;calc total;1;6.3522;6.3522;6.3522
106;total;1;11.1357;11.1357;11.1357
83;initialize;1;3.98502;3.98502;3.98502
83;async;100;0.00351284;0.00222912;0.0041302
83;inner;100;0.0476385;0.0464181;0.0516671
83;wait;100;4.07774e-05;2.412e-05;6.8145e-05
83;boundary;100;0.0121547;0.0105421;0.0139324
83;calc iter;100;0.063348;0.061828;0.0654201
83;calc total;1;6.35222;6.35222;6.35222
83;total;1;11.1527;11.1527;11.1527
35;initialize;1;3.99604;3.99604;3.99604
35;async;100;0.00333341;0.00227573;0.0041488
35;inner;100;0.0465511;0.0458257;0.052144
35;wait;100;4.1254e-05;2.1544e-05;6.0718e-05
35;boundary;100;0.0134095;0.010274;0.0142215
35;calc iter;100;0.0633365;0.0621711;0.0658658
35;calc total;1;6.35222;6.35222;6.35222
35;total;1;11.1641;11.1641;11.1641
107;initialize;1;3.97708;3.97708;3.97708
107;async;100;0.00351331;0.00245941;0.00430394
107;inner;100;0.0482477;0.0475351;0.0522885
107;wait;100;3.5121e-05;2.0346e-05;5.2749e-05
107;boundary;100;0.0116777;0.0102566;0.0122118
107;calc iter;100;0.0634748;0.0624858;0.0660929
107;calc total;1;6.35221;6.35221;6.35221
107;total;1;11.1385;11.1385;11.1385
84;initialize;1;3.97761;3.97761;3.97761
84;async;100;0.00436485;0.00232401;0.00500918
84;inner;100;0.0464256;0.0457097;0.0514968
84;wait;100;4.09029e-05;2.5433e-05;6.2015e-05
84;boundary;100;0.012532;0.0102028;0.0132244
84;calc iter;100;0.0633648;0.0616773;0.0651605
84;calc total;1;6.35222;6.35222;6.35222
84;total;1;11.1452;11.1452;11.1452
36;initialize;1;3.98234;3.98234;3.98234
36;async;100;0.00399097;0.0027259;0.00530862
36;inner;100;0.0471312;0.0463427;0.0510004
36;wait;100;4.42012e-05;2.1689e-05;7.4583e-05
36;boundary;100;0.0121839;0.0102672;0.0129076
36;calc iter;100;0.0633515;0.0620921;0.0647035
36;calc total;1;6.35221;6.35221;6.35221
36;total;1;11.1504;11.1504;11.1504
108;initialize;1;3.97416;3.97416;3.97416
108;async;100;0.00514395;0.00234336;0.00637225
108;inner;100;0.0477806;0.0472522;0.0517786
108;wait;100;2.42867e-05;1.9208e-05;5.8615e-05
108;boundary;100;0.0104693;0.0102016;0.0111267
108;calc iter;100;0.0634193;0.0617172;0.0656901
108;calc total;1;6.35221;6.35221;6.35221
108;total;1;11.1356;11.1356;11.1356
85;initialize;1;3.98667;3.98667;3.98667
85;async;100;0.00470595;0.0019418;0.00596266
85;inner;100;0.0469067;0.0462489;0.0517761
85;wait;100;3.51225e-05;2.0165e-05;5.8351e-05
85;boundary;100;0.0117221;0.0102094;0.0122499
85;calc iter;100;0.063371;0.0618205;0.0654391
85;calc total;1;6.35222;6.35222;6.35222
85;total;1;11.1543;11.1543;11.1543
37;initialize;1;3.98425;3.98425;3.98425
37;async;100;0.00457319;0.00297008;0.00534844
37;inner;100;0.0473233;0.0465731;0.0509891
37;wait;100;3.46081e-05;1.9015e-05;6.5248e-05
37;boundary;100;0.0114232;0.0102399;0.0121663
37;calc iter;100;0.0633555;0.0618345;0.0645817
37;calc total;1;6.35222;6.35222;6.35222
37;total;1;11.1523;11.1523;11.1523
109;initialize;1;3.98031;3.98031;3.98031
109;async;100;0.00548825;0.00252367;0.00660306
109;inner;100;0.0475169;0.0469859;0.0515267
109;wait;100;2.85432e-05;1.9194e-05;6.1314e-05
109;boundary;100;0.0103974;0.0100445;0.0105577
109;calc iter;100;0.0634325;0.0619544;0.0652588
109;calc total;1;6.35221;6.35221;6.35221
109;total;1;11.1418;11.1418;11.1418
86;initialize;1;3.98659;3.98659;3.98659
86;async;100;0.00545597;0.00249216;0.00683418
86;inner;100;0.0471527;0.0466548;0.051152
86;wait;100;2.7983e-05;1.9618e-05;4.4772e-05
86;boundary;100;0.0107515;0.0102716;0.0110036
86;calc iter;100;0.0633892;0.0623131;0.0649729
86;calc total;1;6.35221;6.35221;6.35221
38;initialize;1;3.99709;3.99709;3.99709
38;async;100;0.00497168;0.00274451;0.00623741
38;inner;100;0.047716;0.0470896;0.0508608
38;wait;100;2.74385e-05;1.6605e-05;4.8162e-05
38;boundary;100;0.0106583;0.0103003;0.0109724
38;calc iter;100;0.0633745;0.0623479;0.0645145
38;calc total;1;6.35221;6.35221;6.35221
110;initialize;1;3.97715;3.97715;3.97715
110;async;100;0.00574544;0.00256915;0.00650051
110;inner;100;0.0470961;0.0465254;0.0513847
110;wait;100;2.28278e-05;1.7553e-05;6.0695e-05
110;boundary;100;0.0105817;0.00979912;0.0108705
110;calc iter;100;0.0634475;0.0622199;0.0651462
110;calc total;1;6.3522;6.3522;6.3522
110;total;1;11.1386;11.1386;11.1386
86;total;1;11.1542;11.1542;11.1542
38;total;1;11.1651;11.1651;11.1651
87;initialize;1;3.9866;3.9866;3.9866
87;async;100;0.00568525;0.00227806;0.00793257
87;inner;100;0.0473002;0.0468624;0.0512739
87;wait;100;2.22067e-05;1.675e-05;5.3738e-05
87;boundary;100;0.0103864;0.0102696;0.0105769
87;calc iter;100;0.063395;0.0616242;0.066136
87;calc total;1;6.35222;6.35222;6.35222
87;total;1;11.1542;11.1542;11.1542
39;initialize;1;3.98785;3.98785;3.98785
39;async;100;0.0054355;0.00308102;0.0070915
39;inner;100;0.0475307;0.0470104;0.0508627
39;wait;100;2.20391e-05;1.6728e-05;5.1268e-05
39;boundary;100;0.0103968;0.010165;0.0105622
39;calc iter;100;0.0633862;0.0615114;0.0655354
39;calc total;1;6.35222;6.35222;6.35222
39;total;1;11.1559;11.1559;11.1559
88;initialize;1;3.98663;3.98663;3.98663
88;async;100;0.00456351;0.00201072;0.00546736
88;inner;100;0.0475388;0.0470058;0.051815
88;wait;100;3.36798e-05;2.0332e-05;5.8373e-05
88;boundary;100;0.0112399;0.0101782;0.0116075
88;calc iter;100;0.0633771;0.0617913;0.0653913
88;calc total;1;6.35222;6.35222;6.35222
88;total;1;11.1542;11.1542;11.1542
40;initialize;1;3.99634;3.99634;3.99634
40;async;100;0.00411085;0.00208495;0.00499798
40;inner;100;0.0482722;0.0476644;0.0514955
40;wait;100;3.09566e-05;1.8393e-05;4.3537e-05
40;boundary;100;0.0109535;0.0102092;0.0114297
40;calc iter;100;0.0633686;0.0622198;0.0651645
40;calc total;1;6.35221;6.35221;6.35221
40;total;1;11.1644;11.1644;11.1644
89;initialize;1;3.98028;3.98028;3.98028
89;async;100;0.00429881;0.00227124;0.00490854
89;inner;100;0.046924;0.0464412;0.0515666
89;wait;100;4.06018e-05;2.1739e-05;5.9815e-05
89;boundary;100;0.012104;0.0101322;0.0126301
89;calc iter;100;0.0633686;0.0622919;0.0649042
89;calc total;1;6.35222;6.35222;6.35222
89;total;1;11.1479;11.1479;11.1479
41;initialize;1;3.99282;3.99282;3.99282
41;async;100;0.00435971;0.00290533;0.00517371
41;inner;100;0.0471595;0.0465496;0.0506751
41;wait;100;3.98099e-05;2.8254e-05;6.3305e-05
41;boundary;100;0.0117953;0.0102053;0.0124016
41;calc iter;100;0.0633557;0.0620052;0.0642739
41;calc total;1;6.35222;6.35222;6.35222
41;total;1;11.1608;11.1608;11.1608
90;initialize;1;3.98662;3.98662;3.98662
90;async;100;0.00652782;0.0029111;0.00767466
90;inner;100;0.0466295;0.0460633;0.050736
90;wait;100;2.5772e-05;1.9121e-05;7.4275e-05
90;boundary;100;0.0102066;0.0098832;0.0105332
90;calc iter;100;0.0633911;0.061868;0.064122
90;calc total;1;6.35221;6.35221;6.35221
90;total;1;11.1542;11.1542;11.1542
42;initialize;1;3.98249;3.98249;3.98249
42;async;100;0.0056258;0.00300731;0.00673375
42;inner;100;0.0474337;0.0469411;0.0503177
42;wait;100;2.72333e-05;1.824e-05;6.8848e-05
42;boundary;100;0.0102872;0.00988649;0.0109027
42;calc iter;100;0.063375;0.0618888;0.0648546
42;calc total;1;6.35221;6.35221;6.35221
42;total;1;11.1505;11.1505;11.1505
91;initialize;1;3.98027;3.98027;3.98027
91;async;100;0.00656261;0.00285557;0.00758192
91;inner;100;0.0467269;0.0462445;0.0509327
91;wait;100;2.17178e-05;1.7168e-05;6.1302e-05
91;boundary;100;0.0100932;0.00980094;0.0102998
91;calc iter;100;0.0634056;0.0616867;0.0644196
91;calc total;1;6.35222;6.35222;6.35222
91;total;1;11.1479;11.1479;11.1479
43;initialize;1;3.9928;3.9928;3.9928
43;async;100;0.00547842;0.00303052;0.00649176
43;inner;100;0.0477904;0.0473097;0.0501042
43;wait;100;2.3421e-05;1.7598e-05;0.00010649
43;boundary;100;0.0100917;0.00989473;0.0106135
43;calc iter;100;0.063385;0.0619538;0.0648479
43;calc total;1;6.35222;6.35222;6.35222
43;total;1;11.1609;11.1609;11.1609
92;initialize;1;3.98662;3.98662;3.98662
92;async;100;0.00649526;0.00300939;0.00805866
92;inner;100;0.0467142;0.046226;0.0503776
92;wait;100;2.18358e-05;1.752e-05;0.000115226
92;boundary;100;0.0101912;0.00964576;0.0104576
92;calc iter;100;0.0634238;0.0622801;0.0645707
92;calc total;1;6.35221;6.35221;6.35221
92;total;1;11.1542;11.1542;11.1542
44;initialize;1;3.99494;3.99494;3.99494
44;async;100;0.00549096;0.00303804;0.00695035
44;inner;100;0.0476938;0.047044;0.0509305
44;wait;100;1.965e-05;1.6372e-05;4.765e-05
44;boundary;100;0.0101945;0.00979845;0.0103682
44;calc iter;100;0.0634003;0.0624783;0.0649033
44;calc total;1;6.35221;6.35221;6.35221
44;total;1;11.163;11.163;11.163
93;initialize;1;3.98659;3.98659;3.98659
93;async;100;0.00739871;0.00289259;0.00872534
93;inner;100;0.0457327;0.0451543;0.0507133
93;wait;100;1.94763e-05;1.5619e-05;7.9262e-05
93;boundary;100;0.0102819;0.00926811;0.0104353
93;calc iter;100;0.0634342;0.0620641;0.0650912
93;calc total;1;6.35222;6.35222;6.35222
93;total;1;11.1542;11.1542;11.1542
45;initialize;1;3.99713;3.99713;3.99713
45;async;100;0.00681303;0.00304925;0.00834438
45;inner;100;0.0462739;0.0456837;0.0503196
45;wait;100;1.9102e-05;1.6267e-05;6.3625e-05
45;boundary;100;0.0103138;0.00908143;0.0105496
45;calc iter;100;0.0634211;0.0625349;0.0651947
45;calc total;1;6.35222;6.35222;6.35222
45;total;1;11.1652;11.1652;11.1652
94;initialize;1;3.98662;3.98662;3.98662
94;async;100;0.00657699;0.00283112;0.0073811
94;inner;100;0.0466549;0.0462244;0.0508422
94;wait;100;2.09751e-05;1.6865e-05;5.4886e-05
94;boundary;100;0.010152;0.0098847;0.0105611
94;calc iter;100;0.063406;0.0620972;0.064366
94;calc total;1;6.35221;6.35221;6.35221
94;total;1;11.1542;11.1542;11.1542
46;initialize;1;3.99715;3.99715;3.99715
46;async;100;0.00597314;0.00306488;0.0069251
46;inner;100;0.0472217;0.0466752;0.0503447
46;wait;100;2.37788e-05;1.7364e-05;6.7165e-05
46;boundary;100;0.0101654;0.00993846;0.0112347
46;calc iter;100;0.0633854;0.0624021;0.0641257
46;calc total;1;6.35221;6.35221;6.35221
46;total;1;11.1652;11.1652;11.1652
95;initialize;1;3.98668;3.98668;3.98668
95;async;100;0.00632496;0.00286878;0.00715082
95;inner;100;0.0467871;0.0462786;0.0508488
95;wait;100;2.48424e-05;1.8002e-05;6.4517e-05
95;boundary;100;0.0102591;0.0100129;0.0104565
95;calc iter;100;0.0633971;0.061934;0.0642165
95;calc total;1;6.35222;6.35222;6.35222
95;total;1;11.1543;11.1543;11.1543
47;initialize;1;3.9814;3.9814;3.9814
47;async;100;0.00541525;0.00306167;0.00654931
47;inner;100;0.0477149;0.0471432;0.0508406
47;wait;100;2.52118e-05;1.8392e-05;5.4256e-05
47;boundary;100;0.0102271;0.0099695;0.0105262
47;calc iter;100;0.0633836;0.0618146;0.0641794
47;calc total;1;6.35222;6.35222;6.35222
47;total;1;11.1494;11.1494;11.1494
48;async;100;0.00502182;0.00318805;0.00591686
48;inner;100;0.0469495;0.0464869;0.0503973
48;wait;100;3.60401e-05;1.8254e-05;8.3593e-05
48;boundary;100;0.0114373;0.0101725;0.0119067
48;calc iter;100;0.0634457;0.0618249;0.0646871
48;calc total;1;6.35221;6.35221;6.35221
48;total;1;11.1439;11.1439;11.1439
49;initialize;1;3.97819;3.97819;3.97819
49;async;100;0.00548182;0.00307547;0.00641271
49;inner;100;0.0472771;0.0469519;0.050248
49;wait;100;2.70921e-05;2.0615e-05;6.7939e-05
49;boundary;100;0.010666;0.0101118;0.0108986
49;calc iter;100;0.0634531;0.0621303;0.064598
49;calc total;1;6.35222;6.35222;6.35222
49;total;1;11.1456;11.1456;11.1456
50;initialize;1;3.97672;3.97672;3.97672
50;async;100;0.00540808;0.00343412;0.00636911
50;inner;100;0.0476187;0.0471304;0.050932
50;wait;100;2.01074e-05;1.6225e-05;4.8592e-05
50;boundary;100;0.010428;0.0100015;0.0106832
50;calc iter;100;0.063476;0.0623667;0.0647645
50;calc total;1;6.35221;6.35221;6.35221
50;total;1;11.1442;11.1442;11.1442
51;initialize;1;3.97659;3.97659;3.97659
51;async;100;0.00604786;0.00317059;0.00681647
51;inner;100;0.0470664;0.0466702;0.0505765
51;wait;100;1.97993e-05;1.6411e-05;5.9782e-05
51;boundary;100;0.0103566;0.00980336;0.0105057
51;calc iter;100;0.063492;0.0627122;0.0650482
51;calc total;1;6.35221;6.35221;6.35221
51;total;1;11.1441;11.1441;11.1441
52;initialize;1;3.97681;3.97681;3.97681
52;async;100;0.00570966;0.00309422;0.00686643
52;inner;100;0.0472101;0.0468982;0.0501758
52;wait;100;2.36544e-05;1.7095e-05;7.8474e-05
52;boundary;100;0.0105136;0.0103659;0.0107401
52;calc iter;100;0.0634584;0.0625537;0.0643535
52;calc total;1;6.35221;6.35221;6.35221
52;total;1;11.1443;11.1443;11.1443
53;initialize;1;3.97682;3.97682;3.97682
53;async;100;0.00514889;0.00312444;0.00608268
53;inner;100;0.0470723;0.0466334;0.0505134
53;wait;100;3.53925e-05;2.312e-05;5.8956e-05
53;boundary;100;0.011186;0.0100342;0.0115918
53;calc iter;100;0.0634436;0.0618354;0.064815
53;calc total;1;6.35222;6.35222;6.35222
53;total;1;11.1443;11.1443;11.1443
54;initialize;1;3.97629;3.97629;3.97629
54;async;100;0.00486716;0.00309933;0.00588642
54;inner;100;0.0469836;0.0465251;0.0505209
54;wait;100;3.95234e-05;1.9283e-05;6.5539e-05
54;boundary;100;0.0115517;0.0102158;0.0119462
54;calc iter;100;0.0634432;0.0626891;0.0642457
54;calc total;1;6.35221;6.35221;6.35221
54;total;1;11.1438;11.1438;11.1438
55;initialize;1;3.97817;3.97817;3.97817
55;async;100;0.00511656;0.00313052;0.00655404
55;inner;100;0.047782;0.0474013;0.0508654
55;wait;100;2.63391e-05;1.8087e-05;5.2823e-05
55;boundary;100;0.0105328;0.0100929;0.010762
55;calc iter;100;0.0634588;0.0629536;0.0648982
55;calc total;1;6.35222;6.35222;6.35222
55;total;1;11.1456;11.1456;11.1456
56;initialize;1;3.97636;3.97636;3.97636
56;async;100;0.00572743;0.00315319;0.00641219
56;inner;100;0.0473551;0.0470027;0.0507045
56;wait;100;1.95704e-05;1.5667e-05;5.9112e-05
56;boundary;100;0.010374;0.00998176;0.0105068
56;calc iter;100;0.0634773;0.0623109;0.0645048
56;calc total;1;6.35221;6.35221;6.35221
56;total;1;11.1439;11.1439;11.1439
57;initialize;1;3.97676;3.97676;3.97676
57;async;100;0.00635108;0.00315967;0.0070697
57;inner;100;0.0467938;0.0463311;0.0505616
57;wait;100;1.83298e-05;1.5221e-05;5.8678e-05
57;boundary;100;0.0103295;0.0097128;0.0105387
57;calc iter;100;0.063494;0.062156;0.0652932
57;calc total;1;6.35222;6.35222;6.35222
57;total;1;11.1442;11.1442;11.1442
58;initialize;1;3.97646;3.97646;3.97646
58;async;100;0.00518185;0.00320438;0.00574854
58;inner;100;0.0477779;0.0473614;0.0512132
58;wait;100;2.1813e-05;1.7949e-05;4.6831e-05
58;boundary;100;0.0104854;0.0101446;0.0106282
58;calc iter;100;0.0634684;0.0627594;0.0648773
58;calc total;1;6.35221;6.35221;6.35221
58;total;1;11.144;11.144;11.144
59;initialize;1;3.97818;3.97818;3.97818
59;async;100;0.00467282;0.00308099;0.00546374
59;inner;100;0.0475961;0.0472536;0.0508297
59;wait;100;3.44882e-05;2.076e-05;5.1703e-05
59;boundary;100;0.0111407;0.0101473;0.0115338
59;calc iter;100;0.0634452;0.0619414;0.0644125
59;calc total;1;6.35222;6.35222;6.35222
59;total;1;11.1456;11.1456;11.1456
60;initialize;1;3.97405;3.97405;3.97405
60;async;100;0.00522202;0.00279998;0.00668861
60;inner;100;0.0472437;0.0464523;0.0502173
60;wait;100;3.31978e-05;1.8834e-05;6.4168e-05
60;boundary;100;0.0108852;0.0101665;0.012377
60;calc iter;100;0.0633855;0.0617008;0.0646261
60;calc total;1;6.35221;6.35221;6.35221
60;total;1;11.1415;11.1415;11.1415
61;initialize;1;3.97822;3.97822;3.97822
61;async;100;0.00569102;0.00321142;0.00777511
61;inner;100;0.0472311;0.0464117;0.0498712
61;wait;100;2.49565e-05;1.6779e-05;7.635e-05
61;boundary;100;0.0104475;0.0100197;0.0111135
61;calc iter;100;0.063396;0.0620867;0.0647184
61;calc total;1;6.35222;6.35222;6.35222
61;total;1;11.1457;11.1457;11.1457
62;initialize;1;3.97531;3.97531;3.97531
62;async;100;0.00617182;0.00318029;0.00860914
62;inner;100;0.046928;0.0459634;0.050046
62;wait;100;1.99523e-05;1.632e-05;5.5425e-05
62;boundary;100;0.0102895;0.00974059;0.0104574
62;calc iter;100;0.0634102;0.062;0.0665236
62;calc total;1;6.35221;6.35221;6.35221
62;total;1;11.1428;11.1428;11.1428
63;initialize;1;3.97633;3.97633;3.97633
63;async;100;0.00658661;0.0031981;0.00841983
63;inner;100;0.0464261;0.0453127;0.0497782
63;wait;100;2.12013e-05;1.7215e-05;6.9908e-05
63;boundary;100;0.0103842;0.00952863;0.010603
63;calc iter;100;0.0634194;0.0623063;0.0645195
63;calc total;1;6.35222;6.35222;6.35222
63;total;1;11.1438;11.1438;11.1438
64;initialize;1;3.97822;3.97822;3.97822
64;async;100;0.00538362;0.00315042;0.00666009
64;inner;100;0.0477037;0.0468833;0.0504938
64;wait;100;2.36627e-05;1.6954e-05;5.157e-05
64;boundary;100;0.0102935;0.00973964;0.0109598
64;calc iter;100;0.0634058;0.0623623;0.0640582
64;calc total;1;6.35222;6.35222;6.35222
64;total;1;11.1457;11.1457;11.1457
65;initialize;1;3.97636;3.97636;3.97636
65;async;100;0.00519132;0.00312847;0.00661742
65;inner;100;0.0474498;0.0467819;0.0502055
65;wait;100;3.08475e-05;1.8629e-05;5.9771e-05
65;boundary;100;0.0107139;0.0100325;0.012392
65;calc iter;100;0.0633872;0.0626064;0.0639955
65;calc total;1;6.35222;6.35222;6.35222
65;total;1;11.1438;11.1438;11.1438
66;initialize;1;3.97541;3.97541;3.97541
66;async;100;0.00461257;0.00309064;0.00657643
66;inner;100;0.0465324;0.0456672;0.0498017
66;wait;100;4.41128e-05;2.1964e-05;9.7411e-05
66;boundary;100;0.0121576;0.010106;0.013573
66;calc iter;100;0.063348;0.0618727;0.0643371
66;calc total;1;6.35221;6.35221;6.35221
66;total;1;11.1429;11.1429;11.1429
67;initialize;1;3.97817;3.97817;3.97817
67;async;100;0.00526693;0.00314369;0.00699103
67;inner;100;0.0470486;0.0462417;0.0498489
67;wait;100;3.30461e-05;1.772e-05;6.9666e-05
67;boundary;100;0.0110093;0.0101358;0.0120351
67;calc iter;100;0.063359;0.0623012;0.0649424
67;calc total;1;6.35222;6.35222;6.35222
67;total;1;11.1457;11.1457;11.1457
68;initialize;1;3.97632;3.97632;3.97632
68;async;100;0.00528809;0.0031958;0.00725976
68;inner;100;0.0475186;0.0467933;0.0503281
68;wait;100;2.70033e-05;1.6908e-05;5.6011e-05
68;boundary;100;0.0105337;0.0102271;0.0111225
68;calc iter;100;0.0633687;0.0624248;0.0659586
68;calc total;1;6.35221;6.35221;6.35221
68;total;1;11.1438;11.1438;11.1438
69;initialize;1;3.97823;3.97823;3.97823
69;async;100;0.00576252;0.00313961;0.00671119
69;inner;100;0.0471664;0.0464592;0.0500416
69;wait;100;2.36869e-05;1.5538e-05;5.6787e-05
69;boundary;100;0.0104181;0.0101139;0.0108661
69;calc iter;100;0.0633718;0.0625295;0.0642308
69;calc total;1;6.35222;6.35222;6.35222
69;total;1;11.1457;11.1457;11.1457
70;initialize;1;3.97827;3.97827;3.97827
70;async;100;0.00524861;0.00316534;0.00606524
70;inner;100;0.0471483;0.0462704;0.05003
70;wait;100;2.85314e-05;1.8585e-05;6.1073e-05
70;boundary;100;0.0109334;0.0101594;0.0117985
70;calc iter;100;0.0633599;0.0626321;0.0641259
70;calc total;1;6.35221;6.35221;6.35221
70;total;1;11.1457;11.1457;11.1457
71;initialize;1;3.97817;3.97817;3.97817
71;async;100;0.00422179;0.00310744;0.00500299
71;inner;100;0.0475083;0.0466692;0.0506081
71;wait;100;3.80114e-05;2.1163e-05;5.1987e-05
71;boundary;100;0.0115855;0.0102102;0.0124735
71;calc iter;100;0.0633549;0.0625416;0.0642147
71;calc total;1;6.35222;6.35222;6.35222
71;total;1;11.1457;11.1457;11.1457
111;initialize;1;3.97715;3.97715;3.97715
111;async;100;0.00604401;0.00307226;0.0070313
111;inner;100;0.0466035;0.0459236;0.0515644
111;wait;100;1.88815e-05;1.6524e-05;5.4201e-05
111;boundary;100;0.0107881;0.00951339;0.0110118
111;calc iter;100;0.0634558;0.0622544;0.0652996
111;calc total;1;6.35221;6.35221;6.35221
111;total;1;11.1386;11.1386;11.1386
112;initialize;1;3.97372;3.97372;3.97372
112;async;100;0.00574515;0.00278886;0.00641262
112;inner;100;0.0473307;0.0467583;0.0515659
112;wait;100;2.11139e-05;1.6594e-05;5.5086e-05
112;boundary;100;0.0103376;0.00992441;0.0104661
112;calc iter;100;0.0634358;0.0626409;0.0652253
112;calc total;1;6.3522;6.3522;6.3522
112;total;1;11.1352;11.1352;11.1352
120;initialize;1;3.95852;3.95852;3.95852
120;async;100;0.00424805;0.00283513;0.00604951
120;inner;100;0.0478545;0.0472872;0.0508991
120;wait;100;3.62217e-05;1.8477e-05;5.8713e-05
120;boundary;100;0.0111998;0.0101763;0.0118832
120;calc iter;100;0.06334;0.0621247;0.0646542
120;calc total;1;6.35221;6.35221;6.35221
120;total;1;11.1284;11.1284;11.1284
113;initialize;1;3.98623;3.98623;3.98623
113;async;100;0.00541974;0.00266459;0.00636833
113;inner;100;0.0475059;0.0469846;0.0509241
113;wait;100;2.79765e-05;1.7417e-05;0.00010763
113;boundary;100;0.0104615;0.0102505;0.0116238
113;calc iter;100;0.0634163;0.0626939;0.0647266
113;calc total;1;6.35221;6.35221;6.35221
113;total;1;11.1477;11.1477;11.1477
121;initialize;1;3.9585;3.9585;3.9585
121;async;100;0.00474975;0.00317565;0.00626189
121;inner;100;0.0481046;0.0470673;0.0505746
121;wait;100;2.87047e-05;1.6459e-05;7.6721e-05
121;boundary;100;0.0104677;0.0101906;0.0108841
121;calc iter;100;0.0633519;0.0616114;0.0643682
121;calc total;1;6.35222;6.35222;6.35222
121;total;1;11.1284;11.1284;11.1284
114;initialize;1;3.98262;3.98262;3.98262
114;async;100;0.0038814;0.00236422;0.00476708
114;inner;100;0.0466683;0.0458575;0.0513681
114;wait;100;4.25793e-05;2.3856e-05;6.2462e-05
114;boundary;100;0.0127906;0.0101672;0.0135567
114;calc iter;100;0.0633842;0.0620542;0.0650147
114;calc total;1;6.3522;6.3522;6.3522
114;total;1;11.1441;11.1441;11.1441
122;initialize;1;3.95851;3.95851;3.95851
122;async;100;0.00459578;0.00300554;0.0061503
122;inner;100;0.0483993;0.047196;0.0512468
122;wait;100;2.0042e-05;1.5737e-05;5.0667e-05
122;boundary;100;0.0103437;0.0101579;0.0109948
122;calc iter;100;0.0633601;0.0620337;0.0650656
122;calc total;1;6.35221;6.35221;6.35221
122;total;1;11.1284;11.1284;11.1284
115;initialize;1;3.98477;3.98477;3.98477
115;async;100;0.0040701;0.00220647;0.00505767
115;inner;100;0.0477722;0.0471411;0.0516301
115;wait;100;3.6236e-05;1.8566e-05;5.6528e-05
115;boundary;100;0.0115146;0.0102245;0.0120587
115;calc iter;100;0.0633945;0.0619215;0.0653737
115;calc total;1;6.35221;6.35221;6.35221
115;total;1;11.1462;11.1462;11.1462
123;initialize;1;3.95853;3.95853;3.95853
123;async;100;0.00441461;0.00284193;0.00762931
123;inner;100;0.04854;0.0469844;0.0511995
123;wait;100;1.85579e-05;1.5314e-05;5.1964e-05
123;boundary;100;0.0103959;0.010024;0.0108916
123;calc iter;100;0.0633703;0.0622766;0.0660048
123;calc total;1;6.35222;6.35222;6.35222
123;total;1;11.1284;11.1284;11.1284
116;initialize;1;3.97353;3.97353;3.97353
116;async;100;0.00485433;0.00261979;0.0056028
116;inner;100;0.0475991;0.0470471;0.051386
116;wait;100;3.33216e-05;1.9253e-05;6.1038e-05
116;boundary;100;0.0109168;0.0102787;0.0112343
116;calc iter;100;0.063405;0.0620878;0.0651609
116;calc total;1;6.35221;6.35221;6.35221
116;total;1;11.135;11.135;11.135
124;initialize;1;3.95841;3.95841;3.95841
124;async;100;0.00464647;0.00297881;0.00804144
124;inner;100;0.0482611;0.0473591;0.0508532
124;wait;100;2.72412e-05;1.6639e-05;8.0874e-05
124;boundary;100;0.0104161;0.0101604;0.0107204
124;calc iter;100;0.0633523;0.0623443;0.0658867
124;calc total;1;6.35221;6.35221;6.35221
124;total;1;11.1283;11.1283;11.1283
117;initialize;1;3.98673;3.98673;3.98673
117;async;100;0.00530614;0.00282338;0.00658823
117;inner;100;0.0475103;0.0469647;0.051408
117;wait;100;3.10278e-05;1.9226e-05;6.2086e-05
117;boundary;100;0.0105631;0.010335;0.0107917
117;calc iter;100;0.063412;0.061892;0.0655755
117;calc total;1;6.35221;6.35221;6.35221
117;total;1;11.1482;11.1482;11.1482
118;initialize;1;3.98674;3.98674;3.98674
118;async;100;0.00435355;0.00220946;0.00498726
118;inner;100;0.0474409;0.0468494;0.0517977
118;wait;100;3.51753e-05;2.2879e-05;6.3392e-05
118;boundary;100;0.0115633;0.0102134;0.0118709
118;calc iter;100;0.0633941;0.0619432;0.0656148
118;calc total;1;6.35221;6.35221;6.35221
118;total;1;11.1482;11.1482;11.1482
119;initialize;1;3.98024;3.98024;3.98024
119;async;100;0.00358401;0.00213217;0.0041959
119;inner;100;0.0469342;0.0461366;0.0512805
119;wait;100;4.09839e-05;2.2475e-05;7.6274e-05
119;boundary;100;0.0128241;0.010268;0.013482
119;calc iter;100;0.0633844;0.0624857;0.0650565
119;calc total;1;6.35221;6.35221;6.35221
119;total;1;11.1417;11.1417;11.1417
125;initialize;1;3.9585;3.9585;3.9585
125;async;100;0.00390061;0.00260651;0.00527695
125;inner;100;0.0482407;0.0474399;0.0509556
125;wait;100;4.02285e-05;2.2134e-05;6.0667e-05
125;boundary;100;0.0111624;0.0101724;0.0122636
125;calc iter;100;0.0633451;0.0617024;0.0646687
125;calc total;1;6.35222;6.35222;6.35222
125;total;1;11.1284;11.1284;11.1284
126;initialize;1;3.95853;3.95853;3.95853
126;async;100;0.0044927;0.00291726;0.00524168
126;inner;100;0.0481682;0.0470334;0.0506843
126;wait;100;3.14789e-05;1.9991e-05;6.976e-05
126;boundary;100;0.0106609;0.0102026;0.0119537
126;calc iter;100;0.0633543;0.0620359;0.0643582
126;calc total;1;6.35221;6.35221;6.35221
126;total;1;11.1284;11.1284;11.1284
127;initialize;1;3.95853;3.95853;3.95853
127;async;100;0.00490494;0.00315822;0.00564777
127;inner;100;0.0479558;0.0470227;0.0503202
127;wait;100;2.7922e-05;1.6915e-05;9.3282e-05
127;boundary;100;0.0104675;0.0101026;0.0113614
127;calc iter;100;0.0633574;0.0624409;0.0640638
127;calc total;1;6.35222;6.35222;6.35222
127;total;1;11.1284;11.1284;11.1284
128;initialize;1;3.95853;3.95853;3.95853
128;async;100;0.00458441;0.00256693;0.00522416
128;inner;100;0.0483964;0.0478166;0.0513811
128;wait;100;2.10021e-05;1.5694e-05;5.3556e-05
128;boundary;100;0.0103728;0.00997331;0.0106821
128;calc iter;100;0.0633757;0.0621035;0.0652073
128;calc total;1;6.35222;6.35222;6.35222
128;total;1;11.1284;11.1284;11.1284
129;initialize;1;3.95852;3.95852;3.95852
129;async;100;0.00510615;0.00271738;0.00687766
129;inner;100;0.0479009;0.0473348;0.0509312
129;wait;100;1.91001e-05;1.5261e-05;5.7447e-05
129;boundary;100;0.0103561;0.00987091;0.0108836
129;calc iter;100;0.0633835;0.0621591;0.0649461
129;calc total;1;6.35222;6.35222;6.35222
129;total;1;11.1284;11.1284;11.1284
130;initialize;1;3.95854;3.95854;3.95854
130;async;100;0.004294;0.00276026;0.00494402
130;inner;100;0.0485811;0.0476511;0.0511712
130;wait;100;2.47443e-05;1.7391e-05;5.5437e-05
130;boundary;100;0.0104632;0.0100885;0.011574
130;calc iter;100;0.0633643;0.0621253;0.0648397
130;calc total;1;6.35222;6.35222;6.35222
130;total;1;11.1284;11.1284;11.1284
131;initialize;1;3.95855;3.95855;3.95855
131;async;100;0.00436927;0.0029916;0.00514184
131;inner;100;0.0481747;0.0467031;0.0507176
131;wait;100;3.22859e-05;1.764e-05;6.7119e-05
131;boundary;100;0.0107764;0.0101858;0.0125993
131;calc iter;100;0.0633537;0.062057;0.0646882
131;calc total;1;6.35223;6.35223;6.35223
131;total;1;11.1284;11.1284;11.1284
132;initialize;1;3.95846;3.95846;3.95846
132;async;100;0.00493254;0.00195765;0.00560275
132;inner;100;0.0456124;0.044972;0.0499749
132;wait;100;3.87936e-05;3.1741e-05;5.3252e-05
132;boundary;100;0.0128;0.0104318;0.0133938
132;calc iter;100;0.0633848;0.0603742;0.0641543
132;calc total;1;6.35222;6.35222;6.35222
132;total;1;11.1283;11.1283;11.1283
133;initialize;1;3.95856;3.95856;3.95856
133;async;100;0.00556367;0.00324025;0.00635006
133;inner;100;0.0457985;0.0453827;0.0496915
133;wait;100;3.33959e-05;2.051e-05;5.423e-05
133;boundary;100;0.0119989;0.0103852;0.0124062
133;calc iter;100;0.0633956;0.0620554;0.0640319
133;calc total;1;6.35223;6.35223;6.35223
133;total;1;11.1284;11.1284;11.1284
134;initialize;1;3.95854;3.95854;3.95854
134;async;100;0.00598054;0.00323353;0.00662361
134;inner;100;0.0463639;0.0459952;0.0500457
134;wait;100;2.85053e-05;2.2319e-05;4.8491e-05
134;boundary;100;0.0110335;0.0101714;0.0112864
134;calc iter;100;0.0634076;0.0621687;0.0641173
134;calc total;1;6.35222;6.35222;6.35222
134;total;1;11.1284;11.1284;11.1284
135;initialize;1;3.95859;3.95859;3.95859
135;async;100;0.00673096;0.00320872;0.00764508
135;inner;100;0.0462044;0.045921;0.0497479
135;wait;100;2.20456e-05;1.712e-05;5.5237e-05
135;boundary;100;0.0104634;0.0102246;0.0110734
135;calc iter;100;0.063422;0.0624785;0.064461
135;calc total;1;6.35223;6.35223;6.35223
135;total;1;11.1284;11.1284;11.1284
136;initialize;1;3.95848;3.95848;3.95848
136;async;100;0.00599894;0.00325833;0.00675036
136;inner;100;0.0455929;0.0453181;0.049383
136;wait;100;3.15979e-05;1.9232e-05;6.6458e-05
136;boundary;100;0.0117693;0.0103168;0.0120321
136;calc iter;100;0.063394;0.0621025;0.0639866
136;calc total;1;6.35222;6.35222;6.35222
136;total;1;11.1283;11.1283;11.1283
144;initialize;1;3.95891;3.95891;3.95891
144;async;100;0.00381397;0.00296728;0.0049287
144;inner;100;0.0484037;0.0478684;0.0512609
144;wait;100;3.70643e-05;2.0515e-05;8.5424e-05
144;boundary;100;0.0111824;0.0102838;0.0119992
144;calc iter;100;0.0634384;0.0625329;0.0649056
144;calc total;1;6.35222;6.35222;6.35222
144;total;1;11.1202;11.1202;11.1202
137;initialize;1;3.95847;3.95847;3.95847
137;async;100;0.00536358;0.00319535;0.00597951
137;inner;100;0.0453374;0.0448573;0.0494764
137;wait;100;3.54753e-05;2.3272e-05;5.373e-05
137;boundary;100;0.0126479;0.0100697;0.0131076
137;calc iter;100;0.0633858;0.0624036;0.0639376
137;calc total;1;6.35223;6.35223;6.35223
137;total;1;11.1283;11.1283;11.1283
138;initialize;1;3.95852;3.95852;3.95852
138;async;100;0.00745639;0.00311125;0.00829954
138;inner;100;0.0456282;0.045342;0.0488093
138;wait;100;2.51512e-05;1.9379e-05;0.000103063
138;boundary;100;0.0103082;0.00988848;0.0105131
138;calc iter;100;0.063419;0.061993;0.0642428
138;calc total;1;6.35222;6.35222;6.35222
138;total;1;11.1284;11.1284;11.1284
139;initialize;1;3.95846;3.95846;3.95846
139;async;100;0.00774729;0.00316086;0.00885422
139;inner;100;0.0455877;0.0452429;0.049012
139;wait;100;2.04865e-05;1.6152e-05;7.0491e-05
139;boundary;100;0.0100731;0.0097849;0.0102358
139;calc iter;100;0.0634298;0.0622388;0.0643793
139;calc total;1;6.35223;6.35223;6.35223
139;total;1;11.1283;11.1283;11.1283
140;initialize;1;3.95858;3.95858;3.95858
140;async;100;0.00819074;0.0032414;0.00901101
140;inner;100;0.045131;0.0447477;0.0492113
140;wait;100;1.99491e-05;1.6066e-05;6.9502e-05
140;boundary;100;0.0101035;0.00954585;0.0102638
140;calc iter;100;0.0634466;0.0627498;0.064514
140;calc total;1;6.35222;6.35222;6.35222
140;total;1;11.1284;11.1284;11.1284
141;initialize;1;3.95856;3.95856;3.95856
141;async;100;0.00837176;0.00309925;0.00923368
141;inner;100;0.0448554;0.0445034;0.0492358
141;wait;100;1.91317e-05;1.6556e-05;6.2069e-05
141;boundary;100;0.0102131;0.00892219;0.0103916
141;calc iter;100;0.0634609;0.0619825;0.0648666
141;calc total;1;6.35223;6.35223;6.35223
141;total;1;11.1284;11.1284;11.1284
142;initialize;1;3.95844;3.95844;3.95844
142;async;100;0.00782043;0.00314168;0.00875411
142;inner;100;0.0455091;0.0451384;0.0488737
142;wait;100;1.90744e-05;1.6492e-05;7.1563e-05
142;boundary;100;0.0100849;0.00976337;0.0102987
142;calc iter;100;0.0634349;0.0623875;0.0641272
142;calc total;1;6.35222;6.35222;6.35222
142;total;1;11.1283;11.1283;11.1283
143;initialize;1;3.95857;3.95857;3.95857
143;async;100;0.00730041;0.00316522;0.00804861
143;inner;100;0.0458205;0.0454912;0.0490726
143;wait;100;2.2075e-05;1.6999e-05;7.4897e-05
143;boundary;100;0.0102757;0.00992652;0.0109222
143;calc iter;100;0.06342;0.06196;0.0644823
143;calc total;1;6.35223;6.35223;6.35223
143;total;1;11.1284;11.1284;11.1284
145;initialize;1;3.95887;3.95887;3.95887
145;async;100;0.00416951;0.00258736;0.00531074
145;inner;100;0.0487317;0.0481657;0.0514179
145;wait;100;2.57162e-05;1.6709e-05;5.9235e-05
145;boundary;100;0.0105194;0.0101935;0.0119629
145;calc iter;100;0.0634474;0.0616779;0.0649819
145;calc total;1;6.35223;6.35223;6.35223
145;total;1;11.1202;11.1202;11.1202
146;initialize;1;3.95887;3.95887;3.95887
146;async;100;0.00426733;0.00275705;0.0051429
146;inner;100;0.0487635;0.0482896;0.0518011
146;wait;100;2.13156e-05;1.7284e-05;5.6615e-05
146;boundary;100;0.0104079;0.0100485;0.0105262
146;calc iter;100;0.0634612;0.0622083;0.0656494
146;calc total;1;6.35222;6.35222;6.35222
146;total;1;11.1201;11.1201;11.1201
192;initialize;1;3.96945;3.96945;3.96945
192;async;100;0.00345903;0.00268229;0.00439224
192;inner;100;0.0486847;0.0481721;0.05141
192;wait;100;3.59287e-05;2.0146e-05;6.076e-05
192;boundary;100;0.0112214;0.0102424;0.01193
192;calc iter;100;0.0634023;0.062707;0.0652698
240;initialize;1;3.97195;3.97195;3.97195
240;async;100;0.00308514;0.00229976;0.00404141
240;inner;100;0.0488067;0.0481044;0.0515181
240;wait;100;4.03064e-05;1.8988e-05;6.7634e-05
240;boundary;100;0.0114334;0.0103246;0.0120083
240;calc iter;100;0.0633671;0.0625701;0.065298
240;calc total;1;6.3522;6.3522;6.3522
240;total;1;11.1418;11.1418;11.1418
216;initialize;1;3.9887;3.9887;3.9887
216;async;100;0.00438112;0.00228031;0.00677695
216;inner;100;0.047553;0.0469075;0.0510536
216;wait;100;3.52166e-05;1.8601e-05;5.9809e-05
216;boundary;100;0.011319;0.0101787;0.0129247
216;calc iter;100;0.0632895;0.0616732;0.0648938
216;calc total;1;6.35222;6.35222;6.35222
216;total;1;11.1585;11.1585;11.1585
147;initialize;1;3.95886;3.95886;3.95886
147;async;100;0.00488078;0.0032339;0.00570108
147;inner;100;0.0482008;0.0476401;0.0516359
147;wait;100;1.87762e-05;1.5993e-05;5.8606e-05
147;boundary;100;0.0103721;0.00992248;0.0104945
147;calc iter;100;0.0634742;0.0629468;0.0653004
147;calc total;1;6.35223;6.35223;6.35223
147;total;1;11.1201;11.1201;11.1201
168;initialize;1;3.94664;3.94664;3.94664
168;async;100;0.00388714;0.00234463;0.00715516
168;inner;100;0.0482064;0.0476051;0.0511196
168;wait;100;3.97114e-05;1.9497e-05;6.8783e-05
168;boundary;100;0.0111922;0.0102229;0.0122849
168;calc iter;100;0.0633268;0.0617144;0.0656952
168;calc total;1;6.35222;6.35222;6.35222
168;total;1;11.1165;11.1165;11.1165
241;initialize;1;3.97192;3.97192;3.97192
241;async;100;0.00338577;0.00235297;0.00483488
241;inner;100;0.0491179;0.0483306;0.0513444
241;wait;100;3.25701e-05;2.1939e-05;6.5024e-05
241;boundary;100;0.0108385;0.0102973;0.0116887
241;calc iter;100;0.0633758;0.0624224;0.0650048
241;calc total;1;6.35221;6.35221;6.35221
241;total;1;11.1417;11.1417;11.1417
217;initialize;1;3.97631;3.97631;3.97631
217;async;100;0.00480353;0.0021497;0.00769347
217;inner;100;0.0479245;0.0470034;0.0510336
217;wait;100;2.49775e-05;1.6197e-05;5.0989e-05
217;boundary;100;0.0105547;0.0102824;0.0116101
217;calc iter;100;0.0633089;0.0608487;0.0658344
217;calc total;1;6.35223;6.35223;6.35223
217;total;1;11.1461;11.1461;11.1461
148;initialize;1;3.95887;3.95887;3.95887
148;async;100;0.00460394;0.0030249;0.00608367
148;inner;100;0.0484363;0.0479968;0.0516073
148;wait;100;2.51101e-05;1.8738e-05;5.9961e-05
148;boundary;100;0.0103835;0.0101359;0.0105709
148;calc iter;100;0.0634499;0.0623358;0.0651972
148;calc total;1;6.35222;6.35222;6.35222
148;total;1;11.1202;11.1202;11.1202
169;initialize;1;3.95376;3.95376;3.95376
169;async;100;0.00424728;0.00226707;0.00760764
169;inner;100;0.0481545;0.0473155;0.0508736
169;wait;100;3.21574e-05;1.71e-05;6.4439e-05
169;boundary;100;0.0108884;0.0102012;0.0118281
169;calc iter;100;0.0633237;0.0613877;0.065925
169;calc total;1;6.35222;6.35222;6.35222
169;total;1;11.1236;11.1236;11.1236
242;initialize;1;3.96722;3.96722;3.96722
242;async;100;0.00356102;0.00249313;0.00519122
242;inner;100;0.0493916;0.0487283;0.0519663
242;wait;100;2.44135e-05;1.6339e-05;5.2715e-05
242;boundary;100;0.0104147;0.0100417;0.0108028
242;calc iter;100;0.0633931;0.0622404;0.0658325
242;calc total;1;6.3522;6.3522;6.3522
242;total;1;11.137;11.137;11.137
218;initialize;1;3.98232;3.98232;3.98232
218;async;100;0.00557106;0.00297385;0.00786195
218;inner;100;0.0473514;0.0463091;0.051054
218;wait;100;1.96249e-05;1.6352e-05;5.6048e-05
218;boundary;100;0.0103777;0.0100459;0.0107019
218;calc iter;100;0.063321;0.0616262;0.0656724
218;calc total;1;6.35222;6.35222;6.35222
218;total;1;11.1521;11.1521;11.1521
149;initialize;1;3.95888;3.95888;3.95888
149;async;100;0.00390594;0.0031589;0.00455224
149;inner;100;0.0484751;0.0479034;0.0516054
149;wait;100;3.4367e-05;1.7492e-05;5.6782e-05
149;boundary;100;0.0110198;0.0101154;0.011388
149;calc iter;100;0.0634364;0.0626772;0.0650311
149;calc total;1;6.35223;6.35223;6.35223
149;total;1;11.1201;11.1201;11.1201
170;initialize;1;3.9555;3.9555;3.9555
170;async;100;0.0041381;0.00219798;0.00673263
170;inner;100;0.0487157;0.0474772;0.0516296
170;wait;100;2.51347e-05;1.6765e-05;4.6623e-05
170;boundary;100;0.0104601;0.01028;0.010932
170;calc iter;100;0.0633403;0.061575;0.0656231
170;calc total;1;6.35221;6.35221;6.35221
170;total;1;11.1254;11.1254;11.1254
243;initialize;1;3.96715;3.96715;3.96715
243;async;100;0.00407862;0.00302946;0.00563491
243;inner;100;0.0489162;0.04805;0.0513874
243;wait;100;2.13955e-05;1.6361e-05;7.7491e-05
243;boundary;100;0.0103771;0.0100335;0.0105984
243;calc iter;100;0.0633945;0.0625352;0.0650873
243;calc total;1;6.35221;6.35221;6.35221
243;total;1;11.1369;11.1369;11.1369
219;initialize;1;3.97091;3.97091;3.97091
219;async;100;0.00568534;0.00310784;0.00750433
219;inner;100;0.0469281;0.0458832;0.0509119
219;wait;100;1.94774e-05;1.6056e-05;6.1172e-05
219;boundary;100;0.01071;0.00987924;0.0114754
219;calc iter;100;0.0633442;0.0613163;0.0659782
219;calc total;1;6.35222;6.35222;6.35222
219;total;1;11.1407;11.1407;11.1407
150;initialize;1;3.95895;3.95895;3.95895
150;async;100;0.00383874;0.00290788;0.00475875
150;inner;100;0.0480929;0.0475912;0.050867
150;wait;100;3.86142e-05;1.9099e-05;8.2241e-05
150;boundary;100;0.011464;0.0104105;0.0121518
150;calc iter;100;0.0634353;0.0625755;0.0645028
150;calc total;1;6.35222;6.35222;6.35222
150;total;1;11.1202;11.1202;11.1202
171;initialize;1;3.94796;3.94796;3.94796
171;async;100;0.00474031;0.00240965;0.00737786
171;inner;100;0.0480487;0.0468225;0.0512518
171;wait;100;1.98679e-05;1.6402e-05;5.6736e-05
171;boundary;100;0.0105416;0.0100804;0.0112291
171;calc iter;100;0.0633518;0.0613858;0.0660566
171;calc total;1;6.35222;6.35222;6.35222
171;total;1;11.1178;11.1178;11.1178
244;initialize;1;3.97101;3.97101;3.97101
244;async;100;0.00365794;0.00271742;0.0046469
244;inner;100;0.0492807;0.0487437;0.0518611
244;wait;100;2.18738e-05;1.5514e-05;4.7251e-05
244;boundary;100;0.0104153;0.0101734;0.0106073
244;calc iter;100;0.0633771;0.062493;0.0655531
244;calc total;1;6.35221;6.35221;6.35221
244;total;1;11.1408;11.1408;11.1408
220;initialize;1;3.97987;3.97987;3.97987
220;async;100;0.00506046;0.00296487;0.00742212
220;inner;100;0.0478746;0.0469367;0.050854
220;wait;100;2.24737e-05;1.6801e-05;7.2686e-05
220;boundary;100;0.0103493;0.0101285;0.0106504
220;calc iter;100;0.0633078;0.0616671;0.0651026
220;calc total;1;6.35222;6.35222;6.35222
220;total;1;11.1496;11.1496;11.1496
151;initialize;1;3.95933;3.95933;3.95933
151;async;100;0.00440648;0.0029044;0.00541085
151;inner;100;0.0484756;0.0481112;0.0509645
151;wait;100;2.79052e-05;1.8927e-05;7.452e-05
151;boundary;100;0.0105358;0.0103753;0.0108964
151;calc iter;100;0.0634468;0.0626313;0.0646012
151;calc total;1;6.35224;6.35224;6.35224
151;total;1;11.1206;11.1206;11.1206
172;initialize;1;3.94979;3.94979;3.94979
172;async;100;0.00430143;0.0027108;0.00691428
172;inner;100;0.0483697;0.047585;0.0511229
172;wait;100;2.91055e-05;1.7643e-05;5.308e-05
172;boundary;100;0.0106287;0.0101607;0.0114305
172;calc iter;100;0.0633301;0.0616395;0.0652223
172;calc total;1;6.35221;6.35221;6.35221
172;total;1;11.1196;11.1196;11.1196
245;initialize;1;3.96721;3.96721;3.96721
245;async;100;0.0030713;0.00223089;0.00423008
245;inner;100;0.0497547;0.0490674;0.051955
245;wait;100;2.79364e-05;1.7002e-05;4.7838e-05
245;boundary;100;0.0105138;0.0102091;0.0112007
245;calc iter;100;0.0633692;0.0625797;0.0654589
245;calc total;1;6.35221;6.35221;6.35221
245;total;1;11.137;11.137;11.137
221;initialize;1;3.97092;3.97092;3.97092
221;async;100;0.00423734;0.00272338;0.00638656
221;inner;100;0.04764;0.0470123;0.0502689
221;wait;100;3.94111e-05;2.243e-05;9.0618e-05
221;boundary;100;0.0113721;0.0101394;0.0125668
221;calc iter;100;0.0632902;0.0619997;0.0648389
221;calc total;1;6.35223;6.35223;6.35223
221;total;1;11.1407;11.1407;11.1407
152;initialize;1;3.95884;3.95884;3.95884
152;async;100;0.00476601;0.00302226;0.00589351
152;inner;100;0.0483269;0.0476622;0.0511626
152;wait;100;1.93505e-05;1.6007e-05;7.6165e-05
152;boundary;100;0.0103527;0.0100225;0.0104746
152;calc iter;100;0.0634661;0.0627243;0.0648367
152;calc total;1;6.35222;6.35222;6.35222
152;total;1;11.1201;11.1201;11.1201
173;initialize;1;3.95463;3.95463;3.95463
173;async;100;0.0036936;0.00240012;0.0053337
173;inner;100;0.0485162;0.0477785;0.0512931
173;wait;100;3.64771e-05;1.7992e-05;5.2949e-05
173;boundary;100;0.0110778;0.0100842;0.0119897
173;calc iter;100;0.0633252;0.0619971;0.0649817
173;calc total;1;6.35222;6.35222;6.35222
173;total;1;11.1245;11.1245;11.1245
246;initialize;1;3.98602;3.98602;3.98602
246;async;100;0.00329097;0.0024758;0.00487458
246;inner;100;0.0488573;0.048191;0.0512938
246;wait;100;3.77179e-05;2.0477e-05;7.502e-05
246;boundary;100;0.0111814;0.0103343;0.0116578
246;calc iter;100;0.0633685;0.0624504;0.0649909
246;calc total;1;6.35221;6.35221;6.35221
246;total;1;11.1558;11.1558;11.1558
222;initialize;1;3.96936;3.96936;3.96936
222;async;100;0.00430184;0.00258495;0.00538203
222;inner;100;0.0480039;0.0468486;0.0513345
222;wait;100;3.64859e-05;1.8355e-05;5.6416e-05
222;boundary;100;0.0109666;0.0101387;0.0124186
222;calc iter;100;0.06331;0.0616811;0.0650511
222;calc total;1;6.35222;6.35222;6.35222
222;total;1;11.1391;11.1391;11.1391
153;initialize;1;3.9589;3.9589;3.9589
153;async;100;0.0044134;0.00303053;0.00512839
153;inner;100;0.0485703;0.048143;0.0521628
153;wait;100;1.7909e-05;1.5829e-05;4.6294e-05
153;boundary;100;0.0104769;0.00986111;0.0107346
153;calc iter;100;0.0634797;0.0627167;0.0658838
153;calc total;1;6.35223;6.35223;6.35223
153;total;1;11.1202;11.1202;11.1202
174;initialize;1;3.95378;3.95378;3.95378
174;async;100;0.00417713;0.00234767;0.00529719
174;inner;100;0.0484676;0.0472316;0.0511844
174;wait;100;3.16222e-05;1.7051e-05;5.7786e-05
174;boundary;100;0.0106647;0.0100576;0.0125669
174;calc iter;100;0.0633421;0.0620821;0.0647645
174;calc total;1;6.35221;6.35221;6.35221
174;total;1;11.1236;11.1236;11.1236
247;initialize;1;3.97453;3.97453;3.97453
247;async;100;0.00365736;0.00249394;0.00522409
247;inner;100;0.0492514;0.0487165;0.0513091
247;wait;100;2.75438e-05;1.7468e-05;6.8798e-05
247;boundary;100;0.0104381;0.0101651;0.0109464
247;calc iter;100;0.0633756;0.0620719;0.0649551
247;calc total;1;6.35221;6.35221;6.35221
247;total;1;11.1443;11.1443;11.1443
223;initialize;1;3.96606;3.96606;3.96606
223;async;100;0.00465972;0.0029232;0.00562678
223;inner;100;0.0477803;0.0467126;0.0505975
223;wait;100;3.17083e-05;1.9801e-05;5.7472e-05
223;boundary;100;0.0108379;0.0101728;0.0119269
223;calc iter;100;0.0633107;0.0616171;0.0643348
223;calc total;1;6.35223;6.35223;6.35223
223;total;1;11.1358;11.1358;11.1358
154;initialize;1;3.95888;3.95888;3.95888
154;async;100;0.00453796;0.00325194;0.00532576
154;inner;100;0.0484863;0.047948;0.0512437
154;wait;100;2.28807e-05;1.7829e-05;7.928e-05
154;boundary;100;0.0104055;0.0101922;0.0105074
154;calc iter;100;0.0634541;0.0624832;0.0649503
154;calc total;1;6.35223;6.35223;6.35223
154;total;1;11.1201;11.1201;11.1201
175;initialize;1;3.95384;3.95384;3.95384
175;async;100;0.00434242;0.00293205;0.00553673
175;inner;100;0.0484217;0.0476077;0.0508019
175;wait;100;2.9248e-05;1.9665e-05;8.0219e-05
175;boundary;100;0.0105487;0.0101029;0.011391
175;calc iter;100;0.0633432;0.0620541;0.0646171
175;calc total;1;6.35222;6.35222;6.35222
175;total;1;11.1237;11.1237;11.1237
224;initialize;1;3.97503;3.97503;3.97503
224;async;100;0.00495608;0.00274102;0.00648133
224;inner;100;0.0478084;0.0471092;0.0511398
224;wait;100;2.40907e-05;1.6141e-05;4.7388e-05
224;boundary;100;0.0105328;0.0100716;0.0111275
224;calc iter;100;0.0633228;0.0617747;0.0648836
224;calc total;1;6.35222;6.35222;6.35222
224;total;1;11.1448;11.1448;11.1448
155;initialize;1;3.95889;3.95889;3.95889
155;async;100;0.00359291;0.0025804;0.00432917
155;inner;100;0.0487651;0.0480886;0.0518965
155;wait;100;3.36835e-05;1.9821e-05;6.4359e-05
155;boundary;100;0.0110445;0.0102589;0.0115322
155;calc iter;100;0.0634372;0.0625532;0.0655676
155;calc total;1;6.35224;6.35224;6.35224
155;total;1;11.1202;11.1202;11.1202
176;initialize;1;3.95309;3.95309;3.95309
176;async;100;0.00448741;0.00283118;0.00562965
176;inner;100;0.0484084;0.047658;0.050986
176;wait;100;2.24579e-05;1.6882e-05;5.774e-05
176;boundary;100;0.0104371;0.0100149;0.010736
176;calc iter;100;0.0633567;0.0623136;0.0648472
176;calc total;1;6.35221;6.35221;6.35221
176;total;1;11.123;11.123;11.123
225;initialize;1;3.97593;3.97593;3.97593
225;async;100;0.00498422;0.00288843;0.0070075
225;inner;100;0.0479495;0.0471984;0.0510984
225;wait;100;2.18947e-05;1.6645e-05;4.752e-05
225;boundary;100;0.0103672;0.0100315;0.0105534
225;calc iter;100;0.063324;0.0619234;0.0647344
225;calc total;1;6.35222;6.35222;6.35222
225;total;1;11.1457;11.1457;11.1457
156;initialize;1;3.95887;3.95887;3.95887
156;async;100;0.00536933;0.00216112;0.00646178
156;inner;100;0.0475413;0.046955;0.0513698
156;wait;100;2.91841e-05;1.8148e-05;6.0304e-05
156;boundary;100;0.0104379;0.00999174;0.0118528
156;calc iter;100;0.0633788;0.0618935;0.0651731
156;calc total;1;6.35223;6.35223;6.35223
177;initialize;1;3.95552;3.95552;3.95552
177;async;100;0.00455243;0.00259623;0.00585434
177;inner;100;0.0483429;0.047718;0.0512909
177;wait;100;2.02006e-05;1.592e-05;5.2416e-05
177;boundary;100;0.0104493;0.00992803;0.0107679
177;calc iter;100;0.0633659;0.0620719;0.0650855
177;calc total;1;6.35222;6.35222;6.35222
177;total;1;11.1254;11.1254;11.1254
248;initialize;1;3.98293;3.98293;3.98293
248;async;100;0.00371782;0.00267039;0.00529401
248;inner;100;0.0492933;0.0484764;0.051657
248;wait;100;2.08297e-05;1.5503e-05;6.5267e-05
248;boundary;100;0.0103629;0.010014;0.0104939
248;calc iter;100;0.063396;0.0625256;0.0654042
248;calc total;1;6.35221;6.35221;6.35221
248;total;1;11.1527;11.1527;11.1527
226;initialize;1;3.97979;3.97979;3.97979
226;async;100;0.00470933;0.00273701;0.00618327
226;inner;100;0.0480576;0.0472771;0.0510079
226;wait;100;2.55081e-05;1.8509e-05;5.6493e-05
226;boundary;100;0.0105218;0.0101777;0.0112825
226;calc iter;100;0.0633154;0.0616224;0.064668
226;calc total;1;6.35221;6.35221;6.35221
226;total;1;11.1495;11.1495;11.1495
156;total;1;11.1202;11.1202;11.1202
178;initialize;1;3.95157;3.95157;3.95157
178;async;100;0.00424038;0.0023283;0.0053858
178;inner;100;0.048412;0.0474633;0.0510548
178;wait;100;2.92558e-05;1.8963e-05;7.7363e-05
178;boundary;100;0.010663;0.010152;0.0120055
178;calc iter;100;0.0633457;0.0619234;0.0647806
178;calc total;1;6.35221;6.35221;6.35221
178;total;1;11.1214;11.1214;11.1214
249;initialize;1;3.97802;3.97802;3.97802
249;async;100;0.00392491;0.00298681;0.00519004
249;inner;100;0.0490114;0.048192;0.0515739
249;wait;100;1.89717e-05;1.5487e-05;6.5317e-05
249;boundary;100;0.0104425;0.0100121;0.0107919
249;calc iter;100;0.063399;0.0622759;0.0653899
249;calc total;1;6.35222;6.35222;6.35222
249;total;1;11.1478;11.1478;11.1478
227;initialize;1;3.98098;3.98098;3.98098
227;async;100;0.00413637;0.00250997;0.00524045
227;inner;100;0.0481237;0.0472023;0.0507735
227;wait;100;3.85768e-05;2.0474e-05;8.6959e-05
227;boundary;100;0.011006;0.010197;0.0119227
227;calc iter;100;0.0633062;0.0614385;0.0642169
227;calc total;1;6.35222;6.35222;6.35222
227;total;1;11.1507;11.1507;11.1507
157;initialize;1;3.95891;3.95891;3.95891
157;async;100;0.00600066;0.00287745;0.00743856
157;inner;100;0.0470775;0.0463643;0.0506743
157;wait;100;2.53246e-05;1.7318e-05;6.7958e-05
157;boundary;100;0.0102784;0.00993482;0.0108172
157;calc iter;100;0.0633831;0.0624598;0.0644515
157;calc total;1;6.35223;6.35223;6.35223
157;total;1;11.1202;11.1202;11.1202
179;initialize;1;3.949;3.949;3.949
179;async;100;0.00406485;0.00198951;0.00499108
179;inner;100;0.048454;0.0470796;0.0511713
179;wait;100;3.02527e-05;1.787e-05;6.1554e-05
179;boundary;100;0.010796;0.0101115;0.0130983
179;calc iter;100;0.0633463;0.0618765;0.0649757
179;calc total;1;6.35222;6.35222;6.35222
179;total;1;11.1189;11.1189;11.1189
228;initialize;1;3.96775;3.96775;3.96775
228;async;100;0.00369809;0.00234606;0.00457351
228;inner;100;0.0477071;0.047057;0.0511427
228;wait;100;4.04573e-05;2.0586e-05;6.2584e-05
228;boundary;100;0.0118922;0.0102577;0.0124905
228;calc iter;100;0.0633389;0.0619367;0.0650899
228;calc total;1;6.35222;6.35222;6.35222
228;total;1;11.1375;11.1375;11.1375
158;initialize;1;3.95889;3.95889;3.95889
158;async;100;0.00618449;0.00307783;0.0072127
158;inner;100;0.0468305;0.046178;0.0502453
158;wait;100;2.22307e-05;1.641e-05;7.4341e-05
158;boundary;100;0.0103578;0.00979501;0.0105421
158;calc iter;100;0.0633964;0.0617966;0.065237
158;calc total;1;6.35223;6.35223;6.35223
158;total;1;11.1201;11.1201;11.1201
180;initialize;1;3.95043;3.95043;3.95043
180;async;100;0.00413564;0.00256599;0.00486756
180;inner;100;0.0473729;0.0467868;0.0510868
180;wait;100;3.86827e-05;2.2017e-05;5.7626e-05
180;boundary;100;0.0118237;0.0102985;0.0124013
180;calc iter;100;0.0633722;0.0623701;0.0649738
180;calc total;1;6.35221;6.35221;6.35221
180;total;1;11.1203;11.1203;11.1203
229;initialize;1;3.96778;3.96778;3.96778
229;async;100;0.00426872;0.00267585;0.00548985
229;inner;100;0.0474626;0.046968;0.0503806
229;wait;100;3.46959e-05;1.8413e-05;6.6465e-05
229;boundary;100;0.0115726;0.010443;0.0123351
229;calc iter;100;0.0633396;0.062545;0.0641516
229;calc total;1;6.35222;6.35222;6.35222
229;total;1;11.1375;11.1375;11.1375
159;initialize;1;3.9589;3.9589;3.9589
159;async;100;0.00670628;0.00283127;0.00792938
159;inner;100;0.0461797;0.0452847;0.0509474
159;wait;100;2.13072e-05;1.7718e-05;5.9057e-05
159;boundary;100;0.0104978;0.00953638;0.0107187
159;calc iter;100;0.0634066;0.0622453;0.0646671
159;calc total;1;6.35224;6.35224;6.35224
159;total;1;11.1202;11.1202;11.1202
181;initialize;1;3.95512;3.95512;3.95512
181;async;100;0.00443641;0.00287256;0.00585926
181;inner;100;0.0472737;0.0468539;0.0504615
181;wait;100;3.77541e-05;2.2485e-05;7.4733e-05
181;boundary;100;0.0116233;0.0104747;0.0121056
181;calc iter;100;0.0633726;0.0622693;0.0643199
181;calc total;1;6.35222;6.35222;6.35222
181;total;1;11.125;11.125;11.125
230;initialize;1;3.98371;3.98371;3.98371
230;async;100;0.00458556;0.00247669;0.00625652
230;inner;100;0.0481346;0.0477659;0.0507858
230;wait;100;2.64053e-05;1.7564e-05;4.3298e-05
230;boundary;100;0.0106104;0.010274;0.0111276
230;calc iter;100;0.0633579;0.0619355;0.0647238
230;calc total;1;6.35221;6.35221;6.35221
230;total;1;11.1535;11.1535;11.1535
160;initialize;1;3.9589;3.9589;3.9589
160;async;100;0.00631949;0.00320445;0.0073046
160;inner;100;0.0468447;0.0462259;0.0502495
160;wait;100;2.41262e-05;1.7894e-05;6.5535e-05
160;boundary;100;0.0101946;0.00985178;0.0106756
160;calc iter;100;0.0633839;0.0622645;0.0642021
160;calc total;1;6.35222;6.35222;6.35222
160;total;1;11.1202;11.1202;11.1202
182;initialize;1;3.94803;3.94803;3.94803
182;async;100;0.00482237;0.00257526;0.0061087
182;inner;100;0.0478212;0.0474294;0.05102
182;wait;100;2.98643e-05;2.0873e-05;4.701e-05
182;boundary;100;0.0107148;0.0102584;0.0109875
182;calc iter;100;0.0633894;0.0621162;0.0649077
182;calc total;1;6.35221;6.35221;6.35221
182;total;1;11.1179;11.1179;11.1179
231;initialize;1;3.98107;3.98107;3.98107
231;async;100;0.00475177;0.00252446;0.00592158
231;inner;100;0.0479022;0.0474956;0.0507133
231;wait;100;2.74102e-05;1.661e-05;4.8736e-05
231;boundary;100;0.0106736;0.0103157;0.0115241
231;calc iter;100;0.0633559;0.0620467;0.064558
231;calc total;1;6.35222;6.35222;6.35222
231;total;1;11.1508;11.1508;11.1508
161;initialize;1;3.95891;3.95891;3.95891
161;async;100;0.00601526;0.00299635;0.00702772
161;inner;100;0.0469564;0.0464215;0.0511587
161;wait;100;2.73357e-05;1.5944e-05;5.003e-05
161;boundary;100;0.0103753;0.00998301;0.0114937
161;calc iter;100;0.0633755;0.0623339;0.0646196
161;calc total;1;6.35222;6.35222;6.35222
161;total;1;11.1202;11.1202;11.1202
183;initialize;1;3.95369;3.95369;3.95369
183;async;100;0.00483635;0.00253424;0.00596939
183;inner;100;0.0481371;0.0476421;0.0512277
183;wait;100;2.20677e-05;1.7172e-05;4.1763e-05
183;boundary;100;0.0104025;0.0102716;0.0105339
183;calc iter;100;0.063399;0.0621438;0.0650679
183;calc total;1;6.35222;6.35222;6.35222
183;total;1;11.1235;11.1235;11.1235
232;initialize;1;3.96924;3.96924;3.96924
232;async;100;0.00446954;0.00261183;0.00635029
232;inner;100;0.0479978;0.0474256;0.0507121
232;wait;100;2.88115e-05;1.695e-05;5.5577e-05
232;boundary;100;0.0108453;0.0102615;0.0115268
232;calc iter;100;0.0633424;0.0622162;0.0647011
232;calc total;1;6.35222;6.35222;6.35222
232;total;1;11.139;11.139;11.139
162;initialize;1;3.95902;3.95902;3.95902
162;async;100;0.00445517;0.00309701;0.00547362
162;inner;100;0.0464844;0.0457192;0.0502381
162;wait;100;4.74681e-05;2.3541e-05;9.6058e-05
162;boundary;100;0.0123442;0.0100779;0.0133807
162;calc iter;100;0.0633324;0.0623014;0.0640942
162;calc total;1;6.35222;6.35222;6.35222
162;total;1;11.1203;11.1203;11.1203
184;initialize;1;3.9455;3.9455;3.9455
184;async;100;0.00470415;0.00317673;0.00550274
184;inner;100;0.0473135;0.0468359;0.050245
184;wait;100;3.38828e-05;1.9868e-05;6.3357e-05
184;boundary;100;0.0113227;0.0102484;0.0118381
184;calc iter;100;0.0633751;0.0620538;0.0640199
184;calc total;1;6.35222;6.35222;6.35222
184;total;1;11.1154;11.1154;11.1154
233;initialize;1;3.96789;3.96789;3.96789
233;async;100;0.00425632;0.00284356;0.00507671
233;inner;100;0.0471363;0.0465633;0.0502336
233;wait;100;3.80509e-05;2.3113e-05;5.2095e-05
233;boundary;100;0.0119011;0.0102539;0.0126547
233;calc iter;100;0.0633328;0.0620496;0.0640742
233;calc total;1;6.35221;6.35221;6.35221
233;total;1;11.1376;11.1376;11.1376
163;initialize;1;3.95895;3.95895;3.95895
163;async;100;0.00500113;0.00320977;0.00689316
163;inner;100;0.0468876;0.0461948;0.0504554
163;wait;100;3.88457e-05;1.8575e-05;7.8559e-05
163;boundary;100;0.0114157;0.010095;0.012224
163;calc iter;100;0.0633445;0.0618022;0.064924
163;calc total;1;6.35223;6.35223;6.35223
163;total;1;11.1202;11.1202;11.1202
185;initialize;1;3.95429;3.95429;3.95429
185;async;100;0.00371172;0.00226006;0.00445196
185;inner;100;0.0481176;0.0475276;0.0516113
185;wait;100;3.4738e-05;2.1908e-05;4.3565e-05
185;boundary;100;0.0115078;0.0102102;0.0121212
185;calc iter;100;0.063373;0.0622647;0.0654692
185;calc total;1;6.35223;6.35223;6.35223
185;total;1;11.1241;11.1241;11.1241
234;initialize;1;3.98252;3.98252;3.98252
234;async;100;0.00585226;0.00284304;0.00685917
234;inner;100;0.0473282;0.0470071;0.0497782
234;wait;100;2.50654e-05;1.7343e-05;6.8556e-05
234;boundary;100;0.0101514;0.00990756;0.0103952
234;calc iter;100;0.063358;0.0626227;0.0641624
234;calc total;1;6.3522;6.3522;6.3522
234;total;1;11.1523;11.1523;11.1523
164;initialize;1;3.95892;3.95892;3.95892
164;async;100;0.00519943;0.00318962;0.00803569
164;inner;100;0.047265;0.0466431;0.0509177
164;wait;100;3.23399e-05;1.7346e-05;5.7978e-05
164;boundary;100;0.0108537;0.0102186;0.0113104
164;calc iter;100;0.0633517;0.0616716;0.065571
164;calc total;1;6.35222;6.35222;6.35222
164;total;1;11.1202;11.1202;11.1202
186;initialize;1;3.95709;3.95709;3.95709
186;async;100;0.00556433;0.00316611;0.00642492
186;inner;100;0.0476835;0.0471738;0.050128
186;wait;100;2.33149e-05;1.6977e-05;6.6917e-05
186;boundary;100;0.0101255;0.0099265;0.0102634
186;calc iter;100;0.0633979;0.06228;0.0642242
186;calc total;1;6.35222;6.35222;6.35222
186;total;1;11.1269;11.1269;11.1269
235;initialize;1;3.98703;3.98703;3.98703
235;async;100;0.00589374;0.0031812;0.00710681
235;inner;100;0.0473239;0.0469589;0.0500431
235;wait;100;2.13551e-05;1.7176e-05;5.3749e-05
235;boundary;100;0.0101247;0.00990079;0.0102861
235;calc iter;100;0.0633647;0.0621105;0.064334
235;calc total;1;6.35221;6.35221;6.35221
235;total;1;11.1568;11.1568;11.1568
165;initialize;1;3.95888;3.95888;3.95888
165;async;100;0.00575281;0.00326092;0.00891169
165;inner;100;0.0469095;0.0463999;0.0508215
165;wait;100;2.70915e-05;1.6895e-05;5.1658e-05
165;boundary;100;0.0106655;0.0101517;0.0110782
165;calc iter;100;0.063356;0.0618015;0.0662025
165;calc total;1;6.35223;6.35223;6.35223
187;initialize;1;3.95366;3.95366;3.95366
187;async;100;0.00618429;0.0031933;0.00786595
187;inner;100;0.0470884;0.0466869;0.0499212
187;wait;100;2.22336e-05;1.7562e-05;7.7663e-05
187;boundary;100;0.0101099;0.00989666;0.010331
187;calc iter;100;0.0634059;0.0617775;0.0647435
187;calc total;1;6.35222;6.35222;6.35222
187;total;1;11.1235;11.1235;11.1235
236;initialize;1;3.96523;3.96523;3.96523
236;async;100;0.00555467;0.00307156;0.00727842
236;inner;100;0.0476042;0.0469696;0.0503998
236;wait;100;1.91465e-05;1.6188e-05;6.7749e-05
236;boundary;100;0.010211;0.00962544;0.0103172
236;calc iter;100;0.0633906;0.0621002;0.0646576
236;calc total;1;6.35221;6.35221;6.35221
236;total;1;11.135;11.135;11.135
165;total;1;11.1202;11.1202;11.1202
188;initialize;1;3.94893;3.94893;3.94893
188;async;100;0.00617759;0.00313761;0.00777701
188;inner;100;0.0470501;0.0464509;0.0501651
188;wait;100;2.04707e-05;1.6384e-05;6.2001e-05
188;boundary;100;0.0101687;0.00983641;0.0103225
188;calc iter;100;0.0634183;0.061839;0.0645429
188;calc total;1;6.35222;6.35222;6.35222
188;total;1;11.1187;11.1187;11.1187
237;initialize;1;3.97487;3.97487;3.97487
237;async;100;0.00643889;0.00286958;0.00768797
237;inner;100;0.0467518;0.0461362;0.0496584
237;wait;100;1.99749e-05;1.5203e-05;0.00010463
237;boundary;100;0.0101734;0.00968521;0.0104682
237;calc iter;100;0.0633855;0.0623471;0.064541
237;calc total;1;6.35221;6.35221;6.35221
237;total;1;11.1446;11.1446;11.1446
166;initialize;1;3.95891;3.95891;3.95891
166;async;100;0.00484927;0.00280157;0.00566238
166;inner;100;0.0470189;0.0463437;0.050964
166;wait;100;3.26454e-05;2.2685e-05;6.1228e-05
166;boundary;100;0.0114437;0.0101864;0.0120247
166;calc iter;100;0.0633458;0.0624186;0.0646615
166;calc total;1;6.35222;6.35222;6.35222
166;total;1;11.1202;11.1202;11.1202
189;initialize;1;3.95092;3.95092;3.95092
189;async;100;0.0065016;0.00315534;0.0076236
189;inner;100;0.0466237;0.0461376;0.0506118
189;wait;100;1.87102e-05;1.6114e-05;6.2276e-05
189;boundary;100;0.0102855;0.00958944;0.0104115
189;calc iter;100;0.0634309;0.0626294;0.0641642
189;calc total;1;6.35222;6.35222;6.35222
189;total;1;11.1207;11.1207;11.1207
238;initialize;1;3.96923;3.96923;3.96923
238;async;100;0.00605058;0.0028808;0.00781894
238;inner;100;0.0470785;0.0461178;0.049763
238;wait;100;1.94039e-05;1.5964e-05;6.7061e-05
238;boundary;100;0.0102193;0.00994904;0.0104257
238;calc iter;100;0.0633691;0.0622623;0.064593
238;calc total;1;6.3522;6.3522;6.3522
238;total;1;11.139;11.139;11.139
167;initialize;1;3.9589;3.9589;3.9589
167;async;100;0.0044;0.00281244;0.00515657
167;inner;100;0.0465853;0.0458242;0.0510675
167;wait;100;3.93777e-05;1.9113e-05;6.7903e-05
167;boundary;100;0.0123107;0.0101776;0.0129016
167;calc iter;100;0.0633369;0.0620194;0.0647738
167;calc total;1;6.35222;6.35222;6.35222
167;total;1;11.1202;11.1202;11.1202
190;initialize;1;3.95429;3.95429;3.95429
190;async;100;0.00603841;0.00311128;0.00690909
190;inner;100;0.047151;0.0466295;0.0495593
190;wait;100;2.16241e-05;1.6881e-05;0.000106873
190;boundary;100;0.0101917;0.0099781;0.0105672
190;calc iter;100;0.0634041;0.0619922;0.0642421
190;calc total;1;6.35222;6.35222;6.35222
190;total;1;11.1241;11.1241;11.1241
239;initialize;1;3.97257;3.97257;3.97257
239;async;100;0.00578217;0.00260196;0.00658785
239;inner;100;0.0472909;0.0469592;0.0497466
239;wait;100;2.35605e-05;1.7803e-05;5.7244e-05
239;boundary;100;0.0102595;0.0100712;0.0115456
239;calc iter;100;0.0633574;0.0614639;0.0649406
239;calc total;1;6.35221;6.35221;6.35221
239;total;1;11.1423;11.1423;11.1423
191;initialize;1;3.9521;3.9521;3.9521
191;async;100;0.00583836;0.00326847;0.00673979
191;inner;100;0.0472439;0.0467455;0.0500081
191;wait;100;2.72538e-05;1.961e-05;6.8593e-05
191;boundary;100;0.0102866;0.0100026;0.0104213
191;calc iter;100;0.0633976;0.0623935;0.0643074
191;calc total;1;6.35223;6.35223;6.35223
191;total;1;11.1219;11.1219;11.1219
192;calc total;1;6.35222;6.35222;6.35222
192;total;1;11.1392;11.1392;11.1392
193;initialize;1;3.97009;3.97009;3.97009
193;async;100;0.003658;0.00232024;0.00520891
193;inner;100;0.0490591;0.0482816;0.0516744
193;wait;100;2.98148e-05;1.9957e-05;5.5344e-05
193;boundary;100;0.0106683;0.0102451;0.011469
193;calc iter;100;0.0634162;0.0620265;0.0657886
193;calc total;1;6.35222;6.35222;6.35222
193;total;1;11.1398;11.1398;11.1398
194;initialize;1;3.98766;3.98766;3.98766
194;async;100;0.00362775;0.00242546;0.00478428
194;inner;100;0.0493782;0.0490035;0.0518021
194;wait;100;2.16252e-05;1.6745e-05;5.0546e-05
194;boundary;100;0.0104;0.0101086;0.0106551
194;calc iter;100;0.0634288;0.0621793;0.0656986
194;calc total;1;6.35222;6.35222;6.35222
194;total;1;11.1574;11.1574;11.1574
195;initialize;1;3.98356;3.98356;3.98356
195;async;100;0.00450272;0.0031977;0.00564751
195;inner;100;0.0485274;0.0479588;0.0510609
195;wait;100;2.03978e-05;1.6318e-05;7.018e-05
195;boundary;100;0.0103842;0.0100514;0.0105571
195;calc iter;100;0.0634358;0.0625327;0.0648879
195;calc total;1;6.35222;6.35222;6.35222
195;total;1;11.1533;11.1533;11.1533
196;initialize;1;3.99247;3.99247;3.99247
196;async;100;0.00399831;0.00280638;0.00532778
196;inner;100;0.0489885;0.0482419;0.0517258
196;wait;100;2.27791e-05;1.6474e-05;5.5831e-05
196;boundary;100;0.0104013;0.0101793;0.0106123
196;calc iter;100;0.0634119;0.0623708;0.0654027
196;calc total;1;6.35222;6.35222;6.35222
196;total;1;11.1622;11.1622;11.1622
197;initialize;1;3.98756;3.98756;3.98756
197;async;100;0.00392472;0.00313727;0.00521515
197;inner;100;0.0485956;0.0480399;0.0512087
197;wait;100;3.20921e-05;1.658e-05;5.8305e-05
197;boundary;100;0.0108479;0.0101096;0.0114236
197;calc iter;100;0.0634014;0.0626167;0.0649403
197;calc total;1;6.35223;6.35223;6.35223
197;total;1;11.1573;11.1573;11.1573
198;initialize;1;3.97558;3.97558;3.97558
198;async;100;0.00348116;0.00268492;0.00431217
198;inner;100;0.0485519;0.0481314;0.0512199
198;wait;100;3.85982e-05;1.9567e-05;6.7579e-05
198;boundary;100;0.0113303;0.0102739;0.0118286
198;calc iter;100;0.0634031;0.0625504;0.0648857
198;calc total;1;6.35222;6.35222;6.35222
198;total;1;11.1453;11.1453;11.1453
199;initialize;1;3.96946;3.96946;3.96946
199;async;100;0.00423674;0.00302859;0.00521585
199;inner;100;0.048538;0.0480981;0.0508281
199;wait;100;3.13257e-05;1.9295e-05;8.7246e-05
199;boundary;100;0.0106026;0.0103165;0.0111262
199;calc iter;100;0.0634098;0.0626618;0.0647338
199;calc total;1;6.35222;6.35222;6.35222
199;total;1;11.1392;11.1392;11.1392
200;initialize;1;3.97239;3.97239;3.97239
200;async;100;0.0044989;0.00324765;0.00557437
200;inner;100;0.0485525;0.0480061;0.0510001
200;wait;100;2.12387e-05;1.6618e-05;7.4346e-05
200;boundary;100;0.0103548;0.0100802;0.0105324
200;calc iter;100;0.0634286;0.062253;0.0648571
200;calc total;1;6.35222;6.35222;6.35222
200;total;1;11.1421;11.1421;11.1421
201;initialize;1;3.97904;3.97904;3.97904
201;async;100;0.00383876;0.00223323;0.00468462
201;inner;100;0.049146;0.0486534;0.0519895
201;wait;100;1.82408e-05;1.5338e-05;5.6113e-05
201;boundary;100;0.0104385;0.00996058;0.0106874
201;calc iter;100;0.0634427;0.0626061;0.0657849
201;calc total;1;6.35222;6.35222;6.35222
201;total;1;11.1488;11.1488;11.1488
202;initialize;1;3.97129;3.97129;3.97129
202;async;100;0.004431;0.00329522;0.00526537
202;inner;100;0.0485487;0.0477252;0.0512166
202;wait;100;2.07412e-05;1.6403e-05;6.4621e-05
202;boundary;100;0.0104142;0.0102378;0.0105926
202;calc iter;100;0.0634159;0.0623196;0.0650725
202;calc total;1;6.35222;6.35222;6.35222
202;total;1;11.141;11.141;11.141
203;initialize;1;3.98618;3.98618;3.98618
203;async;100;0.00363616;0.00284146;0.00457527
203;inner;100;0.0490246;0.0485183;0.0512978
203;wait;100;3.01777e-05;1.7794e-05;6.0438e-05
203;boundary;100;0.0107146;0.0102268;0.0112041
203;calc iter;100;0.0634067;0.0624261;0.0651368
203;calc total;1;6.35222;6.35222;6.35222
203;total;1;11.1559;11.1559;11.1559
204;initialize;1;3.98948;3.98948;3.98948
204;async;100;0.00499228;0.00308221;0.00655868
204;inner;100;0.0475809;0.0467084;0.0504732
204;wait;100;3.6192e-05;1.8738e-05;8.1731e-05
204;boundary;100;0.0107243;0.0102537;0.0118122
204;calc iter;100;0.0633347;0.0621488;0.064072
204;calc total;1;6.35222;6.35222;6.35222
204;total;1;11.1592;11.1592;11.1592
205;initialize;1;3.99041;3.99041;3.99041
205;async;100;0.00489616;0.00285148;0.00644213
205;inner;100;0.0480403;0.0470439;0.0508878
205;wait;100;2.60757e-05;1.8057e-05;4.9431e-05
205;boundary;100;0.0103844;0.00995856;0.0111844
205;calc iter;100;0.0633483;0.0622794;0.0647533
205;calc total;1;6.35222;6.35222;6.35222
205;total;1;11.1601;11.1601;11.1601
206;initialize;1;3.98759;3.98759;3.98759
206;async;100;0.00505816;0.00273272;0.00677876
206;inner;100;0.0478659;0.0468849;0.0508547
206;wait;100;2.3885e-05;1.5991e-05;6.6096e-05
206;boundary;100;0.0104144;0.00972791;0.0106237
206;calc iter;100;0.0633637;0.0622;0.0655481
206;calc total;1;6.35222;6.35222;6.35222
206;total;1;11.1573;11.1573;11.1573
207;initialize;1;3.97596;3.97596;3.97596
207;async;100;0.0056289;0.00313054;0.00812017
207;inner;100;0.0472287;0.0461141;0.050493
207;wait;100;2.00635e-05;1.5848e-05;6.2621e-05
207;boundary;100;0.0104923;0.00950731;0.0108515
207;calc iter;100;0.0633713;0.0623957;0.0659373
207;calc total;1;6.35222;6.35222;6.35222
207;total;1;11.1457;11.1457;11.1457
208;initialize;1;3.97455;3.97455;3.97455
208;async;100;0.00520493;0.00291657;0.00642332
208;inner;100;0.0478099;0.0469764;0.050561
208;wait;100;2.14628e-05;1.6034e-05;6.0836e-05
208;boundary;100;0.0103165;0.0098675;0.0104485
208;calc iter;100;0.0633541;0.062041;0.0640604
208;calc total;1;6.35222;6.35222;6.35222
208;total;1;11.1443;11.1443;11.1443
209;initialize;1;3.9791;3.9791;3.9791
209;async;100;0.00530915;0.00298501;0.00662677
209;inner;100;0.0476213;0.0467762;0.0502699
209;wait;100;2.81292e-05;1.821e-05;6.7887e-05
209;boundary;100;0.0103813;0.0100002;0.0111159
209;calc iter;100;0.063341;0.0625928;0.0638824
209;calc total;1;6.35222;6.35222;6.35222
209;total;1;11.1488;11.1488;11.1488
210;initialize;1;3.98258;3.98258;3.98258
210;async;100;0.00414848;0.00308764;0.00498342
210;inner;100;0.0466493;0.0455471;0.0500432
210;wait;100;4.3963e-05;2.3583e-05;0.000107962
210;boundary;100;0.0124499;0.0101343;0.0137218
210;calc iter;100;0.0632931;0.0618637;0.0638794
210;calc total;1;6.35222;6.35222;6.35222
210;total;1;11.1523;11.1523;11.1523
211;initialize;1;3.97077;3.97077;3.97077
211;async;100;0.00440765;0.00248055;0.00747221
211;inner;100;0.0475934;0.04656;0.0506148
211;wait;100;3.60064e-05;2.1533e-05;5.3871e-05
211;boundary;100;0.0112648;0.0100977;0.0123424
211;calc iter;100;0.0633035;0.0610678;0.065908
211;calc total;1;6.35222;6.35222;6.35222
211;total;1;11.1405;11.1405;11.1405
212;initialize;1;3.97218;3.97218;3.97218
212;async;100;0.00443638;0.00260671;0.00767331
212;inner;100;0.0483034;0.047382;0.0510386
212;wait;100;2.8566e-05;1.8061e-05;4.8804e-05
212;boundary;100;0.0105514;0.0102;0.0110715
212;calc iter;100;0.0633212;0.0618718;0.0662374
212;calc total;1;6.35222;6.35222;6.35222
212;total;1;11.1419;11.1419;11.1419
213;initialize;1;3.98321;3.98321;3.98321
213;async;100;0.00535615;0.00328167;0.00837886
213;inner;100;0.047535;0.0468916;0.0505401
213;wait;100;2.34527e-05;1.6496e-05;5.467e-05
213;boundary;100;0.0104078;0.0101486;0.010919
213;calc iter;100;0.0633238;0.0617451;0.0669208
213;calc total;1;6.35222;6.35222;6.35222
213;total;1;11.1529;11.1529;11.1529
214;initialize;1;3.97121;3.97121;3.97121
214;async;100;0.00450413;0.0029977;0.00563549
214;inner;100;0.0477603;0.046782;0.0504788
214;wait;100;3.23047e-05;1.9942e-05;7.6477e-05
214;boundary;100;0.0110096;0.0102056;0.0118519
214;calc iter;100;0.0633074;0.0622941;0.064252
214;calc total;1;6.35222;6.35222;6.35222
214;total;1;11.141;11.141;11.141
215;initialize;1;3.9779;3.9779;3.9779
215;async;100;0.00385963;0.00239741;0.00523112
215;inner;100;0.0473227;0.0462793;0.050649
215;wait;100;4.20535e-05;1.9242e-05;7.319e-05
215;boundary;100;0.0120748;0.0102045;0.0129474
215;calc iter;100;0.0633004;0.0615576;0.0644525
215;calc total;1;6.35223;6.35223;6.35223
215;total;1;11.1476;11.1476;11.1476
250;initialize;1;3.96711;3.96711;3.96711
250;async;100;0.00342457;0.00268037;0.00449471
250;inner;100;0.0494262;0.0485482;0.051799
250;wait;100;2.08725e-05;1.6472e-05;4.6742e-05
250;boundary;100;0.0105136;0.0102115;0.0108184
250;calc iter;100;0.0633863;0.0622754;0.0656656
250;calc total;1;6.35221;6.35221;6.35221
250;total;1;11.1369;11.1369;11.1369
251;initialize;1;3.97722;3.97722;3.97722
251;async;100;0.00347292;0.00277441;0.00450255
251;inner;100;0.0492389;0.0485318;0.0512326
251;wait;100;3.02353e-05;1.7739e-05;8.594e-05
251;boundary;100;0.0106278;0.0102495;0.011284
251;calc iter;100;0.063371;0.0626405;0.0649445
251;calc total;1;6.35222;6.35222;6.35222
251;total;1;11.147;11.147;11.147
252;initialize;1;3.96976;3.96976;3.96976
252;async;100;0.0038324;0.00262909;0.00552689
252;inner;100;0.0484598;0.0479023;0.0509241
252;wait;100;3.53474e-05;1.7751e-05;5.7755e-05
252;boundary;100;0.010992;0.0102687;0.0120489
252;calc iter;100;0.0633207;0.0624821;0.0648049
252;calc total;1;6.35221;6.35221;6.35221
252;total;1;11.1396;11.1396;11.1396
253;initialize;1;3.98307;3.98307;3.98307
253;async;100;0.00380593;0.00246571;0.0056589
253;inner;100;0.0490739;0.0482525;0.0513762
253;wait;100;2.66333e-05;1.8273e-05;4.3372e-05
253;boundary;100;0.0104318;0.0100906;0.0111609
253;calc iter;100;0.0633397;0.0620741;0.0651883
253;calc total;1;6.35222;6.35222;6.35222
253;total;1;11.1529;11.1529;11.1529
254;initialize;1;3.96574;3.96574;3.96574
254;async;100;0.00455473;0.00296237;0.00769189
254;inner;100;0.0483728;0.0475831;0.0507343
254;wait;100;2.26896e-05;1.7256e-05;7.2581e-05
254;boundary;100;0.0103867;0.0100852;0.010981
254;calc iter;100;0.0633382;0.0622457;0.0660534
254;calc total;1;6.35221;6.35221;6.35221
254;total;1;11.1355;11.1355;11.1355
255;initialize;1;3.97862;3.97862;3.97862
255;async;100;0.00416994;0.0024523;0.00753276
255;inner;100;0.048628;0.0473308;0.0512443
255;wait;100;1.96992e-05;1.6177e-05;5.2266e-05
255;boundary;100;0.0105476;0.0097551;0.0108184
255;calc iter;100;0.0633664;0.0623518;0.0666915
255;calc total;1;6.35222;6.35222;6.35222
255;total;1;11.1484;11.1484;11.1484
312;initialize;1;3.98883;3.98883;3.98883
312;async;100;0.00472618;0.00252674;0.00666164
312;inner;100;0.0476191;0.0470832;0.0510141
312;wait;100;2.71465e-05;1.7288e-05;5.5184e-05
312;boundary;100;0.0109221;0.0102609;0.0115808
312;calc iter;100;0.0632959;0.062039;0.0650526
312;calc total;1;6.35222;6.35222;6.35222
312;total;1;11.1575;11.1575;11.1575
336;initialize;1;3.96527;3.96527;3.96527
336;async;100;0.00632885;0.00309807;0.00714763
288;initialize;1;3.9658;3.9658;3.9658
288;async;100;0.00446593;0.00268084;0.00569968
288;inner;100;0.047718;0.0469012;0.0505455
288;wait;100;3.98427e-05;2.4421e-05;6.1493e-05
288;boundary;100;0.0111128;0.0102448;0.011567
288;calc iter;100;0.0633377;0.0621975;0.0643178
288;calc total;1;6.35222;6.35222;6.35222
288;total;1;11.1357;11.1357;11.1357
256;initialize;1;3.96632;3.96632;3.96632
256;async;100;0.00389894;0.00243492;0.00498831
256;inner;100;0.0490168;0.0484945;0.0513673
256;wait;100;2.0524e-05;1.5951e-05;4.7198e-05
256;boundary;100;0.0103998;0.0100757;0.0106091
256;calc iter;100;0.0633371;0.0623091;0.0650781
256;calc total;1;6.35221;6.35221;6.35221
256;total;1;11.1361;11.1361;11.1361
264;initialize;1;3.95446;3.95446;3.95446
264;async;100;0.00438122;0.00207928;0.00742206
264;inner;100;0.048283;0.0477148;0.0513803
264;wait;100;2.50528e-05;1.7128e-05;4.6703e-05
264;boundary;100;0.0106139;0.0102041;0.0112144
264;calc iter;100;0.0633042;0.0610307;0.0661176
264;calc total;1;6.35222;6.35222;6.35222
264;total;1;11.1244;11.1244;11.1244
313;initialize;1;3.99005;3.99005;3.99005
313;async;100;0.00554589;0.00280385;0.00739254
313;inner;100;0.0472872;0.0467751;0.0509989
313;wait;100;2.11628e-05;1.6544e-05;5.6592e-05
313;boundary;100;0.010473;0.0100241;0.0106017
313;calc iter;100;0.0633287;0.0621147;0.0649963
313;calc total;1;6.35222;6.35222;6.35222
313;total;1;11.1587;11.1587;11.1587
289;initialize;1;3.9658;3.9658;3.9658
289;async;100;0.00449562;0.00271535;0.00572295
289;inner;100;0.048077;0.0472438;0.0505485
289;wait;100;3.38644e-05;2.3069e-05;5.8524e-05
289;boundary;100;0.010736;0.0101628;0.0112451
289;calc iter;100;0.0633438;0.0623304;0.0642672
289;calc total;1;6.35222;6.35222;6.35222
289;total;1;11.1357;11.1357;11.1357
257;initialize;1;3.96419;3.96419;3.96419
257;async;100;0.00418821;0.00264019;0.00510907
257;inner;100;0.0485883;0.0479552;0.0503069
257;wait;100;3.11413e-05;1.8925e-05;0.000112255
257;boundary;100;0.0105157;0.010246;0.0112864
257;calc iter;100;0.0633244;0.0627213;0.063877
257;calc total;1;6.35222;6.35222;6.35222
257;total;1;11.134;11.134;11.134
265;initialize;1;3.95459;3.95459;3.95459
265;async;100;0.00493876;0.00301099;0.00735536
265;inner;100;0.0479826;0.0475056;0.0513611
265;wait;100;1.9467e-05;1.6029e-05;4.8615e-05
265;boundary;100;0.0103773;0.0100616;0.0105003
265;calc iter;100;0.0633195;0.0614654;0.0654047
265;calc total;1;6.35222;6.35222;6.35222
265;total;1;11.1244;11.1244;11.1244
314;initialize;1;3.99;3.99;3.99
314;async;100;0.00610253;0.00313594;0.00775276
314;inner;100;0.0465862;0.0459724;0.0507264
314;wait;100;1.92064e-05;1.6474e-05;8.6599e-05
314;boundary;100;0.0106321;0.00978172;0.0108468
314;calc iter;100;0.0633415;0.062065;0.0648966
314;calc total;1;6.35221;6.35221;6.35221
314;total;1;11.1586;11.1586;11.1586
290;initialize;1;3.967;3.967;3.967
290;async;100;0.00457255;0.00309884;0.00664845
290;inner;100;0.0483985;0.0475913;0.0507292
290;wait;100;2.28973e-05;1.6587e-05;7.4576e-05
290;boundary;100;0.0103653;0.0101514;0.0106314
290;calc iter;100;0.0633603;0.0622931;0.0650687
290;calc total;1;6.35221;6.35221;6.35221
290;total;1;11.1369;11.1369;11.1369
258;initialize;1;3.96637;3.96637;3.96637
258;async;100;0.00321489;0.0022395;0.0043715
258;inner;100;0.0480237;0.0470784;0.0509833
258;wait;100;4.08975e-05;2.3134e-05;5.6442e-05
258;boundary;100;0.0120139;0.0101317;0.0132873
258;calc iter;100;0.0632949;0.0621974;0.0646485
258;calc total;1;6.35221;6.35221;6.35221
258;total;1;11.1361;11.1361;11.1361
266;initialize;1;3.95453;3.95453;3.95453
266;async;100;0.00553191;0.00317246;0.00757666
266;inner;100;0.0472804;0.0465378;0.0510901
266;wait;100;1.86891e-05;1.5559e-05;6.0281e-05
266;boundary;100;0.010505;0.00975457;0.010715
266;calc iter;100;0.0633376;0.0617634;0.0652376
266;calc total;1;6.35221;6.35221;6.35221
266;total;1;11.1244;11.1244;11.1244
315;initialize;1;3.99004;3.99004;3.99004
315;async;100;0.0046925;0.00350187;0.00583739
315;inner;100;0.0472462;0.0467036;0.0517547
315;wait;100;1.8682e-05;1.5458e-05;5.1035e-05
315;boundary;100;0.0113989;0.00903775;0.0119388
315;calc iter;100;0.0633579;0.0619775;0.0660425
315;calc total;1;6.35222;6.35222;6.35222
315;total;1;11.1586;11.1586;11.1586
291;initialize;1;3.96585;3.96585;3.96585
291;async;100;0.00526342;0.00313382;0.00753989
291;inner;100;0.0477702;0.0466192;0.0504049
291;wait;100;2.12644e-05;1.6432e-05;7.1093e-05
291;boundary;100;0.0103239;0.00996673;0.0105761
291;calc iter;100;0.0633798;0.0625141;0.064483
291;calc total;1;6.35222;6.35222;6.35222
291;total;1;11.1357;11.1357;11.1357
259;initialize;1;3.97863;3.97863;3.97863
259;async;100;0.00398867;0.00258346;0.00605622
259;inner;100;0.0485029;0.047362;0.0505166
259;wait;100;3.28976e-05;1.8422e-05;8.0115e-05
259;boundary;100;0.0107865;0.0101744;0.0122357
259;calc iter;100;0.0633121;0.0618793;0.0648753
259;calc total;1;6.35222;6.35222;6.35222
259;total;1;11.1484;11.1484;11.1484
267;initialize;1;3.95454;3.95454;3.95454
267;async;100;0.00550138;0.00323066;0.0072916
267;inner;100;0.0468067;0.0461142;0.0511656
267;wait;100;1.85263e-05;1.6271e-05;5.0287e-05
267;boundary;100;0.0110147;0.0095721;0.0116763
267;calc iter;100;0.0633428;0.0613626;0.0653476
267;calc total;1;6.35223;6.35223;6.35223
267;total;1;11.1244;11.1244;11.1244
316;initialize;1;3.99;3.99;3.99
316;async;100;0.00527898;0.00307123;0.0069493
316;inner;100;0.047586;0.0468475;0.0514009
316;wait;100;2.0395e-05;1.559e-05;5.3035e-05
316;boundary;100;0.0104451;0.00989391;0.0106142
316;calc iter;100;0.0633317;0.0622806;0.0650311
316;calc total;1;6.35221;6.35221;6.35221
316;total;1;11.1586;11.1586;11.1586
292;initialize;1;3.96698;3.96698;3.96698
292;async;100;0.00490835;0.00274279;0.00607371
292;inner;100;0.048089;0.0473974;0.0505303
292;wait;100;2.30073e-05;1.6404e-05;5.5667e-05
292;boundary;100;0.0103259;0.0100725;0.0106439
292;calc iter;100;0.0633473;0.0626154;0.0643924
292;calc total;1;6.35221;6.35221;6.35221
292;total;1;11.1369;11.1369;11.1369
260;initialize;1;3.96632;3.96632;3.96632
260;async;100;0.00450811;0.00292318;0.00744836
260;inner;100;0.0484327;0.0478777;0.0508911
260;wait;100;2.25907e-05;1.6253e-05;6.2411e-05
260;boundary;100;0.0103605;0.0102059;0.010685
260;calc iter;100;0.0633251;0.0618444;0.0659526
260;calc total;1;6.35221;6.35221;6.35221
268;initialize;1;3.95453;3.95453;3.95453
268;async;100;0.00507259;0.00325953;0.00710798
268;inner;100;0.0479153;0.0471091;0.0513058
268;wait;100;1.93287e-05;1.6131e-05;4.9215e-05
268;boundary;100;0.0103169;0.00990303;0.0104752
268;calc iter;100;0.0633253;0.0617837;0.0653379
268;calc total;1;6.35222;6.35222;6.35222
268;total;1;11.1244;11.1244;11.1244
317;initialize;1;3.99002;3.99002;3.99002
317;async;100;0.00489475;0.00285841;0.00633764
317;inner;100;0.0477405;0.0471138;0.0511168
317;wait;100;2.52301e-05;1.8846e-05;7.3952e-05
317;boundary;100;0.010642;0.0102351;0.0108495
317;calc iter;100;0.0633034;0.0622922;0.0646867
317;calc total;1;6.35222;6.35222;6.35222
317;total;1;11.1586;11.1586;11.1586
293;initialize;1;3.96704;3.96704;3.96704
293;async;100;0.00493879;0.00297119;0.00591681
293;inner;100;0.0477905;0.0468972;0.0502211
293;wait;100;3.13054e-05;1.6806e-05;6.7724e-05
293;boundary;100;0.0105756;0.0100589;0.0111955
293;calc iter;100;0.0633373;0.0624491;0.064424
293;calc total;1;6.35222;6.35222;6.35222
293;total;1;11.1369;11.1369;11.1369
260;total;1;11.1361;11.1361;11.1361
269;initialize;1;3.95449;3.95449;3.95449
269;async;100;0.00430073;0.00283977;0.00625006
269;inner;100;0.0481703;0.0476113;0.0512684
269;wait;100;3.0315e-05;1.9095e-05;5.7899e-05
269;boundary;100;0.0107881;0.0101341;0.0113489
269;calc iter;100;0.0632905;0.061918;0.0651385
269;calc total;1;6.35223;6.35223;6.35223
269;total;1;11.1244;11.1244;11.1244
318;initialize;1;3.98254;3.98254;3.98254
318;async;100;0.00352084;0.00233485;0.00495618
318;inner;100;0.0470688;0.0462439;0.0512355
318;wait;100;3.87604e-05;2.0819e-05;6.8674e-05
318;boundary;100;0.0126552;0.0102452;0.0133731
318;calc iter;100;0.0632849;0.0619719;0.0655504
318;calc total;1;6.35221;6.35221;6.35221
318;total;1;11.1512;11.1512;11.1512
294;initialize;1;3.96704;3.96704;3.96704
294;async;100;0.00460837;0.00319158;0.00603782
294;inner;100;0.0477482;0.0469585;0.0503639
294;wait;100;3.52595e-05;1.7276e-05;5.5736e-05
294;boundary;100;0.0109462;0.0100278;0.0114524
294;calc iter;100;0.0633392;0.0626527;0.0642063
294;calc total;1;6.35221;6.35221;6.35221
294;total;1;11.1369;11.1369;11.1369
261;initialize;1;3.98468;3.98468;3.98468
261;async;100;0.00432246;0.00285531;0.00661023
261;inner;100;0.0485006;0.0477952;0.0513531
261;wait;100;1.86457e-05;1.5776e-05;5.34e-05
261;boundary;100;0.0105077;0.00992801;0.0108172
261;calc iter;100;0.0633507;0.0616566;0.0662395
261;calc total;1;6.35222;6.35222;6.35222
261;total;1;11.1545;11.1545;11.1545
270;initialize;1;3.95454;3.95454;3.95454
270;async;100;0.00388634;0.00239201;0.00481295
270;inner;100;0.047419;0.0465937;0.0509419
270;wait;100;4.31192e-05;2.3254e-05;8.8438e-05
270;boundary;100;0.0119351;0.0102764;0.0131855
270;calc iter;100;0.0632848;0.0619522;0.0649891
270;calc total;1;6.35222;6.35222;6.35222
270;total;1;11.1244;11.1244;11.1244
319;initialize;1;3.98974;3.98974;3.98974
319;async;100;0.00416158;0.00245055;0.00535543
319;inner;100;0.047476;0.0468175;0.0510703
319;wait;100;3.66684e-05;2.5108e-05;6.425e-05
319;boundary;100;0.0116102;0.0101929;0.0121929
319;calc iter;100;0.0632856;0.0619696;0.0648274
319;calc total;1;6.35222;6.35222;6.35222
319;total;1;11.1584;11.1584;11.1584
295;initialize;1;3.96704;3.96704;3.96704
295;async;100;0.00490058;0.00311316;0.00739213
295;inner;100;0.0479765;0.0471818;0.0501964
295;wait;100;2.90511e-05;1.8672e-05;8.1102e-05
295;boundary;100;0.0104464;0.0100588;0.0107513
295;calc iter;100;0.0633536;0.061783;0.0654477
295;calc total;1;6.35222;6.35222;6.35222
295;total;1;11.1369;11.1369;11.1369
262;initialize;1;3.96634;3.96634;3.96634
262;async;100;0.0041222;0.00282441;0.00610236
262;inner;100;0.0486556;0.047876;0.0508868
262;wait;100;2.71421e-05;1.7511e-05;6.6144e-05
262;boundary;100;0.010514;0.0102582;0.0109919
262;calc iter;100;0.0633201;0.0619997;0.0647197
262;calc total;1;6.35221;6.35221;6.35221
262;total;1;11.1361;11.1361;11.1361
271;initialize;1;3.95454;3.95454;3.95454
271;async;100;0.00393712;0.00228564;0.00542224
271;inner;100;0.0481215;0.0474747;0.0513439
271;wait;100;3.518e-05;1.6992e-05;5.5715e-05
271;boundary;100;0.0111935;0.0101457;0.0119827
271;calc iter;100;0.0632884;0.061782;0.0652453
271;calc total;1;6.35223;6.35223;6.35223
271;total;1;11.1244;11.1244;11.1244
320;initialize;1;3.98975;3.98975;3.98975
320;async;100;0.00495194;0.00297742;0.00643154
320;inner;100;0.0475977;0.047003;0.0509495
320;wait;100;2.42176e-05;1.8882e-05;6.293e-05
320;boundary;100;0.0107298;0.0102875;0.0109174
320;calc iter;100;0.0633048;0.0620378;0.0647873
320;calc total;1;6.35221;6.35221;6.35221
320;total;1;11.1583;11.1583;11.1583
296;initialize;1;3.967;3.967;3.967
296;async;100;0.00484256;0.00309431;0.00691834
296;inner;100;0.0481755;0.0472074;0.0510491
296;wait;100;1.99966e-05;1.5647e-05;5.3411e-05
296;boundary;100;0.0103417;0.00998774;0.01057
296;calc iter;100;0.063381;0.0620789;0.0648455
296;calc total;1;6.35222;6.35222;6.35222
296;total;1;11.1369;11.1369;11.1369
263;initialize;1;3.96977;3.96977;3.96977
263;async;100;0.00309975;0.0022278;0.00416419
263;inner;100;0.0480997;0.0472041;0.050438
263;wait;100;4.24456e-05;2.994e-05;8.0049e-05
263;boundary;100;0.0120575;0.0102597;0.0131236
263;calc iter;100;0.0633006;0.0620473;0.0644995
263;calc total;1;6.35222;6.35222;6.35222
263;total;1;11.1395;11.1395;11.1395
321;initialize;1;3.98334;3.98334;3.98334
321;async;100;0.00551524;0.00310284;0.00719261
321;inner;100;0.0473099;0.0465544;0.0508325
321;wait;100;2.22944e-05;1.7522e-05;5.6262e-05
321;boundary;100;0.0104674;0.0101998;0.0106369
321;calc iter;100;0.0633161;0.0623204;0.0648239
321;calc total;1;6.35222;6.35222;6.35222
321;total;1;11.1519;11.1519;11.1519
297;initialize;1;3.96598;3.96598;3.96598
297;async;100;0.00526418;0.00280194;0.00774213
297;inner;100;0.0477645;0.0462935;0.0508188
297;wait;100;1.89202e-05;1.5627e-05;4.8992e-05
297;boundary;100;0.0103524;0.0090804;0.0111339
297;calc iter;100;0.0634015;0.0612181;0.0656919
297;calc total;1;6.35222;6.35222;6.35222
297;total;1;11.1358;11.1358;11.1358
322;initialize;1;3.98892;3.98892;3.98892
322;async;100;0.00474392;0.00249858;0.00619985
322;inner;100;0.0473205;0.0467895;0.0509086
322;wait;100;3.14064e-05;1.7597e-05;5.6135e-05
322;boundary;100;0.0111961;0.0104354;0.0115013
322;calc iter;100;0.0632932;0.062049;0.0649526
322;calc total;1;6.35221;6.35221;6.35221
322;total;1;11.1575;11.1575;11.1575
298;initialize;1;3.96586;3.96586;3.96586
298;async;100;0.00505201;0.00281835;0.00716986
298;inner;100;0.0479342;0.0469904;0.0504621
298;wait;100;1.92673e-05;1.5253e-05;5.4032e-05
298;boundary;100;0.0103584;0.0101459;0.0105411
298;calc iter;100;0.0633651;0.0624188;0.0646262
298;calc total;1;6.35221;6.35221;6.35221
298;total;1;11.1357;11.1357;11.1357
323;initialize;1;3.98908;3.98908;3.98908
323;async;100;0.00335603;0.00232465;0.0045422
323;inner;100;0.0469995;0.0463436;0.0512068
323;wait;100;4.18985e-05;2.107e-05;6.2733e-05
323;boundary;100;0.0128851;0.0101968;0.0135675
323;calc iter;100;0.0632838;0.0619125;0.0652928
323;calc total;1;6.35222;6.35222;6.35222
323;total;1;11.1577;11.1577;11.1577
299;initialize;1;3.96584;3.96584;3.96584
299;async;100;0.00474022;0.00285582;0.0057423
299;inner;100;0.0480139;0.0471903;0.0503932
299;wait;100;2.92125e-05;1.8436e-05;6.8392e-05
299;boundary;100;0.0105589;0.0101999;0.0109475
299;calc iter;100;0.0633434;0.0626005;0.0641751
299;calc total;1;6.35222;6.35222;6.35222
299;total;1;11.1357;11.1357;11.1357
324;initialize;1;3.98901;3.98901;3.98901
324;async;100;0.0038508;0.00233052;0.0053153
324;inner;100;0.04793;0.0472497;0.0504538
324;wait;100;4.28758e-05;2.1788e-05;8.1787e-05
324;boundary;100;0.0114735;0.0102405;0.0122986
324;calc iter;100;0.0632987;0.061972;0.0644566
324;calc total;1;6.35222;6.35222;6.35222
324;total;1;11.1576;11.1576;11.1576
300;initialize;1;3.96701;3.96701;3.96701
300;async;100;0.00359077;0.00215681;0.00543294
300;inner;100;0.0482834;0.0473161;0.0510655
325;initialize;1;3.98571;3.98571;3.98571
325;async;100;0.00377636;0.00193055;0.00468835
325;inner;100;0.0485749;0.0479972;0.0506341
325;wait;100;3.5005e-05;1.7895e-05;4.9967e-05
325;boundary;100;0.010916;0.0103344;0.0113246
325;calc iter;100;0.0633033;0.0621077;0.064202
325;calc total;1;6.35222;6.35222;6.35222
325;total;1;11.1543;11.1543;11.1543
300;wait;100;3.7597e-05;2.1973e-05;5.6446e-05
300;boundary;100;0.0113999;0.0102101;0.0126788
300;calc iter;100;0.063313;0.0618395;0.064905
300;calc total;1;6.35221;6.35221;6.35221
300;total;1;11.1369;11.1369;11.1369
326;initialize;1;3.99;3.99;3.99
326;async;100;0.00402973;0.00196194;0.00511171
326;inner;100;0.0486432;0.0481718;0.0510351
326;wait;100;2.89338e-05;1.8484e-05;4.5619e-05
326;boundary;100;0.0106064;0.0103354;0.0111328
326;calc iter;100;0.0633095;0.0619626;0.0648898
326;calc total;1;6.35221;6.35221;6.35221
326;total;1;11.1586;11.1586;11.1586
327;initialize;1;3.98969;3.98969;3.98969
327;async;100;0.00441268;0.00258728;0.00694592
327;inner;100;0.0484505;0.0475288;0.050481
327;wait;100;2.4515e-05;1.6464e-05;4.7249e-05
327;boundary;100;0.0104328;0.0101296;0.010846
327;calc iter;100;0.0633215;0.0619297;0.0651763
327;calc total;1;6.35222;6.35222;6.35222
327;total;1;11.1583;11.1583;11.1583
328;initialize;1;3.99;3.99;3.99
328;async;100;0.00441671;0.00262023;0.00600016
328;inner;100;0.0482652;0.0475596;0.0503249
328;wait;100;3.14267e-05;1.7965e-05;5.929e-05
328;boundary;100;0.0105887;0.0101853;0.011118
328;calc iter;100;0.0633032;0.0619119;0.0645611
328;calc total;1;6.35221;6.35221;6.35221
328;total;1;11.1586;11.1586;11.1586
301;initialize;1;3.96704;3.96704;3.96704
301;async;100;0.00426435;0.00260399;0.00765485
301;inner;100;0.0482318;0.0473879;0.0507184
301;wait;100;3.11497e-05;2.0596e-05;6.472e-05
301;boundary;100;0.0107885;0.0103648;0.0120052
301;calc iter;100;0.0633172;0.0614525;0.0657752
301;calc total;1;6.35222;6.35222;6.35222
301;total;1;11.1369;11.1369;11.1369
272;initialize;1;3.95453;3.95453;3.95453
272;async;100;0.00439906;0.00266505;0.00627877
272;inner;100;0.0481604;0.0474587;0.051398
272;wait;100;2.66102e-05;1.8609e-05;4.812e-05
272;boundary;100;0.0107093;0.0102575;0.0111192
272;calc iter;100;0.0632964;0.0621554;0.0652936
272;calc total;1;6.35222;6.35222;6.35222
272;total;1;11.1244;11.1244;11.1244
329;initialize;1;3.9836;3.9836;3.9836
329;async;100;0.00410959;0.00273399;0.00508253
329;inner;100;0.048187;0.0475086;0.0501162
329;wait;100;3.84754e-05;2.422e-05;6.7403e-05
329;boundary;100;0.0109639;0.010225;0.0115963
329;calc iter;100;0.0633002;0.0624027;0.0641842
329;calc total;1;6.35222;6.35222;6.35222
329;total;1;11.1522;11.1522;11.1522
302;initialize;1;3.96642;3.96642;3.96642
302;async;100;0.00444916;0.00249094;0.00814484
302;inner;100;0.048448;0.0472276;0.0509375
302;wait;100;2.11217e-05;1.6629e-05;7.3661e-05
302;boundary;100;0.0104441;0.00979465;0.0107141
302;calc iter;100;0.0633635;0.0617598;0.065396
302;calc total;1;6.35221;6.35221;6.35221
302;total;1;11.1363;11.1363;11.1363
273;initialize;1;3.95446;3.95446;3.95446
273;async;100;0.00483027;0.00302906;0.00702883
273;inner;100;0.0480202;0.0474144;0.051058
273;wait;100;2.22659e-05;1.6886e-05;7.4325e-05
273;boundary;100;0.0104384;0.0101214;0.0105811
273;calc iter;100;0.0633123;0.0621317;0.0650472
273;calc total;1;6.35223;6.35223;6.35223
273;total;1;11.1244;11.1244;11.1244
330;initialize;1;3.98999;3.98999;3.98999
330;async;100;0.00548778;0.00289733;0.00647406
330;inner;100;0.0476088;0.0471864;0.0495181
330;wait;100;2.86459e-05;1.8721e-05;7.8682e-05
330;boundary;100;0.0101802;0.0100325;0.0109191
330;calc iter;100;0.0633065;0.0622313;0.0639568
330;calc total;1;6.35221;6.35221;6.35221
330;total;1;11.1586;11.1586;11.1586
303;initialize;1;3.96706;3.96706;3.96706
303;async;100;0.00500013;0.00295698;0.00819242
303;inner;100;0.0478648;0.0467732;0.0508205
303;wait;100;1.94556e-05;1.602e-05;5.5135e-05
303;boundary;100;0.0104789;0.00972633;0.0111952
303;calc iter;100;0.0633645;0.0607957;0.0661828
303;calc total;1;6.35222;6.35222;6.35222
303;total;1;11.1369;11.1369;11.1369
274;initialize;1;3.95448;3.95448;3.95448
274;async;100;0.004099;0.00230623;0.00558362
274;inner;100;0.0482354;0.0474156;0.0513082
274;wait;100;3.04392e-05;2.0425e-05;5.1412e-05
274;boundary;100;0.0109204;0.0102482;0.0116227
274;calc iter;100;0.0632862;0.0618366;0.0652662
274;calc total;1;6.35222;6.35222;6.35222
274;total;1;11.1244;11.1244;11.1244
331;initialize;1;3.98352;3.98352;3.98352
331;async;100;0.00471795;0.00295494;0.00578465
331;inner;100;0.0485269;0.0480583;0.0502821
331;wait;100;2.23012e-05;1.7786e-05;6.3408e-05
331;boundary;100;0.0100503;0.00984831;0.0102476
331;calc iter;100;0.0633187;0.0620902;0.0641332
331;calc total;1;6.35222;6.35222;6.35222
331;total;1;11.1521;11.1521;11.1521
304;initialize;1;3.96606;3.96606;3.96606
304;async;100;0.0044756;0.00262273;0.00766233
304;inner;100;0.0483668;0.0474644;0.0506673
304;wait;100;2.86532e-05;2.0395e-05;7.1564e-05
304;boundary;100;0.0104765;0.00996445;0.0109293
304;calc iter;100;0.0633486;0.0620296;0.0651187
304;calc total;1;6.35221;6.35221;6.35221
304;total;1;11.1359;11.1359;11.1359
275;initialize;1;3.95459;3.95459;3.95459
275;async;100;0.00382208;0.00223383;0.00463325
275;inner;100;0.0477128;0.0470307;0.0510122
275;wait;100;4.1191e-05;2.1604e-05;6.842e-05
275;boundary;100;0.0117059;0.0102162;0.0125224
275;calc iter;100;0.0632831;0.0619146;0.0651227
275;calc total;1;6.35223;6.35223;6.35223
275;total;1;11.1244;11.1244;11.1244
332;initialize;1;3.98897;3.98897;3.98897
332;async;100;0.00535837;0.00292932;0.00694277
332;inner;100;0.0477975;0.0472258;0.0499576
332;wait;100;2.15287e-05;1.7599e-05;6.4438e-05
332;boundary;100;0.0101428;0.00987384;0.0102923
332;calc iter;100;0.0633214;0.062574;0.0643718
332;calc total;1;6.35221;6.35221;6.35221
332;total;1;11.1576;11.1576;11.1576
305;initialize;1;3.96592;3.96592;3.96592
305;async;100;0.00377868;0.00281217;0.00496557
305;inner;100;0.0478874;0.0470185;0.0507612
305;wait;100;4.20877e-05;2.4853e-05;6.0885e-05
305;boundary;100;0.0115996;0.0103425;0.01263
305;calc iter;100;0.0633091;0.0620863;0.0642767
305;calc total;1;6.35222;6.35222;6.35222
305;total;1;11.1358;11.1358;11.1358
276;initialize;1;3.95451;3.95451;3.95451
276;async;100;0.00360542;0.0022952;0.00422212
276;inner;100;0.0479666;0.0474325;0.0510316
276;wait;100;3.92185e-05;2.105e-05;6.6368e-05
276;boundary;100;0.0116972;0.010333;0.0123627
276;calc iter;100;0.0633095;0.0620875;0.0652586
276;calc total;1;6.35222;6.35222;6.35222
276;total;1;11.1244;11.1244;11.1244
333;initialize;1;3.99;3.99;3.99
333;async;100;0.0055326;0.00271376;0.00769228
333;inner;100;0.0475768;0.0465992;0.0497829
333;wait;100;2.04775e-05;1.6573e-05;6.9122e-05
333;boundary;100;0.0102135;0.00963152;0.0105479
333;calc iter;100;0.063345;0.061904;0.0651223
333;calc total;1;6.35222;6.35222;6.35222
333;total;1;11.1586;11.1586;11.1586
306;initialize;1;3.9659;3.9659;3.9659
306;async;100;0.00344267;0.00196458;0.00474433
306;inner;100;0.0485228;0.0475035;0.0514359
306;wait;100;3.81182e-05;1.7307e-05;5.6248e-05
306;boundary;100;0.0112975;0.0103768;0.0122087
306;calc iter;100;0.0633024;0.0615042;0.0654486
306;calc total;1;6.35221;6.35221;6.35221
306;total;1;11.1358;11.1358;11.1358
277;initialize;1;3.95453;3.95453;3.95453
277;async;100;0.00411632;0.00245807;0.00560415
277;inner;100;0.0475565;0.0466696;0.0505799
277;wait;100;3.59321e-05;2.1636e-05;5.0559e-05
277;boundary;100;0.0116016;0.0103245;0.0126037
277;calc iter;100;0.0633115;0.0621032;0.0645972
277;calc total;1;6.35222;6.35222;6.35222
277;total;1;11.1244;11.1244;11.1244
334;initialize;1;3.99001;3.99001;3.99001
334;async;100;0.00534349;0.00270488;0.00620044
334;inner;100;0.0477761;0.0470604;0.0496829
334;wait;100;2.2148e-05;1.6704e-05;0.000101876
334;boundary;100;0.0101734;0.00992403;0.0105054
334;calc iter;100;0.0633162;0.0623528;0.0640237
334;calc total;1;6.35221;6.35221;6.35221
334;total;1;11.1586;11.1586;11.1586
307;initialize;1;3.96705;3.96705;3.96705
307;async;100;0.00450741;0.00236599;0.00642985
307;inner;100;0.0481635;0.047432;0.0506443
307;wait;100;2.74251e-05;1.8856e-05;6.3875e-05
307;boundary;100;0.0106098;0.0101949;0.0114678
307;calc iter;100;0.0633094;0.0615068;0.0647107
307;calc total;1;6.35222;6.35222;6.35222
307;total;1;11.1369;11.1369;11.1369
278;initialize;1;3.95451;3.95451;3.95451
278;async;100;0.00458216;0.00291524;0.00623921
278;inner;100;0.0477465;0.0470821;0.0503475
278;wait;100;3.02712e-05;2.0984e-05;6.1927e-05
278;boundary;100;0.0109567;0.0102745;0.011772
278;calc iter;100;0.0633169;0.0619273;0.0647653
278;calc total;1;6.35222;6.35222;6.35222
278;total;1;11.1244;11.1244;11.1244
335;initialize;1;3.98573;3.98573;3.98573
335;async;100;0.00492876;0.00276359;0.00579297
335;inner;100;0.048212;0.0476887;0.0500238
335;wait;100;2.3063e-05;1.8327e-05;7.3717e-05
335;boundary;100;0.0101461;0.0100652;0.0104467
335;calc iter;100;0.0633109;0.0623142;0.0643489
335;calc total;1;6.35222;6.35222;6.35222
335;total;1;11.1543;11.1543;11.1543
308;initialize;1;3.96598;3.96598;3.96598
308;async;100;0.0046805;0.00266606;0.00627509
308;inner;100;0.0482364;0.0474913;0.0510691
308;wait;100;2.05305e-05;1.679e-05;4.6873e-05
308;boundary;100;0.010398;0.0102219;0.0105176
308;calc iter;100;0.0633368;0.0618177;0.065073
308;calc total;1;6.35221;6.35221;6.35221
308;total;1;11.1358;11.1358;11.1358
279;initialize;1;3.95453;3.95453;3.95453
279;async;100;0.00438202;0.00230268;0.00577747
279;inner;100;0.0483226;0.0478008;0.050959
279;wait;100;2.81083e-05;1.8505e-05;4.7898e-05
279;boundary;100;0.0105938;0.0103052;0.0112008
279;calc iter;100;0.0633275;0.0620397;0.0652145
279;calc total;1;6.35223;6.35223;6.35223
279;total;1;11.1244;11.1244;11.1244
309;initialize;1;3.96703;3.96703;3.96703
309;async;100;0.00535793;0.00313908;0.00693036
309;inner;100;0.0474234;0.0466679;0.0504942
309;wait;100;1.86232e-05;1.5498e-05;8.6656e-05
309;boundary;100;0.0105503;0.00991003;0.0110149
309;calc iter;100;0.0633517;0.0619199;0.0647471
309;calc total;1;6.35222;6.35222;6.35222
309;total;1;11.1369;11.1369;11.1369
280;initialize;1;3.95458;3.95458;3.95458
280;async;100;0.00478529;0.00270264;0.00664429
280;inner;100;0.0476921;0.0470469;0.0502024
280;wait;100;2.73236e-05;1.6563e-05;5.9742e-05
280;boundary;100;0.0108011;0.0102632;0.0118788
280;calc iter;100;0.0633068;0.0615839;0.0645949
280;calc total;1;6.35222;6.35222;6.35222
280;total;1;11.1244;11.1244;11.1244
310;initialize;1;3.96595;3.96595;3.96595
310;async;100;0.00436709;0.00257501;0.00540392
310;inner;100;0.0485099;0.0479207;0.0510082
310;wait;100;2.41079e-05;1.7642e-05;6.1845e-05
310;boundary;100;0.0104265;0.0102519;0.0106906
310;calc iter;100;0.0633288;0.0623836;0.06469
310;calc total;1;6.35221;6.35221;6.35221
310;total;1;11.1358;11.1358;11.1358
281;initialize;1;3.95455;3.95455;3.95455
281;async;100;0.0046146;0.00312233;0.00578764
281;inner;100;0.0473986;0.0467111;0.0502681
281;wait;100;3.46329e-05;2.0169e-05;6.4499e-05
281;boundary;100;0.0112565;0.0103775;0.0120936
281;calc iter;100;0.0633055;0.0626488;0.0639554
281;calc total;1;6.35223;6.35223;6.35223
281;total;1;11.1244;11.1244;11.1244
311;initialize;1;3.96591;3.96591;3.96591
311;async;100;0.00388218;0.00281781;0.00456042
311;inner;100;0.0482044;0.0473972;0.0507957
311;wait;100;3.75545e-05;2.3448e-05;6.7189e-05
311;boundary;100;0.0111815;0.0102623;0.0117094
311;calc iter;100;0.0633068;0.0619963;0.0644819
311;calc total;1;6.35222;6.35222;6.35222
311;total;1;11.1358;11.1358;11.1358
282;initialize;1;3.9547;3.9547;3.9547
282;async;100;0.00547516;0.00306281;0.00648797
282;inner;100;0.0476673;0.0471961;0.0498651
282;wait;100;2.37914e-05;1.8018e-05;6.2605e-05
282;boundary;100;0.0101642;0.00983901;0.0103803
282;calc iter;100;0.0633316;0.0622791;0.0641185
282;calc total;1;6.35222;6.35222;6.35222
282;total;1;11.1245;11.1245;11.1245
283;initialize;1;3.95457;3.95457;3.95457
283;async;100;0.00572217;0.00302506;0.00755874
283;inner;100;0.0474578;0.0470134;0.0497453
283;wait;100;2.29582e-05;1.6897e-05;9.5527e-05
283;boundary;100;0.0101321;0.00985109;0.0103206
283;calc iter;100;0.0633363;0.062177;0.0652342
283;calc total;1;6.35223;6.35223;6.35223
283;total;1;11.1244;11.1244;11.1244
284;initialize;1;3.95452;3.95452;3.95452
284;async;100;0.00581495;0.00360947;0.00778043
284;inner;100;0.047361;0.046712;0.0501075
284;wait;100;1.92037e-05;1.5384e-05;6.4779e-05
284;boundary;100;0.0101533;0.00972946;0.010252
284;calc iter;100;0.0633496;0.0622443;0.0650507
284;calc total;1;6.35222;6.35222;6.35222
284;total;1;11.1244;11.1244;11.1244
285;initialize;1;3.95457;3.95457;3.95457
285;async;100;0.00617174;0.00309874;0.00770572
285;inner;100;0.0469974;0.0462592;0.0497251
285;wait;100;1.92697e-05;1.5194e-05;7.4369e-05
285;boundary;100;0.0101589;0.00972418;0.0103526
285;calc iter;100;0.0633484;0.062024;0.0645817
285;calc total;1;6.35223;6.35223;6.35223
285;total;1;11.1244;11.1244;11.1244
286;initialize;1;3.95459;3.95459;3.95459
286;async;100;0.00620647;0.00335928;0.00759143
286;inner;100;0.046894;0.0461097;0.0496443
286;wait;100;1.9095e-05;1.5349e-05;6.4396e-05
286;boundary;100;0.0102172;0.00985635;0.0104619
286;calc iter;100;0.0633379;0.0622401;0.0643443
286;calc total;1;6.35222;6.35222;6.35222
286;total;1;11.1245;11.1245;11.1245
287;initialize;1;3.95455;3.95455;3.95455
287;async;100;0.00546985;0.00299723;0.00658963
287;inner;100;0.0476587;0.0472045;0.0498523
287;wait;100;2.05244e-05;1.6058e-05;7.181e-05
287;boundary;100;0.0101838;0.00992252;0.0104318
287;calc iter;100;0.063334;0.0625448;0.064184
287;calc total;1;6.35223;6.35223;6.35223
287;total;1;11.1244;11.1244;11.1244
360;initialize;1;3.34376;3.34376;3.34376
360;async;100;0.00624133;0.00358997;0.00724668
360;inner;100;0.0464805;0.0459164;0.0503536
360;wait;100;2.63183e-05;2.0318e-05;6.2436e-05
360;boundary;100;0.0105672;0.0101409;0.0107623
360;calc iter;100;0.0633164;0.0620154;0.0645663
360;calc total;1;6.35222;6.35222;6.35222
360;total;1;10.5141;10.5141;10.5141
361;initialize;1;3.35932;3.35932;3.35932
361;async;100;0.00712196;0.00302035;0.00789816
361;inner;100;0.0459629;0.0455942;0.0499199
361;wait;100;2.03999e-05;1.6639e-05;5.6706e-05
361;boundary;100;0.0102312;0.00994753;0.0103266
361;calc iter;100;0.0633376;0.0622256;0.0645695
361;calc total;1;6.35222;6.35222;6.35222
361;total;1;10.5296;10.5296;10.5296
362;initialize;1;3.34033;3.34033;3.34033
362;async;100;0.00787786;0.00280586;0.00854254
362;inner;100;0.0453191;0.044928;0.0496752
362;wait;100;2.08579e-05;1.6151e-05;8.2561e-05
362;boundary;100;0.0101409;0.00938316;0.0102811
362;calc iter;100;0.06336;0.0625403;0.0655167
362;calc total;1;6.35221;6.35221;6.35221
362;total;1;10.5106;10.5106;10.5106
363;initialize;1;3.35217;3.35217;3.35217
363;async;100;0.00839612;0.00308595;0.00898521
363;inner;100;0.0445614;0.0441136;0.0500246
363;wait;100;2.00703e-05;1.6334e-05;4.7897e-05
363;boundary;100;0.0103953;0.0083958;0.0106928
363;calc iter;100;0.0633745;0.061344;0.0651259
363;calc total;1;6.35222;6.35222;6.35222
363;total;1;10.5224;10.5224;10.5224
364;initialize;1;3.35279;3.35279;3.35279
364;async;100;0.00744982;0.00305963;0.00811494
364;inner;100;0.0457316;0.0453435;0.0497286
364;wait;100;2.10952e-05;1.679e-05;6.5177e-05
364;boundary;100;0.0101382;0.0098521;0.0105182
364;calc iter;100;0.0633419;0.0628459;0.0641195
364;calc total;1;6.35221;6.35221;6.35221
364;total;1;10.5231;10.5231;10.5231
365;initialize;1;3.35547;3.35547;3.35547
365;async;100;0.00671143;0.00309599;0.00739177
365;inner;100;0.045819;0.0454175;0.0495102
365;wait;100;2.92576e-05;1.7863e-05;7.0048e-05
365;boundary;100;0.0107488;0.00991553;0.0110889
365;calc iter;100;0.0633094;0.0621562;0.0643611
365;calc total;1;6.35221;6.35221;6.35221
365;total;1;10.5257;10.5257;10.5257
366;initialize;1;3.36001;3.36001;3.36001
366;async;100;0.00553323;0.00279657;0.00631099
366;inner;100;0.0458023;0.0453221;0.0500045
366;wait;100;4.19368e-05;2.0204e-05;6.5724e-05
366;boundary;100;0.0119189;0.00992121;0.0123193
366;calc iter;100;0.0632977;0.0618241;0.0644557
366;calc total;1;6.35221;6.35221;6.35221
366;total;1;10.5303;10.5303;10.5303
367;initialize;1;3.35585;3.35585;3.35585
367;async;100;0.00627366;0.00308008;0.00682412
367;inner;100;0.0460239;0.0456718;0.0497919
367;wait;100;3.41334e-05;1.8554e-05;5.1385e-05
367;boundary;100;0.0109724;0.00996069;0.0112144
367;calc iter;100;0.0633052;0.061843;0.0644899
367;calc total;1;6.35222;6.35222;6.35222
367;total;1;10.5261;10.5261;10.5261
368;initialize;1;3.34519;3.34519;3.34519
368;async;100;0.00644413;0.00288647;0.00690352
368;inner;100;0.0462874;0.0458938;0.0499724
368;wait;100;2.4381e-05;1.8867e-05;5.309e-05
368;boundary;100;0.0105597;0.0100417;0.0106984
368;calc iter;100;0.0633169;0.062375;0.0643429
368;calc total;1;6.3522;6.3522;6.3522
368;total;1;10.5154;10.5154;10.5154
369;initialize;1;3.34979;3.34979;3.34979
369;async;100;0.00678637;0.00275391;0.00739666
369;inner;100;0.0462275;0.0459161;0.0501201
369;wait;100;2.24741e-05;1.8701e-05;5.4773e-05
369;boundary;100;0.0102929;0.0100516;0.0104268
369;calc iter;100;0.0633304;0.0627166;0.0640201
369;calc total;1;6.35222;6.35222;6.35222
369;total;1;10.52;10.52;10.52
336;inner;100;0.0457959;0.0450358;0.0495572
336;wait;100;4.1854e-05;2.1e-05;5.5932e-05
336;boundary;100;0.0112021;0.00993405;0.0120896
336;calc iter;100;0.06337;0.0614014;0.0641346
336;calc total;1;6.35221;6.35221;6.35221
336;total;1;11.1321;11.1321;11.1321
370;initialize;1;3.35998;3.35998;3.35998
370;async;100;0.0058307;0.00284172;0.00647553
370;inner;100;0.046436;0.0460712;0.0506025
370;wait;100;3.15197e-05;1.8024e-05;4.6176e-05
370;boundary;100;0.0110082;0.0101083;0.0114328
370;calc iter;100;0.0633076;0.062348;0.0638156
370;calc total;1;6.35221;6.35221;6.35221
370;total;1;10.5303;10.5303;10.5303
337;initialize;1;3.96534;3.96534;3.96534
337;async;100;0.00677926;0.00305585;0.00768274
337;inner;100;0.0457676;0.0452501;0.048979
337;wait;100;3.41121e-05;2.0061e-05;0.000102693
337;boundary;100;0.0107916;0.010208;0.0110645
337;calc iter;100;0.0633737;0.0619366;0.064278
337;calc total;1;6.35222;6.35222;6.35222
337;total;1;11.1321;11.1321;11.1321
371;initialize;1;3.35754;3.35754;3.35754
371;async;100;0.00539064;0.0028221;0.00612895
371;inner;100;0.0454619;0.0448312;0.0499455
371;wait;100;4.14904e-05;2.4163e-05;6.871e-05
371;boundary;100;0.0124039;0.0100697;0.012984
371;calc iter;100;0.0632993;0.062203;0.0643066
371;calc total;1;6.35221;6.35221;6.35221
371;total;1;10.5278;10.5278;10.5278
338;initialize;1;3.96532;3.96532;3.96532
338;async;100;0.00668591;0.00310331;0.00810725
338;inner;100;0.0463912;0.0459916;0.0496229
338;wait;100;2.16089e-05;1.6769e-05;4.9856e-05
338;boundary;100;0.0102898;0.00989375;0.0104459
338;calc iter;100;0.0633897;0.0621239;0.0646999
338;calc total;1;6.35221;6.35221;6.35221
338;total;1;11.1321;11.1321;11.1321
372;initialize;1;3.34629;3.34629;3.34629
372;async;100;0.00501443;0.00313355;0.0059837
372;inner;100;0.0471763;0.0464934;0.0499449
372;wait;100;3.96476e-05;1.6772e-05;7.3725e-05
372;boundary;100;0.01109;0.0100903;0.0116536
372;calc iter;100;0.0633215;0.0615286;0.0641813
372;calc total;1;6.35221;6.35221;6.35221
372;total;1;10.5165;10.5165;10.5165
339;initialize;1;3.96529;3.96529;3.96529
339;async;100;0.00678838;0.00315691;0.0081713
339;inner;100;0.0464936;0.0459348;0.0501512
339;wait;100;1.83614e-05;1.5752e-05;5.1415e-05
339;boundary;100;0.0101239;0.00924731;0.0102532
339;calc iter;100;0.0634253;0.0627119;0.0644885
339;calc total;1;6.35222;6.35222;6.35222
339;total;1;11.1321;11.1321;11.1321
373;initialize;1;3.33784;3.33784;3.33784
373;async;100;0.00548355;0.00299435;0.00610819
373;inner;100;0.0470219;0.0464164;0.0497032
373;wait;100;3.47319e-05;1.8796e-05;5.644e-05
373;boundary;100;0.0107813;0.0100305;0.0112652
373;calc iter;100;0.0633225;0.0615165;0.0639676
373;calc total;1;6.35221;6.35221;6.35221
373;total;1;10.5081;10.5081;10.5081
340;initialize;1;3.96532;3.96532;3.96532
340;async;100;0.00678309;0.00304033;0.00762249
340;inner;100;0.0461382;0.0456739;0.0494498
340;wait;100;2.88205e-05;1.7107e-05;6.6328e-05
340;boundary;100;0.0104271;0.0100987;0.0107935
340;calc iter;100;0.0633783;0.0621205;0.0641549
340;calc total;1;6.35222;6.35222;6.35222
340;total;1;11.1321;11.1321;11.1321
374;initialize;1;3.35154;3.35154;3.35154
374;async;100;0.00549872;0.00308822;0.00657243
374;inner;100;0.0475882;0.0472132;0.0500017
374;wait;100;2.52906e-05;1.6498e-05;4.2071e-05
374;boundary;100;0.0102209;0.0100779;0.010393
374;calc iter;100;0.0633342;0.0619451;0.0643143
374;calc total;1;6.3522;6.3522;6.3522
374;total;1;10.5218;10.5218;10.5218
341;initialize;1;3.96538;3.96538;3.96538
341;async;100;0.00665259;0.00334031;0.00747293
341;inner;100;0.0458507;0.0452141;0.0491412
341;wait;100;3.6522e-05;1.9985e-05;6.2826e-05
341;boundary;100;0.0108327;0.00985843;0.0115159
341;calc iter;100;0.0633736;0.062002;0.0641064
341;calc total;1;6.35222;6.35222;6.35222
341;total;1;11.1321;11.1321;11.1321
375;initialize;1;3.35679;3.35679;3.35679
375;async;100;0.00591849;0.00314818;0.00762607
375;inner;100;0.0471887;0.0466468;0.0498195
375;wait;100;2.02666e-05;1.6397e-05;5.3996e-05
375;boundary;100;0.0102286;0.00982217;0.0103566
375;calc iter;100;0.0633572;0.0620914;0.0649752
375;calc total;1;6.35221;6.35221;6.35221
375;total;1;10.5271;10.5271;10.5271
342;initialize;1;3.96535;3.96535;3.96535
342;async;100;0.00625178;0.00306149;0.00730535
342;inner;100;0.0462785;0.0458913;0.0495847
342;wait;100;3.38745e-05;1.7928e-05;5.6528e-05
342;boundary;100;0.0108071;0.00995578;0.0112697
342;calc iter;100;0.0633723;0.0618928;0.0643876
342;calc total;1;6.35221;6.35221;6.35221
342;total;1;11.1321;11.1321;11.1321
376;initialize;1;3.34861;3.34861;3.34861
376;async;100;0.00556543;0.00304404;0.00632944
376;inner;100;0.047328;0.0467535;0.0497063
376;wait;100;3.19406e-05;1.9298e-05;5.0882e-05
376;boundary;100;0.0103996;0.0100128;0.0107805
376;calc iter;100;0.063326;0.0617207;0.0639952
376;calc total;1;6.35221;6.35221;6.35221
376;total;1;10.5189;10.5189;10.5189
343;initialize;1;3.96537;3.96537;3.96537
343;async;100;0.00711047;0.00307102;0.00833393
343;inner;100;0.0459451;0.045529;0.0490633
343;wait;100;2.37984e-05;1.8236e-05;7.2218e-05
343;boundary;100;0.0103034;0.0101919;0.0104661
343;calc iter;100;0.0633838;0.0622688;0.0643945
343;calc total;1;6.35222;6.35222;6.35222
343;total;1;11.1322;11.1322;11.1322
377;initialize;1;3.34127;3.34127;3.34127
377;async;100;0.00527278;0.00315076;0.00626015
377;inner;100;0.047039;0.0465521;0.0497521
377;wait;100;3.78631e-05;2.0083e-05;6.0563e-05
377;boundary;100;0.0109693;0.0099609;0.011368
377;calc iter;100;0.0633201;0.061394;0.0641143
377;calc total;1;6.35222;6.35222;6.35222
377;total;1;10.5115;10.5115;10.5115
344;initialize;1;3.96533;3.96533;3.96533
344;async;100;0.0071427;0.00308946;0.00872739
344;inner;100;0.0461284;0.0456356;0.0497703
344;wait;100;2.11406e-05;1.8015e-05;5.5255e-05
344;boundary;100;0.0101301;0.00930296;0.0102815
344;calc iter;100;0.0634236;0.0626855;0.0645037
344;calc total;1;6.35222;6.35222;6.35222
344;total;1;11.1321;11.1321;11.1321
378;initialize;1;3.35361;3.35361;3.35361
378;async;100;0.00632744;0.00303164;0.00768904
378;inner;100;0.0468338;0.0463804;0.0490874
378;wait;100;3.06203e-05;1.827e-05;6.7416e-05
378;boundary;100;0.0101331;0.00980457;0.01093
378;calc iter;100;0.063326;0.0615499;0.0645604
378;calc total;1;6.35221;6.35221;6.35221
378;total;1;10.5239;10.5239;10.5239
345;initialize;1;3.96534;3.96534;3.96534
345;async;100;0.00799676;0.00313807;0.00951076
345;inner;100;0.0453748;0.0446324;0.0496394
345;wait;100;1.88506e-05;1.6501e-05;5.174e-05
345;boundary;100;0.0100417;0.00866662;0.0102947
345;calc iter;100;0.0634337;0.061516;0.0652194
345;calc total;1;6.35222;6.35222;6.35222
345;total;1;11.1321;11.1321;11.1321
379;initialize;1;3.34288;3.34288;3.34288
379;async;100;0.00669792;0.00286237;0.0077028
379;inner;100;0.0466247;0.0462391;0.048567
379;wait;100;2.67159e-05;1.8656e-05;9.6817e-05
379;boundary;100;0.00998125;0.00985556;0.010901
379;calc iter;100;0.0633317;0.0614892;0.0640727
379;calc total;1;6.35222;6.35222;6.35222
379;total;1;10.5131;10.5131;10.5131
346;initialize;1;3.96536;3.96536;3.96536
346;async;100;0.00693915;0.00311459;0.00839257
346;inner;100;0.0461756;0.0457073;0.0495009
346;wait;100;2.144e-05;1.8057e-05;6.1342e-05
346;boundary;100;0.0102687;0.0099143;0.0104081
346;calc iter;100;0.063406;0.0623397;0.0642122
346;calc total;1;6.35221;6.35221;6.35221
346;total;1;11.1321;11.1321;11.1321
380;initialize;1;3.35713;3.35713;3.35713
380;async;100;0.00685075;0.00298147;0.00792682
380;inner;100;0.0464573;0.045987;0.0489763
380;wait;100;1.98549e-05;1.6544e-05;7.5944e-05
380;boundary;100;0.0100241;0.00964273;0.0101846
380;calc iter;100;0.0633533;0.0622203;0.0645255
380;calc total;1;6.35221;6.35221;6.35221
380;total;1;10.5274;10.5274;10.5274
347;initialize;1;3.96531;3.96531;3.96531
347;async;100;0.00623289;0.00308586;0.00703714
347;inner;100;0.0463166;0.0458423;0.049851
347;wait;100;3.2225e-05;1.7428e-05;6.1231e-05
347;boundary;100;0.0107929;0.00991204;0.0110198
347;calc iter;100;0.0633757;0.0618211;0.0641063
347;calc total;1;6.35222;6.35222;6.35222
347;total;1;11.1321;11.1321;11.1321
381;initialize;1;3.337;3.337;3.337
381;async;100;0.00719153;0.0029891;0.00879594
381;inner;100;0.046133;0.045405;0.0492845
381;wait;100;1.9709e-05;1.6491e-05;6.2316e-05
381;boundary;100;0.0100216;0.00944177;0.0102149
381;calc iter;100;0.0633671;0.0614844;0.0655575
381;calc total;1;6.35222;6.35222;6.35222
381;total;1;10.5073;10.5073;10.5073
348;initialize;1;3.96533;3.96533;3.96533
348;async;100;0.0053828;0.00319605;0.00629383
348;inner;100;0.0465607;0.0457741;0.049825
348;wait;100;3.52233e-05;2.0651e-05;5.4938e-05
348;boundary;100;0.0113552;0.0100186;0.0123654
348;calc iter;100;0.063335;0.0622374;0.063911
348;calc total;1;6.35222;6.35222;6.35222
348;total;1;11.1321;11.1321;11.1321
382;initialize;1;3.33872;3.33872;3.33872
382;async;100;0.00637895;0.0030368;0.00720136
382;inner;100;0.0469458;0.0464684;0.0491559
382;wait;100;2.3036e-05;1.6961e-05;6.4393e-05
382;boundary;100;0.00998975;0.00981282;0.0103242
382;calc iter;100;0.0633387;0.0621166;0.064012
382;calc total;1;6.35221;6.35221;6.35221
382;total;1;10.509;10.509;10.509
349;initialize;1;3.96543;3.96543;3.96543
349;async;100;0.00582763;0.00317668;0.00726868
349;inner;100;0.0468579;0.046131;0.0497639
349;wait;100;3.1655e-05;2.0112e-05;5.5592e-05
349;boundary;100;0.0106361;0.0100832;0.0114704
349;calc iter;100;0.0633544;0.0622927;0.0643651
349;calc total;1;6.35222;6.35222;6.35222
349;total;1;11.1322;11.1322;11.1322
383;initialize;1;3.33922;3.33922;3.33922
383;async;100;0.00645698;0.00292282;0.007427
383;inner;100;0.0467793;0.0463643;0.0487792
383;wait;100;2.61866e-05;1.8847e-05;8.3217e-05
383;boundary;100;0.0100688;0.00983803;0.0106242
383;calc iter;100;0.0633322;0.0614018;0.0643112
383;calc total;1;6.35222;6.35222;6.35222
383;total;1;10.5095;10.5095;10.5095
350;initialize;1;3.96538;3.96538;3.96538
350;async;100;0.00636673;0.00311956;0.00790023
350;inner;100;0.0467539;0.0461463;0.0496455
350;wait;100;2.19106e-05;1.6653e-05;7.3283e-05
350;boundary;100;0.010231;0.00978051;0.0105426
350;calc iter;100;0.0633745;0.0623728;0.0641899
350;calc total;1;6.35221;6.35221;6.35221
350;total;1;11.1321;11.1321;11.1321
351;initialize;1;3.96532;3.96532;3.96532
351;async;100;0.00706156;0.0031694;0.0095865
351;inner;100;0.0461767;0.0449422;0.0497365
351;wait;100;1.89957e-05;1.6372e-05;6.4134e-05
351;boundary;100;0.0101403;0.00876668;0.0104382
351;calc iter;100;0.0633986;0.0622703;0.0649153
351;calc total;1;6.35222;6.35222;6.35222
351;total;1;11.1321;11.1321;11.1321
352;initialize;1;3.96542;3.96542;3.96542
352;async;100;0.00570681;0.00314022;0.00676446
352;inner;100;0.047357;0.0467222;0.050271
352;wait;100;2.44871e-05;1.9029e-05;5.6502e-05
352;boundary;100;0.0102723;0.00994196;0.0105147
352;calc iter;100;0.0633618;0.0619405;0.0641905
352;calc total;1;6.35221;6.35221;6.35221
352;total;1;11.1322;11.1322;11.1322
353;initialize;1;3.96538;3.96538;3.96538
353;async;100;0.00537532;0.00313414;0.00649452
353;inner;100;0.0465108;0.0457634;0.0500091
353;wait;100;4.11889e-05;2.6691e-05;6.622e-05
353;boundary;100;0.0114073;0.0101946;0.0121092
353;calc iter;100;0.0633357;0.0624616;0.0639923
353;calc total;1;6.35222;6.35222;6.35222
353;total;1;11.1321;11.1321;11.1321
354;initialize;1;3.96527;3.96527;3.96527
354;async;100;0.00529002;0.0031089;0.00609347
354;inner;100;0.0464932;0.0457749;0.0499387
354;wait;100;4.07375e-05;2.0382e-05;5.9312e-05
354;boundary;100;0.0114959;0.0100086;0.0124792
354;calc iter;100;0.0633214;0.0621532;0.0638767
354;calc total;1;6.35221;6.35221;6.35221
354;total;1;11.1321;11.1321;11.1321
355;initialize;1;3.96533;3.96533;3.96533
355;async;100;0.00596627;0.0031276;0.00702027
355;inner;100;0.0467539;0.0461271;0.0494678
355;wait;100;2.90731e-05;1.8125e-05;8.0027e-05
355;boundary;100;0.0105789;0.0101085;0.0114214
355;calc iter;100;0.0633292;0.0623669;0.0640609
355;calc total;1;6.35222;6.35222;6.35222
355;total;1;11.1321;11.1321;11.1321
356;initialize;1;3.96539;3.96539;3.96539
356;async;100;0.00626017;0.00316219;0.00737761
356;inner;100;0.0468822;0.0460988;0.0497794
356;wait;100;2.1257e-05;1.6583e-05;5.604e-05
356;boundary;100;0.0101889;0.0100624;0.0103998
356;calc iter;100;0.0633536;0.062604;0.0644987
356;calc total;1;6.35221;6.35221;6.35221
356;total;1;11.1322;11.1322;11.1322
357;initialize;1;3.96527;3.96527;3.96527
357;async;100;0.00692259;0.0032436;0.00811475
357;inner;100;0.0463075;0.0453541;0.0497733
357;wait;100;1.90003e-05;1.618e-05;5.0104e-05
357;boundary;100;0.0101239;0.00974495;0.0103871
357;calc iter;100;0.0633745;0.0626387;0.0647793
357;calc total;1;6.35222;6.35222;6.35222
357;total;1;11.1321;11.1321;11.1321
358;initialize;1;3.96546;3.96546;3.96546
358;async;100;0.00604365;0.00318891;0.00718856
358;inner;100;0.0470419;0.0462677;0.0499415
358;wait;100;2.23554e-05;1.6384e-05;5.1582e-05
358;boundary;100;0.0102393;0.0101227;0.0104376
358;calc iter;100;0.0633484;0.0622378;0.0647191
358;calc total;1;6.35221;6.35221;6.35221
358;total;1;11.1322;11.1322;11.1322
359;initialize;1;3.96543;3.96543;3.96543
359;async;100;0.00561273;0.00314285;0.0065704
359;inner;100;0.0467368;0.0461286;0.0496981
359;wait;100;3.46911e-05;1.9851e-05;6.9712e-05
359;boundary;100;0.0109431;0.0100858;0.0115295
359;calc iter;100;0.0633287;0.0622734;0.0640873
359;calc total;1;6.35222;6.35222;6.35222
359;total;1;11.1322;11.1322;11.1322
DASH
InitEnergy=125.00000
EndEnergy=125.00000
DiffEnergy=-0.00000
Matrixspec: 1500 x 1500 x 1500
Iterations: 100
# unit_id;function_name;num_calls;avg_runtime;min_runtime;max_runtime
0;initialize;1;3.96882;3.96882;3.96882
0;async;100;0.00615;0.00300;0.00741
0;inner;100;0.04731;0.04666;0.05164
0;wait;100;0.00002;0.00002;0.00007
0;boundary;100;0.01039;0.01000;0.01056
0;calc iter;100;0.06388;0.06275;0.06540
0;calc total;1;6.40416;6.40416;6.40416
0;total;1;11.19000;11.19000;11.19000
1;initialize;1;3.96864;3.96864;3.96864
1;async;100;0.00685724;0.00310833;0.00798136
1;inner;100;0.0462561;0.0454515;0.0509642
1;wait;100;1.8624e-05;1.6022e-05;7.2152e-05
1;boundary;100;0.0107644;0.00950556;0.0112976
1;calc iter;100;0.063898;0.0624494;0.0653987
1;calc total;1;6.40416;6.40416;6.40416
1;total;1;11.1898;11.1898;11.1898
2;initialize;1;3.96881;3.96881;3.96881
2;async;100;0.00491141;0.00322635;0.00624735
2;inner;100;0.0485103;0.0479155;0.052394
2;wait;100;2.03992e-05;1.7167e-05;4.0692e-05
2;boundary;100;0.0104293;0.0100759;0.0113546
2;calc iter;100;0.0638728;0.0625344;0.066773
2;calc total;1;6.40416;6.40416;6.40416
2;total;1;11.19;11.19;11.19
3;initialize;1;3.96882;3.96882;3.96882
3;async;100;0.00544513;0.00308495;0.00740395
3;inner;100;0.0476692;0.0471047;0.0512079
3;wait;100;2.55189e-05;1.7976e-05;7.3499e-05
3;boundary;100;0.0107218;0.0102728;0.0111974
3;calc iter;100;0.063863;0.0623923;0.0654469
3;calc total;1;6.40416;6.40416;6.40416
3;total;1;11.19;11.19;11.19
4;initialize;1;3.96881;3.96881;3.96881
4;async;100;0.0045567;0.00298795;0.00604214
4;inner;100;0.0469744;0.0463494;0.0513001
4;wait;100;3.76239e-05;2.7841e-05;6.404e-05
4;boundary;100;0.0122569;0.0102599;0.0132612
4;calc iter;100;0.0638267;0.0626152;0.0649488
4;calc total;1;6.40415;6.40415;6.40415
4;total;1;11.19;11.19;11.19
5;initialize;1;3.9685;3.9685;3.9685
5;async;100;0.00536272;0.002476;0.00689801
5;inner;100;0.0476999;0.0470592;0.0515421
5;wait;100;2.80076e-05;1.8207e-05;5.4349e-05
5;boundary;100;0.0107467;0.0101596;0.0116014
5;calc iter;100;0.0638385;0.0620093;0.0654174
5;calc total;1;6.40416;6.40416;6.40416
5;total;1;11.1897;11.1897;11.1897
6;initialize;1;3.96868;3.96868;3.96868
6;async;100;0.00423876;0.00217914;0.00544488
6;inner;100;0.0485389;0.0480906;0.0519342
6;wait;100;3.18379e-05;2.1307e-05;5.1407e-05
6;boundary;100;0.0110269;0.0102491;0.0117055
6;calc iter;100;0.0638377;0.0620385;0.0653908
6;calc total;1;6.40416;6.40416;6.40416
6;total;1;11.1899;11.1899;11.1899
7;initialize;1;3.9685;3.9685;3.9685
7;async;100;0.00585735;0.00287625;0.00727884
7;inner;100;0.0473609;0.0468322;0.0507631
7;wait;100;2.64548e-05;1.7994e-05;8.763e-05
7;boundary;100;0.0106047;0.0103893;0.0110711
7;calc iter;100;0.0638504;0.0625292;0.0646952
7;calc total;1;6.40416;6.40416;6.40416
7;total;1;11.1897;11.1897;11.1897
8;initialize;1;3.96864;3.96864;3.96864
8;async;100;0.00543149;0.00295734;0.00714117
8;inner;100;0.0475223;0.0468757;0.0513151
8;wait;100;2.86279e-05;1.9162e-05;5.772e-05
8;boundary;100;0.0108767;0.0103104;0.0117044
8;calc iter;100;0.0638602;0.0624881;0.0652899
8;calc total;1;6.40415;6.40415;6.40415
8;total;1;11.1898;11.1898;11.1898
9;initialize;1;3.96853;3.96853;3.96853
9;async;100;0.0062278;0.00299018;0.00777186
9;inner;100;0.0471682;0.0464118;0.0513358
9;wait;100;2.19966e-05;1.7766e-05;5.9202e-05
9;boundary;100;0.0104713;0.00976155;0.0113251
9;calc iter;100;0.0638905;0.0624336;0.0650769
9;calc total;1;6.40415;6.40415;6.40415
9;total;1;11.1897;11.1897;11.1897
10;initialize;1;3.96848;3.96848;3.96848
10;async;100;0.0048358;0.0020388;0.00651102
10;inner;100;0.0475489;0.0465351;0.0515207
10;wait;100;3.26345e-05;1.8182e-05;4.5749e-05
10;boundary;100;0.0114339;0.0102866;0.0136445
10;calc iter;100;0.0638522;0.0621792;0.0656521
10;calc total;1;6.40415;6.40415;6.40415
10;total;1;11.1897;11.1897;11.1897
11;initialize;1;3.9685;3.9685;3.9685
11;async;100;0.00434118;0.00248942;0.00528863
11;inner;100;0.046699;0.0461497;0.0512889
11;wait;100;4.02897e-05;2.3926e-05;5.6631e-05
11;boundary;100;0.0127457;0.0103864;0.0133776
11;calc iter;100;0.0638272;0.0618987;0.0650405
11;calc total;1;6.40416;6.40416;6.40416
11;total;1;11.1897;11.1897;11.1897
12;initialize;1;3.96851;3.96851;3.96851
12;async;100;0.00476787;0.00284271;0.00568851
12;inner;100;0.0449958;0.0441059;0.0511438
12;wait;100;4.55167e-05;2.412e-05;6.3428e-05
12;boundary;100;0.0140305;0.0102505;0.0149388
12;calc iter;100;0.063841;0.0620009;0.0649078
12;calc total;1;6.40415;6.40415;6.40415
12;total;1;11.1897;11.1897;11.1897
13;initialize;1;3.96851;3.96851;3.96851
13;async;100;0.00583753;0.0027907;0.00672661
13;inner;100;0.0454772;0.0448208;0.050788
13;wait;100;3.36982e-05;2.075e-05;5.3226e-05
13;boundary;100;0.012511;0.0102463;0.0129645
13;calc iter;100;0.0638608;0.0620309;0.0644976
13;calc total;1;6.40415;6.40415;6.40415
13;total;1;11.1897;11.1897;11.1897
14;initialize;1;3.9686;3.9686;3.9686
14;async;100;0.00733949;0.00305986;0.00827162
14;inner;100;0.0457498;0.045149;0.0507121
14;wait;100;2.35883e-05;1.8137e-05;4.9605e-05
14;boundary;100;0.0107843;0.0103284;0.010969
14;calc iter;100;0.0638983;0.0628981;0.0646149
14;calc total;1;6.40415;6.40415;6.40415
14;total;1;11.1897;11.1897;11.1897
15;initialize;1;3.96857;3.96857;3.96857
15;async;100;0.00804497;0.00304089;0.00925715
15;inner;100;0.0453492;0.0447787;0.0507968
15;wait;100;2.09234e-05;1.6777e-05;5.192e-05
15;boundary;100;0.0105132;0.00965905;0.010637
15;calc iter;100;0.0639297;0.0629939;0.0648666
15;calc total;1;6.40415;6.40415;6.40415
15;total;1;11.1897;11.1897;11.1897
16;initialize;1;3.96858;3.96858;3.96858
16;async;100;0.00699036;0.00305054;0.0083143
16;inner;100;0.0454794;0.0449909;0.05011
16;wait;100;2.76959e-05;1.9901e-05;0.000112242
16;boundary;100;0.0113779;0.0105704;0.0116493
16;calc iter;100;0.0638764;0.0623452;0.0649058
16;calc total;1;6.40415;6.40415;6.40415
16;total;1;11.1897;11.1897;11.1897
17;initialize;1;3.96855;3.96855;3.96855
17;async;100;0.0047777;0.00274039;0.0054484
17;inner;100;0.045193;0.0446095;0.050839
17;wait;100;4.0195e-05;2.056e-05;5.5038e-05
17;boundary;100;0.0138308;0.0101555;0.0143553
17;calc iter;100;0.0638429;0.0618214;0.0643901
17;calc total;1;6.40416;6.40416;6.40416
17;total;1;11.1897;11.1897;11.1897
96;initialize;1;3.99106;3.99106;3.99106
96;async;100;0.00650282;0.0030382;0.00713914
96;inner;100;0.0468103;0.0458307;0.0519978
96;wait;100;2.01266e-05;1.7574e-05;8.0615e-05
96;boundary;100;0.0106019;0.00973246;0.0109779
96;calc iter;100;0.063937;0.063033;0.0658345
96;calc total;1;6.40415;6.40415;6.40415
96;total;1;11.2122;11.2122;11.2122
24;initialize;1;3.91732;3.91732;3.91732
24;async;100;0.00579028;0.00318629;0.00664964
24;inner;100;0.0465706;0.0460947;0.0517394
24;wait;100;3.06519e-05;1.7322e-05;5.4913e-05
24;boundary;100;0.0115294;0.0103863;0.011881
24;calc iter;100;0.0639224;0.0626594;0.0653691
24;calc total;1;6.40415;6.40415;6.40415
24;total;1;11.1384;11.1384;11.1384
72;initialize;1;3.91985;3.91985;3.91985
72;async;100;0.00603971;0.0030999;0.00781996
72;inner;100;0.0463903;0.0459069;0.0515474
72;wait;100;2.67394e-05;1.9443e-05;6.5197e-05
72;boundary;100;0.0115069;0.0104412;0.0117842
72;calc iter;100;0.0639648;0.0623813;0.0658008
72;calc total;1;6.40415;6.40415;6.40415
72;total;1;11.1322;11.1322;11.1322
18;initialize;1;3.96858;3.96858;3.96858
18;async;100;0.00674502;0.00301967;0.00769324
18;inner;100;0.0453828;0.0448148;0.0504646
18;wait;100;3.14667e-05;1.8856e-05;7.8871e-05
18;boundary;100;0.011709;0.0101623;0.0122092
18;calc iter;100;0.0638696;0.0621041;0.0644319
18;calc total;1;6.40415;6.40415;6.40415
18;total;1;11.1897;11.1897;11.1897
48;initialize;1;3.89902;3.89902;3.89902
48;async;100;0.00633805;0.00321644;0.00765265
48;inner;100;0.0471092;0.0461039;0.0511763
48;wait;100;1.98369e-05;1.6158e-05;6.2953e-05
48;boundary;100;0.0104408;0.00989028;0.0106995
48;calc iter;100;0.0639091;0.0631925;0.0655036
48;calc total;1;6.40415;6.40415;6.40415
48;total;1;11.12;11.12;11.12
97;initialize;1;4.00547;4.00547;4.00547
97;async;100;0.00428565;0.00331518;0.00444132
97;inner;100;0.0483308;0.0473552;0.0531717
97;wait;100;1.98718e-05;1.7264e-05;4.3215e-05
97;boundary;100;0.0113112;0.00921826;0.0118022
97;calc iter;100;0.0639492;0.0618514;0.0672548
97;calc total;1;6.40416;6.40416;6.40416
97;total;1;11.2266;11.2266;11.2266
25;initialize;1;3.91731;3.91731;3.91731
25;async;100;0.00681795;0.00317785;0.0076467
25;inner;100;0.046481;0.0460954;0.0512841
25;wait;100;2.12168e-05;1.7668e-05;8.3823e-05
25;boundary;100;0.0106331;0.0103194;0.0107737
25;calc iter;100;0.0639547;0.0627741;0.0649747
25;calc total;1;6.40415;6.40415;6.40415
25;total;1;11.1384;11.1384;11.1384
73;initialize;1;3.91982;3.91982;3.91982
73;async;100;0.00673831;0.00340796;0.00742238
73;inner;100;0.0465413;0.0460279;0.0521822
73;wait;100;2.25077e-05;1.7429e-05;6.2536e-05
73;boundary;100;0.0107004;0.0100626;0.0108304
73;calc iter;100;0.0640037;0.0633378;0.0661571
73;calc total;1;6.40416;6.40416;6.40416
73;total;1;11.1322;11.1322;11.1322
19;initialize;1;3.96857;3.96857;3.96857
19;async;100;0.00694238;0.00302793;0.00794071
19;inner;100;0.0462943;0.0457628;0.0507492
19;wait;100;2.06939e-05;1.634e-05;4.9974e-05
19;boundary;100;0.0106427;0.0101655;0.0108756
19;calc iter;100;0.0639012;0.0627933;0.0646454
19;calc total;1;6.40416;6.40416;6.40416
19;total;1;11.1897;11.1897;11.1897
49;initialize;1;3.89902;3.89902;3.89902
49;async;100;0.00700909;0.00341468;0.00765697
49;inner;100;0.04602;0.0452484;0.0510105
49;wait;100;2.06933e-05;1.787e-05;6.839e-05
49;boundary;100;0.0108762;0.00931012;0.0115706
49;calc iter;100;0.0639276;0.06248;0.0661432
49;calc total;1;6.40415;6.40415;6.40415
49;total;1;11.12;11.12;11.12
98;initialize;1;3.98987;3.98987;3.98987
98;async;100;0.0061993;0.00302686;0.00670765
98;inner;100;0.0472756;0.0461305;0.0516278
98;wait;100;2.0531e-05;1.6836e-05;8.5342e-05
98;boundary;100;0.0104273;0.0100244;0.0107581
98;calc iter;100;0.0639243;0.0634411;0.0655002
98;calc total;1;6.40415;6.40415;6.40415
98;total;1;11.211;11.211;11.211
26;initialize;1;3.91722;3.91722;3.91722
26;async;100;0.00775512;0.00335358;0.00893028
26;inner;100;0.0454839;0.0450082;0.0510862
26;wait;100;1.96948e-05;1.6465e-05;7.0622e-05
26;boundary;100;0.0107269;0.0093591;0.0109946
26;calc iter;100;0.0639872;0.0628069;0.0650672
26;calc total;1;6.40415;6.40415;6.40415
26;total;1;11.1383;11.1383;11.1383
74;initialize;1;3.91977;3.91977;3.91977
74;async;100;0.00622643;0.00313099;0.00671459
74;inner;100;0.0469222;0.0465528;0.0526931
74;wait;100;2.17997e-05;1.8584e-05;4.1839e-05
74;boundary;100;0.0108572;0.00910556;0.0110092
74;calc iter;100;0.0640294;0.0618759;0.0663599
74;calc total;1;6.40415;6.40415;6.40415
74;total;1;11.1321;11.1321;11.1321
20;initialize;1;3.96852;3.96852;3.96852
20;async;100;0.00750786;0.00286766;0.00876614
20;inner;100;0.0458704;0.0451852;0.0513241
20;wait;100;1.95041e-05;1.6677e-05;4.5236e-05
20;boundary;100;0.010539;0.00923245;0.0107696
20;calc iter;100;0.0639384;0.06291;0.06511
20;calc total;1;6.40415;6.40415;6.40415
20;total;1;11.1897;11.1897;11.1897
50;initialize;1;3.89902;3.89902;3.89902
50;async;100;0.00569603;0.00300198;0.00706871
50;inner;100;0.0476893;0.0469066;0.0513647
50;wait;100;2.17959e-05;1.7888e-05;5.7956e-05
50;boundary;100;0.0104888;0.0102286;0.0105766
50;calc iter;100;0.0638972;0.0631169;0.06564
50;calc total;1;6.40415;6.40415;6.40415
50;total;1;11.12;11.12;11.12
99;initialize;1;3.99247;3.99247;3.99247
99;async;100;0.00513699;0.00241643;0.00578872
99;inner;100;0.0476195;0.046633;0.052694
99;wait;100;2.94225e-05;1.8848e-05;5.7362e-05
99;boundary;100;0.0111006;0.0102909;0.0113921
99;calc iter;100;0.063888;0.0620616;0.0662775
99;calc total;1;6.40416;6.40416;6.40416
99;total;1;11.2136;11.2136;11.2136
27;initialize;1;3.9172;3.9172;3.9172
27;async;100;0.00757712;0.0031971;0.00815935
27;inner;100;0.0447796;0.0443249;0.0507145
27;wait;100;2.25895e-05;1.7787e-05;8.3652e-05
27;boundary;100;0.0116228;0.00844883;0.0119739
27;calc iter;100;0.0640036;0.060575;0.0670887
27;calc total;1;6.40415;6.40415;6.40415
27;total;1;11.1382;11.1382;11.1382
75;initialize;1;3.91984;3.91984;3.91984
75;async;100;0.00423978;0.00306641;0.00467345
75;inner;100;0.048258;0.047928;0.0539528
75;wait;100;1.79362e-05;1.5203e-05;3.7625e-05
75;boundary;100;0.0115241;0.00854238;0.0117163
75;calc iter;100;0.0640412;0.0609242;0.0678633
75;calc total;1;6.40415;6.40415;6.40415
75;total;1;11.1322;11.1322;11.1322
21;initialize;1;3.96857;3.96857;3.96857
21;async;100;0.00863945;0.00306304;0.00969723
21;inner;100;0.043984;0.0433683;0.0506036
21;wait;100;1.95321e-05;1.5919e-05;8.7467e-05
21;boundary;100;0.011314;0.00831794;0.0120011
21;calc iter;100;0.0639586;0.0611068;0.0662569
21;calc total;1;6.40415;6.40415;6.40415
21;total;1;11.1897;11.1897;11.1897
51;initialize;1;3.89904;3.89904;3.89904
51;async;100;0.00532871;0.00246573;0.0062653
51;inner;100;0.0476224;0.0470825;0.0511645
51;wait;100;2.95105e-05;2.1383e-05;6.2036e-05
51;boundary;100;0.0108957;0.010303;0.011337
51;calc iter;100;0.0638775;0.061455;0.0649401
51;calc total;1;6.40415;6.40415;6.40415
51;total;1;11.12;11.12;11.12
100;initialize;1;3.99253;3.99253;3.99253
100;async;100;0.00487645;0.00313041;0.00565773
100;inner;100;0.0474646;0.0466737;0.0524826
100;wait;100;3.43288e-05;2.2958e-05;5.8097e-05
100;boundary;100;0.0115044;0.0103203;0.0119313
100;calc iter;100;0.0638814;0.0622731;0.0660972
100;calc total;1;6.40415;6.40415;6.40415
100;total;1;11.2136;11.2136;11.2136
28;initialize;1;3.91725;3.91725;3.91725
28;async;100;0.00742714;0.00322461;0.00808998
28;inner;100;0.0460501;0.045647;0.0516375
28;wait;100;2.0547e-05;1.6709e-05;5.508e-05
28;boundary;100;0.0104754;0.00980743;0.0106615
28;calc iter;100;0.0639744;0.0631143;0.0652525
28;calc total;1;6.40415;6.40415;6.40415
28;total;1;11.1384;11.1384;11.1384
76;initialize;1;3.91977;3.91977;3.91977
76;async;100;0.00652679;0.00310424;0.00708391
76;inner;100;0.0469039;0.0464215;0.0523846
76;wait;100;2.21128e-05;1.8003e-05;5.1788e-05
76;boundary;100;0.0105614;0.00968161;0.0106597
76;calc iter;100;0.0640155;0.0629638;0.0659721
76;calc total;1;6.40415;6.40415;6.40415
76;total;1;11.1321;11.1321;11.1321
22;initialize;1;3.96851;3.96851;3.96851
22;async;100;0.00753625;0.00304443;0.00882652
22;inner;100;0.0458302;0.0453115;0.0508904
22;wait;100;2.20811e-05;1.8797e-05;5.2701e-05
22;boundary;100;0.0105312;0.00997082;0.010672
22;calc iter;100;0.0639211;0.0625695;0.0648838
22;calc total;1;6.40415;6.40415;6.40415
22;total;1;11.1897;11.1897;11.1897
52;initialize;1;3.89905;3.89905;3.89905
52;async;100;0.00475915;0.00331522;0.00565875
52;inner;100;0.0467617;0.0462852;0.050743
52;wait;100;3.98555e-05;2.029e-05;6.5567e-05
52;boundary;100;0.0122912;0.010272;0.0130656
52;calc iter;100;0.063853;0.0622857;0.0645052
52;calc total;1;6.40415;6.40415;6.40415
52;total;1;11.12;11.12;11.12
101;initialize;1;4.00169;4.00169;4.00169
101;async;100;0.00590435;0.00303017;0.00668611
101;inner;100;0.0475746;0.04665;0.0516675
101;wait;100;2.20075e-05;1.7475e-05;7.2917e-05
101;boundary;100;0.010406;0.0101571;0.0106235
101;calc iter;100;0.0639085;0.0633617;0.0653966
101;calc total;1;6.40416;6.40416;6.40416
101;total;1;11.2228;11.2228;11.2228
29;initialize;1;3.91724;3.91724;3.91724
29;async;100;0.00604491;0.00266317;0.00681784
29;inner;100;0.0465678;0.0460268;0.0514729
29;wait;100;2.6636e-05;1.6963e-05;6.7405e-05
29;boundary;100;0.011287;0.0102817;0.0124237
29;calc iter;100;0.0639274;0.06226;0.065164
29;calc total;1;6.40415;6.40415;6.40415
29;total;1;11.1383;11.1383;11.1383
77;initialize;1;3.91985;3.91985;3.91985
77;async;100;0.00622325;0.00296654;0.00664221
77;inner;100;0.0466349;0.0462675;0.0517654
77;wait;100;2.58387e-05;1.9325e-05;5.4301e-05
77;boundary;100;0.0110863;0.0104143;0.0112745
77;calc iter;100;0.0639714;0.0624443;0.065246
77;calc total;1;6.40415;6.40415;6.40415
77;total;1;11.1322;11.1322;11.1322
23;initialize;1;3.96857;3.96857;3.96857
23;async;100;0.00663559;0.00263423;0.00765195
23;inner;100;0.0457236;0.0451659;0.0506244
23;wait;100;2.70283e-05;1.9133e-05;5.4577e-05
23;boundary;100;0.0114884;0.010223;0.0117533
23;calc iter;100;0.0638759;0.0615439;0.064502
23;calc total;1;6.40416;6.40416;6.40416
23;total;1;11.1897;11.1897;11.1897
53;initialize;1;3.89901;3.89901;3.89901
53;async;100;0.00592309;0.00326042;0.00759233
53;inner;100;0.0473235;0.0466376;0.0507514
53;wait;100;2.65835e-05;1.7975e-05;7.4039e-05
53;boundary;100;0.0106016;0.010333;0.0110863
53;calc iter;100;0.0638762;0.0629176;0.0651681
53;calc total;1;6.40416;6.40416;6.40416
53;total;1;11.12;11.12;11.12
102;initialize;1;3.98463;3.98463;3.98463
102;async;100;0.00549588;0.00282794;0.00621563
102;inner;100;0.0475245;0.0466076;0.0521206
102;wait;100;2.51275e-05;1.9515e-05;7.4323e-05
102;boundary;100;0.010846;0.0104554;0.0114283
102;calc iter;100;0.0638925;0.0629011;0.0657927
102;calc total;1;6.40415;6.40415;6.40415
102;total;1;11.2057;11.2057;11.2057
30;initialize;1;3.91713;3.91713;3.91713
30;async;100;0.00392628;0.00257359;0.00480952
30;inner;100;0.0469083;0.0463884;0.0520846
30;wait;100;3.62418e-05;1.7166e-05;5.3716e-05
30;boundary;100;0.0130309;0.0102577;0.0135347
30;calc iter;100;0.0639031;0.0621831;0.0656273
30;calc total;1;6.40415;6.40415;6.40415
30;total;1;11.1382;11.1382;11.1382
78;initialize;1;3.91989;3.91989;3.91989
78;async;100;0.00425126;0.0026741;0.00491572
78;inner;100;0.0449002;0.0444176;0.0512979
78;wait;100;4.18767e-05;2.1432e-05;7.0802e-05
78;boundary;100;0.0147316;0.0104506;0.0153612
78;calc iter;100;0.0639261;0.062196;0.0649645
78;calc total;1;6.40415;6.40415;6.40415
78;total;1;11.1322;11.1322;11.1322
54;initialize;1;3.89903;3.89903;3.89903
54;async;100;0.00532475;0.00323554;0.00645569
54;inner;100;0.0472687;0.0467602;0.0509807
54;wait;100;3.19487e-05;2.0407e-05;7.0933e-05
54;boundary;100;0.011237;0.010319;0.0118478
54;calc iter;100;0.0638634;0.062273;0.0646347
54;calc total;1;6.40415;6.40415;6.40415
54;total;1;11.12;11.12;11.12
103;initialize;1;3.99639;3.99639;3.99639
103;async;100;0.00592801;0.00304287;0.00665477
103;inner;100;0.0475258;0.0466518;0.0524206
103;wait;100;2.20918e-05;1.6973e-05;6.4571e-05
103;boundary;100;0.0104334;0.0101551;0.0106411
103;calc iter;100;0.0639106;0.0629814;0.0659266
103;calc total;1;6.40415;6.40415;6.40415
31;initialize;1;3.91735;3.91735;3.91735
31;async;100;0.00409308;0.0018205;0.00475039
31;inner;100;0.0483437;0.047918;0.0527867
31;wait;100;2.74797e-05;1.8467e-05;4.12e-05
31;boundary;100;0.0114618;0.0104315;0.0117225
31;calc iter;100;0.0639271;0.0622094;0.0665316
31;calc total;1;6.40415;6.40415;6.40415
31;total;1;11.1384;11.1384;11.1384
79;initialize;1;3.91977;3.91977;3.91977
79;async;100;0.00568052;0.00284937;0.0063156
79;inner;100;0.0459522;0.0454717;0.051017
79;wait;100;3.47114e-05;2.647e-05;9.4295e-05
79;boundary;100;0.012283;0.0106801;0.0125955
79;calc iter;100;0.0639516;0.062997;0.0647996
79;calc total;1;6.40415;6.40415;6.40415
79;total;1;11.1321;11.1321;11.1321
55;initialize;1;3.89898;3.89898;3.89898
55;async;100;0.00606589;0.00333428;0.0069011
55;inner;100;0.0472977;0.0465481;0.0505957
55;wait;100;2.38505e-05;1.7889e-05;7.2107e-05
55;boundary;100;0.0104914;0.0103309;0.0107138
55;calc iter;100;0.06388;0.0630941;0.0646538
55;calc total;1;6.40415;6.40415;6.40415
55;total;1;11.12;11.12;11.12
103;total;1;11.2175;11.2175;11.2175
32;initialize;1;3.91722;3.91722;3.91722
32;async;100;0.00539127;0.00284683;0.00640148
32;inner;100;0.0476597;0.047272;0.0522686
32;wait;100;2.39298e-05;1.9844e-05;4.5868e-05
32;boundary;100;0.010867;0.0104165;0.0110219
32;calc iter;100;0.0639431;0.062732;0.0661332
32;calc total;1;6.40416;6.40416;6.40416
32;total;1;11.1383;11.1383;11.1383
80;initialize;1;3.91977;3.91977;3.91977
80;async;100;0.00650549;0.00291055;0.00726067
80;inner;100;0.0464831;0.046102;0.0514034
80;wait;100;2.55091e-05;2.119e-05;6.609e-05
80;boundary;100;0.0109659;0.0105621;0.0111051
80;calc iter;100;0.0639814;0.0631182;0.0651183
80;calc total;1;6.40415;6.40415;6.40415
80;total;1;11.1321;11.1321;11.1321
56;initialize;1;3.899;3.899;3.899
56;async;100;0.00525909;0.00221266;0.00636643
56;inner;100;0.0477865;0.0471941;0.051198
56;wait;100;2.70027e-05;1.909e-05;6.1837e-05
56;boundary;100;0.0108144;0.0102611;0.0114469
56;calc iter;100;0.0638881;0.0611048;0.0650053
56;calc total;1;6.40415;6.40415;6.40415
56;total;1;11.12;11.12;11.12
104;initialize;1;3.98358;3.98358;3.98358
104;async;100;0.00473891;0.00231842;0.00541443
104;inner;100;0.0477295;0.0468135;0.0530472
104;wait;100;3.24495e-05;1.9353e-05;5.0925e-05
104;boundary;100;0.0113802;0.0102315;0.0116208
104;calc iter;100;0.0638824;0.0620335;0.0667657
104;calc total;1;6.40415;6.40415;6.40415
104;total;1;11.2047;11.2047;11.2047
33;initialize;1;3.91716;3.91716;3.91716
33;async;100;0.0070283;0.00269613;0.00773576
33;inner;100;0.0463575;0.0458826;0.0509951
33;wait;100;2.03479e-05;1.5936e-05;7.1627e-05
33;boundary;100;0.0105555;0.0101676;0.0111973
33;calc iter;100;0.063963;0.0623359;0.0647869
33;calc total;1;6.40416;6.40416;6.40416
33;total;1;11.1383;11.1383;11.1383
81;initialize;1;3.91989;3.91989;3.91989
81;async;100;0.00704717;0.00304352;0.00750351
81;inner;100;0.0462341;0.0458854;0.0514204
81;wait;100;2.20961e-05;1.8673e-05;6.706e-05
81;boundary;100;0.0106912;0.0101946;0.010844
81;calc iter;100;0.0639961;0.0632242;0.0650862
81;calc total;1;6.40415;6.40415;6.40415
81;total;1;11.1322;11.1322;11.1322
57;initialize;1;3.89905;3.89905;3.89905
57;async;100;0.00565113;0.00276875;0.0066723
57;inner;100;0.0477968;0.0472612;0.0515023
57;wait;100;2.19723e-05;1.6593e-05;6.504e-05
57;boundary;100;0.0104412;0.00990453;0.0111815
57;calc iter;100;0.0639126;0.0618685;0.0651892
57;calc total;1;6.40415;6.40415;6.40415
57;total;1;11.12;11.12;11.12
105;initialize;1;3.99772;3.99772;3.99772
105;async;100;0.00525259;0.00268889;0.00681508
105;inner;100;0.047768;0.0458584;0.0526698
105;wait;100;2.57447e-05;1.8381e-05;5.3365e-05
105;boundary;100;0.0108617;0.0102212;0.0137782
105;calc iter;100;0.0639091;0.0622441;0.0662546
105;calc total;1;6.40415;6.40415;6.40415
105;total;1;11.2188;11.2188;11.2188
34;initialize;1;3.91719;3.91719;3.91719
34;async;100;0.00585596;0.0026904;0.00645775
34;inner;100;0.0464259;0.0460342;0.0510143
34;wait;100;3.38607e-05;2.1203e-05;6.659e-05
34;boundary;100;0.0116066;0.0104143;0.012588
34;calc iter;100;0.0639238;0.0622188;0.0648599
34;calc total;1;6.40416;6.40416;6.40416
34;total;1;11.1383;11.1383;11.1383
82;initialize;1;3.9199;3.9199;3.9199
82;async;100;0.00596292;0.00226688;0.00641563
82;inner;100;0.0464587;0.0460326;0.051702
82;wait;100;2.66355e-05;1.9357e-05;5.4883e-05
82;boundary;100;0.0115148;0.0103645;0.0117678
82;calc iter;100;0.063964;0.0616333;0.065997
82;calc total;1;6.40415;6.40415;6.40415
82;total;1;11.1322;11.1322;11.1322
58;initialize;1;3.89905;3.89905;3.89905
58;async;100;0.00475973;0.00251653;0.00582
58;inner;100;0.0474705;0.0457683;0.0517188
58;wait;100;3.62133e-05;1.8858e-05;6.7002e-05
58;boundary;100;0.0116034;0.0102802;0.0140193
58;calc iter;100;0.0638712;0.0615909;0.065654
58;calc total;1;6.40415;6.40415;6.40415
58;total;1;11.12;11.12;11.12
106;initialize;1;3.99982;3.99982;3.99982
106;async;100;0.00407322;0.00255592;0.00544969
106;inner;100;0.0469298;0.0454622;0.0525534
106;wait;100;4.21332e-05;2.4633e-05;6.081e-05
106;boundary;100;0.0128278;0.0102509;0.0142545
106;calc iter;100;0.0638744;0.0619335;0.0662438
106;calc total;1;6.40415;6.40415;6.40415
106;total;1;11.2209;11.2209;11.2209
35;initialize;1;3.91726;3.91726;3.91726
35;async;100;0.00451326;0.00263064;0.00506152
35;inner;100;0.0461727;0.0456914;0.0517474
35;wait;100;3.74455e-05;1.8581e-05;5.753e-05
35;boundary;100;0.0131797;0.0103784;0.014135
35;calc iter;100;0.0639045;0.0624618;0.0654931
35;calc total;1;6.40416;6.40416;6.40416
35;total;1;11.1383;11.1383;11.1383
83;initialize;1;3.91981;3.91981;3.91981
83;async;100;0.00416002;0.00242967;0.00453341
83;inner;100;0.0455916;0.0450573;0.0520146
83;wait;100;4.19465e-05;2.7028e-05;5.9263e-05
83;boundary;100;0.0141395;0.0103937;0.0145882
83;calc iter;100;0.0639343;0.0620564;0.065696
83;calc total;1;6.40415;6.40415;6.40415
83;total;1;11.1321;11.1321;11.1321
59;initialize;1;3.89899;3.89899;3.89899
59;async;100;0.00439028;0.00293138;0.00528779
59;inner;100;0.0469915;0.0463847;0.0512543
59;wait;100;4.13685e-05;1.904e-05;6.1256e-05
59;boundary;100;0.0124293;0.0103046;0.0132009
59;calc iter;100;0.0638534;0.0617484;0.0650096
59;calc total;1;6.40415;6.40415;6.40415
59;total;1;11.12;11.12;11.12
107;initialize;1;3.9846;3.9846;3.9846
107;async;100;0.0036585;0.00205042;0.00441925
107;inner;100;0.0482791;0.0473889;0.0527983
107;wait;100;3.85116e-05;1.9692e-05;5.4209e-05
107;boundary;100;0.0119015;0.0103466;0.0124617
107;calc iter;100;0.0638789;0.0622804;0.0664219
107;calc total;1;6.40415;6.40415;6.40415
107;total;1;11.2057;11.2057;11.2057
36;initialize;1;3.91723;3.91723;3.91723
36;async;100;0.00538816;0.00288183;0.00624258
36;inner;100;0.0474597;0.0468776;0.0505799
36;wait;100;3.19723e-05;2.2179e-05;5.8597e-05
36;boundary;100;0.0109637;0.0103095;0.0116942
36;calc iter;100;0.0638448;0.062401;0.0644222
36;calc total;1;6.40415;6.40415;6.40415
36;total;1;11.1383;11.1383;11.1383
84;initialize;1;3.9206;3.9206;3.9206
84;async;100;0.00518965;0.00244325;0.00669392
84;inner;100;0.0474557;0.0469279;0.0511288
84;wait;100;3.44347e-05;1.9203e-05;6.0765e-05
84;boundary;100;0.0111894;0.0103135;0.0119332
84;calc iter;100;0.0638702;0.061959;0.0649596
84;calc total;1;6.40415;6.40415;6.40415
84;total;1;11.133;11.133;11.133
60;initialize;1;3.89903;3.89903;3.89903
60;async;100;0.00550836;0.0033825;0.00809053
60;inner;100;0.0441686;0.0432145;0.0503078
60;wait;100;4.37275e-05;1.8228e-05;7.017e-05
60;boundary;100;0.0141477;0.0101869;0.0151303
60;calc iter;100;0.0638698;0.0625101;0.06562
60;calc total;1;6.40415;6.40415;6.40415
60;total;1;11.12;11.12;11.12
37;initialize;1;3.91728;3.91728;3.91728
37;async;100;0.00582958;0.00329892;0.00732062
37;inner;100;0.0476149;0.0469369;0.0506967
37;wait;100;2.50693e-05;1.7398e-05;4.8379e-05
37;boundary;100;0.010393;0.0100616;0.0105763
37;calc iter;100;0.0638638;0.0622727;0.0652381
37;calc total;1;6.40416;6.40416;6.40416
37;total;1;11.1383;11.1383;11.1383
85;initialize;1;3.92062;3.92062;3.92062
85;async;100;0.00591621;0.00248636;0.00893042
85;inner;100;0.0475078;0.0467621;0.0509842
85;wait;100;2.61779e-05;1.9094e-05;6.1176e-05
85;boundary;100;0.0104392;0.0101928;0.010684
85;calc iter;100;0.0638905;0.0623193;0.0660891
85;calc total;1;6.40415;6.40415;6.40415
85;total;1;11.1329;11.1329;11.1329
61;initialize;1;3.89935;3.89935;3.89935
61;async;100;0.00661747;0.00328706;0.00738818
61;inner;100;0.0445278;0.0439929;0.0498841
61;wait;100;3.62397e-05;1.9293e-05;9.2122e-05
61;boundary;100;0.012706;0.0104522;0.0130276
61;calc iter;100;0.0638891;0.0625208;0.0644718
61;calc total;1;6.40415;6.40415;6.40415
61;total;1;11.1203;11.1203;11.1203
38;initialize;1;3.91712;3.91712;3.91712
38;async;100;0.00599788;0.00329071;0.00795054
38;inner;100;0.0474766;0.0469027;0.0507275
38;wait;100;2.24681e-05;1.734e-05;0.000120979
38;boundary;100;0.01038;0.00994096;0.010799
38;calc iter;100;0.0638781;0.0619325;0.0660172
38;calc total;1;6.40415;6.40415;6.40415
38;total;1;11.1382;11.1382;11.1382
86;initialize;1;3.91978;3.91978;3.91978
86;async;100;0.00645904;0.00294586;0.00733507
86;inner;100;0.0470365;0.0464652;0.0508747
86;wait;100;2.34198e-05;1.6879e-05;5.594e-05
86;boundary;100;0.0103914;0.009899;0.0110547
86;calc iter;100;0.0639115;0.062439;0.0645539
86;calc total;1;6.40415;6.40415;6.40415
86;total;1;11.1321;11.1321;11.1321
62;initialize;1;3.89905;3.89905;3.89905
62;async;100;0.00771024;0.00267873;0.00899702
62;inner;100;0.0453513;0.0448679;0.0503707
62;wait;100;2.44708e-05;1.9115e-05;5.6544e-05
62;boundary;100;0.0108389;0.0104894;0.011082
62;calc iter;100;0.0639263;0.0620135;0.0651791
62;calc total;1;6.40415;6.40415;6.40415
62;total;1;11.12;11.12;11.12
39;initialize;1;3.91724;3.91724;3.91724
39;async;100;0.00539114;0.0017296;0.00638622
39;inner;100;0.048069;0.0473173;0.0516082
39;wait;100;2.16862e-05;1.6703e-05;4.1766e-05
39;boundary;100;0.0104128;0.00922465;0.0108457
39;calc iter;100;0.063896;0.061932;0.0656732
39;calc total;1;6.40416;6.40416;6.40416
39;total;1;11.1383;11.1383;11.1383
87;initialize;1;3.91956;3.91956;3.91956
87;async;100;0.00620143;0.00232983;0.00696987
87;inner;100;0.0473013;0.0466182;0.0514698
87;wait;100;2.12102e-05;1.7362e-05;4.6558e-05
87;boundary;100;0.0104008;0.00927202;0.0105936
87;calc iter;100;0.0639262;0.0620121;0.0651796
87;calc total;1;6.40415;6.40415;6.40415
87;total;1;11.1319;11.1319;11.1319
63;initialize;1;3.89909;3.89909;3.89909
63;async;100;0.00829608;0.00330369;0.00903811
63;inner;100;0.0451643;0.0445885;0.0505397
63;wait;100;2.02068e-05;1.6615e-05;5.0059e-05
63;boundary;100;0.0104705;0.0099952;0.0105898
63;calc iter;100;0.0639525;0.0628997;0.0656796
63;calc total;1;6.40415;6.40415;6.40415
63;total;1;11.12;11.12;11.12
40;initialize;1;3.91721;3.91721;3.91721
40;async;100;0.0049269;0.00184136;0.00581621
40;inner;100;0.0484243;0.0473044;0.051365
40;wait;100;2.40591e-05;1.7158e-05;4.5305e-05
40;boundary;100;0.0104904;0.00997139;0.0124896
40;calc iter;100;0.0638667;0.0618745;0.0651557
40;calc total;1;6.40415;6.40415;6.40415
40;total;1;11.1383;11.1383;11.1383
88;initialize;1;3.91961;3.91961;3.91961
88;async;100;0.00598741;0.00285063;0.00669478
88;inner;100;0.0474108;0.046522;0.0511411
88;wait;100;2.55369e-05;1.7591e-05;6.1962e-05
88;boundary;100;0.0104749;0.00997684;0.0117194
88;calc iter;100;0.0638996;0.0620866;0.0646116
88;calc total;1;6.40415;6.40415;6.40415
88;total;1;11.1319;11.1319;11.1319
64;initialize;1;3.89901;3.89901;3.89901
64;async;100;0.00716094;0.00323018;0.00794351
64;inner;100;0.044969;0.0443976;0.0502031
64;wait;100;3.13496e-05;1.9343e-05;5.8492e-05
64;boundary;100;0.0117387;0.0103494;0.0120302
64;calc iter;100;0.0639013;0.0620851;0.0644675
64;calc total;1;6.40416;6.40416;6.40416
64;total;1;11.12;11.12;11.12
41;initialize;1;3.91711;3.91711;3.91711
41;async;100;0.00537201;0.0031496;0.00644816
41;inner;100;0.0472591;0.0458769;0.0502769
41;wait;100;3.34319e-05;1.748e-05;6.6982e-05
41;boundary;100;0.0111787;0.0103897;0.0132638
41;calc iter;100;0.0638443;0.0625206;0.06447
41;calc total;1;6.40416;6.40416;6.40416
41;total;1;11.1382;11.1382;11.1382
89;initialize;1;3.92062;3.92062;3.92062
89;async;100;0.00536424;0.00254253;0.00621882
89;inner;100;0.0471931;0.0454102;0.0510464
89;wait;100;3.39518e-05;2.1603e-05;5.7824e-05
89;boundary;100;0.0112806;0.0102883;0.014054
89;calc iter;100;0.063873;0.0618692;0.0644299
89;calc total;1;6.40415;6.40415;6.40415
89;total;1;11.1329;11.1329;11.1329
65;initialize;1;3.89908;3.89908;3.89908
65;async;100;0.00563495;0.00325518;0.00627685
65;inner;100;0.0439954;0.0433317;0.0500682
65;wait;100;3.98108e-05;1.94e-05;6.6967e-05
65;boundary;100;0.0142;0.0103171;0.014755
65;calc iter;100;0.0638714;0.0624501;0.0644063
65;calc total;1;6.40416;6.40416;6.40416
65;total;1;11.12;11.12;11.12
42;initialize;1;3.91729;3.91729;3.91729
42;async;100;0.0065181;0.00311412;0.00856628
42;inner;100;0.0468077;0.0460236;0.049474
42;wait;100;2.7353e-05;1.7437e-05;7.1981e-05
42;boundary;100;0.010475;0.00997944;0.0114565
42;calc iter;100;0.0638295;0.0621512;0.0653227
42;calc total;1;6.40415;6.40415;6.40415
42;total;1;11.1383;11.1383;11.1383
90;initialize;1;3.92064;3.92064;3.92064
90;async;100;0.00663114;0.00293962;0.00887514
90;inner;100;0.0468297;0.0457649;0.0501311
90;wait;100;2.73168e-05;1.8052e-05;0.000104299
90;boundary;100;0.0103813;0.0100058;0.0110454
90;calc iter;100;0.0638705;0.0630222;0.0649656
90;calc total;1;6.40415;6.40415;6.40415
90;total;1;11.1329;11.1329;11.1329
66;initialize;1;3.89905;3.89905;3.89905
66;async;100;0.00717555;0.00328069;0.00833108
66;inner;100;0.0453277;0.0447269;0.0501708
66;wait;100;2.86009e-05;2.0186e-05;5.4565e-05
66;boundary;100;0.0113741;0.0101733;0.0116829
66;calc iter;100;0.0639072;0.0626737;0.0654736
66;calc total;1;6.40416;6.40416;6.40416
66;total;1;11.12;11.12;11.12
43;initialize;1;3.9179;3.9179;3.9179
43;async;100;0.00754867;0.00314557;0.00935459
43;inner;100;0.0461725;0.045043;0.049598
43;wait;100;2.15106e-05;1.6134e-05;6.7983e-05
43;boundary;100;0.0101227;0.00976967;0.0106152
43;calc iter;100;0.0638665;0.0625255;0.0653497
43;calc total;1;6.40415;6.40415;6.40415
43;total;1;11.139;11.139;11.139
91;initialize;1;3.91978;3.91978;3.91978
91;async;100;0.00744834;0.00297966;0.00963449
91;inner;100;0.0462896;0.0449394;0.0502885
91;wait;100;2.1746e-05;1.7012e-05;7.7004e-05
91;boundary;100;0.0101391;0.00976195;0.0106282
91;calc iter;100;0.0639001;0.0625023;0.066016
91;calc total;1;6.40415;6.40415;6.40415
91;total;1;11.1321;11.1321;11.1321
67;initialize;1;3.89927;3.89927;3.89927
67;async;100;0.00818312;0.00324285;0.00919697
67;inner;100;0.0451923;0.0446988;0.0502008
67;wait;100;2.22108e-05;1.8297e-05;5.6282e-05
67;boundary;100;0.0105414;0.0101621;0.0106895
67;calc iter;100;0.0639403;0.0624769;0.0646187
67;calc total;1;6.40416;6.40416;6.40416
67;total;1;11.1203;11.1203;11.1203
44;initialize;1;3.91728;3.91728;3.91728
44;async;100;0.00633707;0.00328096;0.00809286
44;inner;100;0.046712;0.0455795;0.0497784
44;wait;100;3.09567e-05;1.6552e-05;7.1589e-05
44;boundary;100;0.0107464;0.0100804;0.0116725
44;calc iter;100;0.0638276;0.0621215;0.065438
44;calc total;1;6.40415;6.40415;6.40415
44;total;1;11.1383;11.1383;11.1383
92;initialize;1;3.91978;3.91978;3.91978
92;async;100;0.00575006;0.00317189;0.00808994
92;inner;100;0.047381;0.046723;0.0507745
92;wait;100;3.25703e-05;1.7763e-05;5.9016e-05
92;boundary;100;0.0106994;0.0100769;0.0115658
92;calc iter;100;0.0638641;0.0623597;0.065161
92;calc total;1;6.40415;6.40415;6.40415
92;total;1;11.1321;11.1321;11.1321
68;initialize;1;3.89916;3.89916;3.89916
68;async;100;0.00900128;0.00338851;0.0101357
68;inner;100;0.0445457;0.0440232;0.0502966
68;wait;100;2.06801e-05;1.6328e-05;5.9511e-05
68;boundary;100;0.0104051;0.00908641;0.0105232
68;calc iter;100;0.0639744;0.0627931;0.0659612
68;calc total;1;6.40415;6.40415;6.40415
68;total;1;11.1201;11.1201;11.1201
45;initialize;1;3.91734;3.91734;3.91734
45;async;100;0.00624518;0.00316414;0.00712564
45;inner;100;0.0468277;0.0461289;0.0494307
45;wait;100;3.09617e-05;1.9771e-05;6.4739e-05
45;boundary;100;0.0107368;0.0101577;0.0117286
45;calc iter;100;0.0638418;0.0625703;0.0644158
45;calc total;1;6.40415;6.40415;6.40415
45;total;1;11.1384;11.1384;11.1384
93;initialize;1;3.91978;3.91978;3.91978
93;async;100;0.00589508;0.00302291;0.00665821
93;inner;100;0.0471161;0.0462333;0.0507509
93;wait;100;3.02755e-05;1.8448e-05;5.8453e-05
93;boundary;100;0.0108316;0.0100449;0.0120791
93;calc iter;100;0.0638744;0.0611899;0.0643382
93;calc total;1;6.40415;6.40415;6.40415
93;total;1;11.1321;11.1321;11.1321
69;initialize;1;3.89908;3.89908;3.89908
69;async;100;0.00954461;0.00329272;0.0101995
69;inner;100;0.0436593;0.043096;0.0501606
69;wait;100;1.91456e-05;1.622e-05;5.5452e-05
69;boundary;100;0.0107646;0.00832373;0.0110224
69;calc iter;100;0.0639891;0.0613853;0.066341
69;calc total;1;6.40416;6.40416;6.40416
69;total;1;11.1201;11.1201;11.1201
46;initialize;1;3.91765;3.91765;3.91765
46;async;100;0.00471767;0.00317012;0.00528333
46;inner;100;0.0476284;0.0471597;0.0508877
46;wait;100;4.06793e-05;2.0186e-05;6.6669e-05
46;boundary;100;0.0114421;0.010062;0.0120462
46;calc iter;100;0.0638303;0.0622238;0.0643419
46;calc total;1;6.40415;6.40415;6.40415
46;total;1;11.1387;11.1387;11.1387
94;initialize;1;3.91978;3.91978;3.91978
94;async;100;0.00361448;0.00251975;0.00431633
94;inner;100;0.0488225;0.048221;0.0518005
94;wait;100;3.86113e-05;1.7923e-05;6.0994e-05
94;boundary;100;0.0113856;0.0101581;0.0123398
94;calc iter;100;0.0638626;0.0618331;0.0651854
94;calc total;1;6.40415;6.40415;6.40415
94;total;1;11.1321;11.1321;11.1321
70;initialize;1;3.89903;3.89903;3.89903
70;async;100;0.00871081;0.00335262;0.00939812
70;inner;100;0.0447676;0.0441779;0.0498308
70;wait;100;2.04002e-05;1.6439e-05;8.1179e-05
70;boundary;100;0.0104536;0.00989618;0.0105488
70;calc iter;100;0.0639537;0.063012;0.0651652
70;calc total;1;6.40416;6.40416;6.40416
70;total;1;11.12;11.12;11.12
47;initialize;1;3.91711;3.91711;3.91711
47;async;100;0.00529255;0.00317895;0.00738582
47;inner;100;0.0461557;0.0449258;0.0493488
47;wait;100;4.14865e-05;1.9668e-05;7.7347e-05
47;boundary;100;0.0123199;0.0100825;0.0141506
47;calc iter;100;0.0638112;0.0621006;0.0647687
47;calc total;1;6.40415;6.40415;6.40415
47;total;1;11.1382;11.1382;11.1382
95;initialize;1;3.91962;3.91962;3.91962
95;async;100;0.00520275;0.00305333;0.00762154
95;inner;100;0.0461158;0.0450293;0.0502477
95;wait;100;4.05785e-05;2.1298e-05;6.7697e-05
95;boundary;100;0.0124806;0.0102151;0.0142405
95;calc iter;100;0.063841;0.0623404;0.0646115
95;calc total;1;6.40415;6.40415;6.40415
95;total;1;11.132;11.132;11.132
71;initialize;1;3.89907;3.89907;3.89907
71;async;100;0.00753794;0.0033612;0.00826385
71;inner;100;0.0449616;0.0444503;0.0500948
71;wait;100;2.70354e-05;1.8721e-05;5.3775e-05
71;boundary;100;0.0113841;0.0103301;0.0118031
71;calc iter;100;0.063912;0.0625441;0.0644188
71;calc total;1;6.40416;6.40416;6.40416
71;total;1;11.12;11.12;11.12
108;initialize;1;3.98802;3.98802;3.98802
108;async;100;0.00393447;0.00203769;0.00646581
108;inner;100;0.04773;0.0465765;0.0522991
108;wait;100;3.6483e-05;1.7817e-05;6.632e-05
108;boundary;100;0.0121535;0.0102908;0.0134817
108;calc iter;100;0.0638558;0.062439;0.0664647
108;calc total;1;6.40415;6.40415;6.40415
108;total;1;11.2091;11.2091;11.2091
144;initialize;1;3.90677;3.90677;3.90677
144;async;100;0.00641009;0.002885;0.00724977
144;inner;100;0.0471417;0.0465847;0.051556
144;wait;100;1.93064e-05;1.6026e-05;5.3047e-05
144;boundary;100;0.0103038;0.00989353;0.0105295
144;calc iter;100;0.0638763;0.0629541;0.0653977
144;calc total;1;6.40416;6.40416;6.40416
144;total;1;11.1284;11.1284;11.1284
120;initialize;1;3.91013;3.91013;3.91013
120;async;100;0.0057847;0.00293517;0.0075681
120;inner;100;0.0468863;0.0464757;0.0511582
120;wait;100;3.01193e-05;1.7077e-05;6.6949e-05
120;boundary;100;0.0112045;0.0102863;0.0116988
120;calc iter;100;0.0639067;0.0628692;0.0658608
120;calc total;1;6.40415;6.40415;6.40415
120;total;1;11.1313;11.1313;11.1313
168;initialize;1;3.95245;3.95245;3.95245
168;async;100;0.00504299;0.00329717;0.00624688
168;inner;100;0.0477609;0.0463119;0.0515382
168;wait;100;2.50865e-05;1.597e-05;6.4549e-05
168;boundary;100;0.0110271;0.0104146;0.0114479
168;calc iter;100;0.0638575;0.0629139;0.065919
168;calc total;1;6.40416;6.40416;6.40416
168;total;1;11.1737;11.1737;11.1737
109;initialize;1;4.00474;4.00474;4.00474
109;async;100;0.00484807;0.00228452;0.00543325
109;inner;100;0.0475488;0.0465956;0.0515058
109;wait;100;3.45317e-05;1.8934e-05;6.526e-05
109;boundary;100;0.0114358;0.0102948;0.0121492
109;calc iter;100;0.0638686;0.0628557;0.0651974
109;calc total;1;6.40416;6.40416;6.40416
109;total;1;11.2258;11.2258;11.2258
145;initialize;1;3.90678;3.90678;3.90678
145;async;100;0.0065313;0.0033318;0.00725678
145;inner;100;0.0465759;0.0459246;0.0515007
145;wait;100;1.8129e-05;1.5261e-05;6.0232e-05
145;boundary;100;0.0107641;0.00941512;0.0112667
145;calc iter;100;0.063891;0.0628045;0.0652997
145;calc total;1;6.40416;6.40416;6.40416
145;total;1;11.1284;11.1284;11.1284
121;initialize;1;3.9104;3.9104;3.9104
121;async;100;0.00644017;0.00306186;0.00742454
121;inner;100;0.0469817;0.0465199;0.0509577
121;wait;100;2.19814e-05;1.7e-05;7.3096e-05
121;boundary;100;0.0104933;0.0101264;0.010781
121;calc iter;100;0.0639384;0.062993;0.0645877
121;calc total;1;6.40415;6.40415;6.40415
121;total;1;11.1315;11.1315;11.1315
169;initialize;1;3.95968;3.95968;3.95968
169;async;100;0.0058428;0.00294862;0.00740459
169;inner;100;0.047574;0.0470256;0.0512005
169;wait;100;2.09108e-05;1.7626e-05;7.0787e-05
169;boundary;100;0.0104457;0.0101254;0.010643
169;calc iter;100;0.0638863;0.0625094;0.0651606
169;calc total;1;6.40416;6.40416;6.40416
169;total;1;11.1809;11.1809;11.1809
110;initialize;1;3.99474;3.99474;3.99474
110;async;100;0.00617123;0.00305125;0.00795058
110;inner;100;0.0470211;0.0462497;0.0504372
110;wait;100;2.76122e-05;1.8797e-05;0.000114239
110;boundary;100;0.0106757;0.0102384;0.0124747
110;calc iter;100;0.0638968;0.0623082;0.0650569
110;calc total;1;6.40415;6.40415;6.40415
110;total;1;11.2158;11.2158;11.2158
146;initialize;1;3.90683;3.90683;3.90683
146;async;100;0.0058012;0.00271739;0.00670632
146;inner;100;0.047704;0.0472034;0.0515386
146;wait;100;1.94759e-05;1.6697e-05;5.6599e-05
146;boundary;100;0.0103393;0.0100706;0.0104693
146;calc iter;100;0.0638651;0.0625532;0.0656282
146;calc total;1;6.40416;6.40416;6.40416
146;total;1;11.1284;11.1284;11.1284
122;initialize;1;3.91005;3.91005;3.91005
122;async;100;0.00667526;0.00295589;0.00763729
122;inner;100;0.0466452;0.0460745;0.0516326
122;wait;100;1.88072e-05;1.5715e-05;5.2008e-05
122;boundary;100;0.0106251;0.00935109;0.010842
122;calc iter;100;0.063966;0.0627015;0.0652341
122;calc total;1;6.40415;6.40415;6.40415
122;total;1;11.1311;11.1311;11.1311
170;initialize;1;3.95819;3.95819;3.95819
170;async;100;0.00573983;0.00287488;0.00713043
170;inner;100;0.0475677;0.0468453;0.0518728
170;wait;100;2.12911e-05;1.6155e-05;5.3677e-05
170;boundary;100;0.0105806;0.00964196;0.0110141
170;calc iter;100;0.0639108;0.0624034;0.0657615
170;calc total;1;6.40416;6.40416;6.40416
170;total;1;11.1794;11.1794;11.1794
111;initialize;1;3.99474;3.99474;3.99474
111;async;100;0.00519214;0.00202045;0.00681816
111;inner;100;0.048119;0.0472523;0.0523087
111;wait;100;1.95649e-05;1.6858e-05;4.3946e-05
111;boundary;100;0.0105963;0.00971081;0.010873
111;calc iter;100;0.0639284;0.0621738;0.0660003
111;calc total;1;6.40415;6.40415;6.40415
111;total;1;11.2158;11.2158;11.2158
192;initialize;1;3.98451;3.98451;3.98451
192;async;100;0.00556866;0.00293619;0.00730161
192;inner;100;0.0478787;0.046864;0.0509992
192;wait;100;2.00255e-05;1.5571e-05;9.6915e-05
192;boundary;100;0.0103613;0.00995421;0.010571
192;calc iter;100;0.0638301;0.062312;0.065127
192;calc total;1;6.40416;6.40416;6.40416
192;total;1;11.2056;11.2056;11.2056
147;initialize;1;3.90685;3.90685;3.90685
147;async;100;0.00492889;0.0026414;0.00563249
147;inner;100;0.0479536;0.0473276;0.0516118
147;wait;100;3.09303e-05;2.2927e-05;6.1669e-05
147;boundary;100;0.0109232;0.010242;0.0115733
147;calc iter;100;0.0638378;0.0625763;0.0654645
147;calc total;1;6.40416;6.40416;6.40416
147;total;1;11.1284;11.1284;11.1284
123;initialize;1;3.91051;3.91051;3.91051
123;async;100;0.00680192;0.00300564;0.00741637
123;inner;100;0.0459831;0.045348;0.0511179
123;wait;100;1.96837e-05;1.6566e-05;6.6105e-05
123;boundary;100;0.0111695;0.00871264;0.0116221
123;calc iter;100;0.063976;0.0612728;0.0653944
123;calc total;1;6.40415;6.40415;6.40415
123;total;1;11.1316;11.1316;11.1316
171;initialize;1;3.94442;3.94442;3.94442
171;async;100;0.00580887;0.00273578;0.00716998
171;inner;100;0.04702;0.0462159;0.0517774
171;wait;100;1.96333e-05;1.5814e-05;5.0755e-05
171;boundary;100;0.0110698;0.00909436;0.0116366
171;calc iter;100;0.0639197;0.0619234;0.0659442
171;calc total;1;6.40416;6.40416;6.40416
171;total;1;11.1656;11.1656;11.1656
112;initialize;1;4.00604;4.00604;4.00604
112;async;100;0.00600746;0.00309482;0.00767528
112;inner;100;0.0469516;0.0461991;0.0509754
112;wait;100;2.91998e-05;1.7832e-05;6.7399e-05
112;boundary;100;0.0108973;0.0103651;0.0125937
112;calc iter;100;0.0638869;0.0626031;0.0647993
112;calc total;1;6.40415;6.40415;6.40415
112;total;1;11.2272;11.2272;11.2272
193;initialize;1;3.99405;3.99405;3.99405
193;async;100;0.00495848;0.00236504;0.00601974
193;inner;100;0.048117;0.0473086;0.0517291
193;wait;100;1.88504e-05;1.6405e-05;5.1206e-05
193;boundary;100;0.0107445;0.00971677;0.0115012
193;calc iter;100;0.0638401;0.0623911;0.0657441
193;calc total;1;6.40416;6.40416;6.40416
193;total;1;11.2151;11.2151;11.2151
148;initialize;1;3.90681;3.90681;3.90681
148;async;100;0.00490587;0.00268161;0.00557708
148;inner;100;0.0475798;0.0469303;0.051424
148;wait;100;3.57031e-05;2.4459e-05;7.0125e-05
148;boundary;100;0.0113061;0.0103419;0.0119264
148;calc iter;100;0.0638289;0.0626737;0.0652134
148;calc total;1;6.40416;6.40416;6.40416
148;total;1;11.1284;11.1284;11.1284
124;initialize;1;3.9101;3.9101;3.9101
124;async;100;0.00660658;0.00278279;0.00728717
124;inner;100;0.046945;0.0463701;0.0514064
124;wait;100;2.04354e-05;1.6626e-05;5.0861e-05
124;boundary;100;0.0103764;0.00986337;0.0105458
124;calc iter;100;0.06395;0.0632907;0.0650576
124;calc total;1;6.40415;6.40415;6.40415
124;total;1;11.1312;11.1312;11.1312
172;initialize;1;3.96068;3.96068;3.96068
172;async;100;0.00571687;0.00282738;0.00692
172;inner;100;0.0478099;0.04712;0.0517151
172;wait;100;2.14359e-05;1.6091e-05;4.7006e-05
172;boundary;100;0.0103452;0.0099433;0.0105806
172;calc iter;100;0.0638947;0.0626096;0.0653538
172;calc total;1;6.40416;6.40416;6.40416
172;total;1;11.1819;11.1819;11.1819
113;initialize;1;3.99479;3.99479;3.99479
113;async;100;0.00382159;0.00233266;0.00538226
113;inner;100;0.0475843;0.0465783;0.0514366
113;wait;100;4.09908e-05;2.2138e-05;6.2116e-05
113;boundary;100;0.0124065;0.0101493;0.0132959
113;calc iter;100;0.0638548;0.062509;0.0649735
113;calc total;1;6.40415;6.40415;6.40415
113;total;1;11.2159;11.2159;11.2159
194;initialize;1;3.97941;3.97941;3.97941
194;async;100;0.00504136;0.0030719;0.00638522
194;inner;100;0.0483316;0.047483;0.0514482
194;wait;100;1.88691e-05;1.5197e-05;4.757e-05
194;boundary;100;0.0104255;0.0100626;0.0109038
194;calc iter;100;0.0638186;0.0628431;0.0650714
194;calc total;1;6.40416;6.40416;6.40416
194;total;1;11.2005;11.2005;11.2005
149;initialize;1;3.90686;3.90686;3.90686
149;async;100;0.00545678;0.00276307;0.00645173
149;inner;100;0.0480221;0.0473589;0.0515805
149;wait;100;2.13066e-05;1.5973e-05;5.5404e-05
149;boundary;100;0.0103544;0.0100828;0.0107353
149;calc iter;100;0.063856;0.0625326;0.0652169
149;calc total;1;6.40416;6.40416;6.40416
149;total;1;11.1284;11.1284;11.1284
125;initialize;1;3.91053;3.91053;3.91053
125;async;100;0.00573126;0.00278652;0.00712948
125;inner;100;0.0472056;0.0465527;0.0512845
125;wait;100;2.75543e-05;1.7301e-05;5.7224e-05
125;boundary;100;0.0109464;0.010193;0.0113002
125;calc iter;100;0.0639119;0.0628818;0.0655585
125;calc total;1;6.40415;6.40415;6.40415
125;total;1;11.1316;11.1316;11.1316
173;initialize;1;3.9525;3.9525;3.9525
173;async;100;0.00542895;0.00314664;0.00783924
173;inner;100;0.0476227;0.0466964;0.0511815
173;wait;100;2.524e-05;1.8045e-05;6.5762e-05
173;boundary;100;0.0107814;0.0102636;0.0111876
173;calc iter;100;0.0638596;0.0627534;0.0662743
173;calc total;1;6.40416;6.40416;6.40416
173;total;1;11.1737;11.1737;11.1737
114;initialize;1;3.98985;3.98985;3.98985
114;async;100;0.0055627;0.00311247;0.00866827
114;inner;100;0.0466034;0.0458624;0.0505863
114;wait;100;3.23686e-05;1.6071e-05;6.8046e-05
114;boundary;100;0.0116662;0.0101927;0.0132308
114;calc iter;100;0.0638658;0.062597;0.0664869
114;calc total;1;6.40415;6.40415;6.40415
114;total;1;11.211;11.211;11.211
195;initialize;1;3.99406;3.99406;3.99406
195;async;100;0.00443394;0.00273462;0.00510508
195;inner;100;0.0485881;0.0481635;0.0514115
195;wait;100;2.912e-05;1.789e-05;6.0658e-05
195;boundary;100;0.010741;0.010309;0.011009
195;calc iter;100;0.0637934;0.0627225;0.0650012
195;calc total;1;6.40416;6.40416;6.40416
195;total;1;11.2151;11.2151;11.2151
150;initialize;1;3.90698;3.90698;3.90698
150;async;100;0.00533704;0.00328779;0.00682794
150;inner;100;0.0478615;0.0470949;0.0514216
150;wait;100;2.4244e-05;1.6393e-05;6.3817e-05
150;boundary;100;0.0106157;0.010128;0.0108853
150;calc iter;100;0.0638395;0.0624311;0.0651546
150;calc total;1;6.40416;6.40416;6.40416
150;total;1;11.1285;11.1285;11.1285
126;initialize;1;3.91017;3.91017;3.91017
126;async;100;0.00446516;0.0027823;0.00558741
126;inner;100;0.0458989;0.0450918;0.0509416
126;wait;100;4.03294e-05;2.1363e-05;8.7445e-05
126;boundary;100;0.0134748;0.0103849;0.0142705
126;calc iter;100;0.0638803;0.0624262;0.0644888
126;calc total;1;6.40415;6.40415;6.40415
126;total;1;11.1313;11.1313;11.1313
174;initialize;1;3.94645;3.94645;3.94645
174;async;100;0.00459237;0.00284808;0.00627917
174;inner;100;0.0468825;0.0461357;0.0509312
174;wait;100;3.6461e-05;1.8693e-05;7.1098e-05
174;boundary;100;0.0123248;0.0103711;0.0133648
174;calc iter;100;0.0638372;0.0630691;0.0646124
174;calc total;1;6.40416;6.40416;6.40416
174;total;1;11.1677;11.1677;11.1677
115;initialize;1;4.0048;4.0048;4.0048
115;async;100;0.00532547;0.0022434;0.00646998
115;inner;100;0.0480171;0.0471631;0.0517118
115;wait;100;2.34969e-05;1.8156e-05;5.9493e-05
115;boundary;100;0.0105319;0.0102385;0.010808
115;calc iter;100;0.063899;0.0626716;0.0652292
115;calc total;1;6.40415;6.40415;6.40415
115;total;1;11.2259;11.2259;11.2259
196;initialize;1;3.99612;3.99612;3.99612
196;async;100;0.00413098;0.00260773;0.00656523
196;inner;100;0.0485189;0.047777;0.0514423
196;wait;100;3.60768e-05;1.9137e-05;5.6993e-05
196;boundary;100;0.011101;0.0101846;0.0120557
196;calc iter;100;0.0637882;0.0619745;0.0654112
196;calc total;1;6.40416;6.40416;6.40416
196;total;1;11.2172;11.2172;11.2172
151;initialize;1;3.90692;3.90692;3.90692
151;async;100;0.00473983;0.00277916;0.00553023
151;inner;100;0.0487851;0.0481654;0.0521693
151;wait;100;1.92601e-05;1.6092e-05;5.5358e-05
151;boundary;100;0.010316;0.010034;0.010441
151;calc iter;100;0.0638614;0.0622833;0.0660798
151;calc total;1;6.40416;6.40416;6.40416
151;total;1;11.1285;11.1285;11.1285
127;initialize;1;3.91023;3.91023;3.91023
127;async;100;0.00514836;0.00275333;0.00651276
127;inner;100;0.0470493;0.0464967;0.0514143
127;wait;100;3.3453e-05;2.1524e-05;5.2536e-05
127;boundary;100;0.0116677;0.0101931;0.0121705
127;calc iter;100;0.0639002;0.0624108;0.0650524
127;calc total;1;6.40415;6.40415;6.40415
127;total;1;11.1313;11.1313;11.1313
175;initialize;1;3.95843;3.95843;3.95843
175;async;100;0.00483304;0.00293458;0.00596895
175;inner;100;0.0473193;0.0468651;0.0509219
175;wait;100;3.56686e-05;2.5346e-05;8.4497e-05
175;boundary;100;0.01166;0.0105271;0.0125595
175;calc iter;100;0.0638492;0.0624428;0.0649702
175;calc total;1;6.40416;6.40416;6.40416
175;total;1;11.1796;11.1796;11.1796
116;initialize;1;3.98444;3.98444;3.98444
116;async;100;0.00686453;0.00312188;0.00829764
116;inner;100;0.0465747;0.0456046;0.0512402
116;wait;100;2.19258e-05;1.7707e-05;6.6513e-05
116;boundary;100;0.0104625;0.00975011;0.0106682
116;calc iter;100;0.0639251;0.0621614;0.0649085
116;calc total;1;6.40415;6.40415;6.40415
116;total;1;11.2055;11.2055;11.2055
197;initialize;1;3.99241;3.99241;3.99241
197;async;100;0.0046517;0.00303874;0.00648019
197;inner;100;0.0487119;0.0480082;0.0514566
197;wait;100;2.24495e-05;1.6526e-05;5.1279e-05
197;boundary;100;0.010421;0.0101535;0.0110666
197;calc iter;100;0.0638082;0.0622119;0.0652662
197;calc total;1;6.40416;6.40416;6.40416
197;total;1;11.2134;11.2134;11.2134
152;initialize;1;3.9068;3.9068;3.9068
152;async;100;0.00476747;0.00271918;0.00609085
152;inner;100;0.0479703;0.0472987;0.0517688
152;wait;100;3.26071e-05;1.8894e-05;5.7243e-05
152;boundary;100;0.0110633;0.0101868;0.0115083
152;calc iter;100;0.0638347;0.0622787;0.0656227
152;calc total;1;6.40416;6.40416;6.40416
152;total;1;11.1284;11.1284;11.1284
128;initialize;1;3.91021;3.91021;3.91021
128;async;100;0.00580323;0.00277498;0.00678601
128;inner;100;0.0471857;0.0468028;0.0510518
128;wait;100;2.52657e-05;1.7842e-05;7.3728e-05
128;boundary;100;0.010906;0.0102554;0.011715
128;calc iter;100;0.0639213;0.0621089;0.0648148
128;calc total;1;6.40416;6.40416;6.40416
128;total;1;11.1313;11.1313;11.1313
176;initialize;1;3.94458;3.94458;3.94458
176;async;100;0.00488888;0.00249993;0.00598866
176;inner;100;0.0478934;0.0466035;0.0516856
176;wait;100;2.80523e-05;2.1055e-05;5.8345e-05
176;boundary;100;0.0110581;0.0102929;0.013673
176;calc iter;100;0.0638696;0.0622682;0.0654027
176;calc total;1;6.40416;6.40416;6.40416
176;total;1;11.1658;11.1658;11.1658
117;initialize;1;4.00607;4.00607;4.00607
117;async;100;0.00730578;0.0030484;0.00869179
117;inner;100;0.04582;0.0447433;0.050654
117;wait;100;2.02551e-05;1.6513e-05;7.5647e-05
117;boundary;100;0.0107955;0.00883657;0.01118
117;calc iter;100;0.0639432;0.0623474;0.0660816
117;calc total;1;6.40415;6.40415;6.40415
117;total;1;11.2271;11.2271;11.2271
198;initialize;1;3.99376;3.99376;3.99376
198;async;100;0.00477146;0.00304916;0.00559793
198;inner;100;0.0483911;0.0478433;0.0512236
198;wait;100;2.62264e-05;1.5591e-05;6.5511e-05
198;boundary;100;0.0106023;0.0101806;0.0109061
198;calc iter;100;0.0637921;0.0629573;0.0648083
198;calc total;1;6.40416;6.40416;6.40416
198;total;1;11.2148;11.2148;11.2148
153;initialize;1;3.9068;3.9068;3.9068
153;async;100;0.00507317;0.00256667;0.00661027
153;inner;100;0.0480555;0.0466626;0.0512048
153;wait;100;2.57145e-05;1.694e-05;7.6737e-05
153;boundary;100;0.0106961;0.0102772;0.0130995
153;calc iter;100;0.0638516;0.0623717;0.0651426
153;calc total;1;6.40416;6.40416;6.40416
153;total;1;11.1284;11.1284;11.1284
129;initialize;1;3.91009;3.91009;3.91009
129;async;100;0.00578394;0.00271474;0.0065369
129;inner;100;0.0476557;0.0470565;0.0517623
129;wait;100;2.05614e-05;1.6311e-05;5.942e-05
129;boundary;100;0.0104775;0.0100964;0.0107603
129;calc iter;100;0.0639388;0.0625539;0.0653628
129;calc total;1;6.40417;6.40417;6.40417
129;total;1;11.1312;11.1312;11.1312
177;initialize;1;3.9611;3.9611;3.9611
177;async;100;0.00557159;0.00274021;0.00665793
177;inner;100;0.0475541;0.046729;0.0511091
177;wait;100;2.60049e-05;1.7508e-05;6.7507e-05
177;boundary;100;0.0107259;0.0102287;0.0127107
177;calc iter;100;0.0638789;0.0624073;0.0649507
177;calc total;1;6.40416;6.40416;6.40416
177;total;1;11.1823;11.1823;11.1823
118;initialize;1;3.98996;3.98996;3.98996
118;async;100;0.0061828;0.00313274;0.00764411
118;inner;100;0.0471873;0.0463402;0.0512954
118;wait;100;2.25891e-05;1.7533e-05;6.1506e-05
118;boundary;100;0.0105145;0.010169;0.0115538
118;calc iter;100;0.0639084;0.0627429;0.0649591
118;calc total;1;6.40415;6.40415;6.40415
118;total;1;11.211;11.211;11.211
154;initialize;1;3.90698;3.90698;3.90698
154;async;100;0.0044961;0.00314596;0.00534017
154;inner;100;0.0473909;0.0464997;0.0510101
154;wait;100;3.90593e-05;2.1467e-05;8.428e-05
154;boundary;100;0.0119013;0.0102752;0.0128899
154;calc iter;100;0.0638287;0.0625382;0.0650626
154;calc total;1;6.40416;6.40416;6.40416
154;total;1;11.1285;11.1285;11.1285
130;initialize;1;3.91014;3.91014;3.91014
130;async;100;0.00535281;0.00279537;0.00618831
130;inner;100;0.0470116;0.046436;0.0512021
130;wait;100;2.98268e-05;1.7809e-05;5.622e-05
130;boundary;100;0.0115138;0.010312;0.0133354
130;calc iter;100;0.0639093;0.06233;0.0649732
130;calc total;1;6.40416;6.40416;6.40416
130;total;1;11.1312;11.1312;11.1312
178;initialize;1;3.96099;3.96099;3.96099
178;async;100;0.00481491;0.00284402;0.00585415
178;inner;100;0.0475778;0.046992;0.0512182
178;wait;100;3.28922e-05;2.1017e-05;5.4524e-05
178;boundary;100;0.0114298;0.0102993;0.01304
178;calc iter;100;0.0638564;0.0623976;0.0650998
178;calc total;1;6.40416;6.40416;6.40416
178;total;1;11.1822;11.1822;11.1822
119;initialize;1;3.9844;3.9844;3.9844
119;async;100;0.00529593;0.00308367;0.00683813
119;inner;100;0.0470171;0.0463223;0.0510782
119;wait;100;3.36305e-05;1.9163e-05;6.6361e-05
119;boundary;100;0.0115246;0.0102881;0.0122125
119;calc iter;100;0.0638725;0.0628202;0.0656695
119;calc total;1;6.40415;6.40415;6.40415
119;total;1;11.2055;11.2055;11.2055
155;initialize;1;3.90704;3.90704;3.90704
155;async;100;0.00468778;0.00267399;0.00558674
155;inner;100;0.0478008;0.047248;0.0517528
155;wait;100;3.71986e-05;2.2097e-05;5.7834e-05
155;boundary;100;0.011303;0.0102516;0.0117627
155;calc iter;100;0.0638298;0.0625885;0.0656628
155;calc total;1;6.40416;6.40416;6.40416
155;total;1;11.1286;11.1286;11.1286
131;initialize;1;3.91015;3.91015;3.91015
131;async;100;0.00415581;0.00223058;0.00470585
131;inner;100;0.0467461;0.0461872;0.0515941
131;wait;100;3.62128e-05;1.992e-05;5.7189e-05
131;boundary;100;0.0129507;0.0102603;0.0139952
131;calc iter;100;0.0638901;0.0620229;0.0654751
131;calc total;1;6.40417;6.40417;6.40417
131;total;1;11.1312;11.1312;11.1312
179;initialize;1;3.9591;3.9591;3.9591
179;async;100;0.00439612;0.00268741;0.00536761
179;inner;100;0.0474523;0.0468653;0.0513735
179;wait;100;3.6642e-05;2.0232e-05;5.563e-05
179;boundary;100;0.0119593;0.0103037;0.0134705
179;calc iter;100;0.0638455;0.0624141;0.0650494
179;calc total;1;6.40416;6.40416;6.40416
179;total;1;11.1803;11.1803;11.1803
156;initialize;1;3.90685;3.90685;3.90685
156;async;100;0.00462742;0.00315057;0.00826091
156;inner;100;0.0469707;0.045782;0.0512994
156;wait;100;3.50942e-05;1.6624e-05;7.3693e-05
156;boundary;100;0.0121741;0.010326;0.0135862
156;calc iter;100;0.0638087;0.0624032;0.0664654
156;calc total;1;6.40416;6.40416;6.40416
156;total;1;11.1284;11.1284;11.1284
132;initialize;1;3.91002;3.91002;3.91002
132;async;100;0.00566334;0.00239962;0.00687933
132;inner;100;0.0473903;0.0463118;0.0508694
132;wait;100;2.95401e-05;1.818e-05;5.2466e-05
132;boundary;100;0.010777;0.0102714;0.0113603
132;calc iter;100;0.0638614;0.0623064;0.0647939
132;calc total;1;6.40416;6.40416;6.40416
132;total;1;11.1311;11.1311;11.1311
180;initialize;1;3.94656;3.94656;3.94656
180;async;100;0.0051499;0.00264327;0.00757966
180;inner;100;0.048003;0.0473018;0.0511091
180;wait;100;2.93935e-05;1.9841e-05;5.5692e-05
180;boundary;100;0.0106288;0.010312;0.0109459
180;calc iter;100;0.0638125;0.0619;0.0658202
180;calc total;1;6.40416;6.40416;6.40416
180;total;1;11.1677;11.1677;11.1677
157;initialize;1;3.90686;3.90686;3.90686
157;async;100;0.0049244;0.00269694;0.00609047
157;inner;100;0.0473772;0.0463306;0.0513485
157;wait;100;3.49974e-05;1.8675e-05;6.4255e-05
157;boundary;100;0.0114815;0.0104398;0.0124806
157;calc iter;100;0.0638193;0.0627639;0.0650632
157;calc total;1;6.40416;6.40416;6.40416
157;total;1;11.1284;11.1284;11.1284
133;initialize;1;3.91023;3.91023;3.91023
133;async;100;0.00674954;0.00302242;0.00828279
133;inner;100;0.0467736;0.0457225;0.0506685
133;wait;100;2.09341e-05;1.6643e-05;5.9533e-05
133;boundary;100;0.0103509;0.00992413;0.0105785
133;calc iter;100;0.0638965;0.0625657;0.0652077
133;calc total;1;6.40417;6.40417;6.40417
133;total;1;11.1313;11.1313;11.1313
181;initialize;1;3.95829;3.95829;3.95829
181;async;100;0.00557178;0.00252913;0.00786819
181;inner;100;0.0478906;0.0469906;0.0512965
199;initialize;1;3.97939;3.97939;3.97939
199;async;100;0.00444885;0.00243534;0.00574874
199;inner;100;0.0489692;0.0483698;0.0517057
199;wait;100;2.21277e-05;1.6472e-05;4.9296e-05
199;boundary;100;0.0103765;0.0100295;0.0109428
199;calc iter;100;0.0638177;0.062644;0.0653662
199;calc total;1;6.40416;6.40416;6.40416
199;total;1;11.2005;11.2005;11.2005
158;initialize;1;3.90684;3.90684;3.90684
158;async;100;0.00559079;0.0025191;0.0075677
158;inner;100;0.0473776;0.046358;0.0509644
158;wait;100;2.51601e-05;1.8797e-05;7.4892e-05
158;boundary;100;0.0108619;0.0102187;0.0136455
158;calc iter;100;0.0638567;0.0619087;0.0656079
158;calc total;1;6.40416;6.40416;6.40416
158;total;1;11.1284;11.1284;11.1284
134;initialize;1;3.91003;3.91003;3.91003
134;async;100;0.00574246;0.00269015;0.00721137
134;inner;100;0.0471779;0.0461973;0.0507234
134;wait;100;2.93456e-05;2.1501e-05;6.0887e-05
134;boundary;100;0.0109139;0.0104271;0.0116239
134;calc iter;100;0.0638647;0.062407;0.0646113
134;calc total;1;6.40416;6.40416;6.40416
134;total;1;11.1311;11.1311;11.1311
181;wait;100;2.05386e-05;1.6796e-05;4.7385e-05
181;boundary;100;0.0103604;0.00998129;0.0105545
181;calc iter;100;0.0638446;0.0625171;0.0652981
181;calc total;1;6.40416;6.40416;6.40416
181;total;1;11.1795;11.1795;11.1795
159;initialize;1;3.9068;3.9068;3.9068
159;async;100;0.00587327;0.00252327;0.0081214
159;inner;100;0.0473437;0.0462118;0.0513698
159;wait;100;2.45711e-05;1.7712e-05;5.4645e-05
159;boundary;100;0.0106334;0.00971935;0.0136685
159;calc iter;100;0.0638765;0.062255;0.0651852
159;calc total;1;6.40416;6.40416;6.40416
159;total;1;11.1284;11.1284;11.1284
135;initialize;1;3.91004;3.91004;3.91004
135;async;100;0.00588968;0.00314058;0.00646993
135;inner;100;0.0471163;0.0455883;0.0504352
135;wait;100;2.87565e-05;1.8874e-05;5.9647e-05
135;boundary;100;0.010842;0.0102174;0.0129646
135;calc iter;100;0.0638779;0.0624203;0.0644499
135;calc total;1;6.40417;6.40417;6.40417
135;total;1;11.1311;11.1311;11.1311
182;initialize;1;3.94241;3.94241;3.94241
182;async;100;0.00492051;0.00260818;0.00716802
182;inner;100;0.0482137;0.0473359;0.051059
182;wait;100;2.81018e-05;2.0304e-05;5.2963e-05
182;boundary;100;0.0106553;0.0103006;0.0110784
182;calc iter;100;0.0638188;0.0621579;0.0657841
182;calc total;1;6.40416;6.40416;6.40416
182;total;1;11.1636;11.1636;11.1636
160;initialize;1;3.90686;3.90686;3.90686
160;async;100;0.00523571;0.00248619;0.00706877
160;inner;100;0.047359;0.0464789;0.0513759
160;wait;100;2.9426e-05;1.7889e-05;5.6707e-05
160;boundary;100;0.0112048;0.0102133;0.0128369
160;calc iter;100;0.0638301;0.0621031;0.0653244
160;calc total;1;6.40416;6.40416;6.40416
160;total;1;11.1285;11.1285;11.1285
136;initialize;1;3.91052;3.91052;3.91052
136;async;100;0.00493729;0.00279649;0.00579142
136;inner;100;0.0469472;0.0449559;0.0507183
136;wait;100;3.83613e-05;2.0106e-05;5.4719e-05
136;boundary;100;0.0119304;0.010234;0.0144108
136;calc iter;100;0.0638546;0.0622779;0.0644698
136;calc total;1;6.40416;6.40416;6.40416
136;total;1;11.1316;11.1316;11.1316
183;initialize;1;3.95696;3.95696;3.95696
183;async;100;0.0051177;0.00245713;0.00607616
183;inner;100;0.0479935;0.0469174;0.0510975
183;wait;100;2.6843e-05;1.8672e-05;5.1556e-05
183;boundary;100;0.01069;0.010192;0.0122712
183;calc iter;100;0.0638291;0.0616834;0.0649753
183;calc total;1;6.40416;6.40416;6.40416
183;total;1;11.1782;11.1782;11.1782
161;initialize;1;3.90683;3.90683;3.90683
161;async;100;0.00448287;0.00291753;0.00725354
161;inner;100;0.0468814;0.0457204;0.0508325
161;wait;100;4.06359e-05;2.0929e-05;0.000105256
161;boundary;100;0.0124022;0.0103494;0.0134431
161;calc iter;100;0.0638083;0.0625802;0.0655688
161;calc total;1;6.40417;6.40417;6.40417
161;total;1;11.1284;11.1284;11.1284
137;initialize;1;3.91056;3.91056;3.91056
137;async;100;0.00485451;0.00273963;0.00578599
137;inner;100;0.0464195;0.0455042;0.050451
137;wait;100;4.63272e-05;3.1804e-05;6.145e-05
137;boundary;100;0.0125201;0.0103543;0.0131134
137;calc iter;100;0.0638416;0.0620422;0.064433
137;calc total;1;6.40416;6.40416;6.40416
137;total;1;11.1316;11.1316;11.1316
184;initialize;1;3.94365;3.94365;3.94365
184;async;100;0.00435828;0.00187247;0.00527259
184;inner;100;0.0483268;0.0472625;0.0513935
184;wait;100;3.53667e-05;1.9477e-05;5.7487e-05
184;boundary;100;0.0110894;0.0103198;0.0121737
184;calc iter;100;0.0638111;0.0613182;0.0650485
184;calc total;1;6.40416;6.40416;6.40416
184;total;1;11.1648;11.1648;11.1648
162;initialize;1;3.90687;3.90687;3.90687
162;async;100;0.00427412;0.00257077;0.00657801
162;inner;100;0.0484788;0.0473939;0.0521121
162;wait;100;2.70319e-05;1.5621e-05;4.9289e-05
162;boundary;100;0.0110451;0.0102558;0.0117575
162;calc iter;100;0.0638265;0.0628345;0.0663155
162;calc total;1;6.40416;6.40416;6.40416
162;total;1;11.1285;11.1285;11.1285
138;initialize;1;3.91006;3.91006;3.91006
138;async;100;0.00773409;0.00318946;0.00870934
138;inner;100;0.0460675;0.0449544;0.0498915
138;wait;100;1.92375e-05;1.5996e-05;7.0469e-05
138;boundary;100;0.0100704;0.00970337;0.0102651
138;calc iter;100;0.0638923;0.063198;0.0650389
138;calc total;1;6.40416;6.40416;6.40416
138;total;1;11.1311;11.1311;11.1311
185;initialize;1;3.94365;3.94365;3.94365
185;async;100;0.00480313;0.00303883;0.00564404
185;inner;100;0.047094;0.0460862;0.0501493
185;wait;100;4.08789e-05;2.2967e-05;7.7992e-05
185;boundary;100;0.0118578;0.0105383;0.0130608
185;calc iter;100;0.0637969;0.0624116;0.0647131
185;calc total;1;6.40416;6.40416;6.40416
185;total;1;11.1648;11.1648;11.1648
163;initialize;1;3.90685;3.90685;3.90685
163;async;100;0.00601718;0.00326081;0.00769773
163;inner;100;0.0473846;0.0464437;0.0513935
163;wait;100;2.48677e-05;1.8164e-05;5.7894e-05
163;boundary;100;0.0104254;0.0101994;0.0107022
163;calc iter;100;0.0638532;0.0626391;0.0654436
163;calc total;1;6.40416;6.40416;6.40416
163;total;1;11.1284;11.1284;11.1284
139;initialize;1;3.91052;3.91052;3.91052
139;async;100;0.0079923;0.00291162;0.0090209
139;inner;100;0.0452891;0.0441903;0.0498861
139;wait;100;2.05794e-05;1.6603e-05;6.9688e-05
139;boundary;100;0.0106113;0.00874685;0.0110908
139;calc iter;100;0.063915;0.0620919;0.0659489
186;initialize;1;3.95124;3.95124;3.95124
186;async;100;0.00623607;0.00310142;0.0076137
186;inner;100;0.047514;0.0467119;0.0506266
186;wait;100;2.11272e-05;1.6159e-05;6.638e-05
186;boundary;100;0.0100682;0.00970478;0.0102075
186;calc iter;100;0.0638405;0.0628402;0.0647379
186;calc total;1;6.40416;6.40416;6.40416
186;total;1;11.1724;11.1724;11.1724
164;initialize;1;3.9068;3.9068;3.9068
164;async;100;0.00491815;0.00191398;0.00682794
164;inner;100;0.0482928;0.047124;0.0522935
164;wait;100;2.17452e-05;1.6953e-05;5.0589e-05
164;boundary;100;0.0106486;0.00949783;0.0112215
164;calc iter;100;0.0638825;0.0615345;0.0661515
164;calc total;1;6.40416;6.40416;6.40416
164;total;1;11.1284;11.1284;11.1284
139;calc total;1;6.40416;6.40416;6.40416
139;total;1;11.1316;11.1316;11.1316
187;initialize;1;3.94671;3.94671;3.94671
187;async;100;0.00732355;0.00305328;0.00930479
187;inner;100;0.0462011;0.0451098;0.0503589
187;wait;100;2.07233e-05;1.7697e-05;5.9903e-05
187;boundary;100;0.0103109;0.0093969;0.0110293
187;calc iter;100;0.0638577;0.0619209;0.0657741
187;calc total;1;6.40416;6.40416;6.40416
187;total;1;11.1679;11.1679;11.1679
165;initialize;1;3.90684;3.90684;3.90684
165;async;100;0.00630127;0.00303633;0.00851817
165;inner;100;0.0466342;0.0452613;0.0512364
165;wait;100;2.08613e-05;1.5954e-05;7.2104e-05
165;boundary;100;0.0109332;0.00915757;0.0116643
165;calc iter;100;0.0638911;0.0613898;0.065477
165;calc total;1;6.40417;6.40417;6.40417
165;total;1;11.1284;11.1284;11.1284
140;initialize;1;3.91055;3.91055;3.91055
140;async;100;0.00688364;0.0032279;0.00777761
140;inner;100;0.0467762;0.045733;0.050213
140;wait;100;2.18772e-05;1.7699e-05;5.7321e-05
140;boundary;100;0.0101976;0.0099177;0.010312
140;calc iter;100;0.0638806;0.063392;0.0643754
140;calc total;1;6.40416;6.40416;6.40416
140;total;1;11.1316;11.1316;11.1316
188;initialize;1;3.9499;3.9499;3.9499
188;async;100;0.00629218;0.00310485;0.00783756
188;inner;100;0.0472662;0.0464231;0.0502605
188;wait;100;2.18619e-05;1.8401e-05;6.6615e-05
188;boundary;100;0.0102428;0.0100348;0.0103501
188;calc iter;100;0.0638241;0.0623659;0.064768
188;calc total;1;6.40416;6.40416;6.40416
188;total;1;11.1711;11.1711;11.1711
166;initialize;1;3.90685;3.90685;3.90685
166;async;100;0.00529136;0.00217258;0.00729339
166;inner;100;0.0481104;0.0471477;0.0517343
166;wait;100;2.24747e-05;1.7885e-05;5.2702e-05
166;boundary;100;0.0104409;0.010045;0.0110481
166;calc iter;100;0.0638665;0.0619609;0.0657181
166;calc total;1;6.40416;6.40416;6.40416
166;total;1;11.1284;11.1284;11.1284
141;initialize;1;3.91028;3.91028;3.91028
141;async;100;0.00615379;0.00292357;0.00692474
141;inner;100;0.0464508;0.0455486;0.04979
141;wait;100;3.57261e-05;1.8993e-05;9.9507e-05
141;boundary;100;0.0112037;0.0100495;0.0116249
141;calc iter;100;0.0638453;0.0617921;0.0646359
141;calc total;1;6.40416;6.40416;6.40416
141;total;1;11.1314;11.1314;11.1314
189;initialize;1;3.95124;3.95124;3.95124
189;async;100;0.00564317;0.00301558;0.00681012
189;inner;100;0.047084;0.0465808;0.049748
189;wait;100;3.6539e-05;2.1661e-05;9.8148e-05
189;boundary;100;0.0110362;0.0100761;0.0116038
189;calc iter;100;0.0638011;0.0620314;0.0644414
189;calc total;1;6.40416;6.40416;6.40416
189;total;1;11.1724;11.1724;11.1724
167;initialize;1;3.90687;3.90687;3.90687
167;async;100;0.00510435;0.00326042;0.00805418
167;inner;100;0.0473324;0.0464532;0.051202
167;wait;100;3.29622e-05;1.7805e-05;7.3787e-05
167;boundary;100;0.0113515;0.010347;0.012141
167;calc iter;100;0.0638224;0.0625732;0.0662058
167;calc total;1;6.40416;6.40416;6.40416
167;total;1;11.1285;11.1285;11.1285
142;initialize;1;3.91051;3.91051;3.91051
142;async;100;0.00582737;0.0031638;0.00679834
142;inner;100;0.0463679;0.0454874;0.0499309
142;wait;100;3.92159e-05;1.8777e-05;7.173e-05
142;boundary;100;0.011607;0.010129;0.012216
142;calc iter;100;0.0638427;0.0620346;0.0644615
142;calc total;1;6.40416;6.40416;6.40416
142;total;1;11.1316;11.1316;11.1316
190;initialize;1;3.94453;3.94453;3.94453
190;async;100;0.00538089;0.0030756;0.00660945
190;inner;100;0.0468736;0.0463442;0.0499488
190;wait;100;4.12578e-05;2.0662e-05;7.6377e-05
190;boundary;100;0.011501;0.0103249;0.0123061
190;calc iter;100;0.0637978;0.0623755;0.0646562
190;calc total;1;6.40415;6.40415;6.40415
190;total;1;11.1657;11.1657;11.1657
143;initialize;1;3.91025;3.91025;3.91025
143;async;100;0.00676043;0.00296226;0.00786134
143;inner;100;0.0465738;0.0454668;0.0497828
143;wait;100;2.42363e-05;1.799e-05;7.5125e-05
143;boundary;100;0.0105032;0.0100613;0.0106484
143;calc iter;100;0.0638627;0.0630521;0.0646354
143;calc total;1;6.40416;6.40416;6.40416
143;total;1;11.1313;11.1313;11.1313
191;initialize;1;3.96022;3.96022;3.96022
191;async;100;0.00603745;0.00314744;0.00734973
191;inner;100;0.0472984;0.0465285;0.0502746
191;wait;100;2.7013e-05;1.8273e-05;6.2206e-05
191;boundary;100;0.0104489;0.0100906;0.0106409
191;calc iter;100;0.0638129;0.0619707;0.0645957
191;calc total;1;6.40416;6.40416;6.40416
191;total;1;11.1814;11.1814;11.1814
200;initialize;1;3.98457;3.98457;3.98457
200;async;100;0.00435376;0.0027242;0.00528794
200;inner;100;0.048478;0.0477728;0.0512251
200;wait;100;3.3181e-05;2.1532e-05;6.4495e-05
200;boundary;100;0.0109246;0.0104028;0.0113335
200;calc iter;100;0.063791;0.0628386;0.0648111
200;calc total;1;6.40415;6.40415;6.40415
200;total;1;11.2056;11.2056;11.2056
201;initialize;1;3.99037;3.99037;3.99037
201;async;100;0.00459016;0.00264708;0.00647385
201;inner;100;0.0484862;0.0477844;0.0514152
201;wait;100;2.71826e-05;1.8228e-05;5.7242e-05
201;boundary;100;0.0107047;0.0101763;0.012257
201;calc iter;100;0.0638095;0.0622693;0.0652068
201;calc total;1;6.40416;6.40416;6.40416
201;total;1;11.2114;11.2114;11.2114
202;initialize;1;3.98896;3.98896;3.98896
202;async;100;0.00403531;0.00261497;0.0048499
202;inner;100;0.0481947;0.0472874;0.051203
202;wait;100;3.95182e-05;1.7684e-05;6.8991e-05
202;boundary;100;0.0115141;0.0102883;0.012298
202;calc iter;100;0.0637849;0.0622252;0.0648342
202;calc total;1;6.40415;6.40415;6.40415
202;total;1;11.21;11.21;11.21
203;initialize;1;3.9934;3.9934;3.9934
203;async;100;0.00421392;0.0027002;0.00495125
203;inner;100;0.0485064;0.0479227;0.0513557
203;wait;100;3.41979e-05;1.7775e-05;6.3267e-05
203;boundary;100;0.0110323;0.0103645;0.0115857
203;calc iter;100;0.0637879;0.062834;0.0649666
203;calc total;1;6.40415;6.40415;6.40415
203;total;1;11.2144;11.2144;11.2144
204;initialize;1;3.9869;3.9869;3.9869
204;async;100;0.00490994;0.00309794;0.00715939
204;inner;100;0.0470692;0.0460379;0.0509509
204;wait;100;3.52046e-05;1.691e-05;5.5426e-05
204;boundary;100;0.0117499;0.0102495;0.0131597
204;calc iter;100;0.0637654;0.0624688;0.0654463
204;calc total;1;6.40415;6.40415;6.40415
204;total;1;11.2079;11.2079;11.2079
205;initialize;1;3.98134;3.98134;3.98134
205;async;100;0.00504441;0.00285055;0.00661528
205;inner;100;0.0472157;0.0463294;0.0507455
205;wait;100;3.4231e-05;1.8078e-05;6.3987e-05
205;boundary;100;0.0114773;0.0105315;0.0124887
205;calc iter;100;0.0637729;0.0622796;0.0649924
205;calc total;1;6.40415;6.40415;6.40415
205;total;1;11.2024;11.2024;11.2024
206;initialize;1;3.98141;3.98141;3.98141
206;async;100;0.00537905;0.00287592;0.00896495
206;inner;100;0.0473264;0.0459887;0.0510412
206;wait;100;2.85019e-05;1.8542e-05;5.288e-05
206;boundary;100;0.0110714;0.0101794;0.0137131
206;calc iter;100;0.0638066;0.0619071;0.0665306
206;calc total;1;6.40415;6.40415;6.40415
206;total;1;11.2024;11.2024;11.2024
216;initialize;1;3.98498;3.98498;3.98498
216;async;100;0.00394275;0.00208281;0.00616621
216;inner;100;0.0489919;0.0475832;0.0526988
216;wait;100;2.18985e-05;1.5666e-05;4.0389e-05
216;boundary;100;0.0108639;0.0103928;0.0117829
216;calc iter;100;0.0638215;0.0621087;0.0669199
216;calc total;1;6.40414;6.40414;6.40414
216;total;1;11.2051;11.2051;11.2051
207;initialize;1;3.98281;3.98281;3.98281
207;async;100;0.0062331;0.0030637;0.0105981
207;inner;100;0.0467799;0.045502;0.0502843
207;wait;100;2.68608e-05;1.7286e-05;0.00010541
207;boundary;100;0.0107804;0.00997115;0.0135576
207;calc iter;100;0.0638216;0.0612352;0.0669988
207;calc total;1;6.40415;6.40415;6.40415
207;total;1;11.2038;11.2038;11.2038
217;initialize;1;3.98555;3.98555;3.98555
217;async;100;0.00545222;0.00361364;0.00833792
217;inner;100;0.0478373;0.0468759;0.0515681
217;wait;100;2.09428e-05;1.7477e-05;5.529e-05
217;boundary;100;0.0105196;0.0101981;0.0108243
217;calc iter;100;0.0638313;0.0619766;0.0663745
217;calc total;1;6.40415;6.40415;6.40415
217;total;1;11.2057;11.2057;11.2057
208;initialize;1;3.99198;3.99198;3.99198
208;async;100;0.00482814;0.00234433;0.00815469
208;inner;100;0.0479288;0.0471381;0.0513519
208;wait;100;2.99598e-05;1.8756e-05;5.2247e-05
208;boundary;100;0.0110041;0.0101676;0.0119614
208;calc iter;100;0.0637921;0.0619535;0.0665711
208;calc total;1;6.40415;6.40415;6.40415
208;total;1;11.213;11.213;11.213
209;initialize;1;3.97941;3.97941;3.97941
209;async;100;0.00459919;0.0027223;0.00621749
209;inner;100;0.0473194;0.0462797;0.0509672
209;wait;100;3.54462e-05;1.8884e-05;6.6863e-05
209;boundary;100;0.0118094;0.0103499;0.0131556
209;calc iter;100;0.0637646;0.0626675;0.0649512
209;calc total;1;6.40415;6.40415;6.40415
209;total;1;11.2004;11.2004;11.2004
210;initialize;1;3.98453;3.98453;3.98453
210;async;100;0.00598351;0.00308361;0.00754393
210;inner;100;0.0467502;0.0452457;0.0505606
210;wait;100;2.78497e-05;1.5792e-05;5.8566e-05
210;boundary;100;0.0110176;0.0102785;0.0119294
210;calc iter;100;0.0637805;0.0621936;0.0657002
210;calc total;1;6.40415;6.40415;6.40415
210;total;1;11.2056;11.2056;11.2056
211;initialize;1;3.99199;3.99199;3.99199
211;async;100;0.00601019;0.00309416;0.00920051
211;inner;100;0.0472655;0.046335;0.050302
211;wait;100;2.44277e-05;1.8283e-05;7.2811e-05
211;boundary;100;0.0105019;0.0101709;0.0109864
211;calc iter;100;0.0638032;0.06174;0.0665479
211;calc total;1;6.40415;6.40415;6.40415
211;total;1;11.213;11.213;11.213
212;initialize;1;3.99034;3.99034;3.99034
212;async;100;0.00560347;0.00286957;0.00897367
212;inner;100;0.0476215;0.0465104;0.0511996
212;wait;100;2.18796e-05;1.6215e-05;5.3518e-05
212;boundary;100;0.0105807;0.00984292;0.0115305
212;calc iter;100;0.0638289;0.0619573;0.066137
212;calc total;1;6.40415;6.40415;6.40415
212;total;1;11.2114;11.2114;11.2114
213;initialize;1;3.98893;3.98893;3.98893
213;async;100;0.00589662;0.00309074;0.0095926
213;inner;100;0.046954;0.0455992;0.0511957
213;wait;100;2.30425e-05;1.6589e-05;5.6292e-05
213;boundary;100;0.0109722;0.00888713;0.0119781
213;calc iter;100;0.0638475;0.061017;0.0671886
213;calc total;1;6.40415;6.40415;6.40415
213;total;1;11.2099;11.2099;11.2099
214;initialize;1;3.98683;3.98683;3.98683
214;async;100;0.00611375;0.00301605;0.00975754
214;inner;100;0.0472121;0.046058;0.0507037
214;wait;100;2.31607e-05;1.6572e-05;6.4826e-05
214;boundary;100;0.0104591;0.010181;0.0108796
214;calc iter;100;0.0638093;0.0618286;0.0664013
214;calc total;1;6.40415;6.40415;6.40415
214;total;1;11.2079;11.2079;11.2079
215;initialize;1;3.98682;3.98682;3.98682
215;async;100;0.00507572;0.0029337;0.00688064
215;inner;100;0.047619;0.0466876;0.0511643
215;wait;100;2.97635e-05;1.6212e-05;5.8847e-05
215;boundary;100;0.0110552;0.0102563;0.011768
215;calc iter;100;0.0637811;0.0622865;0.0657763
215;calc total;1;6.40415;6.40415;6.40415
215;total;1;11.2078;11.2078;11.2078
240;initialize;1;3.98199;3.98199;3.98199
240;async;100;0.00505331;0.00290133;0.00754526
240;inner;100;0.0482858;0.0472326;0.051124
240;wait;100;2.25842e-05;1.6457e-05;0.000132256
240;boundary;100;0.0104114;0.0102947;0.0109598
240;calc iter;100;0.0637745;0.0625321;0.0655393
240;calc total;1;6.40415;6.40415;6.40415
240;total;1;11.2032;11.2032;11.2032
264;initialize;1;3.92071;3.92071;3.92071
264;async;100;0.00517165;0.00273052;0.0079099
264;inner;100;0.0473877;0.0465411;0.0514664
264;wait;100;2.75601e-05;1.7185e-05;7.6505e-05
264;boundary;100;0.0112156;0.0103103;0.0120403
264;calc iter;100;0.0638036;0.0615291;0.0658541
264;calc total;1;6.40415;6.40415;6.40415
264;total;1;11.1418;11.1418;11.1418
218;initialize;1;3.98555;3.98555;3.98555
218;async;100;0.00614422;0.00328799;0.00906436
218;inner;100;0.0470539;0.0460107;0.0509074
218;wait;100;2.23676e-05;1.6991e-05;7.6266e-05
218;boundary;100;0.0106352;0.0097133;0.0111294
218;calc iter;100;0.0638569;0.0617538;0.0661791
218;calc total;1;6.40414;6.40414;6.40414
218;total;1;11.2057;11.2057;11.2057
241;initialize;1;3.98381;3.98381;3.98381
241;async;100;0.00496507;0.0029258;0.00712081
241;inner;100;0.0482682;0.0471977;0.0515285
241;wait;100;1.93656e-05;1.6245e-05;5.9601e-05
241;boundary;100;0.0105445;0.00995441;0.0113735
241;calc iter;100;0.0637986;0.0623746;0.0658081
241;calc total;1;6.40415;6.40415;6.40415
241;total;1;11.205;11.205;11.205
265;initialize;1;3.92073;3.92073;3.92073
265;async;100;0.00597854;0.00296427;0.00984187
265;inner;100;0.0473049;0.0464189;0.0516073
265;wait;100;2.27722e-05;1.6327e-05;5.8234e-05
265;boundary;100;0.0105329;0.0101373;0.0108902
265;calc iter;100;0.0638406;0.0609034;0.0670182
265;calc total;1;6.40415;6.40415;6.40415
265;total;1;11.1418;11.1418;11.1418
219;initialize;1;3.97523;3.97523;3.97523
219;async;100;0.00553711;0.00249558;0.00823477
219;inner;100;0.047164;0.0460989;0.0516043
219;wait;100;2.02522e-05;1.575e-05;5.9763e-05
219;boundary;100;0.0111447;0.00918718;0.0120593
219;calc iter;100;0.0638676;0.0613193;0.0663629
219;calc total;1;6.40415;6.40415;6.40415
219;total;1;11.1953;11.1953;11.1953
242;initialize;1;3.99037;3.99037;3.99037
242;async;100;0.00411006;0.00296836;0.00656237
242;inner;100;0.0491422;0.0481936;0.0519741
242;wait;100;2.03584e-05;1.5494e-05;4.9392e-05
242;boundary;100;0.010503;0.0102558;0.0109599
242;calc iter;100;0.063777;0.0624122;0.0657188
242;calc total;1;6.40415;6.40415;6.40415
242;total;1;11.2116;11.2116;11.2116
266;initialize;1;3.92109;3.92109;3.92109
266;async;100;0.00628265;0.00284932;0.0099711
266;inner;100;0.0469533;0.0457388;0.0516209
266;wait;100;1.96134e-05;1.5802e-05;5.4391e-05
266;boundary;100;0.0106088;0.00948267;0.0109247
266;calc iter;100;0.0638655;0.0614064;0.0664104
266;calc total;1;6.40415;6.40415;6.40415
266;total;1;11.1421;11.1421;11.1421
220;initialize;1;3.97951;3.97951;3.97951
220;async;100;0.00611457;0.00334638;0.00879828
220;inner;100;0.0473221;0.046555;0.0506983
220;wait;100;2.08636e-05;1.6331e-05;7.5182e-05
220;boundary;100;0.0103851;0.00992137;0.0106712
220;calc iter;100;0.0638442;0.0623387;0.0658189
220;calc total;1;6.40414;6.40414;6.40414
220;total;1;11.1996;11.1996;11.1996
243;initialize;1;3.98366;3.98366;3.98366
243;async;100;0.00439883;0.0023465;0.00775706
243;inner;100;0.0489029;0.0483273;0.0515405
243;wait;100;2.24081e-05;1.59e-05;5.8185e-05
243;boundary;100;0.0104626;0.0100616;0.0110053
243;calc iter;100;0.0637879;0.0619217;0.0667396
243;calc total;1;6.40415;6.40415;6.40415
243;total;1;11.2049;11.2049;11.2049
267;initialize;1;3.92173;3.92173;3.92173
267;async;100;0.00658732;0.00317526;0.00981118
267;inner;100;0.0460116;0.044862;0.051535
267;wait;100;2.05071e-05;1.6474e-05;6.478e-05
267;boundary;100;0.0112555;0.00887497;0.012446
267;calc iter;100;0.0638766;0.0606582;0.0672221
267;calc total;1;6.40416;6.40416;6.40416
267;total;1;11.1428;11.1428;11.1428
221;initialize;1;3.98555;3.98555;3.98555
221;async;100;0.00529586;0.00339647;0.00682086
221;inner;100;0.0476535;0.0464894;0.0510346
221;wait;100;2.70564e-05;1.6983e-05;6.6165e-05
221;boundary;100;0.0108285;0.0102499;0.0112632
221;calc iter;100;0.0638061;0.0625616;0.0657233
221;calc total;1;6.40415;6.40415;6.40415
221;total;1;11.2057;11.2057;11.2057
244;initialize;1;4.00296;4.00296;4.00296
244;async;100;0.00384143;0.00238317;0.00604198
244;inner;100;0.0486601;0.0479875;0.0516646
244;wait;100;3.48256e-05;1.7433e-05;5.688e-05
244;boundary;100;0.0112153;0.0102079;0.0121273
244;calc iter;100;0.0637529;0.0621615;0.0655471
244;calc total;1;6.40415;6.40415;6.40415
244;total;1;11.2242;11.2242;11.2242
268;initialize;1;3.9207;3.9207;3.9207
268;async;100;0.00589927;0.00279612;0.00956642
268;inner;100;0.0475321;0.0462626;0.051942
268;wait;100;2.07941e-05;1.689e-05;5.461e-05
268;boundary;100;0.0103998;0.00982514;0.0105485
268;calc iter;100;0.0638533;0.0615038;0.0664092
268;calc total;1;6.40415;6.40415;6.40415
268;total;1;11.1418;11.1418;11.1418
222;initialize;1;3.9804;3.9804;3.9804
222;async;100;0.00447367;0.0027253;0.00579547
222;inner;100;0.0475801;0.0467728;0.0513792
222;wait;100;3.4811e-05;1.8885e-05;5.7216e-05
222;boundary;100;0.0117034;0.0103574;0.0127548
222;calc iter;100;0.0637932;0.0626484;0.0652058
222;calc total;1;6.40415;6.40415;6.40415
222;total;1;11.2005;11.2005;11.2005
245;initialize;1;3.99054;3.99054;3.99054
245;async;100;0.00399513;0.0024056;0.00653406
245;inner;100;0.0493118;0.0486477;0.0520434
245;wait;100;2.57871e-05;1.6302e-05;5.2335e-05
245;boundary;100;0.0104339;0.0102085;0.0109552
245;calc iter;100;0.0637676;0.0620502;0.0657231
245;calc total;1;6.40415;6.40415;6.40415
245;total;1;11.2117;11.2117;11.2117
269;initialize;1;3.92086;3.92086;3.92086
269;async;100;0.00524485;0.00303681;0.00819075
269;inner;100;0.0477649;0.0469466;0.0517373
269;wait;100;2.40281e-05;1.597e-05;5.5127e-05
269;boundary;100;0.0107815;0.0101955;0.0113014
269;calc iter;100;0.0638163;0.0616853;0.0665652
269;calc total;1;6.40416;6.40416;6.40416
269;total;1;11.1419;11.1419;11.1419
223;initialize;1;3.98299;3.98299;3.98299
223;async;100;0.00456677;0.00284527;0.00561611
223;inner;100;0.0475921;0.0469731;0.0513804
223;wait;100;3.49255e-05;2.0662e-05;5.7983e-05
223;boundary;100;0.0116035;0.0104103;0.0123682
223;calc iter;100;0.0637983;0.0630234;0.0654022
223;calc total;1;6.40415;6.40415;6.40415
223;total;1;11.2031;11.2031;11.2031
246;initialize;1;3.99578;3.99578;3.99578
246;async;100;0.00424318;0.00252495;0.00762429
246;inner;100;0.0481106;0.0474318;0.0510708
246;wait;100;3.40898e-05;1.6329e-05;6.3234e-05
246;boundary;100;0.0113623;0.0102437;0.0124849
246;calc iter;100;0.0637515;0.0622994;0.065679
246;calc total;1;6.40415;6.40415;6.40415
246;total;1;11.217;11.217;11.217
270;initialize;1;3.92071;3.92071;3.92071
270;async;100;0.00442998;0.00270027;0.00542368
270;inner;100;0.0473337;0.0463042;0.0516815
270;wait;100;3.55415e-05;1.9984e-05;6.0547e-05
270;boundary;100;0.0119916;0.0102423;0.0128978
270;calc iter;100;0.063792;0.0627807;0.065248
270;calc total;1;6.40415;6.40415;6.40415
270;total;1;11.1418;11.1418;11.1418
224;initialize;1;3.97522;3.97522;3.97522
224;async;100;0.00466075;0.00264549;0.00651881
224;inner;100;0.047684;0.0461126;0.0512735
224;wait;100;2.97614e-05;1.9373e-05;6.3907e-05
224;boundary;100;0.011439;0.0104256;0.013987
224;calc iter;100;0.0638145;0.0626465;0.0653106
224;calc total;1;6.40415;6.40415;6.40415
224;total;1;11.1953;11.1953;11.1953
247;initialize;1;3.99053;3.99053;3.99053
247;async;100;0.00467393;0.00285513;0.00586039
247;inner;100;0.0484884;0.0479734;0.0510368
247;wait;100;2.75913e-05;1.8322e-05;8.3301e-05
247;boundary;100;0.0105787;0.0102684;0.0114407
247;calc iter;100;0.0637698;0.0629481;0.0646776
247;calc total;1;6.40415;6.40415;6.40415
247;total;1;11.2117;11.2117;11.2117
271;initialize;1;3.92083;3.92083;3.92083
271;async;100;0.00447487;0.00274537;0.00583337
271;inner;100;0.0472537;0.0465539;0.0514921
271;wait;100;3.93311e-05;1.9269e-05;7.7851e-05
271;boundary;100;0.0120288;0.0103753;0.0133098
271;calc iter;100;0.0637979;0.0627275;0.065217
271;calc total;1;6.40416;6.40416;6.40416
271;total;1;11.1419;11.1419;11.1419
225;initialize;1;3.98467;3.98467;3.98467
225;async;100;0.00504259;0.00272766;0.00782628
225;inner;100;0.0478029;0.0463993;0.0515788
225;wait;100;2.54612e-05;1.7313e-05;6.3995e-05
225;boundary;100;0.0109626;0.0101804;0.0136124
225;calc iter;100;0.0638346;0.0623953;0.0656547
225;calc total;1;6.40415;6.40415;6.40415
225;total;1;11.2048;11.2048;11.2048
248;initialize;1;3.98355;3.98355;3.98355
248;async;100;0.00447668;0.00233033;0.00790298
248;inner;100;0.0487354;0.0480513;0.0512416
248;wait;100;2.65571e-05;1.7903e-05;6.6436e-05
248;boundary;100;0.0105441;0.0101262;0.0112923
248;calc iter;100;0.0637839;0.0617615;0.0665455
248;calc total;1;6.40415;6.40415;6.40415
248;total;1;11.2048;11.2048;11.2048
272;initialize;1;3.92078;3.92078;3.92078
272;async;100;0.00486971;0.0021713;0.00791499
272;inner;100;0.0479292;0.0470617;0.0519713
272;wait;100;2.62937e-05;1.7384e-05;5.3438e-05
272;boundary;100;0.0109977;0.010303;0.012498
272;calc iter;100;0.0638238;0.06197;0.0662034
272;calc total;1;6.40415;6.40415;6.40415
272;total;1;11.1418;11.1418;11.1418
226;initialize;1;3.98027;3.98027;3.98027
226;async;100;0.00408078;0.00225797;0.00525518
226;inner;100;0.0483316;0.047718;0.0521219
226;wait;100;3.08471e-05;2.004e-05;5.1656e-05
226;boundary;100;0.011365;0.0104944;0.012575
226;calc iter;100;0.0638092;0.0627385;0.0662291
226;calc total;1;6.40415;6.40415;6.40415
226;total;1;11.2004;11.2004;11.2004
249;initialize;1;4.00106;4.00106;4.00106
249;async;100;0.00475024;0.00254908;0.00841287
249;inner;100;0.0484786;0.0475944;0.0513574
249;wait;100;2.26055e-05;1.6293e-05;5.8424e-05
249;boundary;100;0.0105426;0.00998987;0.0118281
249;calc iter;100;0.0637954;0.0617099;0.0667169
249;calc total;1;6.40415;6.40415;6.40415
249;total;1;11.2222;11.2222;11.2222
273;initialize;1;3.92157;3.92157;3.92157
273;async;100;0.0058568;0.00297498;0.0093541
273;inner;100;0.0474102;0.0463295;0.0516227
273;wait;100;2.20278e-05;1.6713e-05;5.8633e-05
273;boundary;100;0.0105516;0.0101246;0.0114634
273;calc iter;100;0.0638418;0.0616781;0.0662175
273;calc total;1;6.40415;6.40415;6.40415
273;total;1;11.1426;11.1426;11.1426
227;initialize;1;3.98024;3.98024;3.98024
227;async;100;0.00468674;0.00299304;0.00564618
227;inner;100;0.0473142;0.0465698;0.0508933
227;wait;100;3.46051e-05;1.7303e-05;7.053e-05
227;boundary;100;0.0117601;0.0106027;0.0128215
227;calc iter;100;0.0637971;0.0629567;0.0650885
227;calc total;1;6.40416;6.40416;6.40416
227;total;1;11.2003;11.2003;11.2003
250;initialize;1;3.98548;3.98548;3.98548
250;async;100;0.00387409;0.00201466;0.00701387
250;inner;100;0.0489146;0.0477016;0.0517724
250;wait;100;3.35434e-05;1.8345e-05;6.2461e-05
250;boundary;100;0.0109512;0.0102971;0.0129606
250;calc iter;100;0.0637748;0.0619888;0.0664163
250;calc total;1;6.40415;6.40415;6.40415
250;total;1;11.2067;11.2067;11.2067
274;initialize;1;3.92076;3.92076;3.92076
274;async;100;0.00473298;0.0025227;0.00785538
274;inner;100;0.047582;0.046652;0.0519245
274;wait;100;3.19988e-05;2.3159e-05;5.4788e-05
274;boundary;100;0.0114615;0.0103444;0.0126379
274;calc iter;100;0.0638097;0.0617149;0.0665572
274;calc total;1;6.40415;6.40415;6.40415
274;total;1;11.1418;11.1418;11.1418
228;initialize;1;3.98014;3.98014;3.98014
228;async;100;0.00565931;0.00288602;0.00723898
251;initialize;1;3.98542;3.98542;3.98542
251;async;100;0.00353964;0.00248807;0.00602736
251;inner;100;0.0484878;0.0476706;0.0516324
251;wait;100;3.89364e-05;1.7235e-05;5.5023e-05
251;boundary;100;0.0116846;0.0103521;0.012747
251;calc iter;100;0.0637523;0.0625312;0.0652711
251;calc total;1;6.40415;6.40415;6.40415
251;total;1;11.2066;11.2066;11.2066
275;initialize;1;3.92076;3.92076;3.92076
275;async;100;0.00440926;0.00232477;0.00549552
275;inner;100;0.0470584;0.0460642;0.0515505
275;wait;100;3.58221e-05;1.8902e-05;5.5699e-05
275;boundary;100;0.0122879;0.0103728;0.013523
275;calc iter;100;0.0637926;0.0625068;0.0654957
275;calc total;1;6.40416;6.40416;6.40416
275;total;1;11.1418;11.1418;11.1418
228;inner;100;0.0475031;0.0468172;0.0499278
228;wait;100;2.62695e-05;1.6989e-05;5.1137e-05
228;boundary;100;0.0105642;0.0102556;0.0109148
228;calc iter;100;0.063754;0.0622517;0.0651723
228;calc total;1;6.40415;6.40415;6.40415
252;initialize;1;3.9811;3.9811;3.9811
252;async;100;0.00388337;0.00225237;0.00544925
252;inner;100;0.0474655;0.0457593;0.0517204
252;wait;100;3.39766e-05;1.6453e-05;6.0736e-05
252;boundary;100;0.0123624;0.0102384;0.0139651
252;calc iter;100;0.0637464;0.0622981;0.0655474
252;calc total;1;6.40415;6.40415;6.40415
252;total;1;11.2023;11.2023;11.2023
276;initialize;1;3.92079;3.92079;3.92079
276;async;100;0.00478388;0.00271051;0.00625158
276;inner;100;0.0479612;0.0469773;0.0505572
276;wait;100;3.7484e-05;1.9407e-05;6.3246e-05
276;boundary;100;0.0109616;0.0103283;0.0118963
276;calc iter;100;0.0637453;0.0621696;0.0650453
276;calc total;1;6.40415;6.40415;6.40415
276;total;1;11.1418;11.1418;11.1418
228;total;1;11.2002;11.2002;11.2002
253;initialize;1;3.99241;3.99241;3.99241
253;async;100;0.00483667;0.00253509;0.00847005
253;inner;100;0.046821;0.0454278;0.0508462
253;wait;100;3.57469e-05;2.0826e-05;6.4461e-05
253;boundary;100;0.0120616;0.0103401;0.0135753
253;calc iter;100;0.0637563;0.061464;0.0662635
253;calc total;1;6.40415;6.40415;6.40415
253;total;1;11.2136;11.2136;11.2136
277;initialize;1;3.92109;3.92109;3.92109
277;async;100;0.0051573;0.00265258;0.00827437
277;inner;100;0.0480411;0.0472231;0.050561
277;wait;100;2.79508e-05;1.8039e-05;5.5408e-05
277;boundary;100;0.0105223;0.0102505;0.0110049
277;calc iter;100;0.0637498;0.0619366;0.0662977
277;calc total;1;6.40416;6.40416;6.40416
277;total;1;11.1422;11.1422;11.1422
229;initialize;1;3.98495;3.98495;3.98495
229;async;100;0.00590514;0.00267226;0.00761378
229;inner;100;0.0474917;0.046759;0.0499568
229;wait;100;2.25862e-05;1.6754e-05;5.7874e-05
229;boundary;100;0.0103627;0.00998519;0.0108215
229;calc iter;100;0.0637833;0.0618838;0.0650111
229;calc total;1;6.40415;6.40415;6.40415
229;total;1;11.205;11.205;11.205
254;initialize;1;3.98828;3.98828;3.98828
254;async;100;0.00548409;0.0023756;0.00945908
254;inner;100;0.0474601;0.0463194;0.0511275
254;wait;100;2.54166e-05;1.7965e-05;7.6369e-05
254;boundary;100;0.0108159;0.0102799;0.0125035
254;calc iter;100;0.0637868;0.0614567;0.0667335
254;calc total;1;6.40415;6.40415;6.40415
254;total;1;11.2094;11.2094;11.2094
278;initialize;1;3.92158;3.92158;3.92158
278;async;100;0.00514333;0.00263118;0.00677442
278;inner;100;0.0481944;0.0474807;0.0508006
278;wait;100;2.3018e-05;1.7221e-05;5.3479e-05
278;boundary;100;0.0104088;0.0100121;0.0106423
278;calc iter;100;0.0637706;0.0622447;0.0651246
278;calc total;1;6.40415;6.40415;6.40415
278;total;1;11.1426;11.1426;11.1426
230;initialize;1;3.97677;3.97677;3.97677
230;async;100;0.00584248;0.00303825;0.00705301
230;inner;100;0.0471785;0.0463726;0.0495504
230;wait;100;3.06332e-05;2.0356e-05;5.6676e-05
230;boundary;100;0.0107085;0.0102501;0.0114824
230;calc iter;100;0.0637611;0.0619362;0.0648731
230;calc total;1;6.40415;6.40415;6.40415
230;total;1;11.1969;11.1969;11.1969
255;initialize;1;3.99887;3.99887;3.99887
255;async;100;0.00636324;0.00220999;0.0117054
255;inner;100;0.0468884;0.0453609;0.0506352
255;wait;100;2.17726e-05;1.6418e-05;5.9377e-05
255;boundary;100;0.0105461;0.00958577;0.0114464
279;initialize;1;3.92079;3.92079;3.92079
279;async;100;0.00537445;0.0026262;0.00726591
279;inner;100;0.0478958;0.0469618;0.0507298
279;wait;100;2.36397e-05;1.7331e-05;5.2342e-05
279;boundary;100;0.010489;0.00983859;0.011059
279;calc iter;100;0.0637841;0.0624481;0.0653225
279;calc total;1;6.40416;6.40416;6.40416
279;total;1;11.1418;11.1418;11.1418
231;initialize;1;3.98561;3.98561;3.98561
231;async;100;0.00596627;0.00310858;0.00785113
231;inner;100;0.0471178;0.0463834;0.0496313
231;wait;100;2.74267e-05;1.763e-05;5.3507e-05
231;boundary;100;0.0106591;0.0100969;0.0120552
231;calc iter;100;0.0637716;0.0619182;0.0652798
231;calc total;1;6.40415;6.40415;6.40415
231;total;1;11.2057;11.2057;11.2057
255;calc iter;100;0.0638206;0.0599151;0.0675937
255;calc total;1;6.40415;6.40415;6.40415
255;total;1;11.2201;11.2201;11.2201
280;initialize;1;3.92108;3.92108;3.92108
280;async;100;0.0048957;0.00277605;0.0067624
280;inner;100;0.0480023;0.0467309;0.0503422
280;wait;100;3.28295e-05;1.9055e-05;7.5214e-05
280;boundary;100;0.0108244;0.0100662;0.0125908
280;calc iter;100;0.0637563;0.0625477;0.0653012
280;calc total;1;6.40415;6.40415;6.40415
280;total;1;11.1421;11.1421;11.1421
232;initialize;1;3.97629;3.97629;3.97629
232;async;100;0.00568094;0.00275123;0.00699534
232;inner;100;0.0472138;0.0462799;0.0494686
232;wait;100;3.42734e-05;2.3615e-05;6.1967e-05
232;boundary;100;0.0108276;0.0100915;0.011758
232;calc iter;100;0.0637578;0.0625029;0.0649951
232;calc total;1;6.40415;6.40415;6.40415
232;total;1;11.1964;11.1964;11.1964
256;initialize;1;3.98213;3.98213;3.98213
256;async;100;0.00579778;0.00305611;0.00944153
256;inner;100;0.0469562;0.045808;0.0504427
256;wait;100;2.94003e-05;1.9326e-05;9.6398e-05
256;boundary;100;0.0109893;0.0102078;0.0119214
256;calc iter;100;0.063774;0.0618105;0.0665754
256;calc total;1;6.40416;6.40416;6.40416
256;total;1;11.2033;11.2033;11.2033
281;initialize;1;3.92092;3.92092;3.92092
281;async;100;0.00473898;0.00270366;0.00635912
281;inner;100;0.0478844;0.0465427;0.0505327
281;wait;100;3.69789e-05;2.4948e-05;5.2848e-05
281;boundary;100;0.0110844;0.0102798;0.0125731
281;calc iter;100;0.0637458;0.062567;0.0650107
281;calc total;1;6.40415;6.40415;6.40415
281;total;1;11.142;11.142;11.142
233;initialize;1;3.97832;3.97832;3.97832
233;async;100;0.00559573;0.00329123;0.00650657
233;inner;100;0.0467482;0.0456288;0.0493757
233;wait;100;3.8405e-05;1.8757e-05;6.4433e-05
233;boundary;100;0.0113636;0.0101964;0.0127117
233;calc iter;100;0.0637471;0.0622377;0.0650064
233;calc total;1;6.40415;6.40415;6.40415
233;total;1;11.1984;11.1984;11.1984
257;initialize;1;3.99523;3.99523;3.99523
257;async;100;0.00441561;0.00270288;0.00715386
257;inner;100;0.0465742;0.0450229;0.0508213
257;wait;100;3.95319e-05;1.7931e-05;7.0694e-05
257;boundary;100;0.0127124;0.0101862;0.0143323
257;calc iter;100;0.0637432;0.0623844;0.0658859
257;calc total;1;6.40416;6.40416;6.40416
257;total;1;11.2164;11.2164;11.2164
282;initialize;1;3.92154;3.92154;3.92154
282;async;100;0.00605685;0.00309081;0.00861842
282;inner;100;0.0474382;0.0466832;0.0497824
282;wait;100;2.7491e-05;1.8291e-05;7.4988e-05
282;boundary;100;0.0102189;0.00999089;0.0108527
282;calc iter;100;0.0637426;0.0621479;0.0654296
282;calc total;1;6.40415;6.40415;6.40415
282;total;1;11.1426;11.1426;11.1426
234;initialize;1;3.9733;3.9733;3.9733
234;async;100;0.00725868;0.00283008;0.00967471
234;inner;100;0.0464741;0.0453315;0.0488234
234;wait;100;2.09309e-05;1.5827e-05;0.000100501
234;boundary;100;0.01002;0.00974944;0.0103574
234;calc iter;100;0.0637748;0.0621136;0.0650842
234;calc total;1;6.40415;6.40415;6.40415
234;total;1;11.1934;11.1934;11.1934
258;initialize;1;3.99712;3.99712;3.99712
258;async;100;0.00487432;0.00295871;0.00678744
258;inner;100;0.0477807;0.046592;0.0513256
258;wait;100;2.81011e-05;1.5861e-05;6.1588e-05
258;boundary;100;0.0110837;0.0101717;0.012166
258;calc iter;100;0.0637678;0.0622773;0.0651121
258;calc total;1;6.40416;6.40416;6.40416
258;total;1;11.2183;11.2183;11.2183
235;initialize;1;3.97636;3.97636;3.97636
235;async;100;0.00816978;0.00328436;0.0104986
235;inner;100;0.0455941;0.0445053;0.0486608
235;wait;100;1.94064e-05;1.6482e-05;8.872e-05
235;boundary;100;0.0100179;0.00917559;0.0103203
235;calc iter;100;0.0638025;0.0620223;0.0652841
235;calc total;1;6.40415;6.40415;6.40415
235;total;1;11.1965;11.1965;11.1965
259;initialize;1;3.99524;3.99524;3.99524
259;async;100;0.00599416;0.00287497;0.0112049
259;inner;100;0.0471572;0.045947;0.0505542
259;wait;100;2.4377e-05;1.7126e-05;6.8233e-05
259;boundary;100;0.0106089;0.0101716;0.0110591
259;calc iter;100;0.0637857;0.0604122;0.0680551
259;calc total;1;6.40416;6.40416;6.40416
259;total;1;11.2164;11.2164;11.2164
236;initialize;1;3.97833;3.97833;3.97833
236;async;100;0.00702577;0.00324867;0.00892317
236;inner;100;0.0465567;0.0457525;0.0492343
236;wait;100;2.1809e-05;1.6217e-05;6.6207e-05
236;boundary;100;0.0101623;0.00997153;0.0102795
236;calc iter;100;0.0637678;0.0623541;0.0654209
236;calc total;1;6.40415;6.40415;6.40415
236;total;1;11.1984;11.1984;11.1984
260;initialize;1;3.98109;3.98109;3.98109
260;async;100;0.00655824;0.00271857;0.0108564
260;inner;100;0.0467431;0.0451748;0.0505821
260;wait;100;2.09267e-05;1.5829e-05;6.1492e-05
260;boundary;100;0.0104994;0.00941182;0.0114663
260;calc iter;100;0.0638229;0.0613163;0.0665781
260;calc total;1;6.40415;6.40415;6.40415
260;total;1;11.2023;11.2023;11.2023
237;initialize;1;3.97327;3.97327;3.97327
237;async;100;0.00646292;0.00327;0.00756756
237;inner;100;0.0466466;0.0459569;0.0491159
237;wait;100;3.30905e-05;1.8968e-05;6.4584e-05
237;boundary;100;0.0106031;0.0099757;0.0111032
237;calc iter;100;0.0637469;0.0623896;0.0646086
237;calc total;1;6.40415;6.40415;6.40415
237;total;1;11.1934;11.1934;11.1934
261;initialize;1;3.98829;3.98829;3.98829
261;async;100;0.00699664;0.00315467;0.0116864
261;inner;100;0.0457981;0.0439171;0.050543
261;wait;100;2.14088e-05;1.593e-05;6.2444e-05
261;boundary;100;0.0110229;0.00860673;0.0123666
261;calc iter;100;0.0638406;0.0595478;0.0679907
261;calc total;1;6.40416;6.40416;6.40416
261;total;1;11.2095;11.2095;11.2095
238;initialize;1;3.97331;3.97331;3.97331
238;async;100;0.00626081;0.00331531;0.00792289
238;inner;100;0.0463143;0.045608;0.0489462
238;wait;100;3.96834e-05;1.8189e-05;6.0324e-05
238;boundary;100;0.0111286;0.00995685;0.0119372
238;calc iter;100;0.0637446;0.0623759;0.0646422
238;calc total;1;6.40415;6.40415;6.40415
238;total;1;11.1934;11.1934;11.1934
262;initialize;1;3.9974;3.9974;3.9974
262;async;100;0.00563907;0.00236283;0.0096815
262;inner;100;0.047687;0.0461199;0.051041
262;wait;100;2.17685e-05;1.6682e-05;7.1384e-05
262;boundary;100;0.0104668;0.00980499;0.0106543
262;calc iter;100;0.0638159;0.0616402;0.0663312
262;calc total;1;6.40416;6.40416;6.40416
262;total;1;11.2186;11.2186;11.2186
239;initialize;1;3.98014;3.98014;3.98014
239;async;100;0.0065388;0.00287309;0.00923441
239;inner;100;0.0468675;0.0461747;0.0492783
239;wait;100;2.74361e-05;1.935e-05;6.8949e-05
239;boundary;100;0.0103244;0.00996217;0.0111375
239;calc iter;100;0.0637592;0.0614414;0.0657801
239;calc total;1;6.40415;6.40415;6.40415
239;total;1;11.2002;11.2002;11.2002
263;initialize;1;3.99252;3.99252;3.99252
263;async;100;0.00562411;0.00306496;0.00891658
263;inner;100;0.0469812;0.04562;0.0504917
263;wait;100;2.73847e-05;1.6558e-05;6.7395e-05
263;boundary;100;0.0111335;0.010232;0.0118699
263;calc iter;100;0.0637674;0.0621937;0.0664257
263;calc total;1;6.40416;6.40416;6.40416
263;total;1;11.2137;11.2137;11.2137
283;initialize;1;3.92158;3.92158;3.92158
283;async;100;0.00670091;0.00309432;0.00975919
283;inner;100;0.0469287;0.0457329;0.0495977
283;wait;100;2.24796e-05;1.7679e-05;0.000107325
283;boundary;100;0.0101009;0.00984843;0.0103742
283;calc iter;100;0.0637542;0.062158;0.0666497
283;calc total;1;6.40415;6.40415;6.40415
283;total;1;11.1426;11.1426;11.1426
284;initialize;1;3.92094;3.92094;3.92094
284;async;100;0.00589314;0.00306464;0.0081404
284;inner;100;0.0475788;0.0460505;0.0502128
284;wait;100;2.4469e-05;1.7633e-05;6.9446e-05
284;boundary;100;0.0102485;0.0100378;0.0108324
284;calc iter;100;0.0637462;0.0620717;0.0655347
284;calc total;1;6.40415;6.40415;6.40415
284;total;1;11.142;11.142;11.142
285;initialize;1;3.92081;3.92081;3.92081
285;async;100;0.0058574;0.00311325;0.00772413
285;inner;100;0.0474469;0.0466089;0.0498777
285;wait;100;3.04795e-05;1.8459e-05;7.3592e-05
285;boundary;100;0.0104058;0.0100199;0.0115292
285;calc iter;100;0.0637416;0.0622951;0.0653843
285;calc total;1;6.40415;6.40415;6.40415
285;total;1;11.1418;11.1418;11.1418
286;initialize;1;3.9211;3.9211;3.9211
286;async;100;0.00493858;0.00297174;0.00649309
286;inner;100;0.0473429;0.0464302;0.0499757
286;wait;100;4.18059e-05;1.8993e-05;6.9733e-05
286;boundary;100;0.011406;0.0100536;0.0127474
286;calc iter;100;0.0637308;0.0623217;0.0655812
286;calc total;1;6.40415;6.40415;6.40415
286;total;1;11.1421;11.1421;11.1421
312;initialize;1;3.91802;3.91802;3.91802
312;async;100;0.00522519;0.00278512;0.00644523
312;inner;100;0.0473854;0.0466601;0.0514046
312;wait;100;2.98983e-05;2.0037e-05;5.5253e-05
312;boundary;100;0.0111927;0.0102598;0.0117442
312;calc iter;100;0.0638344;0.0625224;0.0653637
312;calc total;1;6.40415;6.40415;6.40415
312;total;1;11.1373;11.1373;11.1373
336;initialize;1;3.92538;3.92538;3.92538
336;async;100;0.00714099;0.00344211;0.00875951
336;inner;100;0.0464998;0.0456701;0.0499356
336;wait;100;1.90932e-05;1.6049e-05;7.394e-05
336;boundary;100;0.0101584;0.00991376;0.0103436
336;calc iter;100;0.0638197;0.0621835;0.0649321
336;calc total;1;6.40415;6.40415;6.40415
336;total;1;11.1462;11.1462;11.1462
287;initialize;1;3.9208;3.9208;3.9208
287;async;100;0.0056106;0.00311872;0.00822187
287;inner;100;0.0473365;0.0466735;0.0501179
287;wait;100;3.58008e-05;1.8646e-05;7.0503e-05
287;boundary;100;0.0107521;0.01003;0.0116825
287;calc iter;100;0.0637362;0.0620232;0.065829
287;calc total;1;6.40415;6.40415;6.40415
287;total;1;11.1418;11.1418;11.1418
288;initialize;1;3.90613;3.90613;3.90613
288;async;100;0.00586249;0.00271161;0.00845955
288;inner;100;0.0475148;0.046551;0.0508376
288;wait;100;2.12658e-05;1.749e-05;5.9555e-05
288;boundary;100;0.010377;0.0101549;0.0113581
288;calc iter;100;0.0637769;0.0617572;0.0655178
288;calc total;1;6.40415;6.40415;6.40415
288;total;1;11.1272;11.1272;11.1272
360;initialize;1;3.36267;3.36267;3.36267
360;async;100;0.00623293;0.00262234;0.00710016
360;inner;100;0.0468119;0.0461526;0.0511969
360;wait;100;2.63304e-05;1.8869e-05;3.9368e-05
360;boundary;100;0.0108001;0.0100623;0.0110651
360;calc iter;100;0.0638724;0.0620078;0.0654908
360;calc total;1;6.40415;6.40415;6.40415
360;total;1;10.5836;10.5836;10.5836
313;initialize;1;3.91807;3.91807;3.91807
313;async;100;0.00605423;0.00314119;0.00818493
313;inner;100;0.0472548;0.0465681;0.0514492
313;wait;100;2.18802e-05;1.6888e-05;5.2405e-05
313;boundary;100;0.0105346;0.0101604;0.0108172
313;calc iter;100;0.0638669;0.0618651;0.0655696
313;calc total;1;6.40416;6.40416;6.40416
313;total;1;11.1373;11.1373;11.1373
337;initialize;1;3.92518;3.92518;3.92518
337;async;100;0.00791989;0.00340257;0.00979186
337;inner;100;0.0456591;0.0448562;0.050192
337;wait;100;1.99633e-05;1.6552e-05;5.5039e-05
337;boundary;100;0.0102508;0.00905311;0.0106942
337;calc iter;100;0.0638512;0.0622235;0.0653827
337;calc total;1;6.40415;6.40415;6.40415
337;total;1;11.146;11.146;11.146
289;initialize;1;3.90605;3.90605;3.90605
289;async;100;0.00692025;0.00265231;0.0093635
289;inner;100;0.0464527;0.045252;0.0507757
289;wait;100;1.96716e-05;1.6244e-05;6.7046e-05
289;boundary;100;0.0104138;0.00963607;0.0110341
289;calc iter;100;0.0638078;0.0617383;0.0660163
289;calc total;1;6.40416;6.40416;6.40416
289;total;1;11.127;11.127;11.127
361;initialize;1;3.36187;3.36187;3.36187
361;async;100;0.00814889;0.00308608;0.00908649
361;inner;100;0.0452173;0.0448284;0.0495028
361;wait;100;2.23536e-05;1.7553e-05;5.4501e-05
361;boundary;100;0.0104988;0.0100561;0.0109641
361;calc iter;100;0.0638885;0.0627354;0.0646394
361;calc total;1;6.40415;6.40415;6.40415
361;total;1;10.5827;10.5827;10.5827
314;initialize;1;3.91804;3.91804;3.91804
314;async;100;0.00661464;0.00341506;0.0089456
314;inner;100;0.0465583;0.0455453;0.0513601
314;wait;100;2.03972e-05;1.6231e-05;8.0234e-05
314;boundary;100;0.0106955;0.00959896;0.0108822
314;calc iter;100;0.0638905;0.0624129;0.0653218
314;calc total;1;6.40415;6.40415;6.40415
314;total;1;11.1373;11.1373;11.1373
338;initialize;1;3.92502;3.92502;3.92502
338;async;100;0.00701178;0.00358087;0.00830391
338;inner;100;0.0465671;0.0456507;0.0500255
338;wait;100;2.01523e-05;1.5993e-05;5.6703e-05
338;boundary;100;0.0102172;0.00993568;0.0108983
338;calc iter;100;0.0638174;0.0619927;0.0657264
338;calc total;1;6.40415;6.40415;6.40415
338;total;1;11.1458;11.1458;11.1458
290;initialize;1;3.90608;3.90608;3.90608
290;async;100;0.00604322;0.00284527;0.00858166
290;inner;100;0.0472725;0.0465103;0.0506156
290;wait;100;2.31088e-05;1.716e-05;6.2082e-05
290;boundary;100;0.0104344;0.010161;0.0107008
290;calc iter;100;0.0637744;0.0619456;0.0663016
290;calc total;1;6.40416;6.40416;6.40416
290;total;1;11.1271;11.1271;11.1271
362;initialize;1;3.36679;3.36679;3.36679
362;async;100;0.00936902;0.00312679;0.0108042
362;inner;100;0.0444084;0.0439765;0.0493841
362;wait;100;2.12247e-05;1.7503e-05;6.2357e-05
362;boundary;100;0.0101227;0.00932918;0.0103742
362;calc iter;100;0.0639227;0.0627998;0.0649162
362;calc total;1;6.40415;6.40415;6.40415
362;total;1;10.5877;10.5877;10.5877
315;initialize;1;3.91807;3.91807;3.91807
315;async;100;0.00638847;0.00348403;0.00828466
315;inner;100;0.0460125;0.0451453;0.0516309
315;wait;100;2.09411e-05;1.6892e-05;5.5785e-05
315;boundary;100;0.0114842;0.00863016;0.0123068
315;calc iter;100;0.0639078;0.0614422;0.0660224
315;calc total;1;6.40415;6.40415;6.40415
315;total;1;11.1373;11.1373;11.1373
339;initialize;1;3.92498;3.92498;3.92498
339;async;100;0.00638757;0.00351031;0.00831255
339;inner;100;0.0469604;0.046418;0.0501977
339;wait;100;2.66964e-05;1.8263e-05;5.8094e-05
339;boundary;100;0.010435;0.0100836;0.0108527
339;calc iter;100;0.0638106;0.0623577;0.0652883
339;calc total;1;6.40415;6.40415;6.40415
339;total;1;11.1458;11.1458;11.1458
291;initialize;1;3.90604;3.90604;3.90604
291;async;100;0.00565191;0.00247955;0.0088216
291;inner;100;0.0476513;0.0469958;0.0507453
291;wait;100;2.08436e-05;1.5585e-05;5.9949e-05
291;boundary;100;0.0104604;0.0100713;0.0109293
291;calc iter;100;0.0637855;0.0618354;0.0664533
291;calc total;1;6.40416;6.40416;6.40416
291;total;1;11.1271;11.1271;11.1271
363;initialize;1;3.34729;3.34729;3.34729
363;async;100;0.010292;0.00310683;0.0113732
363;inner;100;0.0433565;0.0428367;0.0494501
363;wait;100;2.18858e-05;1.6163e-05;5.6132e-05
363;boundary;100;0.0102763;0.00806572;0.0106017
363;calc iter;100;0.0639484;0.0615089;0.0664898
363;calc total;1;6.40415;6.40415;6.40415
363;total;1;10.5682;10.5682;10.5682
316;initialize;1;3.9182;3.9182;3.9182
316;async;100;0.00651263;0.0029042;0.00877158
316;inner;100;0.0469534;0.0460091;0.0511087
316;wait;100;2.0982e-05;1.6139e-05;7.1349e-05
316;boundary;100;0.010389;0.00987349;0.0109586
316;calc iter;100;0.0638776;0.0627823;0.0652511
316;calc total;1;6.40415;6.40415;6.40415
316;total;1;11.1374;11.1374;11.1374
340;initialize;1;3.92541;3.92541;3.92541
340;async;100;0.0059644;0.00341589;0.00697875
340;inner;100;0.0459898;0.0454503;0.0494732
340;wait;100;4.1002e-05;3.0614e-05;8.993e-05
340;boundary;100;0.0117863;0.0101642;0.0124596
340;calc iter;100;0.0637829;0.0620339;0.064533
340;calc total;1;6.40415;6.40415;6.40415
340;total;1;11.1463;11.1463;11.1463
292;initialize;1;3.9061;3.9061;3.9061
292;async;100;0.0050255;0.00294544;0.00650177
292;inner;100;0.0468104;0.0459202;0.0504028
292;wait;100;4.02473e-05;2.175e-05;6.4407e-05
292;boundary;100;0.0118695;0.0102989;0.0127502
292;calc iter;100;0.0637469;0.0620093;0.0646919
292;calc total;1;6.40415;6.40415;6.40415
292;total;1;11.1271;11.1271;11.1271
364;initialize;1;3.3653;3.3653;3.3653
364;async;100;0.00889039;0.00304568;0.00986394
364;inner;100;0.0447983;0.0444021;0.0491155
364;wait;100;2.05325e-05;1.5986e-05;7.5061e-05
364;boundary;100;0.0101986;0.00974617;0.0108118
364;calc iter;100;0.0639091;0.0625438;0.0647726
364;calc total;1;6.40415;6.40415;6.40415
364;total;1;10.5862;10.5862;10.5862
317;initialize;1;3.91807;3.91807;3.91807
317;async;100;0.00550652;0.00298673;0.00741949
317;inner;100;0.0472167;0.046463;0.0510019
317;wait;100;2.84787e-05;1.8249e-05;8.3346e-05
317;boundary;100;0.011085;0.0104391;0.0116289
317;calc iter;100;0.0638378;0.0626164;0.0654646
317;calc total;1;6.40415;6.40415;6.40415
317;total;1;11.1373;11.1373;11.1373
341;initialize;1;3.92502;3.92502;3.92502
341;async;100;0.00642025;0.00362016;0.00843522
341;inner;100;0.0467045;0.0461754;0.0500203
341;wait;100;2.86738e-05;1.7922e-05;5.6779e-05
341;boundary;100;0.0106401;0.0100662;0.0113661
341;calc iter;100;0.0637947;0.0616059;0.0651941
341;calc total;1;6.40415;6.40415;6.40415
341;total;1;11.1458;11.1458;11.1458
293;initialize;1;3.90606;3.90606;3.90606
293;async;100;0.00556716;0.002809;0.00793024
293;inner;100;0.0472647;0.046581;0.0504913
293;wait;100;3.27859e-05;2.008e-05;5.9145e-05
293;boundary;100;0.0108896;0.0103353;0.0115454
293;calc iter;100;0.0637556;0.0622058;0.0654012
293;calc total;1;6.40416;6.40416;6.40416
293;total;1;11.1271;11.1271;11.1271
365;initialize;1;3.3514;3.3514;3.3514
365;async;100;0.00766667;0.00309298;0.00836246
365;inner;100;0.0450862;0.0446864;0.0493466
365;wait;100;2.90671e-05;1.771e-05;6.9599e-05
365;boundary;100;0.0110831;0.0100119;0.0121633
365;calc iter;100;0.0638661;0.0618339;0.064495
365;calc total;1;6.40415;6.40415;6.40415
365;total;1;10.5723;10.5723;10.5723
318;initialize;1;3.9182;3.9182;3.9182
318;async;100;0.00433571;0.0025207;0.00509143
318;inner;100;0.0470176;0.0460986;0.0514823
318;wait;100;4.07709e-05;2.3837e-05;5.7315e-05
318;boundary;100;0.0124236;0.0101791;0.0131558
318;calc iter;100;0.0638189;0.0625225;0.0655665
318;calc total;1;6.40415;6.40415;6.40415
318;total;1;11.1374;11.1374;11.1374
342;initialize;1;3.92499;3.92499;3.92499
342;async;100;0.00605429;0.00333037;0.00711206
342;inner;100;0.0471906;0.0467467;0.0504881
342;wait;100;2.7456e-05;1.8467e-05;6.3123e-05
342;boundary;100;0.0105224;0.00998868;0.0110689
342;calc iter;100;0.0637958;0.061644;0.0645426
342;calc total;1;6.40415;6.40415;6.40415
342;total;1;11.1458;11.1458;11.1458
294;initialize;1;3.90604;3.90604;3.90604
294;async;100;0.00555171;0.00298299;0.0066795
294;inner;100;0.0473202;0.0464955;0.0504614
294;wait;100;3.05175e-05;1.6608e-05;5.6857e-05
294;boundary;100;0.0108529;0.0100371;0.0115142
294;calc iter;100;0.0637565;0.0625758;0.0648391
294;calc total;1;6.40415;6.40415;6.40415
294;total;1;11.1271;11.1271;11.1271
366;initialize;1;3.35315;3.35315;3.35315
366;async;100;0.00704711;0.00306889;0.00766163
366;inner;100;0.0444411;0.0439787;0.0492917
366;wait;100;3.9031e-05;2.1018e-05;5.469e-05
366;boundary;100;0.0123191;0.00996387;0.0128194
366;calc iter;100;0.0638475;0.0623628;0.064386
366;calc total;1;6.40415;6.40415;6.40415
366;total;1;10.5741;10.5741;10.5741
319;initialize;1;3.9182;3.9182;3.9182
319;async;100;0.0047613;0.00242419;0.00556698
319;inner;100;0.0474148;0.0465955;0.0514932
319;wait;100;3.63845e-05;1.826e-05;7.2809e-05
319;boundary;100;0.0116143;0.0101912;0.0123586
319;calc iter;100;0.063828;0.0621621;0.0652757
319;calc total;1;6.40415;6.40415;6.40415
319;total;1;11.1374;11.1374;11.1374
343;initialize;1;3.9251;3.9251;3.9251
343;async;100;0.00643867;0.0033756;0.00797966
343;inner;100;0.0469199;0.04649;0.0499821
343;wait;100;2.68028e-05;1.7418e-05;7.3613e-05
343;boundary;100;0.0104132;0.0102093;0.0108882
343;calc iter;100;0.0637996;0.0621836;0.0649696
343;calc total;1;6.40415;6.40415;6.40415
343;total;1;11.1459;11.1459;11.1459
295;initialize;1;3.90636;3.90636;3.90636
295;async;100;0.00574784;0.00297276;0.00807283
295;inner;100;0.0472939;0.0464693;0.0502501
295;wait;100;2.81378e-05;1.7997e-05;0.000106866
295;boundary;100;0.0106899;0.0101778;0.0112617
295;calc iter;100;0.0637608;0.0620109;0.0654211
295;calc total;1;6.40416;6.40416;6.40416
295;total;1;11.1274;11.1274;11.1274
367;initialize;1;3.34771;3.34771;3.34771
367;async;100;0.00780733;0.00313909;0.00871466
367;inner;100;0.044874;0.0443358;0.0490097
367;wait;100;3.14489e-05;1.6951e-05;7.8443e-05
367;boundary;100;0.0111482;0.0100012;0.0114381
367;calc iter;100;0.0638623;0.0622249;0.0655548
367;calc total;1;6.40415;6.40415;6.40415
367;total;1;10.5686;10.5686;10.5686
320;initialize;1;3.91806;3.91806;3.91806
320;async;100;0.00508101;0.00260668;0.00695849
320;inner;100;0.0478762;0.0471535;0.0518918
320;wait;100;2.40902e-05;1.6701e-05;4.752e-05
320;boundary;100;0.0108666;0.0103552;0.0111693
320;calc iter;100;0.0638491;0.0625089;0.065941
320;calc total;1;6.40416;6.40416;6.40416
320;total;1;11.1372;11.1372;11.1372
344;initialize;1;3.92508;3.92508;3.92508
344;async;100;0.00643978;0.0034546;0.00833123
344;inner;100;0.0467002;0.0460821;0.0499806
344;wait;100;3.04774e-05;1.9872e-05;7.1912e-05
344;boundary;100;0.0106344;0.0101075;0.0112728
344;calc iter;100;0.0638058;0.0625781;0.0651168
344;calc total;1;6.40415;6.40415;6.40415
344;total;1;11.1459;11.1459;11.1459
296;initialize;1;3.90605;3.90605;3.90605
296;async;100;0.0055888;0.00263071;0.00853137
296;inner;100;0.0477216;0.0469817;0.0510683
296;wait;100;2.23779e-05;1.6898e-05;6.097e-05
296;boundary;100;0.0104502;0.0100775;0.0109992
296;calc iter;100;0.063784;0.0618511;0.0660682
296;calc total;1;6.40415;6.40415;6.40415
296;total;1;11.1271;11.1271;11.1271
368;initialize;1;3.34767;3.34767;3.34767
368;async;100;0.00772214;0.0030807;0.00890156
368;inner;100;0.0454631;0.0450409;0.0494807
368;wait;100;2.30277e-05;1.5973e-05;5.3908e-05
368;boundary;100;0.0106693;0.0101015;0.0107971
368;calc iter;100;0.0638787;0.0621285;0.0648875
368;calc total;1;6.40415;6.40415;6.40415
368;total;1;10.5685;10.5685;10.5685
321;initialize;1;3.918;3.918;3.918
321;async;100;0.00558294;0.00237385;0.00779232
321;inner;100;0.0478325;0.047048;0.052022
321;wait;100;2.08614e-05;1.609e-05;6.1812e-05
321;boundary;100;0.0104337;0.010055;0.0105569
321;calc iter;100;0.0638712;0.0624137;0.0658886
321;calc total;1;6.40416;6.40416;6.40416
321;total;1;11.1372;11.1372;11.1372
345;initialize;1;3.92502;3.92502;3.92502
345;async;100;0.00701244;0.00342348;0.00914468
345;inner;100;0.0465857;0.0460042;0.0500586
345;wait;100;2.12517e-05;1.6277e-05;6.5866e-05
345;boundary;100;0.0102194;0.00962184;0.0109704
345;calc iter;100;0.0638403;0.0621145;0.0652018
345;calc total;1;6.40415;6.40415;6.40415
345;total;1;11.1459;11.1459;11.1459
297;initialize;1;3.90604;3.90604;3.90604
297;async;100;0.00588847;0.0020616;0.00896807
297;inner;100;0.0475635;0.0464997;0.0514458
297;wait;100;1.91142e-05;1.5691e-05;4.2468e-05
297;boundary;100;0.0103395;0.00949065;0.0105816
297;calc iter;100;0.0638119;0.0619617;0.0659347
297;calc total;1;6.40415;6.40415;6.40415
297;total;1;11.1271;11.1271;11.1271
369;initialize;1;3.3637;3.3637;3.3637
369;async;100;0.00702377;0.00256116;0.00781395
369;inner;100;0.0466346;0.0461918;0.0512242
369;wait;100;2.01945e-05;1.6426e-05;4.6014e-05
369;boundary;100;0.0102268;0.00983715;0.0104072
369;calc iter;100;0.0639068;0.0626083;0.0647438
369;calc total;1;6.40415;6.40415;6.40415
369;total;1;10.5846;10.5846;10.5846
322;initialize;1;3.91802;3.91802;3.91802
322;async;100;0.00490465;0.00264117;0.00702373
322;inner;100;0.0475668;0.0467374;0.0516158
322;wait;100;2.95788e-05;2.1925e-05;4.7071e-05
322;boundary;100;0.0113322;0.010272;0.0116622
322;calc iter;100;0.0638343;0.0626624;0.06554
322;calc total;1;6.40416;6.40416;6.40416
322;total;1;11.1373;11.1373;11.1373
346;initialize;1;3.92496;3.92496;3.92496
346;async;100;0.0050941;0.00256347;0.00640284
346;inner;100;0.0481885;0.0474282;0.0516373
346;wait;100;2.63564e-05;1.5771e-05;4.2628e-05
346;boundary;100;0.0105034;0.0100087;0.0115694
346;calc iter;100;0.0638133;0.0615628;0.0656479
346;calc total;1;6.40415;6.40415;6.40415
346;total;1;11.1458;11.1458;11.1458
298;initialize;1;3.90604;3.90604;3.90604
298;async;100;0.00544887;0.00296399;0.00765202
298;inner;100;0.0477077;0.0469864;0.0508456
298;wait;100;2.84772e-05;1.9226e-05;6.0712e-05
298;boundary;100;0.0105872;0.0101826;0.011157
298;calc iter;100;0.0637733;0.0621126;0.0655017
298;calc total;1;6.40415;6.40415;6.40415
298;total;1;11.127;11.127;11.127
370;initialize;1;3.35221;3.35221;3.35221
370;async;100;0.00739706;0.00314518;0.00815392
370;inner;100;0.0451326;0.0445845;0.0495295
370;wait;100;3.38226e-05;2.5269e-05;4.9772e-05
370;boundary;100;0.0112966;0.0102779;0.0117805
370;calc iter;100;0.0638613;0.0619223;0.0644476
370;calc total;1;6.40415;6.40415;6.40415
370;total;1;10.5731;10.5731;10.5731
323;initialize;1;3.91805;3.91805;3.91805
323;async;100;0.00431272;0.00213905;0.00512805
323;inner;100;0.0470956;0.0463692;0.0515853
323;wait;100;3.78162e-05;2.9178e-05;4.8678e-05
323;boundary;100;0.0123761;0.0103227;0.0132217
323;calc iter;100;0.0638235;0.0624134;0.0654108
323;calc total;1;6.40417;6.40417;6.40417
323;total;1;11.1372;11.1372;11.1372
347;initialize;1;3.92517;3.92517;3.92517
347;async;100;0.00556297;0.00353658;0.00669106
347;inner;100;0.0462826;0.0457782;0.0501273
347;wait;100;4.03854e-05;3.1642e-05;5.718e-05
347;boundary;100;0.0118982;0.0101045;0.0124007
347;calc iter;100;0.0637853;0.0619305;0.0647321
347;calc total;1;6.40415;6.40415;6.40415
347;total;1;11.146;11.146;11.146
299;initialize;1;3.906;3.906;3.906
299;async;100;0.00495546;0.00295488;0.00638297
299;inner;100;0.0470958;0.0462193;0.0505371
299;wait;100;3.82098e-05;2.1475e-05;6.335e-05
299;boundary;100;0.0116619;0.0101712;0.01243
299;calc iter;100;0.0637524;0.0623017;0.0649408
299;calc total;1;6.40416;6.40416;6.40416
299;total;1;11.127;11.127;11.127
371;initialize;1;3.36438;3.36438;3.36438
371;async;100;0.0068495;0.00311356;0.00774736
371;inner;100;0.0446825;0.0442835;0.0495213
371;wait;100;3.66014e-05;2.3982e-05;5.41e-05
371;boundary;100;0.0122809;0.0100442;0.0128695
371;calc iter;100;0.0638507;0.0622775;0.0645902
371;calc total;1;6.40416;6.40416;6.40416
371;total;1;10.5853;10.5853;10.5853
324;initialize;1;3.91801;3.91801;3.91801
324;async;100;0.0051303;0.00271119;0.0061436
324;inner;100;0.0479363;0.0473725;0.050588
324;wait;100;3.05256e-05;1.9416e-05;4.7419e-05
324;boundary;100;0.010663;0.0102321;0.0115921
324;calc iter;100;0.0637614;0.0623034;0.0645692
324;calc total;1;6.40415;6.40415;6.40415
324;total;1;11.1372;11.1372;11.1372
348;initialize;1;3.9254;3.9254;3.9254
348;async;100;0.00615832;0.00315036;0.00773318
348;inner;100;0.0449339;0.0441058;0.0494015
348;wait;100;3.74675e-05;2.1866e-05;6.8459e-05
348;boundary;100;0.0126622;0.0100628;0.0134565
348;calc iter;100;0.063793;0.0619875;0.064596
348;calc total;1;6.40415;6.40415;6.40415
348;total;1;11.1462;11.1462;11.1462
300;initialize;1;3.90637;3.90637;3.90637
300;async;100;0.00401747;0.00243181;0.00574847
300;inner;100;0.0467074;0.0452704;0.051282
300;wait;100;3.914e-05;1.9195e-05;7.0386e-05
300;boundary;100;0.0130059;0.0102663;0.0142572
300;calc iter;100;0.0637713;0.0625721;0.0650146
300;calc total;1;6.40415;6.40415;6.40415
300;total;1;11.1274;11.1274;11.1274
372;initialize;1;3.35872;3.35872;3.35872
372;async;100;0.00645835;0.00317538;0.00725576
372;inner;100;0.0467859;0.0464477;0.049423
372;wait;100;2.86364e-05;1.7033e-05;5.9701e-05
372;boundary;100;0.0105191;0.0100533;0.0110275
372;calc iter;100;0.0637931;0.0620051;0.064422
372;calc total;1;6.40415;6.40415;6.40415
372;total;1;10.5796;10.5796;10.5796
325;initialize;1;3.91813;3.91813;3.91813
325;async;100;0.00547333;0.00269946;0.00840131
325;inner;100;0.0478933;0.0473422;0.0501687
325;wait;100;2.42129e-05;1.8595e-05;6.8731e-05
325;boundary;100;0.0103758;0.0101729;0.0105423
325;calc iter;100;0.0637675;0.0610289;0.0664264
325;calc total;1;6.40416;6.40416;6.40416
325;total;1;11.1373;11.1373;11.1373
349;initialize;1;3.92549;3.92549;3.92549
349;async;100;0.00668434;0.00314512;0.00749461
349;inner;100;0.0452235;0.0446468;0.0495761
349;wait;100;3.80611e-05;2.2512e-05;6.1665e-05
349;boundary;100;0.0118557;0.010071;0.012239
349;calc iter;100;0.0638029;0.0615261;0.0643764
349;calc total;1;6.40415;6.40415;6.40415
349;total;1;11.1463;11.1463;11.1463
301;initialize;1;3.90607;3.90607;3.90607
301;async;100;0.00482651;0.00263272;0.00663936
301;inner;100;0.0466327;0.0453933;0.051106
301;wait;100;3.5398e-05;1.9717e-05;5.1096e-05
301;boundary;100;0.0122863;0.0103822;0.0134653
301;calc iter;100;0.063782;0.0624352;0.0648758
301;calc total;1;6.40416;6.40416;6.40416
301;total;1;11.1271;11.1271;11.1271
373;initialize;1;3.35555;3.35555;3.35555
373;async;100;0.0067237;0.00316628;0.00810791
373;inner;100;0.0468595;0.0464422;0.0495497
373;wait;100;2.33073e-05;1.7143e-05;5.3975e-05
373;boundary;100;0.0102;0.00990362;0.0103623
373;calc iter;100;0.0638079;0.0616716;0.0650652
373;calc total;1;6.40415;6.40415;6.40415
373;total;1;10.5764;10.5764;10.5764
326;initialize;1;3.91816;3.91816;3.91816
326;async;100;0.00574796;0.00271561;0.00742542
326;inner;100;0.0476517;0.047011;0.0504377
326;wait;100;2.21675e-05;1.7413e-05;5.2487e-05
326;boundary;100;0.0103635;0.00998448;0.0105717
326;calc iter;100;0.0637864;0.0624226;0.0649878
326;calc total;1;6.40416;6.40416;6.40416
326;total;1;11.1374;11.1374;11.1374
350;initialize;1;3.92517;3.92517;3.92517
350;async;100;0.00729113;0.00325125;0.00855053
350;inner;100;0.0459757;0.045433;0.0498061
350;wait;100;2.33703e-05;1.7643e-05;5.0739e-05
350;boundary;100;0.0105439;0.0100528;0.0107481
350;calc iter;100;0.0638352;0.062173;0.0647375
350;calc total;1;6.40415;6.40415;6.40415
350;total;1;11.146;11.146;11.146
302;initialize;1;3.9061;3.9061;3.9061
302;async;100;0.00616448;0.00234473;0.00880244
302;inner;100;0.0469648;0.0459691;0.0508281
302;wait;100;2.19201e-05;1.7216e-05;6.4978e-05
302;boundary;100;0.0106641;0.010335;0.0110167
302;calc iter;100;0.0638164;0.061482;0.0656465
302;calc total;1;6.40415;6.40415;6.40415
302;total;1;11.1271;11.1271;11.1271
374;initialize;1;3.36584;3.36584;3.36584
374;async;100;0.00685487;0.00315828;0.0082112
374;inner;100;0.0467727;0.0462475;0.0495389
374;wait;100;2.08191e-05;1.6833e-05;5.2788e-05
374;boundary;100;0.0101714;0.00977063;0.0104443
374;calc iter;100;0.063821;0.0620703;0.065056
374;calc total;1;6.40415;6.40415;6.40415
374;total;1;10.5867;10.5867;10.5867
327;initialize;1;3.91804;3.91804;3.91804
327;async;100;0.00607284;0.00298836;0.00786833
327;inner;100;0.0473295;0.0462753;0.0508325
327;wait;100;2.26744e-05;1.7427e-05;4.7003e-05
327;boundary;100;0.0103796;0.00907371;0.0107057
327;calc iter;100;0.0638061;0.0624513;0.065075
327;calc total;1;6.40416;6.40416;6.40416
327;total;1;11.1372;11.1372;11.1372
351;initialize;1;3.92539;3.92539;3.92539
351;async;100;0.00853597;0.0031531;0.0100044
351;inner;100;0.0451376;0.0445706;0.0495585
351;wait;100;2.04676e-05;1.7348e-05;6.5802e-05
351;boundary;100;0.010174;0.00942985;0.0103258
351;calc iter;100;0.0638695;0.0623777;0.0648314
351;calc total;1;6.40415;6.40415;6.40415
351;total;1;11.1462;11.1462;11.1462
303;initialize;1;3.90606;3.90606;3.90606
303;async;100;0.00659357;0.0026833;0.0102313
303;inner;100;0.0466886;0.0454683;0.0511005
303;wait;100;1.97019e-05;1.6041e-05;5.1496e-05
303;boundary;100;0.0105507;0.00940741;0.0107143
303;calc iter;100;0.063854;0.0616795;0.0663293
303;calc total;1;6.40416;6.40416;6.40416
303;total;1;11.127;11.127;11.127
375;initialize;1;3.34906;3.34906;3.34906
375;async;100;0.00771401;0.00315272;0.00929575
375;inner;100;0.0460269;0.045124;0.0497047
375;wait;100;2.04305e-05;1.7245e-05;5.1118e-05
375;boundary;100;0.0100816;0.00873208;0.0104215
375;calc iter;100;0.0638444;0.0608038;0.0646528
328;initialize;1;3.91807;3.91807;3.91807
328;async;100;0.00554054;0.00272678;0.00737898
328;inner;100;0.0478207;0.0471591;0.0503902
328;wait;100;2.5078e-05;1.6745e-05;5.8508e-05
328;boundary;100;0.0103848;0.0100191;0.0110126
328;calc iter;100;0.0637724;0.062106;0.0648108
328;calc total;1;6.40415;6.40415;6.40415
328;total;1;11.1373;11.1373;11.1373
352;initialize;1;3.92499;3.92499;3.92499
352;async;100;0.00715678;0.00305926;0.00852914
352;inner;100;0.0455933;0.0451207;0.0492945
352;wait;100;2.90829e-05;1.669e-05;7.8395e-05
352;boundary;100;0.0110371;0.0101937;0.0113215
352;calc iter;100;0.0638173;0.061827;0.0648231
352;calc total;1;6.40415;6.40415;6.40415
352;total;1;11.1458;11.1458;11.1458
304;initialize;1;3.90604;3.90604;3.90604
304;async;100;0.00599255;0.00295024;0.00908627
304;inner;100;0.0468743;0.0458743;0.0507349
304;wait;100;2.9222e-05;1.8931e-05;6.79e-05
304;boundary;100;0.0109082;0.0104491;0.0113527
304;calc iter;100;0.0638055;0.0620451;0.0660452
304;calc total;1;6.40415;6.40415;6.40415
304;total;1;11.1271;11.1271;11.1271
329;initialize;1;3.91807;3.91807;3.91807
329;async;100;0.00536058;0.00296724;0.00648567
329;inner;100;0.0477216;0.0469118;0.0502551
329;wait;100;2.95597e-05;1.7077e-05;5.8721e-05
329;boundary;100;0.010647;0.0101202;0.0120437
329;calc iter;100;0.0637598;0.0623347;0.0645702
329;calc total;1;6.40416;6.40416;6.40416
329;total;1;11.1373;11.1373;11.1373
353;initialize;1;3.92575;3.92575;3.92575
353;async;100;0.00646801;0.00330096;0.00721964
353;inner;100;0.0444163;0.0437938;0.0490875
353;wait;100;4.14832e-05;2.2247e-05;7.4876e-05
353;boundary;100;0.0128651;0.0100258;0.0134059
353;calc iter;100;0.0637924;0.06199;0.0643656
353;calc total;1;6.40415;6.40415;6.40415
353;total;1;11.1465;11.1465;11.1465
305;initialize;1;3.90609;3.90609;3.90609
305;async;100;0.00436795;0.00275485;0.00592988
305;inner;100;0.0463307;0.0449749;0.0509089
305;wait;100;3.96969e-05;1.9232e-05;6.5692e-05
305;boundary;100;0.0130314;0.0101423;0.0145001
305;calc iter;100;0.0637711;0.0625545;0.0648398
305;calc total;1;6.40416;6.40416;6.40416
305;total;1;11.1271;11.1271;11.1271
330;initialize;1;3.91817;3.91817;3.91817
330;async;100;0.00586993;0.00280778;0.00834183
330;inner;100;0.0471452;0.0463304;0.0497688
330;wait;100;2.9546e-05;1.7515e-05;6.953e-05
330;boundary;100;0.0106923;0.0100064;0.0118226
330;calc iter;100;0.0637382;0.061664;0.0654569
330;calc total;1;6.40415;6.40415;6.40415
330;total;1;11.1374;11.1374;11.1374
354;initialize;1;3.92499;3.92499;3.92499
354;async;100;0.00726151;0.00266544;0.00831034
354;inner;100;0.0454242;0.0447307;0.0491847
354;wait;100;3.27449e-05;1.9933e-05;0.00010582
354;boundary;100;0.0110927;0.00990353;0.0114624
354;calc iter;100;0.0638123;0.0620666;0.0647191
354;calc total;1;6.40415;6.40415;6.40415
354;total;1;11.1458;11.1458;11.1458
306;initialize;1;3.90608;3.90608;3.90608
306;async;100;0.00536309;0.0025618;0.00660791
306;inner;100;0.0470773;0.0460783;0.0510011
306;wait;100;2.86151e-05;1.8102e-05;6.5516e-05
306;boundary;100;0.0113231;0.0101621;0.0120907
306;calc iter;100;0.0637934;0.0623762;0.0647526
306;calc total;1;6.40415;6.40415;6.40415
306;total;1;11.1271;11.1271;11.1271
331;initialize;1;3.91816;3.91816;3.91816
331;async;100;0.00688996;0.00254168;0.00998309
331;inner;100;0.0467071;0.0455347;0.0493425
331;wait;100;2.41813e-05;1.7227e-05;9.916e-05
331;boundary;100;0.0101455;0.00983247;0.0115972
331;calc iter;100;0.0637681;0.0616152;0.0658013
331;calc total;1;6.40416;6.40416;6.40416
331;total;1;11.1374;11.1374;11.1374
355;initialize;1;3.92499;3.92499;3.92499
355;async;100;0.00756379;0.00327146;0.00883502
355;inner;100;0.0457653;0.0451836;0.0497126
355;wait;100;2.22051e-05;1.7386e-05;5.3338e-05
355;boundary;100;0.0104834;0.0100394;0.0106808
355;calc iter;100;0.0638359;0.0620217;0.0647957
355;calc total;1;6.40416;6.40416;6.40416
355;total;1;11.1458;11.1458;11.1458
307;initialize;1;3.90609;3.90609;3.90609
307;async;100;0.00633487;0.00299692;0.00947363
307;inner;100;0.0467905;0.0457281;0.050403
307;wait;100;2.45099e-05;1.8539e-05;8.1442e-05
307;boundary;100;0.0106629;0.0101936;0.0110218
307;calc iter;100;0.0638139;0.0619802;0.066021
307;calc total;1;6.40416;6.40416;6.40416
307;total;1;11.1271;11.1271;11.1271
332;initialize;1;3.91805;3.91805;3.91805
332;async;100;0.00563044;0.00267185;0.00938036
332;inner;100;0.0472512;0.0464963;0.0500485
332;wait;100;2.99399e-05;1.6816e-05;6.7621e-05
332;boundary;100;0.0108252;0.0100739;0.0119172
332;calc iter;100;0.0637379;0.0618133;0.0664844
332;calc total;1;6.40415;6.40415;6.40415
332;total;1;11.1373;11.1373;11.1373
356;initialize;1;3.92499;3.92499;3.92499
356;async;100;0.00858741;0.00341069;0.00970954
356;inner;100;0.045108;0.04439;0.0496689
356;wait;100;1.97782e-05;1.6885e-05;5.8638e-05
356;boundary;100;0.0101576;0.00915745;0.0103107
356;calc iter;100;0.0638744;0.0624108;0.0647874
356;calc total;1;6.40415;6.40415;6.40415
356;total;1;11.1458;11.1458;11.1458
308;initialize;1;3.90606;3.90606;3.90606
308;async;100;0.0067126;0.00295763;0.00955957
308;inner;100;0.0466025;0.0454554;0.0509922
308;wait;100;2.07628e-05;1.686e-05;6.1718e-05
308;boundary;100;0.0105135;0.00953516;0.0107132
308;calc iter;100;0.0638508;0.0620489;0.065642
308;calc total;1;6.40415;6.40415;6.40415
308;total;1;11.1271;11.1271;11.1271
333;initialize;1;3.91805;3.91805;3.91805
333;async;100;0.00587035;0.00311327;0.00743163
333;inner;100;0.0472402;0.0466879;0.0495935
333;wait;100;3.33799e-05;1.7526e-05;7.362e-05
333;boundary;100;0.0106041;0.0100022;0.0115382
333;calc iter;100;0.0637492;0.0618485;0.0648685
333;calc total;1;6.40416;6.40416;6.40416
333;total;1;11.1372;11.1372;11.1372
357;initialize;1;3.9254;3.9254;3.9254
357;async;100;0.0084863;0.00299579;0.010045
357;inner;100;0.0444789;0.0437312;0.0500141
357;wait;100;1.91162e-05;1.5321e-05;4.9545e-05
357;boundary;100;0.0109154;0.00806201;0.011695
357;calc iter;100;0.0639015;0.0605986;0.0663182
357;calc total;1;6.40416;6.40416;6.40416
357;total;1;11.1462;11.1462;11.1462
309;initialize;1;3.90612;3.90612;3.90612
309;async;100;0.00705481;0.00306535;0.0102793
309;inner;100;0.0455898;0.0442982;0.0507605
309;wait;100;1.96705e-05;1.5861e-05;6.6047e-05
309;boundary;100;0.0112029;0.00856203;0.0121635
309;calc iter;100;0.0638689;0.0605251;0.0667598
309;calc total;1;6.40416;6.40416;6.40416
309;total;1;11.1272;11.1272;11.1272
334;initialize;1;3.91825;3.91825;3.91825
334;async;100;0.00525764;0.00303904;0.00598308
334;inner;100;0.0467624;0.0461273;0.0494279
334;wait;100;4.19902e-05;2.4288e-05;8.7831e-05
334;boundary;100;0.011673;0.0104328;0.012475
334;calc iter;100;0.0637363;0.0619165;0.0645037
334;calc total;1;6.40415;6.40415;6.40415
334;total;1;11.1375;11.1375;11.1375
358;initialize;1;3.92501;3.92501;3.92501
358;async;100;0.00821587;0.00269003;0.00972939
358;inner;100;0.0453823;0.0447689;0.0492635
358;wait;100;2.15975e-05;1.7582e-05;7.4852e-05
358;boundary;100;0.0102377;0.00982284;0.0104367
358;calc iter;100;0.0638586;0.0623911;0.0649001
358;calc total;1;6.40415;6.40415;6.40415
358;total;1;11.1458;11.1458;11.1458
310;initialize;1;3.90616;3.90616;3.90616
310;async;100;0.00634232;0.00263928;0.00942577
310;inner;100;0.0469624;0.0458792;0.0509904
310;wait;100;2.25285e-05;1.7658e-05;5.5706e-05
310;boundary;100;0.0105138;0.00991264;0.0106918
310;calc iter;100;0.0638423;0.0618215;0.0660432
310;calc total;1;6.40416;6.40416;6.40416
310;total;1;11.1272;11.1272;11.1272
335;initialize;1;3.91816;3.91816;3.91816
335;async;100;0.00451119;0.00237926;0.00555507
335;inner;100;0.0476765;0.0467706;0.0505024
335;wait;100;3.97757e-05;2.4555e-05;7.3142e-05
335;boundary;100;0.0115072;0.0101177;0.0125269
335;calc iter;100;0.0637359;0.0617878;0.0643943
335;calc total;1;6.40416;6.40416;6.40416
335;total;1;11.1374;11.1374;11.1374
359;initialize;1;3.92501;3.92501;3.92501
359;async;100;0.00687959;0.00331175;0.0079222
359;inner;100;0.0458677;0.0452281;0.0495991
359;wait;100;2.78238e-05;1.803e-05;6.5841e-05
359;boundary;100;0.0110418;0.00999679;0.0114652
359;calc iter;100;0.0638181;0.0618338;0.0645475
359;calc total;1;6.40415;6.40415;6.40415
359;total;1;11.1458;11.1458;11.1458
311;initialize;1;3.90606;3.90606;3.90606
311;async;100;0.00501851;0.00240787;0.00767535
311;inner;100;0.0475651;0.0465072;0.0513423
311;wait;100;2.85883e-05;1.8241e-05;4.9085e-05
311;boundary;100;0.0111878;0.0102919;0.0115713
311;calc iter;100;0.063801;0.062375;0.0656978
311;calc total;1;6.40416;6.40416;6.40416
311;total;1;11.1271;11.1271;11.1271
375;calc total;1;6.40415;6.40415;6.40415
375;total;1;10.5699;10.5699;10.5699
376;initialize;1;3.35467;3.35467;3.35467
376;async;100;0.0066944;0.00310072;0.00764778
376;inner;100;0.046886;0.0462371;0.0494367
376;wait;100;2.38662e-05;1.5944e-05;5.3289e-05
376;boundary;100;0.0102098;0.00977299;0.0114414
376;calc iter;100;0.0638153;0.0614151;0.0643699
376;calc total;1;6.40415;6.40415;6.40415
376;total;1;10.5756;10.5756;10.5756
377;initialize;1;3.35415;3.35415;3.35415
377;async;100;0.00633009;0.00319232;0.00717024
377;inner;100;0.0467643;0.0460192;0.0495519
377;wait;100;3.14029e-05;1.8161e-05;5.1478e-05
377;boundary;100;0.0106668;0.0100258;0.0120845
377;calc iter;100;0.0637938;0.0616753;0.064409
377;calc total;1;6.40415;6.40415;6.40415
377;total;1;10.575;10.575;10.575
378;initialize;1;3.3499;3.3499;3.3499
378;async;100;0.00748155;0.00303494;0.00908332
378;inner;100;0.0458991;0.0452972;0.048445
378;wait;100;2.97859e-05;1.7247e-05;0.000105434
378;boundary;100;0.0103643;0.00984161;0.0111962
378;calc iter;100;0.0637758;0.0614433;0.0648524
378;calc total;1;6.40415;6.40415;6.40415
378;total;1;10.5708;10.5708;10.5708
379;initialize;1;3.36586;3.36586;3.36586
379;async;100;0.00814175;0.00302318;0.0102397
379;inner;100;0.0457317;0.0447207;0.0486768
379;wait;100;2.21393e-05;1.5615e-05;7.7015e-05
379;boundary;100;0.00990522;0.00971695;0.0104099
379;calc iter;100;0.063802;0.0619338;0.0652191
379;calc total;1;6.40415;6.40415;6.40415
379;total;1;10.5867;10.5867;10.5867
380;initialize;1;3.35772;3.35772;3.35772
380;async;100;0.00715614;0.00305803;0.0103539
380;inner;100;0.0460753;0.0447976;0.0488281
380;wait;100;3.10845e-05;1.6262e-05;6.5455e-05
380;boundary;100;0.0105133;0.00986082;0.0112877
380;calc iter;100;0.0637772;0.0618059;0.0662346
380;calc total;1;6.40415;6.40415;6.40415
380;total;1;10.5786;10.5786;10.5786
381;initialize;1;3.3612;3.3612;3.3612
381;async;100;0.00706091;0.0030751;0.00782392
381;inner;100;0.0460564;0.0455514;0.0488314
381;wait;100;3.60941e-05;2.1635e-05;6.3055e-05
381;boundary;100;0.0106327;0.00995597;0.011572
381;calc iter;100;0.0637873;0.0621211;0.0644389
381;calc total;1;6.40415;6.40415;6.40415
381;total;1;10.5821;10.5821;10.5821
382;initialize;1;3.3572;3.3572;3.3572
382;async;100;0.006698;0.00304058;0.00739278
382;inner;100;0.0459618;0.0455327;0.048825
382;wait;100;3.91742e-05;2.3135e-05;6.9953e-05
382;boundary;100;0.0110787;0.00985115;0.0116439
382;calc iter;100;0.0637788;0.0614981;0.0642656
382;calc total;1;6.40415;6.40415;6.40415
382;total;1;10.5781;10.5781;10.5781
383;initialize;1;3.34715;3.34715;3.34715
383;async;100;0.00634032;0.00312086;0.00760877
383;inner;100;0.0458262;0.0449772;0.0489578
383;wait;100;3.9954e-05;1.8953e-05;6.7339e-05
383;boundary;100;0.0115585;0.00988476;0.012659
383;calc iter;100;0.0637667;0.0616168;0.0645005
383;calc total;1;6.40415;6.40415;6.40415
383;total;1;10.568;10.568;10.568
MPI
Running Jacobi on 384 processors with (8, 8 6) elements.
Array Dimensions: 1496 1496 1500
Block Dimensions: 187 187 250
== Energy Conservation Check ==
initial Energy:              125.000
  final Energy:              125.000
    Difference:               -0.000
== Time Statistics ==
Completed 100 iterations.
# unit_id;function_name;num_calls;avg_runtime;min_runtime;max_runtime
0;calc total;1;7.00603;7.00603;7.00603
0;calc update async;100;7.63761e-05;9.844e-06;0.00617392
0;calc inner;100;0.0452569;0.0433456;0.0476546
[truncated: 381,211 more chars]
