# Supplementary material for: A Halo abstraction for distributed n-dimensional structured grids within the C++ PGAS library DASH
Source: PeerJ Comput Sci. 2023 Feb 3;9:e1203. doi: 10.7717/peerj-cs.1203 (PMC10280232; doi:10.7717/peerj-cs.1203)
Supplement: Supplemental Information 2 [file peerj-cs-09-1203-s002.gz › raw_haswell/res_3d/strong/dash_heat3d_n1_c1_1500_21918143.out]

DASH
InitEnergy=125.00000
EndEnergy=125.00000
DiffEnergy=-0.00000
Matrixspec: 1500 x 1500 x 1500
Iterations: 100
# unit_id;function_name;num_calls;avg_runtime;min_runtime;max_runtime
0;initialize;1;1.10669;1.10669;1.10669
0;async;100;0.28722;0.24700;0.32736
0;inner;100;14.13359;14.11172;14.15254
0;wait;100;0.00000;0.00000;0.00000
0;boundary;100;0.93137;0.90053;0.96251
0;calc iter;100;15.35218;15.25956;15.44174
0;calc total;1;1535.21847;1535.21847;1535.21847
0;total;1;1813.63423;1813.63423;1813.63423
DASH
InitEnergy=125.00000
EndEnergy=125.00000
DiffEnergy=-0.00000
Matrixspec: 1500 x 1500 x 1500
Iterations: 100
# unit_id;function_name;num_calls;avg_runtime;min_runtime;max_runtime
0;initialize;1;0.68948;0.68948;0.68948
0;async;100;0.28871;0.24796;0.32946
0;inner;100;13.82689;13.75548;13.88954
0;wait;100;0.00000;0.00000;0.00000
0;boundary;100;0.93550;0.90390;0.96715
0;calc iter;100;15.05111;15.01827;15.07973
0;calc total;1;1505.11079;1505.11079;1505.11079
0;total;1;1782.80940;1782.80940;1782.80940
DASH
InitEnergy=125.00000
EndEnergy=125.00000
DiffEnergy=-0.00000
Matrixspec: 1500 x 1500 x 1500
Iterations: 100
# unit_id;function_name;num_calls;avg_runtime;min_runtime;max_runtime
0;initialize;1;0.74821;0.74821;0.74821
0;async;100;0.28934;0.24854;0.33011
0;inner;100;13.96809;13.95157;13.98084
0;wait;100;0.00000;0.00000;0.00000
0;boundary;100;0.93825;0.90554;0.97097
0;calc iter;100;15.19568;15.11270;15.27874
0;calc total;1;1519.56757;1519.56757;1519.56757
0;total;1;1797.23785;1797.23785;1797.23785
