# Supplementary material for: A Halo abstraction for distributed n-dimensional structured grids within the C++ PGAS library DASH
Source: PeerJ Comput Sci. 2023 Feb 3;9:e1203. doi: 10.7717/peerj-cs.1203 (PMC10280232; doi:10.7717/peerj-cs.1203)
Supplement: Supplemental Information 2 [file peerj-cs-09-1203-s002.gz › raw_haswell/res_3d/strong/dash_heat3d_n1_c16_1500_21918148.out]

DASH
InitEnergy=125.00000
EndEnergy=125.00000
DiffEnergy=-0.00000
Matrixspec: 1500 x 1500 x 1500
Iterations: 100
# unit_id;function_name;num_calls;avg_runtime;min_runtime;max_runtime
0;initialize;1;3.34398;3.34398;3.34398
0;async;100;0.05258;0.02367;0.08622
0;inner;100;2.32149;1.76803;2.88043
0;wait;100;0.00003;0.00002;0.00007
0;boundary;100;0.11344;0.11187;0.11552
0;calc iter;100;2.48755;1.90746;3.06832
0;calc total;1;248.76846;248.76846;248.76846
0;total;1;270.46306;270.46306;270.46306
1;initialize;1;3.34399;3.34399;3.34399
1;async;100;0.0650875;0.0273036;0.081445
1;inner;100;2.29749;1.76299;2.878
1;wait;100;3.72149e-05;2.5757e-05;6.4627e-05
1;boundary;100;0.124698;0.112151;0.150359
1;calc iter;100;2.48732;1.91431;3.04856
1;calc total;1;248.768;248.768;248.768
1;total;1;270.463;270.463;270.463
2;initialize;1;3.34397;3.34397;3.34397
2;async;100;0.0572862;0.0250783;0.0699944
2;inner;100;2.31056;1.77088;2.88876
2;wait;100;3.62435e-05;2.8372e-05;6.187e-05
2;boundary;100;0.119419;0.112002;0.138184
2;calc iter;100;2.48731;1.92563;3.05258
2;calc total;1;248.768;248.768;248.768
2;total;1;270.463;270.463;270.463
3;initialize;1;3.34397;3.34397;3.34397
3;async;100;0.058587;0.0280509;0.0858378
3;inner;100;2.31453;1.76782;2.86779
3;wait;100;3.31053e-05;2.2495e-05;5.7835e-05
3;boundary;100;0.114356;0.112415;0.120378
3;calc iter;100;2.48751;1.91944;3.05406
3;calc total;1;248.768;248.768;248.768
3;total;1;270.463;270.463;270.463
4;initialize;1;3.344;3.344;3.344
4;async;100;0.0497995;0.0277232;0.0647352
4;inner;100;2.32189;1.77473;2.87163
4;wait;100;2.87122e-05;1.8391e-05;7.0234e-05
4;boundary;100;0.115806;0.112845;0.12194
4;calc iter;100;2.48753;1.93844;3.03616
4;calc total;1;248.768;248.768;248.768
4;total;1;270.463;270.463;270.463
5;initialize;1;3.34398;3.34398;3.34398
5;async;100;0.0561614;0.0266537;0.0720079
5;inner;100;2.31854;1.77334;2.87601
5;wait;100;3.1767e-05;2.1246e-05;5.3938e-05
5;boundary;100;0.112803;0.110986;0.114672
5;calc iter;100;2.48754;1.92557;3.05547
5;calc total;1;248.768;248.768;248.768
5;total;1;270.463;270.463;270.463
6;initialize;1;3.34401;3.34401;3.34401
6;async;100;0.0557251;0.0275246;0.0735368
6;inner;100;2.31899;1.77459;2.87594
6;wait;100;3.1998e-05;2.212e-05;6.723e-05
6;boundary;100;0.112793;0.111443;0.114526
6;calc iter;100;2.48754;1.92243;3.05631
6;calc total;1;248.768;248.768;248.768
6;total;1;270.463;270.463;270.463
7;initialize;1;3.34398;3.34398;3.34398
7;async;100;0.0410699;0.0251509;0.0533483
7;inner;100;2.33099;1.7812;2.89209
7;wait;100;2.90601e-05;1.9804e-05;5.7478e-05
7;boundary;100;0.115581;0.110472;0.122
7;calc iter;100;2.48768;1.92824;3.05534
7;calc total;1;248.768;248.768;248.768
7;total;1;270.463;270.463;270.463
8;initialize;1;3.34398;3.34398;3.34398
8;async;100;0.0402573;0.0250971;0.0532724
8;inner;100;2.32912;1.77547;2.89551
8;wait;100;2.41223e-05;1.7298e-05;5.1495e-05
8;boundary;100;0.118277;0.112166;0.121017
8;calc iter;100;2.48768;1.92654;3.06583
8;calc total;1;248.768;248.768;248.768
8;total;1;270.463;270.463;270.463
9;initialize;1;3.34401;3.34401;3.34401
9;async;100;0.0439537;0.0255861;0.0573196
9;inner;100;2.32773;1.77498;2.89125
9;wait;100;2.88601e-05;1.8852e-05;4.5974e-05
9;boundary;100;0.115899;0.113562;0.118307
9;calc iter;100;2.48761;1.92513;3.05824
9;calc total;1;248.768;248.768;248.768
9;total;1;270.463;270.463;270.463
10;initialize;1;3.34399;3.34399;3.34399
10;async;100;0.0423955;0.0276166;0.0529416
10;inner;100;2.32748;1.77601;2.88989
10;wait;100;2.45035e-05;1.8754e-05;4.7339e-05
10;boundary;100;0.117747;0.11221;0.121072
10;calc iter;100;2.48765;1.93258;3.05465
10;calc total;1;248.768;248.768;248.768
10;total;1;270.463;270.463;270.463
11;initialize;1;3.344;3.344;3.344
11;async;100;0.0419785;0.0248327;0.0617888
11;inner;100;2.33043;1.78009;2.89172
11;wait;100;2.78647e-05;2.1719e-05;4.7382e-05
11;boundary;100;0.115205;0.112127;0.117803
11;calc iter;100;2.48765;1.9206;3.05993
11;calc total;1;248.768;248.768;248.768
11;total;1;270.463;270.463;270.463
12;initialize;1;3.34398;3.34398;3.34398
12;async;100;1.48574;0.0221634;2.07818
12;inner;100;0.890821;0.880208;0.902577
12;wait;100;2.25452e-05;1.7768e-05;6.6962e-05
12;boundary;100;0.0904317;0.0896106;0.0909976
12;calc iter;100;2.46702;1.01261;3.0688
12;calc total;1;248.768;248.768;248.768
12;total;1;270.463;270.463;270.463
13;initialize;1;3.34399;3.34399;3.34399
13;async;100;1.48515;0.0244157;2.07039
13;inner;100;0.89091;0.879237;0.901286
13;wait;100;2.49212e-05;1.7748e-05;6.1524e-05
13;boundary;100;0.0908721;0.0900865;0.0948973
13;calc iter;100;2.46695;1.01548;3.06152
13;calc total;1;248.768;248.768;248.768
13;total;1;270.463;270.463;270.463
14;initialize;1;3.34399;3.34399;3.34399
14;async;100;1.48509;0.0247061;2.06477
14;inner;100;0.89127;0.880798;0.901182
14;wait;100;2.36837e-05;1.8614e-05;4.6321e-05
14;boundary;100;0.0906913;0.0897302;0.0910418
14;calc iter;100;2.46708;1.0156;3.05653
14;calc total;1;248.768;248.768;248.768
14;total;1;270.463;270.463;270.463
15;initialize;1;3.34399;3.34399;3.34399
15;async;100;1.49055;0.024901;2.07156
15;inner;100;0.885663;0.873635;0.896335
15;wait;100;2.58608e-05;1.6603e-05;7.194e-05
15;boundary;100;0.0910347;0.0897309;0.0938174
15;calc iter;100;2.46727;1.01184;3.05884
15;calc total;1;248.768;248.768;248.768
15;total;1;270.463;270.463;270.463
DASH
InitEnergy=125.00000
EndEnergy=125.00000
DiffEnergy=-0.00000
Matrixspec: 1500 x 1500 x 1500
Iterations: 100
# unit_id;function_name;num_calls;avg_runtime;min_runtime;max_runtime
0;initialize;1;2.83771;2.83771;2.83771
0;async;100;0.07523;0.02527;0.10056
0;inner;100;2.26618;1.74317;2.86271
0;wait;100;0.00004;0.00002;0.00006
0;boundary;100;0.13858;0.11210;0.16498
0;calc iter;100;2.48003;1.93194;3.03940
0;calc total;1;248.09315;248.09315;248.09315
0;total;1;269.18128;269.18128;269.18128
1;initialize;1;2.83774;2.83774;2.83774
1;async;100;0.0590376;0.026705;0.0765413
1;inner;100;2.30383;1.76592;2.87511
1;wait;100;3.50283e-05;2.7007e-05;5.1345e-05
1;boundary;100;0.117709;0.112712;0.129631
1;calc iter;100;2.48062;1.9133;3.04024
1;calc total;1;248.093;248.093;248.093
1;total;1;269.181;269.181;269.181
2;initialize;1;2.83747;2.83747;2.83747
2;async;100;0.056162;0.0246272;0.0831513
2;inner;100;2.30759;1.7613;2.8849
2;wait;100;3.39943e-05;2.6266e-05;6.5948e-05
2;boundary;100;0.116789;0.112342;0.122635
2;calc iter;100;2.48057;1.90772;3.05699
2;calc total;1;248.093;248.093;248.093
2;total;1;269.181;269.181;269.181
3;initialize;1;2.83771;2.83771;2.83771
3;async;100;0.0562902;0.0277991;0.0807142
3;inner;100;2.3107;1.76844;2.87114
3;wait;100;3.22437e-05;2.306e-05;7.0334e-05
3;boundary;100;0.113716;0.112067;0.115706
3;calc iter;100;2.48074;1.92145;3.04952
3;calc total;1;248.093;248.093;248.093
3;total;1;269.181;269.181;269.181
4;initialize;1;2.83776;2.83776;2.83776
4;async;100;0.0565244;0.0276346;0.0741208
4;inner;100;2.31082;1.7698;2.87164
4;wait;100;3.20671e-05;2.2091e-05;6.0277e-05
4;boundary;100;0.113318;0.11143;0.116256
4;calc iter;100;2.4807;1.92427;3.04016
4;calc total;1;248.093;248.093;248.093
4;total;1;269.181;269.181;269.181
5;initialize;1;2.83771;2.83771;2.83771
5;async;100;0.0544176;0.0269139;0.0676103
5;inner;100;2.31294;1.77043;2.87455
5;wait;100;2.86429e-05;1.9819e-05;6.9154e-05
5;boundary;100;0.113403;0.111793;0.115077
5;calc iter;100;2.48079;1.93;3.05039
5;calc total;1;248.093;248.093;248.093
5;total;1;269.181;269.181;269.181
6;initialize;1;2.8377;2.8377;2.8377
6;async;100;0.0558119;0.0270782;0.0687947
6;inner;100;2.31141;1.77388;2.8669
6;wait;100;3.09659e-05;2.1198e-05;5.0965e-05
6;boundary;100;0.113514;0.112286;0.116116
6;calc iter;100;2.48077;1.93316;3.04469
6;calc total;1;248.093;248.093;248.093
6;total;1;269.181;269.181;269.181
7;initialize;1;2.83771;2.83771;2.83771
7;async;100;0.0432692;0.0279223;0.0543803
7;inner;100;2.32091;1.77524;2.88314
7;wait;100;2.71107e-05;1.8852e-05;4.5989e-05
7;boundary;100;0.116661;0.110475;0.12104
7;calc iter;100;2.48087;1.93188;3.04586
7;calc total;1;248.093;248.093;248.093
7;total;1;269.181;269.181;269.181
8;initialize;1;2.83771;2.83771;2.83771
8;async;100;0.0473635;0.0274805;0.0622854
8;inner;100;2.3181;1.77555;2.87889
8;wait;100;2.97708e-05;2.28e-05;4.936e-05
8;boundary;100;0.115386;0.112012;0.116839
8;calc iter;100;2.48088;1.92674;3.05239
8;calc total;1;248.093;248.093;248.093
8;total;1;269.181;269.181;269.181
9;initialize;1;2.83773;2.83773;2.83773
9;async;100;0.0395973;0.0265912;0.0503907
9;inner;100;2.3227;1.77651;2.88766
9;wait;100;2.35945e-05;1.8066e-05;5.6432e-05
9;boundary;100;0.118605;0.111286;0.121105
9;calc iter;100;2.48093;1.92823;3.05329
9;calc total;1;248.093;248.093;248.093
9;total;1;269.181;269.181;269.181
10;initialize;1;2.83505;2.83505;2.83505
10;async;100;0.0395679;0.0273185;0.0504857
10;inner;100;2.32251;1.7782;2.88229
10;wait;100;2.48329e-05;1.8492e-05;5.6486e-05
10;boundary;100;0.118802;0.111441;0.121596
10;calc iter;100;2.48091;1.93033;3.04811
10;calc total;1;248.093;248.093;248.093
10;total;1;269.179;269.179;269.179
11;initialize;1;2.83768;2.83768;2.83768
11;async;100;0.0397033;0.027473;0.0527567
11;inner;100;2.32248;1.77585;2.88792
11;wait;100;2.43682e-05;1.8868e-05;4.6909e-05
11;boundary;100;0.118704;0.111512;0.120963
11;calc iter;100;2.48091;1.92545;3.05661
11;calc total;1;248.093;248.093;248.093
11;total;1;269.181;269.181;269.181
12;initialize;1;2.83772;2.83772;2.83772
12;async;100;1.47963;0.0223216;2.06471
12;inner;100;0.888822;0.877944;0.900288
12;wait;100;2.88669e-05;2.2515e-05;8.2123e-05
12;boundary;100;0.0918248;0.0904368;0.0937887
12;calc iter;100;2.46031;1.01139;3.05532
12;calc total;1;248.093;248.093;248.093
12;total;1;269.181;269.181;269.181
13;initialize;1;2.83768;2.83768;2.83768
13;async;100;1.47854;0.024693;2.06146
13;inner;100;0.891668;0.880636;0.903897
13;wait;100;2.17385e-05;1.6477e-05;5.8374e-05
13;boundary;100;0.0902005;0.089524;0.0911667
13;calc iter;100;2.46043;1.01913;3.05337
13;calc total;1;248.093;248.093;248.093
13;total;1;269.181;269.181;269.181
14;initialize;1;2.83771;2.83771;2.83771
14;async;100;1.47705;0.0246341;2.06395
14;inner;100;0.892803;0.881816;0.903283
14;wait;100;2.24451e-05;1.6948e-05;6.1386e-05
14;boundary;100;0.0905795;0.0898905;0.0915962
14;calc iter;100;2.46045;1.01783;3.05683
14;calc total;1;248.093;248.093;248.093
14;total;1;269.181;269.181;269.181
15;initialize;1;2.83771;2.83771;2.83771
15;async;100;1.48349;0.0247891;2.0585
15;inner;100;0.886357;0.873884;0.897801
15;wait;100;2.3444e-05;1.762e-05;5.7894e-05
15;boundary;100;0.0906636;0.0898045;0.0916479
15;calc iter;100;2.46054;1.01264;3.04561
15;calc total;1;248.093;248.093;248.093
15;total;1;269.181;269.181;269.181
DASH
InitEnergy=125.00000
EndEnergy=125.00000
DiffEnergy=-0.00000
Matrixspec: 1500 x 1500 x 1500
Iterations: 100
# unit_id;function_name;num_calls;avg_runtime;min_runtime;max_runtime
0;initialize;1;2.74532;2.74532;2.74532
0;async;100;0.05895;0.02256;0.09701
0;inner;100;2.31013;1.75071;2.88483
0;wait;100;0.00004;0.00003;0.00007
0;boundary;100;0.11973;0.11188;0.13098
0;calc iter;100;2.48884;1.90379;3.07340
0;calc total;1;248.91749;248.91749;248.91749
0;total;1;269.84471;269.84471;269.84471
1;initialize;1;2.74531;2.74531;2.74531
1;async;100;0.0505673;0.0245651;0.0739657
1;inner;100;2.3244;1.77514;2.8889
1;wait;100;3.41553e-05;2.529e-05;5.4278e-05
1;boundary;100;0.113837;0.111464;0.124247
1;calc iter;100;2.48884;1.91831;3.06096
1;calc total;1;248.917;248.917;248.917
1;total;1;269.845;269.845;269.845
2;initialize;1;2.74504;2.74504;2.74504
2;async;100;0.066101;0.0280422;0.0829446
2;inner;100;2.29916;1.76455;2.85563
2;wait;100;3.66328e-05;2.7111e-05;6.9178e-05
2;boundary;100;0.123439;0.112981;0.146549
2;calc iter;100;2.48873;1.92617;3.05449
2;calc total;1;248.917;248.917;248.917
2;total;1;269.844;269.844;269.844
3;initialize;1;2.74532;2.74532;2.74532
3;async;100;0.0544123;0.0281067;0.0753833
3;inner;100;2.31937;1.77577;2.87812
3;wait;100;3.32664e-05;2.2831e-05;6.3648e-05
3;boundary;100;0.115185;0.11171;0.128914
3;calc iter;100;2.48901;1.93045;3.04684
3;calc total;1;248.917;248.917;248.917
3;total;1;269.845;269.845;269.845
4;initialize;1;2.74526;2.74526;2.74526
4;async;100;0.0618938;0.0279755;0.0730693
4;inner;100;2.31223;1.77057;2.85291
4;wait;100;3.38782e-05;2.3621e-05;6.8822e-05
4;boundary;100;0.114707;0.111796;0.128983
4;calc iter;100;2.48886;1.93365;3.03187
4;calc total;1;248.917;248.917;248.917
4;total;1;269.845;269.845;269.845
5;initialize;1;2.74532;2.74532;2.74532
5;async;100;0.0491849;0.0269799;0.0671128
5;inner;100;2.32623;1.78024;2.88541
5;wait;100;3.17723e-05;2.2716e-05;6.2457e-05
5;boundary;100;0.113616;0.111846;0.115781
5;calc iter;100;2.48907;1.93009;3.05634
5;calc total;1;248.917;248.917;248.917
5;total;1;269.845;269.845;269.845
6;initialize;1;2.74533;2.74533;2.74533
6;async;100;0.0534913;0.0274212;0.0712167
6;inner;100;2.32234;1.77677;2.88286
6;wait;100;3.13943e-05;2.3325e-05;5.3314e-05
6;boundary;100;0.113176;0.111593;0.115067
6;calc iter;100;2.48905;1.92693;3.05948
6;calc total;1;248.917;248.917;248.917
6;total;1;269.845;269.845;269.845
7;initialize;1;2.74532;2.74532;2.74532
7;async;100;0.0440179;0.0257598;0.0610859
7;inner;100;2.33055;1.77987;2.8955
7;wait;100;3.12337e-05;2.2434e-05;6.6502e-05
7;boundary;100;0.114555;0.111157;0.118732
7;calc iter;100;2.48915;1.9266;3.06226
7;calc total;1;248.917;248.917;248.917
7;total;1;269.845;269.845;269.845
8;initialize;1;2.74533;2.74533;2.74533
8;async;100;0.0415009;0.0265567;0.0567856
8;inner;100;2.3299;1.776;2.89646
8;wait;100;2.62691e-05;1.9888e-05;5.4269e-05
8;boundary;100;0.117744;0.11188;0.119604
8;calc iter;100;2.48917;1.92485;3.06965
8;calc total;1;248.917;248.917;248.917
8;total;1;269.845;269.845;269.845
9;initialize;1;2.74533;2.74533;2.74533
9;async;100;0.0406119;0.0266989;0.050041
9;inner;100;2.33049;1.78026;2.89151
9;wait;100;2.53466e-05;1.7845e-05;5.5753e-05
9;boundary;100;0.118027;0.11206;0.12028
9;calc iter;100;2.48916;1.93222;3.0561
9;calc total;1;248.917;248.917;248.917
9;total;1;269.845;269.845;269.845
10;initialize;1;2.74;2.74;2.74
10;async;100;0.0413948;0.027561;0.0502338
10;inner;100;2.32938;1.77861;2.89098
10;wait;100;2.46861e-05;1.8354e-05;4.9334e-05
10;boundary;100;0.118353;0.112081;0.12108
10;calc iter;100;2.48916;1.93346;3.05548
10;calc total;1;248.917;248.917;248.917
10;total;1;269.839;269.839;269.839
11;initialize;1;2.74447;2.74447;2.74447
11;async;100;0.0421261;0.0258034;0.0604677
11;inner;100;2.33047;1.78252;2.89071
11;wait;100;2.79865e-05;2.1546e-05;4.5519e-05
11;boundary;100;0.116518;0.112268;0.119133
11;calc iter;100;2.48914;1.92574;3.05682
11;calc total;1;248.917;248.917;248.917
11;total;1;269.844;269.844;269.844
12;initialize;1;2.74528;2.74528;2.74528
12;async;100;1.48574;0.0219439;2.07864
12;inner;100;0.892099;0.880251;0.908216
12;wait;100;2.52331e-05;1.9577e-05;6.4002e-05
12;boundary;100;0.090597;0.0898344;0.0912383
12;calc iter;100;2.46847;1.01422;3.07656
12;calc total;1;248.917;248.917;248.917
12;total;1;269.845;269.845;269.845
13;initialize;1;2.74252;2.74252;2.74252
13;async;100;1.48687;0.0246368;2.07182
13;inner;100;0.891336;0.879176;0.905649
13;wait;100;2.32927e-05;1.7299e-05;6.3808e-05
13;boundary;100;0.0903763;0.0894761;0.0909804
13;calc iter;100;2.46861;1.01718;3.06418
13;calc total;1;248.917;248.917;248.917
13;total;1;269.842;269.842;269.842
14;initialize;1;2.74355;2.74355;2.74355
14;async;100;1.48961;0.0248571;2.07574
14;inner;100;0.887375;0.874885;0.901482
14;wait;100;2.57227e-05;1.7128e-05;6.7985e-05
14;boundary;100;0.0914582;0.0902613;0.094583
14;calc iter;100;2.46847;1.01367;3.06848
14;calc total;1;248.917;248.917;248.917
14;total;1;269.843;269.843;269.843
15;initialize;1;2.74528;2.74528;2.74528
15;async;100;1.48005;0.0249049;2.05764
15;inner;100;0.8983;0.884943;0.912565
15;wait;100;2.18531e-05;1.7409e-05;5.7918e-05
15;boundary;100;0.0904806;0.0889952;0.0910635
15;calc iter;100;2.46886;1.02718;3.05769
15;calc total;1;248.917;248.917;248.917
15;total;1;269.845;269.845;269.845
