# Supplementary material for: A Halo abstraction for distributed n-dimensional structured grids within the C++ PGAS library DASH
Source: PeerJ Comput Sci. 2023 Feb 3;9:e1203. doi: 10.7717/peerj-cs.1203 (PMC10280232; doi:10.7717/peerj-cs.1203)
Supplement: Supplemental Information 2 [file peerj-cs-09-1203-s002.gz › raw_haswell/res_3d/strong/dash_heat3d_n1_c20_1500_21918149.out]

DASH
InitEnergy=125.00000
EndEnergy=125.00000
DiffEnergy=-0.00000
Matrixspec: 1500 x 1500 x 1500
Iterations: 100
# unit_id;function_name;num_calls;avg_runtime;min_runtime;max_runtime
0;initialize;1;3.95856;3.95856;3.95856
0;async;100;0.04865;0.02082;0.06514
0;inner;100;1.58799;1.37027;1.82634
0;wait;100;0.00004;0.00003;0.00007
0;boundary;100;0.08752;0.08226;0.10051
0;calc iter;100;1.72420;1.49297;1.96416
0;calc total;1;172.44742;172.44742;172.44742
0;total;1;191.00251;191.00251;191.00251
1;initialize;1;3.96093;3.96093;3.96093
1;async;100;0.0375363;0.0221084;0.0531209
1;inner;100;1.60124;1.3804;1.83025
1;wait;100;3.65886e-05;2.5086e-05;5.0037e-05
1;boundary;100;0.0855301;0.0821568;0.0894379
1;calc iter;100;1.72434;1.48947;1.96099
1;calc total;1;172.447;172.447;172.447
1;total;1;191.005;191.005;191.005
2;initialize;1;3.96096;3.96096;3.96096
2;async;100;0.0480233;0.0191909;0.0784641
2;inner;100;1.58783;1.35847;1.82933
2;wait;100;3.91472e-05;2.3259e-05;6.8956e-05
2;boundary;100;0.0883493;0.0826916;0.104466
2;calc iter;100;1.72424;1.47325;1.97883
2;calc total;1;172.447;172.447;172.447
2;total;1;191.005;191.005;191.005
3;initialize;1;3.95237;3.95237;3.95237
3;async;100;0.0524018;0.0231336;0.0865939
3;inner;100;1.58198;1.3652;1.82637
3;wait;100;4.59343e-05;2.8851e-05;7.0048e-05
3;boundary;100;0.0896376;0.0824957;0.1001
3;calc iter;100;1.72407;1.48776;1.99409
3;calc total;1;172.447;172.447;172.447
3;total;1;190.996;190.996;190.996
4;initialize;1;3.96094;3.96094;3.96094
4;async;100;0.044934;0.0238797;0.0590215
4;inner;100;1.59445;1.37419;1.81747
4;wait;100;3.43497e-05;2.0839e-05;6.3276e-05
4;boundary;100;0.0848784;0.081737;0.0889371
4;calc iter;100;1.7243;1.49383;1.9539
4;calc total;1;172.447;172.447;172.447
4;total;1;191.005;191.005;191.005
5;initialize;1;3.95768;3.95768;3.95768
5;async;100;0.0467072;0.02299;0.0563248
5;inner;100;1.59236;1.3721;1.81759
5;wait;100;3.25473e-05;2.1833e-05;5.3288e-05
5;boundary;100;0.0852812;0.0817977;0.0878661
5;calc iter;100;1.72438;1.49765;1.96028
5;calc total;1;172.447;172.447;172.447
5;total;1;191.002;191.002;191.002
6;initialize;1;3.95626;3.95626;3.95626
6;async;100;0.0481174;0.0233337;0.0553334
6;inner;100;1.59131;1.37237;1.814
6;wait;100;3.57417e-05;2.2667e-05;8.6722e-05
6;boundary;100;0.0848297;0.0814674;0.0876701
6;calc iter;100;1.72429;1.50294;1.95351
6;calc total;1;172.447;172.447;172.447
6;total;1;191;191;191
7;initialize;1;3.95531;3.95531;3.95531
7;async;100;0.0502565;0.0235726;0.055891
7;inner;100;1.58921;1.37088;1.81328
7;wait;100;3.63865e-05;2.0682e-05;8.0527e-05
7;boundary;100;0.0848019;0.0812165;0.103477
7;calc iter;100;1.72431;1.4998;1.95099
7;calc total;1;172.447;172.447;172.447
7;total;1;190.999;190.999;190.999
8;initialize;1;3.95666;3.95666;3.95666
8;async;100;0.0380999;0.0226001;0.0524943
8;inner;100;1.59873;1.37642;1.82788
8;wait;100;3.07215e-05;1.9241e-05;5.0268e-05
8;boundary;100;0.0875903;0.0831867;0.0903933
8;calc iter;100;1.72445;1.4938;1.96867
8;calc total;1;172.447;172.447;172.447
8;total;1;191.001;191.001;191.001
9;initialize;1;3.95439;3.95439;3.95439
9;async;100;0.0336161;0.0240101;0.0411411
9;inner;100;1.60052;1.37951;1.82895
9;wait;100;2.37489e-05;1.8387e-05;5.601e-05
9;boundary;100;0.0903085;0.084612;0.0924021
9;calc iter;100;1.72447;1.49644;1.95776
9;calc total;1;172.447;172.447;172.447
9;total;1;190.998;190.998;190.998
10;initialize;1;3.95413;3.95413;3.95413
10;async;100;0.0334306;0.023689;0.0444919
10;inner;100;1.6023;1.37681;1.83449
10;wait;100;2.74573e-05;1.7633e-05;5.1358e-05
10;boundary;100;0.0887011;0.0842623;0.0919565
10;calc iter;100;1.72446;1.49095;1.9619
10;calc total;1;172.447;172.447;172.447
10;total;1;190.998;190.998;190.998
11;initialize;1;3.96092;3.96092;3.96092
11;async;100;0.0359427;0.0234909;0.0469729
11;inner;100;1.59927;1.37693;1.8292
11;wait;100;2.4924e-05;1.7354e-05;5.447e-05
11;boundary;100;0.0892244;0.0847736;0.0919302
11;calc iter;100;1.72446;1.49455;1.96372
11;calc total;1;172.447;172.447;172.447
11;total;1;191.005;191.005;191.005
12;initialize;1;3.95499;3.95499;3.95499
12;async;100;0.670356;0.0195406;0.923434
12;inner;100;0.967102;0.955382;0.980738
12;wait;100;2.9865e-05;1.901e-05;8.8708e-05
12;boundary;100;0.077922;0.0761204;0.0888393
12;calc iter;100;1.71541;1.07893;1.97485
12;calc total;1;172.447;172.447;172.447
12;total;1;190.999;190.999;190.999
13;initialize;1;3.95575;3.95575;3.95575
13;async;100;0.669913;0.0196008;0.915462
13;inner;100;0.967657;0.960658;0.982502
13;wait;100;2.45306e-05;1.8557e-05;6.0031e-05
13;boundary;100;0.0778898;0.0755185;0.0799275
13;calc iter;100;1.71549;1.08103;1.97018
13;calc total;1;172.447;172.447;172.447
13;total;1;191;191;191
14;initialize;1;3.95326;3.95326;3.95326
14;async;100;0.672392;0.0202015;0.920891
14;inner;100;0.964867;0.954735;0.97858
14;wait;100;2.91782e-05;2.0868e-05;9.3216e-05
14;boundary;100;0.0781224;0.0762163;0.086658
14;calc iter;100;1.71541;1.07755;1.96919
14;calc total;1;172.447;172.447;172.447
14;total;1;190.997;190.997;190.997
15;initialize;1;3.95359;3.95359;3.95359
15;async;100;0.675264;0.0201042;0.923954
15;inner;100;0.96176;0.951956;0.975196
15;wait;100;3.18181e-05;2.1038e-05;7.609e-05
15;boundary;100;0.0783479;0.0763188;0.0865545
15;calc iter;100;1.71541;1.07454;1.97202
15;calc total;1;172.447;172.447;172.447
15;total;1;190.998;190.998;190.998
16;initialize;1;3.95814;3.95814;3.95814
16;async;100;0.668445;0.0198484;0.915434
16;inner;100;0.962462;0.951601;0.981299
16;wait;100;3.8698e-05;2.3914e-05;5.5741e-05
16;boundary;100;0.084415;0.0760804;0.101389
16;calc iter;100;1.71536;1.07927;1.96817
16;calc total;1;172.447;172.447;172.447
16;total;1;191.002;191.002;191.002
17;initialize;1;3.95545;3.95545;3.95545
17;async;100;0.678962;0.0205057;0.919084
17;inner;100;0.959497;0.953644;0.97457
17;wait;100;2.47737e-05;1.6407e-05;9.4536e-05
17;boundary;100;0.0769816;0.074847;0.0804374
17;calc iter;100;1.71547;1.07337;1.95745
17;calc total;1;172.447;172.447;172.447
17;total;1;190.999;190.999;190.999
18;initialize;1;3.96093;3.96093;3.96093
18;async;100;0.672955;0.0198925;0.935923
18;inner;100;0.951645;0.932095;0.971718
18;wait;100;4.1864e-05;2.2292e-05;0.000116034
18;boundary;100;0.0905406;0.0760174;0.11845
18;calc iter;100;1.71518;1.07148;1.97899
18;calc total;1;172.447;172.447;172.447
18;total;1;191.005;191.005;191.005
19;initialize;1;3.95732;3.95732;3.95732
19;async;100;0.6706;0.0199674;0.943995
19;inner;100;0.952823;0.946385;0.973881
19;wait;100;4.33944e-05;2.2932e-05;0.000101642
19;boundary;100;0.0918217;0.0761681;0.103387
19;calc iter;100;1.71529;1.07298;1.97936
19;calc total;1;172.447;172.447;172.447
19;total;1;191.001;191.001;191.001
DASH
InitEnergy=125.00000
EndEnergy=125.00000
DiffEnergy=-0.00000
Matrixspec: 1500 x 1500 x 1500
Iterations: 100
# unit_id;function_name;num_calls;avg_runtime;min_runtime;max_runtime
0;initialize;1;3.50562;3.50562;3.50562
0;async;100;0.03859;0.02039;0.05272
0;inner;100;1.60657;1.38649;1.83211
0;wait;100;0.00003;0.00002;0.00005
0;boundary;100;0.08515;0.08181;0.08817
0;calc iter;100;1.73034;1.50506;1.96261
0;calc total;1;173.04407;173.04407;173.04407
0;total;1;190.85604;190.85604;190.85604
1;initialize;1;3.50839;3.50839;3.50839
1;async;100;0.0290376;0.0229793;0.0389192
1;inner;100;1.61256;1.39124;1.83971
1;wait;100;2.57283e-05;2.0046e-05;5.0187e-05
1;boundary;100;0.0888037;0.0843599;0.0912746
1;calc iter;100;1.73043;1.50195;1.96505
1;calc total;1;173.044;173.044;173.044
1;total;1;190.859;190.859;190.859
2;initialize;1;3.50549;3.50549;3.50549
2;async;100;0.0459239;0.0238191;0.0589893
2;inner;100;1.59875;1.37903;1.82568
2;wait;100;3.90853e-05;2.7824e-05;5.8832e-05
2;boundary;100;0.085499;0.0822144;0.0886146
2;calc iter;100;1.73022;1.49008;1.96535
2;calc total;1;173.044;173.044;173.044
2;total;1;190.856;190.856;190.856
3;initialize;1;3.50844;3.50844;3.50844
3;async;100;0.0411213;0.0239854;0.0494011
3;inner;100;1.60355;1.38432;1.82459
3;wait;100;3.40127e-05;2.0117e-05;7.7739e-05
3;boundary;100;0.0856049;0.0826478;0.0884235
3;calc iter;100;1.73032;1.50668;1.95573
3;calc total;1;173.044;173.044;173.044
3;total;1;190.859;190.859;190.859
4;initialize;1;3.5064;3.5064;3.5064
4;async;100;0.0445529;0.0232066;0.0501229
4;inner;100;1.60142;1.3817;1.82539
4;wait;100;3.96277e-05;2.4801e-05;7.6822e-05
4;boundary;100;0.0842108;0.0807599;0.0878754
4;calc iter;100;1.73023;1.50462;1.95767
4;calc total;1;173.044;173.044;173.044
4;total;1;190.857;190.857;190.857
5;initialize;1;3.50838;3.50838;3.50838
5;async;100;0.0458323;0.0229428;0.053629
5;inner;100;1.60026;1.38025;1.82551
5;wait;100;3.15325e-05;1.9414e-05;8.5168e-05
5;boundary;100;0.0841954;0.0809825;0.0874035
5;calc iter;100;1.73032;1.50539;1.96239
5;calc total;1;173.044;173.044;173.044
5;total;1;190.859;190.859;190.859
6;initialize;1;3.50838;3.50838;3.50838
6;async;100;0.0542781;0.0234981;0.0659589
6;inner;100;1.58809;1.36952;1.81605
6;wait;100;4.35225e-05;3.084e-05;7.0269e-05
6;boundary;100;0.087556;0.0811809;0.0981311
6;calc iter;100;1.72997;1.48914;1.96177
6;calc total;1;173.044;173.044;173.044
6;total;1;190.859;190.859;190.859
7;initialize;1;3.50145;3.50145;3.50145
7;async;100;0.0418171;0.0233377;0.0524211
7;inner;100;1.60438;1.38287;1.82912
7;wait;100;3.85482e-05;2.4228e-05;8.3332e-05
7;boundary;100;0.0840221;0.0808319;0.087166
7;calc iter;100;1.73026;1.50065;1.96431
7;calc total;1;173.044;173.044;173.044
7;total;1;190.852;190.852;190.852
8;initialize;1;3.50839;3.50839;3.50839
8;async;100;0.0340914;0.0230759;0.0423365
8;inner;100;1.60866;1.38538;1.83527
8;wait;100;2.99131e-05;2.0485e-05;5.722e-05
8;boundary;100;0.0876286;0.084108;0.090452
8;calc iter;100;1.73041;1.50126;1.96534
8;calc total;1;173.044;173.044;173.044
8;total;1;190.859;190.859;190.859
9;initialize;1;3.50841;3.50841;3.50841
9;async;100;0.0306039;0.0236113;0.0370201
9;inner;100;1.61012;1.38845;1.83642
9;wait;100;2.36574e-05;1.7686e-05;6.0055e-05
9;boundary;100;0.0896917;0.0845892;0.0918713
9;calc iter;100;1.73044;1.50259;1.96439
9;calc total;1;173.044;173.044;173.044
9;total;1;190.859;190.859;190.859
10;initialize;1;3.50737;3.50737;3.50737
10;async;100;0.0381795;0.0237196;0.0459087
10;inner;100;1.60718;1.38552;1.83414
10;wait;100;3.21488e-05;2.3031e-05;5.0047e-05
10;boundary;100;0.0849244;0.0815319;0.0882816
10;calc iter;100;1.73032;1.49966;1.96332
10;calc total;1;173.044;173.044;173.044
10;total;1;190.858;190.858;190.858
11;initialize;1;3.50717;3.50717;3.50717
11;async;100;0.0392725;0.0239476;0.0460765
11;inner;100;1.60456;1.38285;1.83001
11;wait;100;3.0547e-05;2.3134e-05;6.2706e-05
11;boundary;100;0.0865085;0.0830873;0.0888077
11;calc iter;100;1.73037;1.50404;1.96354
11;calc total;1;173.044;173.044;173.044
11;total;1;190.858;190.858;190.858
12;initialize;1;3.5084;3.5084;3.5084
12;async;100;0.680044;0.0198835;0.923681
12;inner;100;0.958821;0.95163;0.974843
12;wait;100;3.65112e-05;2.2669e-05;0.000103034
12;boundary;100;0.0824182;0.0799673;0.087043
12;calc iter;100;1.72132;1.0748;1.96687
12;calc total;1;173.044;173.044;173.044
12;total;1;190.859;190.859;190.859
13;initialize;1;3.50428;3.50428;3.50428
13;async;100;0.683385;0.0197784;0.927073
13;inner;100;0.956665;0.950097;0.971435
13;wait;100;3.5018e-05;2.5238e-05;0.000101265
13;boundary;100;0.0812658;0.0804896;0.0845315
13;calc iter;100;1.72135;1.07268;1.96839
13;calc total;1;173.044;173.044;173.044
13;total;1;190.855;190.855;190.855
14;initialize;1;3.50839;3.50839;3.50839
14;async;100;0.675566;0.0196216;0.91869
14;inner;100;0.958147;0.951648;0.98156
14;wait;100;4.53661e-05;2.8771e-05;8.1953e-05
14;boundary;100;0.0874931;0.0791699;0.0977747
14;calc iter;100;1.72125;1.08044;1.96801
14;calc total;1;173.044;173.044;173.044
14;total;1;190.859;190.859;190.859
15;initialize;1;3.50838;3.50838;3.50838
15;async;100;0.677338;0.0198368;0.919955
15;inner;100;0.961189;0.955024;0.981657
15;wait;100;3.85679e-05;2.2497e-05;5.4065e-05
15;boundary;100;0.0827618;0.0790351;0.0870651
15;calc iter;100;1.72133;1.08058;1.96696
15;calc total;1;173.044;173.044;173.044
15;total;1;190.859;190.859;190.859
16;initialize;1;3.50839;3.50839;3.50839
16;async;100;0.686612;0.0195391;0.918318
16;inner;100;0.957009;0.951389;0.973543
16;wait;100;2.68492e-05;1.9864e-05;8.1028e-05
16;boundary;100;0.0778559;0.0749631;0.0797939
16;calc iter;100;1.72151;1.07288;1.95795
16;calc total;1;173.044;173.044;173.044
16;total;1;190.859;190.859;190.859
17;initialize;1;3.5081;3.5081;3.5081
17;async;100;0.692642;0.0202573;0.927561
17;inner;100;0.951427;0.945809;0.972503
17;wait;100;2.30129e-05;1.9164e-05;0.000104712
17;boundary;100;0.07746;0.074317;0.0797485
17;calc iter;100;1.72155;1.07262;1.96095
17;calc total;1;173.044;173.044;173.044
17;total;1;190.858;190.858;190.858
18;initialize;1;3.50837;3.50837;3.50837
18;async;100;0.679663;0.0200979;0.921242
18;inner;100;0.956964;0.951157;0.977982
18;wait;100;4.27839e-05;2.2823e-05;9.3599e-05
18;boundary;100;0.0846457;0.0761008;0.0927718
18;calc iter;100;1.72132;1.07662;1.96641
18;calc total;1;173.044;173.044;173.044
18;total;1;190.859;190.859;190.859
19;initialize;1;3.50838;3.50838;3.50838
19;async;100;0.674143;0.0201986;0.8997
19;inner;100;0.969729;0.96318;0.989396
19;wait;100;2.09713e-05;1.6973e-05;6.1851e-05
19;boundary;100;0.077739;0.0742461;0.080053
19;calc iter;100;1.72163;1.08941;1.95525
19;calc total;1;173.044;173.044;173.044
19;total;1;190.859;190.859;190.859
DASH
InitEnergy=125.00000
EndEnergy=125.00000
DiffEnergy=-0.00000
Matrixspec: 1500 x 1500 x 1500
Iterations: 100
# unit_id;function_name;num_calls;avg_runtime;min_runtime;max_runtime
0;initialize;1;3.57103;3.57103;3.57103
0;async;100;0.05557;0.02135;0.06159
0;inner;100;1.57609;1.35440;1.82827
0;wait;100;0.00003;0.00002;0.00008
0;boundary;100;0.08935;0.08274;0.09252
0;calc iter;100;1.72105;1.49811;1.96795
0;calc total;1;172.11839;172.11839;172.11839
0;total;1;190.16340;190.16340;190.16340
1;initialize;1;3.5764;3.5764;3.5764
1;async;100;0.0391969;0.0244187;0.0442632
1;inner;100;1.58681;1.36432;1.83818
1;wait;100;2.53217e-05;2.1472e-05;4.1492e-05
1;boundary;100;0.0951503;0.0838849;0.0988239
1;calc iter;100;1.72118;1.49856;1.9697
1;calc total;1;172.118;172.118;172.118
1;total;1;190.169;190.169;190.169
2;initialize;1;3.5764;3.5764;3.5764
2;async;100;0.0344457;0.021704;0.0475944
2;inner;100;1.59903;1.37869;1.83463
2;wait;100;2.91387e-05;2.0482e-05;5.0715e-05
2;boundary;100;0.0875179;0.0830889;0.0920552
2;calc iter;100;1.72102;1.49338;1.96
2;calc total;1;172.118;172.118;172.118
2;total;1;190.169;190.169;190.169
3;initialize;1;3.57638;3.57638;3.57638
3;async;100;0.0585473;0.0231215;0.0632339
3;inner;100;1.57322;1.35287;1.8208
3;wait;100;2.84811e-05;1.6991e-05;7.7854e-05
3;boundary;100;0.0892216;0.0837071;0.0922664
3;calc iter;100;1.72102;1.5005;1.95781
3;calc total;1;172.118;172.118;172.118
3;total;1;190.169;190.169;190.169
4;initialize;1;3.5703;3.5703;3.5703
4;async;100;0.0468136;0.0242605;0.0597363
4;inner;100;1.58773;1.36409;1.8107
4;wait;100;3.99227e-05;2.4122e-05;6.1412e-05
4;boundary;100;0.0862025;0.08219;0.0916755
4;calc iter;100;1.72079;1.48584;1.94932
4;calc total;1;172.118;172.118;172.118
4;total;1;190.163;190.163;190.163
5;initialize;1;3.56967;3.56967;3.56967
5;async;100;0.0447464;0.0234094;0.0507873
5;inner;100;1.59128;1.37293;1.81843
5;wait;100;3.76475e-05;2.4061e-05;6.0769e-05
5;boundary;100;0.0848158;0.08167;0.0884059
5;calc iter;100;1.72089;1.50236;1.95175
5;calc total;1;172.118;172.118;172.118
5;total;1;190.162;190.162;190.162
6;initialize;1;3.57553;3.57553;3.57553
6;async;100;0.0548697;0.0238015;0.104724
6;inner;100;1.57209;1.35768;1.82742
6;wait;100;4.19063e-05;2.5793e-05;7.8793e-05
6;boundary;100;0.0931837;0.0815812;0.121189
6;calc iter;100;1.72019;1.48768;1.96589
6;calc total;1;172.118;172.118;172.118
6;total;1;190.168;190.168;190.168
7;initialize;1;3.56974;3.56974;3.56974
7;async;100;0.0443262;0.0240394;0.0615419
7;inner;100;1.59062;1.36676;1.81909
7;wait;100;4.12165e-05;2.5708e-05;7.446e-05
7;boundary;100;0.0858667;0.0824441;0.0903712
7;calc iter;100;1.72085;1.4858;1.95884
7;calc total;1;172.118;172.118;172.118
7;total;1;190.162;190.162;190.162
8;initialize;1;3.57544;3.57544;3.57544
8;async;100;0.0358922;0.023587;0.0451419
8;inner;100;1.59931;1.37693;1.83116
8;wait;100;3.32062e-05;2.2779e-05;6.771e-05
8;boundary;100;0.0857515;0.082857;0.0895452
8;calc iter;100;1.72099;1.49557;1.96589
8;calc total;1;172.118;172.118;172.118
8;total;1;190.168;190.168;190.168
9;initialize;1;3.57639;3.57639;3.57639
9;async;100;0.0277486;0.0216417;0.0384368
9;inner;100;1.60535;1.38276;1.83738
9;wait;100;2.9729e-05;1.995e-05;7.0723e-05
9;boundary;100;0.0879483;0.0826844;0.0914511
9;calc iter;100;1.72108;1.48887;1.96433
9;calc total;1;172.118;172.118;172.118
9;total;1;190.169;190.169;190.169
10;initialize;1;3.57399;3.57399;3.57399
10;async;100;0.0326487;0.0209889;0.0490964
10;inner;100;1.60248;1.37616;1.83445
10;wait;100;3.53852e-05;2.299e-05;5.7041e-05
10;boundary;100;0.0857811;0.0824826;0.0905973
10;calc iter;100;1.72095;1.48321;1.96147
10;calc total;1;172.118;172.118;172.118
10;total;1;190.166;190.166;190.166
11;initialize;1;3.57309;3.57309;3.57309
11;async;100;0.0367053;0.0243314;0.0432577
11;inner;100;1.59847;1.37689;1.82809
11;wait;100;3.53292e-05;2.3071e-05;5.7884e-05
11;boundary;100;0.0857603;0.082546;0.0883384
11;calc iter;100;1.72098;1.49769;1.9588
11;calc total;1;172.118;172.118;172.118
11;total;1;190.165;190.165;190.165
12;initialize;1;3.57647;3.57647;3.57647
12;async;100;0.671211;0.020159;0.925495
12;inner;100;0.948958;0.940663;0.978084
12;wait;100;4.3647e-05;3.0332e-05;8.2697e-05
12;boundary;100;0.091818;0.0786833;0.101059
12;calc iter;100;1.71203;1.07701;1.96915
12;calc total;1;172.118;172.118;172.118
12;total;1;190.169;190.169;190.169
13;initialize;1;3.57434;3.57434;3.57434
13;async;100;0.675443;0.0197485;0.926701
13;inner;100;0.947807;0.934662;0.975362
13;wait;100;3.69348e-05;2.1625e-05;8.7861e-05
13;boundary;100;0.08878;0.0784392;0.100172
13;calc iter;100;1.71207;1.07364;1.96761
13;calc total;1;172.118;172.118;172.118
13;total;1;190.167;190.167;190.167
14;initialize;1;3.57643;3.57643;3.57643
14;async;100;0.671302;0.0198485;0.924898
14;inner;100;0.943506;0.934917;0.976823
14;wait;100;4.17107e-05;2.1306e-05;8.116e-05
14;boundary;100;0.0970501;0.0788355;0.104886
14;calc iter;100;1.7119;1.07559;1.96686
14;calc total;1;172.118;172.118;172.118
14;total;1;190.169;190.169;190.169
15;initialize;1;3.57646;3.57646;3.57646
15;async;100;0.669868;0.0199376;0.916606
15;inner;100;0.951315;0.943434;0.979918
15;wait;100;4.0171e-05;2.6918e-05;6.0539e-05
15;boundary;100;0.0908274;0.0792284;0.0985021
15;calc iter;100;1.71205;1.07915;1.96314
15;calc total;1;172.118;172.118;172.118
15;total;1;190.169;190.169;190.169
16;initialize;1;3.57643;3.57643;3.57643
16;async;100;0.686505;0.0195989;0.925364
16;inner;100;0.947694;0.937379;0.974243
16;wait;100;2.50737e-05;1.7246e-05;0.000106236
16;boundary;100;0.0780447;0.0746421;0.08088
16;calc iter;100;1.71227;1.07209;1.9625
16;calc total;1;172.118;172.118;172.118
16;total;1;190.169;190.169;190.169
17;initialize;1;3.5661;3.5661;3.5661
17;async;100;0.695752;0.0207407;0.940979
17;inner;100;0.939876;0.932409;0.973222
17;wait;100;2.23932e-05;1.9612e-05;8.0481e-05
17;boundary;100;0.0768128;0.0731327;0.0797465
17;calc iter;100;1.71246;1.07195;1.96881
17;calc total;1;172.118;172.118;172.118
17;total;1;190.158;190.158;190.158
18;initialize;1;3.56706;3.56706;3.56706
18;async;100;0.682044;0.0204675;0.922295
18;inner;100;0.951854;0.94144;0.97474
18;wait;100;2.64889e-05;1.8624e-05;7.1753e-05
18;boundary;100;0.0782897;0.0754387;0.0806361
18;calc iter;100;1.71222;1.07276;1.95674
18;calc total;1;172.118;172.118;172.118
18;total;1;190.159;190.159;190.159
19;initialize;1;3.57646;3.57646;3.57646
19;async;100;0.687846;0.0194806;0.918521
19;inner;100;0.945727;0.935849;0.971204
19;wait;100;2.83607e-05;1.8942e-05;0.000110864
19;boundary;100;0.0786534;0.0749701;0.0827135
19;calc iter;100;1.71226;1.07018;1.95327
19;calc total;1;172.118;172.118;172.118
19;total;1;190.169;190.169;190.169
