# Supplementary material for: A Halo abstraction for distributed n-dimensional structured grids within the C++ PGAS library DASH
Source: PeerJ Comput Sci. 2023 Feb 3;9:e1203. doi: 10.7717/peerj-cs.1203 (PMC10280232; doi:10.7717/peerj-cs.1203)
Supplement: Supplemental Information 2 [file peerj-cs-09-1203-s002.gz › raw_haswell/res_3d/strong/dash_heat3d_n1_c24_1500_21918150.out]

DASH
InitEnergy=125.00000
EndEnergy=125.00000
DiffEnergy=-0.00000
Matrixspec: 1500 x 1500 x 1500
Iterations: 100
# unit_id;function_name;num_calls;avg_runtime;min_runtime;max_runtime
0;initialize;1;4.86995;4.86995;4.86995
0;async;100;0.03731;0.02020;0.13599
0;inner;100;1.20754;1.06981;1.24866
0;wait;100;0.00003;0.00002;0.00008
0;boundary;100;0.06624;0.06420;0.06984
0;calc iter;100;1.31112;1.23771;1.37082
0;calc total;1;131.12286;131.12286;131.12286
0;total;1;148.91998;148.91998;148.91998
1;initialize;1;4.88178;4.88178;4.88178
1;async;100;0.0392594;0.0236848;0.139872
1;inner;100;1.20355;1.04133;1.24549
1;wait;100;4.90924e-05;3.1028e-05;8.5313e-05
1;boundary;100;0.0681805;0.0643746;0.112196
1;calc iter;100;1.31104;1.18679;1.37405
1;calc total;1;131.123;131.123;131.123
1;total;1;148.932;148.932;148.932
2;initialize;1;4.87266;4.87266;4.87266
2;async;100;0.0329339;0.0238064;0.141226
2;inner;100;1.21148;1.0597;1.25452
2;wait;100;3.07594e-05;2.2479e-05;5.5482e-05
2;boundary;100;0.0666629;0.064042;0.0684099
2;calc iter;100;1.31111;1.25244;1.35101
2;calc total;1;131.123;131.123;131.123
2;total;1;148.923;148.923;148.923
3;initialize;1;4.88171;4.88171;4.88171
3;async;100;0.0346469;0.0226745;0.137868
3;inner;100;1.20944;1.05217;1.25723
3;wait;100;4.52924e-05;3.1214e-05;6.7877e-05
3;boundary;100;0.0669422;0.0647256;0.0996814
3;calc iter;100;1.31107;1.18078;1.3786
3;calc total;1;131.123;131.123;131.123
3;total;1;148.932;148.932;148.932
4;initialize;1;4.87337;4.87337;4.87337
4;async;100;0.0359316;0.0229696;0.0589517
4;inner;100;1.20895;1.10948;1.25274
4;wait;100;3.75841e-05;2.7812e-05;9.5208e-05
4;boundary;100;0.0661874;0.063689;0.155003
4;calc iter;100;1.31111;1.23242;1.44681
4;calc total;1;131.123;131.123;131.123
4;total;1;148.923;148.923;148.923
5;initialize;1;4.87365;4.87365;4.87365
5;async;100;0.0434638;0.0235277;0.154624
5;inner;100;1.20161;1.10621;1.24003
5;wait;100;3.9575e-05;2.4995e-05;7.8201e-05
5;boundary;100;0.0657752;0.0628638;0.0688379
5;calc iter;100;1.31089;1.26572;1.34102
5;calc total;1;131.123;131.123;131.123
5;total;1;148.924;148.924;148.924
6;initialize;1;4.87601;4.87601;4.87601
6;async;100;0.0279709;0.0235949;0.172542
6;inner;100;1.21483;1.07915;1.26419
6;wait;100;2.61816e-05;1.9745e-05;5.7442e-05
6;boundary;100;0.0684004;0.0646989;0.0747063
6;calc iter;100;1.31123;1.17749;1.36355
6;calc total;1;131.123;131.123;131.123
6;total;1;148.926;148.926;148.926
7;initialize;1;4.88176;4.88176;4.88176
7;async;100;0.0395653;0.014986;0.216097
7;inner;100;1.2048;1.00952;1.24313
7;wait;100;4.55211e-05;2.8207e-05;8.6303e-05
7;boundary;100;0.0666568;0.0630561;0.135958
7;calc iter;100;1.31107;1.16056;1.42714
7;calc total;1;131.123;131.123;131.123
7;total;1;148.932;148.932;148.932
8;initialize;1;4.87226;4.87226;4.87226
8;async;100;0.0272567;0.0216818;0.238877
8;inner;100;1.21593;1.07789;1.25965
8;wait;100;2.57726e-05;1.79e-05;6.3031e-05
8;boundary;100;0.067963;0.0648215;0.0803361
8;calc iter;100;1.31118;1.17996;1.41974
8;calc total;1;131.123;131.123;131.123
8;total;1;148.922;148.922;148.922
9;initialize;1;4.87715;4.87715;4.87715
9;async;100;0.0336402;0.0225439;0.227943
9;inner;100;1.21093;1.01398;1.25307
9;wait;100;3.36283e-05;2.1248e-05;6.6439e-05
9;boundary;100;0.0664811;0.0630182;0.133489
9;calc iter;100;1.31109;1.19875;1.44085
9;calc total;1;131.123;131.123;131.123
9;total;1;148.927;148.927;148.927
10;initialize;1;4.87533;4.87533;4.87533
10;async;100;0.0292802;0.0233234;0.0882558
10;inner;100;1.21361;1.11756;1.25447
10;wait;100;2.97287e-05;2.3344e-05;5.8959e-05
10;boundary;100;0.0682643;0.0646854;0.138061
10;calc iter;100;1.31118;1.23986;1.36438
10;calc total;1;131.123;131.123;131.123
10;total;1;148.925;148.925;148.925
11;initialize;1;4.87037;4.87037;4.87037
11;async;100;0.0302219;0.0230101;0.241685
11;inner;100;1.21389;1.06957;1.25633
11;wait;100;3.43099e-05;2.2247e-05;5.462e-05
11;boundary;100;0.0670106;0.0642514;0.087207
11;calc iter;100;1.31116;1.18098;1.4269
11;calc total;1;131.123;131.123;131.123
11;total;1;148.92;148.92;148.92
12;initialize;1;4.87662;4.87662;4.87662
12;async;100;0.0730553;0.0155226;0.123341
12;inner;100;1.16917;1.12757;1.19126
12;wait;100;4.7575e-05;2.84e-05;8.6099e-05
12;boundary;100;0.0679659;0.0639836;0.0997985
12;calc iter;100;1.31025;1.24665;1.36181
12;calc total;1;131.123;131.123;131.123
12;total;1;148.927;148.927;148.927
13;initialize;1;4.87852;4.87852;4.87852
13;async;100;0.0699715;0.0172106;0.110372
13;inner;100;1.15643;1.09127;1.19004
13;wait;100;6.28647e-05;3.1347e-05;8.7615e-05
13;boundary;100;0.0836756;0.0639414;0.141654
13;calc iter;100;1.31014;1.25021;1.34875
13;calc total;1;131.123;131.123;131.123
13;total;1;148.929;148.929;148.929
14;initialize;1;4.88179;4.88179;4.88179
14;async;100;0.0727541;0.0195297;0.114884
14;inner;100;1.16817;1.12767;1.18866
14;wait;100;4.61178e-05;2.6518e-05;0.000106628
14;boundary;100;0.0692297;0.0657122;0.101358
14;calc iter;100;1.3102;1.25581;1.35361
14;calc total;1;131.123;131.123;131.123
14;total;1;148.932;148.932;148.932
15;initialize;1;4.8748;4.8748;4.8748
15;async;100;0.070211;0.0179933;0.109464
15;inner;100;1.16166;1.0935;1.1903
15;wait;100;5.86928e-05;3.4629e-05;0.000115528
15;boundary;100;0.0782079;0.0643187;0.141119
15;calc iter;100;1.31014;1.25424;1.35181
15;calc total;1;131.123;131.123;131.123
15;total;1;148.925;148.925;148.925
16;initialize;1;4.87109;4.87109;4.87109
16;async;100;0.0768242;0.0195549;0.127613
16;inner;100;1.16157;1.11253;1.17982
16;wait;100;5.27261e-05;2.1923e-05;0.00013455
16;boundary;100;0.0717288;0.0669884;0.0779569
16;calc iter;100;1.31018;1.2563;1.35337
16;calc total;1;131.123;131.123;131.123
16;total;1;148.921;148.921;148.921
17;initialize;1;4.88179;4.88179;4.88179
17;async;100;0.0726297;0.0102779;0.122299
17;inner;100;1.16331;1.11181;1.19637
17;wait;100;5.59133e-05;2.7105e-05;0.000118085
17;boundary;100;0.0741169;0.0639245;0.115255
17;calc iter;100;1.31012;1.24324;1.37745
17;calc total;1;131.123;131.123;131.123
17;total;1;148.932;148.932;148.932
18;initialize;1;4.86937;4.86937;4.86937
18;async;100;0.0829189;0.0185219;0.135555
18;inner;100;1.16034;1.11903;1.17907
18;wait;100;3.15013e-05;2.0438e-05;0.00014396
18;boundary;100;0.0669835;0.0646994;0.0920851
18;calc iter;100;1.31027;1.2572;1.35399
18;calc total;1;131.123;131.123;131.123
18;total;1;148.919;148.919;148.919
19;initialize;1;4.87897;4.87897;4.87897
19;async;100;0.0755516;0.0214873;0.165056
19;inner;100;1.15855;1.04568;1.18242
19;wait;100;6.7118e-05;3.6038e-05;0.000110876
19;boundary;100;0.0759797;0.0672677;0.150521
19;calc iter;100;1.31015;1.23439;1.39978
19;calc total;1;131.123;131.123;131.123
19;total;1;148.929;148.929;148.929
20;initialize;1;4.87307;4.87307;4.87307
20;async;100;0.0776865;0.0201003;0.115223
20;inner;100;1.16576;1.12031;1.19404
20;wait;100;3.05357e-05;2.4194e-05;6.7619e-05
20;boundary;100;0.0668403;0.0639471;0.0689579
20;calc iter;100;1.31032;1.24931;1.34895
20;calc total;1;131.123;131.123;131.123
20;total;1;148.923;148.923;148.923
21;initialize;1;4.87793;4.87793;4.87793
21;async;100;0.0761379;0.0208062;0.138287
21;inner;100;1.16502;1.12511;1.18831
21;wait;100;4.68543e-05;2.718e-05;0.000101686
21;boundary;100;0.0689793;0.0645307;0.10254
21;calc iter;100;1.31019;1.24852;1.36127
21;calc total;1;131.123;131.123;131.123
21;total;1;148.928;148.928;148.928
22;initialize;1;4.88178;4.88178;4.88178
22;async;100;0.078851;0.0194781;0.223577
22;inner;100;1.16448;1.10474;1.18795
22;wait;100;3.49688e-05;2.3289e-05;0.00014485
22;boundary;100;0.0668829;0.0651191;0.0978949
22;calc iter;100;1.31025;1.22521;1.43742
22;calc total;1;131.123;131.123;131.123
22;total;1;148.932;148.932;148.932
23;initialize;1;4.87149;4.87149;4.87149
23;async;100;0.0721655;0.021781;0.138418
23;inner;100;1.15777;1.11578;1.1913
23;wait;100;4.6164e-05;2.5614e-05;8.7058e-05
23;boundary;100;0.0802653;0.0640428;0.110304
23;calc iter;100;1.31025;1.24795;1.34496
23;calc total;1;131.123;131.123;131.123
23;total;1;148.922;148.922;148.922
DASH
InitEnergy=125.00000
EndEnergy=125.00000
DiffEnergy=-0.00000
Matrixspec: 1500 x 1500 x 1500
Iterations: 100
# unit_id;function_name;num_calls;avg_runtime;min_runtime;max_runtime
0;initialize;1;3.83185;3.83185;3.83185
0;async;100;0.03532;0.02000;0.17665
0;inner;100;1.20969;0.90100;1.25698
0;wait;100;0.00004;0.00002;0.00007
0;boundary;100;0.06770;0.06255;0.19024
0;calc iter;100;1.31275;1.00093;1.59692
0;calc total;1;131.28117;131.28117;131.28117
0;total;1;146.95883;146.95883;146.95883
1;initialize;1;3.83214;3.83214;3.83214
1;async;100;0.0423975;0.0181904;0.45945
1;inner;100;1.20315;0.901382;1.25281
1;wait;100;3.99871e-05;2.4596e-05;8.2939e-05
1;boundary;100;0.0671337;0.0632064;0.0966184
1;calc iter;100;1.31272;1.15643;1.42798
1;calc total;1;131.281;131.281;131.281
1;total;1;146.959;146.959;146.959
2;initialize;1;3.82846;3.82846;3.82846
2;async;100;0.0326565;0.0211793;0.308892
2;inner;100;1.2103;0.907738;1.28722
2;wait;100;3.16148e-05;2.4466e-05;4.9988e-05
2;boundary;100;0.069778;0.0636405;0.167119
2;calc iter;100;1.31277;1.14567;1.48193
2;calc total;1;131.281;131.281;131.281
2;total;1;146.955;146.955;146.955
3;initialize;1;3.83212;3.83212;3.83212
3;async;100;0.0315723;0.0218236;0.207071
3;inner;100;1.21172;1.03492;1.25977
3;wait;100;3.17821e-05;2.1928e-05;6.0476e-05
3;boundary;100;0.0694742;0.0640259;0.101398
3;calc iter;100;1.3128;1.1613;1.39627
3;calc total;1;131.281;131.281;131.281
3;total;1;146.959;146.959;146.959
4;initialize;1;3.82766;3.82766;3.82766
4;async;100;0.0396602;0.0183975;0.371366
4;inner;100;1.20603;0.942791;1.25357
4;wait;100;3.46824e-05;2.3996e-05;5.2201e-05
4;boundary;100;0.0670271;0.0640269;0.0988679
4;calc iter;100;1.31275;1.15578;1.40728
4;calc total;1;131.281;131.281;131.281
4;total;1;146.955;146.955;146.955
5;initialize;1;3.82956;3.82956;3.82956
5;async;100;0.0446359;0.0184601;0.304045
5;inner;100;1.20015;0.941927;1.24669
5;wait;100;4.57589e-05;2.4531e-05;7.9114e-05
5;boundary;100;0.0677954;0.0635039;0.115258
5;calc iter;100;1.31263;1.18867;1.46882
5;calc total;1;131.281;131.281;131.281
5;total;1;146.957;146.957;146.957
6;initialize;1;3.83213;3.83213;3.83213
6;async;100;0.0356151;0.0182226;0.417428
6;inner;100;1.20883;0.949604;1.25861
6;wait;100;3.62959e-05;2.7457e-05;6.8054e-05
6;boundary;100;0.0682817;0.063044;0.109533
6;calc iter;100;1.31276;1.14423;1.43213
6;calc total;1;131.281;131.281;131.281
6;total;1;146.959;146.959;146.959
7;initialize;1;3.83116;3.83116;3.83116
7;async;100;0.0393583;0.0233777;0.370346
7;inner;100;1.205;0.887675;1.27296
7;wait;100;4.16652e-05;2.8307e-05;6.9987e-05
7;boundary;100;0.0682838;0.0630251;0.136164
7;calc iter;100;1.31269;1.04638;1.48954
7;calc total;1;131.281;131.281;131.281
7;total;1;146.958;146.958;146.958
8;initialize;1;3.82571;3.82571;3.82571
8;async;100;0.0316045;0.0211674;0.299546
8;inner;100;1.21146;0.916201;1.26187
8;wait;100;2.88633e-05;2.234e-05;6.3482e-05
8;boundary;100;0.069716;0.0636122;0.107104
8;calc iter;100;1.31281;1.05082;1.50798
8;calc total;1;131.281;131.281;131.281
8;total;1;146.953;146.953;146.953
9;initialize;1;3.83214;3.83214;3.83214
9;async;100;0.0366067;0.022826;0.218699
9;inner;100;1.20738;0.940041;1.2598
9;wait;100;3.60187e-05;2.1004e-05;7.2312e-05
9;boundary;100;0.0686853;0.0630192;0.13918
9;calc iter;100;1.31271;1.17323;1.41321
9;calc total;1;131.281;131.281;131.281
9;total;1;146.959;146.959;146.959
10;initialize;1;3.82857;3.82857;3.82857
10;async;100;0.0319484;0.021012;0.340304
10;inner;100;1.20998;0.957382;1.25815
10;wait;100;3.36925e-05;2.4422e-05;8.2693e-05
10;boundary;100;0.0708401;0.0655304;0.1045
10;calc iter;100;1.31281;1.14238;1.45242
10;calc total;1;131.281;131.281;131.281
10;total;1;146.956;146.956;146.956
11;initialize;1;3.83055;3.83055;3.83055
11;async;100;0.0407954;0.0225119;0.291594
11;inner;100;1.20301;0.89193;1.2564
11;wait;100;3.62746e-05;2.4926e-05;8.0323e-05
11;boundary;100;0.0689102;0.0634767;0.142205
11;calc iter;100;1.31276;1.09264;1.43893
11;calc total;1;131.281;131.281;131.281
11;total;1;146.958;146.958;146.958
12;initialize;1;3.83218;3.83218;3.83218
12;async;100;0.0758462;0.0162445;0.299791
12;inner;100;1.16131;1.04715;1.19261
12;wait;100;6.17767e-05;2.3823e-05;9.1714e-05
12;boundary;100;0.074523;0.0641753;0.100186
12;calc iter;100;1.31174;1.22181;1.41193
12;calc total;1;131.281;131.281;131.281
12;total;1;146.959;146.959;146.959
13;initialize;1;3.82839;3.82839;3.82839
13;async;100;0.0745429;0.0153487;0.257361
13;inner;100;1.14951;0.997782;1.18971
13;wait;100;6.93755e-05;2.4127e-05;0.000110259
13;boundary;100;0.0874908;0.0644354;0.146213
13;calc iter;100;1.31162;1.18949;1.47602
13;calc total;1;131.281;131.281;131.281
13;total;1;146.955;146.955;146.955
14;initialize;1;3.83219;3.83219;3.83219
14;async;100;0.0777976;0.0181261;0.163459
14;inner;100;1.16176;1.06171;1.1904
14;wait;100;5.1354e-05;2.8632e-05;9.7803e-05
14;boundary;100;0.0721291;0.0645599;0.108141
14;calc iter;100;1.31174;1.19226;1.36203
14;calc total;1;131.281;131.281;131.281
14;total;1;146.959;146.959;146.959
15;initialize;1;3.82644;3.82644;3.82644
15;async;100;0.0755148;0.0201175;0.119996
15;inner;100;1.15381;1.058;1.18779
15;wait;100;6.05432e-05;3.044e-05;0.000132484
15;boundary;100;0.0823282;0.0656255;0.161511
15;calc iter;100;1.31172;1.23095;1.36168
15;calc total;1;131.281;131.281;131.281
15;total;1;146.953;146.953;146.953
16;initialize;1;3.83215;3.83215;3.83215
16;async;100;0.0785618;0.0173068;0.169104
16;inner;100;1.15984;1.04468;1.18818
16;wait;100;5.08678e-05;3.4373e-05;0.000107135
16;boundary;100;0.0733066;0.0637172;0.117664
16;calc iter;100;1.31176;1.21572;1.38641
16;calc total;1;131.281;131.281;131.281
16;total;1;146.959;146.959;146.959
17;initialize;1;3.83216;3.83216;3.83216
17;async;100;0.078914;0.0183482;0.163431
17;inner;100;1.144;0.988164;1.1748
17;wait;100;6.2556e-05;3.1275e-05;0.000149594
17;boundary;100;0.0886946;0.0670935;0.16002
17;calc iter;100;1.31168;1.16505;1.40095
17;calc total;1;131.281;131.281;131.281
17;total;1;146.959;146.959;146.959
18;initialize;1;3.83221;3.83221;3.83221
18;async;100;0.0875479;0.0195501;0.378827
18;inner;100;1.15596;0.990477;1.18536
18;wait;100;3.41053e-05;2.1638e-05;0.000143485
18;boundary;100;0.0682611;0.0642788;0.111825
18;calc iter;100;1.3118;1.1391;1.48115
18;calc total;1;131.281;131.281;131.281
18;total;1;146.959;146.959;146.959
19;initialize;1;3.82683;3.82683;3.82683
19;async;100;0.0834178;0.0154359;0.292854
19;inner;100;1.15819;1.04558;1.19738
19;wait;100;4.2518e-05;2.6006e-05;0.000119777
19;boundary;100;0.0701729;0.0643559;0.118367
19;calc iter;100;1.31183;1.23265;1.40307
19;calc total;1;131.281;131.281;131.281
19;total;1;146.954;146.954;146.954
20;initialize;1;3.83215;3.83215;3.83215
20;async;100;0.0879752;0.0193764;0.264291
20;inner;100;1.1564;1.05132;1.18581
20;wait;100;3.41654e-05;2.2785e-05;0.000112365
20;boundary;100;0.0674537;0.0644636;0.115296
20;calc iter;100;1.31187;1.18213;1.46838
20;calc total;1;131.281;131.281;131.281
20;total;1;146.959;146.959;146.959
21;initialize;1;3.83216;3.83216;3.83216
21;async;100;0.0859704;0.0157669;0.153015
21;inner;100;1.15859;1.06151;1.19162
21;wait;100;2.95577e-05;2.2077e-05;8.4854e-05
21;boundary;100;0.0673006;0.0642687;0.107613
21;calc iter;100;1.31189;1.19161;1.35801
21;calc total;1;131.281;131.281;131.281
21;total;1;146.959;146.959;146.959
22;initialize;1;3.83217;3.83217;3.83217
22;async;100;0.0853683;0.0162819;0.216927
22;inner;100;1.15807;1.0459;1.18781
22;wait;100;3.61097e-05;2.231e-05;0.000118092
22;boundary;100;0.0683725;0.064566;0.152595
22;calc iter;100;1.31185;1.23948;1.37567
22;calc total;1;131.281;131.281;131.281
22;total;1;146.959;146.959;146.959
23;initialize;1;3.83218;3.83218;3.83218
23;async;100;0.0757408;0.0146312;0.164835
23;inner;100;1.15908;1.04985;1.19091
23;wait;100;5.2113e-05;2.4483e-05;7.2114e-05
23;boundary;100;0.0769009;0.0643624;0.116449
23;calc iter;100;1.31177;1.21342;1.38272
23;calc total;1;131.281;131.281;131.281
23;total;1;146.959;146.959;146.959
DASH
InitEnergy=125.00000
EndEnergy=125.00000
DiffEnergy=-0.00000
Matrixspec: 1500 x 1500 x 1500
Iterations: 100
# unit_id;function_name;num_calls;avg_runtime;min_runtime;max_runtime
0;initialize;1;4.21397;4.21397;4.21397
0;async;100;0.03346;0.01912;0.05006
0;inner;100;1.20963;1.16482;1.24986
0;wait;100;0.00004;0.00002;0.00008
0;boundary;100;0.06516;0.06278;0.06774
0;calc iter;100;1.30829;1.26704;1.35262
0;calc total;1;130.84140;130.84140;130.84140
0;total;1;146.86656;146.86656;146.86656
1;initialize;1;4.21401;4.21401;4.21401
1;async;100;0.0360734;0.0195786;0.0885163
1;inner;100;1.20506;1.09689;1.24744
1;wait;100;4.41255e-05;2.9589e-05;7.8414e-05
1;boundary;100;0.0670433;0.0647943;0.108815
1;calc iter;100;1.30823;1.18955;1.38817
1;calc total;1;130.841;130.841;130.841
1;total;1;146.867;146.867;146.867
2;initialize;1;4.2074;4.2074;4.2074
2;async;100;0.0334097;0.0225772;0.0793652
2;inner;100;1.20799;1.11406;1.25466
2;wait;100;3.21191e-05;2.5215e-05;6.4482e-05
2;boundary;100;0.0668974;0.0644432;0.0687101
2;calc iter;100;1.30834;1.25791;1.35133
2;calc total;1;130.841;130.841;130.841
2;total;1;146.86;146.86;146.86
3;initialize;1;4.21163;4.21163;4.21163
3;async;100;0.0327938;0.023399;0.0396678
3;inner;100;1.2093;1.16668;1.25058
3;wait;100;3.3328e-05;2.2625e-05;5.2868e-05
3;boundary;100;0.0661892;0.0643085;0.0685618
3;calc iter;100;1.30832;1.26451;1.3501
3;calc total;1;130.841;130.841;130.841
3;total;1;146.864;146.864;146.864
4;initialize;1;4.21295;4.21295;4.21295
4;async;100;0.0378342;0.0195527;0.0997176
4;inner;100;1.2047;1.0698;1.24565
4;wait;100;4.26447e-05;3.1097e-05;6.9526e-05
4;boundary;100;0.065621;0.0633169;0.0992134
4;calc iter;100;1.3082;1.18864;1.37895
4;calc total;1;130.841;130.841;130.841
4;total;1;146.866;146.866;146.866
5;initialize;1;4.21402;4.21402;4.21402
5;async;100;0.0571345;0.0227876;0.097919
5;inner;100;1.18124;1.12301;1.23938
5;wait;100;5.24834e-05;3.6626e-05;7.5619e-05
5;boundary;100;0.0694609;0.0637058;0.072736
5;calc iter;100;1.30789;1.25124;1.37241
5;calc total;1;130.841;130.841;130.841
5;total;1;146.867;146.867;146.867
6;initialize;1;4.20899;4.20899;4.20899
6;async;100;0.0348299;0.0182538;0.113888
6;inner;100;1.20721;1.11197;1.25429
6;wait;100;3.06327e-05;2.1546e-05;6.1292e-05
6;boundary;100;0.0662611;0.0638964;0.0768126
6;calc iter;100;1.30834;1.25867;1.34861
6;calc total;1;130.841;130.841;130.841
6;total;1;146.862;146.862;146.862
7;initialize;1;4.20885;4.20885;4.20885
7;async;100;0.0357138;0.022277;0.121199
7;inner;100;1.20746;1.08254;1.24858
7;wait;100;3.55135e-05;2.6009e-05;6.7963e-05
7;boundary;100;0.0650926;0.063694;0.0860412
7;calc iter;100;1.3083;1.20814;1.40975
7;calc total;1;130.841;130.841;130.841
7;total;1;146.861;146.861;146.861
8;initialize;1;4.21107;4.21107;4.21107
8;async;100;0.0264058;0.0229197;0.0597285
8;inner;100;1.2131;1.11468;1.2654
8;wait;100;2.59725e-05;1.8552e-05;6.553e-05
8;boundary;100;0.0688769;0.0643339;0.0712454
8;calc iter;100;1.30841;1.20927;1.36409
8;calc total;1;130.841;130.841;130.841
8;total;1;146.864;146.864;146.864
9;initialize;1;4.21052;4.21052;4.21052
9;async;100;0.028456;0.0236121;0.0693553
9;inner;100;1.21216;1.14526;1.25458
9;wait;100;2.81492e-05;2.2975e-05;4.3727e-05
9;boundary;100;0.0677232;0.0645897;0.0702244
9;calc iter;100;1.30837;1.26218;1.35317
9;calc total;1;130.841;130.841;130.841
9;total;1;146.863;146.863;146.863
10;initialize;1;4.21015;4.21015;4.21015
10;async;100;0.025796;0.0223615;0.0747645
10;inner;100;1.21479;1.10433;1.25654
10;wait;100;2.84431e-05;1.9961e-05;5.0176e-05
10;boundary;100;0.0677406;0.0645367;0.0704511
10;calc iter;100;1.30835;1.2296;1.38775
10;calc total;1;130.841;130.841;130.841
10;total;1;146.863;146.863;146.863
11;initialize;1;4.20646;4.20646;4.20646
11;async;100;0.0361841;0.0222129;0.0453974
11;inner;100;1.20607;1.16306;1.25146
11;wait;100;3.76346e-05;2.3947e-05;6.4676e-05
11;boundary;100;0.0659149;0.0636955;0.068758
11;calc iter;100;1.30821;1.25692;1.36111
11;calc total;1;130.841;130.841;130.841
11;total;1;146.859;146.859;146.859
12;initialize;1;4.21402;4.21402;4.21402
12;async;100;0.0714741;0.0162383;0.112402
12;inner;100;1.16249;1.08568;1.1886
12;wait;100;6.90699e-05;4.1244e-05;0.000176804
12;boundary;100;0.0733686;0.0646249;0.153511
12;calc iter;100;1.30741;1.2555;1.35627
12;calc total;1;130.841;130.841;130.841
12;total;1;146.867;146.867;146.867
13;initialize;1;4.21374;4.21374;4.21374
13;async;100;0.0696507;0.0168172;0.113943
13;inner;100;1.16097;1.15044;1.19127
13;wait;100;6.66082e-05;4.01e-05;8.0247e-05
13;boundary;100;0.0766936;0.0642306;0.0878491
13;calc iter;100;1.30738;1.25719;1.35943
13;calc total;1;130.841;130.841;130.841
13;total;1;146.866;146.866;146.866
14;initialize;1;4.21286;4.21286;4.21286
14;async;100;0.0730054;0.0205391;0.128051
14;inner;100;1.1673;1.15509;1.19122
14;wait;100;3.92094e-05;2.5148e-05;9.1316e-05
14;boundary;100;0.0671219;0.0644381;0.071868
14;calc iter;100;1.30747;1.25832;1.36227
14;calc total;1;130.841;130.841;130.841
14;total;1;146.865;146.865;146.865
15;initialize;1;4.20817;4.20817;4.20817
15;async;100;0.0707176;0.0201043;0.116173
15;inner;100;1.16875;1.15705;1.19159
15;wait;100;4.03223e-05;2.7238e-05;6.5602e-05
15;boundary;100;0.0679341;0.0645272;0.0706008
15;calc iter;100;1.30744;1.2617;1.36099
15;calc total;1;130.841;130.841;130.841
15;total;1;146.861;146.861;146.861
16;initialize;1;4.21405;4.21405;4.21405
16;async;100;0.0758018;0.0199655;0.123142
16;inner;100;1.15803;1.14696;1.17963
16;wait;100;5.42421e-05;3.546e-05;0.000128364
16;boundary;100;0.0734749;0.0692458;0.0893668
16;calc iter;100;1.30736;1.26432;1.36112
16;calc total;1;130.841;130.841;130.841
16;total;1;146.867;146.867;146.867
17;initialize;1;4.21404;4.21404;4.21404
17;async;100;0.0726933;0.0206515;0.131062
17;inner;100;1.14103;1.12399;1.17812
17;wait;100;7.00458e-05;5.2181e-05;0.000100202
17;boundary;100;0.0934996;0.0700618;0.114931
17;calc iter;100;1.30729;1.25967;1.37006
17;calc total;1;130.841;130.841;130.841
17;total;1;146.867;146.867;146.867
18;initialize;1;4.21394;4.21394;4.21394
18;async;100;0.0811176;0.0194496;0.129753
18;inner;100;1.15915;1.13228;1.17898
18;wait;100;3.68236e-05;1.897e-05;0.000138358
18;boundary;100;0.0671427;0.0652105;0.0974973
18;calc iter;100;1.30745;1.268;1.3612
18;calc total;1;130.841;130.841;130.841
18;total;1;146.867;146.867;146.867
19;initialize;1;4.214;4.214;4.214
19;async;100;0.0761214;0.0159119;0.126348
19;inner;100;1.16123;1.14974;1.18168
19;wait;100;5.05559e-05;2.9308e-05;0.000133059
19;boundary;100;0.0699938;0.064865;0.0779941
19;calc iter;100;1.3074;1.25075;1.35492
19;calc total;1;130.841;130.841;130.841
19;total;1;146.867;146.867;146.867
20;initialize;1;4.21396;4.21396;4.21396
20;async;100;0.0827555;0.0180342;0.125457
20;inner;100;1.15817;1.14941;1.18721
20;wait;100;2.59013e-05;1.8726e-05;0.000101173
20;boundary;100;0.0665714;0.0644893;0.0786978
20;calc iter;100;1.30752;1.25533;1.35875
20;calc total;1;130.841;130.841;130.841
20;total;1;146.867;146.867;146.867
21;initialize;1;4.21401;4.21401;4.21401
21;async;100;0.0811455;0.0207572;0.126374
21;inner;100;1.16003;1.14845;1.18959
21;wait;100;3.33849e-05;2.2707e-05;8.6847e-05
21;boundary;100;0.0662973;0.0641702;0.0689458
21;calc iter;100;1.30751;1.26949;1.35985
21;calc total;1;130.841;130.841;130.841
21;total;1;146.867;146.867;146.867
22;initialize;1;4.20949;4.20949;4.20949
22;async;100;0.0765444;0.0138661;0.114975
22;inner;100;1.16169;1.12385;1.1851
22;wait;100;3.92467e-05;2.5046e-05;0.000123365
22;boundary;100;0.0691976;0.0652334;0.110565
22;calc iter;100;1.30747;1.25173;1.34844
22;calc total;1;130.841;130.841;130.841
22;total;1;146.862;146.862;146.862
23;initialize;1;4.21397;4.21397;4.21397
23;async;100;0.0664476;0.0210403;0.133855
23;inner;100;1.12944;1.10071;1.18588
23;wait;100;5.95559e-05;3.3293e-05;0.000133922
23;boundary;100;0.111278;0.0658801;0.144439
23;calc iter;100;1.30723;1.26253;1.37427
23;calc total;1;130.841;130.841;130.841
23;total;1;146.867;146.867;146.867
