# Supplementary material for: A Halo abstraction for distributed n-dimensional structured grids within the C++ PGAS library DASH
Source: PeerJ Comput Sci. 2023 Feb 3;9:e1203. doi: 10.7717/peerj-cs.1203 (PMC10280232; doi:10.7717/peerj-cs.1203)
Supplement: Supplemental Information 2 [file peerj-cs-09-1203-s002.gz › raw_haswell/res_3d/strong/dash_heat3d_n1_c4_1500_21918145.out]

DASH
InitEnergy=125.00000
EndEnergy=125.00000
DiffEnergy=-0.00000
Matrixspec: 1500 x 1500 x 1500
Iterations: 100
# unit_id;function_name;num_calls;avg_runtime;min_runtime;max_runtime
0;initialize;1;1.40575;1.40575;1.40575
0;async;100;0.11209;0.07111;0.13786
0;inner;100;4.46954;3.64052;5.31226
0;wait;100;0.00002;0.00002;0.00005
0;boundary;100;0.25884;0.24920;0.27165
0;calc iter;100;4.84049;3.96750;5.71886
0;calc total;1;484.07747;484.07747;484.07747
0;total;1;557.23159;557.23159;557.23159
1;initialize;1;1.40575;1.40575;1.40575
1;async;100;0.0792324;0.0640204;0.0956307
1;inner;100;4.50192;3.6809;5.33702
1;wait;100;2.26493e-05;1.992e-05;5.4459e-05
1;boundary;100;0.259595;0.249819;0.271022
1;calc iter;100;4.84077;3.99578;5.7022
1;calc total;1;484.077;484.077;484.077
1;total;1;557.232;557.232;557.232
2;initialize;1;1.40575;1.40575;1.40575
2;async;100;0.101526;0.0681927;0.117421
2;inner;100;4.47841;3.67066;5.29909
2;wait;100;2.44852e-05;2.0114e-05;5.1729e-05
2;boundary;100;0.26032;0.249558;0.274095
2;calc iter;100;4.84028;3.98993;5.68728
2;calc total;1;484.077;484.077;484.077
2;total;1;557.232;557.232;557.232
3;initialize;1;1.40578;1.40578;1.40578
3;async;100;0.0942393;0.0735243;0.106193
3;inner;100;4.48775;3.67095;5.31707
3;wait;100;2.51067e-05;2.0441e-05;5.806e-05
3;boundary;100;0.258517;0.24923;0.269458
3;calc iter;100;4.84053;3.99829;5.68929
3;calc total;1;484.077;484.077;484.077
3;total;1;557.232;557.232;557.232
DASH
InitEnergy=125.00000
EndEnergy=125.00000
DiffEnergy=-0.00000
Matrixspec: 1500 x 1500 x 1500
Iterations: 100
# unit_id;function_name;num_calls;avg_runtime;min_runtime;max_runtime
0;initialize;1;0.92872;0.92872;0.92872
0;async;100;0.12979;0.07097;0.15970
0;inner;100;4.47025;3.64884;5.28884
0;wait;100;0.00002;0.00002;0.00005
0;boundary;100;0.26046;0.25153;0.26931
0;calc iter;100;4.86053;3.97727;5.71672
0;calc total;1;486.09240;486.09240;486.09240
0;total;1;556.88612;556.88612;556.88612
1;initialize;1;0.928745;0.928745;0.928745
1;async;100;0.0796518;0.063939;0.0961221
1;inner;100;4.52116;3.71351;5.32631
1;wait;100;2.27478e-05;1.9619e-05;5.407e-05
1;boundary;100;0.260085;0.250841;0.268967
1;calc iter;100;4.86092;4.02903;5.6898
1;calc total;1;486.092;486.092;486.092
1;total;1;556.886;556.886;556.886
2;initialize;1;0.928746;0.928746;0.928746
2;async;100;0.116573;0.0734112;0.153854
2;inner;100;4.48257;3.66692;5.29692
2;wait;100;2.47713e-05;1.8494e-05;5.4142e-05
2;boundary;100;0.261363;0.251906;0.270182
2;calc iter;100;4.86053;3.9971;5.71863
2;calc total;1;486.092;486.092;486.092
2;total;1;556.886;556.886;556.886
3;initialize;1;0.928713;0.928713;0.928713
3;async;100;0.0887668;0.0734673;0.0975888
3;inner;100;4.51216;3.71032;5.31005
3;wait;100;2.46301e-05;2.0531e-05;5.9806e-05
3;boundary;100;0.259783;0.251344;0.268379
3;calc iter;100;4.86074;4.04081;5.67537
3;calc total;1;486.092;486.092;486.092
3;total;1;556.886;556.886;556.886
DASH
InitEnergy=125.00000
EndEnergy=125.00000
DiffEnergy=-0.00000
Matrixspec: 1500 x 1500 x 1500
Iterations: 100
# unit_id;function_name;num_calls;avg_runtime;min_runtime;max_runtime
0;initialize;1;0.81628;0.81628;0.81628
0;async;100;0.09942;0.06822;0.11162
0;inner;100;4.47370;3.66101;5.28010
0;wait;100;0.00003;0.00002;0.00005
0;boundary;100;0.26280;0.25015;0.27601
0;calc iter;100;4.83596;3.98023;5.66437
0;calc total;1;483.64035;483.64035;483.64035
0;total;1;554.65425;554.65425;554.65425
1;initialize;1;0.816293;0.816293;0.816293
1;async;100;0.0955881;0.0688887;0.117585
1;inner;100;4.48046;3.66796;5.29232
1;wait;100;2.30822e-05;1.5426e-05;5.1268e-05
1;boundary;100;0.260198;0.250346;0.270066
1;calc iter;100;4.83627;3.99315;5.67838
1;calc total;1;483.64;483.64;483.64
1;total;1;554.654;554.654;554.654
2;initialize;1;0.81629;0.81629;0.81629
2;async;100;0.0920687;0.066271;0.117498
2;inner;100;4.48485;3.66819;5.30076
2;wait;100;2.09772e-05;1.5458e-05;5.4337e-05
2;boundary;100;0.259396;0.250065;0.268685
2;calc iter;100;4.83634;3.98575;5.68588
2;calc total;1;483.64;483.64;483.64
2;total;1;554.654;554.654;554.654
3;initialize;1;0.816291;0.816291;0.816291
3;async;100;0.0806745;0.0646538;0.0977431
3;inner;100;4.49461;3.68623;5.30293
3;wait;100;2.47502e-05;2.1079e-05;5.5373e-05
3;boundary;100;0.261094;0.252125;0.269946
3;calc iter;100;4.8364;4.00416;5.66863
3;calc total;1;483.64;483.64;483.64
3;total;1;554.654;554.654;554.654
