# Supplementary material for: A Halo abstraction for distributed n-dimensional structured grids within the C++ PGAS library DASH
Source: PeerJ Comput Sci. 2023 Feb 3;9:e1203. doi: 10.7717/peerj-cs.1203 (PMC10280232; doi:10.7717/peerj-cs.1203)
Supplement: Supplemental Information 2 [file peerj-cs-09-1203-s002.gz › raw_haswell/res_3d/strong/dash_heat3d_n1_c8_1500_21918146.out]

DASH
InitEnergy=125.00000
EndEnergy=125.00000
DiffEnergy=-0.00000
Matrixspec: 1500 x 1500 x 1500
Iterations: 100
# unit_id;function_name;num_calls;avg_runtime;min_runtime;max_runtime
0;initialize;1;1.90009;1.90009;1.90009
0;async;100;0.08930;0.05546;0.11319
0;inner;100;3.60181;2.44700;4.77741
0;wait;100;0.00002;0.00002;0.00004
0;boundary;100;0.22962;0.22399;0.23474
0;calc iter;100;3.92076;2.74843;5.11565
0;calc total;1;392.08654;392.08654;392.08654
0;total;1;431.35926;431.35926;431.35926
1;initialize;1;1.9001;1.9001;1.9001
1;async;100;0.0743686;0.0569121;0.0966625
1;inner;100;3.61498;2.46306;4.78919
1;wait;100;2.5312e-05;2.1582e-05;5.1549e-05
1;boundary;100;0.231491;0.223298;0.238804
1;calc iter;100;3.92087;2.75726;5.1116
1;calc total;1;392.087;392.087;392.087
1;total;1;431.359;431.359;431.359
2;initialize;1;1.90009;1.90009;1.90009
2;async;100;0.0964512;0.0567237;0.115528
2;inner;100;3.59047;2.44396;4.75826
2;wait;100;2.96155e-05;2.131e-05;4.8274e-05
2;boundary;100;0.233523;0.23118;0.237102
2;calc iter;100;3.92047;2.7501;5.10879
2;calc total;1;392.087;392.087;392.087
2;total;1;431.359;431.359;431.359
3;initialize;1;1.90009;1.90009;1.90009
3;async;100;0.100236;0.0551355;0.127219
3;inner;100;3.59149;2.43672;4.76582
3;wait;100;2.70488e-05;2.1792e-05;6.0044e-05
3;boundary;100;0.228927;0.224416;0.233495
3;calc iter;100;3.92068;2.73695;5.116
3;calc total;1;392.087;392.087;392.087
3;total;1;431.359;431.359;431.359
4;initialize;1;1.90009;1.90009;1.90009
4;async;100;0.0950887;0.0563955;0.121263
4;inner;100;3.59464;2.44857;4.7639
4;wait;100;2.93827e-05;2.0607e-05;5.207e-05
4;boundary;100;0.230781;0.228816;0.232718
4;calc iter;100;3.92054;2.75314;5.11402
4;calc total;1;392.087;392.087;392.087
4;total;1;431.359;431.359;431.359
5;initialize;1;1.9001;1.9001;1.9001
5;async;100;0.089189;0.0551912;0.106347
5;inner;100;3.60226;2.45549;4.77018
5;wait;100;2.49515e-05;1.991e-05;5.2843e-05
5;boundary;100;0.229229;0.223745;0.235549
5;calc iter;100;3.9207;2.75752;5.09866
5;calc total;1;392.087;392.087;392.087
5;total;1;431.359;431.359;431.359
6;initialize;1;1.90009;1.90009;1.90009
6;async;100;0.108726;0.0555137;0.120134
6;inner;100;3.56604;2.42987;4.73828
6;wait;100;3.08713e-05;2.4765e-05;5.8158e-05
6;boundary;100;0.245371;0.228951;0.263283
6;calc iter;100;3.92017;2.73717;5.09627
6;calc total;1;392.087;392.087;392.087
6;total;1;431.359;431.359;431.359
7;initialize;1;1.90011;1.90011;1.90011
7;async;100;0.0933645;0.0550455;0.138306
7;inner;100;3.59956;2.44034;4.7795
7;wait;100;2.87204e-05;2.294e-05;5.8843e-05
7;boundary;100;0.227701;0.223466;0.233049
7;calc iter;100;3.92066;2.73005;5.14156
7;calc total;1;392.087;392.087;392.087
7;total;1;431.359;431.359;431.359
DASH
InitEnergy=125.00000
EndEnergy=125.00000
DiffEnergy=-0.00000
Matrixspec: 1500 x 1500 x 1500
Iterations: 100
# unit_id;function_name;num_calls;avg_runtime;min_runtime;max_runtime
0;initialize;1;1.31108;1.31108;1.31108
0;async;100;0.09426;0.05484;0.12973
0;inner;100;3.60055;2.44048;4.79334
0;wait;100;0.00003;0.00002;0.00006
0;boundary;100;0.22892;0.22436;0.23291
0;calc iter;100;3.92376;2.73662;5.13966
0;calc total;1;392.38874;392.38874;392.38874
0;total;1;429.75655;429.75655;429.75655
1;initialize;1;1.31108;1.31108;1.31108
1;async;100;0.0846546;0.0546732;0.112417
1;inner;100;3.60932;2.45039;4.79997
1;wait;100;2.99794e-05;2.2718e-05;5.322e-05
1;boundary;100;0.229675;0.225395;0.233197
1;calc iter;100;3.92368;2.74306;5.13271
1;calc total;1;392.389;392.389;392.389
1;total;1;429.757;429.757;429.757
2;initialize;1;1.31108;1.31108;1.31108
2;async;100;0.074319;0.0561907;0.0939855
2;inner;100;3.61905;2.4665;4.80415
2;wait;100;2.40582e-05;2.0316e-05;5.1541e-05
2;boundary;100;0.230496;0.222478;0.236463
2;calc iter;100;3.92389;2.76016;5.11994
2;calc total;1;392.389;392.389;392.389
2;total;1;429.757;429.757;429.757
3;initialize;1;1.31108;1.31108;1.31108
3;async;100;0.0872568;0.0563014;0.115459
3;inner;100;3.60719;2.45462;4.79173
3;wait;100;2.70284e-05;1.9907e-05;5.4352e-05
3;boundary;100;0.229247;0.223772;0.234514
3;calc iter;100;3.92373;2.74863;5.12102
3;calc total;1;392.389;392.389;392.389
3;total;1;429.757;429.757;429.757
4;initialize;1;1.31108;1.31108;1.31108
4;async;100;0.0788115;0.0538844;0.0927793
4;inner;100;3.61552;2.46788;4.79826
4;wait;100;2.61457e-05;1.8382e-05;4.7372e-05
4;boundary;100;0.229303;0.224034;0.233421
4;calc iter;100;3.92367;2.75853;5.11316
4;calc total;1;392.389;392.389;392.389
4;total;1;429.757;429.757;429.757
5;initialize;1;1.31109;1.31109;1.31109
5;async;100;0.106452;0.054341;0.142704
5;inner;100;3.57981;2.42371;4.76672
5;wait;100;3.32231e-05;2.1686e-05;5.6873e-05
5;boundary;100;0.237151;0.229853;0.242845
5;calc iter;100;3.92345;2.72447;5.13987
5;calc total;1;392.389;392.389;392.389
5;total;1;429.757;429.757;429.757
6;initialize;1;1.31109;1.31109;1.31109
6;async;100;0.101625;0.0554424;0.127353
6;inner;100;3.59318;2.44194;4.77897
6;wait;100;2.87051e-05;2.1335e-05;5.6077e-05
6;boundary;100;0.228799;0.226006;0.231245
6;calc iter;100;3.92364;2.73872;5.12456
6;calc total;1;392.389;392.389;392.389
6;total;1;429.757;429.757;429.757
7;initialize;1;1.31108;1.31108;1.31108
7;async;100;0.0963888;0.0546305;0.128726
7;inner;100;3.59737;2.43588;4.78987
7;wait;100;3.03531e-05;2.3515e-05;5.6979e-05
7;boundary;100;0.229796;0.225867;0.237314
7;calc iter;100;3.92359;2.73373;5.13814
7;calc total;1;392.389;392.389;392.389
7;total;1;429.757;429.757;429.757
DASH
InitEnergy=125.00000
EndEnergy=125.00000
DiffEnergy=-0.00000
Matrixspec: 1500 x 1500 x 1500
Iterations: 100
# unit_id;function_name;num_calls;avg_runtime;min_runtime;max_runtime
0;initialize;1;1.52770;1.52770;1.52770
0;async;100;0.08562;0.05518;0.10310
0;inner;100;3.59508;2.44995;4.77055
0;wait;100;0.00003;0.00002;0.00005
0;boundary;100;0.22885;0.22540;0.23233
0;calc iter;100;3.90958;2.74676;5.09774
0;calc total;1;390.97501;390.97501;390.97501
0;total;1;430.07301;430.07301;430.07301
1;initialize;1;1.5277;1.5277;1.5277
1;async;100;0.0747843;0.0550581;0.10327
1;inner;100;3.60605;2.45519;4.78548
1;wait;100;2.58317e-05;1.9298e-05;4.938e-05
1;boundary;100;0.228888;0.223358;0.234893
1;calc iter;100;3.90975;2.74151;5.1046
1;calc total;1;390.975;390.975;390.975
1;total;1;430.073;430.073;430.073
2;initialize;1;1.5277;1.5277;1.5277
2;async;100;0.075086;0.0551701;0.106496
2;inner;100;3.60596;2.45323;4.78437
2;wait;100;2.45682e-05;1.868e-05;5.5094e-05
2;boundary;100;0.228646;0.223236;0.234204
2;calc iter;100;3.90972;2.73936;5.10308
2;calc total;1;390.975;390.975;390.975
2;total;1;430.073;430.073;430.073
3;initialize;1;1.52771;1.52771;1.52771
3;async;100;0.0856397;0.0567449;0.106615
3;inner;100;3.59645;2.4473;4.77224
3;wait;100;2.69335e-05;2.0449e-05;4.6228e-05
3;boundary;100;0.227508;0.223308;0.23208
3;calc iter;100;3.90963;2.747;5.10083
3;calc total;1;390.975;390.975;390.975
3;total;1;430.073;430.073;430.073
4;initialize;1;1.5277;1.5277;1.5277
4;async;100;0.0901098;0.05475;0.130753
4;inner;100;3.59005;2.43958;4.76617
4;wait;100;3.09863e-05;2.4063e-05;4.9182e-05
4;boundary;100;0.229305;0.224602;0.234027
4;calc iter;100;3.90949;2.73169;5.11162
4;calc total;1;390.975;390.975;390.975
4;total;1;430.073;430.073;430.073
5;initialize;1;1.5277;1.5277;1.5277
5;async;100;0.0930457;0.0546448;0.109463
5;inner;100;3.58614;2.44808;4.74287
5;wait;100;3.03556e-05;1.9096e-05;5.8504e-05
5;boundary;100;0.230302;0.225479;0.24682
5;calc iter;100;3.90952;2.74376;5.08589
5;calc total;1;390.975;390.975;390.975
5;total;1;430.073;430.073;430.073
6;initialize;1;1.52769;1.52769;1.52769
6;async;100;0.087241;0.055484;0.100987
6;inner;100;3.59261;2.45163;4.7654
6;wait;100;2.75853e-05;1.9217e-05;4.2274e-05
6;boundary;100;0.22966;0.224669;0.248152
6;calc iter;100;3.90954;2.7515;5.09026
6;calc total;1;390.975;390.975;390.975
6;total;1;430.073;430.073;430.073
7;initialize;1;1.5277;1.5277;1.5277
7;async;100;0.0777792;0.0545948;0.106553
7;inner;100;3.60541;2.45799;4.78154
7;wait;100;2.80411e-05;1.9689e-05;4.9913e-05
7;boundary;100;0.226352;0.223208;0.23225
7;calc iter;100;3.90957;2.74259;5.10677
7;calc total;1;390.975;390.975;390.975
7;total;1;430.073;430.073;430.073
