# Supplementary material for: A Halo abstraction for distributed n-dimensional structured grids within the C++ PGAS library DASH
Source: PeerJ Comput Sci. 2023 Feb 3;9:e1203. doi: 10.7717/peerj-cs.1203 (PMC10280232; doi:10.7717/peerj-cs.1203)
Supplement: Supplemental Information 2 [file peerj-cs-09-1203-s002.gz › raw_haswell/res_3d/strong/dash_heat3d_n4_c24_1500_21918152.out]

DASH
InitEnergy=125.00000
EndEnergy=125.00000
DiffEnergy=-0.00000
Matrixspec: 1500 x 1500 x 1500
Iterations: 100
# unit_id;function_name;num_calls;avg_runtime;min_runtime;max_runtime
0;initialize;1;3.22087;3.22087;3.22087
0;async;100;0.00960;0.00654;0.01379
0;inner;100;0.28293;0.27687;0.28985
0;wait;100;0.00003;0.00002;0.00024
0;boundary;100;0.02831;0.02763;0.03024
0;calc iter;100;0.32086;0.31802;0.32808
0;calc total;1;32.08905;32.08905;32.08905
0;total;1;38.46795;38.46795;38.46795
48;initialize;1;3.07329;3.07329;3.07329
48;async;100;0.0112052;0.00838721;0.0186123
48;inner;100;0.281603;0.27569;0.286511
48;wait;100;2.82369e-05;1.6886e-05;0.000305967
48;boundary;100;0.0279247;0.0273906;0.0287381
48;calc iter;100;0.320763;0.318044;0.323925
48;calc total;1;32.0891;32.0891;32.0891
48;total;1;38.3207;38.3207;38.3207
49;initialize;1;3.07326;3.07326;3.07326
49;async;100;0.010223;0.00669436;0.0163919
49;inner;100;0.281557;0.276947;0.287492
49;wait;100;4.30043e-05;1.936e-05;0.000255286
49;boundary;100;0.0289052;0.0275617;0.0316144
49;calc iter;100;0.32073;0.317268;0.325055
49;calc total;1;32.0891;32.0891;32.0891
49;total;1;38.3207;38.3207;38.3207
50;initialize;1;3.07333;3.07333;3.07333
50;async;100;0.0101427;0.00576716;0.0183139
50;inner;100;0.282255;0.27641;0.287087
50;wait;100;3.55988e-05;1.7912e-05;0.00026618
50;boundary;100;0.0283065;0.0277037;0.0315346
50;calc iter;100;0.320741;0.316741;0.325296
50;calc total;1;32.0891;32.0891;32.0891
50;total;1;38.3207;38.3207;38.3207
51;initialize;1;3.07334;3.07334;3.07334
51;async;100;0.0115869;0.00577023;0.0204651
51;inner;100;0.281088;0.275254;0.286834
51;wait;100;2.88856e-05;1.6063e-05;0.000311778
51;boundary;100;0.0280781;0.0273843;0.0292682
51;calc iter;100;0.320783;0.31735;0.325859
51;calc total;1;32.0891;32.0891;32.0891
51;total;1;38.3208;38.3208;38.3208
52;initialize;1;3.07333;3.07333;3.07333
52;async;100;0.011148;0.00749831;0.0175219
52;inner;100;0.281534;0.27641;0.286072
52;wait;100;3.71498e-05;1.8424e-05;0.000409849
52;boundary;100;0.0280312;0.0273781;0.031408
52;calc iter;100;0.320752;0.316799;0.324158
52;calc total;1;32.0891;32.0891;32.0891
52;total;1;38.3208;38.3208;38.3208
53;initialize;1;3.07338;3.07338;3.07338
53;async;100;0.0111134;0.00847637;0.0141168
53;inner;100;0.280647;0.274104;0.28522
53;wait;100;4.59717e-05;2.0276e-05;0.000403723
53;boundary;100;0.0289271;0.0274298;0.0353677
53;calc iter;100;0.320735;0.317769;0.323714
53;calc total;1;32.0891;32.0891;32.0891
53;total;1;38.3208;38.3208;38.3208
54;initialize;1;3.07334;3.07334;3.07334
54;async;100;0.011883;0.00841746;0.0183997
54;inner;100;0.279253;0.273905;0.283169
54;wait;100;5.1454e-05;1.9784e-05;0.000536465
54;boundary;100;0.0295368;0.0275232;0.035232
54;calc iter;100;0.320725;0.318012;0.326589
54;calc total;1;32.0891;32.0891;32.0891
54;total;1;38.3208;38.3208;38.3208
55;initialize;1;3.07335;3.07335;3.07335
55;async;100;0.0115879;0.00844396;0.019737
55;inner;100;0.280986;0.276739;0.285187
55;wait;100;3.87977e-05;1.6435e-05;0.000469447
55;boundary;100;0.0281309;0.0273718;0.0305296
55;calc iter;100;0.320745;0.317444;0.324595
55;calc total;1;32.0891;32.0891;32.0891
55;total;1;38.3208;38.3208;38.3208
56;initialize;1;3.07338;3.07338;3.07338
56;async;100;0.010255;0.00763888;0.016273
56;inner;100;0.282316;0.277553;0.287154
56;wait;100;3.12151e-05;1.7163e-05;0.000270992
56;boundary;100;0.0281347;0.0275894;0.0316828
56;calc iter;100;0.320738;0.317393;0.324595
56;calc total;1;32.0891;32.0891;32.0891
56;total;1;38.3208;38.3208;38.3208
57;initialize;1;3.07334;3.07334;3.07334
57;async;100;0.00942405;0.00707868;0.0180779
57;inner;100;0.281767;0.277964;0.286215
57;wait;100;4.99567e-05;1.8399e-05;0.000412016
57;boundary;100;0.0294623;0.0276246;0.0332825
57;calc iter;100;0.320705;0.317752;0.328428
57;calc total;1;32.0891;32.0891;32.0891
57;total;1;38.3208;38.3208;38.3208
58;initialize;1;3.07332;3.07332;3.07332
58;async;100;0.00997604;0.0067073;0.0190536
58;inner;100;0.280904;0.277064;0.286629
58;wait;100;5.03811e-05;2.0621e-05;0.000306359
58;boundary;100;0.0297717;0.027595;0.0335781
58;calc iter;100;0.320704;0.317755;0.326148
58;calc total;1;32.0891;32.0891;32.0891
58;total;1;38.3208;38.3208;38.3208
24;initialize;1;3.04997;3.04997;3.04997
24;async;100;0.00983374;0.00624856;0.017307
24;inner;100;0.28275;0.278999;0.287424
24;wait;100;3.25597e-05;1.7375e-05;0.000253298
24;boundary;100;0.0281848;0.0276889;0.0313679
24;calc iter;100;0.320803;0.316788;0.325792
24;calc total;1;32.0891;32.0891;32.0891
24;total;1;38.2972;38.2972;38.2972
25;initialize;1;3.0473;3.0473;3.0473
25;async;100;0.00857896;0.00629098;0.0120487
25;inner;100;0.282218;0.275677;0.287423
25;wait;100;5.35316e-05;2.353e-05;0.000278774
25;boundary;100;0.0299125;0.0276873;0.0349089
25;calc iter;100;0.320764;0.317251;0.324222
25;calc total;1;32.0891;32.0891;32.0891
25;total;1;38.2946;38.2946;38.2946
26;initialize;1;3.05001;3.05001;3.05001
26;async;100;0.00894631;0.00629441;0.012521
26;inner;100;0.281558;0.27676;0.287208
26;wait;100;4.89256e-05;1.8674e-05;0.000311545
26;boundary;100;0.0302163;0.0277116;0.0354404
26;calc iter;100;0.32077;0.317325;0.325203
26;calc total;1;32.0891;32.0891;32.0891
26;total;1;38.2972;38.2972;38.2972
27;initialize;1;3.04997;3.04997;3.04997
27;async;100;0.00933644;0.00632233;0.0141639
27;inner;100;0.282531;0.277707;0.286752
27;wait;100;4.09989e-05;1.999e-05;0.000309836
27;boundary;100;0.0288724;0.027729;0.0329066
27;calc iter;100;0.320782;0.316118;0.324803
27;calc total;1;32.0891;32.0891;32.0891
27;total;1;38.2972;38.2972;38.2972
28;initialize;1;3.05001;3.05001;3.05001
28;async;100;0.0123256;0.00712471;0.0204106
28;inner;100;0.280576;0.275786;0.284878
28;wait;100;3.6901e-05;1.7083e-05;0.000550797
28;boundary;100;0.0278838;0.0273714;0.030024
28;calc iter;100;0.320824;0.317734;0.326564
28;calc total;1;32.0891;32.0891;32.0891
28;total;1;38.2973;38.2973;38.2973
29;initialize;1;3.04765;3.04765;3.04765
29;async;100;0.00892914;0.00615281;0.0136699
29;inner;100;0.282785;0.278204;0.287544
29;wait;100;4.76557e-05;1.9235e-05;0.000293993
29;boundary;100;0.0290201;0.0276229;0.0318097
29;calc iter;100;0.320783;0.317394;0.324792
29;calc total;1;32.0891;32.0891;32.0891
29;total;1;38.2949;38.2949;38.2949
30;initialize;1;3.04998;3.04998;3.04998
30;async;100;0.00961427;0.00638498;0.0133621
30;inner;100;0.281734;0.277397;0.286199
30;wait;100;5.12314e-05;2.2961e-05;0.000396422
30;boundary;100;0.0293761;0.0276762;0.0329304
30;calc iter;100;0.320777;0.317059;0.323651
30;calc total;1;32.0891;32.0891;32.0891
30;total;1;38.2972;38.2972;38.2972
31;initialize;1;3.04994;3.04994;3.04994
31;async;100;0.0109632;0.00677446;0.0168565
31;inner;100;0.281208;0.276878;0.285406
31;wait;100;4.82776e-05;2.2779e-05;0.000467926
31;boundary;100;0.0285641;0.027657;0.0327914
31;calc iter;100;0.320785;0.317039;0.326055
31;calc total;1;32.0891;32.0891;32.0891
31;total;1;38.2972;38.2972;38.2972
32;initialize;1;3.04698;3.04698;3.04698
32;async;100;0.0106426;0.00764362;0.0146591
32;inner;100;0.281817;0.276127;0.287826
32;wait;100;2.37449e-05;1.6451e-05;0.000243744
32;boundary;100;0.028381;0.0272595;0.0297073
32;calc iter;100;0.320866;0.317997;0.324556
32;calc total;1;32.0891;32.0891;32.0891
32;total;1;38.2942;38.2942;38.2942
33;initialize;1;3.04984;3.04984;3.04984
33;async;100;0.0104835;0.00837857;0.0158211
33;inner;100;0.281937;0.277367;0.286736
33;wait;100;3.63141e-05;1.5344e-05;0.00033848
33;boundary;100;0.0283567;0.0276246;0.0299483
33;calc iter;100;0.320815;0.317285;0.323491
33;calc total;1;32.0891;32.0891;32.0891
33;total;1;38.2971;38.2971;38.2971
34;initialize;1;3.04997;3.04997;3.04997
34;async;100;0.0102854;0.00737401;0.0178952
34;inner;100;0.282235;0.276877;0.286482
34;wait;100;3.65305e-05;1.87e-05;0.000362149
34;boundary;100;0.0282621;0.0275313;0.0305121
34;calc iter;100;0.320821;0.317978;0.323932
34;calc total;1;32.0891;32.0891;32.0891
34;total;1;38.2972;38.2972;38.2972
35;initialize;1;3.05001;3.05001;3.05001
35;async;100;0.0118786;0.0070698;0.0179848
35;inner;100;0.280832;0.275276;0.287071
35;wait;100;2.73276e-05;1.5888e-05;0.00025764
35;boundary;100;0.0281094;0.0273684;0.028563
35;calc iter;100;0.320849;0.318196;0.324396
35;calc total;1;32.089;32.089;32.089
35;total;1;38.2973;38.2973;38.2973
36;initialize;1;3.04651;3.04651;3.04651
36;async;100;0.00964409;0.00698127;0.0138964
36;inner;100;0.283091;0.278275;0.287776
36;wait;100;2.67753e-05;1.6477e-05;0.000295496
36;boundary;100;0.0281015;0.0274328;0.0284493
36;calc iter;100;0.320864;0.317739;0.325529
36;calc total;1;32.089;32.089;32.089
36;total;1;38.2938;38.2938;38.2938
37;initialize;1;3.04998;3.04998;3.04998
37;async;100;0.00800588;0.00626453;0.0126475
37;inner;100;0.283985;0.278467;0.288653
37;wait;100;4.11194e-05;1.7373e-05;0.000290571
37;boundary;100;0.0288043;0.0278662;0.0328593
37;calc iter;100;0.320838;0.317878;0.325982
37;calc total;1;32.089;32.089;32.089
37;total;1;38.2972;38.2972;38.2972
38;initialize;1;3.04997;3.04997;3.04997
38;async;100;0.0089367;0.00664859;0.0149836
38;inner;100;0.282497;0.276577;0.287776
38;wait;100;4.292e-05;2.3315e-05;0.000320197
38;boundary;100;0.0293592;0.0280095;0.0352423
38;calc iter;100;0.320837;0.317615;0.326483
38;calc total;1;32.089;32.089;32.089
38;total;1;38.2972;38.2972;38.2972
39;initialize;1;3.04995;3.04995;3.04995
39;async;100;0.00929011;0.00657396;0.0145679
39;inner;100;0.283174;0.279019;0.287486
39;wait;100;3.38685e-05;1.8326e-05;0.000307373
39;boundary;100;0.0283547;0.0275707;0.0312438
39;calc iter;100;0.320854;0.31739;0.326393
39;calc total;1;32.089;32.089;32.089
39;total;1;38.2972;38.2972;38.2972
40;initialize;1;3.04997;3.04997;3.04997
40;async;100;0.0099012;0.00651091;0.0181187
40;inner;100;0.2829;0.278211;0.287691
40;wait;100;2.91997e-05;1.6194e-05;0.000321125
40;boundary;100;0.0280155;0.0274602;0.030311
40;calc iter;100;0.320847;0.316961;0.324503
40;calc total;1;32.089;32.089;32.089
40;total;1;38.2972;38.2972;38.2972
41;initialize;1;3.04996;3.04996;3.04996
41;async;100;0.00852044;0.00646059;0.0142943
41;inner;100;0.282205;0.276033;0.287734
41;wait;100;5.01472e-05;2.3082e-05;0.000376603
41;boundary;100;0.0300189;0.0276029;0.0351985
41;calc iter;100;0.320796;0.318262;0.324295
41;calc total;1;32.0891;32.0891;32.0891
41;total;1;38.2972;38.2972;38.2972
42;initialize;1;3.04998;3.04998;3.04998
42;async;100;0.00887471;0.00679912;0.0131339
42;inner;100;0.281314;0.274123;0.287308
42;wait;100;4.88362e-05;2.1826e-05;0.000354424
42;boundary;100;0.0305491;0.0276044;0.0368249
42;calc iter;100;0.320788;0.317467;0.324532
42;calc total;1;32.089;32.089;32.089
42;total;1;38.2972;38.2972;38.2972
43;initialize;1;3.04997;3.04997;3.04997
43;async;100;0.00950177;0.00708608;0.0153828
43;inner;100;0.282476;0.275163;0.286821
43;wait;100;4.39631e-05;2.1394e-05;0.000408015
43;boundary;100;0.0287824;0.0278195;0.0352114
43;calc iter;100;0.320806;0.317458;0.324717
43;calc total;1;32.089;32.089;32.089
43;total;1;38.2972;38.2972;38.2972
44;initialize;1;3.04996;3.04996;3.04996
44;async;100;0.0107993;0.00664376;0.0183973
44;inner;100;0.281847;0.276363;0.287421
44;wait;100;2.61437e-05;1.5476e-05;0.000292031
44;boundary;100;0.0281964;0.0274534;0.0287955
44;calc iter;100;0.320871;0.317843;0.324704
44;calc total;1;32.089;32.089;32.089
44;total;1;38.2972;38.2972;38.2972
45;initialize;1;3.05;3.05;3.05
45;async;100;0.00874571;0.00646453;0.0181103
45;inner;100;0.282729;0.278621;0.287227
45;wait;100;4.65025e-05;1.7188e-05;0.000379137
45;boundary;100;0.0292918;0.0278202;0.031518
45;calc iter;100;0.320814;0.317837;0.324971
45;calc total;1;32.0891;32.0891;32.0891
45;total;1;38.2972;38.2972;38.2972
46;initialize;1;3.04995;3.04995;3.04995
46;async;100;0.00885014;0.00638018;0.0146785
46;inner;100;0.282655;0.277669;0.287137
46;wait;100;4.29481e-05;2.4728e-05;0.000276746
46;boundary;100;0.029257;0.0278717;0.0329337
46;calc iter;100;0.320806;0.317562;0.324789
46;calc total;1;32.089;32.089;32.089
46;total;1;38.2972;38.2972;38.2972
47;initialize;1;3.04996;3.04996;3.04996
47;async;100;0.0103868;0.00694356;0.017859
47;inner;100;0.282122;0.277878;0.28659
47;wait;100;3.68685e-05;1.7099e-05;0.000507203
47;boundary;100;0.0282958;0.0277116;0.031399
47;calc iter;100;0.320842;0.316973;0.324184
47;calc total;1;32.089;32.089;32.089
47;total;1;38.2972;38.2972;38.2972
72;initialize;1;3.04819;3.04819;3.04819
72;async;100;0.0104921;0.00586203;0.0160004
72;inner;100;0.27964;0.272123;0.289004
72;wait;100;4.20826e-05;2.1567e-05;0.000270382
72;boundary;100;0.0305485;0.0282454;0.0358705
72;calc iter;100;0.320724;0.31599;0.328905
72;calc total;1;32.089;32.089;32.089
72;total;1;38.2927;38.2927;38.2927
59;initialize;1;3.07328;3.07328;3.07328
59;async;100;0.0101172;0.00654348;0.0207978
59;inner;100;0.282112;0.27753;0.286288
59;wait;100;4.2272e-05;1.8345e-05;0.000330208
59;boundary;100;0.0284405;0.0277086;0.0319569
59;calc iter;100;0.320714;0.317858;0.327998
59;calc total;1;32.0891;32.0891;32.0891
59;total;1;38.3207;38.3207;38.3207
73;initialize;1;3.04821;3.04821;3.04821
73;async;100;0.0120365;0.00774271;0.0175036
73;inner;100;0.274594;0.264795;0.28727
73;wait;100;5.3954e-05;2.6771e-05;0.000318982
73;boundary;100;0.0340075;0.0279533;0.0413272
73;calc iter;100;0.320694;0.315644;0.328386
73;calc total;1;32.089;32.089;32.089
73;total;1;38.2927;38.2927;38.2927
60;initialize;1;3.07332;3.07332;3.07332
60;async;100;0.0102735;0.00691272;0.0156476
60;inner;100;0.281933;0.279385;0.28801
60;wait;100;3.63809e-05;1.8228e-05;0.000330469
60;boundary;100;0.0285261;0.0275994;0.0321507
60;calc iter;100;0.32077;0.318029;0.325182
60;calc total;1;32.0891;32.0891;32.0891
60;total;1;38.3207;38.3207;38.3207
74;initialize;1;3.04824;3.04824;3.04824
74;async;100;0.0115262;0.00580627;0.0185994
74;inner;100;0.278319;0.271012;0.287795
74;wait;100;4.44007e-05;2.1301e-05;0.000329053
74;boundary;100;0.0308291;0.0280264;0.0356973
74;calc iter;100;0.32072;0.315641;0.330161
74;calc total;1;32.089;32.089;32.089
74;total;1;38.2927;38.2927;38.2927
61;initialize;1;3.07332;3.07332;3.07332
61;async;100;0.00856761;0.00621485;0.015025
61;inner;100;0.282951;0.276409;0.288695
61;wait;100;4.34948e-05;1.9136e-05;0.000264338
61;boundary;100;0.029185;0.0278412;0.0346186
61;calc iter;100;0.320749;0.318259;0.326922
61;calc total;1;32.0891;32.0891;32.0891
75;initialize;1;3.04822;3.04822;3.04822
75;async;100;0.0126598;0.00789477;0.0171567
75;inner;100;0.276581;0.269497;0.286644
75;wait;100;4.56745e-05;1.7727e-05;0.000392527
75;boundary;100;0.0314198;0.0279595;0.0358986
75;calc iter;100;0.320708;0.316771;0.327567
75;calc total;1;32.089;32.089;32.089
75;total;1;38.2927;38.2927;38.2927
61;total;1;38.3207;38.3207;38.3207
76;initialize;1;3.0461;3.0461;3.0461
76;async;100;0.0136946;0.00847767;0.0200533
76;inner;100;0.276484;0.271266;0.286183
76;wait;100;4.52131e-05;1.7105e-05;0.000366244
76;boundary;100;0.0304869;0.0280368;0.0340344
76;calc iter;100;0.320712;0.317556;0.325375
76;calc total;1;32.089;32.089;32.089
76;total;1;38.2906;38.2906;38.2906
62;initialize;1;3.07328;3.07328;3.07328
62;async;100;0.00949;0.00642054;0.0185082
62;inner;100;0.28154;0.275699;0.288318
62;wait;100;4.1939e-05;1.9504e-05;0.000298106
62;boundary;100;0.0296627;0.0278744;0.0346784
62;calc iter;100;0.320736;0.317927;0.325759
62;calc total;1;32.0891;32.0891;32.0891
62;total;1;38.3207;38.3207;38.3207
77;initialize;1;3.04819;3.04819;3.04819
77;async;100;0.0133574;0.00644633;0.020536
77;inner;100;0.275999;0.270252;0.286184
77;wait;100;4.78374e-05;2.3363e-05;0.000366207
77;boundary;100;0.0313097;0.0279523;0.0361002
77;calc iter;100;0.320716;0.317486;0.32398
77;calc total;1;32.089;32.089;32.089
77;total;1;38.2927;38.2927;38.2927
63;initialize;1;3.07329;3.07329;3.07329
63;async;100;0.0104938;0.00650534;0.0199487
63;inner;100;0.281444;0.276426;0.287684
63;wait;100;4.03586e-05;1.8255e-05;0.00033649
63;boundary;100;0.0287715;0.0279131;0.0330211
63;calc iter;100;0.320751;0.317486;0.327385
63;calc total;1;32.0891;32.0891;32.0891
63;total;1;38.3207;38.3207;38.3207
78;initialize;1;3.04817;3.04817;3.04817
78;async;100;0.0141638;0.0073371;0.0233952
78;inner;100;0.276352;0.271491;0.286232
78;wait;100;4.46617e-05;1.8796e-05;0.00037239
78;boundary;100;0.0301531;0.0279555;0.0354758
78;calc iter;100;0.320715;0.317008;0.324367
78;calc total;1;32.089;32.089;32.089
78;total;1;38.2927;38.2927;38.2927
64;initialize;1;3.07329;3.07329;3.07329
64;async;100;0.0102649;0.00659505;0.0190532
64;inner;100;0.282184;0.274739;0.288261
64;wait;100;3.36729e-05;1.6474e-05;0.00028761
64;boundary;100;0.0282681;0.0276792;0.0304693
64;calc iter;100;0.320752;0.317483;0.325641
64;calc total;1;32.0891;32.0891;32.0891
64;total;1;38.3207;38.3207;38.3207
79;initialize;1;3.04816;3.04816;3.04816
79;async;100;0.0152271;0.0071775;0.0231951
79;inner;100;0.276372;0.271263;0.286118
79;wait;100;3.90465e-05;1.8231e-05;0.000409453
79;boundary;100;0.0291186;0.027777;0.0344899
79;calc iter;100;0.320758;0.317345;0.325613
79;calc total;1;32.089;32.089;32.089
79;total;1;38.2927;38.2927;38.2927
65;initialize;1;3.07328;3.07328;3.07328
65;async;100;0.0107885;0.00587658;0.0175806
65;inner;100;0.281724;0.277948;0.288041
65;wait;100;3.64826e-05;1.7705e-05;0.000318559
65;boundary;100;0.0282053;0.0275925;0.0313892
65;calc iter;100;0.320756;0.317547;0.325138
65;calc total;1;32.0891;32.0891;32.0891
65;total;1;38.3207;38.3207;38.3207
80;initialize;1;3.04668;3.04668;3.04668
80;async;100;0.0173419;0.00845241;0.0260575
80;inner;100;0.275171;0.269428;0.286298
80;wait;100;2.69042e-05;1.5142e-05;0.000324427
80;boundary;100;0.028231;0.0276294;0.0291608
80;calc iter;100;0.320772;0.316905;0.324262
80;calc total;1;32.089;32.089;32.089
80;total;1;38.2912;38.2912;38.2912
66;initialize;1;3.07329;3.07329;3.07329
66;async;100;0.0129759;0.00727795;0.0193599
66;inner;100;0.279833;0.274653;0.28653
66;wait;100;3.14196e-05;1.6092e-05;0.000467329
66;boundary;100;0.0279455;0.0272746;0.0312468
66;calc iter;100;0.320787;0.317734;0.325432
66;calc total;1;32.0891;32.0891;32.0891
66;total;1;38.3207;38.3207;38.3207
81;initialize;1;3.04822;3.04822;3.04822
81;async;100;0.0162048;0.00770812;0.0237036
81;inner;100;0.276418;0.271428;0.28787
81;wait;100;2.89439e-05;1.7982e-05;0.000295453
81;boundary;100;0.0281406;0.0272799;0.0287887
81;calc iter;100;0.320794;0.3169;0.32507
81;calc total;1;32.089;32.089;32.089
81;total;1;38.2927;38.2927;38.2927
67;initialize;1;3.07331;3.07331;3.07331
67;async;100;0.0131952;0.00724579;0.0194971
67;inner;100;0.279426;0.274639;0.287107
67;wait;100;2.79007e-05;1.5577e-05;0.000409469
67;boundary;100;0.0281413;0.0273656;0.0286982
67;calc iter;100;0.320792;0.317761;0.327106
67;calc total;1;32.0891;32.0891;32.0891
67;total;1;38.3207;38.3207;38.3207
82;initialize;1;3.04824;3.04824;3.04824
82;async;100;0.01771;0.00778115;0.0241007
82;inner;100;0.274729;0.269283;0.287548
82;wait;100;2.48342e-05;1.5944e-05;0.000254754
82;boundary;100;0.0283345;0.0273475;0.0291144
82;calc iter;100;0.320801;0.316511;0.324673
82;calc total;1;32.089;32.089;32.089
82;total;1;38.2927;38.2927;38.2927
68;initialize;1;3.07328;3.07328;3.07328
68;async;100;0.00951354;0.00600483;0.0160917
68;inner;100;0.281265;0.276215;0.287942
68;wait;100;4.13014e-05;1.7344e-05;0.000333277
68;boundary;100;0.0299243;0.0279283;0.0351649
68;calc iter;100;0.320746;0.316939;0.32756
68;calc total;1;32.0891;32.0891;32.0891
68;total;1;38.3207;38.3207;38.3207
83;initialize;1;3.0482;3.0482;3.0482
83;async;100;0.0194702;0.00904585;0.0250097
83;inner;100;0.272838;0.267448;0.287151
83;wait;100;2.413e-05;1.471e-05;0.00030854
83;boundary;100;0.0284777;0.0272997;0.0298539
83;calc iter;100;0.320812;0.316385;0.324636
83;calc total;1;32.089;32.089;32.089
83;total;1;38.2927;38.2927;38.2927
69;initialize;1;3.07332;3.07332;3.07332
69;async;100;0.00907948;0.00646674;0.0145025
69;inner;100;0.27969;0.275875;0.287544
69;wait;100;5.05015e-05;2.0302e-05;0.000391323
69;boundary;100;0.0318895;0.0278279;0.0361454
69;calc iter;100;0.320711;0.31806;0.326169
69;calc total;1;32.0891;32.0891;32.0891
69;total;1;38.3207;38.3207;38.3207
84;initialize;1;3.0482;3.0482;3.0482
84;async;100;0.012419;0.00703116;0.0187318
70;initialize;1;3.07329;3.07329;3.07329
70;async;100;0.00986921;0.00613967;0.0160545
70;inner;100;0.280629;0.276996;0.287668
70;wait;100;4.43601e-05;1.7296e-05;0.000358728
70;boundary;100;0.0301908;0.0278793;0.0339417
70;calc iter;100;0.320735;0.316785;0.327365
70;calc total;1;32.0891;32.0891;32.0891
70;total;1;38.3207;38.3207;38.3207
84;inner;100;0.279799;0.272403;0.285003
84;wait;100;4.09156e-05;1.6055e-05;0.000282958
84;boundary;100;0.0285155;0.0274125;0.0334697
84;calc iter;100;0.320776;0.31498;0.327535
84;calc total;1;32.089;32.089;32.089
71;initialize;1;3.0733;3.0733;3.0733
71;async;100;0.00901244;0.00643499;0.0143297
71;inner;100;0.282632;0.28014;0.288963
71;wait;100;4.03925e-05;1.7628e-05;0.000271207
71;boundary;100;0.0290557;0.02793;0.031729
71;calc iter;100;0.320742;0.318145;0.327852
71;calc total;1;32.0891;32.0891;32.0891
71;total;1;38.3207;38.3207;38.3207
84;total;1;38.2927;38.2927;38.2927
85;initialize;1;3.04822;3.04822;3.04822
85;async;100;0.0134117;0.00895138;0.0193367
85;inner;100;0.275417;0.267512;0.282671
85;wait;100;5.69833e-05;2.1328e-05;0.000479178
85;boundary;100;0.031852;0.027732;0.0376489
85;calc iter;100;0.320739;0.315257;0.326946
85;calc total;1;32.089;32.089;32.089
85;total;1;38.2927;38.2927;38.2927
86;initialize;1;3.0482;3.0482;3.0482
86;async;100;0.0132027;0.00833194;0.0202559
86;inner;100;0.278575;0.272355;0.284307
86;wait;100;4.32874e-05;1.7708e-05;0.00027301
86;boundary;100;0.0289293;0.027641;0.0324353
86;calc iter;100;0.320751;0.315124;0.32745
86;calc total;1;32.089;32.089;32.089
86;total;1;38.2927;38.2927;38.2927
87;initialize;1;3.04638;3.04638;3.04638
87;async;100;0.013;0.00898633;0.0199113
87;inner;100;0.279377;0.273875;0.284374
87;wait;100;4.14935e-05;1.9524e-05;0.000285987
87;boundary;100;0.0283415;0.0275382;0.0306302
87;calc iter;100;0.320761;0.316048;0.32733
87;calc total;1;32.089;32.089;32.089
87;total;1;38.2909;38.2909;38.2909
88;initialize;1;3.04819;3.04819;3.04819
88;async;100;0.014616;0.0085635;0.0204978
88;inner;100;0.277929;0.27343;0.282748
88;wait;100;3.97303e-05;1.7591e-05;0.00046956
88;boundary;100;0.0281648;0.0273651;0.0307137
88;calc iter;100;0.320751;0.316058;0.32644
88;calc total;1;32.089;32.089;32.089
88;total;1;38.2927;38.2927;38.2927
89;initialize;1;3.04824;3.04824;3.04824
89;async;100;0.0143743;0.00850199;0.0219982
89;inner;100;0.276678;0.27037;0.281845
89;wait;100;5.32629e-05;2.0714e-05;0.000572516
89;boundary;100;0.0296344;0.0274161;0.0333077
89;calc iter;100;0.320741;0.314334;0.327304
89;calc total;1;32.089;32.089;32.089
89;total;1;38.2927;38.2927;38.2927
90;initialize;1;3.04819;3.04819;3.04819
90;async;100;0.0141941;0.00865874;0.0241226
90;inner;100;0.278747;0.27436;0.283443
90;wait;100;3.50082e-05;1.712e-05;0.000365521
90;boundary;100;0.0277875;0.0273514;0.0294751
90;calc iter;100;0.320765;0.316155;0.328709
90;calc total;1;32.089;32.089;32.089
90;total;1;38.2927;38.2927;38.2927
91;initialize;1;3.04586;3.04586;3.04586
91;async;100;0.0150674;0.00865561;0.0215928
91;inner;100;0.277747;0.273214;0.282965
91;wait;100;4.00214e-05;1.864e-05;0.000471819
91;boundary;100;0.0279095;0.0274862;0.0291127
91;calc iter;100;0.320765;0.316771;0.325092
91;calc total;1;32.089;32.089;32.089
91;total;1;38.2903;38.2903;38.2903
92;initialize;1;3.04822;3.04822;3.04822
92;async;100;0.0139818;0.0087346;0.0192496
92;inner;100;0.278613;0.273072;0.284376
92;wait;100;3.50611e-05;1.6197e-05;0.000424704
92;boundary;100;0.0281453;0.0274002;0.0320671
92;calc iter;100;0.320776;0.31843;0.325459
92;calc total;1;32.089;32.089;32.089
92;total;1;38.2927;38.2927;38.2927
93;initialize;1;3.04819;3.04819;3.04819
93;async;100;0.0133367;0.00851883;0.0213566
93;inner;100;0.278671;0.274298;0.284426
93;wait;100;3.95201e-05;1.6908e-05;0.000334406
93;boundary;100;0.0287291;0.0273738;0.0331707
93;calc iter;100;0.320778;0.31643;0.324696
93;calc total;1;32.089;32.089;32.089
93;total;1;38.2927;38.2927;38.2927
94;initialize;1;3.04823;3.04823;3.04823
94;async;100;0.0150242;0.00878378;0.0219409
94;inner;100;0.277499;0.271418;0.283043
94;wait;100;3.31183e-05;1.6284e-05;0.00037921
94;boundary;100;0.0282341;0.0273121;0.0315597
94;calc iter;100;0.320792;0.316332;0.325253
94;calc total;1;32.089;32.089;32.089
94;total;1;38.2927;38.2927;38.2927
95;initialize;1;3.04826;3.04826;3.04826
95;async;100;0.0154104;0.00752096;0.0207505
95;inner;100;0.277132;0.270145;0.283877
95;wait;100;2.97947e-05;1.652e-05;0.000336155
95;boundary;100;0.02824;0.027205;0.0322571
95;calc iter;100;0.320814;0.314858;0.326374
95;calc total;1;32.089;32.089;32.089
95;total;1;38.2927;38.2927;38.2927
1;initialize;1;3.22655;3.22655;3.22655
1;async;100;0.0113487;0.00674276;0.0160243
1;inner;100;0.281209;0.275786;0.287389
1;wait;100;3.32902e-05;1.7089e-05;0.000434037
1;boundary;100;0.0282723;0.0276086;0.0304672
1;calc iter;100;0.320865;0.318382;0.325313
1;calc total;1;32.089;32.089;32.089
1;total;1;38.4736;38.4736;38.4736
2;initialize;1;3.22657;3.22657;3.22657
2;async;100;0.0126427;0.00780981;0.0176337
2;inner;100;0.279963;0.274449;0.287724
2;wait;100;2.64624e-05;1.6307e-05;0.000365162
2;boundary;100;0.0282472;0.0274805;0.0288389
2;calc iter;100;0.320881;0.317844;0.325919
2;calc total;1;32.089;32.089;32.089
2;total;1;38.4736;38.4736;38.4736
3;initialize;1;3.2215;3.2215;3.2215
3;async;100;0.0116791;0.00681121;0.0149975
3;inner;100;0.28056;0.275036;0.289111
3;wait;100;2.7124e-05;1.6847e-05;0.00027414
3;boundary;100;0.0286225;0.0275257;0.0310435
3;calc iter;100;0.32089;0.317974;0.327457
3;calc total;1;32.089;32.089;32.089
3;total;1;38.4685;38.4685;38.4685
4;initialize;1;3.22652;3.22652;3.22652
4;async;100;0.00932817;0.00652441;0.0129722
4;inner;100;0.281441;0.276078;0.287643
4;wait;100;4.62448e-05;2.1335e-05;0.000284511
4;boundary;100;0.0300341;0.0276808;0.0349864
4;calc iter;100;0.320851;0.317249;0.32598
4;calc total;1;32.089;32.089;32.089
4;total;1;38.4736;38.4736;38.4736
5;initialize;1;3.22651;3.22651;3.22651
5;async;100;0.00980417;0.00742276;0.0138289
5;inner;100;0.278348;0.273143;0.284987
5;wait;100;5.73489e-05;2.4704e-05;0.000556999
5;boundary;100;0.0326006;0.0279086;0.03728
5;calc iter;100;0.320812;0.317579;0.324445
5;calc total;1;32.089;32.089;32.089
5;total;1;38.4736;38.4736;38.4736
6;initialize;1;3.22188;3.22188;3.22188
6;async;100;0.00912669;0.00655687;0.0149874
6;inner;100;0.281957;0.277902;0.288213
6;wait;100;4.47116e-05;1.9941e-05;0.000294273
6;boundary;100;0.0296827;0.0274777;0.033259
6;calc iter;100;0.320813;0.317786;0.326159
6;calc total;1;32.089;32.089;32.089
6;total;1;38.469;38.469;38.469
7;initialize;1;3.22654;3.22654;3.22654
7;async;100;0.0102432;0.00654576;0.0143473
7;inner;100;0.280986;0.277467;0.286133
7;wait;100;4.73688e-05;2.0856e-05;0.000352232
7;boundary;100;0.0295521;0.0277826;0.0323229
7;calc iter;100;0.320829;0.318528;0.324468
7;calc total;1;32.089;32.089;32.089
7;total;1;38.4736;38.4736;38.4736
8;initialize;1;3.22656;3.22656;3.22656
8;async;100;0.00908502;0.00622116;0.014094
8;inner;100;0.282778;0.279004;0.288263
8;wait;100;3.80168e-05;1.9298e-05;0.000279837
8;boundary;100;0.0289229;0.0278234;0.0316605
8;calc iter;100;0.320825;0.317268;0.326768
8;calc total;1;32.089;32.089;32.089
8;total;1;38.4736;38.4736;38.4736
9;initialize;1;3.22338;3.22338;3.22338
9;async;100;0.00910574;0.00625879;0.0165301
9;inner;100;0.281439;0.276931;0.287984
9;wait;100;4.85845e-05;1.7996e-05;0.000287207
9;boundary;100;0.0302288;0.0276622;0.0338469
9;calc iter;100;0.320823;0.316925;0.326042
9;calc total;1;32.089;32.089;32.089
9;total;1;38.4704;38.4704;38.4704
10;initialize;1;3.21983;3.21983;3.21983
10;async;100;0.00965901;0.00648364;0.0167592
10;inner;100;0.282349;0.279115;0.288155
10;wait;100;3.86597e-05;1.8908e-05;0.00029154
10;boundary;100;0.0288052;0.0277589;0.0315555
10;calc iter;100;0.320853;0.317922;0.326115
10;calc total;1;32.089;32.089;32.089
10;total;1;38.4669;38.4669;38.4669
11;initialize;1;3.22314;3.22314;3.22314
11;async;100;0.0113125;0.00651873;0.0191355
11;inner;100;0.280845;0.276715;0.286026
11;wait;100;3.80681e-05;1.7106e-05;0.000451677
11;boundary;100;0.0286606;0.027712;0.0310925
11;calc iter;100;0.320857;0.317063;0.325024
11;calc total;1;32.089;32.089;32.089
11;total;1;38.4702;38.4702;38.4702
12;initialize;1;3.22654;3.22654;3.22654
12;async;100;0.0116015;0.00638007;0.0198789
12;inner;100;0.281001;0.273042;0.28831
12;wait;100;3.3048e-05;1.7184e-05;0.000306206
12;boundary;100;0.0282105;0.0278571;0.0291501
12;calc iter;100;0.320848;0.318387;0.325803
12;calc total;1;32.089;32.089;32.089
12;total;1;38.4736;38.4736;38.4736
13;initialize;1;3.22656;3.22656;3.22656
13;async;100;0.0130032;0.00752515;0.0219708
13;inner;100;0.279407;0.271633;0.286433
13;wait;100;3.78226e-05;1.7564e-05;0.00043042
13;boundary;100;0.0284062;0.0279301;0.0306158
13;calc iter;100;0.320855;0.316816;0.325022
13;calc total;1;32.089;32.089;32.089
13;total;1;38.4736;38.4736;38.4736
14;initialize;1;3.22657;3.22657;3.22657
14;async;100;0.0140896;0.00716886;0.0218103
14;inner;100;0.278627;0.270325;0.286864
14;wait;100;2.83727e-05;1.6066e-05;0.000325084
14;boundary;100;0.0281175;0.0276434;0.0288926
14;calc iter;100;0.320864;0.316267;0.326262
14;calc total;1;32.089;32.089;32.089
14;total;1;38.4736;38.4736;38.4736
15;initialize;1;3.22135;3.22135;3.22135
15;async;100;0.0150708;0.00902621;0.0229909
15;inner;100;0.277505;0.268902;0.286647
15;wait;100;2.61361e-05;1.6042e-05;0.00035937
15;boundary;100;0.0282799;0.0275206;0.0291984
15;calc iter;100;0.320883;0.317659;0.32425
15;calc total;1;32.089;32.089;32.089
15;total;1;38.4684;38.4684;38.4684
16;initialize;1;3.2194;3.2194;3.2194
16;async;100;0.013308;0.00736221;0.0206573
16;inner;100;0.279401;0.27247;0.286007
16;wait;100;3.61143e-05;1.5913e-05;0.000496209
16;boundary;100;0.0281339;0.0273224;0.0303268
16;calc iter;100;0.320881;0.316953;0.326863
16;calc total;1;32.0891;32.0891;32.0891
16;total;1;38.4664;38.4664;38.4664
17;initialize;1;3.22655;3.22655;3.22655
17;async;100;0.0104082;0.00657048;0.0186334
17;inner;100;0.279358;0.273832;0.287593
17;wait;100;5.47739e-05;1.8755e-05;0.00031678
17;boundary;100;0.0310018;0.0276084;0.0358851
17;calc iter;100;0.320824;0.316438;0.326081
17;calc total;1;32.0891;32.0891;32.0891
17;total;1;38.4736;38.4736;38.4736
18;initialize;1;3.22267;3.22267;3.22267
18;async;100;0.0108797;0.0070484;0.0166276
18;inner;100;0.278877;0.273563;0.287281
18;wait;100;5.20988e-05;2.6734e-05;0.000388991
18;boundary;100;0.0310055;0.027703;0.0348724
18;calc iter;100;0.320816;0.317896;0.323952
18;calc total;1;32.0891;32.0891;32.0891
18;total;1;38.4697;38.4697;38.4697
19;initialize;1;3.22051;3.22051;3.22051
19;async;100;0.0117586;0.00739619;0.0193485
19;inner;100;0.280119;0.273346;0.286915
19;wait;100;4.31338e-05;2.013e-05;0.000373489
19;boundary;100;0.0289335;0.0276053;0.0333639
19;calc iter;100;0.320856;0.316745;0.326541
19;calc total;1;32.0891;32.0891;32.0891
19;total;1;38.4676;38.4676;38.4676
20;initialize;1;3.22656;3.22656;3.22656
20;async;100;0.0115136;0.00705437;0.0173347
20;inner;100;0.280451;0.271098;0.287409
20;wait;100;3.38611e-05;1.6371e-05;0.0002867
20;boundary;100;0.0288751;0.02751;0.0348781
20;calc iter;100;0.320875;0.316985;0.324823
20;calc total;1;32.089;32.089;32.089
20;total;1;38.4736;38.4736;38.4736
21;initialize;1;3.22379;3.22379;3.22379
21;async;100;0.0105529;0.00686497;0.0161983
21;inner;100;0.279311;0.267664;0.287244
21;wait;100;4.70821e-05;1.9088e-05;0.000340189
21;boundary;100;0.0309288;0.0277703;0.040096
21;calc iter;100;0.320841;0.31652;0.323981
21;calc total;1;32.0891;32.0891;32.0891
21;total;1;38.4709;38.4709;38.4709
22;initialize;1;3.22653;3.22653;3.22653
22;async;100;0.0102691;0.00692466;0.014941
22;inner;100;0.279237;0.268155;0.287296
22;wait;100;4.94404e-05;2.1615e-05;0.00030925
22;boundary;100;0.0312824;0.0278886;0.0387966
22;calc iter;100;0.320839;0.316289;0.324723
22;calc total;1;32.0891;32.0891;32.0891
22;total;1;38.4736;38.4736;38.4736
23;initialize;1;3.22652;3.22652;3.22652
23;async;100;0.0102635;0.00612907;0.0159179
23;inner;100;0.280853;0.270409;0.287504
23;wait;100;4.18564e-05;1.7022e-05;0.00028713
23;boundary;100;0.0297035;0.0277395;0.0366041
23;calc iter;100;0.320863;0.316245;0.326832
23;calc total;1;32.0891;32.0891;32.0891
23;total;1;38.4736;38.4736;38.4736
DASH
InitEnergy=125.00000
EndEnergy=125.00000
DiffEnergy=-0.00000
Matrixspec: 1500 x 1500 x 1500
Iterations: 100
# unit_id;function_name;num_calls;avg_runtime;min_runtime;max_runtime
0;initialize;1;2.61040;2.61040;2.61040
0;async;100;0.00907;0.00667;0.01303
0;inner;100;0.28347;0.27848;0.28940
0;wait;100;0.00003;0.00002;0.00026
0;boundary;100;0.02834;0.02747;0.03021
0;calc iter;100;0.32091;0.31817;0.32779
0;calc total;1;32.09371;32.09371;32.09371
0;total;1;37.73695;37.73695;37.73695
24;initialize;1;2.59913;2.59913;2.59913
24;async;100;0.00980973;0.00728902;0.0139357
24;inner;100;0.283059;0.279477;0.286787
24;wait;100;3.64239e-05;1.6244e-05;0.000422274
24;boundary;100;0.0278965;0.0275244;0.0324144
24;calc iter;100;0.320803;0.31854;0.324275
24;calc total;1;32.0937;32.0937;32.0937
24;total;1;37.7257;37.7257;37.7257
25;initialize;1;2.59781;2.59781;2.59781
25;async;100;0.00791253;0.00618215;0.0117701
25;inner;100;0.284323;0.281862;0.287644
25;wait;100;4.39489e-05;1.843e-05;0.000261928
25;boundary;100;0.0285161;0.0277192;0.0305959
25;calc iter;100;0.320796;0.319112;0.324477
25;calc total;1;32.0937;32.0937;32.0937
25;total;1;37.7244;37.7244;37.7244
26;initialize;1;2.59723;2.59723;2.59723
26;async;100;0.00780931;0.00620722;0.0108925
26;inner;100;0.284905;0.282856;0.287544
26;wait;100;4.1009e-05;1.7884e-05;0.000311004
26;boundary;100;0.0280524;0.0276073;0.0294274
26;calc iter;100;0.320809;0.319292;0.324312
26;calc total;1;32.0937;32.0937;32.0937
26;total;1;37.7238;37.7238;37.7238
27;initialize;1;2.59912;2.59912;2.59912
27;async;100;0.0084745;0.00629807;0.0120505
27;inner;100;0.28441;0.281435;0.287215
27;wait;100;3.22841e-05;1.7609e-05;0.000270452
27;boundary;100;0.0278856;0.0276337;0.0282798
27;calc iter;100;0.320804;0.318774;0.324512
27;calc total;1;32.0937;32.0937;32.0937
27;total;1;37.7257;37.7257;37.7257
28;initialize;1;2.59916;2.59916;2.59916
28;async;100;0.0110313;0.00768595;0.0135803
28;inner;100;0.281896;0.279115;0.286761
28;wait;100;2.63885e-05;1.7293e-05;0.000293126
28;boundary;100;0.0278674;0.0272616;0.0290835
28;calc iter;100;0.320822;0.31895;0.324036
28;calc total;1;32.0937;32.0937;32.0937
28;total;1;37.7257;37.7257;37.7257
29;initialize;1;2.59923;2.59923;2.59923
29;async;100;0.00907082;0.00660532;0.0120164
29;inner;100;0.283685;0.281553;0.287545
29;wait;100;4.33072e-05;2.0124e-05;0.000329077
29;boundary;100;0.0280091;0.0273592;0.0296317
29;calc iter;100;0.320809;0.31791;0.323698
29;calc total;1;32.0937;32.0937;32.0937
29;total;1;37.7258;37.7258;37.7258
30;initialize;1;2.59912;2.59912;2.59912
30;async;100;0.00957307;0.00762839;0.0127205
30;inner;100;0.283547;0.281355;0.286637
30;wait;100;3.20594e-05;1.7968e-05;0.000353361
30;boundary;100;0.0276546;0.0272912;0.0291045
30;calc iter;100;0.320808;0.318981;0.322934
30;calc total;1;32.0937;32.0937;32.0937
30;total;1;37.7257;37.7257;37.7257
31;initialize;1;2.59912;2.59912;2.59912
31;async;100;0.0101311;0.007766;0.0131798
31;inner;100;0.282936;0.280319;0.287021
31;wait;100;2.88823e-05;1.8312e-05;0.000296833
31;boundary;100;0.0277142;0.0272755;0.028029
31;calc iter;100;0.320811;0.318943;0.323398
31;calc total;1;32.0937;32.0937;32.0937
31;total;1;37.7257;37.7257;37.7257
32;initialize;1;2.59915;2.59915;2.59915
32;async;100;0.00854823;0.00590706;0.0135836
32;inner;100;0.284068;0.281218;0.286399
32;wait;100;4.32007e-05;1.8981e-05;0.00028685
32;boundary;100;0.0281396;0.0276775;0.0290194
32;calc iter;100;0.3208;0.318288;0.323245
32;calc total;1;32.0937;32.0937;32.0937
32;total;1;37.7257;37.7257;37.7257
33;initialize;1;2.59455;2.59455;2.59455
33;async;100;0.00848116;0.00694882;0.0104665
33;inner;100;0.281232;0.278205;0.286157
33;wait;100;5.69018e-05;2.581e-05;0.0003706
33;boundary;100;0.0309974;0.0276595;0.0335938
33;calc iter;100;0.320769;0.318858;0.322961
33;calc total;1;32.0937;32.0937;32.0937
33;total;1;37.7211;37.7211;37.7211
34;initialize;1;2.5937;2.5937;2.5937
34;async;100;0.00835274;0.00640153;0.0134848
34;inner;100;0.282191;0.279404;0.286606
34;wait;100;5.24625e-05;1.9559e-05;0.000299212
34;boundary;100;0.0301798;0.0277302;0.0324481
34;calc iter;100;0.320777;0.318546;0.324198
34;calc total;1;32.0937;32.0937;32.0937
34;total;1;37.7202;37.7202;37.7202
72;initialize;1;2.60018;2.60018;2.60018
72;async;100;0.00894667;0.00577524;0.0141172
72;inner;100;0.280437;0.27235;0.29002
72;wait;100;4.68925e-05;2.0885e-05;0.0002964
72;boundary;100;0.0313336;0.028109;0.0387611
72;calc iter;100;0.320765;0.316301;0.328402
72;calc total;1;32.0937;32.0937;32.0937
72;total;1;37.7268;37.7268;37.7268
35;initialize;1;2.59924;2.59924;2.59924
35;async;100;0.00924729;0.00627765;0.0174307
35;inner;100;0.28255;0.28016;0.286323
35;wait;100;5.1576e-05;1.8432e-05;0.000418405
35;boundary;100;0.028936;0.0277326;0.0308865
35;calc iter;100;0.320786;0.31784;0.326248
35;calc total;1;32.0937;32.0937;32.0937
35;total;1;37.7258;37.7258;37.7258
48;initialize;1;2.59263;2.59263;2.59263
48;async;100;0.0103982;0.00609935;0.0182557
48;inner;100;0.282499;0.276033;0.28673
48;wait;100;3.066e-05;1.6257e-05;0.000260224
48;boundary;100;0.0278432;0.027467;0.0283564
48;calc iter;100;0.320772;0.316961;0.323799
48;calc total;1;32.0937;32.0937;32.0937
48;total;1;37.7191;37.7191;37.7191
73;initialize;1;2.60107;2.60107;2.60107
73;async;100;0.00974222;0.00668211;0.0162135
73;inner;100;0.278888;0.270319;0.288187
73;wait;100;4.92755e-05;2.0422e-05;0.000299655
73;boundary;100;0.0320726;0.0279565;0.0413737
73;calc iter;100;0.320754;0.316782;0.328133
73;calc total;1;32.0937;32.0937;32.0937
73;total;1;37.7277;37.7277;37.7277
36;initialize;1;2.5991;2.5991;2.5991
36;async;100;0.00810635;0.00668119;0.00990932
36;inner;100;0.284469;0.28281;0.287767
36;wait;100;4.25087e-05;2.0977e-05;0.000278697
36;boundary;100;0.0281966;0.0278906;0.0292416
36;calc iter;100;0.320815;0.319768;0.325383
36;calc total;1;32.0937;32.0937;32.0937
36;total;1;37.7256;37.7256;37.7256
49;initialize;1;2.59267;2.59267;2.59267
49;async;100;0.0104756;0.00629888;0.0191906
49;inner;100;0.282206;0.277778;0.286572
49;wait;100;3.72951e-05;1.7499e-05;0.000291412
49;boundary;100;0.0280239;0.0275662;0.0300993
49;calc iter;100;0.320745;0.317905;0.325036
49;calc total;1;32.0937;32.0937;32.0937
49;total;1;37.7191;37.7191;37.7191
74;initialize;1;2.6011;2.6011;2.6011
74;async;100;0.00901468;0.00618296;0.0152324
74;inner;100;0.281994;0.275641;0.288002
74;wait;100;4.06946e-05;1.9745e-05;0.000273806
74;boundary;100;0.029725;0.0279636;0.0339752
74;calc iter;100;0.320776;0.316244;0.325734
74;calc total;1;32.0937;32.0937;32.0937
74;total;1;37.7276;37.7276;37.7276
37;initialize;1;2.59918;2.59918;2.59918
37;async;100;0.00748229;0.00639573;0.00979194
37;inner;100;0.282246;0.279264;0.287744
37;wait;100;5.45701e-05;2.0084e-05;0.000310344
37;boundary;100;0.0310044;0.0277695;0.0334281
37;calc iter;100;0.320789;0.31905;0.324995
37;calc total;1;32.0937;32.0937;32.0937
37;total;1;37.7257;37.7257;37.7257
50;initialize;1;2.58952;2.58952;2.58952
50;async;100;0.0119159;0.00606143;0.0205779
50;inner;100;0.280749;0.275013;0.286421
50;wait;100;3.32706e-05;1.6446e-05;0.000314321
50;boundary;100;0.0280589;0.0275639;0.0326166
50;calc iter;100;0.320759;0.317126;0.325199
50;calc total;1;32.0937;32.0937;32.0937
50;total;1;37.716;37.716;37.716
75;initialize;1;2.60124;2.60124;2.60124
75;async;100;0.0104712;0.00669388;0.0168942
75;inner;100;0.280473;0.275283;0.28802
75;wait;100;4.18264e-05;1.7937e-05;0.000286501
75;boundary;100;0.0297601;0.0279159;0.0323549
75;calc iter;100;0.320748;0.316911;0.325366
75;calc total;1;32.0937;32.0937;32.0937
75;total;1;37.7278;37.7278;37.7278
38;initialize;1;2.59919;2.59919;2.59919
38;async;100;0.0085616;0.00712549;0.0116936
38;inner;100;0.281535;0.278929;0.286724
38;wait;100;5.09875e-05;1.9273e-05;0.000371757
38;boundary;100;0.0306464;0.027842;0.032616
38;calc iter;100;0.320795;0.31887;0.324256
38;calc total;1;32.0937;32.0937;32.0937
38;total;1;37.7257;37.7257;37.7257
51;initialize;1;2.59151;2.59151;2.59151
51;async;100;0.0136709;0.0074338;0.0246878
51;inner;100;0.279071;0.273264;0.284825
51;wait;100;3.26446e-05;1.7126e-05;0.000346257
51;boundary;100;0.0280256;0.0273333;0.0330174
51;calc iter;100;0.320802;0.317489;0.326999
51;calc total;1;32.0937;32.0937;32.0937
51;total;1;37.718;37.718;37.718
76;initialize;1;2.60112;2.60112;2.60112
76;async;100;0.0115575;0.00687874;0.01909
76;inner;100;0.278543;0.273787;0.286092
76;wait;100;5.14858e-05;1.908e-05;0.000409825
76;boundary;100;0.0305864;0.0278069;0.0335774
76;calc iter;100;0.32074;0.317069;0.324362
76;calc total;1;32.0937;32.0937;32.0937
76;total;1;37.7277;37.7277;37.7277
39;initialize;1;2.59915;2.59915;2.59915
39;async;100;0.00840736;0.00663896;0.0109106
39;inner;100;0.283567;0.281305;0.287306
39;wait;100;4.52946e-05;1.9133e-05;0.000305159
39;boundary;100;0.0287856;0.0280154;0.0296245
39;calc iter;100;0.320807;0.318903;0.324806
39;calc total;1;32.0937;32.0937;32.0937
39;total;1;37.7257;37.7257;37.7257
52;initialize;1;2.5918;2.5918;2.5918
52;async;100;0.0105211;0.0063556;0.0156472
52;inner;100;0.282297;0.277178;0.285336
52;wait;100;3.61522e-05;1.7397e-05;0.000338959
52;boundary;100;0.0278974;0.027403;0.0292827
52;calc iter;100;0.320754;0.316145;0.325151
52;calc total;1;32.0937;32.0937;32.0937
52;total;1;37.7183;37.7183;37.7183
77;initialize;1;2.60112;2.60112;2.60112
77;async;100;0.0117607;0.00743674;0.0218835
77;inner;100;0.277932;0.271473;0.285525
77;wait;100;5.00555e-05;2.5623e-05;0.00042963
77;boundary;100;0.0309764;0.0277846;0.0366199
77;calc iter;100;0.320721;0.316808;0.32796
77;calc total;1;32.0937;32.0937;32.0937
77;total;1;37.7277;37.7277;37.7277
40;initialize;1;2.59906;2.59906;2.59906
40;async;100;0.0107938;0.00788047;0.0134497
40;inner;100;0.282097;0.27959;0.284971
40;wait;100;3.50685e-05;1.7653e-05;0.000556038
40;boundary;100;0.0279005;0.0274226;0.0322813
40;calc iter;100;0.320828;0.319222;0.324362
40;calc total;1;32.0937;32.0937;32.0937
40;total;1;37.7256;37.7256;37.7256
53;initialize;1;2.58979;2.58979;2.58979
53;async;100;0.0116553;0.00746376;0.0165787
53;inner;100;0.280087;0.276171;0.284945
53;wait;100;4.33676e-05;1.6315e-05;0.000353833
53;boundary;100;0.0289677;0.0273287;0.0328891
53;calc iter;100;0.320755;0.316573;0.324913
53;calc total;1;32.0937;32.0937;32.0937
53;total;1;37.7162;37.7162;37.7162
78;initialize;1;2.60107;2.60107;2.60107
78;async;100;0.0119045;0.00645084;0.022267
78;inner;100;0.2799;0.274911;0.287434
78;wait;100;4.03265e-05;1.7717e-05;0.000366875
78;boundary;100;0.0288936;0.0275743;0.0330319
78;calc iter;100;0.320741;0.317642;0.325332
78;calc total;1;32.0937;32.0937;32.0937
78;total;1;37.7277;37.7277;37.7277
41;initialize;1;2.59911;2.59911;2.59911
41;async;100;0.00895873;0.00731117;0.0107369
41;inner;100;0.282235;0.280315;0.286946
41;wait;100;5.49763e-05;3.2351e-05;0.000375097
41;boundary;100;0.0295516;0.0276018;0.0317821
41;calc iter;100;0.320802;0.318912;0.323604
41;calc total;1;32.0937;32.0937;32.0937
41;total;1;37.7256;37.7256;37.7256
54;initialize;1;2.59261;2.59261;2.59261
54;async;100;0.0113544;0.00739292;0.0155622
54;inner;100;0.280253;0.276106;0.284618
54;wait;100;4.91014e-05;2.15e-05;0.000360333
54;boundary;100;0.0290997;0.0273194;0.0324688
54;calc iter;100;0.320757;0.316651;0.325005
54;calc total;1;32.0937;32.0937;32.0937
54;total;1;37.7191;37.7191;37.7191
79;initialize;1;2.60108;2.60108;2.60108
79;async;100;0.0126301;0.00639044;0.024393
79;inner;100;0.279665;0.274017;0.288279
79;wait;100;3.40289e-05;1.6855e-05;0.000320632
79;boundary;100;0.0284696;0.0275623;0.0334764
79;calc iter;100;0.3208;0.317222;0.32664
79;calc total;1;32.0937;32.0937;32.0937
79;total;1;37.7276;37.7276;37.7276
42;initialize;1;2.59605;2.59605;2.59605
42;async;100;0.0096988;0.00741756;0.011608
42;inner;100;0.282864;0.281354;0.286785
42;wait;100;4.2639e-05;2.4596e-05;0.000347891
42;boundary;100;0.0282061;0.0275967;0.0296413
42;calc iter;100;0.320813;0.319609;0.323984
42;calc total;1;32.0937;32.0937;32.0937
42;total;1;37.7226;37.7226;37.7226
55;initialize;1;2.59307;2.59307;2.59307
55;async;100;0.0116007;0.00866756;0.0172145
55;inner;100;0.280353;0.277469;0.284106
55;wait;100;4.98085e-05;2.3369e-05;0.000519987
55;boundary;100;0.0287389;0.0274039;0.030958
55;calc iter;100;0.320744;0.317669;0.323598
55;calc total;1;32.0937;32.0937;32.0937
55;total;1;37.7195;37.7195;37.7195
80;initialize;1;2.60107;2.60107;2.60107
80;async;100;0.0136277;0.00848164;0.0203013
80;inner;100;0.279003;0.274292;0.287861
80;wait;100;2.61387e-05;1.6438e-05;0.000287208
80;boundary;100;0.0281771;0.0272273;0.0292741
80;calc iter;100;0.320836;0.316973;0.324512
80;calc total;1;32.0937;32.0937;32.0937
80;total;1;37.7276;37.7276;37.7276
43;initialize;1;2.59912;2.59912;2.59912
43;async;100;0.00978489;0.0079157;0.0117707
43;inner;100;0.2832;0.281326;0.286029
43;wait;100;3.71739e-05;2.0616e-05;0.000473239
43;boundary;100;0.0277989;0.0275101;0.0282983
43;calc iter;100;0.320822;0.319467;0.323091
43;calc total;1;32.0937;32.0937;32.0937
43;total;1;37.7257;37.7257;37.7257
56;initialize;1;2.59265;2.59265;2.59265
56;async;100;0.0101319;0.00707947;0.0167004
56;inner;100;0.282672;0.278343;0.286728
56;wait;100;3.15435e-05;1.7347e-05;0.000283389
56;boundary;100;0.0279293;0.0275292;0.0287931
56;calc iter;100;0.320766;0.317105;0.326444
56;calc total;1;32.0937;32.0937;32.0937
56;total;1;37.7191;37.7191;37.7191
81;initialize;1;2.60118;2.60118;2.60118
81;async;100;0.0136019;0.00810011;0.0205626
81;inner;100;0.278988;0.273094;0.287209
81;wait;100;3.04984e-05;1.6738e-05;0.0003052
81;boundary;100;0.0281844;0.0276168;0.0294407
81;calc iter;100;0.320806;0.317474;0.324634
81;calc total;1;32.0937;32.0937;32.0937
81;total;1;37.7277;37.7277;37.7277
44;initialize;1;2.59918;2.59918;2.59918
44;async;100;0.00912318;0.00637494;0.0131821
44;inner;100;0.28354;0.281363;0.287533
44;wait;100;2.50706e-05;1.6637e-05;0.00029948
44;boundary;100;0.0281566;0.0274431;0.0285049
44;calc iter;100;0.320846;0.319242;0.324686
44;calc total;1;32.0937;32.0937;32.0937
44;total;1;37.7257;37.7257;37.7257
57;initialize;1;2.59264;2.59264;2.59264
57;async;100;0.0106895;0.0073026;0.0138807
57;inner;100;0.279972;0.275783;0.285509
57;wait;100;5.52024e-05;2.0111e-05;0.000409124
57;boundary;100;0.0300236;0.0275429;0.0334036
57;calc iter;100;0.320741;0.316564;0.32357
57;calc total;1;32.0937;32.0937;32.0937
57;total;1;37.7191;37.7191;37.7191
82;initialize;1;2.60115;2.60115;2.60115
82;async;100;0.0150826;0.0078315;0.0214767
82;inner;100;0.277506;0.271837;0.287231
82;wait;100;2.70077e-05;1.6081e-05;0.000317688
82;boundary;100;0.0282114;0.0273321;0.0289275
82;calc iter;100;0.320829;0.316556;0.325613
82;calc total;1;32.0937;32.0937;32.0937
82;total;1;37.7277;37.7277;37.7277
45;initialize;1;2.59907;2.59907;2.59907
45;async;100;0.00818505;0.00649163;0.0101134
45;inner;100;0.284519;0.282703;0.287554
45;wait;100;3.80685e-05;1.9463e-05;0.000325978
45;boundary;100;0.0280782;0.0277208;0.0290635
45;calc iter;100;0.320822;0.319507;0.324334
45;calc total;1;32.0937;32.0937;32.0937
45;total;1;37.7256;37.7256;37.7256
58;initialize;1;2.59262;2.59262;2.59262
58;async;100;0.0104148;0.00640296;0.0158279
58;inner;100;0.281973;0.278345;0.286185
58;wait;100;4.0425e-05;1.928e-05;0.00029771
58;boundary;100;0.0283421;0.0274918;0.0308182
58;calc iter;100;0.320772;0.316048;0.325093
58;calc total;1;32.0937;32.0937;32.0937
58;total;1;37.7191;37.7191;37.7191
83;initialize;1;2.6011;2.6011;2.6011
83;async;100;0.016688;0.00873441;0.0233785
83;inner;100;0.275647;0.270093;0.287241
83;wait;100;2.60923e-05;1.6026e-05;0.000404877
83;boundary;100;0.0284986;0.0270921;0.0302366
83;calc iter;100;0.320861;0.316515;0.326887
83;calc total;1;32.0937;32.0937;32.0937
83;total;1;37.7277;37.7277;37.7277
46;initialize;1;2.59797;2.59797;2.59797
46;async;100;0.00824687;0.00652047;0.0102597
46;inner;100;0.284468;0.282655;0.287324
46;wait;100;3.10333e-05;1.7635e-05;0.000413202
46;boundary;100;0.0280833;0.0276598;0.0286847
46;calc iter;100;0.320831;0.31943;0.32382
46;calc total;1;32.0937;32.0937;32.0937
46;total;1;37.7245;37.7245;37.7245
59;initialize;1;2.59271;2.59271;2.59271
59;async;100;0.0112488;0.0080154;0.01901
59;inner;100;0.281216;0.27738;0.285102
59;wait;100;4.19711e-05;1.9001e-05;0.000352714
59;boundary;100;0.0282449;0.0276986;0.030624
59;calc iter;100;0.320754;0.317726;0.324387
59;calc total;1;32.0937;32.0937;32.0937
59;total;1;37.7192;37.7192;37.7192
84;initialize;1;2.60108;2.60108;2.60108
84;async;100;0.0114698;0.00625527;0.0162859
84;inner;100;0.279903;0.272979;0.28584
84;wait;100;4.46789e-05;1.5782e-05;0.000299035
84;boundary;100;0.0294032;0.0273375;0.0336912
84;calc iter;100;0.320821;0.315719;0.327228
84;calc total;1;32.0937;32.0937;32.0937
84;total;1;37.7276;37.7276;37.7276
47;initialize;1;2.59917;2.59917;2.59917
47;async;100;0.00889603;0.00679494;0.0112888
47;inner;100;0.283806;0.281442;0.288025
47;wait;100;2.47266e-05;1.6491e-05;0.000282799
47;boundary;100;0.0281146;0.0275066;0.0283252
47;calc iter;100;0.320842;0.319427;0.325185
47;calc total;1;32.0937;32.0937;32.0937
47;total;1;37.7257;37.7257;37.7257
60;initialize;1;2.58805;2.58805;2.58805
60;async;100;0.00920028;0.00647682;0.0177744
60;inner;100;0.28298;0.277802;0.288498
60;wait;100;3.70812e-05;1.6791e-05;0.000358429
60;boundary;100;0.0285634;0.0278137;0.0323634
60;calc iter;100;0.320782;0.317329;0.325858
60;calc total;1;32.0937;32.0937;32.0937
60;total;1;37.7145;37.7145;37.7145
85;initialize;1;2.6011;2.6011;2.6011
85;async;100;0.0130521;0.00812476;0.0194078
85;inner;100;0.27739;0.269721;0.284152
85;wait;100;4.96637e-05;1.7797e-05;0.00034446
85;boundary;100;0.0303051;0.0275998;0.0356719
85;calc iter;100;0.320798;0.315542;0.327502
85;calc total;1;32.0937;32.0937;32.0937
85;total;1;37.7276;37.7276;37.7276
61;initialize;1;2.59266;2.59266;2.59266
61;async;100;0.00932128;0.00673469;0.0134001
61;inner;100;0.280344;0.272536;0.287847
61;wait;100;5.33278e-05;2.3556e-05;0.000366545
61;boundary;100;0.0310345;0.0279522;0.0369537
61;calc iter;100;0.320755;0.316286;0.324708
61;calc total;1;32.0937;32.0937;32.0937
61;total;1;37.7191;37.7191;37.7191
86;initialize;1;2.60118;2.60118;2.60118
86;async;100;0.0127949;0.00789156;0.0212568
86;inner;100;0.278938;0.272376;0.284565
86;wait;100;4.60828e-05;1.8263e-05;0.00030373
86;boundary;100;0.0290286;0.0275867;0.0326658
86;calc iter;100;0.320809;0.316516;0.327437
86;calc total;1;32.0937;32.0937;32.0937
86;total;1;37.7277;37.7277;37.7277
62;initialize;1;2.59266;2.59266;2.59266
62;async;100;0.00973205;0.00694029;0.0168507
62;inner;100;0.281426;0.275316;0.28746
62;wait;100;4.17654e-05;2.0316e-05;0.000315066
62;boundary;100;0.0295633;0.0278186;0.0350219
62;calc iter;100;0.320765;0.318106;0.325085
62;calc total;1;32.0937;32.0937;32.0937
62;total;1;37.7191;37.7191;37.7191
87;initialize;1;2.60119;2.60119;2.60119
87;async;100;0.0128069;0.0084697;0.0184342
87;inner;100;0.279693;0.274587;0.284915
87;wait;100;4.09301e-05;1.9566e-05;0.000311218
87;boundary;100;0.0282565;0.0275949;0.0297311
87;calc iter;100;0.320799;0.317067;0.324911
87;calc total;1;32.0937;32.0937;32.0937
87;total;1;37.7277;37.7277;37.7277
63;initialize;1;2.5927;2.5927;2.5927
63;async;100;0.00937254;0.00646024;0.01926
63;inner;100;0.282829;0.277439;0.28896
63;wait;100;3.54414e-05;1.7231e-05;0.000271377
63;boundary;100;0.0285367;0.0279071;0.032573
63;calc iter;100;0.320775;0.317547;0.326309
63;calc total;1;32.0937;32.0937;32.0937
63;total;1;37.7191;37.7191;37.7191
88;initialize;1;2.60117;2.60117;2.60117
88;async;100;0.0145084;0.00853009;0.0202369
88;inner;100;0.277114;0.272226;0.282235
88;wait;100;5.06857e-05;2.2929e-05;0.000539085
88;boundary;100;0.0291237;0.0274371;0.0330113
88;calc iter;100;0.320798;0.315887;0.327206
88;calc total;1;32.0937;32.0937;32.0937
88;total;1;37.7277;37.7277;37.7277
64;initialize;1;2.59274;2.59274;2.59274
64;async;100;0.0116686;0.00791488;0.0195922
64;inner;100;0.281191;0.274776;0.287812
64;wait;100;3.55461e-05;1.7476e-05;0.000360631
64;boundary;100;0.027912;0.0273453;0.0287872
64;calc iter;100;0.320809;0.31711;0.324661
64;calc total;1;32.0937;32.0937;32.0937
64;total;1;37.7192;37.7192;37.7192
89;initialize;1;2.60116;2.60116;2.60116
89;async;100;0.0150267;0.00864668;0.0245158
89;inner;100;0.277068;0.271039;0.282337
89;wait;100;4.04496e-05;1.9522e-05;0.000377189
89;boundary;100;0.0286614;0.0273122;0.0330723
89;calc iter;100;0.320798;0.31589;0.327993
89;calc total;1;32.0937;32.0937;32.0937
89;total;1;37.7277;37.7277;37.7277
65;initialize;1;2.59279;2.59279;2.59279
65;async;100;0.0112627;0.00754202;0.0188045
65;inner;100;0.281434;0.276158;0.286824
65;wait;100;3.79731e-05;1.7444e-05;0.000461011
65;boundary;100;0.0280459;0.0275211;0.0302568
65;calc iter;100;0.320782;0.317483;0.324775
65;calc total;1;32.0937;32.0937;32.0937
65;total;1;37.7192;37.7192;37.7192
90;initialize;1;2.60113;2.60113;2.60113
90;async;100;0.0136657;0.00852792;0.0220638
90;inner;100;0.279439;0.274695;0.284478
90;wait;100;3.44302e-05;1.5794e-05;0.000332033
90;boundary;100;0.0276714;0.0271103;0.0306635
90;calc iter;100;0.320812;0.316012;0.325884
90;calc total;1;32.0937;32.0937;32.0937
90;total;1;37.7277;37.7277;37.7277
66;initialize;1;2.59266;2.59266;2.59266
66;async;100;0.0117974;0.00662386;0.0187626
66;inner;100;0.281048;0.275241;0.287865
66;wait;100;2.91676e-05;1.6119e-05;0.000319836
66;boundary;100;0.0279468;0.0271951;0.0307239
66;calc iter;100;0.320823;0.317302;0.32615
66;calc total;1;32.0937;32.0937;32.0937
66;total;1;37.7191;37.7191;37.7191
91;initialize;1;2.60111;2.60111;2.60111
91;async;100;0.0157491;0.00857964;0.0216073
91;inner;100;0.277147;0.272113;0.282416
91;wait;100;3.64788e-05;1.8149e-05;0.000350171
91;boundary;100;0.0278649;0.0274488;0.0284712
91;calc iter;100;0.320799;0.317319;0.323822
91;calc total;1;32.0937;32.0937;32.0937
91;total;1;37.7277;37.7277;37.7277
67;initialize;1;2.59265;2.59265;2.59265
67;async;100;0.0135097;0.00676822;0.0210279
67;inner;100;0.279157;0.272687;0.287192
67;wait;100;2.95605e-05;1.6532e-05;0.000398697
67;boundary;100;0.0281371;0.0272476;0.0313877
67;calc iter;100;0.320835;0.317276;0.325781
67;calc total;1;32.0937;32.0937;32.0937
67;total;1;37.7191;37.7191;37.7191
68;initialize;1;2.59123;2.59123;2.59123
68;async;100;0.00887357;0.00599285;0.013653
68;inner;100;0.281928;0.27689;0.28909
68;wait;100;4.15343e-05;1.6767e-05;0.000277549
68;boundary;100;0.0299463;0.0278675;0.0351569
68;calc iter;100;0.32079;0.316825;0.326974
68;calc total;1;32.0937;32.0937;32.0937
68;total;1;37.7177;37.7177;37.7177
69;initialize;1;2.59271;2.59271;2.59271
69;async;100;0.00797669;0.00589157;0.0133199
69;inner;100;0.283136;0.277927;0.29015
69;wait;100;4.11916e-05;1.767e-05;0.000285148
69;boundary;100;0.0296394;0.0277008;0.0338103
69;calc iter;100;0.320795;0.316129;0.328221
69;calc total;1;32.0937;32.0937;32.0937
69;total;1;37.7191;37.7191;37.7191
1;initialize;1;2.60937;2.60937;2.60937
1;async;100;0.0100437;0.00655368;0.0156443
1;inner;100;0.282592;0.27701;0.288619
1;wait;100;3.40397e-05;1.6164e-05;0.000282354
1;boundary;100;0.0282213;0.0275265;0.0299516
1;calc iter;100;0.320893;0.317798;0.326365
1;calc total;1;32.0937;32.0937;32.0937
1;total;1;37.7359;37.7359;37.7359
2;initialize;1;2.61637;2.61637;2.61637
2;async;100;0.0124497;0.00776498;0.0179395
2;inner;100;0.280326;0.274124;0.287747
2;wait;100;3.16896e-05;1.8026e-05;0.000376542
2;boundary;100;0.0281046;0.0273456;0.0289382
2;calc iter;100;0.320914;0.317671;0.325684
2;calc total;1;32.0937;32.0937;32.0937
2;total;1;37.7429;37.7429;37.7429
3;initialize;1;2.60855;2.60855;2.60855
3;async;100;0.0109023;0.00671783;0.0150567
3;inner;100;0.281478;0.275229;0.288539
3;wait;100;2.80488e-05;1.8156e-05;0.000287914
3;boundary;100;0.0285266;0.0273757;0.0299586
3;calc iter;100;0.320937;0.317967;0.327123
3;calc total;1;32.0937;32.0937;32.0937
3;total;1;37.7351;37.7351;37.7351
4;initialize;1;2.61637;2.61637;2.61637
4;async;100;0.00889797;0.00678013;0.0128467
4;inner;100;0.280626;0.2745;0.287453
4;wait;100;5.05108e-05;2.0277e-05;0.000401387
4;boundary;100;0.0312639;0.0276224;0.0362941
4;calc iter;100;0.32084;0.317341;0.326282
4;calc total;1;32.0937;32.0937;32.0937
4;total;1;37.7429;37.7429;37.7429
5;initialize;1;2.61635;2.61635;2.61635
5;async;100;0.0092953;0.00664705;0.0161232
5;inner;100;0.280729;0.274397;0.287068
5;wait;100;4.87891e-05;2.1626e-05;0.000368091
5;boundary;100;0.0307659;0.0275152;0.0363188
5;calc iter;100;0.32084;0.317099;0.326154
5;calc total;1;32.0937;32.0937;32.0937
5;total;1;37.7429;37.7429;37.7429
6;initialize;1;2.61121;2.61121;2.61121
6;async;100;0.00931468;0.00648144;0.0157004
6;inner;100;0.281709;0.276727;0.288381
6;wait;100;4.78913e-05;2.2459e-05;0.00027745
6;boundary;100;0.029765;0.0274984;0.0330976
6;calc iter;100;0.320838;0.318217;0.326325
6;calc total;1;32.0937;32.0937;32.0937
6;total;1;37.7378;37.7378;37.7378
7;initialize;1;2.61258;2.61258;2.61258
7;async;100;0.0104537;0.00741988;0.0148071
7;inner;100;0.281196;0.277071;0.286241
7;wait;100;4.64733e-05;2.0318e-05;0.000451677
7;boundary;100;0.0291471;0.0276601;0.0314158
7;calc iter;100;0.320844;0.318243;0.324628
7;calc total;1;32.0937;32.0937;32.0937
7;total;1;37.7391;37.7391;37.7391
8;initialize;1;2.6133;2.6133;2.6133
8;async;100;0.00913404;0.00631426;0.0138089
8;inner;100;0.282358;0.27765;0.287909
8;wait;100;4.13204e-05;1.8737e-05;0.000289981
8;boundary;100;0.0293132;0.0277161;0.0331586
8;calc iter;100;0.320848;0.317168;0.325957
8;calc total;1;32.0937;32.0937;32.0937
8;total;1;37.7399;37.7399;37.7399
9;initialize;1;2.61638;2.61638;2.61638
9;async;100;0.00885887;0.00613674;0.0167908
9;inner;100;0.282752;0.277408;0.288331
9;wait;100;3.70644e-05;1.6265e-05;0.000291895
9;boundary;100;0.029202;0.0278487;0.0334038
9;calc iter;100;0.320851;0.316945;0.325996
9;calc total;1;32.0937;32.0937;32.0937
9;total;1;37.7429;37.7429;37.7429
10;initialize;1;2.61267;2.61267;2.61267
10;async;100;0.0102247;0.00656934;0.0182652
10;inner;100;0.281998;0.278078;0.287784
10;wait;100;3.87877e-05;1.8311e-05;0.000306114
10;boundary;100;0.0285822;0.0277202;0.0317032
10;calc iter;100;0.320845;0.318353;0.325863
10;calc total;1;32.0937;32.0937;32.0937
10;total;1;37.7392;37.7392;37.7392
11;initialize;1;2.61349;2.61349;2.61349
11;async;100;0.0105279;0.00661868;0.016572
11;inner;100;0.282042;0.277006;0.28842
11;wait;100;3.29608e-05;1.7628e-05;0.000292
11;boundary;100;0.0282551;0.0278619;0.0291421
11;calc iter;100;0.320859;0.318651;0.326417
11;calc total;1;32.0937;32.0937;32.0937
11;total;1;37.74;37.74;37.74
12;initialize;1;2.61555;2.61555;2.61555
12;async;100;0.012691;0.0087127;0.0201519
12;inner;100;0.280062;0.273775;0.288059
12;wait;100;2.8648e-05;1.5506e-05;0.00031088
12;boundary;100;0.0280603;0.0272572;0.0283032
12;calc iter;100;0.320843;0.318535;0.324918
12;calc total;1;32.0937;32.0937;32.0937
12;total;1;37.7421;37.7421;37.7421
13;initialize;1;2.61638;2.61638;2.61638
13;async;100;0.0119635;0.00765685;0.0188517
13;inner;100;0.280783;0.274047;0.288357
13;wait;100;2.76854e-05;1.68e-05;0.00031736
13;boundary;100;0.0280482;0.0274193;0.0291548
13;calc iter;100;0.320824;0.318744;0.325104
13;calc total;1;32.0937;32.0937;32.0937
13;total;1;37.7429;37.7429;37.7429
14;initialize;1;2.61638;2.61638;2.61638
14;async;100;0.0131249;0.00768557;0.0198298
14;inner;100;0.27953;0.27248;0.287816
14;wait;100;2.65123e-05;1.5877e-05;0.000315751
14;boundary;100;0.0281646;0.027293;0.0286272
14;calc iter;100;0.320848;0.318845;0.325791
14;calc total;1;32.0937;32.0937;32.0937
14;total;1;37.7429;37.7429;37.7429
15;initialize;1;2.6145;2.6145;2.6145
15;async;100;0.014934;0.00918324;0.022293
15;inner;100;0.277698;0.270049;0.287394
15;wait;100;2.77509e-05;1.598e-05;0.000364593
15;boundary;100;0.0282102;0.0271593;0.0286855
15;calc iter;100;0.320872;0.318064;0.324937
15;calc total;1;32.0937;32.0937;32.0937
15;total;1;37.741;37.741;37.741
16;initialize;1;2.6154;2.6154;2.6154
16;async;100;0.0105194;0.00668129;0.0156321
16;inner;100;0.280502;0.274878;0.287207
16;wait;100;4.67551e-05;2.077e-05;0.000409084
16;boundary;100;0.0297042;0.0276255;0.0319943
16;calc iter;100;0.320774;0.318775;0.326031
16;calc total;1;32.0937;32.0937;32.0937
16;total;1;37.742;37.742;37.742
17;initialize;1;2.61634;2.61634;2.61634
17;async;100;0.0097789;0.00654612;0.0144692
17;inner;100;0.280123;0.275937;0.288036
17;wait;100;5.59721e-05;2.3065e-05;0.000330025
17;boundary;100;0.0308054;0.0275229;0.033492
17;calc iter;100;0.320764;0.318608;0.324481
17;calc total;1;32.0937;32.0937;32.0937
17;total;1;37.7429;37.7429;37.7429
18;initialize;1;2.61636;2.61636;2.61636
18;async;100;0.00999508;0.00693776;0.0150582
18;inner;100;0.281448;0.2762;0.287521
18;wait;100;4.59089e-05;2.4787e-05;0.000378011
18;boundary;100;0.0292915;0.0276882;0.0314766
18;calc iter;100;0.320781;0.317854;0.324112
18;calc total;1;32.0937;32.0937;32.0937
18;total;1;37.7429;37.7429;37.7429
19;initialize;1;2.61638;2.61638;2.61638
19;async;100;0.0111466;0.00743816;0.017243
19;inner;100;0.280986;0.2749;0.287007
19;wait;100;4.35938e-05;1.905e-05;0.000555953
19;boundary;100;0.0286136;0.0276011;0.0306492
19;calc iter;100;0.320792;0.318621;0.323989
19;calc total;1;32.0937;32.0937;32.0937
19;total;1;37.7429;37.7429;37.7429
20;initialize;1;2.61634;2.61634;2.61634
20;async;100;0.00950006;0.00623628;0.0132612
20;inner;100;0.282518;0.275254;0.28872
20;wait;100;3.91886e-05;1.7992e-05;0.000265828
20;boundary;100;0.0287077;0.027822;0.0327548
20;calc iter;100;0.320767;0.317327;0.32612
20;calc total;1;32.0937;32.0937;32.0937
20;total;1;37.7429;37.7429;37.7429
21;initialize;1;2.61637;2.61637;2.61637
21;async;100;0.00987047;0.00719044;0.0136372
21;inner;100;0.280163;0.272415;0.28757
21;wait;100;5.23743e-05;2.9913e-05;0.0004471
21;boundary;100;0.0306511;0.0277166;0.0356009
21;calc iter;100;0.320738;0.318337;0.324679
21;calc total;1;32.0937;32.0937;32.0937
21;total;1;37.7429;37.7429;37.7429
22;initialize;1;2.61635;2.61635;2.61635
22;async;100;0.00965345;0.00707156;0.0137283
22;inner;100;0.281414;0.272757;0.287765
22;wait;100;4.43737e-05;1.8273e-05;0.000329005
22;boundary;100;0.0296492;0.0278374;0.0350657
22;calc iter;100;0.320762;0.318331;0.324675
22;calc total;1;32.0937;32.0937;32.0937
22;total;1;37.7429;37.7429;37.7429
23;initialize;1;2.61637;2.61637;2.61637
23;async;100;0.0101861;0.00724159;0.0141238
23;inner;100;0.281359;0.273368;0.28831
23;wait;100;4.12395e-05;1.6988e-05;0.000295846
23;boundary;100;0.0291693;0.0277951;0.0340621
23;calc iter;100;0.320757;0.316579;0.32575
23;calc total;1;32.0937;32.0937;32.0937
23;total;1;37.7429;37.7429;37.7429
70;initialize;1;2.59265;2.59265;2.59265
70;async;100;0.00850003;0.00610425;0.0127185
70;inner;100;0.282822;0.277645;0.289363
70;wait;100;4.09863e-05;1.7051e-05;0.00025536
70;boundary;100;0.02943;0.0278422;0.0330499
70;calc iter;100;0.320794;0.317177;0.326537
70;calc total;1;32.0937;32.0937;32.0937
70;total;1;37.7191;37.7191;37.7191
71;initialize;1;2.59002;2.59002;2.59002
71;async;100;0.0091457;0.00660106;0.0141973
71;inner;100;0.282233;0.278066;0.28778
71;wait;100;4.40393e-05;2.0058e-05;0.000378357
71;boundary;100;0.0293547;0.027924;0.0323142
71;calc iter;100;0.320779;0.317372;0.326259
71;calc total;1;32.0937;32.0937;32.0937
71;total;1;37.7165;37.7165;37.7165
92;initialize;1;2.60108;2.60108;2.60108
92;async;100;0.0145382;0.00862485;0.0240514
92;inner;100;0.277503;0.272075;0.283007
92;wait;100;4.44211e-05;1.7128e-05;0.000460909
92;boundary;100;0.0287171;0.0275677;0.0329914
92;calc iter;100;0.320804;0.316652;0.328703
92;calc total;1;32.0937;32.0937;32.0937
92;total;1;37.7276;37.7276;37.7276
93;initialize;1;2.60087;2.60087;2.60087
93;async;100;0.0138651;0.00800446;0.0231722
93;inner;100;0.278448;0.273147;0.284282
93;wait;100;3.81537e-05;1.7187e-05;0.00033519
93;boundary;100;0.0284179;0.027393;0.0322788
93;calc iter;100;0.320771;0.317276;0.324973
93;calc total;1;32.0937;32.0937;32.0937
93;total;1;37.7274;37.7274;37.7274
94;initialize;1;2.60108;2.60108;2.60108
94;async;100;0.014058;0.00647581;0.0225435
94;inner;100;0.27854;0.272208;0.284978
94;wait;100;3.0205e-05;1.6629e-05;0.000358374
94;boundary;100;0.0281896;0.0275113;0.031018
94;calc iter;100;0.32082;0.316345;0.326567
94;calc total;1;32.0937;32.0937;32.0937
94;total;1;37.7276;37.7276;37.7276
95;initialize;1;2.60109;2.60109;2.60109
95;async;100;0.0158945;0.00877246;0.021497
95;inner;100;0.276766;0.270428;0.283877
95;wait;100;3.42592e-05;1.6047e-05;0.000488678
95;boundary;100;0.0281414;0.0272953;0.0316509
95;calc iter;100;0.320838;0.317351;0.327978
95;calc total;1;32.0937;32.0937;32.0937
95;total;1;37.7276;37.7276;37.7276
DASH
InitEnergy=125.00000
EndEnergy=125.00000
DiffEnergy=-0.00000
Matrixspec: 1500 x 1500 x 1500
Iterations: 100
# unit_id;function_name;num_calls;avg_runtime;min_runtime;max_runtime
0;initialize;1;2.58858;2.58858;2.58858
0;async;100;0.01007;0.00662;0.01493
0;inner;100;0.28215;0.27662;0.29051
0;wait;100;0.00003;0.00002;0.00025
0;boundary;100;0.02836;0.02789;0.03122
0;calc iter;100;0.32062;0.31835;0.32861
0;calc total;1;32.06627;32.06627;32.06627
0;total;1;37.66903;37.66903;37.66903
24;initialize;1;2.58036;2.58036;2.58036
24;async;100;0.00943202;0.00664969;0.0143263
24;inner;100;0.282978;0.276243;0.287294
24;wait;100;2.74876e-05;1.5791e-05;0.000297196
24;boundary;100;0.0281691;0.0274465;0.0290557
24;calc iter;100;0.320608;0.318064;0.32467
24;calc total;1;32.0663;32.0663;32.0663
24;total;1;37.6608;37.6608;37.6608
72;initialize;1;2.57902;2.57902;2.57902
72;async;100;0.0106408;0.00631147;0.0162439
72;inner;100;0.279012;0.269142;0.289601
72;wait;100;4.29356e-05;1.9848e-05;0.000258934
72;boundary;100;0.0307491;0.0280652;0.038681
72;calc iter;100;0.320447;0.31513;0.328292
72;calc total;1;32.0663;32.0663;32.0663
72;total;1;37.6594;37.6594;37.6594
25;initialize;1;2.58032;2.58032;2.58032
25;async;100;0.00871539;0.00645211;0.0136952
25;inner;100;0.282033;0.276902;0.286559
25;wait;100;4.2743e-05;1.7009e-05;0.000328246
25;boundary;100;0.029773;0.0277852;0.035322
25;calc iter;100;0.320566;0.317877;0.324233
25;calc total;1;32.0663;32.0663;32.0663
25;total;1;37.6607;37.6607;37.6607
48;initialize;1;2.57448;2.57448;2.57448
48;async;100;0.0121364;0.00783688;0.0156127
48;inner;100;0.280323;0.275801;0.28617
48;wait;100;3.03226e-05;1.677e-05;0.000285533
48;boundary;100;0.0279911;0.0272956;0.0293275
48;calc iter;100;0.320483;0.317466;0.323948
48;calc total;1;32.0663;32.0663;32.0663
48;total;1;37.6552;37.6552;37.6552
73;initialize;1;2.57905;2.57905;2.57905
73;async;100;0.0107878;0.00738211;0.0160705
73;inner;100;0.276062;0.267193;0.286785
73;wait;100;5.13198e-05;1.8062e-05;0.000292041
73;boundary;100;0.033522;0.0278738;0.0400005
73;calc iter;100;0.320425;0.315896;0.327042
73;calc total;1;32.0663;32.0663;32.0663
73;total;1;37.6594;37.6594;37.6594
26;initialize;1;2.58036;2.58036;2.58036
26;async;100;0.00919707;0.00671973;0.0160724
26;inner;100;0.282157;0.276243;0.286766
26;wait;100;4.34254e-05;1.7463e-05;0.000328129
26;boundary;100;0.0291823;0.027764;0.0333226
26;calc iter;100;0.320582;0.318203;0.323839
26;calc total;1;32.0663;32.0663;32.0663
26;total;1;37.6608;37.6608;37.6608
49;initialize;1;2.57753;2.57753;2.57753
49;async;100;0.0118529;0.00815973;0.0173125
49;inner;100;0.280176;0.276611;0.285408
49;wait;100;4.10455e-05;1.9771e-05;0.000322547
49;boundary;100;0.0284024;0.0274277;0.0326687
49;calc iter;100;0.320474;0.316577;0.323635
49;calc total;1;32.0663;32.0663;32.0663
49;total;1;37.6582;37.6582;37.6582
74;initialize;1;2.57901;2.57901;2.57901
74;async;100;0.00991142;0.00589516;0.014386
74;inner;100;0.280259;0.271883;0.288825
74;wait;100;4.04981e-05;1.8324e-05;0.000307436
74;boundary;100;0.0302469;0.0282194;0.0356782
74;calc iter;100;0.32046;0.31642;0.326988
74;calc total;1;32.0663;32.0663;32.0663
74;total;1;37.6594;37.6594;37.6594
27;initialize;1;2.58039;2.58039;2.58039
27;async;100;0.00975113;0.0063101;0.0151973
27;inner;100;0.282497;0.276041;0.28738
27;wait;100;3.26636e-05;1.774e-05;0.000289825
27;boundary;100;0.0283135;0.0275555;0.0300951
27;calc iter;100;0.320596;0.318403;0.325119
27;calc total;1;32.0663;32.0663;32.0663
27;total;1;37.6608;37.6608;37.6608
50;initialize;1;2.58007;2.58007;2.58007
50;async;100;0.0133984;0.00718997;0.0201107
50;inner;100;0.278962;0.271631;0.284592
50;wait;100;3.2372e-05;1.7234e-05;0.000402643
50;boundary;100;0.0281073;0.0272266;0.0307125
50;calc iter;100;0.320501;0.316529;0.324673
50;calc total;1;32.0663;32.0663;32.0663
50;total;1;37.6607;37.6607;37.6607
75;initialize;1;2.57795;2.57795;2.57795
75;async;100;0.0115132;0.00689692;0.0162284
75;inner;100;0.278831;0.273159;0.287051
75;wait;100;4.03323e-05;1.9835e-05;0.00028502
75;boundary;100;0.030088;0.0279271;0.0336551
75;calc iter;100;0.320474;0.316009;0.325319
75;calc total;1;32.0663;32.0663;32.0663
75;total;1;37.6583;37.6583;37.6583
28;initialize;1;2.58041;2.58041;2.58041
28;async;100;0.010751;0.00691565;0.0152698
28;inner;100;0.281512;0.27872;0.285471
28;wait;100;3.69686e-05;1.6786e-05;0.000367646
28;boundary;100;0.0282961;0.0273207;0.0314323
28;calc iter;100;0.320597;0.31758;0.324645
28;calc total;1;32.0663;32.0663;32.0663
28;total;1;37.6608;37.6608;37.6608
51;initialize;1;2.5755;2.5755;2.5755
51;async;100;0.014677;0.00501444;0.0238684
51;inner;100;0.277664;0.269695;0.285655
51;wait;100;2.61168e-05;1.6105e-05;0.000298821
51;boundary;100;0.0281486;0.0270927;0.029917
51;calc iter;100;0.320518;0.315048;0.326592
51;calc total;1;32.0663;32.0663;32.0663
51;total;1;37.6562;37.6562;37.6562
76;initialize;1;2.57904;2.57904;2.57904
76;async;100;0.011696;0.00678729;0.0164762
76;inner;100;0.277971;0.272336;0.286779
76;wait;100;4.81195e-05;2.5081e-05;0.000315597
76;boundary;100;0.0307518;0.0276681;0.0344634
76;calc iter;100;0.320468;0.317379;0.323915
76;calc total;1;32.0663;32.0663;32.0663
76;total;1;37.6594;37.6594;37.6594
29;initialize;1;2.58059;2.58059;2.58059
29;async;100;0.00840232;0.00615155;0.0114037
29;inner;100;0.281624;0.277879;0.289323
29;wait;100;4.90421e-05;1.7303e-05;0.000272763
29;boundary;100;0.0304589;0.0275616;0.0340632
29;calc iter;100;0.320536;0.318284;0.3267
29;calc total;1;32.0663;32.0663;32.0663
29;total;1;37.661;37.661;37.661
52;initialize;1;2.5801;2.5801;2.5801
52;async;100;0.0118969;0.00677511;0.0159974
52;inner;100;0.279936;0.274774;0.28653
52;wait;100;4.34526e-05;1.9479e-05;0.000308574
52;boundary;100;0.0285681;0.0275221;0.0329391
52;calc iter;100;0.320446;0.315505;0.325321
52;calc total;1;32.0663;32.0663;32.0663
52;total;1;37.6608;37.6608;37.6608
77;initialize;1;2.5791;2.5791;2.5791
77;async;100;0.0123085;0.00813695;0.0184021
77;inner;100;0.2754;0.268621;0.285063
77;wait;100;5.41267e-05;2.1868e-05;0.000450878
77;boundary;100;0.0327099;0.028217;0.0387636
77;calc iter;100;0.320474;0.316679;0.324291
77;calc total;1;32.0663;32.0663;32.0663
77;total;1;37.6594;37.6594;37.6594
30;initialize;1;2.58038;2.58038;2.58038
30;async;100;0.00930721;0.0070961;0.0120917
30;inner;100;0.280966;0.27727;0.285721
30;wait;100;4.90366e-05;2.1843e-05;0.000376202
30;boundary;100;0.0302236;0.0275087;0.0346193
30;calc iter;100;0.320548;0.318342;0.323365
30;calc total;1;32.0663;32.0663;32.0663
30;total;1;37.6608;37.6608;37.6608
53;initialize;1;2.58014;2.58014;2.58014
53;async;100;0.0117932;0.0084883;0.0173374
53;inner;100;0.277324;0.271519;0.283495
53;wait;100;5.76322e-05;2.6218e-05;0.000533008
53;boundary;100;0.0312408;0.0274114;0.0362375
53;calc iter;100;0.320417;0.315757;0.326419
53;calc total;1;32.0663;32.0663;32.0663
53;total;1;37.6608;37.6608;37.6608
78;initialize;1;2.57893;2.57893;2.57893
78;async;100;0.0131295;0.0075273;0.0199195
78;inner;100;0.277875;0.272337;0.286858
78;wait;100;4.36318e-05;1.9943e-05;0.000353865
78;boundary;100;0.0294647;0.0275314;0.0326452
78;calc iter;100;0.320515;0.317476;0.325586
78;calc total;1;32.0663;32.0663;32.0663
78;total;1;37.6593;37.6593;37.6593
31;initialize;1;2.57992;2.57992;2.57992
31;async;100;0.0104293;0.00696054;0.0140132
31;inner;100;0.280923;0.27785;0.284882
31;wait;100;4.8499e-05;1.9635e-05;0.000536546
31;boundary;100;0.0291575;0.0277235;0.0332245
31;calc iter;100;0.32056;0.31798;0.323862
31;calc total;1;32.0663;32.0663;32.0663
31;total;1;37.6603;37.6603;37.6603
54;initialize;1;2.58012;2.58012;2.58012
54;async;100;0.0117033;0.00851953;0.0179591
54;inner;100;0.278965;0.274444;0.28495
54;wait;100;4.67705e-05;1.6599e-05;0.000382308
54;boundary;100;0.0296939;0.0273942;0.0331758
54;calc iter;100;0.320411;0.316295;0.327081
54;calc total;1;32.0663;32.0663;32.0663
54;total;1;37.6608;37.6608;37.6608
79;initialize;1;2.57902;2.57902;2.57902
79;async;100;0.0155892;0.00876539;0.0245139
79;inner;100;0.276338;0.269989;0.284221
79;wait;100;3.56405e-05;1.715e-05;0.000436913
79;boundary;100;0.0285611;0.027335;0.0329494
79;calc iter;100;0.320526;0.315836;0.324424
79;calc total;1;32.0663;32.0663;32.0663
79;total;1;37.6594;37.6594;37.6594
32;initialize;1;2.5784;2.5784;2.5784
32;async;100;0.0100504;0.00643436;0.0140514
32;inner;100;0.282014;0.277948;0.288501
32;wait;100;3.03028e-05;1.5651e-05;0.000269849
32;boundary;100;0.0285208;0.0273586;0.0320423
32;calc iter;100;0.320617;0.318281;0.325546
32;calc total;1;32.0663;32.0663;32.0663
32;total;1;37.6588;37.6588;37.6588
55;initialize;1;2.58015;2.58015;2.58015
55;async;100;0.0121365;0.00862614;0.0168995
55;inner;100;0.279783;0.276241;0.285099
55;wait;100;4.25959e-05;1.859e-05;0.000368016
55;boundary;100;0.0284816;0.0273981;0.0305802
55;calc iter;100;0.320445;0.316655;0.32555
55;calc total;1;32.0663;32.0663;32.0663
55;total;1;37.6608;37.6608;37.6608
80;initialize;1;2.5779;2.5779;2.5779
80;async;100;0.0144991;0.00891011;0.0188381
80;inner;100;0.277765;0.272472;0.287224
80;wait;100;2.66009e-05;1.6361e-05;0.00030676
80;boundary;100;0.0282384;0.0274308;0.0288156
80;calc iter;100;0.320531;0.315817;0.324316
80;calc total;1;32.0663;32.0663;32.0663
80;total;1;37.6582;37.6582;37.6582
33;initialize;1;2.58041;2.58041;2.58041
33;async;100;0.00943109;0.00696156;0.0121627
33;inner;100;0.282186;0.27786;0.286395
33;wait;100;4.49318e-05;1.8016e-05;0.000392336
33;boundary;100;0.0289108;0.02775;0.0330133
33;calc iter;100;0.320574;0.31807;0.323127
33;calc total;1;32.0663;32.0663;32.0663
33;total;1;37.6608;37.6608;37.6608
56;initialize;1;2.58011;2.58011;2.58011
56;async;100;0.0116919;0.00784298;0.0169794
56;inner;100;0.280264;0.276812;0.285588
56;wait;100;3.76372e-05;1.7777e-05;0.000299835
56;boundary;100;0.0284536;0.027623;0.0311589
56;calc iter;100;0.320448;0.317904;0.324637
56;calc total;1;32.0663;32.0663;32.0663
56;total;1;37.6608;37.6608;37.6608
81;initialize;1;2.57903;2.57903;2.57903
81;async;100;0.0160158;0.00863852;0.0232582
81;inner;100;0.276287;0.27082;0.286289
81;wait;100;3.01048e-05;1.7391e-05;0.000479803
81;boundary;100;0.0281953;0.0274105;0.0289056
81;calc iter;100;0.32053;0.317055;0.32385
81;calc total;1;32.0663;32.0663;32.0663
81;total;1;37.6594;37.6594;37.6594
34;initialize;1;2.57758;2.57758;2.57758
34;async;100;0.00998236;0.00674634;0.013295
34;inner;100;0.282235;0.278459;0.286707
34;wait;100;3.47309e-05;1.7107e-05;0.000329381
34;boundary;100;0.0283395;0.0275975;0.0307866
34;calc iter;100;0.320593;0.317447;0.324159
34;calc total;1;32.0663;32.0663;32.0663
34;total;1;37.658;37.658;37.658
57;initialize;1;2.58014;2.58014;2.58014
57;async;100;0.0113822;0.00828703;0.0158676
57;inner;100;0.278494;0.273963;0.284359
57;wait;100;4.84097e-05;1.7193e-05;0.000482312
57;boundary;100;0.0304841;0.0275859;0.0338144
57;calc iter;100;0.320411;0.316239;0.324808
57;calc total;1;32.0663;32.0663;32.0663
57;total;1;37.6608;37.6608;37.6608
82;initialize;1;2.57902;2.57902;2.57902
82;async;100;0.0168914;0.00851461;0.0230049
82;inner;100;0.27529;0.269521;0.286209
82;wait;100;2.67113e-05;1.6764e-05;0.000368625
82;boundary;100;0.0283303;0.027344;0.0297
82;calc iter;100;0.32054;0.315845;0.324543
82;calc total;1;32.0663;32.0663;32.0663
82;total;1;37.6594;37.6594;37.6594
35;initialize;1;2.58047;2.58047;2.58047
35;async;100;0.0105899;0.0073744;0.0142355
35;inner;100;0.281755;0.277645;0.286764
35;wait;100;3.2996e-05;1.6743e-05;0.000344465
35;boundary;100;0.0282308;0.0273939;0.030132
35;calc iter;100;0.320611;0.317547;0.324084
35;calc total;1;32.0663;32.0663;32.0663
35;total;1;37.6609;37.6609;37.6609
58;initialize;1;2.58021;2.58021;2.58021
58;async;100;0.0114826;0.00811213;0.0203951
58;inner;100;0.280233;0.276501;0.285603
58;wait;100;3.86195e-05;1.7355e-05;0.000284321
58;boundary;100;0.028683;0.027684;0.0305428
58;calc iter;100;0.320439;0.314919;0.326369
58;calc total;1;32.0663;32.0663;32.0663
58;total;1;37.6609;37.6609;37.6609
83;initialize;1;2.57901;2.57901;2.57901
83;async;100;0.0174735;0.00949184;0.0236709
83;inner;100;0.274161;0.267814;0.286807
83;wait;100;2.53909e-05;1.5313e-05;0.000303373
83;boundary;100;0.0289095;0.02725;0.0319687
83;calc iter;100;0.320571;0.315754;0.324578
83;calc total;1;32.0663;32.0663;32.0663
83;total;1;37.6594;37.6594;37.6594
36;initialize;1;2.58041;2.58041;2.58041
36;async;100;0.00907118;0.00647101;0.0135465
36;inner;100;0.283269;0.279408;0.288064
36;wait;100;3.51885e-05;1.7043e-05;0.000303305
36;boundary;100;0.0281893;0.0276927;0.031922
36;calc iter;100;0.320566;0.318006;0.32572
36;calc total;1;32.0663;32.0663;32.0663
36;total;1;37.6608;37.6608;37.6608
59;initialize;1;2.57914;2.57914;2.57914
59;async;100;0.0105863;0.00592224;0.0198216
59;inner;100;0.2817;0.276465;0.287315
59;wait;100;3.06253e-05;1.7023e-05;0.000261526
59;boundary;100;0.0281365;0.02789;0.0287395
59;calc iter;100;0.320455;0.315254;0.325589
59;calc total;1;32.0663;32.0663;32.0663
59;total;1;37.6598;37.6598;37.6598
84;initialize;1;2.57903;2.57903;2.57903
84;async;100;0.013424;0.00771245;0.0186848
84;inner;100;0.276811;0.270345;0.283895
84;wait;100;5.24603e-05;1.6495e-05;0.000344539
84;boundary;100;0.0302075;0.0275555;0.0349551
84;calc iter;100;0.320496;0.315458;0.325289
84;calc total;1;32.0663;32.0663;32.0663
84;total;1;37.6594;37.6594;37.6594
37;initialize;1;2.57774;2.57774;2.57774
37;async;100;0.00849495;0.00645154;0.0115291
37;inner;100;0.281706;0.275831;0.28782
60;initialize;1;2.58012;2.58012;2.58012
60;async;100;0.00987376;0.00649264;0.0142703
60;inner;100;0.281602;0.277192;0.288692
60;wait;100;3.88518e-05;1.7415e-05;0.000319306
60;boundary;100;0.0289799;0.0278455;0.0316828
60;calc iter;100;0.320495;0.318171;0.326101
85;initialize;1;2.57907;2.57907;2.57907
85;async;100;0.012876;0.00782533;0.0180224
37;wait;100;4.56359e-05;1.7869e-05;0.000290144
37;boundary;100;0.0302868;0.0277561;0.0351245
37;calc iter;100;0.320535;0.318392;0.324868
37;calc total;1;32.0663;32.0663;32.0663
37;total;1;37.6581;37.6581;37.6581
60;calc total;1;32.0663;32.0663;32.0663
60;total;1;37.6608;37.6608;37.6608
85;inner;100;0.276938;0.270427;0.284164
85;wait;100;5.23546e-05;2.1243e-05;0.000376421
85;boundary;100;0.0306298;0.0274324;0.0352352
85;calc iter;100;0.320497;0.31612;0.325542
38;initialize;1;2.57816;2.57816;2.57816
38;async;100;0.0088289;0.00646427;0.0118246
38;inner;100;0.282046;0.278298;0.287645
38;wait;100;4.12412e-05;1.7944e-05;0.000305312
38;boundary;100;0.0296349;0.0277606;0.0329363
38;calc iter;100;0.320552;0.318051;0.324807
38;calc total;1;32.0663;32.0663;32.0663
38;total;1;37.6586;37.6586;37.6586
61;initialize;1;2.58013;2.58013;2.58013
61;async;100;0.00960163;0.00665808;0.0160873
61;inner;100;0.281188;0.274734;0.287929
61;wait;100;4.27063e-05;1.869e-05;0.000332129
61;boundary;100;0.0296304;0.027898;0.0358326
61;calc iter;100;0.320464;0.316975;0.325917
61;calc total;1;32.0663;32.0663;32.0663
61;total;1;37.6608;37.6608;37.6608
85;calc total;1;32.0663;32.0663;32.0663
85;total;1;37.6594;37.6594;37.6594
39;initialize;1;2.58039;2.58039;2.58039
39;async;100;0.00923018;0.00659135;0.0127776
39;inner;100;0.282604;0.279137;0.287242
39;wait;100;3.58994e-05;1.7179e-05;0.000283798
39;boundary;100;0.0286892;0.0278502;0.0308659
39;calc iter;100;0.320561;0.317852;0.324872
39;calc total;1;32.0663;32.0663;32.0663
39;total;1;37.6608;37.6608;37.6608
62;initialize;1;2.58014;2.58014;2.58014
62;async;100;0.0093155;0.00572547;0.0175587
62;inner;100;0.282642;0.278046;0.288967
62;wait;100;3.43856e-05;1.7801e-05;0.000281336
62;boundary;100;0.0284812;0.0279614;0.0323847
62;calc iter;100;0.320475;0.315502;0.326951
62;calc total;1;32.0663;32.0663;32.0663
62;total;1;37.6608;37.6608;37.6608
86;initialize;1;2.57903;2.57903;2.57903
86;async;100;0.0134595;0.00922364;0.0214005
86;inner;100;0.276275;0.270075;0.283721
86;wait;100;5.28849e-05;2.0412e-05;0.000416748
86;boundary;100;0.030707;0.0274806;0.0347695
86;calc iter;100;0.320496;0.316283;0.327906
86;calc total;1;32.0663;32.0663;32.0663
86;total;1;37.6594;37.6594;37.6594
40;initialize;1;2.58039;2.58039;2.58039
40;async;100;0.0102645;0.00700563;0.0153916
40;inner;100;0.281927;0.278274;0.286313
40;wait;100;3.74011e-05;1.6998e-05;0.00050154
40;boundary;100;0.0283604;0.0273182;0.0313668
40;calc iter;100;0.320591;0.318172;0.324231
40;calc total;1;32.0663;32.0663;32.0663
40;total;1;37.6608;37.6608;37.6608
63;initialize;1;2.58016;2.58016;2.58016
63;async;100;0.00975343;0.00567913;0.0176823
63;inner;100;0.2824;0.276791;0.289167
63;wait;100;2.73696e-05;1.631e-05;0.000275732
63;boundary;100;0.0283348;0.0276979;0.0294244
63;calc iter;100;0.320517;0.316784;0.327102
63;calc total;1;32.0663;32.0663;32.0663
63;total;1;37.6608;37.6608;37.6608
87;initialize;1;2.57906;2.57906;2.57906
87;async;100;0.0139574;0.00980321;0.0189742
87;inner;100;0.278139;0.273625;0.283254
87;wait;100;4.13668e-05;1.7819e-05;0.000347462
87;boundary;100;0.0283957;0.0275795;0.0307844
87;calc iter;100;0.320535;0.317238;0.325402
87;calc total;1;32.0663;32.0663;32.0663
87;total;1;37.6594;37.6594;37.6594
41;initialize;1;2.58036;2.58036;2.58036
41;async;100;0.0095659;0.00750473;0.0127484
41;inner;100;0.280117;0.275123;0.285308
41;wait;100;5.62426e-05;2.1265e-05;0.00048426
41;boundary;100;0.030783;0.0276509;0.0363646
41;calc iter;100;0.320524;0.318232;0.323532
41;calc total;1;32.0663;32.0663;32.0663
41;total;1;37.6608;37.6608;37.6608
64;initialize;1;2.58016;2.58016;2.58016
64;async;100;0.0113563;0.00762807;0.0173039
64;inner;100;0.281014;0.27503;0.287552
64;wait;100;3.71323e-05;1.8843e-05;0.00034149
64;boundary;100;0.0280905;0.027709;0.0289368
64;calc iter;100;0.3205;0.317183;0.324805
64;calc total;1;32.0663;32.0663;32.0663
64;total;1;37.6608;37.6608;37.6608
88;initialize;1;2.57906;2.57906;2.57906
88;async;100;0.0141981;0.0080198;0.0215261
88;inner;100;0.278208;0.273777;0.284601
88;wait;100;3.20686e-05;1.7218e-05;0.000279815
88;boundary;100;0.0280944;0.0273108;0.0310806
88;calc iter;100;0.320533;0.315585;0.327524
88;calc total;1;32.0663;32.0663;32.0663
88;total;1;37.6594;37.6594;37.6594
42;initialize;1;2.58042;2.58042;2.58042
42;async;100;0.00877337;0.00633058;0.0125152
42;inner;100;0.282704;0.278595;0.287869
42;wait;100;4.4461e-05;1.9459e-05;0.000328047
42;boundary;100;0.0290243;0.0274296;0.0325538
42;calc iter;100;0.320548;0.317684;0.324282
42;calc total;1;32.0663;32.0663;32.0663
42;total;1;37.6608;37.6608;37.6608
65;initialize;1;2.58015;2.58015;2.58015
65;async;100;0.0118619;0.00670929;0.0177648
65;inner;100;0.280392;0.275918;0.287303
65;wait;100;3.70507e-05;1.8665e-05;0.000386208
65;boundary;100;0.0282343;0.0271729;0.0339647
65;calc iter;100;0.320527;0.316694;0.324222
65;calc total;1;32.0663;32.0663;32.0663
65;total;1;37.6608;37.6608;37.6608
89;initialize;1;2.57912;2.57912;2.57912
89;async;100;0.0140944;0.00834753;0.0215483
89;inner;100;0.277359;0.272211;0.283524
89;wait;100;5.46703e-05;2.4498e-05;0.000566104
89;boundary;100;0.0290087;0.0273583;0.0315574
89;calc iter;100;0.320518;0.315719;0.327095
89;calc total;1;32.0663;32.0663;32.0663
89;total;1;37.6594;37.6594;37.6594
43;initialize;1;2.58039;2.58039;2.58039
43;async;100;0.0100719;0.00710424;0.0148037
43;inner;100;0.281904;0.278686;0.286517
43;wait;100;4.38167e-05;2.2071e-05;0.00039241
43;boundary;100;0.0285358;0.0275983;0.0321045
43;calc iter;100;0.320556;0.317817;0.323346
43;calc total;1;32.0663;32.0663;32.0663
43;total;1;37.6608;37.6608;37.6608
66;initialize;1;2.57606;2.57606;2.57606
66;async;100;0.0140161;0.00745713;0.0205493
66;inner;100;0.278467;0.271651;0.287753
66;wait;100;2.91455e-05;1.6899e-05;0.000341081
66;boundary;100;0.0280184;0.0271348;0.0318302
66;calc iter;100;0.320532;0.316859;0.325371
66;calc total;1;32.0663;32.0663;32.0663
66;total;1;37.6567;37.6567;37.6567
90;initialize;1;2.57904;2.57904;2.57904
90;async;100;0.0140284;0.00881218;0.0231072
90;inner;100;0.278723;0.274392;0.284388
90;wait;100;3.49679e-05;1.6935e-05;0.000272782
90;boundary;100;0.0277579;0.0271057;0.0303677
90;calc iter;100;0.320545;0.316158;0.325447
90;calc total;1;32.0663;32.0663;32.0663
90;total;1;37.6594;37.6594;37.6594
44;initialize;1;2.58039;2.58039;2.58039
44;async;100;0.0108827;0.00633055;0.0164279
44;inner;100;0.281484;0.275656;0.287778
44;wait;100;3.38841e-05;1.7271e-05;0.000284122
44;boundary;100;0.0282032;0.0273905;0.029877
44;calc iter;100;0.320605;0.31881;0.325118
44;calc total;1;32.0663;32.0663;32.0663
44;total;1;37.6608;37.6608;37.6608
67;initialize;1;2.57809;2.57809;2.57809
67;async;100;0.0149802;0.00742875;0.0217074
67;inner;100;0.277079;0.270299;0.287358
67;wait;100;2.67365e-05;1.6403e-05;0.000390534
67;boundary;100;0.0284524;0.0272258;0.0305374
67;calc iter;100;0.32054;0.315524;0.32564
67;calc total;1;32.0663;32.0663;32.0663
67;total;1;37.6588;37.6588;37.6588
91;initialize;1;2.57904;2.57904;2.57904
91;async;100;0.0161534;0.00866524;0.0209778
91;inner;100;0.276584;0.272485;0.281724
91;wait;100;3.27062e-05;1.73e-05;0.000552853
91;boundary;100;0.0277675;0.027288;0.0289756
91;calc iter;100;0.320539;0.316376;0.324171
91;calc total;1;32.0663;32.0663;32.0663
91;total;1;37.6594;37.6594;37.6594
45;initialize;1;2.57767;2.57767;2.57767
45;async;100;0.00886285;0.00641166;0.0132428
45;inner;100;0.283215;0.279493;0.287624
45;wait;100;3.91791e-05;1.7638e-05;0.000353746
45;boundary;100;0.0284398;0.027617;0.0311812
45;calc iter;100;0.320558;0.317895;0.324293
45;calc total;1;32.0663;32.0663;32.0663
45;total;1;37.6581;37.6581;37.6581
68;initialize;1;2.58016;2.58016;2.58016
68;async;100;0.0098553;0.0066294;0.0148792
68;inner;100;0.278543;0.271084;0.286359
68;wait;100;4.76174e-05;1.8656e-05;0.000382561
68;boundary;100;0.0319981;0.0279333;0.0376544
68;calc iter;100;0.320445;0.31586;0.327228
68;calc total;1;32.0663;32.0663;32.0663
68;total;1;37.6608;37.6608;37.6608
92;initialize;1;2.57905;2.57905;2.57905
92;async;100;0.0137146;0.00873776;0.0197451
92;inner;100;0.278503;0.273957;0.284384
92;wait;100;3.57348e-05;1.7949e-05;0.000299341
92;boundary;100;0.0282831;0.027405;0.0315767
92;calc iter;100;0.320537;0.317715;0.323987
92;calc total;1;32.0663;32.0663;32.0663
92;total;1;37.6594;37.6594;37.6594
46;initialize;1;2.5804;2.5804;2.5804
46;async;100;0.010054;0.00640455;0.0145336
46;inner;100;0.282134;0.27801;0.287063
46;wait;100;3.87088e-05;1.8702e-05;0.000388375
46;boundary;100;0.0283339;0.0279056;0.0307475
46;calc iter;100;0.320563;0.318609;0.324005
46;calc total;1;32.0663;32.0663;32.0663
46;total;1;37.6608;37.6608;37.6608
69;initialize;1;2.57559;2.57559;2.57559
69;async;100;0.00980924;0.00707204;0.0144463
69;inner;100;0.277487;0.271882;0.286155
69;wait;100;6.09981e-05;2.6896e-05;0.000466804
69;boundary;100;0.0330789;0.0281884;0.0369503
69;calc iter;100;0.320438;0.315994;0.326429
69;calc total;1;32.0663;32.0663;32.0663
69;total;1;37.6562;37.6562;37.6562
93;initialize;1;2.57908;2.57908;2.57908
93;async;100;0.0147447;0.00855028;0.0223932
93;inner;100;0.276787;0.273082;0.282126
93;wait;100;4.44091e-05;1.9915e-05;0.000406313
93;boundary;100;0.0289462;0.0277199;0.0346574
93;calc iter;100;0.320524;0.317167;0.323618
93;calc total;1;32.0663;32.0663;32.0663
93;total;1;37.6594;37.6594;37.6594
47;initialize;1;2.58039;2.58039;2.58039
47;async;100;0.0108579;0.00633107;0.0157745
47;inner;100;0.281501;0.276496;0.286819
47;wait;100;3.17587e-05;1.7061e-05;0.000363425
47;boundary;100;0.0281971;0.0274744;0.0304545
47;calc iter;100;0.32059;0.318304;0.324161
47;calc total;1;32.0663;32.0663;32.0663
47;total;1;37.6608;37.6608;37.6608
70;initialize;1;2.57819;2.57819;2.57819
70;async;100;0.00897158;0.00647004;0.0155357
70;inner;100;0.280589;0.275591;0.288444
70;wait;100;4.81822e-05;2.0722e-05;0.000328909
70;boundary;100;0.030855;0.0279131;0.0342812
70;calc iter;100;0.320465;0.317116;0.329228
70;calc total;1;32.0663;32.0663;32.0663
70;total;1;37.6589;37.6589;37.6589
94;initialize;1;2.57901;2.57901;2.57901
94;async;100;0.0147356;0.00951177;0.0235481
94;inner;100;0.277679;0.270799;0.28406
94;wait;100;3.02911e-05;1.7622e-05;0.000426324
94;boundary;100;0.028105;0.0273123;0.0313783
94;calc iter;100;0.320552;0.31765;0.323338
94;calc total;1;32.0663;32.0663;32.0663
94;total;1;37.6594;37.6594;37.6594
71;initialize;1;2.57978;2.57978;2.57978
71;async;100;0.00974594;0.00658188;0.0152145
71;inner;100;0.281062;0.276844;0.287877
71;wait;100;4.55212e-05;2.0751e-05;0.000335447
71;boundary;100;0.0296195;0.0279222;0.0330839
71;calc iter;100;0.320474;0.317022;0.328036
71;calc total;1;32.0663;32.0663;32.0663
71;total;1;37.6605;37.6605;37.6605
1;initialize;1;2.58318;2.58318;2.58318
1;async;100;0.0102443;0.00695447;0.0155527
1;inner;100;0.282189;0.276469;0.289172
1;wait;100;2.92954e-05;1.7401e-05;0.00027232
1;boundary;100;0.0281684;0.0276219;0.0289754
1;calc iter;100;0.320633;0.317932;0.326509
1;calc total;1;32.0663;32.0663;32.0663
1;total;1;37.6636;37.6636;37.6636
2;initialize;1;2.58241;2.58241;2.58241
2;async;100;0.0125904;0.00753194;0.0181691
2;inner;100;0.279809;0.272802;0.287715
2;wait;100;2.85358e-05;1.5936e-05;0.00031423
2;boundary;100;0.0282182;0.0276087;0.0289509
2;calc iter;100;0.320648;0.317756;0.325943
2;calc total;1;32.0663;32.0663;32.0663
2;total;1;37.6629;37.6629;37.6629
3;initialize;1;2.58791;2.58791;2.58791
3;async;100;0.0112517;0.00647163;0.0148041
3;inner;100;0.28069;0.27362;0.289431
3;wait;100;2.56519e-05;1.7695e-05;0.000290857
3;boundary;100;0.0286929;0.0276525;0.0306381
3;calc iter;100;0.320662;0.317827;0.327908
3;calc total;1;32.0663;32.0663;32.0663
3;total;1;37.6683;37.6683;37.6683
4;initialize;1;2.58858;2.58858;2.58858
4;async;100;0.0101909;0.00703358;0.0158274
4;inner;100;0.279102;0.272951;0.286161
4;wait;100;4.93344e-05;1.8679e-05;0.000421563
4;boundary;100;0.0312456;0.0276863;0.0359408
4;calc iter;100;0.320589;0.316734;0.325204
4;calc total;1;32.0663;32.0663;32.0663
4;total;1;37.669;37.669;37.669
5;initialize;1;2.58859;2.58859;2.58859
5;async;100;0.00905553;0.00711847;0.013014
5;inner;100;0.279059;0.275255;0.287625
5;wait;100;5.25014e-05;2.4262e-05;0.00029434
5;boundary;100;0.0324164;0.0276821;0.0362045
5;calc iter;100;0.320585;0.31744;0.325451
5;calc total;1;32.0663;32.0663;32.0663
5;total;1;37.669;37.669;37.669
6;initialize;1;2.58444;2.58444;2.58444
6;async;100;0.0103243;0.00724156;0.0166574
6;inner;100;0.278394;0.274757;0.284781
6;wait;100;5.65663e-05;2.4901e-05;0.000549883
6;boundary;100;0.0318175;0.028222;0.0371005
6;calc iter;100;0.320593;0.31797;0.325753
6;calc total;1;32.0663;32.0663;32.0663
6;total;1;37.6649;37.6649;37.6649
7;initialize;1;2.58858;2.58858;2.58858
7;async;100;0.0104734;0.00645454;0.0155482
7;inner;100;0.281238;0.27674;0.287329
7;wait;100;4.11498e-05;2.1987e-05;0.000333476
7;boundary;100;0.0288581;0.0277119;0.0320621
7;calc iter;100;0.320612;0.318482;0.324844
7;calc total;1;32.0663;32.0663;32.0663
7;total;1;37.669;37.669;37.669
8;initialize;1;2.58725;2.58725;2.58725
8;async;100;0.0100934;0.0064083;0.0150899
8;inner;100;0.28152;0.275327;0.287876
8;wait;100;3.50181e-05;1.6279e-05;0.000291821
8;boundary;100;0.0289692;0.0277999;0.0341666
8;calc iter;100;0.320619;0.31712;0.326033
8;calc total;1;32.0663;32.0663;32.0663
8;total;1;37.6677;37.6677;37.6677
9;initialize;1;2.58024;2.58024;2.58024
9;async;100;0.00903519;0.00648334;0.0143727
9;inner;100;0.281459;0.277246;0.28756
9;wait;100;4.91606e-05;2.5023e-05;0.000395267
9;boundary;100;0.030062;0.0278177;0.0329529
9;calc iter;100;0.320607;0.316856;0.324877
9;calc total;1;32.0663;32.0663;32.0663
9;total;1;37.6607;37.6607;37.6607
10;initialize;1;2.58859;2.58859;2.58859
10;async;100;0.0103146;0.00638175;0.0198795
10;inner;100;0.281407;0.277378;0.287424
10;wait;100;3.8712e-05;1.8779e-05;0.000303237
10;boundary;100;0.0288501;0.0279058;0.0320531
10;calc iter;100;0.320612;0.3177;0.325822
10;calc total;1;32.0663;32.0663;32.0663
10;total;1;37.669;37.669;37.669
11;initialize;1;2.58697;2.58697;2.58697
11;async;100;0.0124979;0.00805297;0.0198151
11;inner;100;0.279869;0.275664;0.286812
11;wait;100;3.13082e-05;1.7922e-05;0.000340836
11;boundary;100;0.0282282;0.0277589;0.0290615
11;calc iter;100;0.320628;0.317731;0.324998
11;calc total;1;32.0663;32.0663;32.0663
11;total;1;37.6674;37.6674;37.6674
12;initialize;1;2.58857;2.58857;2.58857
12;async;100;0.0107364;0.00720854;0.0169018
12;inner;100;0.281613;0.274929;0.289188
12;wait;100;3.49818e-05;1.8073e-05;0.000315395
12;boundary;100;0.0282127;0.0276105;0.0289997
12;calc iter;100;0.320598;0.317815;0.32658
12;calc total;1;32.0663;32.0663;32.0663
12;total;1;37.669;37.669;37.669
13;initialize;1;2.58856;2.58856;2.58856
13;async;100;0.0127258;0.00859544;0.0210208
13;inner;100;0.279583;0.272134;0.287307
13;wait;100;3.24252e-05;1.6761e-05;0.000360841
13;boundary;100;0.028246;0.0278523;0.029091
13;calc iter;100;0.320588;0.317983;0.324407
13;calc total;1;32.0663;32.0663;32.0663
13;total;1;37.669;37.669;37.669
14;initialize;1;2.58072;2.58072;2.58072
14;async;100;0.0133415;0.00825314;0.0204803
14;inner;100;0.279055;0.271138;0.288128
14;wait;100;2.62193e-05;1.5956e-05;0.000306179
14;boundary;100;0.0281837;0.0275966;0.0286128
14;calc iter;100;0.320608;0.318024;0.326161
14;calc total;1;32.0663;32.0663;32.0663
14;total;1;37.6612;37.6612;37.6612
15;initialize;1;2.58479;2.58479;2.58479
15;async;100;0.0137188;0.00860503;0.021742
15;inner;100;0.278442;0.269362;0.289245
15;wait;100;2.52641e-05;1.5859e-05;0.000290073
15;boundary;100;0.028448;0.0274942;0.0298502
15;calc iter;100;0.320635;0.31731;0.326353
15;calc total;1;32.0663;32.0663;32.0663
15;total;1;37.6652;37.6652;37.6652
16;initialize;1;2.58859;2.58859;2.58859
16;async;100;0.0119315;0.00690464;0.0176311
16;inner;100;0.280169;0.274382;0.287705
16;wait;100;3.61522e-05;1.6438e-05;0.00038216
16;boundary;100;0.0284745;0.0273786;0.0321044
16;calc iter;100;0.320612;0.31773;0.325236
16;calc total;1;32.0663;32.0663;32.0663
16;total;1;37.669;37.669;37.669
17;initialize;1;2.58454;2.58454;2.58454
17;async;100;0.0107577;0.0077573;0.0161553
17;inner;100;0.278133;0.272976;0.287193
17;wait;100;5.49421e-05;2.6741e-05;0.000381208
17;boundary;100;0.0316002;0.0278504;0.0356435
17;calc iter;100;0.320547;0.31853;0.324054
17;calc total;1;32.0663;32.0663;32.0663
17;total;1;37.665;37.665;37.665
18;initialize;1;2.58855;2.58855;2.58855
18;async;100;0.0114166;0.00680535;0.0166089
18;inner;100;0.278932;0.273244;0.287377
18;wait;100;4.88955e-05;1.6798e-05;0.000395181
18;boundary;100;0.0301637;0.0277732;0.0336299
18;calc iter;100;0.320562;0.318532;0.324328
18;calc total;1;32.0663;32.0663;32.0663
18;total;1;37.669;37.669;37.669
19;initialize;1;2.58144;2.58144;2.58144
19;async;100;0.0121485;0.00778181;0.018509
19;inner;100;0.279501;0.273308;0.286834
19;wait;100;4.51518e-05;1.8685e-05;0.000523556
19;boundary;100;0.0288893;0.0277806;0.0315801
19;calc iter;100;0.320586;0.318028;0.324025
19;calc total;1;32.0663;32.0663;32.0663
19;total;1;37.6619;37.6619;37.6619
20;initialize;1;2.58856;2.58856;2.58856
20;async;100;0.0109511;0.00645229;0.0163317
20;inner;100;0.280702;0.272811;0.288498
20;wait;100;3.39824e-05;1.6345e-05;0.000328572
20;boundary;100;0.0289078;0.0276894;0.0343944
20;calc iter;100;0.320597;0.317615;0.32544
20;calc total;1;32.0663;32.0663;32.0663
20;total;1;37.669;37.669;37.669
21;initialize;1;2.58856;2.58856;2.58856
21;async;100;0.00963423;0.00611049;0.0146634
21;inner;100;0.278558;0.2677;0.288781
21;wait;100;5.24556e-05;2.1187e-05;0.000318204
21;boundary;100;0.0322998;0.0277858;0.0402488
21;calc iter;100;0.320546;0.317025;0.325637
21;calc total;1;32.0663;32.0663;32.0663
21;total;1;37.669;37.669;37.669
22;initialize;1;2.58586;2.58586;2.58586
22;async;100;0.0101925;0.00677052;0.0139695
22;inner;100;0.278451;0.268521;0.287615
22;wait;100;4.98509e-05;2.1221e-05;0.000361544
22;boundary;100;0.0318528;0.0279641;0.0391791
22;calc iter;100;0.320548;0.317127;0.324633
22;calc total;1;32.0663;32.0663;32.0663
22;total;1;37.6663;37.6663;37.6663
23;initialize;1;2.58228;2.58228;2.58228
23;async;100;0.0107226;0.00679248;0.0156968
23;inner;100;0.279768;0.270714;0.288245
23;wait;100;4.02724e-05;1.691e-05;0.000443278
23;boundary;100;0.0300423;0.0279348;0.0361619
23;calc iter;100;0.320574;0.317929;0.325398
23;calc total;1;32.0663;32.0663;32.0663
23;total;1;37.6627;37.6627;37.6627
95;initialize;1;2.57903;2.57903;2.57903
95;async;100;0.0162296;0.00926008;0.0223449
95;inner;100;0.276139;0.270269;0.284694
95;wait;100;2.67656e-05;1.5879e-05;0.000285666
95;boundary;100;0.0281765;0.0272086;0.0284341
95;calc iter;100;0.320574;0.317536;0.324084
95;calc total;1;32.0663;32.0663;32.0663
95;total;1;37.6594;37.6594;37.6594
