# Supplementary material for: A Halo abstraction for distributed n-dimensional structured grids within the C++ PGAS library DASH
Source: PeerJ Comput Sci. 2023 Feb 3;9:e1203. doi: 10.7717/peerj-cs.1203 (PMC10280232; doi:10.7717/peerj-cs.1203)
Supplement: Supplemental Information 2 [file peerj-cs-09-1203-s002.gz › raw_haswell/res_3d/strong/mpi_heat3d_n16_c24_1500_21918154.out]

MPI
Running Jacobi on 384 processors with (8, 8 6) elements.
Array Dimensions: 1496 1496 1500
Block Dimensions: 187 187 250
== Energy Conservation Check ==
initial Energy:              125.000
  final Energy:              125.000
    Difference:               -0.000
== Time Statistics ==
Completed 100 iterations.
# unit_id;function_name;num_calls;avg_runtime;min_runtime;max_runtime
0;calc total;1;7.00603;7.00603;7.00603
0;calc update async;100;7.63761e-05;9.844e-06;0.00617392
0;calc inner;100;0.0452569;0.0433456;0.0476546
0;calc wait;100;0.0195509;0.00820699;0.049147
0;calc bound;100;0.00480896;0.00390266;0.00609523
0;calc iter;100;0.0698723;0.0587038;0.0981424
0;total;1;9.72657;9.72657;9.72657
24;calc total;1;6.98937;6.98937;6.98937
24;calc update async;100;3.91519e-05;1.1186e-05;0.00232289
24;calc inner;100;0.0456253;0.0437917;0.0489025
24;calc wait;100;0.0187896;0.00738447;0.0423754
24;calc bound;100;0.0050043;0.00375189;0.00906247
24;calc iter;100;0.0694911;0.0591052;0.0946747
24;total;1;9.71955;9.71955;9.71955
48;calc total;1;7.00543;7.00543;7.00543
48;calc update async;100;5.98817e-05;1.0888e-05;0.00445176
48;calc inner;100;0.0453091;0.0437664;0.0480168
48;calc wait;100;0.0195384;0.00908366;0.0463945
48;calc bound;100;0.00483678;0.00324935;0.00598725
48;calc iter;100;0.0699614;0.0595967;0.0962888
48;total;1;9.69825;9.69825;9.69825
1;calc total;1;7.00428;7.00428;7.00428
1;calc update async;100;6.67191e-05;1.1157e-05;0.00503545
1;calc inner;100;0.0452718;0.0435436;0.0476418
1;calc wait;100;0.0196074;0.00847167;0.0404773
1;calc bound;100;0.00479294;0.00397567;0.00639874
1;calc iter;100;0.0698189;0.0592798;0.0903247
1;total;1;9.71847;9.71847;9.71847
25;calc total;1;6.99538;6.99538;6.99538
25;calc update async;100;8.52125e-05;1.0122e-05;0.00684798
25;calc inner;100;0.0455943;0.0440656;0.0486531
25;calc wait;100;0.0185648;0.00853167;0.0422498
25;calc bound;100;0.00515055;0.00387199;0.00882913
25;calc iter;100;0.0696573;0.058312;0.0925218
25;total;1;9.71955;9.71955;9.71955
49;calc total;1;6.99685;6.99685;6.99685
49;calc update async;100;4.51372e-05;1.0353e-05;0.00299458
49;calc inner;100;0.0453995;0.0437263;0.0480986
49;calc wait;100;0.0193547;0.00911684;0.0409161
49;calc bound;100;0.00479256;0.00395172;0.00629102
49;calc iter;100;0.0697009;0.059303;0.0904461
49;total;1;9.69774;9.69774;9.69774
2;calc total;1;7.00522;7.00522;7.00522
2;calc update async;100;6.92867e-05;9.969e-06;0.00538948
2;calc inner;100;0.0453043;0.0437283;0.0477481
2;calc wait;100;0.0192561;0.0084526;0.0446009
2;calc bound;100;0.00481595;0.00367003;0.00609779
2;calc iter;100;0.0697517;0.0576199;0.0942065
2;total;1;9.72567;9.72567;9.72567
26;calc total;1;6.99397;6.99397;6.99397
26;calc update async;100;6.01821e-05;1.0989e-05;0.00429378
26;calc inner;100;0.0455711;0.0436518;0.0486886
26;calc wait;100;0.018852;0.00441109;0.0457508
26;calc bound;100;0.00512202;0.00335721;0.0087451
26;calc iter;100;0.0697542;0.0551969;0.0955026
26;total;1;9.71657;9.71657;9.71657
50;calc total;1;6.99257;6.99257;6.99257
50;calc update async;100;4.32521e-05;1.1018e-05;0.00270116
50;calc inner;100;0.0453955;0.043743;0.0485746
50;calc wait;100;0.0192169;0.00830073;0.0429105
50;calc bound;100;0.00484893;0.00427893;0.0061792
50;calc iter;100;0.0696393;0.0600046;0.0916987
50;total;1;9.69798;9.69798;9.69798
3;calc total;1;7.00319;7.00319;7.00319
3;calc update async;100;7.01965e-05;1.05e-05;0.00556939
3;calc inner;100;0.0452318;0.0433157;0.0477227
3;calc wait;100;0.0196988;0.00756663;0.0428872
3;calc bound;100;0.00475281;0.00394477;0.00586981
3;calc iter;100;0.0697954;0.0586634;0.0917669
3;total;1;9.72655;9.72655;9.72655
27;calc total;1;6.99508;6.99508;6.99508
27;calc update async;100;8.04991e-05;1.0694e-05;0.0063855
27;calc inner;100;0.0457169;0.0440209;0.0489558
27;calc wait;100;0.0187192;0.00666267;0.0426223
27;calc bound;100;0.00512573;0.00348747;0.00869641
27;calc iter;100;0.0696871;0.061068;0.0921782
27;total;1;9.71962;9.71962;9.71962
51;calc total;1;6.99568;6.99568;6.99568
51;calc update async;100;3.57452e-05;1.0381e-05;0.00207169
51;calc inner;100;0.0452346;0.0435662;0.0479653
51;calc wait;100;0.0196281;0.00881869;0.0409989
51;calc bound;100;0.00476502;0.0040979;0.00685573
51;calc iter;100;0.069698;0.059;0.0898681
51;total;1;9.69782;9.69782;9.69782
4;calc total;1;7.00448;7.00448;7.00448
4;calc update async;100;6.86944e-05;1.0006e-05;0.0053916
4;calc inner;100;0.0451792;0.0432691;0.0475451
4;calc wait;100;0.0195895;0.00921099;0.0403184
4;calc bound;100;0.00477813;0.00388456;0.00594329
4;calc iter;100;0.0697637;0.0589533;0.0916987
4;total;1;9.72192;9.72192;9.72192
28;calc total;1;6.99379;6.99379;6.99379
28;calc update async;100;4.27002e-05;9.52e-06;0.00257828
28;calc inner;100;0.0455051;0.0434824;0.048675
28;calc wait;100;0.018969;0.00376887;0.0369573
28;calc bound;100;0.00503619;0.00378707;0.00908012
28;calc iter;100;0.0696539;0.0546118;0.0937066
28;total;1;9.71946;9.71946;9.71946
52;calc total;1;7.00071;7.00071;7.00071
52;calc update async;100;8.03338e-05;1.0758e-05;0.00647586
52;calc inner;100;0.0452515;0.0435517;0.0479555
52;calc wait;100;0.0195744;0.00929193;0.037851
52;calc bound;100;0.00483175;0.0037136;0.00744816
52;calc iter;100;0.0697588;0.0600818;0.0880734
52;total;1;9.69744;9.69744;9.69744
5;calc total;1;7.00233;7.00233;7.00233
5;calc update async;100;8.48947e-05;1.1297e-05;0.00688481
5;calc inner;100;0.0453421;0.0434303;0.0479471
5;calc wait;100;0.019519;0.00738336;0.0473055
5;calc bound;100;0.00482545;0.00362315;0.00628237
5;calc iter;100;0.069822;0.0573028;0.0963181
5;total;1;9.71613;9.71613;9.71613
29;calc total;1;6.99521;6.99521;6.99521
29;calc update async;100;8.38626e-05;1.1441e-05;0.00674286
29;calc inner;100;0.0456718;0.0433826;0.0488138
29;calc wait;100;0.018742;0.00842823;0.0462951
29;calc bound;100;0.00502134;0.00417829;0.00862265
29;calc iter;100;0.0695241;0.0584825;0.100192
29;total;1;9.71338;9.71338;9.71338
6;calc total;1;7.00355;7.00355;7.00355
6;calc update async;100;6.93622e-05;1.1777e-05;0.00470227
6;calc inner;100;0.0449906;0.0429025;0.047741
6;calc wait;100;0.0182114;0.00756408;0.0497791
6;calc bound;100;0.00667208;0.0031403;0.00920903
6;calc iter;100;0.0699689;0.0588192;0.101932
6;total;1;9.72622;9.72622;9.72622
30;calc total;1;6.99582;6.99582;6.99582
30;calc update async;100;7.23917e-05;1.0297e-05;0.0052063
30;calc inner;100;0.0454595;0.0436497;0.0486018
30;calc wait;100;0.0180817;0.00506342;0.0383732
30;calc bound;100;0.00601515;0.00414154;0.00922463
30;calc iter;100;0.0696526;0.0585624;0.0928496
30;total;1;9.71777;9.71777;9.71777
53;calc total;1;6.99815;6.99815;6.99815
53;calc update async;100;6.84391e-05;1.0419e-05;0.00524244
53;calc inner;100;0.0451903;0.0434947;0.0479521
53;calc wait;100;0.0194176;0.00971595;0.0458412
53;calc bound;100;0.00493787;0.00320025;0.00650597
53;calc iter;100;0.0698224;0.0597216;0.0950663
53;total;1;9.69773;9.69773;9.69773
7;calc total;1;6.9994;6.9994;6.9994
7;calc update async;100;7.38313e-05;1.3256e-05;0.00494245
7;calc inner;100;0.0450223;0.043211;0.0476999
7;calc wait;100;0.0176932;0.00666948;0.0426944
7;calc bound;100;0.00693576;0.00370837;0.00916462
7;calc iter;100;0.0698303;0.0549314;0.0942654
7;total;1;9.72657;9.72657;9.72657
31;calc total;1;6.99669;6.99669;6.99669
31;calc update async;100;4.1248e-05;1.1891e-05;0.00184066
31;calc inner;100;0.0454555;0.0432941;0.0487539
31;calc wait;100;0.0176898;0.00792639;0.0420936
31;calc bound;100;0.00651244;0.00303982;0.00910743
31;calc iter;100;0.0698068;0.0584116;0.0962074
31;total;1;9.71853;9.71853;9.71853
54;calc total;1;6.99974;6.99974;6.99974
54;calc update async;100;7.72201e-05;1.2055e-05;0.00539189
54;calc inner;100;0.0449652;0.043077;0.0481559
54;calc wait;100;0.0181308;0.00349109;0.0456719
54;calc bound;100;0.00674461;0.00286567;0.00911727
54;calc iter;100;0.069933;0.0503865;0.0985259
54;total;1;9.69789;9.69789;9.69789
8;calc total;1;6.99142;6.99142;6.99142
8;calc update async;100;0.000105748;1.1901e-05;0.00831617
8;calc inner;100;0.0449559;0.0429406;0.0471463
8;calc wait;100;0.0179481;0.00508147;0.043086
8;calc bound;100;0.00672827;0.0033679;0.00916052
8;calc iter;100;0.0697624;0.0551366;0.0965342
8;total;1;9.72658;9.72658;9.72658
32;calc total;1;6.99823;6.99823;6.99823
32;calc update async;100;3.61236e-05;1.0277e-05;0.00122997
32;calc inner;100;0.0452919;0.0430432;0.0488246
32;calc wait;100;0.0177485;0.00367263;0.0521412
32;calc bound;100;0.00664355;0.00305564;0.00917646
32;calc iter;100;0.0698283;0.0498859;0.105651
32;total;1;9.71949;9.71949;9.71949
55;calc total;1;6.99661;6.99661;6.99661
55;calc update async;100;8.88574e-05;1.1833e-05;0.00643645
55;calc inner;100;0.0450095;0.0430614;0.0479711
55;calc wait;100;0.0179993;0.00689857;0.044579
55;calc bound;100;0.00676532;0.00310366;0.00916144
55;calc iter;100;0.0699394;0.0575842;0.0974195
55;total;1;9.69767;9.69767;9.69767
9;calc total;1;6.99872;6.99872;6.99872
9;calc update async;100;7.80123e-05;1.0705e-05;0.0056973
9;calc inner;100;0.0450996;0.0430508;0.0476232
9;calc wait;100;0.0183185;0.00640184;0.0511055
9;calc bound;100;0.00624169;0.00377526;0.00916177
9;calc iter;100;0.0698215;0.0577302;0.103918
9;total;1;9.71704;9.71704;9.71704
33;calc total;1;6.99827;6.99827;6.99827
33;calc update async;100;7.72203e-05;9.961e-06;0.0054633
33;calc inner;100;0.0453118;0.0432496;0.0485927
33;calc wait;100;0.0179057;0.00679929;0.0481216
33;calc bound;100;0.00653313;0.00314953;0.00918295
33;calc iter;100;0.0698491;0.058044;0.0999002
33;total;1;9.7196;9.7196;9.7196
10;calc total;1;7.00213;7.00213;7.00213
10;calc update async;100;9.38934e-05;1.1276e-05;0.0072157
10;calc inner;100;0.0451093;0.0433257;0.0477112
10;calc wait;100;0.0183142;0.00729829;0.0393876
10;calc bound;100;0.00631703;0.00315915;0.00913472
10;calc iter;100;0.0698945;0.057398;0.0923934
10;total;1;9.71226;9.71226;9.71226
34;calc total;1;6.99936;6.99936;6.99936
34;calc update async;100;7.50122e-05;1.0687e-05;0.00536842
34;calc inner;100;0.045352;0.04298;0.0487073
34;calc wait;100;0.0178046;0.00698726;0.0413514
34;calc bound;100;0.00641871;0.0033293;0.0090083
34;calc iter;100;0.0697995;0.0576583;0.0916094
34;total;1;9.71962;9.71962;9.71962
11;calc total;1;6.99665;6.99665;6.99665
11;calc update async;100;8.48484e-05;1.2408e-05;0.00625367
11;calc inner;100;0.0450333;0.042977;0.0476121
11;calc wait;100;0.0181049;0.00641799;0.0479109
11;calc bound;100;0.00656252;0.00335214;0.0091644
11;calc iter;100;0.0698163;0.0542431;0.101396
11;total;1;9.72488;9.72488;9.72488
35;calc total;1;6.99645;6.99645;6.99645
35;calc update async;100;7.11006e-05;1.1211e-05;0.0051936
35;calc inner;100;0.0455125;0.0435532;0.0486962
35;calc wait;100;0.018128;0.00812821;0.0383563
35;calc bound;100;0.00600402;0.00302796;0.00910619
35;calc iter;100;0.0697373;0.0594574;0.0906909
35;total;1;9.71943;9.71943;9.71943
12;calc total;1;7.00211;7.00211;7.00211
12;calc update async;100;9.75299e-05;1.1523e-05;0.00761523
12;calc inner;100;0.045321;0.0430153;0.048968
12;calc wait;100;0.0180125;0.00841492;0.042511
12;calc bound;100;0.00629822;0.00348762;0.00917527
12;calc iter;100;0.0698347;0.0587387;0.0976271
12;total;1;9.72623;9.72623;9.72623
36;calc total;1;6.99515;6.99515;6.99515
36;calc update async;100;4.39819e-05;1.2103e-05;0.00208746
36;calc inner;100;0.0450398;0.0428242;0.048178
36;calc wait;100;0.0182003;0.00743931;0.04364
36;calc bound;100;0.00646048;0.0040958;0.00917571
36;calc iter;100;0.0697646;0.0569653;0.0944991
36;total;1;9.71284;9.71284;9.71284
13;calc total;1;6.99813;6.99813;6.99813
13;calc update async;100;7.39825e-05;9.489e-06;0.00505036
13;calc inner;100;0.0451635;0.0429503;0.0486169
13;calc wait;100;0.0176699;0.00756819;0.0487833
13;calc bound;100;0.00679196;0.0039468;0.00916935
13;calc iter;100;0.0697764;0.0586381;0.10221
13;total;1;9.71262;9.71262;9.71262
37;calc total;1;6.99297;6.99297;6.99297
37;calc update async;100;4.02964e-05;1.0617e-05;0.00178654
37;calc inner;100;0.0450019;0.0427923;0.0482106
37;calc wait;100;0.018403;0.00627496;0.043283
37;calc bound;100;0.00625103;0.00297306;0.00916516
37;calc iter;100;0.0697789;0.0573784;0.097633
37;total;1;9.71877;9.71877;9.71877
14;calc total;1;7.00132;7.00132;7.00132
14;calc update async;100;7.90018e-05;1.1669e-05;0.00552486
14;calc inner;100;0.0452509;0.0429841;0.0488419
14;calc wait;100;0.0176951;0.00825163;0.0518021
14;calc bound;100;0.00667135;0.00324758;0.00915435
14;calc iter;100;0.0698445;0.0563556;0.103375
14;total;1;9.72386;9.72386;9.72386
38;calc total;1;6.99288;6.99288;6.99288
38;calc update async;100;3.86099e-05;1.1229e-05;0.00176893
38;calc inner;100;0.0450311;0.0427782;0.0483028
38;calc wait;100;0.0182996;0.00661761;0.0471761
38;calc bound;100;0.00632427;0.00300193;0.00923254
38;calc iter;100;0.0698082;0.0548012;0.099188
38;total;1;9.71924;9.71924;9.71924
15;calc total;1;7.00379;7.00379;7.00379
15;calc update async;100;7.75044e-05;1.0455e-05;0.00549218
15;calc inner;100;0.0454754;0.0430941;0.0483365
15;calc wait;100;0.0179778;0.00727898;0.0406272
15;calc bound;100;0.00634638;0.00301176;0.00868332
15;calc iter;100;0.0699182;0.0544109;0.0926453
15;total;1;9.72709;9.72709;9.72709
39;calc total;1;6.99437;6.99437;6.99437
39;calc update async;100;9.43592e-05;1.3361e-05;0.0069051
39;calc inner;100;0.0449485;0.0428316;0.0481452
39;calc wait;100;0.0181373;0.00789119;0.0428249
39;calc bound;100;0.00662177;0.00306002;0.009062
39;calc iter;100;0.069838;0.0554512;0.0940787
39;total;1;9.71804;9.71804;9.71804
16;calc total;1;7.00072;7.00072;7.00072
16;calc update async;100;7.33505e-05;1.1121e-05;0.00514828
16;calc inner;100;0.0453388;0.0431628;0.0486725
16;calc wait;100;0.0182369;0.00582634;0.0418838
16;calc bound;100;0.00621649;0.00290836;0.00912586
16;calc iter;100;0.0698873;0.0525911;0.0954057
16;total;1;9.72179;9.72179;9.72179
40;calc total;1;6.99096;6.99096;6.99096
40;calc update async;100;0.000109071;1.1016e-05;0.00846788
40;calc inner;100;0.0448187;0.0428092;0.0475911
40;calc wait;100;0.0178976;0.00737084;0.0466876
40;calc bound;100;0.00704216;0.0031458;0.00922787
40;calc iter;100;0.0698771;0.0591488;0.0988991
40;total;1;9.71414;9.71414;9.71414
17;calc total;1;6.99538;6.99538;6.99538
17;calc update async;100;3.68529e-05;9.264e-06;0.00161929
17;calc inner;100;0.0454164;0.0434103;0.0487585
17;calc wait;100;0.0182105;0.00769118;0.0440178
17;calc bound;100;0.00617346;0.00299458;0.00914668
17;calc iter;100;0.0698525;0.0579335;0.0958964
17;total;1;9.72124;9.72124;9.72124
41;calc total;1;6.99614;6.99614;6.99614
41;calc update async;100;7.62134e-05;1.2363e-05;0.00523764
41;calc inner;100;0.044884;0.0431132;0.0481135
41;calc wait;100;0.0181334;0.00695331;0.0520462
41;calc bound;100;0.00662904;0.00399668;0.00912123
41;calc iter;100;0.0697563;0.0564116;0.103934
41;total;1;9.71924;9.71924;9.71924
18;calc total;1;6.99723;6.99723;6.99723
18;calc update async;100;3.54155e-05;1.011e-05;0.00195888
18;calc inner;100;0.0454772;0.0437638;0.0486597
18;calc wait;100;0.0191299;0.00676859;0.0446075
18;calc bound;100;0.00494341;0.00395186;0.00855292
18;calc iter;100;0.0696542;0.0580275;0.0947625
18;total;1;9.72707;9.72707;9.72707
42;calc total;1;6.99638;6.99638;6.99638
42;calc update async;100;5.88216e-05;9.892e-06;0.00432449
42;calc inner;100;0.0451914;0.0434929;0.0481723
42;calc wait;100;0.0195007;0.00715767;0.0397072
42;calc bound;100;0.00475024;0.00390322;0.00665104
42;calc iter;100;0.0696982;0.0584704;0.0900847
42;total;1;9.71913;9.71913;9.71913
19;calc total;1;6.99365;6.99365;6.99365
19;calc update async;100;3.62577e-05;9.747e-06;0.00184592
19;calc inner;100;0.0455466;0.0439673;0.0486657
19;calc wait;100;0.0186837;0.00722263;0.0449992
19;calc bound;100;0.00506055;0.00383051;0.00906958
19;calc iter;100;0.0695814;0.0576802;0.100639
19;total;1;9.71466;9.71466;9.71466
43;calc total;1;6.99545;6.99545;6.99545
43;calc update async;100;4.04295e-05;1.1231e-05;0.0025375
43;calc inner;100;0.045097;0.0434846;0.0481368
43;calc wait;100;0.0197059;0.00904407;0.0438705
43;calc bound;100;0.00471719;0.00397524;0.00583572
43;calc iter;100;0.0696817;0.0600751;0.0931921
43;total;1;9.71915;9.71915;9.71915
20;calc total;1;6.99578;6.99578;6.99578
20;calc update async;100;3.56939e-05;9.12e-06;0.00185564
20;calc inner;100;0.045552;0.0436095;0.0488552
20;calc wait;100;0.018826;0.00599547;0.0396601
20;calc bound;100;0.00503592;0.00354642;0.00890594
20;calc iter;100;0.0697096;0.0548366;0.0890717
20;total;1;9.72713;9.72713;9.72713
44;calc total;1;6.99635;6.99635;6.99635
44;calc update async;100;4.77629e-05;8.993e-06;0.00326717
44;calc inner;100;0.0452247;0.0432502;0.0483525
44;calc wait;100;0.0194752;0.00773419;0.044702
44;calc bound;100;0.00481248;0.00380328;0.00610274
44;calc iter;100;0.0697816;0.0586018;0.0928123
44;total;1;9.7161;9.7161;9.7161
21;calc total;1;6.99732;6.99732;6.99732
21;calc update async;100;7.52441e-05;1.0604e-05;0.00587142
21;calc inner;100;0.0456887;0.0437654;0.0487055
21;calc wait;100;0.0189146;0.0067749;0.0368206
21;calc bound;100;0.00497164;0.00408878;0.00878083
21;calc iter;100;0.069793;0.0563731;0.0878119
21;total;1;9.72503;9.72503;9.72503
45;calc total;1;6.9941;6.9941;6.9941
45;calc update async;100;4.99366e-05;1.0501e-05;0.00340792
45;calc inner;100;0.0453067;0.0432289;0.048258
45;calc wait;100;0.0194981;0.00850754;0.0443465
45;calc bound;100;0.00477675;0.00361799;0.00584859
45;calc iter;100;0.069772;0.0583941;0.0933254
45;total;1;9.71221;9.71221;9.71221
22;calc total;1;6.9984;6.9984;6.9984
22;calc update async;100;7.94406e-05;1.0293e-05;0.00639487
22;calc inner;100;0.0454572;0.0438031;0.0487106
22;calc wait;100;0.0192935;0.00495962;0.0391482
22;calc bound;100;0.00493722;0.003367;0.00911109
22;calc iter;100;0.0698165;0.0572796;0.0913526
22;total;1;9.72676;9.72676;9.72676
46;calc total;1;6.99555;6.99555;6.99555
46;calc update async;100;5.75246e-05;1.0076e-05;0.00404358
46;calc inner;100;0.0453513;0.0432184;0.0483707
46;calc wait;100;0.0189591;0.0102996;0.041998
46;calc bound;100;0.00499873;0.00388826;0.00720319
46;calc iter;100;0.0697179;0.0617566;0.0912837
46;total;1;9.71725;9.71725;9.71725
23;calc total;1;6.99619;6.99619;6.99619
23;calc update async;100;8.0347e-05;9.804e-06;0.00645656
23;calc inner;100;0.045493;0.0432385;0.0486592
23;calc wait;100;0.0189388;0.0060266;0.0445045
23;calc bound;100;0.00498737;0.00411123;0.00885069
23;calc iter;100;0.0696941;0.0583989;0.0980557
23;total;1;9.71764;9.71764;9.71764
47;calc total;1;7.00367;7.00367;7.00367
47;calc update async;100;6.50364e-05;1.0723e-05;0.0049993
47;calc inner;100;0.0452717;0.0431691;0.0480983
47;calc wait;100;0.0194329;0.0100036;0.0409631
47;calc bound;100;0.00484434;0.00417168;0.00588495
47;calc iter;100;0.069776;0.0587773;0.0888723
47;total;1;9.71181;9.71181;9.71181
56;calc total;1;6.99052;6.99052;6.99052
56;calc update async;100;9.74997e-05;1.1005e-05;0.0075224
56;calc inner;100;0.0451349;0.0430422;0.0475397
56;calc wait;100;0.0180022;0.00602995;0.0431984
56;calc bound;100;0.00644616;0.00366248;0.00906367
56;calc iter;100;0.069694;0.0562701;0.0961991
56;total;1;9.69321;9.69321;9.69321
57;calc total;1;6.99597;6.99597;6.99597
57;calc update async;100;7.80286e-05;1.2498e-05;0.00552942
57;calc inner;100;0.0451818;0.0433394;0.0479818
57;calc wait;100;0.0183036;0.00844646;0.0487661
57;calc bound;100;0.00617985;0.00337431;0.00909334
57;calc iter;100;0.0697609;0.0592383;0.0996752
57;total;1;9.69797;9.69797;9.69797
58;calc total;1;6.99691;6.99691;6.99691
58;calc update async;100;9.66987e-05;1.1193e-05;0.00719938
58;calc inner;100;0.0452237;0.0435741;0.0483008
58;calc wait;100;0.018029;0.00786105;0.0397911
58;calc bound;100;0.00645578;0.00296751;0.00915831
58;calc iter;100;0.0698323;0.0577628;0.0940848
58;total;1;9.69775;9.69775;9.69775
59;calc total;1;6.99542;6.99542;6.99542
59;calc update async;100;8.39448e-05;1.2216e-05;0.00594081
59;calc inner;100;0.0449345;0.043138;0.0479675
59;calc wait;100;0.0180102;0.00787147;0.0475008
59;calc bound;100;0.00683441;0.00295208;0.00917183
59;calc iter;100;0.0698757;0.0564448;0.101221
59;total;1;9.69728;9.69728;9.69728
60;calc total;1;6.99286;6.99286;6.99286
60;calc update async;100;3.40202e-05;1.2303e-05;0.00114056
60;calc inner;100;0.0447202;0.042954;0.0477721
60;calc wait;100;0.0185287;0.00858284;0.0417174
60;calc bound;100;0.00649409;0.00307313;0.00911085
60;calc iter;100;0.0698355;0.0594329;0.0943103
60;total;1;9.69766;9.69766;9.69766
61;calc total;1;6.99486;6.99486;6.99486
61;calc update async;100;9.25958e-05;1.0678e-05;0.00692117
61;calc inner;100;0.0445496;0.0427;0.0476668
61;calc wait;100;0.018161;0.00727204;0.0500571
61;calc bound;100;0.00685861;0.00388612;0.0091482
61;calc iter;100;0.0696877;0.0571491;0.103198
61;total;1;9.69611;9.69611;9.69611
62;calc total;1;6.99294;6.99294;6.99294
62;calc update async;100;4.12315e-05;1.0801e-05;0.00201684
62;calc inner;100;0.0447426;0.0430113;0.0478048
62;calc wait;100;0.0184697;0.00722175;0.0506826
62;calc bound;100;0.00642881;0.00307602;0.00846439
62;calc iter;100;0.0697384;0.0575817;0.101456
62;total;1;9.69784;9.69784;9.69784
63;calc total;1;6.99613;6.99613;6.99613
63;calc update async;100;5.79838e-05;1.1399e-05;0.00371932
63;calc inner;100;0.0448685;0.0431884;0.0476756
63;calc wait;100;0.0188272;0.00372214;0.0456927
63;calc bound;100;0.00598742;0.00294988;0.00916262
63;calc iter;100;0.0697802;0.0513382;0.095746
63;total;1;9.69746;9.69746;9.69746
64;calc total;1;6.99403;6.99403;6.99403
64;calc update async;100;3.31615e-05;1.0327e-05;0.00128097
64;calc inner;100;0.0448316;0.0432102;0.0477182
64;calc wait;100;0.0189936;0.00794365;0.0473549
64;calc bound;100;0.00594034;0.00311962;0.0091219
64;calc iter;100;0.0698224;0.0569353;0.0963906
64;total;1;9.69776;9.69776;9.69776
65;calc total;1;7.00353;7.00353;7.00353
65;calc update async;100;6.88022e-05;1.1491e-05;0.00467674
65;calc inner;100;0.0447706;0.0428622;0.0478244
65;calc wait;100;0.0189189;0.00518481;0.0425456
65;calc bound;100;0.00605999;0.00302795;0.00904872
65;calc iter;100;0.0698854;0.0562184;0.0943925
65;total;1;9.69744;9.69744;9.69744
66;calc total;1;7.00503;7.00503;7.00503
66;calc update async;100;6.58433e-05;1.0339e-05;0.00486223
66;calc inner;100;0.0449805;0.0434912;0.0477652
66;calc wait;100;0.019485;0.00935576;0.0439779
66;calc bound;100;0.00494423;0.00413414;0.00908444
66;calc iter;100;0.0696988;0.0582543;0.0940437
66;total;1;9.69315;9.69315;9.69315
67;calc total;1;7.00225;7.00225;7.00225
67;calc update async;100;6.95187e-05;1.0944e-05;0.00531352
67;calc inner;100;0.0449309;0.0434154;0.0475249
67;calc wait;100;0.0191638;0.00671303;0.045276
67;calc bound;100;0.00508091;0.00378565;0.00892256
67;calc iter;100;0.0696685;0.0558326;0.100646
67;total;1;9.69534;9.69534;9.69534
68;calc total;1;7.0039;7.0039;7.0039
68;calc update async;100;6.75452e-05;1.12e-05;0.0050786
68;calc inner;100;0.0449747;0.0431952;0.0477625
68;calc wait;100;0.01963;0.0081752;0.0493456
68;calc bound;100;0.00490455;0.00376992;0.00821615
68;calc iter;100;0.0697535;0.0570065;0.101119
68;total;1;9.69535;9.69535;9.69535
69;calc total;1;7.0008;7.0008;7.0008
69;calc update async;100;8.80922e-05;1.0161e-05;0.0073761
69;calc inner;100;0.0449437;0.0431728;0.0476934
69;calc wait;100;0.0200656;0.00381357;0.0424483
69;calc bound;100;0.0046261;0.00352177;0.00761979
69;calc iter;100;0.0697978;0.0561638;0.0925297
69;total;1;9.69772;9.69772;9.69772
70;calc total;1;7.00245;7.00245;7.00245
70;calc update async;100;6.90218e-05;1.0505e-05;0.00541445
70;calc inner;100;0.0448623;0.0432645;0.0477407
70;calc wait;100;0.0200901;0.00712789;0.0443552
70;calc bound;100;0.0047518;0.00350551;0.00728051
70;calc iter;100;0.069808;0.0573307;0.0965409
70;total;1;9.69737;9.69737;9.69737
96;calc total;1;7.00351;7.00351;7.00351
96;calc update async;100;6.69078e-05;1.0863e-05;0.00516144
96;calc inner;100;0.0453441;0.0435513;0.0479504
96;calc wait;100;0.0195201;0.00906965;0.0445853
96;calc bound;100;0.00489733;0.00363335;0.00605408
96;calc iter;100;0.0699543;0.0590367;0.0945359
96;total;1;9.72125;9.72125;9.72125
72;calc total;1;6.98968;6.98968;6.98968
72;calc update async;100;3.82514e-05;8.742e-06;0.00210541
72;calc inner;100;0.0454063;0.0434556;0.0485473
72;calc wait;100;0.0187793;0.00724808;0.0348797
72;calc bound;100;0.00520089;0.00420428;0.00917531
72;calc iter;100;0.0694956;0.0578078;0.084265
72;total;1;9.71496;9.71496;9.71496
71;calc total;1;6.99787;6.99787;6.99787
71;calc update async;100;8.07354e-05;1.1062e-05;0.00653752
71;calc inner;100;0.0449064;0.0430731;0.0477201
71;calc wait;100;0.0198122;0.0087691;0.0360954
71;calc bound;100;0.00485776;0.00350134;0.00847794
71;calc iter;100;0.0697264;0.058743;0.0859069
71;total;1;9.69761;9.69761;9.69761
97;calc total;1;7.00149;7.00149;7.00149
97;calc update async;100;7.63226e-05;1.0969e-05;0.00596723
97;calc inner;100;0.0455172;0.0435265;0.0484852
97;calc wait;100;0.0193778;0.00983051;0.0430146
97;calc bound;100;0.00482364;0.00326151;0.0058928
97;calc iter;100;0.0699569;0.0596689;0.0922343
97;total;1;9.71647;9.71647;9.71647
73;calc total;1;6.99339;6.99339;6.99339
73;calc update async;100;4.09933e-05;1.1423e-05;0.00229323
73;calc inner;100;0.0456292;0.04403;0.0489249
73;calc wait;100;0.0187324;0.00761986;0.0384643
73;calc bound;100;0.00519028;0.00381651;0.00916769
73;calc iter;100;0.0696512;0.0598453;0.0909254
73;total;1;9.70849;9.70849;9.70849
98;calc total;1;7.00339;7.00339;7.00339
98;calc update async;100;7.34943e-05;1.1212e-05;0.0058489
98;calc inner;100;0.0452914;0.043364;0.0480141
98;calc wait;100;0.0194094;0.0087971;0.0414544
98;calc bound;100;0.0048242;0.00419344;0.00633372
98;calc iter;100;0.0697765;0.0589165;0.0904347
98;total;1;9.73305;9.73305;9.73305
74;calc total;1;7.00008;7.00008;7.00008
74;calc update async;100;9.34673e-05;1.0312e-05;0.00772358
74;calc inner;100;0.0455635;0.0436552;0.0487815
74;calc wait;100;0.0188023;0.00675426;0.0463651
74;calc bound;100;0.00506361;0.00409512;0.0090719
74;calc iter;100;0.069711;0.0587302;0.0977051
74;total;1;9.71401;9.71401;9.71401
120;calc total;1;6.99083;6.99083;6.99083
120;calc update async;100;0.000108666;1.0838e-05;0.00920008
120;calc inner;100;0.0455804;0.0434733;0.0472762
120;calc wait;100;0.0186812;0.00920468;0.0365195
120;calc bound;100;0.00509013;0.003845;0.00915981
120;calc iter;100;0.0695067;0.0593037;0.0874948
120;total;1;9.71531;9.71531;9.71531
99;calc total;1;6.99095;6.99095;6.99095
99;calc update async;100;3.21665e-05;1.1016e-05;0.00177443
99;calc inner;100;0.0452492;0.0436931;0.0481371
99;calc wait;100;0.0195752;0.0087592;0.0384156
99;calc bound;100;0.00479228;0.00405405;0.00727815
99;calc iter;100;0.0697531;0.0612069;0.088837
99;total;1;9.73616;9.73616;9.73616
75;calc total;1;6.99522;6.99522;6.99522
75;calc update async;100;7.27945e-05;1.0726e-05;0.00567056
75;calc inner;100;0.0454571;0.0436217;0.0486661
75;calc wait;100;0.019014;0.00667044;0.0417714
75;calc bound;100;0.00501511;0.00319088;0.00875533
75;calc iter;100;0.0697818;0.0586864;0.0921774
75;total;1;9.71499;9.71499;9.71499
121;calc total;1;6.99737;6.99737;6.99737
121;calc update async;100;7.5906e-05;1.0147e-05;0.00592018
121;calc inner;100;0.045593;0.0439677;0.047833
121;calc wait;100;0.0187709;0.00707825;0.0397647
121;calc bound;100;0.00515932;0.00381575;0.00870828
121;calc iter;100;0.0696418;0.0585996;0.0897351
121;total;1;9.7153;9.7153;9.7153
100;calc total;1;7.00122;7.00122;7.00122
100;calc update async;100;7.01707e-05;1.1098e-05;0.00548905
100;calc inner;100;0.045417;0.0439496;0.0483051
100;calc wait;100;0.0193576;0.0109395;0.0391415
100;calc bound;100;0.00484858;0.00378297;0.00591704
100;calc iter;100;0.0697816;0.0608051;0.088162
100;total;1;9.73595;9.73595;9.73595
76;calc total;1;7.00006;7.00006;7.00006
76;calc update async;100;9.36623e-05;1.0065e-05;0.00772186
76;calc inner;100;0.0454108;0.043681;0.0487261
76;calc wait;100;0.0189128;0.00548479;0.0427357
76;calc bound;100;0.00511184;0.00392318;0.00922121
76;calc iter;100;0.0696993;0.0570224;0.0972627
76;total;1;9.71639;9.71639;9.71639
122;calc total;1;6.99902;6.99902;6.99902
122;calc update async;100;7.30158e-05;1.1402e-05;0.0055924
122;calc inner;100;0.0455237;0.0438156;0.0477442
122;calc wait;100;0.0189419;0.00835881;0.0387298
122;calc bound;100;0.00498508;0.00338414;0.00870919
122;calc iter;100;0.069752;0.0587577;0.0897423
122;total;1;9.71531;9.71531;9.71531
77;calc total;1;6.99571;6.99571;6.99571
77;calc update async;100;7.33661e-05;1.036e-05;0.00567308
77;calc inner;100;0.0453874;0.0436168;0.0483321
77;calc wait;100;0.0188329;0.00815997;0.0396431
77;calc bound;100;0.00514047;0.00405337;0.00914964
77;calc iter;100;0.0696154;0.0595166;0.0892979
77;total;1;9.71199;9.71199;9.71199
123;calc total;1;6.99661;6.99661;6.99661
123;calc update async;100;7.59119e-05;1.0269e-05;0.0060276
123;calc inner;100;0.0455344;0.043891;0.0477215
123;calc wait;100;0.0193494;0.0084721;0.0386655
123;calc bound;100;0.0048596;0.00324888;0.00877489
123;calc iter;100;0.0698361;0.0599204;0.0900804
123;total;1;9.7153;9.7153;9.7153
78;calc total;1;6.99954;6.99954;6.99954
78;calc update async;100;8.90319e-05;1.0067e-05;0.0066797
78;calc inner;100;0.045291;0.043587;0.0484721
78;calc wait;100;0.0180295;0.00603088;0.0427126
78;calc bound;100;0.00629829;0.00353861;0.00909769
78;calc iter;100;0.0697375;0.0566434;0.0966813
78;total;1;9.71239;9.71239;9.71239
124;calc total;1;6.99874;6.99874;6.99874
124;calc update async;100;7.32087e-05;9.625e-06;0.00572955
124;calc inner;100;0.0455468;0.04412;0.0476473
124;calc wait;100;0.0192561;0.00676087;0.0360258
124;calc bound;100;0.0048395;0.0032012;0.00823682
124;calc iter;100;0.0698101;0.0573502;0.0904843
124;total;1;9.71531;9.71531;9.71531
79;calc total;1;7.00241;7.00241;7.00241
79;calc update async;100;7.10738e-05;9.865e-06;0.00504452
79;calc inner;100;0.0452588;0.0430273;0.0480339
79;calc wait;100;0.0181049;0.00603727;0.0420577
79;calc bound;100;0.00630635;0.00333937;0.00922619
79;calc iter;100;0.0697735;0.056553;0.0975047
79;total;1;9.7116;9.7116;9.7116
125;calc total;1;6.99695;6.99695;6.99695
125;calc update async;100;7.55156e-05;1.0599e-05;0.00590518
125;calc inner;100;0.0457308;0.0434109;0.0481528
125;calc wait;100;0.0186924;0.00749867;0.0498988
125;calc bound;100;0.00499335;0.00364591;0.00812364
125;calc iter;100;0.0695818;0.0581783;0.0986119
125;total;1;9.71527;9.71527;9.71527
80;calc total;1;7.00227;7.00227;7.00227
80;calc update async;100;7.67469e-05;9.629e-06;0.00559376
80;calc inner;100;0.045276;0.0432809;0.0482306
80;calc wait;100;0.0182283;0.00542544;0.0470435
80;calc bound;100;0.00628094;0.00282652;0.00915758
80;calc iter;100;0.0698725;0.0552546;0.100302
80;total;1;9.71382;9.71382;9.71382
81;calc total;1;6.99553;6.99553;6.99553
81;calc update async;100;4.03526e-05;9.827e-06;0.00183282
81;calc inner;100;0.0452444;0.0432035;0.0485299
81;calc wait;100;0.0181495;0.00771785;0.0421413
81;calc bound;100;0.00636505;0.0029118;0.00920799
81;calc iter;100;0.0698675;0.0553332;0.0936918
81;total;1;9.71243;9.71243;9.71243
82;calc total;1;7.00004;7.00004;7.00004
82;calc update async;100;9.4522e-05;1.0942e-05;0.00734175
82;calc inner;100;0.0452547;0.0431738;0.0485432
82;calc wait;100;0.0181455;0.00938522;0.041723
82;calc bound;100;0.00637572;0.00296498;0.0092587
82;calc iter;100;0.069927;0.059445;0.0949559
82;total;1;9.71653;9.71653;9.71653
83;calc total;1;6.99399;6.99399;6.99399
83;calc update async;100;6.62331e-05;1.0639e-05;0.00446366
83;calc inner;100;0.0452804;0.0429089;0.0484684
83;calc wait;100;0.0177277;0.00813372;0.0409998
83;calc bound;100;0.0064027;0.00377257;0.00913933
83;calc iter;100;0.0696765;0.0574265;0.0929209
83;total;1;9.71495;9.71495;9.71495
84;calc total;1;6.99509;6.99509;6.99509
84;calc update async;100;3.72908e-05;1.1908e-05;0.0014353
84;calc inner;100;0.0448244;0.0431174;0.0479963
84;calc wait;100;0.0183616;0.00745267;0.0480518
84;calc bound;100;0.00638375;0.00384274;0.00919317
84;calc iter;100;0.0697088;0.0560082;0.100117
84;total;1;9.70702;9.70702;9.70702
85;calc total;1;6.99697;6.99697;6.99697
85;calc update async;100;7.52111e-05;1.2647e-05;0.00522098
85;calc inner;100;0.0449644;0.042857;0.0478577
85;calc wait;100;0.0185716;0.00741798;0.0441091
85;calc bound;100;0.0061231;0.00318048;0.00906109
85;calc iter;100;0.0698162;0.0581462;0.0985402
85;total;1;9.71556;9.71556;9.71556
86;calc total;1;6.99739;6.99739;6.99739
86;calc update async;100;8.19143e-05;1.1084e-05;0.0058745
86;calc inner;100;0.0448559;0.0428495;0.0481032
86;calc wait;100;0.0185724;0.00693128;0.0536492
86;calc bound;100;0.00634356;0.00315034;0.00919209
86;calc iter;100;0.069894;0.0569287;0.105854
86;total;1;9.71395;9.71395;9.71395
87;calc total;1;6.99508;6.99508;6.99508
87;calc update async;100;7.73765e-05;1.1252e-05;0.00527977
87;calc inner;100;0.0447748;0.0429774;0.0481883
87;calc wait;100;0.0181694;0.00773783;0.0437886
87;calc bound;100;0.00686499;0.00309181;0.0092051
87;calc iter;100;0.0699095;0.0551892;0.0950657
87;total;1;9.71617;9.71617;9.71617
88;calc total;1;6.98727;6.98727;6.98727
88;calc update async;100;0.00011299;1.2822e-05;0.0088792
88;calc inner;100;0.0448169;0.0427692;0.0470871
88;calc wait;100;0.0181749;0.00570953;0.0449875
88;calc bound;100;0.00671513;0.00292719;0.00917234
88;calc iter;100;0.0698396;0.0524781;0.0989821
88;total;1;9.7171;9.7171;9.7171
126;calc total;1;6.99706;6.99706;6.99706
126;calc update async;100;8.29319e-05;1.0706e-05;0.00605954
126;calc inner;100;0.0453686;0.0437692;0.0477685
126;calc wait;100;0.0175227;0.00777579;0.0381178
126;calc bound;100;0.00661627;0.00386804;0.0090855
126;calc iter;100;0.0696808;0.0592797;0.0911419
126;total;1;9.71197;9.71197;9.71197
89;calc total;1;6.99734;6.99734;6.99734
89;calc update async;100;7.89165e-05;1.1648e-05;0.00553041
89;calc inner;100;0.0448418;0.0432542;0.0478859
89;calc wait;100;0.0183494;0.0077578;0.045329
89;calc bound;100;0.00665648;0.0029132;0.00912912
89;calc iter;100;0.0699585;0.0568605;0.0981237
89;total;1;9.71565;9.71565;9.71565
90;calc total;1;6.99778;6.99778;6.99778
90;calc update async;100;3.62898e-05;1.053e-05;0.00207943
90;calc inner;100;0.0450235;0.0432851;0.047495
90;calc wait;100;0.0196358;0.0074964;0.0405864
90;calc bound;100;0.00473269;0.00421142;0.00599962
90;calc iter;100;0.0696718;0.0583054;0.0901951
90;total;1;9.70625;9.70625;9.70625
91;calc total;1;6.99614;6.99614;6.99614
91;calc update async;100;8.10759e-05;1.0445e-05;0.00667816
91;calc inner;100;0.0450195;0.0430478;0.0478686
91;calc wait;100;0.0197432;0.00671209;0.038954
91;calc bound;100;0.00471898;0.003919;0.00606378
91;calc iter;100;0.069696;0.0574517;0.0928797
91;total;1;9.7171;9.7171;9.7171
92;calc total;1;6.99889;6.99889;6.99889
92;calc update async;100;8.77162e-05;1.0256e-05;0.0072188
92;calc inner;100;0.0450218;0.0433262;0.0479878
92;calc wait;100;0.0197645;0.00816071;0.04097
92;calc bound;100;0.00477137;0.00351809;0.00596081
92;calc iter;100;0.0698011;0.0580844;0.0904742
92;total;1;9.71304;9.71304;9.71304
93;calc total;1;6.99688;6.99688;6.99688
93;calc update async;100;7.80418e-05;1.1406e-05;0.00624423
93;calc inner;100;0.0450626;0.0432166;0.0481206
93;calc wait;100;0.0196562;0.0108001;0.0405183
93;calc bound;100;0.00480037;0.00322271;0.00602408
93;calc iter;100;0.0698534;0.060948;0.0889471
93;total;1;9.7108;9.7108;9.7108
94;calc total;1;6.99859;6.99859;6.99859
94;calc update async;100;9.11876e-05;1.0475e-05;0.00760656
94;calc inner;100;0.0450242;0.0431664;0.0481836
94;calc wait;100;0.0196387;0.00934419;0.0451293
94;calc bound;100;0.00479068;0.00326129;0.00604039
94;calc iter;100;0.0699006;0.0592308;0.0946204
94;total;1;9.70714;9.70714;9.70714
95;calc total;1;7.00041;7.00041;7.00041
95;calc update async;100;0.000111846;9.041e-06;0.00965297
95;calc inner;100;0.0451604;0.0430803;0.0480129
95;calc wait;100;0.0194413;0.00567746;0.0432471
95;calc bound;100;0.00475544;0.00387272;0.00571687
95;calc iter;100;0.0698047;0.0584458;0.0922493
95;total;1;9.71712;9.71712;9.71712
101;calc total;1;6.9982;6.9982;6.9982
101;calc update async;100;7.38252e-05;1.0864e-05;0.00575748
101;calc inner;100;0.0453209;0.0432862;0.0480788
101;calc wait;100;0.0191304;0.00862646;0.0496862
101;calc bound;100;0.00497415;0.00380501;0.00673202
101;calc iter;100;0.0698512;0.058451;0.100619
101;total;1;9.72117;9.72117;9.72117
127;calc total;1;7.00094;7.00094;7.00094
127;calc update async;100;7.90117e-05;1.1401e-05;0.00575845
127;calc inner;100;0.0453297;0.0434714;0.0476129
127;calc wait;100;0.0177529;0.00816275;0.043499
127;calc bound;100;0.00660301;0.00311845;0.00919162
127;calc iter;100;0.0697925;0.058057;0.0983769
127;total;1;9.71273;9.71273;9.71273
102;calc total;1;6.99981;6.99981;6.99981
102;calc update async;100;7.15357e-05;1.1868e-05;0.00480005
102;calc inner;100;0.0450118;0.0432292;0.0480878
102;calc wait;100;0.018075;0.00475438;0.0523547
102;calc bound;100;0.00675418;0.00312527;0.00921094
102;calc iter;100;0.0699452;0.0519008;0.104225
102;total;1;9.72333;9.72333;9.72333
128;calc total;1;7.00553;7.00553;7.00553
128;calc update async;100;6.97957e-05;1.0704e-05;0.00485677
128;calc inner;100;0.0453836;0.0433393;0.0476367
128;calc wait;100;0.018055;0.00639587;0.0424218
128;calc bound;100;0.00640334;0.00290246;0.00927858
128;calc iter;100;0.0699474;0.0564348;0.0951761
128;total;1;9.7131;9.7131;9.7131
103;calc total;1;6.99597;6.99597;6.99597
103;calc update async;100;7.66086e-05;1.1922e-05;0.00537892
103;calc inner;100;0.0451848;0.0431177;0.0482485
103;calc wait;100;0.017949;0.0047148;0.0470852
103;calc bound;100;0.00666007;0.00280477;0.00913049
103;calc iter;100;0.069932;0.0512682;0.102263
103;total;1;9.71792;9.71792;9.71792
129;calc total;1;7.00391;7.00391;7.00391
129;calc update async;100;7.06106e-05;1.024e-05;0.00492473
129;calc inner;100;0.0453696;0.0426632;0.0477035
129;calc wait;100;0.0181437;0.00551269;0.0432637
129;calc bound;100;0.00636841;0.00309582;0.00900231
129;calc iter;100;0.0699741;0.0527711;0.0953709
129;total;1;9.7085;9.7085;9.7085
104;calc total;1;6.99063;6.99063;6.99063
104;calc update async;100;0.000102897;1.1332e-05;0.00804063
104;calc inner;100;0.0451939;0.0431697;0.0475305
104;calc wait;100;0.0182036;0.0070645;0.0441354
104;calc bound;100;0.0063848;0.00282086;0.00921622
104;calc iter;100;0.0699057;0.0574651;0.0937906
104;total;1;9.73489;9.73489;9.73489
130;calc total;1;7.00446;7.00446;7.00446
130;calc update async;100;6.89738e-05;9.488e-06;0.00476894
130;calc inner;100;0.0453744;0.0432836;0.0477233
130;calc wait;100;0.0181553;0.00813319;0.0372161
130;calc bound;100;0.00634384;0.0028748;0.00920438
130;calc iter;100;0.0699565;0.0593641;0.0889757
130;total;1;9.71229;9.71229;9.71229
105;calc total;1;6.99643;6.99643;6.99643
105;calc update async;100;8.58977e-05;1.2472e-05;0.0063964
105;calc inner;100;0.045295;0.043186;0.0481385
105;calc wait;100;0.01825;0.0100123;0.0437569
105;calc bound;100;0.00619474;0.00415941;0.00916733
105;calc iter;100;0.0698324;0.0602771;0.0959791
105;total;1;9.72463;9.72463;9.72463
131;calc total;1;7.00264;7.00264;7.00264
131;calc update async;100;7.35475e-05;1.0844e-05;0.00514224
131;calc inner;100;0.0454261;0.0432234;0.0478025
131;calc wait;100;0.0179413;0.00776377;0.0467742
131;calc bound;100;0.00639114;0.00329251;0.00924695
131;calc iter;100;0.0698792;0.0588708;0.100355
131;total;1;9.71525;9.71525;9.71525
106;calc total;1;7.00153;7.00153;7.00153
106;calc update async;100;7.54875e-05;1.1966e-05;0.0053214
106;calc inner;100;0.0451324;0.043176;0.0480485
106;calc wait;100;0.0181103;0.0079068;0.0438491
106;calc bound;100;0.0065417;0.00396629;0.00914075
106;calc iter;100;0.069881;0.0574843;0.0970413
106;total;1;9.71727;9.71727;9.71727
132;calc total;1;7.00337;7.00337;7.00337
132;calc update async;100;6.8876e-05;1.1415e-05;0.00472256
132;calc inner;100;0.0455184;0.0437177;0.0481603
132;calc wait;100;0.017843;0.00643663;0.0467819
132;calc bound;100;0.006427;0.00374335;0.00917073
132;calc iter;100;0.0699022;0.0571774;0.0990691
132;total;1;9.70963;9.70963;9.70963
107;calc total;1;6.99531;6.99531;6.99531
107;calc update async;100;7.63988e-05;1.2315e-05;0.00521236
107;calc inner;100;0.0449652;0.0429264;0.0480734
107;calc wait;100;0.0178387;0.00650957;0.0534041
107;calc bound;100;0.0069316;0.0034813;0.00921074
107;calc iter;100;0.0698746;0.0578273;0.106921
107;total;1;9.71821;9.71821;9.71821
133;calc total;1;7.00154;7.00154;7.00154
133;calc update async;100;7.83751e-05;9.707e-06;0.00552054
133;calc inner;100;0.0453439;0.0430566;0.0480457
133;calc wait;100;0.0179363;0.00491092;0.0427196
133;calc bound;100;0.00650348;0.00397544;0.00915714
108;calc total;1;7.00133;7.00133;7.00133
108;calc update async;100;7.26958e-05;1.2116e-05;0.0049447
108;calc inner;100;0.0450633;0.0431691;0.0485005
108;calc wait;100;0.0178147;0.00694349;0.0431855
108;calc bound;100;0.00691772;0.00317995;0.0092383
108;calc iter;100;0.0699149;0.0571918;0.0973091
108;total;1;9.71513;9.71513;9.71513
133;calc iter;100;0.0698791;0.0565592;0.0938533
133;total;1;9.71674;9.71674;9.71674
109;calc total;1;6.99486;6.99486;6.99486
109;calc update async;100;8.8824e-05;1.1319e-05;0.00653099
109;calc inner;100;0.04495;0.0429851;0.0479019
109;calc wait;100;0.0178647;0.00630157;0.0485249
109;calc bound;100;0.00695252;0.00312469;0.00924159
109;calc iter;100;0.0698795;0.0571553;0.101336
109;total;1;9.73797;9.73797;9.73797
134;calc total;1;6.99547;6.99547;6.99547
134;calc update async;100;8.19855e-05;1.2071e-05;0.00596797
134;calc inner;100;0.0453145;0.0432204;0.0480273
134;calc wait;100;0.0178741;0.00677642;0.0459607
134;calc bound;100;0.00657495;0.00300005;0.00911407
134;calc iter;100;0.0699006;0.0590755;0.0980806
134;total;1;9.71718;9.71718;9.71718
110;calc total;1;7.0003;7.0003;7.0003
110;calc update async;100;7.52976e-05;1.1244e-05;0.00531727
110;calc inner;100;0.0451481;0.0432572;0.0482551
110;calc wait;100;0.0179947;0.00677516;0.0444314
110;calc bound;100;0.00642642;0.00377967;0.0087844
110;calc iter;100;0.0698248;0.0567581;0.0950458
110;total;1;9.72092;9.72092;9.72092
135;calc total;1;6.99852;6.99852;6.99852
135;calc update async;100;8.13454e-05;1.1116e-05;0.00573883
135;calc inner;100;0.0451893;0.043561;0.0480513
135;calc wait;100;0.0177439;0.00390817;0.0425052
135;calc bound;100;0.00690908;0.00286176;0.00916557
135;calc iter;100;0.0699423;0.0509523;0.0950339
135;total;1;9.71721;9.71721;9.71721
111;calc total;1;7.00335;7.00335;7.00335
111;calc update async;100;6.81846e-05;1.2084e-05;0.0047483
111;calc inner;100;0.0452107;0.0429854;0.0482026
111;calc wait;100;0.0183031;0.00395946;0.0425226
111;calc bound;100;0.00613579;0.00375768;0.00919407
111;calc iter;100;0.0698578;0.0527526;0.0959722
111;total;1;9.72888;9.72888;9.72888
136;calc total;1;6.99076;6.99076;6.99076
136;calc update async;100;0.000106479;1.0557e-05;0.00831246
136;calc inner;100;0.0453633;0.0431481;0.0474066
136;calc wait;100;0.0176408;0.00581988;0.0396054
136;calc bound;100;0.0067566;0.00290329;0.00917052
136;calc iter;100;0.0698843;0.0563501;0.0937223
136;total;1;9.71714;9.71714;9.71714
112;calc total;1;7.00532;7.00532;7.00532
112;calc update async;100;6.77781e-05;1.2234e-05;0.00448297
112;calc inner;100;0.0451263;0.0432644;0.0484709
112;calc wait;100;0.0184278;0.00665;0.0380029
112;calc bound;100;0.00621712;0.00340418;0.00922134
112;calc iter;100;0.0698873;0.0551614;0.0894713
112;total;1;9.71717;9.71717;9.71717
137;calc total;1;6.99781;6.99781;6.99781
137;calc update async;100;7.55221e-05;9.953e-06;0.00531211
137;calc inner;100;0.0453044;0.0430051;0.0480018
137;calc wait;100;0.0179621;0.0075941;0.0498983
137;calc bound;100;0.00652604;0.00319754;0.00913408
137;calc iter;100;0.0698918;0.0577923;0.103119
137;total;1;9.71654;9.71654;9.71654
113;calc total;1;7.00115;7.00115;7.00115
113;calc update async;100;7.04146e-05;1.0676e-05;0.00482863
113;calc inner;100;0.045057;0.0432682;0.0483674
113;calc wait;100;0.0181447;0.00755843;0.044179
113;calc bound;100;0.00644056;0.00353297;0.00922268
113;calc iter;100;0.0698417;0.0580078;0.0988626
113;total;1;9.73326;9.73326;9.73326
138;calc total;1;7.00176;7.00176;7.00176
138;calc update async;100;8.50115e-05;9.391e-06;0.00704786
138;calc inner;100;0.0454797;0.0438542;0.0480184
138;calc wait;100;0.0193372;0.00873213;0.0372722
138;calc bound;100;0.00473637;0.00398003;0.00601002
138;calc iter;100;0.0698656;0.058085;0.086403
138;total;1;9.71214;9.71214;9.71214
114;calc total;1;6.99304;6.99304;6.99304
114;calc update async;100;4.38125e-05;1.0311e-05;0.00283831
114;calc inner;100;0.0453946;0.0437201;0.0479852
114;calc wait;100;0.0191533;0.00867394;0.0406578
114;calc bound;100;0.00498409;0.00397809;0.00920682
114;calc iter;100;0.0697071;0.0582031;0.0915966
114;total;1;9.71216;9.71216;9.71216
115;calc total;1;6.99975;6.99975;6.99975
115;calc update async;100;7.95289e-05;1.0297e-05;0.00631059
115;calc inner;100;0.0453067;0.0438818;0.048191
115;calc wait;100;0.0188131;0.00550888;0.0379211
115;calc bound;100;0.00504666;0.00357727;0.00916275
115;calc iter;100;0.0696469;0.0542703;0.0899576
115;total;1;9.73121;9.73121;9.73121
116;calc total;1;7.00259;7.00259;7.00259
116;calc update async;100;6.8784e-05;1.0196e-05;0.00531854
116;calc inner;100;0.0453395;0.0436308;0.0481475
116;calc wait;100;0.0193588;0.00643864;0.0465014
116;calc bound;100;0.00491591;0.0041343;0.00893388
116;calc iter;100;0.0697384;0.0578979;0.100949
116;total;1;9.73712;9.73712;9.73712
139;calc total;1;6.99134;6.99134;6.99134
139;calc update async;100;3.77249e-05;1.0287e-05;0.00221393
139;calc inner;100;0.0455073;0.0433704;0.0479188
139;calc wait;100;0.0190928;0.00677084;0.0372567
139;calc bound;100;0.0048443;0.00360315;0.00656631
139;calc iter;100;0.0696606;0.0586102;0.0871495
139;total;1;9.71044;9.71044;9.71044
117;calc total;1;7.00088;7.00088;7.00088
117;calc update async;100;7.30459e-05;1.0138e-05;0.00582989
117;calc inner;100;0.0455072;0.0435996;0.0485616
117;calc wait;100;0.0194696;0.00767581;0.0497987
117;calc bound;100;0.0046961;0.00371017;0.00724062
117;calc iter;100;0.0697956;0.0602322;0.101854
117;total;1;9.73452;9.73452;9.73452
118;calc total;1;7.00238;7.00238;7.00238
118;calc update async;100;6.99103e-05;1.0868e-05;0.00544455
118;calc inner;100;0.0452367;0.0436334;0.0482167
118;calc wait;100;0.019531;0.00834074;0.0381615
118;calc bound;100;0.00474052;0.00374738;0.00587243
118;calc iter;100;0.0697978;0.0589958;0.0872423
118;total;1;9.71012;9.71012;9.71012
119;calc total;1;6.9988;6.9988;6.9988
119;calc update async;100;7.56432e-05;9.599e-06;0.00599033
119;calc inner;100;0.0452595;0.0435138;0.0483244
119;calc wait;100;0.019219;0.00939626;0.0378443
119;calc bound;100;0.00487367;0.00413392;0.00714925
119;calc iter;100;0.0697059;0.059954;0.0877631
119;total;1;9.73335;9.73335;9.73335
140;calc total;1;7.0017;7.0017;7.0017
140;calc update async;100;8.3668e-05;9.527e-06;0.00685744
140;calc inner;100;0.0455315;0.0436557;0.0481292
140;calc wait;100;0.0191516;0.00897978;0.0399265
140;calc bound;100;0.00487548;0.00398538;0.00651459
140;calc iter;100;0.0698434;0.0595663;0.0888557
140;total;1;9.71141;9.71141;9.71141
144;calc total;1;7.00073;7.00073;7.00073
144;calc update async;100;8.09711e-05;1.0781e-05;0.00651623
144;calc inner;100;0.0451258;0.0436236;0.0478008
144;calc wait;100;0.0197442;0.00953966;0.0441449
144;calc bound;100;0.00487912;0.00334592;0.00604508
144;calc iter;100;0.0699197;0.059332;0.0934568
144;total;1;9.70056;9.70056;9.70056
168;calc total;1;6.98653;6.98653;6.98653
168;calc update async;100;4.00924e-05;9.455e-06;0.00238542
168;calc inner;100;0.045867;0.0437129;0.0478563
168;calc wait;100;0.0185206;0.00750647;0.044483
168;calc bound;100;0.00500641;0.00376901;0.00908289
168;calc iter;100;0.0695209;0.0593403;0.0940615
168;total;1;9.68982;9.68982;9.68982
141;calc total;1;6.9977;6.9977;6.9977
141;calc update async;100;7.84232e-05;1.0483e-05;0.00628543
141;calc inner;100;0.045576;0.0435701;0.0480656
141;calc wait;100;0.0190499;0.00980954;0.0420102
141;calc bound;100;0.00489173;0.00327355;0.0060099
141;calc iter;100;0.0699004;0.0596341;0.0905499
141;total;1;9.71669;9.71669;9.71669
145;calc total;1;6.99739;6.99739;6.99739
145;calc update async;100;9.54573e-05;1.067e-05;0.00805923
145;calc inner;100;0.0451798;0.0433011;0.0483077
145;calc wait;100;0.0196509;0.00743535;0.0460963
145;calc bound;100;0.00479207;0.00418531;0.00613613
145;calc iter;100;0.0697286;0.0576403;0.0944869
145;total;1;9.70097;9.70097;9.70097
169;calc total;1;6.99604;6.99604;6.99604
169;calc update async;100;8.14579e-05;1.0094e-05;0.00652451
169;calc inner;100;0.0458018;0.0439541;0.0480134
169;calc wait;100;0.0184918;0.00743891;0.0402408
169;calc bound;100;0.0050142;0.00395912;0.00873506
169;calc iter;100;0.0695491;0.0592322;0.0891402
169;total;1;9.69008;9.69008;9.69008
142;calc total;1;7.00089;7.00089;7.00089
142;calc update async;100;7.20464e-05;1.009e-05;0.00566438
142;calc inner;100;0.0455497;0.04345;0.04817
142;calc wait;100;0.0191935;0.00863518;0.0399536
142;calc bound;100;0.00486617;0.00360193;0.00653917
142;calc iter;100;0.0698799;0.0590718;0.0905465
142;total;1;9.71365;9.71365;9.71365
146;calc total;1;6.99871;6.99871;6.99871
146;calc update async;100;0.000143462;1.0486e-05;0.0127439
146;calc inner;100;0.0451647;0.0432824;0.0484016
146;calc wait;100;0.0195872;0.00822868;0.0391417
146;calc bound;100;0.00478283;0.00400794;0.0072725
146;calc iter;100;0.0697492;0.0593218;0.0887577
146;total;1;9.70008;9.70008;9.70008
170;calc total;1;6.99922;6.99922;6.99922
170;calc update async;100;8.24586e-05;1.0357e-05;0.00664961
170;calc inner;100;0.0456829;0.0432997;0.0479612
170;calc wait;100;0.0190136;0.00636551;0.0437089
170;calc bound;100;0.00491111;0.0039368;0.00752417
170;calc iter;100;0.0697711;0.058132;0.0923207
170;total;1;9.68987;9.68987;9.68987
143;calc total;1;7.00379;7.00379;7.00379
143;calc update async;100;3.45015e-05;9.933e-06;0.0019502
143;calc inner;100;0.0455954;0.0435647;0.0478902
143;calc wait;100;0.0192201;0.00685396;0.0462322
143;calc bound;100;0.00479569;0.0037022;0.00586525
143;calc iter;100;0.0698293;0.0567403;0.0951813
143;total;1;9.71245;9.71245;9.71245
147;calc total;1;6.9924;6.9924;6.9924
147;calc update async;100;5.41096e-05;1.032e-05;0.00391931
147;calc inner;100;0.045116;0.0435729;0.0482733
147;calc wait;100;0.0197105;0.00817493;0.0411478
147;calc bound;100;0.00482455;0.00343711;0.00649918
147;calc iter;100;0.0697432;0.0580179;0.0899279
147;total;1;9.7005;9.7005;9.7005
171;calc total;1;6.99546;6.99546;6.99546
171;calc update async;100;7.92361e-05;1.0918e-05;0.00640607
171;calc inner;100;0.0458188;0.0440939;0.0481194
171;calc wait;100;0.019065;0.00711612;0.0415945
171;calc bound;100;0.00476192;0.00408756;0.00698603
171;calc iter;100;0.069729;0.0571738;0.0927355
171;total;1;9.68957;9.68957;9.68957
148;calc total;1;6.99843;6.99843;6.99843
148;calc update async;100;9.13929e-05;1.0684e-05;0.00753661
148;calc inner;100;0.0451237;0.0434095;0.0479977
148;calc wait;100;0.0194686;0.00793917;0.0442076
148;calc bound;100;0.00490417;0.00422865;0.00642623
148;calc iter;100;0.0697539;0.0601429;0.092971
148;total;1;9.70078;9.70078;9.70078
172;calc total;1;6.99928;6.99928;6.99928
172;calc update async;100;7.98141e-05;8.304e-06;0.00645993
172;calc inner;100;0.0456683;0.0438521;0.04799
172;calc wait;100;0.0192688;0.0102352;0.0376876
172;calc bound;100;0.00470415;0.00374284;0.00613432
172;calc iter;100;0.0697747;0.0607591;0.0887506
172;total;1;9.68977;9.68977;9.68977
149;calc total;1;6.99733;6.99733;6.99733
149;calc update async;100;9.9651e-05;1.1781e-05;0.00824035
149;calc inner;100;0.0451649;0.0434277;0.0481696
149;calc wait;100;0.0190724;0.00860447;0.0424683
149;calc bound;100;0.00506591;0.0033242;0.00654739
149;calc iter;100;0.0697695;0.0587242;0.0920878
149;total;1;9.70061;9.70061;9.70061
173;calc total;1;6.98852;6.98852;6.98852
173;calc update async;100;3.60077e-05;1.1528e-05;0.0019607
173;calc inner;100;0.0456951;0.04375;0.0479169
173;calc wait;100;0.0189072;0.00736605;0.0425315
173;calc bound;100;0.00481652;0.00371113;0.00797981
173;calc iter;100;0.0695706;0.0581336;0.0937976
173;total;1;9.68771;9.68771;9.68771
150;calc total;1;6.99841;6.99841;6.99841
150;calc update async;100;8.55356e-05;1.0578e-05;0.00630769
150;calc inner;100;0.0448189;0.042698;0.0479463
150;calc wait;100;0.0182493;0.00364781;0.0438558
150;calc bound;100;0.00674024;0.00291444;0.00915833
150;calc iter;100;0.0699253;0.0506966;0.0972945
150;total;1;9.70056;9.70056;9.70056
174;calc total;1;6.9982;6.9982;6.9982
174;calc update async;100;8.31988e-05;1.2227e-05;0.00599202
174;calc inner;100;0.0454246;0.0435152;0.0478319
174;calc wait;100;0.0174376;0.00915315;0.0456782
174;calc bound;100;0.00676882;0.00420235;0.0091896
174;calc iter;100;0.0697526;0.0595683;0.099429
174;total;1;9.68436;9.68436;9.68436
151;calc total;1;6.9962;6.9962;6.9962
151;calc update async;100;8.38711e-05;1.1103e-05;0.00638192
151;calc inner;100;0.0450037;0.0430386;0.0480576
151;calc wait;100;0.0185933;0.00754619;0.0474518
151;calc bound;100;0.00615001;0.00292272;0.00920152
151;calc iter;100;0.0699346;0.0575329;0.099392
151;total;1;9.69785;9.69785;9.69785
175;calc total;1;7.00368;7.00368;7.00368
175;calc update async;100;8.22022e-05;1.1644e-05;0.00586197
175;calc inner;100;0.0453861;0.0433544;0.0477074
175;calc wait;100;0.0175088;0.00531515;0.0401212
175;calc bound;100;0.00676041;0.0043685;0.00920271
175;calc iter;100;0.0698008;0.0564066;0.0938573
175;total;1;9.68527;9.68527;9.68527
152;calc total;1;6.98925;6.98925;6.98925
152;calc update async;100;9.63316e-05;1.1968e-05;0.00756347
152;calc inner;100;0.0450788;0.0430233;0.0478174
152;calc wait;100;0.0186066;0.00685065;0.0442123
152;calc bound;100;0.00593773;0.00319529;0.00913559
152;calc iter;100;0.069733;0.0572016;0.0932769
152;total;1;9.69998;9.69998;9.69998
176;calc total;1;7.00542;7.00542;7.00542
176;calc update async;100;8.0302e-05;1.1978e-05;0.0057709
176;calc inner;100;0.0454575;0.0426873;0.0476169
176;calc wait;100;0.0178707;0.00432659;0.0429897
176;calc bound;100;0.00643645;0.00328339;0.00928448
153;calc total;1;6.99538;6.99538;6.99538
153;calc update async;100;8.13954e-05;1.1608e-05;0.00598975
153;calc inner;100;0.0450101;0.0428929;0.0482218
153;calc wait;100;0.0184921;0.00461391;0.0453566
153;calc bound;100;0.00620835;0.00303461;0.00917787
153;calc iter;100;0.0698126;0.0529237;0.0979604
153;total;1;9.6998;9.6998;9.6998
176;calc iter;100;0.069852;0.0545061;0.0965947
176;total;1;9.6893;9.6893;9.6893
154;calc total;1;6.99237;6.99237;6.99237
154;calc update async;100;5.32606e-05;1.1499e-05;0.00284974
154;calc inner;100;0.0448635;0.0432751;0.0480872
154;calc wait;100;0.0181626;0.00767418;0.0521559
154;calc bound;100;0.00673255;0.00335995;0.00924166
154;calc iter;100;0.0698222;0.0582148;0.104657
154;total;1;9.69979;9.69979;9.69979
155;calc total;1;6.99503;6.99503;6.99503
155;calc update async;100;8.51427e-05;1.1322e-05;0.0059297
155;calc inner;100;0.0449419;0.0429081;0.0484031
155;calc wait;100;0.017643;0.00873155;0.0406367
155;calc bound;100;0.00719713;0.00304117;0.00925871
155;calc iter;100;0.0698776;0.0589569;0.0950508
155;total;1;9.70098;9.70098;9.70098
156;calc total;1;6.99225;6.99225;6.99225
156;calc update async;100;5.49262e-05;1.1383e-05;0.0032039
156;calc inner;100;0.0453371;0.0428376;0.0489528
156;calc wait;100;0.0177193;0.00632915;0.0415306
156;calc bound;100;0.0066713;0.00314623;0.00924369
156;calc iter;100;0.0698343;0.0563922;0.0942983
156;total;1;9.70024;9.70024;9.70024
157;calc total;1;6.99466;6.99466;6.99466
157;calc update async;100;8.47078e-05;1.0704e-05;0.00608328
157;calc inner;100;0.0452849;0.0430962;0.0488968
157;calc wait;100;0.0175247;0.00690438;0.0436391
157;calc bound;100;0.0067741;0.00368681;0.00919344
157;calc iter;100;0.0697063;0.0572351;0.0953757
157;total;1;9.69381;9.69381;9.69381
158;calc total;1;6.9921;6.9921;6.9921
158;calc update async;100;5.52092e-05;1.1103e-05;0.00318519
158;calc inner;100;0.0454489;0.0437037;0.0489478
158;calc wait;100;0.0177131;0.00685931;0.0411741
158;calc bound;100;0.00640543;0.00367732;0.0091455
158;calc iter;100;0.0696811;0.0577555;0.0917155
158;total;1;9.69954;9.69954;9.69954
159;calc total;1;6.99317;6.99317;6.99317
159;calc update async;100;4.55503e-05;1.1959e-05;0.00240217
159;calc inner;100;0.0454194;0.0431512;0.0489489
159;calc wait;100;0.017894;0.0067079;0.0413424
159;calc bound;100;0.0063669;0.00299277;0.00916172
159;calc iter;100;0.0697798;0.0579571;0.096144
159;total;1;9.70067;9.70067;9.70067
160;calc total;1;6.9964;6.9964;6.9964
160;calc update async;100;4.54935e-05;1.1876e-05;0.00225727
160;calc inner;100;0.0453296;0.0433156;0.0489586
160;calc wait;100;0.0178653;0.0032215;0.033094
160;calc bound;100;0.0065457;0.00288865;0.00921813
160;calc iter;100;0.0698212;0.050421;0.0867341
160;total;1;9.69946;9.69946;9.69946
161;calc total;1;6.99828;6.99828;6.99828
161;calc update async;100;9.09522e-05;1.0402e-05;0.00690149
161;calc inner;100;0.0452883;0.0429244;0.0488835
161;calc wait;100;0.0178137;0.00695291;0.0398263
161;calc bound;100;0.0065994;0.00294156;0.00924451
161;calc iter;100;0.0698574;0.0583222;0.0931755
161;total;1;9.70051;9.70051;9.70051
162;calc total;1;6.99937;6.99937;6.99937
162;calc update async;100;9.6291e-05;9.935e-06;0.00794883
162;calc inner;100;0.0456061;0.0436952;0.0488483
162;calc wait;100;0.0188665;0.00999537;0.0432574
162;calc bound;100;0.0048767;0.0041051;0.00910831
162;calc iter;100;0.0696768;0.0608908;0.0924754
162;total;1;9.70063;9.70063;9.70063
163;calc total;1;6.99646;6.99646;6.99646
163;calc update async;100;9.61553e-05;9.814e-06;0.00792866
163;calc inner;100;0.0455772;0.0438135;0.04886
163;calc wait;100;0.0185011;0.00655617;0.0372265
163;calc bound;100;0.00496794;0.00411126;0.00889136
163;calc iter;100;0.0696238;0.0582786;0.0885664
163;total;1;9.69846;9.69846;9.69846
164;calc total;1;6.99249;6.99249;6.99249
164;calc update async;100;6.14678e-05;1.0853e-05;0.00444346
164;calc inner;100;0.0455821;0.0433253;0.0490093
164;calc wait;100;0.0190092;0.00879517;0.0379322
164;calc bound;100;0.00485185;0.004061;0.00818468
164;calc iter;100;0.0696053;0.0597579;0.092848
164;total;1;9.70065;9.70065;9.70065
165;calc total;1;6.99143;6.99143;6.99143
165;calc update async;100;5.45199e-05;1.0243e-05;0.00392582
165;calc inner;100;0.0455495;0.0431522;0.048984
165;calc wait;100;0.0191981;0.00701512;0.0396465
165;calc bound;100;0.00473987;0.0037445;0.00762107
165;calc iter;100;0.0696672;0.0578247;0.0910509
165;total;1;9.70069;9.70069;9.70069
166;calc total;1;6.99112;6.99112;6.99112
166;calc update async;100;6.74233e-05;9.935e-06;0.00513187
166;calc inner;100;0.0456319;0.0437592;0.0489685
166;calc wait;100;0.0191649;0.00729949;0.034874
166;calc bound;100;0.00477591;0.00323509;0.00610935
166;calc iter;100;0.0697409;0.0591308;0.086511
166;total;1;9.70061;9.70061;9.70061
167;calc total;1;6.99438;6.99438;6.99438
167;calc update async;100;8.48354e-05;9.823e-06;0.00694532
167;calc inner;100;0.0455992;0.0436604;0.0490568
167;calc wait;100;0.0189363;0.00669213;0.0355052
167;calc bound;100;0.00482791;0.00334024;0.0062761
167;calc iter;100;0.0696611;0.0600213;0.0864656
167;total;1;9.70033;9.70033;9.70033
192;calc total;1;6.99392;6.99392;6.99392
192;calc update async;100;8.13681e-05;1.0184e-05;0.00661303
192;calc inner;100;0.045066;0.043272;0.0478642
192;calc wait;100;0.0193664;0.00930442;0.0467279
192;calc bound;100;0.00491934;0.00415272;0.00622033
192;calc iter;100;0.0696209;0.059614;0.0952374
192;total;1;9.74069;9.74069;9.74069
216;calc total;1;6.98692;6.98692;6.98692
216;calc update async;100;3.74387e-05;1.0448e-05;0.002086
216;calc inner;100;0.0456687;0.0439017;0.0478131
216;calc wait;100;0.0186387;0.00963853;0.0400121
216;calc bound;100;0.00506737;0.00394892;0.00836725
216;calc iter;100;0.0695859;0.060236;0.0901043
216;total;1;9.73796;9.73796;9.73796
240;calc total;1;7.00532;7.00532;7.00532
240;calc update async;100;6.66064e-05;1.0442e-05;0.00510528
240;calc inner;100;0.0454366;0.043477;0.0478816
240;calc wait;100;0.0191937;0.00866612;0.0398519
240;calc bound;100;0.00492202;0.00421685;0.00752904
240;calc iter;100;0.0696675;0.0603976;0.0906509
240;total;1;9.7062;9.7062;9.7062
177;calc total;1;6.99483;6.99483;6.99483
177;calc update async;100;3.33887e-05;1.1176e-05;0.00111443
177;calc inner;100;0.0455142;0.0430521;0.0477999
177;calc wait;100;0.0178433;0.00742746;0.0418484
177;calc bound;100;0.00640778;0.003102;0.00923331
177;calc iter;100;0.0698153;0.0585728;0.096788
177;total;1;9.68637;9.68637;9.68637
193;calc total;1;7.00313;7.00313;7.00313
193;calc update async;100;8.88615e-05;1.1728e-05;0.00733231
193;calc inner;100;0.0451736;0.0435217;0.0482796
193;calc wait;100;0.0195478;0.0100473;0.03976
193;calc bound;100;0.00480039;0.00423753;0.00613964
193;calc iter;100;0.069768;0.0601905;0.0886231
193;total;1;9.73674;9.73674;9.73674
217;calc total;1;6.99734;6.99734;6.99734
217;calc update async;100;7.97332e-05;1.0684e-05;0.00640962
217;calc inner;100;0.0457134;0.0438598;0.0481233
217;calc wait;100;0.0187356;0.0092006;0.0396583
217;calc bound;100;0.00492735;0.004258;0.00687676
217;calc iter;100;0.0695949;0.0599524;0.088703
217;total;1;9.71196;9.71196;9.71196
241;calc total;1;7.00102;7.00102;7.00102
241;calc update async;100;6.82886e-05;1.0678e-05;0.00533161
241;calc inner;100;0.0453798;0.043491;0.0479609
241;calc wait;100;0.0193097;0.00935041;0.0426993
241;calc bound;100;0.00489648;0.00411181;0.00661233
241;calc iter;100;0.0696764;0.060235;0.093722
241;total;1;9.7084;9.7084;9.7084
178;calc total;1;6.98834;6.98834;6.98834
178;calc update async;100;3.5071e-05;1.0905e-05;0.00131657
178;calc inner;100;0.0454998;0.0434386;0.0477632
178;calc wait;100;0.0176353;0.00687802;0.0456708
178;calc bound;100;0.00646664;0.00321244;0.00923696
178;calc iter;100;0.0697096;0.0576347;0.0979689
178;total;1;9.68777;9.68777;9.68777
194;calc total;1;7.00479;7.00479;7.00479
194;calc update async;100;8.6587e-05;1.0116e-05;0.00718405
194;calc inner;100;0.044979;0.0435094;0.0478008
194;calc wait;100;0.0197421;0.0106893;0.0421768
194;calc bound;100;0.0047702;0.003865;0.00611137
194;calc iter;100;0.0698029;0.0604925;0.0918666
194;total;1;9.74062;9.74062;9.74062
218;calc total;1;6.99868;6.99868;6.99868
218;calc update async;100;7.62824e-05;1.0612e-05;0.0061451
218;calc inner;100;0.045588;0.0434597;0.0478648
218;calc wait;100;0.0191281;0.00746976;0.0398086
218;calc bound;100;0.00482921;0.0041296;0.00681784
218;calc iter;100;0.0696852;0.0579966;0.0888243
218;total;1;9.72221;9.72221;9.72221
242;calc total;1;6.99277;6.99277;6.99277
242;calc update async;100;3.75169e-05;1.0847e-05;0.00230303
242;calc inner;100;0.045345;0.0434633;0.0480559
242;calc wait;100;0.0193735;0.00907534;0.0422304
242;calc bound;100;0.00484944;0.0033901;0.00684526
242;calc iter;100;0.0696544;0.0595362;0.0918551
242;total;1;9.70734;9.70734;9.70734
264;calc total;1;6.99065;6.99065;6.99065
264;calc update async;100;5.16156e-05;1.021e-05;0.00361133
264;calc inner;100;0.0453665;0.043309;0.047983
264;calc wait;100;0.0192056;0.00550525;0.0509362
264;calc bound;100;0.00492233;0.00381328;0.00922128
264;calc iter;100;0.0695752;0.0564687;0.10417
264;total;1;9.69689;9.69689;9.69689
179;calc total;1;6.99396;6.99396;6.99396
179;calc update async;100;8.49108e-05;1.0849e-05;0.00625964
179;calc inner;100;0.045517;0.0431619;0.0479026
179;calc wait;100;0.0174994;0.00719308;0.0444894
179;calc bound;100;0.0065892;0.00322648;0.00924122
179;calc iter;100;0.0697534;0.0571174;0.0992603
179;total;1;9.68936;9.68936;9.68936
195;calc total;1;7.00225;7.00225;7.00225
195;calc update async;100;8.70347e-05;1.0415e-05;0.00715586
195;calc inner;100;0.0450252;0.0434257;0.0479833
195;calc wait;100;0.0197363;0.0104461;0.04634
195;calc bound;100;0.00491334;0.00334373;0.00619983
195;calc iter;100;0.0698584;0.0608567;0.0957776
195;total;1;9.72626;9.72626;9.72626
219;calc total;1;6.99615;6.99615;6.99615
219;calc update async;100;7.37731e-05;9.773e-06;0.00596797
219;calc inner;100;0.0454937;0.0439341;0.0479423
219;calc wait;100;0.0193155;0.00711679;0.0407581
219;calc bound;100;0.00474664;0.00368235;0.00588156
219;calc iter;100;0.069669;0.0591135;0.0912016
219;total;1;9.73203;9.73203;9.73203
243;calc total;1;6.99975;6.99975;6.99975
243;calc update async;100;6.86513e-05;1.0709e-05;0.00531684
243;calc inner;100;0.0454169;0.0439337;0.0479123
243;calc wait;100;0.019219;0.00714387;0.041927
243;calc bound;100;0.00491788;0.00326316;0.00615736
243;calc iter;100;0.0697754;0.0581677;0.0918605
243;total;1;9.70344;9.70344;9.70344
265;calc total;1;6.99781;6.99781;6.99781
265;calc update async;100;8.24557e-05;1.0753e-05;0.00661069
265;calc inner;100;0.0453732;0.043424;0.0479724
265;calc wait;100;0.0189805;0.00750338;0.0384593
265;calc bound;100;0.00501133;0.0042489;0.0089229
265;calc iter;100;0.0696173;0.0585257;0.0910194
265;total;1;9.70254;9.70254;9.70254
180;calc total;1;7.00042;7.00042;7.00042
180;calc update async;100;8.74116e-05;1.189e-05;0.00633679
180;calc inner;100;0.045378;0.0433557;0.048431
180;calc wait;100;0.0179072;0.00601884;0.048135
180;calc bound;100;0.0063834;0.00343975;0.00907064
180;calc iter;100;0.0697795;0.056081;0.0998969
180;total;1;9.68708;9.68708;9.68708
196;calc total;1;7.0039;7.0039;7.0039
196;calc update async;100;8.8673e-05;1.1433e-05;0.00726343
196;calc inner;100;0.0451637;0.0434179;0.0479301
196;calc wait;100;0.0195005;0.00949196;0.0491696
196;calc bound;100;0.00491313;0.00328771;0.0064835
196;calc iter;100;0.0698601;0.0586513;0.0977947
196;total;1;9.739;9.739;9.739
220;calc total;1;6.99851;6.99851;6.99851
220;calc update async;100;7.51675e-05;1.0494e-05;0.00603243
220;calc inner;100;0.0455187;0.0437686;0.0479712
220;calc wait;100;0.0191921;0.00689288;0.0400232
220;calc bound;100;0.0047153;0.00417157;0.00583061
220;calc iter;100;0.0696894;0.0580943;0.0905612
220;total;1;9.72604;9.72604;9.72604
244;calc total;1;7.00257;7.00257;7.00257
244;calc update async;100;7.1251e-05;1.0763e-05;0.00557001
244;calc inner;100;0.0454741;0.04398;0.0479399
244;calc wait;100;0.0189717;0.00991309;0.0392504
244;calc bound;100;0.00490656;0.00366648;0.00670158
244;calc iter;100;0.0696981;0.0596654;0.0947412
244;total;1;9.70943;9.70943;9.70943
266;calc total;1;7.00177;7.00177;7.00177
266;calc update async;100;7.39946e-05;1.0793e-05;0.00580335
266;calc inner;100;0.0453768;0.0435737;0.0478377
266;calc wait;100;0.0190651;0.00771998;0.0452256
266;calc bound;100;0.00499006;0.00413161;0.0086687
266;calc iter;100;0.0696675;0.0580032;0.0967055
266;total;1;9.70306;9.70306;9.70306
181;calc total;1;6.99816;6.99816;6.99816
181;calc update async;100;8.39158e-05;1.1145e-05;0.00608511
181;calc inner;100;0.0453201;0.0427848;0.0486776
181;calc wait;100;0.0178129;0.00807344;0.0428883
181;calc bound;100;0.00644289;0.00372764;0.0092457
181;calc iter;100;0.0697507;0.0577665;0.0953092
181;total;1;9.68668;9.68668;9.68668
197;calc total;1;7.0008;7.0008;7.0008
197;calc update async;100;7.91192e-05;1.0405e-05;0.0063556
197;calc inner;100;0.045075;0.0434312;0.0479188
197;calc wait;100;0.0191958;0.0103105;0.0473999
197;calc bound;100;0.00500802;0.00421191;0.00664784
197;calc iter;100;0.0697402;0.0606937;0.0961854
197;total;1;9.73274;9.73274;9.73274
221;calc total;1;6.99688;6.99688;6.99688
221;calc update async;100;7.94171e-05;1.0615e-05;0.00648139
221;calc inner;100;0.0455627;0.0441246;0.0478754
221;calc wait;100;0.0189352;0.00675931;0.0436518
221;calc bound;100;0.00484518;0.00414068;0.00649609
221;calc iter;100;0.0696481;0.0587593;0.0939841
221;total;1;9.72898;9.72898;9.72898
245;calc total;1;7.0008;7.0008;7.0008
245;calc update async;100;7.20434e-05;1.0402e-05;0.00556893
245;calc inner;100;0.045447;0.0435331;0.0480029
245;calc wait;100;0.0188385;0.0077599;0.0394105
245;calc bound;100;0.00502393;0.00401818;0.00709335
245;calc iter;100;0.0696197;0.0589964;0.0886616
245;total;1;9.70109;9.70109;9.70109
267;calc total;1;6.99549;6.99549;6.99549
267;calc update async;100;8.89814e-05;9.603e-06;0.0073404
267;calc inner;100;0.0454432;0.0436204;0.0479269
267;calc wait;100;0.0190881;0.00673769;0.0420345
267;calc bound;100;0.00488378;0.0032189;0.00855909
267;calc iter;100;0.0696891;0.0592343;0.0936817
267;total;1;9.70052;9.70052;9.70052
182;calc total;1;6.99966;6.99966;6.99966
182;calc update async;100;9.40005e-05;1.1996e-05;0.00719588
182;calc inner;100;0.0452925;0.0427264;0.0485589
182;calc wait;100;0.0178844;0.00812358;0.0440467
182;calc bound;100;0.00653322;0.00304354;0.00921893
182;calc iter;100;0.0698114;0.0575455;0.0947807
182;total;1;9.68559;9.68559;9.68559
198;calc total;1;7.00231;7.00231;7.00231
198;calc update async;100;8.49888e-05;1.0615e-05;0.00620747
198;calc inner;100;0.0448426;0.0429409;0.0478798
198;calc wait;100;0.0183258;0.00569697;0.0476198
198;calc bound;100;0.00664123;0.00310821;0.00917713
198;calc iter;100;0.0699309;0.0553091;0.0994761
198;total;1;9.728;9.728;9.728
222;calc total;1;6.99806;6.99806;6.99806
222;calc update async;100;7.93962e-05;1.1605e-05;0.00545306
222;calc inner;100;0.0452913;0.0433157;0.047818
222;calc wait;100;0.0173563;0.00542706;0.0539733
222;calc bound;100;0.00698387;0.00361422;0.00920093
222;calc iter;100;0.0697445;0.0546765;0.107888
222;total;1;9.71167;9.71167;9.71167
246;calc total;1;7.00232;7.00232;7.00232
246;calc update async;100;7.43433e-05;1.2902e-05;0.00515054
246;calc inner;100;0.0452609;0.0433526;0.0479236
246;calc wait;100;0.0178279;0.00610697;0.0404818
246;calc bound;100;0.00654195;0.00352375;0.00882713
246;calc iter;100;0.0697315;0.0565528;0.094065
246;total;1;9.70436;9.70436;9.70436
268;calc total;1;7.0017;7.0017;7.0017
268;calc update async;100;7.93191e-05;1.0089e-05;0.00636953
268;calc inner;100;0.0454436;0.0433586;0.0481418
268;calc wait;100;0.0193284;0.00678607;0.0481069
268;calc bound;100;0.00479027;0.00339112;0.0091581
268;calc iter;100;0.0696565;0.0576663;0.103134
268;total;1;9.70279;9.70279;9.70279
183;calc total;1;6.99662;6.99662;6.99662
183;calc update async;100;7.7515e-05;1.1805e-05;0.00543172
183;calc inner;100;0.0453631;0.0434442;0.0487166
183;calc wait;100;0.0177595;0.00537133;0.0460284
183;calc bound;100;0.00666551;0.00318575;0.00920936
183;calc iter;100;0.0698902;0.0550329;0.0976904
183;total;1;9.68654;9.68654;9.68654
199;calc total;1;6.99788;6.99788;6.99788
199;calc update async;100;8.22958e-05;9.842e-06;0.00623312
199;calc inner;100;0.0449578;0.0431901;0.0479395
199;calc wait;100;0.0184669;0.00761458;0.0414613
199;calc bound;100;0.00620167;0.00353011;0.00914134
199;calc iter;100;0.0697528;0.0573371;0.0947556
199;total;1;9.72395;9.72395;9.72395
223;calc total;1;7.00002;7.00002;7.00002
223;calc update async;100;7.56938e-05;1.2568e-05;0.00520469
223;calc inner;100;0.045528;0.0438684;0.0479304
223;calc wait;100;0.017437;0.00901723;0.0456253
223;calc bound;100;0.00667843;0.00340533;0.00917428
223;calc iter;100;0.0697815;0.059602;0.0982494
223;total;1;9.72333;9.72333;9.72333
269;calc total;1;6.9977;6.9977;6.9977
269;calc update async;100;7.84336e-05;9.164e-06;0.00630641
269;calc inner;100;0.0454084;0.0432065;0.0478836
269;calc wait;100;0.0191126;0.00733897;0.050314
269;calc bound;100;0.00483691;0.00399492;0.00800511
269;calc iter;100;0.0696576;0.0580154;0.10373
269;total;1;9.70151;9.70151;9.70151
184;calc total;1;6.99042;6.99042;6.99042
184;calc update async;100;9.76132e-05;1.0476e-05;0.00740072
184;calc inner;100;0.0453233;0.0429998;0.0481676
184;calc wait;100;0.0175615;0.00800472;0.0423473
184;calc bound;100;0.00673974;0.00322738;0.00921077
184;calc iter;100;0.06974;0.0576999;0.0950024
184;total;1;9.68622;9.68622;9.68622
200;calc total;1;6.98956;6.98956;6.98956
200;calc update async;100;9.39948e-05;1.224e-05;0.00717122
200;calc inner;100;0.0450583;0.0431533;0.0475174
200;calc wait;100;0.018413;0.00730653;0.0476058
200;calc bound;100;0.00616457;0.00329287;0.00926012
200;calc iter;100;0.0697561;0.0571515;0.10084
200;total;1;9.72623;9.72623;9.72623
224;calc total;1;7.00315;7.00315;7.00315
224;calc update async;100;7.07844e-05;1.2371e-05;0.00476896
224;calc inner;100;0.0454123;0.0435642;0.0477447
224;calc wait;100;0.0176909;0.00653002;0.0398117
224;calc bound;100;0.00657331;0.00347502;0.00914932
224;calc iter;100;0.069758;0.057325;0.0930429
224;total;1;9.72618;9.72618;9.72618
270;calc total;1;7.00089;7.00089;7.00089
270;calc update async;100;7.6398e-05;8.903e-06;0.00541177
270;calc inner;100;0.0451896;0.0431022;0.0478666
270;calc wait;100;0.0180332;0.00675978;0.0455122
270;calc bound;100;0.00638218;0.00319886;0.00887946
270;calc iter;100;0.0697677;0.05653;0.0963922
270;total;1;9.70284;9.70284;9.70284
185;calc total;1;6.99598;6.99598;6.99598
185;calc update async;100;7.90905e-05;1.0891e-05;0.00567549
185;calc inner;100;0.0452333;0.0428192;0.0487149
185;calc wait;100;0.017776;0.00585391;0.0483913
185;calc bound;100;0.00667266;0.00322893;0.00911758
185;calc iter;100;0.0697951;0.056574;0.101604
185;total;1;9.68399;9.68399;9.68399
201;calc total;1;6.99611;6.99611;6.99611
201;calc update async;100;8.09759e-05;1.091e-05;0.00575023
201;calc inner;100;0.0449986;0.0431125;0.048154
201;calc wait;100;0.0182367;0.0043287;0.0447019
201;calc bound;100;0.00649583;0.0033397;0.00921659
201;calc iter;100;0.0698327;0.0524124;0.0964612
201;total;1;9.73838;9.73838;9.73838
225;calc total;1;7.00149;7.00149;7.00149
225;calc update async;100;7.75359e-05;1.1447e-05;0.00558436
225;calc inner;100;0.0454466;0.0436657;0.0476618
225;calc wait;100;0.017987;0.00729326;0.0394109
225;calc bound;100;0.00627334;0.00334379;0.00927364
225;calc iter;100;0.069799;0.0568016;0.0946069
225;total;1;9.72799;9.72799;9.72799
271;calc total;1;7.00396;7.00396;7.00396
271;calc update async;100;6.39238e-05;1.1306e-05;0.00424785
271;calc inner;100;0.0451633;0.0430356;0.0476454
271;calc wait;100;0.0179612;0.00708429;0.0399086
271;calc bound;100;0.00644788;0.00336048;0.0091903
271;calc iter;100;0.069733;0.057863;0.0921656
271;total;1;9.70298;9.70298;9.70298
186;calc total;1;6.99693;6.99693;6.99693
186;calc update async;100;8.10311e-05;1.014e-05;0.00655214
186;calc inner;100;0.0455092;0.0436046;0.0485903
186;calc wait;100;0.0192836;0.00779287;0.036484
186;calc bound;100;0.0047466;0.00378572;0.00722684
186;calc iter;100;0.0696963;0.0572081;0.086056
186;total;1;9.6855;9.6855;9.6855
202;calc total;1;6.99962;6.99962;6.99962
202;calc update async;100;9.15139e-05;1.0438e-05;0.00665565
202;calc inner;100;0.0447965;0.043152;0.0479251
202;calc wait;100;0.017999;0.00591145;0.0493713
202;calc bound;100;0.00693699;0.00334676;0.00920331
202;calc iter;100;0.0698609;0.054524;0.102134
202;total;1;9.72847;9.72847;9.72847
226;calc total;1;7.00339;7.00339;7.00339
226;calc update async;100;7.262e-05;1.1019e-05;0.0050957
226;calc inner;100;0.0454175;0.043414;0.0477465
226;calc wait;100;0.018065;0.00629817;0.0421339
226;calc bound;100;0.00623522;0.00366387;0.00887853
226;calc iter;100;0.0697987;0.056253;0.0942527
226;total;1;9.73743;9.73743;9.73743
187;calc total;1;6.99543;6.99543;6.99543
187;calc update async;100;7.87018e-05;1.0335e-05;0.00629151
187;calc inner;100;0.0454826;0.0430609;0.0486951
187;calc wait;100;0.019215;0.00901039;0.0384591
187;calc bound;100;0.00479659;0.00384229;0.00726336
187;calc iter;100;0.0696932;0.0599287;0.0885304
187;total;1;9.68599;9.68599;9.68599
203;calc total;1;6.99512;6.99512;6.99512
203;calc update async;100;8.68053e-05;1.102e-05;0.00624241
203;calc inner;100;0.0447417;0.0429809;0.0479796
203;calc wait;100;0.0178917;0.00794573;0.0494019
203;calc bound;100;0.00705881;0.0031554;0.00923953
203;calc iter;100;0.0698317;0.059613;0.102998
203;total;1;9.73674;9.73674;9.73674
227;calc total;1;6.98913;6.98913;6.98913
227;calc update async;100;9.35699e-05;1.1482e-05;0.00702509
227;calc inner;100;0.0452666;0.0433207;0.0473349
227;calc wait;100;0.0174526;0.00768382;0.044347
227;calc bound;100;0.00682153;0.00357268;0.0091235
227;calc iter;100;0.0696683;0.0585015;0.0998859
227;total;1;9.7192;9.7192;9.7192
188;calc total;1;6.9964;6.9964;6.9964
188;calc update async;100;8.75781e-05;9.579e-06;0.00721677
188;calc inner;100;0.0455153;0.043368;0.0487538
188;calc wait;100;0.0190746;0.00748305;0.0427641
188;calc bound;100;0.0048703;0.00398208;0.00623612
188;calc iter;100;0.0697003;0.0591304;0.0919302
188;total;1;9.68424;9.68424;9.68424
204;calc total;1;7.00007;7.00007;7.00007
228;calc total;1;7.00122;7.00122;7.00122
228;calc update async;100;7.84075e-05;1.0134e-05;0.00554774
228;calc inner;100;0.0451416;0.0430951;0.0476901
228;calc wait;100;0.0178007;0.00649861;0.0508201
228;calc bound;100;0.00671149;0.00295215;0.00903483
228;calc iter;100;0.0698323;0.0562573;0.102713
228;total;1;9.72637;9.72637;9.72637
189;calc total;1;6.99487;6.99487;6.99487
189;calc update async;100;7.63076e-05;1.1003e-05;0.00614504
189;calc inner;100;0.0455809;0.0431767;0.04879
189;calc wait;100;0.0190444;0.00721772;0.0446791
189;calc bound;100;0.00483234;0.00399895;0.00614992
189;calc iter;100;0.0697136;0.0567674;0.0926357
189;total;1;9.68709;9.68709;9.68709
204;calc update async;100;8.35532e-05;1.1045e-05;0.00604015
204;calc inner;100;0.0452655;0.0432388;0.0487181
204;calc wait;100;0.0176685;0.00665813;0.0405589
204;calc bound;100;0.00665525;0.00320453;0.0091906
204;calc iter;100;0.0697375;0.0559947;0.094399
204;total;1;9.71716;9.71716;9.71716
229;calc total;1;6.99745;6.99745;6.99745
229;calc update async;100;9.96755e-05;1.0724e-05;0.00763172
229;calc inner;100;0.0451108;0.0428696;0.0477126
229;calc wait;100;0.0178845;0.00641768;0.0498038
229;calc bound;100;0.00661311;0.00380789;0.00917411
229;calc iter;100;0.0697226;0.0579128;0.0985302
229;total;1;9.73455;9.73455;9.73455
190;calc total;1;6.99124;6.99124;6.99124
190;calc update async;100;5.31252e-05;9.111e-06;0.00373828
190;calc inner;100;0.0456111;0.0436644;0.0488611
190;calc wait;100;0.0188322;0.00892617;0.0401747
190;calc bound;100;0.00493244;0.00409866;0.00728943
190;calc iter;100;0.069627;0.0598824;0.0891881
190;total;1;9.68706;9.68706;9.68706
205;calc total;1;6.99571;6.99571;6.99571
205;calc update async;100;7.79703e-05;1.164e-05;0.00559525
205;calc inner;100;0.0453495;0.0433115;0.0489236
205;calc wait;100;0.017791;0.00633833;0.045551
205;calc bound;100;0.0064918;0.00325251;0.00918383
205;calc iter;100;0.0697315;0.0566278;0.097272
205;total;1;9.73966;9.73966;9.73966
230;calc total;1;6.9948;6.9948;6.9948
230;calc update async;100;0.000100328;1.0656e-05;0.00779455
230;calc inner;100;0.0452617;0.0432868;0.0476528
230;calc wait;100;0.0183232;0.00616926;0.0440746
230;calc bound;100;0.00609592;0.00312124;0.00912832
230;calc iter;100;0.0697956;0.0556045;0.0995255
230;total;1;9.71898;9.71898;9.71898
191;calc total;1;6.99275;6.99275;6.99275
191;calc update async;100;5.26525e-05;1.1024e-05;0.00368558
191;calc inner;100;0.0455979;0.0436039;0.0488541
191;calc wait;100;0.0189234;0.00861788;0.0428995
191;calc bound;100;0.00490023;0.0039926;0.00611952
191;calc iter;100;0.0696818;0.0588959;0.0935397
191;total;1;9.68681;9.68681;9.68681
206;calc total;1;6.99954;6.99954;6.99954
206;calc update async;100;8.35737e-05;1.1529e-05;0.00631772
206;calc inner;100;0.0453312;0.0437774;0.0487163
206;calc wait;100;0.017972;0.00537687;0.0459918
206;calc bound;100;0.00623079;0.00334221;0.00908663
206;calc iter;100;0.0697313;0.0541625;0.0994467
206;total;1;9.7409;9.7409;9.7409
231;calc total;1;6.99583;6.99583;6.99583
231;calc update async;100;7.50217e-05;9.137e-06;0.00553032
231;calc inner;100;0.045285;0.043152;0.0477842
231;calc wait;100;0.0181815;0.00727304;0.0450702
231;calc bound;100;0.00604996;0.00338392;0.00888634
231;calc iter;100;0.0697181;0.0568356;0.0989185
231;total;1;9.73911;9.73911;9.73911
207;calc total;1;7.00241;7.00241;7.00241
207;calc update async;100;8.77457e-05;1.2407e-05;0.00657088
207;calc inner;100;0.0453306;0.0438032;0.0485833
207;calc wait;100;0.0178278;0.00839814;0.0428207
207;calc bound;100;0.00656722;0.00312484;0.00916762
207;calc iter;100;0.0698609;0.0597094;0.0950601
207;total;1;9.74014;9.74014;9.74014
232;calc total;1;6.99064;6.99064;6.99064
232;calc update async;100;8.85064e-05;1.1544e-05;0.00659816
232;calc inner;100;0.0451509;0.042847;0.0473423
232;calc wait;100;0.017976;0.00568614;0.0461724
232;calc bound;100;0.00643503;0.00315041;0.00917548
232;calc iter;100;0.069743;0.0552715;0.0981704
232;total;1;9.7392;9.7392;9.7392
208;calc total;1;7.00228;7.00228;7.00228
208;calc update async;100;8.93117e-05;1.2136e-05;0.00656838
208;calc inner;100;0.0451818;0.0431085;0.0486147
208;calc wait;100;0.0176794;0.00651153;0.0352943
208;calc bound;100;0.0068668;0.00318588;0.00920201
208;calc iter;100;0.0698543;0.0541071;0.0904252
208;total;1;9.71722;9.71722;9.71722
233;calc total;1;6.99464;6.99464;6.99464
233;calc update async;100;8.81808e-05;1.1916e-05;0.00649278
233;calc inner;100;0.0450615;0.0430578;0.0476476
233;calc wait;100;0.0178788;0.00415521;0.0434197
233;calc bound;100;0.00668676;0.00281001;0.00911371
233;calc iter;100;0.0697418;0.0521165;0.0977604
233;total;1;9.71722;9.71722;9.71722
209;calc total;1;6.99844;6.99844;6.99844
209;calc update async;100;9.14172e-05;1.1498e-05;0.00679321
209;calc inner;100;0.045201;0.0430546;0.0488122
209;calc wait;100;0.0175694;0.00876768;0.0442557
209;calc bound;100;0.00686737;0.00283866;0.00921331
209;calc iter;100;0.0697829;0.0592344;0.0973155
209;total;1;9.71698;9.71698;9.71698
234;calc total;1;7.00153;7.00153;7.00153
234;calc update async;100;8.18792e-05;1.008e-05;0.00664727
234;calc inner;100;0.0454485;0.0431577;0.047641
234;calc wait;100;0.019298;0.00706424;0.035427
234;calc bound;100;0.00467135;0.00317546;0.00599459
234;calc iter;100;0.0697446;0.0562618;0.0860281
234;total;1;9.73957;9.73957;9.73957
210;calc total;1;7.00004;7.00004;7.00004
210;calc update async;100;8.39771e-05;1.1406e-05;0.00671476
210;calc inner;100;0.0454717;0.0437131;0.0486806
210;calc wait;100;0.0191561;0.00904895;0.0386256
210;calc bound;100;0.00484651;0.00394279;0.00779865
210;calc iter;100;0.0696806;0.0594707;0.0905977
210;total;1;9.72653;9.72653;9.72653
235;calc total;1;6.99151;6.99151;6.99151
235;calc update async;100;3.81727e-05;8.959e-06;0.00227363
235;calc inner;100;0.045382;0.0435941;0.0476405
235;calc wait;100;0.0190648;0.00756746;0.0406296
235;calc bound;100;0.00472931;0.00372933;0.00613535
235;calc iter;100;0.0695649;0.0588147;0.0902792
235;total;1;9.72133;9.72133;9.72133
211;calc total;1;6.99745;6.99745;6.99745
211;calc update async;100;8.23047e-05;9.881e-06;0.00674325
211;calc inner;100;0.0455635;0.0434614;0.0487834
211;calc wait;100;0.019102;0.0071921;0.0401777
211;calc bound;100;0.00472913;0.00409825;0.00611947
211;calc iter;100;0.0696149;0.0602604;0.0883444
211;total;1;9.73118;9.73118;9.73118
236;calc total;1;7.00133;7.00133;7.00133
236;calc update async;100;8.17412e-05;1.0437e-05;0.00664145
236;calc inner;100;0.0453823;0.0433131;0.0476545
236;calc wait;100;0.0194873;0.00659903;0.0410722
236;calc bound;100;0.00468967;0.00373278;0.00632868
236;calc iter;100;0.0696719;0.0571024;0.0901347
236;total;1;9.73913;9.73913;9.73913
212;calc total;1;6.99861;6.99861;6.99861
212;calc update async;100;8.37751e-05;1.0468e-05;0.00688866
212;calc inner;100;0.0454783;0.0436024;0.0487983
212;calc wait;100;0.0193758;0.00683689;0.0433121
212;calc bound;100;0.00471874;0.00382945;0.00707412
212;calc iter;100;0.0696788;0.05736;0.0954223
212;total;1;9.72031;9.72031;9.72031
237;calc total;1;6.99106;6.99106;6.99106
237;calc update async;100;3.78103e-05;1.111e-05;0.00223199
237;calc inner;100;0.0453559;0.0436435;0.0477771
237;calc wait;100;0.0194808;0.00789541;0.0411234
237;calc bound;100;0.00472358;0.00313904;0.00697379
237;calc iter;100;0.0697034;0.0573514;0.0906294
237;total;1;9.73027;9.73027;9.73027
213;calc total;1;6.99697;6.99697;6.99697
213;calc update async;100;8.53658e-05;1.0339e-05;0.0070848
213;calc inner;100;0.0455597;0.0435628;0.0488213
213;calc wait;100;0.0191479;0.0102152;0.03961
213;calc bound;100;0.00473932;0.00416799;0.00598211
213;calc iter;100;0.0696625;0.0590813;0.0899357
213;total;1;9.73296;9.73296;9.73296
238;calc total;1;7.0003;7.0003;7.0003
238;calc update async;100;9.14507e-05;1.0232e-05;0.0076311
238;calc inner;100;0.0454425;0.0433615;0.0477756
238;calc wait;100;0.0191715;0.00839187;0.0423286
238;calc bound;100;0.00478879;0.00319666;0.00637338
238;calc iter;100;0.0697007;0.0585269;0.0926
238;total;1;9.71672;9.71672;9.71672
214;calc total;1;6.99739;6.99739;6.99739
214;calc update async;100;9.54882e-05;1.1228e-05;0.00796633
214;calc inner;100;0.0455798;0.0442393;0.0487179
214;calc wait;100;0.0188947;0.00616552;0.0381589
214;calc bound;100;0.00484239;0.00337533;0.00599043
214;calc iter;100;0.0697436;0.0583083;0.0885456
214;total;1;9.74092;9.74092;9.74092
239;calc total;1;7.00335;7.00335;7.00335
239;calc update async;100;8.68985e-05;1.016e-05;0.00713908
239;calc inner;100;0.0454222;0.0435757;0.0483928
239;calc wait;100;0.0191103;0.00644208;0.0429496
239;calc bound;100;0.0048217;0.00332788;0.00634416
239;calc iter;100;0.0697937;0.0566015;0.0935144
239;total;1;9.73475;9.73475;9.73475
215;calc total;1;6.99509;6.99509;6.99509
215;calc update async;100;8.27175e-05;1.0847e-05;0.00658635
215;calc inner;100;0.0455973;0.0439981;0.0487945
215;calc wait;100;0.0188251;0.00716962;0.0399041
215;calc bound;100;0.00484878;0.0041392;0.00601967
215;calc iter;100;0.0696468;0.0601389;0.0896611
215;total;1;9.73307;9.73307;9.73307
288;calc total;1;7.00084;7.00084;7.00084
288;calc update async;100;6.76151e-05;9.648e-06;0.00533882
288;calc inner;100;0.0454814;0.0433161;0.0482222
288;calc wait;100;0.0193248;0.00852619;0.0392544
288;calc bound;100;0.00468057;0.0038536;0.00613271
288;calc iter;100;0.0695938;0.0573652;0.0883963
288;total;1;9.72096;9.72096;9.72096
247;calc total;1;6.99451;6.99451;6.99451
247;calc update async;100;7.43636e-05;1.1637e-05;0.00517058
247;calc inner;100;0.0453508;0.0436183;0.0480342
247;calc wait;100;0.0179599;0.00678686;0.0477459
247;calc bound;100;0.0063105;0.00313024;0.00918055
247;calc iter;100;0.069709;0.0580211;0.10082
247;total;1;9.70846;9.70846;9.70846
272;calc total;1;7.002;7.002;7.002
272;calc update async;100;7.81031e-05;1.0445e-05;0.00556068
272;calc inner;100;0.0453295;0.0431801;0.0479196
272;calc wait;100;0.0179513;0.00613624;0.0455476
272;calc bound;100;0.00643242;0.00316155;0.00923808
272;calc iter;100;0.0698141;0.056367;0.0981753
272;total;1;9.70251;9.70251;9.70251
289;calc total;1;6.9998;6.9998;6.9998
289;calc update async;100;7.29802e-05;1.109e-05;0.00583497
289;calc inner;100;0.0454857;0.043454;0.0482553
289;calc wait;100;0.0192516;0.00946094;0.0405833
289;calc bound;100;0.0047107;0.003663;0.00605901
289;calc iter;100;0.0696414;0.0598971;0.0898572
289;total;1;9.71401;9.71401;9.71401
248;calc total;1;6.9907;6.9907;6.9907
248;calc update async;100;9.7175e-05;1.0118e-05;0.00751091
248;calc inner;100;0.045338;0.0432733;0.0477342
248;calc wait;100;0.0180787;0.00743017;0.0426553
248;calc bound;100;0.00618987;0.00306094;0.00925426
248;calc iter;100;0.0697142;0.0564301;0.0946816
248;total;1;9.70386;9.70386;9.70386
273;calc total;1;6.99869;6.99869;6.99869
273;calc update async;100;7.3364e-05;1.1444e-05;0.00516856
273;calc inner;100;0.0454299;0.0431534;0.0480349
273;calc wait;100;0.0177974;0.00528703;0.0466811
273;calc bound;100;0.00643857;0.00303998;0.00903989
273;calc iter;100;0.0697698;0.0539281;0.0975274
273;total;1;9.70307;9.70307;9.70307
290;calc total;1;7.00083;7.00083;7.00083
290;calc update async;100;6.95546e-05;1.0833e-05;0.00549133
290;calc inner;100;0.0455387;0.0431622;0.0480483
290;calc wait;100;0.0193608;0.00747984;0.0435462
290;calc bound;100;0.00472838;0.00399209;0.00578653
290;calc iter;100;0.0697328;0.0576976;0.0925737
290;total;1;9.71398;9.71398;9.71398
249;calc total;1;6.99452;6.99452;6.99452
249;calc update async;100;7.89757e-05;1.168e-05;0.00567434
249;calc inner;100;0.0452717;0.0432293;0.0481056
249;calc wait;100;0.0177702;0.00609844;0.0432705
249;calc bound;100;0.00664314;0.00315299;0.00919933
249;calc iter;100;0.0697793;0.0535338;0.0975686
249;total;1;9.7041;9.7041;9.7041
274;calc total;1;7.00013;7.00013;7.00013
274;calc update async;100;7.56549e-05;9.428e-06;0.00543626
274;calc inner;100;0.0451679;0.0429841;0.0478997
274;calc wait;100;0.0182499;0.00773886;0.0433576
274;calc bound;100;0.00631085;0.0030429;0.0091326
274;calc iter;100;0.0698168;0.0568115;0.0946159
274;total;1;9.70302;9.70302;9.70302
291;calc total;1;6.99874;6.99874;6.99874
291;calc update async;100;7.42604e-05;1.1e-05;0.00593058
291;calc inner;100;0.045464;0.0436127;0.0482064
291;calc wait;100;0.0192535;0.00718209;0.0365705
291;calc bound;100;0.00474261;0.00381081;0.0074225
291;calc iter;100;0.069708;0.0584607;0.0871555
291;total;1;9.7168;9.7168;9.7168
250;calc total;1;6.99148;6.99148;6.99148
250;calc update async;100;5.62145e-05;1.1119e-05;0.00312604
250;calc inner;100;0.0454648;0.0433683;0.048424
250;calc wait;100;0.0172855;0.00700209;0.0472027
250;calc bound;100;0.00689843;0.00310197;0.00934683
250;calc iter;100;0.0697594;0.0585883;0.0992818
250;total;1;9.7038;9.7038;9.7038
275;calc total;1;6.99306;6.99306;6.99306
275;calc update async;100;7.97392e-05;1.2186e-05;0.00579444
275;calc inner;100;0.0451788;0.0432496;0.0478254
275;calc wait;100;0.0176659;0.00409564;0.0450463
275;calc bound;100;0.00658004;0.00320704;0.00912613
275;calc iter;100;0.06964;0.0534565;0.0985908
275;total;1;9.70144;9.70144;9.70144
292;calc total;1;6.99853;6.99853;6.99853
292;calc update async;100;7.96398e-05;9.965e-06;0.00642645
292;calc inner;100;0.0454732;0.043618;0.0483411
292;calc wait;100;0.0190325;0.00854065;0.0399738
292;calc bound;100;0.00480715;0.00349512;0.00688826
292;calc iter;100;0.0696622;0.0595593;0.0923241
292;total;1;9.72078;9.72078;9.72078
251;calc total;1;6.99447;6.99447;6.99447
251;calc update async;100;7.96846e-05;1.2084e-05;0.00553877
251;calc inner;100;0.0451442;0.0430696;0.0480308
251;calc wait;100;0.0175919;0.00718457;0.04229
251;calc bound;100;0.00692382;0.00333721;0.00922804
251;calc iter;100;0.0697552;0.0577529;0.0955673
251;total;1;9.70719;9.70719;9.70719
276;calc total;1;6.99935;6.99935;6.99935
276;calc update async;100;7.7742e-05;1.2244e-05;0.00535353
276;calc inner;100;0.0452221;0.043451;0.0492274
276;calc wait;100;0.0176338;0.00788143;0.0460985
276;calc bound;100;0.00681914;0.00393454;0.00922808
276;calc iter;100;0.0697782;0.0574605;0.0986572
276;total;1;9.70304;9.70304;9.70304
293;calc total;1;6.99337;6.99337;6.99337
293;calc update async;100;3.62546e-05;1.0671e-05;0.00211949
293;calc inner;100;0.0455105;0.04334;0.048213
293;calc wait;100;0.0192961;0.00794519;0.041248
293;calc bound;100;0.00474586;0.00346022;0.0079683
293;calc iter;100;0.0697067;0.0577805;0.0905759
293;total;1;9.72072;9.72072;9.72072
252;calc total;1;6.9907;6.9907;6.9907
252;calc update async;100;3.74572e-05;1.2358e-05;0.0014583
252;calc inner;100;0.0454261;0.0432015;0.047855
252;calc wait;100;0.0175595;0.00619855;0.0402971
252;calc bound;100;0.00659326;0.00342231;0.00918554
252;calc iter;100;0.0696639;0.0560341;0.0922403
252;total;1;9.70827;9.70827;9.70827
277;calc total;1;6.99808;6.99808;6.99808
277;calc update async;100;7.04891e-05;1.045e-05;0.00480512
277;calc inner;100;0.04528;0.0433086;0.0491108
277;calc wait;100;0.0178766;0.00517146;0.0505341
277;calc bound;100;0.00648299;0.00311183;0.00917365
277;calc iter;100;0.0697821;0.0566003;0.103738
277;total;1;9.7025;9.7025;9.7025
294;calc total;1;6.99361;6.99361;6.99361
294;calc update async;100;4.08212e-05;1.3304e-05;0.00180762
294;calc inner;100;0.0453274;0.0431997;0.0480399
294;calc wait;100;0.0178728;0.00782359;0.0394981
294;calc bound;100;0.0065205;0.00294526;0.00911352
294;calc iter;100;0.069776;0.0579666;0.0926305
294;total;1;9.71364;9.71364;9.71364
253;calc total;1;6.99418;6.99418;6.99418
253;calc update async;100;8.342e-05;1.1277e-05;0.00610581
253;calc inner;100;0.0453868;0.0433407;0.0479187
253;calc wait;100;0.017655;0.00434705;0.0416125
253;calc bound;100;0.00655336;0.00324109;0.0092149
253;calc iter;100;0.0697066;0.0531147;0.0965811
253;total;1;9.70691;9.70691;9.70691
278;calc total;1;6.99985;6.99985;6.99985
278;calc update async;100;7.74095e-05;9.564e-06;0.00544547
278;calc inner;100;0.045335;0.0434114;0.0488217
278;calc wait;100;0.0179958;0.00379043;0.0508447
278;calc bound;100;0.00641473;0.00289614;0.00923276
278;calc iter;100;0.0698457;0.0547024;0.105585
278;total;1;9.70361;9.70361;9.70361
295;calc total;1;6.99447;6.99447;6.99447
295;calc update async;100;8.75157e-05;1.1897e-05;0.00649632
295;calc inner;100;0.0452298;0.043632;0.0479768
295;calc wait;100;0.0176567;0.00725274;0.0422049
295;calc bound;100;0.00662875;0.00375057;0.00905869
295;calc iter;100;0.0696652;0.0577156;0.0970948
295;total;1;9.71501;9.71501;9.71501
254;calc total;1;6.98991;6.98991;6.98991
254;calc update async;100;4.01324e-05;9.875e-06;0.00180273
254;calc inner;100;0.0454282;0.0431068;0.0480762
254;calc wait;100;0.0176944;0.00596681;0.0446659
254;calc bound;100;0.00651032;0.00314761;0.00914406
254;calc iter;100;0.069696;0.0561764;0.0985271
254;total;1;9.69999;9.69999;9.69999
279;calc total;1;6.99682;6.99682;6.99682
279;calc update async;100;8.41526e-05;1.168e-05;0.00621455
279;calc inner;100;0.0453572;0.0430736;0.0490352
279;calc wait;100;0.0180948;0.00795836;0.049855
279;calc bound;100;0.00627883;0.00304603;0.00920416
279;calc iter;100;0.0698459;0.0589417;0.103953
279;total;1;9.70358;9.70358;9.70358
296;calc total;1;6.99101;6.99101;6.99101
296;calc update async;100;0.000102835;1.1611e-05;0.0079711
296;calc inner;100;0.0454209;0.0435062;0.0476909
296;calc wait;100;0.0176645;0.00624655;0.0481562
296;calc bound;100;0.0064833;0.00345457;0.00919448
296;calc iter;100;0.0696844;0.0560951;0.1013
296;total;1;9.71321;9.71321;9.71321
255;calc total;1;7.00083;7.00083;7.00083
255;calc update async;100;7.53386e-05;1.3109e-05;0.00524348
255;calc inner;100;0.0454251;0.0432027;0.0480346
255;calc wait;100;0.0177392;0.00717461;0.0435856
255;calc bound;100;0.0065437;0.00329056;0.00924163
255;calc iter;100;0.069811;0.0567424;0.097506
255;total;1;9.70797;9.70797;9.70797
280;calc total;1;6.99023;6.99023;6.99023
280;calc update async;100;0.000105048;9.109e-06;0.0081543
280;calc inner;100;0.0452565;0.0431462;0.0490456
280;calc wait;100;0.0177661;0.00539864;0.0509334
280;calc bound;100;0.00658552;0.00283779;0.00921103
280;calc iter;100;0.0697375;0.0544259;0.103399
280;total;1;9.69941;9.69941;9.69941
297;calc total;1;6.9967;6.9967;6.9967
297;calc update async;100;7.5715e-05;1.2195e-05;0.00520543
297;calc inner;100;0.0454048;0.0429349;0.048527
297;calc wait;100;0.0177548;0.00636106;0.0461903
297;calc bound;100;0.00648685;0.0034547;0.00918524
297;calc iter;100;0.0697539;0.0558566;0.100234
297;total;1;9.72087;9.72087;9.72087
256;calc total;1;7.00553;7.00553;7.00553
256;calc update async;100;7.39099e-05;1.091e-05;0.00505799
256;calc inner;100;0.0453358;0.0434724;0.047874
256;calc wait;100;0.017557;0.00801735;0.0518776
256;calc bound;100;0.00685382;0.00321662;0.00923964
256;calc iter;100;0.0698699;0.059215;0.104396
256;total;1;9.7032;9.7032;9.7032
281;calc total;1;6.99566;6.99566;6.99566
281;calc update async;100;8.54856e-05;1.101e-05;0.00630559
281;calc inner;100;0.0451392;0.0434584;0.0487819
281;calc wait;100;0.0177678;0.00751744;0.047592
281;calc bound;100;0.00678857;0.00309041;0.00912557
281;calc iter;100;0.0698183;0.0581783;0.0970031
281;total;1;9.70287;9.70287;9.70287
257;calc total;1;7.00391;7.00391;7.00391
257;calc update async;100;7.04311e-05;1.1535e-05;0.00476096
257;calc inner;100;0.0452872;0.0433445;0.0478755
257;calc wait;100;0.0174197;0.00689888;0.0433582
257;calc bound;100;0.00673047;0.00355911;0.00908622
257;calc iter;100;0.0697346;0.0562048;0.094851
257;total;1;9.7015;9.7015;9.7015
282;calc total;1;6.9958;6.9958;6.9958
282;calc update async;100;4.25177e-05;1.028e-05;0.002722
282;calc inner;100;0.0455051;0.0440901;0.0491209
282;calc wait;100;0.0191674;0.00513584;0.0416821
282;calc bound;100;0.00479117;0.00352948;0.00745243
282;calc iter;100;0.0697032;0.0592382;0.0928047
282;total;1;9.70347;9.70347;9.70347
258;calc total;1;7.00446;7.00446;7.00446
258;calc update async;100;7.44102e-05;1.0057e-05;0.00595127
258;calc inner;100;0.045609;0.043592;0.0480684
258;calc wait;100;0.0191527;0.00864804;0.0392439
258;calc bound;100;0.00475671;0.00404832;0.00701902
258;calc iter;100;0.0696908;0.0585604;0.0877674
258;total;1;9.70898;9.70898;9.70898
283;calc total;1;6.99503;6.99503;6.99503
283;calc update async;100;7.95958e-05;9.91e-06;0.00639315
283;calc inner;100;0.0454704;0.0437731;0.048891
283;calc wait;100;0.0189998;0.00740125;0.0378214
283;calc bound;100;0.00484646;0.0036638;0.00734669
283;calc iter;100;0.0695956;0.057075;0.0907145
283;total;1;9.70298;9.70298;9.70298
259;calc total;1;7.00263;7.00263;7.00263
259;calc update async;100;7.3958e-05;9.969e-06;0.00590665
259;calc inner;100;0.0456396;0.0437503;0.0479377
259;calc wait;100;0.0190431;0.00800567;0.0357524
259;calc bound;100;0.00475164;0.00377193;0.00636022
259;calc iter;100;0.0697545;0.0582211;0.0874684
259;total;1;9.70422;9.70422;9.70422
284;calc total;1;6.99608;6.99608;6.99608
284;calc update async;100;8.45219e-05;9.749e-06;0.00698384
284;calc inner;100;0.0454651;0.0435704;0.0488938
284;calc wait;100;0.0190668;0.00700883;0.043179
284;calc bound;100;0.00486415;0.00390226;0.00728369
284;calc iter;100;0.0697476;0.0561884;0.093074
284;total;1;9.70363;9.70363;9.70363
260;calc total;1;7.00337;7.00337;7.00337
260;calc update async;100;8.08311e-05;1.1269e-05;0.00661517
260;calc inner;100;0.0456141;0.0436126;0.0481948
260;calc wait;100;0.0192738;0.00952528;0.0440329
260;calc bound;100;0.0047037;0.00387679;0.00622493
260;calc iter;100;0.0697655;0.0600322;0.0927191
260;total;1;9.70006;9.70006;9.70006
285;calc total;1;6.99467;6.99467;6.99467
285;calc update async;100;8.12432e-05;1.0636e-05;0.00650278
285;calc inner;100;0.0454979;0.0438915;0.0491269
285;calc wait;100;0.0190119;0.00727099;0.0451495
285;calc bound;100;0.00490922;0.00360345;0.00773852
285;calc iter;100;0.069603;0.0572417;0.0958649
285;total;1;9.70304;9.70304;9.70304
298;calc total;1;7.00046;7.00046;7.00046
298;calc update async;100;7.65636e-05;1.1629e-05;0.00529652
298;calc inner;100;0.0453226;0.0431498;0.0480325
298;calc wait;100;0.0177381;0.00662418;0.0393301
298;calc bound;100;0.00667369;0.00303525;0.00935163
298;calc iter;100;0.0698222;0.0570058;0.0932847
298;total;1;9.72091;9.72091;9.72091
261;calc total;1;7.00154;7.00154;7.00154
261;calc update async;100;7.56523e-05;9.724e-06;0.00608224
261;calc inner;100;0.0456727;0.0439135;0.0481531
261;calc wait;100;0.0191527;0.00791945;0.0394699
261;calc bound;100;0.00471822;0.003907;0.00627424
261;calc iter;100;0.0697691;0.0603244;0.0892475
261;total;1;9.70006;9.70006;9.70006
286;calc total;1;6.99561;6.99561;6.99561
286;calc update async;100;9.3256e-05;1.0126e-05;0.00769838
286;calc inner;100;0.0455878;0.0441034;0.0490266
286;calc wait;100;0.0189726;0.00739302;0.0383666
286;calc bound;100;0.00496701;0.00398656;0.00693002
286;calc iter;100;0.069736;0.0571758;0.0879957
286;total;1;9.70321;9.70321;9.70321
262;calc total;1;6.99536;6.99536;6.99536
262;calc update async;100;8.21523e-05;1.1231e-05;0.00664821
262;calc inner;100;0.0457448;0.0440814;0.047961
262;calc wait;100;0.0187051;0.00762149;0.0367307
262;calc bound;100;0.00480818;0.00418294;0.00623678
262;calc iter;100;0.0695839;0.0584014;0.0879678
262;total;1;9.70096;9.70096;9.70096
287;calc total;1;6.99402;6.99402;6.99402
287;calc update async;100;4.0886e-05;1.064e-05;0.00248773
287;calc inner;100;0.0455558;0.0434605;0.0491376
287;calc wait;100;0.0187991;0.00733167;0.0385245
287;calc bound;100;0.00493393;0.0033353;0.00611549
287;calc iter;100;0.069643;0.0591424;0.0865907
287;total;1;9.7021;9.7021;9.7021
263;calc total;1;6.99843;6.99843;6.99843
263;calc update async;100;8.31501e-05;1.0785e-05;0.0067595
263;calc inner;100;0.0457151;0.0442995;0.0480368
263;calc wait;100;0.0187782;0.0068313;0.0386683
263;calc bound;100;0.00483098;0.00392171;0.00695333
263;calc iter;100;0.0696386;0.0578202;0.0881379
263;total;1;9.70673;9.70673;9.70673
299;calc total;1;6.99558;6.99558;6.99558
299;calc update async;100;7.53419e-05;1.1171e-05;0.00529251
299;calc inner;100;0.0453163;0.0433527;0.0482122
299;calc wait;100;0.017816;0.00432402;0.046911
299;calc bound;100;0.00653222;0.00301529;0.0091714
299;calc iter;100;0.0697651;0.0514797;0.101517
299;total;1;9.72099;9.72099;9.72099
312;calc total;1;6.99082;6.99082;6.99082
312;calc update async;100;0.000104098;1.095e-05;0.00876002
312;calc inner;100;0.0455765;0.043539;0.0472895
312;calc wait;100;0.0185371;0.00923573;0.0520556
312;calc bound;100;0.00511178;0.00424855;0.0091267
312;calc iter;100;0.0694783;0.0598391;0.105872
312;total;1;9.71947;9.71947;9.71947
336;calc total;1;7.0033;7.0033;7.0033
336;calc update async;100;6.62488e-05;1.0962e-05;0.00505855
336;calc inner;100;0.0456782;0.0436658;0.0477663
336;calc wait;100;0.0190486;0.00804035;0.045026
336;calc bound;100;0.00483977;0.00392847;0.00609703
336;calc iter;100;0.0698417;0.0591173;0.0928823
336;total;1;9.69967;9.69967;9.69967
360;calc total;1;6.99091;6.99091;6.99091
360;calc update async;100;3.45229e-05;1.1157e-05;0.00182491
360;calc inner;100;0.0457462;0.0439802;0.048283
360;calc wait;100;0.0186382;0.00707505;0.0395188
360;calc bound;100;0.00499588;0.00349376;0.0092734
360;calc iter;100;0.0694828;0.0596349;0.0919839
360;total;1;9.07792;9.07792;9.07792
300;calc total;1;7.00037;7.00037;7.00037
300;calc update async;100;8.0689e-05;1.0083e-05;0.00580429
300;calc inner;100;0.0455357;0.0432179;0.0484666
300;calc wait;100;0.0175675;0.00742826;0.0387621
300;calc bound;100;0.00651508;0.0040219;0.00921045
300;calc iter;100;0.0697347;0.0589494;0.0905475
300;total;1;9.71877;9.71877;9.71877
313;calc total;1;6.99664;6.99664;6.99664
313;calc update async;100;6.97629e-05;8.238e-06;0.00534636
313;calc inner;100;0.0455303;0.0434557;0.0478243
313;calc wait;100;0.0187162;0.00784259;0.0435143
313;calc bound;100;0.00516492;0.00414405;0.00908616
313;calc iter;100;0.0695909;0.0589799;0.0969438
313;total;1;9.72075;9.72075;9.72075
337;calc total;1;6.9995;6.9995;6.9995
337;calc update async;100;7.52843e-05;1.0807e-05;0.00597948
337;calc inner;100;0.0457331;0.0440936;0.0482676
337;calc wait;100;0.0188067;0.00997948;0.0379918
337;calc bound;100;0.00482498;0.00415479;0.00605546
337;calc iter;100;0.0696216;0.0592;0.0888208
337;total;1;9.69553;9.69553;9.69553
361;calc total;1;6.99464;6.99464;6.99464
361;calc update async;100;0.000107984;1.0117e-05;0.00922901
361;calc inner;100;0.0456055;0.0441204;0.047907
361;calc wait;100;0.0187659;0.00727645;0.0404455
361;calc bound;100;0.00510572;0.00405095;0.00915671
361;calc iter;100;0.0696045;0.0581881;0.0896058
361;total;1;9.08647;9.08647;9.08647
301;calc total;1;6.99138;6.99138;6.99138
301;calc update async;100;0.000108031;1.2112e-05;0.0084206
301;calc inner;100;0.0454579;0.043015;0.0478233
301;calc wait;100;0.0171779;0.00682734;0.0420399
301;calc bound;100;0.00692702;0.00403751;0.00925713
301;calc iter;100;0.0696961;0.0565456;0.097418
301;total;1;9.71559;9.71559;9.71559
314;calc total;1;6.99816;6.99816;6.99816
314;calc update async;100;7.27365e-05;1.1302e-05;0.00557175
314;calc inner;100;0.0455354;0.0435464;0.0481096
314;calc wait;100;0.0189103;0.00802459;0.0439198
314;calc bound;100;0.00508653;0.00336537;0.00910048
314;calc iter;100;0.069693;0.0581394;0.0936022
314;total;1;9.72157;9.72157;9.72157
338;calc total;1;7.00082;7.00082;7.00082
338;calc update async;100;7.09293e-05;1.0024e-05;0.00553907
338;calc inner;100;0.0457389;0.0439289;0.0481347
338;calc wait;100;0.01888;0.00918825;0.0411635
338;calc bound;100;0.00478136;0.00384096;0.00592607
338;calc iter;100;0.0697207;0.0579157;0.0906591
338;total;1;9.69966;9.69966;9.69966
362;calc total;1;7.00173;7.00173;7.00173
362;calc update async;100;0.000101149;1.0758e-05;0.00843724
362;calc inner;100;0.0456266;0.0435285;0.0484178
362;calc wait;100;0.01849;0.00686612;0.0412129
362;calc bound;100;0.00523946;0.00333211;0.00917808
362;calc iter;100;0.0697526;0.0580454;0.0955876
362;total;1;9.0806;9.0806;9.0806
302;calc total;1;6.99927;6.99927;6.99927
302;calc update async;100;7.77135e-05;1.0456e-05;0.00542535
302;calc inner;100;0.0454424;0.0429739;0.0482779
302;calc wait;100;0.0175586;0.005611;0.0438331
302;calc bound;100;0.0067133;0.00329883;0.0092029
302;calc iter;100;0.069801;0.0534779;0.0965967
302;total;1;9.71695;9.71695;9.71695
315;calc total;1;6.99575;6.99575;6.99575
315;calc update async;100;8.80921e-05;9.898e-06;0.00721725
315;calc inner;100;0.0456844;0.0438559;0.0481039
315;calc wait;100;0.0187676;0.00660206;0.0430411
315;calc bound;100;0.0050269;0.00322555;0.00911481
315;calc iter;100;0.0697055;0.0588607;0.0939913
315;total;1;9.72118;9.72118;9.72118
339;calc total;1;6.99802;6.99802;6.99802
339;calc update async;100;7.29839e-05;9.783e-06;0.00583248
339;calc inner;100;0.0456532;0.0437664;0.0483473
339;calc wait;100;0.0191511;0.00759716;0.0425551
339;calc bound;100;0.00475412;0.00418447;0.00617957
339;calc iter;100;0.0696942;0.0586912;0.0912052
339;total;1;9.69966;9.69966;9.69966
363;calc total;1;6.99435;6.99435;6.99435
363;calc update async;100;8.88891e-05;1.1177e-05;0.00725395
363;calc inner;100;0.0456474;0.0434999;0.0481754
363;calc wait;100;0.0186909;0.00663818;0.0435656
363;calc bound;100;0.00508382;0.00330488;0.00892201
363;calc iter;100;0.0696584;0.0582994;0.0970206
363;total;1;9.08564;9.08564;9.08564
303;calc total;1;7.0039;7.0039;7.0039
303;calc update async;100;6.97335e-05;1.1556e-05;0.00474295
303;calc inner;100;0.0455255;0.0434598;0.0479045
303;calc wait;100;0.0178176;0.00652634;0.0463633
303;calc bound;100;0.0064374;0.00285769;0.00915343
303;calc iter;100;0.0698912;0.0555239;0.099565
303;total;1;9.71732;9.71732;9.71732
316;calc total;1;6.99743;6.99743;6.99743
316;calc update async;100;7.61124e-05;1.0195e-05;0.0060413
316;calc inner;100;0.0456284;0.0434916;0.0480946
316;calc wait;100;0.0188507;0.00851542;0.0451456
316;calc bound;100;0.00498542;0.00345815;0.00881214
316;calc iter;100;0.0696639;0.0605702;0.0958894
316;total;1;9.72036;9.72036;9.72036
340;calc total;1;7.00006;7.00006;7.00006
340;calc update async;100;6.92757e-05;1.0966e-05;0.00540865
340;calc inner;100;0.0457525;0.0433703;0.0481154
340;calc wait;100;0.0190147;0.0101601;0.0409768
340;calc bound;100;0.00472721;0.00398731;0.00653573
340;calc iter;100;0.0697244;0.0608131;0.0907812
340;total;1;9.69943;9.69943;9.69943
364;calc total;1;7.00171;7.00171;7.00171
364;calc update async;100;0.000100866;1.125e-05;0.00846227
364;calc inner;100;0.0457563;0.0435391;0.0484215
364;calc wait;100;0.0188292;0.00688363;0.0394256
364;calc bound;100;0.00494227;0.00405856;0.00852055
364;calc iter;100;0.069685;0.0580823;0.092183
364;total;1;9.06931;9.06931;9.06931
304;calc total;1;7.00542;7.00542;7.00542
304;calc update async;100;9.95791e-05;1.1281e-05;0.00774073
304;calc inner;100;0.0454879;0.0435555;0.0479483
304;calc wait;100;0.0178243;0.00840531;0.0450009
304;calc bound;100;0.00643613;0.0032309;0.00914943
304;calc iter;100;0.0698717;0.0565472;0.0972025
304;total;1;9.70854;9.70854;9.70854
317;calc total;1;6.99524;6.99524;6.99524
317;calc update async;100;7.2222e-05;1.0815e-05;0.00560785
317;calc inner;100;0.0455588;0.0432986;0.0477735
317;calc wait;100;0.0187915;0.00480989;0.0547224
317;calc bound;100;0.00501231;0.0039962;0.00878275
317;calc iter;100;0.0695594;0.0553845;0.108671
317;total;1;9.71788;9.71788;9.71788
341;calc total;1;6.99787;6.99787;6.99787
341;calc update async;100;7.61436e-05;9.541e-06;0.00608063
341;calc inner;100;0.0457906;0.0436951;0.0489632
341;calc wait;100;0.0187928;0.00684488;0.0474295
341;calc bound;100;0.0048263;0.00327632;0.00645593
341;calc iter;100;0.0697468;0.0574101;0.0969698
341;total;1;9.69967;9.69967;9.69967
365;calc total;1;6.99436;6.99436;6.99436
365;calc update async;100;8.85725e-05;1.0341e-05;0.00733014
365;calc inner;100;0.0455568;0.0434945;0.0483842
365;calc wait;100;0.0189988;0.00613211;0.0471174
365;calc bound;100;0.00488268;0.00386075;0.00909417
365;calc iter;100;0.0695519;0.0600746;0.100364
365;total;1;9.06864;9.06864;9.06864
305;calc total;1;6.99961;6.99961;6.99961
305;calc update async;100;7.34407e-05;1.2287e-05;0.00526299
305;calc inner;100;0.0455604;0.0436569;0.0481152
305;calc wait;100;0.0180185;0.00620985;0.0395644
305;calc bound;100;0.00611527;0.00326638;0.00911109
305;calc iter;100;0.0698101;0.0568405;0.0932539
305;total;1;9.71872;9.71872;9.71872
318;calc total;1;6.99254;6.99254;6.99254
318;calc update async;100;4.28098e-05;9.969e-06;0.00205531
318;calc inner;100;0.0456114;0.0436482;0.0482239
318;calc wait;100;0.0174418;0.00761483;0.041375
318;calc bound;100;0.00636842;0.00395094;0.00905311
318;calc iter;100;0.0695919;0.0592474;0.0921468
318;total;1;9.72094;9.72094;9.72094
342;calc total;1;6.99928;6.99928;6.99928
342;calc update async;100;7.85394e-05;1.1312e-05;0.00561747
342;calc inner;100;0.0453793;0.0431442;0.0482205
342;calc wait;100;0.0175583;0.00457652;0.047659
342;calc bound;100;0.00675568;0.00306233;0.00911252
342;calc iter;100;0.0698358;0.05139;0.101394
342;total;1;9.69967;9.69967;9.69967
366;calc total;1;7.00051;7.00051;7.00051
366;calc update async;100;0.000107102;1.1152e-05;0.00871141
366;calc inner;100;0.0455817;0.0431299;0.0483467
366;calc wait;100;0.0180843;0.00516808;0.0404389
366;calc bound;100;0.00589102;0.00381358;0.00915333
366;calc iter;100;0.0696817;0.0563695;0.0951746
366;total;1;9.08233;9.08233;9.08233
306;calc total;1;6.9925;6.9925;6.9925
306;calc update async;100;3.8002e-05;9.359e-06;0.00224938
306;calc inner;100;0.0456736;0.0439229;0.0482823
306;calc wait;100;0.01889;0.00794146;0.0440703
306;calc bound;100;0.00480093;0.0038632;0.00842091
306;calc iter;100;0.0695646;0.058994;0.0986699
306;total;1;9.71523;9.71523;9.71523
319;calc total;1;6.99618;6.99618;6.99618
319;calc update async;100;3.70135e-05;1.1069e-05;0.00151681
319;calc inner;100;0.0455774;0.0438285;0.0480931
319;calc wait;100;0.0177868;0.00729646;0.0392306
319;calc bound;100;0.00627408;0.00336832;0.0092335
319;calc iter;100;0.069693;0.0569367;0.0918242
319;total;1;9.71567;9.71567;9.71567
343;calc total;1;6.99593;6.99593;6.99593
343;calc update async;100;7.92279e-05;1.2115e-05;0.00546828
343;calc inner;100;0.0453332;0.0429469;0.0482932
343;calc wait;100;0.0175248;0.0078711;0.0407471
343;calc bound;100;0.00684206;0.00289897;0.00909506
343;calc iter;100;0.0698269;0.0597275;0.0954969
343;total;1;9.69906;9.69906;9.69906
367;calc total;1;7.00396;7.00396;7.00396
367;calc update async;100;0.000111249;1.1009e-05;0.00906909
367;calc inner;100;0.0455187;0.0431841;0.0482655
367;calc wait;100;0.0178433;0.00755117;0.0436445
367;calc bound;100;0.00620656;0.00293763;0.00918164
367;calc iter;100;0.0698058;0.0588056;0.0955993
367;total;1;9.06267;9.06267;9.06267
307;calc total;1;6.99838;6.99838;6.99838
307;calc update async;100;7.81207e-05;1.0543e-05;0.00619506
307;calc inner;100;0.0457291;0.0442403;0.0482147
307;calc wait;100;0.018705;0.00609736;0.0392434
307;calc bound;100;0.00489034;0.00390518;0.00734988
307;calc iter;100;0.0696935;0.0564764;0.0913285
307;total;1;9.71416;9.71416;9.71416
320;calc total;1;7.00477;7.00477;7.00477
320;calc update async;100;7.23631e-05;1.1603e-05;0.00502908
320;calc inner;100;0.0454705;0.0432262;0.0477353
320;calc wait;100;0.0179304;0.00796375;0.0427689
320;calc bound;100;0.00633202;0.0032517;0.00912039
320;calc iter;100;0.06987;0.0579635;0.0977548
320;total;1;9.71493;9.71493;9.71493
344;calc total;1;6.98693;6.98693;6.98693
344;calc update async;100;0.000105328;1.3344e-05;0.00810049
344;calc inner;100;0.0454493;0.0432087;0.047201
344;calc wait;100;0.0173891;0.00542128;0.0424258
344;calc bound;100;0.00669464;0.0036934;0.00920416
344;calc iter;100;0.0696672;0.0568434;0.0961958
344;total;1;9.6969;9.6969;9.6969
368;calc total;1;7.00535;7.00535;7.00535
368;calc update async;100;6.87084e-05;1.2257e-05;0.0045672
368;calc inner;100;0.0453648;0.0432121;0.0478253
368;calc wait;100;0.0177072;0.00747221;0.0463984
368;calc bound;100;0.00673671;0.0031347;0.00922726
368;calc iter;100;0.069898;0.0575863;0.099591
368;total;1;9.07466;9.07466;9.07466
308;calc total;1;7.00042;7.00042;7.00042
308;calc update async;100;8.70299e-05;9.894e-06;0.00715059
308;calc inner;100;0.0457878;0.0438777;0.0484347
308;calc wait;100;0.0188928;0.00724684;0.0402942
308;calc bound;100;0.00494055;0.00371471;0.00838346
308;calc iter;100;0.0697753;0.0579736;0.0930307
308;total;1;9.71173;9.71173;9.71173
321;calc total;1;7.00313;7.00313;7.00313
321;calc update async;100;6.74971e-05;8.618e-06;0.00446536
321;calc inner;100;0.045379;0.0430858;0.0480388
321;calc wait;100;0.0178018;0.00713534;0.0449208
321;calc bound;100;0.00656213;0.00317188;0.00918818
321;calc iter;100;0.0698752;0.0592085;0.0980543
321;total;1;9.72058;9.72058;9.72058
345;calc total;1;6.99741;6.99741;6.99741
345;calc update async;100;7.66211e-05;1.1417e-05;0.00557228
345;calc inner;100;0.0455434;0.0432648;0.0484782
345;calc wait;100;0.017782;0.0077911;0.0486213
345;calc bound;100;0.0063831;0.00333055;0.0088875
345;calc iter;100;0.0698128;0.0586043;0.101046
345;total;1;9.69967;9.69967;9.69967
369;calc total;1;7.00102;7.00102;7.00102
369;calc update async;100;9.03487e-05;1.0591e-05;0.00669336
369;calc inner;100;0.0453606;0.0431433;0.0482659
369;calc wait;100;0.0174901;0.00653454;0.0508299
369;calc bound;100;0.00682181;0.00317772;0.00923091
369;calc iter;100;0.069813;0.0578446;0.103385
369;total;1;9.07773;9.07773;9.07773
309;calc total;1;6.99891;6.99891;6.99891
309;calc update async;100;8.56753e-05;1.0184e-05;0.00703844
309;calc inner;100;0.0457594;0.0437174;0.0481665
309;calc wait;100;0.0189881;0.00645275;0.0403923
309;calc bound;100;0.00486297;0.00375532;0.007747
309;calc iter;100;0.0697707;0.0577315;0.0929697
309;total;1;9.71759;9.71759;9.71759
322;calc total;1;7.00479;7.00479;7.00479
322;calc update async;100;6.64504e-05;1.1055e-05;0.00448594
322;calc inner;100;0.0453483;0.0431752;0.0480856
322;calc wait;100;0.0177716;0.00646282;0.0465623
322;calc bound;100;0.00651174;0.00307596;0.00908443
322;calc iter;100;0.069794;0.0544896;0.10244
322;total;1;9.72106;9.72106;9.72106
346;calc total;1;6.99868;6.99868;6.99868
346;calc update async;100;7.86834e-05;1.2216e-05;0.00569133
346;calc inner;100;0.0456226;0.043207;0.0482267
346;calc wait;100;0.0177403;0.00803592;0.0448908
346;calc bound;100;0.00630106;0.00407918;0.00910005
346;calc iter;100;0.0698031;0.0596331;0.0990379
346;total;1;9.69921;9.69921;9.69921
370;calc total;1;6.99277;6.99277;6.99277
370;calc update async;100;3.38434e-05;1.0931e-05;0.00111429
370;calc inner;100;0.0456077;0.043791;0.0483098
370;calc wait;100;0.0175792;0.00898932;0.0419333
370;calc bound;100;0.00647332;0.00311231;0.00932207
370;calc iter;100;0.0697229;0.0605752;0.0936682
370;total;1;9.08288;9.08288;9.08288
310;calc total;1;7.00037;7.00037;7.00037
310;calc update async;100;9.73197e-05;9.298e-06;0.00818581
310;calc inner;100;0.0457331;0.0441486;0.0483002
310;calc wait;100;0.0189012;0.00815152;0.0359012
323;calc total;1;7.00263;7.00263;7.00263
323;calc update async;100;7.74164e-05;1.0776e-05;0.00566679
323;calc inner;100;0.0455004;0.0431128;0.0480455
323;calc wait;100;0.0179727;0.00697529;0.0489341
323;calc bound;100;0.00623312;0.00314055;0.00914729
323;calc iter;100;0.0698104;0.057601;0.100707
323;total;1;9.7203;9.7203;9.7203
347;calc total;1;6.99646;6.99646;6.99646
347;calc update async;100;7.90221e-05;1.1249e-05;0.00563916
347;calc inner;100;0.0455173;0.0438219;0.0483614
347;calc wait;100;0.0174173;0.00535714;0.0499381
347;calc bound;100;0.00676074;0.00363445;0.0091526
347;calc iter;100;0.0697873;0.0532354;0.102222
347;total;1;9.69973;9.69973;9.69973
371;calc total;1;7.0001;7.0001;7.0001
371;calc update async;100;0.000124495;1.1486e-05;0.0104088
371;calc inner;100;0.0455449;0.0433266;0.0484287
371;calc wait;100;0.0178909;0.00642485;0.038967
371;calc bound;100;0.00609452;0.00373113;0.00912544
371;calc iter;100;0.0696856;0.0571434;0.0937879
371;total;1;9.08205;9.08205;9.08205
310;calc bound;100;0.004907;0.00387039;0.00861641
310;calc iter;100;0.0697815;0.0590603;0.0934854
310;total;1;9.71878;9.71878;9.71878
324;calc total;1;7.00412;7.00412;7.00412
324;calc update async;100;6.98284e-05;1.2444e-05;0.00465374
324;calc inner;100;0.0450476;0.0432685;0.0478557
324;calc wait;100;0.0181135;0.00726187;0.045922
324;calc bound;100;0.00658906;0.00414561;0.00933586
324;calc iter;100;0.0698568;0.0566805;0.0983241
324;total;1;9.71505;9.71505;9.71505
348;calc total;1;6.99851;6.99851;6.99851
348;calc update async;100;7.71897e-05;1.2007e-05;0.00548875
348;calc inner;100;0.0455463;0.043429;0.0482484
348;calc wait;100;0.0176611;0.00839766;0.0435325
348;calc bound;100;0.00645768;0.00338797;0.00917764
348;calc iter;100;0.0697902;0.0603744;0.0988743
348;total;1;9.69871;9.69871;9.69871
372;calc total;1;7.00258;7.00258;7.00258
372;calc update async;100;0.000107098;1.1669e-05;0.00828207
372;calc inner;100;0.0448063;0.043241;0.0479251
372;calc wait;100;0.0182307;0.00721094;0.0449706
372;calc bound;100;0.00654619;0.00420524;0.00913424
372;calc iter;100;0.0697212;0.0563449;0.0987964
372;total;1;9.07368;9.07368;9.07368
311;calc total;1;6.99752;6.99752;6.99752
311;calc update async;100;8.66558e-05;1.0316e-05;0.0071988
311;calc inner;100;0.0456544;0.0435855;0.0480972
311;calc wait;100;0.0188977;0.00781292;0.0355216
311;calc bound;100;0.00486938;0.0038798;0.00895972
311;calc iter;100;0.0695681;0.058304;0.0902238
311;total;1;9.71772;9.71772;9.71772
325;calc total;1;7.00135;7.00135;7.00135
325;calc update async;100;0.000101501;1.1417e-05;0.00770229
325;calc inner;100;0.0451364;0.0428714;0.0478172
325;calc wait;100;0.0181767;0.0068195;0.0406786
325;calc bound;100;0.00639586;0.00376442;0.00926615
325;calc iter;100;0.0698379;0.0573016;0.092856
325;total;1;9.71884;9.71884;9.71884
349;calc total;1;6.99703;6.99703;6.99703
349;calc update async;100;8.34279e-05;1.1804e-05;0.00589111
349;calc inner;100;0.0456956;0.0431624;0.0485634
349;calc wait;100;0.017141;0.00773165;0.046907
349;calc bound;100;0.00681471;0.00372978;0.00925555
349;calc iter;100;0.0697575;0.0581055;0.100778
349;total;1;9.69939;9.69939;9.69939
373;calc total;1;7.0008;7.0008;7.0008
373;calc update async;100;8.66246e-05;1.1955e-05;0.00647767
373;calc inner;100;0.0448833;0.0428493;0.0479315
373;calc wait;100;0.0185313;0.00555682;0.0443029
373;calc bound;100;0.00632654;0.00317867;0.00907288
373;calc iter;100;0.0698358;0.0546297;0.0963849
373;total;1;9.0666;9.0666;9.0666
326;calc total;1;7.00231;7.00231;7.00231
326;calc update async;100;7.38729e-05;1.0637e-05;0.00508278
326;calc inner;100;0.045125;0.0429749;0.0476128
326;calc wait;100;0.018237;0.00702347;0.0456121
326;calc bound;100;0.00640797;0.00300291;0.00919447
326;calc iter;100;0.0698769;0.0554079;0.100268
326;total;1;9.72069;9.72069;9.72069
350;calc total;1;6.99806;6.99806;6.99806
350;calc update async;100;8.2566e-05;1.1145e-05;0.00596393
350;calc inner;100;0.045498;0.0429849;0.0484075
350;calc wait;100;0.0175249;0.00730733;0.0422122
350;calc bound;100;0.00662179;0.00278962;0.00914357
350;calc iter;100;0.069841;0.0583036;0.094839
350;total;1;9.70141;9.70141;9.70141
374;calc total;1;7.00232;7.00232;7.00232
374;calc update async;100;0.000101581;9.925e-06;0.00807367
374;calc inner;100;0.0448975;0.0427054;0.0479184
374;calc wait;100;0.0186774;0.0050429;0.0426646
374;calc bound;100;0.00615324;0.00340131;0.00913602
374;calc iter;100;0.0698719;0.0516769;0.0947443
327;calc total;1;6.99864;6.99864;6.99864
327;calc update async;100;8.0697e-05;1.1858e-05;0.00579243
327;calc inner;100;0.0450432;0.0432332;0.0478234
327;calc wait;100;0.0181082;0.00581339;0.0427258
327;calc bound;100;0.00657307;0.00281155;0.00925279
327;calc iter;100;0.0698545;0.0527701;0.0954263
327;total;1;9.72121;9.72121;9.72121
351;calc total;1;7.00003;7.00003;7.00003
351;calc update async;100;7.46506e-05;1.0272e-05;0.00519432
351;calc inner;100;0.0455685;0.0432715;0.0484199
351;calc wait;100;0.0178482;0.00520918;0.0422871
351;calc bound;100;0.00632654;0.00284019;0.00925908
351;calc iter;100;0.0698786;0.0519014;0.0953264
351;total;1;9.70142;9.70142;9.70142
374;total;1;9.0694;9.0694;9.0694
328;calc total;1;6.98957;6.98957;6.98957
328;calc update async;100;0.000103217;1.1208e-05;0.00785719
328;calc inner;100;0.0449344;0.0431813;0.047578
328;calc wait;100;0.0178089;0.00708364;0.0413418
328;calc bound;100;0.00689404;0.00287298;0.00917031
328;calc iter;100;0.0697886;0.0562496;0.0946291
328;total;1;9.71814;9.71814;9.71814
352;calc total;1;7.00315;7.00315;7.00315
352;calc update async;100;7.24968e-05;1.0972e-05;0.00516782
352;calc inner;100;0.045595;0.0433935;0.0481132
352;calc wait;100;0.0181425;0.00819976;0.045074
352;calc bound;100;0.00610118;0.00289452;0.0092602
352;calc iter;100;0.0699271;0.0586909;0.094721
352;total;1;9.7007;9.7007;9.7007
375;calc total;1;6.99452;6.99452;6.99452
375;calc update async;100;8.29981e-05;1.1421e-05;0.00604234
375;calc inner;100;0.0448833;0.042885;0.0481537
375;calc wait;100;0.0183963;0.00719258;0.0415337
375;calc bound;100;0.00640148;0.00311859;0.00910865
375;calc iter;100;0.0698154;0.0534767;0.0950761
375;total;1;9.06673;9.06673;9.06673
329;calc total;1;6.99693;6.99693;6.99693
329;calc update async;100;7.59096e-05;1.146e-05;0.0052216
329;calc inner;100;0.0449835;0.0432231;0.0476916
329;calc wait;100;0.0179872;0.00556888;0.0448332
329;calc bound;100;0.00672057;0.00384864;0.00922647
329;calc iter;100;0.069782;0.0563236;0.0970996
353;calc total;1;7.00154;7.00154;7.00154
353;calc update async;100;7.54318e-05;1.1231e-05;0.0053813
353;calc inner;100;0.0455883;0.0432596;0.048258
353;calc wait;100;0.0179439;0.00716544;0.0417733
353;calc bound;100;0.00612016;0.00368375;0.00913722
353;calc iter;100;0.0698001;0.0561579;0.0971443
353;total;1;9.7014;9.7014;9.7014
376;calc total;1;6.99071;6.99071;6.99071
376;calc update async;100;8.37911e-05;1.155e-05;0.00592977
376;calc inner;100;0.04471;0.0429105;0.0479766
376;calc wait;100;0.018174;0.00652;0.0442248
376;calc bound;100;0.00677255;0.00318939;0.00917484
376;calc iter;100;0.0697517;0.0531742;0.0961408
376;total;1;9.07915;9.07915;9.07915
329;total;1;9.71596;9.71596;9.71596
354;calc total;1;7.00341;7.00341;7.00341
354;calc update async;100;8.4292e-05;9.625e-06;0.00682759
354;calc inner;100;0.0456919;0.0436139;0.0481813
354;calc wait;100;0.0188008;0.00407383;0.0388478
354;calc bound;100;0.00490218;0.00393065;0.00842697
354;calc iter;100;0.0696593;0.0558691;0.092835
354;total;1;9.70144;9.70144;9.70144
377;calc total;1;6.99452;6.99452;6.99452
377;calc update async;100;8.42364e-05;1.1501e-05;0.00608792
377;calc inner;100;0.0447927;0.0431661;0.0480065
377;calc wait;100;0.0183459;0.00787159;0.044848
377;calc bound;100;0.00657326;0.00318731;0.00914188
377;calc iter;100;0.0698061;0.057478;0.0976282
377;total;1;9.06526;9.06526;9.06526
330;calc total;1;6.99962;6.99962;6.99962
330;calc update async;100;7.45255e-05;1.0131e-05;0.0058637
330;calc inner;100;0.0452863;0.0437045;0.0477932
330;calc wait;100;0.0191922;0.00891668;0.0408001
330;calc bound;100;0.00478765;0.00406984;0.00584334
330;calc iter;100;0.0696278;0.059135;0.0926411
330;total;1;9.72114;9.72114;9.72114
355;calc total;1;6.98913;6.98913;6.98913
355;calc update async;100;4.20635e-05;1.0681e-05;0.00250987
355;calc inner;100;0.0458002;0.0440635;0.0483495
355;calc wait;100;0.0183921;0.00701341;0.0361226
355;calc bound;100;0.00507009;0.00398317;0.00853047
355;calc iter;100;0.0695886;0.0589505;0.088954
355;total;1;9.70142;9.70142;9.70142
378;calc total;1;6.99447;6.99447;6.99447
378;calc update async;100;8.4986e-05;9.5e-06;0.00699874
378;calc inner;100;0.0450754;0.0432468;0.0479612
378;calc wait;100;0.0193729;0.00732519;0.0406976
378;calc bound;100;0.00472208;0.00404748;0.00643382
378;calc iter;100;0.0695301;0.0582375;0.0901518
378;total;1;9.08548;9.08548;9.08548
331;calc total;1;6.99522;6.99522;6.99522
331;calc update async;100;8.50968e-05;1.0758e-05;0.00702951
331;calc inner;100;0.0453409;0.0436449;0.0478886
331;calc wait;100;0.0191839;0.00546342;0.0358256
331;calc bound;100;0.00481973;0.00402873;0.00753019
331;calc iter;100;0.0696491;0.0567015;0.0869512
331;total;1;9.71737;9.71737;9.71737
356;calc total;1;7.00122;7.00122;7.00122
356;calc update async;100;7.60425e-05;1.0733e-05;0.00587505
356;calc inner;100;0.0457824;0.0439181;0.0489301
356;calc wait;100;0.0185877;0.00785753;0.0403175
356;calc bound;100;0.00515135;0.00388497;0.00876698
356;calc iter;100;0.0697737;0.0605518;0.095537
356;total;1;9.70141;9.70141;9.70141
379;calc total;1;6.99447;6.99447;6.99447
379;calc update async;100;8.80296e-05;9.601e-06;0.00728291
379;calc inner;100;0.0450373;0.0433328;0.0482167
379;calc wait;100;0.0194934;0.0070789;0.0373735
379;calc bound;100;0.00474864;0.00379442;0.00584626
379;calc iter;100;0.0696109;0.0576886;0.0878894
379;total;1;9.07144;9.07144;9.07144
332;calc total;1;7.00093;7.00093;7.00093
332;calc update async;100;7.43514e-05;1.072e-05;0.00593412
332;calc inner;100;0.0452344;0.0437729;0.0478508
332;calc wait;100;0.0194392;0.00802054;0.0444844
332;calc bound;100;0.00483418;0.00389301;0.00686796
332;calc iter;100;0.0697992;0.0603547;0.0940762
332;total;1;9.71496;9.71496;9.71496
357;calc total;1;6.99745;6.99745;6.99745
357;calc update async;100;8.99306e-05;1.0661e-05;0.00732836
357;calc inner;100;0.0457206;0.0437634;0.0484249
357;calc wait;100;0.0188385;0.00778325;0.0407988
357;calc bound;100;0.00504906;0.00318462;0.00911426
357;calc iter;100;0.0698069;0.0590267;0.0932826
357;total;1;9.70111;9.70111;9.70111
380;calc total;1;6.99418;6.99418;6.99418
380;calc update async;100;8.82532e-05;8.761e-06;0.00729013
380;calc inner;100;0.0449999;0.0432831;0.0480709
380;calc wait;100;0.0198554;0.00519212;0.0407414
380;calc bound;100;0.00474815;0.00374615;0.00640325
380;calc iter;100;0.069745;0.0584431;0.089123
380;total;1;9.08551;9.08551;9.08551
333;calc total;1;6.99629;6.99629;6.99629
333;calc update async;100;8.76873e-05;1.0238e-05;0.00715657
333;calc inner;100;0.0452912;0.043499;0.0477968
333;calc wait;100;0.0193027;0.00766435;0.045462
333;calc bound;100;0.00488639;0.00389113;0.0064846
333;calc iter;100;0.0697852;0.057483;0.0941755
333;total;1;9.72188;9.72188;9.72188
358;calc total;1;6.9948;6.9948;6.9948
358;calc update async;100;8.39926e-05;1.0548e-05;0.00676382
358;calc inner;100;0.0456718;0.0437276;0.048276
358;calc wait;100;0.0188683;0.00721318;0.0393342
358;calc bound;100;0.00489722;0.00387547;0.00796816
358;calc iter;100;0.0696972;0.0588678;0.0893475
358;total;1;9.70145;9.70145;9.70145
381;calc total;1;6.99419;6.99419;6.99419
381;calc update async;100;8.97316e-05;1.0094e-05;0.00744207
381;calc inner;100;0.0450334;0.0434354;0.0481012
381;calc wait;100;0.019752;0.00611826;0.0397634
381;calc bound;100;0.00470837;0.00368763;0.00602258
381;calc iter;100;0.0697702;0.0561266;0.0892422
381;total;1;9.07814;9.07814;9.07814
334;calc total;1;7.00032;7.00032;7.00032
334;calc update async;100;7.71079e-05;1.1143e-05;0.00608816
334;calc inner;100;0.0453544;0.0437547;0.0478052
334;calc wait;100;0.0190396;0.00779084;0.0391867
334;calc bound;100;0.00500029;0.00397912;0.00620177
334;calc iter;100;0.0697077;0.0580062;0.0880334
334;total;1;9.72123;9.72123;9.72123
359;calc total;1;6.99583;6.99583;6.99583
359;calc update async;100;7.88578e-05;9.937e-06;0.00636055
359;calc inner;100;0.0456085;0.0436152;0.0482819
359;calc wait;100;0.0189046;0.00378247;0.0408055
359;calc bound;100;0.0049394;0.00402993;0.00924721
359;calc iter;100;0.0696747;0.0556435;0.0941393
359;total;1;9.70144;9.70144;9.70144
382;calc total;1;6.99389;6.99389;6.99389
382;calc update async;100;9.05921e-05;1.0169e-05;0.00752036
382;calc inner;100;0.0450804;0.042952;0.0479676
382;calc wait;100;0.0195394;0.00743395;0.0406396
382;calc bound;100;0.00490788;0.0039819;0.00647392
382;calc iter;100;0.0697276;0.0577799;0.0899759
382;total;1;9.08332;9.08332;9.08332
335;calc total;1;7.00333;7.00333;7.00333
335;calc update async;100;6.85417e-05;1.0211e-05;0.00538308
335;calc inner;100;0.0453302;0.0435175;0.047689
335;calc wait;100;0.0194327;0.00734909;0.0396661
335;calc bound;100;0.00485136;0.0039799;0.00605325
335;calc iter;100;0.0698144;0.0577511;0.088961
335;total;1;9.72188;9.72188;9.72188
383;calc total;1;7.00084;7.00084;7.00084
383;calc update async;100;9.92226e-05;1.0089e-05;0.00835439
383;calc inner;100;0.0451044;0.043479;0.0479748
383;calc wait;100;0.0195763;0.00795838;0.0408575
383;calc bound;100;0.00479156;0.00348244;0.00649238
383;calc iter;100;0.0697105;0.0586941;0.0895962
383;total;1;9.06915;9.06915;9.06915
MPI
Running Jacobi on 384 processors with (8, 8 6) elements.
Array Dimensions: 1496 1496 1500
Block Dimensions: 187 187 250
== Energy Conservation Check ==
initial Energy:              125.000
  final Energy:              125.000
    Difference:               -0.000
== Time Statistics ==
Completed 100 iterations.
# unit_id;function_name;num_calls;avg_runtime;min_runtime;max_runtime
24;calc total;1;6.99185;6.99185;6.99185
24;calc update async;100;7.2101e-05;1.0204e-05;0.00562046
24;calc inner;100;0.0453119;0.0433173;0.0480898
24;calc wait;100;0.0192331;0.00881445;0.0415527
24;calc bound;100;0.004924;0.00318467;0.007975
24;calc iter;100;0.0696943;0.0583274;0.0925648
24;total;1;9.83586;9.83586;9.83586
25;calc total;1;6.99546;6.99546;6.99546
25;calc update async;100;7.16817e-05;1.1035e-05;0.0055562
25;calc inner;100;0.0453838;0.0434136;0.0479691
25;calc wait;100;0.0191124;0.00839411;0.0442945
25;calc bound;100;0.00487621;0.00395694;0.00801106
25;calc iter;100;0.0696228;0.0586685;0.0967478
25;total;1;9.8364;9.8364;9.8364
26;calc total;1;6.98595;6.98595;6.98595
26;calc update async;100;9.63985e-05;1.0999e-05;0.00799504
26;calc inner;100;0.045315;0.0433581;0.0474253
26;calc wait;100;0.0187672;0.00869395;0.0455402
26;calc bound;100;0.00507868;0.00396978;0.00912585
26;calc iter;100;0.0694799;0.0611292;0.0956467
26;total;1;9.83638;9.83638;9.83638
27;calc total;1;6.99257;6.99257;6.99257
27;calc update async;100;9.00598e-05;1.1757e-05;0.00724249
27;calc inner;100;0.045363;0.0435604;0.0480809
27;calc wait;100;0.0188868;0.00653118;0.0423817
27;calc bound;100;0.00513677;0.00424189;0.00887807
27;calc iter;100;0.0695789;0.0576875;0.0911496
27;total;1;9.83639;9.83639;9.83639
28;calc total;1;6.99241;6.99241;6.99241
28;calc update async;100;8.04802e-05;1.0974e-05;0.00648473
28;calc inner;100;0.0453794;0.0437226;0.048022
28;calc wait;100;0.0191159;0.00674128;0.0414613
28;calc bound;100;0.00493629;0.00370562;0.00810631
28;calc iter;100;0.0696485;0.0578272;0.0935044
28;total;1;9.83629;9.83629;9.83629
29;calc total;1;6.98417;6.98417;6.98417
29;calc update async;100;3.93814e-05;1.1239e-05;0.00226462
29;calc inner;100;0.0456718;0.0439961;0.0482446
29;calc wait;100;0.0186795;0.00805557;0.0384528
29;calc bound;100;0.00498152;0.00336168;0.0081036
29;calc iter;100;0.0695752;0.0600881;0.087891
29;total;1;9.83584;9.83584;9.83584
30;calc total;1;6.99569;6.99569;6.99569
30;calc update async;100;6.79893e-05;1.0628e-05;0.0047591
30;calc inner;100;0.0452367;0.043071;0.0480382
30;calc wait;100;0.0183074;0.00581796;0.0445609
30;calc bound;100;0.00615662;0.002908;0.00891023
30;calc iter;100;0.0697853;0.0538633;0.0965696
30;total;1;9.83637;9.83637;9.83637
31;calc total;1;6.99419;6.99419;6.99419
31;calc update async;100;7.14047e-05;1.2583e-05;0.00488413
31;calc inner;100;0.045244;0.0433451;0.0480438
31;calc wait;100;0.0181236;0.00695637;0.0443925
31;calc bound;100;0.00627091;0.00308364;0.00921543
31;calc iter;100;0.0697901;0.0576959;0.0961163
31;total;1;9.83624;9.83624;9.83624
32;calc total;1;6.99391;6.99391;6.99391
32;calc update async;100;7.16941e-05;9.741e-06;0.00493578
32;calc inner;100;0.0451915;0.0430496;0.0482367
32;calc wait;100;0.0176512;0.00696679;0.0436587
32;calc bound;100;0.00660646;0.00421811;0.00918594
32;calc iter;100;0.0696534;0.0563841;0.0933019
32;total;1;9.83601;9.83601;9.83601
33;calc total;1;6.99647;6.99647;6.99647
33;calc update async;100;7.02635e-05;1.1489e-05;0.0047615
33;calc inner;100;0.0451154;0.0431312;0.0478995
33;calc wait;100;0.0179053;0.00908502;0.0446207
33;calc bound;100;0.00663368;0.00320928;0.00916483
33;calc iter;100;0.0697319;0.0598484;0.0982814
33;total;1;9.83608;9.83608;9.83608
34;calc total;1;6.9978;6.9978;6.9978
34;calc update async;100;7.30007e-05;1.1532e-05;0.00503589
34;calc inner;100;0.045136;0.0431678;0.0477489
34;calc wait;100;0.0179727;0.00822674;0.0391611
34;calc bound;100;0.00660474;0.00328096;0.0091547
34;calc iter;100;0.0698078;0.0577059;0.0933952
34;total;1;9.83273;9.83273;9.83273
35;calc total;1;6.99414;6.99414;6.99414
35;calc update async;100;7.78078e-05;1.1337e-05;0.0055668
35;calc inner;100;0.0452995;0.0433613;0.0480634
35;calc wait;100;0.0179858;0.00708791;0.0453506
35;calc bound;100;0.00644036;0.00312983;0.00921606
35;calc iter;100;0.0698133;0.0579352;0.0978416
35;total;1;9.83484;9.83484;9.83484
36;calc total;1;6.98516;6.98516;6.98516
36;calc update async;100;9.00429e-05;1.041e-05;0.00699242
36;calc inner;100;0.0452816;0.042919;0.0477631
36;calc wait;100;0.0184176;0.00655528;0.0471984
36;calc bound;100;0.00602177;0.00313158;0.00925855
36;calc iter;100;0.0698313;0.0571735;0.0990623
36;total;1;9.83544;9.83544;9.83544
37;calc total;1;6.99627;6.99627;6.99627
37;calc update async;100;6.84814e-05;1.1222e-05;0.00472008
37;calc inner;100;0.0452617;0.0426864;0.0481843
37;calc wait;100;0.0181934;0.00751318;0.0451434
37;calc bound;100;0.00624337;0.00299499;0.00919539
37;calc iter;100;0.0698547;0.0578837;0.0991769
37;total;1;9.83254;9.83254;9.83254
38;calc total;1;6.99247;6.99247;6.99247
38;calc update async;100;7.59779e-05;1.1013e-05;0.00524712
38;calc inner;100;0.0451474;0.0430966;0.0483958
38;calc wait;100;0.0175953;0.0102152;0.0469503
38;calc bound;100;0.00692175;0.00365969;0.00927133
38;calc iter;100;0.0697819;0.0602959;0.0985472
38;total;1;9.83595;9.83595;9.83595
39;calc total;1;6.99162;6.99162;6.99162
39;calc update async;100;7.73591e-05;1.2273e-05;0.00528364
39;calc inner;100;0.0451285;0.0435108;0.0482354
39;calc wait;100;0.0175187;0.00736568;0.0515283
39;calc bound;100;0.0070161;0.00402009;0.00923686
39;calc iter;100;0.0697609;0.0588792;0.102927
39;total;1;9.83599;9.83599;9.83599
40;calc total;1;6.9935;6.9935;6.9935
40;calc update async;100;7.38074e-05;1.0745e-05;0.00510651
40;calc inner;100;0.0451749;0.0437162;0.0483478
40;calc wait;100;0.0177762;0.00781349;0.0407034
40;calc bound;100;0.00676643;0.00291305;0.00920836
40;calc iter;100;0.0698334;0.057274;0.0935942
40;total;1;9.83598;9.83598;9.83598
41;calc total;1;6.99401;6.99401;6.99401
41;calc update async;100;7.20875e-05;1.0508e-05;0.00507605
41;calc inner;100;0.0451862;0.0432338;0.0482419
41;calc wait;100;0.0182141;0.00709062;0.0406266
41;calc bound;100;0.00632678;0.00309887;0.00915125
41;calc iter;100;0.0698672;0.0549038;0.0939993
41;total;1;9.83609;9.83609;9.83609
42;calc total;1;6.98459;6.98459;6.98459
42;calc update async;100;3.33784e-05;1.0897e-05;0.0018772
42;calc inner;100;0.0454231;0.0434675;0.0483396
42;calc wait;100;0.019468;0.00883659;0.0369992
42;calc bound;100;0.0047044;0.00375184;0.00633743
42;calc iter;100;0.0696602;0.0590428;0.0873172
42;total;1;9.83561;9.83561;9.83561
48;calc total;1;6.99768;6.99768;6.99768
48;calc update async;100;6.09655e-05;1.0933e-05;0.0044838
48;calc inner;100;0.0448972;0.0434075;0.0475197
48;calc wait;100;0.0196035;0.00853242;0.0443207
48;calc bound;100;0.00484928;0.00387705;0.00646158
48;calc iter;100;0.0696123;0.0597673;0.0934465
48;total;1;9.84627;9.84627;9.84627
96;calc total;1;6.99469;6.99469;6.99469
96;calc update async;100;7.02424e-05;1.0944e-05;0.00541466
96;calc inner;100;0.0452159;0.043482;0.0482357
96;calc wait;100;0.0190206;0.0090878;0.0431511
96;calc bound;100;0.00493037;0.00424651;0.00676154
96;calc iter;100;0.069666;0.0603822;0.0940667
96;total;1;9.79814;9.79814;9.79814
0;calc total;1;6.99855;6.99855;6.99855
0;calc update async;100;7.39187e-05;1.1483e-05;0.00578146
0;calc inner;100;0.0452568;0.0436435;0.0476982
0;calc wait;100;0.0191151;0.00832286;0.0417797
0;calc bound;100;0.00495595;0.00388333;0.00701654
0;calc iter;100;0.0696583;0.0569432;0.0913458
0;total;1;9.85164;9.85164;9.85164
72;calc total;1;6.99434;6.99434;6.99434
72;calc update async;100;6.91527e-05;1.0815e-05;0.00539053
72;calc inner;100;0.0452029;0.0432352;0.048614
72;calc wait;100;0.0193098;0.0061207;0.0399889
72;calc bound;100;0.00491323;0.00412922;0.006235
72;calc iter;100;0.0696531;0.0563365;0.0878568
72;total;1;9.83919;9.83919;9.83919
43;calc total;1;6.99323;6.99323;6.99323
43;calc update async;100;7.24046e-05;9.896e-06;0.00571017
43;calc inner;100;0.0454041;0.043869;0.048203
43;calc wait;100;0.0192707;0.00677629;0.0390692
43;calc bound;100;0.00475306;0.00357234;0.00630283
43;calc iter;100;0.0697113;0.0555276;0.088182
43;total;1;9.83493;9.83493;9.83493
120;calc total;1;6.99466;6.99466;6.99466
49;calc total;1;6.99378;6.99378;6.99378
49;calc update async;100;8.38714e-05;1.1159e-05;0.00681128
49;calc inner;100;0.0449211;0.0436169;0.0478332
49;calc wait;100;0.0195759;0.0076635;0.0421448
49;calc bound;100;0.00486528;0.00412558;0.00611977
49;calc iter;100;0.0696502;0.0577773;0.0912561
49;total;1;9.84508;9.84508;9.84508
97;calc total;1;6.99729;6.99729;6.99729
97;calc update async;100;6.60762e-05;1.1038e-05;0.00503384
97;calc inner;100;0.0454944;0.0435111;0.048632
97;calc wait;100;0.0191135;0.0097483;0.0443507
97;calc bound;100;0.00486532;0.00412195;0.00588006
97;calc iter;100;0.0697021;0.0587796;0.0940616
97;total;1;9.79758;9.79758;9.79758
1;calc total;1;6.99772;6.99772;6.99772
1;calc update async;100;6.72759e-05;1.0196e-05;0.00513496
1;calc inner;100;0.0453324;0.0435615;0.0476803
1;calc wait;100;0.0191333;0.00688117;0.0415426
1;calc bound;100;0.00491593;0.00371834;0.00697019
1;calc iter;100;0.0697248;0.0569246;0.0900919
1;total;1;9.85164;9.85164;9.85164
73;calc total;1;6.99474;6.99474;6.99474
73;calc update async;100;7.93712e-05;1.1625e-05;0.00622026
73;calc inner;100;0.0455905;0.0437399;0.0492947
73;calc wait;100;0.0188855;0.00805097;0.0391361
73;calc bound;100;0.00499413;0.00405198;0.00711972
73;calc iter;100;0.0696405;0.0600592;0.0898344
73;total;1;9.83893;9.83893;9.83893
44;calc total;1;6.99557;6.99557;6.99557
44;calc update async;100;7.17587e-05;9.47e-06;0.00559473
44;calc inner;100;0.0454945;0.0436391;0.0483617
44;calc wait;100;0.0187311;0.0105337;0.0435802
44;calc bound;100;0.00494826;0.00401163;0.00755054
44;calc iter;100;0.0696425;0.0603447;0.0928715
44;total;1;9.83596;9.83596;9.83596
50;calc total;1;6.9953;6.9953;6.9953
50;calc update async;100;7.06327e-05;1.0987e-05;0.00545256
50;calc inner;100;0.0451805;0.0438134;0.0486303
50;calc wait;100;0.0196489;0.00974889;0.0446229
50;calc bound;100;0.00481345;0.00329152;0.00603995
50;calc iter;100;0.0698016;0.0603584;0.0936879
50;total;1;9.84513;9.84513;9.84513
98;calc total;1;6.99892;6.99892;6.99892
98;calc update async;100;6.41264e-05;1.1161e-05;0.00492265
98;calc inner;100;0.0453019;0.0434955;0.0479594
98;calc wait;100;0.0194276;0.0112071;0.0439997
98;calc bound;100;0.00480865;0.00390613;0.00616547
98;calc iter;100;0.0697733;0.0616943;0.0926039
98;total;1;9.79812;9.79812;9.79812
2;calc total;1;6.99925;6.99925;6.99925
2;calc update async;100;6.60124e-05;1.0108e-05;0.0052081
2;calc inner;100;0.045254;0.0432071;0.0476465
2;calc wait;100;0.0195267;0.0078575;0.0387334
2;calc bound;100;0.00479945;0.00391792;0.006212
2;calc iter;100;0.069725;0.0586829;0.0898595
2;total;1;9.85184;9.85184;9.85184
74;calc total;1;6.98825;6.98825;6.98825
74;calc update async;100;9.00273e-05;1.1105e-05;0.00721305
74;calc inner;100;0.0451965;0.0434586;0.048421
74;calc wait;100;0.0186213;0.00944397;0.0448811
74;calc bound;100;0.00523619;0.00419464;0.00917561
74;calc iter;100;0.0695192;0.059409;0.0942318
74;total;1;9.83847;9.83847;9.83847
45;calc total;1;6.98544;6.98544;6.98544
45;calc update async;100;4.08286e-05;1.0511e-05;0.00246904
45;calc inner;100;0.0454677;0.0434312;0.0482737
45;calc wait;100;0.0189147;0.00811755;0.044688
45;calc bound;100;0.00495044;0.00406864;0.00729212
45;calc iter;100;0.0695923;0.0588321;0.0931938
45;total;1;9.83589;9.83589;9.83589
51;calc total;1;6.99249;6.99249;6.99249
51;calc update async;100;7.07036e-05;1.0663e-05;0.00561301
51;calc inner;100;0.044879;0.0433563;0.0479287
51;calc wait;100;0.0199707;0.00907367;0.0435288
51;calc bound;100;0.00480075;0.00331526;0.00675244
51;calc iter;100;0.0698004;0.058461;0.0929027
51;total;1;9.84539;9.84539;9.84539
99;calc total;1;6.99552;6.99552;6.99552
99;calc update async;100;7.44739e-05;1.0176e-05;0.00599193
99;calc inner;100;0.0451669;0.0428376;0.0481047
99;calc wait;100;0.0196467;0.00871731;0.0428022
99;calc bound;100;0.0048366;0.00370343;0.00624983
99;calc iter;100;0.0698436;0.0596437;0.0916674
99;total;1;9.79808;9.79808;9.79808
3;calc total;1;6.99607;6.99607;6.99607
3;calc update async;100;6.84201e-05;1.0457e-05;0.00528935
3;calc inner;100;0.0452699;0.0434281;0.0476386
3;calc wait;100;0.0194772;0.00942011;0.0430781
3;calc bound;100;0.0047901;0.00320098;0.00597028
3;calc iter;100;0.0698465;0.060152;0.0927026
3;total;1;9.84902;9.84902;9.84902
75;calc total;1;6.99305;6.99305;6.99305
75;calc update async;100;7.09269e-05;1.1016e-05;0.00544014
75;calc inner;100;0.0452279;0.0430087;0.0486052
75;calc wait;100;0.0191572;0.00813333;0.0438055
75;calc bound;100;0.00513615;0.00416728;0.00901207
75;calc iter;100;0.0696322;0.05936;0.0925679
75;total;1;9.83942;9.83942;9.83942
46;calc total;1;6.99555;6.99555;6.99555
46;calc update async;100;6.99552e-05;9.583e-06;0.00544681
46;calc inner;100;0.0453972;0.0431048;0.0482281
46;calc wait;100;0.0192245;0.00676942;0.0394618
46;calc bound;100;0.00484369;0.00374676;0.00590509
46;calc iter;100;0.0697722;0.0570594;0.087996
46;total;1;9.83598;9.83598;9.83598
52;calc total;1;6.98647;6.98647;6.98647
52;calc update async;100;3.53766e-05;1.0948e-05;0.0020135
52;calc inner;100;0.044839;0.0433829;0.0477021
52;calc wait;100;0.0201608;0.00959813;0.0505644
52;calc bound;100;0.00470099;0.00321899;0.0081823
52;calc iter;100;0.0697741;0.0589297;0.099755
52;total;1;9.84652;9.84652;9.84652
100;calc total;1;6.98306;6.98306;6.98306
100;calc update async;100;3.66241e-05;1.0239e-05;0.00215462
100;calc inner;100;0.0452063;0.0430461;0.048083
100;calc wait;100;0.0193991;0.01025;0.0448848
100;calc bound;100;0.00482278;0.00337995;0.00927217
100;calc iter;100;0.069672;0.0599754;0.0952239
100;total;1;9.79768;9.79768;9.79768
4;calc total;1;6.98443;6.98443;6.98443
4;calc update async;100;3.73471e-05;1.0625e-05;0.00225814
4;calc inner;100;0.045212;0.0432691;0.0473147
4;calc wait;100;0.0193726;0.00823345;0.0445698
4;calc bound;100;0.00479849;0.00404463;0.00611078
4;calc iter;100;0.0695372;0.0588299;0.0927231
4;total;1;9.84545;9.84545;9.84545
76;calc total;1;6.99624;6.99624;6.99624
76;calc update async;100;7.68333e-05;1.033e-05;0.00608021
76;calc inner;100;0.0452402;0.0433551;0.0484834
76;calc wait;100;0.019258;0.0079475;0.0404647
76;calc bound;100;0.00494872;0.00324004;0.00812322
76;calc iter;100;0.0696962;0.0584863;0.0897779
76;total;1;9.83794;9.83794;9.83794
47;calc total;1;6.99366;6.99366;6.99366
47;calc update async;100;7.92838e-05;1.0957e-05;0.00640278
47;calc inner;100;0.0454893;0.043764;0.0483571
47;calc wait;100;0.0192951;0.00936612;0.0398549
47;calc bound;100;0.00479325;0.00344052;0.00643249
47;calc iter;100;0.0697985;0.0591634;0.0888319
47;total;1;9.83573;9.83573;9.83573
53;calc total;1;6.99374;6.99374;6.99374
53;calc update async;100;6.90619e-05;1.0761e-05;0.00539465
53;calc inner;100;0.0448346;0.0432356;0.0477974
53;calc wait;100;0.0199693;0.008267;0.0515129
53;calc bound;100;0.00476307;0.00360642;0.00629974
53;calc iter;100;0.0697016;0.0591065;0.100172
53;total;1;9.84638;9.84638;9.84638
101;calc total;1;6.99703;6.99703;6.99703
101;calc update async;100;6.57763e-05;1.0384e-05;0.00498833
101;calc inner;100;0.0452553;0.0432718;0.0481616
101;calc wait;100;0.0194073;0.00865422;0.0413943
101;calc bound;100;0.00492704;0.00377745;0.00718978
101;calc iter;100;0.0698421;0.0599607;0.0907321
101;total;1;9.79811;9.79811;9.79811
5;calc total;1;6.99754;6.99754;6.99754
5;calc update async;100;7.95117e-05;1.0508e-05;0.00632477
5;calc inner;100;0.045764;0.0439113;0.0481815
5;calc wait;100;0.0186399;0.0101781;0.0387797
5;calc bound;100;0.00491661;0.00390676;0.00665017
5;calc iter;100;0.0696951;0.0601905;0.0893175
5;total;1;9.84947;9.84947;9.84947
77;calc total;1;6.98415;6.98415;6.98415
77;calc update async;100;3.97905e-05;1.1634e-05;0.00233213
77;calc inner;100;0.0453374;0.0436773;0.0482338
77;calc wait;100;0.0192768;0.00721122;0.0433475
77;calc bound;100;0.00489135;0.00320246;0.00788972
77;calc iter;100;0.0696766;0.0577255;0.0918551
77;total;1;9.83539;9.83539;9.83539
54;calc total;1;6.99167;6.99167;6.99167
54;calc update async;100;3.56597e-05;1.2251e-05;0.00125007
54;calc inner;100;0.044595;0.0433541;0.0476889
54;calc wait;100;0.0182176;0.00809109;0.0483403
54;calc bound;100;0.00677276;0.00418103;0.0091017
54;calc iter;100;0.0696289;0.0578121;0.102395
102;calc total;1;6.99756;6.99756;6.99756
102;calc update async;100;6.79908e-05;1.143e-05;0.00444556
102;calc inner;100;0.044902;0.0426922;0.0479848
102;calc wait;100;0.0180344;0.00703763;0.0479957
102;calc bound;100;0.00685616;0.00394264;0.00922298
102;calc iter;100;0.069871;0.057261;0.102099
102;total;1;9.79595;9.79595;9.79595
6;calc total;1;6.99914;6.99914;6.99914
6;calc update async;100;6.99547e-05;1.1376e-05;0.0046892
6;calc inner;100;0.0449841;0.0430175;0.0474066
6;calc wait;100;0.0180812;0.00741341;0.0440374
6;calc bound;100;0.00661731;0.00330142;0.00910287
6;calc iter;100;0.0697699;0.0565637;0.0964424
6;total;1;9.85067;9.85067;9.85067
78;calc total;1;6.99429;6.99429;6.99429
78;calc update async;100;6.90266e-05;1.0555e-05;0.00485728
78;calc inner;100;0.0450724;0.0428303;0.048498
78;calc wait;100;0.0184897;0.00658342;0.0441934
78;calc bound;100;0.00618744;0.00294645;0.00913816
78;calc iter;100;0.0698794;0.0572121;0.0972211
78;total;1;9.83595;9.83595;9.83595
54;total;1;9.84408;9.84408;9.84408
103;calc total;1;6.99326;6.99326;6.99326
103;calc update async;100;7.43749e-05;1.1632e-05;0.00509582
103;calc inner;100;0.0449034;0.0430467;0.0481467
103;calc wait;100;0.0179607;0.00662897;0.0482792
103;calc bound;100;0.00677686;0.00334553;0.0091573
103;calc iter;100;0.0697482;0.0567933;0.100201
103;total;1;9.79729;9.79729;9.79729
7;calc total;1;6.99578;6.99578;6.99578
7;calc update async;100;7.25158e-05;1.2499e-05;0.00486595
7;calc inner;100;0.0449813;0.0433574;0.0475669
7;calc wait;100;0.0178529;0.0040411;0.0467732
7;calc bound;100;0.00672696;0.00329332;0.00925249
7;calc iter;100;0.0697369;0.0521053;0.0993524
7;total;1;9.84797;9.84797;9.84797
79;calc total;1;6.99363;6.99363;6.99363
79;calc update async;100;8.20305e-05;1.091e-05;0.00574242
79;calc inner;100;0.0450847;0.0428749;0.0484879
79;calc wait;100;0.0180856;0.00769313;0.0428864
79;calc bound;100;0.00643559;0.00351187;0.0090723
79;calc iter;100;0.0697143;0.0574314;0.0943504
79;total;1;9.83846;9.83846;9.83846
55;calc total;1;6.99187;6.99187;6.99187
55;calc update async;100;7.56892e-05;1.2844e-05;0.00514332
55;calc inner;100;0.0445809;0.0428092;0.0478028
55;calc wait;100;0.018219;0.00693324;0.0432599
55;calc bound;100;0.00680984;0.00333198;0.00910912
55;calc iter;100;0.0697299;0.0575851;0.0949007
55;total;1;9.84547;9.84547;9.84547
104;calc total;1;6.99319;6.99319;6.99319
104;calc update async;100;7.63725e-05;1.2105e-05;0.00550345
104;calc inner;100;0.0451076;0.0428784;0.0482395
104;calc wait;100;0.0181826;0.00937659;0.0454949
104;calc bound;100;0.00645735;0.00333699;0.00925218
104;calc iter;100;0.0698471;0.0600562;0.0980982
104;total;1;9.79773;9.79773;9.79773
8;calc total;1;6.99554;6.99554;6.99554
8;calc update async;100;7.24562e-05;1.1088e-05;0.00501962
8;calc inner;100;0.0450564;0.0432241;0.0478347
8;calc wait;100;0.0182112;0.00761592;0.0467693
8;calc bound;100;0.00650463;0.00281744;0.00921702
8;calc iter;100;0.0698541;0.0579216;0.0995788
8;total;1;9.84795;9.84795;9.84795
80;calc total;1;6.99609;6.99609;6.99609
80;calc update async;100;7.70303e-05;1.0969e-05;0.00526591
80;calc inner;100;0.0449401;0.0430062;0.0483907
80;calc wait;100;0.0177872;0.00840731;0.0441499
80;calc bound;100;0.0068772;0.00357683;0.00923149
80;calc iter;100;0.0697341;0.0577373;0.0942462
80;total;1;9.83852;9.83852;9.83852
56;calc total;1;6.99305;6.99305;6.99305
56;calc update async;100;7.41092e-05;1.2511e-05;0.00500291
56;calc inner;100;0.0446222;0.0428849;0.0477549
56;calc wait;100;0.018507;0.00684317;0.0475174
56;calc bound;100;0.00661392;0.00309447;0.00908631
56;calc iter;100;0.0698269;0.0574199;0.101186
56;total;1;9.8453;9.8453;9.8453
105;calc total;1;6.9943;6.9943;6.9943
105;calc update async;100;7.71004e-05;1.2012e-05;0.00555784
105;calc inner;100;0.0450772;0.0430917;0.0481455
105;calc wait;100;0.0184072;0.00449308;0.0476293
105;calc bound;100;0.00627947;0.00311254;0.00910452
105;calc iter;100;0.0698671;0.0515574;0.100988
105;total;1;9.79535;9.79535;9.79535
9;calc total;1;6.99568;6.99568;6.99568
9;calc update async;100;8.08139e-05;1.2647e-05;0.00569965
9;calc inner;100;0.0452207;0.0432128;0.0477427
9;calc wait;100;0.0180341;0.00421493;0.0449918
9;calc bound;100;0.00652953;0.00278264;0.00920845
9;calc iter;100;0.0698728;0.0504417;0.0989734
9;total;1;9.85262;9.85262;9.85262
81;calc total;1;6.99516;6.99516;6.99516
81;calc update async;100;7.13298e-05;1.16e-05;0.00480186
81;calc inner;100;0.0450595;0.0430865;0.0484394
81;calc wait;100;0.0179224;0.00939723;0.0438757
81;calc bound;100;0.00666126;0.00347506;0.00923595
81;calc iter;100;0.0697333;0.0588883;0.0957556
81;total;1;9.83844;9.83844;9.83844
57;calc total;1;6.99532;6.99532;6.99532
57;calc update async;100;7.13993e-05;1.0792e-05;0.00487203
57;calc inner;100;0.0447612;0.0429808;0.04789
57;calc wait;100;0.0187082;0.00678519;0.0428656
57;calc bound;100;0.00627003;0.00289188;0.00914262
57;calc iter;100;0.0698901;0.0529452;0.0961341
57;total;1;9.8465;9.8465;9.8465
106;calc total;1;6.98829;6.98829;6.98829
106;calc update async;100;8.58684e-05;1.2123e-05;0.00637782
106;calc inner;100;0.0450857;0.043442;0.047745
106;calc wait;100;0.018331;0.00886844;0.0430538
106;calc bound;100;0.006319;0.00315059;0.00897994
106;calc iter;100;0.0698315;0.0589147;0.0971136
106;total;1;9.79809;9.79809;9.79809
10;calc total;1;6.9842;6.9842;6.9842
10;calc update async;100;9.76455e-05;1.1638e-05;0.0076719
10;calc inner;100;0.0451488;0.0432521;0.0470353
10;calc wait;100;0.0181833;0.00806531;0.0470807
10;calc bound;100;0.0062861;0.00282077;0.00927667
10;calc iter;100;0.0697863;0.0597943;0.0990746
10;total;1;9.84663;9.84663;9.84663
82;calc total;1;6.99678;6.99678;6.99678
82;calc update async;100;6.65755e-05;9.271e-06;0.00461104
82;calc inner;100;0.0450673;0.0431655;0.04843
82;calc wait;100;0.0183025;0.00710397;0.0440399
82;calc bound;100;0.00636948;0.00286234;0.00928776
82;calc iter;100;0.0698225;0.0578837;0.0959402
82;total;1;9.83845;9.83845;9.83845
58;calc total;1;6.98665;6.98665;6.98665
58;calc update async;100;9.87058e-05;1.2893e-05;0.00765471
58;calc inner;100;0.044999;0.0430651;0.0478757
58;calc wait;100;0.0186006;0.00433357;0.0527873
58;calc bound;100;0.00609479;0.00285253;0.00915331
58;calc iter;100;0.0698128;0.0502833;0.10419
58;total;1;9.84649;9.84649;9.84649
107;calc total;1;6.99301;6.99301;6.99301
107;calc update async;100;9.40556e-05;1.275e-05;0.0070346
107;calc inner;100;0.0449957;0.0430446;0.0481104
107;calc wait;100;0.0180814;0.00684857;0.0425554
107;calc bound;100;0.0066487;0.00362485;0.00922244
107;calc iter;100;0.06983;0.0564659;0.0937381
107;total;1;9.79412;9.79412;9.79412
11;calc total;1;6.99402;6.99402;6.99402
11;calc update async;100;7.29199e-05;1.0745e-05;0.00504137
11;calc inner;100;0.0450462;0.0430676;0.0475648
11;calc wait;100;0.0179709;0.00636813;0.0420122
11;calc bound;100;0.00658041;0.00380372;0.00914538
11;calc iter;100;0.0697049;0.0568345;0.0940217
11;total;1;9.85171;9.85171;9.85171
83;calc total;1;6.99399;6.99399;6.99399
83;calc update async;100;7.13392e-05;1.0548e-05;0.0049935
83;calc inner;100;0.0450669;0.0433041;0.0485734
83;calc wait;100;0.018466;0.00693244;0.0475737
83;calc bound;100;0.00624795;0.00299369;0.00922458
83;calc iter;100;0.0698681;0.0571617;0.0998475
83;total;1;9.83895;9.83895;9.83895
59;calc total;1;6.99279;6.99279;6.99279
59;calc update async;100;7.27038e-05;1.1576e-05;0.0050962
59;calc inner;100;0.0447715;0.0430817;0.0478819
59;calc wait;100;0.0188008;0.00675623;0.0559278
59;calc bound;100;0.00623376;0.0029049;0.00913982
59;calc iter;100;0.0698955;0.055875;0.10717
59;total;1;9.84595;9.84595;9.84595
108;calc total;1;6.99568;6.99568;6.99568
108;calc update async;100;7.97011e-05;9.602e-06;0.00585631
108;calc inner;100;0.0456712;0.0432507;0.0479445
108;calc wait;100;0.0177023;0.00681485;0.0407718
108;calc bound;100;0.00614918;0.00302032;0.0092092
108;calc iter;100;0.0697504;0.0574804;0.0940892
108;total;1;9.79874;9.79874;9.79874
12;calc total;1;6.99701;6.99701;6.99701
12;calc update async;100;6.92711e-05;1.1047e-05;0.00479975
12;calc inner;100;0.0452837;0.042853;0.047404
12;calc wait;100;0.0180054;0.00821979;0.0400682
12;calc bound;100;0.00627406;0.00340942;0.00923581
12;calc iter;100;0.0697131;0.0591343;0.0949883
12;total;1;9.85164;9.85164;9.85164
84;calc total;1;6.9875;6.9875;6.9875
84;calc update async;100;8.64612e-05;1.1757e-05;0.00654521
84;calc inner;100;0.0450919;0.0427947;0.0477952
84;calc wait;100;0.0185726;0.00470711;0.0426289
84;calc bound;100;0.00607113;0.00313126;0.00917169
84;calc iter;100;0.0698566;0.0528055;0.0948323
84;total;1;9.83701;9.83701;9.83701
60;calc total;1;6.99531;6.99531;6.99531
60;calc update async;100;7.76488e-05;1.2302e-05;0.00561144
60;calc inner;100;0.04535;0.0433078;0.0473823
60;calc wait;100;0.0178682;0.00751322;0.0383098
60;calc bound;100;0.00625263;0.00402209;0.00921506
60;calc iter;100;0.0696558;0.0579952;0.0903366
60;total;1;9.84015;9.84015;9.84015
109;calc total;1;6.98319;6.98319;6.98319
109;calc update async;100;9.74004e-05;1.0647e-05;0.00747879
109;calc inner;100;0.0455891;0.0432724;0.0479627
109;calc wait;100;0.017349;0.00692653;0.0421685
109;calc bound;100;0.00650686;0.00322405;0.00918996
109;calc iter;100;0.0695946;0.0583846;0.09497
109;total;1;9.79958;9.79958;9.79958
13;calc total;1;6.98379;6.98379;6.98379
13;calc update async;100;9.28931e-05;1.0906e-05;0.00711604
13;calc inner;100;0.0451957;0.0426419;0.0469489
13;calc wait;100;0.0177053;0.00516389;0.0484214
13;calc bound;100;0.00652006;0.00310434;0.0091161
13;calc iter;100;0.0696048;0.056158;0.101976
13;total;1;9.85278;9.85278;9.85278
85;calc total;1;6.99467;6.99467;6.99467
85;calc update async;100;7.4922e-05;1.2817e-05;0.00529867
85;calc inner;100;0.0450416;0.0427212;0.0478736
85;calc wait;100;0.0185332;0.00979225;0.0389596
85;calc bound;100;0.00626542;0.00311393;0.00913802
85;calc iter;100;0.069946;0.0589735;0.0889811
85;total;1;9.83932;9.83932;9.83932
61;calc total;1;6.98661;6.98661;6.98661
61;calc update async;100;9.01227e-05;1.0046e-05;0.00680717
61;calc inner;100;0.0452079;0.0427875;0.0473979
61;calc wait;100;0.0179679;0.00672695;0.0429645
61;calc bound;100;0.00631322;0.00305355;0.0092174
61;calc iter;100;0.0696019;0.0576683;0.0967955
61;total;1;9.84595;9.84595;9.84595
110;calc total;1;6.99564;6.99564;6.99564
110;calc update async;100;7.02695e-05;9.907e-06;0.0047016
110;calc inner;100;0.0455654;0.0435204;0.048149
110;calc wait;100;0.0174817;0.00523149;0.0504113
110;calc bound;100;0.00660638;0.00311689;0.00912061
110;calc iter;100;0.0697527;0.0561774;0.102399
110;total;1;9.79942;9.79942;9.79942
14;calc total;1;6.99649;6.99649;6.99649
14;calc update async;100;7.19679e-05;1.2127e-05;0.00493738
14;calc inner;100;0.0452317;0.0432428;0.0475394
14;calc wait;100;0.0179512;0.0058109;0.046602
14;calc bound;100;0.00643025;0.00294287;0.00920241
14;calc iter;100;0.0697473;0.0567464;0.098002
14;total;1;9.85311;9.85311;9.85311
86;calc total;1;6.99619;6.99619;6.99619
86;calc update async;100;7.31683e-05;1.1586e-05;0.00491556
86;calc inner;100;0.0447686;0.042869;0.0479402
86;calc wait;100;0.0177464;0.0078115;0.0366418
86;calc bound;100;0.00702055;0.00371091;0.00915427
86;calc iter;100;0.0697365;0.0573149;0.0903933
86;total;1;9.83878;9.83878;9.83878
62;calc total;1;6.99556;6.99556;6.99556
62;calc update async;100;7.91865e-05;9.408e-06;0.00568719
62;calc inner;100;0.0452032;0.042894;0.047152
62;calc wait;100;0.0180807;0.0051921;0.0493892
62;calc bound;100;0.00631459;0.00280051;0.00911619
62;calc iter;100;0.0697734;0.0553648;0.101556
62;total;1;9.8459;9.8459;9.8459
111;calc total;1;6.99251;6.99251;6.99251
111;calc update async;100;7.26589e-05;1.0219e-05;0.00505089
111;calc inner;100;0.0456162;0.0432105;0.0479571
111;calc wait;100;0.0175634;0.00716582;0.0541036
111;calc bound;100;0.00645096;0.00319486;0.00919668
111;calc iter;100;0.0698101;0.0581869;0.109106
111;total;1;9.79984;9.79984;9.79984
15;calc total;1;6.99532;6.99532;6.99532
15;calc update async;100;7.18044e-05;9.799e-06;0.00500188
15;calc inner;100;0.0452549;0.0429294;0.0474183
15;calc wait;100;0.0180451;0.00673131;0.0426491
15;calc bound;100;0.00635804;0.00312659;0.00913506
15;calc iter;100;0.0698326;0.0573311;0.10003
15;total;1;9.85149;9.85149;9.85149
87;calc total;1;6.99438;6.99438;6.99438
87;calc update async;100;7.7519e-05;1.2281e-05;0.0053303
87;calc inner;100;0.044861;0.0429107;0.0479807
87;calc wait;100;0.0178828;0.00971338;0.0479913
87;calc bound;100;0.00695911;0.00355851;0.00918249
87;calc iter;100;0.0698108;0.060484;0.100247
87;total;1;9.83906;9.83906;9.83906
63;calc total;1;6.9922;6.9922;6.9922
63;calc update async;100;7.86146e-05;1.1199e-05;0.00575981
63;calc inner;100;0.0453235;0.0431335;0.0474363
63;calc wait;100;0.018058;0.00788974;0.049383
63;calc bound;100;0.00629653;0.00277902;0.00921355
63;calc iter;100;0.0698047;0.0564168;0.100501
63;total;1;9.84461;9.84461;9.84461
112;calc total;1;6.99741;6.99741;6.99741
112;calc update async;100;7.95814e-05;1.0517e-05;0.00591548
112;calc inner;100;0.0456875;0.043849;0.0477994
112;calc wait;100;0.018008;0.00689473;0.0581623
112;calc bound;100;0.00602304;0.00312587;0.00914785
112;calc iter;100;0.0698145;0.0569069;0.110867
112;total;1;9.7995;9.7995;9.7995
16;calc total;1;6.99488;6.99488;6.99488
16;calc update async;100;7.22911e-05;9.769e-06;0.00518442
16;calc inner;100;0.0453305;0.0428804;0.0474239
16;calc wait;100;0.0181452;0.00625958;0.045304
16;calc bound;100;0.00601245;0.00334804;0.0090133
16;calc iter;100;0.06969;0.0565002;0.0952017
16;total;1;9.85142;9.85142;9.85142
88;calc total;1;6.99322;6.99322;6.99322
88;calc update async;100;7.34258e-05;1.2565e-05;0.00498129
88;calc inner;100;0.044945;0.0434559;0.0481882
88;calc wait;100;0.0181723;0.00715337;0.0528163
88;calc bound;100;0.00668234;0.00341022;0.00914839
88;calc iter;100;0.0699027;0.0576232;0.104306
88;total;1;9.83824;9.83824;9.83824
64;calc total;1;6.99756;6.99756;6.99756
64;calc update async;100;6.98501e-05;9.879e-06;0.00495001
64;calc inner;100;0.0454013;0.043337;0.0473674
64;calc wait;100;0.0184926;0.00591889;0.0431829
64;calc bound;100;0.005901;0.00295705;0.00917469
64;calc iter;100;0.0698928;0.0570168;0.0958834
64;total;1;9.84595;9.84595;9.84595
113;calc total;1;6.98998;6.98998;6.98998
113;calc update async;100;3.49813e-05;1.1128e-05;0.00158094
113;calc inner;100;0.0457476;0.0437568;0.0479266
113;calc wait;100;0.0181266;0.00667071;0.0453132
113;calc bound;100;0.0058072;0.00316795;0.00912314
113;calc iter;100;0.0697635;0.0573326;0.098226
113;total;1;9.79941;9.79941;9.79941
17;calc total;1;6.9946;6.9946;6.9946
17;calc update async;100;7.13726e-05;1.0624e-05;0.00509118
17;calc inner;100;0.045323;0.0429159;0.047267
17;calc wait;100;0.0181704;0.00396043;0.0426963
17;calc bound;100;0.00601544;0.00330922;0.00909173
17;calc iter;100;0.0696881;0.0525409;0.0945727
17;total;1;9.85348;9.85348;9.85348
89;calc total;1;6.99593;6.99593;6.99593
89;calc update async;100;6.87136e-05;1.105e-05;0.00481615
89;calc inner;100;0.0449866;0.043086;0.0477186
89;calc wait;100;0.0186543;0.00532018;0.0464648
65;calc total;1;6.99748;6.99748;6.99748
65;calc update async;100;6.75876e-05;9.532e-06;0.00463641
65;calc inner;100;0.0453602;0.0431146;0.0471499
65;calc wait;100;0.0183823;0.00667598;0.0475335
65;calc bound;100;0.00580535;0.00320308;0.00909382
65;calc iter;100;0.0697544;0.0559957;0.0985454
65;total;1;9.84137;9.84137;9.84137
114;calc total;1;6.99157;6.99157;6.99157
114;calc update async;100;3.46071e-05;1.1256e-05;0.0017261
114;calc inner;100;0.0457435;0.0441856;0.0478622
114;calc wait;100;0.0184628;0.00595538;0.0372809
114;calc bound;100;0.00509611;0.0036446;0.00899442
114;calc iter;100;0.069522;0.0579568;0.0931571
114;total;1;9.79904;9.79904;9.79904
18;calc total;1;6.99598;6.99598;6.99598
18;calc update async;100;8.86175e-05;1.0325e-05;0.00726607
18;calc inner;100;0.045456;0.0434898;0.0473498
18;calc wait;100;0.0190761;0.00758445;0.0434533
18;calc bound;100;0.00489932;0.00355924;0.0089937
18;calc iter;100;0.0696057;0.0581593;0.0933898
18;total;1;9.85278;9.85278;9.85278
89;calc bound;100;0.00619871;0.00320362;0.00914546
89;calc iter;100;0.0699371;0.0516442;0.0959556
89;total;1;9.83433;9.83433;9.83433
66;calc total;1;6.99899;6.99899;6.99899
66;calc update async;100;6.83587e-05;1.0508e-05;0.00507316
66;calc inner;100;0.0454747;0.0431958;0.0473189
66;calc wait;100;0.0188793;0.00834124;0.0491794
66;calc bound;100;0.0051618;0.00406565;0.00901187
66;calc iter;100;0.0696758;0.0586194;0.101087
66;total;1;9.84316;9.84316;9.84316
115;calc total;1;6.99119;6.99119;6.99119
115;calc update async;100;7.38059e-05;1.0792e-05;0.00571726
115;calc inner;100;0.0459046;0.0441493;0.0480587
115;calc wait;100;0.0184023;0.0040721;0.0402722
115;calc bound;100;0.00497891;0.00353399;0.00897007
115;calc iter;100;0.069534;0.0555625;0.0927178
115;total;1;9.79941;9.79941;9.79941
19;calc total;1;6.99311;6.99311;6.99311
19;calc update async;100;7.41102e-05;9.887e-06;0.00582233
19;calc inner;100;0.0454691;0.0436273;0.047447
19;calc wait;100;0.018849;0.00751217;0.0462313
19;calc bound;100;0.00486636;0.00363335;0.00846153
19;calc iter;100;0.0696128;0.0585037;0.0973764
19;total;1;9.85035;9.85035;9.85035
90;calc total;1;6.9865;6.9865;6.9865
90;calc update async;100;3.60085e-05;9.562e-06;0.00199259
90;calc inner;100;0.0451219;0.043443;0.0476813
90;calc wait;100;0.0197689;0.00833494;0.0381761
90;calc bound;100;0.00476657;0.00341881;0.00665154
90;calc iter;100;0.0697897;0.0585497;0.0860426
90;total;1;9.83901;9.83901;9.83901
67;calc total;1;6.99557;6.99557;6.99557
67;calc update async;100;8.32508e-05;9.69e-06;0.00664965
67;calc inner;100;0.0453987;0.0436025;0.0471609
67;calc wait;100;0.0189012;0.00643485;0.0447807
67;calc bound;100;0.00505657;0.0041034;0.0086222
67;calc iter;100;0.069568;0.0571394;0.0942324
67;total;1;9.84485;9.84485;9.84485
116;calc total;1;6.98694;6.98694;6.98694
116;calc update async;100;9.71466e-05;9.772e-06;0.00811973
116;calc inner;100;0.0459818;0.0443742;0.0481512
116;calc wait;100;0.018281;0.00810605;0.0356076
116;calc bound;100;0.00514711;0.00402636;0.00858514
116;calc iter;100;0.0695966;0.05918;0.0893636
116;total;1;9.79985;9.79985;9.79985
20;calc total;1;6.98671;6.98671;6.98671
20;calc update async;100;9.45346e-05;1.0581e-05;0.00786462
20;calc inner;100;0.0454733;0.0430078;0.0470904
20;calc wait;100;0.0189415;0.00780667;0.0481411
20;calc bound;100;0.00496742;0.00394032;0.00842154
20;calc iter;100;0.0695157;0.0579659;0.096474
20;total;1;9.85351;9.85351;9.85351
91;calc total;1;6.9933;6.9933;6.9933
91;calc update async;100;7.5542e-05;1.1167e-05;0.0060652
91;calc inner;100;0.0451139;0.0434995;0.0478149
91;calc wait;100;0.0196935;0.00849582;0.0372998
91;calc bound;100;0.00470135;0.00383979;0.00621934
91;calc iter;100;0.0696139;0.0596399;0.0880912
91;total;1;9.83869;9.83869;9.83869
68;calc total;1;6.98274;6.98274;6.98274
68;calc update async;100;9.85212e-05;1.0538e-05;0.00820094
68;calc inner;100;0.045517;0.0433906;0.047226
68;calc wait;100;0.0186592;0.00780769;0.0454029
68;calc bound;100;0.00515927;0.00395866;0.00916347
68;calc iter;100;0.0695262;0.0601133;0.0940572
68;total;1;9.84593;9.84593;9.84593
117;calc total;1;6.9899;6.9899;6.9899
117;calc update async;100;3.84514e-05;1.1013e-05;0.00213225
117;calc inner;100;0.0458239;0.0434296;0.0480708
117;calc wait;100;0.0185419;0.00613847;0.0434235
117;calc bound;100;0.00509613;0.00369537;0.00889493
117;calc iter;100;0.0696364;0.0578622;0.0944228
117;total;1;9.79886;9.79886;9.79886
21;calc total;1;6.99454;6.99454;6.99454
21;calc update async;100;7.65108e-05;1.0911e-05;0.00609554
21;calc inner;100;0.045473;0.0437142;0.0474313
21;calc wait;100;0.019063;0.00718441;0.0370208
21;calc bound;100;0.00489886;0.00353441;0.0084682
21;calc iter;100;0.0696052;0.0588987;0.0863296
21;total;1;9.8528;9.8528;9.8528
92;calc total;1;6.99525;6.99525;6.99525
92;calc update async;100;8.9302e-05;9.55e-06;0.00733982
92;calc inner;100;0.0452121;0.0435911;0.0477706
92;calc wait;100;0.0191531;0.00996767;0.0405081
92;calc bound;100;0.00492137;0.00409587;0.00603113
92;calc iter;100;0.0696441;0.0601317;0.0901352
92;total;1;9.83864;9.83864;9.83864
69;calc total;1;6.9974;6.9974;6.9974
69;calc update async;100;6.77886e-05;9.651e-06;0.00517616
69;calc inner;100;0.0453935;0.0433628;0.0471418
69;calc wait;100;0.0190739;0.00671786;0.0388418
69;calc bound;100;0.00497734;0.00316608;0.008841
69;calc iter;100;0.0697672;0.0574488;0.0885819
69;total;1;9.84449;9.84449;9.84449
118;calc total;1;6.99137;6.99137;6.99137
118;calc update async;100;3.87276e-05;1.0409e-05;0.00217979
118;calc inner;100;0.0457729;0.043566;0.0479428
118;calc wait;100;0.018703;0.00789733;0.0379763
118;calc bound;100;0.00508739;0.00383931;0.00900048
118;calc iter;100;0.0696577;0.0587958;0.0872058
118;total;1;9.79981;9.79981;9.79981
22;calc total;1;6.99594;6.99594;6.99594
22;calc update async;100;7.09155e-05;9.345e-06;0.00546807
22;calc inner;100;0.0454333;0.043736;0.0473774
22;calc wait;100;0.0190962;0.00826387;0.0438492
22;calc bound;100;0.00493403;0.00379346;0.00904523
22;calc iter;100;0.0696291;0.0586972;0.0930253
22;total;1;9.85283;9.85283;9.85283
93;calc total;1;6.98753;6.98753;6.98753
93;calc update async;100;9.21713e-05;1.0434e-05;0.00762417
93;calc inner;100;0.0452324;0.0431582;0.0475062
93;calc wait;100;0.019318;0.00985067;0.0525734
93;calc bound;100;0.00490193;0.00408527;0.00857076
93;calc iter;100;0.0697101;0.0592347;0.102505
93;total;1;9.83849;9.83849;9.83849
70;calc total;1;6.99889;6.99889;6.99889
70;calc update async;100;6.77858e-05;1.0495e-05;0.00516434
70;calc inner;100;0.045398;0.0435907;0.0474943
70;calc wait;100;0.0190262;0.00697152;0.040289
70;calc bound;100;0.00509798;0.00351642;0.00915334
70;calc iter;100;0.0696973;0.0568469;0.0891653
70;total;1;9.8459;9.8459;9.8459
119;calc total;1;6.99266;6.99266;6.99266
119;calc update async;100;8.82066e-05;1.0617e-05;0.00717948
119;calc inner;100;0.0457569;0.043767;0.048234
119;calc wait;100;0.0185862;0.00451939;0.0347879
119;calc bound;100;0.00518055;0.00390363;0.00927448
119;calc iter;100;0.0696541;0.0548741;0.0899498
119;total;1;9.79888;9.79888;9.79888
23;calc total;1;6.99399;6.99399;6.99399
23;calc update async;100;7.33853e-05;1.0229e-05;0.00566727
23;calc inner;100;0.0455027;0.0433674;0.0475329
23;calc wait;100;0.0189464;0.00627619;0.0431383
23;calc bound;100;0.00507656;0.00323863;0.0090827
23;calc iter;100;0.0696493;0.0553926;0.0913072
23;total;1;9.85261;9.85261;9.85261
94;calc total;1;6.99771;6.99771;6.99771
94;calc update async;100;6.84654e-05;1.0682e-05;0.0052075
94;calc inner;100;0.045259;0.0432302;0.0477483
94;calc wait;100;0.0194718;0.00655363;0.0484744
94;calc bound;100;0.00487144;0.00364717;0.00811926
94;calc iter;100;0.0698247;0.056643;0.0969957
94;total;1;9.83699;9.83699;9.83699
71;calc total;1;6.99476;6.99476;6.99476
71;calc update async;100;7.46474e-05;1.1014e-05;0.00580693
71;calc inner;100;0.0453045;0.0434502;0.047157
71;calc wait;100;0.0190582;0.00461927;0.0450171
71;calc bound;100;0.00505273;0.0036131;0.00912347
71;calc iter;100;0.0695953;0.0553841;0.0998734
71;total;1;9.84472;9.84472;9.84472
95;calc total;1;6.99563;6.99563;6.99563
95;calc update async;100;6.86794e-05;1.0647e-05;0.005375
95;calc inner;100;0.0451328;0.0436895;0.0477283
95;calc wait;100;0.0197967;0.00699898;0.0363499
95;calc bound;100;0.0047472;0.00324873;0.00736514
95;calc iter;100;0.0698836;0.0577306;0.0857748
95;total;1;9.83842;9.83842;9.83842
120;calc update async;100;6.93508e-05;1.0251e-05;0.00542753
120;calc inner;100;0.0454019;0.0434553;0.0479843
120;calc wait;100;0.0192124;0.00734062;0.0446955
120;calc bound;100;0.00493349;0.00395212;0.00747737
120;calc iter;100;0.0697362;0.0584971;0.0946588
120;total;1;9.83639;9.83639;9.83639
144;calc total;1;6.99418;6.99418;6.99418
144;calc update async;100;9.29855e-05;1.1665e-05;0.00767694
144;calc inner;100;0.0452984;0.0436579;0.0484422
144;calc wait;100;0.0191184;0.00617623;0.0417279
144;calc bound;100;0.00495269;0.00410669;0.00658996
144;calc iter;100;0.0696622;0.0580249;0.0914191
144;total;1;9.82556;9.82556;9.82556
121;calc total;1;6.99482;6.99482;6.99482
121;calc update async;100;7.11111e-05;9.709e-06;0.00558716
121;calc inner;100;0.0455182;0.043611;0.0479966
121;calc wait;100;0.0189958;0.00937885;0.0420545
121;calc bound;100;0.00489614;0.00397205;0.00616182
121;calc iter;100;0.0695635;0.0592506;0.090833
121;total;1;9.83677;9.83677;9.83677
145;calc total;1;6.9946;6.9946;6.9946
145;calc update async;100;9.25827e-05;1.0595e-05;0.00771715
145;calc inner;100;0.0452814;0.0438446;0.0481697
145;calc wait;100;0.0191834;0.00836322;0.0476576
145;calc bound;100;0.00486421;0.00419693;0.00659507
145;calc iter;100;0.069585;0.0584095;0.0971474
145;total;1;9.82525;9.82525;9.82525
122;calc total;1;6.98542;6.98542;6.98542
122;calc update async;100;9.37516e-05;1.1742e-05;0.00755108
122;calc inner;100;0.0453762;0.0435308;0.0474318
122;calc wait;100;0.0185605;0.00879424;0.0361315
122;calc bound;100;0.00514628;0.00415201;0.00910099
122;calc iter;100;0.0695567;0.0602316;0.0846215
122;total;1;9.83645;9.83645;9.83645
146;calc total;1;6.99599;6.99599;6.99599
146;calc update async;100;9.13183e-05;1.0833e-05;0.00746964
146;calc inner;100;0.0455481;0.0434321;0.048819
146;calc wait;100;0.0191872;0.00996109;0.0473468
146;calc bound;100;0.00475911;0.00400403;0.00569656
146;calc iter;100;0.0696209;0.0589325;0.0958437
146;total;1;9.82751;9.82751;9.82751
123;calc total;1;6.99215;6.99215;6.99215
123;calc update async;100;8.0478e-05;1.11e-05;0.00628525
123;calc inner;100;0.0453468;0.0433437;0.0479247
123;calc wait;100;0.0188006;0.00743364;0.0391181
123;calc bound;100;0.0051657;0.00415526;0.00885706
123;calc iter;100;0.069607;0.0570978;0.0899359
123;total;1;9.83643;9.83643;9.83643
124;calc total;1;6.99529;6.99529;6.99529
124;calc update async;100;7.07772e-05;1.1279e-05;0.00539
124;calc inner;100;0.0452695;0.0435757;0.0477042
124;calc wait;100;0.0193343;0.00847596;0.0370651
124;calc bound;100;0.00502777;0.00378621;0.00906767
124;calc iter;100;0.0697508;0.0597112;0.0923343
124;total;1;9.83665;9.83665;9.83665
125;calc total;1;6.98711;6.98711;6.98711
125;calc update async;100;8.7382e-05;1.0894e-05;0.00697781
125;calc inner;100;0.0456327;0.043557;0.0480267
125;calc wait;100;0.0187962;0.00606021;0.0392615
125;calc bound;100;0.00496849;0.00362087;0.00732774
125;calc iter;100;0.0696749;0.0560083;0.0922801
125;total;1;9.83678;9.83678;9.83678
126;calc total;1;6.99301;6.99301;6.99301
126;calc update async;100;7.29373e-05;1.1425e-05;0.00530106
126;calc inner;100;0.0451984;0.0430863;0.0477299
126;calc wait;100;0.0182199;0.00651967;0.0487682
126;calc bound;100;0.00615663;0.00356272;0.00913768
126;calc iter;100;0.0697789;0.0544929;0.102154
126;total;1;9.83604;9.83604;9.83604
127;calc total;1;6.99049;6.99049;6.99049
127;calc update async;100;8.08632e-05;1.2817e-05;0.00587776
127;calc inner;100;0.0452268;0.0429614;0.0477406
127;calc wait;100;0.018071;0.00799521;0.048193
127;calc bound;100;0.00633193;0.00332665;0.00900126
127;calc iter;100;0.0697642;0.0579575;0.10006
127;total;1;9.83682;9.83682;9.83682
128;calc total;1;6.9965;6.9965;6.9965
128;calc update async;100;7.12284e-05;9.935e-06;0.00483634
128;calc inner;100;0.0450769;0.0430053;0.0476715
128;calc wait;100;0.0177506;0.00729533;0.0407516
128;calc bound;100;0.00671829;0.00390451;0.00919052
128;calc iter;100;0.0696736;0.0578042;0.0913157
128;total;1;9.83439;9.83439;9.83439
129;calc total;1;6.99773;6.99773;6.99773
129;calc update async;100;6.96586e-05;1.0171e-05;0.00467936
129;calc inner;100;0.0451241;0.0431052;0.0475702
129;calc wait;100;0.0178467;0.00861214;0.0448068
129;calc bound;100;0.0067116;0.00365976;0.0091201
129;calc iter;100;0.0698144;0.058993;0.0996834
129;total;1;9.83583;9.83583;9.83583
130;calc total;1;6.99925;6.99925;6.99925
130;calc update async;100;6.84905e-05;1.1133e-05;0.00459036
130;calc inner;100;0.0451799;0.0433374;0.0478536
130;calc wait;100;0.0181059;0.0046911;0.0477346
130;calc bound;100;0.00645197;0.00365407;0.00915939
130;calc iter;100;0.0698331;0.0527236;0.0996432
130;total;1;9.83641;9.83641;9.83641
131;calc total;1;6.99607;6.99607;6.99607
131;calc update async;100;6.9781e-05;1.1125e-05;0.00477839
131;calc inner;100;0.0452071;0.0432752;0.0480057
131;calc wait;100;0.0182323;0.00777312;0.0482206
131;calc bound;100;0.00631057;0.00320385;0.00915384
131;calc iter;100;0.0698346;0.0551844;0.0989445
131;total;1;9.83419;9.83419;9.83419
147;calc total;1;6.99312;6.99312;6.99312
147;calc update async;100;8.57913e-05;1.0532e-05;0.00708888
147;calc inner;100;0.045182;0.043263;0.0483504
147;calc wait;100;0.0194073;0.00987145;0.0409528
147;calc bound;100;0.00476271;0.00413848;0.00635072
147;calc iter;100;0.0696414;0.0594372;0.0898046
147;total;1;9.82747;9.82747;9.82747
132;calc total;1;6.98444;6.98444;6.98444
132;calc update async;100;9.90217e-05;1.1145e-05;0.00773305
132;calc inner;100;0.0454419;0.043055;0.0474134
132;calc wait;100;0.0180308;0.00807582;0.0429577
132;calc bound;100;0.00618842;0.00311192;0.00916873
132;calc iter;100;0.0698248;0.0599116;0.0955975
132;total;1;9.83957;9.83957;9.83957
148;calc total;1;6.98672;6.98672;6.98672
148;calc update async;100;9.47445e-05;1.0587e-05;0.00793216
148;calc inner;100;0.045253;0.0433357;0.0478476
148;calc wait;100;0.0194404;0.010351;0.0457869
148;calc bound;100;0.00479667;0.00326711;0.00795206
148;calc iter;100;0.0697182;0.0608711;0.0950358
148;total;1;9.82596;9.82596;9.82596
133;calc total;1;6.99755;6.99755;6.99755
133;calc update async;100;6.98733e-05;1.0759e-05;0.00486829
133;calc inner;100;0.0454813;0.0434924;0.0477515
133;calc wait;100;0.0178491;0.00647688;0.0408628
133;calc bound;100;0.00636399;0.00401186;0.00915239
133;calc iter;100;0.0698316;0.0558864;0.0937194
133;total;1;9.83831;9.83831;9.83831
149;calc total;1;6.99455;6.99455;6.99455
149;calc update async;100;9.07786e-05;1.0428e-05;0.0075405
149;calc inner;100;0.0452335;0.0433225;0.0482462
149;calc wait;100;0.0193367;0.0091984;0.0427263
149;calc bound;100;0.0048869;0.00324743;0.0071772
149;calc iter;100;0.0696783;0.0600879;0.0917014
149;total;1;9.82757;9.82757;9.82757
134;calc total;1;6.99915;6.99915;6.99915
134;calc update async;100;7.19165e-05;1.1444e-05;0.00482286
134;calc inner;100;0.0452796;0.0431984;0.0478985
134;calc wait;100;0.0175381;0.00822311;0.0405289
134;calc bound;100;0.00682126;0.00375788;0.00920977
134;calc iter;100;0.0698603;0.0590756;0.0937369
134;total;1;9.83958;9.83958;9.83958
135;calc total;1;6.99574;6.99574;6.99574
135;calc update async;100;7.62754e-05;1.1997e-05;0.00529772
135;calc inner;100;0.0452493;0.0431429;0.047952
135;calc wait;100;0.0174314;0.00847655;0.0477064
135;calc bound;100;0.0070128;0.00416268;0.00918072
135;calc iter;100;0.0698184;0.0599311;0.102161
135;total;1;9.83957;9.83957;9.83957
136;calc total;1;6.99509;6.99509;6.99509
136;calc update async;100;7.86634e-05;9.945e-06;0.00556497
136;calc inner;100;0.0453454;0.0435195;0.0479112
136;calc wait;100;0.0176774;0.00654007;0.0520542
136;calc bound;100;0.00668739;0.003158;0.00902223
136;calc iter;100;0.0698309;0.0565245;0.103658
136;total;1;9.83388;9.83388;9.83388
137;calc total;1;6.99569;6.99569;6.99569
137;calc update async;100;7.39061e-05;1.1042e-05;0.00519378
137;calc inner;100;0.0453827;0.0430526;0.0478394
137;calc wait;100;0.0180015;0.00698775;0.0415435
137;calc bound;100;0.00639923;0.00278404;0.00913888
137;calc iter;100;0.0698798;0.0568284;0.095269
137;total;1;9.83864;9.83864;9.83864
138;calc total;1;6.98421;6.98421;6.98421
138;calc update async;100;3.53093e-05;1.0929e-05;0.0019746
138;calc inner;100;0.0455664;0.0434666;0.0478796
138;calc wait;100;0.0190775;0.00693946;0.0403801
138;calc bound;100;0.00484448;0.00408847;0.00722645
138;calc iter;100;0.0696666;0.0587177;0.0893104
138;total;1;9.83928;9.83928;9.83928
139;calc total;1;6.99403;6.99403;6.99403
139;calc update async;100;7.74354e-05;1.0644e-05;0.00627357
139;calc inner;100;0.0456457;0.0440007;0.0477771
139;calc wait;100;0.0190692;0.00665072;0.0364154
139;calc bound;100;0.00483531;0.00405053;0.00701308
139;calc iter;100;0.0697315;0.0579523;0.0866399
139;total;1;9.83548;9.83548;9.83548
140;calc total;1;6.99702;6.99702;6.99702
140;calc update async;100;7.03361e-05;9.938e-06;0.00556355
140;calc inner;100;0.0456406;0.0437669;0.0478928
140;calc wait;100;0.0188892;0.00967872;0.0395487
140;calc bound;100;0.00486155;0.00396976;0.0066007
140;calc iter;100;0.0697113;0.0598987;0.0886748
140;total;1;9.83911;9.83911;9.83911
141;calc total;1;6.98327;6.98327;6.98327
141;calc update async;100;3.35727e-05;9.355e-06;0.00183856
141;calc inner;100;0.0456649;0.0435589;0.0479979
141;calc wait;100;0.018795;0.00933798;0.0437564
141;calc bound;100;0.00491263;0.00392364;0.00760087
141;calc iter;100;0.0696225;0.0603993;0.0929624
141;total;1;9.83934;9.83934;9.83934
142;calc total;1;6.9965;6.9965;6.9965
142;calc update async;100;9.49907e-05;9.946e-06;0.00794802
142;calc inner;100;0.0457114;0.0440533;0.0480399
142;calc wait;100;0.0189371;0.00782518;0.0350911
142;calc bound;100;0.00485727;0.00377392;0.00861152
142;calc iter;100;0.0697813;0.0596429;0.0852073
142;total;1;9.83934;9.83934;9.83934
143;calc total;1;6.99532;6.99532;6.99532
143;calc update async;100;8.76923e-05;1.03e-05;0.00724422
143;calc inner;100;0.0456487;0.0434203;0.0480676
143;calc wait;100;0.0190426;0.00747945;0.0408819
143;calc bound;100;0.00490142;0.00402584;0.00732345
143;calc iter;100;0.0698028;0.0577739;0.0905488
143;total;1;9.83866;9.83866;9.83866
150;calc total;1;6.99595;6.99595;6.99595
150;calc update async;100;8.66851e-05;1.0788e-05;0.0061683
150;calc inner;100;0.0452121;0.043278;0.0481436
150;calc wait;100;0.0175574;0.00913406;0.0407523
150;calc bound;100;0.00688529;0.00308253;0.00904113
150;calc iter;100;0.069768;0.0607548;0.093988
150;total;1;9.82738;9.82738;9.82738
151;calc total;1;6.994;6.994;6.994
151;calc update async;100;8.5614e-05;1.2038e-05;0.00632252
151;calc inner;100;0.0449879;0.0429674;0.0483685
151;calc wait;100;0.017899;0.00690943;0.0482947
151;calc bound;100;0.00667207;0.0042613;0.00931666
151;calc iter;100;0.0696561;0.0574012;0.100455
151;total;1;9.8276;9.8276;9.8276
152;calc total;1;6.99186;6.99186;6.99186
152;calc update async;100;7.98122e-05;1.1959e-05;0.00563629
152;calc inner;100;0.0452737;0.0432509;0.0484643
152;calc wait;100;0.017864;0.00634873;0.0486553
152;calc bound;100;0.00645157;0.00319903;0.00922347
152;calc iter;100;0.0696962;0.056422;0.100304
152;total;1;9.82754;9.82754;9.82754
153;calc total;1;6.99546;6.99546;6.99546
153;calc update async;100;8.50302e-05;1.0952e-05;0.00634708
153;calc inner;100;0.0451438;0.0432354;0.0482011
153;calc wait;100;0.0183202;0.00694648;0.04533
153;calc bound;100;0.0062673;0.00323446;0.00919233
153;calc iter;100;0.0698363;0.0568175;0.0973878
153;total;1;9.82578;9.82578;9.82578
154;calc total;1;6.98596;6.98596;6.98596
154;calc update async;100;0.000101223;1.2264e-05;0.00789379
154;calc inner;100;0.0450976;0.043476;0.0479327
154;calc wait;100;0.0179638;0.00349853;0.0492334
154;calc bound;100;0.00647838;0.00304205;0.00934296
154;calc iter;100;0.0697399;0.0506045;0.103308
154;total;1;9.82744;9.82744;9.82744
155;calc total;1;6.99257;6.99257;6.99257
155;calc update async;100;8.43328e-05;1.2679e-05;0.00613596
155;calc inner;100;0.0451729;0.0432041;0.0486728
155;calc wait;100;0.0177664;0.00815549;0.0392136
155;calc bound;100;0.00676693;0.00316804;0.00927349
155;calc iter;100;0.0698073;0.0585381;0.0921553
155;total;1;9.82753;9.82753;9.82753
156;calc total;1;6.99242;6.99242;6.99242
156;calc update async;100;8.16239e-05;1.1374e-05;0.0060157
156;calc inner;100;0.0453054;0.04314;0.0484053
156;calc wait;100;0.0178226;0.00598611;0.0384534
156;calc bound;100;0.00646664;0.00285807;0.00928839
156;calc iter;100;0.0696989;0.0542326;0.0925543
156;total;1;9.82775;9.82775;9.82775
157;calc total;1;6.98674;6.98674;6.98674
157;calc update async;100;9.37066e-05;1.1056e-05;0.00713468
157;calc inner;100;0.0453172;0.043103;0.0482269
157;calc wait;100;0.0176451;0.00748778;0.0419426
157;calc bound;100;0.00657366;0.00305669;0.00920444
157;calc iter;100;0.0696638;0.0590744;0.0919279
157;total;1;9.82754;9.82754;9.82754
216;calc total;1;6.99303;6.99303;6.99303
216;calc update async;100;7.67361e-05;9.993e-06;0.00601816
216;calc inner;100;0.0460187;0.0440684;0.048078
216;calc wait;100;0.01846;0.00696831;0.0459652
216;calc bound;100;0.00503811;0.00372495;0.00850312
216;calc iter;100;0.0697208;0.0589248;0.0966003
216;total;1;9.77663;9.77663;9.77663
240;calc total;1;6.99561;6.99561;6.99561
240;calc update async;100;6.32415e-05;9.492e-06;0.00489205
240;calc inner;100;0.045413;0.0437873;0.048124
240;calc wait;100;0.0194117;0.00805662;0.0402251
240;calc bound;100;0.00480149;0.00396697;0.00583371
240;calc iter;100;0.0697307;0.0582955;0.0885884
240;total;1;9.77684;9.77684;9.77684
158;calc total;1;6.9957;6.9957;6.9957
158;calc update async;100;0.000128271;1.173e-05;0.0104716
158;calc inner;100;0.0453688;0.0432703;0.0484732
158;calc wait;100;0.0175375;0.00732229;0.045084
158;calc bound;100;0.00663401;0.00411613;0.00923429
158;calc iter;100;0.0696835;0.0594089;0.0966107
158;total;1;9.82788;9.82788;9.82788
168;calc total;1;6.99251;6.99251;6.99251
168;calc update async;100;7.11498e-05;1.1287e-05;0.0055493
168;calc inner;100;0.0458579;0.0441275;0.0483196
168;calc wait;100;0.0189038;0.00730868;0.0441991
168;calc bound;100;0.00486235;0.00335907;0.0068833
168;calc iter;100;0.0697307;0.057742;0.0940353
168;total;1;9.73498;9.73498;9.73498
217;calc total;1;6.99455;6.99455;6.99455
217;calc update async;100;7.55631e-05;1.0472e-05;0.00587734
217;calc inner;100;0.0462452;0.0438898;0.0490571
217;calc wait;100;0.0183416;0.00612862;0.042492
217;calc bound;100;0.00510351;0.00332049;0.00913074
217;calc iter;100;0.0697713;0.0584471;0.0937142
217;total;1;9.77672;9.77672;9.77672
241;calc total;1;6.98813;6.98813;6.98813
241;calc update async;100;3.03672e-05;1.1261e-05;0.00145813
241;calc inner;100;0.0452936;0.0437057;0.048446
241;calc wait;100;0.0194791;0.00816272;0.0453561
241;calc bound;100;0.00476304;0.00408251;0.00665971
241;calc iter;100;0.0696791;0.0582341;0.0953549
241;total;1;9.77801;9.77801;9.77801
159;calc total;1;6.9942;6.9942;6.9942
159;calc update async;100;9.30816e-05;1.1369e-05;0.00704821
159;calc inner;100;0.0453503;0.0434817;0.0483793
159;calc wait;100;0.0176739;0.0062735;0.0440751
159;calc bound;100;0.00641221;0.00352639;0.00911019
159;calc iter;100;0.0696794;0.0560733;0.0982248
159;total;1;9.8279;9.8279;9.8279
169;calc total;1;6.9925;6.9925;6.9925
169;calc update async;100;9.72108e-05;1.0556e-05;0.00816779
169;calc inner;100;0.0456581;0.0439797;0.0481553
169;calc wait;100;0.0189916;0.00678412;0.0409703
169;calc bound;100;0.0048778;0.0034617;0.00739432
169;calc iter;100;0.069648;0.0570671;0.0930632
169;total;1;9.7345;9.7345;9.7345
218;calc total;1;6.98594;6.98594;6.98594
218;calc update async;100;9.41878e-05;1.0778e-05;0.00774128
218;calc inner;100;0.0459098;0.0437397;0.047711
218;calc wait;100;0.0183672;0.00629366;0.0420595
218;calc bound;100;0.00506672;0.00403448;0.00903115
218;calc iter;100;0.0695129;0.0582507;0.0960064
218;total;1;9.7763;9.7763;9.7763
242;calc total;1;6.99173;6.99173;6.99173
242;calc update async;100;2.95668e-05;1.0214e-05;0.00152465
242;calc inner;100;0.0452946;0.0436416;0.0483162
242;calc wait;100;0.0195562;0.00990064;0.0478827
242;calc bound;100;0.00475828;0.00398295;0.0062399
242;calc iter;100;0.0697403;0.0590909;0.0968081
242;total;1;9.77681;9.77681;9.77681
160;calc total;1;6.99392;6.99392;6.99392
160;calc update async;100;8.89924e-05;1.0999e-05;0.00679583
160;calc inner;100;0.0455163;0.0437958;0.0484536
160;calc wait;100;0.017912;0.0107233;0.0428274
160;calc bound;100;0.00617967;0.00317405;0.00922907
160;calc iter;100;0.069799;0.0605773;0.0964931
160;total;1;9.82786;9.82786;9.82786
170;calc total;1;6.98379;6.98379;6.98379
170;calc update async;100;9.35035e-05;1.1245e-05;0.00759734
170;calc inner;100;0.0455874;0.0439018;0.0473448
170;calc wait;100;0.0184989;0.00737477;0.0349224
170;calc bound;100;0.00517447;0.00419948;0.00849799
170;calc iter;100;0.069498;0.0587088;0.0855259
170;total;1;9.73529;9.73529;9.73529
219;calc total;1;6.99273;6.99273;6.99273
219;calc update async;100;7.93465e-05;1.0568e-05;0.00637148
219;calc inner;100;0.0459083;0.044301;0.0482539
219;calc wait;100;0.0185887;0.00699968;0.0418222
219;calc bound;100;0.00494366;0.00360057;0.00854762
219;calc iter;100;0.0695489;0.0589338;0.0920641
219;total;1;9.77673;9.77673;9.77673
243;calc total;1;6.99038;6.99038;6.99038
243;calc update async;100;6.94723e-05;1.0392e-05;0.00539471
243;calc inner;100;0.0454983;0.0437086;0.0485495
243;calc wait;100;0.0192161;0.0110565;0.0447562
243;calc bound;100;0.00479365;0.00418147;0.00618869
243;calc iter;100;0.0696638;0.0617358;0.0936256
243;total;1;9.77801;9.77801;9.77801
161;calc total;1;6.99489;6.99489;6.99489
161;calc update async;100;8.57847e-05;1.1037e-05;0.00642182
161;calc inner;100;0.0454051;0.0436828;0.0481932
161;calc wait;100;0.0179385;0.00702072;0.0395945
161;calc bound;100;0.00617496;0.00307151;0.00911428
161;calc iter;100;0.0697429;0.0553789;0.0932441
161;total;1;9.82716;9.82716;9.82716
171;calc total;1;6.99179;6.99179;6.99179
171;calc update async;100;7.98154e-05;1.0804e-05;0.0063452
171;calc inner;100;0.0458814;0.0439534;0.0488144
171;calc wait;100;0.0185444;0.00684256;0.0383684
171;calc bound;100;0.00506217;0.00412148;0.00907317
171;calc iter;100;0.0695998;0.0582886;0.0880982
171;total;1;9.73507;9.73507;9.73507
220;calc total;1;6.99435;6.99435;6.99435
220;calc update async;100;6.74602e-05;1.0995e-05;0.00517983
220;calc inner;100;0.0459497;0.0443204;0.0480971
220;calc wait;100;0.0185742;0.0079758;0.0389757
220;calc bound;100;0.00495953;0.00398897;0.00794467
220;calc iter;100;0.0695937;0.0586969;0.0890868
220;total;1;9.77674;9.77674;9.77674
244;calc total;1;6.98578;6.98578;6.98578
244;calc update async;100;4.2351e-05;1.0936e-05;0.00257588
244;calc inner;100;0.0454071;0.0438837;0.0484735
244;calc wait;100;0.0186937;0.00886749;0.0424698
244;calc bound;100;0.00500427;0.00419134;0.00720569
244;calc iter;100;0.0695993;0.0592022;0.0921184
244;total;1;9.77646;9.77646;9.77646
162;calc total;1;6.99608;6.99608;6.99608
162;calc update async;100;8.78511e-05;1.0867e-05;0.00709379
162;calc inner;100;0.0455217;0.0436555;0.0481049
162;calc wait;100;0.0188709;0.00545765;0.0388086
162;calc bound;100;0.00498754;0.00402683;0.00897796
162;calc iter;100;0.0696904;0.0568856;0.094583
162;total;1;9.82411;9.82411;9.82411
172;calc total;1;6.99357;6.99357;6.99357
172;calc update async;100;7.36228e-05;1.0413e-05;0.00575391
172;calc inner;100;0.0455879;0.0436797;0.0479193
172;calc wait;100;0.0188987;0.00452306;0.0424853
172;calc bound;100;0.00491612;0.00403706;0.00835928
172;calc iter;100;0.0696331;0.0553082;0.0928141
172;total;1;9.73527;9.73527;9.73527
192;calc total;1;6.99663;6.99663;6.99663
192;calc update async;100;9.00911e-05;9.787e-06;0.00747136
192;calc inner;100;0.0452833;0.0436947;0.0479366
192;calc wait;100;0.0192753;0.00892284;0.0446347
192;calc bound;100;0.00482798;0.0037504;0.00611125
192;calc iter;100;0.0697785;0.0590738;0.093631
192;total;1;9.78214;9.78214;9.78214
221;calc total;1;6.98262;6.98262;6.98262
221;calc update async;100;3.92085e-05;1.0636e-05;0.00229501
221;calc inner;100;0.0460885;0.0444054;0.0476855
221;calc wait;100;0.0183274;0.00631282;0.0387222
221;calc bound;100;0.00500352;0.00392133;0.00828441
221;calc iter;100;0.0695981;0.0579939;0.088491
221;total;1;9.7766;9.7766;9.7766
245;calc total;1;6.98788;6.98788;6.98788
245;calc update async;100;3.73408e-05;1.0114e-05;0.00215084
245;calc inner;100;0.0454658;0.0441326;0.0486003
245;calc wait;100;0.0190492;0.00983483;0.0407879
245;calc bound;100;0.00485287;0.00411439;0.00580565
245;calc iter;100;0.069669;0.0604165;0.0906825
245;total;1;9.7769;9.7769;9.7769
163;calc total;1;6.99346;6.99346;6.99346
163;calc update async;100;9.5452e-05;1.031e-05;0.0078283
163;calc inner;100;0.0455476;0.0435338;0.0484404
163;calc wait;100;0.0187622;0.00642684;0.0502058
163;calc bound;100;0.00501827;0.00411156;0.00897021
163;calc iter;100;0.0695346;0.0571498;0.104475
163;total;1;9.82787;9.82787;9.82787
173;calc total;1;6.98535;6.98535;6.98535
173;calc update async;100;8.6404e-05;1.0751e-05;0.0071577
173;calc inner;100;0.0456578;0.0436663;0.0476789
173;calc wait;100;0.0187274;0.00632606;0.0476044
173;calc bound;100;0.00486959;0.00363771;0.00853461
173;calc iter;100;0.0695601;0.0575509;0.0964878
173;total;1;9.73448;9.73448;9.73448
193;calc total;1;6.99662;6.99662;6.99662
193;calc update async;100;7.5445e-05;1.0726e-05;0.00591371
193;calc inner;100;0.045471;0.043744;0.0486078
193;calc wait;100;0.0188675;0.00959531;0.0410538
193;calc bound;100;0.004904;0.00409881;0.00601678
193;calc iter;100;0.0697597;0.0598186;0.08931
193;total;1;9.78224;9.78224;9.78224
222;calc total;1;6.9967;6.9967;6.9967
222;calc update async;100;6.80553e-05;1.0742e-05;0.00458205
222;calc inner;100;0.045721;0.0434741;0.0480379
222;calc wait;100;0.0175337;0.00868477;0.0479402
222;calc bound;100;0.00650201;0.00284235;0.00897761
222;calc iter;100;0.0698446;0.0569578;0.101413
222;total;1;9.7767;9.7767;9.7767
246;calc total;1;6.99143;6.99143;6.99143
246;calc update async;100;4.92618e-05;1.2706e-05;0.00267507
246;calc inner;100;0.0451941;0.0433164;0.0481708
246;calc wait;100;0.0178945;0.008502;0.0437465
246;calc bound;100;0.00661786;0.00340826;0.00903738
246;calc iter;100;0.0697615;0.0588347;0.0961983
246;total;1;9.77726;9.77726;9.77726
164;calc total;1;6.98517;6.98517;6.98517
164;calc update async;100;9.99869e-05;1.0101e-05;0.00825755
164;calc inner;100;0.0455253;0.043612;0.0479479
164;calc wait;100;0.018585;0.00574746;0.0523294
164;calc bound;100;0.00511653;0.00355789;0.00922096
164;calc iter;100;0.069496;0.0554967;0.104768
164;total;1;9.82773;9.82773;9.82773
174;calc total;1;6.99356;6.99356;6.99356
174;calc update async;100;7.651e-05;1.0245e-05;0.00543367
174;calc inner;100;0.0454168;0.0435935;0.0478546
174;calc wait;100;0.018014;0.00578995;0.0532274
174;calc bound;100;0.00626879;0.00293128;0.00917408
174;calc iter;100;0.0697904;0.0539325;0.104396
174;total;1;9.72753;9.72753;9.72753
194;calc total;1;6.999;6.999;6.999
194;calc update async;100;6.79727e-05;1.0525e-05;0.00529438
194;calc inner;100;0.0452086;0.0436709;0.0478251
194;calc wait;100;0.0195077;0.0106346;0.0386792
194;calc bound;100;0.00478625;0.00389016;0.00590788
194;calc iter;100;0.0697083;0.0605042;0.0881634
194;total;1;9.78234;9.78234;9.78234
223;calc total;1;6.99563;6.99563;6.99563
223;calc update async;100;6.89179e-05;1.0461e-05;0.00467291
223;calc inner;100;0.0459638;0.043699;0.0482729
223;calc wait;100;0.0174575;0.00596237;0.0429685
223;calc bound;100;0.00630991;0.00284449;0.00907226
223;calc iter;100;0.0698331;0.0526082;0.0964113
223;total;1;9.77677;9.77677;9.77677
247;calc total;1;6.99098;6.99098;6.99098
247;calc update async;100;7.13889e-05;1.0729e-05;0.00500632
247;calc inner;100;0.0453701;0.0431301;0.0484594
247;calc wait;100;0.0180638;0.00698059;0.0445478
247;calc bound;100;0.00618599;0.0035312;0.00910333
247;calc iter;100;0.0697499;0.0561835;0.0985202
247;total;1;9.77805;9.77805;9.77805
165;calc total;1;6.99487;6.99487;6.99487
165;calc update async;100;0.000105757;1.1029e-05;0.00895034
165;calc inner;100;0.0455637;0.04328;0.0483986
165;calc wait;100;0.0189205;0.00958922;0.0436944
165;calc bound;100;0.00488329;0.00357394;0.00893818
165;calc iter;100;0.0696207;0.0601949;0.0942315
165;total;1;9.8279;9.8279;9.8279
175;calc total;1;6.99319;6.99319;6.99319
175;calc update async;100;7.26721e-05;1.1951e-05;0.00514071
175;calc inner;100;0.0454698;0.0434621;0.047934
175;calc wait;100;0.0179685;0.00669777;0.0484116
175;calc bound;100;0.0062441;0.0029734;0.00882175
175;calc iter;100;0.0698113;0.0579129;0.100295
175;total;1;9.73355;9.73355;9.73355
195;calc total;1;6.99398;6.99398;6.99398
195;calc update async;100;6.91631e-05;9.393e-06;0.00546673
195;calc inner;100;0.0452553;0.0436229;0.0480075
195;calc wait;100;0.0194342;0.00539241;0.0385628
195;calc bound;100;0.00478989;0.00425255;0.0060011
195;calc iter;100;0.069607;0.0560451;0.0877872
195;total;1;9.78238;9.78238;9.78238
224;calc total;1;6.99469;6.99469;6.99469
224;calc update async;100;7.47954e-05;1.0142e-05;0.00534094
224;calc inner;100;0.0458515;0.0438545;0.0481233
224;calc wait;100;0.0176014;0.00717867;0.0409202
224;calc bound;100;0.00621808;0.00304495;0.00914452
224;calc iter;100;0.0698614;0.058505;0.0942995
224;total;1;9.77663;9.77663;9.77663
248;calc total;1;6.99311;6.99311;6.99311
248;calc update async;100;8.14346e-05;1.0713e-05;0.00608478
248;calc inner;100;0.0453019;0.0434016;0.048475
248;calc wait;100;0.0182093;0.00659334;0.0506367
248;calc bound;100;0.00614806;0.00387259;0.00914119
248;calc iter;100;0.0697466;0.0569654;0.103181
248;total;1;9.77672;9.77672;9.77672
166;calc total;1;6.99248;6.99248;6.99248
166;calc update async;100;9.27695e-05;9.933e-06;0.00764676
166;calc inner;100;0.0455535;0.043551;0.0485188
166;calc wait;100;0.0189215;0.00723513;0.0388512
166;calc bound;100;0.00488331;0.0038978;0.0088305
166;calc iter;100;0.069638;0.0581404;0.091488
166;total;1;9.82785;9.82785;9.82785
176;calc total;1;6.99613;6.99613;6.99613
176;calc update async;100;6.93845e-05;1.1219e-05;0.0046401
176;calc inner;100;0.0453574;0.0432498;0.0475993
176;calc wait;100;0.0176838;0.00754957;0.0375615
176;calc bound;100;0.00658901;0.00358032;0.00922634
176;calc iter;100;0.069758;0.0586184;0.0936218
176;total;1;9.73463;9.73463;9.73463
196;calc total;1;6.98275;6.98275;6.98275
196;calc update async;100;3.78165e-05;1.0519e-05;0.00218508
196;calc inner;100;0.0453836;0.0437599;0.0478532
196;calc wait;100;0.0190238;0.00846666;0.0472338
196;calc bound;100;0.00489824;0.00377057;0.0081299
196;calc iter;100;0.0695593;0.0595194;0.0968535
196;total;1;9.7803;9.7803;9.7803
225;calc total;1;6.99619;6.99619;6.99619
225;calc update async;100;6.98164e-05;1.1433e-05;0.00488846
225;calc inner;100;0.0458982;0.0433474;0.0481323
225;calc wait;100;0.0174476;0.00591348;0.0412555
225;calc bound;100;0.00622155;0.00398327;0.00913994
225;calc iter;100;0.0696749;0.0576411;0.0943961
225;total;1;9.77536;9.77536;9.77536
249;calc total;1;6.99287;6.99287;6.99287
249;calc update async;100;7.26029e-05;1.2253e-05;0.00495623
249;calc inner;100;0.0452225;0.0429779;0.0485143
249;calc wait;100;0.0178585;0.00567947;0.0463181
249;calc bound;100;0.00655102;0.00397855;0.00916492
249;calc iter;100;0.0697397;0.0560694;0.0998345
249;total;1;9.77627;9.77627;9.77627
167;calc total;1;6.99158;6.99158;6.99158
167;calc update async;100;8.33606e-05;1.0399e-05;0.00676882
167;calc inner;100;0.0455083;0.0434362;0.0485788
167;calc wait;100;0.0189186;0.00503069;0.0383081
167;calc bound;100;0.0049867;0.0038081;0.00907561
167;calc iter;100;0.0696508;0.0562001;0.0912011
167;total;1;9.82622;9.82622;9.82622
177;calc total;1;6.99379;6.99379;6.99379
177;calc update async;100;7.81325e-05;1.102e-05;0.00554172
177;calc inner;100;0.0453837;0.0434331;0.0480098
177;calc wait;100;0.0176025;0.00786043;0.0436438
177;calc bound;100;0.00655017;0.00329741;0.00912077
177;calc iter;100;0.0696728;0.0590846;0.0973748
177;total;1;9.73468;9.73468;9.73468
197;calc total;1;6.99611;6.99611;6.99611
197;calc update async;100;7.3335e-05;1.0094e-05;0.00581945
197;calc inner;100;0.0451773;0.0433243;0.047951
197;calc wait;100;0.0195588;0.0104554;0.0453339
197;calc bound;100;0.00485319;0.00373504;0.0059928
197;calc iter;100;0.0697908;0.0600103;0.0935849
197;total;1;9.78182;9.78182;9.78182
226;calc total;1;6.99839;6.99839;6.99839
226;calc update async;100;7.84415e-05;1.1665e-05;0.00559378
226;calc inner;100;0.0457598;0.0436617;0.0479082
226;calc wait;100;0.0175112;0.00732456;0.0398948
226;calc bound;100;0.00639272;0.0036009;0.0091319
226;calc iter;100;0.0697636;0.0579657;0.0941912
226;total;1;9.77633;9.77633;9.77633
250;calc total;1;6.98428;6.98428;6.98428
250;calc update async;100;0.000114042;1.3867e-05;0.00875794
250;calc inner;100;0.0455749;0.0438428;0.0484076
250;calc wait;100;0.0166846;0.0107954;0.0400306
250;calc bound;100;0.00731045;0.0040015;0.00943687
250;calc iter;100;0.0696883;0.0613885;0.0938693
250;total;1;9.77804;9.77804;9.77804
178;calc total;1;6.9953;6.9953;6.9953
178;calc update async;100;7.10891e-05;1.0422e-05;0.00482061
178;calc inner;100;0.0453153;0.0428706;0.0477715
178;calc wait;100;0.0176329;0.00813312;0.047537
178;calc bound;100;0.00670341;0.0037041;0.00918663
178;calc iter;100;0.0697479;0.0586708;0.0983275
178;total;1;9.73459;9.73459;9.73459
198;calc total;1;6.99855;6.99855;6.99855
198;calc update async;100;6.87348e-05;1.1382e-05;0.00455608
198;calc inner;100;0.0451221;0.0432603;0.0478846
198;calc wait;100;0.0179183;0.00790011;0.0486624
198;calc bound;100;0.00667702;0.00322117;0.009185
198;calc iter;100;0.0698396;0.0578771;0.101954
198;total;1;9.77952;9.77952;9.77952
227;calc total;1;6.99421;6.99421;6.99421
227;calc update async;100;7.41781e-05;1.1103e-05;0.00507163
227;calc inner;100;0.0457522;0.0437392;0.0482564
227;calc wait;100;0.0173135;0.00706735;0.0434995
227;calc bound;100;0.00659706;0.00345397;0.00920158
227;calc iter;100;0.0697525;0.0561391;0.0966086
227;total;1;9.76905;9.76905;9.76905
251;calc total;1;6.99077;6.99077;6.99077
251;calc update async;100;8.28044e-05;1.2356e-05;0.00559526
251;calc inner;100;0.0450687;0.0434795;0.0483262
251;calc wait;100;0.0173856;0.0080522;0.0475087
251;calc bound;100;0.00715779;0.00320117;0.00920662
251;calc iter;100;0.069763;0.0573656;0.100294
251;total;1;9.77789;9.77789;9.77789
179;calc total;1;6.9925;6.9925;6.9925
179;calc update async;100;7.40745e-05;1.0553e-05;0.00520873
179;calc inner;100;0.0453613;0.0429081;0.0480908
179;calc wait;100;0.0177609;0.00688237;0.0490925
179;calc bound;100;0.00655396;0.00301175;0.00921233
179;calc iter;100;0.0697597;0.0574195;0.101829
179;total;1;9.73423;9.73423;9.73423
199;calc total;1;6.9931;6.9931;6.9931
199;calc update async;100;7.39773e-05;1.1522e-05;0.00507454
199;calc inner;100;0.045016;0.043237;0.0479888
199;calc wait;100;0.0178332;0.00837247;0.0443819
199;calc bound;100;0.00676463;0.00344611;0.00922296
199;calc iter;100;0.0697696;0.0587705;0.0961706
199;total;1;9.7823;9.7823;9.7823
228;calc total;1;6.98307;6.98307;6.98307
228;calc update async;100;9.86328e-05;9.579e-06;0.00759201
228;calc inner;100;0.0452625;0.043444;0.0471482
228;calc wait;100;0.0179256;0.00705475;0.0424283
228;calc bound;100;0.00637036;0.00316752;0.00915702
228;calc iter;100;0.0697108;0.0544001;0.0960865
228;total;1;9.7775;9.7775;9.7775
252;calc total;1;6.99283;6.99283;6.99283
252;calc update async;100;7.4552e-05;1.0621e-05;0.00509607
180;calc total;1;6.98648;6.98648;6.98648
180;calc update async;100;8.695e-05;9.178e-06;0.00650741
180;calc inner;100;0.0453389;0.0435712;0.0478451
180;calc wait;100;0.0181326;0.00513731;0.0433693
180;calc bound;100;0.00615999;0.00303157;0.00908539
180;calc iter;100;0.06975;0.0518784;0.0959971
180;total;1;9.73329;9.73329;9.73329
200;calc total;1;6.99348;6.99348;6.99348
200;calc update async;100;7.34683e-05;1.2808e-05;0.00502212
200;calc inner;100;0.0450872;0.0431447;0.0479736
200;calc wait;100;0.0180002;0.00574285;0.0381589
200;calc bound;100;0.00650781;0.00320916;0.0090386
200;calc iter;100;0.069696;0.0554608;0.0910035
200;total;1;9.78208;9.78208;9.78208
229;calc total;1;6.99531;6.99531;6.99531
229;calc update async;100;6.85562e-05;1.0298e-05;0.0045107
229;calc inner;100;0.0453924;0.0431718;0.0475672
229;calc wait;100;0.0179211;0.00743586;0.047278
229;calc bound;100;0.00644977;0.00298498;0.0091917
229;calc iter;100;0.069866;0.0544193;0.101245
229;total;1;9.77704;9.77704;9.77704
252;calc inner;100;0.0455031;0.0431746;0.0478234
252;calc wait;100;0.0174752;0.00556558;0.0431747
252;calc bound;100;0.00657755;0.00312898;0.00916502
252;calc iter;100;0.0697044;0.0535931;0.0946166
252;total;1;9.7779;9.7779;9.7779
181;calc total;1;6.98977;6.98977;6.98977
181;calc update async;100;3.68379e-05;1.1067e-05;0.00156525
181;calc inner;100;0.045373;0.0432734;0.0480122
181;calc wait;100;0.0182339;0.00555213;0.0417432
181;calc bound;100;0.00612819;0.00297651;0.00915602
181;calc iter;100;0.0697913;0.0521633;0.0943419
181;total;1;9.73408;9.73408;9.73408
201;calc total;1;6.99307;6.99307;6.99307
201;calc update async;100;7.44333e-05;1.0666e-05;0.00517473
201;calc inner;100;0.0451514;0.0432708;0.0481754
201;calc wait;100;0.0182017;0.00475427;0.0417837
201;calc bound;100;0.00629795;0.00382855;0.00902846
201;calc iter;100;0.0697378;0.0557561;0.0933338
201;total;1;9.7824;9.7824;9.7824
230;calc total;1;6.99647;6.99647;6.99647
230;calc update async;100;6.77404e-05;1.065e-05;0.00458825
230;calc inner;100;0.0453582;0.0429434;0.0472128
230;calc wait;100;0.0183003;0.00399696;0.0453426
230;calc bound;100;0.00614532;0.00276769;0.00916834
230;calc iter;100;0.0698881;0.0500526;0.0978314
230;total;1;9.77496;9.77496;9.77496
253;calc total;1;6.98381;6.98381;6.98381
253;calc update async;100;8.89925e-05;1.1711e-05;0.00660203
253;calc inner;100;0.0455234;0.0432297;0.0480383
253;calc wait;100;0.0174623;0.0070186;0.040329
253;calc bound;100;0.00653275;0.00306051;0.00894143
253;calc iter;100;0.0696344;0.0577501;0.0929283
253;total;1;9.77807;9.77807;9.77807
182;calc total;1;6.99165;6.99165;6.99165
182;calc update async;100;3.38409e-05;9.797e-06;0.00123963
182;calc inner;100;0.0453412;0.0428673;0.0477781
182;calc wait;100;0.0180324;0.00570472;0.0449944
182;calc bound;100;0.00626255;0.00298988;0.00914583
182;calc iter;100;0.06984;0.0560381;0.0958203
182;total;1;9.73347;9.73347;9.73347
202;calc total;1;6.98673;6.98673;6.98673
202;calc update async;100;9.10651e-05;1.2382e-05;0.00673241
202;calc inner;100;0.0450352;0.0430734;0.0475613
202;calc wait;100;0.017942;0.00810203;0.0449357
202;calc bound;100;0.00664229;0.00343994;0.00929067
202;calc iter;100;0.0697201;0.0587694;0.0983463
202;total;1;9.78216;9.78216;9.78216
231;calc total;1;6.99247;6.99247;6.99247
231;calc update async;100;6.98925e-05;9.717e-06;0.00494675
231;calc inner;100;0.0453998;0.0435941;0.0475253
231;calc wait;100;0.018399;0.004119;0.0495458
231;calc bound;100;0.00598096;0.00282804;0.00907195
231;calc iter;100;0.0698745;0.0539382;0.101788
231;total;1;9.77746;9.77746;9.77746
254;calc total;1;6.99057;6.99057;6.99057
254;calc update async;100;8.7215e-05;1.0603e-05;0.00668661
254;calc inner;100;0.0455657;0.0437766;0.0480692
254;calc wait;100;0.0178455;0.0059686;0.0418229
254;calc bound;100;0.00607869;0.00335088;0.00900965
254;calc iter;100;0.0696163;0.0569098;0.0931023
254;total;1;9.77809;9.77809;9.77809
183;calc total;1;6.98773;6.98773;6.98773
183;calc update async;100;4.24685e-05;1.2056e-05;0.00199749
183;calc inner;100;0.0453781;0.0428903;0.0480246
183;calc wait;100;0.0177788;0.00653649;0.0513145
183;calc bound;100;0.00634617;0.00368767;0.00916978
183;calc iter;100;0.0696003;0.0571131;0.104474
183;total;1;9.7333;9.7333;9.7333
203;calc total;1;6.99196;6.99196;6.99196
203;calc update async;100;7.80012e-05;1.0743e-05;0.00553732
203;calc inner;100;0.0450109;0.0431747;0.0480452
203;calc wait;100;0.0179345;0.00558381;0.0494176
203;calc bound;100;0.0067381;0.00315727;0.00929458
203;calc iter;100;0.0697842;0.0532945;0.10141
203;total;1;9.78204;9.78204;9.78204
232;calc total;1;6.99188;6.99188;6.99188
232;calc update async;100;7.69714e-05;1.0342e-05;0.0056932
232;calc inner;100;0.0453822;0.0438404;0.0474755
232;calc wait;100;0.0182204;0.00629968;0.0488098
232;calc bound;100;0.00598127;0.00327903;0.00909353
184;calc total;1;6.99306;6.99306;6.99306
184;calc update async;100;8.88494e-05;1.0363e-05;0.00681446
184;calc inner;100;0.0453604;0.043497;0.0479144
184;calc wait;100;0.0180492;0.00710727;0.0536455
184;calc bound;100;0.00618375;0.00326844;0.0091729
184;calc iter;100;0.0697357;0.0575618;0.104768
184;total;1;9.73327;9.73327;9.73327
204;calc total;1;6.99452;6.99452;6.99452
204;calc update async;100;9.36028e-05;9.685e-06;0.00704999
204;calc inner;100;0.0453344;0.0427484;0.0479207
204;calc wait;100;0.0174705;0.00873881;0.0392757
204;calc bound;100;0.00665216;0.00277344;0.00920094
204;calc iter;100;0.0697657;0.0583801;0.0935009
204;total;1;9.77842;9.77842;9.77842
232;calc iter;100;0.0696853;0.0563706;0.102084
232;total;1;9.77729;9.77729;9.77729
185;calc total;1;6.99383;6.99383;6.99383
185;calc update async;100;7.25646e-05;9.955e-06;0.00527873
185;calc inner;100;0.0453413;0.0432409;0.0478185
185;calc wait;100;0.01825;0.00407825;0.0382466
185;calc bound;100;0.00603369;0.00316527;0.00913171
185;calc iter;100;0.0698154;0.0543199;0.0904818
185;total;1;9.7339;9.7339;9.7339
205;calc total;1;6.97553;6.97553;6.97553
205;calc update async;100;4.16764e-05;1.0216e-05;0.00182644
205;calc inner;100;0.0452871;0.0426522;0.0475542
205;calc wait;100;0.017307;0.00673568;0.0409215
205;calc bound;100;0.00664167;0.00364313;0.00925174
205;calc iter;100;0.0694992;0.0555248;0.0931373
205;total;1;9.78155;9.78155;9.78155
233;calc total;1;6.99256;6.99256;6.99256
233;calc update async;100;7.26166e-05;1.0448e-05;0.00506822
233;calc inner;100;0.0453321;0.0428498;0.0474301
233;calc wait;100;0.018097;0.0068551;0.0415989
233;calc bound;100;0.00622782;0.00334542;0.0091416
233;calc iter;100;0.0697759;0.0570562;0.0941589
233;total;1;9.7775;9.7775;9.7775
186;calc total;1;6.98207;6.98207;6.98207
186;calc update async;100;3.98488e-05;1.1879e-05;0.00225282
186;calc inner;100;0.0455212;0.0439192;0.0476135
186;calc wait;100;0.018843;0.00512891;0.0454742
186;calc bound;100;0.00517906;0.00329067;0.00889548
186;calc iter;100;0.0696673;0.0561342;0.10031
186;total;1;9.73294;9.73294;9.73294
206;calc total;1;6.99194;6.99194;6.99194
206;calc update async;100;7.73425e-05;1.1287e-05;0.00556856
206;calc inner;100;0.0454355;0.0427479;0.047929
206;calc wait;100;0.0178081;0.00470648;0.0425314
206;calc bound;100;0.00632052;0.00355327;0.00903973
206;calc iter;100;0.0696766;0.0561882;0.0957112
206;total;1;9.7817;9.7817;9.7817
234;calc total;1;6.98539;6.98539;6.98539
234;calc update async;100;4.02551e-05;1.1242e-05;0.00222802
234;calc inner;100;0.0455481;0.0440165;0.0474075
234;calc wait;100;0.01905;0.00655902;0.0405671
234;calc bound;100;0.00491611;0.00337556;0.0080906
234;calc iter;100;0.0696679;0.0561235;0.0943306
234;total;1;9.77751;9.77751;9.77751
187;calc total;1;6.99188;6.99188;6.99188
187;calc update async;100;7.84291e-05;9.463e-06;0.00620492
187;calc inner;100;0.0455135;0.0439804;0.0479935
187;calc wait;100;0.0189461;0.00709456;0.0426134
187;calc bound;100;0.00513181;0.00327324;0.00907422
187;calc iter;100;0.0697612;0.0579494;0.0956981
187;total;1;9.73397;9.73397;9.73397
207;calc total;1;6.99183;6.99183;6.99183
207;calc update async;100;7.79225e-05;1.0448e-05;0.00568689
207;calc inner;100;0.0454299;0.043109;0.0479637
207;calc wait;100;0.0177945;0.00740308;0.0462813
207;calc bound;100;0.006288;0.00413598;0.00915538
207;calc iter;100;0.0696268;0.0580613;0.098755
207;total;1;9.78218;9.78218;9.78218
235;calc total;1;6.99145;6.99145;6.99145
235;calc update async;100;7.96864e-05;1.0105e-05;0.00630591
235;calc inner;100;0.0454825;0.0438703;0.0475543
235;calc wait;100;0.0189145;0.00502926;0.0389067
235;calc bound;100;0.00511421;0.00339075;0.00906909
235;calc iter;100;0.0697585;0.0552247;0.0913969
235;total;1;9.77607;9.77607;9.77607
188;calc total;1;6.9946;6.9946;6.9946
188;calc update async;100;7.95166e-05;9.71e-06;0.00630922
188;calc inner;100;0.0455129;0.043785;0.0479918
188;calc wait;100;0.0187785;0.00496658;0.0407585
188;calc bound;100;0.00507304;0.00359713;0.00869367
188;calc iter;100;0.0695997;0.0543795;0.0952143
188;total;1;9.73408;9.73408;9.73408
208;calc total;1;6.99579;6.99579;6.99579
208;calc update async;100;7.46589e-05;1.0708e-05;0.00534821
208;calc inner;100;0.0454197;0.0429648;0.0480266
208;calc wait;100;0.0180283;0.00749279;0.0454838
208;calc bound;100;0.00617301;0.00316181;0.00908281
208;calc iter;100;0.0697272;0.0583437;0.0960161
208;total;1;9.77811;9.77811;9.77811
236;calc total;1;6.99403;6.99403;6.99403
236;calc update async;100;7.4444e-05;1.0684e-05;0.00577823
236;calc inner;100;0.0455446;0.0438347;0.0473503
236;calc wait;100;0.0191497;0.00574969;0.0436427
236;calc bound;100;0.00495462;0.00318746;0.00855222
236;calc iter;100;0.0698292;0.0555223;0.0929944
236;total;1;9.77747;9.77747;9.77747
189;calc total;1;6.98652;6.98652;6.98652
189;calc update async;100;9.0024e-05;9.459e-06;0.00740992
189;calc inner;100;0.0455614;0.0435684;0.0477885
189;calc wait;100;0.0188408;0.00491171;0.0461831
189;calc bound;100;0.00492888;0.00334864;0.00840394
189;calc iter;100;0.0695249;0.0556678;0.0987437
189;total;1;9.72832;9.72832;9.72832
209;calc total;1;6.99516;6.99516;6.99516
209;calc update async;100;7.15745e-05;1.0357e-05;0.00504181
209;calc inner;100;0.0453224;0.0427264;0.0479706
209;calc wait;100;0.0179231;0.00819629;0.0426935
209;calc bound;100;0.00641168;0.00297622;0.00922916
209;calc iter;100;0.069784;0.0589718;0.0952714
209;total;1;9.78216;9.78216;9.78216
237;calc total;1;6.98295;6.98295;6.98295
237;calc update async;100;4.10436e-05;9.536e-06;0.00252039
237;calc inner;100;0.0455228;0.043599;0.047272
237;calc wait;100;0.0188091;0.00403049;0.0437825
237;calc bound;100;0.00488477;0.00325612;0.00834202
237;calc iter;100;0.069481;0.0544394;0.0929538
237;total;1;9.77742;9.77742;9.77742
190;calc total;1;6.99459;6.99459;6.99459
190;calc update async;100;8.20406e-05;9.516e-06;0.00662711
190;calc inner;100;0.0455529;0.0432491;0.0479297
190;calc wait;100;0.0190842;0.00661153;0.0424035
190;calc bound;100;0.00489608;0.00352227;0.00805351
190;calc iter;100;0.0696277;0.057084;0.0915979
190;total;1;9.73408;9.73408;9.73408
210;calc total;1;6.99678;6.99678;6.99678
210;calc update async;100;8.11585e-05;9.568e-06;0.00648727
210;calc inner;100;0.0455996;0.0434298;0.0478081
210;calc wait;100;0.0188977;0.00755104;0.0402782
210;calc bound;100;0.00497665;0.00365534;0.00783534
210;calc iter;100;0.0697201;0.0579625;0.0896886
210;total;1;9.78215;9.78215;9.78215
238;calc total;1;6.99402;6.99402;6.99402
238;calc update async;100;7.5714e-05;1.1185e-05;0.00576511
238;calc inner;100;0.0455267;0.043818;0.0474342
238;calc wait;100;0.0188961;0.00458289;0.0441547
238;calc bound;100;0.0050126;0.00375849;0.00914389
238;calc iter;100;0.069636;0.0548231;0.0965294
238;total;1;9.7773;9.7773;9.7773
191;calc total;1;6.99229;6.99229;6.99229
191;calc update async;100;8.65698e-05;1.1056e-05;0.00710403
191;calc inner;100;0.0455671;0.0439624;0.0480535
191;calc wait;100;0.0189775;0.00644723;0.0403988
191;calc bound;100;0.00499126;0.00329633;0.00910359
191;calc iter;100;0.0696757;0.0561191;0.0934399
191;total;1;9.73403;9.73403;9.73403
211;calc total;1;6.99399;6.99399;6.99399
211;calc update async;100;7.89657e-05;9.797e-06;0.00623281
211;calc inner;100;0.0455938;0.0432923;0.0480164
211;calc wait;100;0.0186689;0.0087038;0.04319
211;calc bound;100;0.00500331;0.00346061;0.00921101
211;calc iter;100;0.069658;0.0570653;0.0985808
211;total;1;9.78205;9.78205;9.78205
239;calc total;1;6.99103;6.99103;6.99103
239;calc update async;100;7.56012e-05;1.0582e-05;0.00589389
239;calc inner;100;0.0455168;0.043818;0.0474289
239;calc wait;100;0.0190084;0.00678607;0.0372031
239;calc bound;100;0.00490981;0.00351016;0.00903173
239;calc iter;100;0.0696302;0.0564828;0.0932257
239;total;1;9.77748;9.77748;9.77748
212;calc total;1;6.9875;6.9875;6.9875
212;calc update async;100;0.000100705;1.1159e-05;0.00847311
212;calc inner;100;0.0455724;0.043379;0.0476106
212;calc wait;100;0.0187961;0.00920207;0.0415892
212;calc bound;100;0.00493536;0.00385922;0.00862101
212;calc iter;100;0.0694762;0.0581488;0.0928316
212;total;1;9.78211;9.78211;9.78211
213;calc total;1;6.99467;6.99467;6.99467
213;calc update async;100;7.53297e-05;1.0373e-05;0.00592038
213;calc inner;100;0.0456013;0.0430922;0.0480918
213;calc wait;100;0.0188634;0.00669683;0.0407679
213;calc bound;100;0.00488909;0.00395382;0.00806784
213;calc iter;100;0.0695315;0.057605;0.0884574
213;total;1;9.78178;9.78178;9.78178
214;calc total;1;6.99093;6.99093;6.99093
214;calc update async;100;4.04234e-05;1.0014e-05;0.00248742
214;calc inner;100;0.0456344;0.0432451;0.0480434
214;calc wait;100;0.0189283;0.00906893;0.0386408
214;calc bound;100;0.00493177;0.00388074;0.00875517
214;calc iter;100;0.0695785;0.0608428;0.093359
214;total;1;9.78186;9.78186;9.78186
215;calc total;1;6.99437;6.99437;6.99437
215;calc update async;100;8.0758e-05;1.08e-05;0.006424
215;calc inner;100;0.0455984;0.0431592;0.0480723
215;calc wait;100;0.0187622;0.00719243;0.0414218
215;calc bound;100;0.00496681;0.00395305;0.00888015
215;calc iter;100;0.0696746;0.0576139;0.0916623
215;total;1;9.78117;9.78117;9.78117
255;calc total;1;6.98968;6.98968;6.98968
255;calc update async;100;7.78484e-05;1.2471e-05;0.00568107
255;calc inner;100;0.0456068;0.0431971;0.0480291
255;calc wait;100;0.01766;0.00651454;0.0374871
255;calc bound;100;0.00619371;0.00353056;0.00909294
255;calc iter;100;0.0696509;0.0583754;0.0904902
255;total;1;9.77701;9.77701;9.77701
256;calc total;1;6.9965;6.9965;6.9965
256;calc update async;100;6.98571e-05;1.2942e-05;0.00474991
256;calc inner;100;0.0454857;0.0431381;0.0480509
256;calc wait;100;0.0175361;0.00878137;0.0404771
256;calc bound;100;0.00648034;0.00363641;0.00905277
256;calc iter;100;0.0697009;0.0590012;0.0962095
256;total;1;9.77811;9.77811;9.77811
257;calc total;1;6.9981;6.9981;6.9981
257;calc update async;100;7.10472e-05;1.1411e-05;0.00485741
257;calc inner;100;0.0454907;0.0430843;0.0478636
257;calc wait;100;0.0176376;0.0069527;0.0405543
257;calc bound;100;0.00643623;0.00326515;0.00908841
257;calc iter;100;0.0697749;0.0588539;0.0938126
257;total;1;9.77201;9.77201;9.77201
258;calc total;1;6.99964;6.99964;6.99964
258;calc update async;100;6.9095e-05;1.0433e-05;0.0053525
258;calc inner;100;0.0457494;0.0437907;0.0474741
258;calc wait;100;0.0187625;0.0097;0.0374092
258;calc bound;100;0.0049154;0.00354284;0.00784109
258;calc iter;100;0.0697408;0.0596756;0.0896877
258;total;1;9.77803;9.77803;9.77803
259;calc total;1;6.99662;6.99662;6.99662
259;calc update async;100;7.12132e-05;1.0926e-05;0.00552761
259;calc inner;100;0.0457643;0.0433772;0.0480588
259;calc wait;100;0.0186378;0.00624862;0.0450952
259;calc bound;100;0.00489315;0.00373113;0.00901383
259;calc iter;100;0.0696747;0.0576067;0.100065
259;total;1;9.77812;9.77812;9.77812
260;calc total;1;6.98568;6.98568;6.98568
260;calc update async;100;9.58615e-05;1.0234e-05;0.0080111
260;calc inner;100;0.0456486;0.0432803;0.0478866
260;calc wait;100;0.0187458;0.00864707;0.0491378
260;calc bound;100;0.00495782;0.0041479;0.00904073
260;calc iter;100;0.0694997;0.0612205;0.101119
260;total;1;9.77705;9.77705;9.77705
336;calc total;1;6.9958;6.9958;6.9958
336;calc update async;100;6.54447e-05;9.151e-06;0.00499765
336;calc inner;100;0.0453408;0.0434857;0.0483302
336;calc wait;100;0.0192083;0.00960703;0.0409911
336;calc bound;100;0.00483855;0.00421001;0.00623443
336;calc iter;100;0.0696433;0.0609738;0.0911749
336;total;1;9.84359;9.84359;9.84359
261;calc total;1;6.99806;6.99806;6.99806
261;calc update async;100;7.35419e-05;1.0601e-05;0.00569351
261;calc inner;100;0.0456912;0.0438265;0.0475425
261;calc wait;100;0.0185568;0.00761816;0.0380474
261;calc bound;100;0.00505065;0.00405188;0.00889048
261;calc iter;100;0.0695448;0.0596412;0.0928114
261;total;1;9.77812;9.77812;9.77812
312;calc total;1;6.9934;6.9934;6.9934
312;calc update async;100;8.74653e-05;1.0223e-05;0.00704391
312;calc inner;100;0.0455576;0.0435779;0.048224
312;calc wait;100;0.0187671;0.00733471;0.0440266
312;calc bound;100;0.00513334;0.00323975;0.00891037
312;calc iter;100;0.0697432;0.0572764;0.0932377
312;total;1;9.83361;9.83361;9.83361
288;calc total;1;6.99411;6.99411;6.99411
288;calc update async;100;7.64219e-05;1.0636e-05;0.00609469
288;calc inner;100;0.04507;0.0433436;0.04819
288;calc wait;100;0.0196581;0.00806708;0.0440378
288;calc bound;100;0.00475171;0.00418714;0.00687325
288;calc iter;100;0.0696293;0.0585465;0.0920387
288;total;1;9.83524;9.83524;9.83524
264;calc total;1;6.99509;6.99509;6.99509
264;calc update async;100;6.9963e-05;1.0706e-05;0.00534318
264;calc inner;100;0.0452437;0.0436628;0.0478819
264;calc wait;100;0.0191896;0.00753863;0.0430117
264;calc bound;100;0.00514511;0.00375903;0.0088519
264;calc iter;100;0.0697337;0.0570783;0.0925485
264;total;1;9.83313;9.83313;9.83313
337;calc total;1;6.99623;6.99623;6.99623
337;calc update async;100;7.62678e-05;1.0425e-05;0.00615231
337;calc inner;100;0.0452777;0.0432069;0.04839
337;calc wait;100;0.0193479;0.0103135;0.0369631
337;calc bound;100;0.00483117;0.00335467;0.00628967
337;calc iter;100;0.0697334;0.0603075;0.0877953
337;total;1;9.8442;9.8442;9.8442
262;calc total;1;6.99944;6.99944;6.99944
262;calc update async;100;7.2276e-05;1.0164e-05;0.00555375
262;calc inner;100;0.0457092;0.0439142;0.0478621
262;calc wait;100;0.0186929;0.00680571;0.0417334
262;calc bound;100;0.00503606;0.00382565;0.00909582
262;calc iter;100;0.0696402;0.0573051;0.0911643
262;total;1;9.77718;9.77718;9.77718
313;calc total;1;6.99383;6.99383;6.99383
313;calc update async;100;8.57296e-05;1.0026e-05;0.00700094
313;calc inner;100;0.0455263;0.0435169;0.0481223
313;calc wait;100;0.0189702;0.0103486;0.0417384
313;calc bound;100;0.00511076;0.00358981;0.00912543
313;calc iter;100;0.0697244;0.0599884;0.0926093
313;total;1;9.83349;9.83349;9.83349
289;calc total;1;6.99489;6.99489;6.99489
289;calc update async;100;9.02639e-05;9.991e-06;0.00758323
289;calc inner;100;0.0450403;0.0434027;0.0480779
289;calc wait;100;0.0198268;0.00961051;0.0400055
289;calc bound;100;0.00469719;0.00340652;0.00586668
289;calc iter;100;0.0697508;0.0592364;0.0886236
289;total;1;9.83524;9.83524;9.83524
265;calc total;1;6.99639;6.99639;6.99639
265;calc update async;100;7.10569e-05;1.041e-05;0.00544332
265;calc inner;100;0.0452065;0.0436854;0.0479285
265;calc wait;100;0.0194155;0.00906114;0.0401603
265;calc bound;100;0.0050105;0.00354059;0.00908779
265;calc iter;100;0.0697435;0.0576721;0.0939464
265;total;1;9.83227;9.83227;9.83227
338;calc total;1;6.9976;6.9976;6.9976
338;calc update async;100;6.91655e-05;1.0798e-05;0.00544415
338;calc inner;100;0.045289;0.043449;0.0480894
338;calc wait;100;0.0194266;0.00963688;0.043006
338;calc bound;100;0.00478504;0.0033173;0.00579077
338;calc iter;100;0.0697573;0.0586333;0.0934409
338;total;1;9.84424;9.84424;9.84424
263;calc total;1;6.99574;6.99574;6.99574
263;calc update async;100;7.77025e-05;9.596e-06;0.00620445
263;calc inner;100;0.0457996;0.043955;0.0481994
263;calc wait;100;0.0186048;0.00668625;0.0375188
263;calc bound;100;0.00500687;0.00395337;0.00881522
263;calc iter;100;0.0696507;0.0588056;0.0866944
263;total;1;9.77695;9.77695;9.77695
314;calc total;1;6.9858;6.9858;6.9858
314;calc update async;100;8.94724e-05;1.1523e-05;0.00733573
314;calc inner;100;0.0455644;0.043443;0.0477072
314;calc wait;100;0.0186773;0.00917249;0.0415172
314;calc bound;100;0.00515954;0.0042478;0.00879722
314;calc iter;100;0.0695837;0.0591639;0.095465
314;total;1;9.83451;9.83451;9.83451
290;calc total;1;6.99608;6.99608;6.99608
290;calc update async;100;8.58249e-05;9.865e-06;0.00713693
290;calc inner;100;0.0450914;0.0435221;0.0479551
290;calc wait;100;0.0197608;0.00890012;0.0456276
290;calc bound;100;0.00474803;0.00376487;0.00647492
290;calc iter;100;0.069787;0.0595922;0.0952662
290;total;1;9.83519;9.83519;9.83519
266;calc total;1;6.98913;6.98913;6.98913
266;calc update async;100;9.10324e-05;1.0731e-05;0.0074824
266;calc inner;100;0.0451899;0.0434524;0.0476379
266;calc wait;100;0.0193138;0.00880364;0.0464055
266;calc bound;100;0.00499471;0.0037219;0.00908192
266;calc iter;100;0.0696652;0.0589518;0.100045
266;total;1;9.83294;9.83294;9.83294
339;calc total;1;6.99485;6.99485;6.99485
339;calc update async;100;7.68913e-05;1.0911e-05;0.00614112
339;calc inner;100;0.0453144;0.0431966;0.0484319
339;calc wait;100;0.0190759;0.00928034;0.0437563
339;calc bound;100;0.00488603;0.003206;0.00667845
339;calc iter;100;0.0697664;0.0582949;0.0940343
339;total;1;9.84202;9.84202;9.84202
315;calc total;1;6.99188;6.99188;6.99188
315;calc update async;100;7.96588e-05;1.1186e-05;0.00627767
315;calc inner;100;0.0457338;0.0437995;0.048529
315;calc wait;100;0.0184308;0.0060028;0.0364985
315;calc bound;100;0.00519528;0.00420027;0.00852851
315;calc iter;100;0.0695951;0.0580831;0.0872566
315;total;1;9.83423;9.83423;9.83423
291;calc total;1;6.99346;6.99346;6.99346
291;calc update async;100;8.39247e-05;1.0429e-05;0.00690299
291;calc inner;100;0.0450896;0.0432215;0.0480752
291;calc wait;100;0.0194297;0.00860457;0.0522812
291;calc bound;100;0.00480547;0.00367405;0.00587594
291;calc iter;100;0.0697054;0.0592558;0.100696
291;total;1;9.83526;9.83526;9.83526
267;calc total;1;6.9947;6.9947;6.9947
267;calc update async;100;7.11859e-05;8.711e-06;0.00549099
267;calc inner;100;0.0451813;0.0438174;0.0479667
267;calc wait;100;0.0191791;0.00885232;0.0451198
267;calc bound;100;0.00504371;0.00388609;0.00893104
267;calc iter;100;0.0695239;0.0596214;0.0964139
267;total;1;9.83323;9.83323;9.83323
340;calc total;1;6.98815;6.98815;6.98815
340;calc update async;100;9.50364e-05;1.0274e-05;0.00796812
340;calc inner;100;0.0453085;0.0432972;0.0477907
340;calc wait;100;0.0191172;0.00802369;0.0482003
340;calc bound;100;0.00487513;0.00411909;0.00863354
340;calc iter;100;0.0695662;0.0579079;0.0965908
340;total;1;9.8452;9.8452;9.8452
316;calc total;1;6.9946;6.9946;6.9946
316;calc update async;100;8.60473e-05;1.015e-05;0.00695271
316;calc inner;100;0.0456161;0.0433368;0.0480228
316;calc wait;100;0.0187664;0.00860454;0.0388108
316;calc bound;100;0.00505332;0.00416856;0.00881313
316;calc iter;100;0.069617;0.0584563;0.0879154
316;total;1;9.82949;9.82949;9.82949
292;calc total;1;6.98567;6.98567;6.98567
292;calc update async;100;8.93127e-05;1.0466e-05;0.00741633
292;calc inner;100;0.0451977;0.0433804;0.0476377
292;calc wait;100;0.0192914;0.00894046;0.0416798
292;calc bound;100;0.0048031;0.00356345;0.00845018
292;calc iter;100;0.0695966;0.0587561;0.0906706
292;total;1;9.83453;9.83453;9.83453
268;calc total;1;6.99712;6.99712;6.99712
268;calc update async;100;6.88704e-05;1.0177e-05;0.00522526
268;calc inner;100;0.0454387;0.0437807;0.0483372
268;calc wait;100;0.0189568;0.00772227;0.042265
268;calc bound;100;0.00504383;0.00390555;0.00879126
268;calc iter;100;0.0695995;0.0582495;0.0955128
268;total;1;9.83366;9.83366;9.83366
341;calc total;1;6.99618;6.99618;6.99618
341;calc update async;100;0.000101146;8.983e-06;0.00851765
341;calc inner;100;0.0455917;0.0433401;0.0488931
341;calc wait;100;0.0188163;0.00803168;0.0466025
341;calc bound;100;0.0049187;0.00365166;0.00737274
341;calc iter;100;0.0696983;0.059262;0.0948702
341;total;1;9.84426;9.84426;9.84426
317;calc total;1;6.98663;6.98663;6.98663
317;calc update async;100;9.11553e-05;9.749e-06;0.00738645
317;calc inner;100;0.045593;0.0432638;0.0477072
317;calc wait;100;0.0186715;0.00974691;0.043805
317;calc bound;100;0.00510579;0.0038796;0.00915458
317;calc iter;100;0.0696164;0.0593334;0.0947564
317;total;1;9.8346;9.8346;9.8346
293;calc total;1;6.99487;6.99487;6.99487
293;calc update async;100;7.90947e-05;1.0264e-05;0.0063902
293;calc inner;100;0.0451017;0.0434394;0.0478133
293;calc wait;100;0.0193521;0.00926096;0.0429762
293;calc bound;100;0.00482461;0.0040567;0.00716174
293;calc iter;100;0.069624;0.0582588;0.0924446
293;total;1;9.82992;9.82992;9.82992
269;calc total;1;6.98326;6.98326;6.98326
269;calc update async;100;4.50826e-05;9.946e-06;0.00283531
269;calc inner;100;0.0452531;0.0438417;0.0474743
269;calc wait;100;0.018843;0.00810857;0.0466714
269;calc bound;100;0.00515018;0.00364721;0.00881559
269;calc iter;100;0.0695191;0.0594993;0.0966047
269;total;1;9.83303;9.83303;9.83303
342;calc total;1;6.99195;6.99195;6.99195
342;calc update async;100;7.19417e-05;1.2951e-05;0.00494577
342;calc inner;100;0.0451823;0.0433079;0.0485508
342;calc wait;100;0.0178098;0.00752509;0.0424714
342;calc bound;100;0.00654207;0.00395588;0.00917125
342;calc iter;100;0.0696481;0.0578506;0.0938585
342;total;1;9.84424;9.84424;9.84424
318;calc total;1;6.99459;6.99459;6.99459
318;calc update async;100;0.000120912;9.821e-06;0.00984702
318;calc inner;100;0.045599;0.0429872;0.0488396
318;calc wait;100;0.017551;0.00382881;0.0472661
318;calc bound;100;0.00649435;0.0029828;0.00918956
318;calc iter;100;0.0697878;0.0518446;0.0990348
318;total;1;9.83422;9.83422;9.83422
294;calc total;1;6.99382;6.99382;6.99382
294;calc update async;100;8.12161e-05;1.0974e-05;0.00595799
294;calc inner;100;0.0449085;0.0431609;0.0479042
294;calc wait;100;0.0183606;0.00748253;0.0482867
294;calc bound;100;0.00633432;0.00369879;0.00913175
294;calc iter;100;0.0696983;0.0580153;0.0999953
294;total;1;9.83463;9.83463;9.83463
270;calc total;1;6.99711;6.99711;6.99711
270;calc update async;100;7.07845e-05;1.1459e-05;0.00485626
270;calc inner;100;0.04497;0.0430584;0.0478036
270;calc wait;100;0.0181841;0.00703264;0.047228
270;calc bound;100;0.00652876;0.00275934;0.00907367
270;calc iter;100;0.0698117;0.0535689;0.100697
270;total;1;9.82699;9.82699;9.82699
343;calc total;1;6.99438;6.99438;6.99438
343;calc update async;100;7.74591e-05;1.0217e-05;0.00559063
343;calc inner;100;0.0452436;0.0432826;0.048459
343;calc wait;100;0.0180641;0.00701089;0.0365857
343;calc bound;100;0.00632794;0.00325972;0.00916131
343;calc iter;100;0.0697551;0.0586152;0.0926339
343;total;1;9.84409;9.84409;9.84409
319;calc total;1;6.99281;6.99281;6.99281
319;calc update async;100;8.16658e-05;1.0971e-05;0.00601867
319;calc inner;100;0.045597;0.043475;0.0481475
319;calc wait;100;0.0178463;0.00536998;0.0439951
319;calc bound;100;0.00626452;0.00314621;0.00912518
319;calc iter;100;0.0698088;0.0567015;0.0971523
319;total;1;9.83457;9.83457;9.83457
295;calc total;1;6.99158;6.99158;6.99158
295;calc update async;100;7.47956e-05;1.2259e-05;0.00539753
295;calc inner;100;0.0449362;0.0431773;0.047957
295;calc wait;100;0.0184352;0.00642905;0.0389066
295;calc bound;100;0.00622657;0.00295481;0.00913205
295;calc iter;100;0.0697331;0.0574857;0.0914578
295;total;1;9.83436;9.83436;9.83436
271;calc total;1;6.99603;6.99603;6.99603
271;calc update async;100;7.2463e-05;1.0638e-05;0.00522161
271;calc inner;100;0.0450638;0.0433744;0.0478281
271;calc wait;100;0.0184961;0.00718588;0.0424888
271;calc bound;100;0.00611846;0.0031252;0.00911129
271;calc iter;100;0.0698342;0.0575603;0.0947324
271;total;1;9.83306;9.83306;9.83306
344;calc total;1;6.99303;6.99303;6.99303
344;calc update async;100;7.01223e-05;1.2038e-05;0.00482541
344;calc inner;100;0.0451898;0.0430703;0.0484543
344;calc wait;100;0.0180656;0.00714914;0.0438354
344;calc bound;100;0.00642077;0.00281165;0.00912842
344;calc iter;100;0.0697773;0.0560922;0.0970414
344;total;1;9.84067;9.84067;9.84067
320;calc total;1;6.99663;6.99663;6.99663
320;calc update async;100;7.97714e-05;1.0447e-05;0.00584345
320;calc inner;100;0.045522;0.0434711;0.0481019
320;calc wait;100;0.0180061;0.00797348;0.0493913
320;calc bound;100;0.00617031;0.00312492;0.00917075
320;calc iter;100;0.0698816;0.0579083;0.100147
320;total;1;9.83423;9.83423;9.83423
296;calc total;1;6.99251;6.99251;6.99251
296;calc update async;100;8.31576e-05;1.2498e-05;0.00604379
296;calc inner;100;0.0451398;0.0431659;0.0483812
296;calc wait;100;0.0181804;0.00657102;0.0436096
296;calc bound;100;0.00637345;0.00291773;0.00919736
296;calc iter;100;0.0697847;0.0552388;0.0963317
296;total;1;9.83523;9.83523;9.83523
272;calc total;1;6.99418;6.99418;6.99418
272;calc update async;100;7.09764e-05;1.1055e-05;0.00500821
272;calc inner;100;0.0453541;0.0434106;0.0481836
272;calc wait;100;0.0183173;0.00726456;0.0512027
272;calc bound;100;0.00602684;0.00309678;0.00906259
272;calc iter;100;0.0698472;0.0572341;0.102162
272;total;1;9.83354;9.83354;9.83354
345;calc total;1;6.99455;6.99455;6.99455
345;calc update async;100;7.98663e-05;1.249e-05;0.00564937
345;calc inner;100;0.0450535;0.042961;0.0484982
345;calc wait;100;0.0179295;0.00675226;0.0483946
345;calc bound;100;0.00673344;0.00300736;0.00915531
345;calc iter;100;0.0698255;0.0540308;0.100375
345;total;1;9.84521;9.84521;9.84521
321;calc total;1;6.99662;6.99662;6.99662
321;calc update async;100;8.01334e-05;1.0565e-05;0.00583214
321;calc inner;100;0.0454675;0.042937;0.0479007
321;calc wait;100;0.0178339;0.00680442;0.0383795
321;calc bound;100;0.0063049;0.00387592;0.00906732
321;calc iter;100;0.0697159;0.0575715;0.0937866
297;calc total;1;6.99249;6.99249;6.99249
297;calc update async;100;8.45791e-05;1.2454e-05;0.00601937
297;calc inner;100;0.0450872;0.0432458;0.0485118
297;calc wait;100;0.01795;0.00751802;0.0521052
297;calc bound;100;0.0066626;0.00287017;0.00933351
297;calc iter;100;0.0697989;0.0576266;0.103535
297;total;1;9.83494;9.83494;9.83494
273;calc total;1;6.99623;6.99623;6.99623
273;calc update async;100;7.06287e-05;1.1319e-05;0.00503859
273;calc inner;100;0.0451503;0.0431855;0.04795
273;calc wait;100;0.0186721;0.00666708;0.0414897
273;calc bound;100;0.00588111;0.0031628;0.00909561
273;calc iter;100;0.0698342;0.056349;0.09627
273;total;1;9.83148;9.83148;9.83148
346;calc total;1;6.98587;6.98587;6.98587
346;calc update async;100;8.91764e-05;1.305e-05;0.0066204
346;calc inner;100;0.0452382;0.043107;0.0479327
346;calc wait;100;0.0176486;0.00754953;0.0489369
346;calc bound;100;0.00674465;0.00287557;0.00919965
346;calc iter;100;0.0697312;0.0598479;0.100838
346;total;1;9.84463;9.84463;9.84463
321;total;1;9.83317;9.83317;9.83317
298;calc total;1;6.98371;6.98371;6.98371
298;calc update async;100;9.30278e-05;1.1889e-05;0.0069698
298;calc inner;100;0.044837;0.0430484;0.047469
298;calc wait;100;0.0178913;0.00822192;0.0480308
298;calc bound;100;0.00683734;0.0030056;0.00919681
298;calc iter;100;0.0696772;0.0600911;0.0990302
298;total;1;9.83486;9.83486;9.83486
274;calc total;1;6.9976;6.9976;6.9976
274;calc update async;100;8.32852e-05;9.891e-06;0.00624125
274;calc inner;100;0.0450494;0.0432351;0.0479736
274;calc wait;100;0.0183948;0.00676634;0.0462444
274;calc bound;100;0.00617539;0.00399262;0.00899237
274;calc iter;100;0.0697444;0.0565401;0.0979572
274;total;1;9.83082;9.83082;9.83082
322;calc total;1;6.99963;6.99963;6.99963
322;calc update async;100;8.41189e-05;9.856e-06;0.00624733
322;calc inner;100;0.0453925;0.0430588;0.0476322
322;calc wait;100;0.0179476;0.00580315;0.0443624
322;calc bound;100;0.00635404;0.0035727;0.00911883
322;calc iter;100;0.0697829;0.0571501;0.0989984
322;total;1;9.8315;9.8315;9.8315
299;calc total;1;6.99179;6.99179;6.99179
299;calc update async;100;7.89808e-05;1.3021e-05;0.00556244
299;calc inner;100;0.0448693;0.0430314;0.0479582
299;calc wait;100;0.017995;0.00961179;0.0417291
299;calc bound;100;0.00674851;0.00397878;0.0091323
299;calc iter;100;0.0697019;0.0589031;0.0962628
299;total;1;9.83484;9.83484;9.83484
275;calc total;1;6.99485;6.99485;6.99485
275;calc update async;100;8.48613e-05;1.1016e-05;0.00630758
275;calc inner;100;0.0449715;0.0429034;0.0478725
275;calc wait;100;0.0180568;0.00709597;0.0495254
275;calc bound;100;0.00654587;0.00298839;0.00911734
275;calc iter;100;0.0697649;0.056953;0.103339
275;total;1;9.83225;9.83225;9.83225
323;calc total;1;6.99398;6.99398;6.99398
323;calc update async;100;8.23591e-05;1.0676e-05;0.00605275
323;calc inner;100;0.0454268;0.0430463;0.0480815
323;calc wait;100;0.0176985;0.00746824;0.0464808
323;calc bound;100;0.00647572;0.00307308;0.0092731
323;calc iter;100;0.0697827;0.0585983;0.101285
323;total;1;9.8346;9.8346;9.8346
300;calc total;1;6.99357;6.99357;6.99357
300;calc update async;100;8.49263e-05;1.1627e-05;0.00621059
300;calc inner;100;0.0451571;0.0432809;0.0480582
300;calc wait;100;0.0178728;0.0073946;0.0445201
300;calc bound;100;0.00651342;0.00334769;0.00919222
300;calc iter;100;0.0696621;0.0556618;0.0963097
300;total;1;9.83482;9.83482;9.83482
276;calc total;1;6.98815;6.98815;6.98815
276;calc update async;100;8.89686e-05;1.0662e-05;0.00652731
276;calc inner;100;0.0456051;0.0431216;0.0480103
276;calc wait;100;0.0173973;0.00583446;0.0466118
276;calc bound;100;0.00665633;0.00341307;0.00921874
276;calc iter;100;0.0697735;0.0566219;0.0994646
276;total;1;9.83225;9.83225;9.83225
324;calc total;1;6.98568;6.98568;6.98568
324;calc update async;100;8.71166e-05;1.0915e-05;0.00643111
324;calc inner;100;0.045733;0.0435614;0.0479468
324;calc wait;100;0.0175587;0.00690249;0.0425085
324;calc bound;100;0.006394;0.00348343;0.00926257
324;calc iter;100;0.0697997;0.0575795;0.095359
324;total;1;9.83572;9.83572;9.83572
301;calc total;1;6.98559;6.98559;6.98559
301;calc update async;100;8.87463e-05;1.0035e-05;0.00662522
301;calc inner;100;0.0453707;0.0435075;0.0477695
301;calc wait;100;0.0177244;0.00584168;0.0387241
301;calc bound;100;0.00633536;0.00370175;0.00893209
301;calc iter;100;0.0695805;0.0567027;0.0929473
301;total;1;9.83393;9.83393;9.83393
277;calc total;1;6.99619;6.99619;6.99619
277;calc update async;100;7.62404e-05;1.0942e-05;0.00529854
277;calc inner;100;0.0456274;0.043105;0.0483166
277;calc wait;100;0.0175738;0.00672505;0.0448209
277;calc bound;100;0.0065761;0.00332917;0.00924079
277;calc iter;100;0.0698866;0.0539094;0.0966467
277;total;1;9.83402;9.83402;9.83402
325;calc total;1;6.99611;6.99611;6.99611
325;calc update async;100;7.9779e-05;1.0286e-05;0.00573784
325;calc inner;100;0.0456094;0.0437235;0.0483646
325;calc wait;100;0.0178087;0.00586291;0.0404448
325;calc bound;100;0.00635065;0.00321385;0.00924058
325;calc iter;100;0.0698841;0.0539085;0.0938902
325;total;1;9.83557;9.83557;9.83557
302;calc total;1;6.99356;6.99356;6.99356
302;calc update async;100;8.34747e-05;1.1314e-05;0.00619723
302;calc inner;100;0.0451598;0.0433717;0.0480166
302;calc wait;100;0.0182968;0.00450246;0.0400359
302;calc bound;100;0.00616821;0.0031151;0.00908553
302;calc iter;100;0.0697449;0.0545823;0.0927728
302;total;1;9.83485;9.83485;9.83485
278;calc total;1;6.99747;6.99747;6.99747
278;calc update async;100;6.89273e-05;1.1822e-05;0.00469925
278;calc inner;100;0.0457551;0.0429026;0.0482702
278;calc wait;100;0.0177667;0.00548391;0.045177
278;calc bound;100;0.00632067;0.00320921;0.00911324
278;calc iter;100;0.0699164;0.0522632;0.100932
278;total;1;9.83231;9.83231;9.83231
326;calc total;1;6.99855;6.99855;6.99855
326;calc update async;100;8.39273e-05;1.2187e-05;0.00609186
326;calc inner;100;0.0455972;0.0437268;0.0482334
326;calc wait;100;0.0176158;0.0034264;0.0458042
326;calc bound;100;0.00658557;0.00324682;0.00929755
326;calc iter;100;0.0699209;0.0511827;0.0986637
326;total;1;9.83494;9.83494;9.83494
303;calc total;1;6.99319;6.99319;6.99319
303;calc update async;100;8.37007e-05;9.857e-06;0.00626671
303;calc inner;100;0.0451813;0.0429403;0.0479322
303;calc wait;100;0.0180495;0.00727773;0.0397771
303;calc bound;100;0.00630125;0.00312755;0.00920321
303;calc iter;100;0.0696994;0.0579926;0.093533
303;total;1;9.83456;9.83456;9.83456
279;calc total;1;6.99507;6.99507;6.99507
279;calc update async;100;6.93404e-05;9.414e-06;0.00486676
279;calc inner;100;0.0457536;0.0437365;0.0484548
279;calc wait;100;0.0177682;0.00602161;0.0428387
279;calc bound;100;0.00626958;0.0033909;0.00917497
279;calc iter;100;0.06988;0.053696;0.0968606
279;total;1;9.83326;9.83326;9.83326
327;calc total;1;6.9931;6.9931;6.9931
327;calc update async;100;8.44804e-05;1.1291e-05;0.00613692
327;calc inner;100;0.0455365;0.0437178;0.0483005
327;calc wait;100;0.017416;0.00723007;0.0458917
327;calc bound;100;0.0067575;0.0032556;0.00930207
327;calc iter;100;0.0698712;0.0578492;0.0990612
327;total;1;9.83577;9.83577;9.83577
304;calc total;1;6.99613;6.99613;6.99613
304;calc update async;100;8.39273e-05;1.1358e-05;0.00612514
304;calc inner;100;0.0451872;0.0429433;0.04778
304;calc wait;100;0.0179804;0.00835472;0.0383102
304;calc bound;100;0.00633586;0.00351716;0.00908461
304;calc iter;100;0.0696908;0.059029;0.091515
304;total;1;9.8348;9.8348;9.8348
280;calc total;1;6.99192;6.99192;6.99192
280;calc update async;100;7.95143e-05;1.0542e-05;0.00577337
280;calc inner;100;0.0457067;0.0433639;0.048609
280;calc wait;100;0.0176872;0.00562855;0.0440712
280;calc bound;100;0.00631894;0.00321309;0.00910743
280;calc iter;100;0.0698613;0.0572331;0.0967737
280;total;1;9.82622;9.82622;9.82622
328;calc total;1;6.99349;6.99349;6.99349
328;calc update async;100;8.99505e-05;1.1409e-05;0.00653694
328;calc inner;100;0.0455899;0.04348;0.0482917
328;calc wait;100;0.0173071;0.00713145;0.0467474
328;calc bound;100;0.00677436;0.00395984;0.00923244
328;calc iter;100;0.0698007;0.0587741;0.097948
328;total;1;9.83555;9.83555;9.83555
305;calc total;1;6.99442;6.99442;6.99442
305;calc update async;100;8.29401e-05;1.0932e-05;0.00608285
305;calc inner;100;0.0451232;0.0433412;0.0478331
305;calc wait;100;0.017957;0.00859689;0.0456906
305;calc bound;100;0.0063682;0.00337547;0.00883558
305;calc iter;100;0.0696343;0.0591305;0.0988156
305;total;1;9.83453;9.83453;9.83453
281;calc total;1;6.9971;6.9971;6.9971
281;calc update async;100;7.19017e-05;1.1651e-05;0.00495083
281;calc inner;100;0.0456049;0.042878;0.0480889
281;calc wait;100;0.0176194;0.00638888;0.0423551
281;calc bound;100;0.0065038;0.00417375;0.00911146
281;calc iter;100;0.069827;0.0564205;0.097581
281;total;1;9.83401;9.83401;9.83401
329;calc total;1;6.99307;6.99307;6.99307
329;calc update async;100;8.39699e-05;1.1616e-05;0.0061351
329;calc inner;100;0.0455507;0.0431574;0.0481154
329;calc wait;100;0.017635;0.00425889;0.0457974
329;calc bound;100;0.00647239;0.00376131;0.00919318
329;calc iter;100;0.0697957;0.0537733;0.0998403
329;total;1;9.835;9.835;9.835
306;calc total;1;6.99583;6.99583;6.99583
306;calc update async;100;8.67738e-05;1.0086e-05;0.00707058
306;calc inner;100;0.0453933;0.0434843;0.0478759
306;calc wait;100;0.0188996;0.00633426;0.0396963
306;calc bound;100;0.00493985;0.00393417;0.00842313
306;calc iter;100;0.0696643;0.0570835;0.0932264
306;total;1;9.83455;9.83455;9.83455
282;calc total;1;6.98679;6.98679;6.98679
282;calc update async;100;3.76962e-05;1.0594e-05;0.00210694
282;calc inner;100;0.0460561;0.0440289;0.0483962
282;calc wait;100;0.0184637;0.00486861;0.0422407
282;calc bound;100;0.00493602;0.00364346;0.00686101
282;calc iter;100;0.0696588;0.0563701;0.0936933
282;total;1;9.83368;9.83368;9.83368
330;calc total;1;6.98673;6.98673;6.98673
330;calc update async;100;9.30913e-05;9.406e-06;0.00768034
330;calc inner;100;0.0459213;0.0442137;0.0482324
330;calc wait;100;0.0186724;0.00714095;0.0415168
330;calc bound;100;0.0047644;0.00352704;0.00606205
330;calc iter;100;0.0696964;0.057145;0.0921405
307;calc total;1;6.99294;6.99294;6.99294
307;calc update async;100;8.51418e-05;1.1243e-05;0.00693472
307;calc inner;100;0.0452856;0.0432529;0.047902
307;calc wait;100;0.019302;0.00522524;0.0422762
307;calc bound;100;0.00486128;0.00346289;0.00869223
307;calc iter;100;0.0696491;0.0550508;0.0942636
307;total;1;9.83473;9.83473;9.83473
283;calc total;1;6.99436;6.99436;6.99436
283;calc update async;100;7.12224e-05;9.31e-06;0.00552037
283;calc inner;100;0.0459219;0.0434084;0.0481518
283;calc wait;100;0.0187725;0.00654607;0.0411971
283;calc bound;100;0.0047964;0.00348901;0.00640949
283;calc iter;100;0.0698093;0.0563093;0.0911538
283;total;1;9.82854;9.82854;9.82854
330;total;1;9.83442;9.83442;9.83442
308;calc total;1;6.98736;6.98736;6.98736
308;calc update async;100;9.99211e-05;1.0063e-05;0.00842204
308;calc inner;100;0.0453156;0.0437741;0.0476673
308;calc wait;100;0.0192011;0.00752455;0.0378592
308;calc bound;100;0.00485201;0.00341477;0.00891961
308;calc iter;100;0.0695329;0.0572891;0.0928647
308;total;1;9.83461;9.83461;9.83461
284;calc total;1;6.99344;6.99344;6.99344
284;calc update async;100;7.7267e-05;1.028e-05;0.00618754
284;calc inner;100;0.0459045;0.0435067;0.0483335
284;calc wait;100;0.0187844;0.00715899;0.0433206
284;calc bound;100;0.00474301;0.00342658;0.00667908
284;calc iter;100;0.0698248;0.0580109;0.0939935
284;total;1;9.83337;9.83337;9.83337
331;calc total;1;6.99196;6.99196;6.99196
331;calc update async;100;9.10801e-05;1.2163e-05;0.00742696
331;calc inner;100;0.045747;0.0438099;0.0481518
331;calc wait;100;0.0191632;0.00711652;0.0412149
331;calc bound;100;0.00469962;0.00363484;0.0070474
331;calc iter;100;0.0697898;0.0581852;0.0938567
331;total;1;9.82984;9.82984;9.82984
309;calc total;1;6.99222;6.99222;6.99222
309;calc update async;100;8.46162e-05;1.0251e-05;0.00682416
309;calc inner;100;0.045408;0.0438227;0.048011
309;calc wait;100;0.0190202;0.0101333;0.0411762
309;calc bound;100;0.00491581;0.00383962;0.0085019
309;calc iter;100;0.0695521;0.0600981;0.0928682
309;total;1;9.83248;9.83248;9.83248
285;calc total;1;6.98762;6.98762;6.98762
285;calc update async;100;8.85015e-05;9.287e-06;0.00735182
285;calc inner;100;0.0458465;0.0434772;0.0478278
285;calc wait;100;0.0187469;0.00481585;0.0427647
285;calc bound;100;0.00493256;0.00362211;0.00837728
285;calc iter;100;0.069748;0.0558034;0.0918969
285;total;1;9.83323;9.83323;9.83323
332;calc total;1;6.99452;6.99452;6.99452
332;calc update async;100;9.72676e-05;1.0462e-05;0.00818521
332;calc inner;100;0.0457851;0.0438712;0.0482982
332;calc wait;100;0.0191208;0.00731286;0.0386118
332;calc bound;100;0.00473974;0.00318175;0.00642782
332;calc iter;100;0.0698472;0.0584385;0.089545
332;total;1;9.83491;9.83491;9.83491
310;calc total;1;6.98819;6.98819;6.98819
310;calc update async;100;4.77026e-05;1.0867e-05;0.00309901
310;calc inner;100;0.0453751;0.0438988;0.0479446
310;calc wait;100;0.0189311;0.00667974;0.0399469
310;calc bound;100;0.00487876;0.00378046;0.00904249
310;calc iter;100;0.0695021;0.0597489;0.0903708
310;total;1;9.83483;9.83483;9.83483
286;calc total;1;6.99697;6.99697;6.99697
286;calc update async;100;7.82658e-05;1.1054e-05;0.00612016
286;calc inner;100;0.0459624;0.0437816;0.0484353
286;calc wait;100;0.0184393;0.00659328;0.0360246
286;calc bound;100;0.00514366;0.0038046;0.00917262
286;calc iter;100;0.0697178;0.0576197;0.0886777
286;total;1;9.83404;9.83404;9.83404
333;calc total;1;6.981;6.981;6.981
333;calc update async;100;4.64826e-05;1.0655e-05;0.00293471
333;calc inner;100;0.0457974;0.0440065;0.0476924
333;calc wait;100;0.0185164;0.00628373;0.0379739
333;calc bound;100;0.00505031;0.00397458;0.008597
333;calc iter;100;0.0695533;0.0568985;0.0884761
333;total;1;9.83526;9.83526;9.83526
311;calc total;1;6.99099;6.99099;6.99099
311;calc update async;100;8.05871e-05;1.0122e-05;0.00646867
311;calc inner;100;0.045315;0.0436975;0.047967
311;calc wait;100;0.0191748;0.00568535;0.0441101
311;calc bound;100;0.00496172;0.00347493;0.0086626
311;calc iter;100;0.0695852;0.0561908;0.0929089
311;total;1;9.83481;9.83481;9.83481
287;calc total;1;6.99549;6.99549;6.99549
287;calc update async;100;7.63268e-05;1.0137e-05;0.00595903
287;calc inner;100;0.0459458;0.0439946;0.0484656
287;calc wait;100;0.0183558;0.00634733;0.0414038
287;calc bound;100;0.00507271;0.00352244;0.00792786
287;calc iter;100;0.0696963;0.0580369;0.0909651
287;total;1;9.83404;9.83404;9.83404
334;calc total;1;6.99194;6.99194;6.99194
334;calc update async;100;9.03552e-05;1.1226e-05;0.00735442
334;calc inner;100;0.0458247;0.0438422;0.0482859
334;calc wait;100;0.0185667;0.00664231;0.0356826
334;calc bound;100;0.00509887;0.00411193;0.00845394
334;calc iter;100;0.0696706;0.0573176;0.0867973
334;total;1;9.83471;9.83471;9.83471
335;calc total;1;6.99184;6.99184;6.99184
335;calc update async;100;8.93348e-05;1.1079e-05;0.00725082
335;calc inner;100;0.0458791;0.0443632;0.0482537
335;calc wait;100;0.018741;0.00667687;0.0404384
335;calc bound;100;0.00491259;0.00387841;0.00744949
335;calc iter;100;0.0697386;0.0570791;0.0903331
335;total;1;9.83575;9.83575;9.83575
347;calc total;1;6.99273;6.99273;6.99273
347;calc update async;100;7.38026e-05;1.3186e-05;0.00494935
347;calc inner;100;0.0452945;0.0433265;0.048712
347;calc wait;100;0.0174064;0.00699086;0.0504028
347;calc bound;100;0.00680684;0.00457679;0.00926809
347;calc iter;100;0.0695985;0.0574053;0.101963
347;total;1;9.84526;9.84526;9.84526
348;calc total;1;6.99435;6.99435;6.99435
348;calc update async;100;7.92694e-05;1.0387e-05;0.00578649
348;calc inner;100;0.0456855;0.0436;0.0479752
348;calc wait;100;0.0175733;0.00680963;0.0446132
348;calc bound;100;0.00624055;0.00390371;0.00924005
348;calc iter;100;0.0695969;0.0578795;0.0967821
348;total;1;9.84666;9.84666;9.84666
360;calc total;1;6.99189;6.99189;6.99189
360;calc update async;100;9.21844e-05;1.1067e-05;0.00760883
360;calc inner;100;0.0455003;0.0436194;0.0485891
360;calc wait;100;0.019218;0.0071559;0.0398014
360;calc bound;100;0.00481604;0.00343159;0.00843885
360;calc iter;100;0.0697189;0.0585124;0.0899114
360;total;1;9.17465;9.17465;9.17465
349;calc total;1;6.98769;6.98769;6.98769
349;calc update async;100;9.07776e-05;1.1441e-05;0.00687411
349;calc inner;100;0.0455956;0.0430365;0.0477046
349;calc wait;100;0.017536;0.00689269;0.0481451
349;calc bound;100;0.00639301;0.00325765;0.00921995
349;calc iter;100;0.0696354;0.0578767;0.101716
349;total;1;9.84699;9.84699;9.84699
350;calc total;1;6.9967;6.9967;6.9967
350;calc update async;100;7.83768e-05;8.946e-06;0.0055493
350;calc inner;100;0.0455336;0.043248;0.0479586
350;calc wait;100;0.0174159;0.00724112;0.0490492
350;calc bound;100;0.00665581;0.00318701;0.0091573
350;calc iter;100;0.0697375;0.0583522;0.101948
350;total;1;9.84692;9.84692;9.84692
361;calc total;1;6.99256;6.99256;6.99256
361;calc update async;100;8.76724e-05;1.0537e-05;0.00725616
361;calc inner;100;0.0452094;0.0431843;0.0481964
361;calc wait;100;0.0194729;0.00963908;0.0421962
361;calc bound;100;0.00480261;0.00370795;0.00735746
361;calc iter;100;0.0696643;0.0594189;0.0927949
361;total;1;9.17069;9.17069;9.17069
351;calc total;1;6.9961;6.9961;6.9961
351;calc update async;100;8.04895e-05;1.1898e-05;0.00574966
351;calc inner;100;0.0454758;0.0432998;0.0478881
351;calc wait;100;0.017499;0.00491423;0.0502484
351;calc bound;100;0.00666016;0.00313222;0.00923581
351;calc iter;100;0.0697994;0.0567132;0.102709
351;total;1;9.84701;9.84701;9.84701
362;calc total;1;6.98787;6.98787;6.98787
362;calc update async;100;7.86719e-05;1.0877e-05;0.00618887
362;calc inner;100;0.0452131;0.0433095;0.048093
362;calc wait;100;0.0191762;0.00686108;0.0452014
362;calc bound;100;0.0049594;0.00414121;0.00794684
362;calc iter;100;0.069594;0.0574943;0.0941896
362;total;1;9.17362;9.17362;9.17362
352;calc total;1;6.99534;6.99534;6.99534
352;calc update async;100;7.88628e-05;1.0462e-05;0.00563171
352;calc inner;100;0.0456103;0.0431107;0.0479914
352;calc wait;100;0.0174648;0.00513456;0.0465221
352;calc bound;100;0.0064581;0.00300469;0.0092526
352;calc iter;100;0.0696794;0.0544577;0.0990543
352;total;1;9.84632;9.84632;9.84632
363;calc total;1;6.99145;6.99145;6.99145
363;calc update async;100;8.84733e-05;1.053e-05;0.00724364
363;calc inner;100;0.0452559;0.0434355;0.0480375
363;calc wait;100;0.0188745;0.00702563;0.0395505
363;calc bound;100;0.00504692;0.00416018;0.00881024
363;calc iter;100;0.0695683;0.057988;0.0897737
363;total;1;9.17383;9.17383;9.17383
353;calc total;1;6.99619;6.99619;6.99619
353;calc update async;100;7.91649e-05;1.0052e-05;0.00574863
353;calc inner;100;0.0456273;0.0430882;0.0479608
353;calc wait;100;0.017516;0.00716889;0.0438617
353;calc bound;100;0.00635506;0.00313461;0.00920845
353;calc iter;100;0.0697106;0.05633;0.0965125
353;total;1;9.84691;9.84691;9.84691
364;calc total;1;6.99403;6.99403;6.99403
364;calc update async;100;8.30644e-05;1.028e-05;0.00674826
364;calc inner;100;0.0452808;0.0431299;0.0479479
364;calc wait;100;0.0191781;0.00442521;0.0411063
364;calc bound;100;0.00493239;0.00378261;0.00850802
364;calc iter;100;0.0696274;0.0542526;0.0896294
364;total;1;9.17022;9.17022;9.17022
354;calc total;1;6.9984;6.9984;6.9984
354;calc update async;100;7.61152e-05;1.1132e-05;0.00612666
354;calc inner;100;0.0458425;0.0435941;0.0478971
354;calc wait;100;0.0189379;0.00425713;0.041391
354;calc bound;100;0.00475883;0.00395753;0.00629797
354;calc iter;100;0.0696473;0.0538113;0.0912504
354;total;1;9.84703;9.84703;9.84703
365;calc total;1;6.98295;6.98295;6.98295
365;calc update async;100;9.71025e-05;1.0059e-05;0.00811596
365;calc inner;100;0.0452667;0.0431921;0.0474513
365;calc wait;100;0.0193147;0.00790273;0.0384869
365;calc bound;100;0.00486552;0.00354836;0.00838442
365;calc iter;100;0.0696109;0.0587219;0.0890769
365;total;1;9.17468;9.17468;9.17468
355;calc total;1;6.99421;6.99421;6.99421
355;calc update async;100;7.90171e-05;9.98e-06;0.00644995
355;calc inner;100;0.0457921;0.0435497;0.048097
355;calc wait;100;0.018863;0.00980896;0.0455498
355;calc bound;100;0.00479206;0.00331776;0.00726749
355;calc iter;100;0.0696436;0.0597054;0.0954969
355;total;1;9.84701;9.84701;9.84701
366;calc total;1;6.99402;6.99402;6.99402
366;calc update async;100;0.000145575;1.0033e-05;0.0124775
366;calc inner;100;0.045048;0.042893;0.0480044
366;calc wait;100;0.0185167;0.00671161;0.0515543
366;calc bound;100;0.00612313;0.00298697;0.00943537
366;calc iter;100;0.069847;0.0566928;0.102958
366;total;1;9.16967;9.16967;9.16967
356;calc total;1;6.98402;6.98402;6.98402
356;calc update async;100;0.000107365;1.0096e-05;0.00918978
356;calc inner;100;0.0458362;0.0436467;0.0476137
356;calc wait;100;0.0183763;0.006596;0.0454385
356;calc bound;100;0.00491604;0.00405641;0.00885953
356;calc iter;100;0.0695068;0.0583084;0.0956696
356;total;1;9.84685;9.84685;9.84685
367;calc total;1;6.99103;6.99103;6.99103
367;calc update async;100;7.91718e-05;1.0963e-05;0.00584637
367;calc inner;100;0.0451428;0.0430258;0.0479722
367;calc wait;100;0.0184322;0.00696928;0.0452207
367;calc bound;100;0.00606349;0.00300906;0.00914009
367;calc iter;100;0.0697293;0.0568849;0.097354
367;total;1;9.17389;9.17389;9.17389
357;calc total;1;6.99531;6.99531;6.99531
357;calc update async;100;8.46722e-05;1.031e-05;0.00682368
357;calc inner;100;0.0458188;0.0439383;0.0480927
357;calc wait;100;0.0184685;0.00765299;0.0408091
357;calc bound;100;0.00498636;0.00332384;0.00894286
357;calc iter;100;0.0695599;0.0586403;0.0897671
357;total;1;9.84704;9.84704;9.84704
368;calc total;1;6.99561;6.99561;6.99561
368;calc update async;100;8.31083e-05;1.1638e-05;0.00610772
368;calc inner;100;0.0450626;0.043054;0.0476817
368;calc wait;100;0.0182043;0.0067006;0.0451299
368;calc bound;100;0.00635473;0.00403834;0.00917178
368;calc iter;100;0.0697306;0.0559183;0.0972664
368;total;1;9.17469;9.17469;9.17469
358;calc total;1;6.99648;6.99648;6.99648
358;calc update async;100;9.47587e-05;9.847e-06;0.00781489
358;calc inner;100;0.0458357;0.0438661;0.0479561
358;calc wait;100;0.0183692;0.00773306;0.0424783
358;calc bound;100;0.00518907;0.00336313;0.00901492
358;calc iter;100;0.0696448;0.0587212;0.0928034
358;total;1;9.847;9.847;9.847
369;calc total;1;6.98704;6.98704;6.98704
369;calc update async;100;4.66548e-05;1.0748e-05;0.00239617
369;calc inner;100;0.0450198;0.0430294;0.0479979
369;calc wait;100;0.0180115;0.00809664;0.0443557
369;calc bound;100;0.00653201;0.00387791;0.009189
369;calc iter;100;0.0696605;0.0579541;0.0980012
369;total;1;9.17295;9.17295;9.17295
359;calc total;1;6.99247;6.99247;6.99247
359;calc update async;100;7.97628e-05;9.674e-06;0.00644031
359;calc inner;100;0.0458325;0.0436523;0.0479976
359;calc wait;100;0.0186058;0.0081025;0.0467424
359;calc bound;100;0.00497979;0.00323375;0.00868842
359;calc iter;100;0.0696415;0.0603165;0.0958169
359;total;1;9.84701;9.84701;9.84701
370;calc total;1;6.98851;6.98851;6.98851
370;calc update async;100;3.5929e-05;9.343e-06;0.00136755
370;calc inner;100;0.0451351;0.0430059;0.0481676
370;calc wait;100;0.0179791;0.00556448;0.0464977
370;calc bound;100;0.00653176;0.00319624;0.00921836
370;calc iter;100;0.0697016;0.0558623;0.0989207
370;total;1;9.17448;9.17448;9.17448
371;calc total;1;6.99039;6.99039;6.99039
371;calc update async;100;8.18968e-05;1.0195e-05;0.00590405
371;calc inner;100;0.0450596;0.0428847;0.0481113
371;calc wait;100;0.0181292;0.00494262;0.0529519
371;calc bound;100;0.0064655;0.00308079;0.0091784
371;calc iter;100;0.069773;0.0562772;0.106592
371;total;1;9.17403;9.17403;9.17403
372;calc total;1;6.98569;6.98569;6.98569
372;calc update async;100;9.56303e-05;1.0175e-05;0.00740503
372;calc inner;100;0.0451729;0.0428903;0.0482657
372;calc wait;100;0.0184315;0.00511965;0.0472676
372;calc bound;100;0.00608379;0.00274531;0.00913934
372;calc iter;100;0.0697942;0.0527431;0.0989381
372;total;1;9.17327;9.17327;9.17327
373;calc total;1;6.98704;6.98704;6.98704
373;calc update async;100;4.56492e-05;1.0393e-05;0.00247554
373;calc inner;100;0.0453187;0.0429303;0.0487018
373;calc wait;100;0.018282;0.0069389;0.0459777
373;calc bound;100;0.00615381;0.00276544;0.00920092
373;calc iter;100;0.0698345;0.0560593;0.0993065
373;total;1;9.17326;9.17326;9.17326
374;calc total;1;6.98815;6.98815;6.98815
374;calc update async;100;4.3718e-05;1.2029e-05;0.00202112
374;calc inner;100;0.0451434;0.0429338;0.0486057
374;calc wait;100;0.0179086;0.00611506;0.0487517
374;calc bound;100;0.00665246;0.00328674;0.00912527
374;calc iter;100;0.0697857;0.0566183;0.101119
374;total;1;9.17155;9.17155;9.17155
375;calc total;1;6.99098;6.99098;6.99098
375;calc update async;100;8.47356e-05;1.1263e-05;0.00617145
375;calc inner;100;0.0450454;0.0430661;0.0486327
375;calc wait;100;0.017717;0.00681574;0.0506654
375;calc bound;100;0.00678599;0.00341186;0.00914089
375;calc iter;100;0.0697136;0.0572803;0.102137
375;total;1;9.17355;9.17355;9.17355
376;calc total;1;6.99312;6.99312;6.99312
376;calc update async;100;8.82866e-05;1.0855e-05;0.00656497
376;calc inner;100;0.0450511;0.0431091;0.048315
376;calc wait;100;0.0180156;0.00547158;0.0485747
376;calc bound;100;0.00661776;0.00326141;0.00913664
376;calc iter;100;0.0698136;0.055238;0.0976268
376;total;1;9.17002;9.17002;9.17002
377;calc total;1;6.99287;6.99287;6.99287
377;calc update async;100;8.90426e-05;1.0722e-05;0.00673297
377;calc inner;100;0.0451339;0.0434606;0.0484441
377;calc wait;100;0.018356;0.00589751;0.0447348
377;calc bound;100;0.00622143;0.00296351;0.00919199
377;calc iter;100;0.0698423;0.0541348;0.0980725
377;total;1;9.17273;9.17273;9.17273
378;calc total;1;6.98429;6.98429;6.98429
378;calc update async;100;3.72801e-05;1.1339e-05;0.00213849
378;calc inner;100;0.04533;0.0434295;0.0484905
378;calc wait;100;0.0195617;0.00798956;0.0368666
378;calc bound;100;0.0046629;0.00346866;0.00607128
378;calc iter;100;0.0697377;0.0568173;0.0870887
378;total;1;9.17338;9.17338;9.17338
379;calc total;1;6.99077;6.99077;6.99077
379;calc update async;100;8.72195e-05;9.274e-06;0.00721482
379;calc inner;100;0.0452824;0.0434895;0.048691
379;calc wait;100;0.0194447;0.00692972;0.0405186
379;calc bound;100;0.004714;0.00373117;0.00795975
379;calc iter;100;0.0696583;0.0574758;0.0904416
379;total;1;9.17327;9.17327;9.17327
380;calc total;1;6.99284;6.99284;6.99284
380;calc update async;100;0.000104832;1.1143e-05;0.00897993
380;calc inner;100;0.0453622;0.0438268;0.0486079
380;calc wait;100;0.0192643;0.00575963;0.0433816
380;calc bound;100;0.00487811;0.00395526;0.00743019
380;calc iter;100;0.0696878;0.0568301;0.0934424
380;total;1;9.17328;9.17328;9.17328
381;calc total;1;6.98386;6.98386;6.98386
381;calc update async;100;3.92527e-05;1.1444e-05;0.00227264
381;calc inner;100;0.0454504;0.0436117;0.0487732
381;calc wait;100;0.0187403;0.00886822;0.0439123
381;calc bound;100;0.00509409;0.0039277;0.00807029
381;calc iter;100;0.0695752;0.0577529;0.0932526
381;total;1;9.16782;9.16782;9.16782
382;calc total;1;6.99057;6.99057;6.99057
382;calc update async;100;9.44409e-05;1.0184e-05;0.00780186
382;calc inner;100;0.0453609;0.0430902;0.0485165
382;calc wait;100;0.019139;0.00823382;0.0419066
382;calc bound;100;0.00505459;0.00322266;0.00848505
382;calc iter;100;0.0697259;0.0578719;0.0970807
382;total;1;9.16934;9.16934;9.16934
383;calc total;1;6.98969;6.98969;6.98969
383;calc update async;100;8.73935e-05;1.0013e-05;0.00715315
383;calc inner;100;0.0454453;0.0438229;0.0486471
383;calc wait;100;0.0191466;0.00684928;0.0381708
383;calc bound;100;0.00493011;0.00333775;0.00734466
383;calc iter;100;0.0697565;0.056688;0.0902703
383;total;1;9.17306;9.17306;9.17306
MPI
Running Jacobi on 384 processors with (8, 8 6) elements.
Array Dimensions: 1496 1496 1500
Block Dimensions: 187 187 250
== Energy Conservation Check ==
initial Energy:              125.000
  final Energy:              125.000
    Difference:               -0.000
== Time Statistics ==
Completed 100 iterations.
# unit_id;function_name;num_calls;avg_runtime;min_runtime;max_runtime
24;calc total;1;6.93547;6.93547;6.93547
24;calc update async;100;8.76208e-05;1.2294e-05;0.00636609
24;calc inner;100;0.0450662;0.0433844;0.0482105
24;calc wait;100;0.01708;0.00838007;0.0446936
24;calc bound;100;0.00695184;0.00386619;0.00919907
24;calc iter;100;0.0692001;0.0594162;0.0989199
24;total;1;9.52567;9.52567;9.52567
25;calc total;1;6.93386;6.93386;6.93386
25;calc update async;100;8.39414e-05;1.1784e-05;0.0060274
25;calc inner;100;0.0450643;0.0432234;0.0480878
25;calc wait;100;0.0172598;0.0046814;0.0487559
25;calc bound;100;0.00676061;0.00398982;0.0092093
25;calc iter;100;0.0691799;0.0585539;0.101085
25;total;1;9.52534;9.52534;9.52534
26;calc total;1;6.93349;6.93349;6.93349
26;calc update async;100;4.08495e-05;1.2217e-05;0.00186354
26;calc inner;100;0.0451295;0.0432484;0.0480217
26;calc wait;100;0.017534;0.00740805;0.0393165
26;calc bound;100;0.0065266;0.00320436;0.00911157
26;calc iter;100;0.069239;0.0575169;0.0912339
26;total;1;9.52509;9.52509;9.52509
72;calc total;1;6.92597;6.92597;6.92597
72;calc update async;100;4.26734e-05;1.2138e-05;0.00179651
72;calc inner;100;0.044962;0.0431763;0.0473557
72;calc wait;100;0.0171477;0.00667952;0.0470254
72;calc bound;100;0.00698851;0.00320712;0.00916818
72;calc iter;100;0.0691513;0.0566247;0.100706
72;total;1;9.55629;9.55629;9.55629
0;calc total;1;6.94537;6.94537;6.94537
0;calc update async;100;7.3359e-05;1.0894e-05;0.00504001
0;calc inner;100;0.0450419;0.0432983;0.0479068
0;calc wait;100;0.0175897;0.00497884;0.0517644
0;calc bound;100;0.00665252;0.00355054;0.00916603
0;calc iter;100;0.0693634;0.0532521;0.105215
0;total;1;9.54111;9.54111;9.54111
96;calc total;1;6.94271;6.94271;6.94271
96;calc update async;100;7.14902e-05;1.2245e-05;0.00488174
96;calc inner;100;0.0453139;0.0434762;0.0483535
96;calc wait;100;0.0176295;0.00733605;0.0422823
96;calc bound;100;0.00626293;0.00337965;0.00904349
96;calc iter;100;0.0692843;0.0581813;0.0956785
96;total;1;9.56283;9.56283;9.56283
48;calc total;1;6.94445;6.94445;6.94445
48;calc update async;100;6.7678e-05;1.1045e-05;0.00463014
48;calc inner;100;0.0454456;0.0433315;0.0483966
48;calc wait;100;0.0175784;0.00755258;0.0471062
48;calc bound;100;0.0062069;0.00350924;0.00911707
48;calc iter;100;0.0693069;0.0582381;0.100943
48;total;1;9.54195;9.54195;9.54195
27;calc total;1;6.93365;6.93365;6.93365
27;calc update async;100;8.34222e-05;1.0984e-05;0.00616386
27;calc inner;100;0.045222;0.0432639;0.0481382
27;calc wait;100;0.0175928;0.00409159;0.0452239
27;calc bound;100;0.00631022;0.00311318;0.00887706
27;calc iter;100;0.0692156;0.0521599;0.0995072
27;total;1;9.5251;9.5251;9.5251
73;calc total;1;6.93257;6.93257;6.93257
73;calc update async;100;4.36578e-05;1.3941e-05;0.00198777
73;calc inner;100;0.0452497;0.0432974;0.0480381
73;calc wait;100;0.0170969;0.00934025;0.0443635
73;calc bound;100;0.00675644;0.00410317;0.0091572
73;calc iter;100;0.0691543;0.0599433;0.0969081
73;total;1;9.54275;9.54275;9.54275
1;calc total;1;6.94311;6.94311;6.94311
1;calc update async;100;8.0517e-05;1.1534e-05;0.0058728
1;calc inner;100;0.0451027;0.0433781;0.0478962
1;calc wait;100;0.0177577;0.00631574;0.0427515
1;calc bound;100;0.00638446;0.00381449;0.00909301
1;calc iter;100;0.0693321;0.0554633;0.0983265
1;total;1;9.53731;9.53731;9.53731
97;calc total;1;6.94068;6.94068;6.94068
97;calc update async;100;7.56178e-05;1.2515e-05;0.00526023
97;calc inner;100;0.0454034;0.0440384;0.048831
97;calc wait;100;0.0170441;0.00542844;0.0405662
97;calc bound;100;0.00671704;0.00421649;0.00921129
97;calc iter;100;0.0692446;0.0567057;0.0950935
97;total;1;9.54464;9.54464;9.54464
49;calc total;1;6.93565;6.93565;6.93565
49;calc update async;100;4.2268e-05;1.2421e-05;0.00183753
49;calc inner;100;0.0453765;0.0436668;0.0486055
49;calc wait;100;0.017248;0.00691612;0.0500377
49;calc bound;100;0.00652466;0.00396001;0.00906115
49;calc iter;100;0.069196;0.0573712;0.101733
49;total;1;9.55058;9.55058;9.55058
28;calc total;1;6.92646;6.92646;6.92646
28;calc update async;100;5.30488e-05;1.0676e-05;0.00310259
28;calc inner;100;0.0451303;0.043629;0.0478993
28;calc wait;100;0.0174613;0.00588843;0.0455466
28;calc bound;100;0.00649645;0.00307484;0.00915399
28;calc iter;100;0.0691524;0.0561961;0.0979364
28;total;1;9.52353;9.52353;9.52353
74;calc total;1;6.94041;6.94041;6.94041
74;calc update async;100;7.11112e-05;9.929e-06;0.00499272
74;calc inner;100;0.045179;0.0431635;0.0477063
74;calc wait;100;0.0175319;0.00378104;0.0409714
74;calc bound;100;0.00644249;0.0042399;0.00913547
74;calc iter;100;0.0692284;0.0530674;0.0913476
74;total;1;9.54351;9.54351;9.54351
2;calc total;1;6.94433;6.94433;6.94433
2;calc update async;100;7.57366e-05;1.2056e-05;0.00528142
2;calc inner;100;0.045072;0.0432064;0.0479165
2;calc wait;100;0.0176182;0.0080762;0.0413074
2;calc bound;100;0.0065699;0.00332204;0.00919594
2;calc iter;100;0.0693564;0.0582433;0.0949024
2;total;1;9.55852;9.55852;9.55852
98;calc total;1;6.94238;6.94238;6.94238
98;calc update async;100;8.41786e-05;1.0251e-05;0.00592117
98;calc inner;100;0.0451119;0.0433379;0.0483337
98;calc wait;100;0.0169793;0.00777401;0.0378776
98;calc bound;100;0.00713038;0.00334937;0.00918672
98;calc iter;100;0.0693191;0.0573235;0.0927131
98;total;1;9.55048;9.55048;9.55048
50;calc total;1;6.94158;6.94158;6.94158
50;calc update async;100;7.73099e-05;1.3659e-05;0.00514792
50;calc inner;100;0.0453784;0.0434012;0.0490556
50;calc wait;100;0.016922;0.00590304;0.039889
50;calc bound;100;0.006866;0.00375486;0.00915633
50;calc iter;100;0.069248;0.0550174;0.094756
50;total;1;9.55062;9.55062;9.55062
29;calc total;1;6.93382;6.93382;6.93382
29;calc update async;100;9.47835e-05;1.267e-05;0.00698448
29;calc inner;100;0.0451695;0.0436116;0.0484956
29;calc wait;100;0.0170203;0.00640784;0.0392006
29;calc bound;100;0.00688811;0.00408017;0.00917337
29;calc iter;100;0.0691764;0.0560189;0.0911451
29;total;1;9.52619;9.52619;9.52619
75;calc total;1;6.93465;6.93465;6.93465
75;calc update async;100;7.90952e-05;1.1443e-05;0.00570886
75;calc inner;100;0.0453331;0.0432832;0.0477357
75;calc wait;100;0.017488;0.00790071;0.0407329
75;calc bound;100;0.00632083;0.00340939;0.00904414
75;calc iter;100;0.0692258;0.0585651;0.0943009
75;total;1;9.5601;9.5601;9.5601
3;calc total;1;6.94191;6.94191;6.94191
3;calc update async;100;7.80883e-05;1.2162e-05;0.0054422
3;calc inner;100;0.0449933;0.0431886;0.0479282
3;calc wait;100;0.017555;0.00433846;0.0447455
3;calc bound;100;0.00661949;0.00395701;0.0091478
3;calc iter;100;0.0692535;0.0535629;0.0971846
3;total;1;9.55759;9.55759;9.55759
99;calc total;1;6.94014;6.94014;6.94014
99;calc update async;100;7.59116e-05;1.2743e-05;0.00513382
99;calc inner;100;0.0451089;0.0433398;0.0483762
99;calc wait;100;0.0171105;0.00441545;0.0405474
99;calc bound;100;0.00698064;0.0030761;0.00904941
99;calc iter;100;0.0692883;0.0525936;0.0930003
99;total;1;9.53304;9.53304;9.53304
51;calc total;1;6.93422;6.93422;6.93422
51;calc update async;100;4.06631e-05;1.0538e-05;0.00167391
51;calc inner;100;0.0452237;0.0433712;0.0485346
51;calc wait;100;0.0169675;0.00693915;0.0415447
51;calc bound;100;0.00696267;0.00332066;0.00918029
51;calc iter;100;0.069213;0.0552774;0.0952846
51;total;1;9.54059;9.54059;9.54059
30;calc total;1;6.93478;6.93478;6.93478
30;calc update async;100;6.62571e-05;1.0317e-05;0.00509395
30;calc inner;100;0.0453601;0.0436574;0.0480702
30;calc wait;100;0.0185811;0.0101548;0.0416786
30;calc bound;100;0.00490436;0.00405144;0.00629734
30;calc iter;100;0.069066;0.0598741;0.0913415
30;total;1;9.52538;9.52538;9.52538
76;calc total;1;6.92738;6.92738;6.92738
76;calc update async;100;4.61884e-05;1.3255e-05;0.00220344
76;calc inner;100;0.0451365;0.0432832;0.0473904
76;calc wait;100;0.017377;0.00710457;0.0447831
76;calc bound;100;0.00659462;0.00323172;0.00922814
76;calc iter;100;0.0691735;0.0550036;0.098351
76;total;1;9.54635;9.54635;9.54635
4;calc total;1;6.94345;6.94345;6.94345
4;calc update async;100;7.37662e-05;1.312e-05;0.00497639
4;calc inner;100;0.0450087;0.0431125;0.0477259
4;calc wait;100;0.0176165;0.00929546;0.0422976
4;calc bound;100;0.00662394;0.00368761;0.00913799
4;calc iter;100;0.0693282;0.0602839;0.0966883
4;total;1;9.54495;9.54495;9.54495
100;calc total;1;6.93994;6.93994;6.93994
100;calc update async;100;7.72295e-05;1.0917e-05;0.00536815
100;calc inner;100;0.0452228;0.0430813;0.0485599
100;calc wait;100;0.0174323;0.00602102;0.0392759
100;calc bound;100;0.00656507;0.00310048;0.00913345
100;calc iter;100;0.0693076;0.0558586;0.0931988
100;total;1;9.55644;9.55644;9.55644
52;calc total;1;6.94092;6.94092;6.94092
52;calc update async;100;7.46358e-05;1.2191e-05;0.00507537
52;calc inner;100;0.0452574;0.0429596;0.0484075
52;calc wait;100;0.0173414;0.00459782;0.0463115
52;calc bound;100;0.0066212;0.00297088;0.00901029
52;calc iter;100;0.0692986;0.0519716;0.0990567
52;total;1;9.5373;9.5373;9.5373
31;calc total;1;6.93438;6.93438;6.93438
31;calc update async;100;2.94662e-05;9.698e-06;0.00146347
31;calc inner;100;0.0453437;0.0436013;0.0479639
31;calc wait;100;0.0187503;0.00652811;0.0410482
31;calc bound;100;0.00480071;0.00389153;0.00603804
31;calc iter;100;0.0690702;0.0588972;0.0895937
31;total;1;9.52507;9.52507;9.52507
77;calc total;1;6.93538;6.93538;6.93538
77;calc update async;100;8.09041e-05;1.2801e-05;0.005759
77;calc inner;100;0.0450462;0.0433454;0.0474978
77;calc wait;100;0.0172605;0.00507092;0.0361867
77;calc bound;100;0.00683734;0.00296038;0.0091497
77;calc iter;100;0.0692285;0.0526593;0.0899064
77;total;1;9.5569;9.5569;9.5569
5;calc total;1;6.933;6.933;6.933
5;calc update async;100;4.44242e-05;1.2571e-05;0.00179471
5;calc inner;100;0.0451953;0.0435829;0.0482495
5;calc wait;100;0.0171576;0.00503038;0.0461985
5;calc bound;100;0.00682298;0.00372608;0.00925401
5;calc iter;100;0.069225;0.0560736;0.0990213
5;total;1;9.55307;9.55307;9.55307
53;calc total;1;6.93718;6.93718;6.93718
53;calc update async;100;7.81671e-05;1.2564e-05;0.00558079
53;calc inner;100;0.0453586;0.0433334;0.0484637
53;calc wait;100;0.0174234;0.00689787;0.0408479
53;calc bound;100;0.00641471;0.00284692;0.00905465
53;calc iter;100;0.0692833;0.057773;0.092373
53;total;1;9.54356;9.54356;9.54356
32;calc total;1;6.93611;6.93611;6.93611
32;calc update async;100;2.79338e-05;1.1104e-05;0.00129251
32;calc inner;100;0.0453068;0.0441524;0.0478897
32;calc wait;100;0.0189344;0.00816698;0.0347829
32;calc bound;100;0.00481854;0.00381212;0.00593892
32;calc iter;100;0.0691589;0.0570884;0.0852076
32;total;1;9.52513;9.52513;9.52513
78;calc total;1;6.93832;6.93832;6.93832
78;calc update async;100;6.4705e-05;9.831e-06;0.00492727
78;calc inner;100;0.0453415;0.0434017;0.04776
78;calc wait;100;0.0185305;0.00970851;0.0472311
78;calc bound;100;0.0049666;0.00424919;0.00626492
78;calc iter;100;0.069079;0.0600458;0.0954864
78;total;1;9.55917;9.55917;9.55917
6;calc total;1;6.9423;6.9423;6.9423
6;calc update async;100;6.29755e-05;1.0708e-05;0.00485591
6;calc inner;100;0.0452406;0.0435778;0.0480488
6;calc wait;100;0.0190543;0.00834224;0.0480255
6;calc bound;100;0.00478323;0.00338515;0.006135
6;calc iter;100;0.0692827;0.0584608;0.0971152
6;total;1;9.55665;9.55665;9.55665
54;calc total;1;6.94033;6.94033;6.94033
54;calc update async;100;6.11822e-05;1.0215e-05;0.00461821
54;calc inner;100;0.0454767;0.0433622;0.04824
54;calc wait;100;0.0186878;0.0104306;0.0514224
54;calc bound;100;0.00477537;0.00423219;0.00793028
54;calc iter;100;0.069119;0.0604232;0.100633
54;total;1;9.53382;9.53382;9.53382
33;calc total;1;6.93692;6.93692;6.93692
33;calc update async;100;6.38254e-05;1.0071e-05;0.00491967
33;calc inner;100;0.045309;0.0437853;0.0479743
33;calc wait;100;0.0190042;0.0102663;0.0427228
33;calc bound;100;0.00477563;0.00381647;0.005735
33;calc iter;100;0.069216;0.0602929;0.0916042
33;total;1;9.52476;9.52476;9.52476
79;calc total;1;6.94097;6.94097;6.94097
79;calc update async;100;5.96428e-05;1.0309e-05;0.00449126
79;calc inner;100;0.0453254;0.0434766;0.0476689
79;calc wait;100;0.0188731;0.0100626;0.0402088
79;calc bound;100;0.00481718;0.00413824;0.00574456
79;calc iter;100;0.0691065;0.0605561;0.0889816
79;total;1;9.55796;9.55796;9.55796
7;calc total;1;6.93933;6.93933;6.93933
7;calc update async;100;6.78434e-05;1.009e-05;0.00531588
7;calc inner;100;0.0450704;0.0434724;0.0478855
7;calc wait;100;0.0192499;0.00948738;0.0411978
7;calc bound;100;0.00476567;0.00404761;0.00634498
7;calc iter;100;0.0692339;0.060643;0.0903144
7;total;1;9.53837;9.53837;9.53837
55;calc total;1;6.93559;6.93559;6.93559
55;calc update async;100;6.8005e-05;1.0758e-05;0.00523186
55;calc inner;100;0.0455489;0.0434696;0.0485063
55;calc wait;100;0.0183906;0.00838892;0.0509215
55;calc bound;100;0.00498563;0.00433271;0.00812289
55;calc iter;100;0.0690676;0.0587931;0.0999268
55;total;1;9.53438;9.53438;9.53438
34;calc total;1;6.93876;6.93876;6.93876
34;calc update async;100;7.34318e-05;1.0005e-05;0.00588946
34;calc inner;100;0.0453722;0.0438211;0.0480564
34;calc wait;100;0.0189261;0.00923495;0.0418975
34;calc bound;100;0.00474802;0.00380427;0.00575523
34;calc iter;100;0.0691925;0.058312;0.0906053
34;total;1;9.5257;9.5257;9.5257
80;calc total;1;6.94254;6.94254;6.94254
80;calc update async;100;5.90721e-05;9.026e-06;0.00445391
80;calc inner;100;0.045364;0.043955;0.0473571
80;calc wait;100;0.0188858;0.0108622;0.038868
80;calc bound;100;0.00478111;0.0036251;0.00587325
80;calc iter;100;0.0692074;0.0607993;0.0889512
80;total;1;9.55295;9.55295;9.55295
8;calc total;1;6.92727;6.92727;6.92727
8;calc update async;100;3.16675e-05;1.1587e-05;0.00152593
8;calc inner;100;0.0451796;0.0438687;0.0474969
8;calc wait;100;0.0187058;0.00697267;0.0432428
8;calc bound;100;0.0049834;0.00429639;0.00907286
8;calc iter;100;0.0690186;0.0597448;0.0925228
8;total;1;9.55848;9.55848;9.55848
56;calc total;1;6.93649;6.93649;6.93649
56;calc update async;100;7.29319e-05;1.0644e-05;0.00561016
56;calc inner;100;0.0455288;0.043603;0.0484665
56;calc wait;100;0.01841;0.00858834;0.039595
56;calc bound;100;0.00501909;0.00368306;0.00811965
56;calc iter;100;0.0691493;0.0592391;0.0903317
56;total;1;9.54926;9.54926;9.54926
35;calc total;1;6.93582;6.93582;6.93582
35;calc update async;100;6.5081e-05;1.0645e-05;0.0050239
35;calc inner;100;0.0454128;0.0437727;0.0480891
35;calc wait;100;0.0186126;0.00947933;0.03651
35;calc bound;100;0.00489366;0.00378257;0.00600333
35;calc iter;100;0.0691224;0.060427;0.0855914
35;total;1;9.52631;9.52631;9.52631
81;calc total;1;6.93801;6.93801;6.93801
81;calc update async;100;6.25503e-05;1.0099e-05;0.00484082
81;calc inner;100;0.0453043;0.0437867;0.0476601
81;calc wait;100;0.0189388;0.00843675;0.0390906
81;calc bound;100;0.00476481;0.00404764;0.00584288
81;calc iter;100;0.0691439;0.0594987;0.0894611
81;total;1;9.55807;9.55807;9.55807
9;calc total;1;6.93768;6.93768;6.93768
9;calc update async;100;7.15071e-05;1.008e-05;0.00557366
9;calc inner;100;0.0452004;0.0434494;0.0478297
9;calc wait;100;0.0188287;0.0100688;0.0431595
9;calc bound;100;0.0049907;0.00418109;0.00845848
9;calc iter;100;0.0691717;0.0599596;0.091672
9;total;1;9.5491;9.5491;9.5491
57;calc total;1;6.93475;6.93475;6.93475
57;calc update async;100;8.53412e-05;1.0655e-05;0.00693116
57;calc inner;100;0.0455489;0.0437737;0.0484296
57;calc wait;100;0.0183637;0.00535146;0.0422923
57;calc bound;100;0.00500991;0.00339659;0.00870658
57;calc iter;100;0.0691513;0.0566743;0.091216
57;total;1;9.54741;9.54741;9.54741
36;calc total;1;6.93159;6.93159;6.93159
36;calc update async;100;2.87148e-05;9.992e-06;0.00122877
36;calc inner;100;0.0450922;0.0433098;0.0484386
36;calc wait;100;0.0191097;0.00799672;0.0494986
36;calc bound;100;0.00484908;0.00370264;0.00580997
36;calc iter;100;0.0692121;0.0595034;0.0982321
36;total;1;9.52286;9.52286;9.52286
82;calc total;1;6.93999;6.93999;6.93999
82;calc update async;100;6.23971e-05;1.0223e-05;0.00472804
82;calc inner;100;0.0453571;0.0436754;0.0478033
82;calc wait;100;0.0188023;0.00889599;0.0453052
82;calc bound;100;0.00487977;0.00379423;0.00592402
82;calc iter;100;0.0692419;0.0590894;0.0944657
82;total;1;9.53696;9.53696;9.53696
10;calc total;1;6.94151;6.94151;6.94151
10;calc update async;100;6.40604e-05;1.0702e-05;0.00489198
10;calc inner;100;0.0451582;0.0434179;0.0480242
10;calc wait;100;0.0188964;0.00744222;0.042634
10;calc bound;100;0.00488789;0.00424561;0.00746257
10;calc iter;100;0.0691531;0.0570616;0.0923326
10;total;1;9.5548;9.5548;9.5548
58;calc total;1;6.93354;6.93354;6.93354
58;calc update async;100;2.80261e-05;1.0649e-05;0.00125364
58;calc inner;100;0.0455938;0.0436739;0.0488186
58;calc wait;100;0.0186029;0.00688117;0.0424038
58;calc bound;100;0.00488188;0.0036337;0.00633878
58;calc iter;100;0.0691871;0.057246;0.0910845
58;total;1;9.54932;9.54932;9.54932
37;calc total;1;6.93045;6.93045;6.93045
37;calc update async;100;3.79431e-05;1.1096e-05;0.00229706
37;calc inner;100;0.0450331;0.0432938;0.0482254
37;calc wait;100;0.0192218;0.00661092;0.0443985
37;calc bound;100;0.00479546;0.00389519;0.00611998
37;calc iter;100;0.0691119;0.0596457;0.092609
37;total;1;9.52573;9.52573;9.52573
83;calc total;1;6.93696;6.93696;6.93696
83;calc update async;100;6.86758e-05;1.0637e-05;0.00537351
83;calc inner;100;0.0453868;0.0439544;0.0477625
83;calc wait;100;0.0187738;0.00873058;0.0383586
83;calc bound;100;0.00490537;0.00389009;0.0062832
83;calc iter;100;0.0692042;0.0589892;0.0885649
83;total;1;9.56011;9.56011;9.56011
11;calc total;1;6.93613;6.93613;6.93613
11;calc update async;100;8.06154e-05;9.729e-06;0.00653163
11;calc inner;100;0.0452093;0.0435231;0.0480264
11;calc wait;100;0.018819;0.0087646;0.0436322
11;calc bound;100;0.0049036;0.00410262;0.0061445
11;calc iter;100;0.0691909;0.0587739;0.0927301
11;total;1;9.54605;9.54605;9.54605
59;calc total;1;6.93406;6.93406;6.93406
59;calc update async;100;7.68068e-05;1.0348e-05;0.00621428
59;calc inner;100;0.0455565;0.043835;0.048265
59;calc wait;100;0.0184824;0.0075499;0.0400728
59;calc bound;100;0.0048656;0.00423617;0.00782805
59;calc iter;100;0.0690387;0.0577667;0.0906979
59;total;1;9.54033;9.54033;9.54033
38;calc total;1;6.93257;6.93257;6.93257
38;calc update async;100;2.79993e-05;1.0403e-05;0.00120834
38;calc inner;100;0.0450176;0.0435024;0.048308
38;calc wait;100;0.0192007;0.00742502;0.0414131
38;calc bound;100;0.00482914;0.00428992;0.00591143
38;calc iter;100;0.0691109;0.058288;0.0910464
38;total;1;9.52571;9.52571;9.52571
84;calc total;1;6.93966;6.93966;6.93966
84;calc update async;100;6.23479e-05;1.0464e-05;0.0046618
84;calc inner;100;0.0451085;0.0434002;0.0482293
84;calc wait;100;0.0191909;0.00786706;0.0441248
84;calc bound;100;0.00473638;0.00384186;0.00633408
84;calc iter;100;0.0691287;0.0587052;0.0925154
84;total;1;9.54166;9.54166;9.54166
12;calc total;1;6.92825;6.92825;6.92825
12;calc update async;100;0.000106414;1.0807e-05;0.00895458
12;calc inner;100;0.045035;0.0436753;0.047066
12;calc wait;100;0.0188452;0.0091478;0.0412425
12;calc bound;100;0.00500157;0.00406313;0.00906745
12;calc iter;100;0.0690321;0.0590195;0.0906285
12;total;1;9.55962;9.55962;9.55962
60;calc total;1;6.93037;6.93037;6.93037
60;calc update async;100;9.50879e-05;9.306e-06;0.00781423
60;calc inner;100;0.0450716;0.0432353;0.0469513
60;calc wait;100;0.0185957;0.00652524;0.0441317
60;calc bound;100;0.0049535;0.00400632;0.00913691
60;calc iter;100;0.0689857;0.0576267;0.0919417
60;total;1;9.53388;9.53388;9.53388
39;calc total;1;6.93284;6.93284;6.93284
39;calc update async;100;7.71148e-05;1.1171e-05;0.00610695
39;calc inner;100;0.0450175;0.0434773;0.0482612
39;calc wait;100;0.0190926;0.00800051;0.0371341
39;calc bound;100;0.00484354;0.00439333;0.00606482
39;calc iter;100;0.0690364;0.0582878;0.0865663
39;total;1;9.52571;9.52571;9.52571
85;calc total;1;6.93631;6.93631;6.93631
85;calc update async;100;7.89974e-05;1.1449e-05;0.0063045
85;calc inner;100;0.0450583;0.0434839;0.0483666
85;calc wait;100;0.0191354;0.00868235;0.0439565
85;calc bound;100;0.00480484;0.00358215;0.00632152
85;calc iter;100;0.0691327;0.0585288;0.0934459
85;total;1;9.56039;9.56039;9.56039
13;calc total;1;6.93734;6.93734;6.93734
13;calc update async;100;6.47214e-05;1.1134e-05;0.00485544
13;calc inner;100;0.0450966;0.0437967;0.047534
13;calc wait;100;0.0189566;0.00695518;0.0432724
13;calc bound;100;0.00493892;0.00412837;0.00830224
13;calc iter;100;0.0690994;0.0584007;0.0926973
13;total;1;9.55453;9.55453;9.55453
61;calc total;1;6.93329;6.93329;6.93329
61;calc update async;100;7.36212e-05;9.148e-06;0.00577317
61;calc inner;100;0.0451266;0.0432559;0.0470475
61;calc wait;100;0.0188362;0.00733355;0.0393638
61;calc bound;100;0.00488169;0.00417068;0.00883613
61;calc iter;100;0.0689955;0.0572144;0.0893712
61;total;1;9.55029;9.55029;9.55029
40;calc total;1;6.93043;6.93043;6.93043
40;calc update async;100;3.09302e-05;1.048e-05;0.00154862
40;calc inner;100;0.0450435;0.043686;0.0482734
40;calc wait;100;0.019139;0.00892201;0.042783
40;calc bound;100;0.00478128;0.00425587;0.00586269
40;calc iter;100;0.069089;0.0582656;0.0922853
40;total;1;9.52525;9.52525;9.52525
86;calc total;1;6.9384;6.9384;6.9384
86;calc update async;100;6.54591e-05;1.1335e-05;0.00490431
86;calc inner;100;0.0451943;0.0432327;0.0486857
86;calc wait;100;0.0190669;0.00844371;0.0448379
86;calc bound;100;0.00481656;0.00352522;0.00589506
86;calc iter;100;0.0692071;0.0589944;0.0931333
86;total;1;9.5602;9.5602;9.5602
14;calc total;1;6.93897;6.93897;6.93897
14;calc update async;100;6.56302e-05;1.0543e-05;0.00499247
14;calc inner;100;0.0450619;0.0433319;0.0476831
14;calc wait;100;0.0189978;0.0079136;0.045193
14;calc bound;100;0.00493651;0.003945;0.00856206
14;calc iter;100;0.0691919;0.0595605;0.0936825
14;total;1;9.54391;9.54391;9.54391
62;calc total;1;6.93076;6.93076;6.93076
62;calc update async;100;3.26342e-05;9.776e-06;0.00172044
62;calc inner;100;0.0451396;0.043501;0.0473109
62;calc wait;100;0.0189379;0.00820302;0.0503684
62;calc bound;100;0.00486161;0.00413568;0.00843882
62;calc iter;100;0.069002;0.0580928;0.100355
62;total;1;9.54157;9.54157;9.54157
41;calc total;1;6.93507;6.93507;6.93507
41;calc update async;100;7.03706e-05;1.0942e-05;0.00544003
41;calc inner;100;0.0450769;0.0434476;0.0482126
41;calc wait;100;0.0190639;0.00890594;0.0428227
41;calc bound;100;0.00486431;0.00381333;0.00587041
41;calc iter;100;0.0691568;0.060097;0.0926679
41;total;1;9.52571;9.52571;9.52571
87;calc total;1;6.93449;6.93449;6.93449
87;calc update async;100;6.79271e-05;1.0614e-05;0.00522604
87;calc inner;100;0.0451837;0.043414;0.0486406
87;calc wait;100;0.0190265;0.00841154;0.0438329
87;calc bound;100;0.00483386;0.00362814;0.00595396
87;calc iter;100;0.0691492;0.0579734;0.0928321
87;total;1;9.56039;9.56039;9.56039
15;calc total;1;6.94244;6.94244;6.94244
15;calc update async;100;6.18828e-05;1.0564e-05;0.00467858
15;calc inner;100;0.0450588;0.0434739;0.0472211
15;calc wait;100;0.0190861;0.00793729;0.045542
15;calc bound;100;0.00486586;0.00408683;0.00859925
15;calc iter;100;0.0691569;0.0593947;0.0957361
15;total;1;9.55985;9.55985;9.55985
63;calc total;1;6.93435;6.93435;6.93435
63;calc update async;100;3.20555e-05;1.1877e-05;0.00156174
63;calc inner;100;0.0450998;0.0428777;0.0472143
63;calc wait;100;0.0190146;0.00772171;0.0523269
63;calc bound;100;0.00487069;0.00353545;0.00780389
63;calc iter;100;0.0691083;0.0588959;0.10057
63;total;1;9.55023;9.55023;9.55023
42;calc total;1;6.93718;6.93718;6.93718
42;calc update async;100;3.76142e-05;1.1872e-05;0.00122142
42;calc inner;100;0.0447803;0.0430332;0.0480531
42;calc wait;100;0.0176662;0.00303793;0.0508238
42;calc bound;100;0.0067879;0.00333896;0.00923165
42;calc iter;100;0.0692792;0.0505719;0.103136
42;total;1;9.52543;9.52543;9.52543
88;calc total;1;6.93854;6.93854;6.93854
88;calc update async;100;7.35269e-05;1.0685e-05;0.00572895
88;calc inner;100;0.045192;0.0432445;0.0486089
88;calc wait;100;0.0188135;0.00889128;0.0456644
88;calc bound;100;0.0048336;0.0041918;0.00591742
88;calc iter;100;0.0690633;0.0587417;0.0943905
88;total;1;9.54862;9.54862;9.54862
16;calc total;1;6.93979;6.93979;6.93979
16;calc update async;100;6.60054e-05;8.965e-06;0.00506927
16;calc inner;100;0.045011;0.0432922;0.0473486
16;calc wait;100;0.0193171;0.00909001;0.0445664
16;calc bound;100;0.0048107;0.00393011;0.00753111
16;calc iter;100;0.0692143;0.0587083;0.0926759
16;total;1;9.55974;9.55974;9.55974
64;calc total;1;6.94435;6.94435;6.94435
64;calc update async;100;6.80655e-05;1.0652e-05;0.00523752
64;calc inner;100;0.0450565;0.0433856;0.0470874
64;calc wait;100;0.0193972;0.00936543;0.0424963
64;calc bound;100;0.00475074;0.00346476;0.00626101
64;calc iter;100;0.0692848;0.0589142;0.0907135
64;total;1;9.55033;9.55033;9.55033
43;calc total;1;6.93367;6.93367;6.93367
43;calc update async;100;5.02349e-05;1.207e-05;0.00258904
43;calc inner;100;0.0449996;0.0432581;0.0483031
43;calc wait;100;0.0176658;0.00681893;0.0465342
43;calc bound;100;0.00650627;0.0034764;0.00902841
43;calc iter;100;0.0692351;0.056502;0.0986904
43;total;1;9.52568;9.52568;9.52568
89;calc total;1;6.93526;6.93526;6.93526
89;calc update async;100;6.96365e-05;1.0662e-05;0.00530579
89;calc inner;100;0.0450314;0.0432006;0.0483625
17;calc total;1;6.93236;6.93236;6.93236
17;calc update async;100;3.08338e-05;1.1057e-05;0.00148131
17;calc inner;100;0.045098;0.0434259;0.0476161
17;calc wait;100;0.0191165;0.00792813;0.035515
17;calc bound;100;0.00481331;0.00389523;0.00719016
17;calc iter;100;0.0690923;0.0593685;0.0871415
17;total;1;9.54534;9.54534;9.54534
65;calc total;1;6.93104;6.93104;6.93104
65;calc update async;100;2.95829e-05;1.0311e-05;0.0014669
65;calc inner;100;0.0450635;0.0436625;0.0471066
65;calc wait;100;0.0191547;0.0102913;0.0436781
65;calc bound;100;0.00481289;0.00343264;0.00687163
65;calc iter;100;0.0691205;0.0594379;0.09276
65;total;1;9.54769;9.54769;9.54769
44;calc total;1;6.92774;6.92774;6.92774
44;calc update async;100;4.38362e-05;1.1741e-05;0.00212064
44;calc inner;100;0.0449057;0.0431494;0.048137
44;calc wait;100;0.01771;0.00554231;0.044061
44;calc bound;100;0.00645109;0.00360616;0.00920417
44;calc iter;100;0.0691201;0.0561504;0.0981844
44;total;1;9.5246;9.5246;9.5246
89;calc wait;100;0.0189324;0.00677649;0.0468315
89;calc bound;100;0.00488896;0.00393392;0.00769284
89;calc iter;100;0.069051;0.0566142;0.0948767
89;total;1;9.54569;9.54569;9.54569
18;calc total;1;6.93605;6.93605;6.93605
18;calc update async;100;4.97472e-05;1.2744e-05;0.00263446
18;calc inner;100;0.0447056;0.0428814;0.0475894
18;calc wait;100;0.0176582;0.00676505;0.04099
18;calc bound;100;0.00666973;0.00385061;0.00916728
18;calc iter;100;0.0691629;0.0559754;0.0931274
18;total;1;9.55992;9.55992;9.55992
66;calc total;1;6.94407;6.94407;6.94407
66;calc update async;100;7.53195e-05;1.2031e-05;0.0050944
66;calc inner;100;0.0447334;0.0429231;0.0470139
66;calc wait;100;0.0177081;0.00633386;0.0478235
66;calc bound;100;0.00677967;0.00307759;0.00917799
66;calc iter;100;0.0693207;0.0572462;0.0996602
66;total;1;9.53412;9.53412;9.53412
45;calc total;1;6.93293;6.93293;6.93293
45;calc update async;100;4.6686e-05;1.2679e-05;0.0023607
45;calc inner;100;0.0448977;0.0430312;0.0483359
45;calc wait;100;0.0176937;0.0075656;0.0416786
45;calc bound;100;0.00654197;0.00328823;0.0092496
45;calc iter;100;0.0691862;0.0583225;0.0927834
45;total;1;9.52555;9.52555;9.52555
90;calc total;1;6.93658;6.93658;6.93658
90;calc update async;100;4.25605e-05;1.2419e-05;0.00192836
90;calc inner;100;0.0450162;0.0432303;0.0481402
90;calc wait;100;0.0177468;0.00805568;0.0470789
90;calc bound;100;0.00643424;0.00322551;0.0091563
90;calc iter;100;0.0692433;0.0591255;0.0991529
90;total;1;9.54831;9.54831;9.54831
19;calc total;1;6.93346;6.93346;6.93346
19;calc update async;100;5.38775e-05;1.2193e-05;0.00318433
19;calc inner;100;0.0449146;0.0427696;0.0476107
19;calc wait;100;0.017708;0.00636556;0.0442961
19;calc bound;100;0.00644394;0.00382648;0.00918914
19;calc iter;100;0.0691656;0.0570547;0.0973577
19;total;1;9.54603;9.54603;9.54603
67;calc total;1;6.94167;6.94167;6.94167
67;calc update async;100;7.6526e-05;1.0923e-05;0.00534922
67;calc inner;100;0.044844;0.0429404;0.0471502
67;calc wait;100;0.0177979;0.00707898;0.0438456
67;calc bound;100;0.00644847;0.00358622;0.00905756
67;calc iter;100;0.069173;0.0555667;0.0956796
67;total;1;9.55032;9.55032;9.55032
46;calc total;1;6.93498;6.93498;6.93498
46;calc update async;100;4.76099e-05;1.2894e-05;0.00237478
46;calc inner;100;0.0448757;0.0433801;0.0481458
46;calc wait;100;0.0175435;0.0071121;0.0460759
46;calc bound;100;0.00671209;0.00359201;0.00925967
46;calc iter;100;0.0691854;0.0568587;0.0983739
46;total;1;9.52569;9.52569;9.52569
91;calc total;1;6.93433;6.93433;6.93433
91;calc update async;100;8.36072e-05;1.3084e-05;0.00610372
91;calc inner;100;0.0450142;0.0429946;0.0485694
91;calc wait;100;0.0176688;0.0067941;0.0430366
91;calc bound;100;0.00641007;0.00333506;0.00915265
91;calc iter;100;0.0691819;0.0566546;0.0973933
91;total;1;9.54061;9.54061;9.54061
20;calc total;1;6.93492;6.93492;6.93492
20;calc update async;100;4.51159e-05;1.2267e-05;0.00221612
20;calc inner;100;0.0448158;0.0426606;0.0477218
20;calc wait;100;0.0179311;0.00565548;0.048288
20;calc bound;100;0.00638374;0.00318874;0.00920567
20;calc iter;100;0.0691887;0.0538241;0.100235
20;total;1;9.55938;9.55938;9.55938
68;calc total;1;6.943;6.943;6.943
68;calc update async;100;7.30137e-05;1.1573e-05;0.00512875
68;calc inner;100;0.0448556;0.0427186;0.0471605
68;calc wait;100;0.0179609;0.00580144;0.0439115
68;calc bound;100;0.00634683;0.00349732;0.00920042
68;calc iter;100;0.0692423;0.0567165;0.0970899
68;total;1;9.5302;9.5302;9.5302
47;calc total;1;6.94195;6.94195;6.94195
47;calc update async;100;7.50264e-05;1.1882e-05;0.00497825
47;calc inner;100;0.0447753;0.0430385;0.0480975
47;calc wait;100;0.0174993;0.00788921;0.0443848
47;calc bound;100;0.00696514;0.00351009;0.00926403
47;calc iter;100;0.0693215;0.0578734;0.0956566
47;total;1;9.52571;9.52571;9.52571
92;calc total;1;6.93115;6.93115;6.93115
92;calc update async;100;5.10335e-05;1.373e-05;0.00259283
92;calc inner;100;0.0449695;0.0429319;0.0484874
92;calc wait;100;0.0174696;0.00544067;0.0463222
92;calc bound;100;0.00667967;0.00333425;0.00923856
92;calc iter;100;0.0691736;0.05344;0.098202
92;total;1;9.54176;9.54176;9.54176
21;calc total;1;6.93573;6.93573;6.93573
21;calc update async;100;8.10863e-05;1.02e-05;0.00608056
21;calc inner;100;0.0448543;0.0427977;0.0475786
21;calc wait;100;0.0179819;0.00834475;0.0459841
21;calc bound;100;0.0063098;0.00306423;0.00912266
21;calc iter;100;0.069232;0.0584629;0.0979595
21;total;1;9.56013;9.56013;9.56013
69;calc total;1;6.94021;6.94021;6.94021
69;calc update async;100;8.09108e-05;1.1805e-05;0.00599276
69;calc inner;100;0.0449026;0.0428772;0.0472437
69;calc wait;100;0.018034;0.00537734;0.0571399
69;calc bound;100;0.00622746;0.00342867;0.00914104
69;calc iter;100;0.0692489;0.0556068;0.108597
69;total;1;9.55033;9.55033;9.55033
93;calc total;1;6.93525;6.93525;6.93525
93;calc update async;100;8.73822e-05;1.1952e-05;0.00637382
93;calc inner;100;0.0449114;0.0428282;0.0484268
93;calc wait;100;0.0175526;0.00507599;0.042113
93;calc bound;100;0.00665512;0.00308505;0.00919765
93;calc iter;100;0.0692114;0.0542139;0.094568
93;total;1;9.5604;9.5604;9.5604
22;calc total;1;6.93383;6.93383;6.93383
22;calc update async;100;5.22638e-05;1.1501e-05;0.00299672
22;calc inner;100;0.0448327;0.0431243;0.0476811
22;calc wait;100;0.0178204;0.00458094;0.0488449
22;calc bound;100;0.00647138;0.00318045;0.00920281
22;calc iter;100;0.0691804;0.0527395;0.0999972
22;total;1;9.55215;9.55215;9.55215
70;calc total;1;6.9421;6.9421;6.9421
70;calc update async;100;8.30036e-05;1.2214e-05;0.00597693
70;calc inner;100;0.044871;0.0428586;0.0473411
70;calc wait;100;0.0178972;0.00411518;0.0465145
70;calc bound;100;0.00643157;0.00321081;0.00916101
70;calc iter;100;0.069289;0.0516784;0.0983311
70;total;1;9.53387;9.53387;9.53387
94;calc total;1;6.93685;6.93685;6.93685
94;calc update async;100;0.000111622;1.4103e-05;0.00872119
94;calc inner;100;0.0448627;0.0430405;0.0487426
94;calc wait;100;0.0175764;0.00770123;0.0495835
94;calc bound;100;0.00671902;0.00311396;0.00924918
94;calc iter;100;0.0692736;0.0576837;0.102422
94;total;1;9.55323;9.55323;9.55323
23;calc total;1;6.93488;6.93488;6.93488
23;calc update async;100;8.34924e-05;1.2704e-05;0.00603291
23;calc inner;100;0.0448103;0.0433188;0.0475451
23;calc wait;100;0.0176602;0.00668721;0.0379858
23;calc bound;100;0.00666671;0.0032048;0.00915344
23;calc iter;100;0.0692245;0.0551457;0.0909107
23;total;1;9.55967;9.55967;9.55967
71;calc total;1;6.93866;6.93866;6.93866
71;calc update async;100;9.19079e-05;1.122e-05;0.00692024
71;calc inner;100;0.0447904;0.0428028;0.0472243
71;calc wait;100;0.0176623;0.00635852;0.0435813
71;calc bound;100;0.00670437;0.00322699;0.00917306
71;calc iter;100;0.0692535;0.0541761;0.09521
71;total;1;9.54458;9.54458;9.54458
95;calc total;1;6.93892;6.93892;6.93892
95;calc update async;100;8.7614e-05;1.16e-05;0.00632873
95;calc inner;100;0.0449368;0.0430619;0.0484809
95;calc wait;100;0.0173847;0.00751941;0.0475561
95;calc bound;100;0.00676701;0.00387804;0.00916056
95;calc iter;100;0.069185;0.0575613;0.0993504
95;total;1;9.55467;9.55467;9.55467
101;calc total;1;6.93745;6.93745;6.93745
101;calc update async;100;7.42865e-05;1.0452e-05;0.00539913
101;calc inner;100;0.0453285;0.0433707;0.0483119
101;calc wait;100;0.0177191;0.00693914;0.0428576
101;calc bound;100;0.00609173;0.00404257;0.00891326
101;calc iter;100;0.0692185;0.0568348;0.0954046
101;total;1;9.54204;9.54204;9.54204
120;calc total;1;6.93869;6.93869;6.93869
120;calc update async;100;7.85486e-05;1.2689e-05;0.00538415
120;calc inner;100;0.0452712;0.0429247;0.0480982
120;calc wait;100;0.0167859;0.00775654;0.0408829
120;calc bound;100;0.00714758;0.00306595;0.00922002
120;calc iter;100;0.0693048;0.0598475;0.0945874
120;total;1;9.5444;9.5444;9.5444
192;calc total;1;6.94315;6.94315;6.94315
192;calc update async;100;8.70155e-05;1.0564e-05;0.0064705
192;calc inner;100;0.0451784;0.0432529;0.0479381
192;calc wait;100;0.0176679;0.00724741;0.0391306
192;calc bound;100;0.00639188;0.00355924;0.00923088
192;calc iter;100;0.0693334;0.0575565;0.091461
192;total;1;9.52913;9.52913;9.52913
168;calc total;1;6.92739;6.92739;6.92739
168;calc update async;100;4.71515e-05;1.2189e-05;0.0021008
168;calc inner;100;0.0449015;0.0428334;0.0475726
168;calc wait;100;0.0172699;0.00717461;0.044986
168;calc bound;100;0.00689213;0.0032622;0.00911835
168;calc iter;100;0.0691162;0.0563155;0.0976427
168;total;1;9.50493;9.50493;9.50493
102;calc total;1;6.93842;6.93842;6.93842
102;calc update async;100;6.45217e-05;9.95e-06;0.00502955
102;calc inner;100;0.0453003;0.0434576;0.0482745
102;calc wait;100;0.0188373;0.00984893;0.0420578
102;calc bound;100;0.00482125;0.00426384;0.00736028
102;calc iter;100;0.0691155;0.0598835;0.0918599
102;total;1;9.53832;9.53832;9.53832
121;calc total;1;6.93539;6.93539;6.93539
121;calc update async;100;8.06732e-05;1.1715e-05;0.00577895
121;calc inner;100;0.0453524;0.0430581;0.0480465
121;calc wait;100;0.0169538;0.00530309;0.0461796
121;calc bound;100;0.00676144;0.00374434;0.00903999
121;calc iter;100;0.0691553;0.0557902;0.0987901
121;total;1;9.54459;9.54459;9.54459
193;calc total;1;6.93204;6.93204;6.93204
193;calc update async;100;8.93955e-05;1.266e-05;0.00655181
193;calc inner;100;0.0451669;0.043223;0.0481303
193;calc wait;100;0.0171987;0.0035392;0.0394576
193;calc bound;100;0.00674519;0.00327615;0.00914309
193;calc iter;100;0.0692179;0.0507865;0.0929273
193;total;1;9.53317;9.53317;9.53317
169;calc total;1;6.93507;6.93507;6.93507
169;calc update async;100;0.000110151;1.2132e-05;0.00871491
169;calc inner;100;0.0449476;0.0432241;0.047464
169;calc wait;100;0.0172772;0.00713442;0.0420109
169;calc bound;100;0.00680584;0.00311174;0.00914159
169;calc iter;100;0.0691497;0.0575852;0.0943509
169;total;1;9.49375;9.49375;9.49375
103;calc total;1;6.93453;6.93453;6.93453
103;calc update async;100;8.4358e-05;1.0598e-05;0.00692974
103;calc inner;100;0.0453181;0.0435204;0.0480869
103;calc wait;100;0.0187103;0.00796525;0.0420854
103;calc bound;100;0.00491801;0.00417067;0.0072489
103;calc iter;100;0.0690986;0.0597379;0.0918718
103;total;1;9.56242;9.56242;9.56242
122;calc total;1;6.93793;6.93793;6.93793
122;calc update async;100;9.26043e-05;1.43e-05;0.00691289
122;calc inner;100;0.0455789;0.0435944;0.0481718
122;calc wait;100;0.0169337;0.0076371;0.0439998
122;calc bound;100;0.00656097;0.0039301;0.00900859
122;calc iter;100;0.0691852;0.0594219;0.0948861
122;total;1;9.5429;9.5429;9.5429
194;calc total;1;6.94244;6.94244;6.94244
194;calc update async;100;9.06107e-05;1.3575e-05;0.00659988
194;calc inner;100;0.0452111;0.0434202;0.0481986
194;calc wait;100;0.0171217;0.00496685;0.038648
194;calc bound;100;0.00693112;0.0031184;0.00910911
194;calc iter;100;0.0693688;0.0553186;0.0924026
194;total;1;9.53743;9.53743;9.53743
170;calc total;1;6.93967;6.93967;6.93967
170;calc update async;100;8.93358e-05;1.1304e-05;0.00677025
170;calc inner;100;0.0449197;0.0428146;0.0476884
170;calc wait;100;0.0176486;0.00852127;0.0419344
170;calc bound;100;0.00647148;0.00370078;0.00908851
170;calc iter;100;0.0691429;0.0582362;0.0920694
170;total;1;9.50982;9.50982;9.50982
104;calc total;1;6.92668;6.92668;6.92668
104;calc update async;100;3.55374e-05;1.0825e-05;0.00197547
104;calc inner;100;0.0454156;0.0440118;0.0479884
104;calc wait;100;0.0182483;0.00728494;0.0407681
104;calc bound;100;0.00511232;0.00389988;0.00829469
104;calc iter;100;0.0690742;0.059718;0.0908267
104;total;1;9.56122;9.56122;9.56122
123;calc total;1;6.93482;6.93482;6.93482
123;calc update async;100;9.51211e-05;1.3123e-05;0.00722818
123;calc inner;100;0.0454409;0.0434059;0.0479655
123;calc wait;100;0.0174064;0.00785077;0.0388939
123;calc bound;100;0.0062603;0.00312197;0.0088869
123;calc iter;100;0.0692067;0.0582131;0.0933318
123;total;1;9.53045;9.53045;9.53045
195;calc total;1;6.94106;6.94106;6.94106
195;calc update async;100;8.83239e-05;1.1909e-05;0.0064477
195;calc inner;100;0.0451445;0.0432472;0.0481095
195;calc wait;100;0.0170483;0.00622359;0.038453
195;calc bound;100;0.00699668;0.00366964;0.00923255
195;calc iter;100;0.0692999;0.054379;0.0900083
195;total;1;9.54485;9.54485;9.54485
171;calc total;1;6.934;6.934;6.934
171;calc update async;100;8.47845e-05;1.0418e-05;0.00639954
171;calc inner;100;0.045113;0.0427884;0.0478428
171;calc wait;100;0.0177229;0.00574383;0.0397015
171;calc bound;100;0.00618506;0.00358971;0.0092319
171;calc iter;100;0.0691122;0.0552847;0.0899981
171;total;1;9.49652;9.49652;9.49652
105;calc total;1;6.93625;6.93625;6.93625
105;calc update async;100;7.28551e-05;1.099e-05;0.00568844
105;calc inner;100;0.0454564;0.0440655;0.0482968
105;calc wait;100;0.0185472;0.00951978;0.039312
105;calc bound;100;0.0050139;0.00373837;0.00772945
105;calc iter;100;0.0692132;0.0610391;0.0886797
105;total;1;9.55063;9.55063;9.55063
124;calc total;1;6.92979;6.92979;6.92979
124;calc update async;100;4.83993e-05;1.0992e-05;0.00251781
124;calc inner;100;0.0454255;0.0434267;0.0479473
124;calc wait;100;0.0172794;0.0064013;0.041364
124;calc bound;100;0.0064403;0.00312862;0.00921914
124;calc iter;100;0.0691996;0.0540873;0.0947639
124;total;1;9.54409;9.54409;9.54409
172;calc total;1;6.92227;6.92227;6.92227
172;calc update async;100;4.4854e-05;1.2483e-05;0.00239232
172;calc inner;100;0.0449389;0.0432369;0.0469022
172;calc wait;100;0.0178215;0.00648517;0.0386128
172;calc bound;100;0.00625517;0.00322125;0.0090143
172;calc iter;100;0.0690636;0.0567873;0.0896618
172;total;1;9.49045;9.49045;9.49045
106;calc total;1;6.94094;6.94094;6.94094
106;calc update async;100;6.34722e-05;1.0757e-05;0.00473931
106;calc inner;100;0.0454196;0.0435731;0.0483081
106;calc wait;100;0.0187359;0.00678383;0.042358
106;calc bound;100;0.00492134;0.00414224;0.00606696
106;calc iter;100;0.0692275;0.058855;0.092178
106;total;1;9.55592;9.55592;9.55592
125;calc total;1;6.93475;6.93475;6.93475
125;calc update async;100;8.52767e-05;1.1756e-05;0.00597616
125;calc inner;100;0.0453534;0.0434557;0.0481348
125;calc wait;100;0.0168212;0.00527085;0.0402953
125;calc bound;100;0.00697432;0.00290295;0.00917758
125;calc iter;100;0.0692434;0.0525981;0.0952753
125;total;1;9.53242;9.53242;9.53242
173;calc total;1;6.93466;6.93466;6.93466
173;calc update async;100;9.02803e-05;1.1154e-05;0.00663154
173;calc inner;100;0.0447757;0.0429108;0.0473901
173;calc wait;100;0.0175566;0.00698009;0.042521
173;calc bound;100;0.00677081;0.00326825;0.00900974
173;calc iter;100;0.0691973;0.0556385;0.0950682
173;total;1;9.5104;9.5104;9.5104
107;calc total;1;6.93393;6.93393;6.93393
107;calc update async;100;7.22655e-05;9.679e-06;0.00582916
107;calc inner;100;0.0453215;0.0439105;0.0480804
107;calc wait;100;0.0188782;0.00954352;0.0389611
107;calc bound;100;0.00478959;0.00415127;0.00612666
107;calc iter;100;0.0691204;0.0598372;0.0878528
107;total;1;9.55447;9.55447;9.55447
126;calc total;1;6.93615;6.93615;6.93615
126;calc update async;100;7.52373e-05;1.0461e-05;0.00599772
126;calc inner;100;0.0456541;0.0438116;0.0479837
126;calc wait;100;0.018084;0.0101439;0.042411
126;calc bound;100;0.00495776;0.00422968;0.00701083
126;calc iter;100;0.06905;0.0609;0.0924587
126;total;1;9.5361;9.5361;9.5361
174;calc total;1;6.93747;6.93747;6.93747
174;calc update async;100;7.25121e-05;1.0373e-05;0.00579071
174;calc inner;100;0.0451055;0.0429379;0.0475582
174;calc wait;100;0.0190475;0.00964728;0.0425234
174;calc bound;100;0.00480327;0.00398796;0.00749709
174;calc iter;100;0.0691066;0.0601704;0.0918573
174;total;1;9.50453;9.50453;9.50453
108;calc total;1;6.92739;6.92739;6.92739
108;calc update async;100;0.000105617;1.0383e-05;0.00891457
108;calc inner;100;0.0454563;0.0434417;0.0474121
108;calc wait;100;0.0184069;0.00924865;0.044622
108;calc bound;100;0.0049379;0.00372793;0.00924771
108;calc iter;100;0.0689597;0.0601741;0.0942776
108;total;1;9.53427;9.53427;9.53427
127;calc total;1;6.93827;6.93827;6.93827
127;calc update async;100;6.44645e-05;1.0012e-05;0.00497143
127;calc inner;100;0.045688;0.0435538;0.0481359
127;calc wait;100;0.0184584;0.00794729;0.0468277
127;calc bound;100;0.00479094;0.00351372;0.00610327
127;calc iter;100;0.0690554;0.058223;0.0955131
127;total;1;9.54235;9.54235;9.54235
175;calc total;1;6.94073;6.94073;6.94073
175;calc update async;100;8.14185e-05;9.632e-06;0.00663899
175;calc inner;100;0.0451791;0.0431513;0.0475413
175;calc wait;100;0.0190175;0.0104685;0.0435226
175;calc bound;100;0.00474617;0.0042769;0.00563622
175;calc iter;100;0.0691199;0.059796;0.0910903
175;total;1;9.51002;9.51002;9.51002
109;calc total;1;6.93461;6.93461;6.93461
109;calc update async;100;7.56101e-05;1.0949e-05;0.00600363
109;calc inner;100;0.0455537;0.0433656;0.0475059
109;calc wait;100;0.0184063;0.00555772;0.0445635
109;calc bound;100;0.00488868;0.00410322;0.00826402
109;calc iter;100;0.0690172;0.0558856;0.0927867
109;total;1;9.53901;9.53901;9.53901
128;calc total;1;6.94448;6.94448;6.94448
128;calc update async;100;5.98511e-05;1.0565e-05;0.00450351
128;calc inner;100;0.0457098;0.0435647;0.0480287
128;calc wait;100;0.018361;0.00978575;0.0384963
128;calc bound;100;0.00485014;0.00417596;0.00612794
128;calc iter;100;0.0691263;0.0601258;0.0867876
128;total;1;9.54396;9.54396;9.54396
216;calc total;1;6.93845;6.93845;6.93845
216;calc update async;100;7.56844e-05;1.3176e-05;0.00515221
216;calc inner;100;0.0455047;0.043484;0.048263
216;calc wait;100;0.0167955;0.0054652;0.0344739
216;calc bound;100;0.00684521;0.00357336;0.00912676
216;calc iter;100;0.0692312;0.0549973;0.0875765
216;total;1;9.54238;9.54238;9.54238
176;calc total;1;6.94232;6.94232;6.94232
176;calc update async;100;7.36987e-05;1.0093e-05;0.00593987
176;calc inner;100;0.0451159;0.0429854;0.0476806
176;calc wait;100;0.0189648;0.00989719;0.0478223
176;calc bound;100;0.00476474;0.00424177;0.0066494
176;calc iter;100;0.069107;0.0589027;0.0982014
176;total;1;9.49603;9.49603;9.49603
110;calc total;1;6.93842;6.93842;6.93842
110;calc update async;100;6.74643e-05;9.799e-06;0.00521874
110;calc inner;100;0.0456004;0.0435558;0.0475791
110;calc wait;100;0.0184685;0.00493897;0.0403168
110;calc bound;100;0.00485874;0.00417228;0.00742373
110;calc iter;100;0.0690596;0.0576326;0.0899586
110;total;1;9.54278;9.54278;9.54278
129;calc total;1;6.94233;6.94233;6.94233
129;calc update async;100;6.12444e-05;1.0034e-05;0.00461476
129;calc inner;100;0.0455184;0.043831;0.0477955
129;calc wait;100;0.0188982;0.00877976;0.0357795
129;calc bound;100;0.00473062;0.00396197;0.00619121
129;calc iter;100;0.0692157;0.0599307;0.0874127
129;total;1;9.53625;9.53625;9.53625
177;calc total;1;6.93788;6.93788;6.93788
177;calc update async;100;7.71134e-05;9.694e-06;0.00628274
177;calc inner;100;0.0451327;0.0432055;0.0476002
177;calc wait;100;0.0191478;0.0106462;0.0388491
177;calc bound;100;0.00470255;0.00396282;0.0057391
177;calc iter;100;0.069117;0.0605682;0.0880557
177;total;1;9.50336;9.50336;9.50336
111;calc total;1;6.94204;6.94204;6.94204
111;calc update async;100;6.29243e-05;1.1517e-05;0.00473733
111;calc inner;100;0.0455927;0.0438241;0.0477579
111;calc wait;100;0.0186161;0.00906305;0.0395708
111;calc bound;100;0.00474787;0.00386184;0.0058109
111;calc iter;100;0.069168;0.0601411;0.0887331
111;total;1;9.54876;9.54876;9.54876
130;calc total;1;6.94383;6.94383;6.94383
130;calc update async;100;6.45428e-05;1.037e-05;0.00490384
130;calc inner;100;0.0456014;0.0440209;0.0480916
130;calc wait;100;0.018671;0.00783414;0.0426257
130;calc bound;100;0.00481658;0.00346419;0.00656124
130;calc iter;100;0.0692865;0.0596188;0.0920314
130;total;1;9.53317;9.53317;9.53317
178;calc total;1;6.94094;6.94094;6.94094
178;calc update async;100;8.14607e-05;1.0352e-05;0.00669541
178;calc inner;100;0.045233;0.0435604;0.0475626
178;calc wait;100;0.0190586;0.0103122;0.0372387
178;calc bound;100;0.00469425;0.00385417;0.00635739
178;calc iter;100;0.0691339;0.0603125;0.0855922
178;total;1;9.49867;9.49867;9.49867
112;calc total;1;6.94411;6.94411;6.94411
112;calc update async;100;5.97868e-05;1.0232e-05;0.00441602
112;calc inner;100;0.0455808;0.0440837;0.0475784
112;calc wait;100;0.0187825;0.0110168;0.0343479
112;calc bound;100;0.0047156;0.00375612;0.00579383
112;calc iter;100;0.0693053;0.0615376;0.0845569
112;total;1;9.53745;9.53745;9.53745
131;calc total;1;6.94133;6.94133;6.94133
131;calc update async;100;6.34595e-05;9.655e-06;0.00491067
131;calc inner;100;0.0456465;0.0439448;0.0480201
131;calc wait;100;0.0186561;0.00884291;0.0388168
131;calc bound;100;0.00486611;0.00348799;0.00733472
131;calc iter;100;0.0692639;0.0606372;0.0889391
131;total;1;9.54379;9.54379;9.54379
179;calc total;1;6.93655;6.93655;6.93655
179;calc update async;100;7.6712e-05;9.792e-06;0.0061763
179;calc inner;100;0.0451485;0.0432359;0.0476543
179;calc wait;100;0.0189945;0.0086162;0.0446155
179;calc bound;100;0.00483513;0.00337623;0.00646987
179;calc iter;100;0.0691417;0.0595449;0.094222
179;total;1;9.50597;9.50597;9.50597
113;calc total;1;6.94003;6.94003;6.94003
113;calc update async;100;6.7528e-05;9.855e-06;0.0051744
113;calc inner;100;0.0456175;0.0440411;0.0475898
113;calc wait;100;0.018499;0.0100656;0.0389597
113;calc bound;100;0.00489145;0.00339687;0.00669904
113;calc iter;100;0.0691845;0.0605267;0.0881741
113;total;1;9.55392;9.55392;9.55392
132;calc total;1;6.94086;6.94086;6.94086
132;calc update async;100;6.98618e-05;1.0424e-05;0.005365
132;calc inner;100;0.0455072;0.0437631;0.048353
132;calc wait;100;0.0188836;0.0079493;0.0386199
132;calc bound;100;0.00473398;0.00369756;0.00703434
132;calc iter;100;0.0692121;0.0604939;0.0915156
132;total;1;9.54774;9.54774;9.54774
180;calc total;1;6.94082;6.94082;6.94082
180;calc update async;100;8.26632e-05;1.1385e-05;0.00675503
180;calc inner;100;0.0454679;0.0436557;0.0482146
180;calc wait;100;0.0189096;0.00767201;0.0388107
180;calc bound;100;0.00475875;0.00405691;0.00837899
180;calc iter;100;0.069222;0.0579966;0.093516
180;total;1;9.50888;9.50888;9.50888
114;calc total;1;6.94207;6.94207;6.94207
114;calc update async;100;8.61025e-05;1.1795e-05;0.00623548
114;calc inner;100;0.0452094;0.0428795;0.047686
114;calc wait;100;0.0171808;0.00686764;0.0432327
114;calc bound;100;0.00672973;0.00341167;0.00909325
114;calc iter;100;0.0692766;0.0565013;0.0973392
114;total;1;9.53344;9.53344;9.53344
133;calc total;1;6.93306;6.93306;6.93306
133;calc update async;100;7.35437e-05;1.0639e-05;0.00574262
133;calc inner;100;0.045526;0.0439582;0.0481892
133;calc wait;100;0.0186599;0.00715439;0.0380736
133;calc bound;100;0.00481718;0.00409862;0.00736661
133;calc iter;100;0.0690829;0.0585139;0.0885122
133;total;1;9.53566;9.53566;9.53566
181;calc total;1;6.93719;6.93719;6.93719
181;calc update async;100;7.43378e-05;1.1181e-05;0.00589292
181;calc inner;100;0.0455214;0.0440539;0.0485461
181;calc wait;100;0.0188826;0.00833185;0.0403236
181;calc bound;100;0.00469314;0.00320589;0.00621933
181;calc iter;100;0.0692365;0.0584303;0.0896641
181;total;1;9.50374;9.50374;9.50374
115;calc total;1;6.93822;6.93822;6.93822
115;calc update async;100;8.3369e-05;1.1954e-05;0.00601564
115;calc inner;100;0.045373;0.0433327;0.0476254
115;calc wait;100;0.0171771;0.00720618;0.0464193
115;calc bound;100;0.00648741;0.00384662;0.0091063
115;calc iter;100;0.0691252;0.0579806;0.0987744
115;total;1;9.54791;9.54791;9.54791
134;calc total;1;6.94135;6.94135;6.94135
134;calc update async;100;6.48437e-05;1.1778e-05;0.00491403
134;calc inner;100;0.0456165;0.0438078;0.0484727
134;calc wait;100;0.0186503;0.00973783;0.0384475
134;calc bound;100;0.00482396;0.00398096;0.00605493
182;calc total;1;6.93965;6.93965;6.93965
182;calc update async;100;7.8689e-05;1.2016e-05;0.00627938
182;calc inner;100;0.0455869;0.0437874;0.0482383
182;calc wait;100;0.0185834;0.0077729;0.0411124
182;calc bound;100;0.0048105;0.00403277;0.00597336
182;calc iter;100;0.0691134;0.0580288;0.0903386
182;total;1;9.50997;9.50997;9.50997
116;calc total;1;6.9417;6.9417;6.9417
116;calc update async;100;7.89814e-05;9.647e-06;0.00571205
116;calc inner;100;0.0453924;0.0430536;0.0477583
116;calc wait;100;0.0172997;0.00707136;0.0376137
116;calc bound;100;0.00641574;0.00350464;0.00929783
116;calc iter;100;0.069195;0.0569267;0.092021
116;total;1;9.5567;9.5567;9.5567
134;calc iter;100;0.0692406;0.0593752;0.0876052
134;total;1;9.53899;9.53899;9.53899
183;calc total;1;6.9356;6.9356;6.9356
183;calc update async;100;7.47564e-05;1.0943e-05;0.00590683
183;calc inner;100;0.045526;0.0436205;0.0485053
183;calc wait;100;0.0187049;0.00668412;0.043436
183;calc bound;100;0.00474578;0.00396854;0.00597396
183;calc iter;100;0.0691623;0.0570737;0.093118
183;total;1;9.49959;9.49959;9.49959
117;calc total;1;6.93929;6.93929;6.93929
117;calc update async;100;7.9641e-05;1.1969e-05;0.00581313
117;calc inner;100;0.0454113;0.0432959;0.0476013
117;calc wait;100;0.0173847;0.00703335;0.0374136
117;calc bound;100;0.0063849;0.00326657;0.00918815
117;calc iter;100;0.0692658;0.0580487;0.0908002
117;total;1;9.54278;9.54278;9.54278
135;calc total;1;6.93771;6.93771;6.93771
135;calc update async;100;6.93265e-05;1.1066e-05;0.00529371
135;calc inner;100;0.0456732;0.0441746;0.0484874
135;calc wait;100;0.0185893;0.00860497;0.0391921
135;calc bound;100;0.00481826;0.00396112;0.0063211
135;calc iter;100;0.0691897;0.0580477;0.0893229
135;total;1;9.54686;9.54686;9.54686
184;calc total;1;6.93649;6.93649;6.93649
184;calc update async;100;7.68426e-05;1.1846e-05;0.00604358
184;calc inner;100;0.0456269;0.043903;0.0484651
184;calc wait;100;0.0182027;0.00921286;0.0387455
184;calc bound;100;0.00487719;0.00412615;0.00836764
184;calc iter;100;0.0690315;0.0599303;0.0902483
184;total;1;9.49066;9.49066;9.49066
118;calc total;1;6.94148;6.94148;6.94148
118;calc update async;100;8.65704e-05;1.1918e-05;0.00635444
118;calc inner;100;0.0453741;0.0431879;0.0476921
118;calc wait;100;0.0172625;0.00600518;0.0370902
118;calc bound;100;0.00658621;0.00312533;0.00922864
118;calc iter;100;0.069315;0.0529042;0.0911826
118;total;1;9.53908;9.53908;9.53908
136;calc total;1;6.92663;6.92663;6.92663
136;calc update async;100;3.02937e-05;1.0554e-05;0.00139355
136;calc inner;100;0.0455479;0.0435633;0.0481722
136;calc wait;100;0.0185989;0.00623405;0.0461027
136;calc bound;100;0.00489945;0.00360492;0.00732191
136;calc iter;100;0.0691221;0.0579702;0.0968277
136;total;1;9.53558;9.53558;9.53558
185;calc total;1;6.93476;6.93476;6.93476
185;calc update async;100;7.30155e-05;9.665e-06;0.0057329
185;calc inner;100;0.0454914;0.0434832;0.0484634
185;calc wait;100;0.0185755;0.00591065;0.0460908
185;calc bound;100;0.00485375;0.00420323;0.00868758
185;calc iter;100;0.0690608;0.0573119;0.0984685
185;total;1;9.49128;9.49128;9.49128
119;calc total;1;6.93656;6.93656;6.93656
119;calc update async;100;0.000100133;1.334e-05;0.00751451
119;calc inner;100;0.0452304;0.0433083;0.0474646
119;calc wait;100;0.0167831;0.00781751;0.0395938
119;calc bound;100;0.00709221;0.00355989;0.00929308
119;calc iter;100;0.069226;0.0558738;0.093204
119;total;1;9.54176;9.54176;9.54176
137;calc total;1;6.93735;6.93735;6.93735
137;calc update async;100;7.27231e-05;1.1421e-05;0.00569052
137;calc inner;100;0.0455249;0.0432601;0.0484473
137;calc wait;100;0.01857;0.00909199;0.0487969
137;calc bound;100;0.00482594;0.00430149;0.0079081
137;calc iter;100;0.0690306;0.059805;0.0978658
137;total;1;9.54776;9.54776;9.54776
186;calc total;1;6.93646;6.93646;6.93646
186;calc update async;100;8.96354e-05;1.1395e-05;0.00669023
186;calc inner;100;0.0455066;0.0436049;0.0483332
186;calc wait;100;0.0174463;0.00821133;0.0346584
186;calc bound;100;0.00619321;0.00299185;0.00918477
186;calc iter;100;0.0692401;0.0560405;0.0875589
186;total;1;9.50118;9.50118;9.50118
138;calc total;1;6.94064;6.94064;6.94064
138;calc update async;100;8.13254e-05;1.2661e-05;0.00584034
138;calc inner;100;0.0454779;0.0437133;0.0484102
138;calc wait;100;0.0173671;0.00652227;0.040044
138;calc bound;100;0.00632879;0.0035739;0.00919036
138;calc iter;100;0.0692623;0.0551195;0.0934154
138;total;1;9.54775;9.54775;9.54775
187;calc total;1;6.93407;6.93407;6.93407
187;calc update async;100;8.80327e-05;1.2198e-05;0.0064507
187;calc inner;100;0.0453979;0.0436035;0.0484522
187;calc wait;100;0.0170332;0.00480826;0.0393914
187;calc bound;100;0.00671597;0.00300125;0.0093307
187;calc iter;100;0.0692411;0.0516986;0.0941735
187;total;1;9.50685;9.50685;9.50685
139;calc total;1;6.93554;6.93554;6.93554
139;calc update async;100;8.50685e-05;1.2545e-05;0.00629334
139;calc inner;100;0.0453893;0.0437684;0.0482782
139;calc wait;100;0.017417;0.00648539;0.0401639
139;calc bound;100;0.00635312;0.00342581;0.00918009
139;calc iter;100;0.0692565;0.0575022;0.0930832
139;total;1;9.53484;9.53484;9.53484
188;calc total;1;6.92614;6.92614;6.92614
188;calc update async;100;5.00585e-05;1.3242e-05;0.00246058
188;calc inner;100;0.0451902;0.043194;0.048162
188;calc wait;100;0.0169597;0.00711056;0.0408016
188;calc bound;100;0.00698223;0.00293742;0.00921535
188;calc iter;100;0.069192;0.0575735;0.0954265
188;total;1;9.49192;9.49192;9.49192
140;calc total;1;6.92745;6.92745;6.92745
140;calc update async;100;4.83102e-05;1.3489e-05;0.00220893
140;calc inner;100;0.0452891;0.0432418;0.0481656
140;calc wait;100;0.0168253;0.00807187;0.0409674
140;calc bound;100;0.00695868;0.00327738;0.00915914
140;calc iter;100;0.069129;0.0580853;0.0938755
140;total;1;9.54765;9.54765;9.54765
189;calc total;1;6.93329;6.93329;6.93329
189;calc update async;100;8.74793e-05;1.3148e-05;0.00638973
189;calc inner;100;0.0453542;0.0435298;0.0484198
189;calc wait;100;0.0169387;0.00482564;0.0415699
189;calc bound;100;0.00678465;0.00326227;0.00915003
189;calc iter;100;0.0691687;0.0526967;0.0960899
189;total;1;9.50576;9.50576;9.50576
141;calc total;1;6.93678;6.93678;6.93678
141;calc update async;100;8.65392e-05;1.3856e-05;0.00607316
141;calc inner;100;0.0453386;0.0431496;0.0484542
141;calc wait;100;0.0167941;0.00723617;0.0392949
141;calc bound;100;0.00703303;0.00341503;0.00922555
141;calc iter;100;0.0692595;0.0576982;0.093194
141;total;1;9.53897;9.53897;9.53897
190;calc total;1;6.92962;6.92962;6.92962
190;calc update async;100;6.21636e-05;1.2615e-05;0.00363923
190;calc inner;100;0.045476;0.0435051;0.0485006
190;calc wait;100;0.0167861;0.00629958;0.0378423
190;calc bound;100;0.00687234;0.00327633;0.00930254
190;calc iter;100;0.0692037;0.0571816;0.0916721
190;total;1;9.49159;9.49159;9.49159
142;calc total;1;6.93897;6.93897;6.93897
142;calc update async;100;7.85104e-05;1.3481e-05;0.00542789
142;calc inner;100;0.045351;0.0433653;0.0484163
142;calc wait;100;0.0169676;0.00624111;0.0446508
142;calc bound;100;0.00688649;0.00312942;0.00929287
142;calc iter;100;0.0692991;0.0537469;0.0973271
142;total;1;9.53503;9.53503;9.53503
191;calc total;1;6.93059;6.93059;6.93059
191;calc update async;100;5.13249e-05;1.2623e-05;0.00291095
191;calc inner;100;0.0454319;0.0437846;0.0485091
191;calc wait;100;0.0171833;0.00723225;0.0394168
191;calc bound;100;0.00644937;0.00391913;0.00903801
191;calc iter;100;0.0691236;0.0581198;0.0913382
191;total;1;9.50704;9.50704;9.50704
143;calc total;1;6.94239;6.94239;6.94239
143;calc update async;100;8.25222e-05;1.1269e-05;0.00592342
143;calc inner;100;0.0454666;0.0435493;0.048425
143;calc wait;100;0.0172749;0.005158;0.0484455
143;calc bound;100;0.00652611;0.00292192;0.00924628
143;calc iter;100;0.0693553;0.0551427;0.100308
143;total;1;9.54683;9.54683;9.54683
144;calc total;1;6.93979;6.93979;6.93979
144;calc update async;100;9.27604e-05;1.1295e-05;0.00700094
144;calc inner;100;0.0453925;0.0438136;0.0482026
144;calc wait;100;0.0173052;0.00436688;0.0400397
144;calc bound;100;0.0064381;0.00387556;0.00936959
144;calc iter;100;0.0692377;0.0535192;0.0921602
144;total;1;9.52673;9.52673;9.52673
145;calc total;1;6.93232;6.93232;6.93232
145;calc update async;100;0.000137559;1.1628e-05;0.0112807
145;calc inner;100;0.0450823;0.0431179;0.0479092
145;calc wait;100;0.0170311;0.00695309;0.0374345
145;calc bound;100;0.00696474;0.00327395;0.00917773
145;calc iter;100;0.0692238;0.0575256;0.0908883
145;total;1;9.52511;9.52511;9.52511
146;calc total;1;6.93769;6.93769;6.93769
146;calc update async;100;9.51764e-05;1.3021e-05;0.00701665
146;calc inner;100;0.0451602;0.0435601;0.0491214
146;calc wait;100;0.016837;0.00412621;0.036753
146;calc bound;100;0.00713669;0.0033251;0.00926501
146;calc iter;100;0.0692406;0.052349;0.0911616
146;total;1;9.52647;9.52647;9.52647
147;calc total;1;6.93553;6.93553;6.93553
147;calc update async;100;9.18092e-05;1.2317e-05;0.00690796
147;calc inner;100;0.0451536;0.0431123;0.0484519
147;calc wait;100;0.0171487;0.00688142;0.0416557
147;calc bound;100;0.00684964;0.00347689;0.00927727
147;calc iter;100;0.0692473;0.0580342;0.0952194
147;total;1;9.52466;9.52466;9.52466
148;calc total;1;6.93767;6.93767;6.93767
148;calc update async;100;9.23449e-05;1.24e-05;0.00701564
148;calc inner;100;0.0451754;0.0430657;0.048199
148;calc wait;100;0.0175167;0.00493565;0.0498378
148;calc bound;100;0.00646796;0.00341367;0.00911462
148;calc iter;100;0.0692558;0.053236;0.101243
148;total;1;9.52563;9.52563;9.52563
149;calc total;1;6.93573;6.93573;6.93573
149;calc update async;100;8.95682e-05;1.1298e-05;0.00673399
149;calc inner;100;0.0452294;0.0435543;0.0484577
149;calc wait;100;0.0176462;0.00772681;0.0424299
149;calc bound;100;0.00628118;0.00334227;0.0090873
149;calc iter;100;0.069253;0.0573176;0.0943876
149;total;1;9.5265;9.5265;9.5265
150;calc total;1;6.93733;6.93733;6.93733
150;calc update async;100;7.55789e-05;9.27e-06;0.00620872
150;calc inner;100;0.0453212;0.0436472;0.0481824
150;calc wait;100;0.018987;0.00944503;0.0396499
150;calc bound;100;0.00474036;0.0041464;0.00574421
150;calc iter;100;0.0691739;0.0591876;0.0906496
150;total;1;9.52627;9.52627;9.52627
151;calc total;1;6.93488;6.93488;6.93488
151;calc update async;100;7.52602e-05;1.0855e-05;0.00600794
151;calc inner;100;0.0453877;0.0439059;0.0483878
151;calc wait;100;0.0187614;0.00899888;0.0408632
151;calc bound;100;0.00482355;0.00396075;0.00673298
151;calc iter;100;0.069097;0.0588735;0.0902278
151;total;1;9.52513;9.52513;9.52513
152;calc total;1;6.93547;6.93547;6.93547
152;calc update async;100;7.5305e-05;9.972e-06;0.00605335
152;calc inner;100;0.0453706;0.0437932;0.048384
152;calc wait;100;0.0185262;0.0083416;0.0366271
152;calc bound;100;0.0049939;0.00397401;0.0082557
152;calc iter;100;0.0691852;0.0589608;0.0873034
152;total;1;9.52491;9.52491;9.52491
153;calc total;1;6.93386;6.93386;6.93386
153;calc update async;100;6.96624e-05;9.901e-06;0.00554768
153;calc inner;100;0.0453761;0.0434914;0.0484654
153;calc wait;100;0.0188131;0.00615018;0.0400849
153;calc bound;100;0.00484249;0.00399167;0.0061032
153;calc iter;100;0.0691291;0.0596664;0.0887936
153;total;1;9.52669;9.52669;9.52669
154;calc total;1;6.93095;6.93095;6.93095
154;calc update async;100;2.90929e-05;9.738e-06;0.00148381
154;calc inner;100;0.0453395;0.0432874;0.0484093
154;calc wait;100;0.0188936;0.00821949;0.0440602
154;calc bound;100;0.00480686;0.00395127;0.00602605
154;calc iter;100;0.0691467;0.0602267;0.0923057
154;total;1;9.52497;9.52497;9.52497
155;calc total;1;6.93365;6.93365;6.93365
155;calc update async;100;7.05664e-05;1.0003e-05;0.00560502
155;calc inner;100;0.0454141;0.0435275;0.0487225
155;calc wait;100;0.0186323;0.00962608;0.0390377
155;calc bound;100;0.00478142;0.00423774;0.00579917
155;calc iter;100;0.0690099;0.0595098;0.0880385
155;total;1;9.52668;9.52668;9.52668
156;calc total;1;6.93054;6.93054;6.93054
156;calc update async;100;0.000105848;1.1173e-05;0.00895764
156;calc inner;100;0.0454975;0.0438857;0.0480118
156;calc wait;100;0.0184544;0.00717022;0.0385361
156;calc bound;100;0.00490521;0.00394002;0.00728442
156;calc iter;100;0.0690163;0.0586222;0.0885978
156;total;1;9.52458;9.52458;9.52458
157;calc total;1;6.93383;6.93383;6.93383
157;calc update async;100;7.44677e-05;1.0105e-05;0.00576418
157;calc inner;100;0.0456482;0.043856;0.0480075
157;calc wait;100;0.0183913;0.00752143;0.0364057
157;calc bound;100;0.00484997;0.00426227;0.00709249
157;calc iter;100;0.0690167;0.0595396;0.0856039
157;total;1;9.52193;9.52193;9.52193
158;calc total;1;6.93478;6.93478;6.93478
158;calc update async;100;7.76414e-05;9.901e-06;0.00626306
158;calc inner;100;0.0454853;0.0436627;0.048032
158;calc wait;100;0.0185727;0.00746043;0.0359924
158;calc bound;100;0.00479122;0.00396162;0.0066195
158;calc iter;100;0.0690176;0.0574831;0.0861488
158;total;1;9.52456;9.52456;9.52456
159;calc total;1;6.93175;6.93175;6.93175
159;calc update async;100;3.05832e-05;1.0246e-05;0.00155337
159;calc inner;100;0.0455721;0.0431722;0.0483071
159;calc wait;100;0.018679;0.00904162;0.0380231
159;calc bound;100;0.00480218;0.00370352;0.00630449
159;calc iter;100;0.0691013;0.0601763;0.0880549
159;total;1;9.52619;9.52619;9.52619
160;calc total;1;6.939;6.939;6.939
160;calc update async;100;8.94371e-05;1.0755e-05;0.00744748
160;calc inner;100;0.0455676;0.0434678;0.0479167
160;calc wait;100;0.0188519;0.0100492;0.039655
160;calc bound;100;0.00468715;0.00324991;0.00593478
160;calc iter;100;0.0692382;0.060253;0.0878329
160;total;1;9.52507;9.52507;9.52507
161;calc total;1;6.93692;6.93692;6.93692
161;calc update async;100;8.33125e-05;1.1478e-05;0.00673812
161;calc inner;100;0.0455509;0.0440024;0.0479121
161;calc wait;100;0.0185664;0.0106782;0.0337916
161;calc bound;100;0.00488246;0.00346977;0.00634197
161;calc iter;100;0.069194;0.0604587;0.0841681
161;total;1;9.52149;9.52149;9.52149
162;calc total;1;6.93876;6.93876;6.93876
162;calc update async;100;0.000107211;1.2352e-05;0.00815207
162;calc inner;100;0.0451797;0.0428697;0.0479072
162;calc wait;100;0.0170962;0.00678582;0.0368534
162;calc bound;100;0.00689382;0.00322171;0.00922092
162;calc iter;100;0.0692829;0.0580043;0.0912145
162;total;1;9.52507;9.52507;9.52507
163;calc total;1;6.93582;6.93582;6.93582
163;calc update async;100;9.88073e-05;1.205e-05;0.00748771
163;calc inner;100;0.0453389;0.043763;0.0479947
163;calc wait;100;0.0171284;0.006587;0.0399774
163;calc bound;100;0.00661912;0.00351453;0.00925759
163;calc iter;100;0.0691928;0.0566223;0.0931921
163;total;1;9.5243;9.5243;9.5243
164;calc total;1;6.93127;6.93127;6.93127
164;calc update async;100;5.90699e-05;1.2138e-05;0.00360696
164;calc inner;100;0.0453588;0.0433107;0.0479792
164;calc wait;100;0.0172038;0.00656063;0.0358567
164;calc bound;100;0.00645757;0.00351058;0.00930777
164;calc iter;100;0.0690827;0.0567945;0.0909179
164;total;1;9.52455;9.52455;9.52455
165;calc total;1;6.9299;6.9299;6.9299
165;calc update async;100;0.000113163;1.343e-05;0.0089939
165;calc inner;100;0.0454427;0.0432624;0.0482056
165;calc wait;100;0.0172063;0.00761169;0.0380739
165;calc bound;100;0.00641383;0.00374224;0.00932426
165;calc iter;100;0.0691812;0.0587395;0.0911185
165;total;1;9.52466;9.52466;9.52466
166;calc total;1;6.9287;6.9287;6.9287
166;calc update async;100;0.000104848;1.3051e-05;0.00816825
166;calc inner;100;0.0453204;0.0437988;0.0480966
166;calc wait;100;0.0171747;0.00550833;0.0428076
166;calc bound;100;0.00656936;0.00330883;0.00912744
166;calc iter;100;0.0691798;0.0533802;0.0961193
166;total;1;9.52468;9.52468;9.52468
167;calc total;1;6.93285;6.93285;6.93285
167;calc update async;100;0.000144792;1.0407e-05;0.0118767
167;calc inner;100;0.0451607;0.0430271;0.0479638
167;calc wait;100;0.0166585;0.00644044;0.038982
167;calc bound;100;0.00722633;0.00351743;0.00924535
167;calc iter;100;0.0692118;0.0547152;0.0925655
167;total;1;9.52481;9.52481;9.52481
217;calc total;1;6.93526;6.93526;6.93526
217;calc update async;100;8.87852e-05;1.2584e-05;0.00647235
217;calc inner;100;0.0459122;0.0443319;0.0488772
217;calc wait;100;0.0165813;0.00789879;0.0360714
217;calc bound;100;0.00662977;0.0034993;0.00911013
217;calc iter;100;0.0692182;0.0598156;0.0919128
217;total;1;9.545;9.545;9.545
218;calc total;1;6.93785;6.93785;6.93785
218;calc update async;100;7.81421e-05;1.117e-05;0.00557531
218;calc inner;100;0.0456148;0.0437259;0.0482519
218;calc wait;100;0.017098;0.00713291;0.0347536
218;calc bound;100;0.00643182;0.00403784;0.00911392
218;calc iter;100;0.0692342;0.0582703;0.0892229
218;total;1;9.53513;9.53513;9.53513
219;calc total;1;6.93421;6.93421;6.93421
219;calc update async;100;8.12643e-05;1.1746e-05;0.0058656
219;calc inner;100;0.0456445;0.0435182;0.0483944
219;calc wait;100;0.0169692;0.0064405;0.0367189
219;calc bound;100;0.00646135;0.00385711;0.00914512
219;calc iter;100;0.0691677;0.0565766;0.0897956
219;total;1;9.541;9.541;9.541
220;calc total;1;6.92661;6.92661;6.92661
220;calc update async;100;4.76685e-05;1.2816e-05;0.00237524
220;calc inner;100;0.0454969;0.04401;0.0478315
220;calc wait;100;0.0168702;0.00752605;0.0367386
220;calc bound;100;0.00670307;0.00326029;0.00908334
220;calc iter;100;0.0691315;0.0582824;0.0897973
220;total;1;9.54214;9.54214;9.54214
221;calc total;1;6.93525;6.93525;6.93525
221;calc update async;100;0.000106296;1.0011e-05;0.00817952
221;calc inner;100;0.0454118;0.0434199;0.0480636
221;calc wait;100;0.0164436;0.00685786;0.0376411
221;calc bound;100;0.00722774;0.0039066;0.00901889
221;calc iter;100;0.0691997;0.0569853;0.090676
221;total;1;9.54224;9.54224;9.54224
264;calc total;1;6.92664;6.92664;6.92664
264;calc update async;100;3.96365e-05;1.1977e-05;0.00164248
264;calc inner;100;0.04509;0.0433433;0.047396
264;calc wait;100;0.017282;0.00551038;0.041685
264;calc bound;100;0.00664329;0.00370281;0.00906794
264;calc iter;100;0.069062;0.0567637;0.0964125
264;total;1;9.54523;9.54523;9.54523
240;calc total;1;6.94336;6.94336;6.94336
240;calc update async;100;7.94285e-05;1.2751e-05;0.0055913
240;calc inner;100;0.0455526;0.0432557;0.0511132
240;calc wait;100;0.0171066;0.00750192;0.0381981
240;calc bound;100;0.00659032;0.00341985;0.00920271
240;calc iter;100;0.069341;0.055231;0.0915687
240;total;1;9.53793;9.53793;9.53793
196;calc total;1;6.94184;6.94184;6.94184
196;calc update async;100;9.09045e-05;1.1958e-05;0.00656934
196;calc inner;100;0.0453089;0.0437336;0.048086
196;calc wait;100;0.0172082;0.00824955;0.0395623
196;calc bound;100;0.00671271;0.00325834;0.00916798
196;calc iter;100;0.0693278;0.0591037;0.0908761
196;total;1;9.53645;9.53645;9.53645
222;calc total;1;6.93665;6.93665;6.93665
222;calc update async;100;7.21027e-05;1.0788e-05;0.00576164
222;calc inner;100;0.0457533;0.0443962;0.048162
222;calc wait;100;0.0185134;0.00914868;0.0308074
222;calc bound;100;0.00476963;0.00349535;0.00597799
222;calc iter;100;0.0691593;0.0598601;0.0828515
222;total;1;9.54186;9.54186;9.54186
288;calc total;1;6.9405;6.9405;6.9405
288;calc update async;100;7.98325e-05;1.1096e-05;0.00582334
288;calc inner;100;0.0449823;0.0433521;0.048412
288;calc wait;100;0.0177485;0.00727316;0.0522248
288;calc bound;100;0.00651822;0.00297739;0.00911559
288;calc iter;100;0.0693327;0.0578133;0.104831
288;total;1;9.52604;9.52604;9.52604
265;calc total;1;6.93726;6.93726;6.93726
265;calc update async;100;7.71234e-05;1.214e-05;0.0053468
265;calc inner;100;0.0450627;0.0434024;0.047376
265;calc wait;100;0.0174332;0.00825173;0.0457703
265;calc bound;100;0.0066172;0.00319997;0.00916087
265;calc iter;100;0.0691942;0.0591648;0.098718
265;total;1;9.54182;9.54182;9.54182
241;calc total;1;6.93477;6.93477;6.93477
241;calc update async;100;8.50246e-05;1.3594e-05;0.00619806
241;calc inner;100;0.0454707;0.0434112;0.048766
241;calc wait;100;0.0171452;0.0075144;0.0394786
241;calc bound;100;0.00657549;0.00308335;0.00920254
241;calc iter;100;0.0692848;0.0545244;0.0917984
241;total;1;9.5493;9.5493;9.5493
197;calc total;1;6.94011;6.94011;6.94011
197;calc update async;100;8.22936e-05;1.1733e-05;0.00598672
197;calc inner;100;0.0451805;0.0433993;0.0480546
197;calc wait;100;0.0176324;0.00649246;0.0407194
197;calc bound;100;0.00631084;0.00419811;0.00916159
197;calc iter;100;0.0692136;0.0562375;0.0943887
197;total;1;9.52466;9.52466;9.52466
223;calc total;1;6.93887;6.93887;6.93887
223;calc update async;100;6.47627e-05;9.648e-06;0.00503367
223;calc inner;100;0.0458647;0.0442634;0.0483993
223;calc wait;100;0.018344;0.00890999;0.03406
223;calc bound;100;0.00475777;0.00374577;0.00570326
223;calc iter;100;0.0691995;0.0600951;0.0850554
223;total;1;9.53528;9.53528;9.53528
289;calc total;1;6.93889;6.93889;6.93889
289;calc update async;100;7.60678e-05;1.205e-05;0.00548001
289;calc inner;100;0.0450557;0.0432678;0.048428
289;calc wait;100;0.0178877;0.00336892;0.0473314
289;calc bound;100;0.00630337;0.00293576;0.00919655
289;calc iter;100;0.0693273;0.049603;0.0992334
289;total;1;9.52631;9.52631;9.52631
266;calc total;1;6.94064;6.94064;6.94064
266;calc update async;100;7.40655e-05;1.1595e-05;0.00517659
266;calc inner;100;0.0450334;0.0430742;0.0474762
266;calc wait;100;0.0176204;0.0056238;0.0471713
266;calc bound;100;0.00652357;0.00319967;0.00914888
266;calc iter;100;0.0692581;0.0538733;0.100663
266;total;1;9.55916;9.55916;9.55916
242;calc total;1;6.94194;6.94194;6.94194
242;calc update async;100;8.86366e-05;1.304e-05;0.00660475
242;calc inner;100;0.0453349;0.0431573;0.0487197
242;calc wait;100;0.0172594;0.00350113;0.0377
242;calc bound;100;0.00667645;0.00301777;0.00916333
242;calc iter;100;0.0693701;0.0498128;0.0928642
242;total;1;9.55795;9.55795;9.55795
198;calc total;1;6.94115;6.94115;6.94115
198;calc update async;100;6.93505e-05;9.725e-06;0.00552294
198;calc inner;100;0.0452466;0.0435579;0.0480688
198;calc wait;100;0.0190282;0.00863503;0.0376216
198;calc bound;100;0.00477927;0.00371241;0.00588458
198;calc iter;100;0.0691768;0.0593311;0.0864138
198;total;1;9.52409;9.52409;9.52409
224;calc total;1;6.94202;6.94202;6.94202
224;calc update async;100;8.85301e-05;9.949e-06;0.00738906
224;calc inner;100;0.0458382;0.0445495;0.048288
224;calc wait;100;0.0183098;0.00909547;0.0353906
224;calc bound;100;0.00474686;0.00408468;0.00576799
224;calc iter;100;0.0691059;0.0597601;0.084744
224;total;1;9.53645;9.53645;9.53645
290;calc total;1;6.94024;6.94024;6.94024
290;calc update async;100;7.9172e-05;1.1711e-05;0.00569211
290;calc inner;100;0.0449904;0.0431606;0.048195
290;calc wait;100;0.0177838;0.00785278;0.0394761
290;calc bound;100;0.0065191;0.00308501;0.00927272
290;calc iter;100;0.0693768;0.0577877;0.0939413
290;total;1;9.52602;9.52602;9.52602
267;calc total;1;6.93555;6.93555;6.93555
267;calc update async;100;7.6218e-05;1.2007e-05;0.00538447
267;calc inner;100;0.0451053;0.0436358;0.0474934
267;calc wait;100;0.0175302;0.00595057;0.0429722
267;calc bound;100;0.00651087;0.00302022;0.00890747
267;calc iter;100;0.0692306;0.0564081;0.0954873
267;total;1;9.55143;9.55143;9.55143
243;calc total;1;6.93823;6.93823;6.93823
243;calc update async;100;9.04956e-05;1.0946e-05;0.00676314
243;calc inner;100;0.0452798;0.043099;0.0486668
243;calc wait;100;0.0172275;0.00673904;0.0391849
243;calc bound;100;0.00674893;0.00295854;0.00914343
243;calc iter;100;0.0693504;0.0578252;0.0934828
243;total;1;9.55162;9.55162;9.55162
199;calc total;1;6.93866;6.93866;6.93866
199;calc update async;100;7.04091e-05;9.63e-06;0.005598
199;calc inner;100;0.0452632;0.0438085;0.0480962
199;calc wait;100;0.0190121;0.00786533;0.035997
199;calc bound;100;0.00479633;0.00332957;0.00620067
199;calc iter;100;0.0692505;0.0577959;0.0865625
199;total;1;9.53737;9.53737;9.53737
225;calc total;1;6.94042;6.94042;6.94042
225;calc update async;100;6.71394e-05;1.0464e-05;0.00523236
225;calc inner;100;0.045836;0.0435432;0.048252
225;calc wait;100;0.0184191;0.00900327;0.0350525
225;calc bound;100;0.00478322;0.00416866;0.00588301
225;calc iter;100;0.0691723;0.0594886;0.0853629
225;total;1;9.53381;9.53381;9.53381
291;calc total;1;6.93801;6.93801;6.93801
291;calc update async;100;7.84502e-05;1.0648e-05;0.00555811
291;calc inner;100;0.0449383;0.0430583;0.0483324
291;calc wait;100;0.0176331;0.00606141;0.0435718
291;calc bound;100;0.00658555;0.00303258;0.00911672
291;calc iter;100;0.0692469;0.0538424;0.0975475
291;total;1;9.52607;9.52607;9.52607
268;calc total;1;6.92745;6.92745;6.92745
268;calc update async;100;4.62713e-05;1.2122e-05;0.00219377
268;calc inner;100;0.0451605;0.043094;0.0476421
268;calc wait;100;0.0174328;0.00609324;0.0393438
268;calc bound;100;0.00647606;0.00323571;0.00909654
268;calc iter;100;0.0691229;0.0555888;0.0903218
268;total;1;9.5592;9.5592;9.5592
244;calc total;1;6.9414;6.9414;6.9414
244;calc update async;100;8.67304e-05;9.54e-06;0.00629699
244;calc inner;100;0.045301;0.043471;0.0488373
244;calc wait;100;0.0169808;0.00946702;0.0432709
244;calc bound;100;0.0068032;0.00360538;0.00915762
244;calc iter;100;0.0691793;0.059148;0.0975796
244;total;1;9.55881;9.55881;9.55881
200;calc total;1;6.92573;6.92573;6.92573
200;calc update async;100;2.61137e-05;1.0985e-05;0.00108424
200;calc inner;100;0.0454368;0.0439382;0.0479155
200;calc wait;100;0.018596;0.00874292;0.0382036
200;calc bound;100;0.00491672;0.00370962;0.00832215
200;calc iter;100;0.069084;0.0589024;0.0883763
200;total;1;9.53701;9.53701;9.53701
226;calc total;1;6.94184;6.94184;6.94184
226;calc update async;100;6.15591e-05;1.1159e-05;0.00464992
226;calc inner;100;0.0457264;0.0440152;0.048288
226;calc wait;100;0.0185254;0.00976834;0.038445
226;calc bound;100;0.0048034;0.00387235;0.00610168
226;calc iter;100;0.0691888;0.0608052;0.0875674
226;total;1;9.53082;9.53082;9.53082
292;calc total;1;6.93728;6.93728;6.93728
292;calc update async;100;7.80838e-05;1.0923e-05;0.0055078
292;calc inner;100;0.0449026;0.0428994;0.0482953
292;calc wait;100;0.0176044;0.0063749;0.0439202
292;calc bound;100;0.00666967;0.00328957;0.00922826
292;calc iter;100;0.0692596;0.0559007;0.096227
292;total;1;9.52699;9.52699;9.52699
269;calc total;1;6.93679;6.93679;6.93679
269;calc update async;100;8.01601e-05;1.185e-05;0.00565277
269;calc inner;100;0.045154;0.0432923;0.04737
269;calc wait;100;0.017362;0.00828551;0.0433867
269;calc bound;100;0.0066164;0.0035021;0.0089771
269;calc iter;100;0.0692163;0.0598445;0.0964906
269;total;1;9.5591;9.5591;9.5591
245;calc total;1;6.9393;6.9393;6.9393
245;calc update async;100;7.79711e-05;1.0944e-05;0.00555676
245;calc inner;100;0.0453318;0.0432;0.0487073
245;calc wait;100;0.0173075;0.00622851;0.0414781
245;calc bound;100;0.00652239;0.00357182;0.00910065
245;calc iter;100;0.0692459;0.0558854;0.0942452
245;total;1;9.53923;9.53923;9.53923
201;calc total;1;6.93572;6.93572;6.93572
201;calc update async;100;8.11352e-05;9.682e-06;0.00657116
201;calc inner;100;0.0454252;0.0435591;0.0482178
201;calc wait;100;0.018673;0.0089097;0.0367704
201;calc bound;100;0.00490798;0.00362464;0.00710759
201;calc iter;100;0.0691854;0.0589976;0.0850102
201;total;1;9.53751;9.53751;9.53751
227;calc total;1;6.93382;6.93382;6.93382
227;calc update async;100;7.22973e-05;9.619e-06;0.00573322
227;calc inner;100;0.0458517;0.0437944;0.0482262
227;calc wait;100;0.0181547;0.00866701;0.0314165
227;calc bound;100;0.00491716;0.00417377;0.00677644
227;calc iter;100;0.0691208;0.0605347;0.0814043
227;total;1;9.53924;9.53924;9.53924
293;calc total;1;6.93448;6.93448;6.93448
293;calc update async;100;9.24506e-05;1.2166e-05;0.00698113
293;calc inner;100;0.0449173;0.0427779;0.0483548
293;calc wait;100;0.0175354;0.00441348;0.0443783
293;calc bound;100;0.00660957;0.00356805;0.00911178
293;calc iter;100;0.0691655;0.0522927;0.0961683
293;total;1;9.52334;9.52334;9.52334
270;calc total;1;6.93956;6.93956;6.93956
270;calc update async;100;5.9742e-05;9.907e-06;0.00459516
270;calc inner;100;0.045303;0.0436315;0.0474672
270;calc wait;100;0.0189373;0.00686468;0.0409994
270;calc bound;100;0.00467349;0.00318306;0.00574624
270;calc iter;100;0.0691021;0.0571753;0.0896097
270;total;1;9.5556;9.5556;9.5556
246;calc total;1;6.94116;6.94116;6.94116
246;calc update async;100;6.82679e-05;9.611e-06;0.00530577
246;calc inner;100;0.0454676;0.0436325;0.0485985
246;calc wait;100;0.0185408;0.008127;0.0412671
246;calc bound;100;0.00494552;0.00367257;0.00839248
246;calc iter;100;0.0692484;0.0603327;0.0907284
246;total;1;9.53756;9.53756;9.53756
202;calc total;1;6.94018;6.94018;6.94018
202;calc update async;100;6.91618e-05;1.0564e-05;0.00546204
202;calc inner;100;0.0454163;0.0434523;0.0480764
202;calc wait;100;0.0185865;0.00930711;0.0394738
202;calc bound;100;0.00483936;0.00431806;0.00572839
202;calc iter;100;0.0690646;0.0598636;0.0877397
202;total;1;9.54389;9.54389;9.54389
228;calc total;1;6.9395;6.9395;6.9395
228;calc update async;100;6.97777e-05;1.1074e-05;0.00531736
228;calc inner;100;0.0450759;0.0435635;0.047755
228;calc wait;100;0.0192955;0.00758918;0.0436033
228;calc bound;100;0.00479067;0.00384184;0.00620603
228;calc iter;100;0.069239;0.0581822;0.0935299
228;total;1;9.52984;9.52984;9.52984
294;calc total;1;6.93299;6.93299;6.93299
294;calc update async;100;2.93376e-05;1.0937e-05;0.00145278
294;calc inner;100;0.0450786;0.0431293;0.0484694
294;calc wait;100;0.0189119;0.00761875;0.054519
294;calc bound;100;0.00489132;0.00389376;0.00829694
294;calc iter;100;0.0690718;0.0588051;0.103686
294;total;1;9.52062;9.52062;9.52062
271;calc total;1;6.9424;6.9424;6.9424
271;calc update async;100;5.70211e-05;1.07e-05;0.00431866
271;calc inner;100;0.0452568;0.0432215;0.047289
271;calc wait;100;0.0189958;0.00812518;0.0452089
271;calc bound;100;0.00467756;0.0035772;0.00553611
271;calc iter;100;0.069173;0.0588435;0.0938993
271;total;1;9.5511;9.5511;9.5511
247;calc total;1;6.93656;6.93656;6.93656
247;calc update async;100;7.51097e-05;1.0807e-05;0.00603521
247;calc inner;100;0.0454556;0.0435208;0.0486152
247;calc wait;100;0.0187861;0.00814397;0.0389175
247;calc bound;100;0.00487736;0.00335159;0.00727667
247;calc iter;100;0.0692317;0.0598531;0.0878461
247;total;1;9.53656;9.53656;9.53656
203;calc total;1;6.93453;6.93453;6.93453
203;calc update async;100;8.28591e-05;1.0586e-05;0.00686299
203;calc inner;100;0.0453239;0.0437547;0.0480394
203;calc wait;100;0.0188357;0.00938304;0.0367221
203;calc bound;100;0.00474623;0.00430223;0.00585821
203;calc iter;100;0.069038;0.0602852;0.0866525
203;total;1;9.53324;9.53324;9.53324
229;calc total;1;6.9366;6.9366;6.9366
229;calc update async;100;7.61319e-05;9.7e-06;0.00604576
295;calc total;1;6.93315;6.93315;6.93315
295;calc update async;100;7.35917e-05;1.0649e-05;0.00582779
295;calc inner;100;0.0450491;0.043244;0.0482658
295;calc wait;100;0.0192659;0.00604427;0.0472151
295;calc bound;100;0.00484115;0.00324155;0.00796451
295;calc iter;100;0.0692406;0.056715;0.0951512
295;total;1;9.52595;9.52595;9.52595
272;calc total;1;6.94128;6.94128;6.94128
272;calc update async;100;6.04643e-05;9.561e-06;0.00449848
272;calc inner;100;0.0453778;0.04375;0.0474399
272;calc wait;100;0.0189325;0.00979694;0.0471596
272;calc bound;100;0.00470912;0.00342849;0.00608018
272;calc iter;100;0.0692132;0.0588674;0.0968895
272;total;1;9.54363;9.54363;9.54363
248;calc total;1;6.93861;6.93861;6.93861
248;calc update async;100;7.1622e-05;9.831e-06;0.0056717
248;calc inner;100;0.0455586;0.0437234;0.0488184
248;calc wait;100;0.0187487;0.00943249;0.0406889
248;calc bound;100;0.00486551;0.00335874;0.00667643
248;calc iter;100;0.0693068;0.0598178;0.0898693
248;total;1;9.55793;9.55793;9.55793
204;calc total;1;6.9272;6.9272;6.9272
204;calc update async;100;9.82132e-05;1.1084e-05;0.00814972
204;calc inner;100;0.0455501;0.0439998;0.0474536
204;calc wait;100;0.0182585;0.00815909;0.0355604
204;calc bound;100;0.00492708;0.00428949;0.00923158
204;calc iter;100;0.0689938;0.0583432;0.0849565
204;total;1;9.53281;9.53281;9.53281
229;calc inner;100;0.0450703;0.0436364;0.0481276
229;calc wait;100;0.0192138;0.00744711;0.0402552
229;calc bound;100;0.00474601;0.00346805;0.00632916
229;calc iter;100;0.0692236;0.0577531;0.0899675
229;total;1;9.52808;9.52808;9.52808
296;calc total;1;6.92898;6.92898;6.92898
296;calc update async;100;2.80473e-05;9.988e-06;0.00129175
296;calc inner;100;0.0453344;0.0431491;0.0489167
296;calc wait;100;0.018838;0.00686883;0.0436698
296;calc bound;100;0.00483656;0.00336222;0.00770626
296;calc iter;100;0.0691369;0.0587217;0.0943732
296;total;1;9.52712;9.52712;9.52712
273;calc total;1;6.93298;6.93298;6.93298
273;calc update async;100;7.30392e-05;1.1011e-05;0.00577632
273;calc inner;100;0.0453437;0.0436041;0.0472895
273;calc wait;100;0.0189017;0.00941699;0.0413341
273;calc bound;100;0.00476205;0.00397917;0.00761927
273;calc iter;100;0.0691044;0.0590879;0.0896178
273;total;1;9.55727;9.55727;9.55727
249;calc total;1;6.93539;6.93539;6.93539
249;calc update async;100;8.59335e-05;9.102e-06;0.00709682
249;calc inner;100;0.0455285;0.0438131;0.0486712
249;calc wait;100;0.0184977;0.00490862;0.0428723
249;calc bound;100;0.00488742;0.00420092;0.00754929
249;calc iter;100;0.0690803;0.0566308;0.0927699
249;total;1;9.55552;9.55552;9.55552
205;calc total;1;6.93538;6.93538;6.93538
205;calc update async;100;7.40973e-05;1.1416e-05;0.0058085
205;calc inner;100;0.0454627;0.0439505;0.0479356
205;calc wait;100;0.0186452;0.00916591;0.0373789
205;calc bound;100;0.00485901;0.00429937;0.00805428
205;calc iter;100;0.0690845;0.0594992;0.0876336
205;total;1;9.54344;9.54344;9.54344
230;calc total;1;6.93842;6.93842;6.93842
230;calc update async;100;0.000118994;1.0842e-05;0.0103816
230;calc inner;100;0.0450928;0.0436144;0.047951
230;calc wait;100;0.0193246;0.00818677;0.0413852
230;calc bound;100;0.00476029;0.00351338;0.00644757
230;calc iter;100;0.0693036;0.0587683;0.0914752
230;total;1;9.53222;9.53222;9.53222
297;calc total;1;6.93589;6.93589;6.93589
297;calc update async;100;6.82693e-05;9.991e-06;0.00521018
297;calc inner;100;0.0452461;0.0437331;0.0490613
297;calc wait;100;0.0188585;0.00579307;0.0441508
297;calc bound;100;0.00491182;0.00382957;0.00767456
297;calc iter;100;0.0691681;0.0571192;0.094021
297;total;1;9.52547;9.52547;9.52547
274;calc total;1;6.93892;6.93892;6.93892
274;calc update async;100;6.53059e-05;9.795e-06;0.00508258
274;calc inner;100;0.0452896;0.0437018;0.0475199
274;calc wait;100;0.018952;0.0089403;0.0460501
274;calc bound;100;0.00483457;0.00408282;0.00743912
274;calc iter;100;0.0691763;0.0593821;0.0952712
274;total;1;9.54547;9.54547;9.54547
250;calc total;1;6.93793;6.93793;6.93793
250;calc update async;100;7.29399e-05;1.036e-05;0.00572303
250;calc inner;100;0.0458104;0.0441799;0.0493566
250;calc wait;100;0.0182391;0.0049668;0.0379045
250;calc bound;100;0.00490819;0.00352497;0.00678285
250;calc iter;100;0.0691255;0.0589691;0.0885142
250;total;1;9.54072;9.54072;9.54072
206;calc total;1;6.93832;6.93832;6.93832
206;calc update async;100;7.28132e-05;1.0893e-05;0.00579165
206;calc inner;100;0.0455816;0.0440984;0.0479196
206;calc wait;100;0.0186662;0.0102069;0.0366068
206;calc bound;100;0.00478265;0.00419932;0.00624061
206;calc iter;100;0.0691306;0.0605867;0.0863562
206;total;1;9.52538;9.52538;9.52538
231;calc total;1;6.93426;6.93426;6.93426
231;calc update async;100;7.00181e-05;1.1109e-05;0.00535747
231;calc inner;100;0.0450837;0.0433073;0.047966
231;calc wait;100;0.0189693;0.00905374;0.0427527
231;calc bound;100;0.00483173;0.00398889;0.00643415
231;calc iter;100;0.069036;0.0590733;0.0930167
231;total;1;9.53227;9.53227;9.53227
298;calc total;1;6.94012;6.94012;6.94012
298;calc update async;100;9.59844e-05;1.0517e-05;0.00812115
298;calc inner;100;0.0452383;0.0434373;0.0485177
298;calc wait;100;0.0187208;0.00883798;0.0441005
298;calc bound;100;0.00493304;0.00429247;0.00656597
298;calc iter;100;0.0690793;0.0590583;0.0944536
298;total;1;9.52599;9.52599;9.52599
275;calc total;1;6.93673;6.93673;6.93673
275;calc update async;100;6.71409e-05;1.0206e-05;0.00531642
251;calc total;1;6.9347;6.9347;6.9347
251;calc update async;100;7.10965e-05;9.16e-06;0.00564162
251;calc inner;100;0.045564;0.0436817;0.0486928
251;calc wait;100;0.0184077;0.00700951;0.0386926
251;calc bound;100;0.00486636;0.00430901;0.00643794
251;calc iter;100;0.0690473;0.0586308;0.0878942
251;total;1;9.54242;9.54242;9.54242
207;calc total;1;6.93988;6.93988;6.93988
207;calc update async;100;7.17519e-05;1.0021e-05;0.0057881
207;calc inner;100;0.0454745;0.0436102;0.0479864
207;calc wait;100;0.0187664;0.00925924;0.0414096
207;calc bound;100;0.00472696;0.0037345;0.00602658
207;calc iter;100;0.069126;0.0598269;0.0911304
207;total;1;9.54295;9.54295;9.54295
232;calc total;1;6.9266;6.9266;6.9266
232;calc update async;100;3.45663e-05;1.1241e-05;0.00180032
232;calc inner;100;0.0450597;0.0434165;0.0476717
232;calc wait;100;0.0188816;0.00842592;0.0438552
232;calc bound;100;0.00496395;0.00395659;0.00910976
232;calc iter;100;0.0689701;0.0589625;0.0923822
232;total;1;9.53085;9.53085;9.53085
299;calc total;1;6.93439;6.93439;6.93439
299;calc update async;100;7.14763e-05;9.509e-06;0.00568514
299;calc inner;100;0.0451882;0.0435455;0.0484084
299;calc wait;100;0.018822;0.00844741;0.0450846
299;calc bound;100;0.00489616;0.00425711;0.0079702
299;calc iter;100;0.0691291;0.0573254;0.0934118
299;total;1;9.52554;9.52554;9.52554
275;calc inner;100;0.045365;0.043779;0.0473671
275;calc wait;100;0.0187712;0.00788991;0.0460797
275;calc bound;100;0.00472606;0.00403013;0.00584184
275;calc iter;100;0.0690315;0.0609166;0.0957113
275;total;1;9.54058;9.54058;9.54058
252;calc total;1;6.92957;6.92957;6.92957
252;calc update async;100;9.30753e-05;9.87e-06;0.00769745
252;calc inner;100;0.0456025;0.0439376;0.0476658
252;calc wait;100;0.0181033;0.00592375;0.0452231
252;calc bound;100;0.00492544;0.00418085;0.00916077
252;calc iter;100;0.0689354;0.0567611;0.0947533
252;total;1;9.53068;9.53068;9.53068
208;calc total;1;6.94222;6.94222;6.94222
208;calc update async;100;7.45186e-05;1.1015e-05;0.00594331
208;calc inner;100;0.0454832;0.0434295;0.0476713
208;calc wait;100;0.0190205;0.0106305;0.0422951
208;calc bound;100;0.00469094;0.00326577;0.0055461
208;calc iter;100;0.0692975;0.0612859;0.0906866
208;total;1;9.53673;9.53673;9.53673
233;calc total;1;6.93625;6.93625;6.93625
233;calc update async;100;7.3697e-05;1.1125e-05;0.00577149
233;calc inner;100;0.0450557;0.0433312;0.047822
233;calc wait;100;0.0189963;0.00776476;0.0450068
233;calc bound;100;0.00490242;0.00430134;0.00851005
233;calc iter;100;0.0690574;0.0573968;0.0989956
233;total;1;9.52867;9.52867;9.52867
300;calc total;1;6.92772;6.92772;6.92772
300;calc update async;100;0.000105715;9.919e-06;0.00891899
300;calc inner;100;0.0454742;0.0441287;0.0470903
300;calc wait;100;0.0185396;0.00683371;0.0407594
300;calc bound;100;0.00493351;0.00359441;0.00904741
300;calc iter;100;0.0690898;0.0577759;0.0908287
300;total;1;9.52512;9.52512;9.52512
276;calc total;1;6.93922;6.93922;6.93922
276;calc update async;100;6.40339e-05;1.1577e-05;0.00468725
276;calc inner;100;0.0452619;0.0433066;0.0487605
276;calc wait;100;0.0187995;0.00732;0.0408515
276;calc bound;100;0.00491638;0.00420044;0.00735271
276;calc iter;100;0.0692183;0.0582745;0.0937119
276;total;1;9.54958;9.54958;9.54958
253;calc total;1;6.93462;6.93462;6.93462
253;calc update async;100;7.20828e-05;1.0028e-05;0.00556891
253;calc inner;100;0.0456271;0.0435857;0.0478703
253;calc wait;100;0.0184677;0.00679779;0.0475115
253;calc bound;100;0.00490192;0.00383175;0.00842094
253;calc iter;100;0.0691012;0.0577951;0.0983368
253;total;1;9.53082;9.53082;9.53082
209;calc total;1;6.93809;6.93809;6.93809
209;calc update async;100;7.64881e-05;9.856e-06;0.00606849
209;calc inner;100;0.0454947;0.043602;0.0480566
209;calc wait;100;0.0186288;0.00743927;0.036361
209;calc bound;100;0.00484248;0.00370256;0.00657153
209;calc iter;100;0.0691525;0.0595077;0.0860669
209;total;1;9.53716;9.53716;9.53716
234;calc total;1;6.94095;6.94095;6.94095
234;calc update async;100;8.92497e-05;1.0482e-05;0.00656013
234;calc inner;100;0.0448539;0.0431885;0.0476662
234;calc wait;100;0.0179655;0.00503688;0.0423493
234;calc bound;100;0.00635712;0.00329077;0.00908391
234;calc iter;100;0.0692719;0.052018;0.0962223
234;total;1;9.54081;9.54081;9.54081
301;calc total;1;6.9353;6.9353;6.9353
301;calc update async;100;7.23519e-05;1.0823e-05;0.00550807
301;calc inner;100;0.0454545;0.0440247;0.0479732
301;calc wait;100;0.0185299;0.0076455;0.0432695
301;calc bound;100;0.00497236;0.00359386;0.00810459
301;calc iter;100;0.0690627;0.056802;0.0935403
301;total;1;9.52482;9.52482;9.52482
277;calc total;1;6.93693;6.93693;6.93693
277;calc update async;100;8.64844e-05;1.2126e-05;0.00698596
277;calc inner;100;0.0453171;0.0434118;0.0491905
277;calc wait;100;0.019017;0.00787707;0.0394133
277;calc bound;100;0.00483613;0.00368187;0.00590202
277;calc iter;100;0.0692789;0.0588058;0.0896966
277;total;1;9.53756;9.53756;9.53756
254;calc total;1;6.93616;6.93616;6.93616
254;calc update async;100;7.47105e-05;1.118e-05;0.00590986
254;calc inner;100;0.0456898;0.0432973;0.0480457
254;calc wait;100;0.0183031;0.00788739;0.0489567
254;calc bound;100;0.00490571;0.00419582;0.00698601
254;calc iter;100;0.0690918;0.0589981;0.0976001
254;total;1;9.52973;9.52973;9.52973
210;calc total;1;6.93999;6.93999;6.93999
210;calc update async;100;8.69745e-05;1.1136e-05;0.00625704
210;calc inner;100;0.0452259;0.0432641;0.0478083
210;calc wait;100;0.0169484;0.00735824;0.0384866
210;calc bound;100;0.00689791;0.00331647;0.00925272
210;calc iter;100;0.069242;0.0572057;0.0898997
210;total;1;9.52584;9.52584;9.52584
235;calc total;1;6.93385;6.93385;6.93385
235;calc update async;100;8.57562e-05;1.2082e-05;0.00625865
235;calc inner;100;0.0448535;0.0429705;0.0479796
235;calc wait;100;0.0178371;0.00638372;0.038349
235;calc bound;100;0.00648049;0.00318694;0.00913657
235;calc iter;100;0.0692602;0.0543701;0.0929972
235;total;1;9.54613;9.54613;9.54613
302;calc total;1;6.93905;6.93905;6.93905
302;calc update async;100;6.89898e-05;1.0731e-05;0.00531425
302;calc inner;100;0.0454958;0.044233;0.0480223
302;calc wait;100;0.0186263;0.00703731;0.0435349
302;calc bound;100;0.00495242;0.00357259;0.00822389
302;calc iter;100;0.0691878;0.0575693;0.0941643
302;total;1;9.52539;9.52539;9.52539
278;calc total;1;6.93865;6.93865;6.93865
278;calc update async;100;6.18832e-05;1.0371e-05;0.00466126
278;calc inner;100;0.0452405;0.0436438;0.0487743
278;calc wait;100;0.0191236;0.00828874;0.0459227
278;calc bound;100;0.00476069;0.00367953;0.00601101
278;calc iter;100;0.0692963;0.0579452;0.0950979
278;total;1;9.55157;9.55157;9.55157
255;calc total;1;6.9381;6.9381;6.9381
211;calc total;1;6.93696;6.93696;6.93696
211;calc update async;100;8.58937e-05;1.0155e-05;0.00637442
211;calc inner;100;0.0452794;0.043275;0.0480232
211;calc wait;100;0.0172538;0.00734878;0.0368138
211;calc bound;100;0.0065189;0.00368843;0.00906871
211;calc iter;100;0.0691417;0.0574315;0.0906054
211;total;1;9.52787;9.52787;9.52787
236;calc total;1;6.92693;6.92693;6.92693
236;calc update async;100;5.06971e-05;1.3524e-05;0.00260255
236;calc inner;100;0.0449161;0.0428644;0.0478797
236;calc wait;100;0.0175939;0.00309825;0.0433375
236;calc bound;100;0.0066416;0.00312679;0.00913605
236;calc iter;100;0.0692057;0.0492551;0.0962372
236;total;1;9.53209;9.53209;9.53209
303;calc total;1;6.94074;6.94074;6.94074
303;calc update async;100;7.09226e-05;1.1527e-05;0.00553704
303;calc inner;100;0.0454992;0.04408;0.0479024
303;calc wait;100;0.0186838;0.00848415;0.0441027
303;calc bound;100;0.00487036;0.00392886;0.00849568
303;calc iter;100;0.0691334;0.060291;0.0940103
303;total;1;9.52547;9.52547;9.52547
279;calc total;1;6.93565;6.93565;6.93565
279;calc update async;100;6.89702e-05;1.1374e-05;0.00524112
279;calc inner;100;0.0452823;0.0431859;0.0490738
279;calc wait;100;0.0189262;0.00967412;0.0484768
279;calc bound;100;0.00487217;0.00387106;0.00655832
279;calc iter;100;0.069246;0.0604389;0.0955489
279;total;1;9.53744;9.53744;9.53744
255;calc update async;100;7.44503e-05;1.0821e-05;0.00580652
255;calc inner;100;0.0456464;0.043861;0.0477714
255;calc wait;100;0.0184444;0.00700919;0.0431826
255;calc bound;100;0.00484436;0.00327669;0.00599294
255;calc iter;100;0.0691868;0.059459;0.0932071
255;total;1;9.54203;9.54203;9.54203
212;calc total;1;6.93966;6.93966;6.93966
212;calc update async;100;8.67972e-05;1.1601e-05;0.00647455
212;calc inner;100;0.0453742;0.0432506;0.0479683
212;calc wait;100;0.0172817;0.00753111;0.0403756
212;calc bound;100;0.00643459;0.00359403;0.00930215
212;calc iter;100;0.0691831;0.0579129;0.0945055
212;total;1;9.53292;9.53292;9.53292
237;calc total;1;6.93461;6.93461;6.93461
237;calc update async;100;8.97815e-05;1.2931e-05;0.00665885
237;calc inner;100;0.0448818;0.0430659;0.0480658
237;calc wait;100;0.0177547;0.00662627;0.0475121
237;calc bound;100;0.00655807;0.0031083;0.00908266
237;calc iter;100;0.0692889;0.0559474;0.100541
237;total;1;9.53054;9.53054;9.53054
304;calc total;1;6.94232;6.94232;6.94232
304;calc update async;100;7.13076e-05;1.053e-05;0.00560219
304;calc inner;100;0.0454576;0.0435776;0.0477051
304;calc wait;100;0.0189497;0.00733139;0.0432376
304;calc bound;100;0.00479214;0.00341475;0.00638203
304;calc iter;100;0.0692866;0.0579983;0.0917898
304;total;1;9.52407;9.52407;9.52407
280;calc total;1;6.93625;6.93625;6.93625
280;calc update async;100;7.07986e-05;1.1687e-05;0.00529944
280;calc inner;100;0.0452108;0.0431332;0.0489462
280;calc wait;100;0.0184823;0.00685312;0.0438115
280;calc bound;100;0.00510284;0.00435437;0.00910312
280;calc iter;100;0.0690113;0.0584519;0.0959796
280;total;1;9.53735;9.53735;9.53735
256;calc total;1;6.94448;6.94448;6.94448
256;calc update async;100;6.00264e-05;8.559e-06;0.0045568
256;calc inner;100;0.0455977;0.0434147;0.0476858
256;calc wait;100;0.018841;0.00992282;0.0454239
256;calc bound;100;0.00475411;0.00386148;0.00586806
256;calc iter;100;0.0693089;0.060678;0.0940231
256;total;1;9.52887;9.52887;9.52887
213;calc total;1;6.93631;6.93631;6.93631
213;calc update async;100;9.64834e-05;1.2577e-05;0.0073975
213;calc inner;100;0.0452917;0.0430702;0.0481014
213;calc wait;100;0.0174247;0.0054513;0.0440584
213;calc bound;100;0.0064242;0.00298049;0.0091668
213;calc iter;100;0.0692408;0.0561745;0.0963208
213;total;1;9.54344;9.54344;9.54344
238;calc total;1;6.93792;6.93792;6.93792
238;calc update async;100;8.70826e-05;1.1056e-05;0.00643195
238;calc inner;100;0.0449168;0.0431533;0.0479885
238;calc wait;100;0.0175126;0.00609236;0.0436166
238;calc bound;100;0.00660501;0.00349401;0.0091119
238;calc iter;100;0.069128;0.0561749;0.0959474
238;total;1;9.53226;9.53226;9.53226
305;calc total;1;6.93876;6.93876;6.93876
305;calc update async;100;7.02277e-05;1.0129e-05;0.0055446
305;calc inner;100;0.0454366;0.0439538;0.0479547
305;calc wait;100;0.0187867;0.00772118;0.0432564
305;calc bound;100;0.0047904;0.00399877;0.00683009
305;calc iter;100;0.0691638;0.0592476;0.0924244
305;total;1;9.52549;9.52549;9.52549
281;calc total;1;6.93455;6.93455;6.93455
281;calc update async;100;6.94556e-05;1.0188e-05;0.00522532
281;calc inner;100;0.0452726;0.0437262;0.0486728
281;calc wait;100;0.0186463;0.00570217;0.0398165
281;calc bound;100;0.00499589;0.00438754;0.00867802
281;calc iter;100;0.0690786;0.0583909;0.0937816
281;total;1;9.55963;9.55963;9.55963
257;calc total;1;6.94233;6.94233;6.94233
257;calc update async;100;7.22584e-05;1.0066e-05;0.00572927
257;calc inner;100;0.0455991;0.0436097;0.0476729
257;calc wait;100;0.0187871;0.00768908;0.0425333
257;calc bound;100;0.00474663;0.00396827;0.00674291
257;calc iter;100;0.0692766;0.0579049;0.0902559
257;total;1;9.54104;9.54104;9.54104
214;calc total;1;6.9384;6.9384;6.9384
214;calc update async;100;9.9216e-05;1.2833e-05;0.00751321
214;calc inner;100;0.0452406;0.0433692;0.04794
214;calc wait;100;0.0172561;0.0044686;0.0413176
214;calc bound;100;0.00669002;0.00310999;0.00918757
214;calc iter;100;0.0692909;0.0523454;0.0930297
214;total;1;9.53061;9.53061;9.53061
239;calc total;1;6.94187;6.94187;6.94187
239;calc update async;100;0.000100349;1.0456e-05;0.00774723
239;calc inner;100;0.0448494;0.0430998;0.0477411
239;calc wait;100;0.0177394;0.00645427;0.0437953
239;calc bound;100;0.00655365;0.00366407;0.00912255
239;calc iter;100;0.0692533;0.0562308;0.0946971
239;total;1;9.53535;9.53535;9.53535
306;calc total;1;6.94095;6.94095;6.94095
306;calc update async;100;8.83198e-05;1.3051e-05;0.00658504
306;calc inner;100;0.0452156;0.0437296;0.0480531
306;calc wait;100;0.0173239;0.00529609;0.0473684
306;calc bound;100;0.00658015;0.00333536;0.00922068
306;calc iter;100;0.0692664;0.053582;0.0996366
306;total;1;9.52551;9.52551;9.52551
282;calc total;1;6.93371;6.93371;6.93371
282;calc update async;100;4.52619e-05;1.151e-05;0.00222482
282;calc inner;100;0.0450103;0.0432568;0.048751
282;calc wait;100;0.0176734;0.00750928;0.0426621
282;calc bound;100;0.00654276;0.00370535;0.00914033
282;calc iter;100;0.0692752;0.0576838;0.0934878
282;total;1;9.55415;9.55415;9.55415
258;calc total;1;6.94383;6.94383;6.94383
258;calc update async;100;8.92151e-05;1.2501e-05;0.00667706
258;calc inner;100;0.0454791;0.0432451;0.0477975
258;calc wait;100;0.017201;0.00873227;0.0445495
258;calc bound;100;0.00653639;0.00323657;0.00907164
258;calc iter;100;0.0693478;0.0606556;0.0982847
258;total;1;9.53095;9.53095;9.53095
215;calc total;1;6.93448;6.93448;6.93448
215;calc update async;100;8.85266e-05;1.1951e-05;0.00638807
215;calc inner;100;0.0450999;0.0432136;0.0480177
215;calc wait;100;0.01703;0.00635909;0.0391767
215;calc bound;100;0.00702987;0.00304691;0.00920389
215;calc iter;100;0.0692548;0.0563995;0.0898661
215;total;1;9.53312;9.53312;9.53312
307;calc total;1;6.93761;6.93761;6.93761
307;calc update async;100;8.40618e-05;1.1116e-05;0.00620013
307;calc inner;100;0.0451529;0.0438546;0.0478858
307;calc wait;100;0.0173482;0.0074317;0.0455647
307;calc bound;100;0.00666029;0.00316979;0.00915267
307;calc iter;100;0.0692542;0.0574594;0.100068
307;total;1;9.52551;9.52551;9.52551
283;calc total;1;6.93406;6.93406;6.93406
283;calc update async;100;7.52159e-05;1.2249e-05;0.00532868
283;calc inner;100;0.0451277;0.0429992;0.0487646
283;calc wait;100;0.017865;0.00517347;0.0375392
283;calc bound;100;0.00622826;0.00318788;0.00919667
283;calc iter;100;0.0692998;0.0529589;0.0910993
283;total;1;9.55183;9.55183;9.55183
259;calc total;1;6.94134;6.94134;6.94134
259;calc update async;100;8.86937e-05;1.2965e-05;0.0065343
259;calc inner;100;0.0453991;0.043221;0.0477773
259;calc wait;100;0.0170355;0.00819864;0.0451438
259;calc bound;100;0.00661223;0.00415546;0.00913451
259;calc iter;100;0.0691492;0.0590317;0.0975577
259;total;1;9.54486;9.54486;9.54486
308;calc total;1;6.94082;6.94082;6.94082
308;calc update async;100;0.000129629;1.1225e-05;0.0106311
308;calc inner;100;0.0452071;0.0430299;0.0480886
308;calc wait;100;0.0172304;0.00536363;0.042029
308;calc bound;100;0.00667644;0.0036288;0.00919985
308;calc iter;100;0.0692479;0.0537412;0.0967691
308;total;1;9.52496;9.52496;9.52496
284;calc total;1;6.93079;6.93079;6.93079
284;calc update async;100;4.43623e-05;1.2831e-05;0.00216894
284;calc inner;100;0.0451817;0.042988;0.0489424
284;calc wait;100;0.0177864;0.00815503;0.0470081
284;calc bound;100;0.00628336;0.00278548;0.00920979
284;calc iter;100;0.0693016;0.0553889;0.0982069
284;total;1;9.5416;9.5416;9.5416
260;calc total;1;6.94086;6.94086;6.94086
260;calc update async;100;9.07107e-05;1.1581e-05;0.00664785
260;calc inner;100;0.0453134;0.0434224;0.0480186
260;calc wait;100;0.0170249;0.00683383;0.0520734
260;calc bound;100;0.00682917;0.00390322;0.00908496
260;calc iter;100;0.0692653;0.0581744;0.104119
260;total;1;9.52867;9.52867;9.52867
309;calc total;1;6.93814;6.93814;6.93814
309;calc update async;100;8.6589e-05;1.1916e-05;0.00641071
309;calc inner;100;0.0452391;0.0431838;0.0481017
309;calc wait;100;0.0174032;0.00660678;0.045945
309;calc bound;100;0.00655096;0.00298389;0.00918328
309;calc iter;100;0.0692894;0.0570344;0.0998621
309;total;1;9.52438;9.52438;9.52438
285;calc total;1;6.9343;6.9343;6.9343
285;calc update async;100;9.00397e-05;1.2386e-05;0.00663919
285;calc inner;100;0.0450517;0.0431428;0.0489407
285;calc wait;100;0.0174734;0.00644854;0.0513546
285;calc bound;100;0.00667062;0.00360694;0.00922139
285;calc iter;100;0.06929;0.0532471;0.102588
285;total;1;9.55143;9.55143;9.55143
261;calc total;1;6.93298;6.93298;6.93298
261;calc update async;100;9.64635e-05;1.2584e-05;0.00718265
261;calc inner;100;0.0453715;0.0430714;0.0478157
261;calc wait;100;0.0170003;0.00467164;0.0457924
261;calc bound;100;0.00671909;0.00365181;0.00917935
261;calc iter;100;0.0691975;0.0545039;0.100379
261;total;1;9.53647;9.53647;9.53647
310;calc total;1;6.93966;6.93966;6.93966
310;calc update async;100;8.84183e-05;1.2111e-05;0.00663443
310;calc inner;100;0.0452676;0.0434057;0.0480226
310;calc wait;100;0.0174074;0.00460601;0.0462908
310;calc bound;100;0.00653273;0.00294634;0.00915062
310;calc iter;100;0.0693041;0.0524071;0.101138
310;total;1;9.52429;9.52429;9.52429
286;calc total;1;6.93548;6.93548;6.93548
286;calc update async;100;9.58699e-05;1.3186e-05;0.00719686
286;calc inner;100;0.0451571;0.0432193;0.0490865
286;calc wait;100;0.0171764;0.00898734;0.0454904
286;calc bound;100;0.00686331;0.00338006;0.0091156
286;calc iter;100;0.069313;0.0604563;0.0963367
286;total;1;9.55845;9.55845;9.55845
262;calc total;1;6.94136;6.94136;6.94136
262;calc update async;100;9.61061e-05;1.1896e-05;0.00744709
262;calc inner;100;0.0454122;0.0432092;0.047903
262;calc wait;100;0.0172646;0.00638054;0.0466854
262;calc bound;100;0.0065448;0.00314099;0.00912877
262;calc iter;100;0.0693226;0.052967;0.0998827
262;total;1;9.5513;9.5513;9.5513
311;calc total;1;6.93661;6.93661;6.93661
311;calc update async;100;8.38295e-05;1.0097e-05;0.00625481
311;calc inner;100;0.0452929;0.0435756;0.0480543
311;calc wait;100;0.0174566;0.00521299;0.0454709
311;calc bound;100;0.00645382;0.0029869;0.00915799
311;calc iter;100;0.0692965;0.056222;0.0995431
311;total;1;9.52546;9.52546;9.52546
287;calc total;1;6.93336;6.93336;6.93336
287;calc update async;100;4.50764e-05;1.2088e-05;0.00201872
287;calc inner;100;0.0450441;0.0432782;0.0490224
287;calc wait;100;0.0172592;0.00674635;0.0428951
287;calc bound;100;0.00680832;0.00398559;0.00916273
287;calc iter;100;0.0691678;0.0573395;0.096192
287;total;1;9.54298;9.54298;9.54298
263;calc total;1;6.93775;6.93775;6.93775
263;calc update async;100;0.000102738;1.2706e-05;0.00795787
263;calc inner;100;0.0454681;0.0434089;0.0477981
263;calc wait;100;0.0172258;0.00467164;0.0463674
263;calc bound;100;0.00646296;0.003199;0.00898325
263;calc iter;100;0.0692694;0.0517639;0.101196
263;total;1;9.5492;9.5492;9.5492
336;calc total;1;6.94223;6.94223;6.94223
336;calc update async;100;7.29576e-05;1.1005e-05;0.00493694
336;calc inner;100;0.0453818;0.0433738;0.0489092
336;calc wait;100;0.0174055;0.00515224;0.0471686
336;calc bound;100;0.00646819;0.00351147;0.0090632
336;calc iter;100;0.069335;0.0542224;0.102167
336;total;1;9.53854;9.53854;9.53854
312;calc total;1;6.93771;6.93771;6.93771
312;calc update async;100;7.54398e-05;1.2793e-05;0.00517088
312;calc inner;100;0.045638;0.0440272;0.0484628
312;calc wait;100;0.0166943;0.00691416;0.0404706
312;calc bound;100;0.00682715;0.00387194;0.00917588
312;calc iter;100;0.0692384;0.0576637;0.094031
312;total;1;9.53059;9.53059;9.53059
337;calc total;1;6.93855;6.93855;6.93855
337;calc update async;100;7.78679e-05;1.1292e-05;0.0056174
337;calc inner;100;0.0454223;0.0434485;0.0490922
337;calc wait;100;0.0174758;0.00800575;0.0422254
337;calc bound;100;0.00633267;0.0032888;0.00889683
337;calc iter;100;0.0693167;0.0582701;0.0958784
337;total;1;9.54515;9.54515;9.54515
313;calc total;1;6.93524;6.93524;6.93524
313;calc update async;100;8.92116e-05;1.2061e-05;0.00658478
313;calc inner;100;0.0456331;0.0439596;0.0483506
313;calc wait;100;0.016579;0.00630526;0.0421786
313;calc bound;100;0.00689121;0.00389315;0.00917694
313;calc iter;100;0.0691992;0.0580886;0.0957416
313;total;1;9.53119;9.53119;9.53119
338;calc total;1;6.94029;6.94029;6.94029
338;calc update async;100;8.19381e-05;1.3271e-05;0.00582163
338;calc inner;100;0.0452792;0.0429195;0.0490242
338;calc wait;100;0.0172326;0.00489412;0.0383815
338;calc bound;100;0.00671305;0.00356111;0.00918517
338;calc iter;100;0.0693162;0.0539253;0.091232
338;total;1;9.53853;9.53853;9.53853
314;calc total;1;6.93769;6.93769;6.93769
314;calc update async;100;8.06403e-05;1.1178e-05;0.00576761
314;calc inner;100;0.0455419;0.0437732;0.048347
314;calc wait;100;0.0168417;0.00783543;0.0418677
314;calc bound;100;0.00680909;0.00315253;0.00911362
314;calc iter;100;0.0692814;0.0585429;0.0967849
314;total;1;9.5312;9.5312;9.5312
339;calc total;1;6.93746;6.93746;6.93746
339;calc update async;100;8.0676e-05;1.1608e-05;0.00575647
339;calc inner;100;0.0452881;0.0434595;0.0490092
339;calc wait;100;0.0171203;0.00723284;0.0392633
339;calc bound;100;0.00681283;0.00321797;0.00901628
339;calc iter;100;0.0693109;0.0570502;0.0928147
339;total;1;9.53719;9.53719;9.53719
315;calc total;1;6.9349;6.9349;6.9349
315;calc update async;100;8.16928e-05;1.2921e-05;0.00583829
315;calc inner;100;0.0457135;0.0441073;0.0485683
315;calc wait;100;0.0167444;0.00400825;0.0405173
315;calc bound;100;0.00666839;0.00318179;0.0090572
315;calc iter;100;0.0692261;0.0514339;0.0957568
315;total;1;9.53115;9.53115;9.53115
340;calc total;1;6.9399;6.9399;6.9399
340;calc update async;100;8.17547e-05;1.1617e-05;0.00563889
340;calc inner;100;0.045371;0.043375;0.0490072
340;calc wait;100;0.0169564;0.00846322;0.0452399
340;calc bound;100;0.0068312;0.00394036;0.00894613
340;calc iter;100;0.0692544;0.0584325;0.0993953
340;total;1;9.54469;9.54469;9.54469
316;calc total;1;6.92833;6.92833;6.92833
316;calc update async;100;4.73411e-05;1.0554e-05;0.00245462
316;calc inner;100;0.0456765;0.0439985;0.0483272
316;calc wait;100;0.0169468;0.00554473;0.0534756
316;calc bound;100;0.0064708;0.00327546;0.00916136
316;calc iter;100;0.0691458;0.0556578;0.107507
316;total;1;9.53118;9.53118;9.53118
341;calc total;1;6.93695;6.93695;6.93695
341;calc update async;100;8.30608e-05;1.3042e-05;0.00581669
341;calc inner;100;0.0453522;0.0434792;0.0493922
341;calc wait;100;0.0170618;0.00548897;0.0441406
341;calc bound;100;0.00677984;0.0037403;0.00905707
341;calc iter;100;0.0692901;0.0568964;0.0966806
341;total;1;9.53399;9.53399;9.53399
317;calc total;1;6.93398;6.93398;6.93398
317;calc update async;100;7.9425e-05;1.1662e-05;0.0056901
317;calc inner;100;0.0456547;0.0440007;0.0482567
317;calc wait;100;0.0169452;0.00581392;0.0434563
317;calc bound;100;0.00646865;0.00382535;0.00891566
317;calc iter;100;0.0691516;0.0561518;0.0966007
317;total;1;9.52999;9.52999;9.52999
360;calc total;1;6.93125;6.93125;6.93125
360;calc update async;100;5.65162e-05;1.2279e-05;0.00320115
360;calc inner;100;0.0456423;0.0439759;0.0485371
360;calc wait;100;0.0165259;0.0064023;0.0462174
360;calc bound;100;0.00688295;0.00392596;0.00925169
360;calc iter;100;0.069115;0.0578355;0.101063
360;total;1;8.90123;8.90123;8.90123
342;calc total;1;6.93953;6.93953;6.93953
342;calc update async;100;6.82176e-05;9.938e-06;0.00533487
342;calc inner;100;0.0454393;0.0435749;0.0488164
342;calc wait;100;0.0188676;0.00923346;0.0415974
342;calc bound;100;0.00481384;0.00360775;0.0090542
342;calc iter;100;0.0692588;0.0600514;0.0919821
342;total;1;9.54516;9.54516;9.54516
318;calc total;1;6.931;6.931;6.931
318;calc update async;100;2.96419e-05;1.0727e-05;0.00145981
318;calc inner;100;0.0460736;0.0448116;0.0489134
318;calc wait;100;0.0179764;0.00819174;0.0378103
318;calc bound;100;0.00485125;0.00405803;0.00751238
318;calc iter;100;0.0690117;0.0606623;0.0881974
318;total;1;9.5312;9.5312;9.5312
361;calc total;1;6.93639;6.93639;6.93639
361;calc update async;100;8.39039e-05;1.1125e-05;0.006019
361;calc inner;100;0.0455393;0.0439407;0.048157
361;calc wait;100;0.0168066;0.00728575;0.0438077
361;calc bound;100;0.00682624;0.00407922;0.00924112
361;calc iter;100;0.0692604;0.0591145;0.0981434
361;total;1;8.90359;8.90359;8.90359
343;calc total;1;6.9355;6.9355;6.9355
343;calc update async;100;7.94815e-05;9.834e-06;0.00644987
343;calc inner;100;0.0454297;0.0436652;0.0487796
343;calc wait;100;0.0187539;0.00490231;0.04338
343;calc bound;100;0.0048348;0.00412103;0.00781261
343;calc iter;100;0.0691515;0.0579056;0.0927286
343;total;1;9.53517;9.53517;9.53517
319;calc total;1;6.93434;6.93434;6.93434
319;calc update async;100;2.6599e-05;1.0923e-05;0.00116687
319;calc inner;100;0.0458418;0.0439734;0.0482404
319;calc wait;100;0.0184229;0.00624235;0.0403675
319;calc bound;100;0.00481888;0.00330347;0.00600105
319;calc iter;100;0.0691551;0.058514;0.0899382
319;total;1;9.53108;9.53108;9.53108
362;calc total;1;6.94099;6.94099;6.94099
362;calc update async;100;7.67434e-05;1.1584e-05;0.0054169
362;calc inner;100;0.0455338;0.0437059;0.0480969
362;calc wait;100;0.0169265;0.00415425;0.040675
362;calc bound;100;0.00677251;0.00333307;0.00920477
362;calc iter;100;0.0693214;0.0522423;0.0950322
362;total;1;8.91788;8.91788;8.91788
344;calc total;1;6.93846;6.93846;6.93846
344;calc update async;100;6.89119e-05;9.911e-06;0.00532326
344;calc inner;100;0.0455177;0.0435281;0.0490932
344;calc wait;100;0.0186175;0.00670835;0.0478738
344;calc bound;100;0.00492498;0.00352723;0.00742832
344;calc iter;100;0.0692501;0.0582467;0.0999648
344;total;1;9.53911;9.53911;9.53911
320;calc total;1;6.94315;6.94315;6.94315
320;calc update async;100;9.05656e-05;1.0112e-05;0.00751196
320;calc inner;100;0.0458424;0.0446076;0.0481757
320;calc wait;100;0.0182689;0.00849003;0.0398632
320;calc bound;100;0.00491121;0.00403668;0.00689349
320;calc iter;100;0.0692355;0.0592732;0.0897106
320;total;1;9.5308;9.5308;9.5308
363;calc total;1;6.93467;6.93467;6.93467
363;calc update async;100;8.07402e-05;1.1659e-05;0.00585251
363;calc inner;100;0.0455749;0.0436954;0.0481279
363;calc wait;100;0.0169435;0.00616392;0.0398033
363;calc bound;100;0.00664402;0.00375673;0.00927895
363;calc iter;100;0.0692516;0.0550633;0.0942974
363;total;1;8.91113;8.91113;8.91113
345;calc total;1;6.93583;6.93583;6.93583
345;calc update async;100;7.36001e-05;1.0046e-05;0.00586561
345;calc inner;100;0.0455109;0.0437598;0.0490242
345;calc wait;100;0.0185056;0.00589644;0.044978
345;calc bound;100;0.00491042;0.00433658;0.00836473
345;calc iter;100;0.0691061;0.0588794;0.0952862
345;total;1;9.54425;9.54425;9.54425
321;calc total;1;6.93205;6.93205;6.93205
321;calc update async;100;7.79468e-05;9.409e-06;0.00626473
321;calc inner;100;0.0458677;0.0441564;0.0482193
321;calc wait;100;0.0182222;0.00690139;0.0390379
321;calc bound;100;0.00490468;0.00386866;0.00837182
321;calc iter;100;0.0691659;0.0584351;0.0892243
321;total;1;9.52848;9.52848;9.52848
364;calc total;1;6.92695;6.92695;6.92695
364;calc update async;100;4.67428e-05;1.2238e-05;0.0024345
364;calc inner;100;0.0455503;0.0440304;0.0476929
364;calc wait;100;0.0170105;0.00428254;0.0454803
364;calc bound;100;0.00654447;0.00415766;0.00920888
364;calc iter;100;0.0691617;0.0553977;0.0988415
364;total;1;8.90057;8.90057;8.90057
346;calc total;1;6.93786;6.93786;6.93786
346;calc update async;100;7.73295e-05;1.0142e-05;0.00623232
346;calc inner;100;0.0455096;0.0433385;0.0490201
346;calc wait;100;0.0185117;0.00604355;0.0434704
346;calc bound;100;0.00494319;0.00425281;0.00682472
346;calc iter;100;0.0691644;0.058964;0.0936677
346;total;1;9.53837;9.53837;9.53837
322;calc total;1;6.94245;6.94245;6.94245
322;calc update async;100;7.03467e-05;1.0211e-05;0.00554934
322;calc inner;100;0.0459373;0.0440865;0.0482253
322;calc wait;100;0.0182319;0.00901711;0.0383561
322;calc bound;100;0.0049147;0.00419965;0.0069066
322;calc iter;100;0.0692094;0.0605492;0.088604
322;total;1;9.53001;9.53001;9.53001
365;calc total;1;6.93596;6.93596;6.93596
365;calc update async;100;8.82892e-05;1.1465e-05;0.00656447
365;calc inner;100;0.0455058;0.0437896;0.048089
365;calc wait;100;0.0169828;0.00683208;0.0392929
365;calc bound;100;0.0066757;0.0038434;0.00918995
365;calc iter;100;0.0692625;0.0582062;0.0940517
365;total;1;8.91948;8.91948;8.91948
347;calc total;1;6.9344;6.9344;6.9344
347;calc update async;100;7.75207e-05;1.0858e-05;0.00625742
347;calc inner;100;0.0456706;0.0438985;0.0489628
347;calc wait;100;0.0184827;0.00696574;0.0413184
347;calc bound;100;0.00486645;0.00355734;0.00635188
347;calc iter;100;0.0691542;0.0589957;0.090254
347;total;1;9.54511;9.54511;9.54511
323;calc total;1;6.94106;6.94106;6.94106
323;calc update async;100;6.27956e-05;1.0589e-05;0.00484872
323;calc inner;100;0.0458186;0.0442809;0.0481979
323;calc wait;100;0.0184232;0.00983914;0.0417364
323;calc bound;100;0.00478674;0.00379978;0.00777417
323;calc iter;100;0.0691561;0.0608493;0.091206
323;total;1;9.52598;9.52598;9.52598
366;calc total;1;6.93793;6.93793;6.93793
366;calc update async;100;6.5965e-05;1.0434e-05;0.00512049
366;calc inner;100;0.0458075;0.0442433;0.0479592
366;calc wait;100;0.0183002;0.00902749;0.0424105
366;calc bound;100;0.00485714;0.00419397;0.00698772
366;calc iter;100;0.0691076;0.0608555;0.0926272
366;total;1;8.90012;8.90012;8.90012
348;calc total;1;6.93101;6.93101;6.93101
348;calc update async;100;8.31155e-05;1.0048e-05;0.00673561
348;calc inner;100;0.0455456;0.0439131;0.0479581
348;calc wait;100;0.0182972;0.00997876;0.039624
348;calc bound;100;0.00499455;0.00406393;0.00895475
348;calc iter;100;0.0690053;0.0609267;0.0900029
348;total;1;9.53084;9.53084;9.53084
324;calc total;1;6.94185;6.94185;6.94185
324;calc update async;100;6.99112e-05;1.0934e-05;0.00529882
324;calc inner;100;0.0451938;0.0433031;0.0479403
324;calc wait;100;0.0189353;0.00687;0.0473403
324;calc bound;100;0.00498417;0.00344393;0.00717649
324;calc iter;100;0.069261;0.0572376;0.0954766
324;total;1;9.52951;9.52951;9.52951
367;calc total;1;6.94188;6.94188;6.94188
367;calc update async;100;6.28538e-05;9.321e-06;0.00490827
367;calc inner;100;0.0457593;0.0440957;0.0478861
367;calc wait;100;0.0183882;0.0100239;0.0382342
367;calc bound;100;0.0048824;0.00371047;0.00771837
367;calc iter;100;0.069139;0.0607728;0.0881448
367;total;1;8.90204;8.90204;8.90204
349;calc total;1;6.93582;6.93582;6.93582
349;calc update async;100;7.43417e-05;1.1143e-05;0.00577724
349;calc inner;100;0.045553;0.044112;0.0485289
349;calc wait;100;0.018391;0.00807158;0.0418031
349;calc bound;100;0.00497504;0.00406905;0.00849456
349;calc iter;100;0.0690693;0.0579756;0.0923579
349;total;1;9.53301;9.53301;9.53301
325;calc total;1;6.94012;6.94012;6.94012
325;calc update async;100;6.2932e-05;9.457e-06;0.00462072
325;calc inner;100;0.0451528;0.0435403;0.0478414
325;calc wait;100;0.0192742;0.00799877;0.0428892
325;calc bound;100;0.00481183;0.00350543;0.00600666
325;calc iter;100;0.0693204;0.0588771;0.0936739
325;total;1;9.53135;9.53135;9.53135
368;calc total;1;6.94337;6.94337;6.94337
368;calc update async;100;6.3168e-05;1.0335e-05;0.00481625
368;calc inner;100;0.0458446;0.0446391;0.0479404
368;calc wait;100;0.0185344;0.00874379;0.0387522
368;calc bound;100;0.00483026;0.00400189;0.00779834
368;calc iter;100;0.0693119;0.0600118;0.088705
368;total;1;8.91452;8.91452;8.91452
350;calc total;1;6.93665;6.93665;6.93665
350;calc update async;100;7.25835e-05;9.823e-06;0.00567417
350;calc inner;100;0.0455579;0.0440619;0.0483247
350;calc wait;100;0.0184465;0.00662869;0.0419276
350;calc bound;100;0.00499701;0.00410872;0.00883216
350;calc iter;100;0.0691011;0.057594;0.0924264
350;total;1;9.53307;9.53307;9.53307
326;calc total;1;6.94115;6.94115;6.94115
326;calc update async;100;6.78758e-05;1.0886e-05;0.00516781
326;calc inner;100;0.0451483;0.0433376;0.0479775
326;calc wait;100;0.0193547;0.0091098;0.0459783
326;calc bound;100;0.00478389;0.00323464;0.00593281
326;calc iter;100;0.0693593;0.0591294;0.0947795
326;total;1;9.52945;9.52945;9.52945
369;calc total;1;6.93478;6.93478;6.93478
369;calc update async;100;7.23839e-05;9.576e-06;0.00580893
369;calc inner;100;0.0458304;0.0442105;0.0480135
369;calc wait;100;0.0184046;0.00751826;0.041028
369;calc bound;100;0.00483601;0.00333269;0.00613583
369;calc iter;100;0.0691882;0.0584551;0.0914036
369;total;1;8.9155;8.9155;8.9155
351;calc total;1;6.93888;6.93888;6.93888
351;calc update async;100;8.52509e-05;1.0965e-05;0.00693373
351;calc inner;100;0.0455793;0.0436063;0.0482898
351;calc wait;100;0.0185281;0.00645108;0.0451931
351;calc bound;100;0.00492395;0.0036968;0.00768889
351;calc iter;100;0.0692091;0.0573649;0.0941718
351;total;1;9.54548;9.54548;9.54548
327;calc total;1;6.93909;6.93909;6.93909
327;calc update async;100;6.72027e-05;1.1193e-05;0.0050562
327;calc inner;100;0.0452402;0.0433795;0.0480423
327;calc wait;100;0.018767;0.00788882;0.0451374
327;calc bound;100;0.00488692;0.00404694;0.00675368
327;calc iter;100;0.0690918;0.0580669;0.0934234
327;total;1;9.53198;9.53198;9.53198
370;calc total;1;6.94195;6.94195;6.94195
370;calc update async;100;6.45873e-05;9.371e-06;0.0050187
370;calc inner;100;0.0458717;0.0441179;0.0481088
370;calc wait;100;0.0183909;0.00797019;0.0394792
370;calc bound;100;0.00483731;0.00359101;0.00593781
370;calc iter;100;0.0692424;0.0586394;0.0884862
370;total;1;8.91387;8.91387;8.91387
352;calc total;1;6.94202;6.94202;6.94202
352;calc update async;100;6.65637e-05;1.1292e-05;0.00506639
352;calc inner;100;0.0455326;0.0435731;0.0482582
352;calc wait;100;0.0186558;0.00853053;0.0413708
352;calc bound;100;0.00485161;0.00330615;0.00763637
352;calc iter;100;0.0692666;0.0598542;0.0933914
352;total;1;9.53171;9.53171;9.53171
328;calc total;1;6.92646;6.92646;6.92646
328;calc update async;100;3.24262e-05;8.886e-06;0.00155242
328;calc inner;100;0.0451894;0.0431269;0.0478597
328;calc wait;100;0.0186538;0.00666434;0.0429678
328;calc bound;100;0.00498373;0.00402811;0.00910939
328;calc iter;100;0.0689765;0.0569314;0.0914891
328;total;1;9.53154;9.53154;9.53154
371;calc total;1;6.93841;6.93841;6.93841
371;calc update async;100;6.31204e-05;9.592e-06;0.00484632
371;calc inner;100;0.0459217;0.0445358;0.0479629
371;calc wait;100;0.0182884;0.00914465;0.0377532
371;calc bound;100;0.00480947;0.00379085;0.00636227
371;calc iter;100;0.0691315;0.0596548;0.0887598
371;total;1;8.90228;8.90228;8.90228
353;calc total;1;6.94043;6.94043;6.94043
353;calc update async;100;7.09475e-05;1.1e-05;0.00559187
353;calc inner;100;0.0455322;0.0439224;0.0482737
353;calc wait;100;0.0187733;0.00886608;0.038593
353;calc bound;100;0.00477063;0.00367188;0.00620475
353;calc iter;100;0.0692268;0.0595141;0.0878697
353;total;1;9.5394;9.5394;9.5394
329;calc total;1;6.93627;6.93627;6.93627
329;calc update async;100;7.02026e-05;1.1417e-05;0.00533189
329;calc inner;100;0.0451675;0.0434439;0.0478724
329;calc wait;100;0.0188154;0.00785564;0.0407474
329;calc bound;100;0.0050272;0.00410705;0.00890273
329;calc iter;100;0.0691284;0.058961;0.0914367
329;total;1;9.53179;9.53179;9.53179
372;calc total;1;6.94141;6.94141;6.94141
372;calc update async;100;6.60182e-05;1.0023e-05;0.00501252
372;calc inner;100;0.0451549;0.0433046;0.0483982
372;calc wait;100;0.0191998;0.00691212;0.0433091
372;calc bound;100;0.00482398;0.0033344;0.00598147
372;calc iter;100;0.069284;0.0577296;0.0913311
372;total;1;8.90973;8.90973;8.90973
354;calc total;1;6.94185;6.94185;6.94185
354;calc update async;100;7.99209e-05;1.1051e-05;0.00575185
354;calc inner;100;0.0452594;0.0436498;0.0483373
354;calc wait;100;0.0173385;0.00429231;0.0416511
354;calc bound;100;0.00661067;0.00322274;0.00915819
354;calc iter;100;0.0693094;0.0543962;0.0964238
354;total;1;9.53441;9.53441;9.53441
330;calc total;1;6.94018;6.94018;6.94018
330;calc update async;100;0.00010248;1.1194e-05;0.00784051
330;calc inner;100;0.0449713;0.0432184;0.0478987
330;calc wait;100;0.0176663;0.00714287;0.0499289
330;calc bound;100;0.0065775;0.00324416;0.00921193
330;calc iter;100;0.0693239;0.0574712;0.101734
330;total;1;9.53085;9.53085;9.53085
373;calc total;1;6.93952;6.93952;6.93952
373;calc update async;100;6.48849e-05;1.0865e-05;0.0048817
373;calc inner;100;0.0451621;0.0434042;0.0485316
373;calc wait;100;0.0191843;0.0102499;0.0432809
373;calc bound;100;0.00477974;0.0035675;0.00592785
373;calc iter;100;0.0692416;0.0602542;0.0919627
373;total;1;8.915;8.915;8.915
355;calc total;1;6.93382;6.93382;6.93382
355;calc update async;100;8.52529e-05;1.164e-05;0.00630015
355;calc inner;100;0.0452393;0.0432897;0.0483845
355;calc wait;100;0.0171103;0.00718143;0.0442051
355;calc bound;100;0.00665574;0.00353311;0.00916885
355;calc iter;100;0.0691001;0.0592736;0.0981969
355;total;1;9.53795;9.53795;9.53795
331;calc total;1;6.93488;6.93488;6.93488
331;calc update async;100;8.53221e-05;1.0232e-05;0.00637728
331;calc inner;100;0.045032;0.0428011;0.0477839
331;calc wait;100;0.0178918;0.00539095;0.0412806
331;calc bound;100;0.00628894;0.00308283;0.00923427
331;calc iter;100;0.0693061;0.0513038;0.094264
331;total;1;9.53105;9.53105;9.53105
374;calc total;1;6.94117;6.94117;6.94117
374;calc update async;100;6.75939e-05;1.1335e-05;0.00508117
374;calc inner;100;0.0451216;0.0432389;0.0485189
374;calc wait;100;0.0191016;0.00744346;0.045143
374;calc bound;100;0.00486129;0.00411825;0.00597627
374;calc iter;100;0.0691816;0.0580985;0.0943118
374;total;1;8.90661;8.90661;8.90661
356;calc total;1;6.93951;6.93951;6.93951
356;calc update async;100;8.7624e-05;1.0574e-05;0.00641111
356;calc inner;100;0.0452626;0.0431165;0.0484313
356;calc wait;100;0.0172528;0.00822673;0.0399954
356;calc bound;100;0.00668485;0.00323812;0.00924354
356;calc iter;100;0.069298;0.058458;0.0943679
356;total;1;9.5429;9.5429;9.5429
332;calc total;1;6.92721;6.92721;6.92721
332;calc update async;100;5.21825e-05;1.1181e-05;0.00293932
332;calc inner;100;0.0450899;0.0425835;0.0479052
332;calc wait;100;0.0177769;0.00598568;0.0443506
332;calc bound;100;0.00634383;0.0030468;0.00914205
332;calc iter;100;0.0692663;0.0516386;0.0974666
332;total;1;9.53197;9.53197;9.53197
375;calc total;1;6.93693;6.93693;6.93693
375;calc update async;100;7.17081e-05;1.0281e-05;0.00557684
375;calc inner;100;0.0451781;0.0436421;0.048531
375;calc wait;100;0.0189337;0.00755964;0.0398505
375;calc bound;100;0.00484787;0.00426775;0.00624952
375;calc iter;100;0.0691125;0.0584914;0.0886505
375;total;1;8.90226;8.90226;8.90226
357;calc total;1;6.93661;6.93661;6.93661
357;calc update async;100;9.90236e-05;1.1529e-05;0.00756078
357;calc inner;100;0.04528;0.0433949;0.0483975
357;calc wait;100;0.0171691;0.00472383;0.0424039
357;calc bound;100;0.00666026;0.00324491;0.00925305
357;calc iter;100;0.0692172;0.0526609;0.0956509
357;total;1;9.54549;9.54549;9.54549
333;calc total;1;6.93567;6.93567;6.93567
333;calc update async;100;8.91734e-05;1.2709e-05;0.00654534
333;calc inner;100;0.044999;0.0431662;0.0479266
333;calc wait;100;0.0176157;0.00660617;0.0450658
333;calc bound;100;0.00664347;0.00291469;0.00921418
333;calc iter;100;0.0693561;0.0572121;0.0966091
333;total;1;9.53196;9.53196;9.53196
376;calc total;1;6.93862;6.93862;6.93862
376;calc update async;100;6.82151e-05;1.1481e-05;0.00515379
376;calc inner;100;0.0451945;0.0434508;0.0484976
376;calc wait;100;0.0188811;0.00912733;0.0421314
376;calc bound;100;0.00494342;0.00433433;0.00632773
376;calc iter;100;0.0691037;0.0593043;0.093187
376;total;1;8.89059;8.89059;8.89059
358;calc total;1;6.93858;6.93858;6.93858
358;calc update async;100;8.71177e-05;1.1365e-05;0.00654803
358;calc inner;100;0.04532;0.0434031;0.0484025
358;calc wait;100;0.0173298;0.00412298;0.0479532
358;calc bound;100;0.00655235;0.00321289;0.00911049
358;calc iter;100;0.0692934;0.0545056;0.0994831
358;total;1;9.53178;9.53178;9.53178
334;calc total;1;6.93955;6.93955;6.93955
334;calc update async;100;8.70519e-05;1.1611e-05;0.00627053
334;calc inner;100;0.0450483;0.0430798;0.0481295
334;calc wait;100;0.017105;0.00784731;0.0440585
334;calc bound;100;0.0069297;0.00423892;0.00918107
334;calc iter;100;0.0691743;0.0588151;0.0971447
334;total;1;9.53086;9.53086;9.53086
377;calc total;1;6.93588;6.93588;6.93588
377;calc update async;100;7.39617e-05;1.1194e-05;0.00569462
377;calc inner;100;0.0451453;0.0433998;0.0483181
377;calc wait;100;0.0190542;0.0094662;0.048706
377;calc bound;100;0.00488844;0.00360938;0.00711712
377;calc iter;100;0.069166;0.0594128;0.0975225
377;total;1;8.90575;8.90575;8.90575
359;calc total;1;6.93427;6.93427;6.93427
359;calc update async;100;8.98878e-05;1.1689e-05;0.00671355
359;calc inner;100;0.04536;0.043872;0.0483581
359;calc wait;100;0.0172121;0.00653845;0.0481434
359;calc bound;100;0.00655293;0.00301741;0.00919666
359;calc iter;100;0.069219;0.0541979;0.100924
359;total;1;9.54539;9.54539;9.54539
335;calc total;1;6.93989;6.93989;6.93989
335;calc update async;100;9.29739e-05;1.1877e-05;0.00682158
335;calc inner;100;0.044971;0.043172;0.0479907
335;calc wait;100;0.0173234;0.00822053;0.0405417
335;calc bound;100;0.00684093;0.00345689;0.00915465
335;calc iter;100;0.0692328;0.0559296;0.0938829
335;total;1;9.53184;9.53184;9.53184
378;calc total;1;6.93826;6.93826;6.93826
378;calc update async;100;8.45342e-05;1.1558e-05;0.00618883
378;calc inner;100;0.0449313;0.0434141;0.0484283
378;calc wait;100;0.0177219;0.00498453;0.0495614
378;calc bound;100;0.00654445;0.00305845;0.00909482
378;calc iter;100;0.0692887;0.0527048;0.100991
378;total;1;8.91079;8.91079;8.91079
379;calc total;1;6.93502;6.93502;6.93502
379;calc update async;100;8.69413e-05;1.2339e-05;0.00640309
379;calc inner;100;0.0450471;0.043392;0.0484141
379;calc wait;100;0.0176883;0.00697674;0.0437408
379;calc bound;100;0.00642532;0.00306784;0.00913798
379;calc iter;100;0.0692557;0.0549758;0.0966507
379;total;1;8.89575;8.89575;8.89575
380;calc total;1;6.92958;6.92958;6.92958
380;calc update async;100;4.97978e-05;1.2664e-05;0.00259014
380;calc inner;100;0.0451052;0.0432638;0.0486336
380;calc wait;100;0.0174936;0.0065042;0.0460281
380;calc bound;100;0.00656939;0.00308697;0.00917406
380;calc iter;100;0.0692322;0.0574208;0.0997986
380;total;1;8.91795;8.91795;8.91795
381;calc total;1;6.93498;6.93498;6.93498
381;calc update async;100;9.61243e-05;1.2495e-05;0.00734353
381;calc inner;100;0.0449371;0.0432075;0.0484445
381;calc wait;100;0.0173831;0.00697961;0.0453727
381;calc bound;100;0.0067338;0.00368204;0.0092225
381;calc iter;100;0.0691546;0.056696;0.0976598
381;total;1;8.89703;8.89703;8.89703
382;calc total;1;6.9363;6.9363;6.9363
382;calc update async;100;9.54206e-05;1.3438e-05;0.00693572
382;calc inner;100;0.044903;0.0431229;0.0483854
382;calc wait;100;0.0172718;0.00704539;0.0435563
382;calc bound;100;0.00692665;0.0035032;0.00928068
382;calc iter;100;0.0692073;0.0571141;0.0973673
382;total;1;8.90788;8.90788;8.90788
383;calc total;1;6.93811;6.93811;6.93811
383;calc update async;100;8.46455e-05;1.2288e-05;0.00601524
383;calc inner;100;0.0449534;0.0429139;0.0485018
383;calc wait;100;0.0174562;0.00725093;0.0501882
383;calc bound;100;0.00675327;0.00319872;0.00922908
383;calc iter;100;0.0692557;0.0562402;0.102773
383;total;1;8.9169;8.9169;8.9169
