# Supplementary material for: A Halo abstraction for distributed n-dimensional structured grids within the C++ PGAS library DASH
Source: PeerJ Comput Sci. 2023 Feb 3;9:e1203. doi: 10.7717/peerj-cs.1203 (PMC10280232; doi:10.7717/peerj-cs.1203)
Supplement: Supplemental Information 2 [file peerj-cs-09-1203-s002.gz › raw_haswell/res_3d/strong/mpi_heat3d_n1_c12_1500_21918147.out]

MPI
Running Jacobi on 12 processors with (3, 2 2) elements.
Array Dimensions: 1500 1500 1500
Block Dimensions: 500 750 750
== Energy Conservation Check ==
initial Energy:              125.000
  final Energy:              125.000
    Difference:               -0.000
== Time Statistics ==
Completed 100 iterations.
# unit_id;function_name;num_calls;avg_runtime;min_runtime;max_runtime
0;calc total;1;459.536;459.536;459.536
0;calc update async;100;1.77551e-05;9.012e-06;9.0456e-05
0;calc inner;100;4.16376;3.93374;4.55789
0;calc wait;100;0.332504;0.136849;0.633141
0;calc bound;100;0.0888123;0.0788758;0.112264
0;calc iter;100;4.59536;4.41131;4.9051
0;total;1;468.332;468.332;468.332
1;calc total;1;459.536;459.536;459.536
1;calc update async;100;1.69118e-05;8.578e-06;6.8439e-05
1;calc inner;100;4.15617;3.85822;4.56006
1;calc wait;100;0.339476;0.137821;0.675097
1;calc bound;100;0.0886036;0.0794678;0.111337
1;calc iter;100;4.59448;4.42789;4.88359
1;total;1;468.338;468.338;468.338
2;calc total;1;459.536;459.536;459.536
2;calc update async;100;2.38945e-05;9.504e-06;6.3602e-05
2;calc inner;100;4.20626;3.92304;4.55642
2;calc wait;100;0.280003;0.137105;0.589358
2;calc bound;100;0.0928029;0.0778931;0.119595
2;calc iter;100;4.59277;4.45712;4.90019
2;total;1;468.332;468.332;468.332
3;calc total;1;459.536;459.536;459.536
3;calc update async;100;2.46114e-05;9.434e-06;6.2124e-05
3;calc inner;100;4.19943;3.98638;4.54731
3;calc wait;100;0.287497;0.137439;0.506921
3;calc bound;100;0.0930075;0.0781963;0.120957
3;calc iter;100;4.59287;4.4277;4.91352
3;total;1;468.334;468.334;468.334
4;calc total;1;459.536;459.536;459.536
4;calc update async;100;2.17974e-05;9.549e-06;8.4694e-05
4;calc inner;100;4.24227;4.16438;4.54025
4;calc wait;100;0.239933;0.131452;0.432464
4;calc bound;100;0.094724;0.0787081;0.115386
4;calc iter;100;4.59432;4.42804;4.87045
4;total;1;468.331;468.331;468.331
5;calc total;1;459.536;459.536;459.536
5;calc update async;100;2.11835e-05;9.781e-06;6.1593e-05
5;calc inner;100;4.23923;4.14036;4.53173
5;calc wait;100;0.245217;0.137192;0.483989
5;calc bound;100;0.0938076;0.0786454;0.115961
5;calc iter;100;4.59519;4.40301;4.90227
5;total;1;468.332;468.332;468.332
6;calc total;1;459.536;459.536;459.536
6;calc update async;100;2.10785e-05;9.626e-06;6.2822e-05
6;calc inner;100;4.23518;3.97675;4.53895
6;calc wait;100;0.250742;0.138237;0.759013
6;calc bound;100;0.0927801;0.0788952;0.116187
6;calc iter;100;4.59437;4.42543;4.8691
6;total;1;468.33;468.33;468.33
7;calc total;1;459.536;459.536;459.536
7;calc update async;100;2.40773e-05;1.13e-05;0.00010944
7;calc inner;100;4.23827;3.85687;4.54714
7;calc wait;100;0.247743;0.133988;0.77633
7;calc bound;100;0.0939332;0.0780035;0.114634
7;calc iter;100;4.59523;4.40973;4.88146
7;total;1;468.332;468.332;468.332
8;calc total;1;459.536;459.536;459.536
8;calc update async;100;2.98267e-05;9.751e-06;9.1236e-05
8;calc inner;100;4.26226;4.17527;4.56242
8;calc wait;100;0.224387;0.134771;0.392922
8;calc bound;100;0.0944023;0.0780708;0.117176
8;calc iter;100;4.59483;4.4316;4.9127
8;total;1;468.338;468.338;468.338
9;calc total;1;459.536;459.536;459.536
9;calc update async;100;2.81638e-05;1.1106e-05;6.3439e-05
9;calc inner;100;4.25774;4.15018;4.55632
9;calc wait;100;0.228534;0.13686;0.398294
9;calc bound;100;0.093969;0.0777222;0.115736
9;calc iter;100;4.59401;4.39591;4.86524
9;total;1;468.338;468.338;468.338
10;calc total;1;459.536;459.536;459.536
10;calc update async;100;1.26822e-05;8.676e-06;8.5681e-05
10;calc inner;100;4.06454;3.60906;4.54863
10;calc wait;100;0.435414;0.138212;0.956935
10;calc bound;100;0.0866516;0.0815352;0.106655
10;calc iter;100;4.59274;4.48495;4.90893
10;total;1;468.338;468.338;468.338
11;calc total;1;459.536;459.536;459.536
11;calc update async;100;1.30333e-05;9.051e-06;6.3447e-05
11;calc inner;100;4.0631;3.71836;4.54779
11;calc wait;100;0.436955;0.140176;0.811861
11;calc bound;100;0.0868704;0.0820608;0.104571
11;calc iter;100;4.5922;4.50052;4.89504
11;total;1;468.338;468.338;468.338
MPI
Running Jacobi on 12 processors with (3, 2 2) elements.
Array Dimensions: 1500 1500 1500
Block Dimensions: 500 750 750
== Energy Conservation Check ==
initial Energy:              125.000
  final Energy:              125.000
    Difference:               -0.000
== Time Statistics ==
Completed 100 iterations.
# unit_id;function_name;num_calls;avg_runtime;min_runtime;max_runtime
0;calc total;1;458.205;458.205;458.205
0;calc update async;100;2.33534e-05;9.594e-06;7.5523e-05
0;calc inner;100;4.22518;4.12402;4.53126
0;calc wait;100;0.245619;0.137943;0.417264
0;calc bound;100;0.0957922;0.0791499;0.118108
0;calc iter;100;4.58114;4.39095;4.92774
0;total;1;466.957;466.957;466.957
1;calc total;1;458.205;458.205;458.205
1;calc update async;100;2.40283e-05;1.0402e-05;7.6925e-05
1;calc inner;100;4.24807;4.1585;4.55427
1;calc wait;100;0.22369;0.13678;0.344391
1;calc bound;100;0.0951514;0.0791305;0.118918
1;calc iter;100;4.58203;4.41625;4.90292
1;total;1;466.959;466.959;466.959
2;calc total;1;458.205;458.205;458.205
2;calc update async;100;2.37652e-05;1.1484e-05;6.1382e-05
2;calc inner;100;4.22953;4.03052;4.54418
2;calc wait;100;0.242038;0.136941;0.572724
2;calc bound;100;0.0947885;0.0778571;0.121696
2;calc iter;100;4.58205;4.40985;4.93101
2;total;1;466.961;466.961;466.961
3;calc total;1;458.205;458.205;458.205
3;calc update async;100;2.4462e-05;9.712e-06;0.000119954
3;calc inner;100;4.23148;4.14689;4.54606
3;calc wait;100;0.239774;0.13758;0.487273
3;calc bound;100;0.0948945;0.0783942;0.120462
3;calc iter;100;4.58117;4.39922;4.8951
3;total;1;466.966;466.966;466.966
4;calc total;1;458.205;458.205;458.205
4;calc update async;100;2.2974e-05;9.542e-06;8.2929e-05
4;calc inner;100;4.23152;4.15225;4.53799
4;calc wait;100;0.238831;0.136748;0.4569
4;calc bound;100;0.0956673;0.0786646;0.119844
4;calc iter;100;4.58203;4.42107;4.88624
4;total;1;466.966;466.966;466.966
5;calc total;1;458.205;458.205;458.205
5;calc update async;100;2.43939e-05;9.577e-06;7.3905e-05
5;calc inner;100;4.23074;4.14001;4.54195
5;calc wait;100;0.237399;0.135695;0.392383
5;calc bound;100;0.095995;0.0787847;0.120185
5;calc iter;100;4.58114;4.40574;4.82038
5;total;1;466.966;466.966;466.966
6;calc total;1;458.205;458.205;458.205
6;calc update async;100;1.38171e-05;8.579e-06;6.0475e-05
6;calc inner;100;4.00964;3.65163;4.53559
6;calc wait;100;0.480094;0.137941;0.905402
6;calc bound;100;0.0866233;0.0785927;0.113027
6;calc iter;100;4.58151;4.46414;4.88174
6;total;1;466.957;466.957;466.957
7;calc total;1;458.205;458.205;458.205
7;calc update async;100;1.44947e-05;9.196e-06;0.000121534
7;calc inner;100;4.01048;3.64321;4.53608
7;calc wait;100;0.477832;0.137607;0.90553
7;calc bound;100;0.0866091;0.0798062;0.114424
7;calc iter;100;4.58072;4.44713;4.91942
7;total;1;466.962;466.962;466.962
8;calc total;1;458.205;458.205;458.205
8;calc update async;100;1.89664e-05;9.87e-06;7.8742e-05
8;calc inner;100;4.13949;3.76137;4.55777
8;calc wait;100;0.340848;0.138088;0.76575
8;calc bound;100;0.0906597;0.0801631;0.118577
8;calc iter;100;4.57953;4.42288;4.80526
8;total;1;466.966;466.966;466.966
9;calc total;1;458.205;458.205;458.205
9;calc update async;100;1.87147e-05;1.0287e-05;7.2811e-05
9;calc inner;100;4.12759;3.79753;4.54876
9;calc wait;100;0.354695;0.137869;0.719281
9;calc bound;100;0.0894452;0.0800021;0.116093
9;calc iter;100;4.57953;4.3613;4.79719
9;total;1;466.962;466.962;466.962
10;calc total;1;458.205;458.205;458.205
10;calc update async;100;2.12627e-05;9.985e-06;6.027e-05
10;calc inner;100;4.17332;3.46377;4.54221
10;calc wait;100;0.298954;0.135884;1.143
10;calc bound;100;0.0938102;0.0796522;0.120478
10;calc iter;100;4.57952;4.41641;4.79346
10;total;1;466.965;466.965;466.965
11;calc total;1;458.205;458.205;458.205
11;calc update async;100;2.33465e-05;1.1032e-05;7.0003e-05
11;calc inner;100;4.16861;3.44758;4.54269
11;calc wait;100;0.304327;0.136377;1.10697
11;calc bound;100;0.0938867;0.0791007;0.120469
11;calc iter;100;4.57956;4.42017;4.79278
11;total;1;466.965;466.965;466.965
MPI
Running Jacobi on 12 processors with (3, 2 2) elements.
Array Dimensions: 1500 1500 1500
Block Dimensions: 500 750 750
== Energy Conservation Check ==
initial Energy:              125.000
  final Energy:              125.000
    Difference:               -0.000
== Time Statistics ==
Completed 100 iterations.
# unit_id;function_name;num_calls;avg_runtime;min_runtime;max_runtime
0;calc total;1;461.622;461.622;461.622
0;calc update async;100;1.91602e-05;8.922e-06;9.0498e-05
0;calc inner;100;4.15931;3.66935;4.55691
0;calc wait;100;0.356222;0.137229;0.875386
0;calc bound;100;0.0898829;0.0778335;0.116858
0;calc iter;100;4.61532;4.41423;4.91281
0;total;1;470.387;470.387;470.387
1;calc total;1;461.622;461.622;461.622
1;calc update async;100;1.8568e-05;8.674e-06;9.4319e-05
1;calc inner;100;4.15252;3.62597;4.55436
1;calc wait;100;0.364788;0.135484;0.940369
1;calc bound;100;0.0890817;0.0786201;0.116048
1;calc iter;100;4.6162;4.42092;4.89767
1;total;1;470.378;470.378;470.378
2;calc total;1;461.622;461.622;461.622
2;calc update async;100;2.47603e-05;9.46e-06;6.4923e-05
2;calc inner;100;4.26497;4.01647;4.5555
2;calc wait;100;0.240898;0.13745;0.563459
2;calc bound;100;0.0943093;0.0779271;0.118032
2;calc iter;100;4.61515;4.42196;4.91433
2;total;1;470.382;470.382;470.382
3;calc total;1;461.622;461.622;461.622
3;calc update async;100;2.44181e-05;9.927e-06;5.2305e-05
3;calc inner;100;4.25382;3.8152;4.54775
3;calc wait;100;0.249314;0.135989;0.724694
3;calc bound;100;0.0959313;0.0800802;0.120552
3;calc iter;100;4.61435;4.41249;4.92108
3;total;1;470.387;470.387;470.387
4;calc total;1;461.622;461.622;461.622
4;calc update async;100;2.11327e-05;8.889e-06;8.7733e-05
4;calc inner;100;4.22402;3.72924;4.53102
4;calc wait;100;0.281876;0.127693;0.808505
4;calc bound;100;0.0922609;0.0793154;0.117851
4;calc iter;100;4.61366;4.40379;4.87468
4;total;1;470.378;470.378;470.378
5;calc total;1;461.622;461.622;461.622
5;calc update async;100;2.32913e-05;9.166e-06;9.8726e-05
5;calc inner;100;4.22477;3.92986;4.53185
5;calc wait;100;0.281003;0.135148;0.581158
5;calc bound;100;0.0925258;0.0802441;0.11938
5;calc iter;100;4.61368;4.41808;4.90045
5;total;1;470.381;470.381;470.381
6;calc total;1;461.622;461.622;461.622
6;calc update async;100;1.62662e-05;8.997e-06;5.4655e-05
6;calc inner;100;4.15242;3.51455;4.53614
6;calc wait;100;0.361801;0.136363;1.0612
6;calc bound;100;0.0891285;0.0801795;0.114802
6;calc iter;100;4.61367;4.42479;4.88041
6;total;1;470.378;470.378;470.378
7;calc total;1;461.622;461.622;461.622
7;calc update async;100;1.77072e-05;9.672e-06;9.9735e-05
7;calc inner;100;4.15983;3.40516;4.53826
7;calc wait;100;0.353934;0.13736;1.16509
7;calc bound;100;0.0888115;0.0788951;0.116332
7;calc iter;100;4.6131;4.46071;4.89146
7;total;1;470.378;470.378;470.378
8;calc total;1;461.622;461.622;461.622
8;calc update async;100;2.73236e-05;1.0116e-05;9.5111e-05
8;calc inner;100;4.28137;4.15391;4.56331
8;calc wait;100;0.224483;0.135117;0.409249
8;calc bound;100;0.0960059;0.0777609;0.120994
8;calc iter;100;4.61622;4.43065;4.86946
8;total;1;470.387;470.387;470.387
9;calc total;1;461.622;461.622;461.622
9;calc update async;100;2.89608e-05;9.927e-06;0.000107097
9;calc inner;100;4.26492;4.11557;4.55101
9;calc wait;100;0.239926;0.135924;0.681339
9;calc bound;100;0.0956485;0.0789943;0.118703
9;calc iter;100;4.61532;4.38609;4.91393
9;total;1;470.385;470.385;470.385
10;calc total;1;461.622;461.622;461.622
10;calc update async;100;1.84937e-05;9.42e-06;9.2152e-05
10;calc inner;100;4.20998;3.741;4.55009
10;calc wait;100;0.305087;0.134937;0.814648
10;calc bound;100;0.0896333;0.0794665;0.118283
10;calc iter;100;4.61531;4.45814;4.9072
10;total;1;470.387;470.387;470.387
11;calc total;1;461.622;461.622;461.622
11;calc update async;100;1.86834e-05;9.185e-06;0.000135458
11;calc inner;100;4.18693;3.71613;4.52633
11;calc wait;100;0.328962;0.13572;0.784796
11;calc bound;100;0.0896362;0.0798394;0.115655
11;calc iter;100;4.61619;4.4283;4.93073
11;total;1;470.387;470.387;470.387
