# Supplementary material for: A Halo abstraction for distributed n-dimensional structured grids within the C++ PGAS library DASH
Source: PeerJ Comput Sci. 2023 Feb 3;9:e1203. doi: 10.7717/peerj-cs.1203 (PMC10280232; doi:10.7717/peerj-cs.1203)
Supplement: Supplemental Information 2 [file peerj-cs-09-1203-s002.gz › raw_haswell/res_3d/strong/mpi_heat3d_n1_c16_1500_21918148.out]

MPI
Running Jacobi on 16 processors with (4, 2 2) elements.
Array Dimensions: 1500 1500 1500
Block Dimensions: 375 750 750
== Energy Conservation Check ==
initial Energy:              125.000
  final Energy:              125.000
    Difference:               -0.000
== Time Statistics ==
Completed 100 iterations.
# unit_id;function_name;num_calls;avg_runtime;min_runtime;max_runtime
0;calc total;1;274.025;274.025;274.025
0;calc update async;100;2.61742e-05;9.446e-06;0.000106088
0;calc inner;100;2.48616;2.25905;2.73958
0;calc wait;100;0.165871;0.0927122;0.441689
0;calc bound;100;0.0766929;0.0571186;0.104005
0;calc iter;100;2.73793;2.59052;2.96334
0;total;1;280.874;280.874;280.874
1;calc total;1;274.025;274.025;274.025
1;calc update async;100;2.73381e-05;1.1192e-05;0.000104092
1;calc inner;100;2.4737;2.11877;2.73322
1;calc wait;100;0.178987;0.094416;0.609581
1;calc bound;100;0.0771616;0.0580379;0.103186
1;calc iter;100;2.73844;2.58415;2.94286
1;total;1;280.873;280.873;280.873
2;calc total;1;274.025;274.025;274.025
2;calc update async;100;2.52258e-05;9.727e-06;0.000178524
2;calc inner;100;2.49734;2.36458;2.73649
2;calc wait;100;0.161036;0.0936157;0.329007
2;calc bound;100;0.0735632;0.0585738;0.101795
2;calc iter;100;2.74004;2.58481;2.96395
2;total;1;280.874;280.874;280.874
3;calc total;1;274.025;274.025;274.025
3;calc update async;100;2.34395e-05;1.0426e-05;0.000115448
3;calc inner;100;2.48415;2.33295;2.72897
3;calc wait;100;0.174371;0.0930728;0.387775
3;calc bound;100;0.0735189;0.0582104;0.0997414
3;calc iter;100;2.73936;2.56463;2.95074
3;total;1;280.872;280.872;280.872
4;calc total;1;274.025;274.025;274.025
4;calc update async;100;2.08114e-05;9.603e-06;0.000101123
4;calc inner;100;2.45868;2.15115;2.71528
4;calc wait;100;0.204971;0.0942427;0.554765
4;calc bound;100;0.0688247;0.0582898;0.102609
4;calc iter;100;2.74006;2.60464;2.96462
4;total;1;280.848;280.848;280.848
5;calc total;1;274.025;274.025;274.025
5;calc update async;100;2.02858e-05;9.101e-06;0.00013646
5;calc inner;100;2.45169;2.16087;2.71254
5;calc wait;100;0.211341;0.0911969;0.573801
5;calc bound;100;0.0695768;0.0578276;0.09997
5;calc iter;100;2.73938;2.60877;3.03059
5;total;1;280.807;280.807;280.807
6;calc total;1;274.025;274.025;274.025
6;calc update async;100;1.30536e-05;9.507e-06;0.000105598
6;calc inner;100;2.40121;2.11837;2.70768
6;calc wait;100;0.272261;0.102362;0.63741
6;calc bound;100;0.0613598;0.0577497;0.0739103
6;calc iter;100;2.73841;2.6472;2.92956
6;total;1;280.807;280.807;280.807
7;calc total;1;274.025;274.025;274.025
7;calc update async;100;1.44112e-05;8.958e-06;6.6919e-05
7;calc inner;100;2.41529;2.12394;2.72767
7;calc wait;100;0.257059;0.100882;0.606227
7;calc bound;100;0.0626971;0.0574151;0.0924158
7;calc iter;100;2.73835;2.64257;2.97895
7;total;1;280.869;280.869;280.869
8;calc total;1;274.025;274.025;274.025
8;calc update async;100;1.67369e-05;9.183e-06;0.000151144
8;calc inner;100;2.39862;2.05211;2.72887
8;calc wait;100;0.271369;0.0938235;0.645398
8;calc bound;100;0.0665106;0.0576729;0.098322
8;calc iter;100;2.74025;2.61675;2.98328
8;total;1;280.872;280.872;280.872
9;calc total;1;274.025;274.025;274.025
9;calc update async;100;1.61757e-05;9.167e-06;0.0001263
9;calc inner;100;2.39547;2.05934;2.72281
9;calc wait;100;0.274479;0.095128;0.639282
9;calc bound;100;0.0660667;0.0584504;0.0990947
9;calc iter;100;2.73961;2.62143;2.94863
9;total;1;280.874;280.874;280.874
10;calc total;1;274.025;274.025;274.025
10;calc update async;100;2.78675e-05;1.1531e-05;0.00014138
10;calc inner;100;2.4775;2.40059;2.71851
10;calc wait;100;0.171155;0.0941242;0.381457
10;calc bound;100;0.0783881;0.0584713;0.0999833
10;calc iter;100;2.73947;2.6001;2.91843
10;total;1;280.873;280.873;280.873
11;calc total;1;274.025;274.025;274.025
11;calc update async;100;2.75836e-05;1.1183e-05;0.000174537
11;calc inner;100;2.4725;2.37993;2.71674
11;calc wait;100;0.175864;0.0932518;0.418297
11;calc bound;100;0.0793162;0.0584508;0.102982
11;calc iter;100;2.74014;2.58186;2.92099
11;total;1;280.87;280.87;280.87
12;calc total;1;274.025;274.025;274.025
12;calc update async;100;1.38564e-05;9.651e-06;0.000150529
12;calc inner;100;1.05205;1.05091;1.05357
12;calc wait;100;1.62848;1.5396;1.77185
12;calc bound;100;0.0548787;0.0531507;0.0560058
12;calc iter;100;2.73794;2.64868;2.88013
12;total;1;280.171;280.171;280.171
13;calc total;1;274.025;274.025;274.025
13;calc update async;100;1.30113e-05;9.534e-06;0.000150564
13;calc inner;100;1.05212;1.0509;1.05377
13;calc wait;100;1.6294;1.5248;1.85596
13;calc bound;100;0.0547549;0.0537329;0.0556831
13;calc iter;100;2.73841;2.63282;2.9685
13;total;1;280.172;280.172;280.172
14;calc total;1;274.025;274.025;274.025
14;calc update async;100;1.32134e-05;9.962e-06;0.000104445
14;calc inner;100;1.05228;1.05107;1.05389
14;calc wait;100;1.62589;1.53344;1.77248
14;calc bound;100;0.0549012;0.0532814;0.0559292
14;calc iter;100;2.73835;2.64396;2.88132
14;total;1;280.174;280.174;280.174
15;calc total;1;274.025;274.025;274.025
15;calc update async;100;1.21104e-05;9.309e-06;9.8093e-05
15;calc inner;100;1.05273;1.05147;1.05406
15;calc wait;100;1.62552;1.52295;1.85519
15;calc bound;100;0.0549215;0.0537097;0.0559277
15;calc iter;100;2.73829;2.63121;2.96228
15;total;1;280.173;280.173;280.173
MPI
Running Jacobi on 16 processors with (4, 2 2) elements.
Array Dimensions: 1500 1500 1500
Block Dimensions: 375 750 750
== Energy Conservation Check ==
initial Energy:              125.000
  final Energy:              125.000
    Difference:               -0.000
== Time Statistics ==
Completed 100 iterations.
# unit_id;function_name;num_calls;avg_runtime;min_runtime;max_runtime
0;calc total;1;273.632;273.632;273.632
0;calc update async;100;1.99011e-05;8.633e-06;0.000139555
0;calc inner;100;2.43616;2.09163;2.72687
0;calc wait;100;0.224189;0.0939466;0.642423
0;calc bound;100;0.0689336;0.0588082;0.0990121
0;calc iter;100;2.73564;2.59467;2.94552
0;total;1;280.445;280.445;280.445
1;calc total;1;273.632;273.632;273.632
1;calc update async;100;1.96517e-05;8.288e-06;0.000153374
1;calc inner;100;2.43917;2.25087;2.7209
1;calc wait;100;0.221029;0.0946492;0.469252
1;calc bound;100;0.0691094;0.0576319;0.101403
1;calc iter;100;2.73632;2.58064;2.89514
1;total;1;280.45;280.45;280.45
2;calc total;1;273.632;273.632;273.632
2;calc update async;100;2.4904e-05;1.058e-05;7.7006e-05
2;calc inner;100;2.47587;2.35101;2.72397
2;calc wait;100;0.173362;0.0914639;0.367388
2;calc bound;100;0.0759514;0.0583638;0.104806
2;calc iter;100;2.73461;2.56365;3.02321
2;total;1;280.488;280.488;280.488
3;calc total;1;273.632;273.632;273.632
3;calc update async;100;2.65603e-05;1.1055e-05;0.000165195
3;calc inner;100;2.4823;2.32318;2.73023
3;calc wait;100;0.164874;0.091132;0.366954
3;calc bound;100;0.0772752;0.0584825;0.102656
3;calc iter;100;2.73427;2.60008;2.99204
3;total;1;280.489;280.489;280.489
4;calc total;1;273.632;273.632;273.632
4;calc update async;100;1.79815e-05;9.002e-06;0.000101691
4;calc inner;100;2.40925;2.08405;2.72059
4;calc wait;100;0.250899;0.0926477;0.651281
4;calc bound;100;0.0690348;0.0569718;0.101598
4;calc iter;100;2.73463;2.57415;2.92216
4;total;1;280.489;280.489;280.489
5;calc total;1;273.632;273.632;273.632
5;calc update async;100;1.76342e-05;8.143e-06;9.0712e-05
5;calc inner;100;2.40507;2.07855;2.72076
5;calc wait;100;0.253509;0.0911349;0.632226
5;calc bound;100;0.0696638;0.0569087;0.0967618
5;calc iter;100;2.73465;2.59984;2.96915
5;total;1;280.481;280.481;280.481
6;calc total;1;273.632;273.632;273.632
6;calc update async;100;1.6266e-05;8.627e-06;7.3257e-05
6;calc inner;100;2.40706;2.14467;2.72167
6;calc wait;100;0.257774;0.0905377;0.547348
6;calc bound;100;0.0661209;0.0579138;0.0975949
6;calc iter;100;2.736;2.60762;2.97521
6;total;1;280.489;280.489;280.489
7;calc total;1;273.632;273.632;273.632
7;calc update async;100;1.72134e-05;7.974e-06;0.000149939
7;calc inner;100;2.42863;2.19718;2.72621
7;calc wait;100;0.235745;0.0925683;0.503762
7;calc bound;100;0.066071;0.0570147;0.101904
7;calc iter;100;2.73539;2.58745;3.01817
7;total;1;280.476;280.476;280.476
8;calc total;1;273.632;273.632;273.632
8;calc update async;100;2.49285e-05;9.397e-06;0.000151485
8;calc inner;100;2.48554;2.31396;2.7264
8;calc wait;100;0.167985;0.0937621;0.385085
8;calc bound;100;0.0736117;0.0577758;0.0983566
8;calc iter;100;2.73621;2.60265;2.91787
8;total;1;280.488;280.488;280.488
9;calc total;1;273.632;273.632;273.632
9;calc update async;100;2.44492e-05;9.954e-06;0.000156681
9;calc inner;100;2.46841;2.29045;2.71464
9;calc wait;100;0.18391;0.0928814;0.435894
9;calc bound;100;0.0745906;0.0580178;0.101926
9;calc iter;100;2.73557;2.56784;2.92961
9;total;1;280.488;280.488;280.488
10;calc total;1;273.632;273.632;273.632
10;calc update async;100;2.34045e-05;1.0169e-05;0.000147253
10;calc inner;100;2.45577;2.21014;2.71865
10;calc wait;100;0.196399;0.0916097;0.487924
10;calc bound;100;0.0735047;0.0574122;0.0995896
10;calc iter;100;2.73459;2.57287;2.91489
10;total;1;280.485;280.485;280.485
11;calc total;1;273.632;273.632;273.632
11;calc update async;100;2.04438e-05;9.162e-06;8.5945e-05
11;calc inner;100;2.44433;2.01725;2.71541
11;calc wait;100;0.208236;0.09219;0.721566
11;calc bound;100;0.0733885;0.0579223;0.0976428
11;calc iter;100;2.73449;2.59403;2.93546
11;total;1;280.488;280.488;280.488
12;calc total;1;273.632;273.632;273.632
12;calc update async;100;1.31578e-05;9.032e-06;0.000123218
12;calc inner;100;1.05166;1.04899;1.05471
12;calc wait;100;1.62199;1.4254;1.82479
12;calc bound;100;0.0546911;0.053244;0.0555916
12;calc iter;100;2.73447;2.53513;2.94101
12;total;1;279.796;279.796;279.796
13;calc total;1;273.632;273.632;273.632
13;calc update async;100;1.22061e-05;8.851e-06;8.4001e-05
13;calc inner;100;1.05212;1.04944;1.05356
13;calc wait;100;1.62287;1.47087;1.81816
13;calc bound;100;0.0546867;0.0530295;0.0557899
13;calc iter;100;2.73447;2.57631;2.93156
13;total;1;279.797;279.797;279.797
14;calc total;1;273.632;273.632;273.632
14;calc update async;100;1.2848e-05;8.668e-06;9.9689e-05
14;calc inner;100;1.05164;1.04829;1.05328
14;calc wait;100;1.62357;1.5369;1.75837
14;calc bound;100;0.0546968;0.0531546;0.0558165
14;calc iter;100;2.73274;2.6454;2.86472
14;total;1;279.796;279.796;279.796
15;calc total;1;273.632;273.632;273.632
15;calc update async;100;1.33129e-05;9.078e-06;8.3589e-05
15;calc inner;100;1.0522;1.04845;1.05376
15;calc wait;100;1.62328;1.51863;1.77696
15;calc bound;100;0.0546825;0.0531233;0.0556718
15;calc iter;100;2.73277;2.62771;2.8861
15;total;1;279.795;279.795;279.795
MPI
Running Jacobi on 16 processors with (4, 2 2) elements.
Array Dimensions: 1500 1500 1500
Block Dimensions: 375 750 750
== Energy Conservation Check ==
initial Energy:              125.000
  final Energy:              125.000
    Difference:               -0.000
== Time Statistics ==
Completed 100 iterations.
# unit_id;function_name;num_calls;avg_runtime;min_runtime;max_runtime
0;calc total;1;272.656;272.656;272.656
0;calc update async;100;2.45264e-05;1.0852e-05;7.7845e-05
0;calc inner;100;2.47177;2.39734;2.72915
0;calc wait;100;0.16726;0.0919003;0.26342
0;calc bound;100;0.0768255;0.0575607;0.0991108
0;calc iter;100;2.72583;2.59204;2.98724
0;total;1;279.487;279.487;279.487
1;calc total;1;272.656;272.656;272.656
1;calc update async;100;2.53227e-05;9.679e-06;0.000118466
1;calc inner;100;2.46833;2.37952;2.72882
1;calc wait;100;0.169991;0.0912167;0.423988
1;calc bound;100;0.0777292;0.0572158;0.102265
1;calc iter;100;2.72651;2.58363;3.02054
1;total;1;279.468;279.468;279.468
2;calc total;1;272.656;272.656;272.656
2;calc update async;100;2.09277e-05;8.872e-06;6.5045e-05
2;calc inner;100;2.45324;2.21546;2.72989
2;calc wait;100;0.19218;0.091819;0.490251
2;calc bound;100;0.0728497;0.0575863;0.104519
2;calc iter;100;2.72654;2.5699;2.99396
2;total;1;279.49;279.49;279.49
3;calc total;1;272.656;272.656;272.656
3;calc update async;100;2.06213e-05;8.607e-06;0.000105005
3;calc inner;100;2.454;2.21597;2.72835
3;calc wait;100;0.192139;0.0883956;0.472072
3;calc bound;100;0.0716622;0.0577809;0.101808
3;calc iter;100;2.72586;2.59121;2.90976
3;total;1;279.492;279.492;279.492
4;calc total;1;272.656;272.656;272.656
4;calc update async;100;1.42149e-05;8.863e-06;7.0174e-05
4;calc inner;100;2.36018;2.12442;2.71012
4;calc wait;100;0.297615;0.0903374;0.572999
4;calc bound;100;0.0640087;0.0573423;0.0988516
4;calc iter;100;2.72485;2.62383;2.88946
4;total;1;279.466;279.466;279.466
5;calc total;1;272.656;272.656;272.656
5;calc update async;100;1.3538e-05;8.238e-06;5.084e-05
5;calc inner;100;2.36737;2.12309;2.71398
5;calc wait;100;0.289429;0.0898074;0.565328
5;calc bound;100;0.063878;0.0574088;0.0944725
5;calc iter;100;2.72435;2.62896;2.8806
5;total;1;279.487;279.487;279.487
6;calc total;1;272.656;272.656;272.656
6;calc update async;100;1.73073e-05;8.834e-06;4.8418e-05
6;calc inner;100;2.40765;2.14003;2.71544
6;calc wait;100;0.243451;0.0919147;0.548845
6;calc bound;100;0.0682189;0.0566098;0.103015
6;calc iter;100;2.72441;2.58474;2.92938
6;total;1;279.462;279.462;279.462
7;calc total;1;272.656;272.656;272.656
7;calc update async;100;1.93298e-05;8.453e-06;0.000139468
7;calc inner;100;2.41537;2.12107;2.72707
7;calc wait;100;0.235215;0.0889432;0.579263
7;calc bound;100;0.0685984;0.0571391;0.0978873
7;calc iter;100;2.72486;2.59519;2.94124
7;total;1;279.471;279.471;279.471
8;calc total;1;272.656;272.656;272.656
8;calc update async;100;2.39353e-05;9.566e-06;0.000143555
8;calc inner;100;2.46399;2.33338;2.72489
8;calc wait;100;0.178594;0.0921662;0.396185
8;calc bound;100;0.0747971;0.0570671;0.103297
8;calc iter;100;2.72628;2.59259;2.94982
8;total;1;279.493;279.493;279.493
9;calc total;1;272.656;272.656;272.656
9;calc update async;100;2.41089e-05;1.0134e-05;0.000127405
9;calc inner;100;2.46028;2.24985;2.72444
9;calc wait;100;0.18047;0.0911751;0.466772
9;calc bound;100;0.0750781;0.0586841;0.105816
9;calc iter;100;2.72568;2.5671;2.93567
9;total;1;279.492;279.492;279.492
10;calc total;1;272.656;272.656;272.656
10;calc update async;100;2.38894e-05;8.784e-06;0.000116115
10;calc inner;100;2.44976;2.14638;2.7286
10;calc wait;100;0.194617;0.0945589;0.551907
10;calc bound;100;0.0731381;0.057972;0.104453
10;calc iter;100;2.72656;2.58855;2.99138
10;total;1;279.492;279.492;279.492
11;calc total;1;272.656;272.656;272.656
11;calc update async;100;2.12112e-05;8.322e-06;7.7524e-05
11;calc inner;100;2.43394;2.08995;2.71629
11;calc wait;100;0.209371;0.0916271;0.595176
11;calc bound;100;0.0740799;0.0573246;0.10035
11;calc iter;100;2.72591;2.57091;3.01661
11;total;1;279.491;279.491;279.491
12;calc total;1;272.656;272.656;272.656
12;calc update async;100;1.25228e-05;8.963e-06;0.000102363
12;calc inner;100;1.05194;1.04916;1.05471
12;calc wait;100;1.61349;1.51657;1.76598
12;calc bound;100;0.0545356;0.0532282;0.0556057
12;calc iter;100;2.72477;2.62416;2.87346
12;total;1;278.785;278.785;278.785
13;calc total;1;272.656;272.656;272.656
13;calc update async;100;1.24249e-05;9.22e-06;6.2281e-05
13;calc inner;100;1.05178;1.04832;1.05474
13;calc wait;100;1.61365;1.51643;1.79898
13;calc bound;100;0.0544425;0.0529854;0.0557188
13;calc iter;100;2.72412;2.62315;2.91465
13;total;1;278.788;278.788;278.788
14;calc total;1;272.656;272.656;272.656
14;calc update async;100;1.21098e-05;8.554e-06;9.0647e-05
14;calc inner;100;1.05222;1.0492;1.05479
14;calc wait;100;1.61216;1.52263;1.81239
14;calc bound;100;0.0547075;0.0530536;0.0556532
14;calc iter;100;2.72423;2.63083;2.92489
14;total;1;278.789;278.789;278.789
15;calc total;1;272.656;272.656;272.656
15;calc update async;100;1.21365e-05;8.707e-06;5.7693e-05
15;calc inner;100;1.05227;1.04931;1.05467
15;calc wait;100;1.61285;1.44601;1.86709
15;calc bound;100;0.0547688;0.0532786;0.055997
15;calc iter;100;2.72476;2.55408;2.97448
15;total;1;278.79;278.79;278.79
