# Supplementary material for: A Halo abstraction for distributed n-dimensional structured grids within the C++ PGAS library DASH
Source: PeerJ Comput Sci. 2023 Feb 3;9:e1203. doi: 10.7717/peerj-cs.1203 (PMC10280232; doi:10.7717/peerj-cs.1203)
Supplement: Supplemental Information 2 [file peerj-cs-09-1203-s002.gz › raw_haswell/res_3d/strong/mpi_heat3d_n1_c20_1500_21918149.out]

MPI
Running Jacobi on 20 processors with (5, 2 2) elements.
Array Dimensions: 1500 1500 1500
Block Dimensions: 300 750 750
== Energy Conservation Check ==
initial Energy:              125.000
  final Energy:              125.000
    Difference:               -0.000
== Time Statistics ==
Completed 100 iterations.
# unit_id;function_name;num_calls;avg_runtime;min_runtime;max_runtime
0;calc total;1;167.88;167.88;167.88
0;calc update async;100;2.08594e-05;9.305e-06;0.000124588
0;calc inner;100;1.44417;1.23057;1.6908
0;calc wait;100;0.169732;0.0764441;0.452961
0;calc bound;100;0.0602488;0.0457613;0.0902037
0;calc iter;100;1.6777;1.49299;1.84589
0;total;1;173.747;173.747;173.747
1;calc total;1;167.88;167.88;167.88
1;calc update async;100;2.15451e-05;8.987e-06;8.7715e-05
1;calc inner;100;1.45267;1.27983;1.68699
1;calc wait;100;0.162564;0.077064;0.386082
1;calc bound;100;0.059512;0.0455052;0.0920211
1;calc iter;100;1.67822;1.48385;1.86038
1;total;1;173.746;173.746;173.746
2;calc total;1;167.88;167.88;167.88
2;calc update async;100;2.70844e-05;1.1342e-05;0.000106328
2;calc inner;100;1.44157;1.26779;1.67212
2;calc wait;100;0.158769;0.0754643;0.313548
2;calc bound;100;0.0692561;0.0486737;0.0937805
2;calc iter;100;1.67697;1.50871;1.85408
2;total;1;173.744;173.744;173.744
3;calc total;1;167.88;167.88;167.88
3;calc update async;100;2.94092e-05;1.1639e-05;0.000149019
3;calc inner;100;1.45151;1.23529;1.68719
3;calc wait;100;0.145536;0.0746593;0.352138
3;calc bound;100;0.071455;0.050353;0.0920164
3;calc iter;100;1.67624;1.53547;1.84253
3;total;1;173.746;173.746;173.746
4;calc total;1;167.88;167.88;167.88
4;calc update async;100;1.55735e-05;9.133e-06;0.00011181
4;calc inner;100;1.4212;1.23213;1.66444
4;calc wait;100;0.202297;0.0846707;0.476741
4;calc bound;100;0.0515191;0.0454411;0.0612483
4;calc iter;100;1.67719;1.54095;1.80522
4;total;1;173.739;173.739;173.739
5;calc total;1;167.88;167.88;167.88
5;calc update async;100;1.55479e-05;8.848e-06;9.3856e-05
5;calc inner;100;1.42567;1.20016;1.64591
5;calc wait;100;0.197791;0.0848639;0.501899
5;calc bound;100;0.0518943;0.0452536;0.0796654
5;calc iter;100;1.67749;1.53699;1.79526
5;total;1;173.683;173.683;173.683
6;calc total;1;167.88;167.88;167.88
6;calc update async;100;1.4052e-05;9.57e-06;0.000108618
6;calc inner;100;1.35422;1.13438;1.6632
6;calc wait;100;0.268183;0.0830425;0.530271
6;calc bound;100;0.0516488;0.0460914;0.0598353
6;calc iter;100;1.67736;1.50453;1.8023
6;total;1;173.709;173.709;173.709
7;calc total;1;167.88;167.88;167.88
7;calc update async;100;1.47038e-05;8.89e-06;0.000136769
7;calc inner;100;1.37115;1.12981;1.65445
7;calc wait;100;0.250686;0.084883;0.520624
7;calc bound;100;0.0511509;0.0456305;0.0603516
7;calc iter;100;1.67687;1.49834;1.79326
7;total;1;173.695;173.695;173.695
8;calc total;1;167.88;167.88;167.88
8;calc update async;100;2.8935e-05;1.1529e-05;5.9009e-05
8;calc inner;100;1.44002;1.26651;1.68178
8;calc wait;100;0.152388;0.0821556;0.297904
8;calc bound;100;0.0770118;0.0446417;0.0941899
8;calc iter;100;1.6788;1.47526;1.90385
8;total;1;173.748;173.748;173.748
9;calc total;1;167.88;167.88;167.88
9;calc update async;100;3.13008e-05;1.0527e-05;0.00013744
9;calc inner;100;1.44558;1.28582;1.68064
9;calc wait;100;0.144794;0.0739619;0.335892
9;calc bound;100;0.0777093;0.0455022;0.0935448
9;calc iter;100;1.67828;1.46405;1.91441
9;total;1;173.748;173.748;173.748
10;calc total;1;167.88;167.88;167.88
10;calc update async;100;2.59401e-05;1.0392e-05;0.000102976
10;calc inner;100;1.45554;1.31842;1.67558
10;calc wait;100;0.15369;0.0747709;0.288675
10;calc bound;100;0.0626097;0.0455288;0.0932646
10;calc iter;100;1.678;1.51058;1.8564
10;total;1;173.743;173.743;173.743
11;calc total;1;167.88;167.88;167.88
11;calc update async;100;2.42784e-05;1.2589e-05;8.3207e-05
11;calc inner;100;1.46134;1.31675;1.67395
11;calc wait;100;0.148091;0.076027;0.277762
11;calc bound;100;0.0631828;0.0451994;0.0933989
11;calc iter;100;1.67851;1.54827;1.82771
11;total;1;173.746;173.746;173.746
12;calc total;1;167.88;167.88;167.88
12;calc update async;100;1.8922e-05;1.0099e-05;0.000132763
12;calc inner;100;0.935139;0.915877;0.967113
12;calc wait;100;0.680454;0.539497;0.896457
12;calc bound;100;0.0540536;0.0438054;0.0612997
12;calc iter;100;1.67715;1.52671;1.87772
12;total;1;173.44;173.44;173.44
13;calc total;1;167.88;167.88;167.88
13;calc update async;100;1.93964e-05;8.898e-06;9.5657e-05
13;calc inner;100;0.934582;0.915326;0.967687
13;calc wait;100;0.677816;0.483216;0.892444
13;calc bound;100;0.0553373;0.0432986;0.0641988
13;calc iter;100;1.67749;1.47292;1.87157
13;total;1;173.44;173.44;173.44
14;calc total;1;167.88;167.88;167.88
14;calc update async;100;1.49015e-05;9.541e-06;0.000106373
14;calc inner;100;0.937486;0.917296;0.967279
14;calc wait;100;0.684416;0.522883;0.896067
14;calc bound;100;0.0481582;0.0442633;0.0578791
14;calc iter;100;1.67719;1.498;1.88192
14;total;1;173.442;173.442;173.442
15;calc total;1;167.88;167.88;167.88
15;calc update async;100;1.43715e-05;9.287e-06;9.9653e-05
15;calc inner;100;0.937529;0.919174;0.96717
15;calc wait;100;0.68316;0.500173;0.819411
15;calc bound;100;0.0486904;0.0435987;0.0593142
15;calc iter;100;1.67679;1.48251;1.81733
15;total;1;173.441;173.441;173.441
16;calc total;1;167.88;167.88;167.88
16;calc update async;100;1.56429e-05;9.359e-06;0.000114138
16;calc inner;100;0.933305;0.895338;0.966129
16;calc wait;100;0.694355;0.434608;1.04436
16;calc bound;100;0.0479093;0.0418972;0.0597432
16;calc iter;100;1.67695;1.40185;1.98501
16;total;1;173.439;173.439;173.439
17;calc total;1;167.88;167.88;167.88
17;calc update async;100;1.43884e-05;8.999e-06;0.00014794
17;calc inner;100;0.936951;0.907451;0.96853
17;calc wait;100;0.690439;0.490873;0.907206
17;calc bound;100;0.0473282;0.0426709;0.0582172
17;calc iter;100;1.67609;1.45815;1.87631
17;total;1;173.438;173.438;173.438
18;calc total;1;167.88;167.88;167.88
18;calc update async;100;1.62311e-05;9.164e-06;0.000105738
18;calc inner;100;0.936544;0.916443;0.965292
18;calc wait;100;0.687525;0.47586;0.839173
18;calc bound;100;0.0496604;0.0439184;0.0584472
18;calc iter;100;1.67441;1.45516;1.83328
18;total;1;173.439;173.439;173.439
19;calc total;1;167.88;167.88;167.88
19;calc update async;100;1.73739e-05;9.751e-06;0.00010076
19;calc inner;100;0.936359;0.915403;0.966252
19;calc wait;100;0.684034;0.434626;0.849799
19;calc bound;100;0.0514117;0.0419671;0.0616993
19;calc iter;100;1.67293;1.41083;1.81231
19;total;1;173.44;173.44;173.44
MPI
Running Jacobi on 20 processors with (5, 2 2) elements.
Array Dimensions: 1500 1500 1500
Block Dimensions: 300 750 750
== Energy Conservation Check ==
initial Energy:              125.000
  final Energy:              125.000
    Difference:               -0.000
== Time Statistics ==
Completed 100 iterations.
# unit_id;function_name;num_calls;avg_runtime;min_runtime;max_runtime
0;calc total;1;158.864;158.864;158.864
0;calc update async;100;3.07788e-05;1.2363e-05;7.2764e-05
0;calc inner;100;1.33933;1.15329;1.6914
0;calc wait;100;0.162072;0.0724576;0.297767
0;calc bound;100;0.077488;0.0456652;0.093689
0;calc iter;100;1.58813;1.37127;1.84842
0;total;1;164.648;164.648;164.648
1;calc total;1;158.864;158.864;158.864
1;calc update async;100;3.34105e-05;1.2184e-05;8.7097e-05
1;calc inner;100;1.34177;1.15457;1.69706
1;calc wait;100;0.159148;0.0787495;0.291562
1;calc bound;100;0.0788767;0.0442579;0.0959402
1;calc iter;100;1.58863;1.3637;1.85256
1;total;1;164.649;164.649;164.649
2;calc total;1;158.864;158.864;158.864
2;calc update async;100;2.50377e-05;1.0354e-05;7.715e-05
2;calc inner;100;1.33605;1.15264;1.68665
2;calc wait;100;0.175055;0.0842996;0.449124
2;calc bound;100;0.0699585;0.0461957;0.0934674
2;calc iter;100;1.58736;1.36769;1.83163
2;total;1;164.64;164.64;164.64
3;calc total;1;158.863;158.863;158.863
3;calc update async;100;2.64742e-05;1.0017e-05;4.7607e-05
3;calc inner;100;1.33758;1.15934;1.68609
3;calc wait;100;0.17331;0.0823985;0.427045
3;calc bound;100;0.0703062;0.0483918;0.0939682
3;calc iter;100;1.58713;1.3655;1.83964
3;total;1;164.642;164.642;164.642
4;calc total;1;158.863;158.863;158.863
4;calc update async;100;1.96902e-05;1.0568e-05;5.356e-05
4;calc inner;100;1.33424;1.16591;1.67608
4;calc wait;100;0.187254;0.0805313;0.428849
4;calc bound;100;0.0590712;0.0459392;0.0915793
4;calc iter;100;1.58735;1.41893;1.81602
4;total;1;164.641;164.641;164.641
5;calc total;1;158.863;158.863;158.863
5;calc update async;100;1.99759e-05;1.0528e-05;7.0701e-05
5;calc inner;100;1.34178;1.18316;1.67583
5;calc wait;100;0.178861;0.0789819;0.315832
5;calc bound;100;0.058999;0.0452373;0.0851453
5;calc iter;100;1.5871;1.41814;1.81464
5;total;1;164.635;164.635;164.635
6;calc total;1;158.863;158.863;158.863
6;calc update async;100;2.20734e-05;1.019e-05;7.3371e-05
6;calc inner;100;1.33951;1.15926;1.6772
6;calc wait;100;0.176567;0.0726005;0.387559
6;calc bound;100;0.0653465;0.045065;0.0929121
6;calc iter;100;1.58817;1.39845;1.85267
6;total;1;164.641;164.641;164.641
7;calc total;1;158.863;158.863;158.863
7;calc update async;100;2.30944e-05;1.1531e-05;8.0748e-05
7;calc inner;100;1.33701;1.15959;1.67301
7;calc wait;100;0.179757;0.0743351;0.384848
7;calc bound;100;0.0651019;0.0450951;0.0920163
7;calc iter;100;1.58766;1.41471;1.88845
7;total;1;164.63;164.63;164.63
8;calc total;1;158.863;158.863;158.863
8;calc update async;100;1.69914e-05;9.852e-06;8.5282e-05
8;calc inner;100;1.25076;1.05659;1.68674
8;calc wait;100;0.273504;0.0838942;0.595554
8;calc bound;100;0.057092;0.0473803;0.0840521
8;calc iter;100;1.5861;1.36563;1.82931
8;total;1;164.648;164.648;164.648
9;calc total;1;158.863;158.863;158.863
9;calc update async;100;1.97288e-05;1.0791e-05;7.7599e-05
9;calc inner;100;1.2545;1.07635;1.68765
9;calc wait;100;0.268699;0.0757785;0.581406
9;calc bound;100;0.057968;0.0497936;0.0825244
9;calc iter;100;1.58688;1.37949;1.84755
9;total;1;164.645;164.645;164.645
10;calc total;1;158.863;158.863;158.863
10;calc update async;100;1.90474e-05;1.1863e-05;8.4687e-05
10;calc inner;100;1.26112;1.02767;1.67976
10;calc wait;100;0.263721;0.077592;0.64608
10;calc bound;100;0.0574492;0.0456069;0.0849489
10;calc iter;100;1.58815;1.35003;1.82337
10;total;1;164.649;164.649;164.649
11;calc total;1;158.863;158.863;158.863
11;calc update async;100;1.9288e-05;1.1562e-05;9.7499e-05
11;calc inner;100;1.25962;1.02462;1.67988
11;calc wait;100;0.264919;0.0760007;0.690016
11;calc bound;100;0.0577812;0.0460677;0.0880721
11;calc iter;100;1.58763;1.35428;1.83456
11;total;1;164.648;164.648;164.648
12;calc total;1;158.863;158.863;158.863
12;calc update async;100;1.31028e-05;9.282e-06;6.4212e-05
12;calc inner;100;0.907863;0.879801;0.969486
12;calc wait;100;0.622877;0.370566;1.04075
12;calc bound;100;0.0444845;0.0408417;0.0550971
12;calc iter;100;1.58329;1.33328;2.01297
12;total;1;164.335;164.335;164.335
13;calc total;1;158.863;158.863;158.863
13;calc update async;100;1.30701e-05;8.832e-06;5.0944e-05
13;calc inner;100;0.90826;0.882872;0.969235
13;calc wait;100;0.618316;0.362133;1.04997
13;calc bound;100;0.0447401;0.0408208;0.0583736
13;calc iter;100;1.58101;1.30938;2.01734
13;total;1;164.335;164.335;164.335
14;calc total;1;158.863;158.863;158.863
14;calc update async;100;1.36019e-05;8.734e-06;5.665e-05
14;calc inner;100;0.90734;0.861834;0.968965
14;calc wait;100;0.624017;0.390391;1.10517
14;calc bound;100;0.0460268;0.0405501;0.0588215
14;calc iter;100;1.58597;1.33227;2.0666
14;total;1;164.337;164.337;164.337
15;calc total;1;158.863;158.863;158.863
15;calc update async;100;1.3411e-05;8.783e-06;9.9632e-05
15;calc inner;100;0.907565;0.860795;0.968881
15;calc wait;100;0.625397;0.420043;1.06208
15;calc bound;100;0.0458868;0.0407148;0.0584376
15;calc iter;100;1.58683;1.34411;2.00956
15;total;1;164.329;164.329;164.329
16;calc total;1;158.864;158.864;158.864
16;calc update async;100;1.91191e-05;1.0238e-05;7.8055e-05
16;calc inner;100;0.90094;0.868388;0.968327
16;calc wait;100;0.627635;0.477752;0.80042
16;calc bound;100;0.0571349;0.0433824;0.0657247
16;calc iter;100;1.58736;1.42092;1.81588
16;total;1;164.333;164.333;164.333
17;calc total;1;158.864;158.864;158.864
17;calc update async;100;1.91839e-05;1.1989e-05;8.1753e-05
17;calc inner;100;0.899684;0.868607;0.967071
17;calc wait;100;0.627715;0.476764;0.840685
17;calc bound;100;0.0574052;0.0435196;0.0648069
17;calc iter;100;1.58709;1.4205;1.81876
17;total;1;164.327;164.327;164.327
18;calc total;1;158.864;158.864;158.864
18;calc update async;100;1.74828e-05;9.636e-06;7.8371e-05
18;calc inner;100;0.903838;0.876918;0.968616
18;calc wait;100;0.626551;0.448704;1.03853
18;calc bound;100;0.0535692;0.0416257;0.0632176
18;calc iter;100;1.58521;1.39459;1.98495
18;total;1;164.331;164.331;164.331
19;calc total;1;158.863;158.863;158.863
19;calc update async;100;1.6938e-05;9.504e-06;9.4471e-05
19;calc inner;100;0.90414;0.877781;0.969041
19;calc wait;100;0.626471;0.462539;0.972934
19;calc bound;100;0.0539002;0.0419971;0.0636633
19;calc iter;100;1.58614;1.40392;1.92495
19;total;1;164.325;164.325;164.325
MPI
Running Jacobi on 20 processors with (5, 2 2) elements.
Array Dimensions: 1500 1500 1500
Block Dimensions: 300 750 750
== Energy Conservation Check ==
initial Energy:              125.000
  final Energy:              125.000
    Difference:               -0.000
== Time Statistics ==
Completed 100 iterations.
# unit_id;function_name;num_calls;avg_runtime;min_runtime;max_runtime
0;calc total;1;162.112;162.112;162.112
0;calc update async;100;3.04016e-05;1.1789e-05;9.1608e-05
0;calc inner;100;1.36999;1.16166;1.69395
0;calc wait;100;0.162343;0.0724524;0.29902
0;calc bound;100;0.0785596;0.0456697;0.0949331
0;calc iter;100;1.6206;1.39851;1.8757
0;total;1;167.914;167.914;167.914
1;calc total;1;162.112;162.112;162.112
1;calc update async;100;3.35589e-05;1.5957e-05;0.000109689
1;calc inner;100;1.37331;1.16094;1.69703
1;calc wait;100;0.160294;0.0740673;0.311616
1;calc bound;100;0.0783962;0.0455343;0.093626
1;calc iter;100;1.62112;1.39487;1.87428
1;total;1;167.916;167.916;167.916
2;calc total;1;162.112;162.112;162.112
2;calc update async;100;2.03232e-05;1.0042e-05;6.3313e-05
2;calc inner;100;1.3633;1.1196;1.68668
2;calc wait;100;0.192521;0.068694;0.572188
2;calc bound;100;0.0615095;0.0457304;0.09014
2;calc iter;100;1.62093;1.39566;1.83804
2;total;1;167.902;167.902;167.902
3;calc total;1;162.112;162.112;162.112
3;calc update async;100;2.17498e-05;1.0046e-05;7.3115e-05
3;calc inner;100;1.37137;1.11002;1.68919
3;calc wait;100;0.183627;0.0718945;0.606221
3;calc bound;100;0.0614598;0.0460948;0.0904597
3;calc iter;100;1.62042;1.40385;1.85083
3;total;1;167.916;167.916;167.916
4;calc total;1;162.112;162.112;162.112
4;calc update async;100;2.34288e-05;8.506e-06;6.8768e-05
4;calc inner;100;1.38393;1.20184;1.67499
4;calc wait;100;0.160745;0.0696688;0.305477
4;calc bound;100;0.0671972;0.0454737;0.0943975
4;calc iter;100;1.6204;1.4105;1.9102
4;total;1;167.915;167.915;167.915
5;calc total;1;162.112;162.112;162.112
5;calc update async;100;2.47122e-05;1.0522e-05;7.0018e-05
5;calc inner;100;1.38991;1.20317;1.68553
5;calc wait;100;0.156791;0.0685415;0.280759
5;calc bound;100;0.0667521;0.0456094;0.0937093
5;calc iter;100;1.62091;1.42784;1.86863
5;total;1;167.916;167.916;167.916
6;calc total;1;162.112;162.112;162.112
6;calc update async;100;1.67007e-05;9.221e-06;5.9616e-05
6;calc inner;100;1.33789;1.15143;1.67889
6;calc wait;100;0.225197;0.076988;0.508947
6;calc bound;100;0.0537457;0.0461502;0.0687032
6;calc iter;100;1.61964;1.43629;1.81779
6;total;1;167.835;167.835;167.835
7;calc total;1;162.112;162.112;162.112
7;calc update async;100;1.60882e-05;9.053e-06;0.000132104
7;calc inner;100;1.34227;1.1468;1.67956
7;calc wait;100;0.220302;0.0802391;0.509969
7;calc bound;100;0.0538964;0.0455536;0.0698592
7;calc iter;100;1.61959;1.44028;1.81737
7;total;1;167.916;167.916;167.916
8;calc total;1;162.112;162.112;162.112
8;calc update async;100;1.89412e-05;9.828e-06;7.7145e-05
8;calc inner;100;1.35315;1.11972;1.68646
8;calc wait;100;0.201865;0.0795095;0.451818
8;calc bound;100;0.0600056;0.0464875;0.0930133
8;calc iter;100;1.61965;1.3589;1.82147
8;total;1;167.918;167.918;167.918
9;calc total;1;162.112;162.112;162.112
9;calc update async;100;2.2854e-05;1.1304e-05;6.2423e-05
9;calc inner;100;1.35564;1.12395;1.68785
9;calc wait;100;0.198473;0.0819477;0.45435
9;calc bound;100;0.0601226;0.0466729;0.0931335
9;calc iter;100;1.61909;1.35664;1.83764
9;total;1;167.91;167.91;167.91
10;calc total;1;162.112;162.112;162.112
10;calc update async;100;2.08119e-05;1.1826e-05;6.9239e-05
10;calc inner;100;1.31037;1.02165;1.68219
10;calc wait;100;0.242961;0.0738983;0.702331
10;calc bound;100;0.0628043;0.0458684;0.0921588
10;calc iter;100;1.62034;1.34958;1.837
10;total;1;167.912;167.912;167.912
11;calc total;1;162.112;162.112;162.112
11;calc update async;100;2.08591e-05;1.0888e-05;5.8001e-05
11;calc inner;100;1.31219;1.0291;1.68176
11;calc wait;100;0.241775;0.0704425;0.653498
11;calc bound;100;0.0623965;0.0457419;0.0930762
11;calc iter;100;1.62087;1.35347;1.82611
11;total;1;167.917;167.917;167.917
12;calc total;1;162.112;162.112;162.112
12;calc update async;100;1.53625e-05;9.759e-06;0.000101186
12;calc inner;100;0.915316;0.882368;0.970383
12;calc wait;100;0.64261;0.385977;1.05057
12;calc bound;100;0.0489675;0.0415679;0.0669973
12;calc iter;100;1.61515;1.33009;2.0042
12;total;1;167.587;167.587;167.587
13;calc total;1;162.112;162.112;162.112
13;calc update async;100;1.46732e-05;8.981e-06;6.4885e-05
13;calc inner;100;0.914759;0.879774;0.969815
13;calc wait;100;0.645303;0.36794;0.975374
13;calc bound;100;0.0492084;0.0420183;0.0672486
13;calc iter;100;1.61712;1.31356;1.9331
13;total;1;167.587;167.587;167.587
14;calc total;1;162.112;162.112;162.112
14;calc update async;100;1.4643e-05;8.729e-06;7.4004e-05
14;calc inner;100;0.913787;0.858717;0.969869
14;calc wait;100;0.649714;0.37783;1.04027
14;calc bound;100;0.0474241;0.0407861;0.0584566
14;calc iter;100;1.61964;1.30774;1.95485
14;total;1;167.588;167.588;167.588
15;calc total;1;162.112;162.112;162.112
15;calc update async;100;1.49305e-05;8.856e-06;0.000143921
15;calc inner;100;0.913764;0.862588;0.9699
15;calc wait;100;0.648805;0.408785;0.914102
15;calc bound;100;0.0474465;0.0410773;0.0585677
15;calc iter;100;1.61882;1.33305;1.88116
15;total;1;167.585;167.585;167.585
16;calc total;1;162.112;162.112;162.112
16;calc update async;100;2.01258e-05;1.1702e-05;0.000103534
16;calc inner;100;0.911184;0.867822;0.970025
16;calc wait;100;0.650667;0.503748;0.842062
16;calc bound;100;0.0570156;0.0439061;0.0676037
16;calc iter;100;1.61975;1.44685;1.81707
16;total;1;167.587;167.587;167.587
17;calc total;1;162.112;162.112;162.112
17;calc update async;100;1.93774e-05;1.236e-05;9.1321e-05
17;calc inner;100;0.910348;0.865058;0.968862
17;calc wait;100;0.650518;0.49751;0.824359
17;calc bound;100;0.0572735;0.0446216;0.0664087
17;calc iter;100;1.61941;1.43986;1.81577
17;total;1;167.584;167.584;167.584
18;calc total;1;162.112;162.112;162.112
18;calc update async;100;1.48081e-05;8.434e-06;7.3834e-05
18;calc inner;100;0.914991;0.878206;0.969637
18;calc wait;100;0.653775;0.462153;1.10615
18;calc bound;100;0.0486497;0.0405113;0.058714
18;calc iter;100;1.61881;1.41807;2.03349
18;total;1;167.583;167.583;167.583
19;calc total;1;162.112;162.112;162.112
19;calc update async;100;1.51577e-05;9.332e-06;7.4591e-05
19;calc inner;100;0.915696;0.870104;0.969358
19;calc wait;100;0.653621;0.432855;0.97477
19;calc bound;100;0.0490687;0.0405185;0.0583406
19;calc iter;100;1.6196;1.37741;1.89756
19;total;1;167.585;167.585;167.585
