# Supplementary material for: A Halo abstraction for distributed n-dimensional structured grids within the C++ PGAS library DASH
Source: PeerJ Comput Sci. 2023 Feb 3;9:e1203. doi: 10.7717/peerj-cs.1203 (PMC10280232; doi:10.7717/peerj-cs.1203)
Supplement: Supplemental Information 2 [file peerj-cs-09-1203-s002.gz › raw_haswell/res_3d/strong/mpi_heat3d_n1_c2_1500_21918144.out]

MPI
Running Jacobi on 2 processors with (2, 1 1) elements.
Array Dimensions: 1500 1500 1500
Block Dimensions: 750 1500 1500
== Energy Conservation Check ==
initial Energy:              125.000
  final Energy:              125.000
    Difference:               -0.000
== Time Statistics ==
Completed 100 iterations.
# unit_id;function_name;num_calls;avg_runtime;min_runtime;max_runtime
0;calc total;1;1000.54;1000.54;1000.54
0;calc update async;100;0.212737;0.212273;0.213512
0;calc inner;100;9.15219;9.11651;9.21062
0;calc wait;100;0.292626;0.0125533;0.69696
0;calc bound;100;0.343182;0.338482;0.349793
0;calc iter;100;10.002;9.68996;10.4191
0;total;1;1025.55;1025.55;1025.55
1;calc total;1;1000.54;1000.54;1000.54
1;calc update async;100;0.212412;0.211817;0.213588
1;calc inner;100;9.14485;9.10977;9.20255
1;calc wait;100;0.304141;0.0121392;0.711466
1;calc bound;100;0.342867;0.337226;0.35003
1;calc iter;100;10.0054;9.68555;10.4249
1;total;1;1025.55;1025.55;1025.55
MPI
Running Jacobi on 2 processors with (2, 1 1) elements.
Array Dimensions: 1500 1500 1500
Block Dimensions: 750 1500 1500
== Energy Conservation Check ==
initial Energy:              125.000
  final Energy:              125.000
    Difference:               -0.000
== Time Statistics ==
Completed 100 iterations.
# unit_id;function_name;num_calls;avg_runtime;min_runtime;max_runtime
0;calc total;1;999.912;999.912;999.912
0;calc update async;100;0.212516;0.212071;0.213436
0;calc inner;100;9.14416;9.10927;9.19981
0;calc wait;100;0.297207;0.0121267;0.713745
0;calc bound;100;0.344045;0.339275;0.350536
0;calc iter;100;9.99912;9.68692;10.4294
0;total;1;1024.95;1024.95;1024.95
1;calc total;1;999.912;999.912;999.912
1;calc update async;100;0.212043;0.21147;0.213309
1;calc inner;100;9.15208;9.11575;9.21099
1;calc wait;100;0.286867;0.0125512;0.700272
1;calc bound;100;0.343517;0.337758;0.349688
1;calc iter;100;9.99573;9.68877;10.425
1;total;1;1024.94;1024.94;1024.94
MPI
Running Jacobi on 2 processors with (2, 1 1) elements.
Array Dimensions: 1500 1500 1500
Block Dimensions: 750 1500 1500
== Energy Conservation Check ==
initial Energy:              125.000
  final Energy:              125.000
    Difference:               -0.000
== Time Statistics ==
Completed 100 iterations.
# unit_id;function_name;num_calls;avg_runtime;min_runtime;max_runtime
0;calc total;1;1004.63;1004.63;1004.63
0;calc update async;100;0.212075;0.211756;0.216926
0;calc inner;100;9.13935;9.10848;9.20303
0;calc wait;100;0.350582;0.0126209;0.698835
0;calc bound;100;0.342676;0.339102;0.349627
0;calc iter;100;10.0463;9.68159;10.4147
0;total;1;1029.54;1029.54;1029.54
1;calc total;1;1004.63;1004.63;1004.63
1;calc update async;100;0.211935;0.211498;0.213624
1;calc inner;100;9.13387;9.10236;9.19693
1;calc wait;100;0.353092;0.0125961;0.712629
1;calc bound;100;0.342328;0.337823;0.349426
1;calc iter;100;10.0429;9.68424;10.422
1;total;1;1029.54;1029.54;1029.54
