# Supplementary material for: A Halo abstraction for distributed n-dimensional structured grids within the C++ PGAS library DASH
Source: PeerJ Comput Sci. 2023 Feb 3;9:e1203. doi: 10.7717/peerj-cs.1203 (PMC10280232; doi:10.7717/peerj-cs.1203)
Supplement: Supplemental Information 2 [file peerj-cs-09-1203-s002.gz › raw_haswell/res_3d/strong/mpi_heat3d_n1_c24_1500_21918150.out]

MPI
Running Jacobi on 24 processors with (4, 3 2) elements.
Array Dimensions: 1500 1500 1500
Block Dimensions: 375 500 750
== Energy Conservation Check ==
initial Energy:              125.000
  final Energy:              125.000
    Difference:               -0.000
== Time Statistics ==
Completed 100 iterations.
# unit_id;function_name;num_calls;avg_runtime;min_runtime;max_runtime
0;calc total;1;127.252;127.252;127.252
0;calc update async;100;2.00195e-05;9.873e-06;0.000126956
0;calc inner;100;1.06147;1.04531;1.14788
0;calc wait;100;0.165993;0.0579546;0.270345
0;calc bound;100;0.0430225;0.0359381;0.0565979
0;calc iter;100;1.27138;1.16351;1.37648
0;total;1;132.66;132.66;132.66
1;calc total;1;127.252;127.252;127.252
1;calc update async;100;2.02961e-05;1.1169e-05;0.000117922
1;calc inner;100;1.06188;1.04743;1.14726
1;calc wait;100;0.16405;0.0526891;0.251476
1;calc bound;100;0.04328;0.0353771;0.0566687
1;calc iter;100;1.27076;1.1778;1.37793
1;total;1;132.656;132.656;132.656
2;calc total;1;127.252;127.252;127.252
2;calc update async;100;3.94685e-05;2.3464e-05;0.000129564
2;calc inner;100;1.01212;0.980367;1.14835
2;calc wait;100;0.17629;0.0586351;0.293511
2;calc bound;100;0.0723756;0.0350181;0.0760557
2;calc iter;100;1.27199;1.08872;1.41002
2;total;1;132.66;132.66;132.66
3;calc total;1;127.252;127.252;127.252
3;calc update async;100;3.84942e-05;2.404e-05;0.000208603
3;calc inner;100;1.01326;0.974319;1.14735
3;calc wait;100;0.177206;0.0560327;0.283256
3;calc bound;100;0.072666;0.0350366;0.0772299
3;calc iter;100;1.27238;1.17027;1.40037
3;total;1;132.653;132.653;132.653
4;calc total;1;127.252;127.252;127.252
4;calc update async;100;2.30386e-05;1.0316e-05;8.4505e-05
4;calc inner;100;1.0573;1.0397;1.14246
4;calc wait;100;0.164133;0.0541262;0.299761
4;calc bound;100;0.0434083;0.0360835;0.0650475
4;calc iter;100;1.2714;1.17716;1.40204
4;total;1;132.65;132.65;132.65
5;calc total;1;127.252;127.252;127.252
5;calc update async;100;2.52557e-05;1.0819e-05;0.000206322
5;calc inner;100;1.05687;1.01982;1.14225
5;calc wait;100;0.162975;0.0559089;0.30189
5;calc bound;100;0.0437553;0.0349046;0.0645259
5;calc iter;100;1.27075;1.17655;1.38112
5;total;1;132.65;132.65;132.65
6;calc total;1;127.252;127.252;127.252
6;calc update async;100;2.81837e-05;1.1541e-05;0.000134361
6;calc inner;100;1.0563;1.03884;1.14786
6;calc wait;100;0.161138;0.051968;0.272974
6;calc bound;100;0.0537268;0.0357321;0.0681884
6;calc iter;100;1.27158;1.17639;1.37398
6;total;1;132.657;132.657;132.657
7;calc total;1;127.252;127.252;127.252
7;calc update async;100;2.73553e-05;1.2088e-05;0.000187015
7;calc inner;100;1.05465;1.03263;1.14496
7;calc wait;100;0.162549;0.05633;0.278635
7;calc bound;100;0.0534847;0.0350123;0.067729
7;calc iter;100;1.27093;1.18403;1.37364
7;total;1;132.653;132.653;132.653
8;calc total;1;127.252;127.252;127.252
8;calc update async;100;2.29644e-05;1.0817e-05;0.000180953
8;calc inner;100;1.0604;1.04337;1.17982
8;calc wait;100;0.160597;0.0520667;0.236473
8;calc bound;100;0.0439928;0.0354091;0.0785512
8;calc iter;100;1.27141;1.16479;1.42899
8;total;1;132.66;132.66;132.66
9;calc total;1;127.252;127.252;127.252
9;calc update async;100;2.18371e-05;1.0986e-05;0.000112554
9;calc inner;100;1.05831;1.04276;1.14466
9;calc wait;100;0.161208;0.0579043;0.243679
9;calc bound;100;0.0437332;0.0354235;0.066678
9;calc iter;100;1.27076;1.15667;1.38242
9;total;1;132.658;132.658;132.658
10;calc total;1;127.252;127.252;127.252
10;calc update async;100;1.58967e-05;9.079e-06;0.000166364
10;calc inner;100;1.02503;0.977608;1.14322
10;calc wait;100;0.203637;0.053915;0.33948
10;calc bound;100;0.0392125;0.0358166;0.0652001
10;calc iter;100;1.26935;1.18125;1.35398
10;total;1;132.658;132.658;132.658
11;calc total;1;127.252;127.252;127.252
11;calc update async;100;1.51928e-05;8.856e-06;0.000169922
11;calc inner;100;1.02518;0.984661;1.18583
11;calc wait;100;0.204096;0.05503;0.325001
11;calc bound;100;0.0393721;0.0358025;0.0645253
11;calc iter;100;1.26998;1.17574;1.35813
11;total;1;132.658;132.658;132.658
12;calc total;1;127.252;127.252;127.252
12;calc update async;100;3.80237e-05;1.4216e-05;0.000151012
12;calc inner;100;1.00396;0.973121;1.1545
12;calc wait;100;0.18511;0.0569101;0.286927
12;calc bound;100;0.0722508;0.0345997;0.0762394
12;calc iter;100;1.27212;1.081;1.38985
12;total;1;132.669;132.669;132.669
13;calc total;1;127.252;127.252;127.252
13;calc update async;100;3.58384e-05;1.7538e-05;0.000113061
13;calc inner;100;1.00158;0.969565;1.15119
13;calc wait;100;0.18744;0.056327;0.283911
13;calc bound;100;0.0722775;0.0342867;0.0774794
13;calc iter;100;1.27252;1.17414;1.39579
13;total;1;132.67;132.67;132.67
14;calc total;1;127.252;127.252;127.252
14;calc update async;100;2.38362e-05;1.009e-05;0.000181508
14;calc inner;100;1.0558;1.03736;1.1515
14;calc wait;100;0.161106;0.0564886;0.242736
14;calc bound;100;0.0476558;0.0354735;0.0593529
14;calc iter;100;1.27157;1.17074;1.38188
14;total;1;132.667;132.667;132.667
15;calc total;1;127.252;127.252;127.252
15;calc update async;100;2.52421e-05;1.1119e-05;0.000102267
15;calc inner;100;1.05593;1.0424;1.152
15;calc wait;100;0.160055;0.0597716;0.240019
15;calc bound;100;0.0477212;0.0355238;0.063414
15;calc iter;100;1.27095;1.17574;1.37599
15;total;1;132.669;132.669;132.669
16;calc total;1;127.252;127.252;127.252
16;calc update async;100;2.4882e-05;1.1125e-05;0.000123738
16;calc inner;100;1.05294;1.0356;1.14795
16;calc wait;100;0.170865;0.0527035;0.256425
16;calc bound;100;0.0473172;0.0358972;0.0611955
16;calc iter;100;1.27155;1.18073;1.375
16;total;1;132.665;132.665;132.665
17;calc total;1;127.252;127.252;127.252
17;calc update async;100;2.21465e-05;1.0261e-05;0.000160919
17;calc inner;100;1.05229;1.04022;1.14707
17;calc wait;100;0.171285;0.0504616;0.254227
17;calc bound;100;0.0469162;0.0352437;0.0599604
17;calc iter;100;1.27092;1.18382;1.37535
17;total;1;132.667;132.667;132.667
18;calc total;1;127.252;127.252;127.252
18;calc update async;100;2.51779e-05;1.0729e-05;0.00012222
18;calc inner;100;1.05209;1.03327;1.14793
18;calc wait;100;0.164632;0.0543363;0.248376
18;calc bound;100;0.047303;0.0357912;0.0592313
18;calc iter;100;1.27157;1.16911;1.38319
18;total;1;132.671;132.671;132.671
19;calc total;1;127.252;127.252;127.252
19;calc update async;100;2.29992e-05;1.0403e-05;9.1237e-05
19;calc inner;100;1.05179;1.03852;1.14535
19;calc wait;100;0.164378;0.0601355;0.244185
19;calc bound;100;0.0473469;0.0353167;0.0599826
19;calc iter;100;1.27094;1.1743;1.37759
19;total;1;132.672;132.672;132.672
20;calc total;1;127.252;127.252;127.252
20;calc update async;100;2.06393e-05;1.0468e-05;0.000126612
20;calc inner;100;1.05237;1.03041;1.15047
20;calc wait;100;0.173462;0.0608408;0.311865
20;calc bound;100;0.0449924;0.0364746;0.0648442
20;calc iter;100;1.2714;1.17665;1.39674
20;total;1;132.667;132.667;132.667
21;calc total;1;127.252;127.252;127.252
21;calc update async;100;2.20829e-05;1.0232e-05;0.000180068
21;calc inner;100;1.05122;1.0316;1.14776
21;calc wait;100;0.173334;0.0543414;0.280631
21;calc bound;100;0.0443937;0.0360134;0.0672144
21;calc iter;100;1.27075;1.18003;1.38054
21;total;1;132.667;132.667;132.667
22;calc total;1;127.252;127.252;127.252
22;calc update async;100;1.71219e-05;1.171e-05;0.000130306
22;calc inner;100;1.01181;0.976895;1.14657
22;calc wait;100;0.213915;0.0582545;0.333938
22;calc bound;100;0.0420403;0.0360862;0.0735176
22;calc iter;100;1.26935;1.17338;1.36315
22;total;1;132.672;132.672;132.672
23;calc total;1;127.252;127.252;127.252
23;calc update async;100;1.62153e-05;9.752e-06;0.00015275
23;calc inner;100;1.01041;0.978499;1.14849
23;calc wait;100;0.215941;0.0544457;0.33217
23;calc bound;100;0.0417945;0.0356923;0.0700803
23;calc iter;100;1.26999;1.16793;1.35466
23;total;1;132.666;132.666;132.666
MPI
Running Jacobi on 24 processors with (4, 3 2) elements.
Array Dimensions: 1500 1500 1500
Block Dimensions: 375 500 750
== Energy Conservation Check ==
initial Energy:              125.000
  final Energy:              125.000
    Difference:               -0.000
== Time Statistics ==
Completed 100 iterations.
# unit_id;function_name;num_calls;avg_runtime;min_runtime;max_runtime
0;calc total;1;125.851;125.851;125.851
0;calc update async;100;2.28463e-05;1.0791e-05;0.000172796
0;calc inner;100;1.02034;0.989035;1.141
0;calc wait;100;0.182215;0.056256;0.314067
0;calc bound;100;0.0473572;0.0341699;0.0634158
0;calc iter;100;1.2552;1.14147;1.37998
0;total;1;131.168;131.168;131.168
1;calc total;1;125.851;125.851;125.851
1;calc update async;100;2.35736e-05;9.598e-06;0.000169959
1;calc inner;100;1.01872;0.990762;1.13998
1;calc wait;100;0.184811;0.056602;0.325491
1;calc bound;100;0.0473142;0.0341027;0.0650006
1;calc iter;100;1.25605;1.14154;1.3738
1;total;1;131.167;131.167;131.167
2;calc total;1;125.851;125.851;125.851
2;calc update async;100;2.05759e-05;1.0267e-05;0.000141915
2;calc inner;100;1.01852;0.991633;1.14032
2;calc wait;100;0.185746;0.0532705;0.333658
2;calc bound;100;0.0469273;0.0339715;0.0581676
2;calc iter;100;1.25526;1.15266;1.36808
2;total;1;131.167;131.167;131.167
3;calc total;1;125.851;125.851;125.851
3;calc update async;100;2.23419e-05;1.1801e-05;0.000166958
3;calc inner;100;1.01836;0.983045;1.14028
3;calc wait;100;0.186658;0.0588622;0.319586
3;calc bound;100;0.0473944;0.0342464;0.0622607
3;calc iter;100;1.25598;1.15116;1.37048
3;total;1;131.167;131.167;131.167
4;calc total;1;125.851;125.851;125.851
4;calc update async;100;3.66697e-05;1.1165e-05;0.000138412
4;calc inner;100;0.978602;0.937655;1.13696
4;calc wait;100;0.203288;0.0579101;0.295308
4;calc bound;100;0.0695708;0.0346795;0.0768234
4;calc iter;100;1.25754;1.14203;1.38648
4;total;1;131.166;131.166;131.166
5;calc total;1;125.851;125.851;125.851
5;calc update async;100;3.8195e-05;1.4176e-05;0.000192107
5;calc inner;100;0.978062;0.940189;1.13616
5;calc wait;100;0.204539;0.0580587;0.323066
5;calc bound;100;0.0696685;0.0344012;0.075957
5;calc iter;100;1.25694;1.14443;1.37341
5;total;1;131.162;131.162;131.162
6;calc total;1;125.851;125.851;125.851
6;calc update async;100;2.01889e-05;1.0474e-05;0.000146036
6;calc inner;100;1.00422;0.957032;1.14023
6;calc wait;100;0.205472;0.0543972;0.366529
6;calc bound;100;0.0414448;0.0353034;0.0656359
6;calc iter;100;1.25417;1.15276;1.37669
6;total;1;131.167;131.167;131.167
7;calc total;1;125.851;125.851;125.851
7;calc update async;100;1.9435e-05;9.505e-06;0.000156557
7;calc inner;100;1.00272;0.955238;1.13906
7;calc wait;100;0.206018;0.059169;0.362199
7;calc bound;100;0.0414781;0.0356316;0.0626707
7;calc iter;100;1.25336;1.15576;1.3698
7;total;1;131.164;131.164;131.164
8;calc total;1;125.851;125.851;125.851
8;calc update async;100;1.71942e-05;9.598e-06;8.9753e-05
8;calc inner;100;0.999597;0.955587;1.13652
8;calc wait;100;0.212311;0.058916;0.361787
8;calc bound;100;0.0411598;0.0354066;0.0780071
8;calc iter;100;1.25416;1.15326;1.36826
8;total;1;131.169;131.169;131.169
9;calc total;1;125.851;125.851;125.851
9;calc update async;100;1.85973e-05;1.0984e-05;0.000169433
9;calc inner;100;1.00096;0.936819;1.17432
9;calc wait;100;0.210431;0.0560988;0.376415
9;calc bound;100;0.0408257;0.0357056;0.0566613
9;calc iter;100;1.25333;1.15942;1.37143
9;total;1;131.169;131.169;131.169
10;calc total;1;125.851;125.851;125.851
10;calc update async;100;2.72466e-05;1.3615e-05;0.000197473
10;calc inner;100;1.01139;0.96561;1.13876
10;calc wait;100;0.187614;0.0528633;0.303031
10;calc bound;100;0.053225;0.0339507;0.0760137
10;calc iter;100;1.25524;1.14245;1.41416
10;total;1;131.165;131.165;131.165
11;calc total;1;125.851;125.851;125.851
11;calc update async;100;2.82959e-05;1.4775e-05;0.000116403
11;calc inner;100;1.00929;0.963952;1.13339
11;calc wait;100;0.189868;0.0692352;0.297973
11;calc bound;100;0.0538021;0.0342204;0.0769646
11;calc iter;100;1.25601;1.14587;1.40311
11;total;1;131.166;131.166;131.166
12;calc total;1;125.851;125.851;125.851
12;calc update async;100;2.21545e-05;1.1311e-05;0.000119995
12;calc inner;100;1.01951;0.986737;1.15208
12;calc wait;100;0.187856;0.0535805;0.311416
12;calc bound;100;0.0439841;0.0377185;0.0755558
12;calc iter;100;1.25535;1.16875;1.39278
12;total;1;131.183;131.183;131.183
13;calc total;1;125.851;125.851;125.851
13;calc update async;100;2.10185e-05;1.2073e-05;0.000108222
13;calc inner;100;1.0201;0.993235;1.15207
13;calc wait;100;0.18983;0.0540242;0.300151
13;calc bound;100;0.0435887;0.0359083;0.0763042
13;calc iter;100;1.25604;1.17666;1.40011
13;total;1;131.181;131.181;131.181
14;calc total;1;125.851;125.851;125.851
14;calc update async;100;1.86718e-05;1.103e-05;0.000133238
14;calc inner;100;1.02045;0.989577;1.15206
14;calc wait;100;0.191773;0.058349;0.299769
14;calc bound;100;0.0409571;0.0361153;0.051562
14;calc iter;100;1.25536;1.17976;1.36905
14;total;1;131.185;131.185;131.185
15;calc total;1;125.851;125.851;125.851
15;calc update async;100;1.95001e-05;1.2283e-05;0.000105704
15;calc inner;100;1.01932;0.989749;1.15081
15;calc wait;100;0.194415;0.0570016;0.298458
15;calc bound;100;0.040842;0.0352006;0.0422957
15;calc iter;100;1.256;1.1807;1.34027
15;total;1;131.182;131.182;131.182
16;calc total;1;125.851;125.851;125.851
16;calc update async;100;2.96013e-05;1.2541e-05;0.00015329
16;calc inner;100;1.03636;1.01582;1.14819
16;calc wait;100;0.170363;0.0521977;0.261674
16;calc bound;100;0.0497877;0.0359766;0.0602195
16;calc iter;100;1.25755;1.16533;1.3719
16;total;1;131.177;131.177;131.177
17;calc total;1;125.851;125.851;125.851
17;calc update async;100;2.953e-05;1.5406e-05;0.000162455
17;calc inner;100;1.03551;1.01643;1.14799
17;calc wait;100;0.170995;0.0559163;0.259038
17;calc bound;100;0.0498531;0.0362134;0.0612871
17;calc iter;100;1.25698;1.15983;1.36621
17;total;1;131.18;131.18;131.18
18;calc total;1;125.851;125.851;125.851
18;calc update async;100;2.58145e-05;1.1785e-05;9.1667e-05
18;calc inner;100;1.03503;1.01429;1.14382
18;calc wait;100;0.164797;0.053685;0.252479
18;calc bound;100;0.0500621;0.0361106;0.0603903
18;calc iter;100;1.25754;1.158;1.38365
18;total;1;131.185;131.185;131.185
19;calc total;1;125.851;125.851;125.851
19;calc update async;100;2.58939e-05;1.1543e-05;8.6398e-05
19;calc inner;100;1.0352;1.01398;1.14732
19;calc wait;100;0.164328;0.0563357;0.249754
19;calc bound;100;0.0500815;0.0362267;0.0607603
19;calc iter;100;1.25697;1.15266;1.37699
19;total;1;131.182;131.182;131.182
20;calc total;1;125.851;125.851;125.851
20;calc update async;100;2.44165e-05;1.1359e-05;7.6502e-05
20;calc inner;100;1.03745;1.02027;1.14827
20;calc wait;100;0.16961;0.0593183;0.252726
20;calc bound;100;0.0498445;0.0351215;0.0608477
20;calc iter;100;1.25754;1.16887;1.37056
20;total;1;131.18;131.18;131.18
21;calc total;1;125.851;125.851;125.851
21;calc update async;100;2.77269e-05;1.4518e-05;0.000212332
21;calc inner;100;1.03569;1.01751;1.1473
21;calc wait;100;0.171449;0.0538074;0.254693
21;calc bound;100;0.0492472;0.0352773;0.0587878
21;calc iter;100;1.25698;1.16263;1.3648
21;total;1;131.18;131.18;131.18
22;calc total;1;125.851;125.851;125.851
22;calc update async;100;3.68687e-05;1.8519e-05;0.000159377
22;calc inner;100;0.986088;0.949665;1.14729
22;calc wait;100;0.189526;0.0532335;0.29541
22;calc bound;100;0.0712531;0.0346676;0.0762405
22;calc iter;100;1.2581;1.04835;1.40559
22;total;1;131.182;131.182;131.182
23;calc total;1;125.851;125.851;125.851
23;calc update async;100;3.39384e-05;1.7324e-05;0.00013593
23;calc inner;100;0.988147;0.953664;1.14946
23;calc wait;100;0.187684;0.0533989;0.291376
23;calc bound;100;0.0716399;0.0346448;0.0767052
23;calc iter;100;1.25851;1.16055;1.40296
23;total;1;131.182;131.182;131.182
MPI
Running Jacobi on 24 processors with (4, 3 2) elements.
Array Dimensions: 1500 1500 1500
Block Dimensions: 375 500 750
== Energy Conservation Check ==
initial Energy:              125.000
  final Energy:              125.000
    Difference:               -0.000
== Time Statistics ==
Completed 100 iterations.
# unit_id;function_name;num_calls;avg_runtime;min_runtime;max_runtime
0;calc total;1;125.845;125.845;125.845
0;calc update async;100;2.32356e-05;1.1018e-05;0.000156556
0;calc inner;100;1.01243;0.880812;1.14145
0;calc wait;100;0.188556;0.0547118;0.39022
0;calc bound;100;0.0492196;0.0337305;0.0734495
0;calc iter;100;1.25603;1.13166;1.42234
0;total;1;131.212;131.212;131.212
1;calc total;1;125.845;125.845;125.845
1;calc update async;100;2.43116e-05;1.1993e-05;0.000262402
1;calc inner;100;1.01446;0.977846;1.14206
1;calc wait;100;0.185817;0.0516948;0.316547
1;calc bound;100;0.0490387;0.0344177;0.0856302
1;calc iter;100;1.25515;1.14583;1.39468
1;total;1;131.22;131.22;131.22
2;calc total;1;125.845;125.845;125.845
2;calc update async;100;1.82771e-05;1.1047e-05;0.0002082
2;calc inner;100;0.991047;0.92695;1.13998
2;calc wait;100;0.212556;0.0556231;0.364671
2;calc bound;100;0.0404857;0.0355861;0.049574
2;calc iter;100;1.25352;1.14619;1.3753
2;total;1;131.22;131.22;131.22
3;calc total;1;125.845;125.845;125.845
3;calc update async;100;2.04905e-05;1.2461e-05;0.000204782
3;calc inner;100;0.991929;0.89841;1.14182
3;calc wait;100;0.214016;0.0597009;0.513741
3;calc bound;100;0.0407171;0.0354593;0.0523336
3;calc iter;100;1.25421;1.13565;1.45766
3;total;1;131.215;131.215;131.215
4;calc total;1;125.845;125.845;125.845
4;calc update async;100;1.69741e-05;1.0472e-05;9.4546e-05
4;calc inner;100;0.990155;0.874065;1.13575
4;calc wait;100;0.218496;0.0590966;0.392028
4;calc bound;100;0.0408064;0.0353117;0.0520329
4;calc iter;100;1.25341;1.14421;1.37738
4;total;1;131.206;131.206;131.206
5;calc total;1;125.845;125.845;125.845
5;calc update async;100;1.97427e-05;1.2993e-05;0.000132085
5;calc inner;100;0.989398;0.898676;1.13613
5;calc wait;100;0.221727;0.0582005;0.524713
5;calc bound;100;0.0406972;0.0352495;0.0511417
5;calc iter;100;1.2542;1.14409;1.46277
5;total;1;131.21;131.21;131.21
6;calc total;1;125.845;125.845;125.845
6;calc update async;100;4.22526e-05;1.386e-05;0.000245793
6;calc inner;100;0.97885;0.864878;1.18034
6;calc wait;100;0.206263;0.0581033;0.291975
6;calc bound;100;0.0707225;0.0344607;0.146586
6;calc iter;100;1.25685;1.0755;1.44048
6;total;1;131.211;131.211;131.211
7;calc total;1;125.845;125.845;125.845
7;calc update async;100;3.72666e-05;1.1372e-05;0.000176014
7;calc inner;100;0.975133;0.875407;1.13831
7;calc wait;100;0.21098;0.0585701;0.340877
7;calc bound;100;0.06973;0.034133;0.0766238
7;calc iter;100;1.25748;1.16087;1.36811
7;total;1;131.215;131.215;131.215
8;calc total;1;125.845;125.845;125.845
8;calc update async;100;2.38573e-05;1.1241e-05;0.00017279
8;calc inner;100;1.01325;0.888944;1.13914
8;calc wait;100;0.194229;0.0581869;0.398829
8;calc bound;100;0.0480179;0.0336212;0.0588318
8;calc iter;100;1.25601;1.12007;1.43516
8;total;1;131.218;131.218;131.218
9;calc total;1;125.845;125.845;125.845
9;calc update async;100;2.40342e-05;1.4063e-05;0.000118504
9;calc inner;100;1.01253;0.895353;1.13767
9;calc wait;100;0.194927;0.0589156;0.31215
9;calc bound;100;0.0474178;0.0341521;0.0582911
9;calc iter;100;1.25518;1.14805;1.35771
9;total;1;131.22;131.22;131.22
10;calc total;1;125.844;125.844;125.844
10;calc update async;100;2.69075e-05;1.3715e-05;0.0001817
10;calc inner;100;1.00586;0.893548;1.13789
10;calc wait;100;0.194339;0.0574993;0.415561
10;calc bound;100;0.0535085;0.0337808;0.0761587
10;calc iter;100;1.25588;1.1314;1.43682
10;total;1;131.22;131.22;131.22
11;calc total;1;125.845;125.845;125.845
11;calc update async;100;2.82759e-05;1.2764e-05;0.000303349
11;calc inner;100;1.00622;0.934049;1.13685
11;calc wait;100;0.194027;0.0543982;0.314428
11;calc bound;100;0.0528198;0.0342939;0.0769306
11;calc iter;100;1.25519;1.14212;1.39276
11;total;1;131.22;131.22;131.22
12;calc total;1;125.845;125.845;125.845
12;calc update async;100;3.6852e-05;1.9184e-05;0.000121329
12;calc inner;100;0.985066;0.957967;1.15206
12;calc wait;100;0.190434;0.0521037;0.284832
12;calc bound;100;0.0723291;0.0347832;0.076728
12;calc iter;100;1.25844;1.16085;1.393
12;total;1;131.235;131.235;131.235
13;calc total;1;125.845;125.845;125.845
13;calc update async;100;3.84516e-05;2.5223e-05;0.000145563
13;calc inner;100;0.983436;0.951751;1.15203
13;calc wait;100;0.1912;0.0549872;0.293931
13;calc bound;100;0.0725053;0.0348085;0.0767003
13;calc iter;100;1.25806;1.05317;1.38305
13;total;1;131.236;131.236;131.236
14;calc total;1;125.845;125.845;125.845
14;calc update async;100;2.57817e-05;1.3008e-05;0.000142721
14;calc inner;100;1.03494;1.01987;1.15228
14;calc wait;100;0.162565;0.0521365;0.244676
14;calc bound;100;0.0513794;0.0366677;0.0679125
14;calc iter;100;1.25685;1.14763;1.37424
14;total;1;131.236;131.236;131.236
15;calc total;1;125.845;125.845;125.845
15;calc update async;100;2.79422e-05;1.3776e-05;0.000196764
15;calc inner;100;1.03509;1.01892;1.15217
15;calc wait;100;0.163819;0.057792;0.245694
15;calc bound;100;0.0516313;0.0363712;0.0691625
15;calc iter;100;1.25749;1.16212;1.36313
15;total;1;131.234;131.234;131.234
16;calc total;1;125.845;125.845;125.845
16;calc update async;100;2.40987e-05;1.4602e-05;0.000161882
16;calc inner;100;1.03255;1.01905;1.14793
16;calc wait;100;0.172731;0.0557023;0.254319
16;calc bound;100;0.0504145;0.0365973;0.0686682
16;calc iter;100;1.25686;1.15967;1.3615
16;total;1;131.235;131.235;131.235
17;calc total;1;125.845;125.845;125.845
17;calc update async;100;2.58199e-05;1.1355e-05;9.5179e-05
17;calc inner;100;1.03289;1.01767;1.14862
17;calc wait;100;0.173254;0.0545489;0.26022
17;calc bound;100;0.0502563;0.0357409;0.0671857
17;calc iter;100;1.25747;1.16818;1.36817
17;total;1;131.228;131.228;131.228
18;calc total;1;125.845;125.845;125.845
18;calc update async;100;2.35458e-05;1.2691e-05;8.4813e-05
18;calc inner;100;1.03488;1.01919;1.1506
18;calc wait;100;0.163909;0.0576418;0.245505
18;calc bound;100;0.050139;0.035995;0.0596113
18;calc iter;100;1.25686;1.14831;1.36111
18;total;1;131.233;131.233;131.233
19;calc total;1;125.845;125.845;125.845
19;calc update async;100;2.57705e-05;1.404e-05;0.000216876
19;calc inner;100;1.03343;1.0177;1.14877
19;calc wait;100;0.166601;0.0487784;0.250279
19;calc bound;100;0.0504094;0.0351063;0.0590558
19;calc iter;100;1.25749;1.16201;1.36062
19;total;1;131.233;131.233;131.233
20;calc total;1;125.845;125.845;125.845
20;calc update async;100;2.30332e-05;1.3395e-05;0.000188299
20;calc inner;100;1.01674;0.993294;1.15237
20;calc wait;100;0.190671;0.0625227;0.294913
20;calc bound;100;0.0409133;0.0353624;0.0438052
20;calc iter;100;1.25603;1.1764;1.3409
20;total;1;131.236;131.236;131.236
21;calc total;1;125.845;125.845;125.845
21;calc update async;100;2.12453e-05;1.3595e-05;8.1627e-05
21;calc inner;100;1.01452;0.986574;1.14866
21;calc wait;100;0.192502;0.0598944;0.302797
21;calc bound;100;0.0409378;0.0356622;0.0434237
21;calc iter;100;1.25533;1.17694;1.34078
21;total;1;131.235;131.235;131.235
22;calc total;1;125.845;125.845;125.845
22;calc update async;100;1.96654e-05;1.3928e-05;0.000186125
22;calc inner;100;1.0136;0.988714;1.14778
22;calc wait;100;0.19879;0.0616024;0.30634
22;calc bound;100;0.0409659;0.0355871;0.0427509
22;calc iter;100;1.25601;1.17571;1.34233
22;total;1;131.235;131.235;131.235
23;calc total;1;125.845;125.845;125.845
23;calc update async;100;2.08751e-05;1.3025e-05;0.000170631
23;calc inner;100;1.01327;0.98468;1.14816
23;calc wait;100;0.19816;0.0720765;0.311283
23;calc bound;100;0.0415087;0.0371925;0.0582623
23;calc iter;100;1.25529;1.1788;1.33761
23;total;1;131.234;131.234;131.234
