# Supplementary material for: A Halo abstraction for distributed n-dimensional structured grids within the C++ PGAS library DASH
Source: PeerJ Comput Sci. 2023 Feb 3;9:e1203. doi: 10.7717/peerj-cs.1203 (PMC10280232; doi:10.7717/peerj-cs.1203)
Supplement: Supplemental Information 2 [file peerj-cs-09-1203-s002.gz › raw_haswell/res_3d/strong/mpi_heat3d_n2_c24_1500_21918151.out]

MPI
Running Jacobi on 48 processors with (4, 4 3) elements.
Array Dimensions: 1500 1500 1500
Block Dimensions: 375 375 500
== Energy Conservation Check ==
initial Energy:              125.000
  final Energy:              125.000
    Difference:               -0.000
== Time Statistics ==
Completed 100 iterations.
# unit_id;function_name;num_calls;avg_runtime;min_runtime;max_runtime
24;calc total;1;64.1675;64.1675;64.1675
24;calc update async;100;9.11028e-05;1.8863e-05;0.00536113
24;calc inner;100;0.509035;0.430127;0.527692
24;calc wait;100;0.0850084;0.0495;0.368977
24;calc bound;100;0.0445712;0.0222654;0.0500813
24;calc iter;100;0.641334;0.601604;0.85144
24;total;1;69.4618;69.4618;69.4618
25;calc total;1;64.1292;64.1292;64.1292
25;calc update async;100;9.00683e-05;1.7682e-05;0.0057703
25;calc inner;100;0.514689;0.433003;0.530264
25;calc wait;100;0.0769481;0.0584138;0.351986
25;calc bound;100;0.039564;0.0223838;0.045644
25;calc iter;100;0.640777;0.603518;0.83596
25;total;1;69.4653;69.4653;69.4653
26;calc total;1;63.9361;63.9361;63.9361
26;calc update async;100;0.000170947;3.4217e-05;0.0127003
26;calc inner;100;0.494294;0.383094;0.520589
26;calc wait;100;0.0940802;0.0506402;0.385158
26;calc bound;100;0.0505026;0.0217703;0.0532748
26;calc iter;100;0.639118;0.514048;0.867706
26;total;1;69.4668;69.4668;69.4668
27;calc total;1;64.1152;64.1152;64.1152
27;calc update async;100;6.551e-05;1.3052e-05;0.00470936
27;calc inner;100;0.523414;0.438632;0.538682
27;calc wait;100;0.0884057;0.0418866;0.345388
27;calc bound;100;0.0255632;0.021803;0.0291708
27;calc iter;100;0.640107;0.515813;0.816214
27;total;1;69.4576;69.4576;69.4576
28;calc total;1;64.1671;64.1671;64.1671
28;calc update async;100;6.81109e-05;1.1723e-05;0.00530063
28;calc inner;100;0.516414;0.428606;0.53167
28;calc wait;100;0.0978224;0.0685985;0.281121
28;calc bound;100;0.0240516;0.0217525;0.025208
28;calc iter;100;0.64053;0.622311;0.739108
28;total;1;69.4645;69.4645;69.4645
29;calc total;1;64.1285;64.1285;64.1285
29;calc update async;100;0.000133407;1.7339e-05;0.0105019
29;calc inner;100;0.520608;0.420968;0.535525
29;calc wait;100;0.0835639;0.0621191;0.359772
29;calc bound;100;0.0283107;0.0220919;0.0327929
29;calc iter;100;0.640587;0.614439;0.811412
29;total;1;69.4653;69.4653;69.4653
30;calc total;1;63.704;63.704;63.704
30;calc update async;100;2.15313e-05;1.107e-05;0.000629011
30;calc inner;100;0.50864;0.353429;0.525115
30;calc wait;100;0.100096;0.0609634;0.159258
30;calc bound;100;0.0248313;0.0222746;0.0418607
30;calc iter;100;0.635887;0.45689;0.679066
30;total;1;69.4655;69.4655;69.4655
31;calc total;1;63.8756;63.8756;63.8756
31;calc update async;100;2.70554e-05;1.3081e-05;0.000885085
31;calc inner;100;0.514223;0.405903;0.535973
31;calc wait;100;0.0963749;0.0708236;0.182151
31;calc bound;100;0.0248558;0.0233895;0.0416178
31;calc iter;100;0.637228;0.575332;0.667495
31;total;1;69.4652;69.4652;69.4652
32;calc total;1;64.168;64.168;64.168
32;calc update async;100;7.21839e-05;1.2202e-05;0.00564765
32;calc inner;100;0.508136;0.429589;0.528082
32;calc wait;100;0.104006;0.0649022;0.399897
32;calc bound;100;0.0247789;0.0222718;0.028332
32;calc iter;100;0.640198;0.556183;0.872431
32;total;1;69.4672;69.4672;69.4672
33;calc total;1;64.1302;64.1302;64.1302
33;calc update async;100;8.80384e-05;1.4863e-05;0.00610955
33;calc inner;100;0.517884;0.442445;0.53457
33;calc wait;100;0.0877356;0.0493759;0.349386
33;calc bound;100;0.0342213;0.0221362;0.0446979
33;calc iter;100;0.640818;0.593485;0.832778
33;total;1;69.4648;69.4648;69.4648
34;calc total;1;63.9375;63.9375;63.9375
34;calc update async;100;8.80453e-05;1.4471e-05;0.00568003
34;calc inner;100;0.515802;0.389611;0.527417
34;calc wait;100;0.086156;0.0579558;0.370058
34;calc bound;100;0.0366297;0.0223872;0.0505944
34;calc iter;100;0.63871;0.507795;0.846128
34;total;1;69.4521;69.4521;69.4521
35;calc total;1;64.1161;64.1161;64.1161
35;calc update async;100;8.54748e-05;1.8677e-05;0.00567693
35;calc inner;100;0.52159;0.43824;0.536448
35;calc wait;100;0.0860241;0.0504982;0.351911
35;calc bound;100;0.0312869;0.0223593;0.041394
35;calc iter;100;0.640463;0.60053;0.828246
35;total;1;69.4664;69.4664;69.4664
36;calc total;1;64.168;64.168;64.168
36;calc update async;100;8.84573e-05;2.8261e-05;0.00499728
36;calc inner;100;0.491629;0.374752;0.514674
36;calc wait;100;0.0979688;0.0352904;0.706367
36;calc bound;100;0.046507;0.0219249;0.0525426
36;calc iter;100;0.640923;0.496647;1.14519
36;total;1;69.4686;69.4686;69.4686
37;calc total;1;64.1302;64.1302;64.1302
37;calc update async;100;9.79705e-05;2.2964e-05;0.00639675
37;calc inner;100;0.497977;0.378994;0.515444
37;calc wait;100;0.0888003;0.0589922;0.617849
37;calc bound;100;0.0431704;0.0209087;0.0499545
37;calc iter;100;0.640779;0.525489;1.0685
37;total;1;69.4611;69.4611;69.4611
38;calc total;1;63.5008;63.5008;63.5008
38;calc update async;100;4.79749e-05;3.2113e-05;0.000532422
38;calc inner;100;0.479351;0.357447;0.512573
38;calc wait;100;0.104296;0.0609964;0.123269
38;calc bound;100;0.0499467;0.0219944;0.0526997
38;calc iter;100;0.63431;0.487636;0.665806
38;total;1;69.4686;69.4686;69.4686
39;calc total;1;63.8764;63.8764;63.8764
39;calc update async;100;3.13419e-05;1.2187e-05;0.000899474
39;calc inner;100;0.511157;0.368039;0.529138
39;calc wait;100;0.0937221;0.0506447;0.407383
39;calc bound;100;0.0287247;0.0215847;0.0349376
39;calc iter;100;0.637697;0.453524;0.81586
39;total;1;69.4715;69.4715;69.4715
40;calc total;1;64.168;64.168;64.168
40;calc update async;100;7.57409e-05;1.2412e-05;0.00583426
40;calc inner;100;0.508929;0.365309;0.528783
40;calc wait;100;0.102163;0.0675432;0.378524
40;calc bound;100;0.0259922;0.0220287;0.0307361
40;calc iter;100;0.640179;0.601459;0.768573
40;total;1;69.4605;69.4605;69.4605
41;calc total;1;64.1302;64.1302;64.1302
41;calc update async;100;9.44405e-05;1.4601e-05;0.00664903
41;calc inner;100;0.507968;0.383692;0.529145
41;calc wait;100;0.0886259;0.0555084;0.583089
41;calc bound;100;0.0332784;0.0218979;0.0388117
41;calc iter;100;0.639804;0.509441;1.03469
41;total;1;69.4711;69.4711;69.4711
42;calc total;1;63.9375;63.9375;63.9375
42;calc update async;100;7.19034e-05;1.2291e-05;0.0056085
42;calc inner;100;0.495978;0.384957;0.523172
42;calc wait;100;0.115222;0.0599332;0.400667
42;calc bound;100;0.0256379;0.0223626;0.0345452
42;calc iter;100;0.637531;0.471664;0.825785
42;total;1;69.4665;69.4665;69.4665
43;calc total;1;64.1161;64.1161;64.1161
43;calc update async;100;7.16262e-05;1.1649e-05;0.00539001
43;calc inner;100;0.488116;0.388484;0.522126
43;calc wait;100;0.123955;0.0595908;0.373039
43;calc bound;100;0.0267407;0.0232035;0.0328089
43;calc iter;100;0.639161;0.605571;0.799472
43;total;1;69.4707;69.4707;69.4707
44;calc total;1;64.168;64.168;64.168
44;calc update async;100;7.80702e-05;1.3876e-05;0.00598028
44;calc inner;100;0.499923;0.359857;0.519029
44;calc wait;100;0.108341;0.0796363;0.41187
44;calc bound;100;0.0254041;0.0226018;0.0286726
44;calc iter;100;0.639596;0.619061;0.79525
44;total;1;69.4664;69.4664;69.4664
45;calc total;1;64.1302;64.1302;64.1302
45;calc update async;100;8.821e-05;1.4568e-05;0.00645311
45;calc inner;100;0.509371;0.391075;0.528233
45;calc wait;100;0.0983702;0.0491619;0.397013
45;calc bound;100;0.0316967;0.021392;0.0424731
45;calc iter;100;0.640235;0.589407;0.831117
45;total;1;69.4681;69.4681;69.4681
0;calc total;1;64.168;64.168;64.168
0;calc update async;100;9.74095e-05;1.8648e-05;0.00683278
0;calc inner;100;0.509229;0.353599;0.540243
0;calc wait;100;0.095381;0.0522885;0.450428
0;calc bound;100;0.035091;0.0211145;0.046731
0;calc iter;100;0.640569;0.59964;0.841981
0;total;1;69.4966;69.4966;69.4966
1;calc total;1;64.1301;64.1301;64.1301
1;calc update async;100;7.7261e-05;1.4655e-05;0.00543369
1;calc inner;100;0.511662;0.353912;0.540137
1;calc wait;100;0.0971642;0.0683014;0.43126
1;calc bound;100;0.0289982;0.0209234;0.0412967
1;calc iter;100;0.639783;0.60806;0.807776
1;total;1;69.4896;69.4896;69.4896
2;calc total;1;63.9373;63.9373;63.9373
2;calc update async;100;9.14024e-05;1.7394e-05;0.00547118
2;calc inner;100;0.501698;0.36586;0.53121
2;calc wait;100;0.0934501;0.0685235;0.383667
2;calc bound;100;0.0427432;0.0212423;0.0529321
2;calc iter;100;0.638196;0.511526;0.828664
2;total;1;69.4884;69.4884;69.4884
3;calc total;1;64.1161;64.1161;64.1161
3;calc update async;100;6.79809e-05;1.2371e-05;0.00521829
3;calc inner;100;0.504895;0.366488;0.535026
3;calc wait;100;0.107753;0.057112;0.543535
3;calc bound;100;0.0240853;0.0222079;0.0280711
3;calc iter;100;0.63921;0.445837;1.00532
3;total;1;69.4934;69.4934;69.4934
4;calc total;1;64.168;64.168;64.168
4;calc update async;100;8.27716e-05;1.1551e-05;0.00674817
4;calc inner;100;0.497043;0.355147;0.533154
4;calc wait;100;0.117027;0.0660981;0.397965
4;calc bound;100;0.0244827;0.0217181;0.0270611
4;calc iter;100;0.63953;0.617322;0.774851
4;total;1;69.4923;69.4923;69.4923
5;calc total;1;64.1301;64.1301;64.1301
5;calc update async;100;7.4723e-05;1.3033e-05;0.00559367
5;calc inner;100;0.50949;0.352529;0.534008
5;calc wait;100;0.101348;0.0686949;0.419689
5;calc bound;100;0.024348;0.02166;0.0296977
5;calc iter;100;0.639264;0.617762;0.793898
5;total;1;69.4975;69.4975;69.4975
6;calc total;1;63.5008;63.5008;63.5008
6;calc update async;100;2.7433e-05;1.1216e-05;0.000790401
6;calc inner;100;0.503737;0.351255;0.532838
6;calc wait;100;0.101161;0.0422692;0.171847
6;calc bound;100;0.0270887;0.0211576;0.0435911
6;calc iter;100;0.633871;0.449166;0.703579
6;total;1;69.4893;69.4893;69.4893
7;calc total;1;63.8764;63.8764;63.8764
7;calc update async;100;3.23837e-05;1.4891e-05;0.00127667
7;calc inner;100;0.509824;0.364349;0.53947
7;calc wait;100;0.100313;0.041765;0.383855
7;calc bound;100;0.0248929;0.0212659;0.0278605
7;calc iter;100;0.637035;0.434763;0.808879
7;total;1;69.4938;69.4938;69.4938
8;calc total;1;64.1675;64.1675;64.1675
8;calc update async;100;8.16608e-05;1.2198e-05;0.0065817
8;calc inner;100;0.507219;0.366533;0.537458
8;calc wait;100;0.107989;0.0500058;0.612051
8;calc bound;100;0.0239083;0.0216232;0.0290261
8;calc iter;100;0.639854;0.441521;1.08199
8;total;1;69.4951;69.4951;69.4951
9;calc total;1;64.1292;64.1292;64.1292
9;calc update async;100;8.70349e-05;1.4336e-05;0.00515548
9;calc inner;100;0.496444;0.366826;0.538409
9;calc wait;100;0.101225;0.0614607;0.550436
9;calc bound;100;0.0416735;0.0206234;0.052887
9;calc iter;100;0.64087;0.471744;1.0153
9;total;1;69.4943;69.4943;69.4943
10;calc total;1;63.9361;63.9361;63.9361
10;calc update async;100;0.000163168;2.5349e-05;0.012322
10;calc inner;100;0.493759;0.36512;0.520445
10;calc wait;100;0.0974754;0.0646404;0.384432
10;calc bound;100;0.0469987;0.0207189;0.0526039
10;calc iter;100;0.638723;0.530265;0.835424
10;total;1;69.4943;69.4943;69.4943
11;calc total;1;64.1152;64.1152;64.1152
11;calc update async;100;0.000143715;1.8618e-05;0.0110117
11;calc inner;100;0.50254;0.354217;0.534703
11;calc wait;100;0.0949799;0.0471632;0.446689
11;calc bound;100;0.0410307;0.0202064;0.05018
11;calc iter;100;0.640218;0.593434;0.840882
11;total;1;69.4973;69.4973;69.4973
12;calc total;1;64.1671;64.1671;64.1671
12;calc update async;100;9.03939e-05;1.5267e-05;0.00620708
12;calc inner;100;0.515246;0.395717;0.52577
12;calc wait;100;0.0900131;0.0462263;0.463615
12;calc bound;100;0.0298598;0.0225523;0.0376134
12;calc iter;100;0.641262;0.59296;0.890906
12;total;1;69.5081;69.5081;69.5081
13;calc total;1;64.1285;64.1285;64.1285
13;calc update async;100;7.55715e-05;1.4559e-05;0.00486813
13;calc inner;100;0.514198;0.393297;0.524225
13;calc wait;100;0.0884344;0.0559714;0.58088
13;calc bound;100;0.0306089;0.0223693;0.0386143
13;calc iter;100;0.640714;0.523126;1.03081
13;total;1;69.5021;69.5021;69.5021
14;calc total;1;63.6949;63.6949;63.6949
14;calc update async;100;3.53175e-05;1.7851e-05;0.00066018
14;calc inner;100;0.513902;0.346317;0.52501
14;calc wait;100;0.088809;0.0422794;0.239667
14;calc bound;100;0.0331793;0.0226966;0.0414894
14;calc iter;100;0.636486;0.414583;0.69071
14;total;1;69.5074;69.5074;69.5074
15;calc total;1;63.8756;63.8756;63.8756
15;calc update async;100;2.79424e-05;1.3813e-05;0.000734415
15;calc inner;100;0.499265;0.367708;0.515555
15;calc wait;100;0.109988;0.0455503;0.355296
15;calc bound;100;0.0257115;0.0229395;0.0307646
15;calc iter;100;0.637626;0.450008;0.747668
15;total;1;69.5071;69.5071;69.5071
16;calc total;1;64.168;64.168;64.168
16;calc update async;100;8.84973e-05;1.4031e-05;0.00704957
16;calc inner;100;0.497987;0.366651;0.512899
16;calc wait;100;0.114118;0.0834667;0.371627
16;calc bound;100;0.0253701;0.0227663;0.0278674
16;calc iter;100;0.640294;0.617859;0.764241
16;total;1;69.5039;69.5039;69.5039
17;calc total;1;64.1301;64.1301;64.1301
17;calc update async;100;7.56335e-05;1.251e-05;0.0058112
17;calc inner;100;0.502549;0.391565;0.516126
17;calc wait;100;0.110819;0.0679717;0.37835
17;calc bound;100;0.0249204;0.0226803;0.0269456
17;calc iter;100;0.640179;0.488327;0.81442
17;total;1;69.4929;69.4929;69.4929
18;calc total;1;63.9374;63.9374;63.9374
18;calc update async;100;7.98062e-05;1.5912e-05;0.00558079
18;calc inner;100;0.512554;0.386458;0.522524
18;calc wait;100;0.0942767;0.0515923;0.397411
18;calc bound;100;0.0291663;0.022362;0.0375894
18;calc iter;100;0.638975;0.474927;0.82541
18;total;1;69.5047;69.5047;69.5047
19;calc total;1;64.1161;64.1161;64.1161
19;calc update async;100;7.93766e-05;1.5031e-05;0.00536261
19;calc inner;100;0.512966;0.393412;0.523054
19;calc wait;100;0.0948955;0.0593082;0.585225
19;calc bound;100;0.0303567;0.022339;0.0385839
19;calc iter;100;0.640525;0.516977;1.02326
19;total;1;69.5058;69.5058;69.5058
20;calc total;1;64.168;64.168;64.168
20;calc update async;100;0.000177506;1.3587e-05;0.0155927
20;calc inner;100;0.513246;0.360182;0.524776
20;calc wait;100;0.099948;0.0635561;0.466975
20;calc bound;100;0.0264531;0.0218801;0.032408
20;calc iter;100;0.640774;0.601225;0.855612
20;total;1;69.5059;69.5059;69.5059
21;calc total;1;64.1301;64.1301;64.1301
21;calc update async;100;9.61924e-05;2.6269e-05;0.00586462
21;calc inner;100;0.492124;0.389295;0.510349
21;calc wait;100;0.0971285;0.0498836;0.608364
21;calc bound;100;0.0466966;0.0209744;0.053112
21;calc iter;100;0.641301;0.514919;1.06997
21;total;1;69.5059;69.5059;69.5059
22;calc total;1;63.5008;63.5008;63.5008
22;calc update async;100;5.05315e-05;2.9139e-05;0.000868885
22;calc inner;100;0.488483;0.356044;0.512422
22;calc wait;100;0.0956374;0.0419662;0.127713
22;calc bound;100;0.048474;0.0221253;0.0530484
22;calc iter;100;0.634756;0.486996;0.686943
22;total;1;69.5077;69.5077;69.5077
23;calc total;1;63.8764;63.8764;63.8764
23;calc update async;100;4.72994e-05;2.4468e-05;0.00117192
23;calc inner;100;0.499253;0.379573;0.511957
23;calc wait;100;0.0874011;0.0554537;0.422276
23;calc bound;100;0.0440539;0.0223439;0.0505508
23;calc iter;100;0.638514;0.50694;0.842053
23;total;1;69.504;69.504;69.504
46;calc total;1;63.6949;63.6949;63.6949
46;calc update async;100;2.76246e-05;1.3463e-05;0.000729495
46;calc inner;100;0.510086;0.346627;0.526989
46;calc wait;100;0.0967474;0.0476971;0.193344
46;calc bound;100;0.02793;0.0219261;0.0374394
46;calc iter;100;0.635463;0.428689;0.710267
46;total;1;69.4713;69.4713;69.4713
47;calc total;1;63.8756;63.8756;63.8756
47;calc update async;100;3.80506e-05;1.3235e-05;0.000917343
47;calc inner;100;0.508518;0.378963;0.528839
47;calc wait;100;0.0910066;0.0591491;0.372429
47;calc bound;100;0.0338557;0.0221178;0.0403957
47;calc iter;100;0.637256;0.485181;0.786672
47;total;1;69.4673;69.4673;69.4673
MPI
Running Jacobi on 48 processors with (4, 4 3) elements.
Array Dimensions: 1500 1500 1500
Block Dimensions: 375 375 500
== Energy Conservation Check ==
initial Energy:              125.000
  final Energy:              125.000
    Difference:               -0.000
== Time Statistics ==
Completed 100 iterations.
# unit_id;function_name;num_calls;avg_runtime;min_runtime;max_runtime
24;calc total;1;64.0033;64.0033;64.0033
24;calc update async;100;0.000128192;1.2743e-05;0.0108367
24;calc inner;100;0.512732;0.462588;0.528973
24;calc wait;100;0.09526;0.0607054;0.296282
24;calc bound;100;0.0278056;0.0216355;0.0419359
24;calc iter;100;0.638144;0.609328;0.834232
24;total;1;69.3958;69.3958;69.3958
25;calc total;1;64.0029;64.0029;64.0029
25;calc update async;100;0.000132789;2.0125e-05;0.0104078
25;calc inner;100;0.510401;0.454843;0.533032
25;calc wait;100;0.0895829;0.0674582;0.332875
25;calc bound;100;0.0353378;0.0213979;0.039886
25;calc iter;100;0.638635;0.552351;0.880777
25;total;1;69.4113;69.4113;69.4113
26;calc total;1;63.9688;63.9688;63.9688
26;calc update async;100;0.000198096;1.0971e-05;0.0177144
26;calc inner;100;0.51358;0.445498;0.533418
26;calc wait;100;0.0949093;0.0612642;0.241928
26;calc bound;100;0.0287189;0.0215118;0.0336995
26;calc iter;100;0.63818;0.603596;0.711298
26;total;1;69.4044;69.4044;69.4044
27;calc total;1;64.0022;64.0022;64.0022
27;calc update async;100;0.000216937;2.4252e-05;0.018149
27;calc inner;100;0.499281;0.449143;0.529378
27;calc wait;100;0.0884534;0.0596228;0.343064
27;calc bound;100;0.0439275;0.0212103;0.0485042
27;calc iter;100;0.638943;0.560027;0.905977
27;total;1;69.4087;69.4087;69.4087
28;calc total;1;63.5594;63.5594;63.5594
28;calc update async;100;5.16914e-05;2.5528e-05;0.00110152
28;calc inner;100;0.4776;0.373838;0.501533
28;calc wait;100;0.106601;0.0856107;0.132369
28;calc bound;100;0.0505894;0.0210755;0.0530922
28;calc iter;100;0.635117;0.526552;0.665323
28;total;1;69.4098;69.4098;69.4098
29;calc total;1;64.0029;64.0029;64.0029
29;calc update async;100;0.000141966;2.2502e-05;0.0105734
29;calc inner;100;0.491525;0.437285;0.521367
29;calc wait;100;0.09826;0.0452472;0.382468
29;calc bound;100;0.0466614;0.0207456;0.0503447
29;calc iter;100;0.639082;0.546621;0.935717
29;total;1;69.3879;69.3879;69.3879
30;calc total;1;63.8257;63.8257;63.8257
30;calc update async;100;0.000861647;1.3906e-05;0.0842824
30;calc inner;100;0.510012;0.433928;0.530811
30;calc wait;100;0.0954661;0.0485008;0.178071
30;calc bound;100;0.0262617;0.0216563;0.0324817
30;calc iter;100;0.636345;0.590453;0.668079
30;total;1;69.405;69.405;69.405
31;calc total;1;64.0028;64.0028;64.0028
31;calc update async;100;0.000138388;2.1418e-05;0.0106078
31;calc inner;100;0.510672;0.456794;0.53311
31;calc wait;100;0.0857754;0.0597611;0.321272
31;calc bound;100;0.0353338;0.0215102;0.0391371
31;calc iter;100;0.638604;0.548168;0.879131
31;total;1;69.4077;69.4077;69.4077
32;calc total;1;64.0046;64.0046;64.0046
32;calc update async;100;0.000142733;1.3574e-05;0.0120326
32;calc inner;100;0.512455;0.462245;0.530389
32;calc wait;100;0.0946285;0.0498647;0.297128
32;calc bound;100;0.0290246;0.0215353;0.034469
32;calc iter;100;0.638554;0.59646;0.834908
32;total;1;69.4062;69.4062;69.4062
33;calc total;1;64.0052;64.0052;64.0052
33;calc update async;100;0.000138243;1.2822e-05;0.0121349
33;calc inner;100;0.487376;0.45551;0.524263
33;calc wait;100;0.12103;0.0837583;0.188262
33;calc bound;100;0.0278106;0.0226742;0.0341491
33;calc iter;100;0.637633;0.60852;0.736169
33;total;1;69.4113;69.4113;69.4113
34;calc total;1;63.9699;63.9699;63.9699
34;calc update async;100;8.84311e-05;1.0763e-05;0.00717946
34;calc inner;100;0.502119;0.435254;0.513509
34;calc wait;100;0.104605;0.079535;0.227328
34;calc bound;100;0.0256292;0.0219909;0.0271258
34;calc iter;100;0.637651;0.614745;0.684892
34;total;1;69.4063;69.4063;69.4063
35;calc total;1;64.0052;64.0052;64.0052
35;calc update async;100;0.000137802;1.3331e-05;0.0120361
35;calc inner;100;0.494722;0.396102;0.519037
35;calc wait;100;0.116342;0.067742;0.356837
35;calc bound;100;0.0260164;0.0219593;0.0277805
35;calc iter;100;0.637613;0.602465;0.775678
35;total;1;69.4075;69.4075;69.4075
36;calc total;1;63.56;63.56;63.56
36;calc update async;100;2.52555e-05;1.393e-05;0.000233211
36;calc inner;100;0.511751;0.346187;0.573303
36;calc wait;100;0.0920198;0.0500011;0.115388
36;calc bound;100;0.0286868;0.0223672;0.0495574
36;calc iter;100;0.634537;0.464955;0.690691
36;total;1;69.4035;69.4035;69.4035
37;calc total;1;64.0052;64.0052;64.0052
37;calc update async;100;0.000154378;2.4872e-05;0.0122911
37;calc inner;100;0.509347;0.429717;0.550113
37;calc wait;100;0.0898415;0.046916;0.395548
37;calc bound;100;0.0357432;0.0223128;0.0407079
37;calc iter;100;0.639593;0.598273;0.875789
37;total;1;69.3936;69.3936;69.3936
38;calc total;1;63.8271;63.8271;63.8271
38;calc update async;100;0.000972393;1.8035e-05;0.0946858
38;calc inner;100;0.511791;0.392871;0.55144
38;calc wait;100;0.0937817;0.0595736;0.149744
38;calc bound;100;0.0292754;0.0221607;0.0327095
38;calc iter;100;0.637311;0.598795;0.673812
38;total;1;69.4039;69.4039;69.4039
39;calc total;1;64.0052;64.0052;64.0052
39;calc update async;100;0.000160765;1.363e-05;0.0127459
39;calc inner;100;0.499123;0.430084;0.548921
39;calc wait;100;0.0869181;0.0573776;0.355307
39;calc bound;100;0.0423443;0.0224555;0.0467358
39;calc iter;100;0.639772;0.600251;0.824991
39;total;1;69.4089;69.4089;69.4089
40;calc total;1;64.0046;64.0046;64.0046
40;calc update async;100;0.000160909;3.2729e-05;0.0119355
40;calc inner;100;0.4774;0.429643;0.529236
40;calc wait;100;0.111869;0.0532597;0.434326
40;calc bound;100;0.0506098;0.0216225;0.0530443
40;calc iter;100;0.640046;0.542023;0.926037
40;total;1;69.409;69.409;69.409
41;calc total;1;64.0052;64.0052;64.0052
41;calc update async;100;0.000155512;2.0011e-05;0.0120808
41;calc inner;100;0.49164;0.426967;0.533107
41;calc wait;100;0.095692;0.04727;0.366736
41;calc bound;100;0.0455001;0.0217091;0.0501965
41;calc iter;100;0.639926;0.593485;0.829045
41;total;1;69.3997;69.3997;69.3997
42;calc total;1;63.9699;63.9699;63.9699
42;calc update async;100;8.9262e-05;1.2515e-05;0.00690506
42;calc inner;100;0.509566;0.426267;0.547727
42;calc wait;100;0.0984826;0.0414733;0.372363
42;calc bound;100;0.026564;0.022206;0.0386846
42;calc iter;100;0.638624;0.58702;0.844227
42;total;1;69.4071;69.4071;69.4071
0;calc total;1;64.0046;64.0046;64.0046
0;calc update async;100;0.000118881;1.1532e-05;0.0101008
0;calc inner;100;0.498829;0.446092;0.520335
0;calc wait;100;0.11196;0.0496178;0.294092
0;calc bound;100;0.0267313;0.0212088;0.0439214
0;calc iter;100;0.638114;0.591139;0.838121
0;total;1;69.4214;69.4214;69.4214
1;calc total;1;64.0052;64.0052;64.0052
1;calc update async;100;0.000132295;1.8252e-05;0.0101342
1;calc inner;100;0.497614;0.443341;0.528145
1;calc wait;100;0.105332;0.0708374;0.323225
1;calc bound;100;0.0353811;0.0213038;0.0392496
1;calc iter;100;0.638599;0.562746;0.872999
1;total;1;69.4105;69.4105;69.4105
2;calc total;1;63.9699;63.9699;63.9699
2;calc update async;100;8.25604e-05;1.4307e-05;0.00632318
2;calc inner;100;0.500002;0.439383;0.527625
2;calc wait;100;0.110725;0.0723569;0.250518
2;calc bound;100;0.0270332;0.0211999;0.0306588
2;calc iter;100;0.637996;0.599221;0.712862
2;total;1;69.4242;69.4242;69.4242
3;calc total;1;64.0052;64.0052;64.0052
3;calc update async;100;0.00014194;2.4574e-05;0.0105077
3;calc inner;100;0.487598;0.433825;0.527804
3;calc wait;100;0.10539;0.0724862;0.338815
3;calc bound;100;0.0449139;0.0215941;0.0482156
3;calc iter;100;0.638964;0.542284;0.905535
3;total;1;69.4219;69.4219;69.4219
4;calc total;1;63.5599;63.5599;63.5599
4;calc update async;100;5.32109e-05;2.9773e-05;0.00114164
4;calc inner;100;0.469082;0.375628;0.501914
4;calc wait;100;0.115016;0.077761;0.133869
4;calc bound;100;0.0507737;0.021066;0.0535306
4;calc iter;100;0.635063;0.525297;0.660289
4;total;1;69.4217;69.4217;69.4217
5;calc total;1;64.0053;64.0053;64.0053
5;calc update async;100;0.000142324;2.6285e-05;0.0100477
5;calc inner;100;0.482353;0.421516;0.5266
5;calc wait;100;0.109268;0.0442602;0.38901
5;calc bound;100;0.0472773;0.0212648;0.0507644
5;calc iter;100;0.639072;0.503394;0.953244
5;total;1;69.4231;69.4231;69.4231
6;calc total;1;63.827;63.827;63.827
6;calc update async;100;3.16909e-05;1.3428e-05;0.00134634
6;calc inner;100;0.496813;0.441727;0.52705
6;calc wait;100;0.114116;0.0442756;0.257556
6;calc bound;100;0.0247326;0.0212913;0.0326863
6;calc iter;100;0.636301;0.53346;0.731993
6;total;1;69.4184;69.4184;69.4184
7;calc total;1;64.0052;64.0052;64.0052
7;calc update async;100;0.000128577;1.8178e-05;0.00994127
7;calc inner;100;0.496289;0.442722;0.526211
7;calc wait;100;0.106396;0.070145;0.313453
7;calc bound;100;0.0351426;0.0212952;0.0392021
7;calc iter;100;0.638577;0.542882;0.872017
7;total;1;69.4214;69.4214;69.4214
8;calc total;1;64.0033;64.0033;64.0033
8;calc update async;100;0.000112931;1.4494e-05;0.0091748
8;calc inner;100;0.499589;0.446495;0.526369
8;calc wait;100;0.110845;0.0484089;0.292662
8;calc bound;100;0.0273113;0.0211239;0.0333575
8;calc iter;100;0.638386;0.600841;0.834384
8;total;1;69.4217;69.4217;69.4217
9;calc total;1;64.0029;64.0029;64.0029
9;calc update async;100;0.000105042;1.3493e-05;0.00879681
9;calc inner;100;0.471245;0.432532;0.519673
9;calc wait;100;0.136835;0.0766363;0.25323
9;calc bound;100;0.0273367;0.022068;0.0329374
9;calc iter;100;0.637115;0.603611;0.70785
9;total;1;69.4216;69.4216;69.4216
10;calc total;1;63.9688;63.9688;63.9688
10;calc update async;100;0.000125183;1.3605e-05;0.0108189
10;calc inner;100;0.489195;0.438032;0.510019
10;calc wait;100;0.11751;0.0898765;0.192435
10;calc bound;100;0.0249176;0.0218941;0.0261542
10;calc iter;100;0.637388;0.61426;0.664234
10;total;1;69.4165;69.4165;69.4165
11;calc total;1;64.0022;64.0022;64.0022
11;calc update async;100;0.000101429;1.3436e-05;0.00844757
11;calc inner;100;0.478091;0.397747;0.519815
11;calc wait;100;0.132502;0.0726242;0.357993
11;calc bound;100;0.0257381;0.0220048;0.0276067
11;calc iter;100;0.637139;0.600057;0.778143
11;total;1;69.4142;69.4142;69.4142
12;calc total;1;63.5594;63.5594;63.5594
12;calc update async;100;3.19269e-05;1.6951e-05;0.000699659
12;calc inner;100;0.51218;0.345086;0.594384
12;calc wait;100;0.0925709;0.0492568;0.118384
12;calc bound;100;0.0275496;0.0222018;0.0455283
12;calc iter;100;0.634347;0.456841;0.715561
12;total;1;69.4269;69.4269;69.4269
13;calc total;1;64.0029;64.0029;64.0029
13;calc update async;100;0.000123262;2.2356e-05;0.00922498
13;calc inner;100;0.509374;0.419258;0.540412
13;calc wait;100;0.0897482;0.0584859;0.40287
13;calc bound;100;0.0356576;0.0223385;0.0406038
13;calc iter;100;0.639216;0.594735;0.869577
13;total;1;69.4266;69.4266;69.4266
14;calc total;1;63.8257;63.8257;63.8257
14;calc update async;100;0.000940666;1.792e-05;0.0915087
14;calc inner;100;0.513612;0.391524;0.542787
14;calc wait;100;0.0928735;0.0522932;0.153366
14;calc bound;100;0.0292202;0.0222665;0.0349085
14;calc iter;100;0.637211;0.603489;0.669107
14;total;1;69.4284;69.4284;69.4284
15;calc total;1;64.0028;64.0028;64.0028
15;calc update async;100;0.000128425;2.1342e-05;0.00890748
15;calc inner;100;0.499422;0.419198;0.534452
15;calc wait;100;0.0867349;0.0566681;0.369749
15;calc bound;100;0.0429153;0.0224418;0.0479882
15;calc iter;100;0.639379;0.575926;0.824437
15;total;1;69.4231;69.4231;69.4231
16;calc total;1;64.0046;64.0046;64.0046
16;calc update async;100;0.000143609;3.4185e-05;0.00994115
16;calc inner;100;0.477258;0.417855;0.514392
16;calc wait;100;0.111631;0.0505507;0.460641
16;calc bound;100;0.0506084;0.0207668;0.0529301
16;calc iter;100;0.639648;0.538638;0.940689
16;total;1;69.4199;69.4199;69.4199
17;calc total;1;64.0052;64.0052;64.0052
17;calc update async;100;0.000136898;1.9734e-05;0.0100651
17;calc inner;100;0.491782;0.417343;0.529958
17;calc wait;100;0.0946234;0.0429632;0.377452
17;calc bound;100;0.0458302;0.0220916;0.050569
17;calc iter;100;0.639404;0.546083;0.828248
17;total;1;69.4265;69.4265;69.4265
18;calc total;1;63.9699;63.9699;63.9699
18;calc update async;100;8.50798e-05;1.3547e-05;0.00639957
18;calc inner;100;0.510447;0.416179;0.539027
18;calc wait;100;0.0967643;0.0404442;0.380966
18;calc bound;100;0.0267259;0.0221942;0.0391572
18;calc iter;100;0.638467;0.59292;0.842708
18;total;1;69.4242;69.4242;69.4242
19;calc total;1;64.0052;64.0052;64.0052
19;calc update async;100;0.000136938;2.1825e-05;0.010603
19;calc inner;100;0.507962;0.418115;0.539658
19;calc wait;100;0.0842878;0.0542022;0.378419
19;calc bound;100;0.0349913;0.0222926;0.0391149
19;calc iter;100;0.639239;0.602714;0.837444
19;total;1;69.4247;69.4247;69.4247
20;calc total;1;63.5599;63.5599;63.5599
20;calc update async;100;3.66226e-05;1.7181e-05;0.00120952
20;calc inner;100;0.510949;0.345131;0.539986
20;calc wait;100;0.0907389;0.0394263;0.12851
20;calc bound;100;0.0294521;0.0221417;0.0419042
20;calc iter;100;0.634511;0.441187;0.673676
20;total;1;69.426;69.426;69.426
21;calc total;1;64.0053;64.0053;64.0053
21;calc update async;100;0.000121605;1.1768e-05;0.0103718
21;calc inner;100;0.486494;0.419368;0.533813
21;calc wait;100;0.121434;0.0693398;0.37596
21;calc bound;100;0.0283049;0.0225384;0.0344913
21;calc iter;100;0.63807;0.611837;0.829327
21;total;1;69.4274;69.4274;69.4274
22;calc total;1;63.827;63.827;63.827
22;calc update async;100;0.000865618;1.4615e-05;0.0844145
22;calc inner;100;0.501795;0.392216;0.528657
22;calc wait;100;0.103166;0.0392412;0.22874
22;calc bound;100;0.0255414;0.0220423;0.0272752
22;calc iter;100;0.636718;0.538301;0.723819
22;total;1;69.4235;69.4235;69.4235
23;calc total;1;64.0052;64.0052;64.0052
23;calc update async;100;0.000127138;1.1231e-05;0.0108343
23;calc inner;100;0.492829;0.41891;0.529423
23;calc wait;100;0.118316;0.0584776;0.370568
23;calc bound;100;0.0263191;0.0222081;0.0282189
23;calc iter;100;0.6381;0.598967;0.824652
23;total;1;69.4243;69.4243;69.4243
43;calc total;1;64.0052;64.0052;64.0052
43;calc update async;100;0.000161772;2.2025e-05;0.0130765
43;calc inner;100;0.507653;0.426977;0.547916
43;calc wait;100;0.086332;0.0603271;0.369222
43;calc bound;100;0.0347934;0.022452;0.0400679
43;calc iter;100;0.639573;0.615894;0.838284
43;total;1;69.4055;69.4055;69.4055
44;calc total;1;63.5594;63.5594;63.5594
44;calc update async;100;3.46754e-05;1.3957e-05;0.000754096
44;calc inner;100;0.510366;0.346428;0.549119
44;calc wait;100;0.0917393;0.0417698;0.12528
44;calc bound;100;0.0293604;0.022035;0.041933
44;calc iter;100;0.634629;0.444188;0.671403
44;total;1;69.4084;69.4084;69.4084
45;calc total;1;64.0052;64.0052;64.0052
45;calc update async;100;0.000143723;1.2938e-05;0.012578
45;calc inner;100;0.48574;0.430416;0.544418
45;calc wait;100;0.122392;0.0716907;0.363706
45;calc bound;100;0.0285039;0.0237085;0.0347298
45;calc iter;100;0.638292;0.605932;0.830412
45;total;1;69.4054;69.4054;69.4054
46;calc total;1;63.8257;63.8257;63.8257
46;calc update async;100;2.45018e-05;1.5049e-05;0.000512553
46;calc inner;100;0.501459;0.413087;0.535901
46;calc wait;100;0.105053;0.0417426;0.321709
46;calc bound;100;0.0255358;0.0219402;0.0270471
46;calc iter;100;0.636856;0.477918;0.776453
46;total;1;69.4055;69.4055;69.4055
47;calc total;1;64.0052;64.0052;64.0052
47;calc update async;100;0.000147314;1.3714e-05;0.0128966
47;calc inner;100;0.49256;0.429201;0.537524
47;calc wait;100;0.119108;0.0616255;0.358275
47;calc bound;100;0.0263436;0.0221107;0.0283629
47;calc iter;100;0.638568;0.607823;0.824658
47;total;1;69.4079;69.4079;69.4079
MPI
Running Jacobi on 48 processors with (4, 4 3) elements.
Array Dimensions: 1500 1500 1500
Block Dimensions: 375 375 500
== Energy Conservation Check ==
initial Energy:              125.000
  final Energy:              125.000
    Difference:               -0.000
== Time Statistics ==
Completed 100 iterations.
# unit_id;function_name;num_calls;avg_runtime;min_runtime;max_runtime
24;calc total;1;63.829;63.829;63.829
24;calc update async;100;0.000284612;1.1827e-05;0.026774
24;calc inner;100;0.49326;0.472774;0.550926
24;calc wait;100;0.114462;0.0458548;0.154458
24;calc bound;100;0.0275186;0.0227276;0.0351386
24;calc iter;100;0.636667;0.607372;0.66778
24;total;1;69.1987;69.1987;69.1987
25;calc total;1;63.8309;63.8309;63.8309
25;calc update async;100;0.00012254;1.1876e-05;0.0104488
25;calc inner;100;0.49735;0.47499;0.553713
25;calc wait;100;0.108307;0.0474838;0.149829
25;calc bound;100;0.0268981;0.0222702;0.0344754
25;calc iter;100;0.636454;0.616156;0.656328
25;total;1;69.1919;69.1919;69.1919
26;calc total;1;63.8318;63.8318;63.8318
26;calc update async;100;0.000126397;1.3003e-05;0.010767
26;calc inner;100;0.501226;0.477839;0.552323
26;calc wait;100;0.106268;0.0554155;0.159132
26;calc bound;100;0.0260534;0.0221096;0.0285629
26;calc iter;100;0.636937;0.608993;0.664024
26;total;1;69.1988;69.1988;69.1988
27;calc total;1;63.7683;63.7683;63.7683
27;calc update async;100;7.10143e-05;1.2614e-05;0.00516799
27;calc inner;100;0.513496;0.503965;0.549098
27;calc wait;100;0.0944068;0.0473887;0.131595
27;calc bound;100;0.027996;0.0221988;0.0359541
27;calc iter;100;0.636778;0.599527;0.676817
27;total;1;69.1968;69.1968;69.1968
28;calc total;1;63.8317;63.8317;63.8317
28;calc update async;100;0.000133371;1.2651e-05;0.0108422
28;calc inner;100;0.510282;0.497642;0.549892
28;calc wait;100;0.0919059;0.0481193;0.113518
28;calc bound;100;0.0317201;0.0221604;0.0402593
28;calc iter;100;0.637183;0.610542;0.692757
28;total;1;69.1986;69.1986;69.1986
29;calc total;1;63.8317;63.8317;63.8317
29;calc update async;100;0.000135288;1.1429e-05;0.0109734
29;calc inner;100;0.51056;0.499676;0.550464
29;calc wait;100;0.0922794;0.0582795;0.13208
29;calc bound;100;0.032037;0.0217836;0.0398004
29;calc iter;100;0.637607;0.600013;0.670226
29;total;1;69.1941;69.1941;69.1941
30;calc total;1;63.8316;63.8316;63.8316
30;calc update async;100;0.000146328;2.6817e-05;0.0111582
30;calc inner;100;0.495622;0.478409;0.548353
30;calc wait;100;0.0890487;0.0386125;0.137956
30;calc bound;100;0.0441982;0.0219309;0.0501481
30;calc iter;100;0.637772;0.539819;0.693505
30;total;1;69.1848;69.1848;69.1848
31;calc total;1;63.7543;63.7543;63.7543
31;calc update async;100;9.43794e-05;3.0195e-05;0.00535623
31;calc inner;100;0.489013;0.465143;0.538853
31;calc wait;100;0.0962883;0.0609696;0.124181
31;calc bound;100;0.0475158;0.0220891;0.0527544
31;calc iter;100;0.637021;0.578175;0.671029
31;total;1;69.1998;69.1998;69.1998
32;calc total;1;63.8326;63.8326;63.8326
32;calc update async;100;0.000151206;2.4753e-05;0.0113822
32;calc inner;100;0.486514;0.467787;0.550225
32;calc wait;100;0.100167;0.0472594;0.13233
32;calc bound;100;0.0480058;0.0207871;0.0529816
32;calc iter;100;0.638052;0.542515;0.709593
32;total;1;69.1962;69.1962;69.1962
33;calc total;1;63.8339;63.8339;63.8339
33;calc update async;100;0.000151222;1.1842e-05;0.0129625
33;calc inner;100;0.512019;0.502037;0.553942
33;calc wait;100;0.0937998;0.0411877;0.128531
33;calc bound;100;0.0283816;0.0221117;0.0358616
33;calc iter;100;0.637436;0.604574;0.70231
33;total;1;69.1965;69.1965;69.1965
34;calc total;1;63.8339;63.8339;63.8339
34;calc update async;100;0.000144433;1.4666e-05;0.0118405
34;calc inner;100;0.510785;0.498555;0.549742
34;calc wait;100;0.0873276;0.0579175;0.105889
34;calc bound;100;0.0316504;0.022204;0.0388463
34;calc iter;100;0.637245;0.607105;0.669934
34;total;1;69.1822;69.1822;69.1822
35;calc total;1;63.7695;63.7695;63.7695
35;calc update async;100;9.03176e-05;1.521e-05;0.00621802
35;calc inner;100;0.512682;0.501984;0.543668
35;calc wait;100;0.0848434;0.0458998;0.121698
35;calc bound;100;0.0334326;0.0220455;0.0450291
35;calc iter;100;0.636984;0.598099;0.669598
35;total;1;69.1966;69.1966;69.1966
36;calc total;1;63.8339;63.8339;63.8339
36;calc update async;100;0.000124694;1.347e-05;0.0106938
36;calc inner;100;0.497068;0.477528;0.551162
36;calc wait;100;0.112297;0.0607542;0.162445
36;calc bound;100;0.0259021;0.0225885;0.0283443
36;calc iter;100;0.636798;0.607943;0.665725
36;total;1;69.1892;69.1892;69.1892
37;calc total;1;63.8338;63.8338;63.8338
37;calc update async;100;0.000137667;1.2404e-05;0.0119741
37;calc inner;100;0.490093;0.470416;0.551066
37;calc wait;100;0.116788;0.0444625;0.157676
37;calc bound;100;0.0280379;0.0219705;0.0343657
37;calc iter;100;0.636532;0.609707;0.663431
37;total;1;69.1966;69.1966;69.1966
38;calc total;1;63.8338;63.8338;63.8338
38;calc update async;100;0.000146975;1.3821e-05;0.0127907
38;calc inner;100;0.500463;0.478776;0.550901
38;calc wait;100;0.105916;0.0627442;0.14589
38;calc bound;100;0.0260116;0.0226153;0.0328588
38;calc iter;100;0.63693;0.614951;0.65961
38;total;1;69.1962;69.1962;69.1962
39;calc total;1;63.7552;63.7552;63.7552
39;calc update async;100;8.28456e-05;1.5572e-05;0.00571451
39;calc inner;100;0.512611;0.503038;0.53683
39;calc wait;100;0.0915115;0.0501929;0.137509
39;calc bound;100;0.0308885;0.022126;0.0429048
39;calc iter;100;0.636629;0.597072;0.679096
39;total;1;69.1985;69.1985;69.1985
40;calc total;1;63.829;63.829;63.829
40;calc update async;100;0.000325577;1.2907e-05;0.0305592
40;calc inner;100;0.511184;0.50103;0.54684
40;calc wait;100;0.0973684;0.0598957;0.128777
40;calc bound;100;0.0273493;0.022211;0.0391556
40;calc iter;100;0.637257;0.602309;0.703932
40;total;1;69.1976;69.1976;69.1976
41;calc total;1;63.8338;63.8338;63.8338
41;calc update async;100;0.000151297;1.4171e-05;0.0124082
41;calc inner;100;0.510186;0.496405;0.549651
41;calc wait;100;0.0912597;0.0602314;0.119372
41;calc bound;100;0.0333344;0.0222241;0.0411122
41;calc iter;100;0.637869;0.610927;0.687034
41;total;1;69.1961;69.1961;69.1961
42;calc total;1;63.8338;63.8338;63.8338
42;calc update async;100;0.00016435;1.8384e-05;0.0128382
42;calc inner;100;0.48875;0.472116;0.547846
42;calc wait;100;0.0971222;0.0580537;0.139827
42;calc bound;100;0.0467159;0.0217988;0.0523923
42;calc iter;100;0.638203;0.585191;0.715604
42;total;1;69.194;69.194;69.194
43;calc total;1;63.7695;63.7695;63.7695
43;calc update async;100;9.58934e-05;2.6016e-05;0.00613226
43;calc inner;100;0.49547;0.482195;0.540896
43;calc wait;100;0.0863343;0.059244;0.137297
43;calc bound;100;0.0444812;0.0219101;0.0532131
43;calc iter;100;0.637439;0.589757;0.737547
43;total;1;69.1959;69.1959;69.1959
44;calc total;1;63.8338;63.8338;63.8338
44;calc update async;100;0.000172827;3.1142e-05;0.0130329
44;calc inner;100;0.482963;0.4617;0.55002
44;calc wait;100;0.10376;0.0532453;0.158827
44;calc bound;100;0.0487903;0.021446;0.0529279
44;calc iter;100;0.638337;0.53644;0.749522
44;total;1;69.1943;69.1943;69.1943
45;calc total;1;63.8338;63.8338;63.8338
45;calc update async;100;0.000148958;1.4725e-05;0.0124335
45;calc inner;100;0.511577;0.50279;0.549767
45;calc wait;100;0.0904816;0.0421897;0.127324
45;calc bound;100;0.0304545;0.0220422;0.0389968
45;calc iter;100;0.637418;0.600791;0.697443
45;total;1;69.1961;69.1961;69.1961
46;calc total;1;63.8338;63.8338;63.8338
46;calc update async;100;0.000147579;1.414e-05;0.0127217
46;calc inner;100;0.512021;0.500915;0.549235
46;calc wait;100;0.0936779;0.0584622;0.118873
46;calc bound;100;0.0274902;0.0222795;0.0331151
46;calc iter;100;0.637309;0.610228;0.68398
46;total;1;69.1957;69.1957;69.1957
47;calc total;1;63.7542;63.7542;63.7542
47;calc update async;100;8.14117e-05;1.4673e-05;0.00536192
47;calc inner;100;0.509872;0.497042;0.536109
47;calc wait;100;0.085782;0.057969;0.111333
47;calc bound;100;0.0335014;0.0223771;0.0428238
47;calc iter;100;0.637043;0.610738;0.682785
47;total;1;69.1936;69.1936;69.1936
0;calc total;1;63.8326;63.8326;63.8326
0;calc update async;100;0.000131056;1.1392e-05;0.011433
0;calc inner;100;0.486892;0.459272;0.527544
0;calc wait;100;0.119419;0.0572998;0.168049
0;calc bound;100;0.0262357;0.0222918;0.0346128
0;calc iter;100;0.6361;0.606791;0.667567
0;total;1;69.2309;69.2309;69.2309
1;calc total;1;63.8338;63.8338;63.8338
1;calc update async;100;0.000142355;1.2586e-05;0.0124378
1;calc inner;100;0.487566;0.455692;0.526909
1;calc wait;100;0.118639;0.0475853;0.200817
1;calc bound;100;0.0259969;0.0220295;0.0319872
1;calc iter;100;0.63587;0.606777;0.682305
1;total;1;69.2201;69.2201;69.2201
2;calc total;1;63.8338;63.8338;63.8338
2;calc update async;100;0.000136665;1.2911e-05;0.0118278
2;calc inner;100;0.487934;0.465565;0.527475
2;calc wait;100;0.120505;0.0555498;0.165756
2;calc bound;100;0.0255468;0.022455;0.029627
2;calc iter;100;0.636031;0.600879;0.668125
2;total;1;69.2181;69.2181;69.2181
3;calc total;1;63.7694;63.7694;63.7694
3;calc update async;100;8.58417e-05;1.2861e-05;0.00630158
3;calc inner;100;0.504535;0.470385;0.520568
3;calc wait;100;0.101268;0.0619933;0.14298
3;calc bound;100;0.0288907;0.021106;0.0373326
3;calc iter;100;0.636357;0.604972;0.682093
3;total;1;69.2321;69.2321;69.2321
4;calc total;1;63.8338;63.8338;63.8338
4;calc update async;100;0.000143364;1.2883e-05;0.012167
4;calc inner;100;0.503988;0.460665;0.527265
4;calc wait;100;0.102189;0.0628545;0.221227
4;calc bound;100;0.0282099;0.0215978;0.0388348
4;calc iter;100;0.636702;0.569836;0.798312
4;total;1;69.2306;69.2306;69.2306
5;calc total;1;63.8338;63.8338;63.8338
5;calc update async;100;0.000141018;1.4052e-05;0.0118562
5;calc inner;100;0.505445;0.469561;0.529578
5;calc wait;100;0.102176;0.0615035;0.219586
5;calc bound;100;0.0288771;0.0214382;0.0348985
5;calc iter;100;0.636844;0.593855;0.720123
5;total;1;69.2327;69.2327;69.2327
6;calc total;1;63.8338;63.8338;63.8338
6;calc update async;100;0.000160237;2.6957e-05;0.0119901
6;calc inner;100;0.483657;0.452029;0.528982
6;calc wait;100;0.105688;0.0748585;0.238157
6;calc bound;100;0.0473921;0.0218908;0.0517377
6;calc iter;100;0.637842;0.598867;0.835649
6;total;1;69.2309;69.2309;69.2309
7;calc total;1;63.7551;63.7551;63.7551
7;calc update async;100;0.00220462;2.8607e-05;0.216563
7;calc inner;100;0.48347;0.434333;0.499822
7;calc wait;100;0.103177;0.0744769;0.133361
7;calc bound;100;0.0474067;0.0206852;0.0523209
7;calc iter;100;0.636495;0.57767;0.821307
7;total;1;69.2285;69.2285;69.2285
8;calc total;1;63.829;63.829;63.829
8;calc update async;100;0.000324771;2.8865e-05;0.0284912
8;calc inner;100;0.482621;0.44223;0.524622
8;calc wait;100;0.10618;0.0657656;0.269942
8;calc bound;100;0.0483457;0.0219527;0.0519459
8;calc iter;100;0.637769;0.563795;0.873162
8;total;1;69.212;69.212;69.212
9;calc total;1;63.8309;63.8309;63.8309
9;calc update async;100;0.00012599;1.3279e-05;0.0104122
9;calc inner;100;0.5033;0.467729;0.525968
9;calc wait;100;0.102679;0.0679673;0.162611
9;calc bound;100;0.0290049;0.0211597;0.0370599
9;calc iter;100;0.63705;0.600332;0.691882
9;total;1;69.2195;69.2195;69.2195
10;calc total;1;63.8318;63.8318;63.8318
10;calc update async;100;0.000129993;1.1196e-05;0.0107153
10;calc inner;100;0.502777;0.459077;0.524178
10;calc wait;100;0.102855;0.0696623;0.208916
10;calc bound;100;0.0289142;0.0215234;0.0390698
10;calc iter;100;0.636705;0.585529;0.796602
10;total;1;69.2344;69.2344;69.2344
11;calc total;1;63.7683;63.7683;63.7683
11;calc update async;100;7.6925e-05;1.2008e-05;0.00560251
11;calc inner;100;0.503454;0.469462;0.520498
11;calc wait;100;0.102828;0.0474002;0.189687
11;calc bound;100;0.029086;0.0216055;0.0358819
11;calc iter;100;0.636165;0.596576;0.698789
11;total;1;69.2262;69.2262;69.2262
12;calc total;1;63.8317;63.8317;63.8317
12;calc update async;100;0.000128708;1.3637e-05;0.010814
12;calc inner;100;0.496729;0.472338;0.555817
12;calc wait;100;0.109475;0.0644746;0.166708
12;calc bound;100;0.0269781;0.0223888;0.0341293
12;calc iter;100;0.637058;0.60678;0.684521
12;total;1;69.236;69.236;69.236
13;calc total;1;63.8316;63.8316;63.8316
13;calc update async;100;0.000129566;1.3479e-05;0.0110758
13;calc inner;100;0.500584;0.477726;0.555684
13;calc wait;100;0.107646;0.0405009;0.157237
13;calc bound;100;0.0257121;0.0221203;0.0276916
13;calc iter;100;0.63688;0.610657;0.66153
13;total;1;69.2277;69.2277;69.2277
14;calc total;1;63.8316;63.8316;63.8316
14;calc update async;100;0.000125892;1.2607e-05;0.0109145
14;calc inner;100;0.492196;0.474999;0.554754
14;calc wait;100;0.116623;0.0597942;0.167785
14;calc bound;100;0.0269083;0.0221208;0.0321845
14;calc iter;100;0.636622;0.603201;0.673099
14;total;1;69.2326;69.2326;69.2326
15;calc total;1;63.7543;63.7543;63.7543
15;calc update async;100;7.85972e-05;1.5802e-05;0.00511844
15;calc inner;100;0.511705;0.500768;0.539319
15;calc wait;100;0.0912894;0.048152;0.138048
15;calc bound;100;0.0309862;0.0223812;0.0447704
15;calc iter;100;0.637042;0.607955;0.681995
15;total;1;69.2301;69.2301;69.2301
16;calc total;1;63.8326;63.8326;63.8326
16;calc update async;100;0.000144612;1.8348e-05;0.0117057
16;calc inner;100;0.51053;0.495974;0.552924
16;calc wait;100;0.0915258;0.0577295;0.143392
16;calc bound;100;0.0322169;0.0222574;0.039929
16;calc iter;100;0.637324;0.600579;0.698311
16;total;1;69.2321;69.2321;69.2321
17;calc total;1;63.8338;63.8338;63.8338
17;calc update async;100;0.000151911;1.5126e-05;0.0130008
17;calc inner;100;0.51171;0.500515;0.553313
17;calc wait;100;0.0963295;0.0622098;0.131394
17;calc bound;100;0.0280651;0.0220646;0.0325881
17;calc iter;100;0.637415;0.603449;0.678414
17;total;1;69.2221;69.2221;69.2221
18;calc total;1;63.8338;63.8338;63.8338
18;calc update async;100;0.000161314;2.0942e-05;0.0123198
18;calc inner;100;0.489158;0.466375;0.553051
18;calc wait;100;0.0976412;0.0519457;0.157027
18;calc bound;100;0.0465417;0.0215452;0.0528309
18;calc iter;100;0.638301;0.539908;0.718067
18;total;1;69.225;69.225;69.225
19;calc total;1;63.7694;63.7694;63.7694
19;calc update async;100;0.000104065;2.6503e-05;0.00648639
19;calc inner;100;0.48504;0.465153;0.540972
19;calc wait;100;0.101425;0.0626714;0.146284
19;calc bound;100;0.0484744;0.0220014;0.052605
19;calc iter;100;0.637556;0.596114;0.738112
19;total;1;69.2235;69.2235;69.2235
20;calc total;1;63.8338;63.8338;63.8338
20;calc update async;100;0.00016104;2.4152e-05;0.0126099
20;calc inner;100;0.495238;0.47635;0.554031
20;calc wait;100;0.0901702;0.0552171;0.154598
20;calc bound;100;0.0451007;0.0220211;0.0496863
20;calc iter;100;0.638043;0.576461;0.74488
20;total;1;69.236;69.236;69.236
21;calc total;1;63.8338;63.8338;63.8338
21;calc update async;100;0.000151631;1.5325e-05;0.012344
21;calc inner;100;0.510712;0.499519;0.552832
21;calc wait;100;0.0888327;0.0420458;0.143652
21;calc bound;100;0.0307563;0.0222749;0.0397471
21;calc iter;100;0.637835;0.604942;0.701148
21;total;1;69.2302;69.2302;69.2302
22;calc total;1;63.8338;63.8338;63.8338
22;calc update async;100;0.000156774;2.0028e-05;0.0127467
22;calc inner;100;0.510696;0.495319;0.553338
22;calc wait;100;0.0861317;0.0579837;0.124319
22;calc bound;100;0.0324718;0.0221984;0.0392325
22;calc iter;100;0.637406;0.598125;0.679994
22;total;1;69.2325;69.2325;69.2325
23;calc total;1;63.7551;63.7551;63.7551
23;calc update async;100;8.15898e-05;1.4771e-05;0.00600915
23;calc inner;100;0.511825;0.500764;0.537518
23;calc wait;100;0.0926457;0.0526571;0.124576
23;calc bound;100;0.0287937;0.0222143;0.0437327
23;calc iter;100;0.636632;0.605505;0.672147
23;total;1;69.2262;69.2262;69.2262
