# Supplementary material for: A Halo abstraction for distributed n-dimensional structured grids within the C++ PGAS library DASH
Source: PeerJ Comput Sci. 2023 Feb 3;9:e1203. doi: 10.7717/peerj-cs.1203 (PMC10280232; doi:10.7717/peerj-cs.1203)
Supplement: Supplemental Information 2 [file peerj-cs-09-1203-s002.gz › raw_haswell/res_3d/strong/mpi_heat3d_n32_c24_1500_21918155.out]

MPI
Running Jacobi on 768 processors with (12, 8 8) elements.
Array Dimensions: 1500 1496 1496
Block Dimensions: 125 187 187
== Energy Conservation Check ==
initial Energy:              125.000
  final Energy:              125.000
    Difference:               -0.000
== Time Statistics ==
Completed 100 iterations.
# unit_id;function_name;num_calls;avg_runtime;min_runtime;max_runtime
24;calc total;1;3.71836;3.71836;3.71836
24;calc update async;100;7.42565e-05;1.1752e-05;0.00572127
24;calc inner;100;0.0229542;0.0215789;0.0237518
24;calc wait;100;0.0105775;0.00504119;0.0238284
24;calc bound;100;0.00330157;0.00246224;0.00455401
24;calc iter;100;0.0369261;0.0303213;0.0502406
24;total;1;6.42282;6.42282;6.42282
25;calc total;1;3.72554;3.72554;3.72554
25;calc update async;100;7.32537e-05;9.96e-06;0.00568633
25;calc inner;100;0.0229743;0.0216843;0.0238463
25;calc wait;100;0.0108368;0.0043075;0.0285112
25;calc bound;100;0.00314786;0.0023534;0.00458454
25;calc iter;100;0.037036;0.0304346;0.0550457
25;total;1;6.42286;6.42286;6.42286
26;calc total;1;3.7149;3.7149;3.7149
26;calc update async;100;3.75204e-05;1.0225e-05;0.00211566
26;calc inner;100;0.0228575;0.0216628;0.0235823
26;calc wait;100;0.0110561;0.00410797;0.0289798
26;calc bound;100;0.00298856;0.00208283;0.00476853
26;calc iter;100;0.0369426;0.0295153;0.0553179
26;total;1;6.42282;6.42282;6.42282
27;calc total;1;3.72479;3.72479;3.72479
27;calc update async;100;7.41132e-05;1.0971e-05;0.0056434
27;calc inner;100;0.0227238;0.0215493;0.0237259
27;calc wait;100;0.0110169;0.00279074;0.0280993
27;calc bound;100;0.0032524;0.00217739;0.00479872
27;calc iter;100;0.0370703;0.0281529;0.053649
27;total;1;6.42288;6.42288;6.42288
28;calc total;1;3.71802;3.71802;3.71802
28;calc update async;100;3.42397e-05;1.1453e-05;0.00151493
28;calc inner;100;0.0226155;0.021566;0.0237479
28;calc wait;100;0.0108673;0.00298526;0.0292948
28;calc bound;100;0.00342837;0.00210515;0.00481252
28;calc iter;100;0.0369482;0.0282339;0.0558224
28;total;1;6.4228;6.4228;6.4228
29;calc total;1;3.72539;3.72539;3.72539
29;calc update async;100;7.68707e-05;1.1443e-05;0.00573742
29;calc inner;100;0.0227811;0.0217891;0.0237079
29;calc wait;100;0.0105841;0.00471938;0.0243773
29;calc bound;100;0.00356477;0.00220522;0.00473286
29;calc iter;100;0.03701;0.0305833;0.0518298
29;total;1;6.42273;6.42273;6.42273
30;calc total;1;3.72377;3.72377;3.72377
30;calc update async;100;7.01654e-05;1.0871e-05;0.00524451
30;calc inner;100;0.0228582;0.0217637;0.0239206
30;calc wait;100;0.0105448;0.00443447;0.0258803
30;calc bound;100;0.00343782;0.00223469;0.00475397
30;calc iter;100;0.0369193;0.0300393;0.0526206
30;total;1;6.42279;6.42279;6.42279
31;calc total;1;3.72577;3.72577;3.72577
31;calc update async;100;7.52183e-05;1.0927e-05;0.00581705
31;calc inner;100;0.0229414;0.0219517;0.0238504
31;calc wait;100;0.0106492;0.00414316;0.0237021
31;calc bound;100;0.0033078;0.00233512;0.00474045
31;calc iter;100;0.0369808;0.0299528;0.0497775
31;total;1;6.42269;6.42269;6.42269
32;calc total;1;3.72318;3.72318;3.72318
32;calc update async;100;6.72758e-05;1.1267e-05;0.00475744
32;calc inner;100;0.022702;0.021605;0.0237243
32;calc wait;100;0.0105728;0.00434255;0.0261366
32;calc bound;100;0.00371429;0.00220737;0.00485373
32;calc iter;100;0.0370691;0.0307914;0.0539634
32;total;1;6.42278;6.42278;6.42278
33;calc total;1;3.72707;3.72707;3.72707
33;calc update async;100;6.34474e-05;1.1168e-05;0.00448763
33;calc inner;100;0.0228657;0.021639;0.0240753
33;calc wait;100;0.0108393;0.00296386;0.026025
33;calc bound;100;0.00331499;0.00209997;0.00476936
33;calc iter;100;0.037099;0.0287086;0.0529596
33;total;1;6.4229;6.4229;6.4229
34;calc total;1;3.72591;3.72591;3.72591
34;calc update async;100;8.8896e-05;9.462e-06;0.00721322
34;calc inner;100;0.022945;0.0216523;0.0238586
34;calc wait;100;0.0109178;0.00421673;0.0226592
34;calc bound;100;0.0031278;0.00203058;0.00452004
34;calc iter;100;0.0370966;0.0284445;0.0490699
34;total;1;6.42278;6.42278;6.42278
35;calc total;1;3.72533;3.72533;3.72533
35;calc update async;100;6.95674e-05;1.0833e-05;0.00520856
35;calc inner;100;0.0229721;0.0216852;0.0238613
35;calc wait;100;0.0108112;0.00326668;0.0235215
35;calc bound;100;0.00324305;0.00184891;0.00454234
35;calc iter;100;0.037103;0.0268219;0.0506319
35;total;1;6.42284;6.42284;6.42284
36;calc total;1;3.722;3.722;3.722
36;calc update async;100;7.09195e-05;1.2106e-05;0.00541197
36;calc inner;100;0.0224696;0.0217937;0.0238219
36;calc wait;100;0.011496;0.00452728;0.0243405
36;calc bound;100;0.00304722;0.00189755;0.00476131
36;calc iter;100;0.0370865;0.03018;0.0510501
36;total;1;6.42196;6.42196;6.42196
37;calc total;1;3.72533;3.72533;3.72533
37;calc update async;100;6.78249e-05;1.0912e-05;0.0050745
37;calc inner;100;0.0225208;0.0217927;0.024937
37;calc wait;100;0.011331;0.00323662;0.0231915
37;calc bound;100;0.00315119;0.00202067;0.00469064
37;calc iter;100;0.0370734;0.0286833;0.0493386
37;total;1;6.42193;6.42193;6.42193
38;calc total;1;3.72498;3.72498;3.72498
38;calc update async;100;6.86576e-05;1.1121e-05;0.00515253
38;calc inner;100;0.0225316;0.0219072;0.0237126
38;calc wait;100;0.0113162;0.00359262;0.0216715
38;calc bound;100;0.00311745;0.00225382;0.00467937
38;calc iter;100;0.0370377;0.028959;0.0473721
38;total;1;6.42188;6.42188;6.42188
39;calc total;1;3.72369;3.72369;3.72369
39;calc update async;100;6.99354e-05;1.0616e-05;0.00535795
39;calc inner;100;0.0225518;0.021817;0.0237353
39;calc wait;100;0.0113882;0.00386122;0.0238519
39;calc bound;100;0.00299145;0.00221446;0.00448352
39;calc iter;100;0.0370057;0.0292658;0.0503031
39;total;1;6.42183;6.42183;6.42183
40;calc total;1;3.7202;3.7202;3.7202
40;calc update async;100;7.17774e-05;1.0503e-05;0.00539053
40;calc inner;100;0.0224406;0.0217119;0.0234869
40;calc wait;100;0.0112353;0.00250172;0.0294053
40;calc bound;100;0.00328621;0.00195238;0.00447608
40;calc iter;100;0.0370487;0.0264277;0.0551738
40;total;1;6.4219;6.4219;6.4219
72;calc total;1;3.71832;3.71832;3.71832
72;calc update async;100;6.57259e-05;1.1339e-05;0.00482778
72;calc inner;100;0.0226626;0.0217744;0.0233897
72;calc wait;100;0.0109794;0.00491565;0.0199836
72;calc bound;100;0.00338151;0.00183631;0.00481713
72;calc iter;100;0.037092;0.0306499;0.0469439
72;total;1;6.45441;6.45441;6.45441
0;calc total;1;3.71635;3.71635;3.71635
0;calc update async;100;8.02559e-05;1.0585e-05;0.00611697
0;calc inner;100;0.0223085;0.0216716;0.0231189
0;calc wait;100;0.0112094;0.00512011;0.0209906
0;calc bound;100;0.00351676;0.00193062;0.00477556
0;calc iter;100;0.0371188;0.0299724;0.0475826
0;total;1;6.45023;6.45023;6.45023
48;calc total;1;3.72275;3.72275;3.72275
48;calc update async;100;6.94979e-05;1.1356e-05;0.00530254
48;calc inner;100;0.022665;0.0218914;0.0239872
48;calc wait;100;0.0112093;0.00474486;0.0261439
48;calc bound;100;0.00325775;0.00203713;0.00454933
48;calc iter;100;0.0372046;0.029846;0.0524633
48;total;1;6.38244;6.38244;6.38244
41;calc total;1;3.7253;3.7253;3.7253
41;calc update async;100;6.9789e-05;1.0805e-05;0.00530783
41;calc inner;100;0.0224417;0.0216607;0.0238623
41;calc wait;100;0.0117129;0.00451609;0.0271262
41;calc bound;100;0.00299007;0.00201953;0.00468214
41;calc iter;100;0.037217;0.0294018;0.0522823
41;total;1;6.42189;6.42189;6.42189
120;calc total;1;3.71928;3.71928;3.71928
120;calc update async;100;7.6737e-05;1.0471e-05;0.00581241
120;calc inner;100;0.0227067;0.0219518;0.0235288
120;calc wait;100;0.0106636;0.00582938;0.0187352
120;calc bound;100;0.00372362;0.00228563;0.00494947
120;calc iter;100;0.0371798;0.0301949;0.0453124
120;total;1;6.44962;6.44962;6.44962
96;calc total;1;3.7216;3.7216;3.7216
96;calc update async;100;7.39954e-05;1.0336e-05;0.00579374
96;calc inner;100;0.0229182;0.0222621;0.0237118
96;calc wait;100;0.0109613;0.00257959;0.0232691
96;calc bound;100;0.00306914;0.00218025;0.00461118
96;calc iter;100;0.0370402;0.0283374;0.0499701
96;total;1;6.40008;6.40008;6.40008
73;calc total;1;3.72692;3.72692;3.72692
73;calc update async;100;7.06371e-05;1.1276e-05;0.00537901
73;calc inner;100;0.0226804;0.0213305;0.0233231
73;calc wait;100;0.0113151;0.00433346;0.0230858
73;calc bound;100;0.00314257;0.00184286;0.00474865
73;calc iter;100;0.0372115;0.0294251;0.0494105
73;total;1;6.44952;6.44952;6.44952
1;calc total;1;3.73199;3.73199;3.73199
1;calc update async;100;6.29077e-05;1.0529e-05;0.00461608
1;calc inner;100;0.0224868;0.0211692;0.0235298
1;calc wait;100;0.011417;0.0049433;0.028248
1;calc bound;100;0.00331018;0.00198072;0.00485597
1;calc iter;100;0.0372818;0.028574;0.0541669
1;total;1;6.45025;6.45025;6.45025
49;calc total;1;3.72757;3.72757;3.72757
49;calc update async;100;8.51159e-05;1.0993e-05;0.00696375
49;calc inner;100;0.0227413;0.021532;0.0240551
49;calc wait;100;0.0114181;0.00348302;0.0248251
49;calc bound;100;0.00299378;0.00199448;0.00426291
49;calc iter;100;0.0372409;0.0276116;0.0502268
49;total;1;6.38581;6.38581;6.38581
42;calc total;1;3.71486;3.71486;3.71486
42;calc update async;100;2.57434e-05;1.1616e-05;0.000973771
42;calc inner;100;0.0225061;0.0218415;0.023734
42;calc wait;100;0.011642;0.00390452;0.0258839
42;calc bound;100;0.00282074;0.00195094;0.0047825
42;calc iter;100;0.0369972;0.0282053;0.0526772
42;total;1;6.42191;6.42191;6.42191
121;calc total;1;3.72754;3.72754;3.72754
121;calc update async;100;8.73544e-05;1.1816e-05;0.00695232
121;calc inner;100;0.0228967;0.0217268;0.0237767
121;calc wait;100;0.010713;0.00326707;0.0210231
121;calc bound;100;0.00354704;0.00212279;0.00470329
121;calc iter;100;0.0372666;0.027134;0.0477866
121;total;1;6.44738;6.44738;6.44738
97;calc total;1;3.7295;3.7295;3.7295
97;calc update async;100;6.04972e-05;1.0376e-05;0.00456705
97;calc inner;100;0.0228917;0.0220943;0.0236892
97;calc wait;100;0.0113215;0.00269979;0.0243
97;calc bound;100;0.00290165;0.0020746;0.00445392
97;calc iter;100;0.0371788;0.0281127;0.0509554
97;total;1;6.40252;6.40252;6.40252
74;calc total;1;3.71582;3.71582;3.71582
74;calc update async;100;2.80477e-05;1.1178e-05;0.00121146
74;calc inner;100;0.0226961;0.0218171;0.0233744
74;calc wait;100;0.0112295;0.00390428;0.0243212
74;calc bound;100;0.00309729;0.00184108;0.00477788
74;calc iter;100;0.0370583;0.0298212;0.0485637
74;total;1;6.45649;6.45649;6.45649
2;calc total;1;3.72811;3.72811;3.72811
2;calc update async;100;6.5518e-05;1.1482e-05;0.00494704
2;calc inner;100;0.0225184;0.0219016;0.0234356
2;calc wait;100;0.011398;0.00490756;0.0250193
2;calc bound;100;0.00324664;0.001974;0.00435312
2;calc iter;100;0.0372311;0.0306499;0.0492054
2;total;1;6.45014;6.45014;6.45014
50;calc total;1;3.72564;3.72564;3.72564
50;calc update async;100;7.06949e-05;1.0625e-05;0.00562995
50;calc inner;100;0.0227084;0.0218249;0.0241273
50;calc wait;100;0.0116214;0.00545993;0.0235569
50;calc bound;100;0.00282677;0.00207094;0.0039916
50;calc iter;100;0.0372299;0.0310968;0.047589
50;total;1;6.38583;6.38583;6.38583
43;calc total;1;3.72435;3.72435;3.72435
43;calc update async;100;6.61094e-05;1.0145e-05;0.00501235
43;calc inner;100;0.0224416;0.0217078;0.0239809
43;calc wait;100;0.0116175;0.00273587;0.0276893
43;calc bound;100;0.00297255;0.00200625;0.0046217
43;calc iter;100;0.0371017;0.0281262;0.0536909
43;total;1;6.42153;6.42153;6.42153
122;calc total;1;3.71606;3.71606;3.71606
122;calc update async;100;3.60563e-05;1.1098e-05;0.00181075
122;calc inner;100;0.0229109;0.0222601;0.0237486
122;calc wait;100;0.0107166;0.00531708;0.0219032
122;calc bound;100;0.00347113;0.00239498;0.00469768
122;calc iter;100;0.0371396;0.0304537;0.0494587
122;total;1;6.44946;6.44946;6.44946
98;calc total;1;3.72663;3.72663;3.72663
98;calc update async;100;6.60229e-05;1.0686e-05;0.00512232
98;calc inner;100;0.0227016;0.0218555;0.0234548
98;calc wait;100;0.0115249;0.0028594;0.0244199
98;calc bound;100;0.00278036;0.00217752;0.0045636
98;calc iter;100;0.0370754;0.0288943;0.0505741
98;total;1;6.39822;6.39822;6.39822
75;calc total;1;3.72579;3.72579;3.72579
75;calc update async;100;6.65876e-05;1.0743e-05;0.00503649
75;calc inner;100;0.0226678;0.0218221;0.0234046
75;calc wait;100;0.0111088;0.00408532;0.0204842
75;calc bound;100;0.00312409;0.00219843;0.00469109
75;calc iter;100;0.0369708;0.0299017;0.0476094
75;total;1;6.45643;6.45643;6.45643
3;calc total;1;3.72887;3.72887;3.72887
3;calc update async;100;7.30717e-05;1.0957e-05;0.00563091
3;calc inner;100;0.0224163;0.0218206;0.0232997
3;calc wait;100;0.0113584;0.00497218;0.0250451
3;calc bound;100;0.00319945;0.00230484;0.00460783
3;calc iter;100;0.0370506;0.0306218;0.0514553
3;total;1;6.45013;6.45013;6.45013
51;calc total;1;3.72563;3.72563;3.72563
51;calc update async;100;7.36887e-05;1.18e-05;0.00571348
51;calc inner;100;0.0226612;0.0217164;0.0242604
51;calc wait;100;0.0113643;0.00503746;0.0230387
51;calc bound;100;0.0029597;0.00221412;0.00443896
51;calc iter;100;0.0370648;0.0307479;0.0492551
51;total;1;6.38242;6.38242;6.38242
44;calc total;1;3.71481;3.71481;3.71481
44;calc update async;100;2.80095e-05;1.1276e-05;0.00102606
44;calc inner;100;0.0224382;0.0216933;0.0237462
44;calc wait;100;0.0112117;0.00321438;0.0244498
44;calc bound;100;0.00325759;0.00206373;0.00473846
44;calc iter;100;0.0369385;0.0286314;0.0496195
44;total;1;6.42194;6.42194;6.42194
123;calc total;1;3.72605;3.72605;3.72605
123;calc update async;100;7.42601e-05;1.1085e-05;0.00573151
123;calc inner;100;0.0228757;0.0222341;0.0237889
123;calc wait;100;0.0107041;0.00343378;0.0229603
123;calc bound;100;0.00355637;0.00224421;0.00487379
123;calc iter;100;0.0372132;0.0289575;0.0495816
123;total;1;6.44952;6.44952;6.44952
99;calc total;1;3.72742;3.72742;3.72742
99;calc update async;100;6.69193e-05;1.0907e-05;0.00501853
99;calc inner;100;0.022833;0.0220449;0.0237457
99;calc wait;100;0.0111777;0.00293455;0.023524
99;calc bound;100;0.00301621;0.00215082;0.00486489
99;calc iter;100;0.0370965;0.0288336;0.0508034
99;total;1;6.3975;6.3975;6.3975
76;calc total;1;3.71851;3.71851;3.71851
76;calc update async;100;7.54486e-05;1.1246e-05;0.00579141
76;calc inner;100;0.0226997;0.0218356;0.0234572
76;calc wait;100;0.0107382;0.004524;0.021555
76;calc bound;100;0.00337746;0.00219646;0.0046567
76;calc iter;100;0.036894;0.0305031;0.0475151
76;total;1;6.4565;6.4565;6.4565
4;calc total;1;3.72258;3.72258;3.72258
4;calc update async;100;7.29247e-05;1.1863e-05;0.00549088
4;calc inner;100;0.0223475;0.0217266;0.0235802
4;calc wait;100;0.0112233;0.00616334;0.0242335
4;calc bound;100;0.00333421;0.00238582;0.00467834
4;calc iter;100;0.0369814;0.0314956;0.0494071
4;total;1;6.44961;6.44961;6.44961
52;calc total;1;3.72502;3.72502;3.72502
52;calc update async;100;7.50535e-05;1.1938e-05;0.00568991
52;calc inner;100;0.0226836;0.0216744;0.0242434
52;calc wait;100;0.0109595;0.00452677;0.0208278
52;calc bound;100;0.00333274;0.00225503;0.00467485
52;calc iter;100;0.0370563;0.030033;0.0480473
52;total;1;6.38582;6.38582;6.38582
45;calc total;1;3.72497;3.72497;3.72497
45;calc update async;100;7.53421e-05;1.2706e-05;0.00546913
45;calc inner;100;0.022337;0.0214634;0.0239597
45;calc wait;100;0.010891;0.00327167;0.0216631
45;calc bound;100;0.00372946;0.00245038;0.00472166
45;calc iter;100;0.0370365;0.0286027;0.0484826
45;total;1;6.42195;6.42195;6.42195
124;calc total;1;3.71777;3.71777;3.71777
124;calc update async;100;3.80665e-05;1.1641e-05;0.00189193
124;calc inner;100;0.0228601;0.0221111;0.0237394
124;calc wait;100;0.0105271;0.00452121;0.0226144
124;calc bound;100;0.00370939;0.00225147;0.00491522
124;calc iter;100;0.0371383;0.0310832;0.0475203
124;total;1;6.44923;6.44923;6.44923
100;calc total;1;3.721;3.721;3.721
100;calc update async;100;7.40916e-05;1.1677e-05;0.00561489
100;calc inner;100;0.0228263;0.021823;0.0236313
100;calc wait;100;0.0108603;0.00276599;0.0254978
100;calc bound;100;0.00321473;0.00211026;0.00479417
100;calc iter;100;0.036979;0.0289555;0.0537655
100;total;1;6.39813;6.39813;6.39813
77;calc total;1;3.71529;3.71529;3.71529
77;calc update async;100;3.57437e-05;1.1122e-05;0.00145655
77;calc inner;100;0.0224609;0.0217336;0.0233272
77;calc wait;100;0.0104263;0.00401216;0.0193982
77;calc bound;100;0.00391416;0.00238052;0.00472055
77;calc iter;100;0.0368417;0.0296373;0.0464758
77;total;1;6.4564;6.4564;6.4564
5;calc total;1;3.73082;3.73082;3.73082
5;calc update async;100;6.48848e-05;1.1088e-05;0.00453806
5;calc inner;100;0.0222159;0.0217274;0.0231313
5;calc wait;100;0.0110469;0.00614571;0.0209253
5;calc bound;100;0.00371872;0.00226766;0.00464039
5;calc iter;100;0.0370509;0.0319853;0.047769
5;total;1;6.45021;6.45021;6.45021
53;calc total;1;3.72051;3.72051;3.72051
53;calc update async;100;3.81474e-05;1.1486e-05;0.00177771
53;calc inner;100;0.0225254;0.0217471;0.0242577
53;calc wait;100;0.010553;0.00373882;0.0217025
53;calc bound;100;0.00385832;0.00229043;0.00485305
53;calc iter;100;0.0369786;0.0297805;0.0481197
53;total;1;6.38241;6.38241;6.38241
46;calc total;1;3.72554;3.72554;3.72554
46;calc update async;100;7.36423e-05;1.1958e-05;0.00531424
46;calc inner;100;0.0222907;0.021414;0.0236391
46;calc wait;100;0.0108189;0.00311389;0.0236072
46;calc bound;100;0.00383765;0.00232018;0.00474721
46;calc iter;100;0.0370239;0.0284721;0.0515057
46;total;1;6.42194;6.42194;6.42194
125;calc total;1;3.72726;3.72726;3.72726
125;calc update async;100;7.66255e-05;1.2698e-05;0.00556001
125;calc inner;100;0.0227339;0.0221414;0.0239936
125;calc wait;100;0.0101544;0.00620995;0.019506
125;calc bound;100;0.00415717;0.00273762;0.00486997
125;calc iter;100;0.0371305;0.0325114;0.0468853
125;total;1;6.44926;6.44926;6.44926
101;calc total;1;3.7272;3.7272;3.7272
101;calc update async;100;6.94201e-05;1.0523e-05;0.0051548
101;calc inner;100;0.0227876;0.0218931;0.0237522
101;calc wait;100;0.0106665;0.00501729;0.0217182
101;calc bound;100;0.00347795;0.00210633;0.00482293
101;calc iter;100;0.0370072;0.0309891;0.0494737
101;total;1;6.39765;6.39765;6.39765
78;calc total;1;3.7254;3.7254;3.7254
78;calc update async;100;7.0925e-05;1.1805e-05;0.00491483
78;calc inner;100;0.0224636;0.0217158;0.0233445
78;calc wait;100;0.0105765;0.00556025;0.019224
78;calc bound;100;0.00390902;0.00201309;0.00479779
78;calc iter;100;0.0370245;0.0310775;0.0449468
78;total;1;6.44915;6.44915;6.44915
6;calc total;1;3.72594;3.72594;3.72594
6;calc update async;100;6.88426e-05;1.0789e-05;0.00497047
6;calc inner;100;0.0221486;0.0216594;0.0231893
6;calc wait;100;0.0110589;0.00530471;0.0193493
6;calc bound;100;0.00379514;0.00200212;0.00476741
6;calc iter;100;0.0370747;0.0311131;0.0453079
6;total;1;6.45002;6.45002;6.45002
54;calc total;1;3.72419;3.72419;3.72419
54;calc update async;100;7.56079e-05;1.0607e-05;0.00558662
54;calc inner;100;0.0224252;0.0216633;0.0239036
54;calc wait;100;0.0107122;0.00447599;0.0231716
54;calc bound;100;0.0038631;0.00219765;0.00485488
54;calc iter;100;0.0370796;0.0300895;0.0493147
54;total;1;6.38568;6.38568;6.38568
47;calc total;1;3.72448;3.72448;3.72448
47;calc update async;100;7.36933e-05;1.1636e-05;0.00541369
47;calc inner;100;0.0223842;0.0214674;0.0237662
47;calc wait;100;0.0110387;0.00463667;0.0254268
47;calc bound;100;0.00359333;0.00207972;0.00468698
47;calc iter;100;0.0370934;0.0295385;0.0527264
47;total;1;6.422;6.422;6.422
126;calc total;1;3.72624;3.72624;3.72624
126;calc update async;100;8.24088e-05;1.0299e-05;0.00624002
126;calc inner;100;0.0226039;0.0220632;0.0238178
126;calc wait;100;0.0103777;0.00582654;0.0207408
126;calc bound;100;0.00409937;0.00221671;0.00500139
126;calc iter;100;0.0371693;0.0325123;0.0476016
126;total;1;6.4495;6.4495;6.4495
102;calc total;1;3.72622;3.72622;3.72622
102;calc update async;100;7.49211e-05;9.986e-06;0.00565654
102;calc inner;100;0.0229069;0.0219698;0.0238191
102;calc wait;100;0.0105437;0.00317935;0.0197623
102;calc bound;100;0.00344546;0.00215411;0.00485138
102;calc iter;100;0.0369761;0.0286152;0.046909
102;total;1;6.40014;6.40014;6.40014
79;calc total;1;3.72488;3.72488;3.72488
79;calc update async;100;7.17191e-05;1.3088e-05;0.00515464
79;calc inner;100;0.022564;0.0216586;0.0233853
79;calc wait;100;0.0107551;0.00508106;0.0194581
79;calc bound;100;0.0036603;0.00201421;0.00479175
79;calc iter;100;0.0370554;0.0303682;0.0465898
79;total;1;6.44921;6.44921;6.44921
7;calc total;1;3.72642;3.72642;3.72642
7;calc update async;100;7.93906e-05;1.2259e-05;0.0058801
7;calc inner;100;0.0223006;0.0217745;0.023459
7;calc wait;100;0.010952;0.00505499;0.0201704
7;calc bound;100;0.00377387;0.00202789;0.00475532
7;calc iter;100;0.0371106;0.0294532;0.0466351
7;total;1;6.4502;6.4502;6.4502
55;calc total;1;3.72342;3.72342;3.72342
55;calc update async;100;7.52695e-05;9.239e-06;0.0056792
55;calc inner;100;0.0225293;0.021682;0.0241511
55;calc wait;100;0.0108161;0.00423275;0.0243051
55;calc bound;100;0.0036617;0.00219444;0.00487016
55;calc iter;100;0.0370856;0.028335;0.0509505
55;total;1;6.3854;6.3854;6.3854
127;calc total;1;3.72374;3.72374;3.72374
127;calc update async;100;7.53961e-05;1.2441e-05;0.00556403
127;calc inner;100;0.0227539;0.0221166;0.0239284
127;calc wait;100;0.0104133;0.00691808;0.0212989
127;calc bound;100;0.00394162;0.00230079;0.0047188
127;calc iter;100;0.0371905;0.032597;0.0479498
127;total;1;6.44764;6.44764;6.44764
103;calc total;1;3.72483;3.72483;3.72483
103;calc update async;100;7.32973e-05;1.0423e-05;0.00557047
103;calc inner;100;0.0229503;0.0220274;0.023803
103;calc wait;100;0.0107584;0.00304968;0.0229098
103;calc bound;100;0.00323944;0.00222185;0.00472756
103;calc iter;100;0.0370275;0.0290125;0.0505164
103;total;1;6.40011;6.40011;6.40011
80;calc total;1;3.7209;3.7209;3.7209
80;calc update async;100;6.27636e-05;1.0787e-05;0.00482221
80;calc inner;100;0.0226606;0.0220501;0.0233208
80;calc wait;100;0.0113709;0.00449877;0.0244205
80;calc bound;100;0.00287911;0.00216989;0.00442479
80;calc iter;100;0.0369783;0.0303191;0.0515678
80;total;1;6.45644;6.45644;6.45644
8;calc total;1;3.71714;3.71714;3.71714
8;calc update async;100;7.42372e-05;1.1438e-05;0.00585271
8;calc inner;100;0.022576;0.0221061;0.0235862
8;calc wait;100;0.0112278;0.00591596;0.0227894
8;calc bound;100;0.0030969;0.0021525;0.00461751
8;calc iter;100;0.0369824;0.0302025;0.0485869
8;total;1;6.45021;6.45021;6.45021
56;calc total;1;3.71886;3.71886;3.71886
56;calc update async;100;8.23474e-05;1.2323e-05;0.00621826
56;calc inner;100;0.0226125;0.0212994;0.0235016
56;calc wait;100;0.0108392;0.00296423;0.0208131
56;calc bound;100;0.0036343;0.00184749;0.00492116
56;calc iter;100;0.0371717;0.0261294;0.0476165
56;total;1;6.38248;6.38248;6.38248
104;calc total;1;3.72028;3.72028;3.72028
104;calc update async;100;7.1558e-05;1.1918e-05;0.00510898
104;calc inner;100;0.0226126;0.0216229;0.0235146
104;calc wait;100;0.0105241;0.00322904;0.023796
104;calc bound;100;0.00391893;0.001952;0.00488099
104;calc iter;100;0.0371355;0.0286867;0.0520342
104;total;1;6.40011;6.40011;6.40011
81;calc total;1;3.7292;3.7292;3.7292
81;calc update async;100;5.57373e-05;9.917e-06;0.00412892
81;calc inner;100;0.0226965;0.0219695;0.0233595
81;calc wait;100;0.0115365;0.00351171;0.0286074
81;calc bound;100;0.00283129;0.00202013;0.00431003
81;calc iter;100;0.0371237;0.0296861;0.0551229
81;total;1;6.4564;6.4564;6.4564
9;calc total;1;3.72875;3.72875;3.72875
9;calc update async;100;5.98187e-05;1.1411e-05;0.00444398
9;calc inner;100;0.0223981;0.0219034;0.0232734
9;calc wait;100;0.0117782;0.00482398;0.0240948
9;calc bound;100;0.00298454;0.00215099;0.00454835
9;calc iter;100;0.0372267;0.03039;0.0495254
9;total;1;6.45005;6.45005;6.45005
57;calc total;1;3.72755;3.72755;3.72755
57;calc update async;100;6.6704e-05;1.1348e-05;0.00493824
57;calc inner;100;0.022686;0.0215913;0.0241885
57;calc wait;100;0.0112166;0.0046422;0.022384
57;calc bound;100;0.00330292;0.00185492;0.00479826
57;calc iter;100;0.037275;0.029955;0.0487394
57;total;1;6.38566;6.38566;6.38566
105;calc total;1;3.72631;3.72631;3.72631
105;calc update async;100;6.72035e-05;1.069e-05;0.00474466
105;calc inner;100;0.0227634;0.0215289;0.0238161
105;calc wait;100;0.0107244;0.00320732;0.0246141
105;calc bound;100;0.00360973;0.00171883;0.00478284
105;calc iter;100;0.0371855;0.0277658;0.051776
105;total;1;6.39807;6.39807;6.39807
82;calc total;1;3.72669;3.72669;3.72669
82;calc update async;100;6.00451e-05;1.0946e-05;0.00441642
82;calc inner;100;0.0226865;0.0217517;0.0233874
82;calc wait;100;0.0112462;0.00441725;0.0288699
82;calc bound;100;0.00297674;0.00231354;0.00420423
82;calc iter;100;0.0369722;0.0301442;0.0556691
82;total;1;6.45651;6.45651;6.45651
10;calc total;1;3.71595;3.71595;3.71595
10;calc update async;100;7.02128e-05;1.1369e-05;0.00538357
10;calc inner;100;0.0224009;0.021845;0.0234267
10;calc wait;100;0.0113286;0.00536268;0.0265403
10;calc bound;100;0.00311509;0.00252462;0.00464195
10;calc iter;100;0.03692;0.0318264;0.0540926
10;total;1;6.45019;6.45019;6.45019
58;calc total;1;3.7187;3.7187;3.7187
58;calc update async;100;3.12124e-05;1.0546e-05;0.00150714
58;calc inner;100;0.022687;0.0216386;0.024124
58;calc wait;100;0.0113301;0.00403928;0.0240504
58;calc bound;100;0.00307372;0.001897;0.00484081
58;calc iter;100;0.0371249;0.0275949;0.0499839
58;total;1;6.38579;6.38579;6.38579
106;calc total;1;3.71474;3.71474;3.71474
106;calc update async;100;7.90066e-05;1.0205e-05;0.00618467
106;calc inner;100;0.0228842;0.0220745;0.0237935
106;calc wait;100;0.0108434;0.00265226;0.024531
106;calc bound;100;0.00325762;0.00192379;0.00482639
106;calc iter;100;0.0370806;0.0281035;0.0512546
106;total;1;6.39769;6.39769;6.39769
83;calc total;1;3.72769;3.72769;3.72769
83;calc update async;100;6.04113e-05;1.1944e-05;0.00428656
83;calc inner;100;0.0225333;0.0216868;0.0234479
83;calc wait;100;0.0111825;0.00431443;0.0282197
83;calc bound;100;0.00324051;0.00216736;0.00482812
83;calc iter;100;0.0370197;0.0303986;0.0532593
83;total;1;6.45649;6.45649;6.45649
11;calc total;1;3.7266;3.7266;3.7266
11;calc update async;100;6.4698e-05;1.1478e-05;0.0048236
11;calc inner;100;0.0224307;0.021832;0.0234639
11;calc wait;100;0.0113602;0.00502718;0.0208951
11;calc bound;100;0.0031203;0.00241934;0.00514541
11;calc iter;100;0.0369787;0.030988;0.0473891
11;total;1;6.45018;6.45018;6.45018
59;calc total;1;3.72569;3.72569;3.72569
59;calc update async;100;7.72292e-05;1.1569e-05;0.00593782
59;calc inner;100;0.0227241;0.0217129;0.0244511
59;calc wait;100;0.0112274;0.00411624;0.0221538
59;calc bound;100;0.0031755;0.00211043;0.00481628
59;calc iter;100;0.0372067;0.0301812;0.0469153
59;total;1;6.38578;6.38578;6.38578
107;calc total;1;3.72462;3.72462;3.72462
107;calc update async;100;6.40102e-05;1.0884e-05;0.00465227
107;calc inner;100;0.0228397;0.0220334;0.0238032
107;calc wait;100;0.0108509;0.00298249;0.0233179
107;calc bound;100;0.003314;0.00199233;0.00484192
107;calc iter;100;0.0370799;0.0286535;0.0511413
107;total;1;6.40367;6.40367;6.40367
84;calc total;1;3.72832;3.72832;3.72832
84;calc update async;100;6.30162e-05;1.1309e-05;0.00457885
84;calc inner;100;0.0228295;0.0220983;0.02362
84;calc wait;100;0.010876;0.00327408;0.0284646
84;calc bound;100;0.0031879;0.00220039;0.00484244
84;calc iter;100;0.0369601;0.0289761;0.0554517
84;total;1;6.457;6.457;6.457
12;calc total;1;3.71821;3.71821;3.71821
12;calc update async;100;9.13294e-05;1.1184e-05;0.00718436
12;calc inner;100;0.0227579;0.0216966;0.0236911
12;calc wait;100;0.0106473;0.00442431;0.0236881
12;calc bound;100;0.00334866;0.00205421;0.00480451
12;calc iter;100;0.0368484;0.0301823;0.0497846
12;total;1;6.4504;6.4504;6.4504
60;calc total;1;3.71803;3.71803;3.71803
60;calc update async;100;8.07171e-05;1.2602e-05;0.00618502
60;calc inner;100;0.0223782;0.0217454;0.0230884
60;calc wait;100;0.011183;0.00315029;0.0221417
60;calc bound;100;0.00334308;0.00228371;0.00472071
60;calc iter;100;0.0369877;0.0284223;0.0488856
60;total;1;6.38605;6.38605;6.38605
108;calc total;1;3.71753;3.71753;3.71753
108;calc update async;100;8.67508e-05;1.1094e-05;0.00704075
108;calc inner;100;0.0225305;0.021801;0.0236569
108;calc wait;100;0.0114634;0.00442762;0.0241815
108;calc bound;100;0.00293316;0.00225118;0.0049111
108;calc iter;100;0.0370195;0.0296601;0.0490612
108;total;1;6.39679;6.39679;6.39679
85;calc total;1;3.72808;3.72808;3.72808
85;calc update async;100;6.46151e-05;1.0626e-05;0.00479543
85;calc inner;100;0.0228693;0.022151;0.0235996
85;calc wait;100;0.0108521;0.00492007;0.0236599
85;calc bound;100;0.00315523;0.00223157;0.00472818
85;calc iter;100;0.0369467;0.0302879;0.0514668
85;total;1;6.44996;6.44996;6.44996
13;calc total;1;3.72257;3.72257;3.72257
13;calc update async;100;7.23989e-05;1.0828e-05;0.00515438
13;calc inner;100;0.022635;0.0217363;0.0239368
13;calc wait;100;0.0101985;0.0057141;0.0236663
13;calc bound;100;0.00400199;0.0021787;0.00482996
13;calc iter;100;0.0369136;0.0319732;0.0508721
13;total;1;6.44858;6.44858;6.44858
61;calc total;1;3.72257;3.72257;3.72257
61;calc update async;100;3.66489e-05;1.3069e-05;0.00150725
61;calc inner;100;0.0222025;0.0216887;0.023285
61;calc wait;100;0.0109866;0.00602491;0.0218589
61;calc bound;100;0.0038773;0.00224041;0.00469626
61;calc iter;100;0.0371061;0.0315507;0.0479549
61;total;1;6.38598;6.38598;6.38598
109;calc total;1;3.72791;3.72791;3.72791
109;calc update async;100;6.13767e-05;1.0863e-05;0.00436265
109;calc inner;100;0.0227065;0.0218607;0.0236681
109;calc wait;100;0.0111398;0.0038817;0.0271331
109;calc bound;100;0.00312171;0.00243598;0.00474941
109;calc iter;100;0.0370364;0.0298403;0.053591
109;total;1;6.39951;6.39951;6.39951
86;calc total;1;3.72521;3.72521;3.72521
86;calc update async;100;6.48906e-05;9.952e-06;0.00487615
86;calc inner;100;0.0229021;0.0221978;0.0235703
86;calc wait;100;0.0109594;0.00456239;0.0208424
86;calc bound;100;0.00298676;0.0022695;0.00441769
86;calc iter;100;0.0369161;0.0299564;0.0475613
86;total;1;6.45697;6.45697;6.45697
14;calc total;1;3.7266;3.7266;3.7266
14;calc update async;100;7.78411e-05;1.1404e-05;0.0057146
14;calc inner;100;0.0225943;0.0215999;0.0239315
14;calc wait;100;0.0105567;0.00477356;0.0239415
14;calc bound;100;0.00379524;0.00203036;0.00487027
14;calc iter;100;0.0370274;0.0304463;0.0492553
14;total;1;6.4504;6.4504;6.4504
62;calc total;1;3.72722;3.72722;3.72722
62;calc update async;100;7.10084e-05;1.2264e-05;0.00499764
62;calc inner;100;0.0221995;0.0216794;0.0233136
62;calc wait;100;0.011038;0.00507146;0.0243553
62;calc bound;100;0.0038206;0.00214273;0.00463627
62;calc iter;100;0.0371324;0.030226;0.0503672
62;total;1;6.38606;6.38606;6.38606
110;calc total;1;3.72652;3.72652;3.72652
110;calc update async;100;6.90289e-05;1.0506e-05;0.00509367
110;calc inner;100;0.0228175;0.0220808;0.0236346
110;calc wait;100;0.0109062;0.00517286;0.0207024
110;calc bound;100;0.00327224;0.00234549;0.0047084
110;calc iter;100;0.0370719;0.0304101;0.0479468
110;total;1;6.39681;6.39681;6.39681
87;calc total;1;3.72661;3.72661;3.72661
87;calc update async;100;6.19943e-05;1.0889e-05;0.00472978
87;calc inner;100;0.0228641;0.0219068;0.0235571
87;calc wait;100;0.011354;0.00305401;0.0215305
87;calc bound;100;0.00272693;0.00207658;0.00416374
87;calc iter;100;0.0370105;0.02875;0.0474393
87;total;1;6.45505;6.45505;6.45505
15;calc total;1;3.726;3.726;3.726
15;calc update async;100;6.58603e-05;1.1546e-05;0.00473946
15;calc inner;100;0.0227408;0.0218888;0.023945
15;calc wait;100;0.0108128;0.00437533;0.021971
15;calc bound;100;0.00344012;0.00181483;0.00481667
15;calc iter;100;0.0370651;0.0291503;0.0490709
15;total;1;6.4486;6.4486;6.4486
63;calc total;1;3.72445;3.72445;3.72445
63;calc update async;100;8.02375e-05;1.189e-05;0.00590592
63;calc inner;100;0.0222901;0.0216551;0.0233695
63;calc wait;100;0.0111381;0.00639776;0.022709
63;calc bound;100;0.00371236;0.00188339;0.00469875
63;calc iter;100;0.037224;0.0316361;0.0479857
63;total;1;6.38257;6.38257;6.38257
111;calc total;1;3.72647;3.72647;3.72647
111;calc update async;100;6.75259e-05;1.0697e-05;0.00511664
111;calc inner;100;0.0226978;0.0218049;0.0237658
111;calc wait;100;0.0113322;0.0044773;0.0242188
111;calc bound;100;0.00301437;0.00223798;0.00429674
111;calc iter;100;0.0371167;0.0300609;0.0503135
111;total;1;6.39687;6.39687;6.39687
88;calc total;1;3.71981;3.71981;3.71981
88;calc update async;100;7.69937e-05;9.467e-06;0.00594026
88;calc inner;100;0.0228347;0.0219601;0.0237718
88;calc wait;100;0.0108246;0.00287985;0.0243717
88;calc bound;100;0.00323062;0.00187486;0.00474118
88;calc iter;100;0.0369722;0.0281434;0.0497688
88;total;1;6.45499;6.45499;6.45499
16;calc total;1;3.72339;3.72339;3.72339
16;calc update async;100;6.86083e-05;1.0833e-05;0.00527102
16;calc inner;100;0.0229009;0.0215363;0.0239205
16;calc wait;100;0.0109903;0.00380765;0.0252602
16;calc bound;100;0.00302676;0.00221679;0.00450092
16;calc iter;100;0.0369893;0.0294442;0.0531743
16;total;1;6.44847;6.44847;6.44847
64;calc total;1;3.71683;3.71683;3.71683
64;calc update async;100;7.40796e-05;1.1244e-05;0.00573945
64;calc inner;100;0.0224073;0.021471;0.0231024
64;calc wait;100;0.0115243;0.00418637;0.0185249
64;calc bound;100;0.00310521;0.00180998;0.00581491
64;calc iter;100;0.0371138;0.0274908;0.047065
64;total;1;6.38574;6.38574;6.38574
112;calc total;1;3.72324;3.72324;3.72324
112;calc update async;100;6.85821e-05;1.1975e-05;0.00496307
112;calc inner;100;0.022643;0.0213023;0.0237079
112;calc wait;100;0.0112047;0.00245368;0.0216093
112;calc bound;100;0.00325323;0.00187573;0.00467739
112;calc iter;100;0.0371724;0.0256504;0.0480773
112;total;1;6.40132;6.40132;6.40132
89;calc total;1;3.72765;3.72765;3.72765
89;calc update async;100;6.0751e-05;1.1028e-05;0.0044119
89;calc inner;100;0.0227732;0.0214406;0.0237008
89;calc wait;100;0.011097;0.00280845;0.0314134
89;calc bound;100;0.00310367;0.0020345;0.00470446
89;calc iter;100;0.0370374;0.0285368;0.0587887
89;total;1;6.45494;6.45494;6.45494
17;calc total;1;3.72761;3.72761;3.72761
17;calc update async;100;5.92701e-05;1.0399e-05;0.00442238
17;calc inner;100;0.0227357;0.0216749;0.023565
17;calc wait;100;0.0114154;0.00281745;0.0325937
17;calc bound;100;0.00279802;0.00202704;0.00449139
17;calc iter;100;0.037012;0.028149;0.0590058
17;total;1;6.45029;6.45029;6.45029
65;calc total;1;3.73019;3.73019;3.73019
65;calc update async;100;6.00553e-05;1.1676e-05;0.00433192
65;calc inner;100;0.0223384;0.0212547;0.0235251
65;calc wait;100;0.0117909;0.00484723;0.0253468
65;calc bound;100;0.0030945;0.00192949;0.00470089
65;calc iter;100;0.0372864;0.0280484;0.0512835
65;total;1;6.38605;6.38605;6.38605
113;calc total;1;3.73086;3.73086;3.73086
113;calc update async;100;5.58962e-05;1.1318e-05;0.00395653
113;calc inner;100;0.0226936;0.0212796;0.0250966
113;calc wait;100;0.0116075;0.00342039;0.0216893
113;calc bound;100;0.00292458;0.00200218;0.00438344
113;calc iter;100;0.0372843;0.0285379;0.0482269
113;total;1;6.39696;6.39696;6.39696
90;calc total;1;3.71647;3.71647;3.71647
90;calc update async;100;2.70702e-05;1.146e-05;0.000896309
90;calc inner;100;0.0228016;0.0215869;0.0236511
90;calc wait;100;0.0108551;0.00296618;0.0321531
90;calc bound;100;0.00326488;0.00204543;0.00481174
90;calc iter;100;0.0369512;0.0286008;0.058839
90;total;1;6.45689;6.45689;6.45689
18;calc total;1;3.72639;3.72639;3.72639
18;calc update async;100;6.46724e-05;1.1354e-05;0.00486828
18;calc inner;100;0.0228572;0.0217145;0.0237489
18;calc wait;100;0.0111413;0.00273521;0.033217
18;calc bound;100;0.00294722;0.00219628;0.00466238
18;calc iter;100;0.0370197;0.0288234;0.0588175
18;total;1;6.45041;6.45041;6.45041
66;calc total;1;3.72686;3.72686;3.72686
66;calc update async;100;6.66333e-05;1.1684e-05;0.00503879
66;calc inner;100;0.0222618;0.0214667;0.0230492
66;calc wait;100;0.0117982;0.00613202;0.025959
66;calc bound;100;0.00310216;0.00184764;0.00456685
66;calc iter;100;0.0372313;0.0297617;0.0518294
66;total;1;6.38242;6.38242;6.38242
114;calc total;1;3.7266;3.7266;3.7266
114;calc update async;100;7.2603e-05;1.0389e-05;0.005692
114;calc inner;100;0.0225952;0.021341;0.0236422
114;calc wait;100;0.0117026;0.00276165;0.0238368
114;calc bound;100;0.00283679;0.001933;0.00434179
114;calc iter;100;0.0372116;0.0271865;0.0512806
114;total;1;6.39928;6.39928;6.39928
91;calc total;1;3.72629;3.72629;3.72629
91;calc update async;100;6.65038e-05;1.1529e-05;0.00468755
91;calc inner;100;0.0226726;0.0217055;0.0236486
91;calc wait;100;0.0106903;0.00246559;0.0283037
91;calc bound;100;0.00356149;0.00183792;0.00482414
91;calc iter;100;0.0369966;0.0267855;0.0556714
91;total;1;6.45698;6.45698;6.45698
19;calc total;1;3.7263;3.7263;3.7263
19;calc update async;100;6.69336e-05;1.1709e-05;0.00493467
19;calc inner;100;0.0228055;0.0215517;0.0239163
19;calc wait;100;0.0108914;0.00392399;0.0287663
19;calc bound;100;0.00324259;0.00231745;0.004805
19;calc iter;100;0.0370091;0.0287553;0.055063
19;total;1;6.4487;6.4487;6.4487
67;calc total;1;3.72695;3.72695;3.72695
67;calc update async;100;0.000102567;1.2843e-05;0.00854774
67;calc inner;100;0.0222815;0.0217731;0.0233318
67;calc wait;100;0.0116937;0.00568081;0.0252434
67;calc bound;100;0.00313587;0.00194994;0.00452876
67;calc iter;100;0.0372163;0.0323065;0.0491927
67;total;1;6.38597;6.38597;6.38597
115;calc total;1;3.72512;3.72512;3.72512
115;calc update async;100;6.52424e-05;1.1237e-05;0.0048479
115;calc inner;100;0.0226395;0.0216422;0.0236609
115;calc wait;100;0.0115943;0.00483163;0.0233569
115;calc bound;100;0.00290395;0.00197047;0.00468592
115;calc iter;100;0.0372058;0.0308115;0.0497662
115;total;1;6.39686;6.39686;6.39686
92;calc total;1;3.71848;3.71848;3.71848
92;calc update async;100;7.99862e-05;1.1312e-05;0.00589456
92;calc inner;100;0.0227082;0.0217179;0.0235998
92;calc wait;100;0.0104609;0.00237003;0.029119
92;calc bound;100;0.00367534;0.00201755;0.00482431
92;calc iter;100;0.036929;0.0281748;0.0553626
92;total;1;6.44358;6.44358;6.44358
20;calc total;1;3.72821;3.72821;3.72821
20;calc update async;100;6.25696e-05;1.0306e-05;0.00446268
20;calc inner;100;0.0227222;0.0216076;0.0237205
20;calc wait;100;0.0108389;0.00367231;0.0289948
20;calc bound;100;0.00340964;0.00225723;0.00481643
20;calc iter;100;0.0370379;0.0293974;0.0558032
20;total;1;6.4504;6.4504;6.4504
68;calc total;1;3.72183;3.72183;3.72183
68;calc update async;100;7.14426e-05;1.1685e-05;0.00546546
68;calc inner;100;0.0224282;0.0217375;0.0231598
68;calc wait;100;0.0114182;0.00493969;0.025267
68;calc bound;100;0.00306111;0.00242917;0.00453911
68;calc iter;100;0.0369817;0.0302875;0.0515079
68;total;1;6.38575;6.38575;6.38575
116;calc total;1;3.72686;3.72686;3.72686
116;calc update async;100;7.10914e-05;1.218e-05;0.00513721
116;calc inner;100;0.0226346;0.0216472;0.0236849
116;calc wait;100;0.0109716;0.00430952;0.0212687
116;calc bound;100;0.00336721;0.0022313;0.00485026
116;calc iter;100;0.0370587;0.0295792;0.0491615
116;total;1;6.39684;6.39684;6.39684
93;calc total;1;3.7274;3.7274;3.7274
93;calc update async;100;6.53443e-05;1.0896e-05;0.00443859
93;calc inner;100;0.0227648;0.0217115;0.0236714
93;calc wait;100;0.0105118;0.00269807;0.0235869
93;calc bound;100;0.00363502;0.00219022;0.00474973
93;calc iter;100;0.0369802;0.0283873;0.0503474
93;total;1;6.45501;6.45501;6.45501
21;calc total;1;3.72713;3.72713;3.72713
21;calc update async;100;6.39804e-05;1.0554e-05;0.0045245
21;calc inner;100;0.0227181;0.021826;0.0236734
21;calc wait;100;0.0107197;0.00398178;0.0264046
21;calc bound;100;0.00343505;0.00210965;0.00478598
21;calc iter;100;0.0369403;0.0298988;0.0535542
21;total;1;6.4503;6.4503;6.4503
69;calc total;1;3.72366;3.72366;3.72366
69;calc update async;100;3.23154e-05;1.2503e-05;0.00140376
69;calc inner;100;0.0223772;0.0217288;0.0232152
69;calc wait;100;0.0113744;0.00486687;0.0244478
69;calc bound;100;0.00324397;0.00249206;0.00419455
69;calc iter;100;0.0370305;0.0296362;0.0500539
69;total;1;6.38598;6.38598;6.38598
117;calc total;1;3.72843;3.72843;3.72843
117;calc update async;100;6.58727e-05;1.253e-05;0.00434136
117;calc inner;100;0.0224244;0.021645;0.0237174
117;calc wait;100;0.0106543;0.00477769;0.020965
117;calc bound;100;0.00398857;0.00230871;0.0048586
117;calc iter;100;0.0371369;0.0307034;0.0476079
117;total;1;6.39681;6.39681;6.39681
94;calc total;1;3.72504;3.72504;3.72504
94;calc update async;100;7.00964e-05;1.178e-05;0.00503915
94;calc inner;100;0.022807;0.0216828;0.0236417
94;calc wait;100;0.010612;0.00264798;0.0221058
94;calc bound;100;0.00346983;0.0020976;0.00479211
94;calc iter;100;0.0369647;0.0287752;0.0498181
94;total;1;6.44975;6.44975;6.44975
22;calc total;1;3.72535;3.72535;3.72535
22;calc update async;100;6.59454e-05;1.1303e-05;0.00481638
22;calc inner;100;0.0229239;0.0220125;0.023913
22;calc wait;100;0.0107063;0.00467871;0.0285779
22;calc bound;100;0.00321794;0.00233882;0.00464172
22;calc iter;100;0.0369171;0.0302549;0.0548649
22;total;1;6.44863;6.44863;6.44863
70;calc total;1;3.72581;3.72581;3.72581
70;calc update async;100;8.42977e-05;1.1212e-05;0.00667782
70;calc inner;100;0.0224503;0.021898;0.0231649
70;calc wait;100;0.0112517;0.00495771;0.0241135
70;calc bound;100;0.00329461;0.00229855;0.0044106
70;calc iter;100;0.0370838;0.0303448;0.0501498
70;total;1;6.38258;6.38258;6.38258
118;calc total;1;3.72548;3.72548;3.72548
118;calc update async;100;6.71961e-05;1.0115e-05;0.00460099
118;calc inner;100;0.0224308;0.021657;0.0236622
118;calc wait;100;0.0106545;0.00463869;0.0232095
118;calc bound;100;0.00395055;0.00223291;0.00483091
118;calc iter;100;0.0371062;0.0304056;0.0498098
118;total;1;6.39687;6.39687;6.39687
95;calc total;1;3.72711;3.72711;3.72711
95;calc update async;100;6.37243e-05;1.0351e-05;0.00460482
95;calc inner;100;0.0229035;0.0215828;0.0237281
95;calc wait;100;0.0107176;0.00327458;0.0232219
95;calc bound;100;0.00328994;0.00213226;0.00473387
95;calc iter;100;0.0369792;0.0288484;0.049513
95;total;1;6.44369;6.44369;6.44369
23;calc total;1;3.72528;3.72528;3.72528
23;calc update async;100;6.27795e-05;1.0139e-05;0.00477892
23;calc inner;100;0.0228385;0.0219634;0.024605
23;calc wait;100;0.0112042;0.00351009;0.0264158
23;calc bound;100;0.00287906;0.00214405;0.00418722
23;calc iter;100;0.03699;0.0291246;0.0527409
23;total;1;6.45041;6.45041;6.45041
71;calc total;1;3.72548;3.72548;3.72548
71;calc update async;100;8.47062e-05;1.1728e-05;0.00676884
71;calc inner;100;0.0224791;0.0218099;0.0233614
71;calc wait;100;0.0114964;0.00527038;0.0219594
71;calc bound;100;0.00312049;0.00194657;0.00412034
71;calc iter;100;0.0371838;0.0308366;0.0470777
71;total;1;6.38607;6.38607;6.38607
119;calc total;1;3.72414;3.72414;3.72414
119;calc update async;100;7.24557e-05;1.1636e-05;0.00515041
119;calc inner;100;0.0226202;0.0218252;0.0237708
119;calc wait;100;0.0107359;0.00481819;0.0231036
119;calc bound;100;0.00375197;0.00209981;0.00484912
119;calc iter;100;0.0371835;0.0308791;0.048984
119;total;1;6.3972;6.3972;6.3972
168;calc total;1;3.72065;3.72065;3.72065
168;calc update async;100;7.08245e-05;1.126e-05;0.00532838
168;calc inner;100;0.0227805;0.0219503;0.0236692
168;calc wait;100;0.0107604;0.00319864;0.0270439
168;calc bound;100;0.00339662;0.00216966;0.00476041
168;calc iter;100;0.0370295;0.0289862;0.0528666
168;total;1;6.45536;6.45536;6.45536
144;calc total;1;3.72309;3.72309;3.72309
144;calc update async;100;6.82848e-05;1.0628e-05;0.00537949
144;calc inner;100;0.022826;0.021763;0.0236344
144;calc wait;100;0.0112448;0.0048466;0.0216787
144;calc bound;100;0.00282632;0.00216573;0.00379439
144;calc iter;100;0.0369687;0.030184;0.0468267
144;total;1;6.47252;6.47252;6.47252
128;calc total;1;3.71555;3.71555;3.71555
128;calc update async;100;9.14735e-05;1.1614e-05;0.00740045
128;calc inner;100;0.0228665;0.0223956;0.023713
128;calc wait;100;0.0108255;0.00531587;0.0207073
128;calc bound;100;0.00335353;0.0022279;0.00506534
128;calc iter;100;0.0371432;0.0317952;0.0467039
128;total;1;6.44954;6.44954;6.44954
192;calc total;1;3.71676;3.71676;3.71676
192;calc update async;100;7.65362e-05;1.1284e-05;0.0058139
192;calc inner;100;0.0224065;0.02176;0.0234588
192;calc wait;100;0.0110436;0.00470168;0.0234985
192;calc bound;100;0.00349116;0.00200188;0.00473429
192;calc iter;100;0.0370217;0.0305687;0.0491506
192;total;1;6.42656;6.42656;6.42656
169;calc total;1;3.72563;3.72563;3.72563
169;calc update async;100;6.50058e-05;1.0689e-05;0.00488657
169;calc inner;100;0.0228221;0.0219099;0.0236611
169;calc wait;100;0.0110886;0.00316984;0.0254695
169;calc bound;100;0.00315877;0.00200268;0.00480565
169;calc iter;100;0.0371382;0.0288373;0.0504239
169;total;1;6.45967;6.45967;6.45967
145;calc total;1;3.72834;3.72834;3.72834
145;calc update async;100;6.31388e-05;1.095e-05;0.00485218
145;calc inner;100;0.0229272;0.0220617;0.0236931
145;calc wait;100;0.0111276;0.00632487;0.0205725
145;calc bound;100;0.0028967;0.00224779;0.00405891
145;calc iter;100;0.0370224;0.0319925;0.0459862
145;total;1;6.45001;6.45001;6.45001
129;calc total;1;3.73145;3.73145;3.73145
129;calc update async;100;6.31901e-05;1.2977e-05;0.00440758
129;calc inner;100;0.0228621;0.0220956;0.0238284
129;calc wait;100;0.0108919;0.00441768;0.0271629
129;calc bound;100;0.00347313;0.00238951;0.0049271
129;calc iter;100;0.0372933;0.028928;0.0548304
129;total;1;6.45153;6.45153;6.45153
193;calc total;1;3.73024;3.73024;3.73024
193;calc update async;100;6.28909e-05;1.1417e-05;0.00459954
193;calc inner;100;0.0225647;0.0218103;0.0235293
193;calc wait;100;0.0113932;0.00541653;0.025935
193;calc bound;100;0.00321804;0.00200692;0.00465378
193;calc iter;100;0.0372414;0.0311853;0.0512532
193;total;1;6.42835;6.42835;6.42835
170;calc total;1;3.71383;3.71383;3.71383
170;calc update async;100;3.116e-05;1.0843e-05;0.00154297
170;calc inner;100;0.0228209;0.0219576;0.0236594
170;calc wait;100;0.011135;0.00320949;0.0230043
170;calc bound;100;0.00298252;0.00191399;0.00493347
170;calc iter;100;0.0369745;0.0284082;0.0500124
170;total;1;6.45871;6.45871;6.45871
146;calc total;1;3.72599;3.72599;3.72599
146;calc update async;100;6.44895e-05;1.1289e-05;0.00484526
146;calc inner;100;0.0228916;0.0220618;0.0235841
146;calc wait;100;0.011012;0.00488316;0.0222949
146;calc bound;100;0.00301052;0.00215721;0.00428248
146;calc iter;100;0.0370015;0.0303246;0.0479929
146;total;1;6.43925;6.43925;6.43925
216;calc total;1;3.719;3.719;3.719
216;calc update async;100;7.27683e-05;1.0943e-05;0.00570491
216;calc inner;100;0.0227333;0.021861;0.0236072
216;calc wait;100;0.0111622;0.00346012;0.0273156
216;calc bound;100;0.00293261;0.00229644;0.00492175
216;calc iter;100;0.036906;0.0293039;0.051894
216;total;1;6.42209;6.42209;6.42209
130;calc total;1;3.72808;3.72808;3.72808
130;calc update async;100;6.5192e-05;1.2022e-05;0.00480471
130;calc inner;100;0.0227674;0.022204;0.0235022
130;calc wait;100;0.0110126;0.00577394;0.0252573
130;calc bound;100;0.00341817;0.00232581;0.0048071
130;calc iter;100;0.0372662;0.0320951;0.0501565
130;total;1;6.44726;6.44726;6.44726
194;calc total;1;3.72687;3.72687;3.72687
194;calc update async;100;6.65017e-05;1.2066e-05;0.00490675
194;calc inner;100;0.0225363;0.0217708;0.0234572
194;calc wait;100;0.0112333;0.00457126;0.0310292
194;calc bound;100;0.00322666;0.00177755;0.00482268
194;calc iter;100;0.0370655;0.0290417;0.0561049
194;total;1;6.42649;6.42649;6.42649
171;calc total;1;3.72497;3.72497;3.72497
171;calc update async;100;7.16941e-05;9.146e-06;0.00556602
171;calc inner;100;0.0228792;0.0220359;0.0237061
171;calc wait;100;0.0110713;0.00326101;0.0228379
171;calc bound;100;0.00306887;0.00201813;0.00481526
171;calc iter;100;0.0370942;0.0287115;0.0499584
171;total;1;6.46013;6.46013;6.46013
147;calc total;1;3.72668;3.72668;3.72668
147;calc update async;100;6.61855e-05;1.0605e-05;0.00485644
147;calc inner;100;0.0229524;0.0219344;0.0237449
147;calc wait;100;0.010504;0.00605682;0.0219909
147;calc bound;100;0.00340919;0.00217002;0.00464393
147;calc iter;100;0.0369798;0.0321757;0.0491636
147;total;1;6.461;6.461;6.461
217;calc total;1;3.72701;3.72701;3.72701
217;calc update async;100;6.60961e-05;1.0919e-05;0.00501381
217;calc inner;100;0.0227818;0.0218109;0.0239483
217;calc wait;100;0.0111528;0.00320795;0.0240597
217;calc bound;100;0.00298713;0.00215111;0.00449074
217;calc iter;100;0.0369904;0.0278141;0.0491221
217;total;1;6.42218;6.42218;6.42218
131;calc total;1;3.7284;3.7284;3.7284
131;calc update async;100;7.05159e-05;1.2466e-05;0.00527324
131;calc inner;100;0.0227104;0.0220442;0.0237218
131;calc wait;100;0.0109417;0.00596291;0.0200526
131;calc bound;100;0.00338511;0.0024218;0.00480039
131;calc iter;100;0.0371104;0.032421;0.0464849
131;total;1;6.44539;6.44539;6.44539
195;calc total;1;3.72784;3.72784;3.72784
195;calc update async;100;6.53066e-05;1.0641e-05;0.00492323
195;calc inner;100;0.0224801;0.0216338;0.0233905
195;calc wait;100;0.0111991;0.00489944;0.026164
195;calc bound;100;0.0033383;0.00191025;0.00456177
195;calc iter;100;0.0370855;0.0304163;0.0510858
195;total;1;6.43008;6.43008;6.43008
172;calc total;1;3.71767;3.71767;3.71767
172;calc update async;100;7.45783e-05;1.1486e-05;0.00573609
172;calc inner;100;0.0228067;0.0218025;0.0236893
172;calc wait;100;0.0108419;0.00387483;0.0261204
172;calc bound;100;0.00320686;0.0021347;0.00483547
172;calc iter;100;0.0369347;0.0296627;0.0536
172;total;1;6.4601;6.4601;6.4601
148;calc total;1;3.72795;3.72795;3.72795
148;calc update async;100;6.7797e-05;1.1219e-05;0.00489906
148;calc inner;100;0.0227737;0.0216358;0.0237422
148;calc wait;100;0.0105722;0.00286404;0.0235798
148;calc bound;100;0.00356614;0.00220192;0.00477117
148;calc iter;100;0.0369852;0.0287475;0.0516468
148;total;1;6.46989;6.46989;6.46989
218;calc total;1;3.7173;3.7173;3.7173
218;calc update async;100;3.45742e-05;1.0847e-05;0.0016968
218;calc inner;100;0.0227876;0.0219272;0.0237143
218;calc wait;100;0.0108996;0.00353139;0.023234
218;calc bound;100;0.00323324;0.00213862;0.0046273
218;calc iter;100;0.0369577;0.0290423;0.0494675
218;total;1;6.42215;6.42215;6.42215
132;calc total;1;3.72278;3.72278;3.72278
132;calc update async;100;7.4183e-05;1.2156e-05;0.00559515
132;calc inner;100;0.022264;0.021456;0.0233407
132;calc wait;100;0.0111905;0.00488709;0.0203061
132;calc bound;100;0.00348887;0.00197583;0.00471238
132;calc iter;100;0.0370214;0.030931;0.047018
132;total;1;6.44744;6.44744;6.44744
196;calc total;1;3.72216;3.72216;3.72216
196;calc update async;100;6.905e-05;1.1699e-05;0.00508596
196;calc inner;100;0.0224094;0.0217315;0.0234375
196;calc wait;100;0.0110131;0.00406209;0.0239068
196;calc bound;100;0.00348661;0.00238295;0.00477111
196;calc iter;100;0.0369812;0.0296714;0.050563
196;total;1;6.43014;6.43014;6.43014
173;calc total;1;3.72679;3.72679;3.72679
173;calc update async;100;8.44913e-05;1.1903e-05;0.00657876
173;calc inner;100;0.0227051;0.0216943;0.0234191
173;calc wait;100;0.0106887;0.00422849;0.0279929
173;calc bound;100;0.00353395;0.00210691;0.00473459
173;calc iter;100;0.0370158;0.0301548;0.0547343
173;total;1;6.4601;6.4601;6.4601
149;calc total;1;3.72764;3.72764;3.72764
149;calc update async;100;6.79155e-05;1.1026e-05;0.00502475
149;calc inner;100;0.0227445;0.0216478;0.0235538
149;calc wait;100;0.0107053;0.0036734;0.0245784
149;calc bound;100;0.0033898;0.00232194;0.00477288
149;calc iter;100;0.0369103;0.0292494;0.0516687
149;total;1;6.44454;6.44454;6.44454
219;calc total;1;3.72565;3.72565;3.72565
219;calc update async;100;6.81817e-05;1.0313e-05;0.00491091
219;calc inner;100;0.0225991;0.021456;0.0238322
219;calc wait;100;0.0107247;0.00384837;0.0243665
219;calc bound;100;0.00357439;0.00234351;0.00477154
219;calc iter;100;0.0369717;0.0295462;0.0505949
219;total;1;6.42504;6.42504;6.42504
133;calc total;1;3.73037;3.73037;3.73037
133;calc update async;100;6.48065e-05;1.0712e-05;0.0044594
133;calc inner;100;0.0220707;0.0216323;0.0232815
133;calc wait;100;0.0111041;0.00453796;0.0199134
133;calc bound;100;0.0037993;0.00198529;0.0045863
133;calc iter;100;0.0370431;0.0293246;0.0468703
133;total;1;6.44901;6.44901;6.44901
197;calc total;1;3.7299;3.7299;3.7299
197;calc update async;100;6.57063e-05;1.1974e-05;0.00457459
197;calc inner;100;0.0223429;0.0217612;0.0233457
197;calc wait;100;0.0108657;0.0043851;0.0261043
197;calc bound;100;0.00377716;0.0025215;0.00474106
197;calc iter;100;0.0370558;0.0303213;0.0519631
197;total;1;6.43114;6.43114;6.43114
174;calc total;1;3.726;3.726;3.726
174;calc update async;100;6.82213e-05;1.0824e-05;0.00489875
174;calc inner;100;0.0227372;0.0216708;0.0236888
174;calc wait;100;0.0104822;0.00286457;0.024879
174;calc bound;100;0.00369687;0.00221762;0.00482489
174;calc iter;100;0.0369908;0.0288243;0.0512181
174;total;1;6.46;6.46;6.46
150;calc total;1;3.72465;3.72465;3.72465
150;calc update async;100;7.12328e-05;1.1279e-05;0.00545258
150;calc inner;100;0.022888;0.022008;0.0237898
150;calc wait;100;0.0107521;0.00463166;0.0218721
150;calc bound;100;0.00317569;0.00217954;0.00462232
150;calc iter;100;0.0368912;0.0302192;0.0489425
150;total;1;6.46338;6.46338;6.46338
220;calc total;1;3.71839;3.71839;3.71839
220;calc update async;100;3.27338e-05;1.0823e-05;0.00137115
220;calc inner;100;0.0225525;0.0216142;0.0236639
220;calc wait;100;0.010725;0.00336269;0.0252004
220;calc bound;100;0.0035785;0.00227807;0.00476459
220;calc iter;100;0.0368964;0.0289008;0.0512519
220;total;1;6.42242;6.42242;6.42242
134;calc total;1;3.72551;3.72551;3.72551
134;calc update async;100;7.39194e-05;1.2579e-05;0.00536296
134;calc inner;100;0.0220901;0.0215572;0.0233454
134;calc wait;100;0.0111623;0.00475025;0.0222393
134;calc bound;100;0.00375107;0.00182782;0.00461295
134;calc iter;100;0.0370819;0.0294336;0.0487144
134;total;1;6.44756;6.44756;6.44756
198;calc total;1;3.72538;3.72538;3.72538
198;calc update async;100;7.36266e-05;1.015e-05;0.00543858
198;calc inner;100;0.0223153;0.0217424;0.0232816
198;calc wait;100;0.0108871;0.00473508;0.0263267
198;calc bound;100;0.00372616;0.00232742;0.00466611
198;calc iter;100;0.0370063;0.0312376;0.0511165
198;total;1;6.43102;6.43102;6.43102
175;calc total;1;3.72458;3.72458;3.72458
175;calc update async;100;6.76046e-05;1.0936e-05;0.0049588
175;calc inner;100;0.022728;0.0217561;0.0236269
175;calc wait;100;0.0107554;0.00269838;0.0257679
175;calc bound;100;0.00348655;0.00206563;0.00474078
175;calc iter;100;0.0370428;0.0277702;0.0534559
175;total;1;6.46007;6.46007;6.46007
151;calc total;1;3.72527;3.72527;3.72527
151;calc update async;100;6.68776e-05;1.0432e-05;0.00511599
151;calc inner;100;0.0228426;0.0220946;0.0236371
151;calc wait;100;0.0110181;0.00490374;0.0226577
151;calc bound;100;0.00302673;0.00237246;0.00416004
151;calc iter;100;0.0369571;0.030747;0.0487089
151;total;1;6.44438;6.44438;6.44438
135;calc total;1;3.72633;3.72633;3.72633
135;calc update async;100;7.30231e-05;1.0843e-05;0.00537765
135;calc inner;100;0.0221792;0.0215709;0.0232474
135;calc wait;100;0.011105;0.00319028;0.0219031
135;calc bound;100;0.00373371;0.00176642;0.00466004
135;calc iter;100;0.0370949;0.0265502;0.0509412
135;total;1;6.44903;6.44903;6.44903
199;calc total;1;3.72422;3.72422;3.72422
199;calc update async;100;7.13019e-05;1.0698e-05;0.00520886
199;calc inner;100;0.0224173;0.0217929;0.0234661
199;calc wait;100;0.0109658;0.004563;0.0221995
199;calc bound;100;0.0035975;0.00199436;0.00470631
199;calc iter;100;0.0370556;0.0302727;0.0478692
199;total;1;6.42993;6.42993;6.42993
176;calc total;1;3.72317;3.72317;3.72317
176;calc update async;100;6.77967e-05;9.738e-06;0.00479672
176;calc inner;100;0.0226636;0.0215799;0.0233973
176;calc wait;100;0.0107226;0.00381938;0.022111
176;calc bound;100;0.00369397;0.0019386;0.00487169
176;calc iter;100;0.0371529;0.029411;0.0490265
176;total;1;6.45076;6.45076;6.45076
152;calc total;1;3.71791;3.71791;3.71791
152;calc update async;100;7.31481e-05;9.982e-06;0.00559784
152;calc inner;100;0.0226253;0.0217315;0.0233638
152;calc wait;100;0.0108501;0.00368349;0.0232703
152;calc bound;100;0.00330858;0.00217455;0.00481865
152;calc iter;100;0.0368677;0.0289368;0.0508316
152;total;1;6.43739;6.43739;6.43739
136;calc total;1;3.713;3.713;3.713
136;calc update async;100;5.90195e-05;1.1952e-05;0.0041893
136;calc inner;100;0.0223013;0.0217285;0.0228593
136;calc wait;100;0.0115004;0.00445853;0.0227503
136;calc bound;100;0.00307036;0.00209756;0.00480081
136;calc iter;100;0.0369342;0.0295585;0.0475469
136;total;1;6.44322;6.44322;6.44322
200;calc total;1;3.71867;3.71867;3.71867
200;calc update async;100;6.85409e-05;1.0943e-05;0.00530599
200;calc inner;100;0.0226476;0.0219579;0.0236018
200;calc wait;100;0.0112152;0.00448702;0.0234261
200;calc bound;100;0.00302455;0.00216913;0.00468538
200;calc iter;100;0.0369649;0.0305727;0.0487597
200;total;1;6.42521;6.42521;6.42521
177;calc total;1;3.72995;3.72995;3.72995
177;calc update async;100;5.73529e-05;1.1427e-05;0.00403917
177;calc inner;100;0.0228254;0.0217302;0.0236538
177;calc wait;100;0.0110811;0.0031071;0.0232664
177;calc bound;100;0.00325689;0.0018448;0.00459282
177;calc iter;100;0.0372234;0.0288962;0.0496351
177;total;1;6.44827;6.44827;6.44827
153;calc total;1;3.72578;3.72578;3.72578
153;calc update async;100;7.00807e-05;1.0585e-05;0.00524748
153;calc inner;100;0.0227347;0.0217083;0.0235619
153;calc wait;100;0.0107795;0.00366914;0.0244077
153;calc bound;100;0.00342914;0.00198028;0.00469171
153;calc iter;100;0.0370245;0.029127;0.0515349
153;total;1;6.43934;6.43934;6.43934
137;calc total;1;3.72874;3.72874;3.72874
137;calc update async;100;5.64405e-05;1.1838e-05;0.00402901
137;calc inner;100;0.0222893;0.0216997;0.0229131
137;calc wait;100;0.0119284;0.00486793;0.0226851
137;calc bound;100;0.0029694;0.00198864;0.00467997
137;calc iter;100;0.0372477;0.0298708;0.0504515
137;total;1;6.44882;6.44882;6.44882
201;calc total;1;3.72727;3.72727;3.72727
201;calc update async;100;6.39229e-05;1.0174e-05;0.00487261
201;calc inner;100;0.0224741;0.0218105;0.0234243
201;calc wait;100;0.0115626;0.00445871;0.0250707
201;calc bound;100;0.00293968;0.00213677;0.00445789
201;calc iter;100;0.0370466;0.0304269;0.0499893
201;total;1;6.42521;6.42521;6.42521
178;calc total;1;3.72597;3.72597;3.72597
178;calc update async;100;6.16601e-05;1.0615e-05;0.00455262
178;calc inner;100;0.0228215;0.0221801;0.0236103
178;calc wait;100;0.0111724;0.00472987;0.0211245
178;calc bound;100;0.00314304;0.00198046;0.00472246
178;calc iter;100;0.0372041;0.030287;0.0481493
178;total;1;6.4586;6.4586;6.4586
154;calc total;1;3.71138;3.71138;3.71138
154;calc update async;100;2.81966e-05;1.0358e-05;0.000722666
154;calc inner;100;0.0227172;0.0217688;0.0237544
154;calc wait;100;0.0103093;0.00282663;0.0199048
154;calc bound;100;0.00381466;0.00189703;0.00474488
154;calc iter;100;0.0368797;0.0268213;0.0477232
154;total;1;6.45005;6.45005;6.45005
138;calc total;1;3.71603;3.71603;3.71603
138;calc update async;100;2.78951e-05;1.1559e-05;0.00115533
138;calc inner;100;0.0222235;0.0215575;0.0230591
138;calc wait;100;0.0118128;0.00550292;0.0229839
138;calc bound;100;0.00287302;0.00182958;0.00449575
138;calc iter;100;0.0369398;0.0314823;0.0500356
138;total;1;6.44895;6.44895;6.44895
202;calc total;1;3.71592;3.71592;3.71592
202;calc update async;100;6.89346e-05;9.972e-06;0.00539375
202;calc inner;100;0.0224589;0.021685;0.0233903
202;calc wait;100;0.0113858;0.00495078;0.0272731
202;calc bound;100;0.00300008;0.0023249;0.00423311
202;calc iter;100;0.0369191;0.0302205;0.0515163
202;total;1;6.43024;6.43024;6.43024
179;calc total;1;3.72788;3.72788;3.72788
179;calc update async;100;6.10829e-05;1.1054e-05;0.0044438
179;calc inner;100;0.0227076;0.0216284;0.0233882
179;calc wait;100;0.0111752;0.00449503;0.0221115
179;calc bound;100;0.00314399;0.00205862;0.00485467
179;calc iter;100;0.0370916;0.0292062;0.0489965
179;total;1;6.44552;6.44552;6.44552
155;calc total;1;3.7245;3.7245;3.7245
155;calc update async;100;7.16278e-05;1.2295e-05;0.00488522
155;calc inner;100;0.0224851;0.0216132;0.0236413
155;calc wait;100;0.0104481;0.00354092;0.0240102
155;calc bound;100;0.00398584;0.00191385;0.00481911
155;calc iter;100;0.0370048;0.0288318;0.0521119
155;total;1;6.44496;6.44496;6.44496
139;calc total;1;3.72586;3.72586;3.72586
139;calc update async;100;6.43176e-05;1.1291e-05;0.00488426
139;calc inner;100;0.0224281;0.0216695;0.0235386
139;calc wait;100;0.0114654;0.00479119;0.0220628
139;calc bound;100;0.00302734;0.00225709;0.00452528
139;calc iter;100;0.0369888;0.0310952;0.0466489
139;total;1;6.44769;6.44769;6.44769
203;calc total;1;3.72537;3.72537;3.72537
203;calc update async;100;6.22937e-05;1.1654e-05;0.0045118
203;calc inner;100;0.0224875;0.0216452;0.0234258
203;calc wait;100;0.0112449;0.00420687;0.0244409
203;calc bound;100;0.00315893;0.00236074;0.00465157
203;calc iter;100;0.0369575;0.0304086;0.0509223
203;total;1;6.42785;6.42785;6.42785
180;calc total;1;3.72844;3.72844;3.72844
180;calc update async;100;5.95613e-05;1.1863e-05;0.00441142
180;calc inner;100;0.0225223;0.0217656;0.0235905
180;calc wait;100;0.0116857;0.00344633;0.021355
180;calc bound;100;0.00283734;0.00224066;0.0040381
180;calc iter;100;0.0371086;0.0285865;0.0467741
180;total;1;6.46083;6.46083;6.46083
156;calc total;1;3.71244;3.71244;3.71244
156;calc update async;100;2.95241e-05;1.0839e-05;0.000937646
156;calc inner;100;0.0222748;0.0215783;0.0232814
156;calc wait;100;0.0110107;0.00285184;0.0279507
156;calc bound;100;0.00353925;0.00193606;0.00479263
156;calc iter;100;0.0368594;0.0282643;0.0548292
156;total;1;6.44529;6.44529;6.44529
140;calc total;1;3.71807;3.71807;3.71807
140;calc update async;100;2.93025e-05;1.1198e-05;0.00127639
140;calc inner;100;0.0223559;0.0217234;0.0233088
140;calc wait;100;0.011434;0.00454134;0.0262238
140;calc bound;100;0.00303443;0.00217737;0.00447153
140;calc iter;100;0.0368566;0.0297681;0.0513412
140;total;1;6.44882;6.44882;6.44882
204;calc total;1;3.71241;3.71241;3.71241
204;calc update async;100;3.30419e-05;1.1526e-05;0.0013968
204;calc inner;100;0.0225849;0.0214302;0.0236201
204;calc wait;100;0.0107672;0.00552989;0.0247718
204;calc bound;100;0.00341833;0.0020206;0.00490776
204;calc iter;100;0.0368081;0.0313002;0.0514484
204;total;1;6.42523;6.42523;6.42523
181;calc total;1;3.72654;3.72654;3.72654
181;calc update async;100;6.11929e-05;1.1298e-05;0.00449061
181;calc inner;100;0.0226832;0.0219567;0.0238332
181;calc wait;100;0.0112962;0.00481033;0.0214506
181;calc bound;100;0.00297998;0.00231605;0.00436639
181;calc iter;100;0.0370232;0.030736;0.046739
181;total;1;6.44658;6.44658;6.44658
157;calc total;1;3.72539;3.72539;3.72539
157;calc update async;100;6.50984e-05;1.0161e-05;0.00472019
157;calc inner;100;0.0223666;0.0215532;0.0234244
157;calc wait;100;0.0113121;0.00435179;0.0244548
157;calc bound;100;0.00324758;0.0020416;0.0045454
157;calc iter;100;0.0369994;0.0295309;0.0500781
157;total;1;6.47378;6.47378;6.47378
221;calc total;1;3.72688;3.72688;3.72688
221;calc update async;100;6.81185e-05;1.1025e-05;0.00504577
221;calc inner;100;0.0226529;0.0216666;0.0237769
221;calc wait;100;0.010813;0.0029202;0.0260913
221;calc bound;100;0.00336661;0.00224559;0.00460772
221;calc iter;100;0.0369052;0.0277438;0.0527422
221;total;1;6.4229;6.4229;6.4229
141;calc total;1;3.72278;3.72278;3.72278
141;calc update async;100;6.5084e-05;1.1051e-05;0.00489494
141;calc inner;100;0.0224559;0.0217361;0.0234233
141;calc wait;100;0.0112576;0.00549971;0.0226967
141;calc bound;100;0.00312917;0.00234652;0.00456713
141;calc iter;100;0.0369107;0.0306918;0.0490396
141;total;1;6.44899;6.44899;6.44899
205;calc total;1;3.72159;3.72159;3.72159
205;calc update async;100;7.30191e-05;1.1036e-05;0.00524766
205;calc inner;100;0.0224943;0.0215486;0.0236521
205;calc wait;100;0.0103967;0.00354722;0.0294183
205;calc bound;100;0.00385524;0.00214324;0.00476973
205;calc iter;100;0.0368267;0.0293804;0.0563225
205;total;1;6.42797;6.42797;6.42797
182;calc total;1;3.72402;3.72402;3.72402
182;calc update async;100;6.48138e-05;1.1632e-05;0.00484128
182;calc inner;100;0.022695;0.0219702;0.0234719
182;calc wait;100;0.0112817;0.00534953;0.022127
182;calc bound;100;0.00297173;0.00228737;0.00383792
182;calc iter;100;0.0370157;0.0305103;0.0473504
182;total;1;6.44645;6.44645;6.44645
158;calc total;1;3.7238;3.7238;3.7238
158;calc update async;100;6.49595e-05;1.1005e-05;0.00493335
158;calc inner;100;0.0224159;0.0217081;0.0233093
158;calc wait;100;0.0114487;0.00348906;0.0239609
158;calc bound;100;0.00297416;0.00214379;0.0044744
158;calc iter;100;0.0369074;0.0284161;0.0499441
158;total;1;6.47875;6.47875;6.47875
142;calc total;1;3.72571;3.72571;3.72571
142;calc update async;100;6.67551e-05;1.1395e-05;0.00506824
142;calc inner;100;0.022466;0.0217917;0.0233439
142;calc wait;100;0.0113122;0.00530181;0.0238541
142;calc bound;100;0.00312638;0.00233621;0.0044241
142;calc iter;100;0.0369741;0.0311817;0.0506733
142;total;1;6.44038;6.44038;6.44038
206;calc total;1;3.72467;3.72467;3.72467
206;calc update async;100;7.09201e-05;1.1432e-05;0.00515687
206;calc inner;100;0.0226088;0.0216359;0.0236345
206;calc wait;100;0.0105077;0.00399986;0.0234788
206;calc bound;100;0.00373413;0.00206612;0.00480079
206;calc iter;100;0.0369305;0.0299101;0.0500325
206;total;1;6.42529;6.42529;6.42529
183;calc total;1;3.72346;3.72346;3.72346
183;calc update async;100;6.65108e-05;1.1459e-05;0.0050669
183;calc inner;100;0.0226563;0.0217329;0.0235411
183;calc wait;100;0.0114412;0.00553321;0.0235961
183;calc bound;100;0.00288304;0.00226882;0.0038691
183;calc iter;100;0.0370496;0.0310583;0.0483956
183;total;1;6.46063;6.46063;6.46063
159;calc total;1;3.72519;3.72519;3.72519
159;calc update async;100;6.37681e-05;1.1048e-05;0.00482432
159;calc inner;100;0.0225162;0.0217162;0.0237318
159;calc wait;100;0.0114909;0.00291947;0.0231592
159;calc bound;100;0.00285543;0.00205202;0.00438422
159;calc iter;100;0.0369353;0.0285205;0.0484555
159;total;1;6.44517;6.44517;6.44517
143;calc total;1;3.72607;3.72607;3.72607
143;calc update async;100;6.87543e-05;1.1421e-05;0.00522866
143;calc inner;100;0.0224168;0.0218284;0.0233537
143;calc wait;100;0.0115251;0.00465544;0.0264834
143;calc bound;100;0.00305139;0.00211721;0.00448649
143;calc iter;100;0.0370646;0.0295252;0.052994
143;total;1;6.44903;6.44903;6.44903
207;calc total;1;3.72526;3.72526;3.72526
207;calc update async;100;6.49332e-05;1.0466e-05;0.00462883
207;calc inner;100;0.0226515;0.0218344;0.0236371
207;calc wait;100;0.0108;0.00423014;0.0234604
207;calc bound;100;0.00346051;0.00184407;0.00486838
207;calc iter;100;0.0369884;0.0302329;0.0508401
207;total;1;6.42801;6.42801;6.42801
184;calc total;1;3.71896;3.71896;3.71896
184;calc update async;100;9.28708e-05;1.2094e-05;0.00740933
184;calc inner;100;0.02261;0.0213373;0.0235438
184;calc wait;100;0.0109525;0.00249182;0.0237637
184;calc bound;100;0.00346823;0.00189328;0.00485733
184;calc iter;100;0.0371298;0.0257412;0.0502084
184;total;1;6.44675;6.44675;6.44675
160;calc total;1;3.72313;3.72313;3.72313
160;calc update async;100;6.6091e-05;1.0479e-05;0.00488699
160;calc inner;100;0.0224562;0.0217459;0.0233732
160;calc wait;100;0.0112416;0.00388236;0.0273802
160;calc bound;100;0.00325586;0.00181999;0.00462628
160;calc iter;100;0.0370238;0.0288315;0.0532591
160;total;1;6.44533;6.44533;6.44533
208;calc total;1;3.72287;3.72287;3.72287
208;calc update async;100;6.41978e-05;1.0691e-05;0.00489379
208;calc inner;100;0.0226727;0.0216826;0.0235608
208;calc wait;100;0.0113613;0.00309152;0.0283635
208;calc bound;100;0.00283551;0.00207048;0.00441198
208;calc iter;100;0.0369404;0.0281718;0.0541401
208;total;1;6.42773;6.42773;6.42773
185;calc total;1;3.72786;3.72786;3.72786
185;calc update async;100;6.96797e-05;1.1707e-05;0.00516568
185;calc inner;100;0.0225172;0.0213248;0.0233059
185;calc wait;100;0.011493;0.00449627;0.0244282
185;calc bound;100;0.00317589;0.0019847;0.00470496
185;calc iter;100;0.0372586;0.0289237;0.0500694
185;total;1;6.46078;6.46078;6.46078
161;calc total;1;3.72931;3.72931;3.72931
161;calc update async;100;5.72344e-05;1.0939e-05;0.00399928
161;calc inner;100;0.0224373;0.021725;0.0233234
161;calc wait;100;0.0113515;0.00274103;0.0245386
161;calc bound;100;0.00322419;0.00163745;0.00468831
161;calc iter;100;0.0370756;0.0262816;0.0509605
161;total;1;6.45486;6.45486;6.45486
209;calc total;1;3.72903;3.72903;3.72903
209;calc update async;100;5.67849e-05;1.1295e-05;0.00409816
209;calc inner;100;0.0226331;0.0216933;0.0235384
209;calc wait;100;0.0114165;0.00270833;0.025325
209;calc bound;100;0.0028935;0.00202559;0.00453115
209;calc iter;100;0.0370035;0.0280079;0.0523776
186;calc total;1;3.71838;3.71838;3.71838
186;calc update async;100;2.84937e-05;1.1906e-05;0.00118541
186;calc inner;100;0.0224971;0.0213558;0.0236349
186;calc wait;100;0.0116485;0.00390457;0.0241391
186;calc bound;100;0.00295388;0.00183925;0.0047532
186;calc iter;100;0.0371315;0.0271207;0.0503381
186;total;1;6.4592;6.4592;6.4592
162;calc total;1;3.7264;3.7264;3.7264
162;calc update async;100;6.617e-05;1.064e-05;0.00492473
162;calc inner;100;0.0224248;0.0215482;0.0237068
162;calc wait;100;0.0114328;0.00445317;0.0267229
162;calc bound;100;0.00316983;0.0018083;0.00471354
162;calc iter;100;0.0370962;0.0299518;0.0529913
162;total;1;6.43775;6.43775;6.43775
209;total;1;6.42798;6.42798;6.42798
187;calc total;1;3.72565;3.72565;3.72565
187;calc update async;100;6.8564e-05;1.1056e-05;0.00522886
187;calc inner;100;0.0225443;0.0215755;0.0234288
187;calc wait;100;0.0116132;0.0051134;0.023731
187;calc bound;100;0.0029842;0.00191825;0.00461222
187;calc iter;100;0.0372154;0.0304807;0.0489929
187;total;1;6.46044;6.46044;6.46044
163;calc total;1;3.72722;3.72722;3.72722
163;calc update async;100;6.3945e-05;1.1414e-05;0.00448742
163;calc inner;100;0.0224267;0.0214868;0.023637
163;calc wait;100;0.011109;0.00330603;0.0271236
163;calc bound;100;0.00332725;0.00190855;0.00469359
163;calc iter;100;0.0369947;0.0288725;0.0525995
163;total;1;6.4614;6.4614;6.4614
210;calc total;1;3.72593;3.72593;3.72593
210;calc update async;100;6.17359e-05;1.0812e-05;0.00457438
210;calc inner;100;0.0227007;0.021713;0.023617
210;calc wait;100;0.0111527;0.00269659;0.0258665
210;calc bound;100;0.00302613;0.00191058;0.00470914
210;calc iter;100;0.0369459;0.0281267;0.0524638
210;total;1;6.42668;6.42668;6.42668
188;calc total;1;3.71814;3.71814;3.71814
188;calc update async;100;8.15044e-05;1.08e-05;0.00619274
188;calc inner;100;0.0225448;0.0216098;0.0232312
188;calc wait;100;0.010934;0.00463449;0.0234542
188;calc bound;100;0.00344982;0.00236501;0.00469761
188;calc iter;100;0.0370146;0.029051;0.0499953
188;total;1;6.4464;6.4464;6.4464
164;calc total;1;3.72228;3.72228;3.72228
164;calc update async;100;6.84615e-05;1.1132e-05;0.00495349
164;calc inner;100;0.0224953;0.0215357;0.0234653
164;calc wait;100;0.0111151;0.00413317;0.0299035
164;calc bound;100;0.00328623;0.00210995;0.00476162
164;calc iter;100;0.0369732;0.0297;0.0570446
164;total;1;6.43768;6.43768;6.43768
211;calc total;1;3.72711;3.72711;3.72711
211;calc update async;100;6.07879e-05;1.12e-05;0.00432611
211;calc inner;100;0.0226543;0.0215213;0.0235409
211;calc wait;100;0.0109433;0.00281084;0.0258888
211;calc bound;100;0.0033073;0.00200468;0.00464487
211;calc iter;100;0.0369686;0.0282162;0.0530038
211;total;1;6.42784;6.42784;6.42784
189;calc total;1;3.72616;3.72616;3.72616
189;calc update async;100;7.64244e-05;1.067e-05;0.00547936
189;calc inner;100;0.0223342;0.0216256;0.0236056
189;calc wait;100;0.0106851;0.00415999;0.0210862
189;calc bound;100;0.0040102;0.00223951;0.00487991
189;calc iter;100;0.0371094;0.0296998;0.0473672
189;total;1;6.46081;6.46081;6.46081
165;calc total;1;3.72551;3.72551;3.72551
165;calc update async;100;6.48534e-05;1.0827e-05;0.00468994
165;calc inner;100;0.0224871;0.0215718;0.0236604
165;calc wait;100;0.0110152;0.00299242;0.031599
165;calc bound;100;0.00336269;0.00214556;0.00473309
165;calc iter;100;0.0369325;0.0279776;0.0581528
165;total;1;6.43785;6.43785;6.43785
212;calc total;1;3.72793;3.72793;3.72793
212;calc update async;100;6.26375e-05;1.1272e-05;0.00441822
212;calc inner;100;0.0226142;0.021481;0.0235985
212;calc wait;100;0.010845;0.00306601;0.0284851
212;calc bound;100;0.00337661;0.00217061;0.00482691
212;calc iter;100;0.0369037;0.0288764;0.056335
212;total;1;6.42528;6.42528;6.42528
190;calc total;1;3.72759;3.72759;3.72759
190;calc update async;100;7.34007e-05;1.2176e-05;0.0052759
190;calc inner;100;0.0223404;0.0215358;0.0236296
190;calc wait;100;0.0107346;0.00491663;0.0225812
190;calc bound;100;0.00396893;0.00223491;0.00482069
190;calc iter;100;0.0371218;0.030905;0.0483283
190;total;1;6.44651;6.44651;6.44651
166;calc total;1;3.7262;3.7262;3.7262
166;calc update async;100;6.3916e-05;1.1041e-05;0.00453925
166;calc inner;100;0.022485;0.0216124;0.0236753
166;calc wait;100;0.0110002;0.00326339;0.0273536
166;calc bound;100;0.00340595;0.00211863;0.00469105
166;calc iter;100;0.036958;0.0285255;0.0533582
166;total;1;6.46141;6.46141;6.46141
213;calc total;1;3.72846;3.72846;3.72846
213;calc update async;100;5.93469e-05;1.0782e-05;0.00419161
213;calc inner;100;0.0227037;0.0216743;0.0236671
213;calc wait;100;0.0107963;0.00351843;0.0289707
213;calc bound;100;0.00330997;0.00216017;0.0047344
213;calc iter;100;0.0368757;0.028824;0.0549114
213;total;1;6.42677;6.42677;6.42677
191;calc total;1;3.7242;3.7242;3.7242
191;calc update async;100;7.38679e-05;1.0027e-05;0.00541781
191;calc inner;100;0.0225271;0.0217836;0.0237684
191;calc wait;100;0.0107948;0.0045218;0.0237496
191;calc bound;100;0.0037765;0.00190968;0.00477439
191;calc iter;100;0.0371783;0.0305365;0.050552
191;total;1;6.45603;6.45603;6.45603
167;calc total;1;3.7243;3.7243;3.7243
167;calc update async;100;6.72387e-05;1.1584e-05;0.00481503
167;calc inner;100;0.0225399;0.021795;0.0236923
167;calc wait;100;0.0110222;0.00266076;0.0261246
167;calc bound;100;0.00331721;0.00211367;0.00464408
167;calc iter;100;0.0369507;0.0274067;0.0524396
167;total;1;6.4577;6.4577;6.4577
214;calc total;1;3.7248;3.7248;3.7248
214;calc update async;100;6.55704e-05;1.0182e-05;0.0048979
214;calc inner;100;0.022727;0.0217976;0.0236565
214;calc wait;100;0.0109374;0.00382702;0.0275629
214;calc bound;100;0.00312017;0.0021568;0.00480986
214;calc iter;100;0.0368532;0.0296879;0.0530077
214;total;1;6.42531;6.42531;6.42531
215;calc total;1;3.72567;3.72567;3.72567
215;calc update async;100;6.20912e-05;1.1119e-05;0.0046058
215;calc inner;100;0.0227182;0.0218496;0.0236623
215;calc wait;100;0.0111599;0.00442418;0.0271647
215;calc bound;100;0.00295754;0.00206596;0.00480376
215;calc iter;100;0.0369002;0.0299865;0.0544313
215;total;1;6.42796;6.42796;6.42796
222;calc total;1;3.72449;3.72449;3.72449
222;calc update async;100;6.87818e-05;1.0198e-05;0.00519554
222;calc inner;100;0.0226358;0.0216222;0.0237522
222;calc wait;100;0.011013;0.00321179;0.0272527
222;calc bound;100;0.00315529;0.00219673;0.00459435
222;calc iter;100;0.0368777;0.0281855;0.0534623
222;total;1;6.42467;6.42467;6.42467
223;calc total;1;3.72578;3.72578;3.72578
223;calc update async;100;6.73619e-05;1.0224e-05;0.00511137
223;calc inner;100;0.0227351;0.0220158;0.0237985
223;calc wait;100;0.0110567;0.00316704;0.0258612
223;calc bound;100;0.00303263;0.00230448;0.00457445
223;calc iter;100;0.0368988;0.0291638;0.0516205
223;total;1;6.42497;6.42497;6.42497
224;calc total;1;3.7226;3.7226;3.7226
224;calc update async;100;6.90258e-05;1.1447e-05;0.00513492
224;calc inner;100;0.0226515;0.0218248;0.0236455
224;calc wait;100;0.0108666;0.00484774;0.0263741
224;calc bound;100;0.00339526;0.00205438;0.00477997
224;calc iter;100;0.036994;0.0307953;0.052131
224;total;1;6.42232;6.42232;6.42232
225;calc total;1;3.72934;3.72934;3.72934
225;calc update async;100;5.91845e-05;1.1296e-05;0.00407039
225;calc inner;100;0.0226308;0.0217072;0.0236531
225;calc wait;100;0.0109865;0.00332483;0.0241325
225;calc bound;100;0.00340758;0.00203689;0.00480185
225;calc iter;100;0.0370971;0.0283819;0.0512567
225;total;1;6.42183;6.42183;6.42183
226;calc total;1;3.7256;3.7256;3.7256
226;calc update async;100;6.55639e-05;1.0937e-05;0.00476654
226;calc inner;100;0.0225998;0.0216949;0.0237652
226;calc wait;100;0.0109133;0.00426896;0.0246166
226;calc bound;100;0.00346256;0.00193405;0.0047702
226;calc iter;100;0.0370535;0.0281568;0.0518303
226;total;1;6.42018;6.42018;6.42018
227;calc total;1;3.72804;3.72804;3.72804
227;calc update async;100;6.14765e-05;1.1059e-05;0.00429598
227;calc inner;100;0.0225388;0.0216413;0.0237027
227;calc wait;100;0.0108974;0.00385623;0.0239056
227;calc bound;100;0.00358045;0.00203237;0.00481004
227;calc iter;100;0.0370873;0.0292809;0.050211
227;total;1;6.42247;6.42247;6.42247
228;calc total;1;3.72181;3.72181;3.72181
228;calc update async;100;7.28942e-05;1.0997e-05;0.00561641
228;calc inner;100;0.0226354;0.0218192;0.0238637
228;calc wait;100;0.0110642;0.00328723;0.0259416
228;calc bound;100;0.0031338;0.00225402;0.0048451
228;calc iter;100;0.036922;0.0284507;0.0525895
228;total;1;6.42206;6.42206;6.42206
229;calc total;1;3.72746;3.72746;3.72746
229;calc update async;100;5.8904e-05;1.087e-05;0.00428361
229;calc inner;100;0.0227337;0.0220036;0.0238921
229;calc wait;100;0.0111772;0.00412347;0.0250734
229;calc bound;100;0.00298437;0.00191861;0.00432507
229;calc iter;100;0.0369596;0.0293767;0.0520958
229;total;1;6.42207;6.42207;6.42207
230;calc total;1;3.72458;3.72458;3.72458
230;calc update async;100;6.15516e-05;1.019e-05;0.00461513
230;calc inner;100;0.0227374;0.021782;0.0236616
230;calc wait;100;0.0112743;0.00444307;0.024062
230;calc bound;100;0.0028698;0.00217586;0.0042695
230;calc iter;100;0.0369457;0.0295227;0.0489494
230;total;1;6.42202;6.42202;6.42202
231;calc total;1;3.72437;3.72437;3.72437
231;calc update async;100;6.81082e-05;1.1265e-05;0.00520328
231;calc inner;100;0.0227607;0.0218586;0.0238703
231;calc wait;100;0.0113041;0.00377437;0.0231754
231;calc bound;100;0.00283343;0.00219017;0.00425792
231;calc iter;100;0.036977;0.0293942;0.0490131
231;total;1;6.42204;6.42204;6.42204
232;calc total;1;3.72063;3.72063;3.72063
232;calc update async;100;7.36745e-05;1.1215e-05;0.00536487
232;calc inner;100;0.0225657;0.0217513;0.0236613
232;calc wait;100;0.0107526;0.00237613;0.0252271
232;calc bound;100;0.00362291;0.00191722;0.00480579
232;calc iter;100;0.0370194;0.0276462;0.0525451
232;total;1;6.42209;6.42209;6.42209
233;calc total;1;3.72602;3.72602;3.72602
233;calc update async;100;6.56685e-05;1.1613e-05;0.00476266
233;calc inner;100;0.0224768;0.021658;0.0236674
233;calc wait;100;0.0112137;0.00229077;0.0285898
233;calc bound;100;0.00332054;0.0019635;0.0047739
233;calc iter;100;0.0370824;0.0259345;0.0553563
233;total;1;6.42003;6.42003;6.42003
234;calc total;1;3.71483;3.71483;3.71483
234;calc update async;100;3.05536e-05;1.0816e-05;0.00136753
234;calc inner;100;0.0226305;0.0217172;0.0235847
234;calc wait;100;0.0112082;0.00381851;0.0262907
234;calc bound;100;0.00310795;0.00203577;0.00486885
234;calc iter;100;0.0369841;0.0276666;0.052413
234;total;1;6.42001;6.42001;6.42001
235;calc total;1;3.7246;3.7246;3.7246
235;calc update async;100;6.74284e-05;9.998e-06;0.00504954
235;calc inner;100;0.0226135;0.0215616;0.0238488
235;calc wait;100;0.0112115;0.00390387;0.0252106
235;calc bound;100;0.00316763;0.00195851;0.00478781
235;calc iter;100;0.0370645;0.0281694;0.0519657
235;total;1;6.41993;6.41993;6.41993
236;calc total;1;3.71784;3.71784;3.71784
236;calc update async;100;2.659e-05;1.0651e-05;0.00097611
236;calc inner;100;0.0226655;0.0215371;0.0236953
236;calc wait;100;0.0111049;0.004248;0.028241
236;calc bound;100;0.00320507;0.00207542;0.00477512
236;calc iter;100;0.0370057;0.0293843;0.0555414
236;total;1;6.42208;6.42208;6.42208
237;calc total;1;3.72783;3.72783;3.72783
237;calc update async;100;6.40046e-05;1.1224e-05;0.00443262
237;calc inner;100;0.022577;0.0215407;0.0236587
237;calc wait;100;0.0107108;0.00342525;0.0264163
237;calc bound;100;0.00362386;0.00241041;0.00483055
237;calc iter;100;0.0369786;0.0286332;0.0531303
237;total;1;6.42192;6.42192;6.42192
238;calc total;1;3.72617;3.72617;3.72617
238;calc update async;100;6.80286e-05;1.0985e-05;0.0047045
238;calc inner;100;0.0224939;0.0216303;0.0237456
238;calc wait;100;0.0105615;0.00275995;0.0284423
238;calc bound;100;0.0039087;0.00223339;0.00484998
238;calc iter;100;0.0370353;0.0284981;0.0547375
238;total;1;6.41997;6.41997;6.41997
239;calc total;1;3.7263;3.7263;3.7263
239;calc update async;100;8.0297e-05;1.1373e-05;0.00597798
239;calc inner;100;0.0225004;0.021719;0.0237218
239;calc wait;100;0.0106339;0.00317121;0.0281498
239;calc bound;100;0.00382307;0.00204644;0.0048515
239;calc iter;100;0.0370421;0.0281117;0.0553341
239;total;1;6.42162;6.42162;6.42162
240;calc total;1;3.72201;3.72201;3.72201
240;calc update async;100;7.26956e-05;1.0524e-05;0.00562304
240;calc inner;100;0.0227708;0.0219636;0.023586
240;calc wait;100;0.0109892;0.00502392;0.0227143
240;calc bound;100;0.00323588;0.00207893;0.00446633
240;calc iter;100;0.0370758;0.0304601;0.0490271
240;total;1;6.44023;6.44023;6.44023
241;calc total;1;3.73043;3.73043;3.73043
241;calc update async;100;6.06982e-05;1.0166e-05;0.00456197
241;calc inner;100;0.0227849;0.022148;0.0236662
241;calc wait;100;0.0114979;0.00460346;0.0257941
241;calc bound;100;0.00289973;0.00209281;0.00459772
241;calc iter;100;0.0372503;0.0296685;0.0515486
241;total;1;6.43997;6.43997;6.43997
242;calc total;1;3.72629;3.72629;3.72629
242;calc update async;100;6.22123e-05;1.0551e-05;0.00480425
242;calc inner;100;0.0227356;0.0219327;0.0236798
242;calc wait;100;0.0114091;0.00351213;0.0238733
242;calc bound;100;0.00289065;0.00212674;0.00448581
242;calc iter;100;0.0371021;0.0288072;0.0483622
242;total;1;6.44022;6.44022;6.44022
243;calc total;1;3.72866;3.72866;3.72866
243;calc update async;100;6.26194e-05;1.1252e-05;0.00470588
243;calc inner;100;0.0227287;0.0220311;0.0238831
243;calc wait;100;0.0111893;0.00420982;0.023702
243;calc bound;100;0.00314925;0.00229034;0.00453796
243;calc iter;100;0.0371342;0.0310714;0.0500786
243;total;1;6.44021;6.44021;6.44021
244;calc total;1;3.7285;3.7285;3.7285
244;calc update async;100;7.59862e-05;1.1423e-05;0.0058759
244;calc inner;100;0.0226855;0.0219036;0.0235941
244;calc wait;100;0.0110877;0.00531748;0.0247011
244;calc bound;100;0.003209;0.00224968;0.00468802
244;calc iter;100;0.0370608;0.030954;0.051095
244;total;1;6.44023;6.44023;6.44023
245;calc total;1;3.72825;3.72825;3.72825
245;calc update async;100;6.5722e-05;1.1747e-05;0.00460827
245;calc inner;100;0.02256;0.0217098;0.0233908
245;calc wait;100;0.0107291;0.00458217;0.0209377
245;calc bound;100;0.00370099;0.00223584;0.0048314
245;calc iter;100;0.0370616;0.0298241;0.0478594
245;total;1;6.44001;6.44001;6.44001
246;calc total;1;3.72525;3.72525;3.72525
246;calc update async;100;6.79749e-05;1.0663e-05;0.00485041
246;calc inner;100;0.022612;0.0216787;0.0236136
246;calc wait;100;0.0106382;0.00430252;0.0218825
246;calc bound;100;0.00371578;0.00213867;0.00488489
246;calc iter;100;0.037037;0.0297487;0.0478133
246;total;1;6.43996;6.43996;6.43996
247;calc total;1;3.72236;3.72236;3.72236
247;calc update async;100;7.38199e-05;1.0823e-05;0.00557253
247;calc inner;100;0.0227783;0.0218467;0.0236343
247;calc wait;100;0.0106499;0.00469205;0.0209692
247;calc bound;100;0.00353844;0.00216842;0.00481757
247;calc iter;100;0.0370502;0.0302724;0.0484876
247;total;1;6.43787;6.43787;6.43787
248;calc total;1;3.71671;3.71671;3.71671
248;calc update async;100;8.54453e-05;1.1284e-05;0.00649642
248;calc inner;100;0.0225316;0.021622;0.0234384
248;calc wait;100;0.0107536;0.00446705;0.0247791
248;calc bound;100;0.00375028;0.00184829;0.00491312
248;calc iter;100;0.037124;0.0306991;0.0516366
248;total;1;6.43797;6.43797;6.43797
249;calc total;1;3.72719;3.72719;3.72719
249;calc update async;100;6.74461e-05;1.1449e-05;0.00489476
249;calc inner;100;0.0227128;0.0214971;0.0234448
249;calc wait;100;0.011045;0.00337831;0.0286931
249;calc bound;100;0.00339212;0.00178399;0.0046987
249;calc iter;100;0.0372303;0.0266829;0.0560223
249;total;1;6.44023;6.44023;6.44023
250;calc total;1;3.71736;3.71736;3.71736
250;calc update async;100;3.05726e-05;9.196e-06;0.00132202
250;calc inner;100;0.022738;0.021975;0.0235758
250;calc wait;100;0.011157;0.00447186;0.0289301
250;calc bound;100;0.00320736;0.00190853;0.00479386
250;calc iter;100;0.0371433;0.0301349;0.0554821
250;total;1;6.43987;6.43987;6.43987
251;calc total;1;3.72607;3.72607;3.72607
251;calc update async;100;6.56204e-05;1.1484e-05;0.00484713
251;calc inner;100;0.0226481;0.0215782;0.0235655
251;calc wait;100;0.0110734;0.00333327;0.025173
251;calc bound;100;0.00328814;0.00216167;0.00478636
251;calc iter;100;0.0370828;0.0280474;0.0506749
251;total;1;6.4402;6.4402;6.4402
252;calc total;1;3.71811;3.71811;3.71811
252;calc update async;100;8.011e-05;1.2781e-05;0.00604053
252;calc inner;100;0.0220667;0.0216354;0.0235427
252;calc wait;100;0.0113073;0.00384073;0.024943
252;calc bound;100;0.00355155;0.00204241;0.00453027
252;calc iter;100;0.0370103;0.029443;0.0516146
252;total;1;6.43997;6.43997;6.43997
253;calc total;1;3.72666;3.72666;3.72666
253;calc update async;100;7.67863e-05;1.1194e-05;0.00578316
253;calc inner;100;0.0220588;0.0216712;0.0236428
253;calc wait;100;0.011382;0.00264745;0.0257305
253;calc bound;100;0.00354773;0.00197086;0.00444049
253;calc iter;100;0.0370682;0.0283819;0.0523347
253;total;1;6.44003;6.44003;6.44003
254;calc total;1;3.72533;3.72533;3.72533
254;calc update async;100;6.93599e-05;1.142e-05;0.00505538
254;calc inner;100;0.0220719;0.0217328;0.0234815
254;calc wait;100;0.0114538;0.00519315;0.023547
254;calc bound;100;0.0034922;0.00187675;0.00437637
254;calc iter;100;0.03709;0.0304735;0.0490767
254;total;1;6.43824;6.43824;6.43824
336;calc total;1;3.72018;3.72018;3.72018
336;calc update async;100;7.36848e-05;1.0183e-05;0.00575
336;calc inner;100;0.0226689;0.0217972;0.0233032
336;calc wait;100;0.0110306;0.00305085;0.0279889
336;calc bound;100;0.0031052;0.0021226;0.00466147
336;calc iter;100;0.0368832;0.0290157;0.0545948
336;total;1;6.47384;6.47384;6.47384
312;calc total;1;3.71847;3.71847;3.71847
312;calc update async;100;7.75242e-05;1.0815e-05;0.00594271
312;calc inner;100;0.0224434;0.021865;0.023742
312;calc wait;100;0.0110322;0.00261863;0.0286275
312;calc bound;100;0.00349986;0.00176664;0.00468431
312;calc iter;100;0.037059;0.0264179;0.0542323
312;total;1;6.44157;6.44157;6.44157
288;calc total;1;3.72255;3.72255;3.72255
288;calc update async;100;7.42493e-05;9.953e-06;0.00584016
288;calc inner;100;0.0224886;0.0216877;0.0234581
288;calc wait;100;0.0113548;0.00329305;0.0250754
288;calc bound;100;0.00308127;0.00220623;0.00447707
288;calc iter;100;0.0370031;0.0285033;0.0512404
288;total;1;6.43619;6.43619;6.43619
264;calc total;1;3.71466;3.71466;3.71466
264;calc update async;100;7.6153e-05;1.0854e-05;0.00591313
264;calc inner;100;0.0228483;0.0217662;0.0237599
264;calc wait;100;0.010723;0.0038637;0.0270368
264;calc bound;100;0.00326106;0.002062;0.00486855
264;calc iter;100;0.0369122;0.0298202;0.0526893
264;total;1;6.40932;6.40932;6.40932
255;calc total;1;3.72379;3.72379;3.72379
255;calc update async;100;6.89136e-05;1.0752e-05;0.00516689
255;calc inner;100;0.0219862;0.0215992;0.0229741
255;calc wait;100;0.0115103;0.00506295;0.0219877
255;calc bound;100;0.00353049;0.00178257;0.00476309
255;calc iter;100;0.0370987;0.0286822;0.0472306
255;total;1;6.44001;6.44001;6.44001
337;calc total;1;3.72821;3.72821;3.72821
337;calc update async;100;6.32984e-05;1.0133e-05;0.00484002
337;calc inner;100;0.0226651;0.0218965;0.0234613
337;calc wait;100;0.0111629;0.00285921;0.026243
337;calc bound;100;0.00307716;0.00200093;0.0047226
337;calc iter;100;0.0369729;0.0279429;0.052666
337;total;1;6.47571;6.47571;6.47571
313;calc total;1;3.71865;3.71865;3.71865
313;calc update async;100;3.36974e-05;9.469e-06;0.00176015
313;calc inner;100;0.0223662;0.021765;0.0235737
313;calc wait;100;0.0114887;0.003935;0.0308871
313;calc bound;100;0.00324727;0.0019495;0.00447609
313;calc iter;100;0.0371446;0.029188;0.0560559
313;total;1;6.45283;6.45283;6.45283
289;calc total;1;3.72655;3.72655;3.72655
289;calc update async;100;6.14043e-05;9.244e-06;0.00469417
289;calc inner;100;0.0226317;0.0219298;0.0233989
289;calc wait;100;0.0114083;0.00361738;0.0244336
289;calc bound;100;0.00295058;0.00213294;0.00443359
289;calc iter;100;0.0370548;0.0291823;0.0501358
289;total;1;6.44098;6.44098;6.44098
265;calc total;1;3.72872;3.72872;3.72872
265;calc update async;100;6.30591e-05;1.0939e-05;0.00463725
265;calc inner;100;0.0228555;0.0218696;0.0237865
265;calc wait;100;0.0110491;0.00453164;0.0248777
265;calc bound;100;0.00307189;0.00208618;0.00459832
265;calc iter;100;0.0370445;0.0301973;0.0518599
265;total;1;6.41261;6.41261;6.41261
256;calc total;1;3.7149;3.7149;3.7149
256;calc update async;100;7.95794e-05;1.1292e-05;0.00636352
256;calc inner;100;0.0222205;0.0217698;0.0235691
256;calc wait;100;0.0114692;0.00288119;0.0277178
256;calc bound;100;0.00323452;0.00203549;0.00484024
256;calc iter;100;0.0370061;0.0283954;0.0537254
256;total;1;6.43999;6.43999;6.43999
338;calc total;1;3.7267;3.7267;3.7267
338;calc update async;100;6.88413e-05;1.0586e-05;0.00527547
338;calc inner;100;0.0227407;0.0219038;0.0234815
338;calc wait;100;0.010994;0.0040524;0.0288453
338;calc bound;100;0.00308324;0.00223261;0.00467306
338;calc iter;100;0.0368999;0.029468;0.0558691
338;total;1;6.45654;6.45654;6.45654
314;calc total;1;3.7187;3.7187;3.7187
314;calc update async;100;4.70671e-05;1.1455e-05;0.00298049
314;calc inner;100;0.0224129;0.0217781;0.0235263
314;calc wait;100;0.0113105;0.00422409;0.0311592
314;calc bound;100;0.00325823;0.00212169;0.00461488
314;calc iter;100;0.0370312;0.0287418;0.0564124
314;total;1;6.44871;6.44871;6.44871
290;calc total;1;3.72592;3.72592;3.72592
290;calc update async;100;7.2935e-05;9.711e-06;0.0057829
290;calc inner;100;0.0226567;0.0219909;0.0234759
290;calc wait;100;0.0114266;0.00405287;0.0255275
290;calc bound;100;0.0028884;0.00208039;0.00446359
290;calc iter;100;0.0370491;0.0290452;0.0525336
290;total;1;6.46805;6.46805;6.46805
257;calc total;1;3.7313;3.7313;3.7313
257;calc update async;100;6.009e-05;1.1536e-05;0.0044372
257;calc inner;100;0.02211;0.0217079;0.0231179
257;calc wait;100;0.0118315;0.00449374;0.0298625
257;calc bound;100;0.00312749;0.00207988;0.00453284
257;calc iter;100;0.0371317;0.030593;0.0549165
257;total;1;6.43837;6.43837;6.43837
339;calc total;1;3.72689;3.72689;3.72689
339;calc update async;100;7.07956e-05;1.1408e-05;0.00530378
339;calc inner;100;0.0226909;0.0219325;0.0234335
339;calc wait;100;0.0109012;0.00331465;0.0266381
339;calc bound;100;0.00323418;0.00227056;0.00475394
339;calc iter;100;0.0368998;0.0290943;0.0525612
339;total;1;6.47392;6.47392;6.47392
315;calc total;1;3.72536;3.72536;3.72536
315;calc update async;100;8.26189e-05;1.1279e-05;0.00664657
315;calc inner;100;0.0223237;0.0217947;0.0235361
315;calc wait;100;0.0113107;0.00467976;0.0242082
315;calc bound;100;0.00338593;0.00207107;0.00465369
315;calc iter;100;0.0371054;0.0304122;0.0504475
315;total;1;6.44873;6.44873;6.44873
291;calc total;1;3.72522;3.72522;3.72522
291;calc update async;100;7.4775e-05;1.0288e-05;0.00580155
291;calc inner;100;0.0225757;0.0216595;0.0234394
291;calc wait;100;0.0111278;0.00284854;0.0243906
291;calc bound;100;0.00317066;0.0020861;0.00450284
291;calc iter;100;0.036954;0.0284289;0.0497391
291;total;1;6.46021;6.46021;6.46021
258;calc total;1;3.72811;3.72811;3.72811
258;calc update async;100;6.75107e-05;1.122e-05;0.0051588
258;calc inner;100;0.0221787;0.0217925;0.0234173
258;calc wait;100;0.0117041;0.00460789;0.0300389
258;calc bound;100;0.00313404;0.00206954;0.00477778
258;calc iter;100;0.037087;0.0297625;0.0549615
258;total;1;6.4395;6.4395;6.4395
340;calc total;1;3.72832;3.72832;3.72832
340;calc update async;100;6.84255e-05;9.837e-06;0.00512761
340;calc inner;100;0.0226395;0.0218342;0.0234537
340;calc wait;100;0.01088;0.00331933;0.0271994
340;calc bound;100;0.00325984;0.00224368;0.00464712
340;calc iter;100;0.0368538;0.0282263;0.0547596
340;total;1;6.46197;6.46197;6.46197
316;calc total;1;3.71559;3.71559;3.71559
316;calc update async;100;4.50217e-05;1.1609e-05;0.00276558
316;calc inner;100;0.0222892;0.0217121;0.0233867
316;calc wait;100;0.0111476;0.002903;0.0247739
316;calc bound;100;0.00346519;0.00237271;0.00452719
316;calc iter;100;0.0369497;0.0288199;0.0516361
316;total;1;6.45331;6.45331;6.45331
292;calc total;1;3.72201;3.72201;3.72201
292;calc update async;100;7.01242e-05;1.0551e-05;0.00529821
292;calc inner;100;0.0225864;0.0217052;0.0237797
292;calc wait;100;0.0109379;0.00346125;0.0279039
292;calc bound;100;0.00331762;0.002292;0.00461673
292;calc iter;100;0.0369318;0.0287708;0.0543525
292;total;1;6.44303;6.44303;6.44303
259;calc total;1;3.72842;3.72842;3.72842
259;calc update async;100;6.46461e-05;1.2012e-05;0.00487472
259;calc inner;100;0.0221377;0.0216932;0.0235514
259;calc wait;100;0.0115815;0.00532626;0.0249903
259;calc bound;100;0.00324396;0.00232379;0.00462661
259;calc iter;100;0.0370318;0.0308492;0.0507645
259;total;1;6.43827;6.43827;6.43827
341;calc total;1;3.72709;3.72709;3.72709
341;calc update async;100;8.64541e-05;1.0863e-05;0.00708514
341;calc inner;100;0.0226435;0.0219284;0.0235126
341;calc wait;100;0.0109721;0.00291335;0.0258581
341;calc bound;100;0.00315621;0.00218529;0.00472637
341;calc iter;100;0.036863;0.0283831;0.0530065
341;total;1;6.47389;6.47389;6.47389
317;calc total;1;3.72221;3.72221;3.72221
317;calc update async;100;5.0226e-05;1.2369e-05;0.00315052
317;calc inner;100;0.0222414;0.0218063;0.0235866
317;calc wait;100;0.011097;0.00369763;0.0262608
317;calc bound;100;0.00362845;0.00230789;0.0045236
317;calc iter;100;0.0370202;0.0296988;0.0522137
317;total;1;6.44085;6.44085;6.44085
293;calc total;1;3.72428;3.72428;3.72428
293;calc update async;100;7.94657e-05;1.0497e-05;0.0062369
293;calc inner;100;0.0225147;0.0217081;0.0235267
293;calc wait;100;0.0109798;0.00365875;0.0244161
293;calc bound;100;0.00330929;0.00215574;0.00468588
293;calc iter;100;0.0368861;0.0292447;0.0501058
293;total;1;6.44085;6.44085;6.44085
260;calc total;1;3.72258;3.72258;3.72258
260;calc update async;100;6.73786e-05;1.1819e-05;0.00503125
260;calc inner;100;0.0222023;0.0218274;0.023301
260;calc wait;100;0.0114289;0.00273943;0.0217682
260;calc bound;100;0.00327222;0.00229023;0.0044197
260;calc iter;100;0.0369736;0.0283196;0.0471941
260;total;1;6.43998;6.43998;6.43998
342;calc total;1;3.72522;3.72522;3.72522
342;calc update async;100;7.48816e-05;1.0657e-05;0.00588111
342;calc inner;100;0.0226868;0.0220725;0.0234241
342;calc wait;100;0.0110003;0.00291677;0.0273864
342;calc bound;100;0.0031055;0.0022081;0.00475839
342;calc iter;100;0.0368702;0.027954;0.0551986
342;total;1;6.44181;6.44181;6.44181
318;calc total;1;3.72722;3.72722;3.72722
318;calc update async;100;8.45461e-05;1.1305e-05;0.00670705
318;calc inner;100;0.022221;0.0217585;0.023434
318;calc wait;100;0.0111954;0.00232663;0.023311
318;calc bound;100;0.00356494;0.00229014;0.00470797
318;calc iter;100;0.0370687;0.0283165;0.0483364
318;total;1;6.45867;6.45867;6.45867
294;calc total;1;3.72374;3.72374;3.72374
294;calc update async;100;6.90392e-05;1.0787e-05;0.00520349
294;calc inner;100;0.0225582;0.0217958;0.023507
294;calc wait;100;0.0110573;0.00342992;0.0244149
294;calc bound;100;0.00320517;0.00218104;0.00470423
294;calc iter;100;0.0368924;0.0282449;0.0507366
294;total;1;6.43629;6.43629;6.43629
261;calc total;1;3.73082;3.73082;3.73082
261;calc update async;100;6.74418e-05;1.1247e-05;0.00506117
261;calc inner;100;0.0222078;0.021782;0.0235241
261;calc wait;100;0.0114528;0.00449182;0.0237878
261;calc bound;100;0.00328429;0.00225469;0.0043891
261;calc iter;100;0.0370158;0.0302876;0.0500572
261;total;1;6.43828;6.43828;6.43828
343;calc total;1;3.72567;3.72567;3.72567
343;calc update async;100;6.9416e-05;1.0719e-05;0.005299
343;calc inner;100;0.0227364;0.0219084;0.0238258
343;calc wait;100;0.0110103;0.00309689;0.0327203
343;calc bound;100;0.00309232;0.00217659;0.00464034
343;calc iter;100;0.0369118;0.0287776;0.0598297
343;total;1;6.47575;6.47575;6.47575
319;calc total;1;3.72445;3.72445;3.72445
319;calc update async;100;8.64615e-05;1.1021e-05;0.00687692
319;calc inner;100;0.022255;0.0217576;0.0235335
319;calc wait;100;0.0112082;0.00419164;0.0216879
319;calc bound;100;0.00356611;0.00185796;0.00453453
319;calc iter;100;0.0371186;0.0303461;0.0483924
319;total;1;6.43493;6.43493;6.43493
295;calc total;1;3.72285;3.72285;3.72285
295;calc update async;100;6.85184e-05;1.1274e-05;0.00527726
295;calc inner;100;0.022611;0.0219794;0.0235049
295;calc wait;100;0.0112154;0.00343391;0.0259871
295;calc bound;100;0.0030358;0.0021014;0.00439886
295;calc iter;100;0.0369343;0.0290452;0.0515868
295;total;1;6.44542;6.44542;6.44542
262;calc total;1;3.72595;3.72595;3.72595
262;calc update async;100;8.10561e-05;1.1788e-05;0.0064251
262;calc inner;100;0.0222355;0.0217937;0.0236028
262;calc wait;100;0.0114543;0.00468286;0.0240934
262;calc bound;100;0.00321907;0.00226409;0.00380021
262;calc iter;100;0.0369928;0.0298932;0.0495334
262;total;1;6.44001;6.44001;6.44001
344;calc total;1;3.71972;3.71972;3.71972
344;calc update async;100;7.29903e-05;1.057e-05;0.00528673
344;calc inner;100;0.0225634;0.0216626;0.0232742
344;calc wait;100;0.0107659;0.00330287;0.0291358
344;calc bound;100;0.00353068;0.00196065;0.00480112
344;calc iter;100;0.0369367;0.0293834;0.0555392
344;total;1;6.44404;6.44404;6.44404
320;calc total;1;3.71636;3.71636;3.71636
320;calc update async;100;7.17513e-05;1.0796e-05;0.00562774
320;calc inner;100;0.022328;0.0217093;0.0235618
320;calc wait;100;0.0114916;0.0036246;0.0228153
320;calc bound;100;0.00309644;0.00186626;0.00469559
320;calc iter;100;0.0369918;0.028245;0.0480898
320;total;1;6.45872;6.45872;6.45872
296;calc total;1;3.72011;3.72011;3.72011
296;calc update async;100;7.11666e-05;1.1164e-05;0.00522929
296;calc inner;100;0.0223545;0.0215211;0.0234256
296;calc wait;100;0.0107936;0.00443631;0.0239356
296;calc bound;100;0.00379814;0.00210145;0.00484713
296;calc iter;100;0.0370273;0.0293223;0.0516366
296;total;1;6.44588;6.44588;6.44588
263;calc total;1;3.71635;3.71635;3.71635
263;calc update async;100;3.19358e-05;1.1585e-05;0.00151992
263;calc inner;100;0.0222382;0.0218395;0.0235775
263;calc wait;100;0.0114549;0.00325126;0.0224983
263;calc bound;100;0.00321556;0.00202677;0.00420137
263;calc iter;100;0.0369431;0.028856;0.0479553
263;total;1;6.43979;6.43979;6.43979
345;calc total;1;3.72709;3.72709;3.72709
345;calc update async;100;6.42085e-05;1.1162e-05;0.00450017
345;calc inner;100;0.0225951;0.0217347;0.0235733
345;calc wait;100;0.0107827;0.0032702;0.0246569
345;calc bound;100;0.00354409;0.00168714;0.00481218
345;calc iter;100;0.0369916;0.0271123;0.0515298
345;total;1;6.45384;6.45384;6.45384
321;calc total;1;3.73019;3.73019;3.73019
321;calc update async;100;6.36935e-05;1.1592e-05;0.00478717
321;calc inner;100;0.0222866;0.0218035;0.023371
321;calc wait;100;0.0116788;0.00513368;0.0239995
321;calc bound;100;0.00311806;0.00212132;0.00482775
321;calc iter;100;0.0371499;0.030367;0.0497667
321;total;1;6.4487;6.4487;6.4487
297;calc total;1;3.72531;3.72531;3.72531
297;calc update async;100;6.59414e-05;1.0986e-05;0.00464712
297;calc inner;100;0.0224482;0.0216067;0.0233481
297;calc wait;100;0.0109867;0.00280514;0.0275309
297;calc bound;100;0.00357522;0.00202479;0.0046191
297;calc iter;100;0.0370876;0.0278144;0.0543537
297;total;1;6.45663;6.45663;6.45663
346;calc total;1;3.71647;3.71647;3.71647
346;calc update async;100;8.13102e-05;1.1603e-05;0.00613981
346;calc inner;100;0.0225671;0.0219414;0.0234937
346;calc wait;100;0.0105509;0.00281833;0.0230857
322;calc total;1;3.72686;3.72686;3.72686
322;calc update async;100;7.46985e-05;9.571e-06;0.00591364
322;calc inner;100;0.0222719;0.0218211;0.0235213
322;calc wait;100;0.0115087;0.00459956;0.02381
322;calc bound;100;0.00318523;0.00254338;0.00476711
322;calc iter;100;0.0370464;0.0309644;0.0506065
322;total;1;6.45315;6.45315;6.45315
298;calc total;1;3.71486;3.71486;3.71486
298;calc update async;100;7.96686e-05;1.0198e-05;0.00610519
298;calc inner;100;0.0224779;0.0215855;0.0233462
298;calc wait;100;0.010916;0.00284076;0.0260946
298;calc bound;100;0.00348297;0.00178782;0.00482831
298;calc iter;100;0.0369686;0.027011;0.0528245
298;total;1;6.43859;6.43859;6.43859
346;calc bound;100;0.00369213;0.00187262;0.00480706
346;calc iter;100;0.0368987;0.0283697;0.0493986
346;total;1;6.44929;6.44929;6.44929
323;calc total;1;3.72695;3.72695;3.72695
323;calc update async;100;7.45181e-05;1.1694e-05;0.00580342
323;calc inner;100;0.0222036;0.0217292;0.0236028
323;calc wait;100;0.011456;0.00516699;0.0245201
323;calc bound;100;0.00328711;0.00226885;0.00471798
323;calc iter;100;0.0370249;0.0308302;0.0506169
323;total;1;6.45311;6.45311;6.45311
299;calc total;1;3.72436;3.72436;3.72436
299;calc update async;100;6.76268e-05;1.113e-05;0.00487372
299;calc inner;100;0.0225298;0.0216904;0.0236958
299;calc wait;100;0.0110189;0.00362251;0.0248119
299;calc bound;100;0.00344892;0.00194796;0.00477768
299;calc iter;100;0.0370783;0.0289478;0.0512401
299;total;1;6.46019;6.46019;6.46019
347;calc total;1;3.7258;3.7258;3.7258
347;calc update async;100;6.7004e-05;9.523e-06;0.00473969
347;calc inner;100;0.022472;0.0215897;0.0235509
347;calc wait;100;0.0106476;0.00401685;0.0250415
347;calc bound;100;0.00372232;0.00208874;0.00476858
347;calc iter;100;0.0369169;0.02942;0.0525209
347;total;1;6.44931;6.44931;6.44931
324;calc total;1;3.72183;3.72183;3.72183
324;calc update async;100;7.39058e-05;1.1736e-05;0.00557636
324;calc inner;100;0.0223423;0.0216101;0.0235873
324;calc wait;100;0.0109662;0.00451276;0.0259342
324;calc bound;100;0.00349272;0.0020197;0.00462751
324;calc iter;100;0.0368783;0.0297745;0.0526849
324;total;1;6.44641;6.44641;6.44641
300;calc total;1;3.71185;3.71185;3.71185
300;calc update async;100;2.97232e-05;1.2011e-05;0.00116291
300;calc inner;100;0.0224544;0.0217209;0.0233429
300;calc wait;100;0.0112428;0.00456753;0.024305
300;calc bound;100;0.00313468;0.00213404;0.00500438
300;calc iter;100;0.0368678;0.0298563;0.0501157
300;total;1;6.4364;6.4364;6.4364
348;calc total;1;3.71783;3.71783;3.71783
348;calc update async;100;7.95001e-05;1.0646e-05;0.00605673
348;calc inner;100;0.0224086;0.0216575;0.0233947
348;calc wait;100;0.0109262;0.00275188;0.0302447
348;calc bound;100;0.00342731;0.00212216;0.0047067
348;calc iter;100;0.0368487;0.0278077;0.0563123
348;total;1;6.44006;6.44006;6.44006
325;calc total;1;3.72376;3.72376;3.72376
325;calc update async;100;4.21843e-05;1.2409e-05;0.00216361
325;calc inner;100;0.0221193;0.0215409;0.0233616
325;calc wait;100;0.0109915;0.00467625;0.0223084
325;calc bound;100;0.0037868;0.00206173;0.00456329
325;calc iter;100;0.0369441;0.029896;0.0487198
325;total;1;6.43561;6.43561;6.43561
301;calc total;1;3.72497;3.72497;3.72497
301;calc update async;100;6.77212e-05;1.3056e-05;0.00491467
301;calc inner;100;0.0226084;0.0218104;0.0240908
301;calc wait;100;0.0111236;0.00524067;0.0206412
301;calc bound;100;0.00318682;0.00231604;0.00485425
301;calc iter;100;0.0369905;0.0310909;0.0476971
301;total;1;6.4426;6.4426;6.4426
349;calc total;1;3.72688;3.72688;3.72688
349;calc update async;100;6.55783e-05;1.0928e-05;0.00478762
349;calc inner;100;0.0225429;0.0219128;0.0235645
349;calc wait;100;0.0110053;0.00292218;0.0276421
349;calc bound;100;0.00323385;0.00213048;0.0046585
349;calc iter;100;0.0368517;0.0287552;0.0546533
349;total;1;6.47583;6.47583;6.47583
326;calc total;1;3.72581;3.72581;3.72581
326;calc update async;100;8.13191e-05;1.1078e-05;0.00624795
326;calc inner;100;0.022127;0.0215406;0.0235559
326;calc wait;100;0.0110041;0.00447822;0.0231179
326;calc bound;100;0.003765;0.00185436;0.00462142
326;calc iter;100;0.0369805;0.028352;0.0491747
326;total;1;6.44883;6.44883;6.44883
302;calc total;1;3.72554;3.72554;3.72554
302;calc update async;100;6.97535e-05;1.0384e-05;0.00520488
302;calc inner;100;0.0227163;0.022193;0.0240519
302;calc wait;100;0.0110263;0.00390476;0.0221526
302;calc bound;100;0.00317893;0.00231497;0.00468308
302;calc iter;100;0.0369959;0.0295248;0.0488895
302;total;1;6.4662;6.4662;6.4662
350;calc total;1;3.72492;3.72492;3.72492
350;calc update async;100;6.65927e-05;1.0772e-05;0.00489104
350;calc inner;100;0.022557;0.0219479;0.023346
350;calc wait;100;0.0111184;0.00305492;0.0261597
350;calc bound;100;0.00313832;0.00221571;0.00463541
350;calc iter;100;0.0368859;0.0285494;0.0536623
350;total;1;6.46217;6.46217;6.46217
327;calc total;1;3.72547;3.72547;3.72547
327;calc update async;100;7.90406e-05;1.08e-05;0.00612824
327;calc inner;100;0.0221897;0.0215566;0.0236445
327;calc wait;100;0.0111785;0.00524016;0.0224804
327;calc bound;100;0.00361015;0.0017331;0.00455336
327;calc iter;100;0.0370616;0.0305508;0.0495289
327;total;1;6.44886;6.44886;6.44886
303;calc total;1;3.72449;3.72449;3.72449
303;calc update async;100;6.92512e-05;1.0859e-05;0.00519853
303;calc inner;100;0.0224928;0.0219482;0.023787
303;calc wait;100;0.011411;0.00335779;0.0233518
303;calc bound;100;0.00306863;0.00218753;0.00478508
303;calc iter;100;0.0370473;0.0289795;0.0482473
303;total;1;6.44293;6.44293;6.44293
351;calc total;1;3.72643;3.72643;3.72643
351;calc update async;100;6.5584e-05;1.0195e-05;0.00486168
351;calc inner;100;0.0225115;0.0217801;0.0233684
351;calc wait;100;0.0111182;0.003671;0.0292865
351;calc bound;100;0.00324616;0.0018867;0.00467363
351;calc iter;100;0.036949;0.0285732;0.0564806
351;total;1;6.454;6.454;6.454
328;calc total;1;3.71814;3.71814;3.71814
328;calc update async;100;7.37711e-05;1.1632e-05;0.00579126
328;calc inner;100;0.0224056;0.0218204;0.0235898
328;calc wait;100;0.0114985;0.0029632;0.0262277
328;calc bound;100;0.00299148;0.0020094;0.00487006
328;calc iter;100;0.0369718;0.0277789;0.0513337
328;total;1;6.44163;6.44163;6.44163
304;calc total;1;3.72226;3.72226;3.72226
304;calc update async;100;6.50957e-05;1.0866e-05;0.00471187
304;calc inner;100;0.0226267;0.0217396;0.0240922
304;calc wait;100;0.0109758;0.00462211;0.0233042
304;calc bound;100;0.00342498;0.00187572;0.00485581
304;calc iter;100;0.0370968;0.0303369;0.051243
304;total;1;6.45483;6.45483;6.45483
329;calc total;1;3.72692;3.72692;3.72692
329;calc update async;100;7.06795e-05;1.2104e-05;0.0054647
329;calc inner;100;0.0223817;0.0217769;0.0235921
329;calc wait;100;0.0115855;0.00269904;0.0263075
329;calc bound;100;0.00294346;0.0020942;0.00451624
329;calc iter;100;0.0369839;0.028109;0.0521051
329;total;1;6.45299;6.45299;6.45299
305;calc total;1;3.72757;3.72757;3.72757
305;calc update async;100;6.21371e-05;1.0091e-05;0.00455404
305;calc inner;100;0.0225688;0.0217056;0.0237407
305;calc wait;100;0.0114763;0.00375413;0.0286808
305;calc bound;100;0.00303007;0.00174237;0.00464433
305;calc iter;100;0.0371427;0.0273411;0.0556706
305;total;1;6.44993;6.44993;6.44993
330;calc total;1;3.71583;3.71583;3.71583
330;calc update async;100;2.61859e-05;1.2043e-05;0.000957352
330;calc inner;100;0.0223917;0.02167;0.0234043
330;calc wait;100;0.0114768;0.00394482;0.0314131
330;calc bound;100;0.00294788;0.00208898;0.00469364
330;calc iter;100;0.0368452;0.0294348;0.0575635
330;total;1;6.4412;6.4412;6.4412
306;calc total;1;3.72565;3.72565;3.72565
306;calc update async;100;9.00049e-05;1.1377e-05;0.00743298
306;calc inner;100;0.0226663;0.0217705;0.0240631
306;calc wait;100;0.0113673;0.00487919;0.0266932
306;calc bound;100;0.00300174;0.00185804;0.00422263
306;calc iter;100;0.0371342;0.0303875;0.0530085
306;total;1;6.44296;6.44296;6.44296
331;calc total;1;3.72579;3.72579;3.72579
331;calc update async;100;7.39168e-05;1.1851e-05;0.00563704
331;calc inner;100;0.0223419;0.0214146;0.0236412
331;calc wait;100;0.0113378;0.00257096;0.0250478
331;calc bound;100;0.00310661;0.00222908;0.00459123
331;calc iter;100;0.0368628;0.0287771;0.0516371
331;total;1;6.45072;6.45072;6.45072
307;calc total;1;3.72563;3.72563;3.72563
307;calc update async;100;7.01443e-05;1.0494e-05;0.00527109
307;calc inner;100;0.0225714;0.0219996;0.0240945
307;calc wait;100;0.0113674;0.00425896;0.0265272
307;calc bound;100;0.00305543;0.00200397;0.00479835
307;calc iter;100;0.0370701;0.0284702;0.0542325
307;total;1;6.45238;6.45238;6.45238
332;calc total;1;3.71789;3.71789;3.71789
332;calc update async;100;2.609e-05;1.1733e-05;0.000916946
332;calc inner;100;0.022345;0.0217999;0.0235335
332;calc wait;100;0.0113207;0.00500646;0.0277853
332;calc bound;100;0.0030954;0.00219183;0.00456971
332;calc iter;100;0.0367901;0.0299082;0.0542764
332;total;1;6.43932;6.43932;6.43932
308;calc total;1;3.72502;3.72502;3.72502
308;calc update async;100;7.2973e-05;1.0748e-05;0.00543196
308;calc inner;100;0.0225865;0.0217401;0.0241099
308;calc wait;100;0.0110095;0.00412083;0.0297181
308;calc bound;100;0.00337829;0.0021157;0.00476181
308;calc iter;100;0.037073;0.029318;0.0572819
308;total;1;6.43847;6.43847;6.43847
333;calc total;1;3.71529;3.71529;3.71529
333;calc update async;100;2.63842e-05;1.0867e-05;0.000997887
333;calc inner;100;0.0224576;0.0217571;0.0235678
333;calc wait;100;0.0112429;0.00365163;0.0229791
333;calc bound;100;0.00305693;0.00213554;0.00431874
333;calc iter;100;0.0367875;0.0298517;0.0485759
333;total;1;6.45125;6.45125;6.45125
309;calc total;1;3.7206;3.7206;3.7206
309;calc update async;100;3.40737e-05;9.98e-06;0.001452
309;calc inner;100;0.0225031;0.0216745;0.0238748
309;calc wait;100;0.0106446;0.00390519;0.028213
309;calc bound;100;0.00376163;0.00220872;0.00488091
309;calc iter;100;0.0369464;0.031444;0.0553142
309;total;1;6.45475;6.45475;6.45475
334;calc total;1;3.7254;3.7254;3.7254
334;calc update async;100;7.48004e-05;1.1734e-05;0.00583913
334;calc inner;100;0.0224952;0.0220115;0.0236551
334;calc wait;100;0.0112835;0.00344106;0.0236565
334;calc bound;100;0.00308054;0.00213719;0.00419261
334;calc iter;100;0.0369366;0.029045;0.0501041
334;total;1;6.4488;6.4488;6.4488
310;calc total;1;3.72419;3.72419;3.72419
310;calc update async;100;7.30046e-05;1.1953e-05;0.00519641
310;calc inner;100;0.0224003;0.0216456;0.0240713
310;calc wait;100;0.0106752;0.0048372;0.0251534
310;calc bound;100;0.00387212;0.00219293;0.00489366
310;calc iter;100;0.037025;0.0303821;0.0517331
310;total;1;6.4499;6.4499;6.4499
266;calc total;1;3.71596;3.71596;3.71596
266;calc update async;100;3.58611e-05;1.0452e-05;0.00205505
266;calc inner;100;0.0228643;0.0217242;0.0237951
266;calc wait;100;0.0110046;0.00430597;0.0260654
266;calc bound;100;0.00295414;0.00214055;0.00466288
266;calc iter;100;0.0368615;0.029904;0.0518099
266;total;1;6.4126;6.4126;6.4126
335;calc total;1;3.72474;3.72474;3.72474
335;calc update async;100;7.16588e-05;1.0838e-05;0.00562689
335;calc inner;100;0.0224798;0.0218875;0.0235816
335;calc wait;100;0.0114482;0.00459296;0.025495
335;calc bound;100;0.00295879;0.00215282;0.00368752
335;calc iter;100;0.0369624;0.0297552;0.0511222
335;total;1;6.44877;6.44877;6.44877
311;calc total;1;3.7231;3.7231;3.7231
311;calc update async;100;6.99285e-05;1.002e-05;0.00504806
311;calc inner;100;0.022367;0.0216973;0.0238473
311;calc wait;100;0.0110033;0.00341144;0.0237907
311;calc bound;100;0.00361617;0.00199523;0.00481757
311;calc iter;100;0.0370623;0.0283664;0.049989
311;total;1;6.45;6.45;6.45
267;calc total;1;3.72634;3.72634;3.72634
267;calc update async;100;6.81255e-05;1.0601e-05;0.00512427
267;calc inner;100;0.0227967;0.0216859;0.0237955
267;calc wait;100;0.0108367;0.00325527;0.0246236
267;calc bound;100;0.00324019;0.0020381;0.00475846
267;calc iter;100;0.0369457;0.0287584;0.0514767
267;total;1;6.4126;6.4126;6.4126
268;calc total;1;3.71821;3.71821;3.71821
268;calc update async;100;7.41041e-05;1.1167e-05;0.00563153
268;calc inner;100;0.022865;0.0219775;0.0238144
268;calc wait;100;0.0104596;0.00319611;0.0229697
268;calc bound;100;0.00336157;0.00216523;0.00487979
268;calc iter;100;0.0367631;0.0296558;0.0500728
268;total;1;6.41254;6.41254;6.41254
269;calc total;1;3.71811;3.71811;3.71811
269;calc update async;100;3.48727e-05;1.1223e-05;0.00141729
269;calc inner;100;0.0227526;0.0218473;0.023798
269;calc wait;100;0.0102297;0.00562985;0.0240015
269;calc bound;100;0.00379974;0.00217413;0.00481969
269;calc iter;100;0.0368199;0.0314169;0.0503985
269;total;1;6.41155;6.41155;6.41155
270;calc total;1;3.72661;3.72661;3.72661
270;calc update async;100;6.90319e-05;1.2369e-05;0.00481813
270;calc inner;100;0.0226957;0.0218054;0.0235671
270;calc wait;100;0.0103467;0.00377899;0.0238013
270;calc bound;100;0.00384356;0.00215667;0.00482496
270;calc iter;100;0.0369602;0.0303638;0.0508
270;total;1;6.40886;6.40886;6.40886
271;calc total;1;3.71689;3.71689;3.71689
271;calc update async;100;3.40726e-05;9.932e-06;0.00156957
271;calc inner;100;0.0227686;0.021668;0.0235944
271;calc wait;100;0.0105776;0.00350714;0.0298521
271;calc bound;100;0.00349248;0.00206799;0.00477719
271;calc iter;100;0.0368771;0.0290849;0.0561216
271;total;1;6.40918;6.40918;6.40918
272;calc total;1;3.72291;3.72291;3.72291
272;calc update async;100;6.5279e-05;1.0819e-05;0.00489936
272;calc inner;100;0.0228618;0.0220658;0.0235692
272;calc wait;100;0.0109315;0.00319264;0.0297578
272;calc bound;100;0.00304413;0.00216821;0.00463618
272;calc iter;100;0.0369067;0.02829;0.0566254
272;total;1;6.40926;6.40926;6.40926
273;calc total;1;3.72612;3.72612;3.72612
273;calc update async;100;6.39148e-05;1.0694e-05;0.00482201
273;calc inner;100;0.0228302;0.0219974;0.023555
273;calc wait;100;0.0109989;0.00308959;0.0254474
273;calc bound;100;0.00305385;0.00196581;0.00482788
273;calc iter;100;0.0369507;0.0278258;0.0531876
273;total;1;6.41154;6.41154;6.41154
274;calc total;1;3.72639;3.72639;3.72639
274;calc update async;100;6.46518e-05;1.0689e-05;0.00477169
274;calc inner;100;0.0228945;0.0220774;0.023609
274;calc wait;100;0.0108701;0.00328294;0.0242709
274;calc bound;100;0.0031443;0.00206824;0.00483814
274;calc iter;100;0.0369773;0.0287083;0.0507218
274;total;1;6.40944;6.40944;6.40944
275;calc total;1;3.72519;3.72519;3.72519
275;calc update async;100;6.22467e-05;1.1473e-05;0.00441355
275;calc inner;100;0.0227342;0.021739;0.0238024
275;calc wait;100;0.0105735;0.00320426;0.0224532
275;calc bound;100;0.00350661;0.00228784;0.00485333
275;calc iter;100;0.036879;0.0286614;0.0503801
275;total;1;6.40747;6.40747;6.40747
276;calc total;1;3.72822;3.72822;3.72822
276;calc update async;100;6.10237e-05;1.1362e-05;0.00429726
276;calc inner;100;0.0225947;0.0216524;0.0235801
276;calc wait;100;0.0110887;0.00322722;0.0263829
276;calc bound;100;0.00315875;0.002159;0.0045103
276;calc iter;100;0.0369061;0.0287362;0.0531408
276;total;1;6.40677;6.40677;6.40677
277;calc total;1;3.7257;3.7257;3.7257
277;calc update async;100;6.62955e-05;1.117e-05;0.00499681
277;calc inner;100;0.0226307;0.0217704;0.0236567
277;calc wait;100;0.0110866;0.00380822;0.0260794
277;calc bound;100;0.00302411;0.0021877;0.00470787
277;calc iter;100;0.0368228;0.0296303;0.0514428
277;total;1;6.40691;6.40691;6.40691
278;calc total;1;3.72535;3.72535;3.72535
278;calc update async;100;6.2975e-05;1.1068e-05;0.00463008
278;calc inner;100;0.0226459;0.0217324;0.02372
278;calc wait;100;0.011153;0.00386255;0.0256453
278;calc bound;100;0.00300122;0.00212336;0.0045757
278;calc iter;100;0.0368694;0.0291377;0.0515357
278;total;1;6.40808;6.40808;6.40808
279;calc total;1;3.7244;3.7244;3.7244
279;calc update async;100;6.18891e-05;1.0771e-05;0.00459821
279;calc inner;100;0.0226015;0.0217326;0.0236617
279;calc wait;100;0.0112852;0.00388136;0.0319267
279;calc bound;100;0.00291465;0.00210383;0.00444333
279;calc iter;100;0.0368665;0.0292276;0.0585201
279;total;1;6.40473;6.40473;6.40473
280;calc total;1;3.7177;3.7177;3.7177
280;calc update async;100;7.44714e-05;1.126e-05;0.00559086
280;calc inner;100;0.0225258;0.0217571;0.0234684
280;calc wait;100;0.0110498;0.00277717;0.0263659
280;calc bound;100;0.00321807;0.00181554;0.00472693
280;calc iter;100;0.0368707;0.0269293;0.0535146
280;total;1;6.40817;6.40817;6.40817
281;calc total;1;3.7246;3.7246;3.7246
281;calc update async;100;7.3664e-05;1.0065e-05;0.00562246
281;calc inner;100;0.0225126;0.0215832;0.0234285
281;calc wait;100;0.0111889;0.00275974;0.0252597
281;calc bound;100;0.00320343;0.00169167;0.00474334
281;calc iter;100;0.0369815;0.0274344;0.0521197
281;total;1;6.40973;6.40973;6.40973
282;calc total;1;3.71491;3.71491;3.71491
282;calc update async;100;2.97337e-05;1.0986e-05;0.00123033
282;calc inner;100;0.0225552;0.0214029;0.023431
282;calc wait;100;0.0110584;0.00304597;0.0251337
282;calc bound;100;0.00324406;0.00161998;0.00476197
282;calc iter;100;0.0368923;0.0266845;0.0523762
282;total;1;6.40973;6.40973;6.40973
283;calc total;1;3.72407;3.72407;3.72407
283;calc update async;100;6.75392e-05;1.2046e-05;0.00463287
283;calc inner;100;0.0225038;0.0214934;0.0235296
283;calc wait;100;0.0108586;0.00300116;0.0255417
283;calc bound;100;0.00356449;0.00182576;0.00470109
283;calc iter;100;0.0369986;0.0280831;0.0509638
283;total;1;6.40681;6.40681;6.40681
284;calc total;1;3.71216;3.71216;3.71216
284;calc update async;100;3.08426e-05;1.079e-05;0.00103486
284;calc inner;100;0.0225003;0.0215418;0.0234365
284;calc wait;100;0.0106487;0.00280597;0.0262743
284;calc bound;100;0.00358322;0.00212639;0.00472096
284;calc iter;100;0.0367672;0.028022;0.0537776
284;total;1;6.4082;6.4082;6.4082
285;calc total;1;3.72447;3.72447;3.72447
285;calc update async;100;6.62684e-05;1.1351e-05;0.00470279
285;calc inner;100;0.0224362;0.0214756;0.0232618
285;calc wait;100;0.01096;0.00336463;0.0280976
285;calc bound;100;0.00342675;0.00215499;0.00472935
285;calc iter;100;0.0368927;0.0287594;0.0546697
285;total;1;6.40971;6.40971;6.40971
286;calc total;1;3.72378;3.72378;3.72378
286;calc update async;100;6.64907e-05;1.0869e-05;0.00479008
286;calc inner;100;0.0226185;0.0216112;0.0235156
286;calc wait;100;0.0108621;0.00349904;0.0268827
286;calc bound;100;0.00330749;0.00224179;0.00473915
286;calc iter;100;0.0368572;0.028597;0.0526479
286;total;1;6.40665;6.40665;6.40665
287;calc total;1;3.72477;3.72477;3.72477
287;calc update async;100;6.53743e-05;1.0948e-05;0.00480023
287;calc inner;100;0.0225923;0.0217045;0.0236633
287;calc wait;100;0.0110482;0.0030458;0.0282933
287;calc bound;100;0.00322282;0.0019794;0.00473196
287;calc iter;100;0.036935;0.0281631;0.0545554
287;total;1;6.40469;6.40469;6.40469
360;calc total;1;3.7201;3.7201;3.7201
360;calc update async;100;6.90012e-05;1.1346e-05;0.00513836
360;calc inner;100;0.022632;0.0218353;0.0237285
360;calc wait;100;0.0108665;0.00404156;0.0232768
360;calc bound;100;0.00343558;0.00226855;0.00482218
360;calc iter;100;0.037008;0.0298591;0.0503739
360;total;1;6.45121;6.45121;6.45121
352;calc total;1;3.72102;3.72102;3.72102
352;calc update async;100;7.30766e-05;1.108e-05;0.00549674
352;calc inner;100;0.0223728;0.0214766;0.0232078
352;calc wait;100;0.011094;0.00244073;0.027187
352;calc bound;100;0.00341036;0.00173537;0.00471691
352;calc iter;100;0.0369548;0.0257217;0.0546325
352;total;1;6.43984;6.43984;6.43984
353;calc total;1;3.7295;3.7295;3.7295
353;calc update async;100;5.90123e-05;1.0673e-05;0.0040726
353;calc inner;100;0.0224469;0.0214791;0.0241868
353;calc wait;100;0.0112944;0.00392316;0.0294144
353;calc bound;100;0.00328137;0.00191518;0.00471735
353;calc iter;100;0.0370865;0.0294634;0.057103
353;total;1;6.44208;6.44208;6.44208
361;calc total;1;3.72555;3.72555;3.72555
361;calc update async;100;7.14393e-05;1.0581e-05;0.00539082
361;calc inner;100;0.022666;0.0219566;0.0234606
361;calc wait;100;0.011004;0.00310652;0.0245188
361;calc bound;100;0.00330564;0.00210485;0.00475989
361;calc iter;100;0.037051;0.0282991;0.0523149
361;total;1;6.4441;6.4441;6.4441
354;calc total;1;3.72663;3.72663;3.72663
354;calc update async;100;6.65352e-05;1.142e-05;0.00492515
354;calc inner;100;0.0225194;0.0218253;0.023328
354;calc wait;100;0.0112519;0.00335291;0.0261098
354;calc bound;100;0.0031308;0.00174047;0.00463102
354;calc iter;100;0.0369859;0.0276401;0.0528905
354;total;1;6.45394;6.45394;6.45394
362;calc total;1;3.71474;3.71474;3.71474
362;calc update async;100;3.34181e-05;1.0298e-05;0.00165308
362;calc inner;100;0.0225957;0.0219005;0.0235127
362;calc wait;100;0.0110512;0.0030691;0.0259509
362;calc bound;100;0.00326914;0.0022863;0.00479894
362;calc iter;100;0.0369534;0.0285097;0.0528172
362;total;1;6.46117;6.46117;6.46117
355;calc total;1;3.72738;3.72738;3.72738
355;calc update async;100;6.12989e-05;1.0617e-05;0.00451467
355;calc inner;100;0.02251;0.0216727;0.023411
355;calc wait;100;0.0112853;0.00420733;0.0246573
355;calc bound;100;0.00314385;0.00193422;0.00478188
355;calc iter;100;0.0370032;0.0293107;0.050113
355;total;1;6.44457;6.44457;6.44457
356;calc total;1;3.721;3.721;3.721
356;calc update async;100;7.13671e-05;1.1007e-05;0.0054347
356;calc inner;100;0.0225675;0.0216939;0.0234287
356;calc wait;100;0.0109768;0.00384918;0.0266161
356;calc bound;100;0.00319467;0.00223192;0.00474648
356;calc iter;100;0.0368132;0.0285413;0.0512472
356;total;1;6.44447;6.44447;6.44447
357;calc total;1;3.7272;3.7272;3.7272
357;calc update async;100;6.56534e-05;1.0435e-05;0.00488904
357;calc inner;100;0.0225375;0.0217257;0.0234115
357;calc wait;100;0.0110853;0.00333561;0.0232212
357;calc bound;100;0.00322881;0.00212561;0.00461524
357;calc iter;100;0.0369201;0.0287907;0.0495439
357;total;1;6.47135;6.47135;6.47135
358;calc total;1;3.72621;3.72621;3.72621
358;calc update async;100;7.14521e-05;1.0706e-05;0.00533984
358;calc inner;100;0.0225098;0.0216192;0.0234519
358;calc wait;100;0.0110039;0.00324711;0.0253556
358;calc bound;100;0.00332039;0.00225986;0.00474248
358;calc iter;100;0.0369085;0.0285672;0.0525038
358;total;1;6.454;6.454;6.454
359;calc total;1;3.7246;3.7246;3.7246
359;calc update async;100;6.60296e-05;1.1416e-05;0.00478053
359;calc inner;100;0.0224367;0.0214792;0.0234268
359;calc wait;100;0.0110526;0.00286807;0.0262787
359;calc bound;100;0.00343377;0.00187259;0.00475846
359;calc iter;100;0.0369921;0.0275094;0.0539594
359;total;1;6.46829;6.46829;6.46829
363;calc total;1;3.72462;3.72462;3.72462
363;calc update async;100;6.88112e-05;9.63e-06;0.00516045
363;calc inner;100;0.0226104;0.0219103;0.0235141
363;calc wait;100;0.0109724;0.00473184;0.0235346
363;calc bound;100;0.00329174;0.00239734;0.00490991
363;calc iter;100;0.0369481;0.029988;0.0507326
363;total;1;6.46498;6.46498;6.46498
384;calc total;1;3.71489;3.71489;3.71489
384;calc update async;100;7.86686e-05;1.0507e-05;0.00606883
384;calc inner;100;0.0226235;0.0216996;0.0237118
384;calc wait;100;0.0107454;0.00515025;0.0232728
384;calc bound;100;0.00354337;0.00186871;0.00459523
384;calc iter;100;0.0369947;0.0296951;0.0503055
384;total;1;6.43899;6.43899;6.43899
385;calc total;1;3.73145;3.73145;3.73145
385;calc update async;100;6.22388e-05;1.1771e-05;0.00439245
385;calc inner;100;0.0226507;0.0215098;0.0236805
385;calc wait;100;0.0110422;0.00390138;0.0230829
385;calc bound;100;0.00340191;0.00176001;0.00478871
385;calc iter;100;0.0371598;0.0271939;0.0521401
385;total;1;6.43215;6.43215;6.43215
386;calc total;1;3.72808;3.72808;3.72808
386;calc update async;100;6.53115e-05;1.1497e-05;0.00477667
386;calc inner;100;0.0227411;0.0220111;0.0237256
386;calc wait;100;0.0110618;0.00498285;0.0242174
386;calc bound;100;0.00326554;0.00190361;0.00459072
386;calc iter;100;0.0371367;0.0309488;0.0510332
386;total;1;6.44323;6.44323;6.44323
387;calc total;1;3.7279;3.7279;3.7279
387;calc update async;100;6.58632e-05;1.1113e-05;0.00473022
387;calc inner;100;0.0226156;0.0218721;0.0235472
387;calc wait;100;0.0108499;0.00468903;0.0243077
387;calc bound;100;0.00345637;0.00235654;0.00477922
387;calc iter;100;0.0369948;0.0304853;0.0501883
387;total;1;6.44327;6.44327;6.44327
388;calc total;1;3.72278;3.72278;3.72278
388;calc update async;100;6.91446e-05;1.0704e-05;0.00510192
388;calc inner;100;0.0226283;0.0219002;0.0238129
388;calc wait;100;0.0108146;0.00475165;0.0214223
388;calc bound;100;0.00342636;0.00245136;0.00466174
388;calc iter;100;0.0369457;0.0305235;0.0482348
388;total;1;6.44778;6.44778;6.44778
389;calc total;1;3.72989;3.72989;3.72989
389;calc update async;100;6.75082e-05;9.831e-06;0.00489758
389;calc inner;100;0.0226288;0.0218845;0.0237333
389;calc wait;100;0.0107465;0.0068438;0.0202746
389;calc bound;100;0.00356573;0.00244604;0.0047538
389;calc iter;100;0.0370128;0.0322917;0.0464784
389;total;1;6.44329;6.44329;6.44329
390;calc total;1;3.72479;3.72479;3.72479
390;calc update async;100;8.84789e-05;1.1312e-05;0.00688754
390;calc inner;100;0.0225114;0.0217667;0.0235029
390;calc wait;100;0.0106485;0.00462455;0.0190847
390;calc bound;100;0.00375464;0.00192424;0.00479788
390;calc iter;100;0.0370081;0.0311822;0.046676
390;total;1;6.44781;6.44781;6.44781
391;calc total;1;3.72568;3.72568;3.72568
391;calc update async;100;9.75289e-05;1.1398e-05;0.00784334
391;calc inner;100;0.0225688;0.0217875;0.0237253
391;calc wait;100;0.0107312;0.00493478;0.0241522
391;calc bound;100;0.00366801;0.00188839;0.00470252
391;calc iter;100;0.0370685;0.0306838;0.0524269
391;total;1;6.44314;6.44314;6.44314
392;calc total;1;3.71714;3.71714;3.71714
392;calc update async;100;6.89847e-05;1.203e-05;0.00523405
392;calc inner;100;0.0227943;0.0221496;0.0236168
392;calc wait;100;0.0110562;0.00483444;0.0221371
392;calc bound;100;0.00303587;0.00212764;0.00454063
392;calc iter;100;0.0369595;0.0315492;0.0492559
392;total;1;6.44798;6.44798;6.44798
393;calc total;1;3.72775;3.72775;3.72775
393;calc update async;100;5.89144e-05;1.1187e-05;0.00435661
393;calc inner;100;0.0227238;0.022079;0.0234973
393;calc wait;100;0.0112579;0.00524809;0.0240466
393;calc bound;100;0.00304527;0.00212239;0.00442278
393;calc iter;100;0.037088;0.0309287;0.0497273
393;total;1;6.43442;6.43442;6.43442
394;calc total;1;3.71604;3.71604;3.71604
394;calc update async;100;6.83045e-05;1.0986e-05;0.0052506
394;calc inner;100;0.0227306;0.0219927;0.0236625
394;calc wait;100;0.0109706;0.0039214;0.0254585
394;calc bound;100;0.00306582;0.00249082;0.00444278
394;calc iter;100;0.0368418;0.0302567;0.0508346
394;total;1;6.4295;6.4295;6.4295
408;calc total;1;3.71318;3.71318;3.71318
408;calc update async;100;2.58773e-05;1.0129e-05;0.000752945
408;calc inner;100;0.0225323;0.0216818;0.0234946
408;calc wait;100;0.0107356;0.00303168;0.0289924
408;calc bound;100;0.00353952;0.00178924;0.00471931
408;calc iter;100;0.0368359;0.0272263;0.0560261
408;total;1;6.46942;6.46942;6.46942
364;calc total;1;3.7168;3.7168;3.7168
364;calc update async;100;8.34671e-05;1.1742e-05;0.00650857
364;calc inner;100;0.0226179;0.0217423;0.0238311
364;calc wait;100;0.0107167;0.00432549;0.0220829
364;calc bound;100;0.00344981;0.00247558;0.00479046
364;calc iter;100;0.0368707;0.030139;0.049259
364;total;1;6.46827;6.46827;6.46827
456;calc total;1;3.71851;3.71851;3.71851
456;calc update async;100;7.40082e-05;9.722e-06;0.00559853
456;calc inner;100;0.0228788;0.0219336;0.0235906
456;calc wait;100;0.0105916;0.00324602;0.0224732
456;calc bound;100;0.00343613;0.002013;0.00477644
456;calc iter;100;0.0369857;0.0294542;0.0490085
456;total;1;6.4345;6.4345;6.4345
432;calc total;1;3.72252;3.72252;3.72252
432;calc update async;100;7.2294e-05;1.0569e-05;0.00553098
432;calc inner;100;0.022615;0.0218527;0.0238273
432;calc wait;100;0.0110171;0.00315803;0.0229546
432;calc bound;100;0.00332548;0.00224829;0.00474651
432;calc iter;100;0.037033;0.0287692;0.0475104
432;total;1;6.47314;6.47314;6.47314
395;calc total;1;3.72456;3.72456;3.72456
395;calc update async;100;7.83221e-05;1.1169e-05;0.00610421
395;calc inner;100;0.022641;0.0218812;0.0234505
395;calc wait;100;0.0109429;0.00664405;0.0244987
395;calc bound;100;0.00324667;0.00247046;0.00480365
395;calc iter;100;0.0369145;0.0324529;0.0518639
395;total;1;6.43899;6.43899;6.43899
409;calc total;1;3.7245;3.7245;3.7245
409;calc update async;100;6.98748e-05;1.0535e-05;0.00514557
409;calc inner;100;0.0225821;0.0217989;0.0235059
409;calc wait;100;0.0109385;0.00323646;0.0270176
409;calc bound;100;0.00340883;0.00215619;0.0047342
409;calc iter;100;0.0370044;0.0278454;0.0535513
409;total;1;6.4597;6.4597;6.4597
365;calc total;1;3.72735;3.72735;3.72735
365;calc update async;100;6.49196e-05;1.1924e-05;0.0046471
365;calc inner;100;0.022593;0.0217271;0.0238927
365;calc wait;100;0.010743;0.00595458;0.0218747
365;calc bound;100;0.00352713;0.00248911;0.00479502
365;calc iter;100;0.036931;0.0319714;0.0484081
365;total;1;6.44322;6.44322;6.44322
457;calc total;1;3.72702;3.72702;3.72702
457;calc update async;100;6.43055e-05;1.0774e-05;0.00472545
457;calc inner;100;0.0228859;0.0218945;0.0236716
457;calc wait;100;0.0108643;0.00277209;0.0254928
457;calc bound;100;0.00313657;0.00204073;0.0049386
457;calc iter;100;0.0369828;0.0284678;0.0520882
457;total;1;6.42711;6.42711;6.42711
433;calc total;1;3.72988;3.72988;3.72988
433;calc update async;100;7.25657e-05;1.113e-05;0.00561778
433;calc inner;100;0.0227605;0.0219565;0.0238847
433;calc wait;100;0.0112324;0.00461709;0.0238789
433;calc bound;100;0.00300657;0.00215368;0.0044921
433;calc iter;100;0.0370756;0.03041;0.0511591
433;total;1;6.4676;6.4676;6.4676
396;calc total;1;3.71228;3.71228;3.71228
396;calc update async;100;2.72387e-05;1.1836e-05;0.000877204
396;calc inner;100;0.0225961;0.0217763;0.0234856
396;calc wait;100;0.010771;0.00506359;0.0315525
396;calc bound;100;0.00331765;0.00224722;0.00483424
396;calc iter;100;0.036715;0.0307324;0.0581747
396;total;1;6.43226;6.43226;6.43226
410;calc total;1;3.71358;3.71358;3.71358
410;calc update async;100;3.08167e-05;1.0397e-05;0.00132781
410;calc inner;100;0.0226189;0.0218091;0.0233741
410;calc wait;100;0.0109429;0.00397565;0.0249586
410;calc bound;100;0.00320383;0.00209743;0.00481637
410;calc iter;100;0.0367993;0.0292069;0.050759
410;total;1;6.46952;6.46952;6.46952
366;calc total;1;3.72652;3.72652;3.72652
366;calc update async;100;6.76723e-05;9.969e-06;0.00492686
366;calc inner;100;0.0227464;0.0217159;0.0239547
366;calc wait;100;0.010657;0.00432513;0.0236709
366;calc bound;100;0.0035064;0.00251548;0.00478074
366;calc iter;100;0.0369806;0.0307251;0.0503085
366;total;1;6.44335;6.44335;6.44335
458;calc total;1;3.71592;3.71592;3.71592
458;calc update async;100;2.86873e-05;1.0929e-05;0.00131232
458;calc inner;100;0.0229355;0.0221043;0.0238966
458;calc wait;100;0.0108851;0.00452039;0.027713
458;calc bound;100;0.00300074;0.00203342;0.00457418
458;calc iter;100;0.0368529;0.0294473;0.054153
458;total;1;6.42909;6.42909;6.42909
434;calc total;1;3.72466;3.72466;3.72466
434;calc update async;100;6.87815e-05;1.0422e-05;0.00538731
434;calc inner;100;0.0227631;0.0217935;0.0238225
434;calc wait;100;0.0112398;0.00362817;0.0234841
434;calc bound;100;0.00294275;0.00218922;0.00442964
434;calc iter;100;0.0370179;0.0296386;0.0498361
434;total;1;6.44568;6.44568;6.44568
397;calc total;1;3.72232;3.72232;3.72232
397;calc update async;100;6.60456e-05;1.1606e-05;0.00481713
397;calc inner;100;0.0227932;0.0222112;0.0240808
397;calc wait;100;0.0107835;0.00510999;0.0228866
397;calc bound;100;0.00325694;0.00217712;0.00454312
397;calc iter;100;0.0369022;0.0306602;0.0501723
397;total;1;6.448;6.448;6.448
411;calc total;1;3.7239;3.7239;3.7239
411;calc update async;100;6.94151e-05;1.1308e-05;0.00516751
411;calc inner;100;0.0226159;0.0218709;0.0234912
411;calc wait;100;0.0108905;0.00338796;0.0259193
411;calc bound;100;0.00330873;0.00217666;0.0047166
411;calc iter;100;0.0368978;0.0295863;0.052804
411;total;1;6.46841;6.46841;6.46841
367;calc total;1;3.72599;3.72599;3.72599
367;calc update async;100;7.15314e-05;1.0676e-05;0.00538588
367;calc inner;100;0.0226376;0.0217925;0.0236889
367;calc wait;100;0.0109268;0.00283584;0.0235604
367;calc bound;100;0.0033727;0.00209276;0.00475541
367;calc iter;100;0.0370123;0.0285274;0.0497472
367;total;1;6.46294;6.46294;6.46294
459;calc total;1;3.72451;3.72451;3.72451
459;calc update async;100;7.39938e-05;9.981e-06;0.0057157
459;calc inner;100;0.0227814;0.0219668;0.0237626
459;calc wait;100;0.0108424;0.00243715;0.0260145
459;calc bound;100;0.00316016;0.0021341;0.00481742
459;calc iter;100;0.0368626;0.0282051;0.0518715
459;total;1;6.43442;6.43442;6.43442
435;calc total;1;3.72692;3.72692;3.72692
435;calc update async;100;6.34148e-05;1.11e-05;0.00475448
435;calc inner;100;0.0226517;0.0216458;0.0238005
435;calc wait;100;0.0111956;0.00450955;0.0244459
435;calc bound;100;0.00303689;0.00225692;0.00457334
435;calc iter;100;0.0369511;0.0296333;0.0494706
435;total;1;6.47314;6.47314;6.47314
398;calc total;1;3.72454;3.72454;3.72454
398;calc update async;100;7.83605e-05;1.1555e-05;0.0060768
398;calc inner;100;0.0228634;0.0222282;0.0239759
398;calc wait;100;0.0106906;0.00568504;0.0228486
398;calc bound;100;0.00331797;0.00202191;0.00462636
398;calc iter;100;0.0369546;0.030179;0.049412
398;total;1;6.44578;6.44578;6.44578
412;calc total;1;3.71604;3.71604;3.71604
412;calc update async;100;2.98041e-05;9.838e-06;0.00121554
412;calc inner;100;0.022557;0.0217621;0.023572
412;calc wait;100;0.0108476;0.00346965;0.0284541
412;calc bound;100;0.0033412;0.00218637;0.00477728
412;calc iter;100;0.0367821;0.0298105;0.0557179
412;total;1;6.46881;6.46881;6.46881
368;calc total;1;3.72278;3.72278;3.72278
368;calc update async;100;6.91334e-05;1.223e-05;0.00493645
368;calc inner;100;0.0225041;0.0217562;0.0238251
368;calc wait;100;0.0107175;0.00502234;0.0220355
368;calc bound;100;0.00374544;0.00221246;0.00484602
368;calc iter;100;0.0370428;0.0291973;0.0502689
368;total;1;6.4649;6.4649;6.4649
460;calc total;1;3.71261;3.71261;3.71261
460;calc update async;100;3.53693e-05;1.1911e-05;0.00180107
460;calc inner;100;0.0225975;0.0216904;0.0237246
460;calc wait;100;0.010762;0.003652;0.0302629
460;calc bound;100;0.00336005;0.00219618;0.00478881
460;calc iter;100;0.0367592;0.0297705;0.0573543
460;total;1;6.43819;6.43819;6.43819
436;calc total;1;3.72734;3.72734;3.72734
436;calc update async;100;6.95083e-05;1.028e-05;0.00539291
436;calc inner;100;0.0227055;0.0218775;0.0238005
436;calc wait;100;0.0111631;0.00381291;0.0225146
436;calc bound;100;0.00300908;0.002129;0.00448818
436;calc iter;100;0.0369495;0.0292066;0.0492642
436;total;1;6.46965;6.46965;6.46965
399;calc total;1;3.72516;3.72516;3.72516
399;calc update async;100;8.33516e-05;1.1381e-05;0.00666949
399;calc inner;100;0.0227434;0.0220263;0.0237534
399;calc wait;100;0.0110643;0.00315373;0.0246414
399;calc bound;100;0.00308597;0.0018284;0.00456711
399;calc iter;100;0.0369845;0.0291269;0.0497322
399;total;1;6.44806;6.44806;6.44806
413;calc total;1;3.72435;3.72435;3.72435
413;calc update async;100;7.05424e-05;1.0111e-05;0.00537202
413;calc inner;100;0.0225591;0.021818;0.0236061
413;calc wait;100;0.0109828;0.0045531;0.0293385
413;calc bound;100;0.00324559;0.00223386;0.0047669
413;calc iter;100;0.0368606;0.0295744;0.0563555
413;total;1;6.46953;6.46953;6.46953
369;calc total;1;3.73031;3.73031;3.73031
369;calc update async;100;5.88132e-05;1.0955e-05;0.00411688
369;calc inner;100;0.0225511;0.0217119;0.0237462
369;calc wait;100;0.0111426;0.00433413;0.0243175
369;calc bound;100;0.00337533;0.00204656;0.00469453
369;calc iter;100;0.0371365;0.0295625;0.0513697
369;total;1;6.43605;6.43605;6.43605
461;calc total;1;3.72101;3.72101;3.72101
461;calc update async;100;3.43318e-05;1.0103e-05;0.00166661
461;calc inner;100;0.0228174;0.0219942;0.0236303
461;calc wait;100;0.0107537;0.00426962;0.0295447
461;calc bound;100;0.0032652;0.00207943;0.00457853
461;calc iter;100;0.0368734;0.0299354;0.0560436
461;total;1;6.4382;6.4382;6.4382
437;calc total;1;3.72511;3.72511;3.72511
437;calc update async;100;6.99833e-05;1.073e-05;0.00519086
437;calc inner;100;0.0226944;0.02168;0.0237656
437;calc wait;100;0.0107769;0.00293743;0.0241177
437;calc bound;100;0.00335007;0.00211889;0.00472941
437;calc iter;100;0.0368942;0.0284015;0.051078
437;total;1;6.4506;6.4506;6.4506
400;calc total;1;3.7226;3.7226;3.7226
400;calc update async;100;7.0894e-05;1.1353e-05;0.00511288
400;calc inner;100;0.0225406;0.0216349;0.0239089
400;calc wait;100;0.0108657;0.0026827;0.0274709
400;calc bound;100;0.00349396;0.0020046;0.00473604
400;calc iter;100;0.0369745;0.0270431;0.0549066
400;total;1;6.43228;6.43228;6.43228
414;calc total;1;3.72207;3.72207;3.72207
414;calc update async;100;7.305e-05;1.143e-05;0.00555907
414;calc inner;100;0.0226309;0.0218149;0.0235568
414;calc wait;100;0.0109152;0.00268498;0.0301088
414;calc bound;100;0.00322608;0.00216358;0.0046128
414;calc iter;100;0.0368478;0.0273791;0.0564364
414;total;1;6.46953;6.46953;6.46953
370;calc total;1;3.7266;3.7266;3.7266
370;calc update async;100;6.01723e-05;1.1056e-05;0.00440892
370;calc inner;100;0.0226824;0.0217544;0.0237111
370;calc wait;100;0.0112637;0.00335669;0.0257751
370;calc bound;100;0.00305804;0.00211673;0.0043593
370;calc iter;100;0.0370697;0.0290353;0.0521183
370;total;1;6.43601;6.43601;6.43601
462;calc total;1;3.72403;3.72403;3.72403
462;calc update async;100;7.45619e-05;1.0686e-05;0.0056647
462;calc inner;100;0.0228222;0.0221254;0.0238514
462;calc wait;100;0.0106913;0.00332307;0.0258586
462;calc bound;100;0.00335548;0.00188551;0.00477958
462;calc iter;100;0.0369526;0.0284686;0.0524052
462;total;1;6.45207;6.45207;6.45207
438;calc total;1;3.72323;3.72323;3.72323
438;calc update async;100;7.54838e-05;1.0558e-05;0.00566151
438;calc inner;100;0.0226929;0.0217033;0.0238422
438;calc wait;100;0.0106973;0.00342867;0.0230133
401;calc total;1;3.72724;3.72724;3.72724
401;calc update async;100;6.59153e-05;9.83e-06;0.00475156
401;calc inner;100;0.022557;0.0216338;0.0238707
401;calc wait;100;0.0108349;0.00246301;0.0280532
401;calc bound;100;0.00347738;0.00220056;0.00483987
401;calc iter;100;0.0369409;0.0275952;0.0552603
401;total;1;6.43233;6.43233;6.43233
415;calc total;1;3.72387;3.72387;3.72387
415;calc update async;100;7.18187e-05;1.0022e-05;0.00542292
415;calc inner;100;0.0225857;0.0217014;0.0234802
415;calc wait;100;0.0109312;0.00275832;0.0272924
415;calc bound;100;0.00334497;0.00192311;0.00458843
415;calc iter;100;0.0369388;0.0280642;0.0544105
415;total;1;6.45555;6.45555;6.45555
371;calc total;1;3.72468;3.72468;3.72468
371;calc update async;100;6.44458e-05;1.1454e-05;0.00487257
371;calc inner;100;0.02271;0.0220063;0.023724
371;calc wait;100;0.0112539;0.00385456;0.024659
371;calc bound;100;0.00301612;0.00209702;0.00436614
371;calc iter;100;0.0370507;0.0295774;0.0502111
371;total;1;6.44787;6.44787;6.44787
463;calc total;1;3.72429;3.72429;3.72429
463;calc update async;100;7.62175e-05;1.1014e-05;0.00585023
463;calc inner;100;0.0228187;0.0219291;0.0237477
463;calc wait;100;0.010729;0.00281774;0.0266515
463;calc bound;100;0.00334182;0.00192361;0.00477143
463;calc iter;100;0.0369717;0.027952;0.0536058
463;total;1;6.42698;6.42698;6.42698
438;calc bound;100;0.00352419;0.00218432;0.00479568
438;calc iter;100;0.036993;0.0286306;0.0505482
438;total;1;6.45524;6.45524;6.45524
402;calc total;1;3.72466;3.72466;3.72466
402;calc update async;100;7.88775e-05;9.852e-06;0.00615945
402;calc inner;100;0.0226671;0.0216324;0.0239709
402;calc wait;100;0.0109597;0.00279802;0.0298325
402;calc bound;100;0.00321324;0.0021481;0.00458061
402;calc iter;100;0.0369239;0.0280035;0.0566333
402;total;1;6.43561;6.43561;6.43561
416;calc total;1;3.72259;3.72259;3.72259
416;calc update async;100;6.5747e-05;1.1242e-05;0.00480038
416;calc inner;100;0.022519;0.021537;0.0234551
416;calc wait;100;0.0109425;0.00316442;0.0270577
416;calc bound;100;0.00345025;0.00188326;0.00480949
416;calc iter;100;0.0369844;0.0286001;0.0545664
416;total;1;6.46925;6.46925;6.46925
372;calc total;1;3.72686;3.72686;3.72686
372;calc update async;100;6.03243e-05;1.198e-05;0.00443305
372;calc inner;100;0.0226073;0.0218077;0.0238482
372;calc wait;100;0.0112735;0.00584768;0.0243283
372;calc bound;100;0.00300281;0.00248397;0.00436972
372;calc iter;100;0.0369466;0.0311683;0.0499735
372;total;1;6.4384;6.4384;6.4384
464;calc total;1;3.72277;3.72277;3.72277
464;calc update async;100;6.84285e-05;1.1714e-05;0.00487958
464;calc inner;100;0.0227223;0.021703;0.0238474
464;calc wait;100;0.010413;0.0032857;0.0253082
464;calc bound;100;0.00370262;0.0022173;0.00478474
464;calc iter;100;0.0369107;0.0288125;0.0527162
464;total;1;6.42536;6.42536;6.42536
439;calc total;1;3.72301;3.72301;3.72301
439;calc update async;100;7.34467e-05;1.1463e-05;0.00558503
439;calc inner;100;0.0226995;0.0217952;0.0238098
439;calc wait;100;0.0108532;0.00298302;0.0237989
439;calc bound;100;0.00340496;0.00225077;0.00470024
439;calc iter;100;0.037034;0.0282852;0.0503968
439;total;1;6.45518;6.45518;6.45518
403;calc total;1;3.7253;3.7253;3.7253
403;calc update async;100;0.000101494;1.1231e-05;0.00840073
403;calc inner;100;0.0227191;0.0215893;0.0239708
403;calc wait;100;0.0108704;0.0028632;0.0328732
403;calc bound;100;0.00317882;0.00220671;0.00445738
403;calc iter;100;0.0368725;0.0279051;0.0592533
403;total;1;6.43914;6.43914;6.43914
417;calc total;1;3.72931;3.72931;3.72931
417;calc update async;100;5.7023e-05;1.0806e-05;0.00400052
417;calc inner;100;0.0225976;0.0216258;0.0235005
417;calc wait;100;0.0111957;0.00337911;0.026497
417;calc bound;100;0.00319564;0.00180188;0.00473491
417;calc iter;100;0.0370518;0.0273818;0.0537762
417;total;1;6.46274;6.46274;6.46274
373;calc total;1;3.72834;3.72834;3.72834
373;calc update async;100;5.98571e-05;1.1907e-05;0.00431137
373;calc inner;100;0.0227399;0.0219017;0.0237639
373;calc wait;100;0.0111241;0.00508503;0.0219591
373;calc bound;100;0.00303334;0.00251563;0.00363187
373;calc iter;100;0.0369609;0.03122;0.0476957
373;total;1;6.44354;6.44354;6.44354
465;calc total;1;3.72813;3.72813;3.72813
465;calc update async;100;6.19192e-05;1.0954e-05;0.00425561
465;calc inner;100;0.022685;0.0216509;0.0237765
465;calc wait;100;0.0107223;0.0028275;0.0244873
465;calc bound;100;0.00355698;0.0020417;0.00483138
465;calc iter;100;0.037033;0.0283348;0.0515424
465;total;1;6.42581;6.42581;6.42581
440;calc total;1;3.7188;3.7188;3.7188
440;calc update async;100;8.8415e-05;1.1355e-05;0.00693595
440;calc inner;100;0.02251;0.021543;0.0235411
440;calc wait;100;0.0106309;0.00250314;0.0263163
440;calc bound;100;0.00376658;0.00204521;0.00483076
440;calc iter;100;0.0370066;0.0261556;0.0538331
440;total;1;6.47146;6.47146;6.47146
404;calc total;1;3.72684;3.72684;3.72684
404;calc update async;100;6.09407e-05;1.1371e-05;0.00432083
404;calc inner;100;0.0226421;0.0215086;0.0236626
404;calc wait;100;0.0109077;0.0027201;0.0252562
404;calc bound;100;0.00327758;0.00220174;0.00481236
404;calc iter;100;0.0368909;0.0278684;0.0524185
404;total;1;6.43632;6.43632;6.43632
418;calc total;1;3.72538;3.72538;3.72538
418;calc update async;100;6.17162e-05;1.0157e-05;0.00457274
418;calc inner;100;0.0226289;0.0218146;0.0234804
418;calc wait;100;0.0112923;0.00413005;0.0299948
418;calc bound;100;0.00303577;0.00190865;0.00466618
418;calc iter;100;0.0370228;0.029218;0.056992
418;total;1;6.45983;6.45983;6.45983
374;calc total;1;3.72548;3.72548;3.72548
374;calc update async;100;6.48752e-05;1.078e-05;0.00480643
374;calc inner;100;0.0226804;0.0221653;0.023704
374;calc wait;100;0.0112461;0.00504249;0.0220727
374;calc bound;100;0.00299628;0.00223183;0.00391798
374;calc iter;100;0.03699;0.0304061;0.0485532
374;total;1;6.45414;6.45414;6.45414
466;calc total;1;3.72481;3.72481;3.72481
466;calc update async;100;6.45528e-05;1.037e-05;0.00466714
466;calc inner;100;0.0227955;0.0215459;0.0238007
466;calc wait;100;0.0106918;0.00298203;0.0269423
466;calc bound;100;0.00336224;0.0021468;0.00478644
466;calc iter;100;0.0369215;0.0289562;0.0538361
466;total;1;6.42531;6.42531;6.42531
441;calc total;1;3.72338;3.72338;3.72338
441;calc update async;100;3.24117e-05;1.0559e-05;0.0013554
441;calc inner;100;0.0226902;0.0216725;0.023757
441;calc wait;100;0.0108517;0.00317994;0.0262518
441;calc bound;100;0.00349726;0.0020228;0.00478719
441;calc iter;100;0.0370814;0.0287983;0.0532319
441;total;1;6.45272;6.45272;6.45272
405;calc total;1;3.72651;3.72651;3.72651
405;calc update async;100;9.54159e-05;1.1116e-05;0.00778619
405;calc inner;100;0.0227096;0.0217939;0.0239193
405;calc wait;100;0.0108783;0.00285166;0.0285837
405;calc bound;100;0.00319094;0.00211334;0.00480578
405;calc iter;100;0.0368772;0.0280555;0.0559522
405;total;1;6.43608;6.43608;6.43608
419;calc total;1;3.72623;3.72623;3.72623
419;calc update async;100;6.11675e-05;1.0722e-05;0.00451344
419;calc inner;100;0.0225983;0.0216873;0.0235006
419;calc wait;100;0.0111502;0.00487036;0.0278558
419;calc bound;100;0.00308352;0.00220175;0.0047605
419;calc iter;100;0.0368965;0.0305991;0.0533012
419;total;1;6.46949;6.46949;6.46949
375;calc total;1;3.72413;3.72413;3.72413
375;calc update async;100;6.12351e-05;1.1385e-05;0.0045258
375;calc inner;100;0.0225748;0.0218858;0.0236396
375;calc wait;100;0.0114715;0.00470936;0.0219436
375;calc bound;100;0.00293303;0.00225942;0.00459666
375;calc iter;100;0.0370429;0.0298313;0.0469745
375;total;1;6.46466;6.46466;6.46466
467;calc total;1;3.72592;3.72592;3.72592
467;calc update async;100;6.77781e-05;1.0989e-05;0.00494636
467;calc inner;100;0.0228084;0.0217892;0.0237981
467;calc wait;100;0.010725;0.00404591;0.0270548
467;calc bound;100;0.00332679;0.00217419;0.00471668
467;calc iter;100;0.0369385;0.0296557;0.0533956
467;total;1;6.45234;6.45234;6.45234
442;calc total;1;3.71838;3.71838;3.71838
442;calc update async;100;3.98658e-05;9.584e-06;0.00219563
442;calc inner;100;0.0228009;0.0218671;0.0239261
442;calc wait;100;0.0107855;0.00369292;0.0274229
442;calc bound;100;0.00335473;0.002111;0.0046378
442;calc iter;100;0.0369946;0.0282448;0.053642
442;total;1;6.45893;6.45893;6.45893
406;calc total;1;3.72401;3.72401;3.72401
406;calc update async;100;7.53271e-05;1.1699e-05;0.0057406
406;calc inner;100;0.0228247;0.0221451;0.023818
406;calc wait;100;0.0106726;0.0037239;0.0269159
406;calc bound;100;0.00333579;0.00218878;0.00482627
406;calc iter;100;0.0369113;0.0297498;0.0535226
406;total;1;6.43635;6.43635;6.43635
420;calc total;1;3.72138;3.72138;3.72138
420;calc update async;100;7.00855e-05;1.0945e-05;0.00528356
420;calc inner;100;0.0225026;0.0217269;0.0240056
376;calc total;1;3.71929;3.71929;3.71929
376;calc update async;100;8.45891e-05;1.224e-05;0.00660978
376;calc inner;100;0.0225119;0.0217052;0.0237086
376;calc wait;100;0.0109814;0.00417555;0.0261822
376;calc bound;100;0.00348424;0.00190847;0.00482686
376;calc iter;100;0.037066;0.0296195;0.0532062
376;total;1;6.45168;6.45168;6.45168
468;calc total;1;3.72679;3.72679;3.72679
468;calc update async;100;6.19019e-05;1.0401e-05;0.00445857
468;calc inner;100;0.0226123;0.0217488;0.0235051
468;calc wait;100;0.0110082;0.00339485;0.0283159
468;calc bound;100;0.00315362;0.00222248;0.00478138
468;calc iter;100;0.0368423;0.0290153;0.0555043
468;total;1;6.42525;6.42525;6.42525
443;calc total;1;3.72493;3.72493;3.72493
443;calc update async;100;7.22801e-05;1.0806e-05;0.00544899
443;calc inner;100;0.0226267;0.0217121;0.0237749
443;calc wait;100;0.0109538;0.00356254;0.0264731
443;calc bound;100;0.0034084;0.0020955;0.00482948
443;calc iter;100;0.0370695;0.0291038;0.0518822
443;total;1;6.45314;6.45314;6.45314
407;calc total;1;3.72428;3.72428;3.72428
407;calc update async;100;7.96287e-05;1.0848e-05;0.00609377
407;calc inner;100;0.0227531;0.0217695;0.0240222
407;calc wait;100;0.0105815;0.00451507;0.0279422
407;calc bound;100;0.00349258;0.00223945;0.00481075
407;calc iter;100;0.0369097;0.0296372;0.0557524
407;total;1;6.44339;6.44339;6.44339
420;calc wait;100;0.0110971;0.00439897;0.0245705
420;calc bound;100;0.00316611;0.00225514;0.00481142
420;calc iter;100;0.0368423;0.0305384;0.0499916
420;total;1;6.44959;6.44959;6.44959
377;calc total;1;3.72685;3.72685;3.72685
377;calc update async;100;9.85653e-05;1.0629e-05;0.00810774
377;calc inner;100;0.0225444;0.021729;0.0237087
377;calc wait;100;0.011352;0.00304589;0.0299928
377;calc bound;100;0.00311033;0.00165268;0.00474956
377;calc iter;100;0.0371089;0.0276524;0.0566027
377;total;1;6.44351;6.44351;6.44351
469;calc total;1;3.72724;3.72724;3.72724
469;calc update async;100;6.5573e-05;1.0426e-05;0.00490455
469;calc inner;100;0.0226129;0.0218008;0.023331
469;calc wait;100;0.0111502;0.00442625;0.0300364
469;calc bound;100;0.00306054;0.00229255;0.00450221
469;calc iter;100;0.0368929;0.0295509;0.0568484
469;total;1;6.44258;6.44258;6.44258
444;calc total;1;3.71301;3.71301;3.71301
444;calc update async;100;3.6923e-05;1.1736e-05;0.00182821
444;calc inner;100;0.0222512;0.0216557;0.0230757
444;calc wait;100;0.0112625;0.00288777;0.0256323
444;calc bound;100;0.00329121;0.0023596;0.00467631
444;calc iter;100;0.0368444;0.0285975;0.0532047
444;total;1;6.45939;6.45939;6.45939
421;calc total;1;3.72461;3.72461;3.72461
421;calc update async;100;6.55437e-05;1.0241e-05;0.00476226
421;calc inner;100;0.0225773;0.0216094;0.0240888
421;calc wait;100;0.0109305;0.00387382;0.0241001
421;calc bound;100;0.00328152;0.00220421;0.00472169
421;calc iter;100;0.0368589;0.029482;0.0508391
421;total;1;6.46146;6.46146;6.46146
378;calc total;1;3.71607;3.71607;3.71607
378;calc update async;100;3.05315e-05;1.1034e-05;0.00132777
378;calc inner;100;0.022597;0.0218234;0.0236435
378;calc wait;100;0.0112958;0.00281226;0.028834
378;calc bound;100;0.00308069;0.00181584;0.00479826
378;calc iter;100;0.0370107;0.0290093;0.0547744
378;total;1;6.44352;6.44352;6.44352
445;calc total;1;3.72123;3.72123;3.72123
445;calc update async;100;3.82848e-05;1.1362e-05;0.00180905
445;calc inner;100;0.0220679;0.0215002;0.023248
445;calc wait;100;0.0112563;0.00435676;0.0237623
445;calc bound;100;0.00360493;0.0020224;0.00461052
422;calc total;1;3.72509;3.72509;3.72509
422;calc update async;100;6.38362e-05;1.1852e-05;0.00457173
422;calc inner;100;0.0226083;0.0216498;0.0238771
422;calc wait;100;0.0108664;0.00343268;0.0291058
422;calc bound;100;0.00335148;0.00217302;0.00462715
422;calc iter;100;0.0368947;0.0291126;0.055788
422;total;1;6.45874;6.45874;6.45874
379;calc total;1;3.72589;3.72589;3.72589
379;calc update async;100;7.75924e-05;1.0296e-05;0.00599917
379;calc inner;100;0.0225438;0.0215532;0.0237171
379;calc wait;100;0.0111353;0.00427412;0.0248472
379;calc bound;100;0.00328935;0.00239354;0.00472523
379;calc iter;100;0.0370523;0.0289471;0.0501326
379;total;1;6.46452;6.46452;6.46452
445;calc iter;100;0.0369704;0.0294865;0.0506025
445;total;1;6.4735;6.4735;6.4735
423;calc total;1;3.72235;3.72235;3.72235
423;calc update async;100;7.17921e-05;1.1111e-05;0.00533701
423;calc inner;100;0.0226104;0.0217502;0.0241548
423;calc wait;100;0.0108346;0.00337866;0.0299828
423;calc bound;100;0.00338814;0.00207691;0.00448959
423;calc iter;100;0.0369078;0.0288535;0.0554721
423;total;1;6.46854;6.46854;6.46854
380;calc total;1;3.71743;3.71743;3.71743
380;calc update async;100;8.3672e-05;1.1192e-05;0.00637537
380;calc inner;100;0.0225736;0.021569;0.0236013
380;calc wait;100;0.0107938;0.00509995;0.0242274
380;calc bound;100;0.00352149;0.00241488;0.00480044
380;calc iter;100;0.0369776;0.0306897;0.0510033
380;total;1;6.46466;6.46466;6.46466
424;calc total;1;3.72065;3.72065;3.72065
424;calc update async;100;6.98063e-05;1.0235e-05;0.00508423
424;calc inner;100;0.0224972;0.0217638;0.0240274
424;calc wait;100;0.0108572;0.00274626;0.0265476
424;calc bound;100;0.00351615;0.00187024;0.00477285
424;calc iter;100;0.0369439;0.0266637;0.0520375
424;total;1;6.45865;6.45865;6.45865
381;calc total;1;3.72648;3.72648;3.72648
381;calc update async;100;7.80415e-05;1.1477e-05;0.00568967
381;calc inner;100;0.022414;0.0217449;0.0235977
381;calc wait;100;0.0106468;0.00452993;0.0247626
381;calc bound;100;0.00386042;0.00248927;0.00481543
381;calc iter;100;0.0370025;0.0299014;0.0515058
381;total;1;6.44864;6.44864;6.44864
425;calc total;1;3.7247;3.7247;3.7247
425;calc update async;100;6.33918e-05;1.1061e-05;0.00460223
425;calc inner;100;0.0225043;0.0218088;0.0240146
425;calc wait;100;0.0111624;0.00422594;0.0247619
425;calc bound;100;0.00330632;0.00203226;0.00470945
425;calc iter;100;0.0370405;0.0290734;0.0514597
425;total;1;6.46847;6.46847;6.46847
382;calc total;1;3.72625;3.72625;3.72625
382;calc update async;100;8.04361e-05;1.0506e-05;0.00590875
382;calc inner;100;0.0224272;0.021649;0.0239383
382;calc wait;100;0.0106038;0.00494426;0.0246185
382;calc bound;100;0.00395734;0.00216591;0.00482941
382;calc iter;100;0.0370758;0.0301276;0.0511231
382;total;1;6.43852;6.43852;6.43852
426;calc total;1;3.71384;3.71384;3.71384
426;calc update async;100;2.84015e-05;1.0248e-05;0.0011895
426;calc inner;100;0.0225199;0.0217377;0.0236446
426;calc wait;100;0.0111866;0.00285031;0.0270024
426;calc bound;100;0.00312373;0.00171868;0.00484199
426;calc iter;100;0.0368654;0.0279878;0.0538067
426;total;1;6.45837;6.45837;6.45837
383;calc total;1;3.72374;3.72374;3.72374
383;calc update async;100;7.51054e-05;1.032e-05;0.00551288
383;calc inner;100;0.0224403;0.0216946;0.0236285
383;calc wait;100;0.0108671;0.00322365;0.0259385
383;calc bound;100;0.00366684;0.00192661;0.00473275
383;calc iter;100;0.0370539;0.0271419;0.0530157
383;total;1;6.44611;6.44611;6.44611
427;calc total;1;3.72458;3.72458;3.72458
427;calc update async;100;6.56527e-05;1.0697e-05;0.00493644
427;calc inner;100;0.0225631;0.0218388;0.0241034
427;calc wait;100;0.0112548;0.00429074;0.0287694
427;calc bound;100;0.00309564;0.00192176;0.00480702
427;calc iter;100;0.0369842;0.028963;0.0551807
427;total;1;6.46845;6.46845;6.46845
428;calc total;1;3.71686;3.71686;3.71686
428;calc update async;100;2.47992e-05;1.1223e-05;0.000801557
428;calc inner;100;0.0226132;0.0217763;0.0237741
428;calc wait;100;0.0110348;0.0048311;0.0268746
428;calc bound;100;0.00315722;0.00230624;0.0047047
428;calc iter;100;0.0368333;0.0298439;0.0525382
428;total;1;6.46854;6.46854;6.46854
429;calc total;1;3.72602;3.72602;3.72602
429;calc update async;100;6.36137e-05;1.0709e-05;0.00455388
429;calc inner;100;0.0226016;0.0216097;0.0240307
429;calc wait;100;0.0108806;0.0029928;0.0235307
429;calc bound;100;0.00338398;0.00228339;0.00479778
429;calc iter;100;0.0369337;0.0284072;0.0503176
429;total;1;6.46153;6.46153;6.46153
430;calc total;1;3.72491;3.72491;3.72491
430;calc update async;100;6.76854e-05;1.1084e-05;0.00484291
430;calc inner;100;0.0225265;0.0215132;0.0241139
430;calc wait;100;0.0106691;0.00300464;0.0296329
430;calc bound;100;0.0036364;0.00236645;0.00483208
430;calc iter;100;0.0369035;0.0284081;0.0563253
430;total;1;6.46851;6.46851;6.46851
431;calc total;1;3.72422;3.72422;3.72422
431;calc update async;100;6.77588e-05;1.0623e-05;0.00484814
431;calc inner;100;0.022521;0.0216788;0.0239144
431;calc wait;100;0.0108038;0.00380192;0.0300759
431;calc bound;100;0.00360099;0.00200152;0.00477442
431;calc iter;100;0.0369981;0.0293034;0.0565125
431;total;1;6.46854;6.46854;6.46854
446;calc total;1;3.72645;3.72645;3.72645
446;calc update async;100;0.000109196;1.1203e-05;0.00900992
446;calc inner;100;0.0221554;0.0216108;0.0233821
446;calc wait;100;0.0111387;0.00355776;0.0247897
446;calc bound;100;0.00366601;0.00189694;0.00476465
446;calc iter;100;0.0370755;0.0287946;0.0518732
446;total;1;6.46191;6.46191;6.46191
447;calc total;1;3.7242;3.7242;3.7242
447;calc update async;100;7.69012e-05;1.0379e-05;0.00589977
447;calc inner;100;0.0221697;0.0216206;0.0234385
447;calc wait;100;0.0112953;0.00256413;0.0253183
447;calc bound;100;0.003505;0.00181296;0.00457271
447;calc iter;100;0.037054;0.0261406;0.0517706
447;total;1;6.47351;6.47351;6.47351
448;calc total;1;3.71621;3.71621;3.71621
448;calc update async;100;7.61255e-05;1.1067e-05;0.00587173
448;calc inner;100;0.022308;0.0217328;0.0230935
448;calc wait;100;0.0112992;0.0037817;0.0248303
448;calc bound;100;0.00330117;0.00191451;0.00480966
448;calc iter;100;0.0369874;0.0274706;0.0506231
448;total;1;6.46599;6.46599;6.46599
449;calc total;1;3.72959;3.72959;3.72959
449;calc update async;100;6.29862e-05;1.06e-05;0.00476181
449;calc inner;100;0.0222969;0.0217745;0.023389
449;calc wait;100;0.0116559;0.00451595;0.0241988
449;calc bound;100;0.00311104;0.00191413;0.0047132
449;calc iter;100;0.0371296;0.0293742;0.0500839
449;total;1;6.46577;6.46577;6.46577
450;calc total;1;3.72568;3.72568;3.72568
450;calc update async;100;6.6657e-05;1.152e-05;0.00511962
450;calc inner;100;0.0222858;0.0216764;0.023338
450;calc wait;100;0.0116618;0.00475025;0.0239943
450;calc bound;100;0.00298277;0.0022733;0.00439184
450;calc iter;100;0.0369993;0.0295198;0.0500574
450;total;1;6.4659;6.4659;6.4659
451;calc total;1;3.72747;3.72747;3.72747
451;calc update async;100;6.94426e-05;1.1485e-05;0.00537665
451;calc inner;100;0.0222074;0.0215985;0.023357
451;calc wait;100;0.0116702;0.00337826;0.0250368
451;calc bound;100;0.00306791;0.00221477;0.00461752
451;calc iter;100;0.0370187;0.0278759;0.0506846
451;total;1;6.45114;6.45114;6.45114
452;calc total;1;3.72145;3.72145;3.72145
452;calc update async;100;6.99156e-05;1.1742e-05;0.00531936
452;calc inner;100;0.0222815;0.0216612;0.0236675
452;calc wait;100;0.0114375;0.00282944;0.029257
452;calc bound;100;0.0031021;0.00230574;0.00467639
452;calc iter;100;0.0368937;0.0286265;0.0541811
452;total;1;6.45154;6.45154;6.45154
453;calc total;1;3.72989;3.72989;3.72989
453;calc update async;100;6.39613e-05;1.2294e-05;0.00466602
453;calc inner;100;0.0223389;0.0217153;0.02338
453;calc wait;100;0.0114867;0.00407978;0.0280688
453;calc bound;100;0.00312461;0.0022953;0.00464756
453;calc iter;100;0.0370168;0.029237;0.0550253
453;total;1;6.45339;6.45339;6.45339
454;calc total;1;3.72451;3.72451;3.72451
454;calc update async;100;8.03247e-05;1.1616e-05;0.00623844
454;calc inner;100;0.0223168;0.0217027;0.0234022
454;calc wait;100;0.0113102;0.00311788;0.0265439
454;calc bound;100;0.00327719;0.00222388;0.00437577
454;calc iter;100;0.0369874;0.0280019;0.0523873
454;total;1;6.45924;6.45924;6.45924
455;calc total;1;3.72368;3.72368;3.72368
455;calc update async;100;8.32973e-05;1.0947e-05;0.00667159
455;calc inner;100;0.0223132;0.0216885;0.0232377
455;calc wait;100;0.011413;0.00449328;0.0275494
455;calc bound;100;0.00326177;0.00190557;0.00452752
455;calc iter;100;0.0370737;0.029299;0.0543722
455;total;1;6.47343;6.47343;6.47343
480;calc total;1;3.7225;3.7225;3.7225
480;calc update async;100;6.8264e-05;1.0705e-05;0.00500154
480;calc inner;100;0.0226241;0.021873;0.0235427
480;calc wait;100;0.0106634;0.002683;0.0262674
480;calc bound;100;0.00361492;0.00217938;0.00474836
480;calc iter;100;0.0369745;0.0269313;0.0539432
480;total;1;5.81969;5.81969;5.81969
481;calc total;1;3.72885;3.72885;3.72885
481;calc update async;100;7.51731e-05;1.0517e-05;0.00581905
481;calc inner;100;0.0226644;0.021927;0.0233124
481;calc wait;100;0.0111322;0.00315894;0.026474
481;calc bound;100;0.00319152;0.00207813;0.00475993
481;calc iter;100;0.0370678;0.0285538;0.0534363
481;total;1;5.82569;5.82569;5.82569
482;calc total;1;3.72448;3.72448;3.72448
482;calc update async;100;6.46889e-05;1.0786e-05;0.00494718
482;calc inner;100;0.0228136;0.0220339;0.0235877
482;calc wait;100;0.0111973;0.00329058;0.0237979
482;calc bound;100;0.00291864;0.00203861;0.00448444
482;calc iter;100;0.0370004;0.0285375;0.0501666
482;total;1;5.82469;5.82469;5.82469
483;calc total;1;3.72717;3.72717;3.72717
483;calc update async;100;6.75292e-05;9.942e-06;0.00516321
483;calc inner;100;0.0227174;0.021702;0.0233815
483;calc wait;100;0.0112987;0.00356019;0.0255673
483;calc bound;100;0.00294637;0.00200248;0.00429348
483;calc iter;100;0.0370348;0.0286729;0.0518043
483;total;1;5.82474;5.82474;5.82474
484;calc total;1;3.71942;3.71942;3.71942
484;calc update async;100;7.32683e-05;1.135e-05;0.00556927
484;calc inner;100;0.0227474;0.0218822;0.0234505
484;calc wait;100;0.0107091;0.0054367;0.0242764
484;calc bound;100;0.00328076;0.00249984;0.00466797
484;calc iter;100;0.0368143;0.0316162;0.0509292
484;total;1;5.8256;5.8256;5.8256
485;calc total;1;3.72547;3.72547;3.72547
485;calc update async;100;6.75389e-05;1.1888e-05;0.00496737
485;calc inner;100;0.0226128;0.0217815;0.0236103
485;calc wait;100;0.0108493;0.00362925;0.0222393
485;calc bound;100;0.00334641;0.00225842;0.00469535
485;calc iter;100;0.036879;0.0288738;0.0494665
485;total;1;5.82445;5.82445;5.82445
486;calc total;1;3.72379;3.72379;3.72379
486;calc update async;100;8.54314e-05;1.1011e-05;0.00668488
486;calc inner;100;0.0226666;0.0217769;0.0235029
486;calc wait;100;0.0105029;0.00501041;0.0246474
486;calc bound;100;0.00361317;0.00245138;0.00476552
486;calc iter;100;0.0368723;0.0306833;0.0523269
486;total;1;5.82176;5.82176;5.82176
487;calc total;1;3.72368;3.72368;3.72368
487;calc update async;100;8.17178e-05;1.1911e-05;0.00618273
487;calc inner;100;0.0226511;0.0216158;0.0235349
487;calc wait;100;0.0105294;0.00559333;0.0253377
487;calc bound;100;0.00372241;0.00230429;0.0046173
487;calc iter;100;0.0369876;0.0312667;0.0522321
487;total;1;5.82475;5.82475;5.82475
488;calc total;1;3.71998;3.71998;3.71998
488;calc update async;100;7.45275e-05;1.2334e-05;0.00544835
488;calc inner;100;0.0226746;0.0216318;0.0236484
488;calc wait;100;0.0106488;0.00552898;0.0210956
488;calc bound;100;0.00358182;0.00199029;0.00479221
488;calc iter;100;0.0369894;0.0316001;0.0474438
488;total;1;5.8247;5.8247;5.8247
489;calc total;1;3.72565;3.72565;3.72565
489;calc update async;100;7.78985e-05;1.1497e-05;0.00597903
489;calc inner;100;0.0226933;0.021757;0.0235811
489;calc wait;100;0.0108841;0.00431262;0.0213744
489;calc bound;100;0.00331936;0.00203642;0.00480617
489;calc iter;100;0.0369846;0.0289239;0.0492529
489;total;1;5.82468;5.82468;5.82468
490;calc total;1;3.70908;3.70908;3.70908
490;calc update async;100;3.06053e-05;1.0376e-05;0.00128181
490;calc inner;100;0.0227212;0.021846;0.0234345
490;calc wait;100;0.0108179;0.0047481;0.0262243
490;calc bound;100;0.00325551;0.0023488;0.00486453
490;calc iter;100;0.036836;0.0305445;0.0529116
490;total;1;5.82566;5.82566;5.82566
491;calc total;1;3.72461;3.72461;3.72461
491;calc update async;100;6.30255e-05;1.0857e-05;0.00461343
491;calc inner;100;0.0225241;0.0219426;0.0232354
491;calc wait;100;0.0111782;0.00381033;0.0235982
491;calc bound;100;0.00313746;0.00210795;0.00477673
491;calc iter;100;0.0369128;0.0294358;0.0497045
491;total;1;5.82366;5.82366;5.82366
492;calc total;1;3.71718;3.71718;3.71718
492;calc update async;100;8.73619e-05;1.1168e-05;0.00682628
492;calc inner;100;0.0224739;0.0216173;0.0232998
492;calc wait;100;0.0109328;0.00463738;0.0230428
492;calc bound;100;0.00335774;0.00223531;0.00496483
492;calc iter;100;0.036857;0.0301933;0.050271
492;total;1;5.82204;5.82204;5.82204
493;calc total;1;3.72736;3.72736;3.72736
493;calc update async;100;6.58938e-05;1.046e-05;0.0047181
493;calc inner;100;0.0226007;0.0218792;0.0237217
493;calc wait;100;0.0107663;0.00270104;0.0207994
493;calc bound;100;0.0034827;0.00228682;0.00476006
493;calc iter;100;0.0369245;0.0281208;0.0478487
493;total;1;5.8178;5.8178;5.8178
494;calc total;1;3.72533;3.72533;3.72533
494;calc update async;100;6.82352e-05;1.1988e-05;0.00477434
494;calc inner;100;0.0226515;0.0218546;0.0237094
494;calc wait;100;0.0106095;0.00459685;0.02206
494;calc bound;100;0.00364695;0.00267653;0.00464465
494;calc iter;100;0.0369852;0.0307901;0.0494754
494;total;1;5.81885;5.81885;5.81885
495;calc total;1;3.72585;3.72585;3.72585
495;calc update async;100;6.66217e-05;1.1979e-05;0.00470993
495;calc inner;100;0.0226091;0.0220056;0.023455
495;calc wait;100;0.0107601;0.00444336;0.0240548
495;calc bound;100;0.00357149;0.00200784;0.00484505
495;calc iter;100;0.0370157;0.030381;0.0514339
495;total;1;5.82502;5.82502;5.82502
496;calc total;1;3.72201;3.72201;3.72201
496;calc update async;100;6.91235e-05;1.0888e-05;0.00506352
496;calc inner;100;0.0225852;0.0217165;0.0238488
496;calc wait;100;0.0108609;0.0034804;0.0255384
496;calc bound;100;0.00350548;0.00172047;0.00486356
496;calc iter;100;0.0370245;0.0270484;0.0524131
496;total;1;5.81811;5.81811;5.81811
497;calc total;1;3.72945;3.72945;3.72945
497;calc update async;100;5.77236e-05;1.1728e-05;0.00408596
497;calc inner;100;0.0225611;0.0217526;0.0236326
497;calc wait;100;0.0114112;0.00449059;0.0258218
497;calc bound;100;0.00307682;0.00186204;0.00444986
497;calc iter;100;0.0371096;0.0301932;0.0521059
497;total;1;5.81774;5.81774;5.81774
470;calc total;1;3.72414;3.72414;3.72414
470;calc update async;100;6.7437e-05;9.596e-06;0.00513992
470;calc inner;100;0.0227242;0.0219326;0.0236522
470;calc wait;100;0.0109895;0.00308802;0.0256956
470;calc bound;100;0.00308718;0.00225683;0.00473634
470;calc iter;100;0.0368721;0.0285358;0.0515479
470;total;1;6.42733;6.42733;6.42733
471;calc total;1;3.72454;3.72454;3.72454
471;calc update async;100;6.82165e-05;1.0843e-05;0.0051955
471;calc inner;100;0.0226778;0.0218952;0.0238245
471;calc wait;100;0.0110086;0.00454468;0.0307317
471;calc bound;100;0.0031879;0.0020924;0.00441755
471;calc iter;100;0.036947;0.0298257;0.0572661
471;total;1;6.4272;6.4272;6.4272
472;calc total;1;3.719;3.719;3.719
472;calc update async;100;7.27962e-05;9.74e-06;0.00529368
472;calc inner;100;0.0224834;0.0216828;0.0235103
472;calc wait;100;0.0107324;0.00417171;0.0290832
472;calc bound;100;0.00364859;0.00177148;0.00477257
472;calc iter;100;0.0369444;0.0291764;0.0567126
472;total;1;6.44238;6.44238;6.44238
473;calc total;1;3.72567;3.72567;3.72567
473;calc update async;100;6.44847e-05;1.0535e-05;0.00458551
473;calc inner;100;0.0224746;0.0216876;0.023456
473;calc wait;100;0.0110031;0.00273581;0.0284029
473;calc bound;100;0.00346705;0.00169413;0.00478202
473;calc iter;100;0.0370135;0.0270519;0.0551514
473;total;1;6.42876;6.42876;6.42876
474;calc total;1;3.71524;3.71524;3.71524
474;calc update async;100;2.76743e-05;1.0583e-05;0.00105408
474;calc inner;100;0.0226068;0.0216226;0.0234913
474;calc wait;100;0.0110468;0.00326619;0.0247447
474;calc bound;100;0.00323264;0.00183965;0.00451378
474;calc iter;100;0.0369184;0.0289419;0.0509588
474;total;1;6.43842;6.43842;6.43842
475;calc total;1;3.72451;3.72451;3.72451
475;calc update async;100;7.41184e-05;1.1117e-05;0.00563528
475;calc inner;100;0.0226365;0.0216821;0.0235982
475;calc wait;100;0.0109291;0.00337716;0.0264864
475;calc bound;100;0.00325274;0.00220626;0.00473827
475;calc iter;100;0.0368953;0.0287135;0.0545767
475;total;1;6.43851;6.43851;6.43851
476;calc total;1;3.71751;3.71751;3.71751
476;calc update async;100;8.13713e-05;1.072e-05;0.00630929
476;calc inner;100;0.0225978;0.0217731;0.0233671
476;calc wait;100;0.0108716;0.00278135;0.0261545
476;calc bound;100;0.003276;0.00213603;0.00495012
476;calc iter;100;0.0368318;0.0278798;0.052826
476;total;1;6.42519;6.42519;6.42519
477;calc total;1;3.72549;3.72549;3.72549
477;calc update async;100;6.44716e-05;1.2049e-05;0.00457574
477;calc inner;100;0.0226161;0.0216988;0.0237443
477;calc wait;100;0.0108572;0.00293095;0.0265556
477;calc bound;100;0.00333459;0.00219241;0.00476727
477;calc iter;100;0.0368789;0.0282673;0.0534458
477;total;1;6.44252;6.44252;6.44252
478;calc total;1;3.72386;3.72386;3.72386
478;calc update async;100;7.44411e-05;1.0974e-05;0.00546938
478;calc inner;100;0.0226039;0.0218058;0.0235838
478;calc wait;100;0.0107117;0.00318248;0.0271901
478;calc bound;100;0.00353633;0.00203866;0.00480023
478;calc iter;100;0.0369297;0.0282328;0.0544915
478;total;1;6.42524;6.42524;6.42524
479;calc total;1;3.72504;3.72504;3.72504
479;calc update async;100;9.19513e-05;1.2043e-05;0.0071658
479;calc inner;100;0.0225366;0.0216218;0.0236097
479;calc wait;100;0.0106224;0.0025859;0.028095
479;calc bound;100;0.00368741;0.00191378;0.0047971
479;calc iter;100;0.0369414;0.0268406;0.0543714
479;total;1;6.42522;6.42522;6.42522
552;calc total;1;3.72033;3.72033;3.72033
552;calc update async;100;6.76376e-05;1.0528e-05;0.0049623
552;calc inner;100;0.0227089;0.0218891;0.0235148
552;calc wait;100;0.0107379;0.00407859;0.0240399
552;calc bound;100;0.00347734;0.00208104;0.00460234
552;calc iter;100;0.0369959;0.0282678;0.0504522
552;total;1;6.45324;6.45324;6.45324
528;calc total;1;3.72291;3.72291;3.72291
528;calc update async;100;7.0302e-05;1.0702e-05;0.00531371
528;calc inner;100;0.0225738;0.0217215;0.0236763
528;calc wait;100;0.0110093;0.00372526;0.0287189
528;calc bound;100;0.00331785;0.00227795;0.00457546
528;calc iter;100;0.0369762;0.0291223;0.0550401
528;total;1;6.42126;6.42126;6.42126
576;calc total;1;3.71637;3.71637;3.71637
576;calc update async;100;7.96541e-05;1.1111e-05;0.00620995
576;calc inner;100;0.0225161;0.021758;0.023919
576;calc wait;100;0.0108527;0.00372512;0.0256564
576;calc bound;100;0.00353411;0.00175931;0.004613
576;calc iter;100;0.0369868;0.0273256;0.0522081
576;total;1;6.4551;6.4551;6.4551
504;calc total;1;3.71671;3.71671;3.71671
504;calc update async;100;7.69282e-05;1.2195e-05;0.00574228
504;calc inner;100;0.0227103;0.0218662;0.0236521
504;calc wait;100;0.0105743;0.00462102;0.0234696
504;calc bound;100;0.00362796;0.00217782;0.00462377
504;calc iter;100;0.0369925;0.0290636;0.0505198
504;total;1;6.44051;6.44051;6.44051
498;calc total;1;3.72526;3.72526;3.72526
498;calc update async;100;6.25837e-05;1.0803e-05;0.00468305
498;calc inner;100;0.0226306;0.0217945;0.0235982
498;calc wait;100;0.0113414;0.00428683;0.0260781
498;calc bound;100;0.00295107;0.00212168;0.00382434
498;calc iter;100;0.0369883;0.0296007;0.0514563
498;total;1;5.82541;5.82541;5.82541
553;calc total;1;3.7254;3.7254;3.7254
553;calc update async;100;0.000102976;1.0867e-05;0.0086074
553;calc inner;100;0.022799;0.0220367;0.0237578
553;calc wait;100;0.0109855;0.00456201;0.0242086
553;calc bound;100;0.00316244;0.00211978;0.0047276
553;calc iter;100;0.0370566;0.0297305;0.0506617
553;total;1;6.45316;6.45316;6.45316
529;calc total;1;3.72613;3.72613;3.72613
529;calc update async;100;6.44719e-05;1.0899e-05;0.0048132
529;calc inner;100;0.0225992;0.0217972;0.0234791
529;calc wait;100;0.0111617;0.00289273;0.0284083
529;calc bound;100;0.00318735;0.00216414;0.00453563
529;calc iter;100;0.0370156;0.0268976;0.054898
529;total;1;6.41638;6.41638;6.41638
577;calc total;1;3.73107;3.73107;3.73107
577;calc update async;100;6.32186e-05;1.1107e-05;0.00465399
577;calc inner;100;0.0225854;0.0218657;0.0238794
577;calc wait;100;0.0112778;0.00274902;0.0275274
577;calc bound;100;0.00322275;0.00186476;0.00441335
577;calc iter;100;0.0371533;0.0281574;0.0536167
577;total;1;6.4398;6.4398;6.4398
505;calc total;1;3.72627;3.72627;3.72627
505;calc update async;100;0.000127364;1.1045e-05;0.0110097
505;calc inner;100;0.0226762;0.0219274;0.0236864
505;calc wait;100;0.0109922;0.00419864;0.0245632
505;calc bound;100;0.0032674;0.00241711;0.00466894
505;calc iter;100;0.0370659;0.0289537;0.0509122
505;total;1;6.433;6.433;6.433
499;calc total;1;3.72774;3.72774;3.72774
499;calc update async;100;6.56148e-05;1.0812e-05;0.00500341
499;calc inner;100;0.0226186;0.0218943;0.023616
499;calc wait;100;0.0114297;0.00283937;0.0222235
499;calc bound;100;0.00290477;0.00225087;0.00384006
499;calc iter;100;0.0370212;0.0283351;0.0473536
499;total;1;5.82207;5.82207;5.82207
554;calc total;1;3.71549;3.71549;3.71549
554;calc update async;100;3.16557e-05;1.0572e-05;0.00156986
554;calc inner;100;0.0227468;0.0217773;0.0234107
554;calc wait;100;0.0110574;0.00328379;0.0242367
554;calc bound;100;0.00305663;0.00225511;0.00445372
554;calc iter;100;0.0368969;0.028962;0.0497266
554;total;1;6.44594;6.44594;6.44594
530;calc total;1;3.72722;3.72722;3.72722
530;calc update async;100;6.28333e-05;1.0284e-05;0.00470821
530;calc inner;100;0.0226698;0.021922;0.0236085
530;calc wait;100;0.011195;0.0045727;0.0296235
530;calc bound;100;0.00311212;0.00200761;0.00451067
530;calc iter;100;0.0370432;0.0301957;0.0553065
530;total;1;6.4128;6.4128;6.4128
578;calc total;1;3.72791;3.72791;3.72791
578;calc update async;100;6.40602e-05;1.0112e-05;0.0048779
578;calc inner;100;0.0226086;0.02193;0.0239989
578;calc wait;100;0.011329;0.00440187;0.0237236
578;calc bound;100;0.00305349;0.0022076;0.00442354
578;calc iter;100;0.0370627;0.0289699;0.0498464
578;total;1;6.45096;6.45096;6.45096
506;calc total;1;3.71718;3.71718;3.71718
506;calc update async;100;4.73877e-05;1.1252e-05;0.00315831
506;calc inner;100;0.0227149;0.0220164;0.0236999
506;calc wait;100;0.0112209;0.00446494;0.0278724
506;calc bound;100;0.00299721;0.00229592;0.00419171
506;calc iter;100;0.036984;0.0297295;0.0534494
506;total;1;6.44226;6.44226;6.44226
500;calc total;1;3.72742;3.72742;3.72742
500;calc update async;100;6.73121e-05;1.2417e-05;0.00498673
500;calc inner;100;0.0226013;0.0216772;0.0236821
500;calc wait;100;0.0112388;0.00266731;0.0270935
500;calc bound;100;0.00301912;0.00215067;0.00476609
500;calc iter;100;0.0369299;0.0277925;0.0539318
500;total;1;5.8214;5.8214;5.8214
555;calc total;1;3.72442;3.72442;3.72442
555;calc update async;100;7.73436e-05;8.517e-06;0.00607778
555;calc inner;100;0.0226802;0.0217095;0.0236299
555;calc wait;100;0.0110473;0.00339419;0.0212908
555;calc bound;100;0.00318362;0.0021802;0.00478815
555;calc iter;100;0.0369926;0.0284811;0.0489624
555;total;1;6.45329;6.45329;6.45329
531;calc total;1;3.72519;3.72519;3.72519
531;calc update async;100;7.2285e-05;1.0554e-05;0.00552798
531;calc inner;100;0.0225943;0.0218417;0.0236114
531;calc wait;100;0.0109771;0.00311964;0.0297805
531;calc bound;100;0.00325751;0.00227252;0.00483813
531;calc iter;100;0.0369047;0.0292519;0.0548643
531;total;1;6.40994;6.40994;6.40994
579;calc total;1;3.72727;3.72727;3.72727
579;calc update async;100;6.62577e-05;1.0438e-05;0.00498376
579;calc inner;100;0.0225264;0.0217401;0.023872
579;calc wait;100;0.0112419;0.00506813;0.0204639
579;calc bound;100;0.00322658;0.00224877;0.00478
579;calc iter;100;0.0370649;0.0300349;0.0452807
579;total;1;6.45522;6.45522;6.45522
507;calc total;1;3.72557;3.72557;3.72557
507;calc update async;100;0.000122724;1.0692e-05;0.0106738
507;calc inner;100;0.0226515;0.0219777;0.0237284
507;calc wait;100;0.0109843;0.00448569;0.0204874
507;calc bound;100;0.00320717;0.00237176;0.00467878
507;calc iter;100;0.0369704;0.0305269;0.0461323
507;total;1;6.433;6.433;6.433
501;calc total;1;3.72801;3.72801;3.72801
501;calc update async;100;6.59325e-05;1.0995e-05;0.00472106
501;calc inner;100;0.0226674;0.0215633;0.0237051
501;calc wait;100;0.0108548;0.0052948;0.0195306
501;calc bound;100;0.00341648;0.0025072;0.00482098
501;calc iter;100;0.0370175;0.0314376;0.0475513
501;total;1;5.81796;5.81796;5.81796
556;calc total;1;3.71265;3.71265;3.71265
556;calc update async;100;3.69659e-05;1.2185e-05;0.00183438
556;calc inner;100;0.0225974;0.0216903;0.0234803
556;calc wait;100;0.0106449;0.00343376;0.0222852
556;calc bound;100;0.00347075;0.00232798;0.0048607
556;calc iter;100;0.0367543;0.0294882;0.0505596
556;total;1;6.44535;6.44535;6.44535
532;calc total;1;3.72847;3.72847;3.72847
532;calc update async;100;6.65443e-05;1.1647e-05;0.00495221
532;calc inner;100;0.0223615;0.0216508;0.0232251
532;calc wait;100;0.0112188;0.00461638;0.0247133
532;calc bound;100;0.00329181;0.00219995;0.00471196
532;calc iter;100;0.0369415;0.0305102;0.052336
532;total;1;6.42214;6.42214;6.42214
580;calc total;1;3.72284;3.72284;3.72284
580;calc update async;100;7.22526e-05;1.1329e-05;0.00548217
580;calc inner;100;0.0224875;0.0216226;0.0239031
580;calc wait;100;0.0109904;0.00467906;0.0210285
580;calc bound;100;0.00337611;0.00232536;0.00471098
580;calc iter;100;0.0369383;0.0310239;0.0460495
580;total;1;6.43721;6.43721;6.43721
508;calc total;1;3.71715;3.71715;3.71715
508;calc update async;100;6.06804e-05;1.0807e-05;0.0043506
508;calc inner;100;0.0226087;0.0217078;0.0235455
508;calc wait;100;0.0108532;0.00413885;0.0268908
508;calc bound;100;0.00336157;0.00220362;0.00483214
508;calc iter;100;0.036887;0.0303475;0.0546506
508;total;1;6.43588;6.43588;6.43588
502;calc total;1;3.72478;3.72478;3.72478
502;calc update async;100;6.86134e-05;1.1377e-05;0.00479577
502;calc inner;100;0.0225671;0.0216735;0.0238921
502;calc wait;100;0.0106214;0.00327802;0.0204843
502;calc bound;100;0.00373078;0.00212089;0.00480925
502;calc iter;100;0.036991;0.028333;0.047313
502;total;1;5.82463;5.82463;5.82463
557;calc total;1;3.72538;3.72538;3.72538
557;calc update async;100;7.71808e-05;1.1568e-05;0.00577817
557;calc inner;100;0.0225776;0.0215667;0.023603
557;calc wait;100;0.010738;0.00444367;0.0255767
557;calc bound;100;0.00356101;0.00226315;0.0046973
557;calc iter;100;0.0369621;0.0296783;0.052366
557;total;1;6.44807;6.44807;6.44807
533;calc total;1;3.7257;3.7257;3.7257
533;calc update async;100;6.47904e-05;1.1124e-05;0.0047983
533;calc inner;100;0.0223987;0.0217805;0.023235
533;calc wait;100;0.0111441;0.00332537;0.0258148
533;calc bound;100;0.00328505;0.00239235;0.00477246
533;calc iter;100;0.0368953;0.0284531;0.0528446
533;total;1;6.41509;6.41509;6.41509
581;calc total;1;3.72227;3.72227;3.72227
581;calc update async;100;3.18762e-05;1.2278e-05;0.00120045
581;calc inner;100;0.0224677;0.0216267;0.0240083
581;calc wait;100;0.010764;0.00516722;0.020007
581;calc bound;100;0.00374573;0.00229089;0.00477203
581;calc iter;100;0.0370162;0.0316232;0.0468236
581;total;1;6.44151;6.44151;6.44151
509;calc total;1;3.72175;3.72175;3.72175
509;calc update async;100;8.52341e-05;1.0429e-05;0.00655826
509;calc inner;100;0.0225089;0.0217462;0.0236953
509;calc wait;100;0.0106668;0.00521359;0.0282048
509;calc bound;100;0.00367318;0.00224719;0.00482787
509;calc iter;100;0.0369373;0.0309915;0.055093
509;total;1;6.43312;6.43312;6.43312
503;calc total;1;3.72235;3.72235;3.72235
503;calc update async;100;7.06075e-05;1.1465e-05;0.00515437
503;calc inner;100;0.0225365;0.0216498;0.0236738
503;calc wait;100;0.0108269;0.00320549;0.0243103
503;calc bound;100;0.00359498;0.00187542;0.00482543
503;calc iter;100;0.0370322;0.0287477;0.0513484
503;total;1;5.81993;5.81993;5.81993
558;calc total;1;3.72717;3.72717;3.72717
558;calc update async;100;7.69079e-05;1.1061e-05;0.00577522
558;calc inner;100;0.0225592;0.0215996;0.0235784
558;calc wait;100;0.0106727;0.00314291;0.0278546
558;calc bound;100;0.00369764;0.00229832;0.00482724
558;calc iter;100;0.0370098;0.0289284;0.0547861
558;total;1;6.44309;6.44309;6.44309
534;calc total;1;3.7259;3.7259;3.7259
534;calc update async;100;8.40149e-05;1.1626e-05;0.0066541
534;calc inner;100;0.0226228;0.0218374;0.0239818
534;calc wait;100;0.0109666;0.00316984;0.0275265
534;calc bound;100;0.00326518;0.00219866;0.00479072
534;calc iter;100;0.0369423;0.0291877;0.0554421
534;total;1;6.4133;6.4133;6.4133
582;calc total;1;3.72654;3.72654;3.72654
582;calc update async;100;7.08184e-05;1.0883e-05;0.00507108
582;calc inner;100;0.0223277;0.0216042;0.0239905
582;calc wait;100;0.0108391;0.00274014;0.0213445
582;calc bound;100;0.00382827;0.00205703;0.00484278
582;calc iter;100;0.03707;0.0280725;0.047495
582;total;1;6.45513;6.45513;6.45513
510;calc total;1;3.72434;3.72434;3.72434
510;calc update async;100;0.00011382;1.0244e-05;0.00950994
510;calc inner;100;0.0224862;0.0217034;0.0237471
510;calc wait;100;0.0107052;0.00296859;0.0243665
510;calc bound;100;0.00375071;0.00226505;0.00485607
510;calc iter;100;0.037059;0.0289174;0.0506529
510;total;1;6.43311;6.43311;6.43311
559;calc total;1;3.72454;3.72454;3.72454
559;calc update async;100;8.17345e-05;1.1818e-05;0.00614368
559;calc inner;100;0.0226322;0.0216238;0.0237164
559;calc wait;100;0.010621;0.00513984;0.0244681
559;calc bound;100;0.00370912;0.00211158;0.00462397
559;calc iter;100;0.0370499;0.0306806;0.0510646
559;total;1;6.45334;6.45334;6.45334
535;calc total;1;3.72441;3.72441;3.72441
535;calc update async;100;7.37188e-05;1.0365e-05;0.00558931
535;calc inner;100;0.0225861;0.021679;0.0235087
535;calc wait;100;0.0110528;0.00433494;0.0331276
535;calc bound;100;0.00322727;0.00210706;0.00465989
535;calc iter;100;0.0369468;0.0298118;0.0601551
535;total;1;6.41256;6.41256;6.41256
583;calc total;1;3.72562;3.72562;3.72562
583;calc update async;100;7.18342e-05;1.0081e-05;0.00510959
583;calc inner;100;0.0224359;0.021776;0.0241431
583;calc wait;100;0.0107877;0.00455714;0.023292
583;calc bound;100;0.00378375;0.00187444;0.00482736
583;calc iter;100;0.0370843;0.0298832;0.0502182
583;total;1;6.43556;6.43556;6.43556
511;calc total;1;3.72317;3.72317;3.72317
511;calc update async;100;0.000103551;1.0705e-05;0.00847075
511;calc inner;100;0.0225721;0.021814;0.023702
511;calc wait;100;0.0106653;0.00268479;0.0216943
511;calc bound;100;0.00370312;0.00228442;0.00477095
511;calc iter;100;0.0370476;0.0270478;0.0488197
511;total;1;6.4422;6.4422;6.4422
560;calc total;1;3.72218;3.72218;3.72218
560;calc update async;100;7.32208e-05;1.0884e-05;0.00533339
560;calc inner;100;0.0226194;0.0215881;0.023933
560;calc wait;100;0.0107381;0.00598679;0.0250206
560;calc bound;100;0.00361473;0.00203356;0.0047618
560;calc iter;100;0.0370515;0.0314438;0.0509292
560;total;1;6.45329;6.45329;6.45329
536;calc total;1;3.71763;3.71763;3.71763
536;calc update async;100;7.71551e-05;1.0296e-05;0.00576856
536;calc inner;100;0.0224517;0.021655;0.0235546
536;calc wait;100;0.0106499;0.00273983;0.0263676
536;calc bound;100;0.00373941;0.00226219;0.00483538
536;calc iter;100;0.0369247;0.0268719;0.0535963
536;total;1;6.42039;6.42039;6.42039
584;calc total;1;3.71822;3.71822;3.71822
584;calc update async;100;9.99421e-05;1.1474e-05;0.00832098
584;calc inner;100;0.0225985;0.0220349;0.0239366
584;calc wait;100;0.0111498;0.00301602;0.022627
584;calc bound;100;0.00311928;0.00224939;0.00456309
584;calc iter;100;0.0369736;0.0297123;0.0486953
584;total;1;6.45098;6.45098;6.45098
512;calc total;1;3.7149;3.7149;3.7149
512;calc update async;100;8.4551e-05;1.1832e-05;0.00665523
512;calc inner;100;0.022607;0.0218968;0.0234476
512;calc wait;100;0.0108629;0.0027711;0.0258962
512;calc bound;100;0.00341661;0.00214368;0.00486326
512;calc iter;100;0.0369736;0.0290393;0.0523719
512;total;1;6.43549;6.43549;6.43549
561;calc total;1;3.72856;3.72856;3.72856
561;calc update async;100;6.05646e-05;1.1045e-05;0.00437267
561;calc inner;100;0.022567;0.0217585;0.0234725
561;calc wait;100;0.0112159;0.00414575;0.0255725
561;calc bound;100;0.00322398;0.00193174;0.00460602
561;calc iter;100;0.037073;0.0282247;0.0517097
561;total;1;6.45339;6.45339;6.45339
537;calc total;1;3.7246;3.7246;3.7246
537;calc update async;100;6.84256e-05;8.774e-06;0.00496805
537;calc inner;100;0.0225381;0.0217656;0.0235493
537;calc wait;100;0.0108635;0.00271885;0.0294279
537;calc bound;100;0.00354321;0.00211093;0.00467521
537;calc iter;100;0.037018;0.0279683;0.0555435
537;total;1;6.42222;6.42222;6.42222
585;calc total;1;3.72715;3.72715;3.72715
585;calc update async;100;6.03402e-05;1.0389e-05;0.00443605
585;calc inner;100;0.0228049;0.0222546;0.0240939
585;calc wait;100;0.01107;0.00325897;0.0256399
585;calc bound;100;0.00307955;0.00223481;0.00465471
585;calc iter;100;0.0370196;0.0303644;0.0532849
585;total;1;6.43554;6.43554;6.43554
513;calc total;1;3.7313;3.7313;3.7313
513;calc update async;100;6.54094e-05;1.0586e-05;0.00490366
513;calc inner;100;0.0226742;0.0219039;0.0235785
513;calc wait;100;0.0112132;0.00420969;0.023405
513;calc bound;100;0.0031518;0.0022859;0.00463106
513;calc iter;100;0.0371123;0.0288801;0.0544152
513;total;1;6.43583;6.43583;6.43583
562;calc total;1;3.72726;3.72726;3.72726
562;calc update async;100;5.9661e-05;1.0431e-05;0.00443074
562;calc inner;100;0.022772;0.0219137;0.0235614
562;calc wait;100;0.0113471;0.00413628;0.0270152
562;calc bound;100;0.0028828;0.00216708;0.00413602
562;calc iter;100;0.0370707;0.0299627;0.0528722
562;total;1;6.4533;6.4533;6.4533
538;calc total;1;3.71747;3.71747;3.71747
538;calc update async;100;7.57899e-05;9.656e-06;0.00566803
538;calc inner;100;0.0226148;0.0218398;0.0235631
538;calc wait;100;0.0108461;0.00264844;0.0281065
538;calc bound;100;0.00337708;0.00223484;0.00480465
538;calc iter;100;0.0369221;0.0285404;0.0537255
538;total;1;6.41837;6.41837;6.41837
586;calc total;1;3.71669;3.71669;3.71669
586;calc update async;100;8.33264e-05;1.0899e-05;0.00667646
586;calc inner;100;0.022574;0.0219268;0.0238163
586;calc wait;100;0.0112133;0.00314769;0.0260394
586;calc bound;100;0.00304721;0.00225063;0.0042362
586;calc iter;100;0.0369213;0.0295161;0.0522174
586;total;1;6.44906;6.44906;6.44906
514;calc total;1;3.72857;3.72857;3.72857
514;calc update async;100;0.000140946;1.0074e-05;0.0124845
514;calc inner;100;0.0227013;0.0218966;0.0237568
514;calc wait;100;0.0112234;0.00375617;0.0232175
514;calc bound;100;0.00302068;0.00240732;0.0046343
514;calc iter;100;0.0370957;0.0293166;0.0487029
514;total;1;6.44237;6.44237;6.44237
563;calc total;1;3.72634;3.72634;3.72634
563;calc update async;100;6.11749e-05;1.0168e-05;0.00451284
563;calc inner;100;0.0228709;0.0220391;0.0236282
563;calc wait;100;0.0110146;0.00366134;0.0222269
563;calc bound;100;0.00304022;0.00212166;0.00445647
563;calc iter;100;0.0369939;0.0291441;0.0478509
563;total;1;6.45515;6.45515;6.45515
539;calc total;1;3.72407;3.72407;3.72407
539;calc update async;100;6.92954e-05;1.245e-05;0.00497122
539;calc inner;100;0.0226087;0.0218214;0.0237066
539;calc wait;100;0.010897;0.00356903;0.023702
539;calc bound;100;0.00341515;0.00219706;0.00486933
539;calc iter;100;0.0369964;0.0297585;0.0520325
539;total;1;6.41293;6.41293;6.41293
587;calc total;1;3.7262;3.7262;3.7262
587;calc update async;100;6.25055e-05;1.0692e-05;0.00452257
587;calc inner;100;0.022437;0.0216237;0.0239895
587;calc wait;100;0.0111196;0.00438138;0.0222906
587;calc bound;100;0.00327027;0.00231706;0.00482167
587;calc iter;100;0.0369011;0.0296842;0.050701
587;total;1;6.45521;6.45521;6.45521
515;calc total;1;3.72842;3.72842;3.72842
515;calc update async;100;0.000141555;1.169e-05;0.0123326
515;calc inner;100;0.0226733;0.0218556;0.0239556
515;calc wait;100;0.0109259;0.0041715;0.0214226
515;calc bound;100;0.00322362;0.00225891;0.00479001
515;calc iter;100;0.0369688;0.0298581;0.0476788
515;total;1;6.44239;6.44239;6.44239
564;calc total;1;3.72623;3.72623;3.72623
564;calc update async;100;6.17663e-05;1.1488e-05;0.00452013
564;calc inner;100;0.0225359;0.0217658;0.0235357
564;calc wait;100;0.0113676;0.00364419;0.0200998
564;calc bound;100;0.00302134;0.00226;0.00426886
564;calc iter;100;0.0369902;0.0287909;0.0459462
564;total;1;6.45461;6.45461;6.45461
540;calc total;1;3.71208;3.71208;3.71208
540;calc update async;100;8.4022e-05;1.1629e-05;0.00664691
540;calc inner;100;0.0225851;0.0214945;0.0236489
540;calc wait;100;0.0108663;0.00323179;0.0261248
540;calc bound;100;0.00322542;0.00216135;0.00478165
540;calc iter;100;0.036764;0.0289362;0.0536797
540;total;1;6.40997;6.40997;6.40997
588;calc total;1;3.71292;3.71292;3.71292
588;calc update async;100;5.16146e-05;1.1502e-05;0.003289
588;calc inner;100;0.0225757;0.0216781;0.0235552
588;calc wait;100;0.0109433;0.00433258;0.0241756
588;calc bound;100;0.00323383;0.00238392;0.0048137
588;calc iter;100;0.0368092;0.0301477;0.0486779
588;total;1;6.4536;6.4536;6.4536
516;calc total;1;3.72337;3.72337;3.72337
516;calc update async;100;0.000125039;1.1412e-05;0.0106236
516;calc inner;100;0.0224587;0.0216681;0.0236195
516;calc wait;100;0.0110497;0.00352179;0.0234669
516;calc bound;100;0.00331211;0.00203128;0.00477337
516;calc iter;100;0.0369486;0.0291828;0.0494266
516;total;1;6.43124;6.43124;6.43124
565;calc total;1;3.724;3.724;3.724
565;calc update async;100;6.55607e-05;1.1261e-05;0.00488832
565;calc inner;100;0.0226909;0.0217666;0.0236348
565;calc wait;100;0.0109703;0.00517313;0.0222154
565;calc bound;100;0.00325055;0.00254444;0.00459451
565;calc iter;100;0.0369801;0.0311595;0.048696
565;total;1;6.45468;6.45468;6.45468
541;calc total;1;3.72447;3.72447;3.72447
541;calc update async;100;6.88969e-05;1.0952e-05;0.00516416
541;calc inner;100;0.0226657;0.0215607;0.0243885
541;calc wait;100;0.0108349;0.00292929;0.0270093
541;calc bound;100;0.00331278;0.00221613;0.00465355
541;calc iter;100;0.0368845;0.0281276;0.0543209
541;total;1;6.41653;6.41653;6.41653
517;calc total;1;3.73111;3.73111;3.73111
517;calc update async;100;7.10963e-05;1.2173e-05;0.00508345
517;calc inner;100;0.0224674;0.0214985;0.0237115
517;calc wait;100;0.0108661;0.00295312;0.0224168
517;calc bound;100;0.00366785;0.00209301;0.00459942
517;calc iter;100;0.0370758;0.0277401;0.049431
517;total;1;6.43819;6.43819;6.43819
566;calc total;1;3.72496;3.72496;3.72496
566;calc update async;100;6.71022e-05;1.1296e-05;0.0048903
566;calc inner;100;0.0226394;0.0219618;0.0237998
566;calc wait;100;0.0108233;0.00493148;0.0227729
566;calc bound;100;0.00349336;0.00219905;0.00475387
566;calc iter;100;0.0370267;0.0309921;0.0492109
566;total;1;6.44299;6.44299;6.44299
542;calc total;1;3.7247;3.7247;3.7247
542;calc update async;100;7.05905e-05;1.1544e-05;0.00527103
542;calc inner;100;0.0226899;0.021549;0.0236926
542;calc wait;100;0.0107894;0.00339937;0.0286728
542;calc bound;100;0.00335778;0.00211519;0.00475961
542;calc iter;100;0.0369119;0.0290755;0.055884
542;total;1;6.41338;6.41338;6.41338
518;calc total;1;3.72644;3.72644;3.72644
518;calc update async;100;0.000125901;1.0388e-05;0.0106202
518;calc inner;100;0.022355;0.0214557;0.0237479
518;calc wait;100;0.0107466;0.00425906;0.0219151
518;calc bound;100;0.00381703;0.00191173;0.00469565
518;calc iter;100;0.0370516;0.0291139;0.0483293
518;total;1;6.43607;6.43607;6.43607
567;calc total;1;3.72311;3.72311;3.72311
567;calc update async;100;6.9155e-05;1.1048e-05;0.00507289
567;calc inner;100;0.0226221;0.0218266;0.0236587
567;calc wait;100;0.010874;0.00511074;0.0242814
567;calc bound;100;0.00345974;0.00231925;0.00479079
567;calc iter;100;0.03703;0.0299705;0.0511529
567;total;1;6.45265;6.45265;6.45265
543;calc total;1;3.72477;3.72477;3.72477
543;calc update async;100;7.4868e-05;9.735e-06;0.00554217
543;calc inner;100;0.0225595;0.021685;0.0236728
543;calc wait;100;0.0106815;0.00377272;0.0331292
543;calc bound;100;0.00366498;0.00198468;0.00482215
543;calc iter;100;0.0369943;0.0291689;0.0598479
543;total;1;6.41662;6.41662;6.41662
519;calc total;1;3.71913;3.71913;3.71913
519;calc update async;100;7.55527e-05;1.197e-05;0.00555691
519;calc inner;100;0.0223215;0.0214856;0.023766
519;calc wait;100;0.0108138;0.00250575;0.0263961
519;calc bound;100;0.00377414;0.00177633;0.00486745
519;calc iter;100;0.0369883;0.0259614;0.0526556
519;total;1;6.43808;6.43808;6.43808
568;calc total;1;3.71848;3.71848;3.71848
568;calc update async;100;7.74766e-05;1.2129e-05;0.00584264
568;calc inner;100;0.0225834;0.0218606;0.0234269
568;calc wait;100;0.0108766;0.00390879;0.0218394
568;calc bound;100;0.00348082;0.00172794;0.0047576
568;calc iter;100;0.037023;0.0276414;0.0487111
568;total;1;6.4431;6.4431;6.4431
544;calc total;1;3.72255;3.72255;3.72255
544;calc update async;100;6.59824e-05;1.1159e-05;0.00472639
544;calc inner;100;0.0225854;0.0216914;0.023626
544;calc wait;100;0.0108091;0.00281895;0.0253618
544;calc bound;100;0.00354817;0.00183495;0.00460003
544;calc iter;100;0.0370145;0.0277863;0.0526479
544;total;1;6.41328;6.41328;6.41328
520;calc total;1;3.70971;3.70971;3.70971
520;calc update async;100;3.08839e-05;1.0681e-05;0.00137025
520;calc inner;100;0.0226496;0.0216941;0.0238698
520;calc wait;100;0.0109236;0.00455164;0.0229738
520;calc bound;100;0.00326443;0.00220169;0.00469523
520;calc iter;100;0.0368727;0.0307276;0.0502463
520;total;1;6.43819;6.43819;6.43819
569;calc total;1;3.72656;3.72656;3.72656
569;calc update async;100;6.84364e-05;1.1707e-05;0.00509206
569;calc inner;100;0.0225304;0.0217178;0.0234523
569;calc wait;100;0.0114228;0.00319002;0.0231451
569;calc bound;100;0.00309211;0.00182014;0.00468623
569;calc iter;100;0.0371179;0.0281987;0.0491334
569;total;1;6.45467;6.45467;6.45467
545;calc total;1;3.72655;3.72655;3.72655
545;calc update async;100;6.24156e-05;1.0976e-05;0.00454239
545;calc inner;100;0.0226051;0.021608;0.0234961
545;calc wait;100;0.011223;0.0024161;0.0254622
545;calc bound;100;0.00314807;0.0016473;0.00461681
545;calc iter;100;0.0370411;0.0273296;0.0521994
545;total;1;6.41304;6.41304;6.41304
521;calc total;1;3.72872;3.72872;3.72872
521;calc update async;100;0.000126094;1.1476e-05;0.0109653
521;calc inner;100;0.0225897;0.0217109;0.0237641
521;calc wait;100;0.0112964;0.00279409;0.0264038
521;calc bound;100;0.00302786;0.00212782;0.00466633
521;calc iter;100;0.0370436;0.0278003;0.0537697
521;total;1;6.43779;6.43779;6.43779
570;calc total;1;3.7193;3.7193;3.7193
570;calc update async;100;7.49861e-05;1.0207e-05;0.005934
570;calc inner;100;0.0225106;0.0216044;0.0234548
570;calc wait;100;0.0114374;0.0028267;0.0236804
570;calc bound;100;0.0029583;0.0021788;0.00444096
570;calc iter;100;0.0369848;0.0282048;0.0493216
570;total;1;6.45031;6.45031;6.45031
546;calc total;1;3.72742;3.72742;3.72742
546;calc update async;100;6.13709e-05;1.0955e-05;0.00456796
546;calc inner;100;0.0227706;0.0219241;0.0235939
546;calc wait;100;0.0113501;0.00319641;0.0228643
546;calc bound;100;0.00288241;0.00186152;0.00436443
546;calc iter;100;0.037067;0.0289042;0.0495231
546;total;1;6.42018;6.42018;6.42018
522;calc total;1;3.71671;3.71671;3.71671
522;calc update async;100;3.84388e-05;1.0486e-05;0.00224021
522;calc inner;100;0.0225957;0.0216296;0.0242064
522;calc wait;100;0.0112748;0.00297638;0.027738
522;calc bound;100;0.00292705;0.00209904;0.00417248
522;calc iter;100;0.0368388;0.0275479;0.0541953
522;total;1;6.43136;6.43136;6.43136
571;calc total;1;3.72536;3.72536;3.72536
571;calc update async;100;7.58149e-05;1.1239e-05;0.00590008
571;calc inner;100;0.0225061;0.0218857;0.0236849
571;calc wait;100;0.0112519;0.00490505;0.0237431
571;calc bound;100;0.00321871;0.00222015;0.0047364
571;calc iter;100;0.0370554;0.0305499;0.051801
571;total;1;6.4481;6.4481;6.4481
547;calc total;1;3.72523;3.72523;3.72523
547;calc update async;100;9.51559e-05;1.1521e-05;0.00789803
547;calc inner;100;0.0226764;0.0216485;0.0236843
547;calc wait;100;0.0112631;0.0028045;0.0250685
547;calc bound;100;0.00293675;0.00212223;0.00421793
547;calc iter;100;0.0369755;0.0284893;0.052066
547;total;1;6.41601;6.41601;6.41601
523;calc total;1;3.72634;3.72634;3.72634
523;calc update async;100;0.000102953;1.1239e-05;0.00858662
523;calc inner;100;0.0225611;0.0216315;0.0238342
523;calc wait;100;0.0110485;0.00562359;0.0254506
523;calc bound;100;0.00321816;0.00235514;0.00474414
523;calc iter;100;0.0369334;0.0313008;0.0518251
523;total;1;6.4379;6.4379;6.4379
572;calc total;1;3.71681;3.71681;3.71681
572;calc update async;100;8.17689e-05;1.1281e-05;0.00647234
572;calc inner;100;0.0225106;0.0216625;0.0237656
572;calc wait;100;0.0110295;0.00383274;0.0235435
572;calc bound;100;0.00325355;0.00230032;0.00472374
572;calc iter;100;0.036878;0.0285353;0.0510088
572;total;1;6.45264;6.45264;6.45264
548;calc total;1;3.72285;3.72285;3.72285
548;calc update async;100;6.81513e-05;1.129e-05;0.00514011
548;calc inner;100;0.0226503;0.0217461;0.0235411
548;calc wait;100;0.0111171;0.00263047;0.0252525
548;calc bound;100;0.0031189;0.00206548;0.00478347
548;calc iter;100;0.0369603;0.0285377;0.0523976
548;total;1;6.41305;6.41305;6.41305
524;calc total;1;3.71898;3.71898;3.71898
524;calc update async;100;3.56584e-05;1.2017e-05;0.00175929
524;calc inner;100;0.0225745;0.0215607;0.0237892
524;calc wait;100;0.0108729;0.00518834;0.0276995
524;calc bound;100;0.00334989;0.00251117;0.00521788
524;calc iter;100;0.0368359;0.0305093;0.0555825
524;total;1;6.43791;6.43791;6.43791
573;calc total;1;3.72135;3.72135;3.72135
573;calc update async;100;4.95961e-05;1.1547e-05;0.00307342
573;calc inner;100;0.0225718;0.0216427;0.0236192
573;calc wait;100;0.0108459;0.00405317;0.0225633
573;calc bound;100;0.00348947;0.00232651;0.00478555
573;calc iter;100;0.0369613;0.0300779;0.0492885
573;total;1;6.45278;6.45278;6.45278
549;calc total;1;3.72429;3.72429;3.72429
549;calc update async;100;7.27727e-05;1.1758e-05;0.00536686
549;calc inner;100;0.0226597;0.0218525;0.0234223
549;calc wait;100;0.0108077;0.00261289;0.024453
549;calc bound;100;0.0033204;0.0023459;0.00484304
549;calc iter;100;0.0368743;0.0283507;0.0520267
549;total;1;6.41611;6.41611;6.41611
525;calc total;1;3.71793;3.71793;3.71793
525;calc update async;100;6.46897e-05;1.1457e-05;0.00473537
525;calc inner;100;0.0226053;0.0216867;0.0236274
525;calc wait;100;0.0109865;0.00307212;0.0273963
525;calc bound;100;0.0032138;0.00216425;0.00479239
525;calc iter;100;0.0368746;0.0285974;0.053506
525;total;1;6.4427;6.4427;6.4427
574;calc total;1;3.72825;3.72825;3.72825
574;calc update async;100;7.51826e-05;1.1425e-05;0.00542822
574;calc inner;100;0.022562;0.0216591;0.0237399
574;calc wait;100;0.0106912;0.00479098;0.0226578
574;calc bound;100;0.00375193;0.00225276;0.00476789
574;calc iter;100;0.0370836;0.0310768;0.0497467
574;total;1;6.45059;6.45059;6.45059
550;calc total;1;3.72374;3.72374;3.72374
550;calc update async;100;6.92767e-05;1.1399e-05;0.00501968
550;calc inner;100;0.0226059;0.0215995;0.0234331
550;calc wait;100;0.0106959;0.00271022;0.0253775
550;calc bound;100;0.00358963;0.00226431;0.00482129
550;calc iter;100;0.036964;0.0276963;0.0526186
550;total;1;6.41003;6.41003;6.41003
526;calc total;1;3.72701;3.72701;3.72701
526;calc update async;100;0.00011882;1.1373e-05;0.0100741
526;calc inner;100;0.0226423;0.0218869;0.023762
526;calc wait;100;0.0111117;0.00473423;0.0239391
526;calc bound;100;0.00313195;0.00206849;0.00459896
526;calc iter;100;0.0370087;0.0301836;0.0516734
526;total;1;6.43811;6.43811;6.43811
575;calc total;1;3.72499;3.72499;3.72499
575;calc update async;100;8.88948e-05;1.0667e-05;0.00694804
575;calc inner;100;0.0225611;0.0217524;0.0235035
575;calc wait;100;0.0106452;0.00468856;0.0228186
575;calc bound;100;0.00378477;0.00185331;0.0047306
575;calc iter;100;0.0370887;0.0304066;0.0486945
575;total;1;6.45067;6.45067;6.45067
551;calc total;1;3.72286;3.72286;3.72286
551;calc update async;100;7.13227e-05;1.0998e-05;0.00520318
551;calc inner;100;0.0226778;0.0214719;0.0239018
551;calc wait;100;0.0104573;0.00266927;0.0227552
551;calc bound;100;0.00374806;0.00237237;0.00479928
551;calc iter;100;0.0369574;0.0272716;0.0496313
551;total;1;6.41665;6.41665;6.41665
527;calc total;1;3.71681;3.71681;3.71681
527;calc update async;100;6.91532e-05;1.1541e-05;0.005237
527;calc inner;100;0.0226359;0.0219534;0.0237101
527;calc wait;100;0.0110993;0.00276474;0.0241009
527;calc bound;100;0.00313507;0.00212539;0.00431185
527;calc iter;100;0.0369443;0.0279494;0.0493219
527;total;1;6.43796;6.43796;6.43796
600;calc total;1;3.71984;3.71984;3.71984
600;calc update async;100;7.35234e-05;1.0402e-05;0.00546759
600;calc inner;100;0.0225613;0.021674;0.0236563
600;calc wait;100;0.0106029;0.00503639;0.0264232
600;calc bound;100;0.00376734;0.00208819;0.00479302
600;calc iter;100;0.0370089;0.0308815;0.0531394
600;total;1;6.44546;6.44546;6.44546
589;calc total;1;3.71917;3.71917;3.71917
589;calc update async;100;7.08685e-05;1.061e-05;0.00529032
589;calc inner;100;0.022564;0.0218984;0.0233642
589;calc wait;100;0.0109214;0.00469493;0.019574
589;calc bound;100;0.00333862;0.00210394;0.00461891
589;calc iter;100;0.0369027;0.0297909;0.0457021
589;total;1;6.44469;6.44469;6.44469
624;calc total;1;3.72278;3.72278;3.72278
624;calc update async;100;8.04029e-05;1.111e-05;0.00627615
624;calc inner;100;0.0225144;0.0217183;0.0234142
624;calc wait;100;0.0110458;0.00374524;0.0236943
624;calc bound;100;0.00340237;0.0020414;0.00459803
624;calc iter;100;0.037047;0.0284246;0.0504871
624;total;1;6.44232;6.44232;6.44232
648;calc total;1;3.71721;3.71721;3.71721
648;calc update async;100;7.80873e-05;9.945e-06;0.00610014
648;calc inner;100;0.0228509;0.0219338;0.0238833
648;calc wait;100;0.010797;0.00322112;0.026058
648;calc bound;100;0.00324349;0.00208642;0.00482344
648;calc iter;100;0.0369742;0.0293232;0.0513423
648;total;1;6.45197;6.45197;6.45197
601;calc total;1;3.72709;3.72709;3.72709
601;calc update async;100;6.76081e-05;1.1135e-05;0.00486567
601;calc inner;100;0.0225668;0.0218156;0.0234329
601;calc wait;100;0.0109386;0.00422173;0.0255185
601;calc bound;100;0.0034915;0.00196191;0.00488206
601;calc iter;100;0.0370673;0.0282298;0.0524124
601;total;1;6.43946;6.43946;6.43946
590;calc total;1;3.72636;3.72636;3.72636
590;calc update async;100;6.44733e-05;1.1143e-05;0.00466174
590;calc inner;100;0.0226217;0.0218205;0.0234877
590;calc wait;100;0.0110749;0.00368548;0.0207857
590;calc bound;100;0.00326587;0.00229103;0.00449027
590;calc iter;100;0.0370317;0.0294264;0.0468819
590;total;1;6.44664;6.44664;6.44664
625;calc total;1;3.73032;3.73032;3.73032
625;calc update async;100;6.3228e-05;1.0769e-05;0.00478048
625;calc inner;100;0.0227936;0.0220917;0.0238605
625;calc wait;100;0.0111621;0.00533984;0.0231752
625;calc bound;100;0.00311362;0.0021192;0.00432533
625;calc iter;100;0.0371355;0.0309617;0.0495326
625;total;1;6.43456;6.43456;6.43456
649;calc total;1;3.72775;3.72775;3.72775
649;calc update async;100;6.22864e-05;9.303e-06;0.00469764
649;calc inner;100;0.0228596;0.0218302;0.0236872
649;calc wait;100;0.0112171;0.004333;0.0256446
649;calc bound;100;0.00293173;0.00212216;0.00449766
649;calc iter;100;0.0370751;0.0296286;0.0520289
649;total;1;6.44508;6.44508;6.44508
602;calc total;1;3.7173;3.7173;3.7173
602;calc update async;100;3.04738e-05;1.1166e-05;0.00123838
602;calc inner;100;0.0226933;0.0217983;0.0235839
602;calc wait;100;0.010983;0.00404646;0.0280956
602;calc bound;100;0.00326973;0.00208549;0.00455718
602;calc iter;100;0.0369815;0.029777;0.053168
602;total;1;6.4455;6.4455;6.4455
591;calc total;1;3.72474;3.72474;3.72474
591;calc update async;100;6.32615e-05;1.007e-05;0.00465976
591;calc inner;100;0.0227304;0.021921;0.0235675
591;calc wait;100;0.0110199;0.00464585;0.0230313
591;calc bound;100;0.00319229;0.00236841;0.00440804
591;calc iter;100;0.0370106;0.0304414;0.0487033
591;total;1;6.44192;6.44192;6.44192
626;calc total;1;3.72721;3.72721;3.72721
626;calc update async;100;6.47832e-05;9.987e-06;0.00499433
626;calc inner;100;0.0226206;0.0218806;0.0236002
626;calc wait;100;0.0115028;0.00463523;0.0242434
626;calc bound;100;0.00288795;0.00218502;0.00411747
626;calc iter;100;0.0370787;0.0300237;0.0495397
626;total;1;6.44429;6.44429;6.44429
650;calc total;1;3.71669;3.71669;3.71669
650;calc update async;100;2.97884e-05;1.0735e-05;0.00147211
650;calc inner;100;0.0228555;0.0219667;0.0237858
650;calc wait;100;0.0111596;0.00370844;0.0230744
650;calc bound;100;0.00282639;0.00213577;0.00480667
650;calc iter;100;0.0368881;0.0296021;0.0502825
650;total;1;6.45197;6.45197;6.45197
672;calc total;1;3.72259;3.72259;3.72259
672;calc update async;100;7.59036e-05;1.1103e-05;0.0057311
672;calc inner;100;0.0225619;0.0216376;0.023755
672;calc wait;100;0.0107765;0.00369545;0.0290489
672;calc bound;100;0.0036107;0.00238337;0.00483797
672;calc iter;100;0.0370301;0.0296054;0.0559946
672;total;1;6.44459;6.44459;6.44459
603;calc total;1;3.7258;3.7258;3.7258
603;calc update async;100;6.61648e-05;1.1032e-05;0.004893
603;calc inner;100;0.0225831;0.0216156;0.0236674
603;calc wait;100;0.0110371;0.00417587;0.0246814
603;calc bound;100;0.00331512;0.00242088;0.0047835
603;calc iter;100;0.0370057;0.0293588;0.0505495
603;total;1;6.44349;6.44349;6.44349
592;calc total;1;3.72009;3.72009;3.72009
592;calc update async;100;7.44694e-05;1.0969e-05;0.00548993
592;calc inner;100;0.0223937;0.0215292;0.0234605
592;calc wait;100;0.0110238;0.00285218;0.0304874
592;calc bound;100;0.0034704;0.00216301;0.0047261
592;calc iter;100;0.0369656;0.0280448;0.0568052
592;total;1;6.43718;6.43718;6.43718
627;calc total;1;3.72469;3.72469;3.72469
627;calc update async;100;6.90088e-05;1.1479e-05;0.00524792
627;calc inner;100;0.0225633;0.021953;0.0236335
627;calc wait;100;0.011297;0.00320842;0.0217712
627;calc bound;100;0.00310223;0.00218681;0.00444895
627;calc iter;100;0.0370347;0.0289227;0.0484243
627;total;1;6.43575;6.43575;6.43575
651;calc total;1;3.72457;3.72457;3.72457
651;calc update async;100;8.40193e-05;1.0049e-05;0.00687379
651;calc inner;100;0.0227646;0.0218545;0.0237234
651;calc wait;100;0.0111122;0.00296159;0.0206437
651;calc bound;100;0.00300978;0.0020982;0.0045759
651;calc iter;100;0.0369732;0.0287566;0.0457839
651;total;1;6.44501;6.44501;6.44501
673;calc total;1;3.7294;3.7294;3.7294
673;calc update async;100;6.80014e-05;1.1141e-05;0.00511303
673;calc inner;100;0.022662;0.0216905;0.0235323
673;calc wait;100;0.0110228;0.00267356;0.0257371
673;calc bound;100;0.00333986;0.00232494;0.00466033
673;calc iter;100;0.0370984;0.0273426;0.0523263
673;total;1;6.45802;6.45802;6.45802
604;calc total;1;3.71772;3.71772;3.71772
604;calc update async;100;3.75422e-05;1.0769e-05;0.00189674
604;calc inner;100;0.0225526;0.0216112;0.0235718
604;calc wait;100;0.0110425;0.00385651;0.0277553
604;calc bound;100;0.00329416;0.00224915;0.0047569
604;calc iter;100;0.0369315;0.0295829;0.0547791
604;total;1;6.44196;6.44196;6.44196
593;calc total;1;3.72821;3.72821;3.72821
593;calc update async;100;6.06097e-05;1.1256e-05;0.00423784
593;calc inner;100;0.0225212;0.0216263;0.0236243
593;calc wait;100;0.0111058;0.00428658;0.0267222
593;calc bound;100;0.00336923;0.00212119;0.00464812
593;calc iter;100;0.0370596;0.0285139;0.0533451
593;total;1;6.45358;6.45358;6.45358
628;calc total;1;3.72931;3.72931;3.72931
628;calc update async;100;6.77095e-05;1.1725e-05;0.00500633
628;calc inner;100;0.0225152;0.0216267;0.0235848
628;calc wait;100;0.0111585;0.00483687;0.0212384
628;calc bound;100;0.00327655;0.0023597;0.00469454
628;calc iter;100;0.0370207;0.0299803;0.0474859
628;total;1;6.43568;6.43568;6.43568
652;calc total;1;3.71231;3.71231;3.71231
652;calc update async;100;3.52634e-05;1.1553e-05;0.00162402
652;calc inner;100;0.0228241;0.0216835;0.0235705
652;calc wait;100;0.0106619;0.00310328;0.0299927
652;calc bound;100;0.00326326;0.00226692;0.00480651
652;calc iter;100;0.0367874;0.0289576;0.0559152
652;total;1;6.44264;6.44264;6.44264
674;calc total;1;3.72538;3.72538;3.72538
674;calc update async;100;8.12864e-05;1.1504e-05;0.00643898
674;calc inner;100;0.0226867;0.0217807;0.0237379
674;calc wait;100;0.0111482;0.00453666;0.0251139
674;calc bound;100;0.00320022;0.00185807;0.00453324
674;calc iter;100;0.0371271;0.0297671;0.0516709
674;total;1;6.44462;6.44462;6.44462
605;calc total;1;3.72688;3.72688;3.72688
605;calc update async;100;6.76564e-05;1.1278e-05;0.00494368
605;calc inner;100;0.022534;0.021659;0.0234923
605;calc wait;100;0.0109646;0.00326167;0.0310739
605;calc bound;100;0.00334153;0.00215574;0.00473162
605;calc iter;100;0.0369108;0.0280266;0.0586234
605;total;1;6.4436;6.4436;6.4436
594;calc total;1;3.72711;3.72711;3.72711
594;calc update async;100;6.3856e-05;1.1128e-05;0.00464297
594;calc inner;100;0.0224963;0.0216342;0.0234231
594;calc wait;100;0.0113321;0.0027385;0.029295
594;calc bound;100;0.00313939;0.00216128;0.00439846
594;calc iter;100;0.0370368;0.0276114;0.0554448
594;total;1;6.44636;6.44636;6.44636
629;calc total;1;3.72835;3.72835;3.72835
629;calc update async;100;7.94185e-05;1.1789e-05;0.00609333
629;calc inner;100;0.0224438;0.0215826;0.0234911
629;calc wait;100;0.0109941;0.00361619;0.0252727
629;calc bound;100;0.0035167;0.00234384;0.0045749
629;calc iter;100;0.0370368;0.0295038;0.0516904
629;total;1;6.43992;6.43992;6.43992
653;calc total;1;3.71839;3.71839;3.71839
653;calc update async;100;3.53913e-05;1.1531e-05;0.00153422
653;calc inner;100;0.0227597;0.0216291;0.0236449
653;calc wait;100;0.0105206;0.00347668;0.020605
653;calc bound;100;0.00360584;0.00196278;0.00475659
653;calc iter;100;0.0369256;0.0288003;0.0472947
653;total;1;6.45339;6.45339;6.45339
675;calc total;1;3.72623;3.72623;3.72623
675;calc update async;100;6.39938e-05;1.0394e-05;0.00474077
675;calc inner;100;0.0226736;0.0216514;0.0235769
675;calc wait;100;0.0112312;0.00299296;0.0257601
675;calc bound;100;0.00315066;0.00168889;0.00467498
675;calc iter;100;0.0371233;0.0275912;0.0516516
675;total;1;6.44241;6.44241;6.44241
606;calc total;1;3.72493;3.72493;3.72493
606;calc update async;100;6.97329e-05;1.1854e-05;0.0051112
606;calc inner;100;0.022561;0.0216203;0.0236015
606;calc wait;100;0.0109283;0.00473887;0.031143
606;calc bound;100;0.00339034;0.00220998;0.00474699
606;calc iter;100;0.036953;0.0298086;0.0585658
606;total;1;6.44529;6.44529;6.44529
595;calc total;1;3.72689;3.72689;3.72689
595;calc update async;100;6.54753e-05;9.182e-06;0.00483312
595;calc inner;100;0.0225001;0.0217142;0.0234459
595;calc wait;100;0.011331;0.00355335;0.0284164
595;calc bound;100;0.00314027;0.00210511;0.00474438
595;calc iter;100;0.0370428;0.0291081;0.0540345
595;total;1;6.45134;6.45134;6.45134
630;calc total;1;3.72603;3.72603;3.72603
630;calc update async;100;6.80035e-05;1.0816e-05;0.00490979
630;calc inner;100;0.0224469;0.0216777;0.023515
630;calc wait;100;0.0108537;0.00448003;0.0270866
630;calc bound;100;0.00366708;0.00220285;0.00480844
630;calc iter;100;0.0370392;0.0296852;0.053861
630;total;1;6.44403;6.44403;6.44403
654;calc total;1;3.72454;3.72454;3.72454
654;calc update async;100;7.57359e-05;1.0819e-05;0.00568503
654;calc inner;100;0.0227332;0.0220238;0.023738
654;calc wait;100;0.0105775;0.00418729;0.0242086
654;calc bound;100;0.00365235;0.0020999;0.00475416
654;calc iter;100;0.0370435;0.029873;0.0503896
654;total;1;6.44709;6.44709;6.44709
607;calc total;1;3.72643;3.72643;3.72643
607;calc update async;100;6.99425e-05;1.1032e-05;0.00510694
607;calc inner;100;0.0224153;0.0216183;0.0233993
607;calc wait;100;0.0109153;0.00285854;0.0284996
607;calc bound;100;0.00360897;0.00214233;0.00472032
607;calc iter;100;0.0370142;0.0278468;0.0556799
607;total;1;6.44534;6.44534;6.44534
596;calc total;1;3.72892;3.72892;3.72892
596;calc update async;100;6.05916e-05;1.1215e-05;0.00434717
596;calc inner;100;0.0224809;0.02164;0.0234712
596;calc wait;100;0.0111784;0.00309531;0.0260289
596;calc bound;100;0.00320606;0.00219053;0.00465774
596;calc iter;100;0.0369303;0.0281842;0.0526884
596;total;1;6.4376;6.4376;6.4376
631;calc total;1;3.72414;3.72414;3.72414
631;calc update async;100;7.18643e-05;1.0434e-05;0.00534141
631;calc inner;100;0.0224455;0.0216715;0.0235101
631;calc wait;100;0.0109617;0.00359955;0.0246733
631;calc bound;100;0.00356955;0.00215393;0.00469913
631;calc iter;100;0.0370535;0.0290394;0.0504221
631;total;1;6.43579;6.43579;6.43579
655;calc total;1;3.72517;3.72517;3.72517
655;calc update async;100;7.17191e-05;1.0891e-05;0.005343
655;calc inner;100;0.0228395;0.0220442;0.0237618
655;calc wait;100;0.0107498;0.00318778;0.0221313
655;calc bound;100;0.00340463;0.00201097;0.00478654
655;calc iter;100;0.0370695;0.0290945;0.049233
655;total;1;6.45339;6.45339;6.45339
608;calc total;1;3.72102;3.72102;3.72102
608;calc update async;100;7.48783e-05;1.1829e-05;0.00562101
608;calc inner;100;0.0225937;0.0217833;0.0235691
608;calc wait;100;0.0108506;0.00345226;0.0287282
608;calc bound;100;0.00343816;0.00233038;0.00463564
608;calc iter;100;0.0369634;0.029104;0.0560424
608;total;1;6.44386;6.44386;6.44386
597;calc total;1;3.7271;3.7271;3.7271
597;calc update async;100;6.7368e-05;1.0651e-05;0.00492585
597;calc inner;100;0.0226449;0.021813;0.0234947
597;calc wait;100;0.0108872;0.00446699;0.0292788
597;calc bound;100;0.00333356;0.00242636;0.00475014
597;calc iter;100;0.0369359;0.0298784;0.0570927
597;total;1;6.45356;6.45356;6.45356
632;calc total;1;3.7193;3.7193;3.7193
632;calc update async;100;8.37746e-05;1.2285e-05;0.00637603
632;calc inner;100;0.0224801;0.0217235;0.0241419
632;calc wait;100;0.0108628;0.00357718;0.0230978
632;calc bound;100;0.00365991;0.00199807;0.00485828
632;calc iter;100;0.0370946;0.0287814;0.048517
632;total;1;6.44231;6.44231;6.44231
656;calc total;1;3.72252;3.72252;3.72252
656;calc update async;100;6.90083e-05;1.0942e-05;0.00501304
656;calc inner;100;0.0226795;0.0215134;0.0237252
656;calc wait;100;0.010695;0.00299825;0.0261757
656;calc bound;100;0.0035603;0.00196821;0.0048349
656;calc iter;100;0.0370097;0.0286658;0.0531684
656;total;1;6.45347;6.45347;6.45347
609;calc total;1;3.72993;3.72993;3.72993
609;calc update async;100;5.77957e-05;1.1059e-05;0.00413649
609;calc inner;100;0.0227024;0.0217975;0.0236009
609;calc wait;100;0.0111869;0.00436172;0.0276619
609;calc bound;100;0.00314714;0.0021147;0.00436763
609;calc iter;100;0.037099;0.0298437;0.0538149
609;total;1;6.43952;6.43952;6.43952
598;calc total;1;3.7259;3.7259;3.7259
598;calc update async;100;6.65288e-05;1.1259e-05;0.00486928
598;calc inner;100;0.0225995;0.0218004;0.0234288
598;calc wait;100;0.0108845;0.00452523;0.0304718
598;calc bound;100;0.00339212;0.00223698;0.0048511
598;calc iter;100;0.0369469;0.0300074;0.0581106
598;total;1;6.43776;6.43776;6.43776
633;calc total;1;3.72686;3.72686;3.72686
633;calc update async;100;8.34116e-05;1.1247e-05;0.00656214
633;calc inner;100;0.0227272;0.0220613;0.0235422
633;calc wait;100;0.0109075;0.00252749;0.0204251
633;calc bound;100;0.0033767;0.001931;0.00456192
633;calc iter;100;0.037104;0.0284674;0.0474508
633;total;1;6.42821;6.42821;6.42821
657;calc total;1;3.72724;3.72724;3.72724
657;calc update async;100;6.30718e-05;1.1204e-05;0.00448135
657;calc inner;100;0.0226276;0.0215532;0.0233463
657;calc wait;100;0.0109544;0.00322677;0.0271039
657;calc bound;100;0.00339572;0.00171174;0.00477537
657;calc iter;100;0.0370458;0.0283213;0.0534714
657;total;1;6.45306;6.45306;6.45306
610;calc total;1;3.72705;3.72705;3.72705
610;calc update async;100;6.06012e-05;1.0869e-05;0.00454396
610;calc inner;100;0.0226645;0.0218195;0.0235365
610;calc wait;100;0.0114212;0.00329295;0.0270164
610;calc bound;100;0.00291617;0.00190023;0.00433197
610;calc iter;100;0.037065;0.0272563;0.0519274
610;total;1;6.44379;6.44379;6.44379
599;calc total;1;3.72568;3.72568;3.72568
599;calc update async;100;6.79053e-05;1.13e-05;0.00496754
599;calc inner;100;0.0224886;0.021685;0.0234699
599;calc wait;100;0.0110165;0.00285489;0.0345973
599;calc bound;100;0.00342453;0.00192163;0.0051069
599;calc iter;100;0.0370004;0.028156;0.0613115
599;total;1;6.44677;6.44677;6.44677
634;calc total;1;3.71767;3.71767;3.71767
634;calc update async;100;3.27906e-05;9.704e-06;0.00167203
634;calc inner;100;0.0225947;0.021788;0.0235241
634;calc wait;100;0.0112743;0.0043179;0.0223818
634;calc bound;100;0.00311292;0.00190381;0.00451393
634;calc iter;100;0.0370192;0.0294051;0.0487568
634;total;1;6.4422;6.4422;6.4422
658;calc total;1;3.72467;3.72467;3.72467
658;calc update async;100;6.71296e-05;9.671e-06;0.00490552
658;calc inner;100;0.0228001;0.0218881;0.0236042
658;calc wait;100;0.01081;0.00314823;0.0234787
658;calc bound;100;0.00334287;0.0020077;0.00462223
658;calc iter;100;0.0370315;0.0290946;0.0505044
658;total;1;6.44499;6.44499;6.44499
611;calc total;1;3.72738;3.72738;3.72738
611;calc update async;100;5.94483e-05;1.0685e-05;0.00438532
611;calc inner;100;0.0225832;0.0217726;0.0233741
611;calc wait;100;0.0115197;0.00457048;0.023572
611;calc bound;100;0.0029713;0.00202351;0.00468839
611;calc iter;100;0.0371358;0.03011;0.0487896
611;total;1;6.44546;6.44546;6.44546
635;calc total;1;3.72589;3.72589;3.72589
635;calc update async;100;6.98076e-05;1.0428e-05;0.00523627
635;calc inner;100;0.0224966;0.0217499;0.0235466
635;calc wait;100;0.0111416;0.00326893;0.0208007
635;calc bound;100;0.00332873;0.00241324;0.00477218
635;calc iter;100;0.0370418;0.028782;0.0481501
635;total;1;6.43993;6.43993;6.43993
659;calc total;1;3.7253;3.7253;3.7253
659;calc update async;100;6.6187e-05;1.0947e-05;0.00482575
659;calc inner;100;0.0226989;0.0214834;0.0234974
659;calc wait;100;0.0107675;0.00317575;0.0227236
659;calc bound;100;0.00342303;0.00219506;0.00480498
659;calc iter;100;0.0369632;0.0280681;0.0499908
659;total;1;6.44702;6.44702;6.44702
612;calc total;1;3.72227;3.72227;3.72227
612;calc update async;100;6.70445e-05;1.1612e-05;0.00495956
612;calc inner;100;0.0223859;0.0215813;0.0235306
612;calc wait;100;0.0113052;0.00309552;0.0253273
612;calc bound;100;0.00316356;0.00226065;0.00464975
612;calc iter;100;0.0369251;0.0280851;0.0514803
612;total;1;6.43964;6.43964;6.43964
636;calc total;1;3.71744;3.71744;3.71744
636;calc update async;100;8.52918e-05;1.2096e-05;0.00669673
636;calc inner;100;0.0224971;0.0217749;0.0240014
636;calc wait;100;0.0111475;0.00455361;0.024285
636;calc bound;100;0.00322949;0.00235558;0.00479704
636;calc iter;100;0.0369633;0.0298328;0.0512734
636;total;1;6.43557;6.43557;6.43557
660;calc total;1;3.72684;3.72684;3.72684
660;calc update async;100;6.36498e-05;1.1565e-05;0.00453575
613;calc total;1;3.72782;3.72782;3.72782
613;calc update async;100;6.20752e-05;1.1543e-05;0.00432021
613;calc inner;100;0.0224405;0.0215386;0.0242268
613;calc wait;100;0.0111427;0.00312081;0.0245076
613;calc bound;100;0.00334552;0.00213204;0.00686513
613;calc iter;100;0.0369941;0.0282484;0.050912
613;total;1;6.44334;6.44334;6.44334
637;calc total;1;3.72649;3.72649;3.72649
637;calc update async;100;7.19326e-05;1.1745e-05;0.00520045
637;calc inner;100;0.0224881;0.0217657;0.023811
637;calc wait;100;0.0109409;0.00250403;0.0244019
637;calc bound;100;0.00351014;0.00196411;0.00459886
637;calc iter;100;0.037014;0.0282432;0.049882
637;total;1;6.43581;6.43581;6.43581
660;calc inner;100;0.0225654;0.0218321;0.0238105
660;calc wait;100;0.0111079;0.00535831;0.0246159
660;calc bound;100;0.0032228;0.00241029;0.00472103
660;calc iter;100;0.0369634;0.0312276;0.0518573
660;total;1;6.43657;6.43657;6.43657
614;calc total;1;3.72682;3.72682;3.72682
614;calc update async;100;6.63996e-05;1.146e-05;0.00476638
614;calc inner;100;0.0223993;0.0217129;0.0234994
614;calc wait;100;0.0110755;0.00332497;0.0285509
614;calc bound;100;0.00341863;0.00217697;0.00472105
614;calc iter;100;0.0369625;0.0278971;0.0547631
614;total;1;6.44338;6.44338;6.44338
638;calc total;1;3.72708;3.72708;3.72708
638;calc update async;100;7.04292e-05;1.0467e-05;0.00518376
638;calc inner;100;0.0223939;0.0216675;0.023974
638;calc wait;100;0.0110195;0.00394;0.0228374
638;calc bound;100;0.00359609;0.00215469;0.00470201
638;calc iter;100;0.0370831;0.0292868;0.0501919
638;total;1;6.44409;6.44409;6.44409
661;calc total;1;3.72652;3.72652;3.72652
661;calc update async;100;6.00343e-05;1.1398e-05;0.00433891
661;calc inner;100;0.0227079;0.0219945;0.0235305
661;calc wait;100;0.010988;0.00502912;0.0258591
661;calc bound;100;0.00313156;0.0022497;0.00454846
661;calc iter;100;0.0368954;0.0303242;0.0522486
661;total;1;6.44389;6.44389;6.44389
615;calc total;1;3.72461;3.72461;3.72461
615;calc update async;100;6.41076e-05;1.0856e-05;0.00453582
615;calc inner;100;0.0223517;0.021544;0.0235279
615;calc wait;100;0.0110854;0.00432918;0.0295781
615;calc bound;100;0.00348407;0.00208345;0.00469159
615;calc iter;100;0.0369905;0.0292753;0.0560263
615;total;1;6.44186;6.44186;6.44186
639;calc total;1;3.72424;3.72424;3.72424
639;calc update async;100;8.93296e-05;1.1393e-05;0.00704544
639;calc inner;100;0.0223935;0.021636;0.0239903
639;calc wait;100;0.010932;0.00435726;0.0243828
639;calc bound;100;0.00365322;0.00231195;0.00476428
639;calc iter;100;0.037071;0.0298365;0.0494032
639;total;1;6.4377;6.4377;6.4377
662;calc total;1;3.72401;3.72401;3.72401
662;calc update async;100;6.6348e-05;8.942e-06;0.00494179
662;calc inner;100;0.0227566;0.0220045;0.0237164
662;calc wait;100;0.0110594;0.00487897;0.0227904
662;calc bound;100;0.00307355;0.00229122;0.00422398
662;calc iter;100;0.0369603;0.0308269;0.0481928
662;total;1;6.446;6.446;6.446
616;calc total;1;3.72013;3.72013;3.72013
616;calc update async;100;6.96211e-05;1.0635e-05;0.00530503
616;calc inner;100;0.0222787;0.0215599;0.0231023
616;calc wait;100;0.0114044;0.00392447;0.0272981
616;calc bound;100;0.00323975;0.00175168;0.00459738
616;calc iter;100;0.0369959;0.0283557;0.0532665
616;total;1;6.44194;6.44194;6.44194
640;calc total;1;3.71489;3.71489;3.71489
640;calc update async;100;8.42287e-05;1.135e-05;0.00666177
640;calc inner;100;0.0224479;0.0217998;0.0239183
640;calc wait;100;0.0112338;0.00270429;0.0233984
640;calc bound;100;0.00327982;0.00200813;0.00476069
640;calc iter;100;0.0370486;0.028646;0.0491068
640;total;1;6.43557;6.43557;6.43557
663;calc total;1;3.72428;3.72428;3.72428
663;calc update async;100;6.68045e-05;1.0501e-05;0.00492079
663;calc inner;100;0.0227398;0.021856;0.0238817
663;calc wait;100;0.0110405;0.00543557;0.0241904
663;calc bound;100;0.0031023;0.00245344;0.00431538
663;calc iter;100;0.0369583;0.0312013;0.049657
663;total;1;6.44598;6.44598;6.44598
617;calc total;1;3.72546;3.72546;3.72546
641;calc total;1;3.73146;3.73146;3.73146
641;calc update async;100;7.35411e-05;1.1645e-05;0.00566094
641;calc inner;100;0.0224477;0.0216634;0.0237975
641;calc wait;100;0.0114553;0.002885;0.0230129
641;calc bound;100;0.0031666;0.00215644;0.00466463
641;calc iter;100;0.0371459;0.0282215;0.0527275
641;total;1;6.43972;6.43972;6.43972
664;calc total;1;3.71718;3.71718;3.71718
664;calc update async;100;7.80679e-05;1.1396e-05;0.00578889
664;calc inner;100;0.0224895;0.0216594;0.0234753
664;calc wait;100;0.0106124;0.0044712;0.0265999
664;calc bound;100;0.00376344;0.00181258;0.00481053
664;calc iter;100;0.0369465;0.0282203;0.0536048
664;total;1;6.43647;6.43647;6.43647
617;calc update async;100;6.08892e-05;1.0755e-05;0.00449543
617;calc inner;100;0.0223147;0.0215987;0.0233225
617;calc wait;100;0.0117815;0.00358987;0.0249436
617;calc bound;100;0.00289306;0.00170025;0.00439082
617;calc iter;100;0.0370528;0.0272517;0.0502341
617;total;1;6.44301;6.44301;6.44301
642;calc total;1;3.72856;3.72856;3.72856
642;calc update async;100;6.79606e-05;1.0809e-05;0.00523154
642;calc inner;100;0.0224252;0.0216785;0.0239568
642;calc wait;100;0.0115463;0.00442406;0.0223602
642;calc bound;100;0.00308215;0.00204448;0.00449139
642;calc iter;100;0.0371242;0.0298387;0.0488192
642;total;1;6.43972;6.43972;6.43972
665;calc total;1;3.72451;3.72451;3.72451
665;calc update async;100;6.99529e-05;1.1124e-05;0.00510064
665;calc inner;100;0.0224888;0.0217213;0.0236114
665;calc wait;100;0.0110612;0.00339404;0.0298571
665;calc bound;100;0.0034182;0.00183529;0.00472302
665;calc iter;100;0.0370426;0.0277581;0.0559836
665;total;1;6.44586;6.44586;6.44586
618;calc total;1;3.71559;3.71559;3.71559
618;calc update async;100;2.57366e-05;1.0272e-05;0.00108273
618;calc inner;100;0.0224014;0.0217727;0.0233355
618;calc wait;100;0.011691;0.00255404;0.0255893
618;calc bound;100;0.00284943;0.00183378;0.00463612
618;calc iter;100;0.0369707;0.0275282;0.0514737
618;total;1;6.44197;6.44197;6.44197
643;calc total;1;3.72791;3.72791;3.72791
643;calc update async;100;6.44018e-05;1.0726e-05;0.00486357
643;calc inner;100;0.0223604;0.0217256;0.023961
643;calc wait;100;0.0115239;0.00393531;0.021412
643;calc bound;100;0.00309882;0.00205614;0.00481349
643;calc iter;100;0.0370502;0.0290033;0.0483416
643;total;1;6.44409;6.44409;6.44409
666;calc total;1;3.71461;3.71461;3.71461
666;calc update async;100;2.89257e-05;1.0774e-05;0.00108711
666;calc inner;100;0.0226513;0.0217544;0.0235938
666;calc wait;100;0.0109428;0.00395823;0.0285689
666;calc bound;100;0.00331439;0.00178162;0.00469876
666;calc iter;100;0.0369416;0.0275139;0.0539439
666;total;1;6.44546;6.44546;6.44546
619;calc total;1;3.7247;3.7247;3.7247
619;calc update async;100;6.24822e-05;1.1002e-05;0.00469482
619;calc inner;100;0.0222559;0.0215607;0.0232944
619;calc wait;100;0.0115787;0.00370251;0.0257366
619;calc bound;100;0.00303851;0.00227375;0.00447526
619;calc iter;100;0.0369381;0.0288608;0.0525126
619;total;1;6.44194;6.44194;6.44194
644;calc total;1;3.72337;3.72337;3.72337
644;calc update async;100;7.1065e-05;1.1106e-05;0.00542465
644;calc inner;100;0.0224964;0.0216306;0.0239153
644;calc wait;100;0.011309;0.00307227;0.0229659
644;calc bound;100;0.00314401;0.00220445;0.00454326
644;calc iter;100;0.0370232;0.0291038;0.0494181
644;total;1;6.43558;6.43558;6.43558
667;calc total;1;3.7239;3.7239;3.7239
667;calc update async;100;6.76006e-05;1.1343e-05;0.00489028
667;calc inner;100;0.022685;0.0217584;0.0237378
667;calc wait;100;0.0110242;0.00484505;0.02531
667;calc bound;100;0.00332091;0.00187908;0.00483003
667;calc iter;100;0.0371005;0.0300748;0.0520398
667;total;1;6.44601;6.44601;6.44601
620;calc total;1;3.71669;3.71669;3.71669
620;calc update async;100;2.58037e-05;1.0946e-05;0.000865493
620;calc inner;100;0.0224085;0.0216373;0.0234402
620;calc wait;100;0.0112606;0.00344972;0.0231013
620;calc bound;100;0.00318555;0.0023383;0.00473361
620;calc iter;100;0.0368859;0.0287991;0.049121
620;total;1;6.44342;6.44342;6.44342
645;calc total;1;3.7299;3.7299;3.7299
645;calc update async;100;6.6149e-05;1.081e-05;0.00478316
645;calc inner;100;0.0225208;0.0215753;0.0237848
645;calc wait;100;0.0111838;0.00295734;0.0246433
645;calc bound;100;0.00334434;0.00229586;0.00458847
645;calc iter;100;0.0371177;0.0281618;0.0513167
645;total;1;6.4441;6.4441;6.4441
668;calc total;1;3.71123;3.71123;3.71123
668;calc update async;100;2.72336e-05;1.1787e-05;0.000937365
668;calc inner;100;0.0225533;0.0216606;0.0234237
668;calc wait;100;0.0110033;0.00313461;0.0290087
668;calc bound;100;0.00325863;0.00221884;0.0048282
668;calc iter;100;0.0368457;0.0284803;0.0563814
668;total;1;6.43846;6.43846;6.43846
621;calc total;1;3.72735;3.72735;3.72735
621;calc update async;100;6.42378e-05;1.1656e-05;0.00454253
621;calc inner;100;0.0223808;0.0215636;0.0235377
621;calc wait;100;0.0111296;0.00279395;0.02361
621;calc bound;100;0.0034151;0.00237609;0.00468452
621;calc iter;100;0.0369926;0.0273206;0.0498546
621;total;1;6.4434;6.4434;6.4434
646;calc total;1;3.72479;3.72479;3.72479
646;calc update async;100;7.42893e-05;1.0213e-05;0.00555544
646;calc inner;100;0.02246;0.0216493;0.0238055
646;calc wait;100;0.0109499;0.00278842;0.0252401
646;calc bound;100;0.00358122;0.00234041;0.00462387
646;calc iter;100;0.0370694;0.0279413;0.0512388
646;total;1;6.43974;6.43974;6.43974
669;calc total;1;3.72435;3.72435;3.72435
669;calc update async;100;7.32243e-05;1.2097e-05;0.00542273
669;calc inner;100;0.0226025;0.0217037;0.0237727
669;calc wait;100;0.0109553;0.00361395;0.0291561
669;calc bound;100;0.00334945;0.00215076;0.00474085
669;calc iter;100;0.0369834;0.0290995;0.056894
669;total;1;6.43853;6.43853;6.43853
622;calc total;1;3.72715;3.72715;3.72715
622;calc update async;100;6.86622e-05;1.2105e-05;0.00478905
622;calc inner;100;0.0223111;0.0215017;0.0234837
622;calc wait;100;0.0110082;0.00437969;0.0279175
622;calc bound;100;0.00364741;0.00193209;0.00482104
622;calc iter;100;0.037039;0.0293302;0.0547535
622;total;1;6.44201;6.44201;6.44201
647;calc total;1;3.72568;3.72568;3.72568
647;calc update async;100;8.14197e-05;1.035e-05;0.0062089
647;calc inner;100;0.0224593;0.0216328;0.0239492
647;calc wait;100;0.0110695;0.00223613;0.0241298
647;calc bound;100;0.00347474;0.00220377;0.00483574
647;calc iter;100;0.0370878;0.0268582;0.0493337
647;total;1;6.44216;6.44216;6.44216
670;calc total;1;3.72207;3.72207;3.72207
670;calc update async;100;7.12991e-05;1.2147e-05;0.00519295
670;calc inner;100;0.02264;0.0216812;0.023685
670;calc wait;100;0.0106459;0.00477345;0.0295573
670;calc bound;100;0.0035776;0.00254239;0.00483469
670;calc iter;100;0.0369389;0.0303954;0.0570902
670;total;1;6.44597;6.44597;6.44597
623;calc total;1;3.726;3.726;3.726
623;calc update async;100;7.21563e-05;1.2118e-05;0.00537858
623;calc inner;100;0.0223555;0.0215481;0.0234354
623;calc wait;100;0.0111054;0.00252826;0.0261815
623;calc bound;100;0.00348668;0.00181405;0.0047709
623;calc iter;100;0.0370237;0.0262518;0.0519333
623;total;1;6.43974;6.43974;6.43974
671;calc total;1;3.72388;3.72388;3.72388
671;calc update async;100;7.17704e-05;1.1557e-05;0.0052395
671;calc inner;100;0.0225567;0.0215957;0.0237247
671;calc wait;100;0.0106406;0.00395956;0.0293524
671;calc bound;100;0.00372804;0.0019559;0.00483282
671;calc iter;100;0.0370002;0.0302911;0.0565541
671;total;1;6.43652;6.43652;6.43652
676;calc total;1;3.72126;3.72126;3.72126
676;calc update async;100;7.23971e-05;1.1548e-05;0.0054202
676;calc inner;100;0.0225843;0.021687;0.0237664
676;calc wait;100;0.0110758;0.00320401;0.025576
676;calc bound;100;0.00334642;0.00184445;0.00485569
676;calc iter;100;0.0370829;0.0286171;0.0525514
676;total;1;6.46223;6.46223;6.46223
677;calc total;1;3.72461;3.72461;3.72461
677;calc update async;100;7.17886e-05;1.1061e-05;0.0052471
677;calc inner;100;0.0225925;0.0215757;0.0238972
677;calc wait;100;0.0107074;0.00353828;0.025277
677;calc bound;100;0.00358807;0.00221441;0.00483414
677;calc iter;100;0.0369631;0.0294177;0.0530837
677;total;1;6.44434;6.44434;6.44434
678;calc total;1;3.72509;3.72509;3.72509
678;calc update async;100;7.14612e-05;1.1254e-05;0.00517563
678;calc inner;100;0.0224823;0.0215145;0.0238178
678;calc wait;100;0.0106928;0.00253984;0.0291428
678;calc bound;100;0.00373;0.0022987;0.00482534
678;calc iter;100;0.036983;0.0280188;0.0566393
678;total;1;6.46798;6.46798;6.46798
679;calc total;1;3.72236;3.72236;3.72236
679;calc update async;100;7.15025e-05;1.0813e-05;0.00523796
679;calc inner;100;0.0225705;0.0216411;0.0238384
679;calc wait;100;0.0106538;0.00297076;0.02954
679;calc bound;100;0.00368303;0.00218464;0.00470882
679;calc iter;100;0.0369833;0.0281548;0.0562264
679;total;1;6.45414;6.45414;6.45414
680;calc total;1;3.7207;3.7207;3.7207
680;calc update async;100;6.84418e-05;1.0579e-05;0.00507041
680;calc inner;100;0.0226452;0.0219194;0.0235666
680;calc wait;100;0.010903;0.00352548;0.0272142
680;calc bound;100;0.00340007;0.00225448;0.00465542
680;calc iter;100;0.0370238;0.0285457;0.0530717
680;total;1;6.44942;6.44942;6.44942
681;calc total;1;3.72462;3.72462;3.72462
681;calc update async;100;6.3051e-05;1.1395e-05;0.00466283
681;calc inner;100;0.0226894;0.0218567;0.0237486
681;calc wait;100;0.0112238;0.00280182;0.024917
681;calc bound;100;0.00308153;0.00220163;0.00464415
681;calc iter;100;0.0370627;0.0285253;0.0500209
681;total;1;6.45408;6.45408;6.45408
682;calc total;1;3.71547;3.71547;3.71547
682;calc update async;100;7.72099e-05;9.945e-06;0.00616702
682;calc inner;100;0.022911;0.0221277;0.0238532
682;calc wait;100;0.0109286;0.00478215;0.0218003
682;calc bound;100;0.00305518;0.00225004;0.00494417
682;calc iter;100;0.0369754;0.0296239;0.0493016
682;total;1;6.44737;6.44737;6.44737
683;calc total;1;3.72459;3.72459;3.72459
683;calc update async;100;6.35489e-05;1.091e-05;0.00477551
683;calc inner;100;0.0226333;0.0217521;0.0235759
683;calc wait;100;0.0112922;0.00479588;0.0224211
683;calc bound;100;0.00307131;0.00209933;0.00486654
683;calc iter;100;0.037071;0.0307295;0.0496217
683;total;1;6.45405;6.45405;6.45405
684;calc total;1;3.71687;3.71687;3.71687
684;calc update async;100;8.19928e-05;1.131e-05;0.00647026
684;calc inner;100;0.022415;0.0216751;0.0233162
684;calc wait;100;0.0111015;0.00392371;0.023771
684;calc bound;100;0.00327828;0.00233025;0.00494802
684;calc iter;100;0.0368805;0.0289127;0.0502584
684;total;1;6.44219;6.44219;6.44219
685;calc total;1;3.72602;3.72602;3.72602
685;calc update async;100;6.67403e-05;1.1338e-05;0.00468517
685;calc inner;100;0.0224903;0.0217547;0.0237944
685;calc wait;100;0.0109469;0.00346227;0.0241382
685;calc bound;100;0.00348189;0.0023978;0.00466904
685;calc iter;100;0.0369904;0.0285883;0.0508741
685;total;1;6.458;6.458;6.458
686;calc total;1;3.72492;3.72492;3.72492
686;calc update async;100;7.21794e-05;1.2642e-05;0.00522193
686;calc inner;100;0.0225325;0.0218558;0.023601
686;calc wait;100;0.0108525;0.00420732;0.0244859
686;calc bound;100;0.00355005;0.00252344;0.00474449
686;calc iter;100;0.0370155;0.0299064;0.0510207
686;total;1;6.44921;6.44921;6.44921
687;calc total;1;3.72423;3.72423;3.72423
687;calc update async;100;6.52549e-05;1.0508e-05;0.00475993
687;calc inner;100;0.0225745;0.0218362;0.0236157
687;calc wait;100;0.0111093;0.0036581;0.0260138
687;calc bound;100;0.00329269;0.00203979;0.00467926
687;calc iter;100;0.0370482;0.0293341;0.0524017
687;total;1;6.44459;6.44459;6.44459
688;calc total;1;3.72253;3.72253;3.72253
688;calc update async;100;6.84443e-05;1.0876e-05;0.00506698
688;calc inner;100;0.0224945;0.0217699;0.0236181
688;calc wait;100;0.0112388;0.00445511;0.0236912
688;calc bound;100;0.0033188;0.00198041;0.00460894
688;calc iter;100;0.0371242;0.0298927;0.0497021
688;total;1;6.44229;6.44229;6.44229
689;calc total;1;3.72989;3.72989;3.72989
689;calc update async;100;6.27211e-05;1.1542e-05;0.00469902
689;calc inner;100;0.0225549;0.0218358;0.0235202
689;calc wait;100;0.01141;0.00423771;0.0249211
689;calc bound;100;0.00309306;0.00186107;0.004395
689;calc iter;100;0.0371236;0.0287731;0.0513219
689;total;1;6.46792;6.46792;6.46792
690;calc total;1;3.72457;3.72457;3.72457
690;calc update async;100;6.50597e-05;1.0445e-05;0.00495391
690;calc inner;100;0.0225078;0.0216007;0.0235819
690;calc wait;100;0.0115694;0.00464416;0.0253475
690;calc bound;100;0.00291136;0.0018928;0.0043244
690;calc iter;100;0.0370789;0.0295486;0.0507181
690;total;1;6.44644;6.44644;6.44644
691;calc total;1;3.72692;3.72692;3.72692
691;calc update async;100;6.09762e-05;1.0968e-05;0.00456386
691;calc inner;100;0.0224681;0.0218441;0.0235693
691;calc wait;100;0.011481;0.00295584;0.024908
691;calc bound;100;0.00302717;0.00223;0.00474741
691;calc iter;100;0.0370408;0.0275252;0.0525194
691;total;1;6.45796;6.45796;6.45796
692;calc total;1;3.72735;3.72735;3.72735
692;calc update async;100;6.46755e-05;1.0984e-05;0.00471196
692;calc inner;100;0.0225402;0.0216563;0.023621
692;calc wait;100;0.0112693;0.0052731;0.0206975
692;calc bound;100;0.00315654;0.00218724;0.00473011
692;calc iter;100;0.0370529;0.0311132;0.0477128
692;total;1;6.44225;6.44225;6.44225
693;calc total;1;3.72512;3.72512;3.72512
693;calc update async;100;6.78321e-05;1.1194e-05;0.00485789
693;calc inner;100;0.0225877;0.021702;0.0237703
693;calc wait;100;0.0107609;0.00552587;0.0207221
693;calc bound;100;0.00360006;0.00254624;0.00491142
693;calc iter;100;0.0370199;0.0314091;0.0481376
693;total;1;6.44977;6.44977;6.44977
694;calc total;1;3.72324;3.72324;3.72324
694;calc update async;100;6.95764e-05;1.2046e-05;0.00493455
694;calc inner;100;0.0224263;0.0216568;0.0235671
694;calc wait;100;0.0108575;0.00482254;0.0245897
694;calc bound;100;0.00368575;0.00204999;0.0048217
694;calc iter;100;0.0370422;0.029826;0.0510915
694;total;1;6.4444;6.4444;6.4444
695;calc total;1;3.72302;3.72302;3.72302
695;calc update async;100;7.57516e-05;1.0315e-05;0.00573259
695;calc inner;100;0.0224174;0.0216207;0.0235182
695;calc wait;100;0.0109588;0.00263941;0.0248004
695;calc bound;100;0.00358306;0.00196244;0.00591039
695;calc iter;100;0.037038;0.0272308;0.0498946
695;total;1;6.45643;6.45643;6.45643
696;calc total;1;3.71881;3.71881;3.71881
696;calc update async;100;7.80954e-05;1.1668e-05;0.00595543
696;calc inner;100;0.0224587;0.0218395;0.0235651
696;calc wait;100;0.0110028;0.00373565;0.0222684
696;calc bound;100;0.00354478;0.00163853;0.00484996
696;calc iter;100;0.0370871;0.0272727;0.0486093
696;total;1;6.45979;6.45979;6.45979
697;calc total;1;3.72698;3.72698;3.72698
697;calc update async;100;0.00013052;1.0712e-05;0.0113359
697;calc inner;100;0.0225828;0.0219116;0.0237521
697;calc wait;100;0.0112409;0.00358156;0.0237397
697;calc bound;100;0.00325539;0.00200505;0.00462631
697;calc iter;100;0.0372158;0.0298749;0.0511353
697;total;1;6.45394;6.45394;6.45394
698;calc total;1;3.71924;3.71924;3.71924
698;calc update async;100;3.12069e-05;1.1127e-05;0.00155125
698;calc inner;100;0.0225804;0.0220141;0.0236381
698;calc wait;100;0.0113242;0.00384691;0.0277048
698;calc bound;100;0.00308342;0.002042;0.00442563
698;calc iter;100;0.0370234;0.0294746;0.0540267
698;total;1;6.4443;6.4443;6.4443
699;calc total;1;3.72494;3.72494;3.72494
699;calc update async;100;7.52694e-05;1.1828e-05;0.00587172
699;calc inner;100;0.0226678;0.0218774;0.0239444
699;calc wait;100;0.011099;0.00463194;0.0247395
699;calc bound;100;0.00324249;0.00202407;0.00452886
699;calc iter;100;0.0370871;0.0307324;0.0517033
699;total;1;6.45977;6.45977;6.45977
700;calc total;1;3.71773;3.71773;3.71773
700;calc update async;100;3.43537e-05;1.0893e-05;0.00165996
700;calc inner;100;0.0225486;0.0217756;0.0236297
700;calc wait;100;0.0110254;0.00489562;0.0235415
700;calc bound;100;0.00334467;0.00245566;0.00480416
700;calc iter;100;0.0369557;0.0302401;0.0500715
700;total;1;6.45222;6.45222;6.45222
701;calc total;1;3.72505;3.72505;3.72505
701;calc update async;100;7.55337e-05;1.1484e-05;0.0056214
701;calc inner;100;0.0223896;0.0216738;0.0235519
701;calc wait;100;0.0109119;0.00367899;0.0233654
701;calc bound;100;0.00366989;0.00237353;0.00483256
701;calc iter;100;0.03705;0.029133;0.0492949
701;total;1;6.44684;6.44684;6.44684
702;calc total;1;3.72645;3.72645;3.72645
702;calc update async;100;7.34776e-05;1.0887e-05;0.0054584
702;calc inner;100;0.0222974;0.0217526;0.0234993
702;calc wait;100;0.0109252;0.00377983;0.0220133
702;calc bound;100;0.00377899;0.00210225;0.004824
702;calc iter;100;0.0370782;0.029281;0.0485783
702;total;1;6.447;6.447;6.447
703;calc total;1;3.72498;3.72498;3.72498
703;calc update async;100;7.96788e-05;1.1442e-05;0.00612704
703;calc inner;100;0.0223626;0.0216987;0.0236598
703;calc wait;100;0.0109839;0.00323108;0.0226078
703;calc bound;100;0.00373047;0.001814;0.00475685
703;calc iter;100;0.0371614;0.0290732;0.0486867
703;total;1;6.44546;6.44546;6.44546
704;calc total;1;3.71622;3.71622;3.71622
704;calc update async;100;7.77918e-05;1.1806e-05;0.00593732
704;calc inner;100;0.022649;0.0219549;0.0236822
704;calc wait;100;0.0108211;0.00592826;0.0206969
704;calc bound;100;0.0034753;0.00199812;0.00478372
704;calc iter;100;0.0370292;0.0319377;0.0470005
704;total;1;6.44399;6.44399;6.44399
705;calc total;1;3.72959;3.72959;3.72959
705;calc update async;100;7.14757e-05;1.1547e-05;0.00539303
705;calc inner;100;0.0225533;0.0220329;0.0234817
705;calc wait;100;0.0113956;0.00473777;0.0222816
705;calc bound;100;0.00321142;0.00210005;0.00470886
705;calc iter;100;0.0372368;0.0299824;0.0501454
705;total;1;6.43702;6.43702;6.43702
706;calc total;1;3.72568;3.72568;3.72568
706;calc update async;100;6.79729e-05;1.088e-05;0.00517215
706;calc inner;100;0.0225068;0.0219094;0.0236104
706;calc wait;100;0.0114099;0.00457625;0.0222542
706;calc bound;100;0.00306444;0.00238637;0.00474529
706;calc iter;100;0.0370562;0.0303181;0.0478572
706;total;1;6.4544;6.4544;6.4544
707;calc total;1;3.72748;3.72748;3.72748
707;calc update async;100;7.44411e-05;1.1149e-05;0.00576405
707;calc inner;100;0.0226139;0.0218117;0.0237628
707;calc wait;100;0.011164;0.00626451;0.0206557
707;calc bound;100;0.00322361;0.00246579;0.00462004
707;calc iter;100;0.0370815;0.0317466;0.0479014
707;total;1;6.45979;6.45979;6.45979
708;calc total;1;3.72133;3.72133;3.72133
708;calc update async;100;7.49191e-05;1.1744e-05;0.00571363
708;calc inner;100;0.0224664;0.0216736;0.0237156
708;calc wait;100;0.0110833;0.0046462;0.019517
708;calc bound;100;0.00334623;0.00200578;0.00475818
708;calc iter;100;0.0369738;0.0307698;0.0469516
708;total;1;6.44235;6.44235;6.44235
709;calc total;1;3.73031;3.73031;3.73031
709;calc update async;100;7.65233e-05;1.0299e-05;0.0057345
709;calc inner;100;0.0223386;0.0215651;0.0239048
709;calc wait;100;0.0109022;0.00498273;0.0202362
709;calc bound;100;0.00379268;0.00206207;0.00464296
709;calc iter;100;0.0371128;0.0305399;0.047072
709;total;1;6.44993;6.44993;6.44993
710;calc total;1;3.72442;3.72442;3.72442
710;calc update async;100;7.50554e-05;1.1306e-05;0.0055244
710;calc inner;100;0.0222052;0.021626;0.0237366
710;calc wait;100;0.0109833;0.00413852;0.020691
710;calc bound;100;0.00380146;0.00181348;0.0047008
710;calc iter;100;0.0370692;0.0280707;0.0481791
710;total;1;6.45877;6.45877;6.45877
720;calc total;1;3.72277;3.72277;3.72277
720;calc update async;100;6.63233e-05;1.0437e-05;0.0051398
720;calc inner;100;0.0227356;0.021868;0.0238704
720;calc wait;100;0.0111565;0.00456841;0.0219485
720;calc bound;100;0.00299881;0.00229395;0.00404347
720;calc iter;100;0.0369605;0.0300924;0.0482408
720;total;1;6.4596;6.4596;6.4596
711;calc total;1;3.72369;3.72369;3.72369
711;calc update async;100;7.64092e-05;1.1596e-05;0.00568672
711;calc inner;100;0.0222721;0.0215029;0.0238906
711;calc wait;100;0.0109706;0.0033032;0.0206674
711;calc bound;100;0.00377618;0.0017484;0.00478743
711;calc iter;100;0.0371092;0.0292885;0.0468332
711;total;1;6.45485;6.45485;6.45485
744;calc total;1;3.71999;3.71999;3.71999
744;calc update async;100;7.01904e-05;1.1037e-05;0.00536692
744;calc inner;100;0.0224981;0.0218556;0.0231621
744;calc wait;100;0.011192;0.00363479;0.0258918
744;calc bound;100;0.00328473;0.00215746;0.00453406
744;calc iter;100;0.0370477;0.0291036;0.0520323
744;total;1;6.4291;6.4291;6.4291
721;calc total;1;3.72814;3.72814;3.72814
721;calc update async;100;7.46386e-05;1.0959e-05;0.00594189
721;calc inner;100;0.0228197;0.0219793;0.0240881
721;calc wait;100;0.0112499;0.00267754;0.0271316
721;calc bound;100;0.00289011;0.00214991;0.00409895
721;calc iter;100;0.0370371;0.0283163;0.0529455
721;total;1;6.4141;6.4141;6.4141
712;calc total;1;3.71851;3.71851;3.71851
712;calc update async;100;6.83381e-05;1.1257e-05;0.00527937
712;calc inner;100;0.0226228;0.0218519;0.0239144
712;calc wait;100;0.0111465;0.00551076;0.0237656
712;calc bound;100;0.00314379;0.00223182;0.00463689
712;calc iter;100;0.0369845;0.030774;0.0501889
712;total;1;6.44587;6.44587;6.44587
745;calc total;1;3.72566;3.72566;3.72566
745;calc update async;100;7.2218e-05;9.516e-06;0.00562433
745;calc inner;100;0.0225338;0.0217011;0.0231728
745;calc wait;100;0.0113914;0.00450322;0.0260596
745;calc bound;100;0.00309344;0.00223388;0.00456371
745;calc iter;100;0.0370951;0.0298638;0.0512346
745;total;1;6.42912;6.42912;6.42912
722;calc total;1;3.72482;3.72482;3.72482
722;calc update async;100;6.8146e-05;1.0171e-05;0.00527035
722;calc inner;100;0.0228254;0.021925;0.0236365
722;calc wait;100;0.0112341;0.00308119;0.0250928
722;calc bound;100;0.00286721;0.0021877;0.00435724
722;calc iter;100;0.0369985;0.028355;0.0503471
722;total;1;6.43316;6.43316;6.43316
746;calc total;1;3.70884;3.70884;3.70884
746;calc update async;100;3.28019e-05;1.1113e-05;0.00177443
746;calc inner;100;0.0225374;0.0220225;0.0233241
746;calc wait;100;0.0114069;0.00489405;0.0240975
746;calc bound;100;0.00295713;0.00214607;0.00478686
746;calc iter;100;0.0369375;0.029726;0.05066
746;total;1;6.42913;6.42913;6.42913
723;calc total;1;3.72592;3.72592;3.72592
723;calc update async;100;6.56287e-05;1.094e-05;0.00488302
723;calc inner;100;0.0226557;0.0217407;0.0238824
723;calc wait;100;0.011151;0.00434968;0.0290375
723;calc bound;100;0.00315584;0.0021671;0.00479467
723;calc iter;100;0.0370368;0.0291755;0.05468
723;total;1;6.43066;6.43066;6.43066
713;calc total;1;3.72703;3.72703;3.72703
713;calc update async;100;5.88576e-05;1.1688e-05;0.00428406
713;calc inner;100;0.0224342;0.0217446;0.0236778
713;calc wait;100;0.0115318;0.0024805;0.0212656
713;calc bound;100;0.00297755;0.00225595;0.00480232
713;calc iter;100;0.0370085;0.0285379;0.0492818
713;total;1;6.45986;6.45986;6.45986
747;calc total;1;3.72472;3.72472;3.72472
747;calc update async;100;7.40948e-05;9.7e-06;0.00579994
747;calc inner;100;0.022465;0.0218126;0.0231498
747;calc wait;100;0.0113622;0.0048989;0.0233313
747;calc bound;100;0.00316501;0.00212437;0.00454344
747;calc iter;100;0.0370702;0.0304148;0.0512015
747;total;1;6.42766;6.42766;6.42766
724;calc total;1;3.7268;3.7268;3.7268
724;calc update async;100;6.80628e-05;1.1665e-05;0.00510891
724;calc inner;100;0.0226783;0.0217388;0.0237431
724;calc wait;100;0.0108498;0.00489887;0.0305664
724;calc bound;100;0.00332571;0.00235336;0.00482187
724;calc iter;100;0.0369246;0.0304707;0.0574902
724;total;1;6.44054;6.44054;6.44054
714;calc total;1;3.71563;3.71563;3.71563
714;calc update async;100;2.31256e-05;1.0402e-05;0.000795858
714;calc inner;100;0.0223842;0.0217677;0.0236405
714;calc wait;100;0.0115335;0.00450709;0.0293259
714;calc bound;100;0.00295202;0.00211388;0.00475738
714;calc iter;100;0.0368984;0.029937;0.0570679
714;total;1;6.45868;6.45868;6.45868
748;calc total;1;3.7172;3.7172;3.7172
748;calc update async;100;8.63588e-05;1.0827e-05;0.00679823
748;calc inner;100;0.0224118;0.0217018;0.0232083
748;calc wait;100;0.0111371;0.00500093;0.0227316
748;calc bound;100;0.00337505;0.00219235;0.00466912
748;calc iter;100;0.0370139;0.0305449;0.0483976
748;total;1;6.42942;6.42942;6.42942
725;calc total;1;3.72725;3.72725;3.72725
725;calc update async;100;6.83564e-05;1.0689e-05;0.00505019
725;calc inner;100;0.0227659;0.0219033;0.0237442
725;calc wait;100;0.0106936;0.0058788;0.0297487
725;calc bound;100;0.0033887;0.00232191;0.00472064
725;calc iter;100;0.0369196;0.0315863;0.0562294
725;total;1;6.45081;6.45081;6.45081
715;calc total;1;3.72451;3.72451;3.72451
715;calc update async;100;6.43623e-05;1.1728e-05;0.00482187
715;calc inner;100;0.0224066;0.0217016;0.0237626
715;calc wait;100;0.011361;0.00436131;0.024995
715;calc bound;100;0.00308435;0.0022716;0.00464796
715;calc iter;100;0.0369192;0.0290399;0.0509907
715;total;1;6.45472;6.45472;6.45472
749;calc total;1;3.72737;3.72737;3.72737
749;calc update async;100;7.10203e-05;1.1066e-05;0.00504253
749;calc inner;100;0.0223669;0.0216221;0.0231676
749;calc wait;100;0.0108702;0.0046543;0.0258742
749;calc bound;100;0.00370191;0.00228746;0.0047331
749;calc iter;100;0.0370129;0.0300661;0.053159
749;total;1;6.42916;6.42916;6.42916
726;calc total;1;3.72415;3.72415;3.72415
726;calc update async;100;7.03656e-05;1.1327e-05;0.00544125
726;calc inner;100;0.0227574;0.0221006;0.0237943
726;calc wait;100;0.0110402;0.00338959;0.0264188
726;calc bound;100;0.00306503;0.00217207;0.00446002
726;calc iter;100;0.0369354;0.0288094;0.0524358
726;total;1;6.41045;6.41045;6.41045
716;calc total;1;3.71239;3.71239;3.71239
716;calc update async;100;2.92707e-05;1.1302e-05;0.00114812
716;calc inner;100;0.0225588;0.0216887;0.0239328
716;calc wait;100;0.0109634;0.00284245;0.0350943
716;calc bound;100;0.00325339;0.00220091;0.00485933
716;calc iter;100;0.0368075;0.0274734;0.0613447
716;total;1;6.44239;6.44239;6.44239
750;calc total;1;3.72534;3.72534;3.72534
750;calc update async;100;7.84559e-05;1.2074e-05;0.00583641
750;calc inner;100;0.0222983;0.0215597;0.0230582
750;calc wait;100;0.010875;0.00369577;0.0253239
750;calc bound;100;0.00376048;0.0023571;0.0047336
750;calc iter;100;0.0370163;0.0289365;0.0529204
750;total;1;6.42976;6.42976;6.42976
727;calc total;1;3.72455;3.72455;3.72455
727;calc update async;100;9.12886e-05;9.333e-06;0.00760473
727;calc inner;100;0.0227632;0.0219559;0.023881
727;calc wait;100;0.0111292;0.00468845;0.0245868
727;calc bound;100;0.00299134;0.00221392;0.00414284
727;calc iter;100;0.0369792;0.0299369;0.0516964
727;total;1;6.41387;6.41387;6.41387
717;calc total;1;3.71699;3.71699;3.71699
717;calc update async;100;2.8982e-05;1.1446e-05;0.00108877
717;calc inner;100;0.0225951;0.0218369;0.0237893
717;calc wait;100;0.0108872;0.00461259;0.0231807
717;calc bound;100;0.00339223;0.00231049;0.0046205
717;calc iter;100;0.0369066;0.0299476;0.0494721
717;total;1;6.45485;6.45485;6.45485
751;calc total;1;3.72585;3.72585;3.72585
751;calc update async;100;7.53509e-05;1.1096e-05;0.00574024
751;calc inner;100;0.0224597;0.0216992;0.0232667
751;calc wait;100;0.0109792;0.00248064;0.0286478
751;calc bound;100;0.00352591;0.00217411;0.00461096
751;calc iter;100;0.037043;0.0273045;0.0552676
751;total;1;6.42989;6.42989;6.42989
728;calc total;1;3.71923;3.71923;3.71923
728;calc update async;100;7.81698e-05;1.1768e-05;0.00571669
728;calc inner;100;0.0223899;0.0215535;0.0233305
728;calc wait;100;0.0105954;0.00491048;0.0243006
728;calc bound;100;0.00389492;0.00196373;0.00489029
728;calc iter;100;0.0369692;0.0291222;0.0524587
728;total;1;6.4106;6.4106;6.4106
718;calc total;1;3.72403;3.72403;3.72403
718;calc update async;100;7.03984e-05;1.1383e-05;0.00532727
718;calc inner;100;0.022552;0.0219617;0.0237321
718;calc wait;100;0.0112074;0.00454569;0.0227737
718;calc bound;100;0.00319249;0.00214458;0.00414334
718;calc iter;100;0.0370248;0.0301073;0.0487958
718;total;1;6.44474;6.44474;6.44474
752;calc total;1;3.72216;3.72216;3.72216
752;calc update async;100;6.84158e-05;1.1724e-05;0.00503039
752;calc inner;100;0.0224181;0.0216837;0.0230699
752;calc wait;100;0.0112061;0.00359418;0.0245967
752;calc bound;100;0.00338292;0.00195326;0.0047145
752;calc iter;100;0.0370823;0.0276888;0.0509757
752;total;1;6.4289;6.4289;6.4289
729;calc total;1;3.72567;3.72567;3.72567
729;calc update async;100;6.79469e-05;1.1003e-05;0.00469071
729;calc inner;100;0.0224727;0.0216121;0.0238267
729;calc wait;100;0.0106847;0.00356537;0.0290837
729;calc bound;100;0.00379739;0.00207123;0.00483548
729;calc iter;100;0.0370461;0.0278206;0.0563385
729;total;1;6.41412;6.41412;6.41412
719;calc total;1;3.72429;3.72429;3.72429
719;calc update async;100;6.90661e-05;1.1239e-05;0.00533938
719;calc inner;100;0.0225848;0.0218005;0.0237607
719;calc wait;100;0.011333;0.00374616;0.0231292
719;calc bound;100;0.00307084;0.00211539;0.00403857
719;calc iter;100;0.0370603;0.0288576;0.0486568
719;total;1;6.45504;6.45504;6.45504
753;calc total;1;3.72946;3.72946;3.72946
753;calc update async;100;6.09651e-05;1.1073e-05;0.00441766
753;calc inner;100;0.0224998;0.0218475;0.0231695
753;calc wait;100;0.0116123;0.00450973;0.0251532
753;calc bound;100;0.00307729;0.0018779;0.00456905
753;calc iter;100;0.0372563;0.0294716;0.0509571
753;total;1;6.42995;6.42995;6.42995
730;calc total;1;3.7173;3.7173;3.7173
730;calc update async;100;8.0552e-05;1.1358e-05;0.00604528
730;calc inner;100;0.0225994;0.0217493;0.0236395
730;calc wait;100;0.0105627;0.00391445;0.027614
730;calc bound;100;0.00373609;0.00184915;0.00482689
730;calc iter;100;0.0369855;0.0300581;0.053773
730;total;1;6.41671;6.41671;6.41671
754;calc total;1;3.72537;3.72537;3.72537
754;calc update async;100;6.44003e-05;1.0692e-05;0.00494531
754;calc inner;100;0.0225524;0.0218797;0.0231897
754;calc wait;100;0.0114666;0.00447347;0.0220896
754;calc bound;100;0.00298089;0.00200682;0.00420406
754;calc iter;100;0.0370671;0.0291716;0.0481047
754;total;1;6.42992;6.42992;6.42992
731;calc total;1;3.72451;3.72451;3.72451
731;calc update async;100;6.68535e-05;1.0914e-05;0.00478535
731;calc inner;100;0.0225822;0.0216154;0.0236631
731;calc wait;100;0.0107591;0.0034154;0.0261492
731;calc bound;100;0.00364364;0.00175379;0.00488843
731;calc iter;100;0.0370657;0.028501;0.0532416
731;total;1;6.45079;6.45079;6.45079
755;calc total;1;3.72774;3.72774;3.72774
755;calc update async;100;6.0259e-05;1.0456e-05;0.00444847
755;calc inner;100;0.0225051;0.0216847;0.0232441
755;calc wait;100;0.011419;0.00481014;0.0216912
755;calc bound;100;0.00311402;0.00208984;0.00463721
755;calc iter;100;0.0371006;0.0302659;0.0476743
755;total;1;6.42994;6.42994;6.42994
732;calc total;1;3.71752;3.71752;3.71752
732;calc update async;100;8.29765e-05;9.114e-06;0.00644231
732;calc inner;100;0.0226301;0.0216661;0.0233861
732;calc wait;100;0.0110334;0.00420839;0.0243342
732;calc bound;100;0.00324982;0.00208093;0.00492174
732;calc iter;100;0.0370035;0.0296996;0.052521
732;total;1;6.41424;6.41424;6.41424
756;calc total;1;3.72743;3.72743;3.72743
756;calc update async;100;6.43687e-05;1.1637e-05;0.00473811
756;calc inner;100;0.0225618;0.0217474;0.0233994
756;calc wait;100;0.0113466;0.00530557;0.0227559
756;calc bound;100;0.00305777;0.00227614;0.00461796
756;calc iter;100;0.0370329;0.0301891;0.048095
756;total;1;6.4287;6.4287;6.4287
733;calc total;1;3.7255;3.7255;3.7255
733;calc update async;100;6.69734e-05;1.0949e-05;0.00490923
733;calc inner;100;0.0227978;0.021726;0.0236846
733;calc wait;100;0.010781;0.00340213;0.0256858
733;calc bound;100;0.00329965;0.00229839;0.00456114
733;calc iter;100;0.0369502;0.0297253;0.0532879
733;total;1;6.41422;6.41422;6.41422
757;calc total;1;3.72802;3.72802;3.72802
757;calc update async;100;6.04145e-05;1.1429e-05;0.00429299
757;calc inner;100;0.022601;0.0218336;0.0233407
757;calc wait;100;0.0109951;0.00441677;0.0225814
757;calc bound;100;0.00338041;0.00252885;0.00478679
757;calc iter;100;0.0370394;0.029681;0.0494678
757;total;1;6.42882;6.42882;6.42882
734;calc total;1;3.72387;3.72387;3.72387
734;calc update async;100;6.93834e-05;1.2073e-05;0.00501067
734;calc inner;100;0.0227538;0.0219823;0.0237909
734;calc wait;100;0.0109487;0.0045193;0.0251444
734;calc bound;100;0.0031877;0.00210721;0.00475885
734;calc iter;100;0.0369629;0.0295993;0.0506807
734;total;1;6.42141;6.42141;6.42141
758;calc total;1;3.72478;3.72478;3.72478
758;calc update async;100;7.05956e-05;1.1614e-05;0.0051699
758;calc inner;100;0.0225634;0.0219102;0.0233251
758;calc wait;100;0.0109879;0.00311514;0.0226672
758;calc bound;100;0.00342288;0.00236182;0.00481548
758;calc iter;100;0.0370477;0.0288941;0.0491183
758;total;1;6.42877;6.42877;6.42877
735;calc total;1;3.72505;3.72505;3.72505
735;calc update async;100;6.52217e-05;1.0973e-05;0.00473436
735;calc inner;100;0.022829;0.0217849;0.0237828
735;calc wait;100;0.0107608;0.0050685;0.0246586
735;calc bound;100;0.00334785;0.0024197;0.00482429
735;calc iter;100;0.0370108;0.0305865;0.0521565
759;calc total;1;3.72374;3.72374;3.72374
759;calc update async;100;6.61899e-05;1.1441e-05;0.00481077
759;calc inner;100;0.0225577;0.0218314;0.0234593
759;calc wait;100;0.0111436;0.00504745;0.024009
759;calc bound;100;0.00331991;0.00203797;0.00470825
759;calc iter;100;0.0370901;0.0299026;0.0504486
759;total;1;6.42881;6.42881;6.42881
735;total;1;6.45091;6.45091;6.45091
760;calc total;1;3.71738;3.71738;3.71738
760;calc update async;100;8.38938e-05;1.2201e-05;0.00650193
760;calc inner;100;0.0225588;0.0218365;0.0233319
760;calc wait;100;0.0112487;0.00442975;0.0226387
760;calc bound;100;0.00326132;0.00184885;0.00468885
760;calc iter;100;0.0371555;0.0297997;0.0486415
760;total;1;6.42881;6.42881;6.42881
736;calc total;1;3.72251;3.72251;3.72251
736;calc update async;100;7.20045e-05;1.066e-05;0.00537178
736;calc inner;100;0.0227218;0.0217387;0.0237813
736;calc wait;100;0.0107531;0.00426604;0.0259521
736;calc bound;100;0.00347563;0.00214139;0.00476839
736;calc iter;100;0.0370257;0.0290811;0.0528277
736;total;1;6.41704;6.41704;6.41704
761;calc total;1;3.72627;3.72627;3.72627
761;calc update async;100;7.60674e-05;1.0862e-05;0.00586536
761;calc inner;100;0.0225312;0.0214355;0.0233578
761;calc wait;100;0.0115346;0.00352943;0.0230862
761;calc bound;100;0.00306063;0.00159977;0.00477499
761;calc iter;100;0.0372057;0.0265892;0.0494888
761;total;1;6.42788;6.42788;6.42788
737;calc total;1;3.72886;3.72886;3.72886
737;calc update async;100;6.38778e-05;1.1585e-05;0.00466077
737;calc inner;100;0.022609;0.0217397;0.0234364
737;calc wait;100;0.0112564;0.00429865;0.0253715
737;calc bound;100;0.0031814;0.00199962;0.0045182
737;calc iter;100;0.0371137;0.0291628;0.0515245
737;total;1;6.44102;6.44102;6.44102
762;calc total;1;3.71293;3.71293;3.71293
762;calc update async;100;3.38905e-05;1.1957e-05;0.0017343
762;calc inner;100;0.022448;0.0216538;0.0233922
762;calc wait;100;0.0116086;0.00407809;0.0231528
762;calc bound;100;0.00298983;0.00183406;0.00468774
762;calc iter;100;0.0370832;0.0301698;0.0492679
762;total;1;6.42863;6.42863;6.42863
738;calc total;1;3.72449;3.72449;3.72449
738;calc update async;100;6.80895e-05;9.432e-06;0.00521638
738;calc inner;100;0.0227599;0.0217067;0.0236997
738;calc wait;100;0.0112507;0.00256769;0.0244361
738;calc bound;100;0.00299803;0.00199847;0.00462829
738;calc iter;100;0.0370813;0.0262978;0.0509009
738;total;1;6.44094;6.44094;6.44094
763;calc total;1;3.72557;3.72557;3.72557
763;calc update async;100;7.99706e-05;1.1161e-05;0.00637457
763;calc inner;100;0.0224521;0.0216123;0.0233515
763;calc wait;100;0.0115134;0.00444063;0.0238292
763;calc bound;100;0.0030123;0.0023344;0.00469594
763;calc iter;100;0.0370608;0.0297456;0.0503801
763;total;1;6.42852;6.42852;6.42852
739;calc total;1;3.72718;3.72718;3.72718
739;calc update async;100;6.46281e-05;1.0119e-05;0.00484964
739;calc inner;100;0.0227917;0.0215949;0.0238262
739;calc wait;100;0.0112016;0.00431644;0.0237852
739;calc bound;100;0.00307275;0.0020214;0.00461535
739;calc iter;100;0.0371356;0.0279542;0.0497586
739;total;1;6.41427;6.41427;6.41427
764;calc total;1;3.71708;3.71708;3.71708
764;calc update async;100;8.80853e-05;1.1499e-05;0.00705382
764;calc inner;100;0.0225784;0.0216649;0.0233336
764;calc wait;100;0.0111196;0.00418175;0.0258929
764;calc bound;100;0.00319303;0.00233516;0.00453443
764;calc iter;100;0.0369823;0.0297271;0.0524997
764;total;1;6.42869;6.42869;6.42869
740;calc total;1;3.71931;3.71931;3.71931
740;calc update async;100;7.82943e-05;1.2722e-05;0.00585707
740;calc inner;100;0.0228835;0.0219371;0.0236463
740;calc wait;100;0.0107231;0.00417753;0.0237451
740;calc bound;100;0.00334493;0.00198118;0.00455269
740;calc iter;100;0.037035;0.028221;0.0503568
740;total;1;6.41725;6.41725;6.41725
765;calc total;1;3.72522;3.72522;3.72522
765;calc update async;100;8.64184e-05;1.1872e-05;0.00662997
765;calc inner;100;0.0224493;0.0216878;0.023414
765;calc wait;100;0.0107355;0.00354976;0.0241506
765;calc bound;100;0.00378775;0.00234513;0.00486272
765;calc iter;100;0.0370622;0.0292475;0.0505202
765;total;1;6.42883;6.42883;6.42883
741;calc total;1;3.72547;3.72547;3.72547
741;calc update async;100;7.03545e-05;1.2116e-05;0.00499871
741;calc inner;100;0.0227442;0.0215359;0.0237494
741;calc wait;100;0.0106946;0.00494748;0.0237215
741;calc bound;100;0.00359237;0.0020115;0.00485748
741;calc iter;100;0.0371055;0.0307604;0.0512232
741;total;1;6.42845;6.42845;6.42845
766;calc total;1;3.72435;3.72435;3.72435
766;calc update async;100;8.43777e-05;1.0813e-05;0.0064508
766;calc inner;100;0.0224278;0.0216501;0.023351
766;calc wait;100;0.0108341;0.00316377;0.0235079
766;calc bound;100;0.00377095;0.00196149;0.00486628
766;calc iter;100;0.0371204;0.0288605;0.0492915
766;total;1;6.42875;6.42875;6.42875
742;calc total;1;3.7238;3.7238;3.7238
742;calc update async;100;7.46642e-05;1.1634e-05;0.00537996
742;calc inner;100;0.0227383;0.0215442;0.0238393
742;calc wait;100;0.0103947;0.00378823;0.024555
742;calc bound;100;0.00375858;0.00240713;0.0048617
742;calc iter;100;0.0369711;0.0299235;0.0530019
742;total;1;6.4509;6.4509;6.4509
767;calc total;1;3.72318;3.72318;3.72318
767;calc update async;100;8.04021e-05;1.1257e-05;0.00611772
767;calc inner;100;0.0225195;0.0215472;0.0234062
767;calc wait;100;0.0109179;0.00258036;0.0213161
767;calc bound;100;0.00358569;0.00188717;0.00477777
767;calc iter;100;0.0371071;0.026375;0.048288
767;total;1;6.42879;6.42879;6.42879
743;calc total;1;3.72369;3.72369;3.72369
743;calc update async;100;7.26833e-05;1.1624e-05;0.0053351
743;calc inner;100;0.0227287;0.0216586;0.0237417
743;calc wait;100;0.0106044;0.00468194;0.0266419
743;calc bound;100;0.00360683;0.00235339;0.00470552
743;calc iter;100;0.0370196;0.030769;0.0533944
743;total;1;6.45843;6.45843;6.45843
MPI
Running Jacobi on 768 processors with (12, 8 8) elements.
Array Dimensions: 1500 1496 1496
Block Dimensions: 125 187 187
== Energy Conservation Check ==
initial Energy:              125.000
  final Energy:              125.000
    Difference:               -0.000
== Time Statistics ==
Completed 100 iterations.
# unit_id;function_name;num_calls;avg_runtime;min_runtime;max_runtime
24;calc total;1;3.74143;3.74143;3.74143
24;calc update async;100;7.13186e-05;1.1402e-05;0.00528462
24;calc inner;100;0.0226762;0.0215939;0.0240626
24;calc wait;100;0.0111638;0.00317502;0.0299576
24;calc bound;100;0.00341437;0.00210906;0.00482207
24;calc iter;100;0.0373305;0.029097;0.0567189
24;total;1;6.46888;6.46888;6.46888
25;calc total;1;3.74674;3.74674;3.74674
25;calc update async;100;6.71955e-05;1.0723e-05;0.00499015
25;calc inner;100;0.0227527;0.0216878;0.0240103
25;calc wait;100;0.0112972;0.0027938;0.0269799
25;calc bound;100;0.00320379;0.00229962;0.00471875
25;calc iter;100;0.037325;0.028597;0.0514596
25;total;1;6.47126;6.47126;6.47126
26;calc total;1;3.73797;3.73797;3.73797
26;calc update async;100;3.14215e-05;1.0665e-05;0.00159508
26;calc inner;100;0.0227402;0.0216804;0.0241097
26;calc wait;100;0.0114824;0.00352747;0.0274109
26;calc bound;100;0.00298851;0.00200115;0.00477526
26;calc iter;100;0.037245;0.0291623;0.0526664
26;total;1;6.47124;6.47124;6.47124
27;calc total;1;3.73988;3.73988;3.73988
27;calc update async;100;3.02398e-05;1.0593e-05;0.00141506
27;calc inner;100;0.0227321;0.0215672;0.0241007
27;calc wait;100;0.0113959;0.00338438;0.025939
27;calc bound;100;0.00303127;0.00216123;0.00483425
27;calc iter;100;0.0371957;0.0288219;0.0515231
27;total;1;6.47126;6.47126;6.47126
28;calc total;1;3.74845;3.74845;3.74845
28;calc update async;100;6.50528e-05;1.1001e-05;0.00477938
28;calc inner;100;0.0227264;0.0215809;0.024047
28;calc wait;100;0.0113553;0.0029683;0.027997
28;calc bound;100;0.00312831;0.0021497;0.00456699
28;calc iter;100;0.0372784;0.0285915;0.0545476
28;total;1;6.4711;6.4711;6.4711
29;calc total;1;3.73997;3.73997;3.73997
29;calc update async;100;3.54475e-05;1.165e-05;0.00180872
29;calc inner;100;0.0226753;0.0216054;0.024049
29;calc wait;100;0.0112507;0.00335013;0.0310645
29;calc bound;100;0.00320182;0.00226538;0.00478345
29;calc iter;100;0.0371661;0.0294898;0.0584633
29;total;1;6.47115;6.47115;6.47115
30;calc total;1;3.74553;3.74553;3.74553
30;calc update async;100;6.80855e-05;9.41e-06;0.00504196
30;calc inner;100;0.0226978;0.0217756;0.0252156
30;calc wait;100;0.0112575;0.00385052;0.0250439
30;calc bound;100;0.00328149;0.00224318;0.00479634
30;calc iter;100;0.0373124;0.0295326;0.0517795
30;total;1;6.46892;6.46892;6.46892
31;calc total;1;3.74106;3.74106;3.74106
31;calc update async;100;3.06131e-05;1.0328e-05;0.00127261
31;calc inner;100;0.0226355;0.0215556;0.0241556
31;calc wait;100;0.0111038;0.00263766;0.0260494
31;calc bound;100;0.00348378;0.0022419;0.00487365
31;calc iter;100;0.037268;0.0272711;0.0541197
31;total;1;6.47113;6.47113;6.47113
32;calc total;1;3.74613;3.74613;3.74613
32;calc update async;100;7.17883e-05;1.1733e-05;0.00520739
32;calc inner;100;0.0225359;0.0215108;0.0240945
32;calc wait;100;0.0111068;0.00446015;0.0233907
32;calc bound;100;0.00363028;0.00165971;0.00483692
32;calc iter;100;0.0373574;0.0281775;0.049207
32;total;1;6.47121;6.47121;6.47121
33;calc total;1;3.74792;3.74792;3.74792
33;calc update async;100;6.25053e-05;1.0959e-05;0.00431819
33;calc inner;100;0.0226731;0.0215839;0.0239995
33;calc wait;100;0.0112335;0.00298489;0.0256737
33;calc bound;100;0.00341171;0.00186989;0.00489209
33;calc iter;100;0.0373894;0.0286116;0.0533829
33;total;1;6.47119;6.47119;6.47119
34;calc total;1;3.74346;3.74346;3.74346
34;calc update async;100;7.10496e-05;1.0713e-05;0.00524342
34;calc inner;100;0.0227545;0.0215379;0.0241248
34;calc wait;100;0.0111689;0.00296263;0.0255702
34;calc bound;100;0.00327494;0.00211785;0.00464545
34;calc iter;100;0.0372798;0.0287885;0.051639
34;total;1;6.47125;6.47125;6.47125
35;calc total;1;3.74559;3.74559;3.74559
35;calc update async;100;6.44448e-05;9.502e-06;0.00467269
35;calc inner;100;0.0226847;0.021648;0.0241722
35;calc wait;100;0.0111994;0.00282363;0.0265827
35;calc bound;100;0.00335274;0.00226191;0.00481894
35;calc iter;100;0.0373094;0.0285543;0.0514045
35;total;1;6.47119;6.47119;6.47119
36;calc total;1;3.74246;3.74246;3.74246
36;calc update async;100;6.68134e-05;1.17e-05;0.00493922
36;calc inner;100;0.0225262;0.0215046;0.0285154
36;calc wait;100;0.0115741;0.00268193;0.0234053
36;calc bound;100;0.00306;0.002322;0.00460507
36;calc iter;100;0.0372297;0.0277301;0.0495407
36;total;1;6.46828;6.46828;6.46828
37;calc total;1;3.7459;3.7459;3.7459
37;calc update async;100;6.43131e-05;1.1714e-05;0.00474346
37;calc inner;100;0.0224958;0.0215591;0.0243046
37;calc wait;100;0.0116589;0.00440716;0.0277468
37;calc bound;100;0.00309754;0.0023117;0.00470535
37;calc iter;100;0.0373223;0.0297686;0.0551443
37;total;1;6.47043;6.47043;6.47043
38;calc total;1;3.74446;3.74446;3.74446
38;calc update async;100;6.62147e-05;1.1521e-05;0.00480745
38;calc inner;100;0.022471;0.021576;0.0241278
38;calc wait;100;0.0115478;0.00282366;0.0228856
38;calc bound;100;0.00326223;0.00216984;0.00443476
38;calc iter;100;0.0373513;0.028164;0.0489241
38;total;1;6.47043;6.47043;6.47043
0;calc total;1;3.74709;3.74709;3.74709
0;calc update async;100;6.72872e-05;1.0627e-05;0.00481346
0;calc inner;100;0.02251;0.021644;0.0244429
0;calc wait;100;0.0110832;0.00272625;0.0278141
0;calc bound;100;0.00364726;0.00210124;0.00478977
0;calc iter;100;0.0373126;0.0276564;0.0551193
0;total;1;6.63573;6.63573;6.63573
120;calc total;1;3.7432;3.7432;3.7432
120;calc update async;100;7.85166e-05;1.1233e-05;0.00578125
120;calc inner;100;0.0231647;0.0221846;0.0247536
120;calc wait;100;0.0100691;0.00312918;0.0238248
120;calc bound;100;0.00402044;0.00227476;0.00517524
120;calc iter;100;0.0373453;0.0284838;0.0526128
120;total;1;6.47354;6.47354;6.47354
48;calc total;1;3.74066;3.74066;3.74066
48;calc update async;100;7.34934e-05;1.1159e-05;0.00560469
48;calc inner;100;0.0224468;0.0215492;0.0233634
48;calc wait;100;0.0115752;0.00356213;0.0237151
48;calc bound;100;0.00326275;0.00200075;0.00439498
48;calc iter;100;0.0373626;0.0278708;0.0493066
48;total;1;6.47579;6.47579;6.47579
39;calc total;1;3.74478;3.74478;3.74478
39;calc update async;100;6.72063e-05;1.0094e-05;0.00482403
39;calc inner;100;0.0231991;0.0215911;0.0338211
39;calc wait;100;0.0107489;0.0046956;0.0226837
39;calc bound;100;0.0033622;0.00211276;0.00594975
39;calc iter;100;0.0373877;0.0302837;0.0498021
39;total;1;6.47042;6.47042;6.47042
72;calc total;1;3.73958;3.73958;3.73958
72;calc update async;100;2.5186e-05;1.0926e-05;0.000807961
72;calc inner;100;0.0227562;0.0216058;0.0241601
72;calc wait;100;0.0111328;0.00287687;0.0249226
72;calc bound;100;0.00336648;0.00181589;0.00474348
72;calc iter;100;0.0372965;0.0274557;0.0509942
72;total;1;6.48416;6.48416;6.48416
96;calc total;1;3.74745;3.74745;3.74745
96;calc update async;100;7.80469e-05;1.0601e-05;0.00615295
96;calc inner;100;0.0226219;0.0215904;0.0241657
96;calc wait;100;0.0114275;0.00360706;0.0281627
96;calc bound;100;0.00327878;0.00210524;0.00472422
96;calc iter;100;0.0374096;0.0290171;0.0527938
96;total;1;6.44481;6.44481;6.44481
1;calc total;1;3.7473;3.7473;3.7473
1;calc update async;100;7.69346e-05;1.1688e-05;0.00579872
1;calc inner;100;0.0226706;0.0216163;0.0240717
1;calc wait;100;0.0111026;0.00378491;0.0275952
1;calc bound;100;0.00344742;0.00196231;0.00495101
1;calc iter;100;0.0373003;0.0298298;0.0543511
1;total;1;6.63579;6.63579;6.63579
121;calc total;1;3.7479;3.7479;3.7479
121;calc update async;100;7.27063e-05;1.1091e-05;0.00535692
121;calc inner;100;0.0233004;0.0222836;0.0247632
121;calc wait;100;0.0102576;0.00394111;0.0228418
121;calc bound;100;0.00374799;0.00238995;0.00505356
121;calc iter;100;0.0373903;0.0308599;0.0499727
121;total;1;6.47363;6.47363;6.47363
49;calc total;1;3.74799;3.74799;3.74799
49;calc update async;100;6.25757e-05;1.1069e-05;0.00471129
49;calc inner;100;0.0225456;0.0217557;0.0237759
49;calc wait;100;0.0119004;0.00300365;0.0241236
49;calc bound;100;0.00293364;0.00199142;0.0078341
49;calc iter;100;0.0374453;0.0284739;0.0488773
49;total;1;6.47357;6.47357;6.47357
40;calc total;1;3.74289;3.74289;3.74289
40;calc update async;100;6.70526e-05;1.0189e-05;0.00488606
40;calc inner;100;0.0224926;0.0216943;0.0242076
40;calc wait;100;0.0114992;0.00257863;0.0275596
40;calc bound;100;0.0033502;0.001841;0.0047524
40;calc iter;100;0.0374125;0.0276229;0.0543075
40;total;1;6.47026;6.47026;6.47026
73;calc total;1;3.74513;3.74513;3.74513
73;calc update async;100;8.80131e-05;1.1206e-05;0.0071578
73;calc inner;100;0.0228443;0.0218693;0.0241737
73;calc wait;100;0.0113395;0.00386829;0.0264754
73;calc bound;100;0.00308677;0.0019701;0.00462539
73;calc iter;100;0.0373616;0.0291236;0.0522917
73;total;1;6.48416;6.48416;6.48416
97;calc total;1;3.74863;3.74863;3.74863
97;calc update async;100;6.46622e-05;1.0611e-05;0.00487335
97;calc inner;100;0.0226412;0.0216097;0.0237733
97;calc wait;100;0.0114785;0.00300229;0.0267846
97;calc bound;100;0.00315596;0.00210292;0.00490219
97;calc iter;100;0.0373447;0.0284404;0.0520719
97;total;1;6.44417;6.44417;6.44417
2;calc total;1;3.74378;3.74378;3.74378
2;calc update async;100;7.33543e-05;1.0499e-05;0.005546
2;calc inner;100;0.0225932;0.0218579;0.0239167
2;calc wait;100;0.0112163;0.00311347;0.0271533
2;calc bound;100;0.00326421;0.00228809;0.0048011
2;calc iter;100;0.0371543;0.0289331;0.0522405
2;total;1;6.6358;6.6358;6.6358
122;calc total;1;3.74391;3.74391;3.74391
122;calc update async;100;8.35362e-05;9.223e-06;0.0066139
122;calc inner;100;0.0232965;0.0222944;0.0250773
122;calc wait;100;0.010445;0.00372401;0.0204617
122;calc bound;100;0.00351133;0.00244958;0.00505233
122;calc iter;100;0.0373488;0.0313375;0.0475644
122;total;1;6.47423;6.47423;6.47423
50;calc total;1;3.74182;3.74182;3.74182
50;calc update async;100;6.72694e-05;1.1002e-05;0.00513321
50;calc inner;100;0.0227921;0.0217867;0.027941
50;calc wait;100;0.0114733;0.00512374;0.0277404
50;calc bound;100;0.00296825;0.00247056;0.00454349
50;calc iter;100;0.0373036;0.0301009;0.05277
50;total;1;6.4758;6.4758;6.4758
41;calc total;1;3.74011;3.74011;3.74011
41;calc update async;100;2.35426e-05;1.0959e-05;0.000613216
41;calc inner;100;0.0224701;0.0216711;0.024346
41;calc wait;100;0.0118184;0.0028123;0.0250205
41;calc bound;100;0.00300955;0.00206151;0.00451551
41;calc iter;100;0.0373254;0.0275444;0.0511858
41;total;1;6.47037;6.47037;6.47037
74;calc total;1;3.74539;3.74539;3.74539
74;calc update async;100;6.47867e-05;1.0263e-05;0.00492836
74;calc inner;100;0.0228318;0.0219171;0.0249867
74;calc wait;100;0.0113842;0.00357244;0.0270395
74;calc bound;100;0.00294641;0.00224299;0.00445327
74;calc iter;100;0.0372304;0.0292018;0.052601
74;total;1;6.48197;6.48197;6.48197
98;calc total;1;3.74382;3.74382;3.74382
98;calc update async;100;7.20168e-05;1.0991e-05;0.00559258
98;calc inner;100;0.0226693;0.0216713;0.0240832
98;calc wait;100;0.0113972;0.00293194;0.0276702
98;calc bound;100;0.00313934;0.00223261;0.00477257
98;calc iter;100;0.0372834;0.0281029;0.0539639
98;total;1;6.44483;6.44483;6.44483
3;calc total;1;3.74685;3.74685;3.74685
3;calc update async;100;6.47262e-05;1.0642e-05;0.00481007
3;calc inner;100;0.0225951;0.0216614;0.0239559
3;calc wait;100;0.01134;0.00320894;0.0281797
3;calc bound;100;0.00321013;0.00218821;0.00463786
3;calc iter;100;0.037219;0.0294677;0.0540816
3;total;1;6.63596;6.63596;6.63596
123;calc total;1;3.7452;3.7452;3.7452
123;calc update async;100;0.000105513;1.1526e-05;0.00876991
123;calc inner;100;0.0232714;0.022297;0.0250225
123;calc wait;100;0.010425;0.00356457;0.0221111
123;calc bound;100;0.00351678;0.00227931;0.00491924
123;calc iter;100;0.0373278;0.0309689;0.0510753
123;total;1;6.47402;6.47402;6.47402
51;calc total;1;3.74527;3.74527;3.74527
51;calc update async;100;6.6438e-05;1.1223e-05;0.00501101
51;calc inner;100;0.0225117;0.0217306;0.0261759
51;calc wait;100;0.0116313;0.00526102;0.0284842
51;calc bound;100;0.00312632;0.00221897;0.00484509
51;calc iter;100;0.0373398;0.0308345;0.0530361
51;total;1;6.47583;6.47583;6.47583
42;calc total;1;3.74519;3.74519;3.74519
42;calc update async;100;8.47771e-05;1.1096e-05;0.00687806
42;calc inner;100;0.0224505;0.021673;0.0244059
42;calc wait;100;0.0119915;0.00291123;0.0299013
42;calc bound;100;0.00285501;0.00212698;0.00446476
42;calc iter;100;0.0373843;0.0283124;0.0568638
42;total;1;6.46833;6.46833;6.46833
75;calc total;1;3.74472;3.74472;3.74472
75;calc update async;100;6.69839e-05;1.1563e-05;0.00511049
75;calc inner;100;0.0227588;0.0216531;0.0240674
75;calc wait;100;0.0113757;0.00335615;0.0279353
75;calc bound;100;0.00302469;0.00225254;0.00486045
75;calc iter;100;0.0372296;0.0287159;0.0535719
75;total;1;6.4841;6.4841;6.4841
99;calc total;1;3.74537;3.74537;3.74537
99;calc update async;100;6.93134e-05;1.0883e-05;0.00528268
99;calc inner;100;0.0226216;0.0215518;0.0242178
99;calc wait;100;0.0113208;0.00311675;0.0314853
99;calc bound;100;0.0032267;0.00229048;0.00465262
99;calc iter;100;0.0372425;0.0291395;0.0574625
99;total;1;6.44437;6.44437;6.44437
4;calc total;1;3.74466;3.74466;3.74466
4;calc update async;100;7.34737e-05;1.0489e-05;0.00568294
4;calc inner;100;0.0224605;0.0215778;0.0239541
4;calc wait;100;0.0114052;0.00469327;0.0260886
4;calc bound;100;0.00321057;0.00218303;0.00480346
4;calc iter;100;0.0371527;0.0298144;0.052214
4;total;1;6.63621;6.63621;6.63621
124;calc total;1;3.74652;3.74652;3.74652
124;calc update async;100;0.000102727;1.0718e-05;0.00845885
124;calc inner;100;0.0231641;0.022009;0.0249105
124;calc wait;100;0.0104399;0.00453563;0.0223168
124;calc bound;100;0.00356806;0.00225878;0.00500373
124;calc iter;100;0.0372809;0.0317919;0.0502342
124;total;1;6.47549;6.47549;6.47549
52;calc total;1;3.73887;3.73887;3.73887
52;calc update async;100;3.04912e-05;1.0858e-05;0.00123002
52;calc inner;100;0.0225012;0.0215915;0.0237524
52;calc wait;100;0.0112386;0.00618409;0.0252986
52;calc bound;100;0.00344297;0.00243543;0.00472403
52;calc iter;100;0.0372171;0.0318332;0.0503887
52;total;1;6.4758;6.4758;6.4758
43;calc total;1;3.74373;3.74373;3.74373
43;calc update async;100;7.52406e-05;1.1167e-05;0.00586173
43;calc inner;100;0.0224672;0.0216543;0.0243215
43;calc wait;100;0.0118314;0.0027982;0.0273012
43;calc bound;100;0.00291563;0.00226159;0.00476067
43;calc iter;100;0.0372928;0.0280871;0.0551698
43;total;1;6.46814;6.46814;6.46814
76;calc total;1;3.74511;3.74511;3.74511
76;calc update async;100;7.05217e-05;1.1017e-05;0.00540326
76;calc inner;100;0.0228772;0.0217797;0.0244628
76;calc wait;100;0.0110488;0.00345635;0.0303577
76;calc bound;100;0.00314892;0.00226539;0.0046273
76;calc iter;100;0.0371506;0.0285673;0.0576445
76;total;1;6.48382;6.48382;6.48382
100;calc total;1;3.74619;3.74619;3.74619
100;calc update async;100;8.03017e-05;9.259e-06;0.00628968
100;calc inner;100;0.0226206;0.0217429;0.0241847
100;calc wait;100;0.0113266;0.00324572;0.0379132
100;calc bound;100;0.003233;0.00224037;0.00478217
100;calc iter;100;0.0372653;0.0285832;0.0645132
100;total;1;6.44464;6.44464;6.44464
5;calc total;1;3.7469;3.7469;3.7469
5;calc update async;100;6.93423e-05;1.16e-05;0.00513822
5;calc inner;100;0.0224829;0.021589;0.0239308
5;calc wait;100;0.0113749;0.00331255;0.0304775
5;calc bound;100;0.00333842;0.00205537;0.0046673
5;calc iter;100;0.0372713;0.0287503;0.0558971
5;total;1;6.63566;6.63566;6.63566
125;calc total;1;3.74654;3.74654;3.74654
125;calc update async;100;7.54861e-05;1.198e-05;0.00544235
125;calc inner;100;0.0232107;0.022142;0.0247959
125;calc wait;100;0.010211;0.00484851;0.0199612
125;calc bound;100;0.00382586;0.00217749;0.00506235
125;calc iter;100;0.0373295;0.0314605;0.0480953
125;total;1;6.47412;6.47412;6.47412
53;calc total;1;3.74337;3.74337;3.74337
53;calc update async;100;7.20357e-05;9.568e-06;0.00529739
53;calc inner;100;0.0226812;0.0216452;0.0294455
53;calc wait;100;0.0110392;0.00543081;0.0233313
53;calc bound;100;0.003586;0.00223358;0.00476571
53;calc iter;100;0.0373843;0.0316492;0.0500893
53;total;1;6.47567;6.47567;6.47567
44;calc total;1;3.7447;3.7447;3.7447
44;calc update async;100;6.63839e-05;1.09e-05;0.00483758
44;calc inner;100;0.0224881;0.02165;0.0242012
44;calc wait;100;0.0114731;0.00317245;0.0247412
44;calc bound;100;0.00330347;0.00205075;0.0048178
44;calc iter;100;0.037334;0.028764;0.0522081
44;total;1;6.47042;6.47042;6.47042
77;calc total;1;3.74452;3.74452;3.74452
77;calc update async;100;7.03744e-05;1.1674e-05;0.00517787
77;calc inner;100;0.0227297;0.0214147;0.0242065
77;calc wait;100;0.0111353;0.0028769;0.024869
77;calc bound;100;0.00331349;0.00216072;0.00473152
77;calc iter;100;0.0372532;0.0281353;0.0516579
77;total;1;6.48413;6.48413;6.48413
101;calc total;1;3.74681;3.74681;3.74681
101;calc update async;100;6.7396e-05;1.1389e-05;0.00507218
101;calc inner;100;0.0227083;0.0217536;0.0242323
101;calc wait;100;0.0113608;0.00347682;0.0361906
101;calc bound;100;0.00316595;0.00217723;0.00479777
101;calc iter;100;0.0373054;0.028229;0.0631341
101;total;1;6.44439;6.44439;6.44439
6;calc total;1;3.74264;3.74264;3.74264
6;calc update async;100;7.92012e-05;1.1464e-05;0.00599628
6;calc inner;100;0.022469;0.0215437;0.0240516
6;calc wait;100;0.011172;0.00324472;0.026959
6;calc bound;100;0.00355433;0.00206201;0.0047452
6;calc iter;100;0.0372775;0.0288755;0.0532315
6;total;1;6.63628;6.63628;6.63628
54;calc total;1;3.74406;3.74406;3.74406
54;calc update async;100;8.14746e-05;1.2014e-05;0.0059937
54;calc inner;100;0.0225173;0.021702;0.0247042
54;calc wait;100;0.0110358;0.00254893;0.0221422
54;calc bound;100;0.00375282;0.00207781;0.00474469
54;calc iter;100;0.0373908;0.0265143;0.0481454
54;total;1;6.47401;6.47401;6.47401
45;calc total;1;3.73978;3.73978;3.73978
45;calc update async;100;2.81912e-05;1.1067e-05;0.000844838
45;calc inner;100;0.0224626;0.0216658;0.0244857
45;calc wait;100;0.0112256;0.00415588;0.028381
45;calc bound;100;0.00361055;0.00228488;0.00481264
45;calc iter;100;0.0373301;0.0301132;0.0554599
45;total;1;6.46829;6.46829;6.46829
102;calc total;1;3.74512;3.74512;3.74512
102;calc update async;100;7.13259e-05;1.1733e-05;0.00537921
102;calc inner;100;0.0226524;0.0215523;0.0241859
102;calc wait;100;0.0113798;0.00309621;0.029907
102;calc bound;100;0.00326428;0.0020149;0.00457652
102;calc iter;100;0.0373705;0.0292085;0.0567303
102;total;1;6.44478;6.44478;6.44478
7;calc total;1;3.74595;3.74595;3.74595
7;calc update async;100;6.78087e-05;1.1041e-05;0.00479616
7;calc inner;100;0.0224602;0.0214271;0.0240299
7;calc wait;100;0.0110708;0.00326925;0.0262366
7;calc bound;100;0.00373119;0.00202901;0.00461854
7;calc iter;100;0.037335;0.0289472;0.0524408
7;total;1;6.63567;6.63567;6.63567
55;calc total;1;3.7396;3.7396;3.7396
55;calc update async;100;3.44614e-05;1.209e-05;0.00147858
55;calc inner;100;0.0224612;0.0216249;0.0238048
55;calc wait;100;0.0111823;0.00379921;0.02051
55;calc bound;100;0.00368963;0.00201095;0.00472613
55;calc iter;100;0.0373711;0.027566;0.0468793
55;total;1;6.47579;6.47579;6.47579
46;calc total;1;3.74428;3.74428;3.74428
46;calc update async;100;6.74097e-05;1.0474e-05;0.00476697
46;calc inner;100;0.0223987;0.0215004;0.0271085
46;calc wait;100;0.0112621;0.00443395;0.0242407
46;calc bound;100;0.00369086;0.00185442;0.00557367
46;calc iter;100;0.0374218;0.0295445;0.0515801
46;total;1;6.46824;6.46824;6.46824
103;calc total;1;3.74604;3.74604;3.74604
103;calc update async;100;7.30818e-05;1.151e-05;0.00543399
103;calc inner;100;0.022662;0.0216795;0.0244992
103;calc wait;100;0.0112968;0.00464082;0.0297021
103;calc bound;100;0.00339401;0.00210224;0.00478523
103;calc iter;100;0.037429;0.0302061;0.0546129
103;total;1;6.44473;6.44473;6.44473
8;calc total;1;3.74169;3.74169;3.74169
8;calc update async;100;6.84498e-05;1.1422e-05;0.00512218
8;calc inner;100;0.0225785;0.021515;0.0239843
8;calc wait;100;0.0114738;0.00367405;0.0230892
8;calc bound;100;0.00319022;0.00198417;0.00477115
8;calc iter;100;0.0373167;0.0287466;0.0506897
8;total;1;6.63579;6.63579;6.63579
56;calc total;1;3.74281;3.74281;3.74281
56;calc update async;100;6.85476e-05;1.1096e-05;0.00499242
56;calc inner;100;0.0226206;0.0217554;0.0257571
56;calc wait;100;0.0112064;0.0042564;0.0243327
56;calc bound;100;0.00347388;0.00223128;0.00497728
56;calc iter;100;0.0373744;0.0297358;0.0507147
56;total;1;6.47377;6.47377;6.47377
47;calc total;1;3.74373;3.74373;3.74373
47;calc update async;100;6.94705e-05;9.584e-06;0.00503064
47;calc inner;100;0.022502;0.0215903;0.0260745
47;calc wait;100;0.0112041;0.00327554;0.0269091
47;calc bound;100;0.00363154;0.0017895;0.00641898
104;calc total;1;3.74221;3.74221;3.74221
104;calc update async;100;7.38537e-05;1.1017e-05;0.00546617
104;calc inner;100;0.0225844;0.0214441;0.0240888
104;calc wait;100;0.0110208;0.00388788;0.0283468
104;calc bound;100;0.00369443;0.00173672;0.0049302
104;calc iter;100;0.0373829;0.027347;0.0554695
104;total;1;6.4448;6.4448;6.4448
9;calc total;1;3.74389;3.74389;3.74389
9;calc update async;100;9.51682e-05;1.1601e-05;0.00786671
9;calc inner;100;0.0225621;0.0215941;0.0239028
9;calc wait;100;0.0115062;0.00421822;0.027352
9;calc bound;100;0.0030726;0.00184159;0.00465344
9;calc iter;100;0.0372387;0.0283524;0.0536137
9;total;1;6.63627;6.63627;6.63627
57;calc total;1;3.74902;3.74902;3.74902
57;calc update async;100;6.35984e-05;1.1292e-05;0.00467042
57;calc inner;100;0.0226236;0.021642;0.0258166
57;calc wait;100;0.0114227;0.00401563;0.0217918
57;calc bound;100;0.00327609;0.00224097;0.00446833
57;calc iter;100;0.0373886;0.0305078;0.0475716
57;total;1;6.47565;6.47565;6.47565
47;calc iter;100;0.0374118;0.0276653;0.0537831
47;total;1;6.47044;6.47044;6.47044
105;calc total;1;3.74601;3.74601;3.74601
105;calc update async;100;6.55322e-05;1.0224e-05;0.00474481
105;calc inner;100;0.0226363;0.0218519;0.0242647
105;calc wait;100;0.0113447;0.00373051;0.0285267
105;calc bound;100;0.00337052;0.00189687;0.00484845
105;calc iter;100;0.0374286;0.028663;0.0545021
105;total;1;6.44481;6.44481;6.44481
10;calc total;1;3.74467;3.74467;3.74467
10;calc update async;100;6.63303e-05;1.1462e-05;0.00500586
10;calc inner;100;0.022593;0.0216747;0.0240227
10;calc wait;100;0.0116514;0.00321935;0.0293229
10;calc bound;100;0.00295385;0.00206718;0.00442119
10;calc iter;100;0.0372715;0.0290108;0.0557139
10;total;1;6.63591;6.63591;6.63591
126;calc total;1;3.7447;3.7447;3.7447
126;calc update async;100;8.55901e-05;1.0921e-05;0.00640989
126;calc inner;100;0.0230654;0.0220992;0.0249556
126;calc wait;100;0.0101575;0.00347077;0.0210841
126;calc bound;100;0.00404756;0.00222684;0.00510589
126;calc iter;100;0.0373633;0.0310357;0.0483898
126;total;1;6.47566;6.47566;6.47566
58;calc total;1;3.74381;3.74381;3.74381
58;calc update async;100;7.1385e-05;1.1832e-05;0.00553187
58;calc inner;100;0.0225334;0.0217069;0.023638
58;calc wait;100;0.0116073;0.00458872;0.023949
58;calc bound;100;0.00307496;0.00228082;0.00457817
58;calc iter;100;0.0372893;0.0302666;0.0507142
58;total;1;6.47582;6.47582;6.47582
11;calc total;1;3.74272;3.74272;3.74272
11;calc update async;100;7.18307e-05;1.1328e-05;0.00555094
11;calc inner;100;0.0225832;0.021789;0.0239051
11;calc wait;100;0.0113758;0.00413567;0.0271855
11;calc bound;100;0.00307538;0.00224799;0.00442256
11;calc iter;100;0.0371088;0.0295956;0.0541609
11;total;1;6.63605;6.63605;6.63605
127;calc total;1;3.74569;3.74569;3.74569
127;calc update async;100;7.9886e-05;1.163e-05;0.00589908
127;calc inner;100;0.023015;0.0221567;0.0248
127;calc wait;100;0.0101638;0.00315578;0.0198315
127;calc bound;100;0.00411961;0.00201189;0.00508074
127;calc iter;100;0.0373898;0.0291122;0.0478236
127;total;1;6.47399;6.47399;6.47399
59;calc total;1;3.7456;3.7456;3.7456
59;calc update async;100;6.84312e-05;1.1743e-05;0.00509208
59;calc inner;100;0.0225821;0.0216266;0.023853
59;calc wait;100;0.0114539;0.00463691;0.0269019
59;calc bound;100;0.00314069;0.00224336;0.0048
59;calc iter;100;0.0372484;0.0302198;0.0515921
59;total;1;6.47413;6.47413;6.47413
12;calc total;1;3.74388;3.74388;3.74388
12;calc update async;100;6.87514e-05;1.0599e-05;0.00513596
12;calc inner;100;0.0229055;0.0216735;0.0286411
12;calc wait;100;0.0110492;0.00269633;0.0309108
12;calc bound;100;0.00311502;0.00208462;0.00448595
12;calc iter;100;0.0371457;0.0289006;0.0575303
12;total;1;6.63606;6.63606;6.63606
60;calc total;1;3.74724;3.74724;3.74724
60;calc update async;100;6.79709e-05;1.2277e-05;0.00492692
60;calc inner;100;0.0225548;0.0215796;0.0240391
60;calc wait;100;0.0114753;0.00485483;0.0259273
60;calc bound;100;0.0031842;0.0020658;0.00472662
60;calc iter;100;0.0372851;0.0305505;0.0526651
60;total;1;6.47577;6.47577;6.47577
13;calc total;1;3.74316;3.74316;3.74316
13;calc update async;100;6.75878e-05;1.1545e-05;0.00495276
13;calc inner;100;0.0227184;0.0215582;0.0243128
13;calc wait;100;0.011013;0.0035938;0.0318726
13;calc bound;100;0.00334932;0.00219247;0.00455432
13;calc iter;100;0.0371527;0.0290069;0.0585357
13;total;1;6.63614;6.63614;6.63614
61;calc total;1;3.74812;3.74812;3.74812
61;calc update async;100;7.04067e-05;1.2665e-05;0.00506903
61;calc inner;100;0.0226008;0.0216279;0.0244505
61;calc wait;100;0.0111133;0.00488557;0.0246281
61;calc bound;100;0.00356286;0.0020454;0.00481661
61;calc iter;100;0.0373503;0.0308079;0.0500583
61;total;1;6.47378;6.47378;6.47378
14;calc total;1;3.74277;3.74277;3.74277
14;calc update async;100;7.54426e-05;1.102e-05;0.00558377
14;calc inner;100;0.0228331;0.0217668;0.0274374
14;calc wait;100;0.0108806;0.00372478;0.0268514
14;calc bound;100;0.00348328;0.00218187;0.00536009
14;calc iter;100;0.0372763;0.0292413;0.0531411
14;total;1;6.63588;6.63588;6.63588
62;calc total;1;3.74539;3.74539;3.74539
62;calc update async;100;7.43878e-05;1.1885e-05;0.00533634
62;calc inner;100;0.0225146;0.0216291;0.0240642
62;calc wait;100;0.0109523;0.00331547;0.0242673
62;calc bound;100;0.00384521;0.00190229;0.00480273
62;calc iter;100;0.03739;0.0294611;0.0505089
62;total;1;6.47376;6.47376;6.47376
15;calc total;1;3.73859;3.73859;3.73859
15;calc update async;100;3.13573e-05;1.0662e-05;0.00133885
15;calc inner;100;0.0226873;0.0217236;0.0243162
15;calc wait;100;0.0111377;0.00296179;0.0239244
15;calc bound;100;0.00337923;0.00213108;0.00485429
15;calc iter;100;0.0372386;0.0268398;0.0509628
15;total;1;6.63606;6.63606;6.63606
63;calc total;1;3.74913;3.74913;3.74913
63;calc update async;100;8.61898e-05;1.143e-05;0.00669632
63;calc inner;100;0.022433;0.0214881;0.0243116
63;calc wait;100;0.0111489;0.00528612;0.0213017
63;calc bound;100;0.00375747;0.00194516;0.00479109
63;calc iter;100;0.0374287;0.030537;0.0474139
63;total;1;6.47405;6.47405;6.47405
16;calc total;1;3.74299;3.74299;3.74299
16;calc update async;100;7.04611e-05;1.0566e-05;0.00515888
16;calc inner;100;0.0225975;0.0214886;0.0243214
16;calc wait;100;0.0112546;0.00278429;0.0278655
16;calc bound;100;0.00339689;0.00174283;0.00479257
16;calc iter;100;0.0373222;0.0273951;0.0555585
16;total;1;6.63619;6.63619;6.63619
64;calc total;1;3.74713;3.74713;3.74713
64;calc update async;100;6.14273e-05;1.0433e-05;0.0044076
64;calc inner;100;0.0225643;0.0217147;0.0240764
64;calc wait;100;0.0115429;0.00302999;0.0256081
64;calc bound;100;0.00320155;0.00205028;0.00470264
64;calc iter;100;0.037373;0.0280236;0.053466
64;total;1;6.47572;6.47572;6.47572
17;calc total;1;3.74703;3.74703;3.74703
17;calc update async;100;6.07933e-05;1.0476e-05;0.00435104
17;calc inner;100;0.0226206;0.0216594;0.0236586
17;calc wait;100;0.0115165;0.00280903;0.0260856
17;calc bound;100;0.00316957;0.00187523;0.00486027
17;calc iter;100;0.0373711;0.0286886;0.05315
17;total;1;6.63612;6.63612;6.63612
65;calc total;1;3.74708;3.74708;3.74708
65;calc update async;100;6.59854e-05;1.1062e-05;0.00496939
65;calc inner;100;0.0225718;0.02161;0.0240265
65;calc wait;100;0.0116484;0.00303993;0.024708
65;calc bound;100;0.00304775;0.00210486;0.00474949
65;calc iter;100;0.0373367;0.0282735;0.0502877
65;total;1;6.4757;6.4757;6.4757
18;calc total;1;3.74209;3.74209;3.74209
18;calc update async;100;6.84384e-05;1.0428e-05;0.00519632
18;calc inner;100;0.0226517;0.0216188;0.0243037
18;calc wait;100;0.0115054;0.00361512;0.0265349
18;calc bound;100;0.00304561;0.00207915;0.0046912
18;calc iter;100;0.0372745;0.028028;0.0525315
18;total;1;6.63604;6.63604;6.63604
66;calc total;1;3.74337;3.74337;3.74337
66;calc update async;100;7.96122e-05;1.1013e-05;0.00635176
66;calc inner;100;0.0225426;0.0215183;0.0239696
66;calc wait;100;0.0116764;0.00431514;0.0243718
66;calc bound;100;0.00297481;0.00213724;0.0047162
66;calc iter;100;0.0372758;0.0290251;0.0502927
66;total;1;6.47566;6.47566;6.47566
19;calc total;1;3.74385;3.74385;3.74385
19;calc update async;100;6.99663e-05;1.0746e-05;0.00517867
19;calc inner;100;0.0229912;0.0217765;0.0330888
19;calc wait;100;0.011109;0.00279477;0.0281734
19;calc bound;100;0.003132;0.00198729;0.00471684
19;calc iter;100;0.0373049;0.0274592;0.0556142
19;total;1;6.63606;6.63606;6.63606
67;calc total;1;3.74563;3.74563;3.74563
67;calc update async;100;0.000101076;1.0907e-05;0.00858697
67;calc inner;100;0.0225156;0.0215261;0.0239617
67;calc wait;100;0.011768;0.00327758;0.0268103
67;calc bound;100;0.00285011;0.002216;0.00471322
67;calc iter;100;0.0372371;0.0288992;0.0521215
67;total;1;6.47381;6.47381;6.47381
20;calc total;1;3.74276;3.74276;3.74276
20;calc update async;100;2.76137e-05;1.1344e-05;0.00110993
20;calc inner;100;0.0227189;0.0216604;0.0242447
20;calc wait;100;0.0111827;0.00276591;0.0330678
20;calc bound;100;0.00317734;0.00229824;0.004817
20;calc iter;100;0.0371095;0.02793;0.0590713
20;total;1;6.6358;6.6358;6.6358
68;calc total;1;3.7462;3.7462;3.7462
68;calc update async;100;6.86663e-05;1.0104e-05;0.00524929
68;calc inner;100;0.0225174;0.021556;0.0240436
68;calc wait;100;0.0116647;0.0047325;0.0261312
68;calc bound;100;0.00296368;0.00214783;0.00450111
68;calc iter;100;0.037217;0.0294797;0.0533269
68;total;1;6.47375;6.47375;6.47375
21;calc total;1;3.74282;3.74282;3.74282
21;calc update async;100;7.4568e-05;1.1723e-05;0.00568124
21;calc inner;100;0.022842;0.021557;0.027281
21;calc wait;100;0.011088;0.00270855;0.0294557
21;calc bound;100;0.00322317;0.00218778;0.00727114
21;calc iter;100;0.0372303;0.027673;0.0568906
21;total;1;6.63589;6.63589;6.63589
69;calc total;1;3.73892;3.73892;3.73892
69;calc update async;100;3.39436e-05;1.1294e-05;0.00168314
69;calc inner;100;0.0226705;0.0216399;0.0242829
69;calc wait;100;0.0113897;0.00300687;0.0306998
69;calc bound;100;0.00308556;0.00215045;0.00468493
69;calc iter;100;0.0371827;0.0275725;0.0568089
69;total;1;6.47368;6.47368;6.47368
22;calc total;1;3.7428;3.7428;3.7428
22;calc update async;100;7.85697e-05;1.0801e-05;0.00608938
22;calc inner;100;0.0227017;0.0216052;0.0242706
22;calc wait;100;0.0111862;0.00268697;0.0263423
22;calc bound;100;0.00330608;0.00226594;0.00481935
22;calc iter;100;0.0372751;0.0286046;0.0542778
22;total;1;6.63621;6.63621;6.63621
70;calc total;1;3.74526;3.74526;3.74526
70;calc update async;100;7.41476e-05;1.1422e-05;0.00551817
70;calc inner;100;0.0225814;0.0216102;0.0238987
70;calc wait;100;0.011321;0.00319345;0.0242715
70;calc bound;100;0.00333041;0.00209866;0.00478779
70;calc iter;100;0.0373098;0.0284812;0.0520991
70;total;1;6.47399;6.47399;6.47399
23;calc total;1;3.74219;3.74219;3.74219
23;calc update async;100;7.66734e-05;1.1625e-05;0.00571833
23;calc inner;100;0.0226066;0.0214597;0.0242449
23;calc wait;100;0.0110642;0.00273155;0.0264053
23;calc bound;100;0.00357159;0.00187854;0.00487539
23;calc iter;100;0.0373228;0.028349;0.0531258
23;total;1;6.63619;6.63619;6.63619
71;calc total;1;3.74542;3.74542;3.74542
71;calc update async;100;7.38671e-05;1.1403e-05;0.00554079
71;calc inner;100;0.0225808;0.0216021;0.0242621
71;calc wait;100;0.0112921;0.00452396;0.0250977
71;calc bound;100;0.00340581;0.00212746;0.00468831
71;calc iter;100;0.0373552;0.029829;0.0529584
71;total;1;6.47366;6.47366;6.47366
78;calc total;1;3.74377;3.74377;3.74377
78;calc update async;100;8.15497e-05;1.0713e-05;0.00612512
78;calc inner;100;0.0227148;0.0215717;0.0243113
78;calc wait;100;0.0108978;0.00262201;0.0295242
78;calc bound;100;0.00358839;0.00195984;0.00482296
78;calc iter;100;0.037287;0.0280592;0.0569868
78;total;1;6.48393;6.48393;6.48393
79;calc total;1;3.74335;3.74335;3.74335
79;calc update async;100;7.06489e-05;1.0964e-05;0.00511868
79;calc inner;100;0.0226541;0.021407;0.0242975
79;calc wait;100;0.0110098;0.00412695;0.0259484
79;calc bound;100;0.00360439;0.00192188;0.00481067
79;calc iter;100;0.0373451;0.0297989;0.0536312
79;total;1;6.48416;6.48416;6.48416
80;calc total;1;3.74285;3.74285;3.74285
80;calc update async;100;6.46122e-05;1.0809e-05;0.00459007
80;calc inner;100;0.0226333;0.0216378;0.0244188
80;calc wait;100;0.0111917;0.00292658;0.0275586
80;calc bound;100;0.00352536;0.0020478;0.00478898
80;calc iter;100;0.037419;0.02799;0.0552643
80;total;1;6.48414;6.48414;6.48414
81;calc total;1;3.74632;3.74632;3.74632
81;calc update async;100;6.18106e-05;1.109e-05;0.00446544
81;calc inner;100;0.0226822;0.0215137;0.0241367
81;calc wait;100;0.0113257;0.00304182;0.0279842
81;calc bound;100;0.00325998;0.00180493;0.00477681
81;calc iter;100;0.0373347;0.0276891;0.0550426
81;total;1;6.48378;6.48378;6.48378
82;calc total;1;3.74259;3.74259;3.74259
82;calc update async;100;6.34947e-05;1.1592e-05;0.00466573
82;calc inner;100;0.0228096;0.0218233;0.0243189
82;calc wait;100;0.0113767;0.00313865;0.0245078
82;calc bound;100;0.00305428;0.00193674;0.00469401
82;calc iter;100;0.0373068;0.0285578;0.0515379
82;total;1;6.48408;6.48408;6.48408
83;calc total;1;3.74581;3.74581;3.74581
83;calc update async;100;6.39623e-05;1.1036e-05;0.00455496
83;calc inner;100;0.0227869;0.021727;0.024219
83;calc wait;100;0.0110979;0.00357361;0.0336697
83;calc bound;100;0.00327448;0.00217411;0.00480858
83;calc iter;100;0.0372268;0.0292876;0.0612868
83;total;1;6.48416;6.48416;6.48416
84;calc total;1;3.73763;3.73763;3.73763
84;calc update async;100;2.85077e-05;1.1491e-05;0.000956305
84;calc inner;100;0.0224698;0.0214449;0.0233289
84;calc wait;100;0.0113204;0.00316247;0.0283578
84;calc bound;100;0.00334393;0.00236526;0.00491634
84;calc iter;100;0.0371658;0.0282436;0.0551139
84;total;1;6.4822;6.4822;6.4822
85;calc total;1;3.74541;3.74541;3.74541
85;calc update async;100;6.66156e-05;1.1834e-05;0.00473395
85;calc inner;100;0.022594;0.0215423;0.0280161
85;calc wait;100;0.0112077;0.00453441;0.0247716
85;calc bound;100;0.00340571;0.00223125;0.00720517
85;calc iter;100;0.0372789;0.0301207;0.0503609
85;total;1;6.48441;6.48441;6.48441
86;calc total;1;3.74429;3.74429;3.74429
86;calc update async;100;6.98401e-05;1.1336e-05;0.00511929
86;calc inner;100;0.0225166;0.0215246;0.0238986
86;calc wait;100;0.011387;0.00321661;0.0282878
86;calc bound;100;0.00335258;0.00188887;0.00467367
86;calc iter;100;0.0373308;0.0287753;0.0553486
86;total;1;6.48422;6.48422;6.48422
87;calc total;1;3.74475;3.74475;3.74475
87;calc update async;100;6.76231e-05;1.149e-05;0.00488508
87;calc inner;100;0.0224565;0.0214074;0.0238816
87;calc wait;100;0.0113991;0.00390411;0.0266337
87;calc bound;100;0.00343894;0.00215825;0.00475938
87;calc iter;100;0.0373664;0.0293329;0.0522129
87;total;1;6.48436;6.48436;6.48436
88;calc total;1;3.74267;3.74267;3.74267
88;calc update async;100;6.97481e-05;1.1871e-05;0.00514779
88;calc inner;100;0.0224341;0.0214728;0.0239108
88;calc wait;100;0.0115052;0.00329293;0.0285831
88;calc bound;100;0.00333059;0.001904;0.00478157
88;calc iter;100;0.0373426;0.0276082;0.0531455
88;total;1;6.48379;6.48379;6.48379
89;calc total;1;3.74711;3.74711;3.74711
89;calc update async;100;6.12036e-05;1.0632e-05;0.0043876
89;calc inner;100;0.0224412;0.0215949;0.0239511
89;calc wait;100;0.0116445;0.00333864;0.0303208
89;calc bound;100;0.00324532;0.00198841;0.00476467
89;calc iter;100;0.0373966;0.0293051;0.0564201
89;total;1;6.48436;6.48436;6.48436
90;calc total;1;3.74489;3.74489;3.74489
90;calc update async;100;6.80828e-05;1.1255e-05;0.00510834
90;calc inner;100;0.0225466;0.0216313;0.0238763
90;calc wait;100;0.011534;0.00342136;0.025984
90;calc bound;100;0.00315729;0.00194717;0.00471377
90;calc iter;100;0.03731;0.0286603;0.0521882
90;total;1;6.48443;6.48443;6.48443
91;calc total;1;3.74612;3.74612;3.74612
91;calc update async;100;6.48277e-05;1.1507e-05;0.00463136
91;calc inner;100;0.0227762;0.0217186;0.0286778
91;calc wait;100;0.0112538;0.00291694;0.0273164
91;calc bound;100;0.00326266;0.00208508;0.0046273
91;calc iter;100;0.0373623;0.0285931;0.0544643
91;total;1;6.48427;6.48427;6.48427
92;calc total;1;3.74083;3.74083;3.74083
92;calc update async;100;2.99421e-05;1.1199e-05;0.00117751
92;calc inner;100;0.0224481;0.0215613;0.0258399
92;calc wait;100;0.0112961;0.00347122;0.0285943
92;calc bound;100;0.00337539;0.00223428;0.00982862
92;calc iter;100;0.0371838;0.0288808;0.0562338
92;total;1;6.48432;6.48432;6.48432
93;calc total;1;3.7469;3.7469;3.7469
93;calc update async;100;6.19136e-05;1.1035e-05;0.00440114
93;calc inner;100;0.0225035;0.0215675;0.0238897
93;calc wait;100;0.0114377;0.00301946;0.0309422
93;calc bound;100;0.00326113;0.00222487;0.0048501
93;calc iter;100;0.0372919;0.0280927;0.0585612
93;total;1;6.48421;6.48421;6.48421
94;calc total;1;3.74576;3.74576;3.74576
94;calc update async;100;6.75353e-05;1.0124e-05;0.00496302
94;calc inner;100;0.0225659;0.021377;0.0268887
94;calc wait;100;0.0114147;0.00263911;0.0290407
94;calc bound;100;0.0032401;0.00216015;0.00477369
94;calc iter;100;0.0372989;0.0280455;0.0554612
94;total;1;6.48445;6.48445;6.48445
95;calc total;1;3.74845;3.74845;3.74845
95;calc update async;100;5.9495e-05;1.0871e-05;0.00413715
95;calc inner;100;0.022426;0.0214476;0.0236675
95;calc wait;100;0.0115149;0.0031363;0.0279344
95;calc bound;100;0.00340894;0.0019748;0.00484232
95;calc iter;100;0.0374122;0.0289804;0.0526489
95;total;1;6.48439;6.48439;6.48439
128;calc total;1;3.74541;3.74541;3.74541
128;calc update async;100;7.38583e-05;1.1446e-05;0.00555283
128;calc inner;100;0.0232514;0.0222292;0.0248253
128;calc wait;100;0.0106102;0.00365137;0.0203379
128;calc bound;100;0.00341012;0.0023653;0.00504581
128;calc iter;100;0.0373551;0.0301583;0.0469475
128;total;1;6.47574;6.47574;6.47574
129;calc total;1;3.74773;3.74773;3.74773
129;calc update async;100;6.62959e-05;1.1425e-05;0.00491819
129;calc inner;100;0.0234116;0.0223819;0.0248843
129;calc wait;100;0.0105097;0.00308306;0.0206189
129;calc bound;100;0.00338761;0.00233552;0.00462765
129;calc iter;100;0.0373852;0.0302422;0.047684
129;total;1;6.47367;6.47367;6.47367
130;calc total;1;3.74369;3.74369;3.74369
130;calc update async;100;7.57255e-05;1.0482e-05;0.00584375
130;calc inner;100;0.0232021;0.0220904;0.0248963
130;calc wait;100;0.0106893;0.00456721;0.0216555
130;calc bound;100;0.00330104;0.00236075;0.00490004
130;calc iter;100;0.0372817;0.0315646;0.0467307
130;total;1;6.47406;6.47406;6.47406
131;calc total;1;3.7464;3.7464;3.7464
131;calc update async;100;7.47845e-05;1.0607e-05;0.0057172
131;calc inner;100;0.0231406;0.0221646;0.0250067
131;calc wait;100;0.0107884;0.00441367;0.026886
131;calc bound;100;0.00328284;0.00222071;0.00486974
131;calc iter;100;0.0373019;0.0313501;0.0534359
131;total;1;6.47575;6.47575;6.47575
132;calc total;1;3.73822;3.73822;3.73822
132;calc update async;100;3.44595e-05;1.0046e-05;0.0016217
132;calc inner;100;0.0226672;0.0215354;0.0322783
132;calc wait;100;0.0112686;0.00422973;0.0254967
132;calc bound;100;0.00315353;0.00210258;0.0047291
132;calc iter;100;0.0371298;0.0297146;0.0518732
132;total;1;6.47348;6.47348;6.47348
133;calc total;1;3.7465;3.7465;3.7465
133;calc update async;100;7.05347e-05;1.066e-05;0.00521635
133;calc inner;100;0.0225427;0.0215477;0.0257465
133;calc wait;100;0.0113324;0.00353071;0.0271425
133;calc bound;100;0.00330863;0.00229522;0.00459913
133;calc iter;100;0.037258;0.0286557;0.0535126
133;total;1;6.47539;6.47539;6.47539
134;calc total;1;3.74398;3.74398;3.74398
134;calc update async;100;7.87569e-05;1.0355e-05;0.00594086
134;calc inner;100;0.0226916;0.0214874;0.0340579
134;calc wait;100;0.0110321;0.00409621;0.022266
134;calc bound;100;0.00346141;0.00216489;0.00699815
134;calc iter;100;0.0372672;0.0286972;0.0488208
134;total;1;6.47531;6.47531;6.47531
135;calc total;1;3.74528;3.74528;3.74528
135;calc update async;100;7.75677e-05;1.1307e-05;0.00589081
135;calc inner;100;0.0223394;0.0214037;0.0241158
135;calc wait;100;0.0114852;0.00358604;0.0238802
135;calc bound;100;0.00347128;0.00198831;0.00471454
135;calc iter;100;0.0373782;0.0287597;0.0496313
135;total;1;6.47343;6.47343;6.47343
136;calc total;1;3.74228;3.74228;3.74228
136;calc update async;100;6.77613e-05;1.1091e-05;0.00499795
136;calc inner;100;0.022406;0.0214971;0.0240255
136;calc wait;100;0.0116797;0.00269233;0.0263158
136;calc bound;100;0.00325711;0.00202288;0.00466762
136;calc iter;100;0.0374142;0.0284779;0.0531667
136;total;1;6.47341;6.47341;6.47341
137;calc total;1;3.74486;3.74486;3.74486
137;calc update async;100;6.6488e-05;1.0981e-05;0.00489359
137;calc inner;100;0.0227285;0.0216017;0.0277022
137;calc wait;100;0.0113956;0.00396458;0.0234389
137;calc bound;100;0.00314285;0.00186101;0.00446808
137;calc iter;100;0.0373372;0.027493;0.0494205
137;total;1;6.47534;6.47534;6.47534
138;calc total;1;3.74591;3.74591;3.74591
138;calc update async;100;6.11682e-05;1.0649e-05;0.004576
138;calc inner;100;0.0225117;0.0216701;0.0239888
138;calc wait;100;0.0118083;0.00463455;0.0263419
138;calc bound;100;0.00297124;0.00194491;0.00451009
138;calc iter;100;0.0373559;0.0302007;0.0533139
138;total;1;6.47539;6.47539;6.47539
139;calc total;1;3.74315;3.74315;3.74315
139;calc update async;100;7.43011e-05;1.0373e-05;0.00589733
139;calc inner;100;0.0225628;0.021587;0.0241304
139;calc wait;100;0.0115519;0.00504471;0.0280755
139;calc bound;100;0.00302559;0.00229724;0.00447579
139;calc iter;100;0.0372182;0.0302084;0.052438
139;total;1;6.47339;6.47339;6.47339
106;calc total;1;3.74701;3.74701;3.74701
106;calc update async;100;6.53804e-05;9.83e-06;0.00482436
106;calc inner;100;0.0226693;0.0218102;0.0240188
106;calc wait;100;0.0114092;0.00285822;0.0277063
106;calc bound;100;0.00319952;0.00203241;0.00484784
106;calc iter;100;0.0373491;0.0286716;0.0555324
106;total;1;6.44479;6.44479;6.44479
140;calc total;1;3.74484;3.74484;3.74484
140;calc update async;100;7.49744e-05;1.0305e-05;0.00589556
140;calc inner;100;0.0223296;0.0214965;0.0235373
140;calc wait;100;0.0118336;0.0030609;0.0294862
140;calc bound;100;0.00302519;0.00217845;0.00443562
140;calc iter;100;0.0372663;0.0278488;0.0562535
140;total;1;6.47541;6.47541;6.47541
107;calc total;1;3.7453;3.7453;3.7453
107;calc update async;100;6.67573e-05;1.1637e-05;0.00492098
107;calc inner;100;0.0226043;0.0216455;0.0242925
107;calc wait;100;0.0114117;0.00409079;0.0292549
107;calc bound;100;0.00324338;0.00206863;0.00481021
107;calc iter;100;0.03733;0.0295715;0.0541418
107;total;1;6.44402;6.44402;6.44402
108;calc total;1;3.74617;3.74617;3.74617
108;calc update async;100;7.07025e-05;1.0616e-05;0.00550762
108;calc inner;100;0.022762;0.0214393;0.0263708
108;calc wait;100;0.0116158;0.00315739;0.0338342
108;calc bound;100;0.00287977;0.00223595;0.00431661
108;calc iter;100;0.0373345;0.0293736;0.0598128
108;total;1;6.44352;6.44352;6.44352
109;calc total;1;3.7454;3.7454;3.7454
109;calc update async;100;6.61777e-05;1.1125e-05;0.0050194
109;calc inner;100;0.0228287;0.0218057;0.0284247
109;calc wait;100;0.0116103;0.00482293;0.028473
109;calc bound;100;0.00288212;0.00204301;0.00469267
109;calc iter;100;0.0373898;0.0313197;0.0542933
109;total;1;6.44423;6.44423;6.44423
110;calc total;1;3.74311;3.74311;3.74311
110;calc update async;100;6.71232e-05;9.605e-06;0.00507896
110;calc inner;100;0.0226919;0.0216698;0.0236173
110;calc wait;100;0.011477;0.0033472;0.0241311
110;calc bound;100;0.00314179;0.00211365;0.00462344
110;calc iter;100;0.0373826;0.0280654;0.0507882
110;total;1;6.44364;6.44364;6.44364
111;calc total;1;3.74523;3.74523;3.74523
111;calc update async;100;6.79179e-05;9.719e-06;0.00510357
111;calc inner;100;0.0227057;0.0216346;0.0239206
111;calc wait;100;0.0114647;0.00362782;0.0283448
111;calc bound;100;0.00318291;0.00185451;0.00473758
111;calc iter;100;0.0374272;0.0277743;0.0545334
111;total;1;6.44424;6.44424;6.44424
112;calc total;1;3.73854;3.73854;3.73854
112;calc update async;100;7.94668e-05;1.0904e-05;0.0059619
112;calc inner;100;0.0226248;0.0218051;0.023529
112;calc wait;100;0.0111531;0.00370491;0.0279965
112;calc bound;100;0.00349225;0.00204382;0.00467549
112;calc iter;100;0.0373533;0.0292346;0.0551709
112;total;1;6.44317;6.44317;6.44317
113;calc total;1;3.74817;3.74817;3.74817
113;calc update async;100;6.00097e-05;1.0575e-05;0.00429765
113;calc inner;100;0.0226041;0.0217868;0.0236411
113;calc wait;100;0.0118055;0.00425628;0.0270683
113;calc bound;100;0.00297153;0.00213542;0.0046435
113;calc iter;100;0.0374451;0.0292144;0.0532407
113;total;1;6.44352;6.44352;6.44352
114;calc total;1;3.74102;3.74102;3.74102
114;calc update async;100;6.5881e-05;1.1265e-05;0.00502232
114;calc inner;100;0.0225937;0.0217144;0.0236417
114;calc wait;100;0.0119102;0.00295571;0.0235633
114;calc bound;100;0.00275142;0.00203853;0.0042271
114;calc iter;100;0.0373258;0.0277728;0.0488106
114;total;1;6.44358;6.44358;6.44358
115;calc total;1;3.74833;3.74833;3.74833
115;calc update async;100;6.05694e-05;1.0627e-05;0.0044046
115;calc inner;100;0.0226533;0.0216542;0.0237568
115;calc wait;100;0.0115587;0.00594987;0.0254084
115;calc bound;100;0.00308912;0.00235179;0.00474136
115;calc iter;100;0.0373664;0.0319911;0.0520198
115;total;1;6.44356;6.44356;6.44356
116;calc total;1;3.73652;3.73652;3.73652
116;calc update async;100;2.74669e-05;1.1528e-05;0.000838651
116;calc inner;100;0.0224904;0.0217206;0.0235078
116;calc wait;100;0.0113239;0.00294522;0.024401
116;calc bound;100;0.00336392;0.00225628;0.00488148
116;calc iter;100;0.0372096;0.0283616;0.0523026
116;total;1;6.44423;6.44423;6.44423
117;calc total;1;3.74624;3.74624;3.74624
117;calc update async;100;6.96709e-05;1.0942e-05;0.00493691
117;calc inner;100;0.0224445;0.0216634;0.0236529
117;calc wait;100;0.011112;0.00320288;0.0240386
117;calc bound;100;0.00370894;0.0023613;0.0048817
117;calc iter;100;0.037338;0.0287715;0.051207
117;total;1;6.44419;6.44419;6.44419
118;calc total;1;3.74484;3.74484;3.74484
118;calc update async;100;7.16393e-05;1.1717e-05;0.00490848
118;calc inner;100;0.0229035;0.0215544;0.0336236
118;calc wait;100;0.0105056;0.00338725;0.0229489
118;calc bound;100;0.00388992;0.00208994;0.00613311
118;calc iter;100;0.0373957;0.0285659;0.0482355
118;total;1;6.44423;6.44423;6.44423
119;calc total;1;3.7451;3.7451;3.7451
119;calc update async;100;7.25193e-05;1.2137e-05;0.0051685
119;calc inner;100;0.0224645;0.0215877;0.0237636
119;calc wait;100;0.0109729;0.00274087;0.0250201
119;calc bound;100;0.00388337;0.00197852;0.00483659
119;calc iter;100;0.0373994;0.0273565;0.0533283
119;total;1;6.44325;6.44325;6.44325
144;calc total;1;3.74227;3.74227;3.74227
144;calc update async;100;7.20613e-05;1.0659e-05;0.00550346
144;calc inner;100;0.0225562;0.0217228;0.0243586
144;calc wait;100;0.011351;0.0037334;0.0290741
144;calc bound;100;0.00343162;0.00188365;0.00482944
144;calc iter;100;0.037414;0.0274021;0.0550316
144;total;1;6.48837;6.48837;6.48837
216;calc total;1;3.74338;3.74338;3.74338
216;calc update async;100;6.57604e-05;9.336e-06;0.00493092
216;calc inner;100;0.0224126;0.0215691;0.0238061
216;calc wait;100;0.0117437;0.00268106;0.028321
216;calc bound;100;0.00319177;0.00175115;0.00475096
216;calc iter;100;0.0374172;0.0262176;0.0529336
216;total;1;6.52772;6.52772;6.52772
141;calc total;1;3.74445;3.74445;3.74445
141;calc update async;100;7.38264e-05;1.2177e-05;0.0056208
141;calc inner;100;0.0224596;0.0214463;0.0240011
141;calc wait;100;0.0115841;0.00312607;0.0276166
141;calc bound;100;0.0031485;0.00207173;0.00465579
141;calc iter;100;0.0372689;0.0279969;0.0550866
141;total;1;6.4754;6.4754;6.4754
168;calc total;1;3.74291;3.74291;3.74291
168;calc update async;100;6.85447e-05;1.0526e-05;0.00516529
168;calc inner;100;0.0226607;0.0216006;0.0239302
168;calc wait;100;0.0113116;0.00305731;0.0257486
168;calc bound;100;0.00329755;0.00217154;0.00467835
168;calc iter;100;0.0373655;0.0282811;0.0526424
168;total;1;6.48585;6.48585;6.48585
192;calc total;1;3.74635;3.74635;3.74635
192;calc update async;100;6.37202e-05;1.075e-05;0.00462878
192;calc inner;100;0.0226991;0.0216175;0.0242899
192;calc wait;100;0.0112243;0.00378059;0.0265288
192;calc bound;100;0.00341642;0.00198265;0.0046941
192;calc iter;100;0.0374066;0.0293095;0.0520395
192;total;1;6.40991;6.40991;6.40991
145;calc total;1;3.73864;3.73864;3.73864
145;calc update async;100;2.90702e-05;1.0683e-05;0.00125279
145;calc inner;100;0.0226694;0.0217639;0.0242874
145;calc wait;100;0.0114468;0.00548093;0.0276318
145;calc bound;100;0.00323675;0.00193932;0.0047428
145;calc iter;100;0.0373858;0.0308304;0.0528745
145;total;1;6.48827;6.48827;6.48827
217;calc total;1;3.74806;3.74806;3.74806
217;calc update async;100;6.53217e-05;9.707e-06;0.00485432
217;calc inner;100;0.0225738;0.0217435;0.0240305
217;calc wait;100;0.0116789;0.00314639;0.0273
217;calc bound;100;0.00314346;0.00186872;0.00468616
217;calc iter;100;0.0374664;0.0287687;0.0532717
217;total;1;6.52769;6.52769;6.52769
142;calc total;1;3.74329;3.74329;3.74329
142;calc update async;100;7.49996e-05;1.1639e-05;0.00559475
142;calc inner;100;0.0224725;0.0215736;0.0240356
142;calc wait;100;0.0112843;0.00429045;0.026362
142;calc bound;100;0.0034809;0.00195585;0.00473702
142;calc iter;100;0.0373169;0.0303139;0.0539723
142;total;1;6.47315;6.47315;6.47315
169;calc total;1;3.74581;3.74581;3.74581
169;calc update async;100;6.27994e-05;9.282e-06;0.00464886
169;calc inner;100;0.0226741;0.0216697;0.0240505
169;calc wait;100;0.0115;0.00279712;0.0277203
169;calc bound;100;0.00312066;0.00210811;0.00478162
169;calc iter;100;0.0373628;0.0285191;0.0539252
169;total;1;6.48728;6.48728;6.48728
193;calc total;1;3.74749;3.74749;3.74749
193;calc update async;100;6.62018e-05;9.783e-06;0.00494288
193;calc inner;100;0.0229187;0.0218256;0.0242592
193;calc wait;100;0.0112358;0.00379207;0.0254278
193;calc bound;100;0.00309593;0.00208523;0.0045279
193;calc iter;100;0.0373206;0.0282741;0.0514369
193;total;1;6.41003;6.41003;6.41003
146;calc total;1;3.74248;3.74248;3.74248
146;calc update async;100;6.88322e-05;9.776e-06;0.00529968
146;calc inner;100;0.0225217;0.0216852;0.0241516
146;calc wait;100;0.0116276;0.00333966;0.0273968
146;calc bound;100;0.00308173;0.00225205;0.00481816
146;calc iter;100;0.037304;0.0277382;0.0530942
146;total;1;6.48844;6.48844;6.48844
218;calc total;1;3.7454;3.7454;3.7454
218;calc update async;100;6.86561e-05;1.1693e-05;0.00514045
218;calc inner;100;0.0225253;0.0216996;0.0239425
218;calc wait;100;0.0116223;0.00290311;0.0275826
218;calc bound;100;0.00313698;0.00203269;0.00456333
218;calc iter;100;0.0373564;0.0273936;0.0543946
218;total;1;6.52771;6.52771;6.52771
143;calc total;1;3.74236;3.74236;3.74236
143;calc update async;100;7.09188e-05;1.1269e-05;0.00527996
143;calc inner;100;0.0224249;0.0216032;0.0240181
143;calc wait;100;0.0113576;0.00276583;0.0250677
143;calc bound;100;0.00347852;0.00202475;0.00469632
143;calc iter;100;0.0373345;0.0274487;0.0535088
143;total;1;6.47533;6.47533;6.47533
170;calc total;1;3.74655;3.74655;3.74655
170;calc update async;100;6.51352e-05;9.677e-06;0.00490552
170;calc inner;100;0.0225431;0.0216459;0.0234845
170;calc wait;100;0.0115965;0.0027816;0.0284207
170;calc bound;100;0.00310887;0.00212203;0.00474663
170;calc iter;100;0.0373207;0.028481;0.0544192
170;total;1;6.48716;6.48716;6.48716
194;calc total;1;3.74265;3.74265;3.74265
194;calc update async;100;7.50997e-05;1.0689e-05;0.0059534
194;calc inner;100;0.0228156;0.0218038;0.0240213
194;calc wait;100;0.0114521;0.00301723;0.025546
194;calc bound;100;0.00293265;0.00210852;0.00460699
194;calc iter;100;0.0372797;0.0287802;0.0495004
194;total;1;6.41013;6.41013;6.41013
147;calc total;1;3.74471;3.74471;3.74471
147;calc update async;100;6.59817e-05;9.827e-06;0.00492438
147;calc inner;100;0.0225885;0.0216626;0.0242594
147;calc wait;100;0.0115261;0.00313019;0.0248545
147;calc bound;100;0.00314343;0.00232388;0.0046267
147;calc iter;100;0.0373315;0.0278133;0.0499877
147;total;1;6.48836;6.48836;6.48836
219;calc total;1;3.74722;3.74722;3.74722
219;calc update async;100;6.58576e-05;1.089e-05;0.00490555
219;calc inner;100;0.0224785;0.0216727;0.0240072
219;calc wait;100;0.0117224;0.00328689;0.0235388
219;calc bound;100;0.00311676;0.00200825;0.00469625
219;calc iter;100;0.037386;0.0281692;0.0502908
219;total;1;6.52749;6.52749;6.52749
171;calc total;1;3.74422;3.74422;3.74422
171;calc update async;100;6.57699e-05;1.1629e-05;0.00483081
171;calc inner;100;0.022788;0.0215418;0.0241841
171;calc wait;100;0.0112423;0.00366754;0.0276711
171;calc bound;100;0.00315033;0.00235741;0.00472439
171;calc iter;100;0.0372501;0.0293232;0.0547799
171;total;1;6.48591;6.48591;6.48591
195;calc total;1;3.74655;3.74655;3.74655
195;calc update async;100;6.80896e-05;1.0871e-05;0.00530467
195;calc inner;100;0.0228378;0.0216951;0.024284
195;calc wait;100;0.0113422;0.00451731;0.0248007
195;calc bound;100;0.00295053;0.0021871;0.00477344
195;calc iter;100;0.0372026;0.0300654;0.0504804
195;total;1;6.41113;6.41113;6.41113
220;calc total;1;3.74824;3.74824;3.74824
220;calc update async;100;6.46459e-05;1.0852e-05;0.00476448
220;calc inner;100;0.0224842;0.0216594;0.0238391
220;calc wait;100;0.0116093;0.00316126;0.0239617
220;calc bound;100;0.00319302;0.00224229;0.00449662
220;calc iter;100;0.0373561;0.0286521;0.051227
220;total;1;6.52597;6.52597;6.52597
172;calc total;1;3.74611;3.74611;3.74611
172;calc update async;100;7.2531e-05;1.092e-05;0.00559636
172;calc inner;100;0.0226061;0.0217227;0.0239106
172;calc wait;100;0.0114024;0.00446489;0.0412088
172;calc bound;100;0.00320214;0.0023036;0.00481218
172;calc iter;100;0.0372878;0.0296834;0.0674895
172;total;1;6.48683;6.48683;6.48683
196;calc total;1;3.74632;3.74632;3.74632
196;calc update async;100;7.35544e-05;9.722e-06;0.00571996
196;calc inner;100;0.0227698;0.0216564;0.0242153
196;calc wait;100;0.0113558;0.00415605;0.0276495
196;calc bound;100;0.00298518;0.00224013;0.00467201
196;calc iter;100;0.0372125;0.0293344;0.0545276
196;total;1;6.41112;6.41112;6.41112
221;calc total;1;3.74787;3.74787;3.74787
221;calc update async;100;6.73423e-05;9.6e-06;0.00500733
221;calc inner;100;0.0224552;0.0217809;0.0238546
221;calc wait;100;0.0116155;0.00397972;0.0298398
221;calc bound;100;0.00320797;0.00205023;0.00463174
221;calc iter;100;0.0373512;0.029101;0.0563951
221;total;1;6.52774;6.52774;6.52774
173;calc total;1;3.74494;3.74494;3.74494
173;calc update async;100;6.9413e-05;1.0357e-05;0.00524841
173;calc inner;100;0.0226723;0.0215686;0.0238537
173;calc wait;100;0.0113328;0.00376395;0.0372758
173;calc bound;100;0.00321052;0.00218131;0.00473953
173;calc iter;100;0.0372895;0.0291408;0.0639704
173;total;1;6.48727;6.48727;6.48727
197;calc total;1;3.74728;3.74728;3.74728
197;calc update async;100;6.9734e-05;1.1051e-05;0.00520595
197;calc inner;100;0.0228279;0.0217226;0.0245511
197;calc wait;100;0.0112273;0.0028816;0.0259637
197;calc bound;100;0.00314091;0.0020954;0.00466609
197;calc iter;100;0.0372686;0.0283569;0.051739
197;total;1;6.41016;6.41016;6.41016
222;calc total;1;3.74563;3.74563;3.74563
222;calc update async;100;7.21895e-05;1.0636e-05;0.00547248
222;calc inner;100;0.0223707;0.0215534;0.0239446
222;calc wait;100;0.0115591;0.00432798;0.0285569
222;calc bound;100;0.0033435;0.00217033;0.00468881
222;calc iter;100;0.0373591;0.0293922;0.0555622
222;total;1;6.52774;6.52774;6.52774
174;calc total;1;3.74532;3.74532;3.74532
174;calc update async;100;8.14567e-05;1.1412e-05;0.00639445
174;calc inner;100;0.0226066;0.0214814;0.0237797
174;calc wait;100;0.0113011;0.00356059;0.0246065
174;calc bound;100;0.00338021;0.00210492;0.00480716
174;calc iter;100;0.0373724;0.0289345;0.0517193
174;total;1;6.48686;6.48686;6.48686
198;calc total;1;3.74557;3.74557;3.74557
198;calc update async;100;7.86309e-05;1.0401e-05;0.00599939
198;calc inner;100;0.0227669;0.0218311;0.024333
198;calc wait;100;0.0110073;0.00339365;0.0257627
198;calc bound;100;0.00352047;0.00188693;0.00481928
198;calc iter;100;0.037379;0.028813;0.0518395
198;total;1;6.40993;6.40993;6.40993
240;calc total;1;3.74086;3.74086;3.74086
240;calc update async;100;7.29626e-05;1.0296e-05;0.00538995
240;calc inner;100;0.0227117;0.021738;0.0238396
240;calc wait;100;0.0111281;0.00280206;0.0234067
240;calc bound;100;0.00341493;0.00207391;0.00478885
240;calc iter;100;0.037332;0.0280746;0.0486078
240;total;1;6.62104;6.62104;6.62104
223;calc total;1;3.74876;3.74876;3.74876
223;calc update async;100;9.29015e-05;1.1013e-05;0.00756821
223;calc inner;100;0.0224751;0.0215592;0.0239508
223;calc wait;100;0.0116113;0.00316848;0.0301735
223;calc bound;100;0.00328565;0.00187078;0.00458016
223;calc iter;100;0.0374686;0.0282932;0.0565866
223;total;1;6.52734;6.52734;6.52734
175;calc total;1;3.7442;3.7442;3.7442
175;calc update async;100;8.20703e-05;9.511e-06;0.0050547
175;calc inner;100;0.0231361;0.0216248;0.0342431
175;calc wait;100;0.010736;0.00389416;0.026991
175;calc bound;100;0.00344738;0.00200865;0.00570752
175;calc iter;100;0.037407;0.0300234;0.0540293
175;total;1;6.48714;6.48714;6.48714
199;calc total;1;3.7462;3.7462;3.7462
199;calc update async;100;7.87011e-05;1.063e-05;0.00592783
199;calc inner;100;0.0226336;0.0214336;0.0243188
199;calc wait;100;0.0111014;0.00262925;0.0302027
199;calc bound;100;0.00356742;0.00173252;0.00475944
199;calc iter;100;0.037386;0.0258143;0.0557976
199;total;1;6.41096;6.41096;6.41096
241;calc total;1;3.74698;3.74698;3.74698
241;calc update async;100;7.35066e-05;8.487e-06;0.00563555
241;calc inner;100;0.0227669;0.0217928;0.0238616
241;calc wait;100;0.0113706;0.00279396;0.02355
241;calc bound;100;0.00315613;0.00194181;0.00452731
241;calc iter;100;0.0373718;0.0275741;0.0499492
241;total;1;6.62118;6.62118;6.62118
224;calc total;1;3.74674;3.74674;3.74674
224;calc update async;100;6.45038e-05;1.1274e-05;0.00466129
224;calc inner;100;0.0224534;0.0215302;0.023964
224;calc wait;100;0.0115887;0.00287488;0.0280006
224;calc bound;100;0.0033168;0.00205728;0.00454412
224;calc iter;100;0.0374278;0.0278538;0.0549864
224;total;1;6.52775;6.52775;6.52775
176;calc total;1;3.74005;3.74005;3.74005
176;calc update async;100;7.76361e-05;1.1747e-05;0.00568788
176;calc inner;100;0.0225375;0.0215285;0.0237618
176;calc wait;100;0.0109195;0.00242763;0.0217251
176;calc bound;100;0.00380495;0.00194041;0.00488957
176;calc iter;100;0.0373457;0.0263581;0.0499523
176;total;1;6.48722;6.48722;6.48722
200;calc total;1;3.74367;3.74367;3.74367
200;calc update async;100;6.8076e-05;1.113e-05;0.00492562
200;calc inner;100;0.0226064;0.021519;0.0241578
200;calc wait;100;0.0111905;0.0031328;0.0236326
200;calc bound;100;0.00351201;0.00205628;0.00485787
200;calc iter;100;0.0373889;0.0283662;0.0515547
200;total;1;6.40967;6.40967;6.40967
242;calc total;1;3.73815;3.73815;3.73815
242;calc update async;100;2.82793e-05;1.0424e-05;0.00124047
242;calc inner;100;0.0227749;0.0218531;0.0238787
242;calc wait;100;0.0112569;0.00317084;0.0241503
242;calc bound;100;0.00316247;0.0021144;0.00475926
242;calc iter;100;0.0372282;0.0288223;0.049554
242;total;1;6.62111;6.62111;6.62111
225;calc total;1;3.74905;3.74905;3.74905
225;calc update async;100;6.16677e-05;1.1833e-05;0.0043454
225;calc inner;100;0.0225212;0.0216965;0.023851
225;calc wait;100;0.0114633;0.00302234;0.0250394
225;calc bound;100;0.00333637;0.00221449;0.00469254
225;calc iter;100;0.0373853;0.0290212;0.051652
225;total;1;6.52767;6.52767;6.52767
177;calc total;1;3.74908;3.74908;3.74908
177;calc update async;100;5.89607e-05;1.0723e-05;0.00408389
177;calc inner;100;0.022654;0.0217501;0.0239848
177;calc wait;100;0.0112736;0.00340969;0.0274365
177;calc bound;100;0.00343395;0.00189167;0.00464672
177;calc iter;100;0.0374326;0.0282716;0.0544906
177;total;1;6.4872;6.4872;6.4872
201;calc total;1;3.74625;3.74625;3.74625
201;calc update async;100;7.4444e-05;1.0478e-05;0.0057182
201;calc inner;100;0.0226578;0.0216392;0.0243712
201;calc wait;100;0.0112948;0.00404996;0.0251277
201;calc bound;100;0.00335838;0.00205474;0.00482593
201;calc iter;100;0.0373993;0.0292111;0.0528298
201;total;1;6.40976;6.40976;6.40976
226;calc total;1;3.74381;3.74381;3.74381
226;calc update async;100;6.76002e-05;1.0934e-05;0.00490221
226;calc inner;100;0.0224404;0.0214776;0.0238459
226;calc wait;100;0.0113274;0.00415814;0.0319099
226;calc bound;100;0.00346327;0.00243856;0.00476193
226;calc iter;100;0.0373022;0.0295415;0.0591203
226;total;1;6.52641;6.52641;6.52641
178;calc total;1;3.74106;3.74106;3.74106
178;calc update async;100;6.96797e-05;1.0093e-05;0.00530505
178;calc inner;100;0.0228304;0.0217274;0.0277297
178;calc wait;100;0.0112518;0.00254376;0.0249775
178;calc bound;100;0.00320104;0.00200681;0.00738479
178;calc iter;100;0.0373641;0.0288044;0.0517118
178;total;1;6.48723;6.48723;6.48723
202;calc total;1;3.7467;3.7467;3.7467
202;calc update async;100;6.43545e-05;1.0384e-05;0.00470303
202;calc inner;100;0.0227601;0.021744;0.0240764
202;calc wait;100;0.011166;0.00377583;0.0256304
202;calc bound;100;0.00328632;0.00207888;0.00483172
202;calc iter;100;0.0372886;0.0277213;0.0527159
202;total;1;6.41115;6.41115;6.41115
227;calc total;1;3.74511;3.74511;3.74511
227;calc update async;100;7.2097e-05;1.0071e-05;0.00540454
227;calc inner;100;0.0223997;0.0216413;0.0239307
227;calc wait;100;0.0114737;0.00377242;0.0256993
227;calc bound;100;0.00334328;0.00222665;0.00474731
227;calc iter;100;0.0372965;0.0289054;0.0525801
227;total;1;6.52772;6.52772;6.52772
179;calc total;1;3.74779;3.74779;3.74779
179;calc update async;100;6.1686e-05;1.1589e-05;0.00433963
179;calc inner;100;0.0227876;0.0217041;0.0250842
179;calc wait;100;0.011324;0.00390816;0.026318
179;calc bound;100;0.00319196;0.00203128;0.00469523
179;calc iter;100;0.0373737;0.0297315;0.0529434
179;total;1;6.4856;6.4856;6.4856
203;calc total;1;3.74578;3.74578;3.74578
203;calc update async;100;6.94355e-05;1.0863e-05;0.00511585
203;calc inner;100;0.0227501;0.0217648;0.0242284
203;calc wait;100;0.0110821;0.00369791;0.0279007
203;calc bound;100;0.0033813;0.00219137;0.00482601
228;calc total;1;3.74627;3.74627;3.74627
228;calc update async;100;6.32206e-05;1.1082e-05;0.0045324
228;calc inner;100;0.0225487;0.0216365;0.024267
228;calc wait;100;0.0113229;0.00356431;0.023798
228;calc bound;100;0.00333516;0.00216443;0.00474082
228;calc iter;100;0.037274;0.0289337;0.0514085
228;total;1;6.52637;6.52637;6.52637
180;calc total;1;3.74292;3.74292;3.74292
180;calc update async;100;7.60081e-05;1.1553e-05;0.0058369
180;calc inner;100;0.0224977;0.0215238;0.0235127
180;calc wait;100;0.0114804;0.0050562;0.0269341
180;calc bound;100;0.00318041;0.00219103;0.00482458
180;calc iter;100;0.0372394;0.0309304;0.0515871
180;total;1;6.48655;6.48655;6.48655
203;calc iter;100;0.0372946;0.0290637;0.0550549
203;total;1;6.41113;6.41113;6.41113
148;calc total;1;3.7435;3.7435;3.7435
148;calc update async;100;7.31513e-05;1.143e-05;0.00546238
148;calc inner;100;0.0226728;0.0218027;0.0241727
148;calc wait;100;0.0110111;0.00490715;0.0295543
148;calc bound;100;0.00347;0.00222161;0.00477871
148;calc iter;100;0.0372318;0.0307831;0.0573486
148;total;1;6.48844;6.48844;6.48844
229;calc total;1;3.74841;3.74841;3.74841
229;calc update async;100;6.60766e-05;1.0522e-05;0.00478648
229;calc inner;100;0.0227904;0.0215326;0.031013
229;calc wait;100;0.0110857;0.00326955;0.0245957
229;calc bound;100;0.00337767;0.00207227;0.00606233
229;calc iter;100;0.0373271;0.0284331;0.051152
229;total;1;6.52804;6.52804;6.52804
181;calc total;1;3.74505;3.74505;3.74505
181;calc update async;100;6.62098e-05;1.167e-05;0.00472938
181;calc inner;100;0.022535;0.0216055;0.0238887
181;calc wait;100;0.0114542;0.00411082;0.028253
181;calc bound;100;0.00325179;0.00197937;0.00474206
181;calc iter;100;0.037313;0.0300532;0.0542028
181;total;1;6.48706;6.48706;6.48706
204;calc total;1;3.74505;3.74505;3.74505
204;calc update async;100;6.81131e-05;1.1077e-05;0.00494315
204;calc inner;100;0.0224927;0.0215678;0.0255575
204;calc wait;100;0.0113813;0.0044495;0.0297749
204;calc bound;100;0.00329084;0.00229345;0.0110276
204;calc iter;100;0.0372428;0.0289859;0.0550603
204;total;1;6.41088;6.41088;6.41088
149;calc total;1;3.74392;3.74392;3.74392
149;calc update async;100;7.41959e-05;1.1489e-05;0.00552367
149;calc inner;100;0.0225313;0.0216122;0.0241384
149;calc wait;100;0.011228;0.00321733;0.0242547
149;calc bound;100;0.00347376;0.00224044;0.00473852
149;calc iter;100;0.03731;0.0293742;0.0523485
149;total;1;6.4885;6.4885;6.4885
230;calc total;1;3.74522;3.74522;3.74522
230;calc update async;100;7.24421e-05;1.2021e-05;0.00531158
230;calc inner;100;0.0228002;0.0214925;0.0336551
230;calc wait;100;0.0110468;0.0043811;0.0293046
230;calc bound;100;0.00341451;0.00187715;0.00539013
230;calc iter;100;0.0373371;0.0295918;0.0562646
230;total;1;6.52648;6.52648;6.52648
182;calc total;1;3.74711;3.74711;3.74711
182;calc update async;100;6.51289e-05;1.2522e-05;0.00446052
182;calc inner;100;0.0225326;0.0215745;0.0237463
182;calc wait;100;0.0113745;0.0034751;0.0229988
182;calc bound;100;0.00342279;0.00199872;0.00477329
182;calc iter;100;0.0373985;0.0290768;0.0488116
182;total;1;6.48666;6.48666;6.48666
205;calc total;1;3.74583;3.74583;3.74583
205;calc update async;100;6.7004e-05;1.1434e-05;0.00503434
205;calc inner;100;0.0224066;0.0214884;0.0241795
205;calc wait;100;0.0116042;0.00346461;0.0274498
205;calc bound;100;0.00322736;0.00251682;0.00473264
205;calc iter;100;0.0373083;0.0284143;0.0549331
205;total;1;6.41048;6.41048;6.41048
150;calc total;1;3.74376;3.74376;3.74376
150;calc update async;100;7.39089e-05;1.1279e-05;0.00547789
150;calc inner;100;0.022633;0.0218372;0.0243676
150;calc wait;100;0.0111827;0.00322603;0.02588
150;calc bound;100;0.00346054;0.00215859;0.00482749
150;calc iter;100;0.037353;0.0293193;0.0538463
150;total;1;6.48831;6.48831;6.48831
231;calc total;1;3.74767;3.74767;3.74767
231;calc update async;100;6.36522e-05;1.0639e-05;0.00459018
231;calc inner;100;0.0224428;0.0214897;0.0269903
231;calc wait;100;0.0114331;0.00322921;0.0301255
231;calc bound;100;0.00349613;0.00174879;0.0058835
231;calc iter;100;0.0374432;0.0283304;0.0566326
231;total;1;6.52636;6.52636;6.52636
183;calc total;1;3.7432;3.7432;3.7432
183;calc update async;100;7.27212e-05;9.617e-06;0.00546714
183;calc inner;100;0.0224916;0.0215534;0.0236148
183;calc wait;100;0.0114347;0.00278658;0.0230575
183;calc bound;100;0.00336091;0.00187595;0.00480965
183;calc iter;100;0.0373672;0.0263408;0.0502945
183;total;1;6.48815;6.48815;6.48815
206;calc total;1;3.74295;3.74295;3.74295
206;calc update async;100;6.81513e-05;1.1189e-05;0.00511389
206;calc inner;100;0.0224645;0.0215803;0.0240691
206;calc wait;100;0.011568;0.00449418;0.0262065
206;calc bound;100;0.00320934;0.00207677;0.00481963
206;calc iter;100;0.0373174;0.0299822;0.0529066
206;total;1;6.40979;6.40979;6.40979
151;calc total;1;3.74301;3.74301;3.74301
151;calc update async;100;7.73055e-05;1.0862e-05;0.00581586
151;calc inner;100;0.0226533;0.0216246;0.0244253
151;calc wait;100;0.0110881;0.00467405;0.0265102
151;calc bound;100;0.00359518;0.00192361;0.00465519
151;calc iter;100;0.0374176;0.0305497;0.0529629
151;total;1;6.48818;6.48818;6.48818
232;calc total;1;3.74337;3.74337;3.74337
232;calc update async;100;7.23845e-05;8.573e-06;0.00553091
232;calc inner;100;0.0225791;0.0217243;0.0240159
232;calc wait;100;0.011381;0.00272849;0.0276418
232;calc bound;100;0.00325143;0.00209656;0.0046069
232;calc iter;100;0.0372876;0.0283298;0.0545212
184;calc total;1;3.74206;3.74206;3.74206
184;calc update async;100;7.15221e-05;1.0595e-05;0.00536205
184;calc inner;100;0.0225023;0.0216235;0.0235699
184;calc wait;100;0.0113662;0.0041213;0.0252352
184;calc bound;100;0.0033878;0.00214012;0.00458271
184;calc iter;100;0.0373457;0.0293737;0.0515408
184;total;1;6.48813;6.48813;6.48813
207;calc total;1;3.74602;3.74602;3.74602
207;calc update async;100;6.95519e-05;9.996e-06;0.00524805
207;calc inner;100;0.0224778;0.0217272;0.0243458
207;calc wait;100;0.0116883;0.00519427;0.0242495
207;calc bound;100;0.00318133;0.00218419;0.00458673
207;calc iter;100;0.0374237;0.0300535;0.0494611
207;total;1;6.41103;6.41103;6.41103
152;calc total;1;3.74218;3.74218;3.74218
152;calc update async;100;6.91024e-05;1.1436e-05;0.00513706
152;calc inner;100;0.0226264;0.0214696;0.0242978
152;calc wait;100;0.0112972;0.00404894;0.0277059
152;calc bound;100;0.00341079;0.00222202;0.00482234
152;calc iter;100;0.0374073;0.0307714;0.054669
152;total;1;6.48842;6.48842;6.48842
232;total;1;6.52633;6.52633;6.52633
185;calc total;1;3.74831;3.74831;3.74831
185;calc update async;100;6.68112e-05;9.844e-06;0.0050365
185;calc inner;100;0.022545;0.0216132;0.023636
185;calc wait;100;0.0116529;0.00442367;0.0225221
185;calc bound;100;0.00311726;0.00211006;0.00445834
185;calc iter;100;0.0373886;0.0295288;0.0477119
185;total;1;6.48668;6.48668;6.48668
208;calc total;1;3.74261;3.74261;3.74261
208;calc update async;100;7.13527e-05;1.0631e-05;0.00535582
208;calc inner;100;0.0223913;0.0215225;0.0241625
208;calc wait;100;0.0116046;0.00424247;0.0251708
208;calc bound;100;0.00334803;0.00202685;0.00481636
208;calc iter;100;0.037419;0.0278104;0.0516707
208;total;1;6.41091;6.41091;6.41091
153;calc total;1;3.74422;3.74422;3.74422
153;calc update async;100;6.28934e-05;1.1442e-05;0.00451527
153;calc inner;100;0.0226297;0.021697;0.0239577
153;calc wait;100;0.011437;0.00471797;0.029888
153;calc bound;100;0.00321176;0.00219202;0.0046603
153;calc iter;100;0.0373576;0.0297779;0.0566574
153;total;1;6.4884;6.4884;6.4884
233;calc total;1;3.74726;3.74726;3.74726
233;calc update async;100;6.16105e-05;1.1255e-05;0.00453206
233;calc inner;100;0.0225307;0.0217235;0.0241392
233;calc wait;100;0.0115906;0.00387031;0.0294588
233;calc bound;100;0.00313414;0.00216024;0.00481745
233;calc iter;100;0.0373211;0.0295683;0.0555431
233;total;1;6.52787;6.52787;6.52787
186;calc total;1;3.74243;3.74243;3.74243
186;calc update async;100;7.12125e-05;1.0498e-05;0.00558876
186;calc inner;100;0.0225881;0.0215875;0.0237476
186;calc wait;100;0.0116673;0.00262201;0.0235329
186;calc bound;100;0.00297304;0.00201379;0.00420722
186;calc iter;100;0.0373049;0.0278647;0.0487992
186;total;1;6.48819;6.48819;6.48819
209;calc total;1;3.74699;3.74699;3.74699
209;calc update async;100;8.73465e-05;9.774e-06;0.00703515
209;calc inner;100;0.0223827;0.021611;0.0242602
209;calc wait;100;0.0117911;0.00392081;0.0247679
209;calc bound;100;0.00317731;0.00201957;0.00459474
209;calc iter;100;0.0374439;0.0275718;0.051149
209;total;1;6.40978;6.40978;6.40978
154;calc total;1;3.73679;3.73679;3.73679
154;calc update async;100;2.53162e-05;1.1486e-05;0.000795479
154;calc inner;100;0.0227054;0.02184;0.0242957
154;calc wait;100;0.0113621;0.0035998;0.0239096
154;calc bound;100;0.00319276;0.00215125;0.00479071
154;calc iter;100;0.0372883;0.0291764;0.0490817
154;total;1;6.48845;6.48845;6.48845
234;calc total;1;3.74684;3.74684;3.74684
234;calc update async;100;6.55804e-05;1.1646e-05;0.00478677
234;calc inner;100;0.0227976;0.0216406;0.0287673
234;calc wait;100;0.0111565;0.00282335;0.0350517
234;calc bound;100;0.00324167;0.0022535;0.00475889
234;calc iter;100;0.0372647;0.0285339;0.0601654
234;total;1;6.52771;6.52771;6.52771
187;calc total;1;3.74649;3.74649;3.74649
187;calc update async;100;6.61691e-05;1.147e-05;0.00502872
187;calc inner;100;0.0224126;0.0215405;0.023468
187;calc wait;100;0.0117697;0.00404775;0.0267266
187;calc bound;100;0.00301013;0.00222506;0.00470996
187;calc iter;100;0.037265;0.028862;0.0537297
187;total;1;6.48669;6.48669;6.48669
210;calc total;1;3.7422;3.7422;3.7422
210;calc update async;100;6.7508e-05;1.0889e-05;0.00495559
210;calc inner;100;0.0223164;0.0215434;0.0238744
210;calc wait;100;0.0118865;0.00330747;0.0308969
210;calc bound;100;0.00313062;0.00199541;0.00456916
210;calc iter;100;0.0374049;0.0283219;0.0568488
210;total;1;6.4101;6.4101;6.4101
155;calc total;1;3.74599;3.74599;3.74599
155;calc update async;100;6.0151e-05;1.0975e-05;0.00430526
155;calc inner;100;0.0226008;0.0217689;0.0241892
155;calc wait;100;0.0114452;0.00458101;0.0264918
155;calc bound;100;0.00325624;0.00232091;0.00472399
155;calc iter;100;0.0373653;0.0298166;0.0534784
155;total;1;6.48843;6.48843;6.48843
235;calc total;1;3.74672;3.74672;3.74672
235;calc update async;100;6.4759e-05;1.1251e-05;0.00478731
235;calc inner;100;0.0225066;0.0215682;0.024255
235;calc wait;100;0.0115489;0.00419238;0.0313277
235;calc bound;100;0.00314761;0.00202376;0.00479186
235;calc iter;100;0.0372707;0.0295101;0.0560793
235;total;1;6.52799;6.52799;6.52799
188;calc total;1;3.74746;3.74746;3.74746
188;calc update async;100;7.19698e-05;1.1e-05;0.00556921
188;calc inner;100;0.0224953;0.0215492;0.0237693
188;calc wait;100;0.0115987;0.00453064;0.0242372
188;calc bound;100;0.00311631;0.00227091;0.00480215
188;calc iter;100;0.0372855;0.0299136;0.0502764
188;total;1;6.48819;6.48819;6.48819
211;calc total;1;3.746;3.746;3.746
211;calc update async;100;7.01719e-05;1.0957e-05;0.00515106
211;calc inner;100;0.0228256;0.0215747;0.0341618
211;calc wait;100;0.0111751;0.00363496;0.0279502
211;calc bound;100;0.00324201;0.00223707;0.00466301
211;calc iter;100;0.0373159;0.0288246;0.0537717
211;total;1;6.40985;6.40985;6.40985
156;calc total;1;3.74859;3.74859;3.74859
156;calc update async;100;6.07392e-05;1.1019e-05;0.00444097
156;calc inner;100;0.0223576;0.0215766;0.0237691
156;calc wait;100;0.0119188;0.00332144;0.0237251
156;calc bound;100;0.00305339;0.00189836;0.00466971
156;calc iter;100;0.0373949;0.0278786;0.0505231
156;total;1;6.48817;6.48817;6.48817
236;calc total;1;3.74741;3.74741;3.74741
236;calc update async;100;6.85696e-05;1.0569e-05;0.00519093
236;calc inner;100;0.0225874;0.02156;0.0243583
236;calc wait;100;0.0114875;0.00311013;0.0292163
236;calc bound;100;0.00317155;0.00218471;0.00483829
236;calc iter;100;0.0373189;0.0285022;0.055626
236;total;1;6.52637;6.52637;6.52637
189;calc total;1;3.74807;3.74807;3.74807
189;calc update async;100;6.86105e-05;1.1009e-05;0.00504504
189;calc inner;100;0.0225121;0.0214923;0.0238807
189;calc wait;100;0.0114039;0.00633467;0.0214776
189;calc bound;100;0.0033064;0.00220998;0.00485799
189;calc iter;100;0.0372941;0.0318544;0.0484177
189;total;1;6.48819;6.48819;6.48819
212;calc total;1;3.73924;3.73924;3.73924
212;calc update async;100;2.82777e-05;1.1002e-05;0.000981347
212;calc inner;100;0.0223979;0.0215302;0.0239746
212;calc wait;100;0.0114212;0.00305558;0.0268905
212;calc bound;100;0.00338228;0.00223371;0.0048588
212;calc iter;100;0.0372326;0.0291185;0.0528383
212;total;1;6.41101;6.41101;6.41101
157;calc total;1;3.7475;3.7475;3.7475
157;calc update async;100;6.12341e-05;1.0952e-05;0.00442697
157;calc inner;100;0.0224392;0.0215681;0.0236082
157;calc wait;100;0.0117353;0.00448645;0.0239429
157;calc bound;100;0.00307998;0.00224152;0.00469085
157;calc iter;100;0.0373186;0.0293426;0.0513478
157;total;1;6.4885;6.4885;6.4885
237;calc total;1;3.7469;3.7469;3.7469
237;calc update async;100;7.14613e-05;1.0552e-05;0.00548467
237;calc inner;100;0.0226029;0.0215674;0.0243068
237;calc wait;100;0.0113909;0.00349587;0.0288032
237;calc bound;100;0.00322877;0.00215635;0.00485953
237;calc iter;100;0.0373048;0.0285001;0.0545291
237;total;1;6.52798;6.52798;6.52798
190;calc total;1;3.74464;3.74464;3.74464
190;calc update async;100;7.05599e-05;1.0229e-05;0.00525583
190;calc inner;100;0.0225011;0.0215216;0.023942
190;calc wait;100;0.0113;0.00485854;0.021877
190;calc bound;100;0.00345647;0.00200883;0.00478052
190;calc iter;100;0.0373418;0.0309144;0.0470033
190;total;1;6.4881;6.4881;6.4881
213;calc total;1;3.7457;3.7457;3.7457
213;calc update async;100;7.12485e-05;1.0407e-05;0.00537442
213;calc inner;100;0.0224415;0.0215686;0.0242591
213;calc wait;100;0.0114054;0.0033961;0.0252466
213;calc bound;100;0.0033981;0.00231689;0.00486843
213;calc iter;100;0.0373229;0.0288942;0.0529798
213;total;1;6.40977;6.40977;6.40977
158;calc total;1;3.74557;3.74557;3.74557
158;calc update async;100;6.51802e-05;1.0223e-05;0.00483525
158;calc inner;100;0.0223729;0.0215573;0.0237614
158;calc wait;100;0.0117475;0.00382245;0.0281724
158;calc bound;100;0.00316171;0.00198771;0.00462772
158;calc iter;100;0.0373517;0.0288029;0.0554288
158;total;1;6.48822;6.48822;6.48822
238;calc total;1;3.74316;3.74316;3.74316
238;calc update async;100;7.19108e-05;1.1247e-05;0.00536277
238;calc inner;100;0.0225794;0.0215122;0.0239944
238;calc wait;100;0.0112238;0.00261155;0.0256517
238;calc bound;100;0.00338588;0.00220606;0.00472166
238;calc iter;100;0.0372662;0.0278598;0.0519842
238;total;1;6.52791;6.52791;6.52791
191;calc total;1;3.74827;3.74827;3.74827
191;calc update async;100;8.0927e-05;1.1308e-05;0.00613738
191;calc inner;100;0.0225337;0.0215562;0.0238517
191;calc wait;100;0.0112165;0.00302186;0.0234377
191;calc bound;100;0.00356899;0.00217788;0.00481591
191;calc iter;100;0.0374037;0.0279678;0.0488828
191;total;1;6.48664;6.48664;6.48664
214;calc total;1;3.7455;3.7455;3.7455
214;calc update async;100;7.2393e-05;1.16e-05;0.00538202
214;calc inner;100;0.022397;0.0216621;0.0242307
214;calc wait;100;0.0114462;0.00371526;0.0285505
214;calc bound;100;0.00349879;0.0021117;0.00485282
214;calc iter;100;0.0374218;0.0295162;0.0558276
214;total;1;6.41093;6.41093;6.41093
159;calc total;1;3.74901;3.74901;3.74901
159;calc update async;100;6.14587e-05;1.0179e-05;0.00437549
159;calc inner;100;0.022325;0.0215143;0.0236446
159;calc wait;100;0.0117522;0.00504596;0.0284329
159;calc bound;100;0.003319;0.00219364;0.00472502
159;calc iter;100;0.0374619;0.0295527;0.0530403
159;total;1;6.48851;6.48851;6.48851
239;calc total;1;3.74659;3.74659;3.74659
239;calc update async;100;6.66819e-05;1.0924e-05;0.00490014
239;calc inner;100;0.022586;0.0215212;0.0243005
239;calc wait;100;0.0113227;0.00354217;0.0267947
239;calc bound;100;0.00336283;0.00210325;0.00475094
239;calc iter;100;0.037342;0.0286461;0.0531804
239;total;1;6.52636;6.52636;6.52636
215;calc total;1;3.74525;3.74525;3.74525
215;calc update async;100;7.09403e-05;1.1288e-05;0.00525859
215;calc inner;100;0.0225231;0.0215637;0.026326
215;calc wait;100;0.0114244;0.00253301;0.0248194
215;calc bound;100;0.00339432;0.00201913;0.00543198
215;calc iter;100;0.0374188;0.0261527;0.0507712
215;total;1;6.41099;6.41099;6.41099
160;calc total;1;3.74684;3.74684;3.74684
160;calc update async;100;6.82572e-05;1.1231e-05;0.00499795
160;calc inner;100;0.0223005;0.0214513;0.0237224
160;calc wait;100;0.0117193;0.00293498;0.0283922
160;calc bound;100;0.0033516;0.00191173;0.00474315
160;calc iter;100;0.0374434;0.0282068;0.0542634
160;total;1;6.48842;6.48842;6.48842
161;calc total;1;3.74905;3.74905;3.74905
161;calc update async;100;6.16664e-05;1.1471e-05;0.00437845
161;calc inner;100;0.0222898;0.021547;0.0236469
161;calc wait;100;0.0118689;0.00263493;0.0270689
161;calc bound;100;0.00321537;0.00178323;0.00469615
161;calc iter;100;0.0374387;0.0285366;0.0530266
161;total;1;6.48824;6.48824;6.48824
162;calc total;1;3.74383;3.74383;3.74383
162;calc update async;100;8.97822e-05;1.1088e-05;0.00719781
162;calc inner;100;0.0221685;0.0215229;0.0231307
162;calc wait;100;0.0117887;0.00327225;0.0277567
162;calc bound;100;0.00324289;0.0022304;0.00477122
162;calc iter;100;0.0372953;0.0286538;0.0533538
162;total;1;6.4882;6.4882;6.4882
163;calc total;1;3.74725;3.74725;3.74725
163;calc update async;100;6.16401e-05;1.0124e-05;0.00439971
163;calc inner;100;0.0223187;0.0216167;0.0237295
163;calc wait;100;0.0117674;0.00360722;0.0282969
163;calc bound;100;0.00318214;0.002106;0.00454314
163;calc iter;100;0.0373326;0.0286274;0.0549475
163;total;1;6.48844;6.48844;6.48844
164;calc total;1;3.74593;3.74593;3.74593
164;calc update async;100;7.03904e-05;1.1628e-05;0.00515076
164;calc inner;100;0.0226421;0.0215955;0.0276965
164;calc wait;100;0.0113034;0.00366752;0.0328053
164;calc bound;100;0.00323406;0.00217344;0.00505171
164;calc iter;100;0.0372582;0.0291524;0.0611093
164;total;1;6.48846;6.48846;6.48846
165;calc total;1;3.74786;3.74786;3.74786
165;calc update async;100;6.19989e-05;1.0457e-05;0.00445518
165;calc inner;100;0.0223982;0.0215407;0.0243423
165;calc wait;100;0.0116998;0.00282641;0.0322704
165;calc bound;100;0.00319136;0.00208481;0.00466473
165;calc iter;100;0.037355;0.0280074;0.0578276
165;total;1;6.4885;6.4885;6.4885
166;calc total;1;3.7441;3.7441;3.7441
166;calc update async;100;7.83094e-05;1.1324e-05;0.00595062
166;calc inner;100;0.0223393;0.0216213;0.0236098
166;calc wait;100;0.0116838;0.00322932;0.0324591
166;calc bound;100;0.00331583;0.00197173;0.00471198
166;calc iter;100;0.0374204;0.0282104;0.0583277
166;total;1;6.48845;6.48845;6.48845
167;calc total;1;3.74664;3.74664;3.74664
167;calc update async;100;7.61978e-05;1.1525e-05;0.00559827
167;calc inner;100;0.0227684;0.0214498;0.0339492
167;calc wait;100;0.0111641;0.00247371;0.0274472
167;calc bound;100;0.00343347;0.00185437;0.00537333
167;calc iter;100;0.0374453;0.0282958;0.0536922
167;total;1;6.48888;6.48888;6.48888
243;calc total;1;3.74735;3.74735;3.74735
243;calc update async;100;6.30829e-05;1.1209e-05;0.00469601
243;calc inner;100;0.0227003;0.021723;0.0239757
243;calc wait;100;0.0113931;0.00290857;0.0237333
243;calc bound;100;0.00308261;0.00233852;0.00488501
243;calc iter;100;0.0372436;0.0284408;0.0503053
243;total;1;6.62155;6.62155;6.62155
244;calc total;1;3.73879;3.73879;3.73879
244;calc update async;100;2.91452e-05;1.1299e-05;0.00119904
244;calc inner;100;0.0226899;0.0217863;0.0239515
244;calc wait;100;0.0112528;0.00291296;0.0261708
244;calc bound;100;0.00317382;0.0022109;0.00484699
244;calc iter;100;0.0371485;0.0280905;0.0534285
244;total;1;6.62169;6.62169;6.62169
245;calc total;1;3.74712;3.74712;3.74712
245;calc update async;100;6.72924e-05;1.1577e-05;0.00483973
245;calc inner;100;0.0228005;0.0217449;0.0241415
245;calc wait;100;0.0109626;0.00451239;0.0231494
245;calc bound;100;0.00348274;0.00232345;0.0046958
245;calc iter;100;0.0373159;0.0301194;0.0485902
245;total;1;6.62179;6.62179;6.62179
246;calc total;1;3.74564;3.74564;3.74564
246;calc update async;100;7.95907e-05;1.1004e-05;0.00594593
246;calc inner;100;0.0229505;0.0217809;0.0241856
246;calc wait;100;0.0106649;0.00435521;0.0210546
246;calc bound;100;0.00361076;0.00203806;0.00475592
246;calc iter;100;0.03731;0.0294726;0.0487666
246;total;1;6.62105;6.62105;6.62105
247;calc total;1;3.74626;3.74626;3.74626
247;calc update async;100;7.06179e-05;1.0017e-05;0.00519928
247;calc inner;100;0.0227373;0.0216725;0.0239146
247;calc wait;100;0.0109598;0.00330383;0.022729
247;calc bound;100;0.0036057;0.00205821;0.00469017
247;calc iter;100;0.0373779;0.0297126;0.050119
247;total;1;6.6213;6.6213;6.6213
264;calc total;1;3.74144;3.74144;3.74144
264;calc update async;100;6.61897e-05;1.1311e-05;0.00485815
264;calc inner;100;0.022573;0.0217792;0.0239768
264;calc wait;100;0.0115391;0.00363123;0.0284185
264;calc bound;100;0.00321005;0.00188033;0.00474823
264;calc iter;100;0.0373925;0.0293873;0.0531499
264;total;1;6.46398;6.46398;6.46398
248;calc total;1;3.74357;3.74357;3.74357
248;calc update async;100;7.13513e-05;1.0593e-05;0.00526164
248;calc inner;100;0.0226558;0.0216062;0.0241087
248;calc wait;100;0.0109476;0.00376205;0.0220561
248;calc bound;100;0.0036239;0.0018619;0.00485123
248;calc iter;100;0.0373054;0.02892;0.0487313
248;total;1;6.62132;6.62132;6.62132
312;calc total;1;3.74223;3.74223;3.74223
312;calc update async;100;7.18641e-05;1.0434e-05;0.0051788
312;calc inner;100;0.022693;0.021756;0.0241025
312;calc wait;100;0.0108851;0.00285437;0.0245172
312;calc bound;100;0.00371803;0.0019726;0.00474498
312;calc iter;100;0.0373728;0.0290024;0.0507268
312;total;1;6.47655;6.47655;6.47655
288;calc total;1;3.74596;3.74596;3.74596
288;calc update async;100;7.61541e-05;1.0461e-05;0.00589204
288;calc inner;100;0.0225259;0.021552;0.0242761
288;calc wait;100;0.0114223;0.00325824;0.0340034
288;calc bound;100;0.00336141;0.00200854;0.00480457
288;calc iter;100;0.0373889;0.0277925;0.0594634
288;total;1;6.44312;6.44312;6.44312
265;calc total;1;3.7439;3.7439;3.7439
265;calc update async;100;6.53057e-05;1.0134e-05;0.00498755
265;calc inner;100;0.0225507;0.0217648;0.0241556
265;calc wait;100;0.0117899;0.00399315;0.0238159
265;calc bound;100;0.00293783;0.00218584;0.00443701
265;calc iter;100;0.0373484;0.0287188;0.048864
265;total;1;6.46403;6.46403;6.46403
249;calc total;1;3.74763;3.74763;3.74763
249;calc update async;100;6.72462e-05;9.417e-06;0.00491491
249;calc inner;100;0.0228723;0.0217632;0.0241608
249;calc wait;100;0.0110644;0.00377553;0.0246357
249;calc bound;100;0.00333851;0.0019191;0.00466422
249;calc iter;100;0.0373506;0.0302249;0.051476
249;total;1;6.62166;6.62166;6.62166
313;calc total;1;3.74864;3.74864;3.74864
313;calc update async;100;7.70836e-05;1.1261e-05;0.00582192
313;calc inner;100;0.022733;0.0216359;0.0273216
313;calc wait;100;0.0110304;0.00428461;0.0218826
313;calc bound;100;0.00346962;0.00220193;0.00682484
313;calc iter;100;0.0373146;0.0287757;0.0488651
313;total;1;6.47847;6.47847;6.47847
289;calc total;1;3.74792;3.74792;3.74792
289;calc update async;100;7.43701e-05;1.0538e-05;0.00555064
289;calc inner;100;0.0227023;0.0218007;0.0290077
289;calc wait;100;0.0111354;0.00314999;0.029921
289;calc bound;100;0.00345326;0.00187833;0.00481651
289;calc iter;100;0.0373697;0.0282959;0.0552847
289;total;1;6.44321;6.44321;6.44321
266;calc total;1;3.74437;3.74437;3.74437
266;calc update async;100;0.000100858;1.0716e-05;0.00852993
266;calc inner;100;0.0226633;0.0217149;0.0241596
266;calc wait;100;0.0115208;0.00451402;0.0238185
266;calc bound;100;0.0030748;0.00221118;0.00432351
266;calc iter;100;0.0373634;0.0299466;0.0486676
266;total;1;6.46402;6.46402;6.46402
250;calc total;1;3.74419;3.74419;3.74419
250;calc update async;100;7.00736e-05;1.0689e-05;0.00531649
250;calc inner;100;0.0228361;0.0219124;0.0239399
250;calc wait;100;0.0112974;0.00416987;0.0270395
250;calc bound;100;0.00298837;0.0022205;0.00424763
250;calc iter;100;0.0371956;0.029607;0.0528631
250;total;1;6.62138;6.62138;6.62138
314;calc total;1;3.74369;3.74369;3.74369
314;calc update async;100;7.52391e-05;1.0329e-05;0.00585813
314;calc inner;100;0.0228352;0.0219735;0.0244909
314;calc wait;100;0.0110524;0.00471862;0.0238134
314;calc bound;100;0.00330448;0.00230962;0.00464825
314;calc iter;100;0.0372746;0.0308823;0.0506099
314;total;1;6.47984;6.47984;6.47984
290;calc total;1;3.74303;3.74303;3.74303
290;calc update async;100;8.09656e-05;1.1008e-05;0.00604691
290;calc inner;100;0.0229219;0.0218334;0.0276932
290;calc wait;100;0.0106022;0.00325056;0.0257597
290;calc bound;100;0.00365989;0.0022253;0.00629996
290;calc iter;100;0.0372719;0.0285439;0.0551739
290;total;1;6.44311;6.44311;6.44311
267;calc total;1;3.74272;3.74272;3.74272
267;calc update async;100;7.42661e-05;1.0865e-05;0.00572027
267;calc inner;100;0.0224927;0.0216559;0.0241245
267;calc wait;100;0.0114961;0.00283726;0.0278319
267;calc bound;100;0.00317963;0.00214962;0.00477491
267;calc iter;100;0.0372468;0.0283286;0.0555527
267;total;1;6.46314;6.46314;6.46314
251;calc total;1;3.74634;3.74634;3.74634
251;calc update async;100;7.06098e-05;1.0807e-05;0.00548334
251;calc inner;100;0.0228515;0.0218293;0.0241619
251;calc wait;100;0.0112739;0.00477382;0.0242808
251;calc bound;100;0.00301825;0.00224622;0.00477765
251;calc iter;100;0.03722;0.0304838;0.0516516
251;total;1;6.62099;6.62099;6.62099
315;calc total;1;3.7456;3.7456;3.7456
315;calc update async;100;6.97037e-05;1.0737e-05;0.00536553
315;calc inner;100;0.0226388;0.0217644;0.0243186
315;calc wait;100;0.0114736;0.00461169;0.0307545
315;calc bound;100;0.00303528;0.00221444;0.00443484
315;calc iter;100;0.037221;0.0298339;0.0577407
315;total;1;6.47987;6.47987;6.47987
291;calc total;1;3.74559;3.74559;3.74559
291;calc update async;100;6.52632e-05;1.1709e-05;0.00470702
291;calc inner;100;0.0225075;0.0215571;0.0240604
291;calc wait;100;0.0113219;0.00362224;0.0308898
291;calc bound;100;0.00342912;0.00204716;0.00471401
291;calc iter;100;0.0373266;0.028899;0.0575044
291;total;1;6.44311;6.44311;6.44311
268;calc total;1;3.74304;3.74304;3.74304
268;calc update async;100;6.84713e-05;1.1446e-05;0.00507539
268;calc inner;100;0.0223007;0.0213719;0.0236052
268;calc wait;100;0.0116348;0.00396985;0.0329306
268;calc bound;100;0.00326136;0.00223936;0.00470291
268;calc iter;100;0.037268;0.0291992;0.0585031
268;total;1;6.46401;6.46401;6.46401
252;calc total;1;3.74481;3.74481;3.74481
252;calc update async;100;7.27597e-05;1.1735e-05;0.00539261
252;calc inner;100;0.0231023;0.0216092;0.0277867
252;calc wait;100;0.0108765;0.00414905;0.0256179
252;calc bound;100;0.00315863;0.00219184;0.00468884
252;calc iter;100;0.0372142;0.0308672;0.0527225
252;total;1;6.62169;6.62169;6.62169
316;calc total;1;3.74672;3.74672;3.74672
316;calc update async;100;7.1961e-05;9.984e-06;0.00554846
316;calc inner;100;0.0227967;0.0218797;0.0261677
316;calc wait;100;0.0112694;0.0030118;0.0282963
316;calc bound;100;0.00312708;0.0021618;0.00886688
316;calc iter;100;0.037268;0.0283415;0.0556514
316;total;1;6.47801;6.47801;6.47801
292;calc total;1;3.73838;3.73838;3.73838
292;calc update async;100;3.42213e-05;1.126e-05;0.00158995
292;calc inner;100;0.0226154;0.0218222;0.0241992
292;calc wait;100;0.011215;0.0045691;0.0270784
292;calc bound;100;0.00336364;0.00210683;0.00461506
292;calc iter;100;0.0372321;0.0303823;0.0536839
292;total;1;6.44324;6.44324;6.44324
269;calc total;1;3.74298;3.74298;3.74298
269;calc update async;100;7.33358e-05;1.0643e-05;0.00560389
269;calc inner;100;0.0226447;0.0216089;0.0240762
269;calc wait;100;0.0111704;0.00554637;0.0301351
269;calc bound;100;0.00338941;0.00234572;0.00476097
269;calc iter;100;0.0372839;0.0312924;0.0550561
269;total;1;6.46352;6.46352;6.46352
253;calc total;1;3.74706;3.74706;3.74706
253;calc update async;100;7.1649e-05;1.1987e-05;0.00530447
253;calc inner;100;0.0224401;0.0216082;0.0238849
253;calc wait;100;0.0113219;0.00465098;0.0244386
253;calc bound;100;0.00346046;0.00225918;0.00464884
253;calc iter;100;0.0372969;0.0301746;0.050834
253;total;1;6.62151;6.62151;6.62151
317;calc total;1;3.74813;3.74813;3.74813
317;calc update async;100;7.56745e-05;1.1113e-05;0.00575065
317;calc inner;100;0.0226152;0.0217544;0.0249166
317;calc wait;100;0.0112859;0.00325823;0.0260589
317;calc bound;100;0.00334197;0.00213409;0.00470205
317;calc iter;100;0.0373216;0.0291402;0.0541649
317;total;1;6.47834;6.47834;6.47834
293;calc total;1;3.74591;3.74591;3.74591
293;calc update async;100;6.41352e-05;1.0038e-05;0.00474324
293;calc inner;100;0.0224768;0.021727;0.0240291
293;calc wait;100;0.0114761;0.00281447;0.0244101
293;calc bound;100;0.00327596;0.00203481;0.00483885
293;calc iter;100;0.0373008;0.0283038;0.050234
293;total;1;6.44238;6.44238;6.44238
270;calc total;1;3.74197;3.74197;3.74197
270;calc update async;100;7.47188e-05;1.168e-05;0.00571241
270;calc inner;100;0.0225075;0.0215345;0.024009
270;calc wait;100;0.0115937;0.00418537;0.0277571
270;calc bound;100;0.00318169;0.00191512;0.00468041
270;calc iter;100;0.0373631;0.029171;0.0530986
270;total;1;6.46344;6.46344;6.46344
254;calc total;1;3.74356;3.74356;3.74356
254;calc update async;100;7.94444e-05;1.0779e-05;0.0059536
254;calc inner;100;0.0223515;0.0215284;0.0241571
254;calc wait;100;0.0111289;0.00327715;0.0252039
254;calc bound;100;0.00371032;0.00212908;0.00465539
254;calc iter;100;0.0372748;0.0283324;0.051592
254;total;1;6.62184;6.62184;6.62184
318;calc total;1;3.74423;3.74423;3.74423
318;calc update async;100;7.94707e-05;1.0792e-05;0.00605196
318;calc inner;100;0.0226204;0.0216646;0.0262349
318;calc wait;100;0.011024;0.00383434;0.0272679
318;calc bound;100;0.00365677;0.00189675;0.00542709
318;calc iter;100;0.0373851;0.0292712;0.0544113
318;total;1;6.47794;6.47794;6.47794
294;calc total;1;3.74343;3.74343;3.74343
294;calc update async;100;6.8988e-05;1.0728e-05;0.00519893
294;calc inner;100;0.0227581;0.0216932;0.0325748
294;calc wait;100;0.0110798;0.00320625;0.0273811
294;calc bound;100;0.00338605;0.0020944;0.0106226
294;calc iter;100;0.0372969;0.0301358;0.0625453
294;total;1;6.44327;6.44327;6.44327
271;calc total;1;3.73846;3.73846;3.73846
271;calc update async;100;3.76472e-05;1.0145e-05;0.00208114
271;calc inner;100;0.0225834;0.0216208;0.0241708
271;calc wait;100;0.0113774;0.00433029;0.0268852
271;calc bound;100;0.00334131;0.00175268;0.00457663
271;calc iter;100;0.0373448;0.0279635;0.0523586
271;total;1;6.46404;6.46404;6.46404
255;calc total;1;3.74554;3.74554;3.74554
255;calc update async;100;7.48603e-05;1.0509e-05;0.00554904
255;calc inner;100;0.022466;0.0214024;0.0272079
255;calc wait;100;0.0111855;0.00361639;0.0226281
319;calc total;1;3.74828;3.74828;3.74828
319;calc update async;100;7.64589e-05;1.1118e-05;0.00576472
319;calc inner;100;0.0224472;0.0214071;0.0243286
319;calc wait;100;0.0111829;0.00324327;0.0255583
319;calc bound;100;0.00371339;0.0017843;0.00475496
319;calc iter;100;0.0374231;0.0268223;0.0520868
319;total;1;6.47808;6.47808;6.47808
295;calc total;1;3.74478;3.74478;3.74478
295;calc update async;100;6.85125e-05;1.1084e-05;0.0051043
295;calc inner;100;0.0225757;0.0215532;0.0242123
295;calc wait;100;0.0112564;0.00439228;0.0378469
295;calc bound;100;0.00344184;0.00202347;0.00461217
295;calc iter;100;0.0373511;0.030338;0.0637828
295;total;1;6.44316;6.44316;6.44316
272;calc total;1;3.74252;3.74252;3.74252
272;calc update async;100;6.86878e-05;9.695e-06;0.00507062
272;calc inner;100;0.0223709;0.0215632;0.0240825
272;calc wait;100;0.0114616;0.00410052;0.0255149
272;calc bound;100;0.00350408;0.00177287;0.00486063
272;calc iter;100;0.0374161;0.0275134;0.0499715
272;total;1;6.46404;6.46404;6.46404
255;calc bound;100;0.00366455;0.00212585;0.00478204
255;calc iter;100;0.0373957;0.0294808;0.0496896
255;total;1;6.62186;6.62186;6.62186
320;calc total;1;3.74281;3.74281;3.74281
320;calc update async;100;6.51693e-05;1.1098e-05;0.00478639
320;calc inner;100;0.0227784;0.0217035;0.0265234
320;calc wait;100;0.0113142;0.00397283;0.0269512
320;calc bound;100;0.00321345;0.00195905;0.00475842
320;calc iter;100;0.0373789;0.0300644;0.0527377
320;total;1;6.48006;6.48006;6.48006
296;calc total;1;3.74278;3.74278;3.74278
296;calc update async;100;6.47313e-05;1.1267e-05;0.00477222
296;calc inner;100;0.0226557;0.0217449;0.0241419
296;calc wait;100;0.0114222;0.00331533;0.0270586
296;calc bound;100;0.00314483;0.00213359;0.00465516
296;calc iter;100;0.037291;0.0284351;0.0531141
296;total;1;6.44298;6.44298;6.44298
273;calc total;1;3.74703;3.74703;3.74703
273;calc update async;100;6.74146e-05;1.143e-05;0.00478858
273;calc inner;100;0.0225335;0.0216548;0.0241717
273;calc wait;100;0.0114687;0.00436561;0.0236039
273;calc bound;100;0.00339346;0.00185958;0.00477632
273;calc iter;100;0.0374697;0.0295215;0.049926
273;total;1;6.46331;6.46331;6.46331
256;calc total;1;3.74557;3.74557;3.74557
256;calc update async;100;7.55276e-05;1.0895e-05;0.00578168
256;calc inner;100;0.0224836;0.0215582;0.0241268
256;calc wait;100;0.0114475;0.00371011;0.0316576
256;calc bound;100;0.00338242;0.00199248;0.00483501
256;calc iter;100;0.0373918;0.0274951;0.0572797
256;total;1;6.62184;6.62184;6.62184
321;calc total;1;3.74708;3.74708;3.74708
321;calc update async;100;0.000116139;1.0692e-05;0.00997509
321;calc inner;100;0.0226192;0.021825;0.0239961
321;calc wait;100;0.0115765;0.00367931;0.0297044
321;calc bound;100;0.00301653;0.00182789;0.00439723
321;calc iter;100;0.037334;0.0280771;0.0555671
321;total;1;6.47999;6.47999;6.47999
297;calc total;1;3.74387;3.74387;3.74387
297;calc update async;100;6.14806e-05;1.0864e-05;0.00454352
297;calc inner;100;0.0226152;0.0218114;0.0242069
297;calc wait;100;0.0114422;0.00347605;0.0289275
297;calc bound;100;0.00311735;0.00226437;0.0047757
297;calc iter;100;0.0372409;0.0294275;0.0558278
297;total;1;6.44303;6.44303;6.44303
274;calc total;1;3.74209;3.74209;3.74209
274;calc update async;100;6.93658e-05;9.451e-06;0.00515909
274;calc inner;100;0.0225234;0.0214853;0.0240187
274;calc wait;100;0.0113686;0.00382759;0.0313899
274;calc bound;100;0.0033624;0.0020486;0.00459736
274;calc iter;100;0.0373309;0.0282804;0.0581841
274;total;1;6.46405;6.46405;6.46405
257;calc total;1;3.74647;3.74647;3.74647
257;calc update async;100;0.000108881;1.0451e-05;0.00926381
257;calc inner;100;0.0225;0.0216831;0.0241358
257;calc wait;100;0.0117439;0.0028855;0.0283628
257;calc bound;100;0.00305318;0.00197277;0.00463036
257;calc iter;100;0.0374086;0.0274888;0.0531172
257;total;1;6.62151;6.62151;6.62151
322;calc total;1;3.74337;3.74337;3.74337
322;calc update async;100;7.33209e-05;1.054e-05;0.00574645
322;calc inner;100;0.0226559;0.0218748;0.0241466
322;calc wait;100;0.0115829;0.00292437;0.0275621
322;calc bound;100;0.00298823;0.00195256;0.00451829
322;calc iter;100;0.0373046;0.0286478;0.0528455
322;total;1;6.47828;6.47828;6.47828
298;calc total;1;3.74519;3.74519;3.74519
298;calc update async;100;6.14741e-05;1.1023e-05;0.00447251
298;calc inner;100;0.0226288;0.0216786;0.0247645
298;calc wait;100;0.0113313;0.00443073;0.0373859
298;calc bound;100;0.00323165;0.00230728;0.00467869
298;calc iter;100;0.0372579;0.0293236;0.0638501
298;total;1;6.44326;6.44326;6.44326
275;calc total;1;3.74385;3.74385;3.74385
275;calc update async;100;6.36668e-05;1.2018e-05;0.0044949
275;calc inner;100;0.0225445;0.0216202;0.0245134
275;calc wait;100;0.011227;0.00517626;0.031653
275;calc bound;100;0.00352029;0.00215035;0.00480377
275;calc iter;100;0.0373657;0.030214;0.0580395
275;total;1;6.46404;6.46404;6.46404
258;calc total;1;3.74298;3.74298;3.74298
258;calc update async;100;7.12241e-05;1.114e-05;0.00562078
258;calc inner;100;0.0225185;0.0215783;0.0242181
258;calc wait;100;0.0116545;0.00407618;0.0276443
258;calc bound;100;0.0029883;0.00225053;0.00466125
258;calc iter;100;0.037235;0.0289217;0.0523096
258;total;1;6.62161;6.62161;6.62161
323;calc total;1;3.74564;3.74564;3.74564
323;calc update async;100;6.52495e-05;9.932e-06;0.00487448
323;calc inner;100;0.0225705;0.0217044;0.02414
323;calc wait;100;0.0113724;0.00350447;0.0237066
323;calc bound;100;0.00314871;0.00223366;0.00473624
323;calc iter;100;0.0371611;0.0289812;0.0517471
323;total;1;6.47665;6.47665;6.47665
299;calc total;1;3.74374;3.74374;3.74374
299;calc update async;100;6.56614e-05;1.1778e-05;0.0048101
299;calc inner;100;0.0226353;0.0216648;0.0242048
299;calc wait;100;0.0114184;0.00381178;0.0299531
299;calc bound;100;0.00314747;0.00221242;0.00473669
299;calc iter;100;0.0372693;0.0293213;0.0563742
299;total;1;6.44297;6.44297;6.44297
276;calc total;1;3.74304;3.74304;3.74304
276;calc update async;100;7.13383e-05;1.1628e-05;0.00533378
276;calc inner;100;0.0224319;0.0215743;0.0264965
276;calc wait;100;0.0114223;0.00428064;0.0268099
276;calc bound;100;0.00334097;0.00237333;0.00486541
276;calc iter;100;0.0372761;0.0302087;0.0512208
276;total;1;6.46468;6.46468;6.46468
259;calc total;1;3.74584;3.74584;3.74584
259;calc update async;100;7.6134e-05;1.0541e-05;0.006053
259;calc inner;100;0.0225072;0.0215663;0.0241853
259;calc wait;100;0.0116857;0.00313028;0.0292745
259;calc bound;100;0.00299872;0.00222279;0.00480539
259;calc iter;100;0.0372716;0.0275773;0.057193
259;total;1;6.62161;6.62161;6.62161
324;calc total;1;3.74546;3.74546;3.74546
324;calc update async;100;6.88149e-05;1.0556e-05;0.00525452
300;calc total;1;3.73944;3.73944;3.73944
300;calc update async;100;2.5536e-05;1.1814e-05;0.000788713
300;calc inner;100;0.022614;0.0215778;0.0240712
300;calc wait;100;0.0113667;0.00400537;0.032
300;calc bound;100;0.00323188;0.00221199;0.00483181
300;calc iter;100;0.0372409;0.0287337;0.0583443
300;total;1;6.44347;6.44347;6.44347
277;calc total;1;3.74282;3.74282;3.74282
277;calc update async;100;7.16813e-05;1.0011e-05;0.00546605
277;calc inner;100;0.0224157;0.0215272;0.0241217
277;calc wait;100;0.0116214;0.00442311;0.0251109
277;calc bound;100;0.00323327;0.00216015;0.00487774
277;calc iter;100;0.0373518;0.030214;0.0512146
277;total;1;6.46457;6.46457;6.46457
260;calc total;1;3.74367;3.74367;3.74367
260;calc update async;100;8.12656e-05;1.0725e-05;0.00648585
260;calc inner;100;0.0225427;0.0215892;0.0242163
260;calc wait;100;0.0115988;0.00342379;0.0328964
260;calc bound;100;0.00302189;0.00216386;0.00474327
260;calc iter;100;0.0372471;0.0280865;0.0603096
260;total;1;6.62159;6.62159;6.62159
324;calc inner;100;0.0225444;0.0216268;0.0238521
324;calc wait;100;0.0115477;0.00289421;0.0291579
324;calc bound;100;0.00307196;0.00219454;0.00467143
324;calc iter;100;0.0372356;0.0279597;0.0562149
324;total;1;6.47805;6.47805;6.47805
301;calc total;1;3.74385;3.74385;3.74385
301;calc update async;100;6.36639e-05;1.1528e-05;0.00465105
301;calc inner;100;0.0225913;0.0215469;0.0240745
301;calc wait;100;0.01137;0.00387072;0.0263245
301;calc bound;100;0.00326479;0.00227564;0.00479269
301;calc iter;100;0.0372921;0.0284304;0.0534128
301;total;1;6.44345;6.44345;6.44345
278;calc total;1;3.74281;3.74281;3.74281
278;calc update async;100;7.44892e-05;1.1192e-05;0.00545806
278;calc inner;100;0.0226522;0.0216444;0.0279955
278;calc wait;100;0.0113802;0.00463795;0.0266321
278;calc bound;100;0.00328;0.00189603;0.00490216
278;calc iter;100;0.037394;0.0297844;0.0543214
278;total;1;6.46468;6.46468;6.46468
261;calc total;1;3.74583;3.74583;3.74583
261;calc update async;100;8.04668e-05;1.0337e-05;0.00635349
261;calc inner;100;0.0225068;0.0217058;0.0241649
261;calc wait;100;0.0116708;0.00302983;0.0274982
261;calc bound;100;0.00311882;0.00200043;0.00478477
261;calc iter;100;0.0373805;0.0283968;0.0544024
261;total;1;6.62187;6.62187;6.62187
325;calc total;1;3.73744;3.73744;3.73744
325;calc update async;100;2.78069e-05;1.0817e-05;0.0011617
325;calc inner;100;0.0224786;0.0216409;0.0238956
325;calc wait;100;0.0116907;0.00398999;0.0303868
325;calc bound;100;0.00297337;0.00216657;0.00463544
325;calc iter;100;0.0371746;0.0293254;0.0567933
325;total;1;6.47825;6.47825;6.47825
302;calc total;1;3.74429;3.74429;3.74429
302;calc update async;100;6.53003e-05;1.0309e-05;0.00473954
302;calc inner;100;0.0226028;0.0216478;0.0240499
302;calc wait;100;0.0112595;0.00405871;0.0335812
302;calc bound;100;0.00337473;0.00215587;0.00477933
302;calc iter;100;0.0373053;0.0298135;0.0606794
302;total;1;6.44347;6.44347;6.44347
279;calc total;1;3.7422;3.7422;3.7422
279;calc update async;100;7.24877e-05;1.1401e-05;0.00547892
279;calc inner;100;0.0224921;0.0215756;0.02614
279;calc wait;100;0.011641;0.00449218;0.0292872
279;calc bound;100;0.00319701;0.00189001;0.00483499
279;calc iter;100;0.0374112;0.0287335;0.0541193
279;total;1;6.4638;6.4638;6.4638
262;calc total;1;3.74309;3.74309;3.74309
262;calc update async;100;7.60237e-05;1.1486e-05;0.00584386
262;calc inner;100;0.0225353;0.0215514;0.0241678
262;calc wait;100;0.0114632;0.00247887;0.0284626
262;calc bound;100;0.00327542;0.00190629;0.00479675
262;calc iter;100;0.0373527;0.0259622;0.0558193
262;total;1;6.62182;6.62182;6.62182
326;calc total;1;3.74415;3.74415;3.74415
326;calc update async;100;7.20551e-05;1.0689e-05;0.00556057
326;calc inner;100;0.0225408;0.0217188;0.0239491
326;calc wait;100;0.011654;0.00319124;0.0271344
326;calc bound;100;0.00310545;0.00209697;0.00458466
326;calc iter;100;0.0373754;0.0283393;0.0531531
326;total;1;6.47667;6.47667;6.47667
303;calc total;1;3.74373;3.74373;3.74373
303;calc update async;100;6.56085e-05;1.1262e-05;0.00471923
303;calc inner;100;0.0225505;0.0213682;0.0239482
303;calc wait;100;0.0112504;0.0039722;0.0291024
303;calc bound;100;0.00340355;0.00218414;0.00465015
303;calc iter;100;0.0372906;0.0298725;0.0551672
303;total;1;6.44344;6.44344;6.44344
280;calc total;1;3.74136;3.74136;3.74136
280;calc update async;100;6.92122e-05;9.889e-06;0.00511019
280;calc inner;100;0.0224134;0.0214547;0.0240226
280;calc wait;100;0.0115815;0.00263277;0.0336181
280;calc bound;100;0.00333259;0.00217965;0.00457394
280;calc iter;100;0.0373996;0.0276942;0.0583825
280;total;1;6.46468;6.46468;6.46468
263;calc total;1;3.74475;3.74475;3.74475
263;calc update async;100;8.50712e-05;1.1399e-05;0.00595107
263;calc inner;100;0.0226736;0.0214777;0.0264818
263;calc wait;100;0.011157;0.00266681;0.0258095
263;calc bound;100;0.00349172;0.00204688;0.00623257
263;calc iter;100;0.0374103;0.0282782;0.0541059
263;total;1;6.62182;6.62182;6.62182
327;calc total;1;3.74542;3.74542;3.74542
327;calc update async;100;7.32834e-05;1.0397e-05;0.00555275
327;calc inner;100;0.0225114;0.0213642;0.0241448
327;calc wait;100;0.0115754;0.00278698;0.0288839
327;calc bound;100;0.00322552;0.00192607;0.0045368
327;calc iter;100;0.0373894;0.0260964;0.0547614
327;total;1;6.48007;6.48007;6.48007
304;calc total;1;3.73993;3.73993;3.73993
304;calc update async;100;7.50581e-05;9.514e-06;0.00553977
304;calc inner;100;0.0225709;0.0215385;0.0237699
304;calc wait;100;0.0111576;0.00316612;0.0253137
304;calc bound;100;0.00346797;0.00207123;0.00478341
304;calc iter;100;0.0372759;0.0278311;0.0527838
304;total;1;6.44321;6.44321;6.44321
328;calc total;1;3.74233;3.74233;3.74233
328;calc update async;100;6.88617e-05;1.1812e-05;0.00508678
328;calc inner;100;0.0224387;0.0216125;0.0240509
328;calc wait;100;0.0115584;0.00355675;0.0290152
328;calc bound;100;0.00326621;0.00175056;0.00472195
328;calc iter;100;0.0373356;0.0273489;0.0552187
328;total;1;6.47801;6.47801;6.47801
305;calc total;1;3.74799;3.74799;3.74799
305;calc update async;100;6.26822e-05;1.0625e-05;0.00450353
305;calc inner;100;0.0226142;0.0217307;0.023829
305;calc wait;100;0.0113809;0.00292943;0.0256571
305;calc bound;100;0.00330139;0.00202417;0.00461676
305;calc iter;100;0.0373622;0.0280367;0.0521149
305;total;1;6.44223;6.44223;6.44223
329;calc total;1;3.74458;3.74458;3.74458
329;calc update async;100;6.61454e-05;1.0641e-05;0.00491284
329;calc inner;100;0.0224818;0.0214231;0.0242044
329;calc wait;100;0.0116956;0.00247293;0.0281783
329;calc bound;100;0.00311993;0.00203406;0.00461505
329;calc iter;100;0.0373699;0.0279086;0.0533127
329;total;1;6.47655;6.47655;6.47655
306;calc total;1;3.74183;3.74183;3.74183
306;calc update async;100;6.68842e-05;1.0524e-05;0.00509595
306;calc inner;100;0.022463;0.0215718;0.0237735
306;calc wait;100;0.0116036;0.00454851;0.0278695
306;calc bound;100;0.00309351;0.0021776;0.00470639
306;calc iter;100;0.0372311;0.0296745;0.0540453
306;total;1;6.44318;6.44318;6.44318
330;calc total;1;3.74538;3.74538;3.74538
330;calc update async;100;6.67319e-05;1.1039e-05;0.00484591
330;calc inner;100;0.0224342;0.0213247;0.0239982
330;calc wait;100;0.0114908;0.00282373;0.023667
330;calc bound;100;0.00330374;0.00219171;0.00465834
330;calc iter;100;0.0372992;0.0280314;0.050548
330;total;1;6.47954;6.47954;6.47954
307;calc total;1;3.74527;3.74527;3.74527
307;calc update async;100;5.96015e-05;9.456e-06;0.00437669
307;calc inner;100;0.0225984;0.0216007;0.0239167
307;calc wait;100;0.0116659;0.00258419;0.0294072
307;calc bound;100;0.00293385;0.0021975;0.00451667
307;calc iter;100;0.0372632;0.0277794;0.0539617
307;total;1;6.44349;6.44349;6.44349
331;calc total;1;3.74394;3.74394;3.74394
331;calc update async;100;6.59274e-05;1.0572e-05;0.00468679
331;calc inner;100;0.0224686;0.0214403;0.0241554
331;calc wait;100;0.0112938;0.00255808;0.0241295
331;calc bound;100;0.00346394;0.00218901;0.00474914
331;calc iter;100;0.037295;0.0271758;0.0513384
331;total;1;6.47806;6.47806;6.47806
308;calc total;1;3.74014;3.74014;3.74014
308;calc update async;100;2.50766e-05;1.1542e-05;0.000882946
308;calc inner;100;0.0226146;0.0218054;0.0240785
308;calc wait;100;0.0115833;0.00308296;0.0256515
308;calc bound;100;0.00302181;0.00214648;0.00473309
308;calc iter;100;0.0372479;0.0280889;0.0523475
308;total;1;6.4435;6.4435;6.4435
332;calc total;1;3.74476;3.74476;3.74476
332;calc update async;100;7.0244e-05;1.1181e-05;0.00514419
332;calc inner;100;0.022444;0.0214657;0.0241026
332;calc wait;100;0.0113592;0.00262639;0.0287111
332;calc bound;100;0.00333667;0.00222486;0.00471322
332;calc iter;100;0.0372129;0.0280551;0.0557494
332;total;1;6.48005;6.48005;6.48005
309;calc total;1;3.74337;3.74337;3.74337
309;calc update async;100;6.44685e-05;1.135e-05;0.00464194
309;calc inner;100;0.0225146;0.0217359;0.0238675
309;calc wait;100;0.0115012;0.00330622;0.0247504
309;calc bound;100;0.00320792;0.00214253;0.00477566
309;calc iter;100;0.0372917;0.0286877;0.0512576
309;total;1;6.44345;6.44345;6.44345
333;calc total;1;3.7442;3.7442;3.7442
333;calc update async;100;7.13456e-05;1.0768e-05;0.005306
333;calc inner;100;0.0224104;0.0215497;0.0238955
333;calc wait;100;0.0113882;0.00448197;0.0286754
333;calc bound;100;0.00340738;0.00239853;0.00471492
333;calc iter;100;0.0372802;0.0303591;0.0545468
333;total;1;6.47824;6.47824;6.47824
310;calc total;1;3.74406;3.74406;3.74406
310;calc update async;100;7.87895e-05;1.1869e-05;0.00593196
310;calc inner;100;0.0225513;0.0213975;0.0240973
310;calc wait;100;0.0111604;0.00301364;0.0230481
310;calc bound;100;0.00352369;0.00211936;0.00475336
310;calc iter;100;0.0373169;0.0283976;0.0501175
310;total;1;6.44339;6.44339;6.44339
334;calc total;1;3.74325;3.74325;3.74325
334;calc update async;100;7.11773e-05;1.1749e-05;0.00527467
334;calc inner;100;0.0224885;0.0215152;0.0240632
334;calc wait;100;0.0115084;0.00274134;0.0276324
334;calc bound;100;0.00323646;0.00190936;0.00454695
334;calc iter;100;0.0373096;0.0280963;0.0541093
334;total;1;6.48008;6.48008;6.48008
311;calc total;1;3.74268;3.74268;3.74268
311;calc update async;100;7.0786e-05;1.1822e-05;0.00519114
311;calc inner;100;0.0225089;0.0213959;0.0240029
311;calc wait;100;0.0111982;0.0027369;0.0243967
311;calc bound;100;0.00358694;0.0019821;0.00473065
311;calc iter;100;0.0373684;0.0284946;0.0499754
311;total;1;6.44335;6.44335;6.44335
335;calc total;1;3.74385;3.74385;3.74385
335;calc update async;100;6.95905e-05;8.867e-06;0.00528592
335;calc inner;100;0.0224616;0.0214378;0.0239126
335;calc wait;100;0.0116975;0.0028917;0.0324283
335;calc bound;100;0.00313828;0.0020336;0.00441453
335;calc iter;100;0.0373718;0.0284742;0.0583681
335;total;1;6.47845;6.47845;6.47845
281;calc total;1;3.74674;3.74674;3.74674
281;calc update async;100;6.58398e-05;1.1298e-05;0.00474894
281;calc inner;100;0.022399;0.0215511;0.0237619
281;calc wait;100;0.0116978;0.00320877;0.0268119
281;calc bound;100;0.00329269;0.00208875;0.00458704
281;calc iter;100;0.037458;0.0279717;0.0538548
281;total;1;6.46466;6.46466;6.46466
282;calc total;1;3.74201;3.74201;3.74201
282;calc update async;100;7.54584e-05;1.0982e-05;0.00567247
282;calc inner;100;0.0223277;0.0215551;0.0242782
282;calc wait;100;0.0116284;0.00282284;0.0292814
282;calc bound;100;0.00333723;0.00200274;0.00475355
282;calc iter;100;0.0373719;0.0278344;0.0564497
282;total;1;6.46367;6.46367;6.46367
283;calc total;1;3.73829;3.73829;3.73829
283;calc update async;100;3.92559e-05;1.1937e-05;0.00209634
283;calc inner;100;0.022365;0.0215261;0.0241527
283;calc wait;100;0.0115601;0.00274473;0.0301172
283;calc bound;100;0.00333025;0.00217998;0.00481965
283;calc iter;100;0.0372996;0.0285171;0.0560733
283;total;1;6.46362;6.46362;6.46362
284;calc total;1;3.74752;3.74752;3.74752
284;calc update async;100;7.45073e-05;1.1507e-05;0.00559398
284;calc inner;100;0.0223916;0.0215202;0.0239949
284;calc wait;100;0.0116471;0.00297277;0.0266795
284;calc bound;100;0.0032857;0.00214821;0.00469877
284;calc iter;100;0.0374015;0.0280882;0.0535742
284;total;1;6.46363;6.46363;6.46363
285;calc total;1;3.74319;3.74319;3.74319
285;calc update async;100;6.69264e-05;1.0474e-05;0.00494109
285;calc inner;100;0.0224393;0.0215776;0.024051
285;calc wait;100;0.0115837;0.00287631;0.028619
285;calc bound;100;0.0032265;0.0023216;0.00485691
285;calc iter;100;0.0373204;0.0279604;0.0551452
285;total;1;6.46466;6.46466;6.46466
286;calc total;1;3.74475;3.74475;3.74475
286;calc update async;100;6.487e-05;1.1065e-05;0.00462014
286;calc inner;100;0.022417;0.0214191;0.0240698
286;calc wait;100;0.0116028;0.00344976;0.0446053
286;calc bound;100;0.00330506;0.00213588;0.00483562
286;calc iter;100;0.0373936;0.0286721;0.0697537
286;total;1;6.46372;6.46372;6.46372
287;calc total;1;3.73715;3.73715;3.73715
287;calc update async;100;2.9825e-05;1.0845e-05;0.00113073
287;calc inner;100;0.0227097;0.0215762;0.0309414
287;calc wait;100;0.0112204;0.00317389;0.0394418
287;calc bound;100;0.00338294;0.00220239;0.0050361
287;calc iter;100;0.03735;0.029019;0.0646947
287;total;1;6.46383;6.46383;6.46383
336;calc total;1;3.7422;3.7422;3.7422
336;calc update async;100;7.08445e-05;1.0279e-05;0.00533327
336;calc inner;100;0.0229359;0.0217404;0.0279003
336;calc wait;100;0.0110414;0.00257994;0.0228908
336;calc bound;100;0.00332814;0.00213258;0.0124249
336;calc iter;100;0.0373828;0.029253;0.0520215
336;total;1;6.47498;6.47498;6.47498
337;calc total;1;3.74588;3.74588;3.74588
337;calc update async;100;6.37682e-05;1.0874e-05;0.00479803
337;calc inner;100;0.0225961;0.0218409;0.0238302
337;calc wait;100;0.0116905;0.00452088;0.0288975
337;calc bound;100;0.00304148;0.00212145;0.00469462
337;calc iter;100;0.0373959;0.0304166;0.0550971
337;total;1;6.47496;6.47496;6.47496
360;calc total;1;3.73813;3.73813;3.73813
360;calc update async;100;2.58992e-05;1.0388e-05;0.000809418
360;calc inner;100;0.0226714;0.0216075;0.0235363
360;calc wait;100;0.011188;0.00323892;0.0284393
360;calc bound;100;0.00335987;0.00225719;0.00472191
360;calc iter;100;0.0372483;0.0289631;0.0545309
360;total;1;6.42926;6.42926;6.42926
338;calc total;1;3.7426;3.7426;3.7426
338;calc update async;100;6.96613e-05;1.081e-05;0.00526986
338;calc inner;100;0.0224857;0.0214292;0.0234913
338;calc wait;100;0.011524;0.00327365;0.0287639
338;calc bound;100;0.00322225;0.00219953;0.00476919
338;calc iter;100;0.0373058;0.0286951;0.0551417
338;total;1;6.47382;6.47382;6.47382
361;calc total;1;3.74581;3.74581;3.74581
361;calc update async;100;7.11376e-05;1.1218e-05;0.00524023
361;calc inner;100;0.0227589;0.0216533;0.0236746
361;calc wait;100;0.0110296;0.00300344;0.0275469
361;calc bound;100;0.00341717;0.00221179;0.0048709
361;calc iter;100;0.0372797;0.0283994;0.0537028
361;total;1;6.42955;6.42955;6.42955
339;calc total;1;3.74466;3.74466;3.74466
339;calc update async;100;6.8524e-05;1.0065e-05;0.00501223
339;calc inner;100;0.0225701;0.0213421;0.0268518
339;calc wait;100;0.0112396;0.00345312;0.0269754
339;calc bound;100;0.00341166;0.0021728;0.00548035
339;calc iter;100;0.0372956;0.029019;0.0536717
339;total;1;6.47402;6.47402;6.47402
362;calc total;1;3.74692;3.74692;3.74692
362;calc update async;100;6.61626e-05;1.1449e-05;0.00469541
362;calc inner;100;0.0226353;0.0213857;0.0235585
362;calc wait;100;0.0110382;0.00357513;0.0305109
362;calc bound;100;0.00352797;0.00227857;0.00477803
362;calc iter;100;0.0372799;0.0297837;0.0562807
362;total;1;6.42903;6.42903;6.42903
340;calc total;1;3.73781;3.73781;3.73781
340;calc update async;100;3.70016e-05;1.0516e-05;0.00194457
340;calc inner;100;0.0224859;0.0215651;0.0237189
340;calc wait;100;0.011394;0.00284679;0.0285257
340;calc bound;100;0.003275;0.00219389;0.00488213
340;calc iter;100;0.0371972;0.0286036;0.055034
340;total;1;6.47488;6.47488;6.47488
363;calc total;1;3.74511;3.74511;3.74511
363;calc update async;100;7.52934e-05;1.062e-05;0.00572417
363;calc inner;100;0.0227666;0.0215011;0.0237499
363;calc wait;100;0.0110501;0.00408758;0.0271271
363;calc bound;100;0.00342245;0.00225959;0.00471309
363;calc iter;100;0.0373192;0.030172;0.0537315
363;total;1;6.42964;6.42964;6.42964
341;calc total;1;3.74429;3.74429;3.74429
341;calc update async;100;6.96423e-05;1.0637e-05;0.00522232
341;calc inner;100;0.0225673;0.0215697;0.023985
341;calc wait;100;0.0114357;0.00272439;0.030215
341;calc bound;100;0.00322683;0.00199416;0.00488831
341;calc iter;100;0.0373041;0.0281359;0.0561913
341;total;1;6.47397;6.47397;6.47397
364;calc total;1;3.74615;3.74615;3.74615
364;calc update async;100;6.88068e-05;9.864e-06;0.00505724
364;calc inner;100;0.0226627;0.0218071;0.0236517
364;calc wait;100;0.0112393;0.00329711;0.0291399
364;calc bound;100;0.003345;0.00215785;0.00478152
364;calc iter;100;0.0373243;0.0289131;0.0553885
364;total;1;6.42974;6.42974;6.42974
342;calc total;1;3.74388;3.74388;3.74388
342;calc update async;100;6.91051e-05;1.0523e-05;0.0052018
342;calc inner;100;0.0227972;0.0218887;0.0265843
342;calc wait;100;0.0112985;0.00314413;0.0290361
342;calc bound;100;0.00320021;0.00208076;0.00542466
342;calc iter;100;0.0373707;0.0293129;0.054955
342;total;1;6.47493;6.47493;6.47493
365;calc total;1;3.7448;3.7448;3.7448
365;calc update async;100;7.34246e-05;1.1778e-05;0.00549213
365;calc inner;100;0.0225912;0.0216822;0.0236046
365;calc wait;100;0.0113558;0.00234198;0.0274561
365;calc bound;100;0.00327292;0.00199961;0.00478796
365;calc iter;100;0.0372988;0.0271932;0.0529067
365;total;1;6.42936;6.42936;6.42936
343;calc total;1;3.7438;3.7438;3.7438
343;calc update async;100;7.01503e-05;1.1376e-05;0.00527885
343;calc inner;100;0.0226482;0.0217211;0.0240183
343;calc wait;100;0.0114609;0.00432233;0.0262499
343;calc bound;100;0.00323802;0.00209458;0.00453191
343;calc iter;100;0.0374261;0.0294987;0.0536287
343;total;1;6.47495;6.47495;6.47495
366;calc total;1;3.7421;3.7421;3.7421
366;calc update async;100;7.18916e-05;1.0718e-05;0.00542851
366;calc inner;100;0.0225697;0.0216012;0.02369
366;calc wait;100;0.011311;0.0046524;0.0286643
366;calc bound;100;0.00331309;0.00205469;0.00482932
366;calc iter;100;0.0372718;0.0305083;0.056163
366;total;1;6.42945;6.42945;6.42945
344;calc total;1;3.74267;3.74267;3.74267
344;calc update async;100;6.23501e-05;1.1361e-05;0.00450641
344;calc inner;100;0.0224657;0.0213712;0.0239397
344;calc wait;100;0.0114702;0.00269758;0.0258802
344;calc bound;100;0.00340365;0.00189245;0.00475169
344;calc iter;100;0.0374101;0.0262794;0.0515259
344;total;1;6.4739;6.4739;6.4739
367;calc total;1;3.74456;3.74456;3.74456
367;calc update async;100;7.14793e-05;8.914e-06;0.00540059
367;calc inner;100;0.0227059;0.0215948;0.0236915
367;calc wait;100;0.0112226;0.00377804;0.0281213
367;calc bound;100;0.00331587;0.00212173;0.00472261
367;calc iter;100;0.03732;0.0290634;0.0547993
367;total;1;6.42907;6.42907;6.42907
345;calc total;1;3.74711;3.74711;3.74711
345;calc update async;100;6.0922e-05;9.675e-06;0.0042406
345;calc inner;100;0.0225181;0.0215845;0.0252469
345;calc wait;100;0.0114729;0.00406214;0.0261724
345;calc bound;100;0.00338011;0.00179451;0.00459571
345;calc iter;100;0.0374407;0.0278492;0.0521507
345;total;1;6.47489;6.47489;6.47489
346;calc total;1;3.74463;3.74463;3.74463
346;calc update async;100;6.43003e-05;1.115e-05;0.00464441
346;calc inner;100;0.0225329;0.0216635;0.0239406
346;calc wait;100;0.0113332;0.00328177;0.0235885
346;calc bound;100;0.00348953;0.00203637;0.00493811
346;calc iter;100;0.0374284;0.0288311;0.0501735
346;total;1;6.47481;6.47481;6.47481
347;calc total;1;3.74612;3.74612;3.74612
347;calc update async;100;6.56292e-05;1.1049e-05;0.00471964
347;calc inner;100;0.0225753;0.021717;0.0237191
347;calc wait;100;0.0113161;0.00359366;0.0251733
347;calc bound;100;0.0034173;0.00213268;0.00483745
347;calc iter;100;0.0373896;0.0286505;0.0503369
347;total;1;6.47372;6.47372;6.47372
348;calc total;1;3.74415;3.74415;3.74415
348;calc update async;100;6.93052e-05;1.1635e-05;0.00520335
348;calc inner;100;0.0224631;0.021607;0.0237184
348;calc wait;100;0.0117879;0.00358248;0.0244177
348;calc bound;100;0.00299592;0.00222762;0.00424297
348;calc iter;100;0.0373278;0.028746;0.0492047
348;total;1;6.47486;6.47486;6.47486
349;calc total;1;3.74691;3.74691;3.74691
349;calc update async;100;6.60751e-05;1.0096e-05;0.0049527
349;calc inner;100;0.0225549;0.0215253;0.0239578
349;calc wait;100;0.0117458;0.00463313;0.0225008
349;calc bound;100;0.00303143;0.00191688;0.00462008
349;calc iter;100;0.0374093;0.0302713;0.0476295
349;total;1;6.47492;6.47492;6.47492
350;calc total;1;3.74488;3.74488;3.74488
350;calc update async;100;6.84854e-05;1.2041e-05;0.00504815
350;calc inner;100;0.0224613;0.0214099;0.0237087
350;calc wait;100;0.0117228;0.00402142;0.0273433
350;calc bound;100;0.00317887;0.00182645;0.00471386
350;calc iter;100;0.037439;0.0295256;0.0528834
350;total;1;6.47491;6.47491;6.47491
351;calc total;1;3.74843;3.74843;3.74843
351;calc update async;100;6.11332e-05;1.0745e-05;0.00439048
351;calc inner;100;0.0222934;0.0214908;0.0234356
351;calc wait;100;0.0119128;0.00208616;0.0263554
351;calc bound;100;0.00320267;0.00174224;0.00473969
351;calc iter;100;0.0374768;0.0253681;0.0512999
351;total;1;6.47493;6.47493;6.47493
352;calc total;1;3.74659;3.74659;3.74659
352;calc update async;100;6.4516e-05;1.1275e-05;0.00464106
352;calc inner;100;0.0223983;0.0214157;0.0237957
352;calc wait;100;0.0115445;0.00580404;0.0276056
352;calc bound;100;0.00341557;0.00213759;0.00469617
352;calc iter;100;0.0374275;0.0312977;0.0533159
352;total;1;6.47376;6.47376;6.47376
353;calc total;1;3.74807;3.74807;3.74807
353;calc update async;100;6.13322e-05;1.1478e-05;0.00431189
353;calc inner;100;0.0223916;0.021534;0.0237986
353;calc wait;100;0.0115913;0.00415131;0.0271904
353;calc bound;100;0.00336529;0.00208162;0.00471477
353;calc iter;100;0.0374125;0.0295373;0.0533977
353;total;1;6.47476;6.47476;6.47476
354;calc total;1;3.74365;3.74365;3.74365
354;calc update async;100;7.18694e-05;1.1275e-05;0.00524541
354;calc inner;100;0.0222995;0.0214899;0.0237303
354;calc wait;100;0.01156;0.00269697;0.035161
354;calc bound;100;0.00338148;0.00208127;0.0046829
354;calc iter;100;0.037316;0.0273998;0.0602081
354;total;1;6.47318;6.47318;6.47318
355;calc total;1;3.74458;3.74458;3.74458
355;calc update async;100;6.95773e-05;1.0326e-05;0.00511524
355;calc inner;100;0.022399;0.0215428;0.0239416
355;calc wait;100;0.0114134;0.00383982;0.0300825
355;calc bound;100;0.00343392;0.002319;0.00473221
355;calc iter;100;0.0373188;0.0298522;0.0551248
355;total;1;6.47384;6.47384;6.47384
356;calc total;1;3.74527;3.74527;3.74527
356;calc update async;100;9.22933e-05;1.0386e-05;0.0074354
356;calc inner;100;0.0224472;0.0215381;0.0238028
356;calc wait;100;0.0113742;0.00429679;0.0310014
356;calc bound;100;0.00342036;0.00237804;0.00469783
356;calc iter;100;0.0373412;0.0299029;0.0555522
356;total;1;6.47482;6.47482;6.47482
357;calc total;1;3.74682;3.74682;3.74682
357;calc update async;100;6.46746e-05;1.1596e-05;0.00456124
357;calc inner;100;0.0224549;0.0217066;0.0238457
357;calc wait;100;0.0114181;0.00425837;0.0247558
357;calc bound;100;0.00338768;0.00243509;0.00456363
357;calc iter;100;0.0373307;0.0303114;0.0508455
357;total;1;6.47375;6.47375;6.47375
358;calc total;1;3.74382;3.74382;3.74382
358;calc update async;100;7.20281e-05;1.1722e-05;0.00537893
358;calc inner;100;0.0224775;0.0214783;0.0239179
358;calc wait;100;0.0115325;0.00475402;0.0310695
358;calc bound;100;0.00327812;0.00219177;0.00468936
358;calc iter;100;0.0373629;0.0305542;0.0570026
358;total;1;6.47366;6.47366;6.47366
359;calc total;1;3.74603;3.74603;3.74603
359;calc update async;100;6.32343e-05;1.1223e-05;0.00454738
359;calc inner;100;0.0224553;0.0214911;0.0237211
359;calc wait;100;0.0116356;0.00286693;0.0323333
359;calc bound;100;0.00327932;0.00209984;0.00459702
359;calc iter;100;0.0374363;0.0280695;0.0577766
359;total;1;6.47362;6.47362;6.47362
368;calc total;1;3.73842;3.73842;3.73842
368;calc update async;100;8.0829e-05;1.2113e-05;0.00615067
368;calc inner;100;0.0226998;0.021918;0.0236312
368;calc wait;100;0.01111;0.00315023;0.0223694
368;calc bound;100;0.00337282;0.00205662;0.00487963
368;calc iter;100;0.0372666;0.0283203;0.048603
368;total;1;6.42921;6.42921;6.42921
384;calc total;1;3.74542;3.74542;3.74542
384;calc update async;100;7.02877e-05;1.108e-05;0.00519763
384;calc inner;100;0.0227612;0.0218433;0.0240209
384;calc wait;100;0.0112397;0.00252067;0.0270387
384;calc bound;100;0.00326196;0.0018604;0.00481507
384;calc iter;100;0.0373365;0.0271446;0.0551927
384;total;1;6.45045;6.45045;6.45045
432;calc total;1;3.74006;3.74006;3.74006
432;calc update async;100;7.5353e-05;1.1377e-05;0.00564131
432;calc inner;100;0.022781;0.0216876;0.0238479
432;calc wait;100;0.0106879;0.00463631;0.024284
432;calc bound;100;0.00363632;0.00224543;0.004752
432;calc iter;100;0.0371923;0.0311581;0.0506093
432;total;1;6.46387;6.46387;6.46387
408;calc total;1;3.742;3.742;3.742
408;calc update async;100;6.67989e-05;1.1253e-05;0.0050022
408;calc inner;100;0.0228068;0.0218646;0.0237997
408;calc wait;100;0.0113152;0.00292004;0.0251701
408;calc bound;100;0.00316408;0.00203031;0.00478643
408;calc iter;100;0.0373791;0.0289398;0.0514082
408;total;1;6.58058;6.58058;6.58058
369;calc total;1;3.74817;3.74817;3.74817
369;calc update async;100;6.06361e-05;1.0512e-05;0.00432002
369;calc inner;100;0.0227044;0.0217314;0.0236121
369;calc wait;100;0.0112471;0.00358879;0.0288553
369;calc bound;100;0.0032449;0.00217119;0.00478677
369;calc iter;100;0.0372626;0.0287586;0.0541575
369;total;1;6.42975;6.42975;6.42975
385;calc total;1;3.74774;3.74774;3.74774
385;calc update async;100;6.38699e-05;1.0846e-05;0.00472042
385;calc inner;100;0.0229027;0.0219419;0.024345
385;calc wait;100;0.0112043;0.00490622;0.027462
385;calc bound;100;0.00319582;0.00197862;0.00458396
385;calc iter;100;0.0373692;0.0304999;0.0543914
385;total;1;6.45112;6.45112;6.45112
433;calc total;1;3.74908;3.74908;3.74908
433;calc update async;100;6.77519e-05;1.1172e-05;0.00472214
433;calc inner;100;0.0226896;0.0216112;0.0240775
433;calc wait;100;0.0108291;0.00466461;0.0258801
433;calc bound;100;0.00368293;0.00234939;0.00478047
433;calc iter;100;0.0372777;0.0309184;0.0519809
433;total;1;6.46396;6.46396;6.46396
409;calc total;1;3.74395;3.74395;3.74395
409;calc update async;100;7.17335e-05;1.0513e-05;0.00561749
409;calc inner;100;0.0228536;0.0220162;0.0237786
409;calc wait;100;0.0113943;0.00356953;0.0253153
409;calc bound;100;0.00304594;0.00206024;0.00463083
409;calc iter;100;0.037372;0.0300083;0.0512502
409;total;1;6.57902;6.57902;6.57902
370;calc total;1;3.74103;3.74103;3.74103
370;calc update async;100;6.33551e-05;1.0396e-05;0.00472058
370;calc inner;100;0.0227372;0.0216293;0.0235964
370;calc wait;100;0.0114273;0.00411656;0.0290166
370;calc bound;100;0.00298317;0.00222848;0.0045634
370;calc iter;100;0.0372179;0.0291781;0.0551138
370;total;1;6.42929;6.42929;6.42929
386;calc total;1;3.74233;3.74233;3.74233
386;calc update async;100;8.36432e-05;9.953e-06;0.00676442
386;calc inner;100;0.0227928;0.0217402;0.0240541
386;calc wait;100;0.0113125;0.00398171;0.0262868
386;calc bound;100;0.00302172;0.00217156;0.00435965
386;calc iter;100;0.0372131;0.0294201;0.0521763
386;total;1;6.4503;6.4503;6.4503
434;calc total;1;3.74106;3.74106;3.74106
434;calc update async;100;7.26937e-05;1.0899e-05;0.00538072
434;calc inner;100;0.0227254;0.0217204;0.0239677
434;calc wait;100;0.0108349;0.00470558;0.0257718
434;calc bound;100;0.00355131;0.00244144;0.0047732
434;calc iter;100;0.0371884;0.030647;0.052191
434;total;1;6.46544;6.46544;6.46544
410;calc total;1;3.74072;3.74072;3.74072
410;calc update async;100;8.12723e-05;1.0195e-05;0.00634
410;calc inner;100;0.0228566;0.0218597;0.0237552
410;calc wait;100;0.0110514;0.00545818;0.0214445
410;calc bound;100;0.00332895;0.00209362;0.00482013
410;calc iter;100;0.0373295;0.0313662;0.0473913
410;total;1;6.57934;6.57934;6.57934
371;calc total;1;3.74833;3.74833;3.74833
371;calc update async;100;6.31383e-05;1.0543e-05;0.00476022
371;calc inner;100;0.0227692;0.0217111;0.0236405
371;calc wait;100;0.011626;0.00334635;0.0236159
371;calc bound;100;0.00288414;0.00219013;0.00449025
371;calc iter;100;0.0373449;0.0289658;0.0486231
371;total;1;6.42969;6.42969;6.42969
387;calc total;1;3.74641;3.74641;3.74641
387;calc update async;100;6.2622e-05;1.0896e-05;0.00459484
387;calc inner;100;0.0227484;0.0217675;0.0241238
387;calc wait;100;0.0112487;0.0028994;0.0235902
387;calc bound;100;0.00318628;0.00215676;0.00462113
387;calc iter;100;0.037249;0.0282335;0.0511107
387;total;1;6.45041;6.45041;6.45041
435;calc total;1;3.74779;3.74779;3.74779
435;calc update async;100;7.46413e-05;1.1641e-05;0.00573178
435;calc inner;100;0.0227672;0.0218695;0.0239889
435;calc wait;100;0.0111422;0.0049927;0.0266306
435;calc bound;100;0.00331635;0.00206592;0.00471171
435;calc iter;100;0.0373063;0.0302692;0.0522979
435;total;1;6.46377;6.46377;6.46377
411;calc total;1;3.74567;3.74567;3.74567
411;calc update async;100;7.35434e-05;1.0723e-05;0.0056516
411;calc inner;100;0.0228592;0.0219116;0.0239414
411;calc wait;100;0.0110543;0.00418139;0.0213283
411;calc bound;100;0.00332403;0.00229523;0.00483184
411;calc iter;100;0.0373138;0.0295064;0.0480218
411;total;1;6.57891;6.57891;6.57891
372;calc total;1;3.73497;3.73497;3.73497
372;calc update async;100;2.88661e-05;1.1701e-05;0.000919181
372;calc inner;100;0.0227419;0.0215549;0.0262114
372;calc wait;100;0.0110421;0.00315485;0.0222756
372;calc bound;100;0.00338021;0.0021009;0.00548087
372;calc iter;100;0.0371967;0.0284615;0.0500709
372;total;1;6.43104;6.43104;6.43104
388;calc total;1;3.73749;3.73749;3.73749
388;calc update async;100;3.13273e-05;1.125e-05;0.00128376
388;calc inner;100;0.0227277;0.021786;0.0240983
388;calc wait;100;0.0109998;0.00376966;0.0302465
388;calc bound;100;0.00341656;0.0022505;0.0047701
388;calc iter;100;0.0371782;0.0305381;0.0574987
388;total;1;6.4511;6.4511;6.4511
436;calc total;1;3.7407;3.7407;3.7407
436;calc update async;100;3.6382e-05;1.0743e-05;0.00183641
436;calc inner;100;0.0227603;0.0217752;0.0239241
436;calc wait;100;0.0111468;0.00472752;0.0234092
436;calc bound;100;0.00329981;0.00196692;0.00472579
436;calc iter;100;0.0372523;0.0303134;0.0495552
436;total;1;6.46408;6.46408;6.46408
412;calc total;1;3.748;3.748;3.748
412;calc update async;100;6.40339e-05;1.0549e-05;0.00472916
412;calc inner;100;0.0229621;0.0220003;0.02398
412;calc wait;100;0.0111712;0.00444362;0.0226538
412;calc bound;100;0.00313232;0.00226039;0.00446516
412;calc iter;100;0.0373321;0.0299281;0.0493598
412;total;1;6.57901;6.57901;6.57901
373;calc total;1;3.74625;3.74625;3.74625
373;calc update async;100;6.43372e-05;1.0811e-05;0.00458594
373;calc inner;100;0.0225282;0.0216366;0.0236442
373;calc wait;100;0.0113973;0.00275264;0.0273814
373;calc bound;100;0.00334772;0.00198086;0.00478531
373;calc iter;100;0.0373415;0.0284351;0.0544798
373;total;1;6.42897;6.42897;6.42897
389;calc total;1;3.74651;3.74651;3.74651
389;calc update async;100;6.44898e-05;1.0994e-05;0.00476476
389;calc inner;100;0.0226668;0.021827;0.0241371
389;calc wait;100;0.011341;0.0027507;0.0284957
389;calc bound;100;0.0032187;0.00213349;0.00478927
389;calc iter;100;0.037296;0.0280384;0.0546726
389;total;1;6.44865;6.44865;6.44865
437;calc total;1;3.74439;3.74439;3.74439
437;calc update async;100;6.98589e-05;1.0838e-05;0.00534796
437;calc inner;100;0.0226407;0.0217966;0.0236515
437;calc wait;100;0.0114292;0.00289502;0.0245507
437;calc bound;100;0.00316362;0.0017995;0.00468001
437;calc iter;100;0.0373113;0.0278015;0.0524931
437;total;1;6.46356;6.46356;6.46356
413;calc total;1;3.74749;3.74749;3.74749
413;calc update async;100;6.49708e-05;1.0954e-05;0.00490465
413;calc inner;100;0.0228141;0.0219074;0.0239611
413;calc wait;100;0.0114332;0.00336534;0.0234352
413;calc bound;100;0.00301917;0.0020721;0.00426881
413;calc iter;100;0.0373348;0.0291157;0.05076
413;total;1;6.57961;6.57961;6.57961
374;calc total;1;3.74457;3.74457;3.74457
374;calc update async;100;6.76865e-05;1.0744e-05;0.00479068
374;calc inner;100;0.0229404;0.0215191;0.0341742
374;calc wait;100;0.0107765;0.00243831;0.027177
374;calc bound;100;0.00350092;0.00221039;0.0052396
374;calc iter;100;0.0372945;0.0282077;0.0537703
374;total;1;6.42952;6.42952;6.42952
390;calc total;1;3.74242;3.74242;3.74242
390;calc update async;100;7.1665e-05;9.62e-06;0.0054654
390;calc inner;100;0.0228959;0.0218942;0.0243288
390;calc wait;100;0.01098;0.00457071;0.0259342
390;calc bound;100;0.00326006;0.00228478;0.00477944
390;calc iter;100;0.0372138;0.0302533;0.0528498
390;total;1;6.45095;6.45095;6.45095
438;calc total;1;3.74651;3.74651;3.74651
438;calc update async;100;8.00059e-05;9.998e-06;0.00630578
438;calc inner;100;0.0226893;0.0218862;0.0236047
438;calc wait;100;0.0113992;0.00283026;0.0258034
438;calc bound;100;0.0031673;0.0019337;0.00473815
438;calc iter;100;0.0373408;0.0282259;0.052581
438;total;1;6.46387;6.46387;6.46387
414;calc total;1;3.74475;3.74475;3.74475
414;calc update async;100;8.3185e-05;1.1029e-05;0.00677042
414;calc inner;100;0.0228931;0.0217515;0.0241105
414;calc wait;100;0.0113766;0.00508146;0.023279
414;calc bound;100;0.00301489;0.00212031;0.00449829
414;calc iter;100;0.0373726;0.0304046;0.0495775
414;total;1;6.58059;6.58059;6.58059
375;calc total;1;3.74511;3.74511;3.74511
375;calc update async;100;6.95781e-05;1.1385e-05;0.00494064
375;calc inner;100;0.0226076;0.021429;0.026645
375;calc wait;100;0.0108704;0.00298656;0.0241825
375;calc bound;100;0.0037481;0.00226256;0.00838381
375;calc iter;100;0.0373031;0.0285687;0.0494387
375;total;1;6.42968;6.42968;6.42968
391;calc total;1;3.74529;3.74529;3.74529
391;calc update async;100;7.35854e-05;1.0858e-05;0.00555014
391;calc inner;100;0.022751;0.0216281;0.0242974
391;calc wait;100;0.0111591;0.00309475;0.0215891
391;calc bound;100;0.00337741;0.0019949;0.00480911
391;calc iter;100;0.0373668;0.0282599;0.0485216
391;total;1;6.45025;6.45025;6.45025
439;calc total;1;3.74321;3.74321;3.74321
439;calc update async;100;7.69011e-05;1.1228e-05;0.00584785
439;calc inner;100;0.0227706;0.021763;0.0238266
439;calc wait;100;0.0110393;0.00314372;0.0216416
439;calc bound;100;0.00336449;0.00218966;0.00476187
439;calc iter;100;0.0372587;0.0291893;0.0479554
439;total;1;6.46384;6.46384;6.46384
415;calc total;1;3.74891;3.74891;3.74891
415;calc update async;100;6.57686e-05;1.0059e-05;0.00493837
415;calc inner;100;0.0228137;0.0216779;0.0240428
415;calc wait;100;0.011497;0.004669;0.0215482
415;calc bound;100;0.00308694;0.00201507;0.00481348
415;calc iter;100;0.0374662;0.0305689;0.0466965
415;total;1;6.57877;6.57877;6.57877
376;calc total;1;3.74297;3.74297;3.74297
376;calc update async;100;7.65963e-05;1.1173e-05;0.00583007
376;calc inner;100;0.0225124;0.0214884;0.0236892
376;calc wait;100;0.0113306;0.00304517;0.025522
376;calc bound;100;0.00338304;0.00183333;0.00469614
376;calc iter;100;0.0373171;0.0280258;0.0526983
376;total;1;6.42926;6.42926;6.42926
392;calc total;1;3.74229;3.74229;3.74229
392;calc update async;100;6.58436e-05;1.1608e-05;0.00483074
392;calc inner;100;0.02294;0.021703;0.0241931
392;calc wait;100;0.0110613;0.00444077;0.0229931
392;calc bound;100;0.00323606;0.00218297;0.00472845
392;calc iter;100;0.0373083;0.0305281;0.0509542
392;total;1;6.45041;6.45041;6.45041
440;calc total;1;3.74202;3.74202;3.74202
440;calc update async;100;7.10778e-05;1.087e-05;0.00534801
440;calc inner;100;0.0226386;0.0217258;0.0237462
440;calc wait;100;0.0113592;0.00537706;0.023907
440;calc bound;100;0.00322989;0.00207578;0.00478674
440;calc iter;100;0.0373033;0.0310681;0.0500788
440;total;1;6.46545;6.46545;6.46545
416;calc total;1;3.74681;3.74681;3.74681
416;calc update async;100;6.47511e-05;1.2067e-05;0.00458459
416;calc inner;100;0.0227459;0.021463;0.0240275
416;calc wait;100;0.0110035;0.00421032;0.0254802
416;calc bound;100;0.0035547;0.00209886;0.00495899
416;calc iter;100;0.0373813;0.0296935;0.0523442
416;total;1;6.5793;6.5793;6.5793
377;calc total;1;3.74791;3.74791;3.74791
377;calc update async;100;6.86368e-05;1.1553e-05;0.00511182
377;calc inner;100;0.0225458;0.0214429;0.0236405
377;calc wait;100;0.0115383;0.00396546;0.0255796
377;calc bound;100;0.00321968;0.00190386;0.00462959
377;calc iter;100;0.0373755;0.029023;0.0521188
377;total;1;6.42964;6.42964;6.42964
393;calc total;1;3.74353;3.74353;3.74353
393;calc update async;100;6.52303e-05;1.1072e-05;0.00477008
393;calc inner;100;0.022869;0.0215421;0.024297
393;calc wait;100;0.0111249;0.00444649;0.0256916
393;calc bound;100;0.00324723;0.00220708;0.00466571
393;calc iter;100;0.0373105;0.0299858;0.053325
393;total;1;6.45078;6.45078;6.45078
441;calc total;1;3.7482;3.7482;3.7482
441;calc update async;100;7.25157e-05;1.0667e-05;0.00560594
441;calc inner;100;0.0226863;0.0217496;0.0238822
441;calc wait;100;0.0112749;0.00486408;0.0263354
441;calc bound;100;0.00319514;0.00236658;0.00455321
441;calc iter;100;0.0372386;0.0302818;0.0518098
441;total;1;6.46426;6.46426;6.46426
417;calc total;1;3.74905;3.74905;3.74905
417;calc update async;100;6.39454e-05;1.1244e-05;0.00440243
417;calc inner;100;0.0227251;0.0216287;0.0239011
417;calc wait;100;0.0109398;0.0045916;0.0239043
417;calc bound;100;0.00365573;0.00193421;0.00480633
417;calc iter;100;0.0373907;0.0296175;0.0518609
417;total;1;6.58055;6.58055;6.58055
378;calc total;1;3.74392;3.74392;3.74392
378;calc update async;100;7.56271e-05;9.845e-06;0.00593603
378;calc inner;100;0.0225957;0.0214346;0.0236615
378;calc wait;100;0.0114666;0.00328694;0.0272002
378;calc bound;100;0.00303076;0.00224064;0.00451403
378;calc iter;100;0.0371731;0.0283845;0.0520789
378;total;1;6.42907;6.42907;6.42907
394;calc total;1;3.74592;3.74592;3.74592
394;calc update async;100;6.36523e-05;1.169e-05;0.00433878
394;calc inner;100;0.022789;0.0215463;0.0254161
394;calc wait;100;0.0108723;0.00361853;0.0244223
394;calc bound;100;0.00356926;0.00192919;0.00486707
394;calc iter;100;0.0373;0.0295379;0.0508301
394;total;1;6.45037;6.45037;6.45037
442;calc total;1;3.74233;3.74233;3.74233
442;calc update async;100;7.02085e-05;9.659e-06;0.00541238
442;calc inner;100;0.0227697;0.0218035;0.023798
442;calc wait;100;0.0112209;0.00458341;0.0264894
442;calc bound;100;0.00312779;0.00244788;0.00464139
442;calc iter;100;0.0371962;0.0307035;0.0511098
442;total;1;6.46381;6.46381;6.46381
418;calc total;1;3.74383;3.74383;3.74383
418;calc update async;100;7.08754e-05;1.062e-05;0.00494316
418;calc inner;100;0.022626;0.0216908;0.0239483
418;calc wait;100;0.0106725;0.0051562;0.0286229
418;calc bound;100;0.00396309;0.00209572;0.00476784
418;calc iter;100;0.0373488;0.0312929;0.0547261
418;total;1;6.58063;6.58063;6.58063
379;calc total;1;3.74521;3.74521;3.74521
379;calc update async;100;7.20458e-05;1.0628e-05;0.00573778
379;calc inner;100;0.0226031;0.0216281;0.0237548
379;calc wait;100;0.0116414;0.0031613;0.0302908
379;calc bound;100;0.00289851;0.00215886;0.00454123
379;calc iter;100;0.0372193;0.0286036;0.0570616
379;total;1;6.42961;6.42961;6.42961
395;calc total;1;3.74316;3.74316;3.74316
395;calc update async;100;7.18564e-05;1.089e-05;0.00517542
395;calc inner;100;0.0226646;0.021506;0.0240187
395;calc wait;100;0.0108219;0.00449684;0.0242962
395;calc bound;100;0.00368901;0.00207613;0.00483913
395;calc iter;100;0.0372553;0.0302479;0.0512897
395;total;1;6.45109;6.45109;6.45109
443;calc total;1;3.74646;3.74646;3.74646
443;calc update async;100;7.98963e-05;1.0864e-05;0.00634309
443;calc inner;100;0.0227574;0.0217824;0.0238489
443;calc wait;100;0.0113847;0.00408034;0.0222848
443;calc bound;100;0.00305784;0.00207541;0.00459908
443;calc iter;100;0.0372834;0.0294656;0.0484369
443;total;1;6.46426;6.46426;6.46426
419;calc total;1;3.74725;3.74725;3.74725
419;calc update async;100;6.55137e-05;1.1292e-05;0.00443245
419;calc inner;100;0.0225393;0.021624;0.0239918
419;calc wait;100;0.0108384;0.00388668;0.0266785
419;calc bound;100;0.00387997;0.00221919;0.00487454
419;calc iter;100;0.0373329;0.029553;0.0534439
419;total;1;6.58064;6.58064;6.58064
380;calc total;1;3.74605;3.74605;3.74605
380;calc update async;100;7.41587e-05;1.0524e-05;0.00586016
380;calc inner;100;0.0225895;0.0216634;0.0237728
380;calc wait;100;0.01168;0.00278313;0.0294746
380;calc bound;100;0.00292619;0.00212207;0.00479292
380;calc iter;100;0.0373075;0.0275217;0.0567039
380;total;1;6.42965;6.42965;6.42965
396;calc total;1;3.74446;3.74446;3.74446
396;calc update async;100;6.56885e-05;1.1083e-05;0.00466209
396;calc inner;100;0.0226815;0.0215746;0.0271534
396;calc wait;100;0.0110987;0.00314831;0.0286797
396;calc bound;100;0.0034082;0.00222526;0.00478949
396;calc iter;100;0.0372679;0.0290472;0.0561117
396;total;1;6.45135;6.45135;6.45135
444;calc total;1;3.74659;3.74659;3.74659
444;calc update async;100;8.49198e-05;1.1861e-05;0.00659644
444;calc inner;100;0.0225094;0.021598;0.0242111
444;calc wait;100;0.0113303;0.00254618;0.0257558
444;calc bound;100;0.00335185;0.00185978;0.00477444
444;calc iter;100;0.0372834;0.0265572;0.0527905
444;total;1;6.46539;6.46539;6.46539
420;calc total;1;3.74543;3.74543;3.74543
420;calc update async;100;6.66104e-05;1.0931e-05;0.00471117
420;calc inner;100;0.0226259;0.0215943;0.0241341
420;calc wait;100;0.0111987;0.00409997;0.0248571
420;calc bound;100;0.00339535;0.00214059;0.00482676
420;calc iter;100;0.0372965;0.0288616;0.0523544
420;total;1;6.57815;6.57815;6.57815
381;calc total;1;3.74654;3.74654;3.74654
381;calc update async;100;7.11736e-05;1.0864e-05;0.00546008
381;calc inner;100;0.0226352;0.0215619;0.0236857
381;calc wait;100;0.0115468;0.00295106;0.0274154
381;calc bound;100;0.00305792;0.00217074;0.0047569
381;calc iter;100;0.037314;0.0285756;0.0543361
381;total;1;6.42937;6.42937;6.42937
397;calc total;1;3.74446;3.74446;3.74446
397;calc update async;100;6.45655e-05;1.1481e-05;0.00464638
397;calc inner;100;0.022643;0.0217513;0.0242809
397;calc wait;100;0.0112615;0.00345864;0.0266174
397;calc bound;100;0.00322722;0.00217523;0.00472153
397;calc iter;100;0.0372021;0.0294733;0.054261
397;total;1;6.44898;6.44898;6.44898
445;calc total;1;3.74807;3.74807;3.74807
445;calc update async;100;8.67165e-05;1.1948e-05;0.00672455
445;calc inner;100;0.0230516;0.0216771;0.0345058
445;calc wait;100;0.0109188;0.00350249;0.0284113
421;calc total;1;3.74776;3.74776;3.74776
421;calc update async;100;6.14834e-05;1.0662e-05;0.0043163
421;calc inner;100;0.0227004;0.0217843;0.0240006
421;calc wait;100;0.0113262;0.00293972;0.027102
421;calc bound;100;0.00321712;0.00216073;0.00461965
421;calc iter;100;0.0373135;0.0283202;0.0545098
421;total;1;6.57973;6.57973;6.57973
382;calc total;1;3.74411;3.74411;3.74411
382;calc update async;100;7.67957e-05;1.0893e-05;0.00583169
382;calc inner;100;0.0225515;0.0214672;0.0236912
382;calc wait;100;0.0112483;0.00265789;0.0228569
382;calc bound;100;0.00337925;0.00217992;0.00468589
382;calc iter;100;0.0372897;0.0271676;0.0500067
382;total;1;6.42941;6.42941;6.42941
398;calc total;1;3.74198;3.74198;3.74198
398;calc update async;100;6.86762e-05;1.0878e-05;0.0051712
398;calc inner;100;0.0227997;0.0215733;0.0274602
398;calc wait;100;0.0113706;0.00320633;0.0266277
398;calc bound;100;0.00299673;0.00211236;0.00466407
398;calc iter;100;0.037241;0.0287709;0.0529796
398;total;1;6.45134;6.45134;6.45134
445;calc bound;100;0.00327808;0.00209357;0.00469242
445;calc iter;100;0.0373386;0.0290431;0.0546687
445;total;1;6.46536;6.46536;6.46536
422;calc total;1;3.74348;3.74348;3.74348
422;calc update async;100;7.22811e-05;1.0684e-05;0.00536608
422;calc inner;100;0.0227555;0.0216505;0.0247993
422;calc wait;100;0.0112759;0.00382463;0.0267411
422;calc bound;100;0.0031979;0.00206411;0.00462195
422;calc iter;100;0.0373114;0.0296794;0.0530988
422;total;1;6.57973;6.57973;6.57973
383;calc total;1;3.7457;3.7457;3.7457
383;calc update async;100;8.39124e-05;1.1711e-05;0.00658988
383;calc inner;100;0.0225353;0.0214764;0.0237655
383;calc wait;100;0.0113819;0.00237537;0.0244534
383;calc bound;100;0.0033824;0.00194767;0.00467208
383;calc iter;100;0.0373964;0.0280495;0.0508983
383;total;1;6.42967;6.42967;6.42967
399;calc total;1;3.74181;3.74181;3.74181
399;calc update async;100;6.76637e-05;1.0925e-05;0.00511943
399;calc inner;100;0.0226016;0.0216213;0.0240412
399;calc wait;100;0.0115047;0.0039484;0.0255539
399;calc bound;100;0.00309188;0.00217178;0.00430199
399;calc iter;100;0.0372811;0.0294568;0.0511808
399;total;1;6.45053;6.45053;6.45053
446;calc total;1;3.74394;3.74394;3.74394
446;calc update async;100;7.1199e-05;1.151e-05;0.00517869
446;calc inner;100;0.0224787;0.0214503;0.0241744
446;calc wait;100;0.0113122;0.00375158;0.0235917
446;calc bound;100;0.00343086;0.00212374;0.00457408
446;calc iter;100;0.0372958;0.0289461;0.0505991
446;total;1;6.46398;6.46398;6.46398
423;calc total;1;3.74665;3.74665;3.74665
423;calc update async;100;6.53878e-05;1.1974e-05;0.00472544
423;calc inner;100;0.0228528;0.0217526;0.0245082
423;calc wait;100;0.0111641;0.00489714;0.024453
423;calc bound;100;0.00327625;0.00180726;0.00485375
423;calc iter;100;0.0373684;0.030447;0.0514087
423;total;1;6.57972;6.57972;6.57972
400;calc total;1;3.74228;3.74228;3.74228
400;calc update async;100;6.80175e-05;1.122e-05;0.00504242
400;calc inner;100;0.0225222;0.0217626;0.0242188
400;calc wait;100;0.0114026;0.00257027;0.0264273
400;calc bound;100;0.00331263;0.00172445;0.00476152
400;calc iter;100;0.0373084;0.0261833;0.0542707
400;total;1;6.45127;6.45127;6.45127
447;calc total;1;3.74827;3.74827;3.74827
447;calc update async;100;0.000126145;1.1853e-05;0.0106554
447;calc inner;100;0.022535;0.0215171;0.027765
447;calc wait;100;0.0112043;0.00335025;0.0226197
447;calc bound;100;0.00344341;0.00221237;0.00482383
447;calc iter;100;0.0373132;0.0287184;0.0535045
447;total;1;6.46537;6.46537;6.46537
424;calc total;1;3.74272;3.74272;3.74272
424;calc update async;100;7.24518e-05;1.0861e-05;0.00526157
424;calc inner;100;0.0231016;0.0217711;0.0354164
424;calc wait;100;0.010625;0.00389623;0.0259421
424;calc bound;100;0.0034863;0.00236624;0.0049034
424;calc iter;100;0.0372954;0.0302663;0.0514613
424;total;1;6.5784;6.5784;6.5784
456;calc total;1;3.74367;3.74367;3.74367
456;calc update async;100;6.76339e-05;1.0852e-05;0.00511798
456;calc inner;100;0.0233839;0.0217875;0.0300061
456;calc wait;100;0.0107166;0.00427969;0.0253562
456;calc bound;100;0.00306245;0.00216185;0.00484207
456;calc iter;100;0.0372347;0.0313622;0.0518839
456;total;1;6.43954;6.43954;6.43954
401;calc total;1;3.73681;3.73681;3.73681
401;calc update async;100;3.10894e-05;1.0804e-05;0.00116615
401;calc inner;100;0.0225724;0.0216283;0.0242023
401;calc wait;100;0.0112965;0.00246705;0.028027
401;calc bound;100;0.00336924;0.00193073;0.00467885
401;calc iter;100;0.0372722;0.0276415;0.0554512
401;total;1;6.44877;6.44877;6.44877
448;calc total;1;3.74592;3.74592;3.74592
448;calc update async;100;6.91507e-05;1.0583e-05;0.00528595
448;calc inner;100;0.0225408;0.0214742;0.0264223
448;calc wait;100;0.0116398;0.00275569;0.0268939
448;calc bound;100;0.00305815;0.00213091;0.00463796
448;calc iter;100;0.0373106;0.0277705;0.0529969
448;total;1;6.46487;6.46487;6.46487
[truncated: 365,108 more chars]
