# Supplementary material for: A Halo abstraction for distributed n-dimensional structured grids within the C++ PGAS library DASH
Source: PeerJ Comput Sci. 2023 Feb 3;9:e1203. doi: 10.7717/peerj-cs.1203 (PMC10280232; doi:10.7717/peerj-cs.1203)
Supplement: Supplemental Information 2 [file peerj-cs-09-1203-s002.gz › raw_haswell/res_3d/strong/mpi_heat3d_n4_c24_1500_21918152.out]

MPI
Running Jacobi on 96 processors with (6, 4 4) elements.
Array Dimensions: 1500 1500 1500
Block Dimensions: 250 375 375
== Energy Conservation Check ==
initial Energy:              125.000
  final Energy:              125.000
    Difference:               -0.000
== Time Statistics ==
Completed 100 iterations.
# unit_id;function_name;num_calls;avg_runtime;min_runtime;max_runtime
24;calc total;1;32.38;32.38;32.38
24;calc update async;100;7.71477e-05;1.1954e-05;0.00554622
24;calc inner;100;0.253589;0.238216;0.284363
24;calc wait;100;0.051881;0.0223811;0.100825
24;calc bound;100;0.0164705;0.0120173;0.029922
24;calc iter;100;0.323213;0.295305;0.358936
24;total;1;35.0738;35.0738;35.0738
25;calc total;1;32.3799;32.3799;32.3799
25;calc update async;100;7.82705e-05;1.0015e-05;0.00564994
25;calc inner;100;0.252815;0.238201;0.282868
25;calc wait;100;0.0522546;0.0265366;0.0943949
25;calc bound;100;0.0166103;0.0116691;0.0269069
25;calc iter;100;0.323175;0.296575;0.35703
25;total;1;35.0746;35.0746;35.0746
26;calc total;1;32.3799;32.3799;32.3799
26;calc update async;100;8.39861e-05;1.2003e-05;0.00617822
26;calc inner;100;0.253454;0.240305;0.283602
26;calc wait;100;0.051991;0.0255919;0.0918951
26;calc bound;100;0.01617;0.0119127;0.0235844
26;calc iter;100;0.323104;0.290446;0.358865
26;total;1;35.0744;35.0744;35.0744
27;calc total;1;32.3799;32.3799;32.3799
27;calc update async;100;7.95306e-05;1.212e-05;0.00584704
27;calc inner;100;0.253399;0.236977;0.283454
27;calc wait;100;0.0521968;0.0218757;0.0979507
27;calc bound;100;0.0165657;0.0119867;0.028819
27;calc iter;100;0.323275;0.294125;0.35619
27;total;1;35.0746;35.0746;35.0746
28;calc total;1;32.3799;32.3799;32.3799
28;calc update async;100;9.25618e-05;1.1691e-05;0.00603305
28;calc inner;100;0.247036;0.226741;0.282127
28;calc wait;100;0.0514929;0.0292364;0.0963303
28;calc bound;100;0.0241854;0.0102305;0.0311293
28;calc iter;100;0.323618;0.293278;0.383967
28;total;1;35.0659;35.0659;35.0659
29;calc total;1;32.3799;32.3799;32.3799
29;calc update async;100;9.73217e-05;1.3863e-05;0.00603274
29;calc inner;100;0.246972;0.221555;0.284279
29;calc wait;100;0.0505612;0.0291409;0.0822916
29;calc bound;100;0.025498;0.0118911;0.0317649
29;calc iter;100;0.323442;0.287925;0.370885
29;total;1;35.0714;35.0714;35.0714
30;calc total;1;32.3798;32.3798;32.3798
30;calc update async;100;9.30453e-05;1.2712e-05;0.00597421
30;calc inner;100;0.245791;0.219495;0.282141
30;calc wait;100;0.0520262;0.0221044;0.0946888
30;calc bound;100;0.0247323;0.0115522;0.0315859
30;calc iter;100;0.323365;0.289393;0.367135
30;total;1;35.0509;35.0509;35.0509
31;calc total;1;32.3798;32.3798;32.3798
31;calc update async;100;9.48368e-05;1.2808e-05;0.00621865
31;calc inner;100;0.246559;0.222148;0.282208
31;calc wait;100;0.0519887;0.0241509;0.0899402
31;calc bound;100;0.0242554;0.0110745;0.0313305
31;calc iter;100;0.323464;0.272718;0.382345
31;total;1;35.0642;35.0642;35.0642
32;calc total;1;32.3816;32.3816;32.3816
32;calc update async;100;6.03359e-05;1.1759e-05;0.00393341
32;calc inner;100;0.252455;0.232498;0.281977
32;calc wait;100;0.0526983;0.0271184;0.130752
32;calc bound;100;0.0165888;0.012641;0.0279758
32;calc iter;100;0.323083;0.295876;0.389784
32;total;1;35.0742;35.0742;35.0742
33;calc total;1;32.38;32.38;32.38
33;calc update async;100;7.45105e-05;1.1178e-05;0.00533468
33;calc inner;100;0.252143;0.23356;0.282452
33;calc wait;100;0.0541212;0.0266262;0.100282
33;calc bound;100;0.0160582;0.0123345;0.0292422
33;calc iter;100;0.323138;0.2884;0.369567
33;total;1;35.0651;35.0651;35.0651
34;calc total;1;32.379;32.379;32.379
34;calc update async;100;7.65031e-05;1.2256e-05;0.00558426
34;calc inner;100;0.250747;0.231835;0.282553
34;calc wait;100;0.0543116;0.0233482;0.139353
34;calc bound;100;0.0160932;0.0122885;0.0309099
34;calc iter;100;0.322935;0.281416;0.393493
34;total;1;35.0667;35.0667;35.0667
35;calc total;1;32.38;32.38;32.38
35;calc update async;100;6.68293e-05;1.1792e-05;0.0045062
35;calc inner;100;0.249857;0.227699;0.281156
35;calc wait;100;0.0543789;0.0257413;0.116085
35;calc bound;100;0.0166791;0.0125968;0.0299641
35;calc iter;100;0.322856;0.288779;0.383553
35;total;1;35.0729;35.0729;35.0729
36;calc total;1;32.38;32.38;32.38
36;calc update async;100;6.97702e-05;1.0537e-05;0.00488914
36;calc inner;100;0.248973;0.229338;0.284082
36;calc wait;100;0.0565572;0.025374;0.105005
36;calc bound;100;0.0152433;0.0121875;0.0286393
48;calc total;1;32.3788;32.3788;32.3788
48;calc update async;100;7.50299e-05;1.5922e-05;0.00422599
48;calc inner;100;0.24386;0.221284;0.282341
48;calc wait;100;0.0525277;0.0222377;0.0985669
48;calc bound;100;0.0253983;0.0104881;0.0314653
48;calc iter;100;0.322845;0.294996;0.374817
48;total;1;35.0685;35.0685;35.0685
72;calc total;1;32.3815;32.3815;32.3815
72;calc update async;100;7.37691e-05;1.1513e-05;0.00545597
72;calc inner;100;0.245025;0.219069;0.28445
72;calc wait;100;0.0607152;0.0247117;0.114284
72;calc bound;100;0.0153155;0.0120086;0.0234109
72;calc iter;100;0.322615;0.296465;0.35781
72;total;1;35.0763;35.0763;35.0763
36;calc iter;100;0.322543;0.299037;0.372269
36;total;1;35.0566;35.0566;35.0566
49;calc total;1;32.38;32.38;32.38
49;calc update async;100;8.26823e-05;2.184e-05;0.00470508
49;calc inner;100;0.242457;0.216888;0.283134
49;calc wait;100;0.0523781;0.0278177;0.0978219
49;calc bound;100;0.0269047;0.0118296;0.0317719
49;calc iter;100;0.323061;0.281936;0.373595
49;total;1;35.0732;35.0732;35.0732
73;calc total;1;32.3815;32.3815;32.3815
73;calc update async;100;7.97641e-05;1.0457e-05;0.00627023
73;calc inner;100;0.245799;0.22352;0.283476
73;calc wait;100;0.0614812;0.0190964;0.132429
73;calc bound;100;0.0144711;0.0123406;0.0193624
73;calc iter;100;0.322728;0.289111;0.370925
73;total;1;35.0766;35.0766;35.0766
37;calc total;1;32.38;32.38;32.38
37;calc update async;100;6.53374e-05;1.0463e-05;0.00483325
37;calc inner;100;0.248931;0.227929;0.284186
37;calc wait;100;0.0570654;0.0267014;0.111854
37;calc bound;100;0.0150549;0.0121979;0.0267592
37;calc iter;100;0.322611;0.292178;0.379866
37;total;1;35.0666;35.0666;35.0666
50;calc total;1;32.38;32.38;32.38
50;calc update async;100;8.06455e-05;1.5298e-05;0.00468513
50;calc inner;100;0.243394;0.22129;0.282724
50;calc wait;100;0.0529633;0.0287225;0.111678
50;calc bound;100;0.0256891;0.0118304;0.0315734
50;calc iter;100;0.323051;0.293679;0.389255
50;total;1;35.0727;35.0727;35.0727
74;calc total;1;32.3815;32.3815;32.3815
74;calc update async;100;7.13091e-05;1.069e-05;0.00557086
74;calc inner;100;0.243069;0.214974;0.28438
74;calc wait;100;0.0646559;0.0225716;0.125727
74;calc bound;100;0.0143753;0.0123373;0.0188009
74;calc iter;100;0.322724;0.285901;0.359413
74;total;1;35.0757;35.0757;35.0757
38;calc total;1;32.38;32.38;32.38
38;calc update async;100;6.82855e-05;1.245e-05;0.00492134
38;calc inner;100;0.247276;0.220679;0.284351
38;calc wait;100;0.0585327;0.0260779;0.133887
38;calc bound;100;0.0150985;0.0120356;0.0242676
38;calc iter;100;0.322638;0.290531;0.389125
38;total;1;35.0654;35.0654;35.0654
51;calc total;1;32.38;32.38;32.38
51;calc update async;100;8.04221e-05;1.545e-05;0.00468278
51;calc inner;100;0.243851;0.224054;0.283099
51;calc wait;100;0.0531911;0.0219396;0.091666
51;calc bound;100;0.0255179;0.0100853;0.0316637
51;calc iter;100;0.323259;0.289207;0.366832
51;total;1;35.0717;35.0717;35.0717
75;calc total;1;32.3815;32.3815;32.3815
75;calc update async;100;7.15416e-05;1.016e-05;0.00558514
75;calc inner;100;0.23935;0.212688;0.283168
75;calc wait;100;0.0670016;0.0271246;0.110081
75;calc bound;100;0.0151398;0.0122066;0.0184375
75;calc iter;100;0.322717;0.29137;0.351865
75;total;1;35.0758;35.0758;35.0758
39;calc total;1;32.38;32.38;32.38
39;calc update async;100;8.74638e-05;1.2572e-05;0.0068376
39;calc inner;100;0.246785;0.219164;0.283167
39;calc wait;100;0.0586074;0.0272509;0.109353
39;calc bound;100;0.0154506;0.0117905;0.0257317
39;calc iter;100;0.322761;0.292432;0.369631
39;total;1;35.0661;35.0661;35.0661
52;calc total;1;32.38;32.38;32.38
52;calc update async;100;6.65928e-05;1.2129e-05;0.004756
52;calc inner;100;0.251117;0.238126;0.282371
52;calc wait;100;0.054135;0.023033;0.10671
52;calc bound;100;0.0156344;0.0119374;0.0225868
52;calc iter;100;0.322539;0.297212;0.36248
52;total;1;35.0726;35.0726;35.0726
76;calc total;1;32.3815;32.3815;32.3815
76;calc update async;100;8.50518e-05;1.2397e-05;0.00566177
76;calc inner;100;0.243539;0.224649;0.28238
76;calc wait;100;0.0582671;0.0286805;0.117078
76;calc bound;100;0.0206863;0.0126776;0.0312022
76;calc iter;100;0.322992;0.274317;0.392744
76;total;1;35.0681;35.0681;35.0681
40;calc total;1;32.38;32.38;32.38
40;calc update async;100;6.3057e-05;1.3976e-05;0.00401887
40;calc inner;100;0.24893;0.231373;0.282896
40;calc wait;100;0.0546901;0.027001;0.0857885
40;calc bound;100;0.0172775;0.0111954;0.0292961
40;calc iter;100;0.323059;0.293167;0.359446
40;total;1;35.0671;35.0671;35.0671
53;calc total;1;32.38;32.38;32.38
53;calc update async;100;6.76108e-05;1.152e-05;0.00466341
53;calc inner;100;0.249745;0.235253;0.281381
53;calc wait;100;0.0541858;0.026911;0.10517
53;calc bound;100;0.0157984;0.0115704;0.0225206
53;calc iter;100;0.322774;0.29546;0.368436
53;total;1;35.0732;35.0732;35.0732
77;calc total;1;32.3815;32.3815;32.3815
77;calc update async;100;8.76198e-05;1.2767e-05;0.00572224
77;calc inner;100;0.243526;0.218003;0.282271
77;calc wait;100;0.0560112;0.0247317;0.135157
77;calc bound;100;0.0222419;0.0124574;0.0305891
77;calc iter;100;0.323046;0.273275;0.391969
77;total;1;35.0731;35.0731;35.0731
41;calc total;1;32.3799;32.3799;32.3799
41;calc update async;100;6.0693e-05;1.0936e-05;0.00399121
41;calc inner;100;0.249691;0.230137;0.283031
41;calc wait;100;0.0540294;0.0251143;0.0919237
41;calc bound;100;0.0165961;0.0119679;0.0274394
41;calc iter;100;0.322529;0.29717;0.358983
41;total;1;35.0613;35.0613;35.0613
54;calc total;1;32.38;32.38;32.38
54;calc update async;100;6.76364e-05;1.0871e-05;0.0048249
54;calc inner;100;0.249876;0.234991;0.281985
54;calc wait;100;0.0556482;0.0260866;0.101371
54;calc bound;100;0.0152972;0.0119159;0.0233825
54;calc iter;100;0.322695;0.295012;0.362973
54;total;1;35.0711;35.0711;35.0711
78;calc total;1;32.3815;32.3815;32.3815
78;calc update async;100;8.12094e-05;1.2393e-05;0.00579755
78;calc inner;100;0.24616;0.225406;0.282312
78;calc wait;100;0.0577057;0.0279357;0.140529
78;calc bound;100;0.0185433;0.0123332;0.0284269
78;calc iter;100;0.323003;0.279629;0.396909
78;total;1;35.0686;35.0686;35.0686
42;calc total;1;32.38;32.38;32.38
42;calc update async;100;5.95944e-05;1.1574e-05;0.00403479
42;calc inner;100;0.248897;0.232122;0.283465
42;calc wait;100;0.0561071;0.024179;0.104733
42;calc bound;100;0.0157477;0.0118974;0.0204609
42;calc iter;100;0.322705;0.295794;0.364357
42;total;1;35.0648;35.0648;35.0648
55;calc total;1;32.38;32.38;32.38
55;calc update async;100;6.56392e-05;1.2042e-05;0.00471774
55;calc inner;100;0.249414;0.230794;0.2817
55;calc wait;100;0.0561603;0.0247662;0.107905
55;calc bound;100;0.0146306;0.0120187;0.0206015
55;calc iter;100;0.322679;0.2964;0.351601
55;total;1;35.0678;35.0678;35.0678
79;calc total;1;32.3815;32.3815;32.3815
79;calc update async;100;8.18258e-05;1.2444e-05;0.00597442
79;calc inner;100;0.245797;0.226357;0.282184
79;calc wait;100;0.0589556;0.0253662;0.118208
79;calc bound;100;0.0175386;0.0115524;0.0307468
79;calc iter;100;0.323418;0.288887;0.36986
79;total;1;35.0685;35.0685;35.0685
43;calc total;1;32.38;32.38;32.38
43;calc update async;100;6.15512e-05;1.2775e-05;0.00412601
43;calc inner;100;0.249371;0.231196;0.283268
43;calc wait;100;0.0559904;0.0293133;0.108072
43;calc bound;100;0.0156971;0.0112956;0.0213502
43;calc iter;100;0.322971;0.297485;0.3559
43;total;1;35.059;35.059;35.059
56;calc total;1;32.38;32.38;32.38
56;calc update async;100;6.39807e-05;9.387e-06;0.0044452
56;calc inner;100;0.24911;0.229849;0.282453
56;calc wait;100;0.0571896;0.0186122;0.109161
56;calc bound;100;0.0153762;0.0125216;0.0237164
56;calc iter;100;0.322408;0.288285;0.371886
56;total;1;35.0546;35.0546;35.0546
80;calc total;1;32.3815;32.3815;32.3815
80;calc update async;100;7.35835e-05;1.2374e-05;0.00413941
80;calc inner;100;0.238288;0.205759;0.28133
80;calc wait;100;0.0590642;0.0202625;0.128346
80;calc bound;100;0.0251797;0.010063;0.0317266
80;calc iter;100;0.323291;0.256162;0.395178
80;total;1;35.0752;35.0752;35.0752
57;calc total;1;32.3799;32.3799;32.3799
57;calc update async;100;6.97831e-05;1.2755e-05;0.00504788
57;calc inner;100;0.250126;0.235464;0.281814
57;calc wait;100;0.0553288;0.0199988;0.131166
57;calc bound;100;0.0162007;0.0124111;0.0238077
57;calc iter;100;0.32264;0.293692;0.386198
57;total;1;35.0632;35.0632;35.0632
81;calc total;1;32.3815;32.3815;32.3815
81;calc update async;100;9.32347e-05;1.173e-05;0.00600557
81;calc inner;100;0.238928;0.208962;0.282213
81;calc wait;100;0.0589456;0.0280583;0.1363
81;calc bound;100;0.0254026;0.010305;0.0315052
81;calc iter;100;0.323687;0.275992;0.408653
81;total;1;35.0688;35.0688;35.0688
58;calc total;1;32.3799;32.3799;32.3799
58;calc update async;100;6.22601e-05;1.0344e-05;0.00450412
58;calc inner;100;0.248205;0.227743;0.281443
58;calc wait;100;0.0593912;0.0242727;0.121245
58;calc bound;100;0.0146354;0.0116959;0.0224546
58;calc iter;100;0.323009;0.288948;0.382142
58;total;1;35.0626;35.0626;35.0626
82;calc total;1;32.3815;32.3815;32.3815
82;calc update async;100;7.4046e-05;1.1319e-05;0.00453319
82;calc inner;100;0.244347;0.206484;0.28168
82;calc wait;100;0.0574511;0.0272689;0.142118
82;calc bound;100;0.0208394;0.0103521;0.0312868
82;calc iter;100;0.323536;0.278617;0.41055
82;total;1;35.07;35.07;35.07
59;calc total;1;32.3799;32.3799;32.3799
59;calc update async;100;6.27184e-05;1.1854e-05;0.00454991
59;calc inner;100;0.247146;0.226073;0.282149
59;calc wait;100;0.0602448;0.0275441;0.110938
59;calc bound;100;0.0143384;0.0116637;0.0281588
59;calc iter;100;0.322758;0.294959;0.368112
59;total;1;35.0729;35.0729;35.0729
83;calc total;1;32.3815;32.3815;32.3815
83;calc update async;100;7.05676e-05;1.0681e-05;0.00456497
83;calc inner;100;0.245302;0.214697;0.281173
83;calc wait;100;0.0570662;0.0248629;0.142553
83;calc bound;100;0.0196116;0.0115756;0.0312662
83;calc iter;100;0.323421;0.269401;0.404645
83;total;1;35.0763;35.0763;35.0763
60;calc total;1;32.3799;32.3799;32.3799
60;calc update async;100;7.86216e-05;1.2403e-05;0.00548592
60;calc inner;100;0.249712;0.229874;0.283681
60;calc wait;100;0.054007;0.0261754;0.0933954
60;calc bound;100;0.0188973;0.0124806;0.0314729
60;calc iter;100;0.323046;0.28906;0.356532
60;total;1;35.0663;35.0663;35.0663
84;calc total;1;32.3815;32.3815;32.3815
84;calc update async;100;7.51737e-05;1.2121e-05;0.00507114
84;calc inner;100;0.250552;0.232535;0.282487
84;calc wait;100;0.0547558;0.0241616;0.0958279
84;calc bound;100;0.0167241;0.012112;0.0298328
84;calc iter;100;0.323152;0.291254;0.378315
84;total;1;35.0743;35.0743;35.0743
61;calc total;1;32.3799;32.3799;32.3799
61;calc update async;100;8.08741e-05;1.3433e-05;0.00540002
61;calc inner;100;0.252171;0.228693;0.282991
61;calc wait;100;0.0512836;0.0232879;0.12311
61;calc bound;100;0.0192327;0.0119819;0.0312704
61;calc iter;100;0.323097;0.293563;0.387351
61;total;1;35.068;35.068;35.068
85;calc total;1;32.3815;32.3815;32.3815
85;calc update async;100;6.99862e-05;1.1172e-05;0.00496902
85;calc inner;100;0.249472;0.219585;0.281825
85;calc wait;100;0.0562779;0.0266844;0.125352
85;calc bound;100;0.0159931;0.0114081;0.0269167
85;calc iter;100;0.323346;0.285814;0.394131
62;calc total;1;32.3798;32.3798;32.3798
62;calc update async;100;7.80737e-05;1.4092e-05;0.00549771
62;calc inner;100;0.253014;0.234293;0.283172
62;calc wait;100;0.0526272;0.0267735;0.108418
62;calc bound;100;0.0173005;0.0123141;0.0303775
62;calc iter;100;0.323258;0.288535;0.37432
62;total;1;35.0686;35.0686;35.0686
85;total;1;35.0744;35.0744;35.0744
63;calc total;1;32.3798;32.3798;32.3798
63;calc update async;100;7.84627e-05;1.258e-05;0.0057232
63;calc inner;100;0.251032;0.234066;0.283149
63;calc wait;100;0.0544375;0.0266062;0.0964146
63;calc bound;100;0.0171383;0.0123327;0.0308913
63;calc iter;100;0.323259;0.296693;0.363067
63;total;1;35.0682;35.0682;35.0682
86;calc total;1;32.3815;32.3815;32.3815
86;calc update async;100;6.89411e-05;1.0284e-05;0.0051882
86;calc inner;100;0.246502;0.21803;0.281599
86;calc wait;100;0.0612737;0.0253831;0.126291
86;calc bound;100;0.0141612;0.0120357;0.022269
86;calc iter;100;0.323147;0.28853;0.392887
86;total;1;35.073;35.073;35.073
64;calc total;1;32.3815;32.3815;32.3815
64;calc update async;100;8.17592e-05;1.3091e-05;0.0049563
64;calc inner;100;0.246502;0.225834;0.282949
64;calc wait;100;0.0512397;0.0242662;0.108668
64;calc bound;100;0.0245675;0.011484;0.0314759
64;calc iter;100;0.323485;0.294994;0.391026
64;total;1;35.0634;35.0634;35.0634
87;calc total;1;32.3815;32.3815;32.3815
87;calc update async;100;6.56394e-05;9.76e-06;0.0050284
87;calc inner;100;0.24715;0.228978;0.281371
87;calc wait;100;0.0618311;0.0241302;0.123352
87;calc bound;100;0.0134456;0.0117403;0.0194463
87;calc iter;100;0.323143;0.284819;0.376425
87;total;1;35.0689;35.0689;35.0689
65;calc total;1;32.3816;32.3816;32.3816
65;calc update async;100;7.91867e-05;1.1398e-05;0.00449522
65;calc inner;100;0.245207;0.222457;0.282917
65;calc wait;100;0.0524912;0.0252888;0.0879181
65;calc bound;100;0.0251564;0.0121803;0.0314437
65;calc iter;100;0.323236;0.287558;0.373741
65;total;1;35.0509;35.0509;35.0509
88;calc total;1;32.3815;32.3815;32.3815
88;calc update async;100;6.64727e-05;1.1111e-05;0.00445336
88;calc inner;100;0.246677;0.222455;0.281014
88;calc wait;100;0.0585772;0.0238269;0.109793
88;calc bound;100;0.0170035;0.0117626;0.030845
88;calc iter;100;0.323042;0.28035;0.382582
88;total;1;35.0743;35.0743;35.0743
66;calc total;1;32.3815;32.3815;32.3815
66;calc update async;100;7.5e-05;1.2375e-05;0.00459896
66;calc inner;100;0.249238;0.228731;0.282751
66;calc wait;100;0.0506757;0.0221993;0.109917
66;calc bound;100;0.0222271;0.0114166;0.0303794
66;calc iter;100;0.323382;0.291637;0.391073
66;total;1;35.0605;35.0605;35.0605
89;calc total;1;32.3815;32.3815;32.3815
89;calc update async;100;6.64873e-05;1.0968e-05;0.00423985
89;calc inner;100;0.248153;0.232089;0.281148
89;calc wait;100;0.0562358;0.0254996;0.123206
89;calc bound;100;0.0170996;0.0119324;0.0305564
89;calc iter;100;0.323029;0.278924;0.39431
89;total;1;35.0646;35.0646;35.0646
67;calc total;1;32.3816;32.3816;32.3816
67;calc update async;100;7.44362e-05;1.304e-05;0.00462559
67;calc inner;100;0.251403;0.230784;0.282731
67;calc wait;100;0.0496152;0.0224019;0.105353
67;calc bound;100;0.0208631;0.0111556;0.0316176
67;calc iter;100;0.323528;0.281164;0.38633
67;total;1;35.0594;35.0594;35.0594
90;calc total;1;32.3815;32.3815;32.3815
90;calc update async;100;6.4536e-05;1.138e-05;0.00429256
90;calc inner;100;0.248623;0.224859;0.281429
90;calc wait;100;0.0578044;0.0199411;0.139815
90;calc bound;100;0.0160033;0.0119392;0.0287912
90;calc iter;100;0.322976;0.277783;0.391353
90;total;1;35.0649;35.0649;35.0649
0;calc total;1;32.3815;32.3815;32.3815
0;calc update async;100;8.00784e-05;1.3134e-05;0.00437842
0;calc inner;100;0.246442;0.22278;0.283874
0;calc wait;100;0.0497192;0.0234655;0.0966438
0;calc bound;100;0.0262535;0.0116526;0.0317701
0;calc iter;100;0.323662;0.293173;0.395737
0;total;1;35.0688;35.0688;35.0688
1;calc total;1;32.38;32.38;32.38
1;calc update async;100;8.80201e-05;1.2294e-05;0.00529544
1;calc inner;100;0.247002;0.226309;0.283221
1;calc wait;100;0.0498825;0.0285909;0.116154
1;calc bound;100;0.0261342;0.0103258;0.0318901
1;calc iter;100;0.3238;0.265597;0.382949
1;total;1;35.0685;35.0685;35.0685
2;calc total;1;32.379;32.379;32.379
2;calc update async;100;7.99482e-05;1.2586e-05;0.00504086
2;calc inner;100;0.252115;0.231347;0.283047
2;calc wait;100;0.0493284;0.0241985;0.0844426
2;calc bound;100;0.0211742;0.0115703;0.0306569
2;calc iter;100;0.32366;0.273278;0.361239
2;total;1;35.0693;35.0693;35.0693
3;calc total;1;32.38;32.38;32.38
3;calc update async;100;7.80764e-05;1.2706e-05;0.00462767
3;calc inner;100;0.253508;0.234229;0.283906
3;calc wait;100;0.0471232;0.0239507;0.117689
3;calc bound;100;0.0210487;0.0122082;0.0273613
3;calc iter;100;0.323509;0.288253;0.393935
3;total;1;35.0678;35.0678;35.0678
4;calc total;1;32.38;32.38;32.38
4;calc update async;100;6.98509e-05;1.2342e-05;0.00460949
4;calc inner;100;0.253732;0.234222;0.282046
4;calc wait;100;0.0484502;0.0313382;0.0885072
4;calc bound;100;0.0165663;0.012454;0.0248205
4;calc iter;100;0.323275;0.301295;0.352519
4;total;1;35.0623;35.0623;35.0623
5;calc total;1;32.38;32.38;32.38
5;calc update async;100;6.72311e-05;1.0996e-05;0.00462836
5;calc inner;100;0.254116;0.237583;0.282579
5;calc wait;100;0.0507745;0.0170711;0.1079
5;calc bound;100;0.0151716;0.0118992;0.0193912
5;calc iter;100;0.323562;0.299855;0.359789
5;total;1;35.0635;35.0635;35.0635
6;calc total;1;32.38;32.38;32.38
6;calc update async;100;6.30101e-05;1.1167e-05;0.0047377
6;calc inner;100;0.251128;0.234608;0.282134
6;calc wait;100;0.0567093;0.023289;0.0988748
6;calc bound;100;0.0139192;0.0118172;0.0175925
6;calc iter;100;0.323413;0.299977;0.356524
6;total;1;35.0593;35.0593;35.0593
7;calc total;1;32.38;32.38;32.38
7;calc update async;100;6.41721e-05;9.706e-06;0.00478494
7;calc inner;100;0.251773;0.239157;0.282455
7;calc wait;100;0.0553967;0.0218664;0.0947731
7;calc bound;100;0.0141581;0.0118739;0.0200682
7;calc iter;100;0.323239;0.303213;0.352639
7;total;1;35.065;35.065;35.065
8;calc total;1;32.38;32.38;32.38
8;calc update async;100;7.9289e-05;1.2153e-05;0.00553467
8;calc inner;100;0.250252;0.231073;0.283143
8;calc wait;100;0.0529278;0.0242296;0.106581
8;calc bound;100;0.0188141;0.0121032;0.0312914
8;calc iter;100;0.323504;0.304458;0.377634
8;total;1;35.0492;35.0492;35.0492
9;calc total;1;32.3799;32.3799;32.3799
9;calc update async;100;8.01777e-05;1.3171e-05;0.00560062
9;calc inner;100;0.252882;0.236162;0.283102
9;calc wait;100;0.0509818;0.0257452;0.114956
9;calc bound;100;0.0177743;0.0123552;0.0302481
9;calc iter;100;0.323132;0.297415;0.38589
9;total;1;35.0686;35.0686;35.0686
10;calc total;1;32.3799;32.3799;32.3799
10;calc update async;100;9.07451e-05;1.1803e-05;0.00667914
10;calc inner;100;0.254266;0.237834;0.283218
10;calc wait;100;0.0503601;0.0236815;0.0995597
10;calc bound;100;0.0174331;0.0131445;0.0309399
10;calc iter;100;0.323047;0.285356;0.365679
10;total;1;35.0592;35.0592;35.0592
11;calc total;1;32.38;32.38;32.38
11;calc update async;100;7.75782e-05;1.1949e-05;0.00566513
11;calc inner;100;0.251403;0.228723;0.282297
11;calc wait;100;0.0539114;0.0254456;0.105764
11;calc bound;100;0.0170694;0.0121162;0.0310423
11;calc iter;100;0.323317;0.298155;0.365666
11;total;1;35.0686;35.0686;35.0686
12;calc total;1;32.3799;32.3799;32.3799
12;calc update async;100;8.91834e-05;1.2864e-05;0.00546173
12;calc inner;100;0.246423;0.219268;0.283858
12;calc wait;100;0.0516194;0.0280671;0.119516
12;calc bound;100;0.0244577;0.0108022;0.0315849
12;calc iter;100;0.323746;0.275003;0.418532
12;total;1;35.0582;35.0582;35.0582
13;calc total;1;32.3799;32.3799;32.3799
13;calc update async;100;8.70782e-05;1.0299e-05;0.00545823
13;calc inner;100;0.245972;0.222411;0.283796
13;calc wait;100;0.0525847;0.0244408;0.137188
13;calc bound;100;0.024051;0.0115446;0.0316662
13;calc iter;100;0.323689;0.289217;0.420262
13;total;1;35.0664;35.0664;35.0664
14;calc total;1;32.3798;32.3798;32.3798
14;calc update async;100;8.70458e-05;1.3035e-05;0.00549767
14;calc inner;100;0.245555;0.216672;0.283452
14;calc wait;100;0.0533044;0.0247328;0.122541
14;calc bound;100;0.0241073;0.0119344;0.0317551
14;calc iter;100;0.323427;0.291351;0.40299
14;total;1;35.0674;35.0674;35.0674
15;calc total;1;32.3798;32.3798;32.3798
15;calc update async;100;8.53025e-05;1.4701e-05;0.0054389
15;calc inner;100;0.248119;0.230812;0.283512
15;calc wait;100;0.0514824;0.0248232;0.121923
15;calc bound;100;0.0229381;0.0114265;0.0313223
15;calc iter;100;0.323587;0.286339;0.401399
15;total;1;35.0678;35.0678;35.0678
16;calc total;1;32.3788;32.3788;32.3788
16;calc update async;100;7.531e-05;1.5004e-05;0.00469988
16;calc inner;100;0.250209;0.234436;0.282442
16;calc wait;100;0.0488007;0.0232684;0.13026
16;calc bound;100;0.0203247;0.0120936;0.0306034
16;calc iter;100;0.323268;0.300106;0.415847
16;total;1;35.0453;35.0453;35.0453
17;calc total;1;32.38;32.38;32.38
17;calc update async;100;7.8514e-05;1.3282e-05;0.00528441
17;calc inner;100;0.25173;0.235742;0.282245
17;calc wait;100;0.0507738;0.0259033;0.0924884
17;calc bound;100;0.0183119;0.0117044;0.0278202
17;calc iter;100;0.323564;0.294025;0.37488
17;total;1;35.0602;35.0602;35.0602
18;calc total;1;32.38;32.38;32.38
18;calc update async;100;7.97316e-05;1.2731e-05;0.00564286
18;calc inner;100;0.252247;0.236755;0.282816
18;calc wait;100;0.0534979;0.0229707;0.0901976
18;calc bound;100;0.0166366;0.0119366;0.0307632
18;calc iter;100;0.323419;0.295096;0.363476
18;total;1;35.0671;35.0671;35.0671
19;calc total;1;32.38;32.38;32.38
19;calc update async;100;8.05803e-05;1.2851e-05;0.00573308
19;calc inner;100;0.251733;0.235747;0.282625
19;calc wait;100;0.0532159;0.0235321;0.108972
19;calc bound;100;0.0172329;0.0122062;0.0316165
19;calc iter;100;0.323242;0.300855;0.403673
19;total;1;35.0582;35.0582;35.0582
20;calc total;1;32.38;32.38;32.38
20;calc update async;100;5.98499e-05;1.0713e-05;0.00407026
20;calc inner;100;0.250527;0.232178;0.282325
20;calc wait;100;0.0548797;0.0214119;0.101128
20;calc bound;100;0.0147546;0.011953;0.0266313
20;calc iter;100;0.323111;0.285354;0.379232
20;total;1;35.0582;35.0582;35.0582
21;calc total;1;32.38;32.38;32.38
21;calc update async;100;5.78041e-05;1.2527e-05;0.00402282
21;calc inner;100;0.250228;0.233819;0.2828
21;calc wait;100;0.0578921;0.0253582;0.0937876
21;calc bound;100;0.0142475;0.0120867;0.0245335
21;calc iter;100;0.323155;0.294732;0.374192
21;total;1;35.0678;35.0678;35.0678
22;calc total;1;32.38;32.38;32.38
22;calc update async;100;5.75699e-05;1.2339e-05;0.00404448
22;calc inner;100;0.246863;0.224769;0.282641
22;calc wait;100;0.0612459;0.0269275;0.119591
22;calc bound;100;0.0143892;0.0119573;0.0244819
22;calc iter;100;0.323075;0.298263;0.368218
22;total;1;35.0638;35.0638;35.0638
23;calc total;1;32.38;32.38;32.38
23;calc update async;100;5.77709e-05;1.0567e-05;0.00407432
23;calc inner;100;0.246198;0.223901;0.281988
23;calc wait;100;0.0620045;0.0279195;0.0976916
23;calc bound;100;0.0145411;0.0121321;0.0257978
23;calc iter;100;0.323214;0.295716;0.347964
23;total;1;35.0671;35.0671;35.0671
44;calc total;1;32.3799;32.3799;32.3799
44;calc update async;100;7.41337e-05;1.5465e-05;0.00414731
44;calc inner;100;0.241428;0.21623;0.283312
44;calc wait;100;0.0539952;0.0172996;0.0974384
44;calc bound;100;0.0253832;0.0118613;0.0315875
44;calc iter;100;0.323243;0.24902;0.401699
44;total;1;35.0665;35.0665;35.0665
45;calc total;1;32.3799;32.3799;32.3799
45;calc update async;100;7.31334e-05;1.679e-05;0.00418265
45;calc inner;100;0.241514;0.213551;0.283544
45;calc wait;100;0.0522186;0.0237041;0.103494
45;calc bound;100;0.0257603;0.0114947;0.031552
45;calc iter;100;0.323254;0.288855;0.395995
45;total;1;35.0599;35.0599;35.0599
46;calc total;1;32.3798;32.3798;32.3798
46;calc update async;100;7.55097e-05;1.5764e-05;0.00410146
46;calc inner;100;0.241882;0.21071;0.283208
46;calc wait;100;0.0535192;0.0260305;0.091911
46;calc bound;100;0.0252745;0.0120463;0.0315301
46;calc iter;100;0.323176;0.294641;0.36182
46;total;1;35.0645;35.0645;35.0645
47;calc total;1;32.3798;32.3798;32.3798
47;calc update async;100;7.28538e-05;1.2568e-05;0.00410612
47;calc inner;100;0.242115;0.217151;0.283154
47;calc wait;100;0.0537645;0.0251185;0.114495
47;calc bound;100;0.025348;0.0119295;0.0313325
47;calc iter;100;0.323273;0.283793;0.384835
47;total;1;35.0566;35.0566;35.0566
68;calc total;1;32.3815;32.3815;32.3815
68;calc update async;100;6.01808e-05;1.1818e-05;0.00398179
68;calc inner;100;0.253846;0.238313;0.283023
68;calc wait;100;0.0506391;0.0242725;0.112608
68;calc bound;100;0.0154521;0.0125655;0.0218595
68;calc iter;100;0.323037;0.291887;0.369096
68;total;1;35.0681;35.0681;35.0681
69;calc total;1;32.3816;32.3816;32.3816
69;calc update async;100;6.27039e-05;1.1956e-05;0.00394418
69;calc inner;100;0.253182;0.238375;0.282734
69;calc wait;100;0.0504529;0.0278223;0.100354
69;calc bound;100;0.0159742;0.0121213;0.021503
69;calc iter;100;0.323064;0.29328;0.364486
69;total;1;35.0679;35.0679;35.0679
70;calc total;1;32.3815;32.3815;32.3815
70;calc update async;100;5.8416e-05;1.1454e-05;0.00393911
70;calc inner;100;0.251071;0.236839;0.28336
70;calc wait;100;0.0550846;0.0245839;0.105415
70;calc bound;100;0.0149544;0.0120622;0.0235827
70;calc iter;100;0.323003;0.294038;0.372556
70;total;1;35.0519;35.0519;35.0519
71;calc total;1;32.3816;32.3816;32.3816
71;calc update async;100;5.62707e-05;1.1391e-05;0.0038837
71;calc inner;100;0.25094;0.234913;0.282638
71;calc wait;100;0.0568276;0.0255946;0.104447
71;calc bound;100;0.014112;0.0122544;0.0184467
71;calc iter;100;0.323298;0.299073;0.374914
71;total;1;35.0673;35.0673;35.0673
91;calc total;1;32.3815;32.3815;32.3815
91;calc update async;100;6.40407e-05;1.0222e-05;0.00439797
91;calc inner;100;0.24708;0.22512;0.281287
91;calc wait;100;0.059243;0.0200596;0.114877
91;calc bound;100;0.015861;0.0117841;0.0316694
91;calc iter;100;0.323096;0.290133;0.379436
91;total;1;35.0573;35.0573;35.0573
92;calc total;1;32.3815;32.3815;32.3815
92;calc update async;100;7.78782e-05;1.598e-05;0.00442285
92;calc inner;100;0.243659;0.211633;0.281683
92;calc wait;100;0.0539202;0.0270561;0.138852
92;calc bound;100;0.0246387;0.0105234;0.0318414
92;calc iter;100;0.323634;0.286695;0.416806
92;total;1;35.0715;35.0715;35.0715
93;calc total;1;32.3815;32.3815;32.3815
93;calc update async;100;7.60969e-05;1.4685e-05;0.00427775
93;calc inner;100;0.242462;0.2129;0.280919
93;calc wait;100;0.0552087;0.0244884;0.165962
93;calc bound;100;0.0247156;0.0116808;0.0315386
93;calc iter;100;0.323252;0.278192;0.430069
93;total;1;35.0647;35.0647;35.0647
94;calc total;1;32.3815;32.3815;32.3815
94;calc update async;100;7.52869e-05;1.3414e-05;0.00456257
94;calc inner;100;0.24439;0.220163;0.281529
94;calc wait;100;0.0553675;0.0221978;0.128079
94;calc bound;100;0.0228246;0.0114559;0.0314997
94;calc iter;100;0.323234;0.275036;0.394544
94;total;1;35.0737;35.0737;35.0737
95;calc total;1;32.3815;32.3815;32.3815
95;calc update async;100;7.57511e-05;1.1223e-05;0.00448561
95;calc inner;100;0.244617;0.222132;0.280998
95;calc wait;100;0.0550626;0.0236566;0.133168
95;calc bound;100;0.0227302;0.0112765;0.0313862
95;calc iter;100;0.323332;0.283842;0.413437
95;total;1;35.0744;35.0744;35.0744
MPI
Running Jacobi on 96 processors with (6, 4 4) elements.
Array Dimensions: 1500 1500 1500
Block Dimensions: 250 375 375
== Energy Conservation Check ==
initial Energy:              125.000
  final Energy:              125.000
    Difference:               -0.000
== Time Statistics ==
Completed 100 iterations.
# unit_id;function_name;num_calls;avg_runtime;min_runtime;max_runtime
24;calc total;1;32.5054;32.5054;32.5054
24;calc update async;100;7.63513e-05;1.1088e-05;0.00589384
24;calc inner;100;0.252241;0.233025;0.28392
24;calc wait;100;0.0571686;0.0260091;0.110132
24;calc bound;100;0.0143296;0.0121777;0.0184929
24;calc iter;100;0.324486;0.298965;0.357871
24;total;1;34.9579;34.9579;34.9579
25;calc total;1;32.5054;32.5054;32.5054
25;calc update async;100;7.40886e-05;1.1028e-05;0.00519438
25;calc inner;100;0.253015;0.230582;0.283811
25;calc wait;100;0.0531348;0.0295102;0.110612
25;calc bound;100;0.0167863;0.0122033;0.0301434
25;calc iter;100;0.324366;0.292088;0.370207
25;total;1;34.9586;34.9586;34.9586
26;calc total;1;32.5054;32.5054;32.5054
26;calc update async;100;7.88031e-05;1.234e-05;0.00565161
26;calc inner;100;0.254159;0.237367;0.283364
26;calc wait;100;0.0523008;0.0275862;0.127431
26;calc bound;100;0.0164207;0.012517;0.0279451
26;calc iter;100;0.324463;0.296416;0.388054
26;total;1;34.9607;34.9607;34.9607
27;calc total;1;32.5054;32.5054;32.5054
27;calc update async;100;7.57437e-05;1.0391e-05;0.00565894
27;calc inner;100;0.252676;0.222716;0.283414
27;calc wait;100;0.055999;0.02004;0.147878
27;calc bound;100;0.0152641;0.0121384;0.0216131
27;calc iter;100;0.3247;0.292637;0.386824
27;total;1;34.9584;34.9584;34.9584
28;calc total;1;32.5054;32.5054;32.5054
28;calc update async;100;8.45014e-05;1.2459e-05;0.00534655
28;calc inner;100;0.248718;0.231379;0.282385
28;calc wait;100;0.0520758;0.0255325;0.0953474
28;calc bound;100;0.0231659;0.0117437;0.0313792
28;calc iter;100;0.324918;0.289304;0.375947
28;total;1;34.9462;34.9462;34.9462
29;calc total;1;32.5053;32.5053;32.5053
29;calc update async;100;9.3276e-05;1.3236e-05;0.00564895
29;calc inner;100;0.246018;0.221653;0.283425
29;calc wait;100;0.0521232;0.022269;0.111532
29;calc bound;100;0.0257209;0.0121177;0.0317661
29;calc iter;100;0.324617;0.292983;0.383321
29;total;1;34.9607;34.9607;34.9607
30;calc total;1;32.5053;32.5053;32.5053
30;calc update async;100;9.04242e-05;1.0798e-05;0.00569359
30;calc inner;100;0.244543;0.209805;0.282238
30;calc wait;100;0.0538608;0.0237704;0.133958
30;calc bound;100;0.0256165;0.0114872;0.0312134
30;calc iter;100;0.324767;0.287532;0.406644
30;total;1;34.9487;34.9487;34.9487
31;calc total;1;32.5052;32.5052;32.5052
31;calc update async;100;9.05003e-05;1.0102e-05;0.00580958
31;calc inner;100;0.246488;0.223839;0.282714
31;calc wait;100;0.0538314;0.02676;0.13746
31;calc bound;100;0.0242023;0.0115567;0.0314193
31;calc iter;100;0.324927;0.285222;0.403976
31;total;1;34.9513;34.9513;34.9513
32;calc total;1;32.507;32.507;32.507
32;calc update async;100;5.88818e-05;1.1294e-05;0.00395309
32;calc inner;100;0.252139;0.233484;0.281377
32;calc wait;100;0.0554608;0.027149;0.122773
32;calc bound;100;0.0155062;0.0120021;0.0287386
32;calc iter;100;0.324495;0.291582;0.387794
32;total;1;34.9515;34.9515;34.9515
72;calc total;1;32.507;32.507;32.507
72;calc update async;100;8.65705e-05;1.1712e-05;0.0069473
72;calc inner;100;0.252472;0.230235;0.284415
72;calc wait;100;0.0571782;0.0280537;0.108023
72;calc bound;100;0.0140826;0.0121242;0.0238718
72;calc iter;100;0.324515;0.29279;0.360636
72;total;1;34.9548;34.9548;34.9548
48;calc total;1;32.5055;32.5055;32.5055
48;calc update async;100;6.78704e-05;1.0212e-05;0.00392494
48;calc inner;100;0.250802;0.218574;0.283032
48;calc wait;100;0.0505099;0.0292844;0.0789764
48;calc bound;100;0.021548;0.0108283;0.0318636
48;calc iter;100;0.32446;0.293333;0.359642
48;total;1;34.9491;34.9491;34.9491
33;calc total;1;32.5055;32.5055;32.5055
33;calc update async;100;6.5908e-05;1.0509e-05;0.00461822
33;calc inner;100;0.251268;0.231672;0.281622
33;calc wait;100;0.0557626;0.0258044;0.117695
33;calc bound;100;0.0165234;0.0120241;0.0316084
33;calc iter;100;0.324569;0.294653;0.416591
33;total;1;34.9413;34.9413;34.9413
73;calc total;1;32.507;32.507;32.507
73;calc update async;100;8.48773e-05;1.0105e-05;0.00690954
73;calc inner;100;0.249661;0.220959;0.283505
73;calc wait;100;0.0605171;0.0269535;0.114661
73;calc bound;100;0.0137753;0.0118776;0.0228581
73;calc iter;100;0.324812;0.297978;0.366445
73;total;1;34.9585;34.9585;34.9585
49;calc total;1;32.5055;32.5055;32.5055
49;calc update async;100;7.13348e-05;1.0697e-05;0.00447744
49;calc inner;100;0.250226;0.214908;0.282398
49;calc wait;100;0.053238;0.0242282;0.0934725
49;calc bound;100;0.0202877;0.01181;0.0312269
49;calc iter;100;0.324737;0.294993;0.37571
49;total;1;34.9464;34.9464;34.9464
34;calc total;1;32.5045;32.5045;32.5045
34;calc update async;100;7.35721e-05;1.1725e-05;0.00507972
34;calc inner;100;0.250748;0.232585;0.282079
34;calc wait;100;0.0545797;0.0295194;0.113621
34;calc bound;100;0.017231;0.0121727;0.0296787
34;calc iter;100;0.324692;0.28959;0.378673
34;total;1;34.953;34.953;34.953
74;calc total;1;32.507;32.507;32.507
74;calc update async;100;8.38676e-05;1.0966e-05;0.00681699
74;calc inner;100;0.250844;0.226849;0.284864
74;calc wait;100;0.059832;0.0246336;0.10441
74;calc bound;100;0.0137661;0.0121817;0.018644
74;calc iter;100;0.324725;0.292665;0.355774
74;total;1;34.9595;34.9595;34.9595
50;calc total;1;32.5044;32.5044;32.5044
50;calc update async;100;7.74451e-05;1.0897e-05;0.00516212
50;calc inner;100;0.253649;0.223466;0.282055
50;calc wait;100;0.0505734;0.0286006;0.105642
50;calc bound;100;0.0189633;0.011715;0.030692
50;calc iter;100;0.324742;0.287209;0.383656
50;total;1;34.955;34.955;34.955
35;calc total;1;32.5055;32.5055;32.5055
35;calc update async;100;8.23261e-05;1.142e-05;0.00633485
35;calc inner;100;0.252072;0.235389;0.282699
35;calc wait;100;0.0550775;0.0266572;0.109825
35;calc bound;100;0.0154088;0.0122748;0.0285162
35;calc iter;100;0.324608;0.292548;0.39874
35;total;1;34.9588;34.9588;34.9588
75;calc total;1;32.507;32.507;32.507
75;calc update async;100;8.40465e-05;1.0836e-05;0.00669068
75;calc inner;100;0.249424;0.216554;0.283881
75;calc wait;100;0.0598915;0.0231513;0.128497
75;calc bound;100;0.0142494;0.0122619;0.0212015
75;calc iter;100;0.324265;0.30351;0.363317
75;total;1;34.9595;34.9595;34.9595
51;calc total;1;32.5055;32.5055;32.5055
51;calc update async;100;7.31474e-05;1.3877e-05;0.00458296
51;calc inner;100;0.254196;0.234274;0.28298
51;calc wait;100;0.0478472;0.0275023;0.100207
51;calc bound;100;0.019683;0.00998581;0.0305654
51;calc iter;100;0.324542;0.298008;0.373805
51;total;1;34.953;34.953;34.953
36;calc total;1;32.5055;32.5055;32.5055
36;calc update async;100;7.37092e-05;1.1843e-05;0.00483545
36;calc inner;100;0.252974;0.2308;0.284261
36;calc wait;100;0.0512883;0.0234443;0.129762
36;calc bound;100;0.018636;0.0123293;0.0290631
36;calc iter;100;0.32413;0.294586;0.387606
36;total;1;34.9402;34.9402;34.9402
76;calc total;1;32.507;32.507;32.507
76;calc update async;100;9.96011e-05;1.4328e-05;0.00695619
76;calc inner;100;0.250542;0.224692;0.282973
76;calc wait;100;0.0519258;0.0249592;0.11655
76;calc bound;100;0.0218882;0.0122435;0.0308348
76;calc iter;100;0.32491;0.279635;0.392225
76;total;1;34.9523;34.9523;34.9523
52;calc total;1;32.5055;32.5055;32.5055
52;calc update async;100;7.55265e-05;1.3122e-05;0.0047587
52;calc inner;100;0.253173;0.236528;0.282144
52;calc wait;100;0.0493761;0.0267575;0.105735
52;calc bound;100;0.0202156;0.012351;0.0319309
52;calc iter;100;0.324247;0.297183;0.379102
52;total;1;34.9552;34.9552;34.9552
37;calc total;1;32.5055;32.5055;32.5055
37;calc update async;100;7.38324e-05;9.789e-06;0.00485255
37;calc inner;100;0.250398;0.224589;0.283976
37;calc wait;100;0.0533508;0.0269421;0.157186
37;calc bound;100;0.019684;0.0119143;0.031508
37;calc iter;100;0.32427;0.291901;0.434502
37;total;1;34.9397;34.9397;34.9397
77;calc total;1;32.507;32.507;32.507
77;calc update async;100;9.05071e-05;1.1113e-05;0.00638833
77;calc inner;100;0.251972;0.225958;0.283093
77;calc wait;100;0.0524899;0.0258753;0.120263
77;calc bound;100;0.0197796;0.0101729;0.0314529
77;calc iter;100;0.325069;0.267673;0.392508
77;total;1;34.9512;34.9512;34.9512
53;calc total;1;32.5055;32.5055;32.5055
53;calc update async;100;7.42943e-05;1.436e-05;0.00456086
53;calc inner;100;0.253233;0.2326;0.282302
53;calc wait;100;0.0494605;0.0238744;0.0883645
53;calc bound;100;0.0199258;0.0115211;0.0310814
53;calc iter;100;0.324359;0.28952;0.374307
53;total;1;34.9511;34.9511;34.9511
38;calc total;1;32.5055;32.5055;32.5055
38;calc update async;100;7.54402e-05;1.0891e-05;0.00491717
38;calc inner;100;0.247295;0.232015;0.2839
38;calc wait;100;0.0556333;0.0206903;0.169721
38;calc bound;100;0.0208756;0.011939;0.0314212
38;calc iter;100;0.324428;0.287025;0.430992
38;total;1;34.941;34.941;34.941
78;calc total;1;32.507;32.507;32.507
78;calc update async;100;9.0278e-05;1.1316e-05;0.00640348
78;calc inner;100;0.252969;0.230482;0.282586
78;calc wait;100;0.0525535;0.0256286;0.107935
78;calc bound;100;0.0181398;0.0113052;0.0293803
78;calc iter;100;0.324968;0.269105;0.391365
78;total;1;34.9512;34.9512;34.9512
54;calc total;1;32.5055;32.5055;32.5055
54;calc update async;100;7.77268e-05;1.0623e-05;0.00482936
54;calc inner;100;0.248523;0.229757;0.281977
54;calc wait;100;0.0534057;0.0225863;0.114874
54;calc bound;100;0.0216326;0.0114031;0.0314264
54;calc iter;100;0.324382;0.292872;0.37569
54;total;1;34.9469;34.9469;34.9469
39;calc total;1;32.5055;32.5055;32.5055
39;calc update async;100;7.41183e-05;1.16e-05;0.00494014
39;calc inner;100;0.250258;0.232626;0.283724
39;calc wait;100;0.0534833;0.0231135;0.115116
39;calc bound;100;0.0193695;0.0124802;0.0303987
39;calc iter;100;0.324086;0.295908;0.397163
39;total;1;34.941;34.941;34.941
79;calc total;1;32.507;32.507;32.507
79;calc update async;100;9.18097e-05;1.3205e-05;0.00656084
79;calc inner;100;0.250611;0.221535;0.283123
79;calc wait;100;0.0540951;0.0264553;0.124232
79;calc bound;100;0.0197657;0.0121739;0.0315446
79;calc iter;100;0.324921;0.270853;0.402787
79;total;1;34.9515;34.9515;34.9515
55;calc total;1;32.5055;32.5055;32.5055
55;calc update async;100;7.33951e-05;1.0338e-05;0.00465475
55;calc inner;100;0.251133;0.233187;0.281567
55;calc wait;100;0.0509766;0.0226847;0.103252
55;calc bound;100;0.020552;0.0115728;0.0316938
55;calc iter;100;0.324259;0.297554;0.39537
55;total;1;34.941;34.941;34.941
40;calc total;1;32.5055;32.5055;32.5055
40;calc update async;100;5.74701e-05;1.1248e-05;0.00407177
40;calc inner;100;0.250584;0.233472;0.283233
40;calc wait;100;0.0583588;0.0264685;0.0983621
40;calc bound;100;0.0140724;0.0113514;0.0200075
40;calc iter;100;0.324429;0.296332;0.354805
40;total;1;34.9442;34.9442;34.9442
80;calc total;1;32.507;32.507;32.507
80;calc update async;100;0.000102341;1.0558e-05;0.00748936
80;calc inner;100;0.249849;0.224251;0.282539
80;calc wait;100;0.0515568;0.026921;0.112649
80;calc bound;100;0.021662;0.0121584;0.0315132
80;calc iter;100;0.324656;0.275982;0.398132
80;total;1;34.9503;34.9503;34.9503
56;calc total;1;32.5054;32.5054;32.5054
56;calc update async;100;6.17082e-05;9.756e-06;0.00438351
56;calc inner;100;0.253169;0.233735;0.281459
56;calc wait;100;0.0546424;0.0217447;0.121689
56;calc bound;100;0.014983;0.0119551;0.0219592
56;calc iter;100;0.324196;0.288959;0.370438
56;total;1;34.9444;34.9444;34.9444
41;calc total;1;32.5054;32.5054;32.5054
41;calc update async;100;5.77279e-05;1.0534e-05;0.00400867
41;calc inner;100;0.252253;0.23987;0.283173
41;calc wait;100;0.0551923;0.0265196;0.108715
41;calc bound;100;0.0143568;0.0118094;0.019105
41;calc iter;100;0.324171;0.285549;0.369181
41;total;1;34.9345;34.9345;34.9345
81;calc total;1;32.507;32.507;32.507
81;calc update async;100;9.68171e-05;1.3478e-05;0.00661954
81;calc inner;100;0.250867;0.226116;0.2831
81;calc wait;100;0.0515987;0.0258452;0.10738
81;calc bound;100;0.0210534;0.0122596;0.0317189
81;calc iter;100;0.324817;0.272581;0.384587
81;total;1;34.9483;34.9483;34.9483
57;calc total;1;32.5054;32.5054;32.5054
57;calc update async;100;6.23078e-05;1.1144e-05;0.00444183
57;calc inner;100;0.252695;0.236269;0.281426
57;calc wait;100;0.0559009;0.0273624;0.122401
57;calc bound;100;0.0145959;0.0117468;0.0256128
57;calc iter;100;0.324714;0.292754;0.384409
57;total;1;34.947;34.947;34.947
82;calc total;1;32.507;32.507;32.507
82;calc update async;100;0.00010084;1.2412e-05;0.00706061
82;calc inner;100;0.250536;0.215467;0.282766
82;calc wait;100;0.0508119;0.025385;0.104136
82;calc bound;100;0.022324;0.0124178;0.0316515
82;calc iter;100;0.324766;0.283264;0.385421
82;total;1;34.9502;34.9502;34.9502
58;calc total;1;32.5054;32.5054;32.5054
58;calc update async;100;6.90574e-05;1.0595e-05;0.00496603
58;calc inner;100;0.253862;0.227994;0.281742
58;calc wait;100;0.0523956;0.0243155;0.127117
58;calc bound;100;0.0145439;0.0117981;0.0209103
58;calc iter;100;0.324204;0.29187;0.378484
58;total;1;34.9523;34.9523;34.9523
83;calc total;1;32.507;32.507;32.507
83;calc update async;100;9.8554e-05;1.1523e-05;0.00686962
83;calc inner;100;0.249524;0.213858;0.28288
83;calc wait;100;0.051647;0.0233934;0.118674
83;calc bound;100;0.0225091;0.0125841;0.0315718
83;calc iter;100;0.32454;0.285669;0.394738
83;total;1;34.9579;34.9579;34.9579
59;calc total;1;32.5054;32.5054;32.5054
59;calc update async;100;6.34463e-05;1.032e-05;0.0044879
59;calc inner;100;0.253737;0.221476;0.28203
59;calc wait;100;0.0535334;0.0244333;0.118499
59;calc bound;100;0.0150176;0.0121154;0.0235784
59;calc iter;100;0.324128;0.297249;0.383333
59;total;1;34.9452;34.9452;34.9452
84;calc total;1;32.507;32.507;32.507
84;calc update async;100;9.69491e-05;1.2899e-05;0.00770225
60;calc total;1;32.5054;32.5054;32.5054
60;calc update async;100;8.51962e-05;1.1518e-05;0.00584648
60;calc inner;100;0.257736;0.234431;0.283296
60;calc wait;100;0.0481324;0.0225392;0.097305
60;calc bound;100;0.0183724;0.0120722;0.0305123
60;calc iter;100;0.324808;0.292483;0.37526
60;total;1;34.9453;34.9453;34.9453
84;calc inner;100;0.250788;0.236177;0.281665
84;calc wait;100;0.0565559;0.0229389;0.113525
84;calc bound;100;0.0148123;0.0118504;0.0214155
84;calc iter;100;0.324416;0.294582;0.39369
84;total;1;34.9558;34.9558;34.9558
61;calc total;1;32.5053;32.5053;32.5053
61;calc update async;100;7.75582e-05;1.299e-05;0.00533718
61;calc inner;100;0.258603;0.238055;0.283156
61;calc wait;100;0.0488415;0.0260824;0.108392
61;calc bound;100;0.0172562;0.0123119;0.0287283
61;calc iter;100;0.324982;0.289495;0.379052
61;total;1;34.9388;34.9388;34.9388
85;calc total;1;32.507;32.507;32.507
85;calc update async;100;9.05654e-05;1.1254e-05;0.00729275
85;calc inner;100;0.25001;0.231288;0.281057
85;calc wait;100;0.05773;0.0238146;0.118289
85;calc bound;100;0.0146333;0.0120982;0.0240133
85;calc iter;100;0.32455;0.292428;0.367242
85;total;1;34.9522;34.9522;34.9522
62;calc total;1;32.5053;32.5053;32.5053
62;calc update async;100;7.50604e-05;1.0228e-05;0.00536355
62;calc inner;100;0.258126;0.23708;0.283113
62;calc wait;100;0.0491644;0.019652;0.117591
62;calc bound;100;0.0168575;0.0123886;0.0268372
62;calc iter;100;0.324958;0.296067;0.37665
62;total;1;34.951;34.951;34.951
86;calc total;1;32.507;32.507;32.507
86;calc update async;100;9.36593e-05;1.1042e-05;0.00733336
86;calc inner;100;0.250187;0.229169;0.281219
86;calc wait;100;0.0566054;0.024989;0.100083
86;calc bound;100;0.0157137;0.0121414;0.0265046
86;calc iter;100;0.324301;0.29067;0.367883
86;total;1;34.9456;34.9456;34.9456
63;calc total;1;32.5052;32.5052;32.5052
63;calc update async;100;7.69997e-05;1.1513e-05;0.00538443
63;calc inner;100;0.25589;0.22994;0.283186
63;calc wait;100;0.0494835;0.0239385;0.115867
63;calc bound;100;0.0186589;0.0125589;0.0314048
63;calc iter;100;0.324424;0.298399;0.390096
63;total;1;34.939;34.939;34.939
87;calc total;1;32.507;32.507;32.507
87;calc update async;100;6.17833e-05;1.0684e-05;0.00439651
87;calc inner;100;0.250135;0.225873;0.28133
87;calc wait;100;0.057556;0.0258712;0.122956
87;calc bound;100;0.0151814;0.0122663;0.0230469
87;calc iter;100;0.324432;0.289748;0.384475
87;total;1;34.9474;34.9474;34.9474
64;calc total;1;32.507;32.507;32.507
64;calc update async;100;7.79558e-05;1.0777e-05;0.00446089
64;calc inner;100;0.252045;0.228243;0.283599
64;calc wait;100;0.0479242;0.0269824;0.0927334
64;calc bound;100;0.0241665;0.0118497;0.0312819
64;calc iter;100;0.324824;0.297456;0.390134
64;total;1;34.9317;34.9317;34.9317
88;calc total;1;32.507;32.507;32.507
88;calc update async;100;7.34876e-05;1.023e-05;0.00554309
88;calc inner;100;0.249242;0.228054;0.280916
88;calc wait;100;0.0589196;0.023597;0.110032
88;calc bound;100;0.0150102;0.0118329;0.0248916
88;calc iter;100;0.324313;0.292388;0.378848
88;total;1;34.9419;34.9419;34.9419
65;calc total;1;32.507;32.507;32.507
65;calc update async;100;7.903e-05;1.2482e-05;0.00492798
65;calc inner;100;0.254518;0.232444;0.282406
65;calc wait;100;0.0478848;0.0233235;0.105432
65;calc bound;100;0.0219876;0.0124394;0.0311625
65;calc iter;100;0.324953;0.282019;0.400368
65;total;1;34.951;34.951;34.951
89;calc total;1;32.507;32.507;32.507
89;calc update async;100;7.39608e-05;1.1433e-05;0.0053691
89;calc inner;100;0.248485;0.225015;0.280973
89;calc wait;100;0.0594538;0.0227876;0.127751
89;calc bound;100;0.0157244;0.0118281;0.0263701
89;calc iter;100;0.324472;0.292357;0.37532
89;total;1;34.9467;34.9467;34.9467
66;calc total;1;32.507;32.507;32.507
66;calc update async;100;7.44181e-05;1.1669e-05;0.00460956
66;calc inner;100;0.256731;0.232743;0.282782
66;calc wait;100;0.0467419;0.0232853;0.0972114
66;calc bound;100;0.0209522;0.0124862;0.0313838
66;calc iter;100;0.324977;0.280394;0.391638
66;total;1;34.9173;34.9173;34.9173
90;calc total;1;32.507;32.507;32.507
90;calc update async;100;7.30964e-05;1.0114e-05;0.00528245
90;calc inner;100;0.249378;0.232073;0.28054
90;calc wait;100;0.0589196;0.0237905;0.117224
90;calc bound;100;0.0152858;0.0117756;0.025133
90;calc iter;100;0.324556;0.289074;0.377417
90;total;1;34.9463;34.9463;34.9463
91;calc total;1;32.507;32.507;32.507
91;calc update async;100;7.05725e-05;1.155e-05;0.00525115
91;calc inner;100;0.249278;0.224902;0.280534
91;calc wait;100;0.0592193;0.0254326;0.125395
91;calc bound;100;0.0147733;0.0121014;0.0237178
91;calc iter;100;0.32451;0.291454;0.374396
91;total;1;34.9397;34.9397;34.9397
92;calc total;1;32.507;32.507;32.507
92;calc update async;100;8.97532e-05;1.5581e-05;0.00554525
92;calc inner;100;0.243218;0.222103;0.281384
92;calc wait;100;0.0550127;0.0255563;0.132823
92;calc bound;100;0.0257131;0.0114458;0.0318629
92;calc iter;100;0.324675;0.287019;0.424762
92;total;1;34.947;34.947;34.947
93;calc total;1;32.507;32.507;32.507
93;calc update async;100;8.61447e-05;1.6228e-05;0.00533768
93;calc inner;100;0.242689;0.215602;0.28034
93;calc wait;100;0.0560277;0.02541;0.118255
93;calc bound;100;0.0251693;0.0114124;0.0315683
93;calc iter;100;0.324837;0.284326;0.401755
93;total;1;34.9465;34.9465;34.9465
0;calc total;1;32.507;32.507;32.507
0;calc update async;100;7.30648e-05;1.4557e-05;0.00431709
0;calc inner;100;0.254031;0.230448;0.282375
0;calc wait;100;0.0477493;0.0272342;0.0986404
0;calc bound;100;0.0220251;0.0111099;0.0309471
0;calc iter;100;0.324781;0.291519;0.382641
0;total;1;34.9529;34.9529;34.9529
1;calc total;1;32.5055;32.5055;32.5055
1;calc update async;100;9.95663e-05;1.5902e-05;0.00682633
1;calc inner;100;0.252291;0.235625;0.282305
1;calc wait;100;0.0469516;0.0277349;0.0822699
1;calc bound;100;0.0234087;0.0115499;0.0313409
1;calc iter;100;0.324925;0.284302;0.359545
1;total;1;34.9486;34.9486;34.9486
2;calc total;1;32.5045;32.5045;32.5045
2;calc update async;100;0.000165757;2.4393e-05;0.0126255
2;calc inner;100;0.247188;0.221988;0.279652
2;calc wait;100;0.0492439;0.0278095;0.0813295
2;calc bound;100;0.0268063;0.0114775;0.0317297
2;calc iter;100;0.324895;0.297597;0.363825
2;total;1;34.9431;34.9431;34.9431
3;calc total;1;32.5055;32.5055;32.5055
3;calc update async;100;7.98799e-05;1.2793e-05;0.00453155
3;calc inner;100;0.249651;0.227754;0.282303
3;calc wait;100;0.0493848;0.0255447;0.0881919
3;calc bound;100;0.0250095;0.0117707;0.0315983
3;calc iter;100;0.324677;0.294915;0.370739
3;total;1;34.9522;34.9522;34.9522
4;calc total;1;32.5055;32.5055;32.5055
4;calc update async;100;6.01666e-05;1.0092e-05;0.004457
4;calc inner;100;0.252342;0.236032;0.281363
4;calc wait;100;0.0561621;0.0272391;0.111216
4;calc bound;100;0.0140032;0.0122317;0.0195404
4;calc iter;100;0.324468;0.29404;0.375639
4;total;1;34.9513;34.9513;34.9513
5;calc total;1;32.5055;32.5055;32.5055
5;calc update async;100;6.2676e-05;1.0048e-05;0.00454884
5;calc inner;100;0.254503;0.231774;0.281542
5;calc wait;100;0.0540761;0.0264827;0.0916997
5;calc bound;100;0.014265;0.0117138;0.0229946
5;calc iter;100;0.324709;0.304762;0.353394
5;total;1;34.9444;34.9444;34.9444
6;calc total;1;32.5055;32.5055;32.5055
6;calc update async;100;6.9967e-05;1.126e-05;0.00467425
6;calc inner;100;0.255456;0.241086;0.282346
6;calc wait;100;0.0494171;0.0308542;0.0902332
6;calc bound;100;0.0162624;0.0124855;0.0286759
6;calc iter;100;0.324501;0.304426;0.359567
6;total;1;34.9343;34.9343;34.9343
7;calc total;1;32.5055;32.5055;32.5055
7;calc update async;100;6.61926e-05;1.0957e-05;0.00465787
7;calc inner;100;0.254184;0.241781;0.281158
7;calc wait;100;0.0523048;0.0271248;0.0988518
7;calc bound;100;0.0155701;0.012283;0.0267001
7;calc iter;100;0.324448;0.298654;0.37764
7;total;1;34.9475;34.9475;34.9475
8;calc total;1;32.5054;32.5054;32.5054
8;calc update async;100;8.37974e-05;9.297e-06;0.00666633
8;calc inner;100;0.253644;0.233473;0.281687
8;calc wait;100;0.054559;0.024525;0.111489
8;calc bound;100;0.0151353;0.0122758;0.0251256
8;calc iter;100;0.324491;0.294847;0.375464
8;total;1;34.9377;34.9377;34.9377
9;calc total;1;32.5054;32.5054;32.5054
9;calc update async;100;8.96169e-05;1.0617e-05;0.00656477
9;calc inner;100;0.253452;0.229112;0.282507
9;calc wait;100;0.0522164;0.0262358;0.11814
9;calc bound;100;0.0178627;0.012307;0.0300284
9;calc iter;100;0.324368;0.296387;0.380773
9;total;1;34.9345;34.9345;34.9345
10;calc total;1;32.5054;32.5054;32.5054
10;calc update async;100;8.87445e-05;1.1389e-05;0.00665592
10;calc inner;100;0.254708;0.239791;0.281714
10;calc wait;100;0.0505204;0.0236481;0.11363
10;calc bound;100;0.0175388;0.0123507;0.0279864
10;calc iter;100;0.324439;0.29483;0.385966
10;total;1;34.9443;34.9443;34.9443
11;calc total;1;32.5054;32.5054;32.5054
11;calc update async;100;8.56432e-05;1.1041e-05;0.00658049
11;calc inner;100;0.25447;0.231787;0.280977
11;calc wait;100;0.0532414;0.0239871;0.107415
11;calc bound;100;0.0155112;0.012234;0.0261504
11;calc iter;100;0.324507;0.29388;0.376248
11;total;1;34.936;34.936;34.936
12;calc total;1;32.5054;32.5054;32.5054
12;calc update async;100;9.42244e-05;1.3187e-05;0.00658953
12;calc inner;100;0.249162;0.224387;0.283179
12;calc wait;100;0.0528833;0.0229757;0.128841
12;calc bound;100;0.0216301;0.0119248;0.0314246
12;calc iter;100;0.324671;0.280302;0.411878
12;total;1;34.9384;34.9384;34.9384
13;calc total;1;32.5054;32.5054;32.5054
13;calc update async;100;9.63842e-05;1.4368e-05;0.006582
13;calc inner;100;0.246846;0.220793;0.282621
13;calc wait;100;0.0538087;0.0243579;0.11609
13;calc bound;100;0.0235139;0.0117021;0.0310779
13;calc iter;100;0.324697;0.282914;0.398897
13;total;1;34.94;34.94;34.94
14;calc total;1;32.5053;32.5053;32.5053
14;calc update async;100;9.60293e-05;1.3613e-05;0.00640896
14;calc inner;100;0.246165;0.207787;0.283057
14;calc wait;100;0.053141;0.0246628;0.112641
14;calc bound;100;0.0244713;0.0117783;0.0315046
14;calc iter;100;0.324523;0.29219;0.398951
14;total;1;34.9495;34.9495;34.9495
15;calc total;1;32.5052;32.5052;32.5052
15;calc update async;100;9.61593e-05;1.2069e-05;0.00649168
15;calc inner;100;0.247177;0.217275;0.283143
15;calc wait;100;0.0537677;0.0258951;0.115642
15;calc bound;100;0.0234038;0.0100901;0.031661
15;calc iter;100;0.324819;0.286754;0.393523
15;total;1;34.9328;34.9328;34.9328
16;calc total;1;32.5055;32.5055;32.5055
16;calc update async;100;8.49757e-05;1.0667e-05;0.00657332
16;calc inner;100;0.251958;0.231118;0.281563
16;calc wait;100;0.0551259;0.0213756;0.113483
16;calc bound;100;0.0157741;0.0119576;0.0291547
16;calc iter;100;0.324449;0.294482;0.403052
16;total;1;34.9273;34.9273;34.9273
17;calc total;1;32.5055;32.5055;32.5055
17;calc update async;100;9.00196e-05;1.1365e-05;0.00658937
17;calc inner;100;0.251457;0.236244;0.281858
17;calc wait;100;0.054193;0.0241326;0.102649
17;calc bound;100;0.0180397;0.0120431;0.0309086
17;calc iter;100;0.32471;0.29882;0.398756
17;total;1;34.9337;34.9337;34.9337
18;calc total;1;32.5042;32.5042;32.5042
18;calc update async;100;7.91163e-05;1.2497e-05;0.00547233
18;calc inner;100;0.252994;0.234814;0.282405
18;calc wait;100;0.0519724;0.0249222;0.101299
18;calc bound;100;0.0178862;0.0116203;0.0297966
18;calc iter;100;0.32454;0.299725;0.388188
18;total;1;34.9466;34.9466;34.9466
19;calc total;1;32.5055;32.5055;32.5055
19;calc update async;100;8.83119e-05;1.0389e-05;0.00671667
19;calc inner;100;0.252785;0.229373;0.28173
19;calc wait;100;0.0532188;0.0257541;0.131736
19;calc bound;100;0.0167661;0.0118917;0.0247785
19;calc iter;100;0.32466;0.293755;0.380853
19;total;1;34.9406;34.9406;34.9406
20;calc total;1;32.5055;32.5055;32.5055
20;calc update async;100;5.88633e-05;1.1109e-05;0.0039854
20;calc inner;100;0.250983;0.221945;0.281597
20;calc wait;100;0.0575268;0.0250968;0.122813
20;calc bound;100;0.0150434;0.0124289;0.025573
20;calc iter;100;0.324264;0.287481;0.376098
20;total;1;34.9437;34.9437;34.9437
21;calc total;1;32.5055;32.5055;32.5055
21;calc update async;100;6.17747e-05;1.1144e-05;0.00391093
21;calc inner;100;0.24979;0.22485;0.281664
21;calc wait;100;0.0569653;0.0256382;0.136347
21;calc bound;100;0.0166468;0.0118994;0.0303694
21;calc iter;100;0.324218;0.285039;0.408116
21;total;1;34.9473;34.9473;34.9473
22;calc total;1;32.5055;32.5055;32.5055
22;calc update async;100;6.30139e-05;1.1979e-05;0.00396724
22;calc inner;100;0.250351;0.230901;0.280902
22;calc wait;100;0.0556029;0.0255145;0.140317
22;calc bound;100;0.0179888;0.0120903;0.0312303
22;calc iter;100;0.324342;0.288481;0.388892
22;total;1;34.9528;34.9528;34.9528
23;calc total;1;32.5055;32.5055;32.5055
23;calc update async;100;6.03953e-05;1.1781e-05;0.00402959
23;calc inner;100;0.250555;0.232489;0.280246
23;calc wait;100;0.0569893;0.0237972;0.117726
23;calc bound;100;0.0161676;0.012018;0.0295827
23;calc iter;100;0.324501;0.286225;0.379051
23;total;1;34.9503;34.9503;34.9503
42;calc total;1;32.5054;32.5054;32.5054
42;calc update async;100;6.05796e-05;1.0741e-05;0.00412943
42;calc inner;100;0.253067;0.231215;0.283723
42;calc wait;100;0.0529195;0.0276195;0.120024
42;calc bound;100;0.0153572;0.0121552;0.023008
42;calc iter;100;0.324168;0.29849;0.36474
42;total;1;34.9405;34.9405;34.9405
43;calc total;1;32.5054;32.5054;32.5054
43;calc update async;100;6.05614e-05;1.0719e-05;0.00401848
43;calc inner;100;0.252311;0.23753;0.283716
43;calc wait;100;0.0554048;0.0230511;0.103018
43;calc bound;100;0.0149058;0.0119126;0.0239573
43;calc iter;100;0.324309;0.297084;0.3593
43;total;1;34.937;34.937;34.937
44;calc total;1;32.5054;32.5054;32.5054
44;calc update async;100;6.82794e-05;1.2239e-05;0.00410841
44;calc inner;100;0.249467;0.224496;0.283832
44;calc wait;100;0.0530271;0.0207027;0.0926877
44;calc bound;100;0.020848;0.0107978;0.0314614
44;calc iter;100;0.324601;0.267834;0.375547
44;total;1;34.9364;34.9364;34.9364
45;calc total;1;32.5054;32.5054;32.5054
45;calc update async;100;7.00248e-05;1.0778e-05;0.00412458
45;calc inner;100;0.249978;0.230009;0.283503
45;calc wait;100;0.0495381;0.0257181;0.0869617
45;calc bound;100;0.0214581;0.0105458;0.0302462
45;calc iter;100;0.32485;0.288866;0.364675
45;total;1;34.9395;34.9395;34.9395
46;calc total;1;32.5053;32.5053;32.5053
46;calc update async;100;6.94657e-05;1.1712e-05;0.00404959
46;calc inner;100;0.248717;0.221394;0.283021
46;calc wait;100;0.0508242;0.0264802;0.0906682
46;calc bound;100;0.021915;0.0118583;0.0316238
46;calc iter;100;0.324427;0.2885;0.378407
46;total;1;34.9422;34.9422;34.9422
47;calc total;1;32.5053;32.5053;32.5053
47;calc update async;100;7.10861e-05;1.1781e-05;0.00407173
47;calc inner;100;0.248018;0.223733;0.282568
47;calc wait;100;0.052468;0.0250105;0.124296
47;calc bound;100;0.0224538;0.0111405;0.0311224
47;calc iter;100;0.324713;0.294746;0.386807
47;total;1;34.9479;34.9479;34.9479
67;calc total;1;32.507;32.507;32.507
67;calc update async;100;7.73304e-05;1.0509e-05;0.0046292
67;calc inner;100;0.253811;0.233465;0.282562
67;calc wait;100;0.0464366;0.0269775;0.0993464
67;calc bound;100;0.0236021;0.0120456;0.0314593
67;calc iter;100;0.324988;0.303141;0.388393
67;total;1;34.9487;34.9487;34.9487
68;calc total;1;32.507;32.507;32.507
68;calc update async;100;6.39042e-05;9.127e-06;0.00398452
68;calc inner;100;0.258756;0.244697;0.283059
68;calc wait;100;0.0454321;0.0269354;0.0829267
68;calc bound;100;0.016168;0.0122177;0.0264413
68;calc iter;100;0.324634;0.296809;0.356491
68;total;1;34.947;34.947;34.947
69;calc total;1;32.507;32.507;32.507
69;calc update async;100;6.03117e-05;1.0275e-05;0.00392054
69;calc inner;100;0.258065;0.231126;0.28288
69;calc wait;100;0.0491034;0.0240337;0.100381
69;calc bound;100;0.0150761;0.0120977;0.0225555
69;calc iter;100;0.32476;0.293029;0.362041
69;total;1;34.9387;34.9387;34.9387
70;calc total;1;32.507;32.507;32.507
70;calc update async;100;5.94804e-05;1.2001e-05;0.00393944
70;calc inner;100;0.257688;0.237224;0.283495
70;calc wait;100;0.0493406;0.026711;0.0971046
70;calc bound;100;0.0143362;0.0119606;0.0197023
70;calc iter;100;0.324744;0.303151;0.363981
70;total;1;34.9326;34.9326;34.9326
71;calc total;1;32.507;32.507;32.507
71;calc update async;100;5.88293e-05;1.0817e-05;0.00400312
71;calc inner;100;0.258209;0.245499;0.282795
71;calc wait;100;0.0488404;0.0248333;0.0941509
71;calc bound;100;0.0149025;0.0121225;0.0276347
71;calc iter;100;0.324498;0.294545;0.362499
71;total;1;34.9446;34.9446;34.9446
94;calc total;1;32.507;32.507;32.507
94;calc update async;100;8.95025e-05;1.3741e-05;0.00570364
94;calc inner;100;0.242524;0.218629;0.28048
94;calc wait;100;0.0561265;0.0268202;0.124855
94;calc bound;100;0.0254614;0.0111999;0.03193
94;calc iter;100;0.324811;0.283535;0.409472
94;total;1;34.9447;34.9447;34.9447
95;calc total;1;32.507;32.507;32.507
95;calc update async;100;9.14826e-05;1.6058e-05;0.00558169
95;calc inner;100;0.242614;0.220071;0.280681
95;calc wait;100;0.0549717;0.0239687;0.126244
95;calc bound;100;0.0255069;0.0114219;0.0314251
95;calc iter;100;0.32468;0.283797;0.398093
95;total;1;34.9558;34.9558;34.9558
MPI
Running Jacobi on 96 processors with (6, 4 4) elements.
Array Dimensions: 1500 1500 1500
Block Dimensions: 250 375 375
== Energy Conservation Check ==
initial Energy:              125.000
  final Energy:              125.000
    Difference:               -0.000
== Time Statistics ==
Completed 100 iterations.
# unit_id;function_name;num_calls;avg_runtime;min_runtime;max_runtime
24;calc total;1;32.4831;32.4831;32.4831
24;calc update async;100;9.15347e-05;1.6385e-05;0.00578292
24;calc inner;100;0.251691;0.231748;0.284027
24;calc wait;100;0.0481662;0.0267011;0.0878236
24;calc bound;100;0.0238372;0.0119126;0.030692
24;calc iter;100;0.324681;0.291406;0.361376
24;total;1;35.087;35.087;35.087
25;calc total;1;32.4831;32.4831;32.4831
25;calc update async;100;8.64523e-05;1.4284e-05;0.00525197
25;calc inner;100;0.248965;0.231106;0.283783
25;calc wait;100;0.0498856;0.0231786;0.10274
25;calc bound;100;0.0250792;0.0124649;0.0315931
25;calc iter;100;0.324389;0.302495;0.37814
25;total;1;35.0817;35.0817;35.0817
26;calc total;1;32.4831;32.4831;32.4831
26;calc update async;100;8.70458e-05;1.1332e-05;0.00547308
26;calc inner;100;0.249114;0.222309;0.282812
26;calc wait;100;0.0500646;0.0250457;0.105225
26;calc bound;100;0.024784;0.011778;0.0316496
26;calc iter;100;0.324537;0.298457;0.37755
26;total;1;35.0958;35.0958;35.0958
27;calc total;1;32.483;32.483;32.483
27;calc update async;100;8.75484e-05;1.1742e-05;0.00555492
27;calc inner;100;0.248724;0.229882;0.28371
27;calc wait;100;0.051276;0.0272733;0.0906147
27;calc bound;100;0.0244226;0.0116818;0.0316326
27;calc iter;100;0.324691;0.285631;0.365103
27;total;1;35.0958;35.0958;35.0958
28;calc total;1;32.483;32.483;32.483
28;calc update async;100;7.38658e-05;1.0381e-05;0.00548508
28;calc inner;100;0.25473;0.237016;0.282325
28;calc wait;100;0.0513447;0.0223557;0.110802
28;calc bound;100;0.0162021;0.0123042;0.0295936
28;calc iter;100;0.324456;0.29703;0.38845
28;total;1;35.0855;35.0855;35.0855
29;calc total;1;32.483;32.483;32.483
29;calc update async;100;8.11397e-05;1.2673e-05;0.00577916
29;calc inner;100;0.25654;0.242974;0.283601
29;calc wait;100;0.0481682;0.0245586;0.0918332
29;calc bound;100;0.0163338;0.0121023;0.0259283
29;calc iter;100;0.324339;0.295948;0.369364
29;total;1;35.075;35.075;35.075
30;calc total;1;32.4829;32.4829;32.4829
30;calc update async;100;8.51319e-05;9.661e-06;0.00647428
30;calc inner;100;0.255497;0.240694;0.282029
30;calc wait;100;0.0510575;0.0255108;0.099928
30;calc bound;100;0.0154457;0.0120282;0.0218605
30;calc iter;100;0.324269;0.296779;0.369885
30;total;1;35.0915;35.0915;35.0915
31;calc total;1;32.4829;32.4829;32.4829
31;calc update async;100;7.75261e-05;1.1299e-05;0.00573808
31;calc inner;100;0.255155;0.241989;0.282861
31;calc wait;100;0.0500143;0.0262336;0.100677
31;calc bound;100;0.0152955;0.0120057;0.0271352
31;calc iter;100;0.324476;0.296823;0.35682
31;total;1;35.0923;35.0923;35.0923
32;calc total;1;32.4847;32.4847;32.4847
32;calc update async;100;6.19484e-05;1.0222e-05;0.00403512
32;calc inner;100;0.254077;0.230697;0.282208
32;calc wait;100;0.0525202;0.0234827;0.132182
32;calc bound;100;0.0170807;0.0121297;0.0312588
32;calc iter;100;0.324474;0.298655;0.391083
32;total;1;35.0934;35.0934;35.0934
33;calc total;1;32.4832;32.4832;32.4832
33;calc update async;100;7.61218e-05;1.1354e-05;0.00564749
33;calc inner;100;0.253177;0.23484;0.281827
33;calc wait;100;0.0538776;0.0265854;0.109214
33;calc bound;100;0.016176;0.0119958;0.0294653
33;calc iter;100;0.324322;0.292872;0.387842
33;total;1;35.0715;35.0715;35.0715
72;calc total;1;32.4847;32.4847;32.4847
72;calc update async;100;8.93244e-05;1.0596e-05;0.00629987
72;calc inner;100;0.250548;0.226982;0.28527
72;calc wait;100;0.0525994;0.0187022;0.109351
72;calc bound;100;0.0204273;0.0118202;0.0318333
72;calc iter;100;0.324287;0.29928;0.383588
72;total;1;35.0865;35.0865;35.0865
48;calc total;1;32.4819;32.4819;32.4819
48;calc update async;100;6.78393e-05;1.0729e-05;0.00453446
48;calc inner;100;0.25036;0.225387;0.28184
48;calc wait;100;0.0546137;0.0279677;0.121881
48;calc bound;100;0.0181108;0.0120465;0.0314595
48;calc iter;100;0.324071;0.288649;0.372028
48;total;1;35.0721;35.0721;35.0721
73;calc total;1;32.4847;32.4847;32.4847
73;calc update async;100;9.95467e-05;1.0431e-05;0.00749139
73;calc inner;100;0.250111;0.222343;0.283381
73;calc wait;100;0.0533903;0.0235462;0.104094
73;calc bound;100;0.0200655;0.0122618;0.0317268
73;calc iter;100;0.324016;0.298449;0.367129
73;total;1;35.089;35.089;35.089
49;calc total;1;32.4832;32.4832;32.4832
49;calc update async;100;6.78115e-05;1.1356e-05;0.00454788
49;calc inner;100;0.249478;0.225288;0.281777
49;calc wait;100;0.0556921;0.0261583;0.147818
49;calc bound;100;0.0177097;0.0120792;0.0301407
49;calc iter;100;0.324109;0.286078;0.41904
49;total;1;35.087;35.087;35.087
74;calc total;1;32.4847;32.4847;32.4847
74;calc update async;100;8.91367e-05;1.1435e-05;0.00617385
74;calc inner;100;0.251653;0.224733;0.284221
74;calc wait;100;0.0512801;0.0232475;0.109963
74;calc bound;100;0.0206695;0.01239;0.0318948
74;calc iter;100;0.323993;0.301561;0.381374
74;total;1;35.093;35.093;35.093
50;calc total;1;32.4831;32.4831;32.4831
50;calc update async;100;6.62458e-05;1.0115e-05;0.00468178
50;calc inner;100;0.25096;0.225388;0.281696
75;calc total;1;32.4847;32.4847;32.4847
75;calc update async;100;8.86687e-05;1.2365e-05;0.00621251
75;calc inner;100;0.250953;0.226174;0.283882
75;calc wait;100;0.051489;0.0253398;0.115546
75;calc bound;100;0.020943;0.0123825;0.0314087
75;calc iter;100;0.324041;0.296742;0.376174
75;total;1;35.0828;35.0828;35.0828
50;calc wait;100;0.0568724;0.0223713;0.153506
50;calc bound;100;0.0154155;0.0119247;0.0251454
50;calc iter;100;0.324124;0.28454;0.408687
50;total;1;35.0794;35.0794;35.0794
76;calc total;1;32.4847;32.4847;32.4847
76;calc update async;100;8.68764e-05;1.2552e-05;0.00612238
76;calc inner;100;0.251349;0.221667;0.282638
76;calc wait;100;0.051862;0.0250078;0.11309
76;calc bound;100;0.019217;0.0119474;0.0325111
76;calc iter;100;0.324177;0.284664;0.386879
76;total;1;35.0902;35.0902;35.0902
51;calc total;1;32.4831;32.4831;32.4831
51;calc update async;100;7.05467e-05;1.233e-05;0.00469699
51;calc inner;100;0.251658;0.215844;0.282302
51;calc wait;100;0.0538844;0.0257506;0.125897
51;calc bound;100;0.0166987;0.0119679;0.029018
51;calc iter;100;0.324074;0.294596;0.377757
51;total;1;35.0747;35.0747;35.0747
77;calc total;1;32.4847;32.4847;32.4847
77;calc update async;100;8.50299e-05;1.1635e-05;0.0059882
77;calc inner;100;0.252525;0.22783;0.283359
77;calc wait;100;0.0508207;0.0214603;0.146076
77;calc bound;100;0.0193602;0.0123149;0.030681
77;calc iter;100;0.32414;0.284484;0.420686
77;total;1;35.0922;35.0922;35.0922
34;calc total;1;32.4832;32.4832;32.4832
34;calc update async;100;6.3928e-05;1.1039e-05;0.00448513
34;calc inner;100;0.253837;0.236213;0.281503
34;calc wait;100;0.0540724;0.0254891;0.102417
34;calc bound;100;0.0155322;0.0126224;0.0268781
34;calc iter;100;0.324277;0.301131;0.368323
34;total;1;35.0954;35.0954;35.0954
52;calc total;1;32.4831;32.4831;32.4831
52;calc update async;100;7.88066e-05;1.1746e-05;0.00480742
52;calc inner;100;0.250108;0.217343;0.282009
52;calc wait;100;0.0509628;0.0220664;0.115732
52;calc bound;100;0.020955;0.0116744;0.0305307
52;calc iter;100;0.324263;0.28709;0.391419
52;total;1;35.0898;35.0898;35.0898
78;calc total;1;32.4847;32.4847;32.4847
78;calc update async;100;8.63152e-05;1.2964e-05;0.00630155
78;calc inner;100;0.253547;0.231397;0.283079
78;calc wait;100;0.0524449;0.0262379;0.170166
78;calc bound;100;0.0168672;0.01174;0.0274724
78;calc iter;100;0.324261;0.290438;0.428383
78;total;1;35.093;35.093;35.093
35;calc total;1;32.4832;32.4832;32.4832
35;calc update async;100;6.54115e-05;1.1495e-05;0.00448345
35;calc inner;100;0.25347;0.230702;0.282039
35;calc wait;100;0.0533291;0.027448;0.133455
35;calc bound;100;0.0159102;0.0121279;0.0271537
35;calc iter;100;0.324193;0.300804;0.406361
35;total;1;35.0871;35.0871;35.0871
53;calc total;1;32.4831;32.4831;32.4831
53;calc update async;100;7.48576e-05;1.1994e-05;0.00470133
53;calc inner;100;0.25136;0.228704;0.281395
53;calc wait;100;0.0532068;0.0257733;0.109246
53;calc bound;100;0.0193024;0.0096196;0.0308491
53;calc iter;100;0.324388;0.282436;0.383102
53;total;1;35.0797;35.0797;35.0797
79;calc total;1;32.4847;32.4847;32.4847
79;calc update async;100;8.37898e-05;1.1111e-05;0.00616603
79;calc inner;100;0.252609;0.230625;0.283045
79;calc wait;100;0.0516895;0.024478;0.112462
79;calc bound;100;0.0176254;0.0122824;0.0314781
79;calc iter;100;0.323735;0.292618;0.387366
79;total;1;35.0713;35.0713;35.0713
36;calc total;1;32.4832;32.4832;32.4832
36;calc update async;100;7.89508e-05;1.1255e-05;0.00488416
36;calc inner;100;0.252608;0.225896;0.284212
36;calc wait;100;0.0496061;0.0249484;0.12236
36;calc bound;100;0.0212741;0.011422;0.0313239
36;calc iter;100;0.324256;0.288757;0.398643
36;total;1;35.0786;35.0786;35.0786
54;calc total;1;32.4831;32.4831;32.4831
54;calc update async;100;7.37608e-05;1.2004e-05;0.0048677
54;calc inner;100;0.251997;0.226153;0.282106
54;calc wait;100;0.0520041;0.0217565;0.137077
54;calc bound;100;0.0188037;0.0116803;0.0313093
54;calc iter;100;0.324257;0.280176;0.385984
54;total;1;35.087;35.087;35.087
80;calc total;1;32.4847;32.4847;32.4847
80;calc update async;100;7.30501e-05;1.1408e-05;0.00504155
80;calc inner;100;0.249996;0.225546;0.282253
80;calc wait;100;0.0548849;0.0286917;0.105903
80;calc bound;100;0.0187915;0.0105204;0.0318404
80;calc iter;100;0.324739;0.289031;0.39119
80;total;1;35.0821;35.0821;35.0821
37;calc total;1;32.4832;32.4832;32.4832
37;calc update async;100;7.74473e-05;1.2583e-05;0.00478126
37;calc inner;100;0.252629;0.2264;0.283785
37;calc wait;100;0.0492432;0.0202022;0.122266
37;calc bound;100;0.0215441;0.012333;0.0314793
37;calc iter;100;0.324397;0.274556;0.415207
37;total;1;35.0826;35.0826;35.0826
55;calc total;1;32.4831;32.4831;32.4831
55;calc update async;100;7.63538e-05;1.13e-05;0.00485776
55;calc inner;100;0.247052;0.21404;0.280634
55;calc wait;100;0.0558907;0.0241962;0.122299
55;calc bound;100;0.0208428;0.0117213;0.031585
55;calc iter;100;0.324257;0.278794;0.398598
55;total;1;35.072;35.072;35.072
81;calc total;1;32.4847;32.4847;32.4847
81;calc update async;100;8.38171e-05;1.139e-05;0.00606639
81;calc inner;100;0.251146;0.225931;0.28327
81;calc wait;100;0.0540395;0.0237401;0.115426
81;calc bound;100;0.0183873;0.0112273;0.0312176
81;calc iter;100;0.324479;0.260939;0.391822
81;total;1;35.0748;35.0748;35.0748
38;calc total;1;32.4832;32.4832;32.4832
38;calc update async;100;7.78973e-05;1.4319e-05;0.0049575
38;calc inner;100;0.250984;0.22117;0.284188
38;calc wait;100;0.0504974;0.0226328;0.104464
38;calc bound;100;0.0223019;0.0118583;0.0314783
38;calc iter;100;0.324449;0.281058;0.397083
38;total;1;35.0688;35.0688;35.0688
56;calc total;1;32.4831;32.4831;32.4831
56;calc update async;100;7.50974e-05;1.0753e-05;0.00503863
56;calc inner;100;0.249577;0.212031;0.280613
56;calc wait;100;0.054289;0.0240897;0.112489
56;calc bound;100;0.0189085;0.0114693;0.0313101
56;calc iter;100;0.323929;0.287981;0.378421
56;total;1;35.0807;35.0807;35.0807
82;calc total;1;32.4847;32.4847;32.4847
82;calc update async;100;8.59801e-05;1.2264e-05;0.00638651
82;calc inner;100;0.2501;0.228489;0.281222
82;calc wait;100;0.0555297;0.0252143;0.113492
82;calc bound;100;0.0175759;0.0116909;0.0318965
82;calc iter;100;0.324479;0.291776;0.39055
82;total;1;35.0878;35.0878;35.0878
39;calc total;1;32.4832;32.4832;32.4832
39;calc update async;100;8.01116e-05;1.2052e-05;0.00517889
39;calc inner;100;0.251954;0.225946;0.284034
39;calc wait;100;0.0501083;0.0234695;0.123632
39;calc bound;100;0.0219025;0.0122781;0.0310643
39;calc iter;100;0.324396;0.291164;0.409145
39;total;1;35.0792;35.0792;35.0792
57;calc total;1;32.4831;32.4831;32.4831
57;calc update async;100;6.92981e-05;1.1442e-05;0.00438977
57;calc inner;100;0.249694;0.215052;0.280891
57;calc wait;100;0.054595;0.0223049;0.110608
57;calc bound;100;0.0187854;0.0118197;0.0312808
57;calc iter;100;0.324137;0.282391;0.378073
57;total;1;35.0897;35.0897;35.0897
83;calc total;1;32.4847;32.4847;32.4847
83;calc update async;100;8.56301e-05;1.2015e-05;0.00646575
83;calc inner;100;0.251242;0.230335;0.281746
83;calc wait;100;0.0551492;0.0221475;0.103218
83;calc bound;100;0.0169904;0.0113663;0.0300035
83;calc iter;100;0.324344;0.290225;0.369087
83;total;1;35.0917;35.0917;35.0917
40;calc total;1;32.4825;32.4825;32.4825
40;calc update async;100;6.5998e-05;1.0556e-05;0.00424939
40;calc inner;100;0.253335;0.2291;0.282551
40;calc wait;100;0.0496344;0.0247871;0.0760104
40;calc bound;100;0.0184306;0.0120775;0.0316102
40;calc iter;100;0.324162;0.298252;0.353219
40;total;1;35.0853;35.0853;35.0853
58;calc total;1;32.4831;32.4831;32.4831
58;calc update async;100;6.75949e-05;1.1025e-05;0.00451786
58;calc inner;100;0.250267;0.214098;0.281462
58;calc wait;100;0.0556854;0.0224381;0.110634
58;calc bound;100;0.0174542;0.012037;0.031376
58;calc iter;100;0.324077;0.288018;0.382402
58;total;1;35.0796;35.0796;35.0796
84;calc total;1;32.4847;32.4847;32.4847
84;calc update async;100;9.24397e-05;1.1909e-05;0.00683189
84;calc inner;100;0.251899;0.22307;0.281494
84;calc wait;100;0.0535228;0.0242627;0.101606
84;calc bound;100;0.0179706;0.0118041;0.0315081
84;calc iter;100;0.324486;0.291193;0.368927
84;total;1;35.0848;35.0848;35.0848
41;calc total;1;32.4832;32.4832;32.4832
41;calc update async;100;6.84006e-05;1.4339e-05;0.00406098
41;calc inner;100;0.252983;0.233248;0.283397
41;calc wait;100;0.0471742;0.0282042;0.0983221
41;calc bound;100;0.0200885;0.0119847;0.0312402
41;calc iter;100;0.324214;0.299667;0.381174
41;total;1;35.0718;35.0718;35.0718
59;calc total;1;32.483;32.483;32.483
59;calc update async;100;6.83692e-05;1.141e-05;0.00451601
59;calc inner;100;0.252164;0.222955;0.281622
59;calc wait;100;0.052255;0.0213299;0.117531
59;calc bound;100;0.0171499;0.0118019;0.0300516
59;calc iter;100;0.324074;0.282393;0.388285
59;total;1;35.0865;35.0865;35.0865
85;calc total;1;32.4847;32.4847;32.4847
85;calc update async;100;9.51954e-05;1.1104e-05;0.00683496
85;calc inner;100;0.252891;0.226809;0.281009
85;calc wait;100;0.0510914;0.0243432;0.0921851
85;calc bound;100;0.0192704;0.0124929;0.0318771
85;calc iter;100;0.324326;0.299197;0.373399
85;total;1;35.0723;35.0723;35.0723
42;calc total;1;32.4832;32.4832;32.4832
42;calc update async;100;6.44503e-05;1.2446e-05;0.00404614
42;calc inner;100;0.254195;0.238168;0.283739
42;calc wait;100;0.0478291;0.0244985;0.104491
42;calc bound;100;0.0186912;0.0119332;0.0301931
42;calc iter;100;0.324209;0.289537;0.366294
42;total;1;35.0647;35.0647;35.0647
60;calc total;1;32.483;32.483;32.483
60;calc update async;100;8.29141e-05;1.177e-05;0.00595459
86;calc total;1;32.4847;32.4847;32.4847
86;calc update async;100;7.40268e-05;1.1348e-05;0.0049222
86;calc inner;100;0.253196;0.22484;0.281998
86;calc wait;100;0.0514747;0.0262383;0.108407
86;calc bound;100;0.0184526;0.0122324;0.0316299
86;calc iter;100;0.324296;0.291349;0.390515
86;total;1;35.073;35.073;35.073
43;calc total;1;32.4832;32.4832;32.4832
43;calc update async;100;6.39439e-05;1.1145e-05;0.0040336
43;calc inner;100;0.254113;0.231623;0.283029
43;calc wait;100;0.0485153;0.0215214;0.115235
43;calc bound;100;0.0175714;0.0120452;0.0270914
43;calc iter;100;0.32448;0.297334;0.364212
43;total;1;35.0879;35.0879;35.0879
60;calc inner;100;0.253469;0.228433;0.28347
60;calc wait;100;0.0514142;0.0248234;0.114973
60;calc bound;100;0.0175822;0.012259;0.0311946
60;calc iter;100;0.323826;0.287406;0.372616
60;total;1;35.0802;35.0802;35.0802
87;calc total;1;32.4847;32.4847;32.4847
87;calc update async;100;7.22306e-05;1.2552e-05;0.00491416
87;calc inner;100;0.253931;0.23607;0.28222
87;calc wait;100;0.0521225;0.0230371;0.112478
87;calc bound;100;0.0173403;0.0122611;0.0316282
87;calc iter;100;0.324293;0.289672;0.391329
87;total;1;35.0844;35.0844;35.0844
61;calc total;1;32.483;32.483;32.483
61;calc update async;100;7.76339e-05;1.1735e-05;0.00549607
61;calc inner;100;0.253099;0.23204;0.283214
61;calc wait;100;0.0518984;0.0249626;0.0969318
61;calc bound;100;0.017998;0.0123248;0.0304266
61;calc iter;100;0.324081;0.289201;0.373236
61;total;1;35.0679;35.0679;35.0679
88;calc total;1;32.4847;32.4847;32.4847
88;calc update async;100;6.84077e-05;1.0527e-05;0.00410963
88;calc inner;100;0.250892;0.228419;0.280733
88;calc wait;100;0.0518568;0.0248725;0.0889495
88;calc bound;100;0.0199875;0.0103501;0.031571
88;calc iter;100;0.324552;0.2924;0.378633
88;total;1;35.0668;35.0668;35.0668
62;calc total;1;32.4829;32.4829;32.4829
62;calc update async;100;7.57894e-05;1.124e-05;0.00558037
62;calc inner;100;0.252606;0.232377;0.282867
62;calc wait;100;0.0542769;0.0231449;0.105154
62;calc bound;100;0.0160484;0.0125395;0.0263849
62;calc iter;100;0.323908;0.296448;0.367484
62;total;1;35.0778;35.0778;35.0778
89;calc total;1;32.4847;32.4847;32.4847
89;calc update async;100;7.05857e-05;1.0973e-05;0.00409841
89;calc inner;100;0.249496;0.230665;0.281188
89;calc wait;100;0.0514259;0.0235615;0.109872
89;calc bound;100;0.0225014;0.0116274;0.0313959
89;calc iter;100;0.324507;0.296708;0.397136
89;total;1;35.0716;35.0716;35.0716
63;calc total;1;32.4829;32.4829;32.4829
63;calc update async;100;7.44259e-05;1.0875e-05;0.00556708
63;calc inner;100;0.254469;0.228333;0.283112
63;calc wait;100;0.0524762;0.0269353;0.0962868
63;calc bound;100;0.015859;0.0119918;0.0268342
63;calc iter;100;0.32381;0.302019;0.379117
63;total;1;35.0821;35.0821;35.0821
90;calc total;1;32.4847;32.4847;32.4847
90;calc update async;100;7.18543e-05;1.1471e-05;0.00424959
90;calc inner;100;0.249077;0.225747;0.281702
90;calc wait;100;0.0516946;0.0239036;0.145265
90;calc bound;100;0.022201;0.0117386;0.0317384
90;calc iter;100;0.324249;0.287796;0.431418
90;total;1;35.0869;35.0869;35.0869
64;calc total;1;32.4847;32.4847;32.4847
64;calc update async;100;7.40782e-05;1.1852e-05;0.00496246
64;calc inner;100;0.253516;0.234498;0.28234
64;calc wait;100;0.051162;0.0249471;0.108735
64;calc bound;100;0.0186821;0.0121996;0.0307586
64;calc iter;100;0.324277;0.298234;0.376152
64;total;1;35.0804;35.0804;35.0804
91;calc total;1;32.4847;32.4847;32.4847
91;calc update async;100;6.8766e-05;1.2151e-05;0.00410635
91;calc inner;100;0.249814;0.228254;0.281285
91;calc wait;100;0.0525875;0.0224123;0.158316
91;calc bound;100;0.0207652;0.0115905;0.0315369
91;calc iter;100;0.32441;0.295164;0.428021
91;total;1;35.0846;35.0846;35.0846
65;calc total;1;32.4847;32.4847;32.4847
65;calc update async;100;6.83542e-05;1.1662e-05;0.00451289
65;calc inner;100;0.253118;0.220955;0.282213
65;calc wait;100;0.0513676;0.024836;0.148281
65;calc bound;100;0.0185315;0.00997229;0.0316032
65;calc iter;100;0.324433;0.290376;0.432942
65;total;1;35.0751;35.0751;35.0751
66;calc total;1;32.4847;32.4847;32.4847
66;calc update async;100;7.02146e-05;1.0623e-05;0.00464377
66;calc inner;100;0.252968;0.224513;0.282139
66;calc wait;100;0.0518348;0.0171599;0.154746
66;calc bound;100;0.018512;0.0121828;0.0307435
66;calc iter;100;0.324292;0.282279;0.432295
66;total;1;35.0607;35.0607;35.0607
67;calc total;1;32.4847;32.4847;32.4847
67;calc update async;100;7.01166e-05;1.101e-05;0.00467457
67;calc inner;100;0.253071;0.236857;0.282635
67;calc wait;100;0.0519935;0.0251325;0.107164
67;calc bound;100;0.0178445;0.0122209;0.0313031
67;calc iter;100;0.324258;0.286888;0.374397
67;total;1;35.0801;35.0801;35.0801
0;calc total;1;32.4847;32.4847;32.4847
0;calc update async;100;6.62635e-05;1.0487e-05;0.00433686
0;calc inner;100;0.249316;0.220049;0.285012
0;calc wait;100;0.0572893;0.0268264;0.117028
0;calc bound;100;0.0177653;0.0100093;0.0316199
0;calc iter;100;0.324846;0.285354;0.383169
0;total;1;35.1135;35.1135;35.1135
1;calc total;1;32.4832;32.4832;32.4832
1;calc update async;100;7.51865e-05;1.1589e-05;0.00549474
1;calc inner;100;0.251083;0.229495;0.283638
1;calc wait;100;0.0555634;0.0246638;0.0908773
1;calc bound;100;0.016485;0.0116042;0.0296966
1;calc iter;100;0.324708;0.288377;0.363281
1;total;1;35.1019;35.1019;35.1019
2;calc total;1;32.4832;32.4832;32.4832
2;calc update async;100;6.43862e-05;1.1185e-05;0.00469286
2;calc inner;100;0.250801;0.227329;0.284017
2;calc wait;100;0.0580876;0.0250188;0.112785
2;calc bound;100;0.0146061;0.0119118;0.0257558
2;calc iter;100;0.324649;0.295327;0.36633
2;total;1;35.1077;35.1077;35.1077
3;calc total;1;32.4832;32.4832;32.4832
3;calc update async;100;6.55825e-05;1.2814e-05;0.00473589
3;calc inner;100;0.251848;0.223275;0.285079
3;calc wait;100;0.0565809;0.0220829;0.115781
3;calc bound;100;0.0145142;0.0118654;0.0226378
3;calc iter;100;0.324688;0.289445;0.369932
3;total;1;35.1053;35.1053;35.1053
4;calc total;1;32.4832;32.4832;32.4832
4;calc update async;100;7.01069e-05;1.245e-05;0.0046328
4;calc inner;100;0.252956;0.237683;0.28316
4;calc wait;100;0.0518547;0.0275496;0.0988862
4;calc bound;100;0.0178102;0.0120359;0.027935
4;calc iter;100;0.324614;0.292262;0.370631
4;total;1;35.0913;35.0913;35.0913
5;calc total;1;32.4832;32.4832;32.4832
5;calc update async;100;7.33416e-05;1.0886e-05;0.00463768
5;calc inner;100;0.250619;0.232509;0.283325
5;calc wait;100;0.0530316;0.0216766;0.0945677
5;calc bound;100;0.0196044;0.0121893;0.0316538
5;calc iter;100;0.324585;0.282671;0.368442
5;total;1;35.0956;35.0956;35.0956
6;calc total;1;32.4832;32.4832;32.4832
6;calc update async;100;7.31507e-05;1.1775e-05;0.00482587
6;calc inner;100;0.251687;0.230404;0.283376
6;calc wait;100;0.0527689;0.0231295;0.113133
6;calc bound;100;0.0185309;0.0118414;0.0305291
6;calc iter;100;0.324496;0.293877;0.383928
6;total;1;35.1001;35.1001;35.1001
7;calc total;1;32.4832;32.4832;32.4832
7;calc update async;100;7.2606e-05;1.0482e-05;0.00493762
7;calc inner;100;0.252539;0.232871;0.282728
7;calc wait;100;0.0521427;0.023688;0.12037
7;calc bound;100;0.0179371;0.0122161;0.0286972
7;calc iter;100;0.324416;0.28818;0.394901
7;total;1;35.1029;35.1029;35.1029
8;calc total;1;32.4825;32.4825;32.4825
8;calc update async;100;7.80855e-05;1.1762e-05;0.00505655
8;calc inner;100;0.25031;0.232019;0.283108
8;calc wait;100;0.0524623;0.023509;0.118635
8;calc bound;100;0.0209138;0.0122484;0.0315636
8;calc iter;100;0.324394;0.290236;0.387725
8;total;1;35.1135;35.1135;35.1135
9;calc total;1;32.4832;32.4832;32.4832
9;calc update async;100;9.60639e-05;1.0075e-05;0.0063848
9;calc inner;100;0.247257;0.216576;0.282473
9;calc wait;100;0.0520011;0.0261908;0.102868
9;calc bound;100;0.0236097;0.0123757;0.031669
9;calc iter;100;0.324309;0.288385;0.393608
9;total;1;35.1055;35.1055;35.1055
10;calc total;1;32.4832;32.4832;32.4832
10;calc update async;100;7.63465e-05;1.133e-05;0.00473719
10;calc inner;100;0.249506;0.218011;0.282836
10;calc wait;100;0.0522436;0.0245252;0.11536
10;calc bound;100;0.0219288;0.0124107;0.0314023
10;calc iter;100;0.324272;0.278106;0.400623
10;total;1;35.1065;35.1065;35.1065
11;calc total;1;32.4832;32.4832;32.4832
11;calc update async;100;7.76172e-05;1.2066e-05;0.00487142
11;calc inner;100;0.248933;0.223931;0.283046
11;calc wait;100;0.053851;0.0231996;0.146715
11;calc bound;100;0.0215429;0.0122035;0.0311153
11;calc iter;100;0.324621;0.283834;0.421275
11;total;1;35.1074;35.1074;35.1074
12;calc total;1;32.4831;32.4831;32.4831
12;calc update async;100;7.25023e-05;1.2271e-05;0.00517678
12;calc inner;100;0.252603;0.231647;0.283571
12;calc wait;100;0.0543817;0.0260937;0.102827
12;calc bound;100;0.0161575;0.0120846;0.0311531
12;calc iter;100;0.324626;0.295;0.36986
12;total;1;35.1128;35.1128;35.1128
13;calc total;1;32.4831;32.4831;32.4831
13;calc update async;100;7.34283e-05;1.1412e-05;0.00522406
13;calc inner;100;0.253147;0.229748;0.2832
13;calc wait;100;0.053529;0.0220183;0.110419
13;calc bound;100;0.0164769;0.0121134;0.0304586
13;calc iter;100;0.324568;0.296168;0.376104
13;total;1;35.1037;35.1037;35.1037
14;calc total;1;32.483;32.483;32.483
14;calc update async;100;7.22387e-05;1.2395e-05;0.00527773
14;calc inner;100;0.252569;0.233526;0.283652
14;calc wait;100;0.0553193;0.0270689;0.106444
14;calc bound;100;0.0149603;0.0118661;0.0269851
14;calc iter;100;0.32441;0.291412;0.402609
14;total;1;35.1127;35.1127;35.1127
15;calc total;1;32.483;32.483;32.483
15;calc update async;100;7.13434e-05;1.0632e-05;0.00526756
15;calc inner;100;0.252111;0.225151;0.28336
15;calc wait;100;0.0558185;0.0272848;0.126568
15;calc bound;100;0.0149974;0.0120175;0.0313799
15;calc iter;100;0.324365;0.293579;0.3862
15;total;1;35.1005;35.1005;35.1005
16;calc total;1;32.4819;32.4819;32.4819
16;calc update async;100;7.04991e-05;1.1796e-05;0.00491068
16;calc inner;100;0.253613;0.232282;0.281792
16;calc wait;100;0.0530879;0.0236994;0.104373
16;calc bound;100;0.016663;0.0123425;0.029529
16;calc iter;100;0.324604;0.290859;0.379998
16;total;1;35.1047;35.1047;35.1047
17;calc total;1;32.4832;32.4832;32.4832
17;calc update async;100;7.30637e-05;1.1651e-05;0.00521804
17;calc inner;100;0.253341;0.234594;0.282655
17;calc wait;100;0.0536583;0.023443;0.106499
17;calc bound;100;0.0160057;0.0119443;0.0300961
17;calc iter;100;0.324554;0.290832;0.394881
17;total;1;35.1047;35.1047;35.1047
18;calc total;1;32.483;32.483;32.483
18;calc update async;100;7.55855e-05;1.184e-05;0.00547564
18;calc inner;100;0.253257;0.237655;0.282264
18;calc wait;100;0.0540912;0.0205182;0.124222
18;calc bound;100;0.0156025;0.0120918;0.0237255
18;calc iter;100;0.324502;0.295212;0.392193
18;total;1;35.1127;35.1127;35.1127
19;calc total;1;32.4831;32.4831;32.4831
19;calc update async;100;7.52825e-05;1.0393e-05;0.00560377
19;calc inner;100;0.25355;0.236658;0.282816
19;calc wait;100;0.0532472;0.0234904;0.110277
19;calc bound;100;0.0156874;0.0121778;0.0237759
19;calc iter;100;0.32436;0.283261;0.371848
19;total;1;35.1064;35.1064;35.1064
20;calc total;1;32.4831;32.4831;32.4831
20;calc update async;100;7.53561e-05;1.3645e-05;0.00415673
20;calc inner;100;0.248562;0.219357;0.282561
20;calc wait;100;0.0514251;0.024239;0.111176
20;calc bound;100;0.0238359;0.0122122;0.0311082
20;calc iter;100;0.324483;0.291238;0.39137
20;total;1;35.1087;35.1087;35.1087
21;calc total;1;32.4831;32.4831;32.4831
21;calc update async;100;7.46817e-05;1.9955e-05;0.00402934
21;calc inner;100;0.246598;0.220686;0.28132
21;calc wait;100;0.0517708;0.0268653;0.123388
21;calc bound;100;0.0253145;0.0126736;0.0314568
21;calc iter;100;0.324585;0.292607;0.410628
21;total;1;35.1014;35.1014;35.1014
22;calc total;1;32.4831;32.4831;32.4831
22;calc update async;100;7.48139e-05;1.2796e-05;0.00412254
22;calc inner;100;0.246256;0.217032;0.283042
22;calc wait;100;0.0520592;0.0256238;0.13717
22;calc bound;100;0.0256135;0.0100023;0.0315927
22;calc iter;100;0.324726;0.294761;0.41076
22;total;1;35.1081;35.1081;35.1081
23;calc total;1;32.483;32.483;32.483
23;calc update async;100;7.16552e-05;1.1832e-05;0.00398375
23;calc inner;100;0.245768;0.220681;0.28188
23;calc wait;100;0.0534929;0.0239372;0.129095
23;calc bound;100;0.0250546;0.0123653;0.0314695
23;calc iter;100;0.32461;0.292632;0.418514
23;total;1;35.112;35.112;35.112
68;calc total;1;32.4847;32.4847;32.4847
68;calc update async;100;6.61261e-05;1.0732e-05;0.00391701
68;calc inner;100;0.250971;0.223044;0.282659
68;calc wait;100;0.0516784;0.0246897;0.105077
68;calc bound;100;0.0207457;0.0119966;0.0312818
68;calc iter;100;0.324292;0.2832;0.391798
68;total;1;35.0744;35.0744;35.0744
69;calc total;1;32.4847;32.4847;32.4847
69;calc update async;100;7.1916e-05;1.0697e-05;0.00400137
69;calc inner;100;0.25021;0.220037;0.283016
69;calc wait;100;0.0506785;0.020318;0.103886
69;calc bound;100;0.021931;0.0120008;0.0312696
69;calc iter;100;0.324204;0.294329;0.387731
69;total;1;35.0775;35.0775;35.0775
70;calc total;1;32.4847;32.4847;32.4847
70;calc update async;100;6.97598e-05;1.1986e-05;0.00402546
70;calc inner;100;0.251451;0.222887;0.282777
70;calc wait;100;0.0499074;0.0272998;0.130455
70;calc bound;100;0.021969;0.012075;0.0310014
70;calc iter;100;0.324147;0.293634;0.410196
70;total;1;35.0849;35.0849;35.0849
71;calc total;1;32.4847;32.4847;32.4847
71;calc update async;100;6.68393e-05;1.0011e-05;0.00397382
71;calc inner;100;0.251344;0.231579;0.282178
71;calc wait;100;0.0500659;0.0268609;0.121974
71;calc bound;100;0.0208193;0.012283;0.0316137
71;calc iter;100;0.324279;0.288253;0.391961
71;total;1;35.0852;35.0852;35.0852
92;calc total;1;32.4847;32.4847;32.4847
92;calc update async;100;6.3372e-05;1.2268e-05;0.00410332
92;calc inner;100;0.253546;0.235735;0.281523
92;calc wait;100;0.0522965;0.0250509;0.107691
92;calc bound;100;0.015858;0.0117992;0.0315467
92;calc iter;100;0.324484;0.294032;0.386958
92;total;1;35.0768;35.0768;35.0768
44;calc total;1;32.4831;32.4831;32.4831
44;calc update async;100;6.28577e-05;1.1198e-05;0.00417031
44;calc inner;100;0.253635;0.237386;0.283638
44;calc wait;100;0.0530367;0.0218595;0.103468
44;calc bound;100;0.0160441;0.0123184;0.0311401
44;calc iter;100;0.324104;0.298248;0.374154
44;total;1;35.0799;35.0799;35.0799
93;calc total;1;32.4847;32.4847;32.4847
93;calc update async;100;6.41045e-05;1.0769e-05;0.00437186
93;calc inner;100;0.253869;0.231248;0.281552
93;calc wait;100;0.0522345;0.0251667;0.108453
93;calc bound;100;0.0157255;0.0121084;0.0307055
93;calc iter;100;0.324326;0.294034;0.383045
93;total;1;35.0823;35.0823;35.0823
45;calc total;1;32.4831;32.4831;32.4831
45;calc update async;100;6.17848e-05;1.0556e-05;0.0040843
45;calc inner;100;0.253777;0.230681;0.283617
45;calc wait;100;0.0521343;0.0229908;0.110488
45;calc bound;100;0.0154374;0.0119469;0.0285704
45;calc iter;100;0.323923;0.295079;0.398147
45;total;1;35.0769;35.0769;35.0769
94;calc total;1;32.4847;32.4847;32.4847
94;calc update async;100;6.40804e-05;1.2106e-05;0.00415331
94;calc inner;100;0.253843;0.234777;0.281842
94;calc wait;100;0.0523137;0.0245764;0.116018
94;calc bound;100;0.015245;0.0120842;0.0278884
94;calc iter;100;0.324201;0.301746;0.384743
94;total;1;35.0831;35.0831;35.0831
46;calc total;1;32.483;32.483;32.483
46;calc update async;100;5.97317e-05;1.1512e-05;0.00410482
46;calc inner;100;0.252676;0.230624;0.283149
46;calc wait;100;0.0554511;0.0249042;0.120291
46;calc bound;100;0.0142556;0.0121615;0.0208234
46;calc iter;100;0.323842;0.296513;0.388303
46;total;1;35.0876;35.0876;35.0876
95;calc total;1;32.4847;32.4847;32.4847
95;calc update async;100;6.09554e-05;1.0521e-05;0.00418867
95;calc inner;100;0.252841;0.234588;0.281318
95;calc wait;100;0.0543825;0.0227134;0.0975657
95;calc bound;100;0.0146987;0.011775;0.0300973
95;calc iter;100;0.324251;0.295037;0.379183
95;total;1;35.0872;35.0872;35.0872
47;calc total;1;32.483;32.483;32.483
47;calc update async;100;5.83435e-05;1.0036e-05;0.00413129
47;calc inner;100;0.252727;0.235012;0.28305
47;calc wait;100;0.0548234;0.0245438;0.0992803
47;calc bound;100;0.0142176;0.0120173;0.024957
47;calc iter;100;0.324067;0.304082;0.37798
47;total;1;35.0843;35.0843;35.0843
