# Supplementary material for: A Halo abstraction for distributed n-dimensional structured grids within the C++ PGAS library DASH
Source: PeerJ Comput Sci. 2023 Feb 3;9:e1203. doi: 10.7717/peerj-cs.1203 (PMC10280232; doi:10.7717/peerj-cs.1203)
Supplement: Supplemental Information 2 [file peerj-cs-09-1203-s002.gz › raw_haswell/res_3d/strong/mpi_heat3d_n8_c24_1500_21918153.out]

MPI
Running Jacobi on 192 processors with (8, 6 4) elements.
Array Dimensions: 1496 1500 1500
Block Dimensions: 187 250 375
== Energy Conservation Check ==
initial Energy:              125.000
  final Energy:              125.000
    Difference:               -0.000
== Time Statistics ==
Completed 100 iterations.
# unit_id;function_name;num_calls;avg_runtime;min_runtime;max_runtime
24;calc total;1;14.7143;14.7143;14.7143
24;calc update async;100;8.64114e-05;1.1794e-05;0.00653984
24;calc inner;100;0.109719;0.100787;0.127598
24;calc wait;100;0.0278074;0.0113955;0.064691
24;calc bound;100;0.00864346;0.00707286;0.0151647
24;calc iter;100;0.146805;0.133529;0.19896
24;total;1;16.9085;16.9085;16.9085
72;calc total;1;14.7136;14.7136;14.7136
72;calc update async;100;7.61739e-05;1.2421e-05;0.00581939
72;calc inner;100;0.107525;0.0998787;0.125476
72;calc wait;100;0.0309544;0.0119417;0.0530368
72;calc bound;100;0.00798714;0.00628643;0.0118637
72;calc iter;100;0.146644;0.128081;0.167909
72;total;1;16.9167;16.9167;16.9167
96;calc total;1;14.7027;14.7027;14.7027
96;calc update async;100;3.7846e-05;1.32e-05;0.00187343
96;calc inner;100;0.109888;0.104852;0.125381
96;calc wait;100;0.0276864;0.0138524;0.0505112
96;calc bound;100;0.00827523;0.00650649;0.0142424
96;calc iter;100;0.146549;0.134673;0.163579
96;total;1;16.914;16.914;16.914
48;calc total;1;14.7027;14.7027;14.7027
48;calc update async;100;3.84111e-05;1.293e-05;0.00181268
48;calc inner;100;0.1088;0.0991394;0.124749
48;calc wait;100;0.0290447;0.0121436;0.0644497
48;calc bound;100;0.00847324;0.00655171;0.0146909
48;calc iter;100;0.146591;0.13093;0.173589
48;total;1;16.9144;16.9144;16.9144
25;calc total;1;14.7143;14.7143;14.7143
25;calc update async;100;0.000101234;1.1075e-05;0.00808031
25;calc inner;100;0.109393;0.101777;0.127507
25;calc wait;100;0.0285024;0.0116393;0.0483324
25;calc bound;100;0.00832966;0.00667585;0.0131299
25;calc iter;100;0.146749;0.132443;0.173968
25;total;1;16.9161;16.9161;16.9161
73;calc total;1;14.7146;14.7146;14.7146
73;calc update async;100;6.99434e-05;1.3208e-05;0.00521433
73;calc inner;100;0.107469;0.100783;0.124787
73;calc wait;100;0.0307392;0.012873;0.0513251
73;calc bound;100;0.0081181;0.00651703;0.0145929
73;calc iter;100;0.146698;0.129374;0.175633
73;total;1;16.9167;16.9167;16.9167
97;calc total;1;14.7145;14.7145;14.7145
97;calc update async;100;7.43648e-05;1.2649e-05;0.00545744
97;calc inner;100;0.110055;0.102778;0.127228
97;calc wait;100;0.0279839;0.0146469;0.049101
97;calc bound;100;0.00823746;0.0065147;0.0137539
97;calc iter;100;0.146748;0.135019;0.170139
97;total;1;16.9037;16.9037;16.9037
49;calc total;1;14.7143;14.7143;14.7143
49;calc update async;100;6.83818e-05;1.3334e-05;0.005029
49;calc inner;100;0.109087;0.0995313;0.126023
49;calc wait;100;0.0288504;0.014103;0.0582142
49;calc bound;100;0.00830523;0.00634208;0.014642
49;calc iter;100;0.146615;0.126074;0.176533
49;total;1;16.9196;16.9196;16.9196
26;calc total;1;14.7135;14.7135;14.7135
26;calc update async;100;9.01408e-05;1.3509e-05;0.00700023
26;calc inner;100;0.108697;0.0969453;0.127823
26;calc wait;100;0.0293544;0.0148453;0.05276
26;calc bound;100;0.00839124;0.00661765;0.015213
26;calc iter;100;0.146777;0.134944;0.166591
26;total;1;16.9107;16.9107;16.9107
74;calc total;1;14.712;14.712;14.712
74;calc update async;100;6.93188e-05;1.0909e-05;0.00522822
74;calc inner;100;0.107498;0.098122;0.125402
74;calc wait;100;0.0309991;0.0143394;0.0567276
74;calc bound;100;0.00801729;0.00678286;0.0109334
74;calc iter;100;0.146629;0.128911;0.166167
74;total;1;16.9166;16.9166;16.9166
98;calc total;1;14.7113;14.7113;14.7113
98;calc update async;100;7.47877e-05;1.2456e-05;0.00567836
98;calc inner;100;0.109473;0.102486;0.126788
98;calc wait;100;0.028496;0.0127281;0.0505201
98;calc bound;100;0.00826623;0.00696811;0.0105455
98;calc iter;100;0.14671;0.132276;0.168084
98;total;1;16.9154;16.9154;16.9154
50;calc total;1;14.7082;14.7082;14.7082
50;calc update async;100;8.6537e-05;1.1396e-05;0.00681179
50;calc inner;100;0.108403;0.100304;0.124772
50;calc wait;100;0.0297042;0.0142908;0.0500756
50;calc bound;100;0.00845019;0.00617448;0.0153912
50;calc iter;100;0.146807;0.129825;0.172632
50;total;1;16.9192;16.9192;16.9192
27;calc total;1;14.7143;14.7143;14.7143
27;calc update async;100;0.00011917;1.3192e-05;0.00993561
27;calc inner;100;0.108203;0.10096;0.127539
27;calc wait;100;0.0294957;0.0136526;0.0502547
27;calc bound;100;0.00892235;0.00675183;0.0155174
27;calc iter;100;0.146822;0.134199;0.189326
27;total;1;16.9162;16.9162;16.9162
75;calc total;1;14.7145;14.7145;14.7145
75;calc update async;100;7.18016e-05;1.1708e-05;0.00535759
75;calc inner;100;0.107918;0.0982379;0.125687
75;calc wait;100;0.0305341;0.012968;0.0553921
75;calc bound;100;0.00786829;0.00624413;0.00949728
75;calc iter;100;0.146594;0.130204;0.165864
75;total;1;16.9167;16.9167;16.9167
99;calc total;1;14.7144;14.7144;14.7144
99;calc update async;100;7.42826e-05;1.189e-05;0.0056196
99;calc inner;100;0.109487;0.101865;0.127099
99;calc wait;100;0.0285198;0.0155087;0.0562348
99;calc bound;100;0.00828334;0.00679859;0.00937887
99;calc iter;100;0.146713;0.130537;0.168871
99;total;1;16.9153;16.9153;16.9153
51;calc total;1;14.7143;14.7143;14.7143
51;calc update async;100;6.78077e-05;1.2003e-05;0.0049284
51;calc inner;100;0.107992;0.0995504;0.126021
51;calc wait;100;0.0297619;0.0163725;0.0520633
51;calc bound;100;0.00847062;0.00686488;0.0155932
51;calc iter;100;0.146661;0.13437;0.177452
51;total;1;16.9192;16.9192;16.9192
28;calc total;1;14.7143;14.7143;14.7143
28;calc update async;100;0.000102257;1.2268e-05;0.00802216
28;calc inner;100;0.110627;0.10389;0.127435
28;calc wait;100;0.0267191;0.0134981;0.0525828
28;calc bound;100;0.00860085;0.0062146;0.0110309
28;calc iter;100;0.147016;0.133959;0.172982
28;total;1;16.9166;16.9166;16.9166
76;calc total;1;14.7124;14.7124;14.7124
76;calc update async;100;7.27354e-05;1.036e-05;0.00523296
76;calc inner;100;0.108665;0.101047;0.124572
76;calc wait;100;0.0290364;0.0125138;0.0504766
76;calc bound;100;0.00857182;0.00594456;0.0109882
76;calc iter;100;0.146773;0.128782;0.168724
76;total;1;16.9123;16.9123;16.9123
100;calc total;1;14.7127;14.7127;14.7127
100;calc update async;100;7.72573e-05;1.282e-05;0.00572859
100;calc inner;100;0.110613;0.104802;0.126371
100;calc wait;100;0.0267529;0.0126375;0.0433343
100;calc bound;100;0.00863203;0.00596202;0.0105672
100;calc iter;100;0.146774;0.129613;0.167075
100;total;1;16.9106;16.9106;16.9106
52;calc total;1;14.7139;14.7139;14.7139
52;calc update async;100;7.08898e-05;1.076e-05;0.00492685
52;calc inner;100;0.109878;0.100776;0.126091
52;calc wait;100;0.0274704;0.0126474;0.0553787
52;calc bound;100;0.00855341;0.0061438;0.012209
52;calc iter;100;0.146796;0.12703;0.18607
52;total;1;16.9179;16.9179;16.9179
29;calc total;1;14.714;14.714;14.714
29;calc update async;100;9.9091e-05;1.2092e-05;0.00766634
29;calc inner;100;0.110333;0.103736;0.127043
29;calc wait;100;0.0269357;0.0161519;0.0583856
29;calc bound;100;0.00877303;0.0059885;0.0114915
29;calc iter;100;0.146877;0.133785;0.171364
29;total;1;16.9031;16.9031;16.9031
77;calc total;1;14.7144;14.7144;14.7144
77;calc update async;100;7.77143e-05;1.0783e-05;0.00585887
77;calc inner;100;0.109204;0.101946;0.125065
77;calc wait;100;0.0284732;0.0120977;0.0578727
77;calc bound;100;0.00843262;0.00606635;0.0110551
77;calc iter;100;0.146777;0.128064;0.176911
77;total;1;16.9071;16.9071;16.9071
101;calc total;1;14.7144;14.7144;14.7144
101;calc update async;100;7.78155e-05;1.0965e-05;0.00578887
101;calc inner;100;0.111072;0.105478;0.126367
101;calc wait;100;0.0264995;0.0131161;0.0504654
101;calc bound;100;0.00863137;0.00617542;0.0110327
101;calc iter;100;0.146925;0.132243;0.169827
101;total;1;16.9154;16.9154;16.9154
53;calc total;1;14.7141;14.7141;14.7141
53;calc update async;100;6.96487e-05;1.0117e-05;0.00505069
53;calc inner;100;0.109851;0.10116;0.125565
53;calc wait;100;0.0278632;0.0156681;0.0668971
53;calc bound;100;0.00842589;0.00604116;0.0101732
53;calc iter;100;0.146907;0.132345;0.178948
53;total;1;16.9194;16.9194;16.9194
30;calc total;1;14.7126;14.7126;14.7126
30;calc update async;100;8.46802e-05;1.1481e-05;0.0064032
30;calc inner;100;0.110074;0.102957;0.127048
30;calc wait;100;0.0278463;0.0135542;0.0500897
30;calc bound;100;0.00865011;0.00600839;0.0133474
30;calc iter;100;0.147012;0.133888;0.171995
30;total;1;16.9129;16.9129;16.9129
78;calc total;1;14.7104;14.7104;14.7104
78;calc update async;100;8.21431e-05;1.0124e-05;0.00627206
78;calc inner;100;0.108656;0.101333;0.124703
78;calc wait;100;0.0293297;0.0132008;0.0584535
78;calc bound;100;0.00832107;0.00497439;0.0106255
78;calc iter;100;0.146875;0.125812;0.172124
78;total;1;16.9107;16.9107;16.9107
102;calc total;1;14.7103;14.7103;14.7103
102;calc update async;100;8.14983e-05;1.3367e-05;0.00606097
102;calc inner;100;0.111021;0.10558;0.126264
102;calc wait;100;0.0269805;0.0134539;0.0542728
102;calc bound;100;0.00850165;0.00544631;0.0101744
102;calc iter;100;0.146902;0.13298;0.171369
102;total;1;16.9136;16.9136;16.9136
54;calc total;1;14.7103;14.7103;14.7103
54;calc update async;100;8.82303e-05;1.1421e-05;0.00686719
54;calc inner;100;0.109753;0.101514;0.124717
54;calc wait;100;0.02808;0.0121317;0.0649131
54;calc bound;100;0.00840651;0.00588098;0.0123346
54;calc iter;100;0.146945;0.121919;0.177027
54;total;1;16.9189;16.9189;16.9189
31;calc total;1;14.7136;14.7136;14.7136
31;calc update async;100;0.000103532;1.1013e-05;0.00824072
31;calc inner;100;0.110188;0.103092;0.126868
31;calc wait;100;0.0278829;0.012924;0.0486834
31;calc bound;100;0.00839559;0.00558263;0.0099298
31;calc iter;100;0.147036;0.130683;0.166007
31;total;1;16.9158;16.9158;16.9158
79;calc total;1;14.7145;14.7145;14.7145
79;calc update async;100;7.32361e-05;1.1371e-05;0.00533431
79;calc inner;100;0.108628;0.101462;0.124426
79;calc wait;100;0.0291694;0.0152464;0.0597168
79;calc bound;100;0.00852404;0.00604523;0.0114803
79;calc iter;100;0.146786;0.130304;0.17412
79;total;1;16.9166;16.9166;16.9166
103;calc total;1;14.7144;14.7144;14.7144
103;calc update async;100;0.000103845;1.363e-05;0.00833904
103;calc inner;100;0.110733;0.105509;0.126207
103;calc wait;100;0.0270613;0.00929936;0.0472407
103;calc bound;100;0.00854356;0.00606628;0.0138271
103;calc iter;100;0.146926;0.13401;0.171171
103;total;1;16.9152;16.9152;16.9152
55;calc total;1;14.7135;14.7135;14.7135
55;calc update async;100;6.72958e-05;1.0824e-05;0.00482582
55;calc inner;100;0.109661;0.101551;0.12534
55;calc wait;100;0.028422;0.0142594;0.0530895
55;calc bound;100;0.00846462;0.00583077;0.0122429
55;calc iter;100;0.147009;0.128535;0.170645
55;total;1;16.9126;16.9126;16.9126
32;calc total;1;14.7035;14.7035;14.7035
32;calc update async;100;4.66714e-05;1.2592e-05;0.00136743
32;calc inner;100;0.108119;0.100264;0.126439
32;calc wait;100;0.0257977;0.010007;0.0539309
32;calc bound;100;0.0128471;0.00599323;0.0156938
32;calc iter;100;0.146999;0.122756;0.184823
32;total;1;16.916;16.916;16.916
80;calc total;1;14.7017;14.7017;14.7017
80;calc update async;100;4.53805e-05;1.4001e-05;0.00127781
80;calc inner;100;0.106006;0.0985806;0.123947
80;calc wait;100;0.0275861;0.011894;0.0549941
80;calc bound;100;0.0130466;0.00506276;0.0157426
80;calc iter;100;0.146724;0.125319;0.184964
80;total;1;16.9167;16.9167;16.9167
104;calc total;1;14.7144;14.7144;14.7144
104;calc update async;100;9.60597e-05;1.1548e-05;0.00617067
104;calc inner;100;0.107756;0.100655;0.126951
104;calc wait;100;0.0258851;0.0139801;0.0588143
104;calc bound;100;0.0132598;0.00496194;0.0156498
104;calc iter;100;0.147043;0.132564;0.189385
104;total;1;16.9037;16.9037;16.9037
56;calc total;1;14.7146;14.7146;14.7146
56;calc update async;100;9.13069e-05;1.2264e-05;0.00585618
56;calc inner;100;0.10724;0.0970678;0.125996
56;calc wait;100;0.026962;0.0149152;0.0599416
56;calc bound;100;0.0127529;0.00510122;0.0155602
56;calc iter;100;0.1471;0.131453;0.187889
56;total;1;16.9192;16.9192;16.9192
33;calc total;1;14.7144;14.7144;14.7144
33;calc update async;100;0.000117702;1.3093e-05;0.00857708
33;calc inner;100;0.107233;0.0975196;0.12718
33;calc wait;100;0.0267572;0.0147085;0.0608685
33;calc bound;100;0.0128798;0.00582142;0.0156072
33;calc iter;100;0.147123;0.13636;0.187528
33;total;1;16.9155;16.9155;16.9155
81;calc total;1;14.7144;14.7144;14.7144
81;calc update async;100;0.000109877;1.2113e-05;0.00775221
81;calc inner;100;0.106193;0.0963573;0.124348
81;calc wait;100;0.0277419;0.00893563;0.0579641
81;calc bound;100;0.0128603;0.0055742;0.0157834
81;calc iter;100;0.146972;0.129231;0.190291
81;total;1;16.906;16.906;16.906
105;calc total;1;14.7143;14.7143;14.7143
105;calc update async;100;9.50755e-05;1.4296e-05;0.00631095
105;calc inner;100;0.108081;0.100389;0.126634
105;calc wait;100;0.0259303;0.0112512;0.0568669
105;calc bound;100;0.0128581;0.00575331;0.0154451
105;calc iter;100;0.147011;0.123059;0.188934
105;total;1;16.9153;16.9153;16.9153
57;calc total;1;14.7149;14.7149;14.7149
57;calc update async;100;7.77954e-05;1.3909e-05;0.00461017
57;calc inner;100;0.107229;0.0960642;0.124951
57;calc wait;100;0.0270078;0.0123905;0.0641181
57;calc bound;100;0.0126591;0.00547192;0.0157344
57;calc iter;100;0.147022;0.123612;0.187402
57;total;1;16.9196;16.9196;16.9196
34;calc total;1;14.7119;14.7119;14.7119
34;calc update async;100;9.86641e-05;9.929e-06;0.00667904
34;calc inner;100;0.108155;0.0991596;0.126686
34;calc wait;100;0.0267163;0.0115048;0.0553471
34;calc bound;100;0.0120594;0.00559479;0.0154834
34;calc iter;100;0.147106;0.12254;0.172066
34;total;1;16.9166;16.9166;16.9166
82;calc total;1;14.7024;14.7024;14.7024
82;calc update async;100;5.30205e-05;1.8664e-05;0.00199315
82;calc inner;100;0.106192;0.0960521;0.123945
82;calc wait;100;0.0280062;0.00660748;0.0611284
82;calc bound;100;0.0125506;0.00531189;0.0160548
82;calc iter;100;0.146845;0.113353;0.180069
82;total;1;16.9167;16.9167;16.9167
106;calc total;1;14.7143;14.7143;14.7143
106;calc update async;100;9.69459e-05;1.416e-05;0.00653666
106;calc inner;100;0.108618;0.100904;0.126553
106;calc wait;100;0.025556;0.00807898;0.0475008
106;calc bound;100;0.0125967;0.00570812;0.0153854
106;calc iter;100;0.147011;0.118727;0.173925
106;total;1;16.9152;16.9152;16.9152
58;calc total;1;14.7119;14.7119;14.7119
58;calc update async;100;9.17101e-05;1.5192e-05;0.00599865
58;calc inner;100;0.107486;0.0977799;0.125341
58;calc wait;100;0.0266982;0.011739;0.0619052
58;calc bound;100;0.0126961;0.00555179;0.0155367
58;calc iter;100;0.147055;0.118816;0.178446
58;total;1;16.9132;16.9132;16.9132
35;calc total;1;14.7144;14.7144;14.7144
35;calc update async;100;0.000120929;1.1109e-05;0.00872034
35;calc inner;100;0.108926;0.0997509;0.127206
35;calc wait;100;0.0261837;0.0112831;0.0478529
35;calc bound;100;0.0117055;0.00520952;0.0154506
35;calc iter;100;0.147144;0.121976;0.167974
35;total;1;16.9166;16.9166;16.9166
83;calc total;1;14.7144;14.7144;14.7144
83;calc update async;100;8.97256e-05;1.6215e-05;0.00567064
83;calc inner;100;0.106134;0.0970898;0.12458
83;calc wait;100;0.0279849;0.014339;0.0622075
83;calc bound;100;0.0127129;0.00504955;0.0154667
83;calc iter;100;0.146993;0.129852;0.185122
83;total;1;16.9163;16.9163;16.9163
107;calc total;1;14.7143;14.7143;14.7143
107;calc update async;100;9.72312e-05;1.5652e-05;0.0065427
107;calc inner;100;0.108532;0.100035;0.126178
107;calc wait;100;0.0256507;0.0105335;0.0551923
107;calc bound;100;0.0126025;0.00574419;0.0153666
107;calc iter;100;0.147021;0.12166;0.190803
107;total;1;16.9132;16.9132;16.9132
59;calc total;1;14.7145;14.7145;14.7145
59;calc update async;100;8.74983e-05;1.3207e-05;0.0056873
59;calc inner;100;0.107564;0.100015;0.125446
59;calc wait;100;0.026956;0.00912598;0.0600429
59;calc bound;100;0.0123885;0.00543768;0.015596
59;calc iter;100;0.14708;0.115101;0.186898
59;total;1;16.9194;16.9194;16.9194
36;calc total;1;14.7135;14.7135;14.7135
36;calc update async;100;0.000110876;1.1858e-05;0.00795761
36;calc inner;100;0.106732;0.0987992;0.128608
36;calc wait;100;0.0266101;0.0148767;0.0557988
36;calc bound;100;0.0127328;0.00535436;0.0158121
36;calc iter;100;0.146997;0.128225;0.181224
36;total;1;16.9157;16.9157;16.9157
84;calc total;1;14.7135;14.7135;14.7135
84;calc update async;100;8.95954e-05;1.8716e-05;0.00586585
84;calc inner;100;0.103922;0.0925974;0.127164
84;calc wait;100;0.0292006;0.0133733;0.0606291
84;calc bound;100;0.0126944;0.00531998;0.0156086
84;calc iter;100;0.146729;0.126406;0.182537
84;total;1;16.9071;16.9071;16.9071
108;calc total;1;14.7143;14.7143;14.7143
108;calc update async;100;9.74355e-05;1.4422e-05;0.00686286
108;calc inner;100;0.10616;0.0991719;0.127544
108;calc wait;100;0.0271261;0.0121336;0.0467388
108;calc bound;100;0.0127901;0.00483089;0.0157511
108;calc iter;100;0.146768;0.129327;0.179995
108;total;1;16.9139;16.9139;16.9139
60;calc total;1;14.7133;14.7133;14.7133
60;calc update async;100;8.13917e-05;1.293e-05;0.00495492
60;calc inner;100;0.107035;0.0985943;0.125628
60;calc wait;100;0.0267646;0.0134975;0.052835
60;calc bound;100;0.0126498;0.00512943;0.0154692
60;calc iter;100;0.146822;0.125892;0.182612
60;total;1;16.9218;16.9218;16.9218
37;calc total;1;14.7144;14.7144;14.7144
37;calc update async;100;0.000119557;1.278e-05;0.00882785
37;calc inner;100;0.106514;0.0985482;0.12807
37;calc wait;100;0.0265354;0.0119397;0.0486746
37;calc bound;100;0.0127797;0.00458377;0.0151382
37;calc iter;100;0.146874;0.132206;0.174881
37;total;1;16.9028;16.9028;16.9028
85;calc total;1;14.7143;14.7143;14.7143
85;calc update async;100;9.10359e-05;1.3391e-05;0.00613555
85;calc inner;100;0.103734;0.0955146;0.126336
85;calc wait;100;0.0297232;0.0127955;0.062667
85;calc bound;100;0.0126707;0.00522187;0.0155347
85;calc iter;100;0.146763;0.129885;0.178858
85;total;1;16.9192;16.9192;16.9192
109;calc total;1;14.7143;14.7143;14.7143
109;calc update async;100;9.96098e-05;1.519e-05;0.00687092
109;calc inner;100;0.106488;0.0996534;0.127361
109;calc wait;100;0.0267772;0.0119927;0.0439156
109;calc bound;100;0.0130332;0.00562614;0.015337
109;calc iter;100;0.146899;0.131274;0.171574
109;total;1;16.9157;16.9157;16.9157
61;calc total;1;14.7145;14.7145;14.7145
61;calc update async;100;8.38528e-05;1.2316e-05;0.00542959
61;calc inner;100;0.106956;0.0985161;0.125883
61;calc wait;100;0.0268238;0.0121152;0.0555022
61;calc bound;100;0.0123275;0.00495412;0.0153399
61;calc iter;100;0.146879;0.132366;0.175548
61;total;1;16.9209;16.9209;16.9209
38;calc total;1;14.7121;14.7121;14.7121
38;calc update async;100;9.84344e-05;1.7291e-05;0.00675484
38;calc inner;100;0.106651;0.0996788;0.128357
38;calc wait;100;0.0268935;0.00918825;0.0488351
38;calc bound;100;0.0128499;0.00541302;0.0152582
38;calc iter;100;0.147048;0.130884;0.17876
38;total;1;16.9154;16.9154;16.9154
86;calc total;1;14.7108;14.7108;14.7108
86;calc update async;100;9.78139e-05;1.9308e-05;0.00668331
86;calc inner;100;0.103406;0.0920409;0.125534
86;calc wait;100;0.0297633;0.014575;0.0555868
86;calc bound;100;0.0131221;0.00493934;0.0157838
86;calc iter;100;0.14687;0.126003;0.188367
86;total;1;16.9194;16.9194;16.9194
110;calc total;1;14.7128;14.7128;14.7128
110;calc update async;100;8.77037e-05;1.7243e-05;0.00577305
110;calc inner;100;0.106071;0.099182;0.127058
110;calc wait;100;0.0270648;0.0138354;0.0458838
110;calc bound;100;0.0132993;0.00500876;0.0155546
110;calc iter;100;0.146913;0.132362;0.167069
110;total;1;16.9142;16.9142;16.9142
62;calc total;1;14.7117;14.7117;14.7117
62;calc update async;100;8.7012e-05;2.0412e-05;0.00542459
62;calc inner;100;0.106238;0.0932112;0.125883
62;calc wait;100;0.0269164;0.0140462;0.0498726
62;calc bound;100;0.0132625;0.00502343;0.0156089
62;calc iter;100;0.146932;0.122948;0.188054
62;total;1;16.9216;16.9216;16.9216
39;calc total;1;14.7144;14.7144;14.7144
39;calc update async;100;0.000117465;1.2405e-05;0.00871038
39;calc inner;100;0.106906;0.100047;0.128709
39;calc wait;100;0.0273243;0.0108997;0.0588381
39;calc bound;100;0.0125357;0.00513581;0.0155891
39;calc iter;100;0.147036;0.132655;0.189916
39;total;1;16.9157;16.9157;16.9157
87;calc total;1;14.7143;14.7143;14.7143
87;calc update async;100;8.97934e-05;1.6424e-05;0.00606855
87;calc inner;100;0.103826;0.0932869;0.126361
87;calc wait;100;0.0297408;0.0129441;0.0618964
87;calc bound;100;0.0125852;0.00561162;0.0154911
87;calc iter;100;0.146745;0.118906;0.189365
87;total;1;16.9191;16.9191;16.9191
111;calc total;1;14.7143;14.7143;14.7143
111;calc update async;100;9.89723e-05;1.856e-05;0.00688001
111;calc inner;100;0.106715;0.0988562;0.126738
111;calc wait;100;0.0269194;0.0133054;0.0428289
111;calc bound;100;0.0126389;0.0056186;0.0153643
111;calc iter;100;0.146942;0.128845;0.17305
111;total;1;16.9157;16.9157;16.9157
63;calc total;1;14.7145;14.7145;14.7145
63;calc update async;100;8.68968e-05;1.2004e-05;0.00558285
63;calc inner;100;0.106851;0.0948122;0.125682
63;calc wait;100;0.0268706;0.0153148;0.0531648
63;calc bound;100;0.0128796;0.00496935;0.0156306
63;calc iter;100;0.147018;0.131409;0.185997
63;total;1;16.9215;16.9215;16.9215
40;calc total;1;14.7144;14.7144;14.7144
40;calc update async;100;0.000106209;9.005e-06;0.00869492
40;calc inner;100;0.109188;0.104929;0.127726
40;calc wait;100;0.0278967;0.0103465;0.0501494
40;calc bound;100;0.00858066;0.00552305;0.0136692
40;calc iter;100;0.146776;0.131605;0.170791
40;total;1;16.9156;16.9156;16.9156
88;calc total;1;14.7143;14.7143;14.7143
88;calc update async;100;8.18281e-05;1.1687e-05;0.00631577
88;calc inner;100;0.106359;0.0992832;0.125511
88;calc wait;100;0.0306231;0.0113167;0.0617818
88;calc bound;100;0.00832435;0.00592612;0.0145473
88;calc iter;100;0.146548;0.126958;0.174122
88;total;1;16.9121;16.9121;16.9121
112;calc total;1;14.702;14.702;14.702
112;calc update async;100;3.71978e-05;1.2812e-05;0.00171742
112;calc inner;100;0.10933;0.104897;0.126196
112;calc wait;100;0.0274782;0.0140444;0.0431347
112;calc bound;100;0.00856419;0.00612434;0.0132508
64;calc total;1;14.7028;14.7028;14.7028
64;calc update async;100;3.55521e-05;1.1886e-05;0.00175932
64;calc inner;100;0.10904;0.100402;0.124094
64;calc wait;100;0.0279728;0.0139599;0.0531585
64;calc bound;100;0.00866791;0.00587424;0.0150712
64;calc iter;100;0.146593;0.133795;0.167689
64;total;1;16.9128;16.9128;16.9128
41;calc total;1;14.7143;14.7143;14.7143
41;calc update async;100;0.000104915;1.1405e-05;0.00860682
41;calc inner;100;0.109015;0.104493;0.12749
41;calc wait;100;0.0280268;0.0108716;0.0532732
41;calc bound;100;0.00858361;0.00603517;0.0141793
41;calc iter;100;0.146712;0.129189;0.175432
41;total;1;16.9143;16.9143;16.9143
89;calc total;1;14.7143;14.7143;14.7143
89;calc update async;100;8.23236e-05;1.1172e-05;0.00646518
65;calc total;1;14.716;14.716;14.716
65;calc update async;100;6.40283e-05;1.0548e-05;0.00446797
65;calc inner;100;0.109251;0.0999006;0.124455
65;calc wait;100;0.0276161;0.0127073;0.053716
65;calc bound;100;0.00856086;0.00613629;0.0136665
65;calc iter;100;0.146675;0.132755;0.177877
65;total;1;16.9126;16.9126;16.9126
42;calc total;1;14.7143;14.7143;14.7143
42;calc update async;100;0.000105802;1.049e-05;0.00885103
42;calc inner;100;0.109206;0.104389;0.128152
42;calc wait;100;0.0278789;0.0110843;0.0488153
42;calc bound;100;0.00842084;0.00612671;0.0113435
42;calc iter;100;0.146741;0.13194;0.165393
42;total;1;16.9119;16.9119;16.9119
89;calc inner;100;0.10626;0.099682;0.125946
89;calc wait;100;0.0307511;0.00992425;0.0558764
89;calc bound;100;0.00828165;0.00598035;0.0103525
89;calc iter;100;0.146586;0.130151;0.1731
89;total;1;16.9194;16.9194;16.9194
66;calc total;1;14.7111;14.7111;14.7111
66;calc update async;100;7.72966e-05;1.1865e-05;0.00577724
66;calc inner;100;0.109054;0.0996919;0.124824
66;calc wait;100;0.0281002;0.0131651;0.0464339
66;calc bound;100;0.00845928;0.00510423;0.0101904
66;calc iter;100;0.14678;0.130514;0.173206
66;total;1;16.9218;16.9218;16.9218
43;calc total;1;14.7143;14.7143;14.7143
43;calc update async;100;0.000107134;1.1174e-05;0.00881442
43;calc inner;100;0.109222;0.104657;0.128479
43;calc wait;100;0.0276476;0.0123759;0.0474851
43;calc bound;100;0.00855792;0.00515307;0.010429
43;calc iter;100;0.146794;0.127888;0.167414
43;total;1;16.9157;16.9157;16.9157
44;calc total;1;14.7143;14.7143;14.7143
44;calc update async;100;0.000108193;1.2415e-05;0.00896636
44;calc inner;100;0.108423;0.101779;0.1282
44;calc wait;100;0.0286305;0.013432;0.0466324
44;calc bound;100;0.00843318;0.00620577;0.0136877
44;calc iter;100;0.146595;0.133551;0.181203
44;total;1;16.9152;16.9152;16.9152
45;calc total;1;14.7143;14.7143;14.7143
45;calc update async;100;0.000109299;1.0883e-05;0.00905425
45;calc inner;100;0.108488;0.101697;0.127717
45;calc wait;100;0.0290371;0.00878923;0.0480049
45;calc bound;100;0.00808268;0.00639547;0.011031
45;calc iter;100;0.146543;0.135329;0.169302
45;total;1;16.9157;16.9157;16.9157
144;calc total;1;14.7017;14.7017;14.7017
144;calc update async;100;3.27989e-05;1.1869e-05;0.00138978
144;calc inner;100;0.109291;0.101258;0.124914
144;calc wait;100;0.028395;0.0116546;0.0576355
144;calc bound;100;0.00832459;0.00680817;0.0135081
144;calc iter;100;0.146508;0.132948;0.181619
144;total;1;16.9205;16.9205;16.9205
145;calc total;1;14.7167;14.7167;14.7167
145;calc update async;100;8.34216e-05;1.2283e-05;0.00656429
145;calc inner;100;0.108127;0.0998203;0.125863
145;calc wait;100;0.0297039;0.0141793;0.0565404
145;calc bound;100;0.00816071;0.00671707;0.01136
145;calc iter;100;0.146479;0.129686;0.171756
145;total;1;16.9206;16.9206;16.9206
146;calc total;1;14.7018;14.7018;14.7018
146;calc update async;100;3.53078e-05;1.1808e-05;0.00175103
146;calc inner;100;0.108193;0.101198;0.124245
146;calc wait;100;0.0297626;0.0124039;0.0491727
146;calc bound;100;0.0081937;0.00653299;0.0130245
146;calc iter;100;0.146449;0.130907;0.163848
146;total;1;16.9203;16.9203;16.9203
147;calc total;1;14.7167;14.7167;14.7167
147;calc update async;100;8.35488e-05;1.2911e-05;0.00656566
147;calc inner;100;0.107689;0.100289;0.125763
147;calc wait;100;0.0302983;0.0151975;0.0492764
147;calc bound;100;0.00841689;0.00673891;0.0139146
147;calc iter;100;0.146673;0.133259;0.177641
147;total;1;16.9207;16.9207;16.9207
148;calc total;1;14.7135;14.7135;14.7135
148;calc update async;100;6.89189e-05;1.0781e-05;0.0049042
148;calc inner;100;0.109337;0.103758;0.125101
148;calc wait;100;0.0280436;0.0125526;0.0487334
148;calc bound;100;0.00851684;0.00519618;0.0121009
148;calc iter;100;0.14685;0.133084;0.166239
148;total;1;16.9202;16.9202;16.9202
120;calc total;1;14.7146;14.7146;14.7146
120;calc update async;100;7.39013e-05;1.3336e-05;0.00558844
120;calc inner;100;0.108546;0.0994354;0.126471
120;calc wait;100;0.0292711;0.0137792;0.0495892
120;calc bound;100;0.00820959;0.00646449;0.0125384
120;calc iter;100;0.146516;0.134318;0.168139
120;total;1;16.9241;16.9241;16.9241
149;calc total;1;14.7167;14.7167;14.7167
149;calc update async;100;8.46935e-05;1.015e-05;0.00656249
149;calc inner;100;0.10922;0.103055;0.124964
149;calc wait;100;0.0285467;0.0161983;0.0610462
149;calc bound;100;0.00835305;0.00611134;0.0112614
149;calc iter;100;0.146857;0.131982;0.175918
149;total;1;16.9206;16.9206;16.9206
150;calc total;1;14.7108;14.7108;14.7108
150;calc update async;100;9.24405e-05;1.2242e-05;0.00728441
150;calc inner;100;0.109252;0.103292;0.124434
150;calc wait;100;0.0284277;0.0109364;0.0640084
150;calc bound;100;0.00838032;0.00610998;0.0133022
150;calc iter;100;0.146658;0.12914;0.177708
150;total;1;16.912;16.912;16.912
121;calc total;1;14.7149;14.7149;14.7149
121;calc update async;100;7.52755e-05;1.2064e-05;0.00570017
121;calc inner;100;0.109355;0.103553;0.126708
121;calc wait;100;0.02868;0.0135311;0.0473592
121;calc bound;100;0.00812415;0.00656963;0.0137904
121;calc iter;100;0.146638;0.135615;0.163411
121;total;1;16.9241;16.9241;16.9241
151;calc total;1;14.7167;14.7167;14.7167
151;calc update async;100;8.51247e-05;1.1927e-05;0.00661238
151;calc inner;100;0.109363;0.103457;0.125693
151;calc wait;100;0.0285044;0.0147523;0.052318
151;calc bound;100;0.00848703;0.00623795;0.0113949
151;calc iter;100;0.146872;0.131907;0.168298
151;total;1;16.9147;16.9147;16.9147
122;calc total;1;14.7119;14.7119;14.7119
122;calc update async;100;8.22503e-05;1.1328e-05;0.00644957
122;calc inner;100;0.108085;0.10155;0.126173
122;calc wait;100;0.0301281;0.0132843;0.0486909
122;calc bound;100;0.00818251;0.00645923;0.0128254
122;calc iter;100;0.146564;0.131896;0.16704
122;total;1;16.9235;16.9235;16.9235
152;calc total;1;14.7163;14.7163;14.7163
152;calc update async;100;0.000101968;1.1629e-05;0.00682014
152;calc inner;100;0.10648;0.0987453;0.12541
152;calc wait;100;0.0271574;0.00960448;0.0604739
152;calc bound;100;0.0131661;0.00509339;0.015558
152;calc iter;100;0.146962;0.113491;0.186217
152;total;1;16.9073;16.9073;16.9073
123;calc total;1;14.7145;14.7145;14.7145
123;calc update async;100;7.50999e-05;1.1864e-05;0.00565935
123;calc inner;100;0.107999;0.0982224;0.126435
123;calc wait;100;0.0300382;0.0139354;0.0526401
123;calc bound;100;0.00821491;0.00647687;0.0104715
123;calc iter;100;0.146608;0.130936;0.171884
123;total;1;16.9241;16.9241;16.9241
153;calc total;1;14.7167;14.7167;14.7167
153;calc update async;100;0.000103268;1.2986e-05;0.00713713
153;calc inner;100;0.106535;0.0977481;0.125059
153;calc wait;100;0.0274761;0.0118739;0.0614501
153;calc bound;100;0.0127903;0.00511139;0.0154672
153;calc iter;100;0.146959;0.117243;0.185914
153;total;1;16.9179;16.9179;16.9179
124;calc total;1;14.7133;14.7133;14.7133
124;calc update async;100;7.55181e-05;1.1329e-05;0.00552925
124;calc inner;100;0.109301;0.103129;0.125575
124;calc wait;100;0.0284268;0.0135942;0.0490253
124;calc bound;100;0.00843155;0.00581346;0.0112584
124;calc iter;100;0.146871;0.133259;0.169762
124;total;1;16.9241;16.9241;16.9241
154;calc total;1;14.713;14.713;14.713
154;calc update async;100;8.53331e-05;1.8865e-05;0.00540078
154;calc inner;100;0.10759;0.0986924;0.125888
154;calc wait;100;0.0267974;0.0152673;0.0515565
154;calc bound;100;0.0124521;0.00503464;0.0156614
154;calc iter;100;0.146985;0.130796;0.18059
154;total;1;16.9207;16.9207;16.9207
125;calc total;1;14.7145;14.7145;14.7145
125;calc update async;100;7.76666e-05;1.01e-05;0.00574791
125;calc inner;100;0.10955;0.103082;0.12619
125;calc wait;100;0.0277362;0.0128578;0.0551985
125;calc bound;100;0.00844069;0.00610649;0.0116401
125;calc iter;100;0.146796;0.132098;0.171757
125;total;1;16.924;16.924;16.924
126;calc total;1;14.7117;14.7117;14.7117
126;calc update async;100;7.60966e-05;1.2135e-05;0.00576709
126;calc inner;100;0.109364;0.103099;0.12546
126;calc wait;100;0.0286201;0.0143685;0.0505691
126;calc bound;100;0.00834699;0.00584476;0.0106483
126;calc iter;100;0.146852;0.132741;0.164647
126;total;1;16.9214;16.9214;16.9214
127;calc total;1;14.7145;14.7145;14.7145
127;calc update async;100;7.93633e-05;1.1489e-05;0.00598965
127;calc inner;100;0.109642;0.102991;0.125696
127;calc wait;100;0.0281901;0.0137536;0.0588207
127;calc bound;100;0.00838993;0.00595247;0.0104695
127;calc iter;100;0.146811;0.133052;0.170206
127;total;1;16.9241;16.9241;16.9241
128;calc total;1;14.7007;14.7007;14.7007
128;calc update async;100;4.89634e-05;2.0224e-05;0.00138617
128;calc inner;100;0.106839;0.0991507;0.124383
128;calc wait;100;0.0265903;0.0105129;0.0460831
128;calc bound;100;0.0132718;0.00608069;0.0157227
128;calc iter;100;0.146828;0.117187;0.176113
128;total;1;16.9153;16.9153;16.9153
129;calc total;1;14.7167;14.7167;14.7167
129;calc update async;100;0.000102671;1.5893e-05;0.00682339
129;calc inner;100;0.106796;0.0996118;0.126055
129;calc wait;100;0.0268431;0.0138271;0.0530463
129;calc bound;100;0.0132263;0.0058251;0.0154032
129;calc iter;100;0.146999;0.127644;0.181441
129;total;1;16.9143;16.9143;16.9143
130;calc total;1;14.7111;14.7111;14.7111
130;calc update async;100;9.80048e-05;1.9094e-05;0.00643894
130;calc inner;100;0.107546;0.0995726;0.125444
130;calc wait;100;0.0267847;0.0085598;0.0537942
130;calc bound;100;0.0123958;0.00614027;0.0151962
130;calc iter;100;0.146927;0.114316;0.178153
130;total;1;16.9242;16.9242;16.9242
112;calc iter;100;0.146461;0.13529;0.167405
112;total;1;16.9069;16.9069;16.9069
131;calc total;1;14.7167;14.7167;14.7167
131;calc update async;100;0.000103326;2.3613e-05;0.00700426
131;calc inner;100;0.107629;0.0990557;0.125199
131;calc wait;100;0.0265596;0.016249;0.0548143
131;calc bound;100;0.0126211;0.00611132;0.0156939
131;calc iter;100;0.14699;0.124915;0.177802
131;total;1;16.9192;16.9192;16.9192
113;calc total;1;14.7143;14.7143;14.7143
113;calc update async;100;8.89875e-05;1.3473e-05;0.00702852
113;calc inner;100;0.109176;0.104271;0.12663
113;calc wait;100;0.0277304;0.0148402;0.0480244
113;calc bound;100;0.00838263;0.00602381;0.00988322
113;calc iter;100;0.14668;0.133913;0.165879
113;total;1;16.906;16.906;16.906
132;calc total;1;14.7118;14.7118;14.7118
132;calc update async;100;8.99756e-05;1.3797e-05;0.00598226
132;calc inner;100;0.105442;0.0992739;0.125863
132;calc wait;100;0.027677;0.0120978;0.0613059
132;calc bound;100;0.0128945;0.00508666;0.0155752
132;calc iter;100;0.146868;0.130981;0.19293
132;total;1;16.9204;16.9204;16.9204
114;calc total;1;14.7036;14.7036;14.7036
114;calc update async;100;3.63203e-05;1.2085e-05;0.00174333
114;calc inner;100;0.109225;0.104293;0.12573
114;calc wait;100;0.0274597;0.0138964;0.0438879
114;calc bound;100;0.00859026;0.00595426;0.0108854
114;calc iter;100;0.146559;0.130008;0.16472
114;total;1;16.9091;16.9091;16.9091
133;calc total;1;14.7167;14.7167;14.7167
133;calc update async;100;0.00010128;1.8696e-05;0.00700501
133;calc inner;100;0.105788;0.0977573;0.126918
133;calc wait;100;0.0272664;0.0154724;0.0474498
133;calc bound;100;0.0130299;0.00520296;0.0154537
133;calc iter;100;0.146808;0.124313;0.175484
133;total;1;16.9203;16.9203;16.9203
115;calc total;1;14.7143;14.7143;14.7143
115;calc update async;100;8.91531e-05;1.3394e-05;0.00707079
115;calc inner;100;0.109267;0.104499;0.126851
115;calc wait;100;0.0279166;0.0111999;0.0472497
115;calc bound;100;0.00845613;0.00513845;0.0117968
115;calc iter;100;0.146716;0.132167;0.167007
115;total;1;16.9103;16.9103;16.9103
134;calc total;1;14.711;14.711;14.711
134;calc update async;100;0.000100645;1.943e-05;0.00679174
134;calc inner;100;0.105435;0.0945;0.125385
134;calc wait;100;0.0281305;0.0142948;0.0602374
134;calc bound;100;0.0127986;0.00509097;0.015586
134;calc iter;100;0.146859;0.129316;0.182259
134;total;1;16.9154;16.9154;16.9154
116;calc total;1;14.7135;14.7135;14.7135
116;calc update async;100;8.36491e-05;1.2319e-05;0.00646858
116;calc inner;100;0.108184;0.101019;0.127164
116;calc wait;100;0.029448;0.0136039;0.0610933
116;calc bound;100;0.00793409;0.00659514;0.00929718
116;calc iter;100;0.146464;0.133138;0.174321
116;total;1;16.9157;16.9157;16.9157
135;calc total;1;14.7167;14.7167;14.7167
135;calc update async;100;0.000101236;1.6295e-05;0.00703007
135;calc inner;100;0.105911;0.0999523;0.126087
135;calc wait;100;0.027637;0.0151734;0.0544645
135;calc bound;100;0.0127209;0.00508958;0.0154375
135;calc iter;100;0.146821;0.127717;0.186463
135;total;1;16.9206;16.9206;16.9206
117;calc total;1;14.7141;14.7141;14.7141
117;calc update async;100;9.213e-05;1.3027e-05;0.00735101
117;calc inner;100;0.108231;0.102788;0.126547
117;calc wait;100;0.0291402;0.0143009;0.0519255
117;calc bound;100;0.00800995;0.00652323;0.0106277
117;calc iter;100;0.146524;0.135298;0.16438
117;total;1;16.9138;16.9138;16.9138
136;calc total;1;14.7136;14.7136;14.7136
136;calc update async;100;8.24232e-05;1.0711e-05;0.00637298
136;calc inner;100;0.108161;0.103175;0.125526
136;calc wait;100;0.0288276;0.0126189;0.0492132
136;calc bound;100;0.00834691;0.00596696;0.0124543
136;calc iter;100;0.146479;0.132559;0.170873
136;total;1;16.9115;16.9115;16.9115
118;calc total;1;14.7096;14.7096;14.7096
118;calc update async;100;8.7885e-05;1.2826e-05;0.00694895
118;calc inner;100;0.10713;0.100038;0.125421
118;calc wait;100;0.0302225;0.0133602;0.0483438
118;calc bound;100;0.00794089;0.00650274;0.00962275
118;calc iter;100;0.14647;0.134048;0.159905
118;total;1;16.9156;16.9156;16.9156
137;calc total;1;14.7167;14.7167;14.7167
137;calc update async;100;8.87843e-05;1.2299e-05;0.00704774
137;calc inner;100;0.108133;0.102112;0.125127
137;calc wait;100;0.0289892;0.0135557;0.0478607
137;calc bound;100;0.00828929;0.00591592;0.0126432
137;calc iter;100;0.146647;0.131525;0.170187
137;total;1;16.9205;16.9205;16.9205
119;calc total;1;14.7135;14.7135;14.7135
119;calc update async;100;8.59043e-05;1.1694e-05;0.00671163
119;calc inner;100;0.107962;0.0992011;0.126338
119;calc wait;100;0.0296617;0.0120367;0.0544719
119;calc bound;100;0.00806608;0.00656558;0.00911386
119;calc iter;100;0.14646;0.133283;0.173169
119;total;1;16.9141;16.9141;16.9141
138;calc total;1;14.712;14.712;14.712
138;calc update async;100;7.89047e-05;1.2065e-05;0.00614731
138;calc inner;100;0.108066;0.10222;0.125092
138;calc wait;100;0.029424;0.0140691;0.0578591
138;calc bound;100;0.00835395;0.00561518;0.0143067
138;calc iter;100;0.146595;0.130008;0.173712
138;total;1;16.9149;16.9149;16.9149
139;calc total;1;14.7167;14.7167;14.7167
139;calc update async;100;8.93314e-05;1.1352e-05;0.00715699
139;calc inner;100;0.108172;0.102762;0.125085
139;calc wait;100;0.0289238;0.0118191;0.0517482
139;calc bound;100;0.0085347;0.00611855;0.0124328
139;calc iter;100;0.146618;0.130642;0.172665
139;total;1;16.9174;16.9174;16.9174
140;calc total;1;14.7124;14.7124;14.7124
140;calc update async;100;8.46211e-05;9.776e-06;0.00662941
140;calc inner;100;0.107275;0.100195;0.126283
140;calc wait;100;0.0304805;0.0120093;0.0563516
140;calc bound;100;0.00778219;0.00607832;0.0108638
140;calc iter;100;0.146309;0.133073;0.173725
140;total;1;16.9204;16.9204;16.9204
141;calc total;1;14.7167;14.7167;14.7167
141;calc update async;100;9.18948e-05;1.066e-05;0.00740287
141;calc inner;100;0.107608;0.100772;0.126066
141;calc wait;100;0.0298621;0.0118651;0.0554834
141;calc bound;100;0.00789369;0.00655181;0.00948152
141;calc iter;100;0.14645;0.132223;0.166598
141;total;1;16.9204;16.9204;16.9204
142;calc total;1;14.7104;14.7104;14.7104
142;calc update async;100;8.57165e-05;1.2137e-05;0.00680879
142;calc inner;100;0.106735;0.0999498;0.124783
142;calc wait;100;0.0309758;0.0123354;0.0579447
142;calc bound;100;0.00792337;0.00633047;0.0127423
142;calc iter;100;0.146391;0.132447;0.168943
142;total;1;16.9192;16.9192;16.9192
143;calc total;1;14.7167;14.7167;14.7167
143;calc update async;100;9.98761e-05;1.295e-05;0.00809867
143;calc inner;100;0.107039;0.0998242;0.125294
143;calc wait;100;0.0307908;0.0139917;0.0583423
143;calc bound;100;0.00788383;0.00655215;0.0111539
143;calc iter;100;0.146254;0.128853;0.173208
143;total;1;16.9205;16.9205;16.9205
168;calc total;1;14.7152;14.7152;14.7152
168;calc update async;100;7.30609e-05;1.1269e-05;0.0053605
168;calc inner;100;0.10717;0.098147;0.126737
168;calc wait;100;0.0307485;0.0149805;0.0945528
168;calc bound;100;0.00830679;0.00710051;0.0135939
168;calc iter;100;0.146569;0.131417;0.209756
168;total;1;16.9165;16.9165;16.9165
169;calc total;1;14.7167;14.7167;14.7167
169;calc update async;100;7.95127e-05;1.2055e-05;0.00618253
169;calc inner;100;0.107369;0.100072;0.125108
169;calc wait;100;0.0310572;0.0131465;0.0622626
169;calc bound;100;0.00804993;0.00631116;0.00911377
169;calc iter;100;0.146634;0.130883;0.176697
169;total;1;16.9162;16.9162;16.9162
170;calc total;1;14.7144;14.7144;14.7144
170;calc update async;100;6.88832e-05;1.1103e-05;0.00509207
170;calc inner;100;0.107194;0.0974123;0.125622
170;calc wait;100;0.0308925;0.0122756;0.0636083
170;calc bound;100;0.00815138;0.00645459;0.0127498
170;calc iter;100;0.146569;0.127195;0.188947
170;total;1;16.9169;16.9169;16.9169
171;calc total;1;14.7167;14.7167;14.7167
171;calc update async;100;9.35095e-05;1.3248e-05;0.00737769
171;calc inner;100;0.107172;0.0990786;0.12604
171;calc wait;100;0.0308644;0.0130299;0.0914473
171;calc bound;100;0.00848313;0.00640662;0.0146844
171;calc iter;100;0.14669;0.131383;0.213218
171;total;1;16.9164;16.9164;16.9164
155;calc total;1;14.7167;14.7167;14.7167
155;calc update async;100;0.000103085;1.5384e-05;0.0071085
155;calc inner;100;0.10727;0.100316;0.125561
155;calc wait;100;0.0269079;0.010791;0.0607629
155;calc bound;100;0.0125493;0.00505843;0.0155666
155;calc iter;100;0.146929;0.116381;0.195002
155;total;1;16.9203;16.9203;16.9203
172;calc total;1;14.7152;14.7152;14.7152
172;calc update async;100;7.6085e-05;1.0556e-05;0.00558936
172;calc inner;100;0.108108;0.101457;0.12459
172;calc wait;100;0.0300347;0.0145915;0.0540167
172;calc bound;100;0.00841883;0.00552726;0.0108601
172;calc iter;100;0.146878;0.129428;0.168253
172;total;1;16.9045;16.9045;16.9045
156;calc total;1;14.7133;14.7133;14.7133
156;calc update async;100;8.13187e-05;1.3491e-05;0.00514497
156;calc inner;100;0.104433;0.0960955;0.124723
156;calc wait;100;0.028701;0.0131252;0.0702372
156;calc bound;100;0.0128619;0.00489055;0.0156351
156;calc iter;100;0.14686;0.130255;0.200023
156;total;1;16.9142;16.9142;16.9142
173;calc total;1;14.7167;14.7167;14.7167
173;calc update async;100;9.80658e-05;1.0198e-05;0.00784245
173;calc inner;100;0.108166;0.101585;0.125036
173;calc wait;100;0.0294144;0.0126808;0.0596167
173;calc bound;100;0.00842221;0.00609552;0.0110799
173;calc iter;100;0.146726;0.131026;0.172532
173;total;1;16.9153;16.9153;16.9153
157;calc total;1;14.7167;14.7167;14.7167
157;calc update async;100;9.90161e-05;1.1968e-05;0.00696318
157;calc inner;100;0.104367;0.0961759;0.124652
157;calc wait;100;0.0290376;0.0135377;0.0613926
157;calc bound;100;0.0127302;0.00504214;0.0154561
157;calc iter;100;0.146878;0.131327;0.186251
157;total;1;16.9183;16.9183;16.9183
174;calc total;1;14.7118;14.7118;14.7118
174;calc update async;100;9.27939e-05;8.14e-06;0.00745104
174;calc inner;100;0.108036;0.101577;0.124329
174;calc wait;100;0.0297641;0.0124073;0.0567293
174;calc bound;100;0.00830517;0.00558501;0.0103777
174;calc iter;100;0.146921;0.131315;0.168669
174;total;1;16.9116;16.9116;16.9116
158;calc total;1;14.7122;14.7122;14.7122
158;calc update async;100;8.71024e-05;1.6244e-05;0.00564331
158;calc inner;100;0.104776;0.0949438;0.125154
158;calc wait;100;0.0287111;0.0140219;0.0598441
158;calc bound;100;0.0125362;0.00480601;0.0154681
158;calc iter;100;0.146655;0.128132;0.178032
158;total;1;16.9183;16.9183;16.9183
175;calc total;1;14.7167;14.7167;14.7167
175;calc update async;100;8.13033e-05;1.3159e-05;0.00621107
175;calc inner;100;0.108423;0.101714;0.12447
175;calc wait;100;0.0292055;0.0167958;0.0588894
175;calc bound;100;0.00854041;0.00597592;0.010062
175;calc iter;100;0.146858;0.131313;0.169335
175;total;1;16.9169;16.9169;16.9169
159;calc total;1;14.7167;14.7167;14.7167
159;calc update async;100;0.000102611;1.7658e-05;0.0070505
159;calc inner;100;0.104819;0.0968829;0.125482
159;calc wait;100;0.0290648;0.0125779;0.0581642
159;calc bound;100;0.0124357;0.00504715;0.0157295
159;calc iter;100;0.146822;0.126615;0.188092
159;total;1;16.9183;16.9183;16.9183
176;calc total;1;14.702;14.702;14.702
176;calc update async;100;4.64463e-05;1.6964e-05;0.0012988
176;calc inner;100;0.10555;0.0961799;0.124283
176;calc wait;100;0.0282872;0.00991856;0.0508738
176;calc bound;100;0.0128585;0.00559033;0.0156645
176;calc iter;100;0.146826;0.115966;0.171116
176;total;1;16.9165;16.9165;16.9165
160;calc total;1;14.7027;14.7027;14.7027
160;calc update async;100;3.89043e-05;1.1394e-05;0.00210136
160;calc inner;100;0.107024;0.101087;0.122936
160;calc wait;100;0.0302392;0.0109726;0.0551551
160;calc bound;100;0.00825927;0.0051334;0.0112886
160;calc iter;100;0.146482;0.128102;0.177817
160;total;1;16.9067;16.9067;16.9067
177;calc total;1;14.7167;14.7167;14.7167
177;calc update async;100;9.53328e-05;1.3393e-05;0.00622814
177;calc inner;100;0.105844;0.0963482;0.124899
177;calc wait;100;0.0282593;0.0159725;0.0521512
177;calc bound;100;0.0127494;0.00510353;0.015626
177;calc iter;100;0.147036;0.129233;0.179395
177;total;1;16.9169;16.9169;16.9169
161;calc total;1;14.7167;14.7167;14.7167
161;calc update async;100;8.88173e-05;1.0371e-05;0.00704422
161;calc inner;100;0.107084;0.100869;0.124171
161;calc wait;100;0.0299611;0.0117633;0.0482179
161;calc bound;100;0.00809393;0.00610399;0.00953038
161;calc iter;100;0.146435;0.127448;0.166405
161;total;1;16.9183;16.9183;16.9183
178;calc total;1;14.7019;14.7019;14.7019
178;calc update async;100;4.86562e-05;1.5354e-05;0.00165099
178;calc inner;100;0.106154;0.0970811;0.124139
178;calc wait;100;0.027872;0.00733193;0.0539333
178;calc bound;100;0.0127318;0.00523109;0.0157453
178;calc iter;100;0.14688;0.109869;0.177686
178;total;1;16.9077;16.9077;16.9077
162;calc total;1;14.7113;14.7113;14.7113
162;calc update async;100;9.8967e-05;1.1326e-05;0.00807609
162;calc inner;100;0.107095;0.100859;0.123904
162;calc wait;100;0.030037;0.0140558;0.053931
162;calc bound;100;0.00819242;0.00553625;0.0104789
162;calc iter;100;0.146452;0.126059;0.168615
162;total;1;16.9115;16.9115;16.9115
179;calc total;1;14.7167;14.7167;14.7167
179;calc update async;100;9.64049e-05;1.8576e-05;0.0064239
179;calc inner;100;0.106377;0.0973332;0.124646
179;calc wait;100;0.0279;0.0174091;0.0551672
179;calc bound;100;0.0126245;0.00505295;0.0154741
179;calc iter;100;0.147135;0.133385;0.175835
179;total;1;16.9128;16.9128;16.9128
163;calc total;1;14.7167;14.7167;14.7167
163;calc update async;100;8.924e-05;1.0293e-05;0.00718849
163;calc inner;100;0.107143;0.101255;0.123707
163;calc wait;100;0.0307418;0.0118741;0.0600886
163;calc bound;100;0.00807318;0.00543627;0.0121672
163;calc iter;100;0.146618;0.127134;0.170951
163;total;1;16.9178;16.9178;16.9178
180;calc total;1;14.7135;14.7135;14.7135
180;calc update async;100;8.20088e-05;1.9302e-05;0.00519673
180;calc inner;100;0.10669;0.0995587;0.126572
180;calc wait;100;0.0266931;0.0150886;0.0508593
180;calc bound;100;0.0128242;0.00503782;0.0156238
180;calc iter;100;0.146865;0.127745;0.172177
180;total;1;16.9237;16.9237;16.9237
181;calc total;1;14.7167;14.7167;14.7167
181;calc update async;100;9.716e-05;1.3894e-05;0.0066423
181;calc inner;100;0.106227;0.0955319;0.126575
181;calc wait;100;0.0271734;0.013264;0.0522188
181;calc bound;100;0.0127644;0.00492118;0.0156371
181;calc iter;100;0.146713;0.124879;0.173857
181;total;1;16.9232;16.9232;16.9232
182;calc total;1;14.7096;14.7096;14.7096
182;calc update async;100;0.000107745;1.5831e-05;0.00763514
182;calc inner;100;0.106732;0.0945701;0.12507
182;calc wait;100;0.0269519;0.0163215;0.054326
182;calc bound;100;0.0127494;0.00502956;0.0155683
182;calc iter;100;0.146895;0.128671;0.175499
182;total;1;16.9237;16.9237;16.9237
183;calc total;1;14.7167;14.7167;14.7167
183;calc update async;100;9.68168e-05;1.8438e-05;0.00664562
183;calc inner;100;0.107117;0.0961247;0.126694
183;calc wait;100;0.0265434;0.0161489;0.0606419
183;calc bound;100;0.0126935;0.00493136;0.0150316
183;calc iter;100;0.14685;0.128813;0.1786
183;total;1;16.9232;16.9232;16.9232
184;calc total;1;14.7151;14.7151;14.7151
184;calc update async;100;7.44537e-05;9.938e-06;0.00553788
184;calc inner;100;0.109129;0.100803;0.12606
184;calc wait;100;0.0278943;0.0144598;0.0570263
184;calc bound;100;0.00833766;0.00598021;0.00988565
184;calc iter;100;0.146551;0.129809;0.17035
184;total;1;16.9136;16.9136;16.9136
185;calc total;1;14.7167;14.7167;14.7167
185;calc update async;100;8.82622e-05;1.1108e-05;0.00687182
185;calc inner;100;0.10875;0.100664;0.126276
185;calc wait;100;0.0284817;0.00925792;0.054906
185;calc bound;100;0.00829384;0.00609902;0.0100302
185;calc iter;100;0.146559;0.128843;0.176226
185;total;1;16.9115;16.9115;16.9115
186;calc total;1;14.7124;14.7124;14.7124
186;calc update async;100;7.86346e-05;1.1012e-05;0.00588512
186;calc inner;100;0.109187;0.0999691;0.125994
186;calc wait;100;0.0275172;0.0127541;0.0529217
186;calc bound;100;0.00836806;0.00609353;0.0108031
186;calc iter;100;0.146516;0.130158;0.168958
186;total;1;16.9214;16.9214;16.9214
187;calc total;1;14.7167;14.7167;14.7167
187;calc update async;100;8.83311e-05;1.3018e-05;0.0069215
187;calc inner;100;0.108972;0.100715;0.12584
187;calc wait;100;0.0276857;0.0148197;0.0615787
187;calc bound;100;0.00839594;0.00502178;0.0104249
187;calc iter;100;0.146636;0.128088;0.176911
187;total;1;16.9165;16.9165;16.9165
188;calc total;1;14.714;14.714;14.714
188;calc update async;100;7.36127e-05;1.2504e-05;0.0055744
188;calc inner;100;0.10784;0.0970418;0.126394
188;calc wait;100;0.0296509;0.0138841;0.0637507
188;calc bound;100;0.00824733;0.00630356;0.0122784
188;calc iter;100;0.146421;0.134049;0.182566
188;total;1;16.9236;16.9236;16.9236
189;calc total;1;14.7167;14.7167;14.7167
189;calc update async;100;8.94002e-05;1.1591e-05;0.00708152
189;calc inner;100;0.108309;0.100894;0.12661
189;calc wait;100;0.028861;0.0116775;0.0601497
189;calc bound;100;0.00823432;0.00684191;0.0105849
189;calc iter;100;0.146293;0.130504;0.172688
189;total;1;16.9221;16.9221;16.9221
190;calc total;1;14.7117;14.7117;14.7117
190;calc update async;100;0.000108925;1.2355e-05;0.00909417
190;calc inner;100;0.108136;0.0992099;0.124863
190;calc wait;100;0.029468;0.0138172;0.0535089
190;calc bound;100;0.00811671;0.00660091;0.0114307
190;calc iter;100;0.146375;0.13285;0.17651
190;total;1;16.9237;16.9237;16.9237
191;calc total;1;14.7167;14.7167;14.7167
191;calc update async;100;9.42569e-05;1.1199e-05;0.00756763
191;calc inner;100;0.107763;0.098021;0.126164
191;calc wait;100;0.0298672;0.014377;0.063821
191;calc bound;100;0.00831393;0.00638783;0.014529
191;calc iter;100;0.146404;0.131969;0.191374
191;total;1;16.9237;16.9237;16.9237
0;calc total;1;14.7072;14.7072;14.7072
0;calc update async;100;3.22894e-05;1.1494e-05;0.00137887
0;calc inner;100;0.106988;0.0982187;0.126127
0;calc wait;100;0.0310129;0.01082;0.0725985
0;calc bound;100;0.00850825;0.00639515;0.01488
0;calc iter;100;0.146633;0.132063;0.199984
0;total;1;16.9225;16.9225;16.9225
1;calc total;1;14.716;14.716;14.716
1;calc update async;100;6.86838e-05;1.2286e-05;0.00495766
1;calc inner;100;0.108334;0.0988295;0.125978
1;calc wait;100;0.0296747;0.012335;0.0556013
1;calc bound;100;0.00828201;0.00680521;0.0140686
1;calc iter;100;0.146646;0.129912;0.180219
1;total;1;16.9221;16.9221;16.9221
2;calc total;1;14.7119;14.7119;14.7119
2;calc update async;100;8.61941e-05;1.2161e-05;0.00670025
2;calc inner;100;0.107257;0.0971622;0.126168
2;calc wait;100;0.0309825;0.0136307;0.054374
2;calc bound;100;0.00831232;0.00622727;0.0151646
2;calc iter;100;0.146795;0.13036;0.179267
2;total;1;16.9156;16.9156;16.9156
3;calc total;1;14.716;14.716;14.716
3;calc update async;100;7.20216e-05;1.2315e-05;0.00529049
3;calc inner;100;0.105985;0.0972431;0.125492
3;calc wait;100;0.0318251;0.0101742;0.0651987
3;calc bound;100;0.00881382;0.00652354;0.0156247
3;calc iter;100;0.146792;0.131045;0.199901
3;total;1;16.9115;16.9115;16.9115
4;calc total;1;14.7128;14.7128;14.7128
4;calc update async;100;7.49974e-05;1.1138e-05;0.00546718
4;calc inner;100;0.1083;0.100822;0.125964
4;calc wait;100;0.0296692;0.0105265;0.0544478
4;calc bound;100;0.00846433;0.00566453;0.0109834
4;calc iter;100;0.146804;0.132588;0.171246
4;total;1;16.9227;16.9227;16.9227
5;calc total;1;14.716;14.716;14.716
5;calc update async;100;7.88843e-05;1.0943e-05;0.00562755
5;calc inner;100;0.108568;0.101357;0.12576
5;calc wait;100;0.0288107;0.0142252;0.0542656
5;calc bound;100;0.00865368;0.00555141;0.0113405
5;calc iter;100;0.146899;0.13081;0.170583
5;total;1;16.9208;16.9208;16.9208
6;calc total;1;14.7119;14.7119;14.7119
6;calc update async;100;8.1536e-05;1.0878e-05;0.00617238
6;calc inner;100;0.108367;0.101193;0.125526
6;calc wait;100;0.0295938;0.0142322;0.0627739
6;calc bound;100;0.00837713;0.00606509;0.0137725
6;calc iter;100;0.147004;0.129948;0.174133
6;total;1;16.9103;16.9103;16.9103
7;calc total;1;14.7159;14.7159;14.7159
7;calc update async;100;7.05815e-05;1.0142e-05;0.00510345
7;calc inner;100;0.108135;0.101005;0.12494
7;calc wait;100;0.0302264;0.0150774;0.0591483
7;calc bound;100;0.00826156;0.00559706;0.0107987
7;calc iter;100;0.147057;0.131097;0.178039
7;total;1;16.9224;16.9224;16.9224
8;calc total;1;14.7146;14.7146;14.7146
8;calc update async;100;9.78445e-05;1.2712e-05;0.00652689
8;calc inner;100;0.106293;0.0969507;0.126111
8;calc wait;100;0.0284254;0.0130571;0.0533568
8;calc bound;100;0.0121532;0.00543184;0.0156552
8;calc iter;100;0.147137;0.131263;0.17929
8;total;1;16.9228;16.9228;16.9228
9;calc total;1;14.7146;14.7146;14.7146
9;calc update async;100;0.000105656;1.3431e-05;0.00714345
9;calc inner;100;0.105571;0.0954959;0.126418
9;calc wait;100;0.0282698;0.0139798;0.0573482
9;calc bound;100;0.0130703;0.005731;0.015949
9;calc iter;100;0.147045;0.127936;0.180066
9;total;1;16.9228;16.9228;16.9228
10;calc total;1;14.7132;14.7132;14.7132
10;calc update async;100;8.40947e-05;1.2726e-05;0.00526855
10;calc inner;100;0.105936;0.0964759;0.125702
10;calc wait;100;0.0284999;0.0138661;0.0609517
10;calc bound;100;0.0125289;0.0052698;0.0155821
10;calc iter;100;0.147127;0.117995;0.181652
10;total;1;16.9202;16.9202;16.9202
11;calc total;1;14.7145;14.7145;14.7145
11;calc update async;100;8.94674e-05;1.4009e-05;0.00596506
11;calc inner;100;0.10703;0.0962679;0.126202
11;calc wait;100;0.0280835;0.00933067;0.0598691
11;calc bound;100;0.0118173;0.0053528;0.01583
11;calc iter;100;0.14712;0.113695;0.176035
11;total;1;16.9226;16.9226;16.9226
12;calc total;1;14.7145;14.7145;14.7145
12;calc update async;100;8.85774e-05;1.3226e-05;0.00573429
12;calc inner;100;0.105706;0.0983636;0.12677
12;calc wait;100;0.0284206;0.0108524;0.0505916
12;calc bound;100;0.0123683;0.00510777;0.0152847
12;calc iter;100;0.146779;0.122348;0.173532
12;total;1;16.9205;16.9205;16.9205
13;calc total;1;14.7144;14.7144;14.7144
13;calc update async;100;8.85259e-05;1.1797e-05;0.00575064
13;calc inner;100;0.104745;0.0920432;0.126344
13;calc wait;100;0.0282744;0.0105967;0.054632
13;calc bound;100;0.0130292;0.00487231;0.0168193
13;calc iter;100;0.146856;0.127974;0.173832
13;total;1;16.918;16.918;16.918
14;calc total;1;14.7118;14.7118;14.7118
14;calc update async;100;9.46993e-05;1.6529e-05;0.00628061
14;calc inner;100;0.105533;0.0943805;0.125036
14;calc wait;100;0.0283871;0.01338;0.0546558
14;calc bound;100;0.0126102;0.00545137;0.0153592
14;calc iter;100;0.14698;0.129126;0.171902
14;total;1;16.9206;16.9206;16.9206
15;calc total;1;14.7145;14.7145;14.7145
15;calc update async;100;8.64211e-05;1.2793e-05;0.00585303
15;calc inner;100;0.105762;0.0948682;0.126406
15;calc wait;100;0.0285922;0.014674;0.0573434
15;calc bound;100;0.0122814;0.00507253;0.0157397
15;calc iter;100;0.147057;0.125692;0.183665
15;total;1;16.9206;16.9206;16.9206
16;calc total;1;14.7028;14.7028;14.7028
16;calc update async;100;3.24603e-05;9.784e-06;0.00150074
16;calc inner;100;0.107835;0.0993651;0.124583
16;calc wait;100;0.0295139;0.0106535;0.0487492
16;calc bound;100;0.00831736;0.00591371;0.012589
16;calc iter;100;0.146559;0.128509;0.170706
16;total;1;16.9156;16.9156;16.9156
17;calc total;1;14.7144;14.7144;14.7144
17;calc update async;100;7.77364e-05;1.1408e-05;0.00582189
17;calc inner;100;0.107644;0.0993453;0.125728
17;calc wait;100;0.0291178;0.0099332;0.0545106
17;calc bound;100;0.0083575;0.00584619;0.0146885
17;calc iter;100;0.14654;0.130661;0.174975
17;total;1;16.9203;16.9203;16.9203
18;calc total;1;14.7084;14.7084;14.7084
18;calc update async;100;9.52431e-05;1.1812e-05;0.00757647
18;calc inner;100;0.107446;0.098687;0.123241
18;calc wait;100;0.0294427;0.0106542;0.0528819
18;calc bound;100;0.00847571;0.00505497;0.0146099
18;calc iter;100;0.146699;0.129086;0.171042
18;total;1;16.9161;16.9161;16.9161
19;calc total;1;14.7144;14.7144;14.7144
19;calc update async;100;7.89724e-05;1.1024e-05;0.00593562
19;calc inner;100;0.107584;0.099437;0.125696
19;calc wait;100;0.0296906;0.0136791;0.0581018
19;calc bound;100;0.00841276;0.00566624;0.0130854
19;calc iter;100;0.146683;0.130206;0.170236
19;total;1;16.9204;16.9204;16.9204
20;calc total;1;14.714;14.714;14.714
20;calc update async;100;7.56414e-05;1.2606e-05;0.00566171
20;calc inner;100;0.106857;0.0948459;0.125914
20;calc wait;100;0.0308694;0.0102947;0.0576477
20;calc bound;100;0.00822448;0.00623287;0.013955
20;calc iter;100;0.146436;0.13138;0.183933
20;total;1;16.9205;16.9205;16.9205
21;calc total;1;14.7143;14.7143;14.7143
21;calc update async;100;8.32411e-05;1.2604e-05;0.0064759
21;calc inner;100;0.10735;0.0995217;0.125734
21;calc wait;100;0.0305964;0.0128472;0.0588872
21;calc bound;100;0.00787188;0.00610252;0.00964504
21;calc iter;100;0.146487;0.129926;0.173409
21;total;1;16.9092;16.9092;16.9092
22;calc total;1;14.7119;14.7119;14.7119
22;calc update async;100;8.2221e-05;1.1303e-05;0.00636319
22;calc inner;100;0.107436;0.0990292;0.125875
22;calc wait;100;0.0302705;0.012251;0.0512627
22;calc bound;100;0.00813716;0.00643755;0.014169
22;calc iter;100;0.146386;0.129964;0.165758
22;total;1;16.9205;16.9205;16.9205
23;calc total;1;14.7143;14.7143;14.7143
23;calc update async;100;8.42219e-05;1.1746e-05;0.00649382
23;calc inner;100;0.10571;0.0948178;0.125822
23;calc wait;100;0.0321017;0.012799;0.0588904
23;calc bound;100;0.00825595;0.00627022;0.0154061
23;calc iter;100;0.146476;0.130771;0.180123
23;total;1;16.9205;16.9205;16.9205
46;calc total;1;14.7118;14.7118;14.7118
46;calc update async;100;8.32853e-05;1.1357e-05;0.00658668
46;calc inner;100;0.107999;0.100046;0.128082
46;calc wait;100;0.0298441;0.0104539;0.048712
46;calc bound;100;0.00799515;0.0064568;0.00966012
46;calc iter;100;0.146544;0.135026;0.166037
46;total;1;16.9079;16.9079;16.9079
47;calc total;1;14.7143;14.7143;14.7143
47;calc update async;100;0.000109509;1.1125e-05;0.00908135
47;calc inner;100;0.107417;0.099339;0.127619
47;calc wait;100;0.0302915;0.0120177;0.0509248
47;calc bound;100;0.0083468;0.00641751;0.0143673
47;calc iter;100;0.146698;0.133332;0.179555
47;total;1;16.9112;16.9112;16.9112
67;calc total;1;14.716;14.716;14.716
67;calc update async;100;7.02052e-05;1.2807e-05;0.00507347
67;calc inner;100;0.109288;0.100223;0.125224
67;calc wait;100;0.0276027;0.0130472;0.0487569
67;calc bound;100;0.00846841;0.00560652;0.0126613
67;calc iter;100;0.146743;0.130104;0.166172
67;total;1;16.9169;16.9169;16.9169
68;calc total;1;14.7118;14.7118;14.7118
68;calc update async;100;7.56807e-05;1.0969e-05;0.00568007
68;calc inner;100;0.108267;0.0981405;0.12532
68;calc wait;100;0.0290212;0.0127892;0.0585142
68;calc bound;100;0.00828309;0.00648257;0.0113956
68;calc iter;100;0.146504;0.133072;0.170733
68;total;1;16.9214;16.9214;16.9214
69;calc total;1;14.716;14.716;14.716
69;calc update async;100;6.46741e-05;1.2195e-05;0.00464846
69;calc inner;100;0.107817;0.0959077;0.125172
69;calc wait;100;0.0298237;0.0141613;0.0541239
69;calc bound;100;0.00801782;0.00631797;0.00946375
69;calc iter;100;0.14654;0.134111;0.169988
69;total;1;16.9219;16.9219;16.9219
70;calc total;1;14.711;14.711;14.711
70;calc update async;100;7.38468e-05;1.1959e-05;0.00572586
70;calc inner;100;0.107954;0.0993818;0.125082
70;calc wait;100;0.0294271;0.0127037;0.0469635
70;calc bound;100;0.00809988;0.00643764;0.0109629
70;calc iter;100;0.146521;0.133594;0.163813
70;total;1;16.9213;16.9213;16.9213
71;calc total;1;14.7159;14.7159;14.7159
71;calc update async;100;7.95588e-05;1.244e-05;0.00613631
71;calc inner;100;0.108099;0.100348;0.125102
71;calc wait;100;0.0295287;0.0151174;0.0483526
71;calc bound;100;0.00804033;0.00631526;0.00967243
71;calc iter;100;0.146624;0.133161;0.168756
71;total;1;16.9211;16.9211;16.9211
90;calc total;1;14.713;14.713;14.713
90;calc update async;100;7.46468e-05;1.1518e-05;0.0056438
90;calc inner;100;0.106294;0.097969;0.126504
90;calc wait;100;0.0307868;0.0125745;0.054742
90;calc bound;100;0.00831963;0.00492855;0.00964366
90;calc iter;100;0.146645;0.124164;0.178586
90;total;1;16.9193;16.9193;16.9193
91;calc total;1;14.7143;14.7143;14.7143
91;calc update async;100;8.52977e-05;1.2442e-05;0.00665985
91;calc inner;100;0.106379;0.0994462;0.125738
91;calc wait;100;0.0306268;0.00965877;0.0591772
91;calc bound;100;0.00831891;0.005376;0.0123166
91;calc iter;100;0.146615;0.131074;0.173173
91;total;1;16.9184;16.9184;16.9184
92;calc total;1;14.7133;14.7133;14.7133
92;calc update async;100;7.64321e-05;1.2225e-05;0.00585758
92;calc inner;100;0.105531;0.0971724;0.126344
92;calc wait;100;0.0327298;0.0135094;0.062555
92;calc bound;100;0.00773693;0.00639488;0.0121016
92;calc iter;100;0.146396;0.12945;0.16924
92;total;1;16.9126;16.9126;16.9126
93;calc total;1;14.714;14.714;14.714
93;calc update async;100;8.62613e-05;1.1906e-05;0.00680174
93;calc inner;100;0.105486;0.0987677;0.126387
93;calc wait;100;0.0329109;0.0108028;0.0601378
93;calc bound;100;0.00761016;0.00623622;0.0105773
93;calc iter;100;0.146452;0.127443;0.167943
93;total;1;16.916;16.916;16.916
94;calc total;1;14.7122;14.7122;14.7122
94;calc update async;100;6.96796e-05;1.1379e-05;0.00529182
94;calc inner;100;0.105032;0.0974824;0.12539
94;calc wait;100;0.0331371;0.013757;0.0572969
94;calc bound;100;0.00762498;0.0061697;0.00987221
94;calc iter;100;0.146398;0.130505;0.164629
94;total;1;16.9192;16.9192;16.9192
95;calc total;1;14.7136;14.7136;14.7136
95;calc update async;100;8.35969e-05;1.1857e-05;0.00654599
95;calc inner;100;0.105192;0.0943377;0.126165
95;calc wait;100;0.0331353;0.0139616;0.0597675
95;calc bound;100;0.00767162;0.00645129;0.00875671
95;calc iter;100;0.146344;0.127677;0.167887
95;total;1;16.9192;16.9192;16.9192
164;calc total;1;14.7127;14.7127;14.7127
164;calc update async;100;7.80504e-05;1.1013e-05;0.00607949
164;calc inner;100;0.106245;0.0977485;0.124253
164;calc wait;100;0.0312794;0.0109622;0.0557149
164;calc bound;100;0.00778136;0.0064162;0.0135494
164;calc iter;100;0.146207;0.130972;0.175744
164;total;1;16.9181;16.9181;16.9181
165;calc total;1;14.7167;14.7167;14.7167
165;calc update async;100;9.05675e-05;1.2157e-05;0.00727182
165;calc inner;100;0.106369;0.0998998;0.124016
165;calc wait;100;0.0318448;0.0134825;0.0571772
165;calc bound;100;0.00762011;0.00633098;0.00882612
165;calc iter;100;0.146359;0.13104;0.171641
165;total;1;16.9181;16.9181;16.9181
166;calc total;1;14.7103;14.7103;14.7103
166;calc update async;100;8.91157e-05;1.1669e-05;0.00706152
166;calc inner;100;0.105787;0.0982428;0.124003
166;calc wait;100;0.0321693;0.0112176;0.0651752
166;calc bound;100;0.00774688;0.00607174;0.0141184
166;calc iter;100;0.146224;0.131428;0.183328
166;total;1;16.9081;16.9081;16.9081
167;calc total;1;14.7167;14.7167;14.7167
167;calc update async;100;9.24319e-05;1.127e-05;0.00741668
167;calc inner;100;0.105854;0.0982961;0.124619
167;calc wait;100;0.0322309;0.0128685;0.0638458
167;calc bound;100;0.00783165;0.00614105;0.0133411
167;calc iter;100;0.14648;0.129643;0.183367
167;total;1;16.9179;16.9179;16.9179
MPI
Running Jacobi on 192 processors with (8, 6 4) elements.
Array Dimensions: 1496 1500 1500
Block Dimensions: 187 250 375
== Energy Conservation Check ==
initial Energy:              125.000
  final Energy:              125.000
    Difference:               -0.000
== Time Statistics ==
Completed 100 iterations.
# unit_id;function_name;num_calls;avg_runtime;min_runtime;max_runtime
0;calc total;1;15.0484;15.0484;15.0484
0;calc update async;100;5.03384e-05;1.4169e-05;0.00171823
0;calc inner;100;0.110646;0.101678;0.126411
0;calc wait;100;0.0266994;0.011984;0.0635545
0;calc bound;100;0.0126248;0.00497308;0.0154904
0;calc iter;100;0.150124;0.130447;0.191831
0;total;1;17.4061;17.4061;17.4061
72;calc total;1;15.055;15.055;15.055
72;calc update async;100;7.80265e-05;1.547e-05;0.00462202
72;calc inner;100;0.109259;0.0953196;0.125393
72;calc wait;100;0.0279786;0.00924858;0.0655405
72;calc bound;100;0.0127885;0.00560604;0.0154997
72;calc iter;100;0.150283;0.121914;0.196297
72;total;1;17.3909;17.3909;17.3909
24;calc total;1;15.059;15.059;15.059
24;calc update async;100;7.40105e-05;1.2418e-05;0.00427729
24;calc inner;100;0.111313;0.102538;0.125878
24;calc wait;100;0.0263168;0.00980184;0.0663315
24;calc bound;100;0.012433;0.00600937;0.0152193
24;calc iter;100;0.150244;0.122709;0.191128
24;total;1;17.4086;17.4086;17.4086
48;calc total;1;15.0475;15.0475;15.0475
48;calc update async;100;4.99102e-05;1.0894e-05;0.00191406
48;calc inner;100;0.110968;0.0996869;0.125753
48;calc wait;100;0.0262517;0.0113527;0.0610782
48;calc bound;100;0.0126537;0.00547385;0.0156224
48;calc iter;100;0.150133;0.12193;0.189104
48;total;1;17.3931;17.3931;17.3931
73;calc total;1;15.0531;15.0531;15.0531
73;calc update async;100;8.20516e-05;1.4668e-05;0.00511842
73;calc inner;100;0.109602;0.0958625;0.125466
73;calc wait;100;0.02811;0.0135224;0.0672701
73;calc bound;100;0.012324;0.00508959;0.0158185
73;calc iter;100;0.150294;0.13176;0.193503
73;total;1;17.4028;17.4028;17.4028
25;calc total;1;15.055;15.055;15.055
25;calc update async;100;8.08889e-05;1.6786e-05;0.00515577
25;calc inner;100;0.11127;0.101361;0.126683
25;calc wait;100;0.0263653;0.0136608;0.0534963
25;calc bound;100;0.0122806;0.00520803;0.0151017
25;calc iter;100;0.150227;0.133726;0.186377
25;total;1;17.3992;17.3992;17.3992
49;calc total;1;15.0534;15.0534;15.0534
49;calc update async;100;0.000116481;1.4443e-05;0.00861759
49;calc inner;100;0.111112;0.102509;0.12512
49;calc wait;100;0.0263537;0.0109201;0.056339
49;calc bound;100;0.0124583;0.00602668;0.0155492
49;calc iter;100;0.150151;0.123263;0.188697
49;total;1;17.3881;17.3881;17.3881
74;calc total;1;15.055;15.055;15.055
74;calc update async;100;8.58238e-05;1.1773e-05;0.0055133
74;calc inner;100;0.109871;0.0997896;0.125736
74;calc wait;100;0.0281275;0.013556;0.0740199
74;calc bound;100;0.0120102;0.00550556;0.0155261
74;calc iter;100;0.150194;0.130243;0.20383
74;total;1;17.4047;17.4047;17.4047
26;calc total;1;15.0567;15.0567;15.0567
26;calc update async;100;7.8394e-05;1.4177e-05;0.00466112
26;calc inner;100;0.11098;0.100155;0.125835
26;calc wait;100;0.0263238;0.0121983;0.0581787
26;calc bound;100;0.0125809;0.00606236;0.0156815
26;calc iter;100;0.150219;0.127322;0.194016
26;total;1;17.4067;17.4067;17.4067
50;calc total;1;15.0544;15.0544;15.0544
50;calc update async;100;0.000100705;1.2607e-05;0.00702281
50;calc inner;100;0.111225;0.100837;0.125406
50;calc wait;100;0.0264391;0.0133373;0.0598705
50;calc bound;100;0.0122513;0.00604578;0.015627
50;calc iter;100;0.150159;0.132873;0.195122
50;total;1;17.3934;17.3934;17.3934
75;calc total;1;15.0516;15.0516;15.0516
75;calc update async;100;9.60456e-05;1.2904e-05;0.00594495
75;calc inner;100;0.109505;0.0961483;0.12664
75;calc wait;100;0.0277671;0.0137528;0.0641359
75;calc bound;100;0.0128116;0.00575497;0.0159088
75;calc iter;100;0.150262;0.133195;0.193107
75;total;1;17.4045;17.4045;17.4045
27;calc total;1;15.0539;15.0539;15.0539
27;calc update async;100;7.92227e-05;1.5465e-05;0.0049324
27;calc inner;100;0.110457;0.101365;0.126076
27;calc wait;100;0.0265372;0.0111982;0.0584395
27;calc bound;100;0.0129802;0.00524871;0.0156573
27;calc iter;100;0.150217;0.126445;0.190025
27;total;1;17.4075;17.4075;17.4075
51;calc total;1;15.0513;15.0513;15.0513
51;calc update async;100;0.000134378;9.191e-06;0.0103514
51;calc inner;100;0.110463;0.101873;0.124492
51;calc wait;100;0.026728;0.0114878;0.0729553
51;calc bound;100;0.0127547;0.00497149;0.0157336
51;calc iter;100;0.150205;0.127798;0.202335
51;total;1;17.3903;17.3903;17.3903
76;calc total;1;15.0518;15.0518;15.0518
76;calc update async;100;7.08104e-05;1.0298e-05;0.00531656
76;calc inner;100;0.111777;0.099479;0.125599
76;calc wait;100;0.0294487;0.0144335;0.0643617
76;calc bound;100;0.00762236;0.0054884;0.0118479
76;calc iter;100;0.150163;0.124345;0.186263
76;total;1;17.4133;17.4133;17.4133
28;calc total;1;15.0564;15.0564;15.0564
28;calc update async;100;7.13752e-05;1.0721e-05;0.00544532
28;calc inner;100;0.113448;0.105845;0.125756
28;calc wait;100;0.027794;0.0141115;0.054893
28;calc bound;100;0.00771044;0.00564675;0.0114549
28;calc iter;100;0.15012;0.134044;0.173971
28;total;1;17.4084;17.4084;17.4084
52;calc total;1;15.0558;15.0558;15.0558
52;calc update async;100;0.000101274;1.0084e-05;0.00841156
52;calc inner;100;0.113418;0.105967;0.125236
52;calc wait;100;0.0278239;0.0141174;0.0554735
52;calc bound;100;0.00762553;0.0053865;0.0101387
52;calc iter;100;0.150103;0.134172;0.182045
52;total;1;17.3931;17.3931;17.3931
77;calc total;1;15.0503;15.0503;15.0503
77;calc update async;100;7.41526e-05;1.058e-05;0.00577878
77;calc inner;100;0.11196;0.0978638;0.125401
77;calc wait;100;0.0295339;0.0136319;0.075764
77;calc bound;100;0.00762919;0.00612658;0.0132161
77;calc iter;100;0.150055;0.128724;0.188327
77;total;1;17.4091;17.4091;17.4091
29;calc total;1;15.0548;15.0548;15.0548
29;calc update async;100;6.70619e-05;1.065e-05;0.00496305
29;calc inner;100;0.113067;0.104672;0.125305
29;calc wait;100;0.028088;0.0116642;0.0601734
29;calc bound;100;0.00773307;0.00606758;0.0149447
29;calc iter;100;0.149953;0.135172;0.173204
29;total;1;17.4085;17.4085;17.4085
53;calc total;1;15.0521;15.0521;15.0521
53;calc update async;100;0.000119411;1.0083e-05;0.0102474
53;calc inner;100;0.112789;0.104926;0.124844
53;calc wait;100;0.0283994;0.0144892;0.0594093
53;calc bound;100;0.00779166;0.00618081;0.0150209
53;calc iter;100;0.150057;0.133449;0.174689
53;total;1;17.3813;17.3813;17.3813
78;calc total;1;15.048;15.048;15.048
78;calc update async;100;3.06657e-05;9.503e-06;0.00141598
78;calc inner;100;0.111093;0.0958429;0.125766
78;calc wait;100;0.0302372;0.0105614;0.0822667
78;calc bound;100;0.00743618;0.00596292;0.0129331
78;calc iter;100;0.14994;0.130978;0.185824
78;total;1;17.4106;17.4106;17.4106
30;calc total;1;15.0564;15.0564;15.0564
30;calc update async;100;6.44752e-05;1.0902e-05;0.00467953
30;calc inner;100;0.112851;0.105401;0.125107
30;calc wait;100;0.0282993;0.0132095;0.0572926
30;calc bound;100;0.00783212;0.00587784;0.0145281
30;calc iter;100;0.150094;0.13419;0.178448
30;total;1;17.3987;17.3987;17.3987
54;calc total;1;15.0556;15.0556;15.0556
54;calc update async;100;0.000101147;9.571e-06;0.00832994
54;calc inner;100;0.113186;0.105278;0.125171
54;calc wait;100;0.0281142;0.0124737;0.0599271
54;calc bound;100;0.00761656;0.00604472;0.0146846
54;calc iter;100;0.14993;0.134335;0.175812
54;total;1;17.3795;17.3795;17.3795
79;calc total;1;15.0497;15.0497;15.0497
79;calc update async;100;3.06305e-05;1.0285e-05;0.00127715
79;calc inner;100;0.111415;0.10029;0.124959
79;calc wait;100;0.0298065;0.0148875;0.0643956
79;calc bound;100;0.00768521;0.00580019;0.0113206
79;calc iter;100;0.150073;0.131974;0.182157
31;calc total;1;15.0493;15.0493;15.0493
31;calc update async;100;3.21441e-05;9.374e-06;0.00130041
31;calc inner;100;0.113414;0.105706;0.125467
31;calc wait;100;0.0272944;0.0143024;0.0522142
31;calc bound;100;0.00791507;0.00580372;0.0143755
31;calc iter;100;0.150045;0.134543;0.178925
31;total;1;17.4064;17.4064;17.4064
55;calc total;1;15.0574;15.0574;15.0574
55;calc update async;100;5.92488e-05;1.0264e-05;0.00425563
55;calc inner;100;0.113098;0.105482;0.122513
55;calc wait;100;0.0280555;0.0124926;0.0510448
55;calc bound;100;0.00776038;0.00607193;0.0116469
55;calc iter;100;0.150111;0.133884;0.175699
55;total;1;17.3844;17.3844;17.3844
79;total;1;17.408;17.408;17.408
32;calc total;1;15.0467;15.0467;15.0467
32;calc update async;100;3.28636e-05;1.0929e-05;0.00147918
32;calc inner;100;0.113034;0.102441;0.125385
32;calc wait;100;0.0287434;0.0114507;0.0589803
32;calc bound;100;0.0079777;0.0062302;0.0143475
32;calc iter;100;0.149954;0.133931;0.181134
32;total;1;17.4086;17.4086;17.4086
56;calc total;1;15.0555;15.0555;15.0555
56;calc update async;100;9.96126e-05;1.0982e-05;0.00812262
56;calc inner;100;0.11293;0.101848;0.124783
56;calc wait;100;0.0290491;0.0141313;0.05764
56;calc bound;100;0.00792952;0.00596991;0.0141258
56;calc iter;100;0.15019;0.134106;0.174566
56;total;1;17.3933;17.3933;17.3933
80;calc total;1;15.0472;15.0472;15.0472
80;calc update async;100;3.2561e-05;1.0503e-05;0.00151805
80;calc inner;100;0.111708;0.100998;0.125755
80;calc wait;100;0.0302806;0.010839;0.0744977
80;calc bound;100;0.00794919;0.00599691;0.0135177
80;calc iter;100;0.15004;0.129185;0.197365
80;total;1;17.4134;17.4134;17.4134
33;calc total;1;15.0521;15.0521;15.0521
33;calc update async;100;7.38154e-05;1.1172e-05;0.0056327
33;calc inner;100;0.113047;0.102931;0.125943
33;calc wait;100;0.0288729;0.0136444;0.0577415
33;calc bound;100;0.00765063;0.00635928;0.0105138
33;calc iter;100;0.149825;0.133037;0.168175
33;total;1;17.4026;17.4026;17.4026
57;calc total;1;15.0523;15.0523;15.0523
57;calc update async;100;0.000122516;1.045e-05;0.0104597
57;calc inner;100;0.113534;0.104977;0.124789
57;calc wait;100;0.028427;0.0138744;0.0561269
57;calc bound;100;0.00779236;0.00621715;0.0114027
57;calc iter;100;0.149981;0.130203;0.17734
57;total;1;17.3876;17.3876;17.3876
81;calc total;1;15.0513;15.0513;15.0513
81;calc update async;100;6.82129e-05;1.0534e-05;0.00510417
81;calc inner;100;0.111643;0.101872;0.125598
81;calc wait;100;0.0305701;0.012319;0.0586599
81;calc bound;100;0.0076154;0.00578284;0.0108286
81;calc iter;100;0.150021;0.131373;0.178874
81;total;1;17.4134;17.4134;17.4134
34;calc total;1;15.049;15.049;15.049
34;calc update async;100;3.18596e-05;1.2033e-05;0.00144317
34;calc inner;100;0.112771;0.104375;0.125541
34;calc wait;100;0.0294659;0.0123372;0.0570769
34;calc bound;100;0.00754277;0.00611667;0.0130025
34;calc iter;100;0.149872;0.132649;0.170866
34;total;1;17.4063;17.4063;17.4063
58;calc total;1;15.0535;15.0535;15.0535
58;calc update async;100;8.14966e-05;1.0706e-05;0.00635388
58;calc inner;100;0.112826;0.104476;0.124536
58;calc wait;100;0.0293083;0.0123962;0.062089
58;calc bound;100;0.00768168;0.00614554;0.0132087
58;calc iter;100;0.150041;0.13335;0.178462
58;total;1;17.3931;17.3931;17.3931
82;calc total;1;15.0508;15.0508;15.0508
82;calc update async;100;3.11963e-05;9.717e-06;0.00138749
82;calc inner;100;0.111509;0.100376;0.125239
82;calc wait;100;0.0305938;0.0123326;0.0514852
82;calc bound;100;0.00769111;0.00613218;0.0137101
82;calc iter;100;0.149959;0.129706;0.175495
82;total;1;17.4133;17.4133;17.4133
35;calc total;1;15.0515;15.0515;15.0515
35;calc update async;100;8.07015e-05;1.197e-05;0.00620305
35;calc inner;100;0.112809;0.102969;0.125561
35;calc wait;100;0.02892;0.0125522;0.0604212
35;calc bound;100;0.0081063;0.00596324;0.0153226
35;calc iter;100;0.150143;0.135087;0.185843
35;total;1;17.4036;17.4036;17.4036
59;calc total;1;15.0517;15.0517;15.0517
59;calc update async;100;0.000118148;1.1518e-05;0.00991471
59;calc inner;100;0.112803;0.104433;0.124723
59;calc wait;100;0.0289151;0.0117387;0.0578846
59;calc bound;100;0.00821093;0.00541981;0.0151736
59;calc iter;100;0.150172;0.134492;0.175504
59;total;1;17.3838;17.3838;17.3838
83;calc total;1;15.0502;15.0502;15.0502
83;calc update async;100;8.58688e-05;9.881e-06;0.00667273
83;calc inner;100;0.111456;0.102357;0.125092
83;calc wait;100;0.0303999;0.0101985;0.063572
83;calc bound;100;0.00814747;0.00584582;0.0156935
83;calc iter;100;0.150213;0.132104;0.190283
83;total;1;17.4127;17.4127;17.4127
36;calc total;1;15.053;15.053;15.053
36;calc update async;100;8.13455e-05;1.2616e-05;0.00620469
36;calc inner;100;0.114056;0.101251;0.124489
36;calc wait;100;0.0277015;0.0118904;0.0695301
36;calc bound;100;0.00768168;0.00549039;0.0109672
36;calc iter;100;0.150263;0.132191;0.178018
36;total;1;17.4035;17.4035;17.4035
60;calc total;1;15.0529;15.0529;15.0529
60;calc update async;100;0.000132973;1.061e-05;0.0114092
60;calc inner;100;0.115611;0.104416;0.126708
60;calc wait;100;0.0260289;0.0124007;0.0611996
60;calc bound;100;0.00771877;0.00636234;0.0131237
60;calc iter;100;0.150402;0.132176;0.173706
60;total;1;17.3937;17.3937;17.3937
84;calc total;1;15.0548;15.0548;15.0548
84;calc update async;100;7.62389e-05;1.1424e-05;0.00578268
84;calc inner;100;0.113285;0.100162;0.124999
84;calc wait;100;0.02893;0.0131386;0.0694681
84;calc bound;100;0.00744831;0.00530372;0.0115042
84;calc iter;100;0.150372;0.132143;0.177955
84;total;1;17.3962;17.3962;17.3962
37;calc total;1;15.0515;15.0515;15.0515
37;calc update async;100;8.83085e-05;1.2304e-05;0.00698097
37;calc inner;100;0.114279;0.102041;0.124572
37;calc wait;100;0.0278452;0.0119949;0.0629058
37;calc bound;100;0.0074415;0.00623601;0.012794
37;calc iter;100;0.150136;0.132499;0.171723
37;total;1;17.4074;17.4074;17.4074
61;calc total;1;15.052;15.052;15.052
61;calc update async;100;0.000124161;1.1467e-05;0.0104921
61;calc inner;100;0.1152;0.104744;0.126199
61;calc wait;100;0.0264314;0.0125032;0.0598357
61;calc bound;100;0.00768789;0.006509;0.0146531
61;calc iter;100;0.150336;0.132725;0.172115
61;total;1;17.3868;17.3868;17.3868
85;calc total;1;15.0505;15.0505;15.0505
85;calc update async;100;8.93321e-05;1.1934e-05;0.00696809
85;calc inner;100;0.113576;0.104672;0.123018
85;calc wait;100;0.0286295;0.0119547;0.056815
85;calc bound;100;0.00740006;0.00623958;0.0125487
85;calc iter;100;0.150278;0.132126;0.169078
85;total;1;17.4149;17.4149;17.4149
38;calc total;1;15.0525;15.0525;15.0525
38;calc update async;100;8.12906e-05;1.1691e-05;0.00638154
38;calc inner;100;0.11356;0.102787;0.124296
38;calc wait;100;0.0286653;0.0121935;0.0572049
38;calc bound;100;0.00739783;0.00621569;0.0116615
38;calc iter;100;0.150209;0.130471;0.177002
38;total;1;17.4009;17.4009;17.4009
62;calc total;1;15.0529;15.0529;15.0529
62;calc update async;100;0.000133064;1.1509e-05;0.0114739
62;calc inner;100;0.114979;0.107085;0.126441
62;calc wait;100;0.0271548;0.00915652;0.0561451
62;calc bound;100;0.00748169;0.00626657;0.0131656
62;calc iter;100;0.150242;0.131368;0.17272
62;total;1;17.3894;17.3894;17.3894
86;calc total;1;15.0546;15.0546;15.0546
86;calc update async;100;6.80309e-05;1.1095e-05;0.0050042
86;calc inner;100;0.113451;0.104766;0.125286
86;calc wait;100;0.0290942;0.0124305;0.0557864
86;calc bound;100;0.00730279;0.00605143;0.0135053
86;calc iter;100;0.150313;0.129136;0.180418
86;total;1;17.4114;17.4114;17.4114
39;calc total;1;15.0545;15.0545;15.0545
39;calc update async;100;7.93029e-05;1.0969e-05;0.00610637
39;calc inner;100;0.113803;0.101526;0.125093
39;calc wait;100;0.0282246;0.0128519;0.0593777
39;calc bound;100;0.00756477;0.0055775;0.010816
39;calc iter;100;0.150379;0.133519;0.174125
39;total;1;17.4003;17.4003;17.4003
63;calc total;1;15.0499;15.0499;15.0499
63;calc update async;100;5.60793e-05;1.237e-05;0.00354699
63;calc inner;100;0.115243;0.10617;0.127659
63;calc wait;100;0.0265498;0.0116842;0.0519059
63;calc bound;100;0.00767263;0.00597173;0.0102831
63;calc iter;100;0.150374;0.136382;0.170758
63;total;1;17.3867;17.3867;17.3867
87;calc total;1;15.0574;15.0574;15.0574
87;calc update async;100;6.43948e-05;1.2349e-05;0.00432592
87;calc inner;100;0.11365;0.104296;0.123788
87;calc wait;100;0.0284079;0.011406;0.0659732
87;calc bound;100;0.00744466;0.00591107;0.00989761
87;calc iter;100;0.150494;0.131479;0.178985
40;calc total;1;15.059;15.059;15.059
40;calc update async;100;7.63998e-05;1.2122e-05;0.0045031
40;calc inner;100;0.111939;0.103724;0.124211
40;calc wait;100;0.025754;0.0132105;0.0589006
40;calc bound;100;0.01243;0.00550408;0.0156809
40;calc iter;100;0.150516;0.128065;0.184185
40;total;1;17.3972;17.3972;17.3972
64;calc total;1;15.0478;15.0478;15.0478
64;calc update async;100;5.35231e-05;1.434e-05;0.00210613
64;calc inner;100;0.113035;0.101101;0.127317
64;calc wait;100;0.0246744;0.0127325;0.0607737
64;calc bound;100;0.0123593;0.00498603;0.0153731
64;calc iter;100;0.150442;0.130429;0.183426
64;total;1;17.385;17.385;17.385
87;total;1;17.4153;17.4153;17.4153
41;calc total;1;15.0574;15.0574;15.0574
41;calc update async;100;7.74503e-05;1.2506e-05;0.00468774
41;calc inner;100;0.112461;0.105917;0.124445
41;calc wait;100;0.0260214;0.0118836;0.0563821
41;calc bound;100;0.0116961;0.00524163;0.0156742
41;calc iter;100;0.150492;0.130212;0.183822
41;total;1;17.4007;17.4007;17.4007
65;calc total;1;15.0501;15.0501;15.0501
65;calc update async;100;6.99398e-05;9.799e-06;0.00390967
65;calc inner;100;0.113566;0.106844;0.127168
65;calc wait;100;0.0246417;0.00960804;0.0553962
65;calc bound;100;0.0119472;0.00498864;0.0152849
65;calc iter;100;0.15042;0.131681;0.178328
88;calc total;1;15.0585;15.0585;15.0585
88;calc update async;100;7.72741e-05;1.8261e-05;0.00438638
88;calc inner;100;0.111613;0.102206;0.123781
88;calc wait;100;0.026446;0.0108754;0.0636249
88;calc bound;100;0.0122403;0.00493532;0.0157927
88;calc iter;100;0.150584;0.132543;0.183162
88;total;1;17.4049;17.4049;17.4049
42;calc total;1;15.059;15.059;15.059
42;calc update async;100;7.60695e-05;1.2222e-05;0.0047235
42;calc inner;100;0.112686;0.0991965;0.124298
42;calc wait;100;0.0264044;0.01458;0.0578374
42;calc bound;100;0.0111858;0.00521514;0.0156558
42;calc iter;100;0.150437;0.130774;0.189794
42;total;1;17.4;17.4;17.4
65;total;1;17.3857;17.3857;17.3857
89;calc total;1;15.0533;15.0533;15.0533
89;calc update async;100;8.09137e-05;1.2324e-05;0.00494432
89;calc inner;100;0.111311;0.101783;0.12322
89;calc wait;100;0.0270397;0.0127901;0.0598588
89;calc bound;100;0.0119881;0.00596744;0.015568
89;calc iter;100;0.150459;0.127384;0.187713
89;total;1;17.4135;17.4135;17.4135
66;calc total;1;15.0512;15.0512;15.0512
66;calc update async;100;8.09495e-05;1.0684e-05;0.00503175
66;calc inner;100;0.11381;0.102365;0.126309
66;calc wait;100;0.0252849;0.0126584;0.0556891
66;calc bound;100;0.0111565;0.00583389;0.0154937
66;calc iter;100;0.150402;0.132623;0.185799
66;total;1;17.3901;17.3901;17.3901
90;calc total;1;15.0495;15.0495;15.0495
90;calc update async;100;9.76903e-05;1.2132e-05;0.00685545
90;calc inner;100;0.112078;0.101085;0.12336
90;calc wait;100;0.0267549;0.0122507;0.061103
90;calc bound;100;0.0113979;0.00554056;0.0156528
90;calc iter;100;0.150438;0.129159;0.188262
90;total;1;17.4044;17.4044;17.4044
67;calc total;1;15.0488;15.0488;15.0488
67;calc update async;100;5.9421e-05;1.2772e-05;0.00286684
67;calc inner;100;0.113022;0.102546;0.127412
67;calc wait;100;0.025227;0.0120634;0.0547715
67;calc bound;100;0.0120077;0.00498141;0.0154489
67;calc iter;100;0.150457;0.128922;0.183933
67;total;1;17.3896;17.3896;17.3896
91;calc total;1;15.0522;15.0522;15.0522
91;calc update async;100;8.87596e-05;1.5062e-05;0.0054685
91;calc inner;100;0.110918;0.0983393;0.123296
91;calc wait;100;0.0268453;0.00815949;0.0633163
91;calc bound;100;0.0125241;0.00497656;0.0156097
91;calc iter;100;0.150494;0.119903;0.191061
91;total;1;17.4049;17.4049;17.4049
68;calc total;1;15.0505;15.0505;15.0505
68;calc update async;100;6.51586e-05;1.1053e-05;0.00440384
68;calc inner;100;0.11523;0.103775;0.127066
68;calc wait;100;0.0252421;0.0127812;0.0629095
68;calc bound;100;0.00833752;0.00630832;0.0153674
68;calc iter;100;0.150347;0.135236;0.177854
68;total;1;17.3886;17.3886;17.3886
92;calc total;1;15.0557;15.0557;15.0557
92;calc update async;100;7.40386e-05;1.0381e-05;0.00535918
92;calc inner;100;0.113573;0.104074;0.124161
92;calc wait;100;0.0272798;0.0135601;0.0636238
92;calc bound;100;0.00815067;0.00567231;0.0155438
92;calc iter;100;0.150417;0.132188;0.18535
92;total;1;17.4029;17.4029;17.4029
69;calc total;1;15.0492;15.0492;15.0492
69;calc update async;100;5.72905e-05;1.1662e-05;0.00361232
69;calc inner;100;0.115167;0.104136;0.126227
69;calc wait;100;0.0254918;0.0132607;0.0613399
69;calc bound;100;0.00797667;0.00631271;0.01472
69;calc iter;100;0.150352;0.135394;0.178066
69;total;1;17.3922;17.3922;17.3922
93;calc total;1;15.053;15.053;15.053
93;calc update async;100;7.37818e-05;1.0446e-05;0.00544249
93;calc inner;100;0.113584;0.1046;0.124174
93;calc wait;100;0.0276285;0.0130423;0.0557521
93;calc bound;100;0.0076935;0.00618822;0.0129892
93;calc iter;100;0.150303;0.130558;0.175472
93;total;1;17.4102;17.4102;17.4102
70;calc total;1;15.0499;15.0499;15.0499
70;calc update async;100;6.27873e-05;1.0684e-05;0.00437798
70;calc inner;100;0.115215;0.105972;0.126992
70;calc wait;100;0.0262528;0.0137659;0.0526013
70;calc bound;100;0.00774238;0.00626052;0.0125898
70;calc iter;100;0.150201;0.134394;0.172556
70;total;1;17.3925;17.3925;17.3925
94;calc total;1;15.0548;15.0548;15.0548
94;calc update async;100;7.18368e-05;9.812e-06;0.00535416
94;calc inner;100;0.113281;0.104304;0.124421
94;calc wait;100;0.0284197;0.0126167;0.057683
94;calc bound;100;0.00744289;0.00599863;0.0141757
94;calc iter;100;0.150312;0.126565;0.178918
94;total;1;17.4015;17.4015;17.4015
71;calc total;1;15.0521;15.0521;15.0521
71;calc update async;100;0.000135594;1.053e-05;0.0114438
71;calc inner;100;0.114957;0.106124;0.125816
71;calc wait;100;0.0252751;0.0133147;0.0521537
71;calc bound;100;0.00836185;0.00633673;0.0145124
71;calc iter;100;0.150388;0.132793;0.178673
71;total;1;17.3901;17.3901;17.3901
95;calc total;1;15.0516;15.0516;15.0516
95;calc update async;100;8.07991e-05;1.1499e-05;0.00579351
95;calc inner;100;0.113588;0.103503;0.123092
95;calc wait;100;0.0271582;0.0124574;0.0668766
95;calc bound;100;0.00804256;0.0057353;0.01358
95;calc iter;100;0.150417;0.131031;0.183942
95;total;1;17.3958;17.3958;17.3958
96;calc total;1;15.0449;15.0449;15.0449
96;calc update async;100;4.20695e-05;1.5843e-05;0.00114654
96;calc inner;100;0.111714;0.103326;0.123947
96;calc wait;100;0.0253754;0.0119429;0.0460138
96;calc bound;100;0.012915;0.00501921;0.0156353
96;calc iter;100;0.150223;0.124985;0.174639
96;total;1;17.4116;17.4116;17.4116
97;calc total;1;15.051;15.051;15.051
97;calc update async;100;0.000136912;1.1669e-05;0.0104288
97;calc inner;100;0.112487;0.103675;0.12451
97;calc wait;100;0.024771;0.0119915;0.0526286
97;calc bound;100;0.0127237;0.00565797;0.0155742
97;calc iter;100;0.150222;0.126865;0.185078
97;total;1;17.4119;17.4119;17.4119
98;calc total;1;15.0516;15.0516;15.0516
98;calc update async;100;0.0001392;1.4862e-05;0.0109466
98;calc inner;100;0.112102;0.103437;0.12415
98;calc wait;100;0.0257305;0.0122188;0.0633319
98;calc bound;100;0.0120601;0.00586129;0.015567
98;calc iter;100;0.150211;0.132717;0.191412
98;total;1;17.4037;17.4037;17.4037
99;calc total;1;15.0506;15.0506;15.0506
99;calc update async;100;0.000138854;1.621e-05;0.0106949
99;calc inner;100;0.111955;0.103346;0.123797
99;calc wait;100;0.0253224;0.00857236;0.0556486
99;calc bound;100;0.0125955;0.00572606;0.0156419
99;calc iter;100;0.150206;0.133114;0.185136
99;total;1;17.407;17.407;17.407
100;calc total;1;15.0514;15.0514;15.0514
100;calc update async;100;0.000125488;1.0735e-05;0.010814
100;calc inner;100;0.114105;0.106212;0.123615
100;calc wait;100;0.0268113;0.0125082;0.0528456
100;calc bound;100;0.00772756;0.00583899;0.0101749
100;calc iter;100;0.150186;0.132145;0.171646
100;total;1;17.4047;17.4047;17.4047
101;calc total;1;15.0505;15.0505;15.0505
101;calc update async;100;0.000115234;9.076e-06;0.00994266
101;calc inner;100;0.114314;0.107591;0.123525
101;calc wait;100;0.0270573;0.0154788;0.054057
101;calc bound;100;0.00740553;0.00533057;0.0101885
101;calc iter;100;0.150096;0.13643;0.17943
101;total;1;17.4022;17.4022;17.4022
102;calc total;1;15.0507;15.0507;15.0507
102;calc update async;100;0.000119935;1.1616e-05;0.0102621
102;calc inner;100;0.113893;0.106767;0.124027
102;calc wait;100;0.0274996;0.0126637;0.0611639
102;calc bound;100;0.00746754;0.00613744;0.0120434
102;calc iter;100;0.149974;0.13714;0.183619
102;total;1;17.4107;17.4107;17.4107
103;calc total;1;15.0515;15.0515;15.0515
103;calc update async;100;0.000128273;1.1086e-05;0.0110709
103;calc inner;100;0.114324;0.108236;0.123365
103;calc wait;100;0.02683;0.0135866;0.0488877
103;calc bound;100;0.00765711;0.00599384;0.0110883
103;calc iter;100;0.150061;0.132797;0.175273
103;total;1;17.3937;17.3937;17.3937
104;calc total;1;15.0584;15.0584;15.0584
104;calc update async;100;6.49632e-05;1.0137e-05;0.00472718
104;calc inner;100;0.113779;0.104478;0.122562
104;calc wait;100;0.0285176;0.0136631;0.0605785
104;calc bound;100;0.00763662;0.00618643;0.0117675
104;calc iter;100;0.150057;0.134942;0.183655
104;total;1;17.4063;17.4063;17.4063
105;calc total;1;15.0569;15.0569;15.0569
105;calc update async;100;0.000134151;1.0168e-05;0.0114691
105;calc inner;100;0.11424;0.108052;0.123194
105;calc wait;100;0.0278444;0.012406;0.0582992
105;calc bound;100;0.00790034;0.00583015;0.0116645
105;calc iter;100;0.150209;0.132167;0.175396
105;total;1;17.4118;17.4118;17.4118
106;calc total;1;15.0584;15.0584;15.0584
106;calc update async;100;6.27635e-05;1.194e-05;0.00434545
106;calc inner;100;0.114004;0.105796;0.123826
106;calc wait;100;0.0280567;0.0140091;0.0540235
106;calc bound;100;0.00800673;0.00602879;0.0147301
106;calc iter;100;0.150165;0.136541;0.175578
106;total;1;17.3994;17.3994;17.3994
107;calc total;1;15.0561;15.0561;15.0561
107;calc update async;100;0.000123647;1.0163e-05;0.010628
107;calc inner;100;0.113733;0.105878;0.123193
107;calc wait;100;0.0280876;0.010691;0.0511181
107;calc bound;100;0.00799061;0.00630601;0.013935
107;calc iter;100;0.150103;0.134536;0.172981
107;total;1;17.4034;17.4034;17.4034
108;calc total;1;15.0551;15.0551;15.0551
108;calc update async;100;0.000114942;1.2045e-05;0.00959825
108;calc inner;100;0.115943;0.107735;0.126809
108;calc wait;100;0.0261713;0.0127755;0.054835
108;calc bound;100;0.00719731;0.00605989;0.00893599
108;calc iter;100;0.150255;0.137175;0.169683
108;total;1;17.4003;17.4003;17.4003
109;calc total;1;15.056;15.056;15.056
109;calc update async;100;0.000124556;1.2092e-05;0.0105487
109;calc inner;100;0.1159;0.109241;0.126045
109;calc wait;100;0.0258135;0.0135994;0.0540135
109;calc bound;100;0.00744485;0.00581122;0.00966023
109;calc iter;100;0.150401;0.134741;0.173621
109;total;1;17.4106;17.4106;17.4106
110;calc total;1;15.0567;15.0567;15.0567
110;calc update async;100;0.00013039;1.1785e-05;0.0112248
110;calc inner;100;0.115823;0.109089;0.126381
110;calc wait;100;0.026167;0.0138919;0.0557459
110;calc bound;100;0.007479;0.00628313;0.0121436
110;calc iter;100;0.150393;0.135766;0.173862
110;total;1;17.4054;17.4054;17.4054
111;calc total;1;15.0504;15.0504;15.0504
111;calc update async;100;7.25445e-05;1.1311e-05;0.00532549
111;calc inner;100;0.115916;0.109929;0.126465
111;calc wait;100;0.0260422;0.0134598;0.0461401
111;calc bound;100;0.0074271;0.00621721;0.0103461
111;calc iter;100;0.15028;0.133322;0.171812
111;total;1;17.4107;17.4107;17.4107
120;calc total;1;15.0555;15.0555;15.0555
120;calc update async;100;9.05332e-05;1.1472e-05;0.00601035
120;calc inner;100;0.112547;0.102826;0.124787
120;calc wait;100;0.0252182;0.0149517;0.0512848
120;calc bound;100;0.0122388;0.00496181;0.0157828
120;calc iter;100;0.150203;0.12876;0.182259
120;total;1;17.3983;17.3983;17.3983
112;calc total;1;15.0469;15.0469;15.0469
112;calc update async;100;5.51665e-05;1.9579e-05;0.00211588
112;calc inner;100;0.114107;0.107171;0.126074
112;calc wait;100;0.0237335;0.0152491;0.0432197
112;calc bound;100;0.0123232;0.00589926;0.015512
112;calc iter;100;0.150347;0.136834;0.171258
112;total;1;17.3939;17.3939;17.3939
113;calc total;1;15.0525;15.0525;15.0525
113;calc update async;100;0.000161365;1.7928e-05;0.0128035
113;calc inner;100;0.113891;0.106238;0.125835
113;calc wait;100;0.0236772;0.0112553;0.0486897
113;calc bound;100;0.0126353;0.00530698;0.0155938
113;calc iter;100;0.150443;0.128342;0.178582
113;total;1;17.3905;17.3905;17.3905
121;calc total;1;15.0523;15.0523;15.0523
121;calc update async;100;8.90758e-05;1.3146e-05;0.00582075
121;calc inner;100;0.111747;0.101958;0.126424
121;calc wait;100;0.025558;0.0123363;0.0551899
121;calc bound;100;0.0127404;0.00496902;0.0154212
121;calc iter;100;0.150225;0.137953;0.186132
121;total;1;17.4045;17.4045;17.4045
114;calc total;1;15.0537;15.0537;15.0537
114;calc update async;100;0.000179541;1.3168e-05;0.0146979
114;calc inner;100;0.114207;0.105253;0.125324
114;calc wait;100;0.0238238;0.0108703;0.0518938
114;calc bound;100;0.0120751;0.00566419;0.0155381
114;calc iter;100;0.150445;0.132805;0.178649
114;total;1;17.3906;17.3906;17.3906
122;calc total;1;15.0535;15.0535;15.0535
122;calc update async;100;9.21216e-05;1.2534e-05;0.00602727
122;calc inner;100;0.112102;0.101274;0.125917
122;calc wait;100;0.025427;0.00979764;0.0607608
122;calc bound;100;0.0124192;0.00531803;0.0154871
122;calc iter;100;0.150139;0.12746;0.185684
122;total;1;17.406;17.406;17.406
115;calc total;1;15.0508;15.0508;15.0508
115;calc update async;100;0.000144586;1.7599e-05;0.0111777
115;calc inner;100;0.114193;0.10524;0.125563
115;calc wait;100;0.0234766;0.0135787;0.0503886
115;calc bound;100;0.0124758;0.00590626;0.0157082
115;calc iter;100;0.150411;0.131817;0.17791
115;total;1;17.4047;17.4047;17.4047
123;calc total;1;15.0518;15.0518;15.0518
123;calc update async;100;8.84429e-05;1.0657e-05;0.00592086
123;calc inner;100;0.112613;0.104037;0.126737
123;calc wait;100;0.0252985;0.0138845;0.0566649
123;calc bound;100;0.012011;0.00561669;0.0153949
123;calc iter;100;0.150088;0.137268;0.179698
123;total;1;17.41;17.41;17.41
124;calc total;1;15.0529;15.0529;15.0529
124;calc update async;100;7.84719e-05;1.0639e-05;0.00616024
124;calc inner;100;0.114097;0.105651;0.125106
124;calc wait;100;0.0271665;0.0153493;0.0517505
124;calc bound;100;0.00741999;0.00599596;0.0101045
124;calc iter;100;0.14998;0.134952;0.170727
124;total;1;17.4108;17.4108;17.4108
125;calc total;1;15.052;15.052;15.052
125;calc update async;100;7.5941e-05;1.014e-05;0.00585969
125;calc inner;100;0.114125;0.104955;0.125989
125;calc wait;100;0.0271359;0.0124326;0.0521719
125;calc bound;100;0.00778722;0.00608525;0.0111725
125;calc iter;100;0.150019;0.133907;0.173293
125;total;1;17.411;17.411;17.411
126;calc total;1;15.0529;15.0529;15.0529
126;calc update async;100;8.0408e-05;9.475e-06;0.00629735
126;calc inner;100;0.114798;0.105148;0.125868
126;calc wait;100;0.0262244;0.0113641;0.0573095
126;calc bound;100;0.00755505;0.00582945;0.00998902
126;calc iter;100;0.150058;0.133776;0.170602
126;total;1;17.3985;17.3985;17.3985
127;calc total;1;15.0474;15.0474;15.0474
127;calc update async;100;3.22317e-05;1.1018e-05;0.00148018
127;calc inner;100;0.114015;0.105846;0.126191
127;calc wait;100;0.02707;0.0132369;0.0521238
127;calc bound;100;0.00760213;0.00600996;0.0103496
127;calc iter;100;0.149913;0.133878;0.169417
127;total;1;17.4005;17.4005;17.4005
128;calc total;1;15.0431;15.0431;15.0431
128;calc update async;100;3.42184e-05;1.1175e-05;0.00156488
128;calc inner;100;0.114778;0.105145;0.12539
128;calc wait;100;0.0270772;0.0138267;0.052185
128;calc bound;100;0.00790156;0.00620965;0.0132888
128;calc iter;100;0.149915;0.135195;0.170806
128;total;1;17.4049;17.4049;17.4049
129;calc total;1;15.0439;15.0439;15.0439
129;calc update async;100;3.9701e-05;1.2127e-05;0.00184683
129;calc inner;100;0.113787;0.105285;0.12573
129;calc wait;100;0.0276073;0.0140918;0.0485212
129;calc bound;100;0.00852781;0.0052916;0.0154446
129;calc iter;100;0.150052;0.134444;0.175453
129;total;1;17.3966;17.3966;17.3966
130;calc total;1;15.0475;15.0475;15.0475
130;calc update async;100;4.858e-05;1.0357e-05;0.00293832
130;calc inner;100;0.11395;0.105057;0.125322
130;calc wait;100;0.027625;0.0125954;0.0598674
130;calc bound;100;0.00827654;0.00601715;0.0155092
130;calc iter;100;0.150067;0.133034;0.176877
130;total;1;17.4083;17.4083;17.4083
131;calc total;1;15.0462;15.0462;15.0462
131;calc update async;100;4.01105e-05;1.213e-05;0.00208986
131;calc inner;100;0.114144;0.104364;0.125605
131;calc wait;100;0.0275097;0.0104082;0.0531661
131;calc bound;100;0.00794463;0.00625024;0.0143795
131;calc iter;100;0.149849;0.137336;0.179772
131;total;1;17.411;17.411;17.411
132;calc total;1;15.0512;15.0512;15.0512
132;calc update async;100;8.18943e-05;1.2429e-05;0.00629491
132;calc inner;100;0.114772;0.106987;0.126206
132;calc wait;100;0.0269435;0.01175;0.0539844
132;calc bound;100;0.00755211;0.0061206;0.0129584
132;calc iter;100;0.150152;0.133503;0.171933
132;total;1;17.3994;17.3994;17.3994
144;calc total;1;15.0472;15.0472;15.0472
144;calc update async;100;4.29473e-05;1.0841e-05;0.00123647
144;calc inner;100;0.110649;0.099655;0.125188
144;calc wait;100;0.0267721;0.0121527;0.0612519
144;calc bound;100;0.0123573;0.00596815;0.0157349
144;calc iter;100;0.149905;0.134479;0.185476
144;total;1;17.3994;17.3994;17.3994
133;calc total;1;15.0462;15.0462;15.0462
133;calc update async;100;3.88548e-05;1.0299e-05;0.00191473
133;calc inner;100;0.115192;0.105335;0.1264
133;calc wait;100;0.0265718;0.0127533;0.0597954
133;calc bound;100;0.00763234;0.00621585;0.0117166
133;calc iter;100;0.150235;0.134653;0.182077
133;total;1;17.3972;17.3972;17.3972
134;calc total;1;15.0511;15.0511;15.0511
134;calc update async;100;8.40307e-05;1.0503e-05;0.00634452
134;calc inner;100;0.115398;0.106791;0.126425
134;calc wait;100;0.0267335;0.0117512;0.0579007
134;calc bound;100;0.00745432;0.00597035;0.0116385
134;calc iter;100;0.15028;0.134712;0.176276
134;total;1;17.408;17.408;17.408
135;calc total;1;15.0521;15.0521;15.0521
135;calc update async;100;8.44734e-05;1.1726e-05;0.00659534
135;calc inner;100;0.114744;0.106338;0.126178
135;calc wait;100;0.0275201;0.0106768;0.0494064
135;calc bound;100;0.00743267;0.0062463;0.0130358
135;calc iter;100;0.150109;0.135232;0.174696
135;total;1;17.4065;17.4065;17.4065
136;calc total;1;15.055;15.055;15.055
136;calc update async;100;9.19384e-05;1.2509e-05;0.00606616
136;calc inner;100;0.113045;0.100514;0.124994
136;calc wait;100;0.0249613;0.0102077;0.0521037
136;calc bound;100;0.0121235;0.00561247;0.015667
136;calc iter;100;0.150339;0.132347;0.181733
136;total;1;17.3873;17.3873;17.3873
137;calc total;1;15.0531;15.0531;15.0531
137;calc update async;100;9.85696e-05;1.3978e-05;0.00658837
137;calc inner;100;0.112185;0.102575;0.125128
137;calc wait;100;0.0253061;0.0117731;0.063754
137;calc bound;100;0.0127377;0.0053327;0.0154806
137;calc iter;100;0.150396;0.124256;0.191749
137;total;1;17.3952;17.3952;17.3952
138;calc total;1;15.055;15.055;15.055
138;calc update async;100;9.21935e-05;1.2369e-05;0.00608075
138;calc inner;100;0.112758;0.10528;0.12463
138;calc wait;100;0.0251462;0.0113028;0.0627652
138;calc bound;100;0.0123041;0.00543229;0.0154813
138;calc iter;100;0.150406;0.123161;0.188953
138;total;1;17.4045;17.4045;17.4045
139;calc total;1;15.0516;15.0516;15.0516
139;calc update async;100;9.78848e-05;1.4144e-05;0.00676613
139;calc inner;100;0.113376;0.099912;0.125728
139;calc wait;100;0.0251997;0.0134276;0.0469661
139;calc bound;100;0.0116518;0.00551282;0.0157477
139;calc iter;100;0.150369;0.13564;0.175726
139;total;1;17.4079;17.4079;17.4079
140;calc total;1;15.0518;15.0518;15.0518
140;calc update async;100;9.22628e-05;1.0283e-05;0.00731722
140;calc inner;100;0.114969;0.108548;0.125919
140;calc wait;100;0.0261405;0.0115532;0.0517238
140;calc bound;100;0.00772045;0.00623168;0.0128372
140;calc iter;100;0.150149;0.1361;0.180345
140;total;1;17.4021;17.4021;17.4021
141;calc total;1;15.0503;15.0503;15.0503
141;calc update async;100;8.3045e-05;1.2636e-05;0.00605987
141;calc inner;100;0.1151;0.105494;0.126019
141;calc wait;100;0.0256589;0.0132151;0.0617348
141;calc bound;100;0.00825135;0.00621719;0.0147414
141;calc iter;100;0.150281;0.134905;0.188768
141;total;1;17.4023;17.4023;17.4023
142;calc total;1;15.0505;15.0505;15.0505
142;calc update async;100;8.64696e-05;9.989e-06;0.00664087
142;calc inner;100;0.114692;0.106492;0.125689
142;calc wait;100;0.0263592;0.0127528;0.061057
142;calc bound;100;0.00810581;0.00624944;0.0136401
142;calc iter;100;0.1503;0.134156;0.186825
142;total;1;17.3995;17.3995;17.3995
143;calc total;1;15.0457;15.0457;15.0457
143;calc update async;100;4.46768e-05;1.1597e-05;0.00264608
143;calc inner;100;0.114684;0.106737;0.125082
143;calc wait;100;0.0272794;0.0111846;0.0484132
143;calc bound;100;0.00736241;0.00623004;0.0122858
143;calc iter;100;0.150039;0.13291;0.174704
143;total;1;17.408;17.408;17.408
145;calc total;1;15.0476;15.0476;15.0476
145;calc update async;100;4.57084e-05;1.0894e-05;0.00136796
145;calc inner;100;0.110192;0.0990384;0.125354
145;calc wait;100;0.0269662;0.0134864;0.0502403
145;calc bound;100;0.0126427;0.00505653;0.0155892
145;calc iter;100;0.14996;0.132093;0.179713
145;total;1;17.4074;17.4074;17.4074
146;calc total;1;15.0483;15.0483;15.0483
146;calc update async;100;8.66935e-05;1.2918e-05;0.00535291
146;calc inner;100;0.110723;0.0983041;0.125166
146;calc wait;100;0.0264546;0.0109603;0.0556261
146;calc bound;100;0.0126705;0.00498401;0.0157285
146;calc iter;100;0.150017;0.1242;0.18437
146;total;1;17.412;17.412;17.412
147;calc total;1;15.0465;15.0465;15.0465
147;calc update async;100;5.32958e-05;1.1736e-05;0.00213328
147;calc inner;100;0.110342;0.0997631;0.125462
147;calc wait;100;0.0270561;0.0108932;0.0546011
147;calc bound;100;0.0124577;0.00497377;0.0158103
147;calc iter;100;0.150009;0.129318;0.180301
147;total;1;17.4119;17.4119;17.4119
148;calc total;1;15.0549;15.0549;15.0549
148;calc update async;100;8.04581e-05;1.0541e-05;0.00624729
148;calc inner;100;0.112625;0.103431;0.124496
148;calc wait;100;0.0278765;0.01517;0.0629541
148;calc bound;100;0.00784439;0.00617691;0.0104096
148;calc iter;100;0.149761;0.139093;0.179845
148;total;1;17.4047;17.4047;17.4047
149;calc total;1;15.0467;15.0467;15.0467
149;calc update async;100;3.94302e-05;9.405e-06;0.00216308
149;calc inner;100;0.112745;0.1043;0.125229
149;calc wait;100;0.0281129;0.013521;0.0505609
149;calc bound;100;0.00787074;0.00599868;0.0115652
149;calc iter;100;0.14979;0.134137;0.170012
149;total;1;17.411;17.411;17.411
150;calc total;1;15.0547;15.0547;15.0547
150;calc update async;100;7.40917e-05;8.984e-06;0.00575426
150;calc inner;100;0.11276;0.104277;0.124292
150;calc wait;100;0.0281103;0.0151816;0.0584775
150;calc bound;100;0.00780174;0.00580947;0.010006
150;calc iter;100;0.150012;0.136846;0.17561
150;total;1;17.4102;17.4102;17.4102
151;calc total;1;15.0574;15.0574;15.0574
151;calc update async;100;7.28374e-05;1.018e-05;0.0055713
151;calc inner;100;0.112494;0.10433;0.124149
151;calc wait;100;0.0280596;0.0135072;0.0529492
151;calc bound;100;0.00792582;0.00526725;0.0110752
151;calc iter;100;0.149921;0.133951;0.177911
151;total;1;17.406;17.406;17.406
152;calc total;1;15.0585;15.0585;15.0585
152;calc update async;100;7.54582e-05;1.0456e-05;0.0056688
152;calc inner;100;0.111929;0.0995022;0.123998
152;calc wait;100;0.0298486;0.010657;0.0572053
152;calc bound;100;0.0079866;0.00610851;0.0146502
152;calc iter;100;0.149895;0.134327;0.185697
152;total;1;17.412;17.412;17.412
153;calc total;1;15.0533;15.0533;15.0533
153;calc update async;100;7.87546e-05;1.0519e-05;0.00599421
153;calc inner;100;0.112167;0.102782;0.125006
153;calc wait;100;0.0292564;0.0141938;0.057033
153;calc bound;100;0.00825303;0.00573376;0.0151864
153;calc iter;100;0.149985;0.132759;0.175906
153;total;1;17.4072;17.4072;17.4072
154;calc total;1;15.0495;15.0495;15.0495
154;calc update async;100;7.41551e-05;1.0909e-05;0.00560037
154;calc inner;100;0.112652;0.103397;0.125373
154;calc wait;100;0.0287834;0.0113961;0.0553447
154;calc bound;100;0.00816707;0.00621735;0.0144637
154;calc iter;100;0.14976;0.13224;0.174224
154;total;1;17.4119;17.4119;17.4119
155;calc total;1;15.0521;15.0521;15.0521
155;calc update async;100;7.28219e-05;1.0327e-05;0.00550028
155;calc inner;100;0.11243;0.102815;0.125239
155;calc wait;100;0.0293171;0.0134891;0.0591903
155;calc bound;100;0.00778779;0.00588007;0.0134324
155;calc iter;100;0.149783;0.135561;0.1764
155;total;1;17.4096;17.4096;17.4096
156;calc total;1;15.0557;15.0557;15.0557
156;calc update async;100;7.65995e-05;1.1937e-05;0.00579118
156;calc inner;100;0.113157;0.102337;0.123779
156;calc wait;100;0.0285521;0.0127612;0.0565397
156;calc bound;100;0.00752418;0.00583221;0.0109774
156;calc iter;100;0.150079;0.130784;0.185737
156;total;1;17.4042;17.4042;17.4042
157;calc total;1;15.053;15.053;15.053
157;calc update async;100;8.07741e-05;1.2077e-05;0.00617776
157;calc inner;100;0.113504;0.102007;0.125354
157;calc wait;100;0.0281575;0.0121725;0.0606938
157;calc bound;100;0.00743378;0.00558876;0.00940747
157;calc iter;100;0.150165;0.130537;0.176141
157;total;1;17.4111;17.4111;17.4111
158;calc total;1;15.0548;15.0548;15.0548
158;calc update async;100;7.87871e-05;9.986e-06;0.00595866
158;calc inner;100;0.11326;0.104632;0.125004
158;calc wait;100;0.0289297;0.012551;0.0605896
158;calc bound;100;0.00708081;0.0060031;0.0094408
158;calc iter;100;0.150041;0.127715;0.17302
158;total;1;17.4088;17.4088;17.4088
159;calc total;1;15.0478;15.0478;15.0478
159;calc update async;100;3.41359e-05;1.1945e-05;0.00170738
159;calc inner;100;0.113501;0.104269;0.125941
159;calc wait;100;0.0288382;0.012235;0.0591436
159;calc bound;100;0.00711872;0.00529869;0.0110346
159;calc iter;100;0.149896;0.13312;0.174524
159;total;1;17.4112;17.4112;17.4112
160;calc total;1;15.0456;15.0456;15.0456
160;calc update async;100;4.82621e-05;1.1618e-05;0.00166476
160;calc inner;100;0.111243;0.103212;0.125666
160;calc wait;100;0.0263787;0.0142906;0.0620866
160;calc bound;100;0.0123477;0.00494381;0.0155633
160;calc iter;100;0.150108;0.131205;0.186226
160;total;1;17.3973;17.3973;17.3973
161;calc total;1;15.051;15.051;15.051
161;calc update async;100;9.14997e-05;1.6377e-05;0.0058811
161;calc inner;100;0.110797;0.0994621;0.124969
161;calc wait;100;0.0266097;0.0126437;0.0529359
161;calc bound;100;0.0124679;0.00507741;0.0155773
161;calc iter;100;0.150254;0.1265;0.180557
161;total;1;17.3991;17.3991;17.3991
162;calc total;1;15.046;15.046;15.046
162;calc update async;100;5.24198e-05;1.3813e-05;0.00200373
162;calc inner;100;0.111587;0.101934;0.125035
162;calc wait;100;0.026901;0.0103078;0.0532936
162;calc bound;100;0.0115827;0.00494511;0.0151952
162;calc iter;100;0.150202;0.129874;0.177012
162;total;1;17.399;17.399;17.399
163;calc total;1;15.0506;15.0506;15.0506
163;calc update async;100;8.75991e-05;1.1855e-05;0.00577998
163;calc inner;100;0.111892;0.102985;0.125102
163;calc wait;100;0.0270858;0.0116192;0.0544918
163;calc bound;100;0.0111421;0.00499736;0.0152145
163;calc iter;100;0.150297;0.130665;0.181033
163;total;1;17.4067;17.4067;17.4067
164;calc total;1;15.0514;15.0514;15.0514
164;calc update async;100;8.20925e-05;9.311e-06;0.00619085
164;calc inner;100;0.113416;0.106099;0.125801
164;calc wait;100;0.0270022;0.0120744;0.054621
164;calc bound;100;0.00804057;0.00585705;0.0151897
164;calc iter;100;0.150048;0.129794;0.181971
164;total;1;17.4049;17.4049;17.4049
165;calc total;1;15.0505;15.0505;15.0505
165;calc update async;100;8.1728e-05;1.137e-05;0.00593697
165;calc inner;100;0.113422;0.102336;0.125098
165;calc wait;100;0.0269266;0.0132109;0.0554842
165;calc bound;100;0.00848352;0.00549895;0.0154817
165;calc iter;100;0.150139;0.131427;0.188723
165;total;1;17.4076;17.4076;17.4076
168;calc total;1;15.0584;15.0584;15.0584
168;calc update async;100;7.48256e-05;1.3785e-05;0.00428637
168;calc inner;100;0.111076;0.102034;0.12478
168;calc wait;100;0.0262466;0.012841;0.0520397
168;calc bound;100;0.012523;0.00487785;0.0156348
168;calc iter;100;0.150099;0.136113;0.180137
168;total;1;17.4094;17.4094;17.4094
166;calc total;1;15.0507;15.0507;15.0507
166;calc update async;100;8.71284e-05;1.1003e-05;0.00665951
166;calc inner;100;0.112838;0.0995022;0.125849
166;calc wait;100;0.0279864;0.0125569;0.059118
166;calc bound;100;0.0081005;0.00603023;0.0153969
166;calc iter;100;0.150034;0.132163;0.190331
166;total;1;17.406;17.406;17.406
167;calc total;1;15.0515;15.0515;15.0515
167;calc update async;100;9.15509e-05;1.0884e-05;0.00726108
167;calc inner;100;0.113517;0.103335;0.125474
167;calc wait;100;0.0274625;0.0131641;0.0497024
167;calc bound;100;0.00777841;0.00578296;0.0141222
167;calc iter;100;0.149933;0.127868;0.176356
167;total;1;17.4113;17.4113;17.4113
169;calc total;1;15.0569;15.0569;15.0569
169;calc update async;100;7.84829e-05;1.0334e-05;0.0049215
169;calc inner;100;0.111169;0.100834;0.125249
169;calc wait;100;0.0266228;0.0109579;0.054023
169;calc bound;100;0.0122148;0.00502396;0.0155628
169;calc iter;100;0.150159;0.131091;0.184643
169;total;1;17.401;17.401;17.401
170;calc total;1;15.0584;15.0584;15.0584
170;calc update async;100;7.78197e-05;1.0763e-05;0.00467669
170;calc inner;100;0.11085;0.100338;0.12464
170;calc wait;100;0.0265538;0.0122639;0.06169
170;calc bound;100;0.012362;0.00506224;0.0155353
170;calc iter;100;0.150049;0.131454;0.186831
170;total;1;17.4096;17.4096;17.4096
171;calc total;1;15.0561;15.0561;15.0561
171;calc update async;100;8.27107e-05;1.4414e-05;0.00490625
171;calc inner;100;0.110954;0.100189;0.125691
171;calc wait;100;0.0259708;0.00632592;0.0488172
171;calc bound;100;0.0129113;0.00503317;0.0158762
171;calc iter;100;0.150059;0.117806;0.173872
171;total;1;17.4071;17.4071;17.4071
172;calc total;1;15.0551;15.0551;15.0551
172;calc update async;100;7.01387e-05;1.1083e-05;0.00518104
172;calc inner;100;0.113105;0.103312;0.124575
172;calc wait;100;0.0277459;0.0126961;0.0530448
172;calc bound;100;0.00794323;0.00610576;0.0122606
172;calc iter;100;0.149899;0.13493;0.174211
172;total;1;17.4057;17.4057;17.4057
173;calc total;1;15.056;15.056;15.056
173;calc update async;100;6.70674e-05;9.462e-06;0.00496263
173;calc inner;100;0.113175;0.105433;0.125029
173;calc wait;100;0.0275773;0.0109097;0.0563722
173;calc bound;100;0.00772195;0.00602023;0.0121954
173;calc iter;100;0.149819;0.131946;0.172
173;total;1;17.4015;17.4015;17.4015
174;calc total;1;15.0567;15.0567;15.0567
174;calc update async;100;6.85044e-05;1.0567e-05;0.00515936
174;calc inner;100;0.11326;0.104312;0.12506
174;calc wait;100;0.0281114;0.0141808;0.0643356
174;calc bound;100;0.00756027;0.00598734;0.0100268
174;calc iter;100;0.149931;0.132357;0.182662
174;total;1;17.4096;17.4096;17.4096
175;calc total;1;15.0537;15.0537;15.0537
175;calc update async;100;7.40759e-05;9.329e-06;0.00549702
175;calc inner;100;0.113006;0.105319;0.124584
175;calc wait;100;0.0272975;0.0123707;0.0522889
175;calc bound;100;0.00813114;0.00523444;0.0120286
175;calc iter;100;0.149975;0.133578;0.172392
175;total;1;17.4096;17.4096;17.4096
176;calc total;1;15.0469;15.0469;15.0469
176;calc update async;100;3.20628e-05;9.203e-06;0.0014273
176;calc inner;100;0.11275;0.101368;0.12457
176;calc wait;100;0.028744;0.0130957;0.0660826
176;calc bound;100;0.00820358;0.00611121;0.0152174
176;calc iter;100;0.149847;0.134852;0.177851
176;total;1;17.3987;17.3987;17.3987
177;calc total;1;15.0525;15.0525;15.0525
177;calc update async;100;8.15741e-05;1.0903e-05;0.00627654
177;calc inner;100;0.11364;0.105518;0.124592
177;calc wait;100;0.0275802;0.0130576;0.0498877
177;calc bound;100;0.00801599;0.00607178;0.014944
177;calc iter;100;0.149845;0.134006;0.174686
177;total;1;17.4034;17.4034;17.4034
178;calc total;1;15.0537;15.0537;15.0537
178;calc update async;100;7.3078e-05;1.0927e-05;0.00557667
178;calc inner;100;0.112518;0.104353;0.124936
178;calc wait;100;0.0295205;0.00991739;0.0571931
178;calc bound;100;0.00773312;0.00609535;0.0135728
178;calc iter;100;0.149917;0.132863;0.181438
178;total;1;17.4038;17.4038;17.4038
179;calc total;1;15.0507;15.0507;15.0507
179;calc update async;100;8.26171e-05;1.117e-05;0.00643788
179;calc inner;100;0.11279;0.103044;0.123934
179;calc wait;100;0.0289621;0.0113687;0.0655083
179;calc bound;100;0.00792428;0.00620664;0.0145982
179;calc iter;100;0.149848;0.13258;0.179638
179;total;1;17.3917;17.3917;17.3917
180;calc total;1;15.0554;15.0554;15.0554
180;calc update async;100;7.4805e-05;1.1988e-05;0.0055051
180;calc inner;100;0.11452;0.100775;0.125796
180;calc wait;100;0.0268692;0.0124422;0.0538544
180;calc bound;100;0.00766541;0.00604254;0.0104896
180;calc iter;100;0.150177;0.133607;0.178337
180;total;1;17.407;17.407;17.407
181;calc total;1;15.0512;15.0512;15.0512
181;calc update async;100;7.11939e-05;1.1638e-05;0.00525049
181;calc inner;100;0.114412;0.104829;0.125703
181;calc wait;100;0.027131;0.0134304;0.0507646
181;calc bound;100;0.00743332;0.00618317;0.0107481
181;calc iter;100;0.150025;0.13472;0.169426
181;total;1;17.4068;17.4068;17.4068
182;calc total;1;15.0509;15.0509;15.0509
182;calc update async;100;8.33793e-05;1.182e-05;0.00664714
182;calc inner;100;0.114178;0.103507;0.12546
182;calc wait;100;0.0279415;0.0103298;0.0556002
182;calc bound;100;0.00721439;0.00616461;0.0104874
182;calc iter;100;0.150005;0.134845;0.173191
182;total;1;17.4063;17.4063;17.4063
183;calc total;1;15.0573;15.0573;15.0573
183;calc update async;100;7.23426e-05;1.2625e-05;0.00532179
183;calc inner;100;0.114378;0.102632;0.125545
183;calc wait;100;0.0277517;0.0121723;0.0599145
183;calc bound;100;0.00738982;0.00565868;0.0103359
183;calc iter;100;0.150311;0.133134;0.180918
183;total;1;17.4141;17.4141;17.4141
184;calc total;1;15.0568;15.0568;15.0568
184;calc update async;100;8.45028e-05;1.1311e-05;0.00533109
184;calc inner;100;0.112241;0.10309;0.124961
184;calc wait;100;0.0257522;0.0130067;0.0480753
184;calc bound;100;0.0121971;0.0049976;0.0154896
184;calc iter;100;0.150396;0.136287;0.180016
184;total;1;17.4139;17.4139;17.4139
185;calc total;1;15.0534;15.0534;15.0534
185;calc update async;100;8.31793e-05;1.7294e-05;0.0053164
185;calc inner;100;0.112609;0.104402;0.125576
185;calc wait;100;0.0252426;0.0125903;0.0637979
185;calc bound;100;0.0118739;0.00532656;0.0156855
185;calc iter;100;0.150175;0.133198;0.196095
185;total;1;17.4071;17.4071;17.4071
186;calc total;1;15.0548;15.0548;15.0548
186;calc update async;100;7.98317e-05;1.106e-05;0.00508605
186;calc inner;100;0.113002;0.104535;0.125398
186;calc wait;100;0.0257655;0.01311;0.057302
186;calc bound;100;0.0113956;0.00568126;0.0156691
186;calc iter;100;0.150337;0.131615;0.186498
186;total;1;17.3962;17.3962;17.3962
187;calc total;1;15.0526;15.0526;15.0526
187;calc update async;100;9.3912e-05;1.2059e-05;0.00643678
187;calc inner;100;0.112523;0.103449;0.125563
187;calc wait;100;0.0257863;0.00676698;0.05741
187;calc bound;100;0.0117849;0.0051544;0.0156058
187;calc iter;100;0.150322;0.118301;0.189751
187;total;1;17.4126;17.4126;17.4126
188;calc total;1;15.0538;15.0538;15.0538
188;calc update async;100;8.2985e-05;1.0761e-05;0.00615059
188;calc inner;100;0.114825;0.103482;0.12562
188;calc wait;100;0.0252844;0.0121384;0.0535357
188;calc bound;100;0.0084482;0.0060704;0.0147557
188;calc iter;100;0.15016;0.13458;0.17815
188;total;1;17.405;17.405;17.405
189;calc total;1;15.0523;15.0523;15.0523
189;calc update async;100;8.79225e-05;1.1845e-05;0.00657297
189;calc inner;100;0.113826;0.0987098;0.125614
189;calc wait;100;0.0261892;0.013221;0.0517876
189;calc bound;100;0.00875691;0.00581748;0.0156636
189;calc iter;100;0.150089;0.134381;0.185546
189;total;1;17.414;17.414;17.414
190;calc total;1;15.0537;15.0537;15.0537
190;calc update async;100;7.87677e-05;1.0142e-05;0.00591936
190;calc inner;100;0.113968;0.0998135;0.125711
190;calc wait;100;0.0268532;0.0125779;0.0576855
190;calc bound;100;0.00823667;0.00633653;0.0149829
190;calc iter;100;0.150028;0.135444;0.179217
190;total;1;17.4079;17.4079;17.4079
191;calc total;1;15.0492;15.0492;15.0492
191;calc update async;100;3.5081e-05;1.1778e-05;0.00142932
191;calc inner;100;0.114331;0.104531;0.125458
191;calc wait;100;0.0263288;0.0114417;0.0494603
191;calc bound;100;0.00838432;0.00556942;0.0139811
191;calc iter;100;0.150228;0.133503;0.180276
191;total;1;17.4067;17.4067;17.4067
1;calc total;1;15.0492;15.0492;15.0492
1;calc update async;100;4.69427e-05;1.4569e-05;0.00159507
1;calc inner;100;0.110679;0.100551;0.125675
1;calc wait;100;0.0267664;0.00885058;0.0520921
1;calc bound;100;0.0123898;0.00517387;0.0156082
1;calc iter;100;0.150087;0.122389;0.180653
1;total;1;17.4114;17.4114;17.4114
2;calc total;1;15.0511;15.0511;15.0511
2;calc update async;100;4.56272e-05;1.5071e-05;0.0013827
2;calc inner;100;0.110662;0.100373;0.125726
2;calc wait;100;0.026869;0.0127943;0.0508552
2;calc bound;100;0.012448;0.00521167;0.0154941
2;calc iter;100;0.150121;0.13405;0.177895
2;total;1;17.4106;17.4106;17.4106
3;calc total;1;15.0485;15.0485;15.0485
3;calc update async;100;5.04672e-05;1.5024e-05;0.00176575
3;calc inner;100;0.110197;0.100344;0.125874
3;calc wait;100;0.0267466;0.0084772;0.0521865
3;calc bound;100;0.0129964;0.00524856;0.0156349
3;calc iter;100;0.150054;0.123368;0.18243
3;total;1;17.4126;17.4126;17.4126
4;calc total;1;15.0531;15.0531;15.0531
4;calc update async;100;7.04614e-05;1.0041e-05;0.00527584
4;calc inner;100;0.112867;0.1038;0.125673
4;calc wait;100;0.0278974;0.0128519;0.0657881
4;calc bound;100;0.00794864;0.0061085;0.0118589
4;calc iter;100;0.149866;0.13468;0.181496
4;total;1;17.4051;17.4051;17.4051
5;calc total;1;15.0484;15.0484;15.0484
5;calc update async;100;3.7196e-05;9.888e-06;0.00191363
5;calc inner;100;0.112837;0.105596;0.125509
5;calc wait;100;0.0282968;0.0137727;0.0576745
5;calc bound;100;0.00784377;0.00599501;0.0150009
5;calc iter;100;0.150018;0.130599;0.175331
5;total;1;17.4002;17.4002;17.4002
6;calc total;1;15.0531;15.0531;15.0531
6;calc update async;100;7.40557e-05;1.0952e-05;0.0056108
6;calc inner;100;0.112548;0.10632;0.125071
6;calc wait;100;0.0286122;0.0108953;0.051551
6;calc bound;100;0.00788512;0.00571879;0.0126516
6;calc iter;100;0.149961;0.129668;0.184278
6;total;1;17.4074;17.4074;17.4074
7;calc total;1;15.0542;15.0542;15.0542
7;calc update async;100;6.81526e-05;9.573e-06;0.00495591
7;calc inner;100;0.112696;0.105288;0.125429
7;calc wait;100;0.0280842;0.0112414;0.0569117
7;calc bound;100;0.00790265;0.00605691;0.0123528
7;calc iter;100;0.150051;0.132095;0.176915
7;total;1;17.4082;17.4082;17.4082
8;calc total;1;15.0573;15.0573;15.0573
8;calc update async;100;6.60789e-05;1.0801e-05;0.00483223
8;calc inner;100;0.112506;0.101591;0.124841
8;calc wait;100;0.0292143;0.0130741;0.0590678
8;calc bound;100;0.00803647;0.00633369;0.0138325
8;calc iter;100;0.149931;0.13339;0.177852
8;total;1;17.4049;17.4049;17.4049
9;calc total;1;15.0552;15.0552;15.0552
9;calc update async;100;0.000114104;1.1526e-05;0.00961528
9;calc inner;100;0.113151;0.105893;0.125714
9;calc wait;100;0.028771;0.0135975;0.0531431
9;calc bound;100;0.00759963;0.00621994;0.0114702
9;calc iter;100;0.14991;0.131899;0.175053
9;total;1;17.4097;17.4097;17.4097
10;calc total;1;15.0573;15.0573;15.0573
10;calc update async;100;6.40475e-05;1.082e-05;0.0048018
10;calc inner;100;0.112108;0.104662;0.124405
10;calc wait;100;0.0302264;0.0128466;0.0528466
10;calc bound;100;0.00736166;0.00599195;0.01197
10;calc iter;100;0.14991;0.129391;0.171353
10;total;1;17.407;17.407;17.407
11;calc total;1;15.0541;15.0541;15.0541
11;calc update async;100;6.97443e-05;1.0716e-05;0.00521266
11;calc inner;100;0.112503;0.104001;0.12492
11;calc wait;100;0.029567;0.011582;0.0629272
11;calc bound;100;0.00785968;0.00595931;0.012766
11;calc iter;100;0.150062;0.1286;0.175718
11;total;1;17.4021;17.4021;17.4021
12;calc total;1;15.055;15.055;15.055
12;calc update async;100;7.16529e-05;1.0066e-05;0.00529784
12;calc inner;100;0.112378;0.10067;0.125742
12;calc wait;100;0.0296471;0.0122728;0.067075
12;calc bound;100;0.00756869;0.00611765;0.0115008
12;calc iter;100;0.15029;0.134064;0.18046
12;total;1;17.409;17.409;17.409
13;calc total;1;15.0535;15.0535;15.0535
13;calc update async;100;7.14194e-05;1.1384e-05;0.00525271
13;calc inner;100;0.112702;0.102276;0.126124
13;calc wait;100;0.0291755;0.00907352;0.0649228
13;calc bound;100;0.00742678;0.00602781;0.00983623
13;calc iter;100;0.150016;0.130602;0.181985
13;total;1;17.3902;17.3902;17.3902
14;calc total;1;15.0538;15.0538;15.0538
14;calc update async;100;7.76876e-05;1.1364e-05;0.00600703
14;calc inner;100;0.112126;0.104023;0.125546
14;calc wait;100;0.0304823;0.0125153;0.0595998
14;calc bound;100;0.00722007;0.00610186;0.0101787
14;calc iter;100;0.150147;0.133538;0.173934
14;total;1;17.4091;17.4091;17.4091
15;calc total;1;15.0492;15.0492;15.0492
15;calc update async;100;3.83267e-05;1.0293e-05;0.00196159
15;calc inner;100;0.112924;0.100715;0.125544
15;calc wait;100;0.0291481;0.0113372;0.0601856
15;calc bound;100;0.00771666;0.00621129;0.0125362
15;calc iter;100;0.150249;0.13323;0.178408
15;total;1;17.4047;17.4047;17.4047
16;calc total;1;15.0478;15.0478;15.0478
16;calc update async;100;4.60508e-05;1.1368e-05;0.00146557
16;calc inner;100;0.110381;0.100641;0.124786
16;calc wait;100;0.0278392;0.0084298;0.0696009
16;calc bound;100;0.01198;0.00557217;0.0157041
16;calc iter;100;0.150303;0.120231;0.186655
16;total;1;17.3897;17.3897;17.3897
17;calc total;1;15.0492;15.0492;15.0492
17;calc update async;100;5.73863e-05;1.4531e-05;0.00255998
17;calc inner;100;0.111098;0.103933;0.125203
17;calc wait;100;0.0271284;0.0110214;0.0569537
17;calc bound;100;0.011775;0.00583781;0.0156303
17;calc iter;100;0.150327;0.127923;0.184208
17;total;1;17.3979;17.3979;17.3979
18;calc total;1;15.0509;15.0509;15.0509
18;calc update async;100;4.97493e-05;1.1994e-05;0.00193754
18;calc inner;100;0.1109;0.0992993;0.12461
18;calc wait;100;0.0279129;0.0102494;0.0700767
18;calc bound;100;0.0113007;0.00568639;0.0155894
18;calc iter;100;0.150306;0.1308;0.192566
18;total;1;17.3947;17.3947;17.3947
19;calc total;1;15.0475;15.0475;15.0475
19;calc update async;100;5.14829e-05;1.3474e-05;0.00210642
19;calc inner;100;0.110474;0.10164;0.124745
19;calc wait;100;0.027569;0.0115497;0.0674769
19;calc bound;100;0.012062;0.00520336;0.015645
19;calc iter;100;0.150316;0.122354;0.199016
19;total;1;17.3994;17.3994;17.3994
20;calc total;1;15.0559;15.0559;15.0559
20;calc update async;100;8.54855e-05;1.1447e-05;0.00635769
20;calc inner;100;0.112491;0.101832;0.124829
20;calc wait;100;0.0288818;0.012534;0.0602537
20;calc bound;100;0.00827715;0.00599878;0.0146229
20;calc iter;100;0.1503;0.131825;0.186136
20;total;1;17.4025;17.4025;17.4025
21;calc total;1;15.0479;15.0479;15.0479
21;calc update async;100;4.67338e-05;9.722e-06;0.00249547
21;calc inner;100;0.112622;0.0994008;0.125297
21;calc wait;100;0.0279205;0.0109205;0.0591774
21;calc bound;100;0.00844286;0.00606203;0.015156
21;calc iter;100;0.150032;0.130876;0.184065
21;total;1;17.409;17.409;17.409
22;calc total;1;15.0558;15.0558;15.0558
22;calc update async;100;8.30039e-05;1.0412e-05;0.00624054
22;calc inner;100;0.111837;0.10225;0.124566
22;calc wait;100;0.0293057;0.0143506;0.0599757
22;calc bound;100;0.00827783;0.00614515;0.0146948
22;calc iter;100;0.150152;0.13076;0.176562
22;total;1;17.4069;17.4069;17.4069
23;calc total;1;15.0579;15.0579;15.0579
23;calc update async;100;6.65888e-05;1.0335e-05;0.00446609
23;calc inner;100;0.112891;0.102412;0.124436
23;calc wait;100;0.0280222;0.0130001;0.0577742
23;calc bound;100;0.00840117;0.00614188;0.0154941
23;calc iter;100;0.150335;0.13102;0.186304
23;total;1;17.4069;17.4069;17.4069
43;calc total;1;15.0567;15.0567;15.0567
43;calc update async;100;8.60495e-05;1.1193e-05;0.00549605
43;calc inner;100;0.111514;0.100975;0.124509
43;calc wait;100;0.0265068;0.00900686;0.0612891
43;calc bound;100;0.0122156;0.00544557;0.0156843
43;calc iter;100;0.150468;0.116368;0.187533
43;total;1;17.3998;17.3998;17.3998
44;calc total;1;15.0578;15.0578;15.0578
44;calc update async;100;6.68957e-05;1.0647e-05;0.00454875
44;calc inner;100;0.113731;0.0994493;0.124738
44;calc wait;100;0.0261801;0.012591;0.0683433
44;calc bound;100;0.00852992;0.00508438;0.0156529
44;calc iter;100;0.150339;0.131997;0.19183
44;total;1;17.402;17.402;17.402
45;calc total;1;15.0566;15.0566;15.0566
45;calc update async;100;7.0815e-05;1.13e-05;0.00503058
45;calc inner;100;0.11368;0.100164;0.124157
45;calc wait;100;0.0271266;0.0111169;0.0649631
45;calc bound;100;0.00826081;0.00637688;0.0149414
45;calc iter;100;0.15021;0.131758;0.191969
45;total;1;17.4046;17.4046;17.4046
46;calc total;1;15.0573;15.0573;15.0573
46;calc update async;100;6.73615e-05;1.0493e-05;0.00481236
46;calc inner;100;0.11339;0.1041;0.124779
46;calc wait;100;0.0277315;0.0154714;0.0554412
46;calc bound;100;0.00786197;0.00605682;0.0138833
46;calc iter;100;0.150238;0.132384;0.178317
46;total;1;17.4008;17.4008;17.4008
47;calc total;1;15.0544;15.0544;15.0544
47;calc update async;100;8.09139e-05;1.1207e-05;0.00597653
47;calc inner;100;0.113699;0.104648;0.124016
47;calc wait;100;0.0271142;0.0137193;0.055762
47;calc bound;100;0.00820537;0.00562052;0.0154705
47;calc iter;100;0.150365;0.129986;0.182481
47;total;1;17.4052;17.4052;17.4052
116;calc total;1;15.0554;15.0554;15.0554
116;calc update async;100;0.00012178;1.1577e-05;0.0101197
116;calc inner;100;0.115984;0.108773;0.126837
116;calc wait;100;0.0250819;0.0143046;0.0469086
116;calc bound;100;0.00767658;0.00611506;0.0120271
116;calc iter;100;0.150277;0.136448;0.173053
116;total;1;17.4108;17.4108;17.4108
117;calc total;1;15.0512;15.0512;15.0512
117;calc update async;100;0.000138769;1.1694e-05;0.0118356
117;calc inner;100;0.115728;0.110387;0.125313
117;calc wait;100;0.0246861;0.0122428;0.0536823
117;calc bound;100;0.00789711;0.00607081;0.0130233
117;calc iter;100;0.150355;0.136799;0.176224
117;total;1;17.4104;17.4104;17.4104
118;calc total;1;15.051;15.051;15.051
118;calc update async;100;0.000136053;1.1953e-05;0.0116441
118;calc inner;100;0.115534;0.108273;0.125525
118;calc wait;100;0.0258467;0.0130261;0.0573432
118;calc bound;100;0.00757891;0.00624515;0.0125594
118;calc iter;100;0.150317;0.134698;0.175653
118;total;1;17.4037;17.4037;17.4037
119;calc total;1;15.0573;15.0573;15.0573
119;calc update async;100;0.000142131;9.279e-06;0.0122957
119;calc inner;100;0.116042;0.109894;0.125732
119;calc wait;100;0.0250733;0.0125523;0.0477034
119;calc bound;100;0.00753556;0.00627274;0.0111229
119;calc iter;100;0.150349;0.136504;0.168213
119;total;1;17.4023;17.4023;17.4023
MPI
Running Jacobi on 192 processors with (8, 6 4) elements.
Array Dimensions: 1496 1500 1500
Block Dimensions: 187 250 375
== Energy Conservation Check ==
initial Energy:              125.000
  final Energy:              125.000
    Difference:               -0.000
== Time Statistics ==
Completed 100 iterations.
# unit_id;function_name;num_calls;avg_runtime;min_runtime;max_runtime
24;calc total;1;14.8691;14.8691;14.8691
24;calc update async;100;8.42143e-05;1.1246e-05;0.00592902
24;calc inner;100;0.110327;0.0984736;0.12693
24;calc wait;100;0.0283955;0.0109311;0.06144
24;calc bound;100;0.00941471;0.0062505;0.015409
24;calc iter;100;0.148416;0.128081;0.181338
24;total;1;17.1302;17.1302;17.1302
25;calc total;1;14.8691;14.8691;14.8691
25;calc update async;100;8.36368e-05;1.1902e-05;0.00631129
25;calc inner;100;0.110098;0.0993852;0.126414
25;calc wait;100;0.0291155;0.0109434;0.0628194
25;calc bound;100;0.00889823;0.00632734;0.014014
25;calc iter;100;0.148364;0.135298;0.189275
25;total;1;17.1291;17.1291;17.1291
26;calc total;1;14.8691;14.8691;14.8691
26;calc update async;100;8.51002e-05;1.0251e-05;0.0065088
26;calc inner;100;0.111035;0.102667;0.126373
26;calc wait;100;0.02769;0.0138033;0.0590457
26;calc bound;100;0.00867705;0.00641076;0.0154183
26;calc iter;100;0.148252;0.131759;0.175916
26;total;1;17.1294;17.1294;17.1294
27;calc total;1;14.8688;14.8688;14.8688
27;calc update async;100;8.71914e-05;1.194e-05;0.00646822
27;calc inner;100;0.110606;0.100978;0.127353
27;calc wait;100;0.0281607;0.0114092;0.0649234
27;calc bound;100;0.00919751;0.00639921;0.0151492
27;calc iter;100;0.148337;0.131434;0.183617
27;total;1;17.1255;17.1255;17.1255
28;calc total;1;14.8688;14.8688;14.8688
28;calc update async;100;8.64501e-05;1.2763e-05;0.00669536
28;calc inner;100;0.112006;0.10237;0.126636
28;calc wait;100;0.0277741;0.01358;0.0506271
28;calc bound;100;0.008051;0.00623773;0.0115319
28;calc iter;100;0.148607;0.133212;0.169277
28;total;1;17.1243;17.1243;17.1243
29;calc total;1;14.8679;14.8679;14.8679
29;calc update async;100;8.22177e-05;1.1867e-05;0.00636918
29;calc inner;100;0.111528;0.102112;0.126475
29;calc wait;100;0.0285614;0.0153472;0.0474924
29;calc bound;100;0.0079044;0.00502052;0.0104268
29;calc iter;100;0.148521;0.13262;0.1687
29;total;1;17.117;17.117;17.117
30;calc total;1;14.864;14.864;14.864
30;calc update async;100;0.00012657;1.0038e-05;0.0105483
30;calc inner;100;0.111482;0.102371;0.124308
30;calc wait;100;0.027257;0.0169988;0.0598106
30;calc bound;100;0.00844568;0.00606899;0.0127883
30;calc iter;100;0.14841;0.134548;0.173983
30;total;1;17.1226;17.1226;17.1226
31;calc total;1;14.8659;14.8659;14.8659
31;calc update async;100;7.16845e-05;9.016e-06;0.00505356
31;calc inner;100;0.111401;0.102149;0.126652
31;calc wait;100;0.0280392;0.0147599;0.0613043
31;calc bound;100;0.0084049;0.00614197;0.0116461
31;calc iter;100;0.148446;0.132026;0.174423
31;total;1;17.1279;17.1279;17.1279
32;calc total;1;14.8613;14.8613;14.8613
32;calc update async;100;4.1652e-05;1.1581e-05;0.00130811
32;calc inner;100;0.109835;0.100788;0.126298
32;calc wait;100;0.0273107;0.00672224;0.0648886
32;calc bound;100;0.0111554;0.00542985;0.0151597
32;calc iter;100;0.148572;0.112982;0.184457
32;total;1;17.118;17.118;17.118
33;calc total;1;14.8696;14.8696;14.8696
33;calc update async;100;0.000105208;1.1988e-05;0.00786691
33;calc inner;100;0.109928;0.10078;0.12654
33;calc wait;100;0.027243;0.00987366;0.0603834
33;calc bound;100;0.0111499;0.00615223;0.0154677
33;calc iter;100;0.148637;0.11953;0.187967
33;total;1;17.13;17.13;17.13
34;calc total;1;14.8654;14.8654;14.8654
34;calc update async;100;8.13623e-05;1.2751e-05;0.00518352
34;calc inner;100;0.108625;0.0955714;0.126075
34;calc wait;100;0.0274817;0.0127154;0.0735411
34;calc bound;100;0.0122827;0.00616433;0.0157121
34;calc iter;100;0.148601;0.134528;0.195369
34;total;1;17.1302;17.1302;17.1302
96;calc total;1;14.8583;14.8583;14.8583
96;calc update async;100;3.72779e-05;1.1483e-05;0.00146165
96;calc inner;100;0.110245;0.092802;0.126307
96;calc wait;100;0.02782;0.0135944;0.0663612
96;calc bound;100;0.0096022;0.00635342;0.0155357
96;calc iter;100;0.148097;0.130133;0.185451
96;total;1;17.1421;17.1421;17.1421
72;calc total;1;14.8693;14.8693;14.8693
72;calc update async;100;8.24063e-05;1.04e-05;0.00591829
72;calc inner;100;0.109379;0.0941099;0.125908
72;calc wait;100;0.0290561;0.0144038;0.0680031
72;calc bound;100;0.00942733;0.00639581;0.0156074
72;calc iter;100;0.148211;0.13338;0.18736
72;total;1;17.1351;17.1351;17.1351
48;calc total;1;14.8583;14.8583;14.8583
35;calc total;1;14.8667;14.8667;14.8667
35;calc update async;100;8.85144e-05;1.4501e-05;0.00564826
35;calc inner;100;0.109331;0.0987908;0.127341
35;calc wait;100;0.0268692;0.0130165;0.0784999
35;calc bound;100;0.0121193;0.00609247;0.0155338
35;calc iter;100;0.148615;0.129207;0.201126
35;total;1;17.1303;17.1303;17.1303
97;calc total;1;14.8696;14.8696;14.8696
97;calc update async;100;7.98401e-05;1.0296e-05;0.00578092
97;calc inner;100;0.110447;0.0907272;0.126843
97;calc wait;100;0.0280595;0.0130597;0.0711065
97;calc bound;100;0.009149;0.00658591;0.0149137
97;calc iter;100;0.148111;0.129223;0.189958
97;total;1;17.142;17.142;17.142
73;calc total;1;14.8679;14.8679;14.8679
73;calc update async;100;7.73899e-05;1.1081e-05;0.0057307
73;calc inner;100;0.109161;0.0928042;0.126311
73;calc wait;100;0.0297214;0.0128661;0.0709612
73;calc bound;100;0.00892271;0.00645305;0.0151127
73;calc iter;100;0.148037;0.132037;0.185415
73;total;1;17.1349;17.1349;17.1349
36;calc total;1;14.8696;14.8696;14.8696
36;calc update async;100;0.000108704;1.0779e-05;0.00780231
36;calc inner;100;0.108359;0.0894729;0.128191
36;calc wait;100;0.0278456;0.011955;0.0719393
36;calc bound;100;0.0118741;0.00490929;0.0159086
36;calc iter;100;0.1486;0.125923;0.196782
36;total;1;17.1224;17.1224;17.1224
98;calc total;1;14.865;14.865;14.865
98;calc update async;100;8.15854e-05;1.1805e-05;0.00603452
98;calc inner;100;0.109699;0.094446;0.126413
98;calc wait;100;0.0287382;0.0114401;0.0627137
98;calc bound;100;0.00926128;0.00644038;0.0155587
98;calc iter;100;0.148121;0.130983;0.177338
98;total;1;17.142;17.142;17.142
74;calc total;1;14.8693;14.8693;14.8693
74;calc update async;100;8.04017e-05;1.1136e-05;0.00604246
74;calc inner;100;0.109351;0.0931587;0.125974
74;calc wait;100;0.0293562;0.0133282;0.0609966
74;calc bound;100;0.00891137;0.00651096;0.0153685
74;calc iter;100;0.148019;0.13243;0.173835
74;total;1;17.1417;17.1417;17.1417
37;calc total;1;14.8682;14.8682;14.8682
37;calc update async;100;9.56251e-05;1.2222e-05;0.00673775
37;calc inner;100;0.108549;0.0938873;0.126812
37;calc wait;100;0.0280476;0.00941068;0.075944
37;calc bound;100;0.0115084;0.00494348;0.0155777
37;calc iter;100;0.148517;0.124474;0.200599
37;total;1;17.1303;17.1303;17.1303
120;calc total;1;14.8697;14.8697;14.8697
120;calc update async;100;8.06997e-05;1.2245e-05;0.0058413
120;calc inner;100;0.109875;0.0955858;0.126358
120;calc wait;100;0.0284614;0.0138317;0.0658672
120;calc bound;100;0.00933617;0.00638887;0.0148338
120;calc iter;100;0.148047;0.128142;0.189476
120;total;1;17.143;17.143;17.143
99;calc total;1;14.8667;14.8667;14.8667
99;calc update async;100;7.55355e-05;1.392e-05;0.00525424
99;calc inner;100;0.109233;0.0956191;0.126427
99;calc wait;100;0.0288683;0.013305;0.0648855
99;calc bound;100;0.00961962;0.00671563;0.0154783
99;calc iter;100;0.148057;0.134036;0.192678
99;total;1;17.1302;17.1302;17.1302
75;calc total;1;14.868;14.868;14.868
75;calc update async;100;0.000102456;1.1875e-05;0.00775464
75;calc inner;100;0.110293;0.0969804;0.126639
75;calc wait;100;0.0279972;0.010794;0.0594589
75;calc bound;100;0.00938185;0.00622847;0.015922
75;calc iter;100;0.148118;0.12492;0.17995
75;total;1;17.1307;17.1307;17.1307
38;calc total;1;14.8676;14.8676;14.8676
38;calc update async;100;8.94279e-05;1.127e-05;0.00621673
38;calc inner;100;0.109112;0.0907672;0.12755
38;calc wait;100;0.0275598;0.0121445;0.0530399
38;calc bound;100;0.011128;0.00498797;0.0154451
38;calc iter;100;0.148476;0.122998;0.1766
38;total;1;17.1276;17.1276;17.1276
100;calc total;1;14.8696;14.8696;14.8696
100;calc update async;100;9.30007e-05;1.0812e-05;0.00740051
100;calc inner;100;0.110585;0.0952741;0.126348
100;calc wait;100;0.0285428;0.0132081;0.0616257
100;calc bound;100;0.00808786;0.00618311;0.0109057
100;calc iter;100;0.148334;0.121877;0.177353
100;total;1;17.1364;17.1364;17.1364
76;calc total;1;14.8693;14.8693;14.8693
76;calc update async;100;8.76377e-05;1.0405e-05;0.00695933
76;calc inner;100;0.110429;0.0962333;0.125058
76;calc wait;100;0.0290003;0.0134663;0.0735377
76;calc bound;100;0.008023;0.00609477;0.0101561
76;calc iter;100;0.148436;0.125702;0.183015
76;total;1;17.1299;17.1299;17.1299
39;calc total;1;14.8649;14.8649;14.8649
39;calc update async;100;9.1576e-05;1.1335e-05;0.00636424
39;calc inner;100;0.109514;0.089325;0.128008
39;calc wait;100;0.0268393;0.0128846;0.0536541
39;calc bound;100;0.0116111;0.0052957;0.0174332
39;calc iter;100;0.148422;0.125442;0.189602
39;total;1;17.1294;17.1294;17.1294
121;calc total;1;14.8697;14.8697;14.8697
121;calc update async;100;7.98009e-05;9.411e-06;0.00594538
121;calc inner;100;0.109811;0.0957711;0.126632
121;calc wait;100;0.0294261;0.013088;0.068287
121;calc bound;100;0.00878708;0.00637505;0.015436
121;calc iter;100;0.148242;0.13128;0.185509
121;total;1;17.1444;17.1444;17.1444
101;calc total;1;14.8682;14.8682;14.8682
101;calc update async;100;7.18803e-05;1.0839e-05;0.00536203
101;calc inner;100;0.111164;0.0954736;0.126519
101;calc wait;100;0.028694;0.0125413;0.0571665
101;calc bound;100;0.00793324;0.00576851;0.0110004
101;calc iter;100;0.148343;0.130718;0.169547
101;total;1;17.1382;17.1382;17.1382
77;calc total;1;14.8673;14.8673;14.8673
77;calc update async;100;7.82828e-05;1.0333e-05;0.00597212
77;calc inner;100;0.110233;0.0961822;0.126292
77;calc wait;100;0.029613;0.0133271;0.0684518
77;calc bound;100;0.00794242;0.00534403;0.01172
77;calc iter;100;0.148436;0.130172;0.174403
77;total;1;17.1417;17.1417;17.1417
40;calc total;1;14.8695;14.8695;14.8695
40;calc update async;100;9.70466e-05;1.0203e-05;0.00778107
40;calc inner;100;0.11015;0.094288;0.126561
40;calc wait;100;0.0285958;0.0113569;0.0630862
40;calc bound;100;0.00808119;0.00591501;0.0109483
40;calc iter;100;0.148433;0.130405;0.179982
40;total;1;17.1228;17.1228;17.1228
122;calc total;1;14.8685;14.8685;14.8685
122;calc update async;100;7.87777e-05;1.3725e-05;0.00555481
122;calc inner;100;0.109968;0.0950212;0.126403
122;calc wait;100;0.028832;0.0103503;0.0639793
122;calc bound;100;0.00906045;0.00630353;0.0153803
122;calc iter;100;0.148085;0.132446;0.180981
122;total;1;17.1454;17.1454;17.1454
102;calc total;1;14.8668;14.8668;14.8668
102;calc update async;100;7.41553e-05;1.1119e-05;0.00556003
102;calc inner;100;0.110847;0.0956208;0.126604
102;calc wait;100;0.0283963;0.0134148;0.0544426
102;calc bound;100;0.00819022;0.00624316;0.0107244
102;calc iter;100;0.148253;0.133185;0.172993
102;total;1;17.1343;17.1343;17.1343
78;calc total;1;14.8671;14.8671;14.8671
78;calc update async;100;7.84861e-05;1.0524e-05;0.00600737
78;calc inner;100;0.110665;0.101065;0.12658
78;calc wait;100;0.0289592;0.0101309;0.0587062
78;calc bound;100;0.00784231;0.00604953;0.01186
78;calc iter;100;0.148202;0.130668;0.175476
78;total;1;17.1417;17.1417;17.1417
41;calc total;1;14.8684;14.8684;14.8684
41;calc update async;100;8.72246e-05;1.2494e-05;0.00683
41;calc inner;100;0.110331;0.0946566;0.127019
41;calc wait;100;0.0294431;0.0124925;0.0568693
41;calc bound;100;0.00792024;0.00580388;0.0107691
41;calc iter;100;0.148437;0.130133;0.171316
41;total;1;17.1307;17.1307;17.1307
123;calc total;1;14.8673;14.8673;14.8673
123;calc update async;100;7.55124e-05;1.1754e-05;0.00520824
123;calc inner;100;0.109377;0.0982175;0.126832
123;calc wait;100;0.0289621;0.00937077;0.0615311
123;calc bound;100;0.00943475;0.00637586;0.0155823
123;calc iter;100;0.148169;0.130996;0.1891
123;total;1;17.1437;17.1437;17.1437
103;calc total;1;14.8649;14.8649;14.8649
103;calc update async;100;7.9588e-05;1.1035e-05;0.00599036
103;calc inner;100;0.110716;0.0949144;0.125579
103;calc wait;100;0.0286065;0.0146206;0.0572674
103;calc bound;100;0.00814362;0.00554148;0.0113178
103;calc iter;100;0.148314;0.129525;0.178611
103;total;1;17.1238;17.1238;17.1238
79;calc total;1;14.8662;14.8662;14.8662
79;calc update async;100;7.37552e-05;9.61e-06;0.0054748
79;calc inner;100;0.110391;0.0961045;0.125943
79;calc wait;100;0.0288799;0.0100078;0.0610543
79;calc bound;100;0.00809178;0.00568341;0.0116411
79;calc iter;100;0.148261;0.129668;0.180513
79;total;1;17.1275;17.1275;17.1275
42;calc total;1;14.8695;14.8695;14.8695
42;calc update async;100;0.000101134;1.1135e-05;0.00837034
42;calc inner;100;0.110171;0.0942349;0.1271
42;calc wait;100;0.0294343;0.0138389;0.0546767
42;calc bound;100;0.00770854;0.00585343;0.0107968
42;calc iter;100;0.148365;0.130574;0.168418
42;total;1;17.13;17.13;17.13
124;calc total;1;14.8694;14.8694;14.8694
124;calc update async;100;7.91087e-05;9.14e-06;0.00597872
124;calc inner;100;0.110728;0.0988862;0.126222
124;calc wait;100;0.0284633;0.0127811;0.0573484
124;calc bound;100;0.00819029;0.00588407;0.0110997
124;calc iter;100;0.148296;0.13079;0.170202
124;total;1;17.1394;17.1394;17.1394
104;calc total;1;14.8695;14.8695;14.8695
104;calc update async;100;8.8354e-05;1.1082e-05;0.00609716
104;calc inner;100;0.108846;0.0903047;0.126569
104;calc wait;100;0.0277738;0.0103836;0.0731797
104;calc bound;100;0.0115835;0.00588497;0.0155821
104;calc iter;100;0.148425;0.122711;0.201617
104;total;1;17.1421;17.1421;17.1421
80;calc total;1;14.8592;14.8592;14.8592
80;calc update async;100;4.65767e-05;9.515e-06;0.001845
80;calc inner;100;0.108886;0.0962337;0.125062
80;calc wait;100;0.0278398;0.0130808;0.0679704
80;calc bound;100;0.0116469;0.00511501;0.0156353
80;calc iter;100;0.148496;0.122987;0.192162
80;total;1;17.1416;17.1416;17.1416
43;calc total;1;14.8691;14.8691;14.8691
43;calc update async;100;9.37086e-05;1.0036e-05;0.00769824
43;calc inner;100;0.110111;0.0918215;0.127464
43;calc wait;100;0.0296005;0.0152345;0.0588018
43;calc bound;100;0.00776096;0.00611392;0.0104838
43;calc iter;100;0.148296;0.12284;0.170964
43;total;1;17.1231;17.1231;17.1231
125;calc total;1;14.8691;14.8691;14.8691
125;calc update async;100;8.24671e-05;1.0686e-05;0.00644687
125;calc inner;100;0.110664;0.0989795;0.126366
125;calc wait;100;0.0289832;0.012987;0.062241
125;calc bound;100;0.00805954;0.00552789;0.0106604
125;calc iter;100;0.148445;0.132264;0.171902
125;total;1;17.1461;17.1461;17.1461
105;calc total;1;14.8684;14.8684;14.8684
105;calc update async;100;8.63967e-05;9.846e-06;0.00576432
105;calc inner;100;0.109394;0.0954165;0.126872
105;calc wait;100;0.0270553;0.0147726;0.0833119
105;calc bound;100;0.0115911;0.00476655;0.0180718
105;calc iter;100;0.148485;0.125987;0.204605
105;total;1;17.1323;17.1323;17.1323
81;calc total;1;14.8674;14.8674;14.8674
81;calc update async;100;9.11625e-05;1.1478e-05;0.00633561
81;calc inner;100;0.109269;0.0921529;0.126208
81;calc wait;100;0.0279777;0.00892403;0.0691364
81;calc bound;100;0.0111297;0.00459023;0.0156451
81;calc iter;100;0.148506;0.111394;0.186105
81;total;1;17.1417;17.1417;17.1417
44;calc total;1;14.8695;14.8695;14.8695
44;calc update async;100;0.000103451;1.2155e-05;0.0081333
44;calc inner;100;0.109729;0.0962659;0.127425
44;calc wait;100;0.0286438;0.0139452;0.055905
44;calc bound;100;0.00939872;0.0065251;0.0156778
44;calc iter;100;0.148302;0.133329;0.186067
44;total;1;17.1228;17.1228;17.1228
126;calc total;1;14.8637;14.8637;14.8637
126;calc update async;100;8.86764e-05;9.759e-06;0.00688391
126;calc inner;100;0.111024;0.0989791;0.125579
126;calc wait;100;0.0284178;0.0128016;0.0644751
126;calc bound;100;0.00820926;0.00504765;0.0135687
126;calc iter;100;0.14828;0.131172;0.176616
126;total;1;17.1367;17.1367;17.1367
106;calc total;1;14.8695;14.8695;14.8695
106;calc update async;100;9.05332e-05;1.3037e-05;0.00606152
106;calc inner;100;0.108708;0.0941068;0.126317
106;calc wait;100;0.0278439;0.0124676;0.0696599
106;calc bound;100;0.0115245;0.00531683;0.0156528
106;calc iter;100;0.148428;0.129192;0.189457
106;total;1;17.1347;17.1347;17.1347
82;calc total;1;14.8676;14.8676;14.8676
82;calc update async;100;9.21746e-05;1.1775e-05;0.00617769
82;calc inner;100;0.108776;0.0933219;0.126167
82;calc wait;100;0.0279485;0.0150787;0.0662722
82;calc bound;100;0.0115756;0.00506773;0.0153026
82;calc iter;100;0.14854;0.134681;0.19075
82;total;1;17.1282;17.1282;17.1282
127;calc total;1;14.8659;14.8659;14.8659
127;calc update async;100;7.10119e-05;1.0763e-05;0.00527151
127;calc inner;100;0.110784;0.0988824;0.125927
127;calc wait;100;0.0287882;0.0161843;0.0500769
127;calc bound;100;0.00797775;0.00610837;0.0110632
127;calc iter;100;0.148226;0.131181;0.171233
127;total;1;17.1417;17.1417;17.1417
107;calc total;1;14.8691;14.8691;14.8691
107;calc update async;100;8.68048e-05;1.1678e-05;0.00586773
107;calc inner;100;0.109507;0.0901741;0.125438
107;calc wait;100;0.027427;0.0107971;0.0527801
107;calc bound;100;0.0112476;0.00566993;0.0166751
107;calc iter;100;0.148431;0.122128;0.17836
107;total;1;17.142;17.142;17.142
83;calc total;1;14.8664;14.8664;14.8664
83;calc update async;100;8.50284e-05;1.0556e-05;0.00552799
83;calc inner;100;0.10807;0.093547;0.125851
83;calc wait;100;0.0284753;0.0120826;0.0633875
83;calc bound;100;0.0116408;0.00540398;0.0155162
83;calc iter;100;0.148429;0.127174;0.188172
83;total;1;17.1249;17.1249;17.1249
108;calc total;1;14.8695;14.8695;14.8695
108;calc update async;100;9.41108e-05;1.2203e-05;0.00647587
108;calc inner;100;0.109782;0.093454;0.127424
108;calc wait;100;0.0264031;0.00992001;0.0580971
84;calc total;1;14.8691;14.8691;14.8691
84;calc update async;100;8.99724e-05;1.3894e-05;0.00613208
84;calc inner;100;0.109569;0.0973121;0.126577
84;calc wait;100;0.0263364;0.0114031;0.0611168
108;calc bound;100;0.0117777;0.00511181;0.015626
108;calc iter;100;0.148394;0.112646;0.183539
108;total;1;17.1252;17.1252;17.1252
84;calc bound;100;0.0120062;0.00499965;0.0155153
84;calc iter;100;0.148413;0.120675;0.183189
84;total;1;17.1295;17.1295;17.1295
109;calc total;1;14.8695;14.8695;14.8695
109;calc update async;100;9.70887e-05;1.3114e-05;0.00649104
109;calc inner;100;0.108597;0.0944257;0.126982
109;calc wait;100;0.0270507;0.0140444;0.0596499
109;calc bound;100;0.0124389;0.00503606;0.0155627
109;calc iter;100;0.148387;0.125981;0.185003
109;total;1;17.13;17.13;17.13
85;calc total;1;14.867;14.867;14.867
85;calc update async;100;9.18989e-05;1.078e-05;0.00609252
85;calc inner;100;0.109514;0.0975176;0.125827
85;calc wait;100;0.0266806;0.0112148;0.0691428
85;calc bound;100;0.0119495;0.00498238;0.0154717
85;calc iter;100;0.14845;0.129896;0.194325
85;total;1;17.1389;17.1389;17.1389
110;calc total;1;14.8674;14.8674;14.8674
110;calc update async;100;8.9997e-05;1.317e-05;0.00585377
110;calc inner;100;0.108781;0.0979871;0.127661
110;calc wait;100;0.0268611;0.00888256;0.0631613
110;calc bound;100;0.0123137;0.00555699;0.0155374
110;calc iter;100;0.14828;0.114608;0.184601
110;total;1;17.1313;17.1313;17.1313
86;calc total;1;14.8676;14.8676;14.8676
86;calc update async;100;9.59609e-05;1.2394e-05;0.00656356
86;calc inner;100;0.109263;0.0977705;0.125548
86;calc wait;100;0.026941;0.0127887;0.0760521
86;calc bound;100;0.0118131;0.00497908;0.0155384
86;calc iter;100;0.148285;0.121031;0.185047
86;total;1;17.1352;17.1352;17.1352
111;calc total;1;14.8674;14.8674;14.8674
111;calc update async;100;9.69605e-05;1.2735e-05;0.00677756
111;calc inner;100;0.109551;0.0974854;0.127274
111;calc wait;100;0.0271462;0.0104249;0.0531125
111;calc bound;100;0.0114719;0.00500492;0.0155569
111;calc iter;100;0.148357;0.132863;0.174353
111;total;1;17.1409;17.1409;17.1409
87;calc total;1;14.868;14.868;14.868
87;calc update async;100;9.00172e-05;1.241e-05;0.00617001
87;calc inner;100;0.10971;0.10037;0.125839
87;calc wait;100;0.0266191;0.012399;0.052387
87;calc bound;100;0.0117317;0.00548604;0.0154051
87;calc iter;100;0.148277;0.119876;0.183211
87;total;1;17.1422;17.1422;17.1422
112;calc total;1;14.8603;14.8603;14.8603
112;calc update async;100;3.63538e-05;1.1269e-05;0.00176342
112;calc inner;100;0.11107;0.0999194;0.127089
112;calc wait;100;0.0278204;0.0119099;0.055176
112;calc bound;100;0.008185;0.00544238;0.0141054
112;calc iter;100;0.148204;0.131758;0.170498
112;total;1;17.1247;17.1247;17.1247
88;calc total;1;14.8691;14.8691;14.8691
88;calc update async;100;7.94255e-05;1.0485e-05;0.00616848
88;calc inner;100;0.111614;0.101817;0.125296
88;calc wait;100;0.0280099;0.0132343;0.0513961
88;calc bound;100;0.00778889;0.00515677;0.0122393
88;calc iter;100;0.148246;0.131136;0.167996
88;total;1;17.1217;17.1217;17.1217
113;calc total;1;14.8674;14.8674;14.8674
113;calc update async;100;7.91702e-05;1.1436e-05;0.00587857
113;calc inner;100;0.111015;0.100707;0.126677
113;calc wait;100;0.0274995;0.0123364;0.0589078
113;calc bound;100;0.00809068;0.00586049;0.0107008
113;calc iter;100;0.148178;0.130892;0.175313
113;total;1;17.139;17.139;17.139
89;calc total;1;14.8691;14.8691;14.8691
89;calc update async;100;8.11899e-05;1.0672e-05;0.00637632
89;calc inner;100;0.110892;0.101185;0.125333
89;calc wait;100;0.0285161;0.0119389;0.067558
89;calc bound;100;0.00770335;0.00561778;0.010359
89;calc iter;100;0.148195;0.124179;0.184057
89;total;1;17.1267;17.1267;17.1267
114;calc total;1;14.8678;14.8678;14.8678
114;calc update async;100;7.67416e-05;1.0219e-05;0.00575031
114;calc inner;100;0.110961;0.10104;0.12741
114;calc wait;100;0.0281151;0.0136377;0.0614695
114;calc bound;100;0.00782381;0.00561859;0.00992399
114;calc iter;100;0.148198;0.134831;0.180975
114;total;1;17.1312;17.1312;17.1312
90;calc total;1;14.8691;14.8691;14.8691
90;calc update async;100;8.05199e-05;9.35e-06;0.00639019
90;calc inner;100;0.110844;0.101762;0.125721
90;calc wait;100;0.0286186;0.0128181;0.0550724
90;calc bound;100;0.00757115;0.00590123;0.00936586
90;calc iter;100;0.148184;0.131677;0.172563
90;total;1;17.1177;17.1177;17.1177
115;calc total;1;14.8664;14.8664;14.8664
115;calc update async;100;7.0556e-05;9.82e-06;0.00532375
115;calc inner;100;0.110742;0.100321;0.126817
115;calc wait;100;0.0286466;0.0130914;0.0564156
115;calc bound;100;0.00790526;0.00608354;0.0101437
115;calc iter;100;0.147999;0.130758;0.172413
115;total;1;17.1304;17.1304;17.1304
91;calc total;1;14.8688;14.8688;14.8688
91;calc update async;100;9.46094e-05;1.1596e-05;0.00775986
91;calc inner;100;0.110963;0.101737;0.125467
91;calc wait;100;0.028538;0.0128198;0.0541329
91;calc bound;100;0.00769992;0.00615066;0.0111318
91;calc iter;100;0.148169;0.135223;0.170735
91;total;1;17.1337;17.1337;17.1337
116;calc total;1;14.8689;14.8689;14.8689
116;calc update async;100;8.35074e-05;1.1824e-05;0.00626659
116;calc inner;100;0.109769;0.0994298;0.127318
116;calc wait;100;0.0285845;0.0129325;0.066063
116;calc bound;100;0.00913796;0.00617382;0.014878
116;calc iter;100;0.147946;0.1299;0.183132
116;total;1;17.1288;17.1288;17.1288
117;calc total;1;14.8665;14.8665;14.8665
117;calc update async;100;7.54483e-05;1.0419e-05;0.00555344
117;calc inner;100;0.110165;0.0993246;0.126956
117;calc wait;100;0.0288731;0.0115146;0.0560701
117;calc bound;100;0.0085862;0.00619297;0.0148917
117;calc iter;100;0.147975;0.130229;0.174337
117;total;1;17.1416;17.1416;17.1416
118;calc total;1;14.8672;14.8672;14.8672
118;calc update async;100;8.28626e-05;1.0156e-05;0.00638698
118;calc inner;100;0.110586;0.0974345;0.126909
118;calc wait;100;0.0285281;0.0113977;0.0519768
118;calc bound;100;0.00837897;0.00638261;0.0133204
118;calc iter;100;0.147908;0.133207;0.175908
118;total;1;17.1318;17.1318;17.1318
119;calc total;1;14.8665;14.8665;14.8665
119;calc update async;100;7.82521e-05;1.1113e-05;0.00576517
119;calc inner;100;0.109716;0.0947044;0.12689
119;calc wait;100;0.0289734;0.0123457;0.0613633
119;calc bound;100;0.00888833;0.00627845;0.0156388
119;calc iter;100;0.147877;0.13266;0.182723
119;total;1;17.1336;17.1336;17.1336
48;calc update async;100;3.99018e-05;1.1939e-05;0.00176531
48;calc inner;100;0.11081;0.0978914;0.124924
48;calc wait;100;0.0279615;0.0138791;0.0616329
48;calc bound;100;0.00922185;0.00648453;0.0156509
48;calc iter;100;0.148233;0.129421;0.189602
48;total;1;17.1143;17.1143;17.1143
49;calc total;1;14.8674;14.8674;14.8674
49;calc update async;100;7.01393e-05;1.2305e-05;0.00508078
49;calc inner;100;0.111055;0.0980671;0.126442
49;calc wait;100;0.0281623;0.00964368;0.0610249
49;calc bound;100;0.0086379;0.00646677;0.0147007
49;calc iter;100;0.148252;0.12927;0.185778
49;total;1;17.1383;17.1383;17.1383
50;calc total;1;14.8678;14.8678;14.8678
50;calc update async;100;9.28079e-05;1.099e-05;0.00715692
50;calc inner;100;0.111038;0.0967295;0.126294
50;calc wait;100;0.0277715;0.0149387;0.0751057
50;calc bound;100;0.00899899;0.00630171;0.0154675
50;calc iter;100;0.148242;0.132044;0.17939
50;total;1;17.1216;17.1216;17.1216
51;calc total;1;14.8667;14.8667;14.8667
51;calc update async;100;7.34113e-05;1.1175e-05;0.00509281
51;calc inner;100;0.111405;0.0983389;0.126434
51;calc wait;100;0.0270516;0.0124578;0.0634354
51;calc bound;100;0.00919877;0.00655711;0.0153595
51;calc iter;100;0.148277;0.133698;0.190616
51;total;1;17.1349;17.1349;17.1349
52;calc total;1;14.8689;14.8689;14.8689
52;calc update async;100;6.42138e-05;1.138e-05;0.00454656
52;calc inner;100;0.112328;0.0991691;0.126187
52;calc wait;100;0.0277509;0.0125794;0.0523883
52;calc bound;100;0.00806201;0.00508315;0.0117367
52;calc iter;100;0.14859;0.13154;0.170001
52;total;1;17.1238;17.1238;17.1238
53;calc total;1;14.8665;14.8665;14.8665
53;calc update async;100;6.79819e-05;1.0911e-05;0.00505552
53;calc inner;100;0.111966;0.102713;0.125916
53;calc wait;100;0.0282031;0.0136044;0.0612529
53;calc bound;100;0.0078318;0.00600511;0.011369
53;calc iter;100;0.148419;0.130213;0.172714
53;total;1;17.1266;17.1266;17.1266
54;calc total;1;14.8673;14.8673;14.8673
54;calc update async;100;7.20057e-05;1.074e-05;0.00505931
54;calc inner;100;0.112204;0.098758;0.126387
54;calc wait;100;0.0268019;0.0130413;0.0557978
54;calc bound;100;0.00834287;0.00627006;0.0110794
54;calc iter;100;0.14843;0.126966;0.185455
54;total;1;17.1217;17.1217;17.1217
55;calc total;1;14.8665;14.8665;14.8665
55;calc update async;100;7.8114e-05;1.0265e-05;0.00582596
55;calc inner;100;0.111885;0.0989544;0.12547
55;calc wait;100;0.0274531;0.0149732;0.0555214
55;calc bound;100;0.00812296;0.00611654;0.0113472
55;calc iter;100;0.14842;0.13364;0.179609
55;total;1;17.122;17.122;17.122
56;calc total;1;14.8696;14.8696;14.8696
56;calc update async;100;7.37737e-05;9.813e-06;0.00453758
56;calc inner;100;0.110302;0.0986667;0.126047
56;calc wait;100;0.0267212;0.00598161;0.0794999
56;calc bound;100;0.0113688;0.00503007;0.0154398
56;calc iter;100;0.148653;0.112424;0.202361
56;total;1;17.1228;17.1228;17.1228
57;calc total;1;14.8697;14.8697;14.8697
57;calc update async;100;8.04885e-05;1.3351e-05;0.00508954
57;calc inner;100;0.111025;0.0979859;0.125853
57;calc wait;100;0.0262073;0.0134907;0.0622963
57;calc bound;100;0.0111608;0.0049181;0.0152762
57;calc iter;100;0.148682;0.132598;0.18118
57;total;1;17.1367;17.1367;17.1367
58;calc total;1;14.8696;14.8696;14.8696
58;calc update async;100;8.50366e-05;1.0333e-05;0.00544738
58;calc inner;100;0.109467;0.0927765;0.125807
58;calc wait;100;0.0267008;0.0120043;0.0709677
58;calc bound;100;0.0121944;0.00499843;0.0155639
58;calc iter;100;0.148552;0.126538;0.198031
58;total;1;17.136;17.136;17.136
59;calc total;1;14.8673;14.8673;14.8673
59;calc update async;100;8.31042e-05;1.2113e-05;0.00527972
59;calc inner;100;0.109012;0.096317;0.125385
59;calc wait;100;0.0272681;0.0111425;0.0655414
59;calc bound;100;0.0120975;0.00505723;0.0155009
59;calc iter;100;0.148607;0.132316;0.193298
59;total;1;17.1318;17.1318;17.1318
60;calc total;1;14.8696;14.8696;14.8696
60;calc update async;100;7.60423e-05;1.2798e-05;0.00463507
60;calc inner;100;0.110347;0.099832;0.125593
60;calc wait;100;0.0258435;0.0127197;0.0546183
60;calc bound;100;0.011991;0.00490774;0.0155474
60;calc iter;100;0.148596;0.13218;0.183065
60;total;1;17.1285;17.1285;17.1285
61;calc total;1;14.8694;14.8694;14.8694
61;calc update async;100;7.57983e-05;1.0487e-05;0.00456636
61;calc inner;100;0.111122;0.0983719;0.125696
61;calc wait;100;0.0255015;0.00703257;0.0571351
61;calc bound;100;0.0115175;0.0045021;0.0155584
61;calc iter;100;0.148489;0.1143;0.185597
61;total;1;17.128;17.128;17.128
62;calc total;1;14.8642;14.8642;14.8642
62;calc update async;100;8.72376e-05;1.2185e-05;0.00589995
62;calc inner;100;0.111109;0.100504;0.125125
62;calc wait;100;0.0253718;0.0128366;0.0536765
62;calc bound;100;0.0113941;0.00474203;0.0154445
62;calc iter;100;0.148472;0.132824;0.178493
62;total;1;17.1369;17.1369;17.1369
63;calc total;1;14.8671;14.8671;14.8671
63;calc update async;100;8.14583e-05;1.1072e-05;0.00529633
63;calc inner;100;0.110637;0.100002;0.125681
63;calc wait;100;0.0256293;0.0126066;0.0516787
63;calc bound;100;0.0118608;0.00546961;0.0155871
63;calc iter;100;0.148416;0.130432;0.175027
63;total;1;17.1408;17.1408;17.1408
64;calc total;1;14.8583;14.8583;14.8583
64;calc update async;100;3.84554e-05;1.0992e-05;0.00186587
64;calc inner;100;0.11267;0.104307;0.124567
64;calc wait;100;0.0265018;0.0103257;0.0510845
64;calc bound;100;0.00800713;0.00524685;0.0128782
64;calc iter;100;0.14826;0.134743;0.177828
64;total;1;17.1234;17.1234;17.1234
65;calc total;1;14.8683;14.8683;14.8683
65;calc update async;100;6.80937e-05;1.0432e-05;0.00498275
65;calc inner;100;0.11229;0.104342;0.125211
65;calc wait;100;0.0273235;0.0139724;0.0580106
65;calc bound;100;0.0078044;0.00507232;0.0115226
65;calc iter;100;0.148426;0.134889;0.173438
65;total;1;17.1214;17.1214;17.1214
66;calc total;1;14.8647;14.8647;14.8647
66;calc update async;100;8.18471e-05;1.0668e-05;0.00647904
66;calc inner;100;0.11214;0.104149;0.125189
66;calc wait;100;0.0276404;0.0109137;0.0616517
66;calc bound;100;0.00765576;0.00594806;0.0102121
66;calc iter;100;0.148302;0.133517;0.17438
66;total;1;17.1374;17.1374;17.1374
67;calc total;1;14.8664;14.8664;14.8664
67;calc update async;100;7.19717e-05;1.031e-05;0.00545336
67;calc inner;100;0.112147;0.104459;0.125369
67;calc wait;100;0.0273609;0.0151312;0.0468073
67;calc bound;100;0.00780591;0.00600226;0.0102378
67;calc iter;100;0.148264;0.135134;0.171371
67;total;1;17.1408;17.1408;17.1408
128;calc total;1;14.8615;14.8615;14.8615
128;calc update async;100;4.18963e-05;1.2666e-05;0.00111165
128;calc inner;100;0.109487;0.0958245;0.127153
128;calc wait;100;0.0270281;0.0126198;0.0775417
128;calc bound;100;0.0117164;0.00492635;0.015736
128;calc iter;100;0.148387;0.129761;0.197032
128;total;1;17.1428;17.1428;17.1428
129;calc total;1;14.8683;14.8683;14.8683
129;calc update async;100;8.64161e-05;1.232e-05;0.00583234
129;calc inner;100;0.109003;0.0916231;0.126455
129;calc wait;100;0.0278119;0.00932658;0.0802825
129;calc bound;100;0.0114026;0.00502554;0.0154299
129;calc iter;100;0.148505;0.11367;0.197483
129;total;1;17.1341;17.1341;17.1341
130;calc total;1;14.8605;14.8605;14.8605
130;calc update async;100;4.38788e-05;1.0932e-05;0.00128845
130;calc inner;100;0.108948;0.0957464;0.125989
130;calc wait;100;0.0277614;0.0108587;0.0619311
130;calc bound;100;0.011534;0.00493461;0.0154715
130;calc iter;100;0.148447;0.128547;0.188783
130;total;1;17.1402;17.1402;17.1402
131;calc total;1;14.8665;14.8665;14.8665
131;calc update async;100;9.00037e-05;1.1647e-05;0.00599451
131;calc inner;100;0.109548;0.0927328;0.126255
131;calc wait;100;0.0269566;0.0119764;0.0636895
131;calc bound;100;0.0117243;0.00529732;0.0154976
131;calc iter;100;0.148376;0.127369;0.186956
131;total;1;17.1464;17.1464;17.1464
144;calc total;1;14.8607;14.8607;14.8607
144;calc update async;100;4.60467e-05;1.0795e-05;0.00242224
144;calc inner;100;0.108774;0.0955589;0.125255
144;calc wait;100;0.0299253;0.0140852;0.079472
144;calc bound;100;0.00926718;0.00650024;0.0149706
144;calc iter;100;0.148148;0.131667;0.206245
144;total;1;17.1307;17.1307;17.1307
132;calc total;1;14.8702;14.8702;14.8702
132;calc update async;100;9.8249e-05;1.1095e-05;0.00668456
132;calc inner;100;0.10812;0.0888013;0.126679
132;calc wait;100;0.0274777;0.00817388;0.0783209
132;calc bound;100;0.0121267;0.00494599;0.0170402
132;calc iter;100;0.14833;0.120548;0.185971
132;total;1;17.1355;17.1355;17.1355
133;calc total;1;14.8678;14.8678;14.8678
133;calc update async;100;8.64906e-05;1.184e-05;0.00570199
133;calc inner;100;0.108158;0.0906308;0.127637
133;calc wait;100;0.0278254;0.00962227;0.0746001
133;calc bound;100;0.0121452;0.00502796;0.0156077
133;calc iter;100;0.148434;0.12744;0.187904
133;total;1;17.1448;17.1448;17.1448
134;calc total;1;14.8691;14.8691;14.8691
134;calc update async;100;8.9183e-05;1.0581e-05;0.00618628
134;calc inner;100;0.108799;0.0922446;0.126492
134;calc wait;100;0.0281004;0.0107996;0.0639252
134;calc bound;100;0.0110521;0.00503427;0.0153718
134;calc iter;100;0.148293;0.12582;0.191639
134;total;1;17.1336;17.1336;17.1336
135;calc total;1;14.8673;14.8673;14.8673
135;calc update async;100;8.18914e-05;1.288e-05;0.00537631
135;calc inner;100;0.108866;0.0938575;0.126651
135;calc wait;100;0.0274734;0.0106138;0.0674803
135;calc bound;100;0.0113639;0.00504559;0.0157197
135;calc iter;100;0.148226;0.124344;0.190389
135;total;1;17.1447;17.1447;17.1447
136;calc total;1;14.8714;14.8714;14.8714
136;calc update async;100;7.59851e-05;9.524e-06;0.0058131
136;calc inner;100;0.110282;0.094815;0.125692
136;calc wait;100;0.0285196;0.0141097;0.0594053
136;calc bound;100;0.00806823;0.00582162;0.0146763
136;calc iter;100;0.148246;0.128246;0.169584
136;total;1;17.1365;17.1365;17.1365
137;calc total;1;14.868;14.868;14.868
137;calc update async;100;8.73722e-05;1.1667e-05;0.00680386
137;calc inner;100;0.109887;0.0953001;0.126351
137;calc wait;100;0.0288517;0.01232;0.0671955
137;calc bound;100;0.00791557;0.00566641;0.0115081
137;calc iter;100;0.148227;0.122127;0.175058
137;total;1;17.1313;17.1313;17.1313
138;calc total;1;14.87;14.87;14.87
138;calc update async;100;8.00709e-05;1.11e-05;0.00632454
138;calc inner;100;0.10972;0.0948621;0.125934
138;calc wait;100;0.0298281;0.0116913;0.0657853
138;calc bound;100;0.00775043;0.00599353;0.0106022
138;calc iter;100;0.148137;0.128474;0.175239
138;total;1;17.1382;17.1382;17.1382
139;calc total;1;14.868;14.868;14.868
139;calc update async;100;7.78535e-05;1.0496e-05;0.00601835
139;calc inner;100;0.110063;0.0951184;0.126606
139;calc wait;100;0.0292805;0.012805;0.0638663
139;calc bound;100;0.00797454;0.00601429;0.0102227
139;calc iter;100;0.148112;0.127735;0.169493
139;total;1;17.1368;17.1368;17.1368
140;calc total;1;14.8708;14.8708;14.8708
140;calc update async;100;8.93893e-05;1.1245e-05;0.00679976
140;calc inner;100;0.109159;0.0953098;0.125999
140;calc wait;100;0.0290551;0.0118193;0.0631235
140;calc bound;100;0.00925458;0.00663242;0.0154783
140;calc iter;100;0.147994;0.128386;0.179903
140;total;1;17.1368;17.1368;17.1368
141;calc total;1;14.8673;14.8673;14.8673
141;calc update async;100;7.97028e-05;1.1574e-05;0.00584201
141;calc inner;100;0.10949;0.0940732;0.126702
141;calc wait;100;0.0294891;0.0144399;0.0714589
141;calc bound;100;0.00868819;0.00629068;0.0147603
141;calc iter;100;0.147983;0.128788;0.196489
141;total;1;17.1423;17.1423;17.1423
142;calc total;1;14.8671;14.8671;14.8671
142;calc update async;100;7.86232e-05;1.232e-05;0.00574474
142;calc inner;100;0.108795;0.0924201;0.126051
142;calc wait;100;0.0298176;0.00881977;0.0659952
142;calc bound;100;0.00892852;0.00646693;0.0152077
142;calc iter;100;0.147938;0.130543;0.188359
142;total;1;17.1383;17.1383;17.1383
143;calc total;1;14.8662;14.8662;14.8662
143;calc update async;100;7.60922e-05;1.2177e-05;0.0054697
143;calc inner;100;0.108904;0.0926461;0.126394
143;calc wait;100;0.0292112;0.0116645;0.0680481
143;calc bound;100;0.0095641;0.00637875;0.0154955
143;calc iter;100;0.147927;0.131203;0.183371
143;total;1;17.1379;17.1379;17.1379
145;calc total;1;14.8684;14.8684;14.8684
145;calc update async;100;7.36745e-05;1.0779e-05;0.00529602
145;calc inner;100;0.109031;0.0977401;0.126158
145;calc wait;100;0.0302711;0.0109336;0.0834596
145;calc bound;100;0.00874514;0.00621981;0.014242
145;calc iter;100;0.148331;0.128685;0.201992
145;total;1;17.1353;17.1353;17.1353
146;calc total;1;14.8688;14.8688;14.8688
146;calc update async;100;7.68628e-05;1.1545e-05;0.00564074
146;calc inner;100;0.110086;0.0965615;0.126914
146;calc wait;100;0.0291372;0.0110469;0.0602478
146;calc bound;100;0.00863276;0.00619764;0.01568
146;calc iter;100;0.148214;0.130161;0.185303
146;total;1;17.1265;17.1265;17.1265
147;calc total;1;14.8673;14.8673;14.8673
147;calc update async;100;7.46924e-05;1.0942e-05;0.00523665
147;calc inner;100;0.108697;0.0968033;0.126283
147;calc wait;100;0.0297908;0.0137024;0.0791523
147;calc bound;100;0.00955134;0.00665849;0.0155549
147;calc iter;100;0.148183;0.129513;0.204933
147;total;1;17.1244;17.1244;17.1244
148;calc total;1;14.8714;14.8714;14.8714
148;calc update async;100;7.05532e-05;1.0055e-05;0.00529724
148;calc inner;100;0.110292;0.0985601;0.125686
148;calc wait;100;0.0295162;0.0136185;0.06052
148;calc bound;100;0.00805535;0.0060424;0.0109159
148;calc iter;100;0.148407;0.127135;0.178426
148;total;1;17.1236;17.1236;17.1236
149;calc total;1;14.8678;14.8678;14.8678
149;calc update async;100;7.05757e-05;1.073e-05;0.00520976
149;calc inner;100;0.109819;0.0968063;0.12596
149;calc wait;100;0.0299863;0.0105857;0.0640869
149;calc bound;100;0.00800141;0.00559564;0.0115568
149;calc iter;100;0.148515;0.129999;0.183758
149;total;1;17.1355;17.1355;17.1355
150;calc total;1;14.8691;14.8691;14.8691
150;calc update async;100;7.74878e-05;1.1404e-05;0.00574424
150;calc inner;100;0.110299;0.0985668;0.126203
150;calc wait;100;0.0294094;0.0148442;0.0654969
150;calc bound;100;0.00820453;0.00565271;0.0119889
150;calc iter;100;0.148509;0.128713;0.178603
150;total;1;17.1275;17.1275;17.1275
151;calc total;1;14.8691;14.8691;14.8691
151;calc update async;100;8.53234e-05;1.1951e-05;0.00643554
151;calc inner;100;0.110528;0.0976822;0.126159
151;calc wait;100;0.0281448;0.013511;0.0753693
151;calc bound;100;0.00844067;0.00627972;0.0112367
151;calc iter;100;0.148318;0.125509;0.181573
151;total;1;17.122;17.122;17.122
152;calc total;1;14.8714;14.8714;14.8714
152;calc update async;100;8.28561e-05;9.903e-06;0.00534364
152;calc inner;100;0.108268;0.0957393;0.1264
152;calc wait;100;0.0288206;0.008945;0.0622413
152;calc bound;100;0.011307;0.00530197;0.0155766
152;calc iter;100;0.14858;0.125935;0.190225
152;total;1;17.1353;17.1353;17.1353
153;calc total;1;14.8714;14.8714;14.8714
153;calc update async;100;8.06563e-05;1.1654e-05;0.00533601
153;calc inner;100;0.108272;0.0921518;0.126072
153;calc wait;100;0.0291285;0.0144311;0.0748613
153;calc bound;100;0.0111744;0.00507332;0.0155629
153;calc iter;100;0.148713;0.123744;0.197727
153;total;1;17.1344;17.1344;17.1344
154;calc total;1;14.8713;14.8713;14.8713
154;calc update async;100;8.32605e-05;1.2455e-05;0.00539018
154;calc inner;100;0.1086;0.0928201;0.126255
154;calc wait;100;0.027867;0.0148008;0.0747832
154;calc bound;100;0.0119104;0.00564423;0.0155435
154;calc iter;100;0.1486;0.124933;0.203122
154;total;1;17.1355;17.1355;17.1355
155;calc total;1;14.869;14.869;14.869
155;calc update async;100;8.90329e-05;1.3279e-05;0.00596601
155;calc inner;100;0.108053;0.094912;0.126315
155;calc wait;100;0.0284172;0.0119344;0.0649721
155;calc bound;100;0.0119043;0.00515418;0.0155947
155;calc iter;100;0.148594;0.129286;0.186396
155;total;1;17.1224;17.1224;17.1224
156;calc total;1;14.8656;14.8656;14.8656
156;calc update async;100;8.65448e-05;1.029e-05;0.00544628
156;calc inner;100;0.106859;0.088178;0.12476
156;calc wait;100;0.0291204;0.0078232;0.0658051
156;calc bound;100;0.0119207;0.00479195;0.0173709
156;calc iter;100;0.148357;0.112992;0.190054
156;total;1;17.1277;17.1277;17.1277
157;calc total;1;14.8707;14.8707;14.8707
157;calc update async;100;7.62482e-05;1.2445e-05;0.00491431
157;calc inner;100;0.106498;0.0900686;0.124229
157;calc wait;100;0.0303344;0.0118264;0.0615322
157;calc bound;100;0.011242;0.00491984;0.0150531
157;calc iter;100;0.148526;0.125403;0.185335
157;total;1;17.1257;17.1257;17.1257
158;calc total;1;14.8647;14.8647;14.8647
158;calc update async;100;7.85764e-05;1.3369e-05;0.00521218
158;calc inner;100;0.106952;0.0904659;0.124373
158;calc wait;100;0.0297848;0.00935882;0.0733737
158;calc bound;100;0.0109171;0.00475042;0.015588
158;calc iter;100;0.148386;0.122383;0.190767
158;total;1;17.1256;17.1256;17.1256
159;calc total;1;14.8672;14.8672;14.8672
159;calc update async;100;8.18204e-05;1.1204e-05;0.00547278
159;calc inner;100;0.106409;0.0914775;0.125252
159;calc wait;100;0.0302056;0.0125347;0.0743522
159;calc bound;100;0.0112313;0.00513323;0.0154473
159;calc iter;100;0.148332;0.128263;0.199953
159;total;1;17.1283;17.1283;17.1283
160;calc total;1;14.8618;14.8618;14.8618
160;calc update async;100;3.43313e-05;1.1085e-05;0.00150878
160;calc inner;100;0.108214;0.0925732;0.124838
160;calc wait;100;0.0308843;0.0108969;0.059047
160;calc bound;100;0.00803029;0.00554438;0.0138379
160;calc iter;100;0.148249;0.12818;0.176718
160;total;1;17.1248;17.1248;17.1248
161;calc total;1;14.8704;14.8704;14.8704
161;calc update async;100;6.52322e-05;1.0203e-05;0.00476435
161;calc inner;100;0.108138;0.0929501;0.124016
161;calc wait;100;0.0318973;0.0146562;0.0636509
161;calc bound;100;0.00770642;0.00539165;0.00995341
161;calc iter;100;0.148319;0.126206;0.172112
161;total;1;17.1335;17.1335;17.1335
162;calc total;1;14.8649;14.8649;14.8649
162;calc update async;100;7.32129e-05;1.0294e-05;0.00563624
162;calc inner;100;0.107682;0.0933182;0.123674
162;calc wait;100;0.0322727;0.0139091;0.0657183
162;calc bound;100;0.0075738;0.00541855;0.00952077
162;calc iter;100;0.148134;0.124948;0.174003
162;total;1;17.1305;17.1305;17.1305
163;calc total;1;14.8667;14.8667;14.8667
163;calc update async;100;7.16339e-05;1.0285e-05;0.00537714
163;calc inner;100;0.107792;0.093129;0.123796
163;calc wait;100;0.031821;0.0123859;0.0638798
163;calc bound;100;0.00793758;0.00608094;0.00996625
163;calc iter;100;0.148125;0.131225;0.174801
163;total;1;17.1327;17.1327;17.1327
164;calc total;1;14.8714;14.8714;14.8714
164;calc update async;100;8.01424e-05;1.2065e-05;0.00584455
164;calc inner;100;0.107437;0.0930992;0.123616
164;calc wait;100;0.0306761;0.0103225;0.0775062
164;calc bound;100;0.00929812;0.00622173;0.0155641
164;calc iter;100;0.148023;0.12353;0.199368
164;total;1;17.1238;17.1238;17.1238
165;calc total;1;14.8688;14.8688;14.8688
165;calc update async;100;7.93761e-05;1.2596e-05;0.00579065
165;calc inner;100;0.107232;0.0931808;0.123981
165;calc wait;100;0.0318916;0.0125195;0.0700822
165;calc bound;100;0.0085503;0.00621715;0.0156283
165;calc iter;100;0.148082;0.128684;0.193955
165;total;1;17.1361;17.1361;17.1361
166;calc total;1;14.8668;14.8668;14.8668
166;calc update async;100;7.89775e-05;1.3024e-05;0.00574513
166;calc inner;100;0.106871;0.0912503;0.124669
166;calc wait;100;0.0320135;0.0121833;0.0845482
166;calc bound;100;0.00876556;0.0063258;0.0148418
166;calc iter;100;0.147986;0.128481;0.205025
166;total;1;17.1287;17.1287;17.1287
167;calc total;1;14.865;14.865;14.865
167;calc update async;100;7.99118e-05;1.213e-05;0.00577165
167;calc inner;100;0.106376;0.0898539;0.123818
167;calc wait;100;0.0319246;0.0114153;0.0773866
167;calc bound;100;0.00927544;0.00615007;0.0154734
167;calc iter;100;0.147987;0.129284;0.190364
167;total;1;17.1361;17.1361;17.1361
168;calc total;1;14.8714;14.8714;14.8714
168;calc update async;100;6.84081e-05;1.154e-05;0.00476783
168;calc inner;100;0.108601;0.0941265;0.125767
168;calc wait;100;0.0305401;0.0129692;0.073201
168;calc bound;100;0.00900088;0.00636019;0.0151083
168;calc iter;100;0.14836;0.130918;0.200194
168;total;1;17.1147;17.1147;17.1147
169;calc total;1;14.8692;14.8692;14.8692
169;calc update async;100;8.01968e-05;1.1719e-05;0.00598623
169;calc inner;100;0.109284;0.100003;0.126012
169;calc wait;100;0.0300907;0.0105894;0.0714875
169;calc bound;100;0.00868716;0.00647585;0.0141654
169;calc iter;100;0.148376;0.129511;0.193763
169;total;1;17.1122;17.1122;17.1122
170;calc total;1;14.87;14.87;14.87
170;calc update async;100;6.91375e-05;1.1125e-05;0.00492447
170;calc inner;100;0.109912;0.101867;0.12558
170;calc wait;100;0.029345;0.0127154;0.0602205
170;calc bound;100;0.00860494;0.00625905;0.0147937
170;calc iter;100;0.148404;0.131561;0.171759
170;total;1;17.1178;17.1178;17.1178
171;calc total;1;14.8698;14.8698;14.8698
171;calc update async;100;7.48194e-05;1.0818e-05;0.00513209
171;calc inner;100;0.109739;0.0995984;0.126427
171;calc wait;100;0.0289406;0.0113265;0.0688649
171;calc bound;100;0.00927489;0.0065006;0.0158471
171;calc iter;100;0.148237;0.130458;0.19565
171;total;1;17.1103;17.1103;17.1103
172;calc total;1;14.8714;14.8714;14.8714
172;calc update async;100;7.73472e-05;1.0527e-05;0.0058485
172;calc inner;100;0.110243;0.100118;0.125189
172;calc wait;100;0.0294382;0.0143214;0.060581
172;calc bound;100;0.00808201;0.0060117;0.0111217
172;calc iter;100;0.14844;0.129461;0.178936
172;total;1;17.1167;17.1167;17.1167
173;calc total;1;14.8714;14.8714;14.8714
173;calc update async;100;7.59325e-05;9.459e-06;0.00581296
173;calc inner;100;0.110002;0.0992407;0.124843
173;calc wait;100;0.0295487;0.0138372;0.062073
173;calc bound;100;0.00811325;0.00545352;0.0109005
173;calc iter;100;0.148585;0.133126;0.180181
173;total;1;17.1148;17.1148;17.1148
174;calc total;1;14.8674;14.8674;14.8674
174;calc update async;100;8.08963e-05;9.757e-06;0.00623255
174;calc inner;100;0.109929;0.100329;0.12546
174;calc wait;100;0.0296751;0.0137598;0.0728421
174;calc bound;100;0.00803302;0.0058398;0.0110733
174;calc iter;100;0.148518;0.128908;0.184641
174;total;1;17.1053;17.1053;17.1053
175;calc total;1;14.8679;14.8679;14.8679
175;calc update async;100;8.03849e-05;1.0411e-05;0.0061246
175;calc inner;100;0.11051;0.101869;0.12497
175;calc wait;100;0.0288885;0.00962326;0.0628723
175;calc bound;100;0.00825433;0.00600042;0.0112877
175;calc iter;100;0.1485;0.123501;0.178442
175;total;1;17.1132;17.1132;17.1132
176;calc total;1;14.8604;14.8604;14.8604
176;calc update async;100;4.30226e-05;1.2221e-05;0.00161105
176;calc inner;100;0.108468;0.0988711;0.125065
176;calc wait;100;0.0284708;0.0111499;0.0593424
176;calc bound;100;0.0113744;0.00537587;0.0154765
176;calc iter;100;0.148497;0.129911;0.187228
176;total;1;17.1171;17.1171;17.1171
177;calc total;1;14.8677;14.8677;14.8677
177;calc update async;100;0.000100109;1.3141e-05;0.00705731
177;calc inner;100;0.108603;0.0954849;0.125555
177;calc wait;100;0.0279095;0.011208;0.0681252
177;calc bound;100;0.0119298;0.00498233;0.017643
177;calc iter;100;0.148626;0.121739;0.195568
177;total;1;17.1153;17.1153;17.1153
178;calc total;1;14.8682;14.8682;14.8682
178;calc update async;100;9.3239e-05;1.2232e-05;0.00621298
178;calc inner;100;0.10751;0.0945402;0.125499
178;calc wait;100;0.0287485;0.0116811;0.0755512
178;calc bound;100;0.0122235;0.00501524;0.0156083
178;calc iter;100;0.14865;0.12408;0.20417
178;total;1;17.1;17.1;17.1
179;calc total;1;14.8664;14.8664;14.8664
179;calc update async;100;8.88162e-05;1.1322e-05;0.00592309
179;calc inner;100;0.108212;0.0993595;0.125249
179;calc wait;100;0.0283827;0.0102143;0.0751636
179;calc bound;100;0.0117804;0.00561066;0.0156475
179;calc iter;100;0.148577;0.123875;0.199189
179;total;1;17.1177;17.1177;17.1177
180;calc total;1;14.8714;14.8714;14.8714
180;calc update async;100;8.86362e-05;1.1988e-05;0.00597639
180;calc inner;100;0.107687;0.0891096;0.12595
180;calc wait;100;0.0288847;0.0104658;0.0776445
180;calc bound;100;0.0116125;0.0049544;0.0156692
180;calc iter;100;0.148431;0.11987;0.195854
180;total;1;17.1097;17.1097;17.1097
181;calc total;1;14.8667;14.8667;14.8667
181;calc update async;100;8.41795e-05;1.226e-05;0.00577791
181;calc inner;100;0.10826;0.0943058;0.126048
181;calc wait;100;0.028522;0.0111414;0.0754727
181;calc bound;100;0.0110312;0.00492704;0.0152862
181;calc iter;100;0.14856;0.127049;0.193824
181;total;1;17.1229;17.1229;17.1229
182;calc total;1;14.8672;14.8672;14.8672
182;calc update async;100;8.95302e-05;1.2144e-05;0.00620376
182;calc inner;100;0.108106;0.0962423;0.125842
182;calc wait;100;0.0285095;0.0118417;0.0758348
182;calc bound;100;0.0112851;0.00504255;0.0153951
182;calc iter;100;0.148557;0.128377;0.196459
182;total;1;17.1107;17.1107;17.1107
183;calc total;1;14.8675;14.8675;14.8675
183;calc update async;100;9.7516e-05;1.1922e-05;0.00629817
183;calc inner;100;0.108294;0.092801;0.126014
183;calc wait;100;0.0283306;0.0117106;0.0699078
183;calc bound;100;0.0114089;0.00460435;0.0156865
183;calc iter;100;0.148464;0.124478;0.187363
183;total;1;17.1136;17.1136;17.1136
184;calc total;1;14.8714;14.8714;14.8714
184;calc update async;100;7.86038e-05;1.1199e-05;0.00596802
184;calc inner;100;0.109666;0.0944621;0.124962
184;calc wait;100;0.0289223;0.0145473;0.077437
184;calc bound;100;0.00839696;0.00612599;0.0141478
184;calc iter;100;0.148356;0.125911;0.18912
184;total;1;17.1081;17.1081;17.1081
185;calc total;1;14.8714;14.8714;14.8714
185;calc update async;100;7.80418e-05;9.739e-06;0.00603298
185;calc inner;100;0.109938;0.0972091;0.125329
185;calc wait;100;0.0297154;0.0129821;0.0662954
185;calc bound;100;0.00801965;0.00556426;0.0111802
185;calc iter;100;0.148381;0.129459;0.17862
185;total;1;17.1227;17.1227;17.1227
186;calc total;1;14.8685;14.8685;14.8685
186;calc update async;100;7.51569e-05;1.069e-05;0.00571888
186;calc inner;100;0.109651;0.0967288;0.126013
186;calc wait;100;0.0301819;0.0137533;0.0643115
186;calc bound;100;0.0078523;0.00539597;0.00986693
186;calc iter;100;0.148346;0.125027;0.177158
186;total;1;17.1045;17.1045;17.1045
0;calc total;1;14.8622;14.8622;14.8622
0;calc update async;100;3.41855e-05;1.0606e-05;0.0013124
0;calc inner;100;0.108445;0.0959956;0.125678
0;calc wait;100;0.0303998;0.0133472;0.0703445
0;calc bound;100;0.00923928;0.00655775;0.015507
0;calc iter;100;0.148272;0.12915;0.191879
0;total;1;17.1462;17.1462;17.1462
1;calc total;1;14.8702;14.8702;14.8702
1;calc update async;100;6.73847e-05;1.0041e-05;0.00476875
1;calc inner;100;0.108953;0.0973846;0.125944
1;calc wait;100;0.0304105;0.0106422;0.0778499
1;calc bound;100;0.00868137;0.00624897;0.0146862
1;calc iter;100;0.148416;0.13254;0.200569
1;total;1;17.1461;17.1461;17.1461
2;calc total;1;14.8615;14.8615;14.8615
2;calc update async;100;3.66388e-05;9.204e-06;0.00171745
2;calc inner;100;0.109993;0.100711;0.126046
2;calc wait;100;0.0290698;0.0122954;0.0607755
2;calc bound;100;0.00878132;0.00623907;0.0147193
2;calc iter;100;0.148168;0.127431;0.180008
2;total;1;17.1408;17.1408;17.1408
3;calc total;1;14.8673;14.8673;14.8673
3;calc update async;100;7.53724e-05;1.1784e-05;0.00537365
3;calc inner;100;0.109268;0.0973082;0.126144
3;calc wait;100;0.0294935;0.0142116;0.0686298
3;calc bound;100;0.00922158;0.00638645;0.0154973
3;calc iter;100;0.148199;0.130726;0.194429
3;total;1;17.1369;17.1369;17.1369
4;calc total;1;14.8708;14.8708;14.8708
4;calc update async;100;6.40438e-05;1.106e-05;0.00462003
4;calc inner;100;0.110198;0.101157;0.124747
4;calc wait;100;0.0296034;0.013805;0.0601749
4;calc bound;100;0.00802774;0.00578402;0.0099267
4;calc iter;100;0.148531;0.13078;0.175243
4;total;1;17.1461;17.1461;17.1461
5;calc total;1;14.8697;14.8697;14.8697
5;calc update async;100;6.5553e-05;1.018e-05;0.00469621
5;calc inner;100;0.110391;0.0996939;0.125633
5;calc wait;100;0.0298973;0.0152137;0.0605184
5;calc bound;100;0.00796148;0.00591583;0.0111895
5;calc iter;100;0.148597;0.132747;0.179281
5;total;1;17.125;17.125;17.125
6;calc total;1;14.8684;14.8684;14.8684
6;calc update async;100;8.77074e-05;1.0828e-05;0.00678228
6;calc inner;100;0.110139;0.100511;0.125569
6;calc wait;100;0.0294339;0.012671;0.0751571
6;calc bound;100;0.00826944;0.00567079;0.0110947
6;calc iter;100;0.148504;0.133063;0.186168
6;total;1;17.1392;17.1392;17.1392
7;calc total;1;14.869;14.869;14.869
7;calc update async;100;7.36541e-05;1.1794e-05;0.00552062
7;calc inner;100;0.110173;0.100482;0.125739
7;calc wait;100;0.0294936;0.010809;0.062656
7;calc bound;100;0.00823223;0.00591464;0.0123781
7;calc iter;100;0.148416;0.129742;0.174666
7;total;1;17.1412;17.1412;17.1412
8;calc total;1;14.8693;14.8693;14.8693
8;calc update async;100;8.56506e-05;1.2577e-05;0.00573228
8;calc inner;100;0.108381;0.0986579;0.125815
8;calc wait;100;0.0286884;0.0100571;0.0747019
8;calc bound;100;0.0113955;0.00536481;0.0156006
8;calc iter;100;0.14861;0.119652;0.18672
8;total;1;17.1379;17.1379;17.1379
9;calc total;1;14.8679;14.8679;14.8679
9;calc update async;100;8.155e-05;1.3036e-05;0.00507758
9;calc inner;100;0.109052;0.0958433;0.126609
9;calc wait;100;0.0274455;0.0121389;0.0696915
9;calc bound;100;0.011932;0.00500087;0.0158215
9;calc iter;100;0.148679;0.120852;0.19649
9;total;1;17.1394;17.1394;17.1394
10;calc total;1;14.8693;14.8693;14.8693
10;calc update async;100;8.06459e-05;1.2565e-05;0.00480709
10;calc inner;100;0.107417;0.0943698;0.125742
10;calc wait;100;0.0286708;0.0136922;0.0758538
10;calc bound;100;0.0124762;0.00480207;0.0157067
10;calc iter;100;0.148659;0.129378;0.20136
10;total;1;17.1368;17.1368;17.1368
11;calc total;1;14.8682;14.8682;14.8682
11;calc update async;100;8.34237e-05;1.2801e-05;0.00533055
11;calc inner;100;0.108436;0.0986125;0.125989
11;calc wait;100;0.0283002;0.010523;0.0872012
11;calc bound;100;0.011706;0.00565905;0.0155191
11;calc iter;100;0.148593;0.129592;0.205079
11;total;1;17.1362;17.1362;17.1362
12;calc total;1;14.8693;14.8693;14.8693
12;calc update async;100;7.80118e-05;1.1462e-05;0.00493525
12;calc inner;100;0.10693;0.0891569;0.12647
12;calc wait;100;0.0294871;0.0128547;0.0859043
12;calc bound;100;0.0117065;0.00500678;0.0207748
12;calc iter;100;0.148509;0.126832;0.208826
12;total;1;17.14;17.14;17.14
13;calc total;1;14.8689;14.8689;14.8689
13;calc update async;100;7.89568e-05;1.2415e-05;0.0050023
13;calc inner;100;0.107321;0.0931138;0.126414
13;calc wait;100;0.0296564;0.0142228;0.0899193
13;calc bound;100;0.011384;0.0049487;0.0159134
13;calc iter;100;0.148573;0.128344;0.207774
13;total;1;17.1408;17.1408;17.1408
14;calc total;1;14.8677;14.8677;14.8677
14;calc update async;100;9.28286e-05;1.2285e-05;0.00659063
14;calc inner;100;0.107622;0.0905571;0.126131
14;calc wait;100;0.0290663;0.0106721;0.066371
14;calc bound;100;0.0111172;0.00490135;0.0162346
14;calc iter;100;0.148419;0.126344;0.185024
14;total;1;17.1358;17.1358;17.1358
15;calc total;1;14.8672;14.8672;14.8672
15;calc update async;100;8.12947e-05;1.2452e-05;0.0052912
15;calc inner;100;0.107523;0.0883731;0.126303
15;calc wait;100;0.0291773;0.0114391;0.0703269
15;calc bound;100;0.0114201;0.00539142;0.0157445
15;calc iter;100;0.148372;0.128906;0.194897
15;total;1;17.1411;17.1411;17.1411
16;calc total;1;14.863;14.863;14.863
16;calc update async;100;3.55182e-05;1.1818e-05;0.0014729
16;calc inner;100;0.108767;0.0946476;0.126012
16;calc wait;100;0.0303206;0.0136646;0.0711494
16;calc bound;100;0.00826325;0.00531692;0.0131845
16;calc iter;100;0.148278;0.130907;0.178674
16;total;1;17.1354;17.1354;17.1354
17;calc total;1;14.8674;14.8674;14.8674
17;calc update async;100;6.7269e-05;9.769e-06;0.00495413
17;calc inner;100;0.109017;0.0947441;0.126006
17;calc wait;100;0.030813;0.010943;0.0592785
17;calc bound;100;0.00776842;0.00503071;0.00980912
17;calc iter;100;0.148359;0.127645;0.171548
17;total;1;17.1357;17.1357;17.1357
18;calc total;1;14.8676;14.8676;14.8676
18;calc update async;100;7.15746e-05;1.0177e-05;0.0054092
18;calc inner;100;0.108529;0.093726;0.12589
18;calc wait;100;0.0311485;0.0130358;0.0638545
18;calc bound;100;0.0078786;0.00550546;0.010421
18;calc iter;100;0.148272;0.125323;0.175566
18;total;1;17.1341;17.1341;17.1341
19;calc total;1;14.8663;14.8663;14.8663
19;calc update async;100;7.69485e-05;1.0274e-05;0.00594283
19;calc inner;100;0.108836;0.0940945;0.125861
19;calc wait;100;0.0304373;0.0134985;0.0619776
19;calc bound;100;0.0079444;0.00621097;0.0128872
19;calc iter;100;0.14822;0.122796;0.169275
19;total;1;17.1327;17.1327;17.1327
20;calc total;1;14.8691;14.8691;14.8691
20;calc update async;100;7.36483e-05;1.1503e-05;0.00501948
20;calc inner;100;0.108194;0.0912617;0.125603
20;calc wait;100;0.0301597;0.0127197;0.0704649
20;calc bound;100;0.00934534;0.0062346;0.0155411
20;calc iter;100;0.148213;0.130829;0.196055
20;total;1;17.1425;17.1425;17.1425
21;calc total;1;14.867;14.867;14.867
21;calc update async;100;7.67443e-05;1.1772e-05;0.00544612
21;calc inner;100;0.107742;0.0942106;0.126346
21;calc wait;100;0.0308486;0.0117254;0.0882701
21;calc bound;100;0.00916802;0.0063358;0.0156761
21;calc iter;100;0.148113;0.130563;0.207234
21;total;1;17.1341;17.1341;17.1341
22;calc total;1;14.8676;14.8676;14.8676
22;calc update async;100;7.85118e-05;1.0591e-05;0.00577168
22;calc inner;100;0.107391;0.0947914;0.125266
22;calc wait;100;0.031207;0.011336;0.0669834
22;calc bound;100;0.0090549;0.0061269;0.0157069
22;calc iter;100;0.148061;0.129995;0.18896
22;total;1;17.1424;17.1424;17.1424
23;calc total;1;14.868;14.868;14.868
23;calc update async;100;7.5848e-05;1.1557e-05;0.00547068
23;calc inner;100;0.10816;0.0936848;0.12563
23;calc wait;100;0.0305158;0.0116824;0.0660671
23;calc bound;100;0.00909102;0.00639979;0.0148668
23;calc iter;100;0.148104;0.130731;0.189316
23;total;1;17.1423;17.1423;17.1423
45;calc total;1;14.8695;14.8695;14.8695
45;calc update async;100;0.000108832;1.1895e-05;0.00852438
45;calc inner;100;0.109401;0.0909996;0.126984
45;calc wait;100;0.0289558;0.0129865;0.0725262
45;calc bound;100;0.00951865;0.00613278;0.0153829
45;calc iter;100;0.148319;0.129565;0.195038
45;total;1;17.1228;17.1228;17.1228
46;calc total;1;14.8686;14.8686;14.8686
46;calc update async;100;0.000101006;1.1298e-05;0.00773765
46;calc inner;100;0.108942;0.0936477;0.128293
46;calc wait;100;0.0298068;0.0127809;0.0589967
46;calc bound;100;0.00927942;0.00612695;0.0176664
46;calc iter;100;0.148172;0.130818;0.190487
46;total;1;17.1257;17.1257;17.1257
47;calc total;1;14.8674;14.8674;14.8674
47;calc update async;100;8.75978e-05;1.1963e-05;0.00665216
47;calc inner;100;0.10945;0.0949939;0.127334
47;calc wait;100;0.0290891;0.0145943;0.0593214
47;calc bound;100;0.00916373;0.00655592;0.0140986
47;calc iter;100;0.148129;0.132265;0.181285
47;total;1;17.1215;17.1215;17.1215
92;calc total;1;14.8626;14.8626;14.8626
92;calc update async;100;4.36282e-05;9.831e-06;0.00232898
92;calc inner;100;0.110291;0.0980855;0.12561
92;calc wait;100;0.028305;0.0116794;0.0700058
92;calc bound;100;0.00891222;0.00622676;0.0156529
92;calc iter;100;0.147855;0.131603;0.193666
92;total;1;17.1278;17.1278;17.1278
93;calc total;1;14.8679;14.8679;14.8679
93;calc update async;100;9.39573e-05;1.1741e-05;0.00730555
93;calc inner;100;0.109966;0.100562;0.125527
93;calc wait;100;0.0289955;0.0116418;0.0617973
93;calc bound;100;0.00865701;0.00592568;0.0145745
93;calc iter;100;0.147963;0.131576;0.187053
93;total;1;17.1356;17.1356;17.1356
94;calc total;1;14.864;14.864;14.864
94;calc update async;100;9.07945e-05;1.1034e-05;0.00697909
94;calc inner;100;0.110514;0.0994059;0.124709
94;calc wait;100;0.0286255;0.0108861;0.0606672
94;calc bound;100;0.00844054;0.00633352;0.015477
94;calc iter;100;0.147931;0.132114;0.17878
94;total;1;17.1303;17.1303;17.1303
95;calc total;1;14.8659;14.8659;14.8659
95;calc update async;100;7.83942e-05;1.1098e-05;0.00576546
95;calc inner;100;0.110029;0.100297;0.125443
95;calc wait;100;0.0286057;0.0129016;0.0672108
95;calc bound;100;0.00889971;0.00623516;0.0153662
95;calc iter;100;0.147925;0.130807;0.190356
95;total;1;17.137;17.137;17.137
68;calc total;1;14.8702;14.8702;14.8702
68;calc update async;100;6.78877e-05;1.1605e-05;0.00459137
68;calc inner;100;0.111575;0.101509;0.125557
68;calc wait;100;0.0269516;0.0139899;0.0590153
68;calc bound;100;0.00925538;0.00612931;0.0154122
68;calc iter;100;0.148221;0.134274;0.18338
68;total;1;17.1308;17.1308;17.1308
69;calc total;1;14.8678;14.8678;14.8678
69;calc update async;100;7.18824e-05;1.241e-05;0.00487499
69;calc inner;100;0.110831;0.101096;0.125319
69;calc wait;100;0.027857;0.0119199;0.064554
69;calc bound;100;0.00918448;0.00625493;0.015724
69;calc iter;100;0.148223;0.135951;0.18989
69;total;1;17.1275;17.1275;17.1275
70;calc total;1;14.8684;14.8684;14.8684
70;calc update async;100;7.02838e-05;1.0562e-05;0.00476364
70;calc inner;100;0.111217;0.0999942;0.124994
70;calc wait;100;0.0271394;0.0139785;0.0569365
70;calc bound;100;0.00926874;0.00665739;0.0156344
70;calc iter;100;0.148128;0.132579;0.179413
70;total;1;17.1287;17.1287;17.1287
71;calc total;1;14.8673;14.8673;14.8673
71;calc update async;100;7.55773e-05;1.2024e-05;0.00546344
71;calc inner;100;0.111611;0.100929;0.125473
71;calc wait;100;0.027129;0.0130256;0.0546472
71;calc bound;100;0.00895923;0.00640264;0.0146122
71;calc iter;100;0.148096;0.135639;0.182559
71;total;1;17.1296;17.1296;17.1296
187;calc total;1;14.8676;14.8676;14.8676
187;calc update async;100;8.50571e-05;1.2131e-05;0.0066833
187;calc inner;100;0.109768;0.0969453;0.125251
187;calc wait;100;0.0295305;0.0150571;0.0617577
187;calc bound;100;0.00813408;0.00612516;0.0110307
187;calc iter;100;0.148294;0.130349;0.174992
187;total;1;17.121;17.121;17.121
188;calc total;1;14.8694;14.8694;14.8694
188;calc update async;100;8.17533e-05;1.2068e-05;0.00597256
188;calc inner;100;0.108852;0.092886;0.12565
188;calc wait;100;0.0294813;0.0111605;0.0814364
188;calc bound;100;0.00933997;0.00645242;0.0157323
188;calc iter;100;0.14811;0.12924;0.194144
188;total;1;17.1021;17.1021;17.1021
189;calc total;1;14.8691;14.8691;14.8691
189;calc update async;100;8.97305e-05;1.1238e-05;0.00681955
189;calc inner;100;0.108748;0.0960768;0.125467
189;calc wait;100;0.0299293;0.0140201;0.0909365
189;calc bound;100;0.00914523;0.00628219;0.0154465
189;calc iter;100;0.148208;0.128916;0.20412
189;total;1;17.1161;17.1161;17.1161
190;calc total;1;14.8637;14.8637;14.8637
190;calc update async;100;9.84061e-05;1.2548e-05;0.00768912
190;calc inner;100;0.108392;0.0969232;0.124512
190;calc wait;100;0.0300001;0.0127103;0.0723644
190;calc bound;100;0.00932525;0.00641894;0.0149766
190;calc iter;100;0.148032;0.131653;0.194066
190;total;1;17.1137;17.1137;17.1137
191;calc total;1;14.8659;14.8659;14.8659
191;calc update async;100;8.35398e-05;1.1974e-05;0.00606914
191;calc inner;100;0.108701;0.0943958;0.125276
191;calc wait;100;0.0294688;0.0135861;0.0653117
191;calc bound;100;0.00943282;0.00631073;0.015294
191;calc iter;100;0.148083;0.130304;0.185404
191;total;1;17.1087;17.1087;17.1087
