# Supplementary material for: A Halo abstraction for distributed n-dimensional structured grids within the C++ PGAS library DASH
Source: PeerJ Comput Sci. 2023 Feb 3;9:e1203. doi: 10.7717/peerj-cs.1203 (PMC10280232; doi:10.7717/peerj-cs.1203)
Supplement: Supplemental Information 2 [file peerj-cs-09-1203-s002.gz › raw_haswell/res_3d/strong/strong_all.txt]

type	nodes	cores_node	elems	core_id	func	count	avg	min	max
dash	16	24	1500	0	initialize	1	4.60161	4.60161	4.60161
dash	16	24	1500	0	async	100	0.00587	0.00193	0.00909
dash	16	24	1500	0	inner	100	0.04710	0.04602	0.05098
dash	16	24	1500	0	wait	100	0.00003	0.00002	0.00008
dash	16	24	1500	0	bound	100	0.01090	0.01028	0.01340
dash	16	24	1500	0	calc iter	100	0.06389	0.06183	0.06613
dash	16	24	1500	0	calc total	1	6.41018	6.41018	6.41018
dash	16	24	1500	0	total	1	11.84626	11.84626	11.84626
dash	16	24	1500	24	initialize	1	4.24257	4.24257	4.24257
dash	16	24	1500	24	async	100	0.00517889	0.00166808	0.0177267
dash	16	24	1500	24	inner	100	0.0477071	0.0435649	0.05367
dash	16	24	1500	24	wait	100	2.62082e-05	1.6838e-05	6.3085e-05
dash	16	24	1500	24	bound	100	0.0109133	0.00998863	0.0158993
dash	16	24	1500	24	calc iter	100	0.0638269	0.0597223	0.0746442
dash	16	24	1500	24	calc total	1	6.41017	6.41017	6.41017
dash	16	24	1500	24	total	1	11.4873	11.4873	11.4873
dash	16	24	1500	72	initialize	1	4.27335	4.27335	4.27335
dash	16	24	1500	72	async	100	0.00532274	0.00221211	0.0132487
dash	16	24	1500	72	inner	100	0.0476411	0.0445623	0.0516997
dash	16	24	1500	72	wait	100	2.62996e-05	1.7962e-05	7.2261e-05
dash	16	24	1500	72	bound	100	0.0108694	0.00994152	0.0153369
dash	16	24	1500	72	calc iter	100	0.063861	0.0603387	0.0708762
dash	16	24	1500	72	calc total	1	6.41017	6.41017	6.41017
dash	16	24	1500	72	total	1	11.518	11.518	11.518
dash	16	24	1500	48	initialize	1	4.28937	4.28937	4.28937
dash	16	24	1500	48	async	100	0.00683498	0.0031966	0.00836784
dash	16	24	1500	48	inner	100	0.0459508	0.0452221	0.0508164
dash	16	24	1500	48	wait	100	2.87923e-05	1.8848e-05	5.4095e-05
dash	16	24	1500	48	bound	100	0.0110823	0.0101563	0.0114335
dash	16	24	1500	48	calc iter	100	0.0638979	0.0621812	0.0650328
dash	16	24	1500	48	calc total	1	6.41016	6.41016	6.41016
dash	16	24	1500	48	total	1	11.5332	11.5332	11.5332
dash	16	24	1500	1	initialize	1	4.60157	4.60157	4.60157
dash	16	24	1500	1	async	100	0.00470649	0.00246142	0.00844158
dash	16	24	1500	1	inner	100	0.0462576	0.0447945	0.0506356
dash	16	24	1500	1	wait	100	3.93854e-05	2.2281e-05	7.8428e-05
dash	16	24	1500	1	bound	100	0.0128551	0.0103871	0.0147636
dash	16	24	1500	1	calc iter	100	0.0638597	0.0621392	0.067125
dash	16	24	1500	1	calc total	1	6.41017	6.41017	6.41017
dash	16	24	1500	1	total	1	11.8462	11.8462	11.8462
dash	16	24	1500	25	initialize	1	4.24258	4.24258	4.24258
dash	16	24	1500	25	async	100	0.00519475	0.00222346	0.0199888
dash	16	24	1500	25	inner	100	0.0478509	0.0423263	0.0571519
dash	16	24	1500	25	wait	100	2.54999e-05	1.6727e-05	7.0145e-05
dash	16	24	1500	25	bound	100	0.0107333	0.0102725	0.0158196
dash	16	24	1500	25	calc iter	100	0.0638055	0.0570523	0.0743427
dash	16	24	1500	25	calc total	1	6.41017	6.41017	6.41017
dash	16	24	1500	25	total	1	11.4873	11.4873	11.4873
dash	16	24	1500	73	initialize	1	4.26839	4.26839	4.26839
dash	16	24	1500	73	async	100	0.00489961	0.00212717	0.0142402
dash	16	24	1500	73	inner	100	0.0482343	0.0449443	0.051915
dash	16	24	1500	73	wait	100	2.47111e-05	1.7133e-05	7.071e-05
dash	16	24	1500	73	bound	100	0.01068	0.0103477	0.0144133
dash	16	24	1500	73	calc iter	100	0.0638396	0.0610583	0.0717231
dash	16	24	1500	73	calc total	1	6.41017	6.41017	6.41017
dash	16	24	1500	73	total	1	11.513	11.513	11.513
dash	16	24	1500	49	initialize	1	4.28939	4.28939	4.28939
dash	16	24	1500	49	async	100	0.00565292	0.00294671	0.00658717
dash	16	24	1500	49	inner	100	0.0449394	0.0440429	0.0504826
dash	16	24	1500	49	wait	100	4.25096e-05	2.1336e-05	6.7468e-05
dash	16	24	1500	49	bound	100	0.0132271	0.010205	0.0147707
dash	16	24	1500	49	calc iter	100	0.0638631	0.0616938	0.0654466
dash	16	24	1500	49	calc total	1	6.41016	6.41016	6.41016
dash	16	24	1500	49	total	1	11.5332	11.5332	11.5332
dash	16	24	1500	2	initialize	1	4.60159	4.60159	4.60159
dash	16	24	1500	2	async	100	0.00431564	0.00224871	0.0116477
dash	16	24	1500	2	inner	100	0.0459894	0.0443589	0.0507026
dash	16	24	1500	2	wait	100	4.28021e-05	1.9492e-05	7.3461e-05
dash	16	24	1500	2	bound	100	0.0134943	0.0102908	0.015223
dash	16	24	1500	2	calc iter	100	0.0638436	0.061912	0.0695228
dash	16	24	1500	2	calc total	1	6.41017	6.41017	6.41017
dash	16	24	1500	2	total	1	11.8462	11.8462	11.8462
dash	16	24	1500	26	initialize	1	4.2319	4.2319	4.2319
dash	16	24	1500	26	async	100	0.00541446	0.00242977	0.0203512
dash	16	24	1500	26	inner	100	0.0476838	0.0425357	0.0518157
dash	16	24	1500	26	wait	100	2.35188e-05	1.6257e-05	6.3376e-05
dash	16	24	1500	26	bound	100	0.0106818	0.0102532	0.0138548
dash	16	24	1500	26	calc iter	100	0.0638049	0.058324	0.0756947
dash	16	24	1500	26	calc total	1	6.41017	6.41017	6.41017
dash	16	24	1500	26	total	1	11.4766	11.4766	11.4766
dash	16	24	1500	74	initialize	1	4.2684	4.2684	4.2684
dash	16	24	1500	74	async	100	0.00504699	0.00188592	0.0141737
dash	16	24	1500	74	inner	100	0.0481668	0.0448494	0.0520398
dash	16	24	1500	74	wait	100	2.26293e-05	1.6604e-05	5.3791e-05
dash	16	24	1500	74	bound	100	0.0105985	0.0102757	0.0131641
dash	16	24	1500	74	calc iter	100	0.0638362	0.0606567	0.0704512
dash	16	24	1500	74	calc total	1	6.41017	6.41017	6.41017
dash	16	24	1500	74	total	1	11.513	11.513	11.513
dash	16	24	1500	50	initialize	1	4.28938	4.28938	4.28938
dash	16	24	1500	50	async	100	0.00508345	0.00236358	0.00796451
dash	16	24	1500	50	inner	100	0.0456009	0.0444624	0.0510349
dash	16	24	1500	50	wait	100	4.47004e-05	2.0657e-05	6.1433e-05
dash	16	24	1500	50	bound	100	0.0131301	0.0102224	0.0142635
dash	16	24	1500	50	calc iter	100	0.0638606	0.0613165	0.0661563
dash	16	24	1500	50	calc total	1	6.41016	6.41016	6.41016
dash	16	24	1500	50	total	1	11.5332	11.5332	11.5332
dash	16	24	1500	3	initialize	1	4.60157	4.60157	4.60157
dash	16	24	1500	3	async	100	0.00485927	0.00183547	0.0103411
dash	16	24	1500	3	inner	100	0.0473754	0.0462822	0.0514281
dash	16	24	1500	3	wait	100	3.10652e-05	1.7668e-05	5.8801e-05
dash	16	24	1500	3	bound	100	0.0116105	0.0103145	0.0130481
dash	16	24	1500	3	calc iter	100	0.0638774	0.0610005	0.0682974
dash	16	24	1500	3	calc total	1	6.41017	6.41017	6.41017
dash	16	24	1500	3	total	1	11.8462	11.8462	11.8462
dash	16	24	1500	27	initialize	1	4.23456	4.23456	4.23456
dash	16	24	1500	27	async	100	0.00530934	0.002587	0.0257572
dash	16	24	1500	27	inner	100	0.0477506	0.0413765	0.0540142
dash	16	24	1500	27	wait	100	2.57734e-05	1.6866e-05	5.3076e-05
dash	16	24	1500	27	bound	100	0.0107276	0.0102229	0.0143888
dash	16	24	1500	27	calc iter	100	0.0638145	0.0582689	0.0778557
dash	16	24	1500	27	calc total	1	6.41017	6.41017	6.41017
dash	16	24	1500	27	total	1	11.4792	11.4792	11.4792
dash	16	24	1500	75	initialize	1	4.26837	4.26837	4.26837
dash	16	24	1500	75	async	100	0.00532478	0.00206882	0.0195335
dash	16	24	1500	75	inner	100	0.0478472	0.0439202	0.051995
dash	16	24	1500	75	wait	100	2.42983e-05	1.6191e-05	5.3836e-05
dash	16	24	1500	75	bound	100	0.0106449	0.010262	0.0123013
dash	16	24	1500	75	calc iter	100	0.0638426	0.0597381	0.0741935
dash	16	24	1500	75	calc total	1	6.41017	6.41017	6.41017
dash	16	24	1500	75	total	1	11.513	11.513	11.513
dash	16	24	1500	51	initialize	1	4.28937	4.28937	4.28937
dash	16	24	1500	51	async	100	0.00587929	0.00194456	0.00983062
dash	16	24	1500	51	inner	100	0.0456298	0.044829	0.0506522
dash	16	24	1500	51	wait	100	3.28861e-05	1.8795e-05	5.8276e-05
dash	16	24	1500	51	bound	100	0.0123284	0.0103331	0.0137206
dash	16	24	1500	51	calc iter	100	0.0638718	0.0612379	0.0669326
dash	16	24	1500	51	calc total	1	6.41016	6.41016	6.41016
dash	16	24	1500	51	total	1	11.5332	11.5332	11.5332
dash	16	24	1500	4	initialize	1	4.60163	4.60163	4.60163
dash	16	24	1500	4	async	100	0.00599676	0.00237532	0.00921784
dash	16	24	1500	4	inner	100	0.0473393	0.0462953	0.0513764
dash	16	24	1500	4	wait	100	2.32742e-05	1.6514e-05	5.8636e-05
dash	16	24	1500	4	bound	100	0.0105442	0.0102232	0.0117733
dash	16	24	1500	4	calc iter	100	0.0639048	0.0617675	0.0664558
dash	16	24	1500	4	calc total	1	6.41017	6.41017	6.41017
dash	16	24	1500	4	total	1	11.8462	11.8462	11.8462
dash	16	24	1500	28	initialize	1	4.24258	4.24258	4.24258
dash	16	24	1500	28	async	100	0.00612558	0.0024577	0.0203248
dash	16	24	1500	28	inner	100	0.0470856	0.0422413	0.0513584
dash	16	24	1500	28	wait	100	2.37226e-05	1.5945e-05	7.5181e-05
dash	16	24	1500	28	bound	100	0.0106049	0.00965817	0.0124826
dash	16	24	1500	28	calc iter	100	0.063841	0.0593048	0.0758361
dash	16	24	1500	28	calc total	1	6.41017	6.41017	6.41017
dash	16	24	1500	28	total	1	11.4873	11.4873	11.4873
dash	16	24	1500	76	initialize	1	4.27334	4.27334	4.27334
dash	16	24	1500	76	async	100	0.00558048	0.00186038	0.0155392
dash	16	24	1500	76	inner	100	0.0473775	0.0444068	0.0518165
dash	16	24	1500	76	wait	100	2.53398e-05	1.6515e-05	5.6726e-05
dash	16	24	1500	76	bound	100	0.0108862	0.00963345	0.0128693
dash	16	24	1500	76	calc iter	100	0.063871	0.060962	0.0722054
dash	16	24	1500	76	calc total	1	6.41016	6.41016	6.41016
dash	16	24	1500	76	total	1	11.518	11.518	11.518
dash	16	24	1500	52	initialize	1	4.28937	4.28937	4.28937
dash	16	24	1500	52	async	100	0.00764504	0.00315006	0.0091526
dash	16	24	1500	52	inner	100	0.0454409	0.0446891	0.0501841
dash	16	24	1500	52	wait	100	2.51986e-05	1.9059e-05	7.4339e-05
dash	16	24	1500	52	bound	100	0.0107951	0.0102146	0.0113062
dash	16	24	1500	52	calc iter	100	0.0639074	0.0620069	0.0653665
dash	16	24	1500	52	calc total	1	6.41016	6.41016	6.41016
dash	16	24	1500	52	total	1	11.5332	11.5332	11.5332
dash	16	24	1500	29	initialize	1	4.24262	4.24262	4.24262
dash	16	24	1500	29	async	100	0.00559829	0.00197078	0.0127296
dash	16	24	1500	29	inner	100	0.0472549	0.0437467	0.05193
dash	16	24	1500	29	wait	100	2.40186e-05	1.6483e-05	4.9711e-05
dash	16	24	1500	29	bound	100	0.0109786	0.0086549	0.016065
dash	16	24	1500	29	calc iter	100	0.0638572	0.0585957	0.0692897
dash	16	24	1500	29	calc total	1	6.41017	6.41017	6.41017
dash	16	24	1500	29	total	1	11.4873	11.4873	11.4873
dash	16	24	1500	77	initialize	1	4.26839	4.26839	4.26839
dash	16	24	1500	77	async	100	0.0058105	0.00212448	0.00957103
dash	16	24	1500	77	inner	100	0.0469345	0.0440885	0.0516092
dash	16	24	1500	77	wait	100	2.42902e-05	1.6119e-05	7.7775e-05
dash	16	24	1500	77	bound	100	0.0111132	0.00890651	0.0144369
dash	16	24	1500	77	calc iter	100	0.0638838	0.0610708	0.0673797
dash	16	24	1500	77	calc total	1	6.41016	6.41016	6.41016
dash	16	24	1500	77	total	1	11.513	11.513	11.513
dash	16	24	1500	53	initialize	1	4.28938	4.28938	4.28938
dash	16	24	1500	53	async	100	0.00806074	0.0029672	0.00998186
dash	16	24	1500	53	inner	100	0.045442	0.0446103	0.0506531
dash	16	24	1500	53	wait	100	2.23677e-05	1.813e-05	5.8799e-05
dash	16	24	1500	53	bound	100	0.0104191	0.00937738	0.0106386
dash	16	24	1500	53	calc iter	100	0.0639456	0.0620778	0.0656908
dash	16	24	1500	53	calc total	1	6.41016	6.41016	6.41016
dash	16	24	1500	53	total	1	11.5332	11.5332	11.5332
dash	16	24	1500	30	initialize	1	4.23283	4.23283	4.23283
dash	16	24	1500	30	async	100	0.00483582	0.00213383	0.0150343
dash	16	24	1500	30	inner	100	0.0474759	0.0418468	0.0516835
dash	16	24	1500	30	wait	100	3.22363e-05	1.5698e-05	6.0899e-05
dash	16	24	1500	30	bound	100	0.0114376	0.0101136	0.0164303
dash	16	24	1500	30	calc iter	100	0.0637827	0.0578352	0.0726647
dash	16	24	1500	30	calc total	1	6.41017	6.41017	6.41017
dash	16	24	1500	30	total	1	11.4775	11.4775	11.4775
dash	16	24	1500	78	initialize	1	4.27337	4.27337	4.27337
dash	16	24	1500	78	async	100	0.00481234	0.00251178	0.0103568
dash	16	24	1500	78	inner	100	0.047716	0.0448619	0.0514437
dash	16	24	1500	78	wait	100	2.97621e-05	1.9526e-05	9.6049e-05
dash	16	24	1500	78	bound	100	0.0112525	0.0102559	0.0144214
dash	16	24	1500	78	calc iter	100	0.0638116	0.0617313	0.069421
dash	16	24	1500	78	calc total	1	6.41016	6.41016	6.41016
dash	16	24	1500	78	total	1	11.518	11.518	11.518
dash	16	24	1500	54	initialize	1	4.28939	4.28939	4.28939
dash	16	24	1500	54	async	100	0.00802618	0.00310367	0.010043
dash	16	24	1500	54	inner	100	0.0454299	0.0446098	0.0504062
dash	16	24	1500	54	wait	100	2.19435e-05	1.7853e-05	6.2928e-05
dash	16	24	1500	54	bound	100	0.0104532	0.00992687	0.0106397
dash	16	24	1500	54	calc iter	100	0.0639325	0.0626194	0.0654361
dash	16	24	1500	54	calc total	1	6.41016	6.41016	6.41016
dash	16	24	1500	54	total	1	11.5332	11.5332	11.5332
dash	16	24	1500	31	initialize	1	4.24263	4.24263	4.24263
dash	16	24	1500	31	async	100	0.00497248	0.00244712	0.0203284
dash	16	24	1500	31	inner	100	0.0470967	0.0424472	0.0510905
dash	16	24	1500	31	wait	100	3.11209e-05	1.712e-05	7.1196e-05
dash	16	24	1500	31	bound	100	0.0116703	0.0100075	0.0142007
dash	16	24	1500	31	calc iter	100	0.0637717	0.060295	0.0754982
dash	16	24	1500	31	calc total	1	6.41017	6.41017	6.41017
dash	16	24	1500	31	total	1	11.4873	11.4873	11.4873
dash	16	24	1500	79	initialize	1	4.27335	4.27335	4.27335
dash	16	24	1500	79	async	100	0.00429764	0.00192957	0.0126963
dash	16	24	1500	79	inner	100	0.048037	0.0454242	0.0521205
dash	16	24	1500	79	wait	100	2.85758e-05	1.6809e-05	5.8476e-05
dash	16	24	1500	79	bound	100	0.0114407	0.0101749	0.0134067
dash	16	24	1500	79	calc iter	100	0.0638053	0.0605192	0.0694685
dash	16	24	1500	79	calc total	1	6.41016	6.41016	6.41016
dash	16	24	1500	79	total	1	11.518	11.518	11.518
dash	16	24	1500	55	initialize	1	4.2894	4.2894	4.2894
dash	16	24	1500	55	async	100	0.00663885	0.00290831	0.00819793
dash	16	24	1500	55	inner	100	0.0456285	0.0449125	0.0503359
dash	16	24	1500	55	wait	100	3.09116e-05	1.9022e-05	0.000102844
dash	16	24	1500	55	bound	100	0.0115823	0.0103269	0.0119822
dash	16	24	1500	55	calc iter	100	0.0638819	0.0625016	0.0651413
dash	16	24	1500	55	calc total	1	6.41016	6.41016	6.41016
dash	16	24	1500	55	total	1	11.5332	11.5332	11.5332
dash	16	24	1500	32	initialize	1	4.24264	4.24264	4.24264
dash	16	24	1500	32	async	100	0.00483212	0.0023389	0.0229794
dash	16	24	1500	32	inner	100	0.0472283	0.0424073	0.051702
dash	16	24	1500	32	wait	100	3.06747e-05	1.6876e-05	7.0313e-05
dash	16	24	1500	32	bound	100	0.0116795	0.0102236	0.01359
dash	16	24	1500	32	calc iter	100	0.0637721	0.0582645	0.0762467
dash	16	24	1500	32	calc total	1	6.41018	6.41018	6.41018
dash	16	24	1500	32	total	1	11.4873	11.4873	11.4873
dash	16	24	1500	80	initialize	1	4.26837	4.26837	4.26837
dash	16	24	1500	80	async	100	0.00478633	0.00181938	0.0145069
dash	16	24	1500	80	inner	100	0.047194	0.044084	0.0521575
dash	16	24	1500	80	wait	100	2.96334e-05	1.5561e-05	5.1016e-05
dash	16	24	1500	80	bound	100	0.0117874	0.0103238	0.0136238
dash	16	24	1500	80	calc iter	100	0.063799	0.0604562	0.0693777
dash	16	24	1500	80	calc total	1	6.41016	6.41016	6.41016
dash	16	24	1500	80	total	1	11.513	11.513	11.513
dash	16	24	1500	56	initialize	1	4.28936	4.28936	4.28936
dash	16	24	1500	56	async	100	0.00614929	0.00318301	0.00994532
dash	16	24	1500	56	inner	100	0.0454563	0.0446462	0.0504631
dash	16	24	1500	56	wait	100	3.77744e-05	2.2905e-05	5.5475e-05
dash	16	24	1500	56	bound	100	0.0122249	0.010264	0.0129518
dash	16	24	1500	56	calc iter	100	0.0638695	0.061851	0.0668558
dash	16	24	1500	56	calc total	1	6.41016	6.41016	6.41016
dash	16	24	1500	56	total	1	11.5332	11.5332	11.5332
dash	16	24	1500	81	initialize	1	4.27339	4.27339	4.27339
dash	16	24	1500	81	async	100	0.00475503	0.00201817	0.0199968
dash	16	24	1500	81	inner	100	0.0475401	0.0432716	0.0520956
dash	16	24	1500	81	wait	100	2.86745e-05	1.6671e-05	5.3055e-05
dash	16	24	1500	81	bound	100	0.0114802	0.0102122	0.013796
dash	16	24	1500	81	calc iter	100	0.063805	0.0582587	0.0770836
dash	16	24	1500	81	calc total	1	6.41016	6.41016	6.41016
dash	16	24	1500	81	total	1	11.518	11.518	11.518
dash	16	24	1500	57	initialize	1	4.28935	4.28935	4.28935
dash	16	24	1500	57	async	100	0.00713143	0.00298789	0.00894549
dash	16	24	1500	57	inner	100	0.0460169	0.0452559	0.0507023
dash	16	24	1500	57	wait	100	2.3157e-05	1.8529e-05	5.7776e-05
dash	16	24	1500	57	bound	100	0.0107377	0.0101463	0.0110146
dash	16	24	1500	57	calc iter	100	0.0639103	0.0611909	0.0658733
dash	16	24	1500	57	calc total	1	6.41016	6.41016	6.41016
dash	16	24	1500	57	total	1	11.5332	11.5332	11.5332
dash	16	24	1500	82	initialize	1	4.27336	4.27336	4.27336
dash	16	24	1500	82	async	100	0.00479454	0.0021059	0.0194105
dash	16	24	1500	82	inner	100	0.0474812	0.0439908	0.0518935
dash	16	24	1500	82	wait	100	3.27306e-05	1.8565e-05	5.8883e-05
dash	16	24	1500	82	bound	100	0.0115127	0.0102899	0.013449
dash	16	24	1500	82	calc iter	100	0.0638223	0.0599613	0.0741377
dash	16	24	1500	82	calc total	1	6.41016	6.41016	6.41016
dash	16	24	1500	82	total	1	11.518	11.518	11.518
dash	16	24	1500	58	initialize	1	4.28937	4.28937	4.28937
dash	16	24	1500	58	async	100	0.00763015	0.00320482	0.00942387
dash	16	24	1500	58	inner	100	0.0457176	0.0449178	0.0510987
dash	16	24	1500	58	wait	100	1.92895e-05	1.6176e-05	5.3597e-05
dash	16	24	1500	58	bound	100	0.0105781	0.00950223	0.0107821
dash	16	24	1500	58	calc iter	100	0.0639465	0.0619988	0.0652905
dash	16	24	1500	58	calc total	1	6.41016	6.41016	6.41016
dash	16	24	1500	58	total	1	11.5332	11.5332	11.5332
dash	16	24	1500	83	initialize	1	4.27335	4.27335	4.27335
dash	16	24	1500	83	async	100	0.00504225	0.0021188	0.0134603
dash	16	24	1500	83	inner	100	0.0475758	0.0443739	0.05179
dash	16	24	1500	83	wait	100	3.1034e-05	1.83e-05	7.7118e-05
dash	16	24	1500	83	bound	100	0.0111972	0.0101769	0.0146526
dash	16	24	1500	83	calc iter	100	0.0638473	0.0618601	0.0709405
dash	16	24	1500	83	calc total	1	6.41016	6.41016	6.41016
dash	16	24	1500	83	total	1	11.518	11.518	11.518
dash	16	24	1500	59	initialize	1	4.28938	4.28938	4.28938
dash	16	24	1500	59	async	100	0.00821735	0.00289897	0.00985714
dash	16	24	1500	59	inner	100	0.044079	0.0430498	0.0505519
dash	16	24	1500	59	wait	100	1.79011e-05	1.4505e-05	6.0248e-05
dash	16	24	1500	59	bound	100	0.0116606	0.0082814	0.012447
dash	16	24	1500	59	calc iter	100	0.063977	0.0610336	0.0656585
dash	16	24	1500	59	calc total	1	6.41016	6.41016	6.41016
dash	16	24	1500	59	total	1	11.5332	11.5332	11.5332
dash	16	24	1500	84	initialize	1	4.26872	4.26872	4.26872
dash	16	24	1500	84	async	100	0.0064164	0.00248569	0.0110465
dash	16	24	1500	84	inner	100	0.0462735	0.0450732	0.0505577
dash	16	24	1500	84	wait	100	2.93744e-05	1.8906e-05	4.9613e-05
dash	16	24	1500	84	bound	100	0.0110599	0.0102341	0.0123917
dash	16	24	1500	84	calc iter	100	0.0637806	0.0615583	0.0686735
dash	16	24	1500	84	calc total	1	6.41016	6.41016	6.41016
dash	16	24	1500	84	total	1	11.5133	11.5133	11.5133
dash	16	24	1500	60	initialize	1	4.28934	4.28934	4.28934
dash	16	24	1500	60	async	100	0.00764042	0.00317128	0.00932527
dash	16	24	1500	60	inner	100	0.0457664	0.0447275	0.0507315
dash	16	24	1500	60	wait	100	2.25243e-05	1.7756e-05	7.1224e-05
dash	16	24	1500	60	bound	100	0.0105526	0.00952324	0.0107469
dash	16	24	1500	60	calc iter	100	0.0639833	0.0627909	0.0656652
dash	16	24	1500	60	calc total	1	6.41016	6.41016	6.41016
dash	16	24	1500	60	total	1	11.5331	11.5331	11.5331
dash	16	24	1500	85	initialize	1	4.27076	4.27076	4.27076
dash	16	24	1500	85	async	100	0.00646574	0.00341886	0.0119876
dash	16	24	1500	85	inner	100	0.045357	0.0441043	0.0504726
dash	16	24	1500	85	wait	100	3.03921e-05	1.6568e-05	6.6738e-05
dash	16	24	1500	85	bound	100	0.0119055	0.0102	0.014321
dash	16	24	1500	85	calc iter	100	0.0637601	0.0615869	0.0671736
dash	16	24	1500	85	calc total	1	6.41016	6.41016	6.41016
dash	16	24	1500	85	total	1	11.5153	11.5153	11.5153
dash	16	24	1500	61	initialize	1	4.28938	4.28938	4.28938
dash	16	24	1500	61	async	100	0.0064563	0.00211371	0.00800329
dash	16	24	1500	61	inner	100	0.0461212	0.0451981	0.0506979
dash	16	24	1500	61	wait	100	2.88218e-05	1.7651e-05	6.4744e-05
dash	16	24	1500	61	bound	100	0.0113196	0.0102273	0.0133517
dash	16	24	1500	61	calc iter	100	0.0639271	0.0610124	0.0654188
dash	16	24	1500	61	calc total	1	6.41016	6.41016	6.41016
dash	16	24	1500	61	total	1	11.5332	11.5332	11.5332
dash	16	24	1500	86	initialize	1	4.26875	4.26875	4.26875
dash	16	24	1500	86	async	100	0.0039597	0.00162766	0.00766932
dash	16	24	1500	86	inner	100	0.0482013	0.0470523	0.0526554
dash	16	24	1500	86	wait	100	2.83456e-05	1.6306e-05	5.3646e-05
dash	16	24	1500	86	bound	100	0.0115842	0.0102596	0.012387
dash	16	24	1500	86	calc iter	100	0.0637749	0.060652	0.0669699
dash	16	24	1500	86	calc total	1	6.41016	6.41016	6.41016
dash	16	24	1500	86	total	1	11.5134	11.5134	11.5134
dash	16	24	1500	62	initialize	1	4.28936	4.28936	4.28936
dash	16	24	1500	62	async	100	0.0056885	0.00296939	0.00977788
dash	16	24	1500	62	inner	100	0.0459899	0.0450774	0.0508862
dash	16	24	1500	62	wait	100	3.26025e-05	1.8738e-05	5.9728e-05
dash	16	24	1500	62	bound	100	0.0121992	0.0103776	0.013353
dash	16	24	1500	62	calc iter	100	0.0639114	0.0624482	0.0678931
dash	16	24	1500	62	calc total	1	6.41016	6.41016	6.41016
dash	16	24	1500	62	total	1	11.5331	11.5331	11.5331
dash	16	24	1500	87	initialize	1	4.27024	4.27024	4.27024
dash	16	24	1500	87	async	100	0.00635375	0.00262522	0.0134639
dash	16	24	1500	87	inner	100	0.0458764	0.043907	0.0506267
dash	16	24	1500	87	wait	100	3.21087e-05	1.8506e-05	5.5909e-05
dash	16	24	1500	87	bound	100	0.0115037	0.0102506	0.0131536
dash	16	24	1500	87	calc iter	100	0.0637671	0.0601247	0.0681199
dash	16	24	1500	87	calc total	1	6.41016	6.41016	6.41016
dash	16	24	1500	87	total	1	11.5149	11.5149	11.5149
dash	16	24	1500	63	initialize	1	4.28936	4.28936	4.28936
dash	16	24	1500	63	async	100	0.00701378	0.00220111	0.00940808
dash	16	24	1500	63	inner	100	0.0461683	0.0451569	0.050827
dash	16	24	1500	63	wait	100	2.36305e-05	1.8071e-05	4.8326e-05
dash	16	24	1500	63	bound	100	0.0107473	0.0103392	0.0114183
dash	16	24	1500	63	calc iter	100	0.0639545	0.0607685	0.0662212
dash	16	24	1500	63	calc total	1	6.41016	6.41016	6.41016
dash	16	24	1500	63	total	1	11.5331	11.5331	11.5331
dash	16	24	1500	5	initialize	1	4.60161	4.60161	4.60161
dash	16	24	1500	5	async	100	0.0061187	0.00271307	0.00957266
dash	16	24	1500	5	inner	100	0.0471385	0.0456766	0.0512063
dash	16	24	1500	5	wait	100	1.94684e-05	1.6226e-05	4.1368e-05
dash	16	24	1500	5	bound	100	0.0106639	0.00912712	0.0109687
dash	16	24	1500	5	calc iter	100	0.0639418	0.0615115	0.066881
dash	16	24	1500	5	calc total	1	6.41017	6.41017	6.41017
dash	16	24	1500	5	total	1	11.8463	11.8463	11.8463
dash	16	24	1500	6	initialize	1	4.60158	4.60158	4.60158
dash	16	24	1500	6	async	100	0.00657834	0.0023844	0.0098425
dash	16	24	1500	6	inner	100	0.0468562	0.0454189	0.0511178
dash	16	24	1500	6	wait	100	2.14317e-05	1.7591e-05	5.254e-05
dash	16	24	1500	6	bound	100	0.010468	0.00981042	0.0109285
dash	16	24	1500	6	calc iter	100	0.0639251	0.0617602	0.0665078
dash	16	24	1500	6	calc total	1	6.41017	6.41017	6.41017
dash	16	24	1500	6	total	1	11.8462	11.8462	11.8462
dash	16	24	1500	7	initialize	1	4.60157	4.60157	4.60157
dash	16	24	1500	7	async	100	0.0055332	0.00211253	0.0122363
dash	16	24	1500	7	inner	100	0.0466726	0.0456719	0.0512102
dash	16	24	1500	7	wait	100	3.06983e-05	1.8058e-05	6.5871e-05
dash	16	24	1500	7	bound	100	0.0116357	0.0101731	0.0126157
dash	16	24	1500	7	calc iter	100	0.0638733	0.0616368	0.0697719
dash	16	24	1500	7	calc total	1	6.41017	6.41017	6.41017
dash	16	24	1500	7	total	1	11.8462	11.8462	11.8462
dash	16	24	1500	8	initialize	1	4.60162	4.60162	4.60162
dash	16	24	1500	8	async	100	0.00501611	0.0024397	0.0153107
dash	16	24	1500	8	inner	100	0.0465771	0.0453743	0.0512841
dash	16	24	1500	8	wait	100	3.70855e-05	1.8586e-05	6.501e-05
dash	16	24	1500	8	bound	100	0.0122355	0.0102819	0.0136121
dash	16	24	1500	8	calc iter	100	0.0638667	0.0620043	0.0716862
dash	16	24	1500	8	calc total	1	6.41017	6.41017	6.41017
dash	16	24	1500	8	total	1	11.8463	11.8463	11.8463
dash	16	24	1500	9	initialize	1	4.60162	4.60162	4.60162
dash	16	24	1500	9	async	100	0.0062571	0.00240632	0.0122854
dash	16	24	1500	9	inner	100	0.0468541	0.0457581	0.0508574
dash	16	24	1500	9	wait	100	2.53846e-05	1.8212e-05	7.5232e-05
dash	16	24	1500	9	bound	100	0.0107557	0.0102549	0.0113345
dash	16	24	1500	9	calc iter	100	0.0638937	0.0602027	0.0689795
dash	16	24	1500	9	calc total	1	6.41018	6.41018	6.41018
dash	16	24	1500	9	total	1	11.8463	11.8463	11.8463
dash	16	24	1500	10	initialize	1	4.60164	4.60164	4.60164
dash	16	24	1500	10	async	100	0.0063997	0.00293319	0.0098877
dash	16	24	1500	10	inner	100	0.0469186	0.0454787	0.0514333
dash	16	24	1500	10	wait	100	2.01174e-05	1.6664e-05	5.7555e-05
dash	16	24	1500	10	bound	100	0.0105988	0.00938153	0.0109257
dash	16	24	1500	10	calc iter	100	0.0639386	0.0614375	0.0666382
dash	16	24	1500	10	calc total	1	6.41017	6.41017	6.41017
dash	16	24	1500	10	total	1	11.8463	11.8463	11.8463
dash	16	24	1500	11	initialize	1	4.60161	4.60161	4.60161
dash	16	24	1500	11	async	100	0.0060285	0.00287051	0.00879066
dash	16	24	1500	11	inner	100	0.0466805	0.045411	0.0516817
dash	16	24	1500	11	wait	100	1.9108e-05	1.567e-05	5.8278e-05
dash	16	24	1500	11	bound	100	0.0112244	0.00851923	0.0122935
dash	16	24	1500	11	calc iter	100	0.0639542	0.0602156	0.0666444
dash	16	24	1500	11	calc total	1	6.41017	6.41017	6.41017
dash	16	24	1500	11	total	1	11.8463	11.8463	11.8463
dash	16	24	1500	12	initialize	1	4.60166	4.60166	4.60166
dash	16	24	1500	12	async	100	0.00694025	0.00283123	0.00970791
dash	16	24	1500	12	inner	100	0.0462161	0.04455	0.051055
dash	16	24	1500	12	wait	100	2.20423e-05	1.688e-05	5.6641e-05
dash	16	24	1500	12	bound	100	0.0107619	0.00987272	0.0140507
dash	16	24	1500	12	calc iter	100	0.0639415	0.0624061	0.0660538
dash	16	24	1500	12	calc total	1	6.41017	6.41017	6.41017
dash	16	24	1500	12	total	1	11.8463	11.8463	11.8463
dash	16	24	1500	13	initialize	1	4.59767	4.59767	4.59767
dash	16	24	1500	13	async	100	0.0058584	0.00265368	0.013478
dash	16	24	1500	13	inner	100	0.0464493	0.0433665	0.051156
dash	16	24	1500	13	wait	100	2.89444e-05	1.7657e-05	5.3275e-05
dash	16	24	1500	13	bound	100	0.0115595	0.0102533	0.0163796
dash	16	24	1500	13	calc iter	100	0.0638975	0.0610664	0.0716104
dash	16	24	1500	13	calc total	1	6.41017	6.41017	6.41017
dash	16	24	1500	13	total	1	11.8423	11.8423	11.8423
dash	16	24	1500	14	initialize	1	4.60158	4.60158	4.60158
dash	16	24	1500	14	async	100	0.00540575	0.00246512	0.0177898
dash	16	24	1500	14	inner	100	0.0465734	0.0445795	0.0511506
dash	16	24	1500	14	wait	100	3.10995e-05	1.7804e-05	5.373e-05
dash	16	24	1500	14	bound	100	0.0118694	0.0101984	0.0137867
dash	16	24	1500	14	calc iter	100	0.0638808	0.0615656	0.0738176
dash	16	24	1500	14	calc total	1	6.41017	6.41017	6.41017
dash	16	24	1500	14	total	1	11.8462	11.8462	11.8462
dash	16	24	1500	15	initialize	1	4.60159	4.60159	4.60159
dash	16	24	1500	15	async	100	0.00660669	0.00196625	0.0153331
dash	16	24	1500	15	inner	100	0.0464828	0.044201	0.0511642
dash	16	24	1500	15	wait	100	2.36415e-05	1.606e-05	5.2505e-05
dash	16	24	1500	15	bound	100	0.0108091	0.010243	0.0133202
dash	16	24	1500	15	calc iter	100	0.0639235	0.059127	0.0710461
dash	16	24	1500	15	calc total	1	6.41017	6.41017	6.41017
dash	16	24	1500	15	total	1	11.8462	11.8462	11.8462
dash	16	24	1500	16	initialize	1	4.59927	4.59927	4.59927
dash	16	24	1500	16	async	100	0.00721495	0.00287763	0.0106836
dash	16	24	1500	16	inner	100	0.0459856	0.0445695	0.0504867
dash	16	24	1500	16	wait	100	2.23926e-05	1.7354e-05	8.4527e-05
dash	16	24	1500	16	bound	100	0.0107293	0.00942661	0.0117688
dash	16	24	1500	16	calc iter	100	0.0639538	0.0618866	0.067528
dash	16	24	1500	16	calc total	1	6.41017	6.41017	6.41017
dash	16	24	1500	16	total	1	11.8439	11.8439	11.8439
dash	16	24	1500	17	initialize	1	4.60164	4.60164	4.60164
dash	16	24	1500	17	async	100	0.00763475	0.00286723	0.00970812
dash	16	24	1500	17	inner	100	0.044914	0.0432919	0.0508374
dash	16	24	1500	17	wait	100	1.97585e-05	1.5702e-05	6.569e-05
dash	16	24	1500	17	bound	100	0.011408	0.0081038	0.0124763
dash	16	24	1500	17	calc iter	100	0.0639782	0.0608472	0.0661413
dash	16	24	1500	17	calc total	1	6.41017	6.41017	6.41017
dash	16	24	1500	17	total	1	11.8462	11.8462	11.8462
dash	16	24	1500	18	initialize	1	4.60161	4.60161	4.60161
dash	16	24	1500	18	async	100	0.00589735	0.00269924	0.0146501
dash	16	24	1500	18	inner	100	0.0463308	0.0432217	0.0510063
dash	16	24	1500	18	wait	100	3.03497e-05	1.6871e-05	6.6922e-05
dash	16	24	1500	18	bound	100	0.0116293	0.0101858	0.0166927
dash	16	24	1500	18	calc iter	100	0.0638889	0.0611292	0.072778
dash	16	24	1500	18	calc total	1	6.41017	6.41017	6.41017
dash	16	24	1500	18	total	1	11.8462	11.8462	11.8462
dash	16	24	1500	19	initialize	1	4.60158	4.60158	4.60158
dash	16	24	1500	19	async	100	0.00463295	0.00208309	0.0172545
dash	16	24	1500	19	inner	100	0.046644	0.0451293	0.0512441
dash	16	24	1500	19	wait	100	3.54949e-05	1.6719e-05	6.1153e-05
dash	16	24	1500	19	bound	100	0.0125542	0.0101134	0.0144337
dash	16	24	1500	19	calc iter	100	0.0638678	0.0609578	0.0736239
dash	16	24	1500	19	calc total	1	6.41017	6.41017	6.41017
dash	16	24	1500	19	total	1	11.8462	11.8462	11.8462
dash	16	24	1500	20	initialize	1	4.60162	4.60162	4.60162
dash	16	24	1500	20	async	100	0.00443233	0.00203949	0.0177852
dash	16	24	1500	20	inner	100	0.046978	0.0442361	0.0517439
dash	16	24	1500	20	wait	100	3.30027e-05	1.4594e-05	4.8218e-05
dash	16	24	1500	20	bound	100	0.0124229	0.0102712	0.0139752
dash	16	24	1500	20	calc iter	100	0.0638675	0.060312	0.0729058
dash	16	24	1500	20	calc total	1	6.41017	6.41017	6.41017
dash	16	24	1500	20	total	1	11.8462	11.8462	11.8462
dash	16	24	1500	21	initialize	1	4.60165	4.60165	4.60165
dash	16	24	1500	21	async	100	0.00570917	0.00285215	0.0163013
dash	16	24	1500	21	inner	100	0.0463183	0.0434126	0.0506614
dash	16	24	1500	21	wait	100	3.228e-05	1.6224e-05	7.3536e-05
dash	16	24	1500	21	bound	100	0.0118175	0.0102248	0.0129372
dash	16	24	1500	21	calc iter	100	0.0638784	0.0580259	0.0733818
dash	16	24	1500	21	calc total	1	6.41017	6.41017	6.41017
dash	16	24	1500	21	total	1	11.8463	11.8463	11.8463
dash	16	24	1500	22	initialize	1	4.60164	4.60164	4.60164
dash	16	24	1500	22	async	100	0.00437226	0.00166186	0.0128203
dash	16	24	1500	22	inner	100	0.0488303	0.0466659	0.052894
dash	16	24	1500	22	wait	100	2.41756e-05	1.7044e-05	3.8399e-05
dash	16	24	1500	22	bound	100	0.0106922	0.0102667	0.0118745
dash	16	24	1500	22	calc iter	100	0.0639201	0.0612012	0.0705531
dash	16	24	1500	22	calc total	1	6.41017	6.41017	6.41017
dash	16	24	1500	22	total	1	11.8463	11.8463	11.8463
dash	16	24	1500	23	initialize	1	4.60157	4.60157	4.60157
dash	16	24	1500	23	async	100	0.00669887	0.00292666	0.0119423
dash	16	24	1500	23	inner	100	0.0465527	0.0444574	0.0508007
dash	16	24	1500	23	wait	100	2.28487e-05	1.7256e-05	7.0065e-05
dash	16	24	1500	23	bound	100	0.0106541	0.0100866	0.0123118
dash	16	24	1500	23	calc iter	100	0.0639298	0.0626037	0.069057
dash	16	24	1500	23	calc total	1	6.41017	6.41017	6.41017
dash	16	24	1500	23	total	1	11.8462	11.8462	11.8462
dash	16	24	1500	64	initialize	1	4.28935	4.28935	4.28935
dash	16	24	1500	64	async	100	0.00805917	0.00314588	0.00985195
dash	16	24	1500	64	inner	100	0.0453006	0.0442136	0.050591
dash	16	24	1500	64	wait	100	1.98366e-05	1.6899e-05	6.7893e-05
dash	16	24	1500	64	bound	100	0.0106112	0.00897428	0.0108432
dash	16	24	1500	64	calc iter	100	0.0639924	0.0624062	0.0656373
dash	16	24	1500	64	calc total	1	6.41017	6.41017	6.41017
dash	16	24	1500	64	total	1	11.5331	11.5331	11.5331
dash	16	24	1500	65	initialize	1	4.28938	4.28938	4.28938
dash	16	24	1500	65	async	100	0.0080349	0.00312576	0.0094459
dash	16	24	1500	65	inner	100	0.044199	0.042939	0.0503839
dash	16	24	1500	65	wait	100	1.89426e-05	1.5683e-05	7.5056e-05
dash	16	24	1500	65	bound	100	0.011762	0.00813251	0.0124509
dash	16	24	1500	65	calc iter	100	0.0640166	0.0595032	0.0673379
dash	16	24	1500	65	calc total	1	6.41016	6.41016	6.41016
dash	16	24	1500	65	total	1	11.5332	11.5332	11.5332
dash	16	24	1500	66	initialize	1	4.28932	4.28932	4.28932
dash	16	24	1500	66	async	100	0.00608876	0.00290441	0.00805944
dash	16	24	1500	66	inner	100	0.0463124	0.045338	0.0509264
dash	16	24	1500	66	wait	100	3.1281e-05	2.1562e-05	5.212e-05
dash	16	24	1500	66	bound	100	0.0114874	0.0101382	0.0136826
dash	16	24	1500	66	calc iter	100	0.063921	0.0617933	0.0665389
dash	16	24	1500	66	calc total	1	6.41016	6.41016	6.41016
dash	16	24	1500	66	total	1	11.5331	11.5331	11.5331
dash	16	24	1500	67	initialize	1	4.28937	4.28937	4.28937
dash	16	24	1500	67	async	100	0.00553148	0.00308825	0.0135542
dash	16	24	1500	67	inner	100	0.0452918	0.0440617	0.0509284
dash	16	24	1500	67	wait	100	3.78929e-05	1.8704e-05	6.474e-05
dash	16	24	1500	67	bound	100	0.013032	0.0101817	0.0149439
dash	16	24	1500	67	calc iter	100	0.0638944	0.0610911	0.0708518
dash	16	24	1500	67	calc total	1	6.41016	6.41016	6.41016
dash	16	24	1500	67	total	1	11.5332	11.5332	11.5332
dash	16	24	1500	68	initialize	1	4.28934	4.28934	4.28934
dash	16	24	1500	68	async	100	0.00535811	0.00194573	0.0143744
dash	16	24	1500	68	inner	100	0.0455352	0.0441257	0.050831
dash	16	24	1500	68	wait	100	3.53941e-05	1.5862e-05	5.8686e-05
dash	16	24	1500	68	bound	100	0.0129593	0.0102686	0.0145642
dash	16	24	1500	68	calc iter	100	0.0638894	0.0606694	0.0707473
dash	16	24	1500	68	calc total	1	6.41016	6.41016	6.41016
dash	16	24	1500	68	total	1	11.5332	11.5332	11.5332
dash	16	24	1500	69	initialize	1	4.28935	4.28935	4.28935
dash	16	24	1500	69	async	100	0.00529432	0.00265895	0.0155693
dash	16	24	1500	69	inner	100	0.0461991	0.0451318	0.051219
dash	16	24	1500	69	wait	100	3.37001e-05	1.75e-05	5.36e-05
dash	16	24	1500	69	bound	100	0.0123731	0.0102698	0.0133125
dash	16	24	1500	69	calc iter	100	0.0639014	0.0602791	0.0723297
dash	16	24	1500	69	calc total	1	6.41016	6.41016	6.41016
dash	16	24	1500	69	total	1	11.5332	11.5332	11.5332
dash	16	24	1500	70	initialize	1	4.28932	4.28932	4.28932
dash	16	24	1500	70	async	100	0.00667003	0.00316476	0.00968208
dash	16	24	1500	70	inner	100	0.0460908	0.0451101	0.0505239
dash	16	24	1500	70	wait	100	2.3427e-05	1.6864e-05	7.091e-05
dash	16	24	1500	70	bound	100	0.0111472	0.0102234	0.0119093
dash	16	24	1500	70	calc iter	100	0.0639325	0.0621566	0.0668506
dash	16	24	1500	70	calc total	1	6.41016	6.41016	6.41016
dash	16	24	1500	70	total	1	11.5331	11.5331	11.5331
dash	16	24	1500	71	initialize	1	4.28936	4.28936	4.28936
dash	16	24	1500	71	async	100	0.00745608	0.00315992	0.00941909
dash	16	24	1500	71	inner	100	0.0458879	0.0448363	0.0504445
dash	16	24	1500	71	wait	100	2.10811e-05	1.6619e-05	7.3607e-05
dash	16	24	1500	71	bound	100	0.0106059	0.0100015	0.0110485
dash	16	24	1500	71	calc iter	100	0.0639719	0.063181	0.0652147
dash	16	24	1500	71	calc total	1	6.41016	6.41016	6.41016
dash	16	24	1500	71	total	1	11.5331	11.5331	11.5331
dash	16	24	1500	33	initialize	1	4.24261	4.24261	4.24261
dash	16	24	1500	33	async	100	0.00405326	0.00204411	0.0275515
dash	16	24	1500	33	inner	100	0.0484503	0.0418302	0.0524035
dash	16	24	1500	33	wait	100	2.87707e-05	1.6918e-05	5.147e-05
dash	16	24	1500	33	bound	100	0.0112467	0.0100948	0.0146969
dash	16	24	1500	33	calc iter	100	0.0637805	0.0564716	0.0841093
dash	16	24	1500	33	calc total	1	6.41016	6.41016	6.41016
dash	16	24	1500	33	total	1	11.4873	11.4873	11.4873
dash	16	24	1500	34	initialize	1	4.24021	4.24021	4.24021
dash	16	24	1500	34	async	100	0.00505681	0.00219154	0.0265241
dash	16	24	1500	34	inner	100	0.0474454	0.0414758	0.0513068
dash	16	24	1500	34	wait	100	2.99217e-05	1.4937e-05	7.5842e-05
dash	16	24	1500	34	bound	100	0.0112613	0.0100234	0.0155398
dash	16	24	1500	34	calc iter	100	0.0637947	0.0579312	0.0798503
dash	16	24	1500	34	calc total	1	6.41016	6.41016	6.41016
dash	16	24	1500	34	total	1	11.4849	11.4849	11.4849
dash	16	24	1500	35	initialize	1	4.24261	4.24261	4.24261
dash	16	24	1500	35	async	100	0.00498808	0.00185447	0.0195401
dash	16	24	1500	35	inner	100	0.0476786	0.041887	0.0520179
dash	16	24	1500	35	wait	100	3.00592e-05	1.7663e-05	5.4577e-05
dash	16	24	1500	35	bound	100	0.0111201	0.0102694	0.0170275
dash	16	24	1500	35	calc iter	100	0.063818	0.0602634	0.076202
dash	16	24	1500	35	calc total	1	6.41016	6.41016	6.41016
dash	16	24	1500	35	total	1	11.4873	11.4873	11.4873
dash	16	24	1500	36	initialize	1	4.24261	4.24261	4.24261
dash	16	24	1500	36	async	100	0.00581117	0.00219894	0.0232776
dash	16	24	1500	36	inner	100	0.0467749	0.0413834	0.0512024
dash	16	24	1500	36	wait	100	3.07758e-05	1.785e-05	5.0014e-05
dash	16	24	1500	36	bound	100	0.0111552	0.0102379	0.0162715
dash	16	24	1500	36	calc iter	100	0.0637733	0.0592335	0.079133
dash	16	24	1500	36	calc total	1	6.41016	6.41016	6.41016
dash	16	24	1500	36	total	1	11.4873	11.4873	11.4873
dash	16	24	1500	37	initialize	1	4.24262	4.24262	4.24262
dash	16	24	1500	37	async	100	0.00524161	0.0025668	0.0213107
dash	16	24	1500	37	inner	100	0.0465157	0.0419632	0.0603653
dash	16	24	1500	37	wait	100	3.35961e-05	1.7291e-05	5.9596e-05
dash	16	24	1500	37	bound	100	0.0119637	0.0102034	0.0146124
dash	16	24	1500	37	calc iter	100	0.0637559	0.0588123	0.0764237
dash	16	24	1500	37	calc total	1	6.41016	6.41016	6.41016
dash	16	24	1500	37	total	1	11.4873	11.4873	11.4873
dash	16	24	1500	38	initialize	1	4.2426	4.2426	4.2426
dash	16	24	1500	38	async	100	0.005881	0.00314175	0.0237636
dash	16	24	1500	38	inner	100	0.0457866	0.039537	0.0512134
dash	16	24	1500	38	wait	100	3.13935e-05	1.6469e-05	5.796e-05
dash	16	24	1500	38	bound	100	0.0120524	0.0102496	0.0143379
dash	16	24	1500	38	calc iter	100	0.0637529	0.058334	0.0740636
dash	16	24	1500	38	calc total	1	6.41016	6.41016	6.41016
dash	16	24	1500	38	total	1	11.4873	11.4873	11.4873
dash	16	24	1500	39	initialize	1	4.24264	4.24264	4.24264
dash	16	24	1500	39	async	100	0.00573673	0.00261551	0.0265345
dash	16	24	1500	39	inner	100	0.046501	0.0397643	0.0508036
dash	16	24	1500	39	wait	100	3.10232e-05	1.7571e-05	7.2976e-05
dash	16	24	1500	39	bound	100	0.0114978	0.010131	0.0133866
dash	16	24	1500	39	calc iter	100	0.0637678	0.0592528	0.0773152
dash	16	24	1500	39	calc total	1	6.41016	6.41016	6.41016
dash	16	24	1500	39	total	1	11.4873	11.4873	11.4873
dash	16	24	1500	40	initialize	1	4.23817	4.23817	4.23817
dash	16	24	1500	40	async	100	0.00613975	0.00190918	0.0279642
dash	16	24	1500	40	inner	100	0.0465039	0.0398085	0.0541247
dash	16	24	1500	40	wait	100	3.02997e-05	1.596e-05	6.3627e-05
dash	16	24	1500	40	bound	100	0.0111085	0.0100689	0.0134134
dash	16	24	1500	40	calc iter	100	0.0637837	0.0549184	0.0840864
dash	16	24	1500	40	calc total	1	6.41017	6.41017	6.41017
dash	16	24	1500	40	total	1	11.4828	11.4828	11.4828
dash	16	24	1500	41	initialize	1	4.2392	4.2392	4.2392
dash	16	24	1500	41	async	100	0.00663554	0.00199568	0.0234283
dash	16	24	1500	41	inner	100	0.0465631	0.0411347	0.0511236
dash	16	24	1500	41	wait	100	2.60099e-05	1.6285e-05	7.4684e-05
dash	16	24	1500	41	bound	100	0.010606	0.00948329	0.0124869
dash	16	24	1500	41	calc iter	100	0.0638318	0.0587065	0.0778038
dash	16	24	1500	41	calc total	1	6.41016	6.41016	6.41016
dash	16	24	1500	41	total	1	11.4839	11.4839	11.4839
dash	16	24	1500	42	initialize	1	4.24262	4.24262	4.24262
dash	16	24	1500	42	async	100	0.00698969	0.00161008	0.0106407
dash	16	24	1500	42	inner	100	0.0459692	0.0410103	0.055012
dash	16	24	1500	42	wait	100	2.91843e-05	1.6669e-05	7.2605e-05
dash	16	24	1500	42	bound	100	0.0108374	0.00946427	0.0169055
dash	16	24	1500	42	calc iter	100	0.0638266	0.0568598	0.0701181
dash	16	24	1500	42	calc total	1	6.41016	6.41016	6.41016
dash	16	24	1500	42	total	1	11.4873	11.4873	11.4873
dash	16	24	1500	43	initialize	1	4.23667	4.23667	4.23667
dash	16	24	1500	43	async	100	0.00684741	0.00298389	0.0216257
dash	16	24	1500	43	inner	100	0.0458043	0.0401155	0.0500066
dash	16	24	1500	43	wait	100	3.40191e-05	2.0028e-05	7.5778e-05
dash	16	24	1500	43	bound	100	0.0111018	0.0100894	0.0172455
dash	16	24	1500	43	calc iter	100	0.0637887	0.0591184	0.0786962
dash	16	24	1500	43	calc total	1	6.41017	6.41017	6.41017
dash	16	24	1500	43	total	1	11.4813	11.4813	11.4813
dash	16	24	1500	44	initialize	1	4.24264	4.24264	4.24264
dash	16	24	1500	44	async	100	0.00654728	0.00288248	0.0208776
dash	16	24	1500	44	inner	100	0.0463484	0.0413475	0.0504682
dash	16	24	1500	44	wait	100	2.79112e-05	1.7474e-05	5.9352e-05
dash	16	24	1500	44	bound	100	0.0108657	0.0100916	0.0173529
dash	16	24	1500	44	calc iter	100	0.0637904	0.0595775	0.0750735
dash	16	24	1500	44	calc total	1	6.41016	6.41016	6.41016
dash	16	24	1500	44	total	1	11.4873	11.4873	11.4873
dash	16	24	1500	45	initialize	1	4.24259	4.24259	4.24259
dash	16	24	1500	45	async	100	0.00671222	0.00234867	0.0241974
dash	16	24	1500	45	inner	100	0.0460927	0.0408645	0.0547437
dash	16	24	1500	45	wait	100	3.05079e-05	1.8432e-05	7.9577e-05
dash	16	24	1500	45	bound	100	0.0109662	0.0101125	0.0143246
dash	16	24	1500	45	calc iter	100	0.063803	0.0582949	0.0780874
dash	16	24	1500	45	calc total	1	6.41016	6.41016	6.41016
dash	16	24	1500	45	total	1	11.4873	11.4873	11.4873
dash	16	24	1500	46	initialize	1	4.24263	4.24263	4.24263
dash	16	24	1500	46	async	100	0.00735295	0.00212238	0.0213211
dash	16	24	1500	46	inner	100	0.0458059	0.0410701	0.0499614
dash	16	24	1500	46	wait	100	2.62012e-05	1.6031e-05	9.8141e-05
dash	16	24	1500	46	bound	100	0.0106481	0.00919517	0.0129815
dash	16	24	1500	46	calc iter	100	0.0638344	0.0596652	0.0751931
dash	16	24	1500	46	calc total	1	6.41016	6.41016	6.41016
dash	16	24	1500	46	total	1	11.4873	11.4873	11.4873
dash	16	24	1500	47	initialize	1	4.2426	4.2426	4.2426
dash	16	24	1500	47	async	100	0.00810671	0.00325659	0.0124017
dash	16	24	1500	47	inner	100	0.0450513	0.0413163	0.0500282
dash	16	24	1500	47	wait	100	2.37105e-05	1.7515e-05	6.6285e-05
dash	16	24	1500	47	bound	100	0.0106723	0.00829751	0.0151535
dash	16	24	1500	47	calc iter	100	0.0638557	0.0592531	0.0674163
dash	16	24	1500	47	calc total	1	6.41016	6.41016	6.41016
dash	16	24	1500	47	total	1	11.4873	11.4873	11.4873
dash	16	24	1500	88	initialize	1	4.26915	4.26915	4.26915
dash	16	24	1500	88	async	100	0.00655654	0.00275943	0.0216957
dash	16	24	1500	88	inner	100	0.0461224	0.043522	0.0506118
dash	16	24	1500	88	wait	100	2.87912e-05	1.7263e-05	4.4079e-05
dash	16	24	1500	88	bound	100	0.0110773	0.0101547	0.0115714
dash	16	24	1500	88	calc iter	100	0.063786	0.05912	0.0760202
dash	16	24	1500	88	calc total	1	6.41016	6.41016	6.41016
dash	16	24	1500	88	total	1	11.5138	11.5138	11.5138
dash	16	24	1500	96	initialize	1	4.35541	4.35541	4.35541
dash	16	24	1500	96	async	100	0.00692898	0.00321994	0.00812069
dash	16	24	1500	96	inner	100	0.0458676	0.0451765	0.0522148
dash	16	24	1500	96	wait	100	2.90187e-05	2.0453e-05	6.8032e-05
dash	16	24	1500	96	bound	100	0.0111169	0.0101811	0.0114171
dash	16	24	1500	96	calc iter	100	0.0639437	0.0627498	0.0659408
dash	16	24	1500	96	calc total	1	6.41017	6.41017	6.41017
dash	16	24	1500	96	total	1	11.6001	11.6001	11.6001
dash	16	24	1500	89	initialize	1	4.26894	4.26894	4.26894
dash	16	24	1500	89	async	100	0.00641779	0.00235341	0.0144548
dash	16	24	1500	89	inner	100	0.0464632	0.0450926	0.0506631
dash	16	24	1500	89	wait	100	2.8004e-05	1.6769e-05	6.3717e-05
dash	16	24	1500	89	bound	100	0.01092	0.00977735	0.0129393
dash	16	24	1500	89	calc iter	100	0.0638301	0.0604734	0.0707379
dash	16	24	1500	89	calc total	1	6.41016	6.41016	6.41016
dash	16	24	1500	89	total	1	11.5135	11.5135	11.5135
dash	16	24	1500	97	initialize	1	4.35542	4.35542	4.35542
dash	16	24	1500	97	async	100	0.00499821	0.00245988	0.00641814
dash	16	24	1500	97	inner	100	0.0452844	0.044454	0.0523771
dash	16	24	1500	97	wait	100	4.4018e-05	2.5879e-05	6.056e-05
dash	16	24	1500	97	bound	100	0.0135758	0.0102464	0.0143025
dash	16	24	1500	97	calc iter	100	0.0639037	0.0619154	0.0665318
dash	16	24	1500	97	calc total	1	6.41016	6.41016	6.41016
dash	16	24	1500	90	initialize	1	4.27093	4.27093	4.27093
dash	16	24	1500	90	async	100	0.0071962	0.00290064	0.009942
dash	16	24	1500	90	inner	100	0.0452308	0.0430648	0.0495179
dash	16	24	1500	90	wait	100	3.52345e-05	2.0212e-05	6.6661e-05
dash	16	24	1500	90	bound	100	0.0113589	0.00969995	0.0159303
dash	16	24	1500	90	calc iter	100	0.0638223	0.0609729	0.0667406
dash	16	24	1500	90	calc total	1	6.41016	6.41016	6.41016
dash	16	24	1500	90	total	1	11.5155	11.5155	11.5155
dash	16	24	1500	97	total	1	11.6001	11.6001	11.6001
dash	16	24	1500	91	initialize	1	4.2687	4.2687	4.2687
dash	16	24	1500	91	async	100	0.00736154	0.0029977	0.0102576
dash	16	24	1500	91	inner	100	0.0455167	0.044201	0.0488658
dash	16	24	1500	91	wait	100	3.18703e-05	1.9252e-05	0.000101579
dash	16	24	1500	91	bound	100	0.0108867	0.0103076	0.0133177
dash	16	24	1500	91	calc iter	100	0.0637979	0.0618157	0.0672704
dash	16	24	1500	91	calc total	1	6.41016	6.41016	6.41016
dash	16	24	1500	91	total	1	11.5133	11.5133	11.5133
dash	16	24	1500	92	initialize	1	4.26869	4.26869	4.26869
dash	16	24	1500	92	async	100	0.00749773	0.00297992	0.0114741
dash	16	24	1500	92	inner	100	0.0457436	0.0444788	0.0495436
dash	16	24	1500	92	wait	100	2.5573e-05	1.874e-05	7.242e-05
dash	16	24	1500	92	bound	100	0.0105305	0.0102021	0.0131278
dash	16	24	1500	92	calc iter	100	0.0637986	0.0624675	0.0666376
dash	16	24	1500	92	calc total	1	6.41016	6.41016	6.41016
dash	16	24	1500	92	total	1	11.5133	11.5133	11.5133
dash	16	24	1500	93	initialize	1	4.26868	4.26868	4.26868
dash	16	24	1500	93	async	100	0.00662893	0.00208273	0.0125202
dash	16	24	1500	93	inner	100	0.0463309	0.0451522	0.050409
dash	16	24	1500	93	wait	100	3.11467e-05	1.8482e-05	9.9975e-05
dash	16	24	1500	93	bound	100	0.0108192	0.0100313	0.0135051
dash	16	24	1500	93	calc iter	100	0.0638114	0.0607255	0.0689933
dash	16	24	1500	93	calc total	1	6.41016	6.41016	6.41016
dash	16	24	1500	93	total	1	11.5133	11.5133	11.5133
dash	16	24	1500	94	initialize	1	4.26886	4.26886	4.26886
dash	16	24	1500	94	async	100	0.00700077	0.00264782	0.0136927
dash	16	24	1500	94	inner	100	0.0456579	0.0434148	0.0503799
dash	16	24	1500	94	wait	100	2.92258e-05	1.6677e-05	5.8587e-05
dash	16	24	1500	94	bound	100	0.0111439	0.00957453	0.0148254
dash	16	24	1500	94	calc iter	100	0.0638332	0.0609422	0.0696517
dash	16	24	1500	94	calc total	1	6.41016	6.41016	6.41016
dash	16	24	1500	94	total	1	11.5135	11.5135	11.5135
dash	16	24	1500	95	initialize	1	4.2686	4.2686	4.2686
dash	16	24	1500	95	async	100	0.00850493	0.00307038	0.0110671
dash	16	24	1500	95	inner	100	0.0447675	0.043049	0.0494534
dash	16	24	1500	95	wait	100	2.43522e-05	1.681e-05	7.3136e-05
dash	16	24	1500	95	bound	100	0.0105627	0.00821867	0.0124877
dash	16	24	1500	95	calc iter	100	0.0638609	0.0616405	0.0656257
dash	16	24	1500	95	calc total	1	6.41016	6.41016	6.41016
dash	16	24	1500	95	total	1	11.5132	11.5132	11.5132
dash	16	24	1500	98	initialize	1	4.35547	4.35547	4.35547
dash	16	24	1500	98	async	100	0.00461419	0.00212503	0.00547638
dash	16	24	1500	98	inner	100	0.0443262	0.0433485	0.0523476
dash	16	24	1500	98	wait	100	4.43767e-05	2.1489e-05	5.754e-05
dash	16	24	1500	98	bound	100	0.0149021	0.0102927	0.0158067
dash	16	24	1500	98	calc iter	100	0.0638882	0.0621373	0.0660656
dash	16	24	1500	98	calc total	1	6.41016	6.41016	6.41016
dash	16	24	1500	98	total	1	11.6001	11.6001	11.6001
dash	16	24	1500	99	initialize	1	4.35545	4.35545	4.35545
dash	16	24	1500	99	async	100	0.00568476	0.0025104	0.00664128
dash	16	24	1500	99	inner	100	0.0455453	0.044834	0.0524031
dash	16	24	1500	99	wait	100	3.2088e-05	1.8925e-05	5.2799e-05
dash	16	24	1500	99	bound	100	0.0126503	0.0102542	0.0132811
dash	16	24	1500	99	calc iter	100	0.0639135	0.0619677	0.0661162
dash	16	24	1500	99	calc total	1	6.41016	6.41016	6.41016
dash	16	24	1500	99	total	1	11.6001	11.6001	11.6001
dash	16	24	1500	100	initialize	1	4.35546	4.35546	4.35546
dash	16	24	1500	100	async	100	0.0070901	0.0025801	0.00844968
dash	16	24	1500	100	inner	100	0.0459972	0.0453348	0.0523893
dash	16	24	1500	100	wait	100	2.11944e-05	1.8132e-05	4.9807e-05
dash	16	24	1500	100	bound	100	0.0108464	0.0102281	0.0110332
dash	16	24	1500	100	calc iter	100	0.0639559	0.0624076	0.0659992
dash	16	24	1500	100	calc total	1	6.41016	6.41016	6.41016
dash	16	24	1500	100	total	1	11.6002	11.6002	11.6002
dash	16	24	1500	101	initialize	1	4.35548	4.35548	4.35548
dash	16	24	1500	101	async	100	0.00819815	0.00311411	0.0093638
dash	16	24	1500	101	inner	100	0.0451692	0.0445178	0.0519676
dash	16	24	1500	101	wait	100	1.91455e-05	1.5859e-05	7.1976e-05
dash	16	24	1500	101	bound	100	0.0106073	0.00916808	0.0114057
dash	16	24	1500	101	calc iter	100	0.063995	0.0626904	0.0655511
dash	16	24	1500	101	calc total	1	6.41016	6.41016	6.41016
dash	16	24	1500	101	total	1	11.6002	11.6002	11.6002
dash	16	24	1500	102	initialize	1	4.3555	4.3555	4.3555
dash	16	24	1500	102	async	100	0.00787479	0.0029351	0.00902867
dash	16	24	1500	102	inner	100	0.0454907	0.0448184	0.0516159
dash	16	24	1500	102	wait	100	2.24803e-05	1.8149e-05	8.362e-05
dash	16	24	1500	102	bound	100	0.0105955	0.00970889	0.0107096
dash	16	24	1500	102	calc iter	100	0.063985	0.0628875	0.0657406
dash	16	24	1500	102	calc total	1	6.41016	6.41016	6.41016
dash	16	24	1500	102	total	1	11.6002	11.6002	11.6002
dash	16	24	1500	103	initialize	1	4.35543	4.35543	4.35543
dash	16	24	1500	103	async	100	0.00662783	0.00284606	0.00794467
dash	16	24	1500	103	inner	100	0.0456046	0.0449468	0.0520026
dash	16	24	1500	103	wait	100	2.87257e-05	2.0479e-05	6.4146e-05
dash	16	24	1500	103	bound	100	0.0116669	0.010307	0.0119073
dash	16	24	1500	103	calc iter	100	0.0639294	0.0626535	0.0655915
dash	16	24	1500	103	calc total	1	6.41016	6.41016	6.41016
dash	16	24	1500	103	total	1	11.6001	11.6001	11.6001
dash	16	24	1500	120	initialize	1	4.27105	4.27105	4.27105
dash	16	24	1500	120	async	100	0.00651109	0.00259152	0.00985883
dash	16	24	1500	120	inner	100	0.0467292	0.0449847	0.0506302
dash	16	24	1500	120	wait	100	2.40046e-05	1.6669e-05	5.6963e-05
dash	16	24	1500	120	bound	100	0.0106205	0.00992341	0.0129434
dash	16	24	1500	120	calc iter	100	0.0638858	0.0615127	0.067611
dash	16	24	1500	120	calc total	1	6.41016	6.41016	6.41016
dash	16	24	1500	120	total	1	11.5145	11.5145	11.5145
dash	16	24	1500	121	initialize	1	4.27671	4.27671	4.27671
dash	16	24	1500	121	async	100	0.0062144	0.00287232	0.013626
dash	16	24	1500	121	inner	100	0.0469096	0.0447729	0.0504132
dash	16	24	1500	121	wait	100	2.62481e-05	1.7017e-05	6.9872e-05
dash	16	24	1500	121	bound	100	0.0107126	0.0102191	0.0139462
dash	16	24	1500	121	calc iter	100	0.0638639	0.0609073	0.0703427
dash	16	24	1500	121	calc total	1	6.41016	6.41016	6.41016
dash	16	24	1500	121	total	1	11.5202	11.5202	11.5202
dash	16	24	1500	122	initialize	1	4.27101	4.27101	4.27101
dash	16	24	1500	122	async	100	0.00614084	0.00315804	0.0128143
dash	16	24	1500	122	inner	100	0.0470177	0.0450481	0.0505518
dash	16	24	1500	122	wait	100	2.434e-05	1.6598e-05	5.7085e-05
dash	16	24	1500	122	bound	100	0.010671	0.0102133	0.0117707
dash	16	24	1500	122	calc iter	100	0.0638549	0.0605475	0.0700515
dash	16	24	1500	122	calc total	1	6.41016	6.41016	6.41016
dash	16	24	1500	122	total	1	11.5145	11.5145	11.5145
dash	16	24	1500	123	initialize	1	4.27671	4.27671	4.27671
dash	16	24	1500	123	async	100	0.00644292	0.00299917	0.0151845
dash	16	24	1500	123	inner	100	0.0468692	0.0444813	0.0505552
dash	16	24	1500	123	wait	100	2.34598e-05	1.6763e-05	5.8338e-05
dash	16	24	1500	123	bound	100	0.0105303	0.0102048	0.0114667
dash	16	24	1500	123	calc iter	100	0.0638669	0.0602336	0.0699227
dash	16	24	1500	123	calc total	1	6.41016	6.41016	6.41016
dash	16	24	1500	123	total	1	11.5202	11.5202	11.5202
dash	16	24	1500	124	initialize	1	4.27318	4.27318	4.27318
dash	16	24	1500	124	async	100	0.00697751	0.00328886	0.00917595
dash	16	24	1500	124	inner	100	0.0465249	0.0452804	0.0505039
dash	16	24	1500	124	wait	100	2.05239e-05	1.6384e-05	6.2934e-05
dash	16	24	1500	124	bound	100	0.0103712	0.00961577	0.0115118
dash	16	24	1500	124	calc iter	100	0.0638954	0.0612067	0.0669879
dash	16	24	1500	124	calc total	1	6.41016	6.41016	6.41016
dash	16	24	1500	124	total	1	11.5167	11.5167	11.5167
dash	16	24	1500	125	initialize	1	4.2767	4.2767	4.2767
dash	16	24	1500	125	async	100	0.00707998	0.00320461	0.00896292
dash	16	24	1500	125	inner	100	0.0462737	0.0447279	0.0509176
dash	16	24	1500	125	wait	100	2.14232e-05	1.5757e-05	4.8852e-05
dash	16	24	1500	125	bound	100	0.0105414	0.00823402	0.0113494
dash	16	24	1500	125	calc iter	100	0.063918	0.0619303	0.0655366
dash	16	24	1500	125	calc total	1	6.41016	6.41016	6.41016
dash	16	24	1500	125	total	1	11.5201	11.5201	11.5201
dash	16	24	1500	126	initialize	1	4.27248	4.27248	4.27248
dash	16	24	1500	126	async	100	0.00550828	0.00304137	0.00919506
dash	16	24	1500	126	inner	100	0.0467191	0.0446442	0.0505135
dash	16	24	1500	126	wait	100	3.69139e-05	2.0358e-05	6.2603e-05
dash	16	24	1500	126	bound	100	0.0115741	0.0102829	0.0141046
dash	16	24	1500	126	calc iter	100	0.0638395	0.0611005	0.0677613
dash	16	24	1500	126	calc total	1	6.41016	6.41016	6.41016
dash	16	24	1500	126	total	1	11.5159	11.5159	11.5159
dash	16	24	1500	127	initialize	1	4.27166	4.27166	4.27166
dash	16	24	1500	127	async	100	0.00566315	0.00329874	0.0130286
dash	16	24	1500	127	inner	100	0.0465079	0.0449596	0.0503718
dash	16	24	1500	127	wait	100	3.15203e-05	1.7609e-05	8.5703e-05
dash	16	24	1500	127	bound	100	0.0116229	0.0101314	0.0134046
dash	16	24	1500	127	calc iter	100	0.0638266	0.0602157	0.0702625
dash	16	24	1500	127	calc total	1	6.41016	6.41016	6.41016
dash	16	24	1500	127	total	1	11.5151	11.5151	11.5151
dash	16	24	1500	128	initialize	1	4.27111	4.27111	4.27111
dash	16	24	1500	128	async	100	0.00519512	0.00261641	0.0136433
dash	16	24	1500	128	inner	100	0.0468526	0.0449087	0.0510888
dash	16	24	1500	128	wait	100	3.28098e-05	1.6418e-05	5.4987e-05
dash	16	24	1500	128	bound	100	0.0117434	0.0101988	0.013458
dash	16	24	1500	128	calc iter	100	0.0638253	0.0609782	0.0688198
dash	16	24	1500	128	calc total	1	6.41018	6.41018	6.41018
dash	16	24	1500	128	total	1	11.5146	11.5146	11.5146
dash	16	24	1500	129	initialize	1	4.27124	4.27124	4.27124
dash	16	24	1500	129	async	100	0.00540839	0.00197807	0.0181976
dash	16	24	1500	129	inner	100	0.0469038	0.0444856	0.0508395
dash	16	24	1500	129	wait	100	3.36532e-05	1.6639e-05	5.9962e-05
dash	16	24	1500	129	bound	100	0.0114873	0.0101684	0.0126162
dash	16	24	1500	129	calc iter	100	0.0638343	0.0584919	0.0751551
dash	16	24	1500	129	calc total	1	6.41017	6.41017	6.41017
dash	16	24	1500	129	total	1	11.5147	11.5147	11.5147
dash	16	24	1500	130	initialize	1	4.271	4.271	4.271
dash	16	24	1500	130	async	100	0.00576411	0.00277778	0.0124872
dash	16	24	1500	130	inner	100	0.046708	0.0447731	0.050512
dash	16	24	1500	130	wait	100	3.12915e-05	1.6424e-05	5.66e-05
dash	16	24	1500	130	bound	100	0.0113455	0.0101986	0.0136713
dash	16	24	1500	130	calc iter	100	0.0638501	0.060668	0.0682859
dash	16	24	1500	130	calc total	1	6.41017	6.41017	6.41017
dash	16	24	1500	130	total	1	11.5145	11.5145	11.5145
dash	16	24	1500	131	initialize	1	4.27105	4.27105	4.27105
dash	16	24	1500	131	async	100	0.00557785	0.00218082	0.00881999
dash	16	24	1500	131	inner	100	0.0476593	0.0457872	0.0513557
dash	16	24	1500	131	wait	100	2.39203e-05	1.6262e-05	5.8611e-05
dash	16	24	1500	131	bound	100	0.0106089	0.0101393	0.0118507
dash	16	24	1500	131	calc iter	100	0.0638715	0.0621778	0.0676093
dash	16	24	1500	131	calc total	1	6.41017	6.41017	6.41017
dash	16	24	1500	131	total	1	11.5145	11.5145	11.5145
dash	16	24	1500	144	initialize	1	4.23547	4.23547	4.23547
dash	16	24	1500	144	async	100	0.00752954	0.00302004	0.00836991
dash	16	24	1500	144	inner	100	0.0450345	0.0445669	0.0509969
dash	16	24	1500	144	wait	100	2.61031e-05	1.8904e-05	6.3495e-05
dash	16	24	1500	144	bound	100	0.0113808	0.0104744	0.0116035
dash	16	24	1500	144	calc iter	100	0.0639724	0.0628763	0.0648793
dash	16	24	1500	144	calc total	1	6.41018	6.41018	6.41018
dash	16	24	1500	144	total	1	11.472	11.472	11.472
dash	16	24	1500	104	initialize	1	4.35545	4.35545	4.35545
dash	16	24	1500	104	async	100	0.00553629	0.00220369	0.0065898
dash	16	24	1500	104	inner	100	0.0455298	0.0448518	0.0522364
dash	16	24	1500	104	wait	100	3.76337e-05	2.4297e-05	6.8732e-05
dash	16	24	1500	104	bound	100	0.0128078	0.0103565	0.0133041
dash	16	24	1500	104	calc iter	100	0.0639129	0.0620194	0.0659531
dash	16	24	1500	104	calc total	1	6.41016	6.41016	6.41016
dash	16	24	1500	104	total	1	11.6001	11.6001	11.6001
dash	16	24	1500	132	initialize	1	4.27668	4.27668	4.27668
dash	16	24	1500	132	async	100	0.00588654	0.00241603	0.00753137
dash	16	24	1500	132	inner	100	0.0465838	0.0453618	0.0506198
dash	16	24	1500	132	wait	100	3.42555e-05	2.1406e-05	5.5195e-05
dash	16	24	1500	132	bound	100	0.0113191	0.010373	0.012529
dash	16	24	1500	132	calc iter	100	0.0638248	0.0619464	0.0659871
dash	16	24	1500	132	calc total	1	6.41017	6.41017	6.41017
dash	16	24	1500	132	total	1	11.5201	11.5201	11.5201
dash	16	24	1500	192	initialize	1	4.26834	4.26834	4.26834
dash	16	24	1500	192	async	100	0.00654845	0.00284608	0.00771196
dash	16	24	1500	192	inner	100	0.0463483	0.0457677	0.0512131
dash	16	24	1500	192	wait	100	2.66113e-05	1.8704e-05	7.4171e-05
dash	16	24	1500	192	bound	100	0.0109872	0.0102969	0.0113012
dash	16	24	1500	192	calc iter	100	0.0639117	0.0616729	0.0655649
dash	16	24	1500	192	calc total	1	6.41017	6.41017	6.41017
dash	16	24	1500	192	total	1	11.5054	11.5054	11.5054
dash	16	24	1500	168	initialize	1	4.29996	4.29996	4.29996
dash	16	24	1500	168	async	100	0.00642233	0.00284453	0.00763612
dash	16	24	1500	168	inner	100	0.0468887	0.0458124	0.0513467
dash	16	24	1500	168	wait	100	2.43751e-05	1.8518e-05	6.1895e-05
dash	16	24	1500	168	bound	100	0.0105957	0.00989463	0.0114767
dash	16	24	1500	168	calc iter	100	0.0639326	0.0625448	0.0652184
dash	16	24	1500	168	calc total	1	6.41017	6.41017	6.41017
dash	16	24	1500	168	total	1	11.54	11.54	11.54
dash	16	24	1500	145	initialize	1	4.23549	4.23549	4.23549
dash	16	24	1500	145	async	100	0.00491754	0.0022314	0.00548752
dash	16	24	1500	145	inner	100	0.045353	0.044658	0.051805
dash	16	24	1500	145	wait	100	3.68243e-05	1.6986e-05	5.2559e-05
dash	16	24	1500	145	bound	100	0.0136219	0.0104188	0.0141169
dash	16	24	1500	145	calc iter	100	0.0639306	0.0614544	0.0652807
dash	16	24	1500	145	calc total	1	6.41017	6.41017	6.41017
dash	16	24	1500	145	total	1	11.4719	11.4719	11.4719
dash	16	24	1500	105	initialize	1	4.3554	4.3554	4.3554
dash	16	24	1500	105	async	100	0.00728737	0.00259344	0.00828972
dash	16	24	1500	105	inner	100	0.0457236	0.0449962	0.0519909
dash	16	24	1500	105	wait	100	2.5258e-05	2.1003e-05	6.3502e-05
dash	16	24	1500	105	bound	100	0.0109135	0.0102055	0.0110874
dash	16	24	1500	105	calc iter	100	0.0639513	0.0623295	0.0656614
dash	16	24	1500	105	calc total	1	6.41016	6.41016	6.41016
dash	16	24	1500	105	total	1	11.6001	11.6001	11.6001
dash	16	24	1500	133	initialize	1	4.27137	4.27137	4.27137
dash	16	24	1500	133	async	100	0.00579165	0.00282733	0.00880796
dash	16	24	1500	133	inner	100	0.0458172	0.0441108	0.0500919
dash	16	24	1500	133	wait	100	3.37629e-05	1.7045e-05	6.0316e-05
dash	16	24	1500	133	bound	100	0.0121554	0.0102587	0.0140502
dash	16	24	1500	133	calc iter	100	0.0637994	0.0617692	0.0662633
dash	16	24	1500	133	calc total	1	6.41017	6.41017	6.41017
dash	16	24	1500	133	total	1	11.5148	11.5148	11.5148
dash	16	24	1500	193	initialize	1	4.26834	4.26834	4.26834
dash	16	24	1500	193	async	100	0.0045862	0.00192836	0.00567122
dash	16	24	1500	193	inner	100	0.0464342	0.0455567	0.0517567
dash	16	24	1500	193	wait	100	3.94019e-05	1.8374e-05	5.3422e-05
dash	16	24	1500	193	bound	100	0.012826	0.0103173	0.0135836
dash	16	24	1500	193	calc iter	100	0.0638874	0.0614275	0.0657312
dash	16	24	1500	193	calc total	1	6.41016	6.41016	6.41016
dash	16	24	1500	193	total	1	11.5054	11.5054	11.5054
dash	16	24	1500	169	initialize	1	4.30001	4.30001	4.30001
dash	16	24	1500	169	async	100	0.00565019	0.00223836	0.0089624
dash	16	24	1500	169	inner	100	0.047447	0.0466847	0.0515576
dash	16	24	1500	169	wait	100	2.5288e-05	1.7705e-05	4.9965e-05
dash	16	24	1500	169	bound	100	0.0107797	0.0103093	0.0129075
dash	16	24	1500	169	calc iter	100	0.0639033	0.0620629	0.0674412
dash	16	24	1500	169	calc total	1	6.41017	6.41017	6.41017
dash	16	24	1500	169	total	1	11.5401	11.5401	11.5401
dash	16	24	1500	146	initialize	1	4.23552	4.23552	4.23552
dash	16	24	1500	146	async	100	0.0046825	0.0023687	0.00520391
dash	16	24	1500	146	inner	100	0.0437213	0.0428296	0.0511071
dash	16	24	1500	146	wait	100	4.60877e-05	2.3378e-05	0.000115702
dash	16	24	1500	146	bound	100	0.0154643	0.0103169	0.0161076
dash	16	24	1500	146	calc iter	100	0.0639157	0.0615166	0.0651939
dash	16	24	1500	146	calc total	1	6.41017	6.41017	6.41017
dash	16	24	1500	146	total	1	11.472	11.472	11.472
dash	16	24	1500	106	initialize	1	4.35545	4.35545	4.35545
dash	16	24	1500	106	async	100	0.00805117	0.00316527	0.0091573
dash	16	24	1500	106	inner	100	0.0452291	0.0445905	0.0523202
dash	16	24	1500	106	wait	100	2.06337e-05	1.6881e-05	5.4533e-05
dash	16	24	1500	106	bound	100	0.0106928	0.0092883	0.0108601
dash	16	24	1500	106	calc iter	100	0.0639954	0.062592	0.0660014
dash	16	24	1500	106	calc total	1	6.41017	6.41017	6.41017
dash	16	24	1500	106	total	1	11.6002	11.6002	11.6002
dash	16	24	1500	134	initialize	1	4.27338	4.27338	4.27338
dash	16	24	1500	134	async	100	0.00607554	0.00328915	0.00963962
dash	16	24	1500	134	inner	100	0.045501	0.043844	0.0499094
dash	16	24	1500	134	wait	100	3.16404e-05	1.5372e-05	6.7913e-05
dash	16	24	1500	134	bound	100	0.0121847	0.0102419	0.0145279
dash	16	24	1500	134	calc iter	100	0.0637945	0.0617411	0.0658231
dash	16	24	1500	134	calc total	1	6.41017	6.41017	6.41017
dash	16	24	1500	134	total	1	11.5168	11.5168	11.5168
dash	16	24	1500	194	initialize	1	4.26834	4.26834	4.26834
dash	16	24	1500	194	async	100	0.00453979	0.00278893	0.00537725
dash	16	24	1500	194	inner	100	0.0447476	0.0439217	0.0509344
dash	16	24	1500	194	wait	100	4.36701e-05	2.1184e-05	6.8125e-05
dash	16	24	1500	194	bound	100	0.0145352	0.0103257	0.0154262
dash	16	24	1500	194	calc iter	100	0.0638677	0.0618322	0.0646825
dash	16	24	1500	194	calc total	1	6.41016	6.41016	6.41016
dash	16	24	1500	194	total	1	11.5054	11.5054	11.5054
dash	16	24	1500	170	initialize	1	4.30002	4.30002	4.30002
dash	16	24	1500	170	async	100	0.00558048	0.00218011	0.0127556
dash	16	24	1500	170	inner	100	0.0472831	0.0464406	0.051206
dash	16	24	1500	170	wait	100	2.80074e-05	1.8714e-05	6.1572e-05
dash	16	24	1500	170	bound	100	0.0109985	0.0102549	0.0123992
dash	16	24	1500	170	calc iter	100	0.0638912	0.0610509	0.0698488
dash	16	24	1500	170	calc total	1	6.41017	6.41017	6.41017
dash	16	24	1500	170	total	1	11.5401	11.5401	11.5401
dash	16	24	1500	147	initialize	1	4.23552	4.23552	4.23552
dash	16	24	1500	147	async	100	0.00623267	0.002737	0.00683438
dash	16	24	1500	147	inner	100	0.0445246	0.0439797	0.051071
dash	16	24	1500	147	wait	100	3.65784e-05	2.0643e-05	6.6749e-05
dash	16	24	1500	147	bound	100	0.0131427	0.0105264	0.0135796
dash	16	24	1500	147	calc iter	100	0.0639378	0.0620976	0.0647608
dash	16	24	1500	147	calc total	1	6.41017	6.41017	6.41017
dash	16	24	1500	147	total	1	11.4719	11.4719	11.4719
dash	16	24	1500	107	initialize	1	4.35548	4.35548	4.35548
dash	16	24	1500	107	async	100	0.00799525	0.00314456	0.00899253
dash	16	24	1500	107	inner	100	0.0440433	0.0433301	0.0523562
dash	16	24	1500	107	wait	100	1.86259e-05	1.5617e-05	5.7989e-05
dash	16	24	1500	107	bound	100	0.0119634	0.00832431	0.0123834
dash	16	24	1500	107	calc iter	100	0.0640225	0.0599991	0.0661412
dash	16	24	1500	107	calc total	1	6.41016	6.41016	6.41016
dash	16	24	1500	107	total	1	11.6002	11.6002	11.6002
dash	16	24	1500	135	initialize	1	4.27103	4.27103	4.27103
dash	16	24	1500	135	async	100	0.00552943	0.00203212	0.00928548
dash	16	24	1500	135	inner	100	0.0463667	0.0448906	0.0502586
dash	16	24	1500	135	wait	100	3.28746e-05	1.8178e-05	5.8409e-05
dash	16	24	1500	135	bound	100	0.011876	0.0102365	0.0140103
dash	16	24	1500	135	calc iter	100	0.0638064	0.0607111	0.0670721
dash	16	24	1500	135	calc total	1	6.41017	6.41017	6.41017
dash	16	24	1500	135	total	1	11.5145	11.5145	11.5145
dash	16	24	1500	195	initialize	1	4.26836	4.26836	4.26836
dash	16	24	1500	195	async	100	0.0053013	0.0026792	0.00646839
dash	16	24	1500	195	inner	100	0.0459573	0.045189	0.0512058
dash	16	24	1500	195	wait	100	3.5398e-05	1.8889e-05	6.8217e-05
dash	16	24	1500	195	bound	100	0.0125917	0.0103526	0.0132274
dash	16	24	1500	195	calc iter	100	0.0638871	0.0624463	0.0649327
dash	16	24	1500	195	calc total	1	6.41016	6.41016	6.41016
dash	16	24	1500	195	total	1	11.5054	11.5054	11.5054
dash	16	24	1500	171	initialize	1	4.30001	4.30001	4.30001
dash	16	24	1500	171	async	100	0.00579379	0.00245731	0.0141423
dash	16	24	1500	171	inner	100	0.0475775	0.0454978	0.0518032
dash	16	24	1500	171	wait	100	2.10727e-05	1.7358e-05	5.2832e-05
dash	16	24	1500	171	bound	100	0.0105227	0.0102312	0.0112611
dash	16	24	1500	171	calc iter	100	0.0639161	0.0610244	0.0709234
dash	16	24	1500	171	calc total	1	6.41017	6.41017	6.41017
dash	16	24	1500	171	total	1	11.5401	11.5401	11.5401
dash	16	24	1500	148	initialize	1	4.23174	4.23174	4.23174
dash	16	24	1500	148	async	100	0.00814677	0.00299548	0.00885543
dash	16	24	1500	148	inner	100	0.0449025	0.044349	0.0513234
dash	16	24	1500	148	wait	100	2.33947e-05	1.7264e-05	6.2274e-05
dash	16	24	1500	148	bound	100	0.0109077	0.0103424	0.0110426
dash	16	24	1500	148	calc iter	100	0.0639819	0.0626044	0.065112
dash	16	24	1500	148	calc total	1	6.41017	6.41017	6.41017
dash	16	24	1500	148	total	1	11.4682	11.4682	11.4682
dash	16	24	1500	108	initialize	1	4.35545	4.35545	4.35545
dash	16	24	1500	108	async	100	0.00830445	0.00317615	0.00904265
dash	16	24	1500	108	inner	100	0.0450834	0.0445267	0.051713
dash	16	24	1500	108	wait	100	2.14217e-05	1.8136e-05	6.1408e-05
dash	16	24	1500	108	bound	100	0.0106139	0.00954207	0.0107847
dash	16	24	1500	108	calc iter	100	0.0640246	0.0628631	0.065498
dash	16	24	1500	108	calc total	1	6.41016	6.41016	6.41016
dash	16	24	1500	108	total	1	11.6001	11.6001	11.6001
dash	16	24	1500	136	initialize	1	4.27101	4.27101	4.27101
dash	16	24	1500	136	async	100	0.00623024	0.00243489	0.012641
dash	16	24	1500	136	inner	100	0.0463965	0.0452803	0.0500891
dash	16	24	1500	136	wait	100	2.96351e-05	1.7128e-05	5.2046e-05
dash	16	24	1500	136	bound	100	0.011172	0.0102912	0.0122575
dash	16	24	1500	136	calc iter	100	0.0638298	0.0602595	0.0693056
dash	16	24	1500	136	calc total	1	6.41017	6.41017	6.41017
dash	16	24	1500	136	total	1	11.5145	11.5145	11.5145
dash	16	24	1500	196	initialize	1	4.26834	4.26834	4.26834
dash	16	24	1500	196	async	100	0.00691618	0.00273767	0.00810919
dash	16	24	1500	196	inner	100	0.0463286	0.0455832	0.0510402
dash	16	24	1500	196	wait	100	2.16499e-05	1.7491e-05	7.5475e-05
dash	16	24	1500	196	bound	100	0.0106542	0.0102123	0.0108923
dash	16	24	1500	196	calc iter	100	0.0639223	0.0621785	0.0651187
dash	16	24	1500	196	calc total	1	6.41016	6.41016	6.41016
dash	16	24	1500	196	total	1	11.5054	11.5054	11.5054
dash	16	24	1500	172	initialize	1	4.29997	4.29997	4.29997
dash	16	24	1500	172	async	100	0.0064594	0.00307918	0.00774965
dash	16	24	1500	172	inner	100	0.0469231	0.045864	0.0516308
dash	16	24	1500	172	wait	100	1.98793e-05	1.6778e-05	4.9835e-05
dash	16	24	1500	172	bound	100	0.0105392	0.00939334	0.010906
dash	16	24	1500	172	calc iter	100	0.0639431	0.0623835	0.0653859
dash	16	24	1500	172	calc total	1	6.41017	6.41017	6.41017
dash	16	24	1500	172	total	1	11.5401	11.5401	11.5401
dash	16	24	1500	149	initialize	1	4.2355	4.2355	4.2355
dash	16	24	1500	149	async	100	0.00914493	0.00306823	0.0100593
dash	16	24	1500	149	inner	100	0.0442968	0.0436911	0.0508013
dash	16	24	1500	149	wait	100	2.20036e-05	1.6792e-05	9.0901e-05
dash	16	24	1500	149	bound	100	0.0105599	0.00930389	0.0107722
dash	16	24	1500	149	calc iter	100	0.064025	0.0628892	0.0658158
dash	16	24	1500	149	calc total	1	6.41017	6.41017	6.41017
dash	16	24	1500	149	total	1	11.472	11.472	11.472
dash	16	24	1500	109	initialize	1	4.3555	4.3555	4.3555
dash	16	24	1500	109	async	100	0.00616865	0.00284179	0.00680584
dash	16	24	1500	109	inner	100	0.0466823	0.04613	0.0523677
dash	16	24	1500	109	wait	100	2.34427e-05	1.7079e-05	5.4494e-05
dash	16	24	1500	109	bound	100	0.0111038	0.0104676	0.0112776
dash	16	24	1500	109	calc iter	100	0.0639792	0.0618112	0.0661437
dash	16	24	1500	109	calc total	1	6.41016	6.41016	6.41016
dash	16	24	1500	109	total	1	11.6002	11.6002	11.6002
dash	16	24	1500	137	initialize	1	4.27668	4.27668	4.27668
dash	16	24	1500	137	async	100	0.00732935	0.00280529	0.00992056
dash	16	24	1500	137	inner	100	0.0461201	0.0448541	0.0498691
dash	16	24	1500	137	wait	100	2.15072e-05	1.6187e-05	6.6566e-05
dash	16	24	1500	137	bound	100	0.010403	0.00962362	0.0120656
dash	16	24	1500	137	calc iter	100	0.063875	0.0626885	0.0651259
dash	16	24	1500	137	calc total	1	6.41018	6.41018	6.41018
dash	16	24	1500	137	total	1	11.5201	11.5201	11.5201
dash	16	24	1500	197	initialize	1	4.26833	4.26833	4.26833
dash	16	24	1500	197	async	100	0.00787047	0.00303032	0.00926133
dash	16	24	1500	197	inner	100	0.0455536	0.0449996	0.0510455
dash	16	24	1500	197	wait	100	1.84057e-05	1.5455e-05	6.1772e-05
dash	16	24	1500	197	bound	100	0.0105182	0.0092461	0.0106989
dash	16	24	1500	197	calc iter	100	0.0639619	0.0624601	0.0657301
dash	16	24	1500	197	calc total	1	6.41016	6.41016	6.41016
dash	16	24	1500	197	total	1	11.5054	11.5054	11.5054
dash	16	24	1500	173	initialize	1	4.30001	4.30001	4.30001
dash	16	24	1500	173	async	100	0.00706038	0.00286525	0.00843254
dash	16	24	1500	173	inner	100	0.0459853	0.0448759	0.0512216
dash	16	24	1500	173	wait	100	2.05271e-05	1.6164e-05	5.9102e-05
dash	16	24	1500	173	bound	100	0.0108892	0.00856665	0.0113629
dash	16	24	1500	173	calc iter	100	0.0639569	0.0610705	0.0652118
dash	16	24	1500	173	calc total	1	6.41017	6.41017	6.41017
dash	16	24	1500	173	total	1	11.5401	11.5401	11.5401
dash	16	24	1500	150	initialize	1	4.23553	4.23553	4.23553
dash	16	24	1500	150	async	100	0.00865893	0.00300731	0.00930264
dash	16	24	1500	150	inner	100	0.0447379	0.0442142	0.0506783
dash	16	24	1500	150	wait	100	2.11447e-05	1.6772e-05	8.9591e-05
dash	16	24	1500	150	bound	100	0.0105959	0.00976506	0.0107183
dash	16	24	1500	150	calc iter	100	0.0640155	0.0630746	0.0659559
dash	16	24	1500	150	calc total	1	6.41017	6.41017	6.41017
dash	16	24	1500	150	total	1	11.4719	11.4719	11.4719
dash	16	24	1500	110	initialize	1	4.35549	4.35549	4.35549
dash	16	24	1500	110	async	100	0.00608909	0.00290256	0.00681535
dash	16	24	1500	110	inner	100	0.0454056	0.0447054	0.0514045
dash	16	24	1500	110	wait	100	3.40413e-05	2.1687e-05	6.384e-05
dash	16	24	1500	110	bound	100	0.0124191	0.0103897	0.0129474
dash	16	24	1500	110	calc iter	100	0.0639493	0.0625809	0.0650829
dash	16	24	1500	110	calc total	1	6.41016	6.41016	6.41016
dash	16	24	1500	110	total	1	11.6002	11.6002	11.6002
dash	16	24	1500	138	initialize	1	4.27262	4.27262	4.27262
dash	16	24	1500	138	async	100	0.00755679	0.00311749	0.00957147
dash	16	24	1500	138	inner	100	0.0460261	0.044749	0.0496989
dash	16	24	1500	138	wait	100	2.37389e-05	1.6718e-05	5.6927e-05
dash	16	24	1500	138	bound	100	0.0102639	0.00956727	0.010974
dash	16	24	1500	138	calc iter	100	0.0638718	0.0619865	0.0646115
dash	16	24	1500	138	calc total	1	6.41017	6.41017	6.41017
dash	16	24	1500	138	total	1	11.5161	11.5161	11.5161
dash	16	24	1500	198	initialize	1	4.26842	4.26842	4.26842
dash	16	24	1500	198	async	100	0.00752649	0.00267972	0.00879207
dash	16	24	1500	198	inner	100	0.0459851	0.0453256	0.0510443
dash	16	24	1500	198	wait	100	2.15046e-05	1.745e-05	5.9594e-05
dash	16	24	1500	198	bound	100	0.0104176	0.00971315	0.0111384
dash	16	24	1500	198	calc iter	100	0.0639519	0.0624021	0.0654005
dash	16	24	1500	198	calc total	1	6.41016	6.41016	6.41016
dash	16	24	1500	198	total	1	11.5054	11.5054	11.5054
dash	16	24	1500	174	initialize	1	4.3	4.3	4.3
dash	16	24	1500	174	async	100	0.00519213	0.00250364	0.00642865
dash	16	24	1500	174	inner	100	0.0468457	0.0458252	0.0510231
dash	16	24	1500	174	wait	100	3.3294e-05	2.0079e-05	6.815e-05
dash	16	24	1500	174	bound	100	0.0118072	0.0104113	0.0146532
dash	16	24	1500	174	calc iter	100	0.0638793	0.0626464	0.0659863
dash	16	24	1500	174	calc total	1	6.41017	6.41017	6.41017
dash	16	24	1500	174	total	1	11.5401	11.5401	11.5401
dash	16	24	1500	151	initialize	1	4.23312	4.23312	4.23312
dash	16	24	1500	151	async	100	0.00684278	0.00246169	0.00751747
dash	16	24	1500	151	inner	100	0.0456397	0.0450614	0.0515803
dash	16	24	1500	151	wait	100	2.86965e-05	2.1192e-05	5.5398e-05
dash	16	24	1500	151	bound	100	0.0114519	0.0102099	0.0117255
dash	16	24	1500	151	calc iter	100	0.0639642	0.0618842	0.0649938
dash	16	24	1500	151	calc total	1	6.41017	6.41017	6.41017
dash	16	24	1500	151	total	1	11.4695	11.4695	11.4695
dash	16	24	1500	111	initialize	1	4.35549	4.35549	4.35549
dash	16	24	1500	111	async	100	0.00762563	0.00310377	0.00861985
dash	16	24	1500	111	inner	100	0.0455117	0.0450134	0.0512652
dash	16	24	1500	111	wait	100	2.30758e-05	1.8437e-05	8.2432e-05
dash	16	24	1500	111	bound	100	0.0108333	0.0104272	0.0110296
dash	16	24	1500	111	calc iter	100	0.063995	0.0626194	0.0650545
dash	16	24	1500	111	calc total	1	6.41016	6.41016	6.41016
dash	16	24	1500	111	total	1	11.6002	11.6002	11.6002
dash	16	24	1500	139	initialize	1	4.27104	4.27104	4.27104
dash	16	24	1500	139	async	100	0.00691081	0.00310677	0.00882743
dash	16	24	1500	139	inner	100	0.0457968	0.0447067	0.0495967
dash	16	24	1500	139	wait	100	3.25931e-05	2.0324e-05	5.772e-05
dash	16	24	1500	139	bound	100	0.0110971	0.00998151	0.0132713
dash	16	24	1500	139	calc iter	100	0.0638385	0.0619034	0.0652489
dash	16	24	1500	139	calc total	1	6.41018	6.41018	6.41018
dash	16	24	1500	139	total	1	11.5145	11.5145	11.5145
dash	16	24	1500	199	initialize	1	4.26832	4.26832	4.26832
dash	16	24	1500	199	async	100	0.00606639	0.00289213	0.00694048
dash	16	24	1500	199	inner	100	0.0465052	0.0459583	0.0513957
dash	16	24	1500	199	wait	100	2.96131e-05	2.3421e-05	4.9637e-05
dash	16	24	1500	199	bound	100	0.0113015	0.0101753	0.0116034
dash	16	24	1500	199	calc iter	100	0.0639038	0.0623787	0.0648955
dash	16	24	1500	199	calc total	1	6.41016	6.41016	6.41016
dash	16	24	1500	199	total	1	11.5054	11.5054	11.5054
dash	16	24	1500	175	initialize	1	4.29998	4.29998	4.29998
dash	16	24	1500	175	async	100	0.00432835	0.00203714	0.00970633
dash	16	24	1500	175	inner	100	0.0465569	0.0455779	0.0512766
dash	16	24	1500	175	wait	100	4.10042e-05	2.0929e-05	5.8021e-05
dash	16	24	1500	175	bound	100	0.0129372	0.0102709	0.0138378
dash	16	24	1500	175	calc iter	100	0.0638648	0.0618218	0.0683232
dash	16	24	1500	175	calc total	1	6.41017	6.41017	6.41017
dash	16	24	1500	175	total	1	11.5401	11.5401	11.5401
dash	16	24	1500	152	initialize	1	4.23548	4.23548	4.23548
dash	16	24	1500	152	async	100	0.00619751	0.00243853	0.00680746
dash	16	24	1500	152	inner	100	0.0451158	0.0445692	0.0515229
dash	16	24	1500	152	wait	100	3.46525e-05	2.0008e-05	5.3811e-05
dash	16	24	1500	152	bound	100	0.0125949	0.0102576	0.0129415
dash	16	24	1500	152	calc iter	100	0.0639442	0.0618339	0.0652606
dash	16	24	1500	152	calc total	1	6.41017	6.41017	6.41017
dash	16	24	1500	152	total	1	11.472	11.472	11.472
dash	16	24	1500	112	initialize	1	4.35545	4.35545	4.35545
dash	16	24	1500	112	async	100	0.00873129	0.00319299	0.00954714
dash	16	24	1500	112	inner	100	0.0445852	0.044081	0.0516135
dash	16	24	1500	112	wait	100	2.13768e-05	1.6794e-05	5.9264e-05
dash	16	24	1500	112	bound	100	0.0106951	0.00901273	0.0108726
dash	16	24	1500	112	calc iter	100	0.0640345	0.0623225	0.0659192
dash	16	24	1500	112	calc total	1	6.41016	6.41016	6.41016
dash	16	24	1500	112	total	1	11.6002	11.6002	11.6002
dash	16	24	1500	140	initialize	1	4.2746	4.2746	4.2746
dash	16	24	1500	140	async	100	0.0068981	0.0029021	0.00859152
dash	16	24	1500	140	inner	100	0.0458938	0.0447772	0.0494956
dash	16	24	1500	140	wait	100	3.15189e-05	1.9077e-05	0.000112203
dash	16	24	1500	140	bound	100	0.011005	0.00999989	0.012343
dash	16	24	1500	140	calc iter	100	0.0638296	0.0619146	0.0653591
dash	16	24	1500	140	calc total	1	6.41017	6.41017	6.41017
dash	16	24	1500	140	total	1	11.518	11.518	11.518
dash	16	24	1500	200	initialize	1	4.26839	4.26839	4.26839
dash	16	24	1500	200	async	100	0.00558333	0.00282911	0.00646196
dash	16	24	1500	200	inner	100	0.0461401	0.0454876	0.0510247
dash	16	24	1500	200	wait	100	3.40707e-05	1.9939e-05	6.1463e-05
dash	16	24	1500	200	bound	100	0.0121326	0.0103441	0.0125993
dash	16	24	1500	200	calc iter	100	0.0638916	0.0622903	0.0645094
dash	16	24	1500	200	calc total	1	6.41017	6.41017	6.41017
dash	16	24	1500	200	total	1	11.5054	11.5054	11.5054
dash	16	24	1500	176	initialize	1	4.3	4.3	4.3
dash	16	24	1500	176	async	100	0.00428257	0.00232723	0.0121898
dash	16	24	1500	176	inner	100	0.0462638	0.0449166	0.0512266
dash	16	24	1500	176	wait	100	4.01101e-05	1.9585e-05	6.0817e-05
dash	16	24	1500	176	bound	100	0.013267	0.0102945	0.0148322
dash	16	24	1500	176	calc iter	100	0.0638545	0.060625	0.0691854
dash	16	24	1500	176	calc total	1	6.41017	6.41017	6.41017
dash	16	24	1500	176	total	1	11.5401	11.5401	11.5401
dash	16	24	1500	153	initialize	1	4.23569	4.23569	4.23569
dash	16	24	1500	153	async	100	0.00794964	0.00306034	0.00869831
dash	16	24	1500	153	inner	100	0.0450576	0.0444712	0.0509779
dash	16	24	1500	153	wait	100	2.23282e-05	1.6911e-05	6.8191e-05
dash	16	24	1500	153	bound	100	0.0109513	0.0104548	0.011071
dash	16	24	1500	153	calc iter	100	0.0639821	0.0626377	0.0654421
dash	16	24	1500	153	calc total	1	6.41017	6.41017	6.41017
dash	16	24	1500	153	total	1	11.472	11.472	11.472
dash	16	24	1500	113	initialize	1	4.3555	4.3555	4.3555
dash	16	24	1500	113	async	100	0.00766218	0.00313444	0.00816421
dash	16	24	1500	113	inner	100	0.0441828	0.0435105	0.0519211
dash	16	24	1500	113	wait	100	1.81586e-05	1.5156e-05	5.4852e-05
dash	16	24	1500	113	bound	100	0.0121943	0.00811262	0.0125238
dash	16	24	1500	113	calc iter	100	0.064059	0.0594797	0.0669044
dash	16	24	1500	113	calc total	1	6.41016	6.41016	6.41016
dash	16	24	1500	113	total	1	11.6002	11.6002	11.6002
dash	16	24	1500	141	initialize	1	4.27667	4.27667	4.27667
dash	16	24	1500	141	async	100	0.00718714	0.0031814	0.0093069
dash	16	24	1500	141	inner	100	0.0457608	0.0447212	0.049545
dash	16	24	1500	141	wait	100	2.85686e-05	1.6783e-05	6.3358e-05
dash	16	24	1500	141	bound	100	0.0108678	0.00994897	0.0126523
dash	16	24	1500	141	calc iter	100	0.0638458	0.0612454	0.0653108
dash	16	24	1500	141	calc total	1	6.41017	6.41017	6.41017
dash	16	24	1500	141	total	1	11.5201	11.5201	11.5201
dash	16	24	1500	201	initialize	1	4.26842	4.26842	4.26842
dash	16	24	1500	201	async	100	0.0068198	0.00285747	0.00826986
dash	16	24	1500	201	inner	100	0.0463606	0.0457978	0.0512924
dash	16	24	1500	201	wait	100	2.25686e-05	1.6596e-05	7.1211e-05
dash	16	24	1500	201	bound	100	0.0107154	0.0102639	0.0108889
dash	16	24	1500	201	calc iter	100	0.0639196	0.0623226	0.0650876
dash	16	24	1500	201	calc total	1	6.41017	6.41017	6.41017
dash	16	24	1500	201	total	1	11.5054	11.5054	11.5054
dash	16	24	1500	177	initialize	1	4.30003	4.30003	4.30003
dash	16	24	1500	177	async	100	0.00497947	0.00199893	0.0128136
dash	16	24	1500	177	inner	100	0.0467632	0.0453244	0.0510034
dash	16	24	1500	177	wait	100	3.54803e-05	1.7979e-05	7.4759e-05
dash	16	24	1500	177	bound	100	0.0120902	0.0102642	0.0129725
dash	16	24	1500	177	calc iter	100	0.0638695	0.0601657	0.0695035
dash	16	24	1500	177	calc total	1	6.41017	6.41017	6.41017
dash	16	24	1500	177	total	1	11.5401	11.5401	11.5401
dash	16	24	1500	154	initialize	1	4.23551	4.23551	4.23551
dash	16	24	1500	154	async	100	0.00805015	0.0029653	0.0089277
dash	16	24	1500	154	inner	100	0.0452519	0.0447499	0.051795
dash	16	24	1500	154	wait	100	1.97673e-05	1.6252e-05	5.6145e-05
dash	16	24	1500	154	bound	100	0.0107083	0.00908697	0.0109351
dash	16	24	1500	154	calc iter	100	0.0640313	0.0625189	0.0662732
dash	16	24	1500	154	calc total	1	6.41017	6.41017	6.41017
dash	16	24	1500	154	total	1	11.4719	11.4719	11.4719
dash	16	24	1500	114	initialize	1	4.35549	4.35549	4.35549
dash	16	24	1500	114	async	100	0.00672122	0.00242478	0.00740232
dash	16	24	1500	114	inner	100	0.0455632	0.0450217	0.051483
dash	16	24	1500	114	wait	100	2.94611e-05	1.8612e-05	5.6526e-05
dash	16	24	1500	114	bound	100	0.0116479	0.0102904	0.0121724
dash	16	24	1500	114	calc iter	100	0.0639628	0.0615503	0.0650794
dash	16	24	1500	114	calc total	1	6.41016	6.41016	6.41016
dash	16	24	1500	114	total	1	11.6002	11.6002	11.6002
dash	16	24	1500	142	initialize	1	4.27259	4.27259	4.27259
dash	16	24	1500	142	async	100	0.00805775	0.00324964	0.0102912
dash	16	24	1500	142	inner	100	0.04555	0.0441363	0.0493592
dash	16	24	1500	142	wait	100	2.10745e-05	1.5946e-05	7.3806e-05
dash	16	24	1500	142	bound	100	0.0102458	0.00948767	0.0107811
dash	16	24	1500	142	calc iter	100	0.0638759	0.0620351	0.0647137
dash	16	24	1500	142	calc total	1	6.41017	6.41017	6.41017
dash	16	24	1500	142	total	1	11.5161	11.5161	11.5161
dash	16	24	1500	202	initialize	1	4.26839	4.26839	4.26839
dash	16	24	1500	202	async	100	0.00781194	0.00309148	0.00916447
dash	16	24	1500	202	inner	100	0.0455814	0.0449394	0.0510575
dash	16	24	1500	202	wait	100	1.99925e-05	1.6753e-05	5.9325e-05
dash	16	24	1500	202	bound	100	0.0105465	0.00935124	0.0107243
dash	16	24	1500	202	calc iter	100	0.0639614	0.0625905	0.0656203
dash	16	24	1500	202	calc total	1	6.41017	6.41017	6.41017
dash	16	24	1500	202	total	1	11.5054	11.5054	11.5054
dash	16	24	1500	178	initialize	1	4.30001	4.30001	4.30001
dash	16	24	1500	178	async	100	0.00545431	0.00214958	0.0108658
dash	16	24	1500	178	inner	100	0.0475219	0.0467494	0.0514878
dash	16	24	1500	178	wait	100	2.65278e-05	1.7578e-05	5.9224e-05
dash	16	24	1500	178	bound	100	0.0108925	0.0102822	0.0116398
dash	16	24	1500	178	calc iter	100	0.0638963	0.0610671	0.0684457
dash	16	24	1500	178	calc total	1	6.41017	6.41017	6.41017
dash	16	24	1500	178	total	1	11.5401	11.5401	11.5401
dash	16	24	1500	155	initialize	1	4.22781	4.22781	4.22781
dash	16	24	1500	155	async	100	0.00828696	0.00308184	0.0088974
dash	16	24	1500	155	inner	100	0.0437956	0.0432327	0.051614
dash	16	24	1500	155	wait	100	1.92056e-05	1.5694e-05	5.3805e-05
dash	16	24	1500	155	bound	100	0.0119549	0.00819835	0.0122255
dash	16	24	1500	155	calc iter	100	0.0640586	0.0599069	0.0666523
dash	16	24	1500	155	calc total	1	6.41017	6.41017	6.41017
dash	16	24	1500	155	total	1	11.4642	11.4642	11.4642
dash	16	24	1500	115	initialize	1	4.35545	4.35545	4.35545
dash	16	24	1500	115	async	100	0.00532795	0.00291232	0.00758899
dash	16	24	1500	115	inner	100	0.0448757	0.0442898	0.0515833
dash	16	24	1500	115	wait	100	4.11397e-05	2.1418e-05	5.3898e-05
dash	16	24	1500	115	bound	100	0.0136855	0.0102846	0.0148599
dash	16	24	1500	115	calc iter	100	0.0639317	0.061997	0.0659085
dash	16	24	1500	115	calc total	1	6.41017	6.41017	6.41017
dash	16	24	1500	115	total	1	11.6002	11.6002	11.6002
dash	16	24	1500	143	initialize	1	4.27105	4.27105	4.27105
dash	16	24	1500	143	async	100	0.00878149	0.00311208	0.0113795
dash	16	24	1500	143	inner	100	0.0446033	0.0429005	0.049705
dash	16	24	1500	143	wait	100	1.92906e-05	1.535e-05	5.9827e-05
dash	16	24	1500	143	bound	100	0.0105004	0.00807616	0.0112027
dash	16	24	1500	143	calc iter	100	0.0639064	0.0609666	0.0652938
dash	16	24	1500	143	calc total	1	6.41017	6.41017	6.41017
dash	16	24	1500	143	total	1	11.5145	11.5145	11.5145
dash	16	24	1500	203	initialize	1	4.26834	4.26834	4.26834
dash	16	24	1500	203	async	100	0.00746516	0.00272882	0.00895978
dash	16	24	1500	203	inner	100	0.0448715	0.0439302	0.0513959
dash	16	24	1500	203	wait	100	1.95883e-05	1.656e-05	5.9423e-05
dash	16	24	1500	203	bound	100	0.0116301	0.00832093	0.0121105
dash	16	24	1500	203	calc iter	100	0.063988	0.060491	0.0663429
dash	16	24	1500	203	calc total	1	6.41017	6.41017	6.41017
dash	16	24	1500	203	total	1	11.5054	11.5054	11.5054
dash	16	24	1500	179	initialize	1	4.3	4.3	4.3
dash	16	24	1500	179	async	100	0.00588102	0.0031364	0.00692282
dash	16	24	1500	179	inner	100	0.0474093	0.0466598	0.0514415
dash	16	24	1500	179	wait	100	2.34873e-05	1.8753e-05	5.9464e-05
dash	16	24	1500	179	bound	100	0.0106035	0.0101566	0.0118824
dash	16	24	1500	179	calc iter	100	0.0639187	0.0627076	0.0653887
dash	16	24	1500	179	calc total	1	6.41017	6.41017	6.41017
dash	16	24	1500	179	total	1	11.5401	11.5401	11.5401
dash	16	24	1500	156	initialize	1	4.23551	4.23551	4.23551
dash	16	24	1500	156	async	100	0.00729246	0.00323367	0.00767219
dash	16	24	1500	156	inner	100	0.0460442	0.0455837	0.0519544
dash	16	24	1500	156	wait	100	2.08845e-05	1.5741e-05	5.0832e-05
dash	16	24	1500	156	bound	100	0.0107128	0.00935547	0.0108765
dash	16	24	1500	156	calc iter	100	0.0640717	0.0626766	0.0662623
dash	16	24	1500	116	initialize	1	4.35546	4.35546	4.35546
dash	16	24	1500	116	async	100	0.00501861	0.00271392	0.0112647
dash	16	24	1500	116	inner	100	0.0442567	0.0433841	0.051291
dash	16	24	1500	116	wait	100	4.05403e-05	2.2472e-05	7.14e-05
dash	16	24	1500	116	bound	100	0.0146037	0.0103937	0.0158277
dash	16	24	1500	116	calc iter	100	0.0639208	0.0617117	0.068674
dash	16	24	1500	116	calc total	1	6.41016	6.41016	6.41016
dash	16	24	1500	116	total	1	11.6001	11.6001	11.6001
dash	16	24	1500	204	initialize	1	4.26835	4.26835	4.26835
dash	16	24	1500	204	async	100	0.00759885	0.00262236	0.00836693
dash	16	24	1500	204	inner	100	0.0458793	0.0452696	0.05091
dash	16	24	1500	204	wait	100	2.14607e-05	1.7011e-05	5.1309e-05
dash	16	24	1500	204	bound	100	0.0104939	0.00965173	0.0110353
dash	16	24	1500	204	calc iter	100	0.0639948	0.0627362	0.0651731
dash	16	24	1500	204	calc total	1	6.41017	6.41017	6.41017
dash	16	24	1500	204	total	1	11.5054	11.5054	11.5054
dash	16	24	1500	180	initialize	1	4.30004	4.30004	4.30004
dash	16	24	1500	180	async	100	0.0062675	0.00226674	0.00751405
dash	16	24	1500	180	inner	100	0.0463228	0.0455206	0.0508085
dash	16	24	1500	180	wait	100	3.13731e-05	1.8693e-05	6.6522e-05
dash	16	24	1500	180	bound	100	0.0112453	0.0102407	0.0132797
dash	16	24	1500	180	calc iter	100	0.0638682	0.061604	0.0646945
dash	16	24	1500	180	calc total	1	6.41016	6.41016	6.41016
dash	16	24	1500	180	total	1	11.5401	11.5401	11.5401
dash	16	24	1500	156	calc total	1	6.41017	6.41017	6.41017
dash	16	24	1500	156	total	1	11.4719	11.4719	11.4719
dash	16	24	1500	117	initialize	1	4.35545	4.35545	4.35545
dash	16	24	1500	117	async	100	0.00578479	0.00254235	0.0115686
dash	16	24	1500	117	inner	100	0.0450153	0.0444489	0.051628
dash	16	24	1500	117	wait	100	3.84071e-05	2.1944e-05	6.3206e-05
dash	16	24	1500	117	bound	100	0.0130992	0.0102423	0.0136516
dash	16	24	1500	117	calc iter	100	0.0639389	0.061296	0.0683686
dash	16	24	1500	117	calc total	1	6.41016	6.41016	6.41016
dash	16	24	1500	117	total	1	11.6002	11.6002	11.6002
dash	16	24	1500	205	initialize	1	4.26841	4.26841	4.26841
dash	16	24	1500	205	async	100	0.00636764	0.00278515	0.00723093
dash	16	24	1500	205	inner	100	0.0463904	0.045779	0.0509097
dash	16	24	1500	205	wait	100	2.79603e-05	2.3193e-05	6.8374e-05
dash	16	24	1500	205	bound	100	0.0111636	0.0103768	0.0117678
dash	16	24	1500	205	calc iter	100	0.0639507	0.0623479	0.0647034
dash	16	24	1500	205	calc total	1	6.41017	6.41017	6.41017
dash	16	24	1500	205	total	1	11.5054	11.5054	11.5054
dash	16	24	1500	181	initialize	1	4.30001	4.30001	4.30001
dash	16	24	1500	181	async	100	0.0050821	0.00230937	0.00810855
dash	16	24	1500	181	inner	100	0.0456143	0.0445461	0.0510705
dash	16	24	1500	181	wait	100	4.00696e-05	1.9261e-05	6.2987e-05
dash	16	24	1500	181	bound	100	0.0130985	0.0102425	0.0143908
dash	16	24	1500	181	calc iter	100	0.0638362	0.0615955	0.0661788
dash	16	24	1500	181	calc total	1	6.41017	6.41017	6.41017
dash	16	24	1500	181	total	1	11.5401	11.5401	11.5401
dash	16	24	1500	157	initialize	1	4.23552	4.23552	4.23552
dash	16	24	1500	157	async	100	0.00725856	0.0027262	0.00797153
dash	16	24	1500	157	inner	100	0.0454687	0.0450297	0.051096
dash	16	24	1500	157	wait	100	2.77025e-05	2.2933e-05	5.568e-05
dash	16	24	1500	157	bound	100	0.0112608	0.0105492	0.0115771
dash	16	24	1500	157	calc iter	100	0.064017	0.0624339	0.0659781
dash	16	24	1500	157	calc total	1	6.41017	6.41017	6.41017
dash	16	24	1500	157	total	1	11.4719	11.4719	11.4719
dash	16	24	1500	118	initialize	1	4.3555	4.3555	4.3555
dash	16	24	1500	118	async	100	0.00710262	0.00316009	0.00803446
dash	16	24	1500	118	inner	100	0.0455792	0.045087	0.0508384
dash	16	24	1500	118	wait	100	2.84438e-05	2.0442e-05	0.000107632
dash	16	24	1500	118	bound	100	0.0112626	0.0107053	0.0114019
dash	16	24	1500	118	calc iter	100	0.0639743	0.062623	0.0648136
dash	16	24	1500	118	calc total	1	6.41016	6.41016	6.41016
dash	16	24	1500	118	total	1	11.6002	11.6002	11.6002
dash	16	24	1500	206	initialize	1	4.26835	4.26835	4.26835
dash	16	24	1500	206	async	100	0.00569034	0.00280212	0.00640833
dash	16	24	1500	206	inner	100	0.0461259	0.0455811	0.0509813
dash	16	24	1500	206	wait	100	3.34294e-05	2.5644e-05	5.1677e-05
dash	16	24	1500	206	bound	100	0.0120804	0.0104895	0.0128876
dash	16	24	1500	182	initialize	1	4.3	4.3	4.3
dash	16	24	1500	182	async	100	0.00534528	0.00300064	0.010772
dash	16	24	1500	182	inner	100	0.0457485	0.0444051	0.0509152
dash	16	24	1500	182	wait	100	3.84686e-05	1.932e-05	7.147e-05
dash	16	24	1500	182	bound	100	0.0127	0.0102567	0.0144032
dash	16	24	1500	182	calc iter	100	0.0638333	0.0610781	0.0675278
dash	16	24	1500	182	calc total	1	6.41016	6.41016	6.41016
dash	16	24	1500	182	total	1	11.5401	11.5401	11.5401
dash	16	24	1500	158	initialize	1	4.23552	4.23552	4.23552
dash	16	24	1500	158	async	100	0.00634171	0.00272032	0.00693879
dash	16	24	1500	158	inner	100	0.0450705	0.0446964	0.0508225
dash	16	24	1500	158	wait	100	3.33151e-05	2.0838e-05	7.3546e-05
dash	16	24	1500	158	bound	100	0.0125438	0.0106232	0.0139147
dash	16	24	1500	158	calc iter	100	0.0639905	0.0620441	0.0649437
dash	16	24	1500	158	calc total	1	6.41017	6.41017	6.41017
dash	16	24	1500	158	total	1	11.472	11.472	11.472
dash	16	24	1500	119	initialize	1	4.35549	4.35549	4.35549
dash	16	24	1500	119	async	100	0.00785622	0.00312822	0.00866014
dash	16	24	1500	119	inner	100	0.0454594	0.0448922	0.0514441
dash	16	24	1500	119	wait	100	2.23813e-05	1.9e-05	5.9395e-05
dash	16	24	1500	119	bound	100	0.0106758	0.00997142	0.0108256
dash	16	24	1500	119	calc iter	100	0.0640152	0.062876	0.0650951
dash	16	24	1500	119	calc total	1	6.41016	6.41016	6.41016
dash	16	24	1500	119	total	1	11.6002	11.6002	11.6002
dash	16	24	1500	206	calc iter	100	0.0639312	0.0625362	0.0646766
dash	16	24	1500	206	calc total	1	6.41016	6.41016	6.41016
dash	16	24	1500	206	total	1	11.5054	11.5054	11.5054
dash	16	24	1500	183	initialize	1	4.30001	4.30001	4.30001
dash	16	24	1500	183	async	100	0.00537547	0.00231452	0.0121778
dash	16	24	1500	183	inner	100	0.0462715	0.0452505	0.0511692
dash	16	24	1500	183	wait	100	3.36596e-05	1.7883e-05	4.6729e-05
dash	16	24	1500	183	bound	100	0.012167	0.010304	0.0132536
dash	16	24	1500	183	calc iter	100	0.0638489	0.0607155	0.068477
dash	16	24	1500	183	calc total	1	6.41016	6.41016	6.41016
dash	16	24	1500	183	total	1	11.5401	11.5401	11.5401
dash	16	24	1500	159	initialize	1	4.23522	4.23522	4.23522
dash	16	24	1500	159	async	100	0.0077519	0.00273599	0.00884668
dash	16	24	1500	159	inner	100	0.045277	0.0448665	0.0509853
dash	16	24	1500	159	wait	100	2.17048e-05	1.8345e-05	6.0753e-05
dash	16	24	1500	159	bound	100	0.0109855	0.0103757	0.0111363
dash	16	24	1500	159	calc iter	100	0.0640376	0.0623512	0.0662064
dash	16	24	1500	159	calc total	1	6.41017	6.41017	6.41017
dash	16	24	1500	159	total	1	11.4717	11.4717	11.4717
dash	16	24	1500	207	initialize	1	4.26839	4.26839	4.26839
dash	16	24	1500	207	async	100	0.00665992	0.00234177	0.00755167
dash	16	24	1500	207	inner	100	0.0466006	0.045932	0.0510427
dash	16	24	1500	207	wait	100	2.26122e-05	1.9027e-05	5.3366e-05
dash	16	24	1500	207	bound	100	0.0106849	0.0103024	0.0111589
dash	16	24	1500	207	calc iter	100	0.0639692	0.06216	0.0650183
dash	16	24	1500	207	calc total	1	6.41017	6.41017	6.41017
dash	16	24	1500	207	total	1	11.5054	11.5054	11.5054
dash	16	24	1500	184	initialize	1	4.29998	4.29998	4.29998
dash	16	24	1500	184	async	100	0.00520973	0.0024822	0.00718676
dash	16	24	1500	184	inner	100	0.0480765	0.0473794	0.0522041
dash	16	24	1500	184	wait	100	2.20883e-05	1.6519e-05	3.7748e-05
dash	16	24	1500	184	bound	100	0.0105767	0.010189	0.011009
dash	16	24	1500	184	calc iter	100	0.063886	0.0613624	0.0661897
dash	16	24	1500	184	calc total	1	6.41016	6.41016	6.41016
dash	16	24	1500	184	total	1	11.5401	11.5401	11.5401
dash	16	24	1500	160	initialize	1	4.23552	4.23552	4.23552
dash	16	24	1500	160	async	100	0.00826425	0.00321492	0.0087822
dash	16	24	1500	160	inner	100	0.0450757	0.0446592	0.0515061
dash	16	24	1500	160	wait	100	1.97295e-05	1.482e-05	4.9145e-05
dash	16	24	1500	160	bound	100	0.010716	0.00897426	0.010917
dash	16	24	1500	160	calc iter	100	0.0640773	0.0621447	0.0662484
dash	16	24	1500	160	calc total	1	6.41018	6.41018	6.41018
dash	16	24	1500	160	total	1	11.4719	11.4719	11.4719
dash	16	24	1500	208	initialize	1	4.26833	4.26833	4.26833
dash	16	24	1500	208	async	100	0.00761758	0.00280998	0.00842686
dash	16	24	1500	208	inner	100	0.0458465	0.0451788	0.0510527
dash	16	24	1500	208	wait	100	2.05708e-05	1.6791e-05	5.0605e-05
dash	16	24	1500	208	bound	100	0.0105186	0.00908747	0.0109487
dash	16	24	1500	208	calc iter	100	0.0640049	0.0624674	0.0661605
dash	16	24	1500	208	calc total	1	6.41017	6.41017	6.41017
dash	16	24	1500	208	total	1	11.5054	11.5054	11.5054
dash	16	24	1500	185	initialize	1	4.30004	4.30004	4.30004
dash	16	24	1500	185	async	100	0.00767012	0.0030036	0.00916921
dash	16	24	1500	185	inner	100	0.0458316	0.0449779	0.0505607
dash	16	24	1500	185	wait	100	1.9339e-05	1.6227e-05	5.8244e-05
dash	16	24	1500	185	bound	100	0.0103924	0.00966796	0.010587
dash	16	24	1500	185	calc iter	100	0.0639146	0.0625042	0.0654452
dash	16	24	1500	185	calc total	1	6.41017	6.41017	6.41017
dash	16	24	1500	185	total	1	11.5401	11.5401	11.5401
dash	16	24	1500	161	initialize	1	4.23547	4.23547	4.23547
dash	16	24	1500	161	async	100	0.00416049	0.00316714	0.00570585
dash	16	24	1500	161	inner	100	0.0479218	0.0475218	0.0536956
dash	16	24	1500	161	wait	100	1.83931e-05	1.5464e-05	4.0902e-05
dash	16	24	1500	161	bound	100	0.0119993	0.0081001	0.012212
dash	16	24	1500	161	calc iter	100	0.0641013	0.0599825	0.0681794
dash	16	24	1500	161	calc total	1	6.41016	6.41016	6.41016
dash	16	24	1500	161	total	1	11.4719	11.4719	11.4719
dash	16	24	1500	209	initialize	1	4.26837	4.26837	4.26837
dash	16	24	1500	209	async	100	0.00804044	0.00304146	0.00888546
dash	16	24	1500	209	inner	100	0.0445131	0.0438901	0.0507177
dash	16	24	1500	209	wait	100	2.06782e-05	1.6892e-05	0.00010683
dash	16	24	1500	209	bound	100	0.011448	0.00825127	0.011958
dash	16	24	1500	209	calc iter	100	0.0640237	0.0600631	0.0662976
dash	16	24	1500	209	calc total	1	6.41016	6.41016	6.41016
dash	16	24	1500	209	total	1	11.5054	11.5054	11.5054
dash	16	24	1500	186	initialize	1	4.30001	4.30001	4.30001
dash	16	24	1500	186	async	100	0.00780515	0.00316989	0.00918968
dash	16	24	1500	186	inner	100	0.0458207	0.0449569	0.0501543
dash	16	24	1500	186	wait	100	2.52512e-05	1.9377e-05	6.9964e-05
dash	16	24	1500	186	bound	100	0.010246	0.0097864	0.0108716
dash	16	24	1500	186	calc iter	100	0.0638982	0.0621264	0.0648086
dash	16	24	1500	186	calc total	1	6.41017	6.41017	6.41017
dash	16	24	1500	186	total	1	11.5401	11.5401	11.5401
dash	16	24	1500	162	initialize	1	4.23554	4.23554	4.23554
dash	16	24	1500	162	async	100	0.00717925	0.00314129	0.00773067
dash	16	24	1500	162	inner	100	0.0452596	0.0448566	0.0509407
dash	16	24	1500	162	wait	100	2.97044e-05	2.0133e-05	6.9573e-05
dash	16	24	1500	162	bound	100	0.0115378	0.0104684	0.0116779
dash	16	24	1500	162	calc iter	100	0.0640076	0.0626488	0.0646803
dash	16	24	1500	162	calc total	1	6.41016	6.41016	6.41016
dash	16	24	1500	162	total	1	11.472	11.472	11.472
dash	16	24	1500	210	initialize	1	4.26841	4.26841	4.26841
dash	16	24	1500	210	async	100	0.00600954	0.0028012	0.00675458
dash	16	24	1500	210	inner	100	0.0466057	0.0459832	0.0510193
dash	16	24	1500	210	wait	100	2.95119e-05	2.2826e-05	5.2026e-05
dash	16	24	1500	210	bound	100	0.0112984	0.0102062	0.0120747
dash	16	24	1500	210	calc iter	100	0.0639443	0.0624194	0.0646799
dash	16	24	1500	210	calc total	1	6.41016	6.41016	6.41016
dash	16	24	1500	210	total	1	11.5054	11.5054	11.5054
dash	16	24	1500	187	initialize	1	4.29998	4.29998	4.29998
dash	16	24	1500	187	async	100	0.00728569	0.00318606	0.00915131
dash	16	24	1500	187	inner	100	0.0456179	0.0449357	0.0499781
dash	16	24	1500	187	wait	100	3.09538e-05	2.0975e-05	6.8293e-05
dash	16	24	1500	187	bound	100	0.0109369	0.0100343	0.013162
dash	16	24	1500	187	calc iter	100	0.0638725	0.061994	0.0653093
dash	16	24	1500	187	calc total	1	6.41017	6.41017	6.41017
dash	16	24	1500	187	total	1	11.5401	11.5401	11.5401
dash	16	24	1500	216	initialize	1	4.30192	4.30192	4.30192
dash	16	24	1500	216	async	100	0.00626264	0.00273205	0.0114274
dash	16	24	1500	216	inner	100	0.0469891	0.0439456	0.0508945
dash	16	24	1500	216	wait	100	2.25861e-05	1.6305e-05	6.3224e-05
dash	16	24	1500	216	bound	100	0.0106015	0.0099296	0.0137604
dash	16	24	1500	216	calc iter	100	0.0638769	0.0614058	0.0679976
dash	16	24	1500	216	calc total	1	6.41016	6.41016	6.41016
dash	16	24	1500	216	total	1	11.5386	11.5386	11.5386
dash	16	24	1500	163	initialize	1	4.2355	4.2355	4.2355
dash	16	24	1500	163	async	100	0.00489336	0.0029048	0.00540114
dash	16	24	1500	163	inner	100	0.0450334	0.0445459	0.0513398
dash	16	24	1500	163	wait	100	3.80946e-05	2.0504e-05	6.425e-05
dash	16	24	1500	163	bound	100	0.0140053	0.0104105	0.0144398
dash	16	24	1500	163	calc iter	100	0.0639716	0.0622436	0.0650816
dash	16	24	1500	163	calc total	1	6.41017	6.41017	6.41017
dash	16	24	1500	163	total	1	11.4719	11.4719	11.4719
dash	16	24	1500	211	initialize	1	4.26842	4.26842	4.26842
dash	16	24	1500	211	async	100	0.00500483	0.00261843	0.00943061
dash	16	24	1500	211	inner	100	0.04565	0.044833	0.050655
dash	16	24	1500	211	wait	100	3.90313e-05	1.7981e-05	6.1726e-05
dash	16	24	1500	211	bound	100	0.0132208	0.0103295	0.0146642
dash	16	24	1500	211	calc iter	100	0.063916	0.0621539	0.0671476
dash	16	24	1500	211	calc total	1	6.41017	6.41017	6.41017
dash	16	24	1500	211	total	1	11.5054	11.5054	11.5054
dash	16	24	1500	188	initialize	1	4.29998	4.29998	4.29998
dash	16	24	1500	188	async	100	0.00643001	0.00262407	0.00820701
dash	16	24	1500	188	inner	100	0.0462012	0.0455124	0.0506567
dash	16	24	1500	188	wait	100	3.51293e-05	2.4558e-05	6.5531e-05
dash	16	24	1500	188	bound	100	0.0111986	0.0100663	0.0134525
dash	16	24	1500	188	calc iter	100	0.0638659	0.0613899	0.0666396
dash	16	24	1500	188	calc total	1	6.41017	6.41017	6.41017
dash	16	24	1500	188	total	1	11.5401	11.5401	11.5401
dash	16	24	1500	164	initialize	1	4.23025	4.23025	4.23025
dash	16	24	1500	164	async	100	0.00453817	0.00309766	0.00587443
dash	16	24	1500	164	inner	100	0.0436818	0.0430833	0.0504689
dash	16	24	1500	164	wait	100	4.54674e-05	2.2341e-05	0.000105299
dash	16	24	1500	164	bound	100	0.0156852	0.0107121	0.0163166
dash	16	24	1500	164	calc iter	100	0.0639521	0.0626045	0.0648938
dash	16	24	1500	164	calc total	1	6.41016	6.41016	6.41016
dash	16	24	1500	164	total	1	11.4667	11.4667	11.4667
dash	16	24	1500	212	initialize	1	4.26837	4.26837	4.26837
dash	16	24	1500	212	async	100	0.00451936	0.00249062	0.0118571
dash	16	24	1500	212	inner	100	0.0451425	0.0440975	0.050827
dash	16	24	1500	212	wait	100	4.05812e-05	2.9826e-05	7.51e-05
dash	16	24	1500	212	bound	100	0.0142007	0.0103598	0.0156768
dash	16	24	1500	212	calc iter	100	0.0639043	0.0611932	0.0698281
dash	16	24	1500	212	calc total	1	6.41016	6.41016	6.41016
dash	16	24	1500	212	total	1	11.5054	11.5054	11.5054
dash	16	24	1500	189	initialize	1	4.3	4.3	4.3
dash	16	24	1500	189	async	100	0.00744498	0.00317803	0.0110836
dash	16	24	1500	189	inner	100	0.0457312	0.0450196	0.0495938
dash	16	24	1500	189	wait	100	2.66157e-05	1.7443e-05	9.9705e-05
dash	16	24	1500	189	bound	100	0.0106739	0.0102862	0.0117251
dash	16	24	1500	189	calc iter	100	0.0638778	0.0620394	0.067477
dash	16	24	1500	189	calc total	1	6.41017	6.41017	6.41017
dash	16	24	1500	189	total	1	11.54	11.54	11.54
dash	16	24	1500	165	initialize	1	4.2355	4.2355	4.2355
dash	16	24	1500	165	async	100	0.00590552	0.00321828	0.00717058
dash	16	24	1500	165	inner	100	0.0448961	0.0443485	0.0509741
dash	16	24	1500	165	wait	100	3.67449e-05	2.0902e-05	6.3914e-05
dash	16	24	1500	165	bound	100	0.0131407	0.0104131	0.0134887
dash	16	24	1500	165	calc iter	100	0.0639803	0.0628312	0.0652912
dash	16	24	1500	165	calc total	1	6.41017	6.41017	6.41017
dash	16	24	1500	165	total	1	11.4719	11.4719	11.4719
dash	16	24	1500	213	initialize	1	4.26837	4.26837	4.26837
dash	16	24	1500	213	async	100	0.00545332	0.00245591	0.0151797
dash	16	24	1500	213	inner	100	0.0462278	0.0455662	0.051275
dash	16	24	1500	213	wait	100	3.26488e-05	1.9721e-05	6.0706e-05
dash	16	24	1500	213	bound	100	0.0122093	0.0102851	0.0127287
dash	16	24	1500	213	calc iter	100	0.0639244	0.0609592	0.0713244
dash	16	24	1500	213	calc total	1	6.41017	6.41017	6.41017
dash	16	24	1500	213	total	1	11.5054	11.5054	11.5054
dash	16	24	1500	190	initialize	1	4.30004	4.30004	4.30004
dash	16	24	1500	190	async	100	0.00819483	0.00314733	0.00957726
dash	16	24	1500	190	inner	100	0.0454158	0.0445695	0.0498584
dash	16	24	1500	190	wait	100	2.22208e-05	1.8421e-05	7.4447e-05
dash	16	24	1500	190	bound	100	0.0102745	0.00969376	0.0105288
dash	16	24	1500	190	calc iter	100	0.0639088	0.062581	0.0649766
dash	16	24	1500	190	calc total	1	6.41016	6.41016	6.41016
dash	16	24	1500	190	total	1	11.5401	11.5401	11.5401
dash	16	24	1500	166	initialize	1	4.23549	4.23549	4.23549
dash	16	24	1500	166	async	100	0.00666185	0.00284357	0.00734729
dash	16	24	1500	166	inner	100	0.0461514	0.045745	0.0513953
dash	16	24	1500	166	wait	100	2.25575e-05	1.6978e-05	5.3918e-05
dash	16	24	1500	166	bound	100	0.0111858	0.0104547	0.0113
dash	16	24	1500	166	calc iter	100	0.0640228	0.0627624	0.065288
dash	16	24	1500	166	calc total	1	6.41016	6.41016	6.41016
dash	16	24	1500	166	total	1	11.472	11.472	11.472
dash	16	24	1500	214	initialize	1	4.26837	4.26837	4.26837
dash	16	24	1500	214	async	100	0.00643543	0.00309517	0.0078129
dash	16	24	1500	214	inner	100	0.0465805	0.0460422	0.0509802
dash	16	24	1500	214	wait	100	2.49471e-05	1.8686e-05	5.8211e-05
dash	16	24	1500	214	bound	100	0.0109124	0.0103004	0.0121093
dash	16	24	1500	214	calc iter	100	0.0639545	0.0620049	0.0657297
dash	16	24	1500	214	calc total	1	6.41016	6.41016	6.41016
dash	16	24	1500	214	total	1	11.5054	11.5054	11.5054
dash	16	24	1500	191	initialize	1	4.29998	4.29998	4.29998
dash	16	24	1500	191	async	100	0.00814064	0.00305813	0.00961617
dash	16	24	1500	191	inner	100	0.0448431	0.0437133	0.0503689
dash	16	24	1500	191	wait	100	2.02897e-05	1.6294e-05	6.3358e-05
dash	16	24	1500	191	bound	100	0.010938	0.00805043	0.0114858
dash	16	24	1500	191	calc iter	100	0.0639436	0.0615294	0.0664962
dash	16	24	1500	191	calc total	1	6.41016	6.41016	6.41016
dash	16	24	1500	191	total	1	11.5401	11.5401	11.5401
dash	16	24	1500	167	initialize	1	4.23554	4.23554	4.23554
dash	16	24	1500	167	async	100	0.00808849	0.00320593	0.00857131
dash	16	24	1500	167	inner	100	0.0451155	0.0446829	0.0508691
dash	16	24	1500	167	wait	100	2.28854e-05	1.8305e-05	7.0178e-05
dash	16	24	1500	167	bound	100	0.0108233	0.0100576	0.010992
dash	16	24	1500	167	calc iter	100	0.0640514	0.063042	0.0661863
dash	16	24	1500	167	calc total	1	6.41016	6.41016	6.41016
dash	16	24	1500	167	total	1	11.472	11.472	11.472
dash	16	24	1500	215	initialize	1	4.26838	4.26838	4.26838
dash	16	24	1500	215	async	100	0.00663148	0.00229494	0.00738529
dash	16	24	1500	215	inner	100	0.0467973	0.0461172	0.0515946
dash	16	24	1500	215	wait	100	2.38689e-05	1.9264e-05	4.5757e-05
dash	16	24	1500	215	bound	100	0.0105321	0.00998367	0.0106627
dash	16	24	1500	215	calc iter	100	0.063986	0.0620176	0.0653693
dash	16	24	1500	215	calc total	1	6.41016	6.41016	6.41016
dash	16	24	1500	215	total	1	11.5054	11.5054	11.5054
dash	16	24	1500	264	initialize	1	4.27988	4.27988	4.27988
dash	16	24	1500	264	async	100	0.00536998	0.00220404	0.0133717
dash	16	24	1500	264	inner	100	0.0476805	0.0440478	0.0513239
dash	16	24	1500	264	wait	100	2.47874e-05	1.6254e-05	8.499e-05
dash	16	24	1500	264	bound	100	0.0107471	0.010009	0.0157622
dash	16	24	1500	264	calc iter	100	0.0638235	0.0588396	0.0715689
dash	16	24	1500	264	calc total	1	6.41018	6.41018	6.41018
dash	16	24	1500	264	total	1	11.5221	11.5221	11.5221
dash	16	24	1500	240	initialize	1	4.3555	4.3555	4.3555
dash	16	24	1500	240	async	100	0.00586931	0.00246982	0.00833956
dash	16	24	1500	240	inner	100	0.0468563	0.0461888	0.0509666
dash	16	24	1500	240	wait	100	2.82433e-05	2.1929e-05	6.7216e-05
dash	16	24	1500	240	bound	100	0.0111071	0.0102954	0.012309
dash	16	24	1500	240	calc iter	100	0.0638622	0.0620727	0.0657118
dash	16	24	1500	240	calc total	1	6.41017	6.41017	6.41017
dash	16	24	1500	240	total	1	11.592	11.592	11.592
dash	16	24	1500	288	initialize	1	4.24134	4.24134	4.24134
dash	16	24	1500	288	async	100	0.00605367	0.00286793	0.00870883
dash	16	24	1500	288	inner	100	0.0466943	0.0459271	0.0504374
dash	16	24	1500	288	wait	100	2.87321e-05	2.0113e-05	6.8115e-05
dash	16	24	1500	288	bound	100	0.0110173	0.0103006	0.0125158
dash	16	24	1500	288	calc iter	100	0.0637952	0.0619366	0.0659626
dash	16	24	1500	288	calc total	1	6.41018	6.41018	6.41018
dash	16	24	1500	288	total	1	11.486	11.486	11.486
dash	16	24	1500	265	initialize	1	4.27532	4.27532	4.27532
dash	16	24	1500	265	async	100	0.00516239	0.00247324	0.0162363
dash	16	24	1500	265	inner	100	0.0479642	0.043989	0.0513984
dash	16	24	1500	265	wait	100	2.46229e-05	1.6344e-05	6.8849e-05
dash	16	24	1500	265	bound	100	0.0106583	0.0101952	0.0154306
dash	16	24	1500	265	calc iter	100	0.0638107	0.0593882	0.0718124
dash	16	24	1500	265	calc total	1	6.41018	6.41018	6.41018
dash	16	24	1500	265	total	1	11.5175	11.5175	11.5175
dash	16	24	1500	241	initialize	1	4.35561	4.35561	4.35561
dash	16	24	1500	241	async	100	0.00475632	0.002279	0.00578686
dash	16	24	1500	241	inner	100	0.0462381	0.045478	0.0510134
dash	16	24	1500	241	wait	100	4.03341e-05	2.2146e-05	5.6391e-05
dash	16	24	1500	241	bound	100	0.0128006	0.0103139	0.0142336
dash	16	24	1500	241	calc iter	100	0.0638368	0.062132	0.0652197
dash	16	24	1500	241	calc total	1	6.41017	6.41017	6.41017
dash	16	24	1500	241	total	1	11.592	11.592	11.592
dash	16	24	1500	289	initialize	1	4.24585	4.24585	4.24585
dash	16	24	1500	289	async	100	0.00518148	0.00290251	0.00706201
dash	16	24	1500	289	inner	100	0.0469759	0.0461063	0.0507295
dash	16	24	1500	289	wait	100	3.65637e-05	1.911e-05	5.3224e-05
dash	16	24	1500	289	bound	100	0.0115856	0.010211	0.0124045
dash	16	24	1500	289	calc iter	100	0.0637809	0.0619187	0.0655314
dash	16	24	1500	289	calc total	1	6.41016	6.41016	6.41016
dash	16	24	1500	289	total	1	11.4905	11.4905	11.4905
dash	16	24	1500	266	initialize	1	4.27523	4.27523	4.27523
dash	16	24	1500	266	async	100	0.00511742	0.00251696	0.0168668
dash	16	24	1500	266	inner	100	0.048074	0.0434294	0.0517054
dash	16	24	1500	266	wait	100	2.43764e-05	1.6178e-05	5.0947e-05
dash	16	24	1500	266	bound	100	0.0105903	0.0101302	0.0125801
dash	16	24	1500	266	calc iter	100	0.0638072	0.0599611	0.0712023
dash	16	24	1500	266	calc total	1	6.41018	6.41018	6.41018
dash	16	24	1500	266	total	1	11.5174	11.5174	11.5174
dash	16	24	1500	242	initialize	1	4.35546	4.35546	4.35546
dash	16	24	1500	242	async	100	0.00415701	0.00209691	0.00788002
dash	16	24	1500	242	inner	100	0.0462903	0.0453294	0.0511005
dash	16	24	1500	242	wait	100	4.25712e-05	2.4239e-05	6.2246e-05
dash	16	24	1500	242	bound	100	0.0133368	0.0103513	0.0152269
dash	16	24	1500	242	calc iter	100	0.063828	0.0620031	0.0666755
dash	16	24	1500	242	calc total	1	6.41017	6.41017	6.41017
dash	16	24	1500	242	total	1	11.5919	11.5919	11.5919
dash	16	24	1500	290	initialize	1	4.21015	4.21015	4.21015
dash	16	24	1500	290	async	100	0.00512417	0.00280873	0.00913253
dash	16	24	1500	290	inner	100	0.0465009	0.0455383	0.0504261
dash	16	24	1500	290	wait	100	4.19723e-05	1.7597e-05	6.1441e-05
dash	16	24	1500	290	bound	100	0.0121067	0.0102305	0.013145
dash	16	24	1500	290	calc iter	100	0.0637751	0.061557	0.0676857
dash	16	24	1500	290	calc total	1	6.41016	6.41016	6.41016
dash	16	24	1500	290	total	1	11.4548	11.4548	11.4548
dash	16	24	1500	267	initialize	1	4.27514	4.27514	4.27514
dash	16	24	1500	267	async	100	0.00552707	0.00257714	0.0168282
dash	16	24	1500	267	inner	100	0.0476559	0.0429042	0.0514731
dash	16	24	1500	267	wait	100	2.49559e-05	1.7194e-05	6.9522e-05
dash	16	24	1500	267	bound	100	0.0106056	0.0101147	0.0143278
dash	16	24	1500	267	calc iter	100	0.0638147	0.0577742	0.074561
dash	16	24	1500	267	calc total	1	6.41018	6.41018	6.41018
dash	16	24	1500	267	total	1	11.5173	11.5173	11.5173
dash	16	24	1500	243	initialize	1	4.35546	4.35546	4.35546
dash	16	24	1500	243	async	100	0.00509861	0.00222701	0.0102487
dash	16	24	1500	243	inner	100	0.0468846	0.046054	0.0510506
dash	16	24	1500	243	wait	100	3.4362e-05	1.7859e-05	5.8083e-05
dash	16	24	1500	243	bound	100	0.0118233	0.0102734	0.0129321
dash	16	24	1500	243	calc iter	100	0.0638424	0.0607001	0.0682879
dash	16	24	1500	243	calc total	1	6.41017	6.41017	6.41017
dash	16	24	1500	243	total	1	11.592	11.592	11.592
dash	16	24	1500	291	initialize	1	4.23861	4.23861	4.23861
dash	16	24	1500	291	async	100	0.00560113	0.00278404	0.0107377
dash	16	24	1500	291	inner	100	0.0468283	0.0457495	0.0504585
dash	16	24	1500	291	wait	100	3.06027e-05	1.6026e-05	6.3544e-05
dash	16	24	1500	291	bound	100	0.011324	0.0102534	0.0126812
dash	16	24	1500	291	calc iter	100	0.0637852	0.06117	0.0684114
dash	16	24	1500	291	calc total	1	6.41016	6.41016	6.41016
dash	16	24	1500	291	total	1	11.4833	11.4833	11.4833
dash	16	24	1500	268	initialize	1	4.27524	4.27524	4.27524
dash	16	24	1500	268	async	100	0.00545698	0.00239076	0.016638
dash	16	24	1500	268	inner	100	0.0477285	0.0436065	0.0514484
dash	16	24	1500	268	wait	100	2.10117e-05	1.6278e-05	5.9623e-05
dash	16	24	1500	268	bound	100	0.0106294	0.00974831	0.0125643
dash	16	24	1500	268	calc iter	100	0.0638372	0.0589256	0.0709633
dash	16	24	1500	268	calc total	1	6.41018	6.41018	6.41018
dash	16	24	1500	268	total	1	11.5174	11.5174	11.5174
dash	16	24	1500	244	initialize	1	4.35551	4.35551	4.35551
dash	16	24	1500	244	async	100	0.00641978	0.0025657	0.00912637
dash	16	24	1500	244	inner	100	0.046865	0.0462178	0.0509346
dash	16	24	1500	244	wait	100	2.37996e-05	1.7696e-05	6.321e-05
dash	16	24	1500	244	bound	100	0.010565	0.0102486	0.0111462
dash	16	24	1500	244	calc iter	100	0.063875	0.0615843	0.065847
dash	16	24	1500	244	calc total	1	6.41016	6.41016	6.41016
dash	16	24	1500	244	total	1	11.592	11.592	11.592
dash	16	24	1500	292	initialize	1	4.24585	4.24585	4.24585
dash	16	24	1500	292	async	100	0.00648714	0.00284696	0.0105149
dash	16	24	1500	292	inner	100	0.0467904	0.0459398	0.0501855
dash	16	24	1500	292	wait	100	2.3122e-05	1.6828e-05	8.1671e-05
dash	16	24	1500	292	bound	100	0.0105069	0.0101639	0.0114527
dash	16	24	1500	292	calc iter	100	0.0638085	0.0608404	0.0669822
dash	16	24	1500	292	calc total	1	6.41016	6.41016	6.41016
dash	16	24	1500	292	total	1	11.4905	11.4905	11.4905
dash	16	24	1500	269	initialize	1	4.27523	4.27523	4.27523
dash	16	24	1500	269	async	100	0.00568139	0.00231978	0.0128599
dash	16	24	1500	269	inner	100	0.0474511	0.0444946	0.0516116
dash	16	24	1500	269	wait	100	2.08242e-05	1.5856e-05	6.3263e-05
dash	16	24	1500	269	bound	100	0.0106943	0.00917189	0.0145652
dash	16	24	1500	269	calc iter	100	0.0638489	0.0595158	0.0694895
dash	16	24	1500	269	calc total	1	6.41017	6.41017	6.41017
dash	16	24	1500	269	total	1	11.5174	11.5174	11.5174
dash	16	24	1500	245	initialize	1	4.35549	4.35549	4.35549
dash	16	24	1500	245	async	100	0.00695698	0.00315658	0.00961119
dash	16	24	1500	245	inner	100	0.0465141	0.0454301	0.0508017
dash	16	24	1500	245	wait	100	2.04447e-05	1.6707e-05	7.5491e-05
dash	16	24	1500	245	bound	100	0.0104099	0.00965032	0.0105956
dash	16	24	1500	245	calc iter	100	0.0639029	0.0619817	0.065908
dash	16	24	1500	245	calc total	1	6.41017	6.41017	6.41017
dash	16	24	1500	245	total	1	11.592	11.592	11.592
dash	16	24	1500	270	initialize	1	4.2753	4.2753	4.2753
dash	16	24	1500	270	async	100	0.00439272	0.00211373	0.0122948
dash	16	24	1500	270	inner	100	0.0476232	0.0429943	0.0515278
dash	16	24	1500	270	wait	100	3.64544e-05	1.8262e-05	6.1105e-05
dash	16	24	1500	270	bound	100	0.0117274	0.0102155	0.0162442
dash	16	24	1500	270	calc iter	100	0.063781	0.0593963	0.0716541
dash	16	24	1500	270	calc total	1	6.41018	6.41018	6.41018
dash	16	24	1500	270	total	1	11.5175	11.5175	11.5175
dash	16	24	1500	246	initialize	1	4.35551	4.35551	4.35551
dash	16	24	1500	246	async	100	0.00643299	0.00277235	0.00896247
dash	16	24	1500	246	inner	100	0.0470907	0.0461331	0.0510681
dash	16	24	1500	246	wait	100	2.18236e-05	1.6195e-05	5.4588e-05
dash	16	24	1500	246	bound	100	0.0103441	0.00997155	0.0112331
dash	16	24	1500	246	calc iter	100	0.0638911	0.0618513	0.0655787
dash	16	24	1500	246	calc total	1	6.41016	6.41016	6.41016
dash	16	24	1500	246	total	1	11.592	11.592	11.592
dash	16	24	1500	271	initialize	1	4.27531	4.27531	4.27531
dash	16	24	1500	271	async	100	0.00438946	0.00195654	0.019412
dash	16	24	1500	271	inner	100	0.0477408	0.0434782	0.0516248
dash	16	24	1500	271	wait	100	3.24265e-05	1.6954e-05	5.8266e-05
dash	16	24	1500	271	bound	100	0.011611	0.0100488	0.014246
dash	16	24	1500	271	calc iter	100	0.0637749	0.0597919	0.0751763
dash	16	24	1500	271	calc total	1	6.41018	6.41018	6.41018
dash	16	24	1500	271	total	1	11.5175	11.5175	11.5175
dash	16	24	1500	247	initialize	1	4.35549	4.35549	4.35549
dash	16	24	1500	247	async	100	0.00559959	0.00272639	0.00813377
dash	16	24	1500	247	inner	100	0.0467357	0.046029	0.0505262
dash	16	24	1500	247	wait	100	3.02674e-05	1.7846e-05	9.1978e-05
dash	16	24	1500	247	bound	100	0.0114842	0.0104222	0.0120515
dash	16	24	1500	247	calc iter	100	0.0638514	0.0622334	0.0655644
dash	16	24	1500	247	calc total	1	6.41016	6.41016	6.41016
dash	16	24	1500	247	total	1	11.592	11.592	11.592
dash	16	24	1500	272	initialize	1	4.27755	4.27755	4.27755
dash	16	24	1500	272	async	100	0.00402516	0.00176269	0.021273
dash	16	24	1500	272	inner	100	0.0481794	0.0436746	0.0519792
dash	16	24	1500	272	wait	100	2.94257e-05	1.5993e-05	5.5288e-05
dash	16	24	1500	272	bound	100	0.0115401	0.0101869	0.0128731
dash	16	24	1500	272	calc iter	100	0.0637752	0.0592496	0.0757105
dash	16	24	1500	272	calc total	1	6.41018	6.41018	6.41018
dash	16	24	1500	272	total	1	11.5197	11.5197	11.5197
dash	16	24	1500	248	initialize	1	4.35549	4.35549	4.35549
dash	16	24	1500	248	async	100	0.00492194	0.00203481	0.0107023
dash	16	24	1500	248	inner	100	0.0472811	0.0465925	0.0512726
dash	16	24	1500	248	wait	100	2.92163e-05	1.7301e-05	5.8881e-05
dash	16	24	1500	248	bound	100	0.0116127	0.0102422	0.0123737
dash	16	24	1500	248	calc iter	100	0.0638463	0.061549	0.0686952
dash	16	24	1500	248	calc total	1	6.41016	6.41016	6.41016
dash	16	24	1500	248	total	1	11.592	11.592	11.592
dash	16	24	1500	273	initialize	1	4.27527	4.27527	4.27527
dash	16	24	1500	273	async	100	0.00435796	0.00190254	0.0206579
dash	16	24	1500	273	inner	100	0.048149	0.0435346	0.0517822
dash	16	24	1500	273	wait	100	3.05337e-05	1.7025e-05	5.5067e-05
dash	16	24	1500	273	bound	100	0.0112439	0.0101295	0.014264
dash	16	24	1500	273	calc iter	100	0.0637825	0.0577972	0.0790915
dash	16	24	1500	273	calc total	1	6.41017	6.41017	6.41017
dash	16	24	1500	273	total	1	11.5175	11.5175	11.5175
dash	16	24	1500	249	initialize	1	4.35549	4.35549	4.35549
dash	16	24	1500	249	async	100	0.00598674	0.00283659	0.0121936
dash	16	24	1500	249	inner	100	0.0473445	0.046334	0.0514851
dash	16	24	1500	249	wait	100	2.07331e-05	1.6457e-05	4.2153e-05
dash	16	24	1500	249	bound	100	0.0105244	0.0102276	0.0108769
dash	16	24	1500	249	calc iter	100	0.0638774	0.0618471	0.0688521
dash	16	24	1500	249	calc total	1	6.41016	6.41016	6.41016
dash	16	24	1500	249	total	1	11.5919	11.5919	11.5919
dash	16	24	1500	274	initialize	1	4.28246	4.28246	4.28246
dash	16	24	1500	274	async	100	0.00466992	0.00198134	0.0170696
dash	16	24	1500	274	inner	100	0.048073	0.0436535	0.0515577
dash	16	24	1500	274	wait	100	2.87005e-05	1.7678e-05	5.9345e-05
dash	16	24	1500	274	bound	100	0.0110179	0.0102048	0.0137015
dash	16	24	1500	274	calc iter	100	0.0637906	0.0592868	0.0732766
dash	16	24	1500	274	calc total	1	6.41017	6.41017	6.41017
dash	16	24	1500	274	total	1	11.5247	11.5247	11.5247
dash	16	24	1500	250	initialize	1	4.35545	4.35545	4.35545
dash	16	24	1500	250	async	100	0.0063008	0.00309159	0.00895288
dash	16	24	1500	250	inner	100	0.0469721	0.0461516	0.0514404
dash	16	24	1500	250	wait	100	1.89789e-05	1.5606e-05	4.9079e-05
dash	16	24	1500	250	bound	100	0.0106136	0.00968614	0.0108781
dash	16	24	1500	250	calc iter	100	0.0639067	0.062007	0.066261
dash	16	24	1500	250	calc total	1	6.41017	6.41017	6.41017
dash	16	24	1500	250	total	1	11.5919	11.5919	11.5919
dash	16	24	1500	251	initialize	1	4.35549	4.35549	4.35549
dash	16	24	1500	251	async	100	0.00656859	0.00282626	0.0087831
dash	16	24	1500	251	inner	100	0.0461293	0.045202	0.0515503
dash	16	24	1500	251	wait	100	2.0034e-05	1.5808e-05	5.821e-05
dash	16	24	1500	251	bound	100	0.0112057	0.00869442	0.0119985
dash	16	24	1500	251	calc iter	100	0.0639252	0.0616686	0.0662913
dash	16	24	1500	251	calc total	1	6.41017	6.41017	6.41017
dash	16	24	1500	251	total	1	11.592	11.592	11.592
dash	16	24	1500	252	initialize	1	4.3555	4.3555	4.3555
dash	16	24	1500	252	async	100	0.00670599	0.00255135	0.00762229
dash	16	24	1500	252	inner	100	0.0467429	0.0459018	0.0507053
dash	16	24	1500	252	wait	100	2.18489e-05	1.6591e-05	5.8623e-05
dash	16	24	1500	252	bound	100	0.0104551	0.0098436	0.0117532
dash	16	24	1500	252	calc iter	100	0.063927	0.0626062	0.0652692
dash	16	24	1500	252	calc total	1	6.41016	6.41016	6.41016
dash	16	24	1500	252	total	1	11.592	11.592	11.592
dash	16	24	1500	253	initialize	1	4.35551	4.35551	4.35551
dash	16	24	1500	253	async	100	0.0056859	0.00284896	0.00775397
dash	16	24	1500	253	inner	100	0.046821	0.0451534	0.0506192
dash	16	24	1500	253	wait	100	2.93745e-05	1.866e-05	7.5683e-05
dash	16	24	1500	253	bound	100	0.0113503	0.0103812	0.0143936
dash	16	24	1500	253	calc iter	100	0.0638876	0.0621411	0.0657007
dash	16	24	1500	253	calc total	1	6.41016	6.41016	6.41016
dash	16	24	1500	253	total	1	11.592	11.592	11.592
dash	16	24	1500	254	initialize	1	4.3555	4.3555	4.3555
dash	16	24	1500	254	async	100	0.00522827	0.0027975	0.0108874
dash	16	24	1500	254	inner	100	0.0468588	0.0448568	0.0507042
dash	16	24	1500	254	wait	100	3.25015e-05	2.0656e-05	5.2117e-05
dash	16	24	1500	254	bound	100	0.0117569	0.0103176	0.0144804
dash	16	24	1500	254	calc iter	100	0.0638776	0.0619315	0.0691967
dash	16	24	1500	254	calc total	1	6.41016	6.41016	6.41016
dash	16	24	1500	254	total	1	11.592	11.592	11.592
dash	16	24	1500	255	initialize	1	4.35548	4.35548	4.35548
dash	16	24	1500	255	async	100	0.00611627	0.00192626	0.0142063
dash	16	24	1500	255	inner	100	0.0471344	0.0457624	0.0507991
dash	16	24	1500	255	wait	100	2.32674e-05	1.6786e-05	5.6394e-05
dash	16	24	1500	255	bound	100	0.0106295	0.0102218	0.0113331
dash	16	24	1500	255	calc iter	100	0.0639046	0.0605873	0.0702603
dash	16	24	1500	255	calc total	1	6.41016	6.41016	6.41016
dash	16	24	1500	255	total	1	11.5919	11.5919	11.5919
dash	16	24	1500	256	initialize	1	4.35549	4.35549	4.35549
dash	16	24	1500	256	async	100	0.00706325	0.00333438	0.00834609
dash	16	24	1500	256	inner	100	0.0465115	0.0457331	0.0506654
dash	16	24	1500	256	wait	100	1.96794e-05	1.6517e-05	5.0869e-05
dash	16	24	1500	256	bound	100	0.0103385	0.0095819	0.010725
dash	16	24	1500	256	calc iter	100	0.0639343	0.0624805	0.0655781
dash	16	24	1500	256	calc total	1	6.41018	6.41018	6.41018
[truncated: 68,876 more rows]
