# Supplementary material for: A Halo abstraction for distributed n-dimensional structured grids within the C++ PGAS library DASH
Source: PeerJ Comput Sci. 2023 Feb 3;9:e1203. doi: 10.7717/peerj-cs.1203 (PMC10280232; doi:10.7717/peerj-cs.1203)
Supplement: Supplemental Information 2 [file peerj-cs-09-1203-s002.gz › raw_haswell/res_3d/weak/plain/heat3d_n4_c24_2381_21918157.out]

DASH
InitEnergy=125.00000
EndEnergy=125.00000
DiffEnergy=-0.00000
Matrixspec: 2381 x 2381 x 2381
Iterations: 100
# unit_id;function_name;num_calls;avg_runtime;min_runtime;max_runtime
0;initialize;1;3.26805;3.26805;3.26805
0;async;100;0.03573;0.01999;0.35585
0;inner;100;1.13567;0.92958;1.16433
0;wait;100;0.00005;0.00002;0.00007
0;boundary;100;0.08460;0.07399;0.12768
0;calc iter;100;1.25605;1.11941;1.53271
0;calc total;1;125.70771;125.70771;125.70771
0;total;1;142.34990;142.34990;142.34990
48;initialize;1;3.14052;3.14052;3.14052
48;async;100;0.0314954;0.0195505;0.108929
48;inner;100;1.14884;1.10499;1.19333
48;wait;100;3.01183e-05;1.7376e-05;7.176e-05
48;boundary;100;0.0761916;0.0741555;0.100572
48;calc iter;100;1.25656;1.22823;1.30074
48;calc total;1;125.708;125.708;125.708
48;total;1;142.222;142.222;142.222
72;initialize;1;3.11853;3.11853;3.11853
72;async;100;0.0439187;0.0231517;0.16787
72;inner;100;1.11904;1.01011;1.15861
72;wait;100;5.91686e-05;3.4164e-05;7.5882e-05
72;boundary;100;0.0933566;0.074017;0.135952
72;calc iter;100;1.25638;1.19315;1.37553
72;calc total;1;125.708;125.708;125.708
72;total;1;142.201;142.201;142.201
24;initialize;1;3.03137;3.03137;3.03137
24;async;100;0.0421735;0.0197348;0.183419
24;inner;100;1.11314;1.06276;1.15362
24;wait;100;7.11707e-05;2.5714e-05;0.000107825
24;boundary;100;0.100706;0.0731162;0.113317
24;calc iter;100;1.25609;1.22347;1.32885
24;calc total;1;125.708;125.708;125.708
24;total;1;142.113;142.113;142.113
49;initialize;1;3.14055;3.14055;3.14055
49;async;100;0.0308235;0.0192302;0.132379
49;inner;100;1.14961;1.08237;1.17433
49;wait;100;3.78678e-05;2.0626e-05;8.1118e-05
49;boundary;100;0.076142;0.0741901;0.0920039
49;calc iter;100;1.25662;1.22766;1.29839
49;calc total;1;125.708;125.708;125.708
49;total;1;142.222;142.222;142.222
73;initialize;1;3.11854;3.11854;3.11854
73;async;100;0.0434937;0.0173941;0.240295
73;inner;100;1.11124;1.01289;1.15633
73;wait;100;6.05552e-05;2.3373e-05;9.2811e-05
73;boundary;100;0.101487;0.0702033;0.114902
73;calc iter;100;1.25628;1.22583;1.32341
73;calc total;1;125.708;125.708;125.708
73;total;1;142.201;142.201;142.201
25;initialize;1;3.0314;3.0314;3.0314
25;async;100;0.0420946;0.0171699;0.157015
25;inner;100;1.11115;1.06285;1.1502
25;wait;100;6.1213e-05;2.6245e-05;0.000110853
25;boundary;100;0.102832;0.074458;0.123963
25;calc iter;100;1.25614;1.20406;1.35069
25;calc total;1;125.708;125.708;125.708
25;total;1;142.113;142.113;142.113
50;initialize;1;3.14057;3.14057;3.14057
50;async;100;0.0311544;0.0195374;0.0714653
50;inner;100;1.1488;1.08043;1.16813
50;wait;100;3.09478e-05;1.9992e-05;6.3615e-05
50;boundary;100;0.076627;0.0742668;0.152718
50;calc iter;100;1.25662;1.20592;1.32712
50;calc total;1;125.708;125.708;125.708
50;total;1;142.222;142.222;142.222
74;initialize;1;3.11574;3.11574;3.11574
74;async;100;0.05001;0.0222011;0.176932
74;inner;100;1.12032;1.02986;1.15446
74;wait;100;4.3342e-05;2.3819e-05;8.6586e-05
74;boundary;100;0.0860586;0.0749834;0.113127
74;calc iter;100;1.25643;1.17198;1.31443
74;calc total;1;125.708;125.708;125.708
74;total;1;142.198;142.198;142.198
26;initialize;1;3.0313;3.0313;3.0313
26;async;100;0.0416278;0.0198795;0.0947967
26;inner;100;1.12067;1.06234;1.15829
26;wait;100;4.68058e-05;2.4499e-05;7.2412e-05
26;boundary;100;0.0938287;0.0745143;0.13429
26;calc iter;100;1.25617;1.24155;1.28808
26;calc total;1;125.708;125.708;125.708
26;total;1;142.113;142.113;142.113
51;initialize;1;3.14052;3.14052;3.14052
51;async;100;0.0339539;0.0204491;0.110209
51;inner;100;1.14749;1.08884;1.18666
51;wait;100;3.67593e-05;1.8028e-05;0.000378453
75;initialize;1;3.11841;3.11841;3.11841
75;async;100;0.0673613;0.0267474;0.142243
75;inner;100;1.11416;1.02722;1.15299
75;wait;100;3.71993e-05;2.1768e-05;0.000527509
75;boundary;100;0.0751096;0.0734828;0.113299
75;calc iter;100;1.25667;1.20717;1.33662
75;calc total;1;125.708;125.708;125.708
75;total;1;142.2;142.2;142.2
27;initialize;1;3.03135;3.03135;3.03135
27;async;100;0.0519881;0.0216204;0.206252
27;inner;100;1.12512;1.02143;1.15692
27;wait;100;4.83856e-05;2.0773e-05;0.000458319
27;boundary;100;0.079229;0.073741;0.153737
27;calc iter;100;1.25639;1.22295;1.36622
27;calc total;1;125.708;125.708;125.708
27;total;1;142.113;142.113;142.113
51;boundary;100;0.0751954;0.0739881;0.0787922
51;calc iter;100;1.25668;1.23183;1.28263
51;calc total;1;125.708;125.708;125.708
51;total;1;142.222;142.222;142.222
76;initialize;1;3.11857;3.11857;3.11857
76;async;100;0.0554356;0.0196844;0.227192
76;inner;100;1.12672;1.01575;1.16242
76;wait;100;3.84761e-05;2.4942e-05;0.000203257
76;boundary;100;0.0744272;0.0695045;0.0881183
76;calc iter;100;1.25662;1.22904;1.31247
76;calc total;1;125.708;125.708;125.708
76;total;1;142.201;142.201;142.201
28;initialize;1;3.03137;3.03137;3.03137
28;async;100;0.0472688;0.0201922;0.058573
28;inner;100;1.12341;1.06188;1.18405
28;wait;100;5.84639e-05;3.2224e-05;0.000311716
28;boundary;100;0.0855152;0.0722908;0.136395
28;calc iter;100;1.25626;1.17019;1.36197
28;calc total;1;125.708;125.708;125.708
28;total;1;142.113;142.113;142.113
52;initialize;1;3.14059;3.14059;3.14059
52;async;100;0.0258498;0.0183845;0.0956529
52;inner;100;1.14787;1.08628;1.16655
52;wait;100;5.55664e-05;2.7411e-05;7.7337e-05
52;boundary;100;0.0828191;0.0740592;0.119577
52;calc iter;100;1.2566;1.23661;1.28846
52;calc total;1;125.708;125.708;125.708
52;total;1;142.222;142.222;142.222
77;initialize;1;3.11854;3.11854;3.11854
77;async;100;0.0492783;0.0191889;0.121486
77;inner;100;1.12631;1.01166;1.19066
77;wait;100;4.20598e-05;2.3932e-05;0.000241029
77;boundary;100;0.0808511;0.0692295;0.127852
77;calc iter;100;1.25648;1.11676;1.40156
77;calc total;1;125.708;125.708;125.708
77;total;1;142.201;142.201;142.201
29;initialize;1;3.03137;3.03137;3.03137
29;async;100;0.040967;0.0187973;0.166241
29;inner;100;1.11796;1.06885;1.26105
29;wait;100;6.53665e-05;2.8865e-05;0.000292848
29;boundary;100;0.0971415;0.074199;0.109424
29;calc iter;100;1.25614;1.1803;1.37962
29;calc total;1;125.708;125.708;125.708
29;total;1;142.113;142.113;142.113
53;initialize;1;3.14054;3.14054;3.14054
53;async;100;0.0279732;0.0197101;0.118058
53;inner;100;1.14443;1.10504;1.16367
53;wait;100;6.37321e-05;3.1479e-05;0.000109714
53;boundary;100;0.0840949;0.0738527;0.0965252
53;calc iter;100;1.25656;1.21721;1.32102
53;calc total;1;125.708;125.708;125.708
53;total;1;142.222;142.222;142.222
78;initialize;1;3.11864;3.11864;3.11864
78;async;100;0.0622979;0.0187512;0.161827
78;inner;100;1.12019;1.01995;1.1609
78;wait;100;3.08281e-05;1.9956e-05;0.000181536
78;boundary;100;0.0741972;0.0706011;0.162411
78;calc iter;100;1.25672;1.17284;1.37066
78;calc total;1;125.708;125.708;125.708
78;total;1;142.201;142.201;142.201
30;initialize;1;3.03139;3.03139;3.03139
30;async;100;0.0516918;0.0197748;0.141479
30;inner;100;1.12705;1.05651;1.15965
30;wait;100;3.61488e-05;1.8866e-05;0.00021295
30;boundary;100;0.077612;0.0725078;0.129764
30;calc iter;100;1.25639;1.23922;1.33451
30;calc total;1;125.708;125.708;125.708
30;total;1;142.113;142.113;142.113
54;initialize;1;3.14058;3.14058;3.14058
54;async;100;0.028064;0.01877;0.0893272
54;inner;100;1.14904;1.09602;1.2216
54;wait;100;5.12386e-05;2.7337e-05;0.000124083
54;boundary;100;0.0795177;0.0728133;0.0932303
54;calc iter;100;1.25667;1.21655;1.32817
54;calc total;1;125.708;125.708;125.708
54;total;1;142.222;142.222;142.222
79;initialize;1;3.1186;3.1186;3.1186
79;async;100;0.0626195;0.0257142;0.0989178
79;inner;100;1.11723;1.04975;1.16627
79;wait;100;3.15974e-05;2.314e-05;0.000335238
79;boundary;100;0.07706;0.0719273;0.108371
79;calc iter;100;1.25694;1.18388;1.3153
79;calc total;1;125.708;125.708;125.708
79;total;1;142.201;142.201;142.201
31;initialize;1;3.03141;3.03141;3.03141
31;async;100;0.0435181;0.0206045;0.157333
31;inner;100;1.13735;1.08169;1.17157
31;wait;100;2.74267e-05;1.7516e-05;0.000281514
31;boundary;100;0.0756925;0.0729028;0.0791857
31;calc iter;100;1.25659;1.23847;1.31539
31;calc total;1;125.708;125.708;125.708
31;total;1;142.113;142.113;142.113
55;initialize;1;3.14055;3.14055;3.14055
55;async;100;0.0355127;0.0201408;0.116369
55;inner;100;1.14396;1.09137;1.1616
55;wait;100;4.74609e-05;2.2608e-05;0.000518673
55;boundary;100;0.0771563;0.0732291;0.111949
55;calc iter;100;1.25668;1.23192;1.30084
55;calc total;1;125.708;125.708;125.708
55;total;1;142.222;142.222;142.222
80;initialize;1;3.11863;3.11863;3.11863
80;async;100;0.0479953;0.0249515;0.239587
80;inner;100;1.11513;0.998036;1.15019
80;wait;100;4.78642e-05;2.2434e-05;8.1519e-05
80;boundary;100;0.0931897;0.0733011;0.142995
80;calc iter;100;1.25637;1.20061;1.41885
80;calc total;1;125.708;125.708;125.708
80;total;1;142.201;142.201;142.201
32;initialize;1;3.03139;3.03139;3.03139
32;async;100;0.0599236;0.0200022;0.0842075
32;inner;100;1.11994;1.06073;1.1544
32;wait;100;2.87246e-05;1.8328e-05;9.4539e-05
32;boundary;100;0.0763814;0.0739884;0.139133
32;calc iter;100;1.25628;1.21908;1.29552
32;calc total;1;125.708;125.708;125.708
32;total;1;142.113;142.113;142.113
56;initialize;1;3.14057;3.14057;3.14057
56;async;100;0.0253346;0.0170572;0.0506514
56;inner;100;1.14938;1.07592;1.17406
56;wait;100;5.44388e-05;2.6396e-05;7.6583e-05
56;boundary;100;0.0818446;0.0738682;0.13721
56;calc iter;100;1.25661;1.22193;1.27731
56;calc total;1;125.708;125.708;125.708
56;total;1;142.222;142.222;142.222
81;initialize;1;3.11854;3.11854;3.11854
81;async;100;0.0461312;0.0174859;0.151847
81;inner;100;1.10963;0.991782;1.15233
81;wait;100;6.42404e-05;3.6864e-05;0.000117863
81;boundary;100;0.100478;0.0739957;0.145959
81;calc iter;100;1.25631;1.15548;1.36657
81;calc total;1;125.708;125.708;125.708
81;total;1;142.201;142.201;142.201
33;initialize;1;3.0314;3.0314;3.0314
33;async;100;0.0545192;0.0213183;0.123113
33;inner;100;1.12546;1.03988;1.16387
33;wait;100;2.85199e-05;1.8158e-05;6.1497e-05
33;boundary;100;0.0763521;0.0738;0.141657
33;calc iter;100;1.25636;1.23239;1.31812
33;calc total;1;125.708;125.708;125.708
33;total;1;142.113;142.113;142.113
57;initialize;1;3.14056;3.14056;3.14056
57;async;100;0.0270379;0.0190345;0.061897
57;inner;100;1.14891;1.10476;1.16881
57;wait;100;5.03203e-05;2.4015e-05;7.6603e-05
57;boundary;100;0.0806812;0.0731017;0.109297
57;calc iter;100;1.25668;1.24512;1.2699
57;calc total;1;125.708;125.708;125.708
57;total;1;142.222;142.222;142.222
82;initialize;1;3.11857;3.11857;3.11857
82;async;100;0.0544636;0.026531;0.227853
82;inner;100;1.11805;1.01491;1.14771
82;wait;100;4.4567e-05;2.3174e-05;0.000112851
82;boundary;100;0.083898;0.0736149;0.126702
82;calc iter;100;1.25646;1.20231;1.39885
82;calc total;1;125.708;125.708;125.708
82;total;1;142.201;142.201;142.201
34;initialize;1;3.03137;3.03137;3.03137
34;async;100;0.0546411;0.0209179;0.164673
34;inner;100;1.12591;1.06274;1.15865
34;wait;100;3.41446e-05;2.2776e-05;6.1166e-05
34;boundary;100;0.0757573;0.0737257;0.0825932
34;calc iter;100;1.25634;1.2364;1.30498
34;calc total;1;125.708;125.708;125.708
34;total;1;142.113;142.113;142.113
58;initialize;1;3.14056;3.14056;3.14056
58;async;100;0.0326838;0.018592;0.0800312
58;inner;100;1.14638;1.098;1.16622
58;wait;100;4.21755e-05;1.9954e-05;0.000109437
58;boundary;100;0.0775895;0.0733154;0.1033
58;calc iter;100;1.2567;1.24701;1.28115
58;calc total;1;125.708;125.708;125.708
58;total;1;142.222;142.222;142.222
83;initialize;1;3.11861;3.11861;3.11861
83;async;100;0.0616448;0.0215086;0.31598
83;inner;100;1.1193;0.977029;1.16139
83;wait;100;3.5456e-05;2.5981e-05;6.7983e-05
83;boundary;100;0.0756581;0.0735735;0.0989646
83;calc iter;100;1.25664;1.22067;1.38493
83;calc total;1;125.708;125.708;125.708
83;total;1;142.201;142.201;142.201
35;initialize;1;3.03135;3.03135;3.03135
35;async;100;0.0547251;0.0215538;0.0948686
35;inner;100;1.12517;1.06251;1.16186
35;wait;100;3.43469e-05;1.8886e-05;0.000317367
35;boundary;100;0.0764209;0.074519;0.120721
35;calc iter;100;1.25635;1.24506;1.29806
35;calc total;1;125.708;125.708;125.708
35;total;1;142.113;142.113;142.113
59;initialize;1;3.14055;3.14055;3.14055
59;async;100;0.0391805;0.0194485;0.0695066
59;inner;100;1.13995;1.07768;1.16675
59;wait;100;3.58591e-05;1.8558e-05;0.000400979
59;boundary;100;0.0775802;0.073917;0.134298
59;calc iter;100;1.25674;1.2439;1.29451
59;calc total;1;125.708;125.708;125.708
59;total;1;142.222;142.222;142.222
84;initialize;1;3.11854;3.11854;3.11854
84;async;100;0.0382469;0.0219708;0.308282
84;inner;100;1.10994;0.99444;1.16391
84;wait;100;7.39611e-05;3.2392e-05;9.4639e-05
84;boundary;100;0.108162;0.0755249;0.116174
84;calc iter;100;1.25642;1.22485;1.38089
84;calc total;1;125.708;125.708;125.708
84;total;1;142.201;142.201;142.201
36;initialize;1;3.03132;3.03132;3.03132
36;async;100;0.0436128;0.0211281;0.0871636
36;inner;100;1.13291;1.09002;1.15268
36;wait;100;5.77772e-05;2.5999e-05;8.4079e-05
36;boundary;100;0.0797154;0.0736848;0.111359
36;calc iter;100;1.2563;1.23906;1.29501
36;calc total;1;125.708;125.708;125.708
36;total;1;142.113;142.113;142.113
60;initialize;1;3.14056;3.14056;3.14056
60;async;100;0.0609861;0.0213954;0.103712
60;inner;100;1.12142;1.05403;1.1565
60;wait;100;3.81187e-05;1.8146e-05;0.000172531
60;boundary;100;0.0739106;0.0721653;0.10907
60;calc iter;100;1.25635;1.22215;1.3074
60;calc total;1;125.708;125.708;125.708
60;total;1;142.222;142.222;142.222
85;initialize;1;3.11535;3.11535;3.11535
85;async;100;0.03372;0.0184213;0.262013
37;initialize;1;3.03143;3.03143;3.03143
37;async;100;0.0432398;0.0205791;0.113904
37;inner;100;1.13251;1.09515;1.15159
37;wait;100;4.97568e-05;2.3678e-05;6.7931e-05
37;boundary;100;0.0805486;0.0732746;0.0934149
37;calc iter;100;1.25635;1.24593;1.28365
37;calc total;1;125.708;125.708;125.708
37;total;1;142.113;142.113;142.113
61;initialize;1;3.14052;3.14052;3.14052
61;async;100;0.0608614;0.021695;0.221953
61;inner;100;1.12098;1.02055;1.15454
61;wait;100;3.48961e-05;1.8627e-05;0.00024174
61;boundary;100;0.0743677;0.0693433;0.0784128
61;calc iter;100;1.25624;1.24553;1.31187
61;calc total;1;125.708;125.708;125.708
61;total;1;142.222;142.222;142.222
85;inner;100;1.10754;1.00057;1.16438
85;wait;100;5.99323e-05;2.4516e-05;7.8558e-05
85;boundary;100;0.115078;0.0759941;0.148523
85;calc iter;100;1.2564;1.18286;1.44495
85;calc total;1;125.708;125.708;125.708
85;total;1;142.197;142.197;142.197
38;initialize;1;3.03143;3.03143;3.03143
38;async;100;0.0438351;0.0214312;0.129869
38;inner;100;1.1348;1.09863;1.15314
38;wait;100;4.04033e-05;2.0669e-05;6.3099e-05
38;boundary;100;0.077715;0.0735065;0.0874551
38;calc iter;100;1.25639;1.21225;1.30575
38;calc total;1;125.708;125.708;125.708
38;total;1;142.113;142.113;142.113
62;initialize;1;3.14057;3.14057;3.14057
62;async;100;0.0635285;0.0209572;0.170523
62;inner;100;1.11929;1.04115;1.15612
62;wait;100;2.88431e-05;1.7187e-05;0.000197359
62;boundary;100;0.0736146;0.0717762;0.0762097
62;calc iter;100;1.25646;1.23602;1.31825
62;calc total;1;125.708;125.708;125.708
62;total;1;142.222;142.222;142.222
86;initialize;1;3.11856;3.11856;3.11856
86;async;100;0.0406071;0.0184694;0.319901
86;inner;100;1.11766;0.987414;1.16174
86;wait;100;5.32554e-05;2.0868e-05;7.1811e-05
86;boundary;100;0.0981803;0.075489;0.10466
86;calc iter;100;1.2565;1.21915;1.39399
86;calc total;1;125.708;125.708;125.708
86;total;1;142.201;142.201;142.201
39;initialize;1;3.0314;3.0314;3.0314
39;async;100;0.0450877;0.018149;0.142105
39;inner;100;1.13502;1.07684;1.1521
39;wait;100;3.81379e-05;1.7238e-05;0.000377531
39;boundary;100;0.0763255;0.0716269;0.0824495
39;calc iter;100;1.25647;1.22631;1.2906
39;calc total;1;125.708;125.708;125.708
39;total;1;142.113;142.113;142.113
63;initialize;1;3.14054;3.14054;3.14054
63;async;100;0.0579241;0.0184312;0.110304
63;inner;100;1.12328;1.07715;1.16838
63;wait;100;2.83664e-05;1.8167e-05;0.000324746
63;boundary;100;0.0754696;0.0712113;0.098628
63;calc iter;100;1.25671;1.22486;1.31485
63;calc total;1;125.708;125.708;125.708
63;total;1;142.222;142.222;142.222
87;initialize;1;3.11856;3.11856;3.11856
87;async;100;0.0507441;0.0219326;0.388403
87;inner;100;1.12254;0.973571;1.15791
87;wait;100;4.11805e-05;2.6331e-05;7.8866e-05
87;boundary;100;0.0833495;0.0764304;0.140101
87;calc iter;100;1.25668;1.11055;1.50213
87;calc total;1;125.708;125.708;125.708
87;total;1;142.201;142.201;142.201
40;initialize;1;3.0314;3.0314;3.0314
40;async;100;0.0484398;0.0207362;0.100864
40;inner;100;1.12566;1.09311;1.14311
40;wait;100;4.75896e-05;2.9371e-05;0.000108294
40;boundary;100;0.0821943;0.0734294;0.101575
40;calc iter;100;1.25634;1.23135;1.29566
40;calc total;1;125.708;125.708;125.708
40;total;1;142.113;142.113;142.113
64;initialize;1;3.14053;3.14053;3.14053
64;async;100;0.0536913;0.0211406;0.105241
64;inner;100;1.11807;1.03428;1.14798
64;wait;100;4.97799e-05;3.1096e-05;8.7506e-05
64;boundary;100;0.0843167;0.073833;0.134801
64;calc iter;100;1.25613;1.21714;1.31135
64;calc total;1;125.708;125.708;125.708
64;total;1;142.222;142.222;142.222
88;initialize;1;3.11573;3.11573;3.11573
88;async;100;0.0485499;0.0217065;0.178896
88;inner;100;1.11575;1.01168;1.15188
88;wait;100;4.74065e-05;3.4579e-05;0.000117995
88;boundary;100;0.0922223;0.0807395;0.13378
88;calc iter;100;1.25657;1.18772;1.37876
88;calc total;1;125.708;125.708;125.708
88;total;1;142.198;142.198;142.198
41;initialize;1;3.03143;3.03143;3.03143
41;async;100;0.0483307;0.0200405;0.0652841
41;inner;100;1.12664;1.09844;1.1427
41;wait;100;5.67808e-05;3.2604e-05;0.000126089
41;boundary;100;0.0813044;0.0742895;0.104304
41;calc iter;100;1.25634;1.23983;1.27433
65;initialize;1;3.14053;3.14053;3.14053
65;async;100;0.0543236;0.0213716;0.206799
65;inner;100;1.1142;1.03112;1.1459
65;wait;100;5.22297e-05;3.3242e-05;8.0388e-05
65;boundary;100;0.0875126;0.0717603;0.109599
65;calc iter;100;1.25609;1.24184;1.30971
65;calc total;1;125.708;125.708;125.708
65;total;1;142.222;142.222;142.222
89;initialize;1;3.11859;3.11859;3.11859
89;async;100;0.0456864;0.020966;0.148185
89;inner;100;1.11402;1.00702;1.15735
89;wait;100;5.09781e-05;2.5167e-05;0.000109351
89;boundary;100;0.0967719;0.0772609;0.136671
89;calc iter;100;1.25653;1.18618;1.3597
89;calc total;1;125.708;125.708;125.708
89;total;1;142.201;142.201;142.201
41;calc total;1;125.708;125.708;125.708
41;total;1;142.113;142.113;142.113
66;initialize;1;3.14055;3.14055;3.14055
66;async;100;0.0562164;0.0214297;0.165713
66;inner;100;1.11269;1.04177;1.14511
66;wait;100;5.6134e-05;3.6148e-05;9.7162e-05
66;boundary;100;0.087201;0.0737655;0.0988488
66;calc iter;100;1.25617;1.23396;1.32175
66;calc total;1;125.708;125.708;125.708
66;total;1;142.222;142.222;142.222
90;initialize;1;3.11855;3.11855;3.11855
90;async;100;0.05828;0.0216712;0.165073
90;inner;100;1.11511;1.02517;1.1483
90;wait;100;3.81765e-05;2.0375e-05;0.000114642
90;boundary;100;0.0832356;0.0802642;0.119163
90;calc iter;100;1.25667;1.21383;1.35439
90;calc total;1;125.708;125.708;125.708
90;total;1;142.201;142.201;142.201
42;initialize;1;3.03133;3.03133;3.03133
42;async;100;0.0495953;0.0201035;0.0654269
42;inner;100;1.1298;1.09983;1.14661
42;wait;100;4.40376e-05;2.4569e-05;0.000124488
42;boundary;100;0.0770042;0.0736015;0.0948163
42;calc iter;100;1.25644;1.2416;1.27671
42;calc total;1;125.708;125.708;125.708
42;total;1;142.113;142.113;142.113
67;initialize;1;3.14056;3.14056;3.14056
67;async;100;0.065978;0.0216791;0.201531
67;inner;100;1.11374;1.0318;1.14386
67;wait;100;4.48092e-05;2.1819e-05;0.000574259
67;boundary;100;0.0765478;0.0731081;0.1256
67;calc iter;100;1.25631;1.21944;1.36768
67;calc total;1;125.708;125.708;125.708
67;total;1;142.222;142.222;142.222
91;initialize;1;3.11861;3.11861;3.11861
91;async;100;0.0705185;0.021736;0.241732
91;inner;100;1.10737;0.996574;1.15471
91;wait;100;2.58195e-05;1.9041e-05;9.3097e-05
91;boundary;100;0.0789556;0.0735777;0.0877604
91;calc iter;100;1.25687;1.23226;1.31304
91;calc total;1;125.708;125.708;125.708
91;total;1;142.201;142.201;142.201
43;initialize;1;3.03136;3.03136;3.03136
43;async;100;0.0552067;0.0214663;0.0792489
43;inner;100;1.12545;1.08792;1.14595
43;wait;100;3.60809e-05;1.7374e-05;0.000522566
43;boundary;100;0.0757904;0.0735111;0.107986
43;calc iter;100;1.25649;1.22908;1.28669
43;calc total;1;125.708;125.708;125.708
43;total;1;142.113;142.113;142.113
68;initialize;1;3.14053;3.14053;3.14053
68;async;100;0.0487797;0.0212248;0.214836
68;inner;100;1.11459;0.999523;1.15138
68;wait;100;5.38096e-05;2.439e-05;0.000109814
68;boundary;100;0.0927132;0.0729577;0.160507
68;calc iter;100;1.25613;1.20483;1.39841
68;calc total;1;125.708;125.708;125.708
68;total;1;142.222;142.222;142.222
92;initialize;1;3.11858;3.11858;3.11858
92;async;100;0.0598123;0.0216215;0.139592
92;inner;100;1.11842;1.03019;1.16253
92;wait;100;3.01024e-05;2.3358e-05;8.4913e-05
92;boundary;100;0.0785204;0.0745788;0.121223
92;calc iter;100;1.25679;1.1948;1.34508
92;calc total;1;125.708;125.708;125.708
92;total;1;142.201;142.201;142.201
44;initialize;1;3.03135;3.03135;3.03135
44;async;100;0.0447885;0.0201472;0.138878
44;inner;100;1.13627;1.07027;1.15408
44;wait;100;3.73641e-05;1.9051e-05;0.000256948
44;boundary;100;0.0753152;0.0700802;0.0793361
44;calc iter;100;1.25641;1.23169;1.28613
44;calc total;1;125.708;125.708;125.708
44;total;1;142.113;142.113;142.113
69;initialize;1;3.14054;3.14054;3.14054
69;async;100;0.0495022;0.0213688;0.11307
69;inner;100;1.10834;1.04859;1.14577
69;wait;100;6.38458e-05;3.3994e-05;8.9621e-05
69;boundary;100;0.0981972;0.0730992;0.13522
69;calc iter;100;1.2561;1.23753;1.29932
69;calc total;1;125.708;125.708;125.708
69;total;1;142.222;142.222;142.222
93;initialize;1;3.11857;3.11857;3.11857
93;async;100;0.0491117;0.0166141;0.190554
93;inner;100;1.12799;1.02307;1.16874
93;wait;100;3.61794e-05;2.4184e-05;6.1828e-05
93;boundary;100;0.0795986;0.0754333;0.123364
93;calc iter;100;1.25674;1.23329;1.2947
93;calc total;1;125.708;125.708;125.708
93;total;1;142.201;142.201;142.201
45;initialize;1;3.03138;3.03138;3.03138
45;async;100;0.0443378;0.017237;0.111282
45;inner;100;1.12493;1.09966;1.15024
45;wait;100;5.7281e-05;2.0783e-05;0.000343353
45;boundary;100;0.0869165;0.0725744;0.103959
45;calc iter;100;1.25624;1.21272;1.30207
45;calc total;1;125.708;125.708;125.708
45;total;1;142.113;142.113;142.113
70;initialize;1;3.14052;3.14052;3.14052
70;async;100;0.0508908;0.0217299;0.17807
70;inner;100;1.11948;1.05213;1.15142
70;wait;100;5.1509e-05;2.5241e-05;7.3037e-05
70;boundary;100;0.0857561;0.073313;0.110212
70;calc iter;100;1.25618;1.21532;1.35078
70;calc total;1;125.708;125.708;125.708
70;total;1;142.222;142.222;142.222
94;initialize;1;3.11861;3.11861;3.11861
94;async;100;0.0631805;0.0216434;0.12051
94;inner;100;1.11302;1.03547;1.16527
94;wait;100;2.78546e-05;2.1445e-05;8.8215e-05
94;boundary;100;0.0806815;0.0731846;0.135487
94;calc iter;100;1.25692;1.17723;1.32275
94;calc total;1;125.708;125.708;125.708
94;total;1;142.201;142.201;142.201
46;initialize;1;3.03139;3.03139;3.03139
46;async;100;0.051654;0.020464;0.0882942
46;inner;100;1.13007;1.09799;1.15148
46;wait;100;3.20199e-05;1.9314e-05;0.000300405
46;boundary;100;0.0747264;0.0729277;0.0797126
46;calc iter;100;1.25649;1.24536;1.27903
46;calc total;1;125.708;125.708;125.708
46;total;1;142.113;142.113;142.113
47;initialize;1;3.03136;3.03136;3.03136
47;async;100;0.0398939;0.0167525;0.104621
47;inner;100;1.14103;1.12409;1.16582
47;wait;100;3.20797e-05;1.9546e-05;0.000313234
47;boundary;100;0.0757791;0.0731826;0.0835866
47;calc iter;100;1.25673;1.23533;1.31116
47;calc total;1;125.708;125.708;125.708
47;total;1;142.113;142.113;142.113
1;initialize;1;3.26252;3.26252;3.26252
1;async;100;0.0333548;0.0189491;0.180733
1;inner;100;1.13066;0.944989;1.16585
1;wait;100;5.76624e-05;2.1493e-05;8.5938e-05
1;boundary;100;0.0919468;0.074547;0.181667
1;calc iter;100;1.25602;1.15486;1.37424
1;calc total;1;125.708;125.708;125.708
1;total;1;142.344;142.344;142.344
2;initialize;1;3.26809;3.26809;3.26809
2;async;100;0.0407772;0.0213329;0.323753
2;inner;100;1.13445;0.98741;1.15997
2;wait;100;4.35278e-05;2.0741e-05;7.9798e-05
2;boundary;100;0.0808343;0.0744607;0.114582
2;calc iter;100;1.2561;1.16885;1.48925
2;calc total;1;125.708;125.708;125.708
2;total;1;142.35;142.35;142.35
3;initialize;1;3.25703;3.25703;3.25703
3;async;100;0.0470358;0.0197371;0.451532
3;inner;100;1.13401;0.905056;1.16543
3;wait;100;3.53789e-05;2.2252e-05;0.000286852
3;boundary;100;0.0752246;0.0733077;0.0813084
3;calc iter;100;1.25631;1.20754;1.43793
3;calc total;1;125.708;125.708;125.708
3;total;1;142.339;142.339;142.339
4;initialize;1;3.26805;3.26805;3.26805
4;async;100;0.041483;0.0174468;0.458928
4;inner;100;1.12806;0.876527;1.15711
4;wait;100;5.75767e-05;2.5849e-05;9.7947e-05
4;boundary;100;0.0864373;0.0751851;0.107341
4;calc iter;100;1.25604;1.20881;1.41153
4;calc total;1;125.708;125.708;125.708
4;total;1;142.35;142.35;142.35
5;initialize;1;3.26805;3.26805;3.26805
5;async;100;0.0378441;0.0174548;0.32325
5;inner;100;1.13078;0.924781;1.16005
5;wait;100;5.65922e-05;2.2422e-05;7.7089e-05
5;boundary;100;0.0873579;0.073244;0.130543
5;calc iter;100;1.25604;1.12283;1.51193
5;calc total;1;125.708;125.708;125.708
5;total;1;142.35;142.35;142.35
6;initialize;1;3.26805;3.26805;3.26805
6;async;100;0.0444674;0.0186053;0.477905
6;inner;100;1.13098;0.869212;1.15789
6;wait;100;5.20912e-05;2.8896e-05;9.1997e-05
6;boundary;100;0.0805899;0.0726599;0.0973929
6;calc iter;100;1.25609;1.20531;1.41981
6;calc total;1;125.708;125.708;125.708
6;total;1;142.35;142.35;142.35
7;initialize;1;3.26065;3.26065;3.26065
7;async;100;0.0525108;0.0203205;0.173775
7;inner;100;1.12857;0.866052;1.46074
7;wait;100;3.22767e-05;1.8026e-05;0.000440057
7;boundary;100;0.0751403;0.0724822;0.131223
7;calc iter;100;1.25626;0.978415;1.64916
7;calc total;1;125.708;125.708;125.708
7;total;1;142.342;142.342;142.342
8;initialize;1;3.26805;3.26805;3.26805
8;async;100;0.0447867;0.0203409;0.312201
8;inner;100;1.13444;0.938152;1.15982
8;wait;100;4.07358e-05;2.7754e-05;9.2835e-05
8;boundary;100;0.0769008;0.0741385;0.119263
8;calc iter;100;1.25617;1.12753;1.49745
8;calc total;1;125.708;125.708;125.708
8;total;1;142.35;142.35;142.35
9;initialize;1;3.26807;3.26807;3.26807
9;async;100;0.0356252;0.0212861;0.258752
9;inner;100;1.14207;0.950062;1.1689
9;wait;100;3.80268e-05;1.983e-05;7.1431e-05
9;boundary;100;0.0784334;0.0748249;0.129551
9;calc iter;100;1.25617;1.12951;1.46293
9;calc total;1;125.708;125.708;125.708
9;total;1;142.35;142.35;142.35
10;initialize;1;3.26309;3.26309;3.26309
10;async;100;0.0549663;0.0179394;0.320263
10;inner;100;1.12543;0.938095;1.15135
10;wait;100;3.18097e-05;2.1678e-05;0.000124334
10;boundary;100;0.0758163;0.0728129;0.119104
10;calc iter;100;1.25624;1.12739;1.49756
10;calc total;1;125.708;125.708;125.708
10;total;1;142.345;142.345;142.345
11;initialize;1;3.26807;3.26807;3.26807
11;async;100;0.0707005;0.0216964;0.399913
11;inner;100;1.10963;0.927673;1.15487
11;wait;100;3.44152e-05;1.9796e-05;0.000539591
11;boundary;100;0.0760778;0.0730847;0.0805698
11;calc iter;100;1.25644;1.20429;1.402
11;calc total;1;125.708;125.708;125.708
11;total;1;142.35;142.35;142.35
12;initialize;1;3.26809;3.26809;3.26809
12;async;100;0.0579868;0.0205504;0.183894
12;inner;100;1.12342;1.0542;1.15818
12;wait;100;3.47542e-05;1.997e-05;0.000228307
12;boundary;100;0.0749153;0.0707644;0.0756533
12;calc iter;100;1.25636;1.23691;1.30889
12;calc total;1;125.708;125.708;125.708
12;total;1;142.35;142.35;142.35
13;initialize;1;3.25835;3.25835;3.25835
13;async;100;0.0488751;0.0210441;0.143837
13;inner;100;1.12995;1.02277;1.15934
13;wait;100;3.74284e-05;2.519e-05;0.000213001
13;boundary;100;0.0773779;0.0739448;0.146928
13;calc iter;100;1.25624;1.1993;1.35216
13;calc total;1;125.708;125.708;125.708
13;total;1;142.34;142.34;142.34
14;initialize;1;3.26549;3.26549;3.26549
14;async;100;0.0708213;0.021533;0.143085
14;inner;100;1.10975;1.02624;1.15279
14;wait;100;2.62025e-05;1.7744e-05;0.000224684
14;boundary;100;0.0758262;0.0729999;0.144205
14;calc iter;100;1.25642;1.21693;1.34511
14;calc total;1;125.708;125.708;125.708
14;total;1;142.347;142.347;142.347
15;initialize;1;3.26489;3.26489;3.26489
15;async;100;0.0477351;0.0215997;0.181924
15;inner;100;1.1271;1.08462;1.16966
15;wait;100;3.03256e-05;2.0425e-05;0.000299099
15;boundary;100;0.0817786;0.0714352;0.0916728
15;calc iter;100;1.25664;1.22222;1.33801
15;calc total;1;125.708;125.708;125.708
15;total;1;142.347;142.347;142.347
16;initialize;1;3.26468;3.26468;3.26468
16;async;100;0.051534;0.021147;0.183541
16;inner;100;1.12314;1.06215;1.1492
16;wait;100;4.31924e-05;2.4072e-05;0.000105983
16;boundary;100;0.081283;0.0730604;0.100078
16;calc iter;100;1.256;1.24033;1.3188
16;calc total;1;125.708;125.708;125.708
16;total;1;142.347;142.347;142.347
17;initialize;1;3.26427;3.26427;3.26427
17;async;100;0.053665;0.0203538;0.157209
17;inner;100;1.11956;0.997636;1.14278
17;wait;100;4.22911e-05;2.1539e-05;0.000128395
17;boundary;100;0.0827597;0.0749141;0.156993
17;calc iter;100;1.25603;1.18571;1.36548
17;calc total;1;125.708;125.708;125.708
17;total;1;142.346;142.346;142.346
18;initialize;1;3.26809;3.26809;3.26809
18;async;100;0.0497867;0.0207811;0.134085
18;inner;100;1.12027;1.02668;1.14688
18;wait;100;4.52977e-05;2.4566e-05;8.1561e-05
18;boundary;100;0.0859325;0.0758096;0.143819
18;calc iter;100;1.25603;1.2141;1.33403
18;calc total;1;125.708;125.708;125.708
18;total;1;142.35;142.35;142.35
19;initialize;1;3.26393;3.26393;3.26393
19;async;100;0.0537305;0.0217485;0.249936
19;inner;100;1.12142;1.04854;1.14517
19;wait;100;5.33273e-05;2.405e-05;0.00058271
19;boundary;100;0.0808976;0.0713741;0.130476
19;calc iter;100;1.2561;1.21495;1.37757
19;calc total;1;125.708;125.708;125.708
19;total;1;142.346;142.346;142.346
20;initialize;1;3.26573;3.26573;3.26573
20;async;100;0.0456352;0.0207858;0.219952
20;inner;100;1.12188;1.06499;1.15213
20;wait;100;5.79508e-05;2.6701e-05;9.54e-05
20;boundary;100;0.0884792;0.0743806;0.115669
20;calc iter;100;1.25606;1.22997;1.35937
20;calc total;1;125.708;125.708;125.708
20;total;1;142.348;142.348;142.348
21;initialize;1;3.26355;3.26355;3.26355
21;async;100;0.0442027;0.0199057;0.131454
21;inner;100;1.12091;1.04187;1.15418
21;wait;100;6.08996e-05;3.3597e-05;7.8171e-05
21;boundary;100;0.0908641;0.0738201;0.133843
21;calc iter;100;1.25604;1.22289;1.30722
21;calc total;1;125.708;125.708;125.708
21;total;1;142.345;142.345;142.345
22;initialize;1;3.26525;3.26525;3.26525
22;async;100;0.0487811;0.0184278;0.234407
22;inner;100;1.11796;1.05838;1.1464
22;wait;100;5.22064e-05;2.4754e-05;8.6119e-05
22;boundary;100;0.0892886;0.0715563;0.114341
22;calc iter;100;1.25609;1.22832;1.36437
22;calc total;1;125.708;125.708;125.708
22;total;1;142.347;142.347;142.347
23;initialize;1;3.26809;3.26809;3.26809
23;async;100;0.0507894;0.0217096;0.391519
23;inner;100;1.12123;0.944908;1.15174
23;wait;100;4.53431e-05;1.8275e-05;0.000420811
23;boundary;100;0.0840205;0.07171;0.101977
23;calc iter;100;1.25609;1.15927;1.43108
23;calc total;1;125.708;125.708;125.708
23;total;1;142.35;142.35;142.35
71;initialize;1;3.14056;3.14056;3.14056
71;async;100;0.0607256;0.0218053;0.303254
71;inner;100;1.11732;0.982829;1.147
71;wait;100;4.44578e-05;1.8687e-05;0.000516486
71;boundary;100;0.0781928;0.0729267;0.0875003
71;calc iter;100;1.25628;1.22077;1.35903
71;calc total;1;125.708;125.708;125.708
71;total;1;142.222;142.222;142.222
95;initialize;1;3.11852;3.11852;3.11852
95;async;100;0.0404899;0.023354;0.174732
95;inner;100;1.12829;1.05854;1.17726
95;wait;100;3.67044e-05;2.0281e-05;0.000484019
95;boundary;100;0.0882617;0.0733864;0.113411
95;calc iter;100;1.25708;1.19679;1.37318
95;calc total;1;125.708;125.708;125.708
95;total;1;142.201;142.201;142.201
DASH
InitEnergy=125.00000
EndEnergy=125.00000
DiffEnergy=-0.00000
Matrixspec: 2381 x 2381 x 2381
Iterations: 100
# unit_id;function_name;num_calls;avg_runtime;min_runtime;max_runtime
0;initialize;1;2.65409;2.65409;2.65409
0;async;100;0.03675;0.01852;0.19739
0;inner;100;1.13084;1.03965;1.20609
0;wait;100;0.00006;0.00003;0.00009
0;boundary;100;0.08743;0.07400;0.15232
0;calc iter;100;1.25508;1.22113;1.34671
0;calc total;1;125.59231;125.59231;125.59231
0;total;1;140.22511;140.22511;140.22511
24;initialize;1;2.63241;2.63241;2.63241
24;async;100;0.0451738;0.0174427;0.169578
24;inner;100;1.11002;1.06815;1.1578
24;wait;100;5.87111e-05;2.3987e-05;8.1684e-05
24;boundary;100;0.0996864;0.0741517;0.12639
24;calc iter;100;1.25494;1.22499;1.33674
24;calc total;1;125.592;125.592;125.592
24;total;1;140.2;140.2;140.2
25;initialize;1;2.63245;2.63245;2.63245
25;async;100;0.0477361;0.0180385;0.147075
25;inner;100;1.10892;1.0739;1.23025
25;wait;100;5.57937e-05;2.2542e-05;0.000122115
25;boundary;100;0.0982468;0.0731108;0.131686
25;calc iter;100;1.25496;1.21855;1.37394
25;calc total;1;125.592;125.592;125.592
25;total;1;140.2;140.2;140.2
26;initialize;1;2.63024;2.63024;2.63024
26;async;100;0.0462538;0.0173649;0.146327
26;inner;100;1.10641;0.996237;1.15357
26;wait;100;6.51659e-05;2.1487e-05;8.4617e-05
26;boundary;100;0.102164;0.0751659;0.173161
26;calc iter;100;1.2549;1.22088;1.36094
26;calc total;1;125.592;125.592;125.592
26;total;1;140.197;140.197;140.197
27;initialize;1;2.62875;2.62875;2.62875
27;async;100;0.0518979;0.0174898;0.207637
27;inner;100;1.1112;1.06776;1.15302
27;wait;100;5.68361e-05;2.562e-05;0.000424008
27;boundary;100;0.0918356;0.0745061;0.153082
27;calc iter;100;1.25499;1.21419;1.35617
27;calc total;1;125.592;125.592;125.592
27;total;1;140.196;140.196;140.196
28;initialize;1;2.63246;2.63246;2.63246
28;async;100;0.049155;0.0193453;0.185691
28;inner;100;1.11638;1.07881;1.16214
28;wait;100;5.11017e-05;2.1103e-05;0.000169318
28;boundary;100;0.089463;0.0733735;0.104844
28;calc iter;100;1.25505;1.22583;1.34227
28;calc total;1;125.592;125.592;125.592
28;total;1;140.2;140.2;140.2
29;initialize;1;2.63245;2.63245;2.63245
29;async;100;0.0485843;0.0190945;0.18216
29;inner;100;1.12043;1.02519;1.16055
29;wait;100;4.98287e-05;2.3001e-05;0.000216133
29;boundary;100;0.0860485;0.0729155;0.162991
29;calc iter;100;1.25512;1.20892;1.33669
29;calc total;1;125.592;125.592;125.592
29;total;1;140.2;140.2;140.2
30;initialize;1;2.63245;2.63245;2.63245
30;async;100;0.0474014;0.0199935;0.15615
30;inner;100;1.12059;1.08156;1.15967
30;wait;100;4.75684e-05;2.4489e-05;0.000235725
30;boundary;100;0.0869779;0.0723273;0.107827
30;calc iter;100;1.25502;1.23054;1.31006
30;calc total;1;125.592;125.592;125.592
30;total;1;140.2;140.2;140.2
31;initialize;1;2.63246;2.63246;2.63246
31;async;100;0.0487868;0.0167369;0.0885781
31;inner;100;1.13076;1.09215;1.25185
31;wait;100;3.21356e-05;1.7577e-05;0.000267325
31;boundary;100;0.0756704;0.0724776;0.111565
31;calc iter;100;1.25525;1.19261;1.38721
31;calc total;1;125.592;125.592;125.592
31;total;1;140.2;140.2;140.2
32;initialize;1;2.63248;2.63248;2.63248
32;async;100;0.0783078;0.0182233;0.14513
32;inner;100;1.1008;1.03552;1.15076
32;wait;100;2.79036e-05;1.7931e-05;0.000111384
32;boundary;100;0.0762804;0.0717156;0.143407
32;calc iter;100;1.25542;1.18832;1.3195
32;calc total;1;125.592;125.592;125.592
32;total;1;140.2;140.2;140.2
33;initialize;1;2.63247;2.63247;2.63247
33;async;100;0.0822769;0.0207773;0.147308
33;inner;100;1.09599;1.05812;1.15414
33;wait;100;2.43432e-05;1.7486e-05;8.3582e-05
33;boundary;100;0.0772042;0.0716023;0.0856101
33;calc iter;100;1.2555;1.21352;1.30122
33;calc total;1;125.592;125.592;125.592
33;total;1;140.2;140.2;140.2
48;initialize;1;2.61944;2.61944;2.61944
48;async;100;0.050555;0.0201165;0.135913
48;inner;100;1.12766;1.054;1.16707
48;wait;100;3.28158e-05;2.3376e-05;0.00010885
48;boundary;100;0.0776094;0.0722897;0.125247
48;calc iter;100;1.25586;1.18066;1.31135
48;calc total;1;125.592;125.592;125.592
48;total;1;140.189;140.189;140.189
49;initialize;1;2.63262;2.63262;2.63262
49;async;100;0.0417493;0.0203121;0.182268
49;inner;100;1.13249;1.06853;1.17219
49;wait;100;2.92147e-05;2.0636e-05;6.537e-05
49;boundary;100;0.0816536;0.0725824;0.0951482
49;calc iter;100;1.25592;1.22271;1.33387
49;calc total;1;125.592;125.592;125.592
49;total;1;140.202;140.202;140.202
50;initialize;1;2.62169;2.62169;2.62169
50;async;100;0.0422858;0.0172328;0.123822
50;inner;100;1.13671;1.07131;1.17244
50;wait;100;3.40368e-05;2.2183e-05;7.3067e-05
50;boundary;100;0.0767468;0.0732945;0.131297
50;calc iter;100;1.25578;1.21991;1.32161
50;calc total;1;125.592;125.592;125.592
50;total;1;140.191;140.191;140.191
51;initialize;1;2.63266;2.63266;2.63266
51;async;100;0.0417274;0.0180142;0.129705
51;inner;100;1.13655;1.05969;1.17344
51;wait;100;3.33656e-05;1.9309e-05;0.000243261
51;boundary;100;0.0775149;0.0730508;0.147276
51;calc iter;100;1.25583;1.22088;1.30237
51;calc total;1;125.592;125.592;125.592
51;total;1;140.202;140.202;140.202
52;initialize;1;2.63262;2.63262;2.63262
52;async;100;0.033158;0.0182758;0.126926
52;inner;100;1.13906;1.06914;1.20837
52;wait;100;4.82755e-05;1.9354e-05;8.0032e-05
52;boundary;100;0.0833184;0.0740089;0.126282
52;calc iter;100;1.25559;1.21004;1.3705
52;calc total;1;125.592;125.592;125.592
52;total;1;140.202;140.202;140.202
53;initialize;1;2.63097;2.63097;2.63097
53;async;100;0.0401837;0.0197478;0.0886211
53;inner;100;1.13428;1.07606;1.1803
53;wait;100;4.47423e-05;2.2929e-05;0.000108136
53;boundary;100;0.0811227;0.0718437;0.108419
53;calc iter;100;1.25563;1.18888;1.34126
53;calc total;1;125.592;125.592;125.592
53;total;1;140.2;140.2;140.2
54;initialize;1;2.63267;2.63267;2.63267
54;async;100;0.0340171;0.0195906;0.147291
54;inner;100;1.12859;1.05395;1.15828
54;wait;100;6.56659e-05;3.595e-05;9.8373e-05
54;boundary;100;0.0928227;0.0776315;0.136041
54;calc iter;100;1.2555;1.21747;1.3093
54;calc total;1;125.592;125.592;125.592
54;total;1;140.202;140.202;140.202
55;initialize;1;2.62254;2.62254;2.62254
55;async;100;0.0352924;0.0203325;0.114212
55;inner;100;1.13325;1.08083;1.1914
55;wait;100;6.16689e-05;2.5326e-05;0.000453968
55;boundary;100;0.0869325;0.07418;0.117948
55;calc iter;100;1.25554;1.21753;1.30226
55;calc total;1;125.592;125.592;125.592
55;total;1;140.192;140.192;140.192
56;initialize;1;2.63068;2.63068;2.63068
56;async;100;0.0305744;0.0189282;0.152016
56;inner;100;1.13402;1.08328;1.16755
56;wait;100;5.33392e-05;2.0167e-05;8.9508e-05
56;boundary;100;0.09083;0.0728516;0.118036
56;calc iter;100;1.25548;1.22296;1.32775
56;calc total;1;125.592;125.592;125.592
56;total;1;140.2;140.2;140.2
57;initialize;1;2.624;2.624;2.624
57;async;100;0.0319103;0.0179303;0.241811
57;inner;100;1.13947;1.04732;1.16927
57;wait;100;4.8045e-05;1.9131e-05;7.5895e-05
57;boundary;100;0.0841282;0.0729823;0.135297
57;calc iter;100;1.25556;1.21461;1.37267
57;calc total;1;125.592;125.592;125.592
57;total;1;140.193;140.193;140.193
58;initialize;1;2.63257;2.63257;2.63257
58;async;100;0.0330019;0.0214211;0.12642
58;inner;100;1.13259;1.06292;1.16334
58;wait;100;5.71545e-05;3.0259e-05;0.000116072
58;boundary;100;0.0898369;0.0742606;0.15061
58;calc iter;100;1.25549;1.21658;1.31481
58;calc total;1;125.592;125.592;125.592
58;total;1;140.202;140.202;140.202
59;initialize;1;2.63129;2.63129;2.63129
59;async;100;0.0308271;0.0177619;0.103222
59;inner;100;1.14316;1.0679;1.20987
59;wait;100;4.13941e-05;1.9355e-05;0.000301343
59;boundary;100;0.0816035;0.0747124;0.154326
59;calc iter;100;1.25563;1.21813;1.32692
59;calc total;1;125.592;125.592;125.592
59;total;1;140.2;140.2;140.2
60;initialize;1;2.63261;2.63261;2.63261
60;async;100;0.0714692;0.0207935;0.307729
60;inner;100;1.11073;1.02032;1.15655
60;wait;100;3.54533e-05;1.8836e-05;0.000172143
60;boundary;100;0.0732766;0.0708656;0.0815312
60;calc iter;100;1.25551;1.20185;1.40874
60;calc total;1;125.592;125.592;125.592
60;total;1;140.202;140.202;140.202
61;initialize;1;2.63253;2.63253;2.63253
61;async;100;0.0790266;0.0212809;0.477216
61;inner;100;1.10308;0.877421;1.15523
61;wait;100;2.72958e-05;1.606e-05;0.000130582
61;boundary;100;0.0734624;0.0701553;0.10147
61;calc iter;100;1.2556;1.14476;1.45614
61;calc total;1;125.592;125.592;125.592
61;total;1;140.202;140.202;140.202
62;initialize;1;2.62886;2.62886;2.62886
62;async;100;0.0637281;0.0206569;0.316008
62;inner;100;1.11698;1.03129;1.15546
62;wait;100;3.14652e-05;1.8595e-05;0.00025239
62;boundary;100;0.0746985;0.0724706;0.0993889
62;calc iter;100;1.25544;1.18016;1.42007
62;calc total;1;125.592;125.592;125.592
62;total;1;140.198;140.198;140.198
63;initialize;1;2.63261;2.63261;2.63261
63;async;100;0.0498265;0.0213547;0.145614
63;inner;100;1.13143;1.04227;1.16933
63;wait;100;3.00661e-05;1.7303e-05;0.000320217
63;boundary;100;0.0743569;0.0703491;0.139212
63;calc iter;100;1.25565;1.19916;1.3406
63;calc total;1;125.592;125.592;125.592
63;total;1;140.202;140.202;140.202
64;initialize;1;2.63264;2.63264;2.63264
64;async;100;0.0608058;0.0207924;0.287168
64;inner;100;1.11255;1.03381;1.14492
64;wait;100;4.21017e-05;2.243e-05;0.0001241
64;boundary;100;0.0818721;0.0725902;0.0923417
64;calc iter;100;1.25527;1.20684;1.39388
64;calc total;1;125.592;125.592;125.592
64;total;1;140.202;140.202;140.202
65;initialize;1;2.63262;2.63262;2.63262
65;async;100;0.0656868;0.0210034;0.453125
65;inner;100;1.11207;0.900603;1.14683
65;wait;100;3.71371e-05;2.1169e-05;9.113e-05
65;boundary;100;0.0775424;0.0723594;0.099958
34;initialize;1;2.63241;2.63241;2.63241
34;async;100;0.0734592;0.017977;0.131612
34;inner;100;1.10539;1.07374;1.14862
34;wait;100;3.33813e-05;2.0295e-05;0.000102756
34;boundary;100;0.0764347;0.0732404;0.142633
34;calc iter;100;1.25532;1.1893;1.36669
34;calc total;1;125.592;125.592;125.592
34;total;1;140.2;140.2;140.2
65;calc iter;100;1.25534;1.13682;1.45373
65;calc total;1;125.592;125.592;125.592
65;total;1;140.202;140.202;140.202
72;initialize;1;2.6191;2.6191;2.6191
72;async;100;0.0534214;0.0225117;0.332466
72;inner;100;1.10942;0.933924;1.14585
72;wait;100;5.9004e-05;2.6401e-05;0.000104723
72;boundary;100;0.0921472;0.0736239;0.125117
72;calc iter;100;1.25505;1.16879;1.45025
72;calc total;1;125.592;125.592;125.592
72;total;1;140.19;140.19;140.19
35;initialize;1;2.63244;2.63244;2.63244
35;async;100;0.072189;0.0214869;0.151471
35;inner;100;1.10729;1.05315;1.15602
35;wait;100;3.34425e-05;1.8949e-05;0.000447029
35;boundary;100;0.0758916;0.0725095;0.10998
35;calc iter;100;1.2554;1.2043;1.3097
35;calc total;1;125.592;125.592;125.592
35;total;1;140.2;140.2;140.2
66;initialize;1;2.63009;2.63009;2.63009
66;async;100;0.0560556;0.0197813;0.303177
66;inner;100;1.11208;1.01414;1.14618
66;wait;100;4.91184e-05;2.5067e-05;0.000113305
66;boundary;100;0.0870238;0.0744072;0.127879
66;calc iter;100;1.25521;1.18319;1.41663
66;calc total;1;125.592;125.592;125.592
66;total;1;140.199;140.199;140.199
73;initialize;1;2.62075;2.62075;2.62075
73;async;100;0.0500521;0.0245268;0.548188
73;inner;100;1.108;0.843093;1.15094
73;wait;100;6.64426e-05;3.1135e-05;9.4304e-05
73;boundary;100;0.0969888;0.0734727;0.115601
73;calc iter;100;1.25511;1.1494;1.47974
73;calc total;1;125.592;125.592;125.592
73;total;1;140.192;140.192;140.192
36;initialize;1;2.63245;2.63245;2.63245
36;async;100;0.0446986;0.0208199;0.176249
36;inner;100;1.13486;1.06894;1.15302
36;wait;100;4.52307e-05;2.7234e-05;7.9728e-05
36;boundary;100;0.0757842;0.072895;0.0903349
36;calc iter;100;1.25539;1.21271;1.31812
36;calc total;1;125.592;125.592;125.592
36;total;1;140.2;140.2;140.2
67;initialize;1;2.63261;2.63261;2.63261
67;async;100;0.0601342;0.0208824;0.194071
67;inner;100;1.1089;0.9667;1.14177
67;wait;100;5.2839e-05;2.6183e-05;0.000564164
67;boundary;100;0.0861297;0.0765836;0.161493
67;calc iter;100;1.25522;1.19677;1.38303
67;calc total;1;125.592;125.592;125.592
67;total;1;140.202;140.202;140.202
74;initialize;1;2.62074;2.62074;2.62074
74;async;100;0.0547103;0.0202532;0.351093
74;inner;100;1.1172;0.921777;1.14958
74;wait;100;5.75188e-05;2.9806e-05;9.5011e-05
74;boundary;100;0.0831794;0.0740381;0.130714
74;calc iter;100;1.25515;1.12448;1.47728
74;calc total;1;125.592;125.592;125.592
74;total;1;140.192;140.192;140.192
37;initialize;1;2.6274;2.6274;2.6274
37;async;100;0.048465;0.0209507;0.189865
37;inner;100;1.13055;1.04833;1.18619
37;wait;100;3.96367e-05;2.229e-05;9.9224e-05
37;boundary;100;0.0763161;0.0727909;0.0869628
37;calc iter;100;1.25537;1.2135;1.31349
37;calc total;1;125.592;125.592;125.592
37;total;1;140.195;140.195;140.195
68;initialize;1;2.63263;2.63263;2.63263
68;async;100;0.0521479;0.0216852;0.156335
68;inner;100;1.09738;1.00328;1.14223
68;wait;100;6.25652e-05;3.4694e-05;8.9331e-05
68;boundary;100;0.105486;0.0764492;0.143352
68;calc iter;100;1.25508;1.23296;1.31531
68;calc total;1;125.592;125.592;125.592
68;total;1;140.202;140.202;140.202
75;initialize;1;2.6205;2.6205;2.6205
75;async;100;0.0647568;0.0265884;0.19683
75;inner;100;1.11429;0.948085;1.14979
75;wait;100;3.759e-05;1.9578e-05;0.000412357
75;boundary;100;0.0762688;0.0730925;0.153004
75;calc iter;100;1.25535;1.14464;1.34335
75;calc total;1;125.592;125.592;125.592
75;total;1;140.192;140.192;140.192
38;initialize;1;2.63245;2.63245;2.63245
38;async;100;0.0447143;0.0214352;0.133613
38;inner;100;1.12712;1.08514;1.14931
38;wait;100;5.47386e-05;2.9995e-05;8.5799e-05
38;boundary;100;0.0833804;0.0740961;0.111328
38;calc iter;100;1.25527;1.2173;1.29936
38;calc total;1;125.592;125.592;125.592
38;total;1;140.2;140.2;140.2
69;initialize;1;2.62164;2.62164;2.62164
69;async;100;0.0504471;0.0217662;0.259762
69;inner;100;1.10485;1.03647;1.14997
69;wait;100;6.14649e-05;3.9557e-05;9.4407e-05
69;boundary;100;0.0997694;0.073461;0.121918
69;calc iter;100;1.25513;1.21983;1.37536
69;calc total;1;125.592;125.592;125.592
69;total;1;140.191;140.191;140.191
76;initialize;1;2.61974;2.61974;2.61974
76;async;100;0.0617685;0.0271726;0.43802
76;inner;100;1.11929;0.84362;1.18189
76;wait;100;3.82646e-05;1.9562e-05;0.000295158
76;boundary;100;0.0741528;0.0724954;0.0872435
76;calc iter;100;1.25525;1.14955;1.36893
76;calc total;1;125.592;125.592;125.592
76;total;1;140.191;140.191;140.191
39;initialize;1;2.63243;2.63243;2.63243
39;async;100;0.0425912;0.0214645;0.10031
39;inner;100;1.13368;1.08083;1.15226
39;wait;100;4.95245e-05;2.1269e-05;0.000360243
39;boundary;100;0.0790035;0.0741035;0.114161
39;calc iter;100;1.25533;1.24125;1.28102
39;calc total;1;125.592;125.592;125.592
39;total;1;140.2;140.2;140.2
70;initialize;1;2.62587;2.62587;2.62587
70;async;100;0.0519255;0.0217174;0.178141
70;inner;100;1.10604;0.970167;1.148
70;wait;100;5.62117e-05;3.8236e-05;8.2108e-05
70;boundary;100;0.0969906;0.0739289;0.160949
70;calc iter;100;1.25502;1.19169;1.37518
70;calc total;1;125.592;125.592;125.592
70;total;1;140.195;140.195;140.195
77;initialize;1;2.62079;2.62079;2.62079
77;async;100;0.0516733;0.0256261;0.169561
77;inner;100;1.12346;0.842525;1.36974
77;wait;100;4.05234e-05;2.0921e-05;0.000195501
77;boundary;100;0.0800052;0.0718212;0.289991
77;calc iter;100;1.25518;0.980495;1.71189
77;calc total;1;125.592;125.592;125.592
77;total;1;140.192;140.192;140.192
40;initialize;1;2.63254;2.63254;2.63254
40;async;100;0.0484347;0.020648;0.14459
40;inner;100;1.12115;1.0521;1.1438
40;wait;100;4.91872e-05;2.056e-05;9.9453e-05
40;boundary;100;0.0855949;0.0729615;0.141088
40;calc iter;100;1.25523;1.23018;1.31888
40;calc total;1;125.592;125.592;125.592
40;total;1;140.2;140.2;140.2
71;initialize;1;2.62706;2.62706;2.62706
71;async;100;0.0565576;0.0218501;0.145564
71;inner;100;1.11254;1.00244;1.14755
71;wait;100;4.58327e-05;2.6789e-05;0.000482306
71;boundary;100;0.0859753;0.0741721;0.155066
71;calc iter;100;1.25512;1.19469;1.29379
71;calc total;1;125.592;125.592;125.592
71;total;1;140.196;140.196;140.196
78;initialize;1;2.62075;2.62075;2.62075
78;async;100;0.0665249;0.0253159;0.490128
78;inner;100;1.11593;0.843971;1.15444
78;wait;100;3.2345e-05;2.0258e-05;0.000253907
78;boundary;100;0.0728861;0.0716236;0.0919056
78;calc iter;100;1.25538;1.15283;1.42605
78;calc total;1;125.592;125.592;125.592
78;total;1;140.192;140.192;140.192
41;initialize;1;2.63152;2.63152;2.63152
41;async;100;0.0504037;0.0200598;0.209084
41;inner;100;1.12568;1.06141;1.14364
41;wait;100;4.15658e-05;1.837e-05;0.000121858
41;boundary;100;0.0791778;0.071774;0.131284
41;calc iter;100;1.2553;1.21889;1.34295
41;calc total;1;125.592;125.592;125.592
41;total;1;140.199;140.199;140.199
79;initialize;1;2.6204;2.6204;2.6204
79;async;100;0.0685707;0.0186426;0.298901
79;inner;100;1.11335;0.961011;1.16359
79;wait;100;2.84494e-05;1.8562e-05;0.000348689
79;boundary;100;0.0736898;0.0714623;0.0999334
79;calc iter;100;1.25564;1.10808;1.43466
79;calc total;1;125.592;125.592;125.592
79;total;1;140.191;140.191;140.191
42;initialize;1;2.63244;2.63244;2.63244
42;async;100;0.0496218;0.0198397;0.121465
42;inner;100;1.11936;1.04631;1.13834
42;wait;100;5.53281e-05;2.6636e-05;0.00011552
42;boundary;100;0.0861832;0.0738658;0.145255
42;calc iter;100;1.25522;1.22839;1.30258
42;calc total;1;125.592;125.592;125.592
42;total;1;140.2;140.2;140.2
80;initialize;1;2.61753;2.61753;2.61753
80;async;100;0.0558372;0.0193515;0.268747
80;inner;100;1.10884;0.930476;1.14137
80;wait;100;5.13421e-05;2.7444e-05;0.000123664
80;boundary;100;0.0903498;0.0760468;0.162778
80;calc iter;100;1.25508;1.13336;1.4208
80;calc total;1;125.592;125.592;125.592
80;total;1;140.189;140.189;140.189
43;initialize;1;2.63249;2.63249;2.63249
43;async;100;0.0530003;0.0210863;0.126229
43;inner;100;1.12564;1.06362;1.14487
43;wait;100;4.27776e-05;1.8947e-05;0.00053875
43;boundary;100;0.0766499;0.0731619;0.141159
43;calc iter;100;1.25534;1.23398;1.31582
43;calc total;1;125.592;125.592;125.592
43;total;1;140.2;140.2;140.2
81;initialize;1;2.61817;2.61817;2.61817
81;async;100;0.0525501;0.0252519;0.487984
81;inner;100;1.10197;0.904042;1.14125
81;wait;100;5.55074e-05;2.2188e-05;0.000110513
81;boundary;100;0.100424;0.074219;0.143467
81;calc iter;100;1.255;1.10519;1.56608
81;calc total;1;125.592;125.592;125.592
81;total;1;140.189;140.189;140.189
44;initialize;1;2.63249;2.63249;2.63249
44;async;100;0.0435885;0.0199345;0.185071
44;inner;100;1.13477;1.06242;1.15449
44;wait;100;4.2502e-05;2.2258e-05;0.000234873
44;boundary;100;0.0769665;0.0725127;0.10279
44;calc iter;100;1.25537;1.20669;1.33725
44;calc total;1;125.592;125.592;125.592
44;total;1;140.2;140.2;140.2
82;initialize;1;2.6208;2.6208;2.6208
82;async;100;0.0579794;0.0177686;0.23636
82;inner;100;1.11605;0.926619;1.14593
82;wait;100;4.0399e-05;2.1654e-05;9.305e-05
82;boundary;100;0.0811156;0.0738643;0.158918
82;calc iter;100;1.25519;1.12343;1.39442
82;calc total;1;125.592;125.592;125.592
82;total;1;140.192;140.192;140.192
83;initialize;1;2.61903;2.61903;2.61903
83;async;100;0.0609518;0.0265384;0.199677
83;inner;100;1.1179;0.974083;1.14978
83;wait;100;3.03455e-05;1.9924e-05;6.3314e-05
83;boundary;100;0.0764503;0.0730697;0.187088
83;calc iter;100;1.25533;1.13664;1.405
83;calc total;1;125.592;125.592;125.592
83;total;1;140.19;140.19;140.19
84;initialize;1;2.62002;2.62002;2.62002
84;async;100;0.0386422;0.0233985;0.21716
84;inner;100;1.10617;0.98017;1.15695
84;wait;100;7.51076e-05;4.3307e-05;9.5831e-05
84;boundary;100;0.110293;0.0761718;0.168102
84;calc iter;100;1.25518;1.18478;1.42448
84;calc total;1;125.592;125.592;125.592
84;total;1;140.191;140.191;140.191
85;initialize;1;2.62005;2.62005;2.62005
85;async;100;0.0346937;0.0184323;0.288929
85;inner;100;1.10573;0.99008;1.16174
85;wait;100;6.19553e-05;3.5412e-05;7.6212e-05
85;boundary;100;0.114629;0.0756471;0.143801
85;calc iter;100;1.25512;1.16653;1.43411
85;calc total;1;125.592;125.592;125.592
85;total;1;140.191;140.191;140.191
86;initialize;1;2.62003;2.62003;2.62003
86;async;100;0.0379553;0.0197836;0.230956
86;inner;100;1.11944;0.973857;1.16217
86;wait;100;4.87582e-05;2.6936e-05;7.4525e-05
86;boundary;100;0.0978341;0.0760438;0.172154
86;calc iter;100;1.25528;1.17534;1.44362
86;calc total;1;125.592;125.592;125.592
86;total;1;140.191;140.191;140.191
87;initialize;1;2.61764;2.61764;2.61764
87;async;100;0.0454586;0.0190042;0.141738
87;inner;100;1.12545;1.01535;1.16228
87;wait;100;4.03292e-05;2.5193e-05;6.6008e-05
87;boundary;100;0.0844771;0.0764225;0.171238
87;calc iter;100;1.25543;1.17475;1.32456
87;calc total;1;125.592;125.592;125.592
87;total;1;140.189;140.189;140.189
88;initialize;1;2.62002;2.62002;2.62002
88;async;100;0.0497512;0.0214842;0.246761
88;inner;100;1.11659;1.01866;1.15127
88;wait;100;4.95647e-05;2.3474e-05;0.000104454
88;boundary;100;0.088952;0.0756084;0.116221
88;calc iter;100;1.25534;1.15745;1.38309
88;calc total;1;125.592;125.592;125.592
88;total;1;140.191;140.191;140.191
89;initialize;1;2.61607;2.61607;2.61607
89;async;100;0.0458975;0.0215314;0.360577
89;inner;100;1.11025;0.965668;1.15132
89;wait;100;5.71984e-05;2.7441e-05;8.8593e-05
89;boundary;100;0.0990327;0.0758645;0.113943
89;calc iter;100;1.25524;1.16591;1.41861
89;calc total;1;125.592;125.592;125.592
89;total;1;140.187;140.187;140.187
90;initialize;1;2.62004;2.62004;2.62004
90;async;100;0.0550061;0.0215563;0.240432
90;inner;100;1.1193;1.01582;1.15363
90;wait;100;3.58577e-05;2.1921e-05;9.7837e-05
90;boundary;100;0.0810974;0.0774211;0.11899
90;calc iter;100;1.25544;1.1772;1.3829
90;calc total;1;125.592;125.592;125.592
90;total;1;140.191;140.191;140.191
91;initialize;1;2.62001;2.62001;2.62001
91;async;100;0.0667493;0.0215842;0.158995
91;inner;100;1.10969;0.997536;1.15508
91;wait;100;2.72474e-05;2.047e-05;8.8701e-05
91;boundary;100;0.0791318;0.0731907;0.151807
91;calc iter;100;1.2556;1.20191;1.33191
91;calc total;1;125.592;125.592;125.592
91;total;1;140.191;140.191;140.191
92;initialize;1;2.62001;2.62001;2.62001
92;async;100;0.0527535;0.0215092;0.330103
92;inner;100;1.12493;0.97026;1.16834
92;wait;100;2.76161e-05;2.098e-05;4.5407e-05
92;boundary;100;0.0778427;0.0736788;0.0939661
92;calc iter;100;1.25556;1.17324;1.39435
92;calc total;1;125.592;125.592;125.592
92;total;1;140.191;140.191;140.191
93;initialize;1;2.62002;2.62002;2.62002
93;async;100;0.0541749;0.0216433;0.423674
93;inner;100;1.12078;0.963653;1.16082
93;wait;100;3.58492e-05;2.271e-05;8.9973e-05
93;boundary;100;0.0804596;0.0752622;0.147668
93;calc iter;100;1.25545;1.09656;1.53504
93;calc total;1;125.592;125.592;125.592
93;total;1;140.191;140.191;140.191
94;initialize;1;2.62;2.62;2.62
94;async;100;0.0589951;0.0216154;0.298805
94;inner;100;1.11738;0.980722;1.16674
94;wait;100;2.63122e-05;2.0204e-05;7.8547e-05
94;boundary;100;0.0792487;0.0727899;0.0926922
94;calc iter;100;1.25566;1.17541;1.37225
94;calc total;1;125.592;125.592;125.592
94;total;1;140.191;140.191;140.191
95;initialize;1;2.61596;2.61596;2.61596
95;async;100;0.0401455;0.0229105;0.213163
95;inner;100;1.12966;1.04494;1.17544
95;wait;100;3.34036e-05;1.9146e-05;0.000491898
95;boundary;100;0.0859401;0.073025;0.110426
95;calc iter;100;1.25579;1.18272;1.375
95;calc total;1;125.592;125.592;125.592
95;total;1;140.187;140.187;140.187
1;initialize;1;2.65418;2.65418;2.65418
1;async;100;0.0382491;0.0180489;0.275154
1;inner;100;1.13562;1.04063;1.16019
1;wait;100;5.18998e-05;2.4786e-05;8.8544e-05
1;boundary;100;0.0812319;0.0730642;0.135159
1;calc iter;100;1.25515;1.20409;1.40138
1;calc total;1;125.592;125.592;125.592
1;total;1;140.225;140.225;140.225
2;initialize;1;2.65419;2.65419;2.65419
2;async;100;0.0366581;0.02012;0.170605
2;inner;100;1.1365;1.05318;1.16053
2;wait;100;5.02026e-05;3.184e-05;6.9804e-05
2;boundary;100;0.0818371;0.07398;0.139208
2;calc iter;100;1.25504;1.22382;1.32894
2;calc total;1;125.592;125.592;125.592
2;total;1;140.225;140.225;140.225
3;initialize;1;2.6542;2.6542;2.6542
3;async;100;0.0432086;0.0214668;0.131941
3;inner;100;1.13594;1.04284;1.16201
3;wait;100;3.27425e-05;1.9088e-05;0.000322989
3;boundary;100;0.0759974;0.0729567;0.144291
3;calc iter;100;1.25518;1.21414;1.3307
3;calc total;1;125.592;125.592;125.592
3;total;1;140.225;140.225;140.225
4;initialize;1;2.6513;2.6513;2.6513
4;async;100;0.0404475;0.0189211;0.18012
4;inner;100;1.12632;1.02018;1.15119
4;wait;100;5.61417e-05;2.8932e-05;8.2626e-05
4;boundary;100;0.0881394;0.0746769;0.154429
4;calc iter;100;1.25496;1.19516;1.3461
4;calc total;1;125.592;125.592;125.592
4;total;1;140.222;140.222;140.222
5;initialize;1;2.65419;2.65419;2.65419
5;async;100;0.0370933;0.0180799;0.200114
5;inner;100;1.1307;1.05297;1.16132
5;wait;100;5.79513e-05;2.2598e-05;8.4119e-05
5;boundary;100;0.0871204;0.0716665;0.136019
5;calc iter;100;1.25498;1.21537;1.33947
5;calc total;1;125.592;125.592;125.592
5;total;1;140.225;140.225;140.225
6;initialize;1;2.65416;2.65416;2.65416
6;async;100;0.0425286;0.0200927;0.15365
6;inner;100;1.1312;1.03415;1.15359
6;wait;100;4.89496e-05;2.9923e-05;0.00010462
6;boundary;100;0.0812428;0.0747952;0.14656
6;calc iter;100;1.25502;1.2033;1.32101
6;calc total;1;125.592;125.592;125.592
6;total;1;140.225;140.225;140.225
7;initialize;1;2.65421;2.65421;2.65421
7;async;100;0.0470418;0.0203898;0.22614
7;inner;100;1.13202;1.04441;1.16019
7;wait;100;3.93053e-05;2.3123e-05;0.000357707
7;boundary;100;0.07604;0.0727988;0.150857
7;calc iter;100;1.25514;1.19352;1.34496
7;calc total;1;125.592;125.592;125.592
7;total;1;140.225;140.225;140.225
8;initialize;1;2.65304;2.65304;2.65304
8;async;100;0.0449076;0.0202662;0.18838
8;inner;100;1.13315;1.05077;1.22783
8;wait;100;4.34129e-05;2.0475e-05;8.4517e-05
8;boundary;100;0.0769454;0.0722026;0.105619
8;calc iter;100;1.25505;1.17394;1.37868
8;calc total;1;125.592;125.592;125.592
8;total;1;140.224;140.224;140.224
9;initialize;1;2.65424;2.65424;2.65424
9;async;100;0.0348315;0.0174133;0.249433
9;inner;100;1.14389;1.02862;1.1652
9;wait;100;4.29168e-05;2.4706e-05;7.222e-05
9;boundary;100;0.0763037;0.073803;0.0958831
9;calc iter;100;1.25507;1.19669;1.37397
9;calc total;1;125.592;125.592;125.592
9;total;1;140.225;140.225;140.225
10;initialize;1;2.65424;2.65424;2.65424
10;async;100;0.0473538;0.0204901;0.202978
10;inner;100;1.13309;1.04852;1.15933
10;wait;100;2.78783e-05;1.8597e-05;8.0083e-05
10;boundary;100;0.0746672;0.0722509;0.0888764
10;calc iter;100;1.25514;1.19586;1.32661
10;calc total;1;125.592;125.592;125.592
10;total;1;140.225;140.225;140.225
11;initialize;1;2.64894;2.64894;2.64894
11;async;100;0.0639962;0.021512;0.148733
11;inner;100;1.11494;1.04194;1.15812
11;wait;100;3.37898e-05;1.9737e-05;0.000436195
11;boundary;100;0.0763186;0.0728808;0.128278
11;calc iter;100;1.25529;1.15539;1.39936
11;calc total;1;125.592;125.592;125.592
11;total;1;140.22;140.22;140.22
12;initialize;1;2.65414;2.65414;2.65414
12;async;100;0.0529153;0.0205246;0.253109
12;inner;100;1.12641;1.02551;1.15964
12;wait;100;3.70377e-05;2.4825e-05;0.0001347
12;boundary;100;0.0759076;0.0726826;0.110174
12;calc iter;100;1.25527;1.17991;1.38882
12;calc total;1;125.592;125.592;125.592
12;total;1;140.225;140.225;140.225
13;initialize;1;2.65414;2.65414;2.65414
13;async;100;0.0498991;0.020921;0.344343
13;inner;100;1.1262;0.995896;1.15693
13;wait;100;3.86996e-05;2.215e-05;0.000244985
13;boundary;100;0.0790114;0.0725814;0.147648
13;calc iter;100;1.25515;1.17557;1.48792
13;calc total;1;125.592;125.592;125.592
13;total;1;140.225;140.225;140.225
14;initialize;1;2.65314;2.65314;2.65314
14;async;100;0.0598807;0.021202;0.222792
14;inner;100;1.11974;1.03807;1.15865
14;wait;100;2.77155e-05;1.8004e-05;0.000158127
14;boundary;100;0.0757444;0.0736056;0.101678
14;calc iter;100;1.25539;1.18753;1.36257
14;calc total;1;125.592;125.592;125.592
14;total;1;140.224;140.224;140.224
15;initialize;1;2.65273;2.65273;2.65273
15;async;100;0.0490187;0.0215993;0.147992
15;inner;100;1.12783;1.08339;1.17043
15;wait;100;3.01175e-05;1.8462e-05;0.000294009
15;boundary;100;0.0786456;0.0722472;0.0884675
15;calc iter;100;1.25553;1.21211;1.31854
15;calc total;1;125.592;125.592;125.592
15;total;1;140.224;140.224;140.224
16;initialize;1;2.65256;2.65256;2.65256
16;async;100;0.0530289;0.020904;0.15018
16;inner;100;1.12148;1.05965;1.14994
16;wait;100;4.3405e-05;2.5617e-05;0.000109396
16;boundary;100;0.0806931;0.0745347;0.119636
16;calc iter;100;1.25524;1.20714;1.29642
16;calc total;1;125.592;125.592;125.592
16;total;1;140.224;140.224;140.224
17;initialize;1;2.65425;2.65425;2.65425
17;async;100;0.0612328;0.0198452;0.1354
17;inner;100;1.11677;1.06754;1.14785
17;wait;100;3.36704e-05;1.8012e-05;0.000124569
17;boundary;100;0.0772723;0.0732536;0.111047
17;calc iter;100;1.25531;1.21482;1.29904
17;calc total;1;125.592;125.592;125.592
17;total;1;140.225;140.225;140.225
18;initialize;1;2.65422;2.65422;2.65422
18;async;100;0.0472294;0.0192064;0.180298
18;inner;100;1.11814;1.05523;1.16036
18;wait;100;4.64067e-05;2.1566e-05;8.0487e-05
18;boundary;100;0.0896972;0.0720238;0.135133
18;calc iter;100;1.25512;1.21255;1.31843
18;calc total;1;125.592;125.592;125.592
18;total;1;140.225;140.225;140.225
19;initialize;1;2.65419;2.65419;2.65419
19;async;100;0.0512398;0.0215501;0.144121
19;inner;100;1.12261;1.06237;1.15108
19;wait;100;5.20709e-05;2.6911e-05;0.000442456
19;boundary;100;0.0813134;0.0743856;0.120325
19;calc iter;100;1.25522;1.22265;1.29967
19;calc total;1;125.592;125.592;125.592
19;total;1;140.225;140.225;140.225
20;initialize;1;2.65424;2.65424;2.65424
20;async;100;0.0449774;0.0204895;0.129343
20;inner;100;1.12382;1.07382;1.15363
20;wait;100;4.75728e-05;2.1726e-05;7.905e-05
20;boundary;100;0.0862919;0.0744021;0.109411
20;calc iter;100;1.25514;1.22433;1.30597
20;calc total;1;125.592;125.592;125.592
20;total;1;140.225;140.225;140.225
21;initialize;1;2.65221;2.65221;2.65221
21;async;100;0.0465425;0.0181791;0.128801
21;inner;100;1.1202;1.07661;1.15011
21;wait;100;5.26486e-05;2.4861e-05;8.2987e-05
21;boundary;100;0.0883304;0.0753046;0.127563
21;calc iter;100;1.25513;1.22133;1.30022
21;calc total;1;125.592;125.592;125.592
21;total;1;140.223;140.223;140.223
22;initialize;1;2.65299;2.65299;2.65299
22;async;100;0.0472848;0.0211089;0.0978926
22;inner;100;1.10546;1.05452;1.14152
22;wait;100;6.80944e-05;4.0976e-05;0.000126272
22;boundary;100;0.102217;0.0800383;0.142584
22;calc iter;100;1.25503;1.22769;1.28899
22;calc total;1;125.592;125.592;125.592
22;total;1;140.224;140.224;140.224
23;initialize;1;2.65415;2.65415;2.65415
23;async;100;0.0468716;0.0217037;0.122705
23;inner;100;1.11573;1.0692;1.14952
23;wait;100;6.54998e-05;3.5508e-05;0.000497748
23;boundary;100;0.0924215;0.0753633;0.130936
23;calc iter;100;1.25509;1.22681;1.29298
23;calc total;1;125.592;125.592;125.592
23;total;1;140.225;140.225;140.225
45;initialize;1;2.63248;2.63248;2.63248
45;async;100;0.0500406;0.0169627;0.291994
45;inner;100;1.12817;1.01656;1.153
45;wait;100;3.64565e-05;1.8124e-05;0.000266839
45;boundary;100;0.0771941;0.0721615;0.105421
45;calc iter;100;1.25545;1.18888;1.39993
45;calc total;1;125.592;125.592;125.592
45;total;1;140.2;140.2;140.2
46;initialize;1;2.62798;2.62798;2.62798
46;async;100;0.0483487;0.0199787;0.1623
46;inner;100;1.1294;1.07451;1.14941
46;wait;100;3.97399e-05;2.0677e-05;0.000319171
46;boundary;100;0.0775648;0.0721483;0.109735
46;calc iter;100;1.25536;1.20514;1.3195
46;calc total;1;125.592;125.592;125.592
46;total;1;140.195;140.195;140.195
47;initialize;1;2.63246;2.63246;2.63246
47;async;100;0.034122;0.016729;0.128358
47;inner;100;1.14547;1.09515;1.16665
47;wait;100;3.24627e-05;1.837e-05;0.000308097
47;boundary;100;0.0759801;0.0720323;0.117914
47;calc iter;100;1.25561;1.21735;1.32814
47;calc total;1;125.592;125.592;125.592
47;total;1;140.2;140.2;140.2
DASH
InitEnergy=125.00000
EndEnergy=125.00000
DiffEnergy=-0.00000
Matrixspec: 2381 x 2381 x 2381
Iterations: 100
# unit_id;function_name;num_calls;avg_runtime;min_runtime;max_runtime
0;initialize;1;2.60075;2.60075;2.60075
0;async;100;0.03828;0.02008;0.34926
0;inner;100;1.12756;0.82985;1.16399
0;wait;100;0.00006;0.00002;0.00008
0;boundary;100;0.09028;0.07401;0.17553
0;calc iter;100;1.25618;1.03049;1.52380
0;calc total;1;125.72170;125.72170;125.72170
0;total;1;140.16175;140.16175;140.16175
24;initialize;1;2.58722;2.58722;2.58722
24;async;100;0.0416283;0.0189472;0.179643
24;inner;100;1.11558;0.991924;1.16063
24;wait;100;6.79567e-05;3.449e-05;8.5218e-05
24;boundary;100;0.0988431;0.0737062;0.175107
24;calc iter;100;1.25612;1.18243;1.39496
24;calc total;1;125.722;125.722;125.722
24;total;1;140.139;140.139;140.139
72;initialize;1;2.59734;2.59734;2.59734
72;async;100;0.0442634;0.0208221;0.174949
72;inner;100;1.11608;0.992703;1.15544
72;wait;100;5.77778e-05;3.0382e-05;8.1468e-05
72;boundary;100;0.0960916;0.074093;0.169309
72;calc iter;100;1.2565;1.19976;1.37161
72;calc total;1;125.722;125.722;125.722
72;total;1;140.158;140.158;140.158
25;initialize;1;2.58718;2.58718;2.58718
25;async;100;0.0435881;0.0190019;0.228176
25;inner;100;1.11737;1.02071;1.15909
25;wait;100;6.14461e-05;2.1443e-05;7.6554e-05
25;boundary;100;0.0950625;0.0739247;0.138502
25;calc iter;100;1.25609;1.21727;1.38881
25;calc total;1;125.722;125.722;125.722
25;total;1;140.139;140.139;140.139
48;initialize;1;2.579;2.579;2.579
48;async;100;0.0512179;0.0200698;0.146996
48;inner;100;1.12709;1.07513;1.16411
48;wait;100;3.04457e-05;1.9416e-05;0.000101017
48;boundary;100;0.078114;0.0746753;0.115245
48;calc iter;100;1.25646;1.21754;1.30396
48;calc total;1;125.722;125.722;125.722
48;total;1;140.14;140.14;140.14
73;initialize;1;2.5961;2.5961;2.5961
73;async;100;0.0488195;0.0269093;0.202937
73;inner;100;1.10489;0.996383;1.14761
73;wait;100;7.38866e-05;4.7846e-05;9.6628e-05
73;boundary;100;0.10268;0.0754261;0.144113
73;calc iter;100;1.25646;1.1849;1.35129
73;calc total;1;125.722;125.722;125.722
73;total;1;140.157;140.157;140.157
26;initialize;1;2.58723;2.58723;2.58723
26;async;100;0.048106;0.0211865;0.323577
26;inner;100;1.10997;0.980318;1.15283
26;wait;100;5.10113e-05;2.0634e-05;0.000116182
26;boundary;100;0.0980164;0.0746014;0.109311
26;calc iter;100;1.25615;1.18135;1.38102
26;calc total;1;125.722;125.722;125.722
26;total;1;140.139;140.139;140.139
49;initialize;1;2.57895;2.57895;2.57895
49;async;100;0.041471;0.0185772;0.195814
49;inner;100;1.13432;1.05751;1.17548
49;wait;100;2.85747e-05;1.9264e-05;7.1002e-05
49;boundary;100;0.0806688;0.0751521;0.0967065
49;calc iter;100;1.25649;1.20012;1.35006
49;calc total;1;125.722;125.722;125.722
49;total;1;140.14;140.14;140.14
74;initialize;1;2.58987;2.58987;2.58987
74;async;100;0.0503613;0.0207699;0.241279
74;inner;100;1.1234;0.995476;1.15581
74;wait;100;4.7134e-05;3.0034e-05;7.8856e-05
74;boundary;100;0.0828047;0.0722836;0.137722
74;calc iter;100;1.25661;1.17535;1.33657
74;calc total;1;125.722;125.722;125.722
74;total;1;140.151;140.151;140.151
27;initialize;1;2.58712;2.58712;2.58712
27;async;100;0.0478869;0.021592;0.195442
27;inner;100;1.12253;1.02439;1.20879
27;wait;100;4.74961e-05;2.0587e-05;0.000385375
27;boundary;100;0.0858556;0.0737506;0.130228
27;calc iter;100;1.25632;1.16791;1.35947
27;calc total;1;125.722;125.722;125.722
27;total;1;140.139;140.139;140.139
50;initialize;1;2.57638;2.57638;2.57638
50;async;100;0.0414275;0.0197433;0.15424
50;inner;100;1.13831;1.05291;1.20049
50;wait;100;2.92636e-05;1.9158e-05;5.7043e-05
50;boundary;100;0.0767676;0.0746624;0.132315
50;calc iter;100;1.25654;1.1901;1.36658
50;calc total;1;125.722;125.722;125.722
50;total;1;140.137;140.137;140.137
75;initialize;1;2.59693;2.59693;2.59693
75;async;100;0.0651846;0.0272405;0.134145
75;inner;100;1.11596;1.0358;1.15309
75;wait;100;3.40575e-05;1.7999e-05;0.000375362
75;boundary;100;0.0756432;0.0734831;0.1367
75;calc iter;100;1.25682;1.18108;1.34082
75;calc total;1;125.722;125.722;125.722
75;total;1;140.158;140.158;140.158
28;initialize;1;2.58719;2.58719;2.58719
28;async;100;0.049827;0.0202704;0.212863
28;inner;100;1.11369;0.976328;1.15164
28;wait;100;6.29369e-05;3.0229e-05;0.000285242
28;boundary;100;0.0925969;0.0754451;0.174329
28;calc iter;100;1.25618;1.2106;1.41986
28;calc total;1;125.722;125.722;125.722
28;total;1;140.139;140.139;140.139
51;initialize;1;2.57895;2.57895;2.57895
51;async;100;0.0435827;0.0202047;0.178891
51;inner;100;1.13674;1.05791;1.17837
51;wait;100;3.91664e-05;2.3396e-05;0.000391307
51;boundary;100;0.0762318;0.0746949;0.102775
51;calc iter;100;1.25659;1.20226;1.32742
51;calc total;1;125.722;125.722;125.722
51;total;1;140.14;140.14;140.14
76;initialize;1;2.59692;2.59692;2.59692
76;async;100;0.0529485;0.026761;0.150818
76;inner;100;1.12785;1.00829;1.15674
76;wait;100;3.66347e-05;2.191e-05;0.000223653
76;boundary;100;0.0759069;0.0729825;0.160806
76;calc iter;100;1.25674;1.18294;1.36257
76;calc total;1;125.722;125.722;125.722
76;total;1;140.158;140.158;140.158
29;initialize;1;2.58723;2.58723;2.58723
29;async;100;0.0492502;0.0182104;0.177412
29;inner;100;1.12357;1.01554;1.16055
29;wait;100;4.68139e-05;2.7592e-05;0.00022627
29;boundary;100;0.0832641;0.0722732;0.133382
29;calc iter;100;1.25614;1.20393;1.34917
52;initialize;1;2.57906;2.57906;2.57906
52;async;100;0.0284933;0.0192751;0.0922393
52;inner;100;1.14549;1.06816;1.18042
52;wait;100;5.36021e-05;2.7644e-05;8.3348e-05
52;boundary;100;0.0824944;0.0741473;0.133124
52;calc iter;100;1.25653;1.21538;1.30087
52;calc total;1;125.722;125.722;125.722
52;total;1;140.14;140.14;140.14
77;initialize;1;2.5974;2.5974;2.5974
77;async;100;0.055862;0.0272108;0.209338
77;inner;100;1.1213;1.02524;1.15311
77;wait;100;4.65878e-05;3.4475e-05;0.000222825
77;boundary;100;0.0794421;0.0708246;0.135215
77;calc iter;100;1.25665;1.21216;1.36521
77;calc total;1;125.722;125.722;125.722
77;total;1;140.158;140.158;140.158
29;calc total;1;125.722;125.722;125.722
29;total;1;140.139;140.139;140.139
53;initialize;1;2.57893;2.57893;2.57893
53;async;100;0.0399924;0.0198279;0.14258
53;inner;100;1.13558;1.06109;1.16325
53;wait;100;4.98722e-05;2.9914e-05;9.04e-05
53;boundary;100;0.0808681;0.0744576;0.134694
53;calc iter;100;1.25649;1.23169;1.29007
53;calc total;1;125.722;125.722;125.722
53;total;1;140.14;140.14;140.14
78;initialize;1;2.59704;2.59704;2.59704
78;async;100;0.0688603;0.0273247;0.291091
78;inner;100;1.11443;1.01092;1.15206
78;wait;100;3.23565e-05;2.1649e-05;0.000312823
78;boundary;100;0.0734702;0.0707965;0.0992231
78;calc iter;100;1.2568;1.18223;1.37535
78;calc total;1;125.722;125.722;125.722
78;total;1;140.158;140.158;140.158
30;initialize;1;2.58719;2.58719;2.58719
30;async;100;0.0526235;0.0199991;0.161602
30;inner;100;1.1201;1.01898;1.15442
30;wait;100;4.75901e-05;2.2076e-05;0.000323194
30;boundary;100;0.083508;0.0724434;0.105408
30;calc iter;100;1.25628;1.2439;1.28604
30;calc total;1;125.722;125.722;125.722
30;total;1;140.139;140.139;140.139
54;initialize;1;2.57896;2.57896;2.57896
54;async;100;0.035375;0.0198182;0.186147
54;inner;100;1.12701;1.02335;1.15988
54;wait;100;6.7531e-05;2.3739e-05;0.000115335
54;boundary;100;0.0941016;0.074449;0.106654
54;calc iter;100;1.25655;1.18259;1.31618
54;calc total;1;125.722;125.722;125.722
54;total;1;140.14;140.14;140.14
79;initialize;1;2.59706;2.59706;2.59706
79;async;100;0.0600081;0.0260473;0.200852
79;inner;100;1.12148;1.05422;1.16863
79;wait;100;2.75077e-05;1.753e-05;0.000345495
79;boundary;100;0.0755789;0.0708593;0.129023
79;calc iter;100;1.25709;1.18176;1.37365
79;calc total;1;125.722;125.722;125.722
79;total;1;140.158;140.158;140.158
31;initialize;1;2.58727;2.58727;2.58727
31;async;100;0.0532695;0.0207343;0.179133
31;inner;100;1.12803;1.04365;1.16634
31;wait;100;3.2732e-05;2.1461e-05;0.000284361
31;boundary;100;0.0751895;0.0727487;0.125997
31;calc iter;100;1.25652;1.20067;1.3496
31;calc total;1;125.722;125.722;125.722
31;total;1;140.139;140.139;140.139
55;initialize;1;2.57772;2.57772;2.57772
55;async;100;0.0355252;0.0203891;0.137572
55;inner;100;1.13807;1.0775;1.21801
55;wait;100;5.43838e-05;2.1875e-05;0.000437725
55;boundary;100;0.0830497;0.073366;0.0986533
55;calc iter;100;1.25671;1.21731;1.32573
55;calc total;1;125.722;125.722;125.722
55;total;1;140.139;140.139;140.139
80;initialize;1;2.59712;2.59712;2.59712
80;async;100;0.0509094;0.020352;0.28857
80;inner;100;1.11253;1.00817;1.14611
80;wait;100;4.83193e-05;2.3947e-05;0.000104595
80;boundary;100;0.0930354;0.0707896;0.134024
80;calc iter;100;1.25652;1.1626;1.39298
80;calc total;1;125.722;125.722;125.722
80;total;1;140.158;140.158;140.158
32;initialize;1;2.58501;2.58501;2.58501
32;async;100;0.0728779;0.0206837;0.265864
32;inner;100;1.10679;1.00822;1.15133
32;wait;100;2.75867e-05;1.7842e-05;8.3428e-05
32;boundary;100;0.0764835;0.0741071;0.116904
32;calc iter;100;1.25618;1.19346;1.35284
32;calc total;1;125.722;125.722;125.722
32;total;1;140.137;140.137;140.137
56;initialize;1;2.57902;2.57902;2.57902
56;async;100;0.0311893;0.0197139;0.102166
56;inner;100;1.133;1.02841;1.16474
56;wait;100;6.11286e-05;2.7363e-05;7.8261e-05
56;boundary;100;0.092355;0.0749038;0.166167
56;calc iter;100;1.25661;1.22343;1.32723
56;calc total;1;125.722;125.722;125.722
56;total;1;140.14;140.14;140.14
81;initialize;1;2.58891;2.58891;2.58891
81;async;100;0.0546175;0.0259615;0.377401
81;inner;100;1.10376;0.952211;1.14113
81;wait;100;6.55573e-05;2.8036e-05;0.000130563
81;boundary;100;0.0980255;0.0703024;0.155467
81;calc iter;100;1.25647;1.13939;1.44036
33;initialize;1;2.58716;2.58716;2.58716
33;async;100;0.0723553;0.0214095;0.285473
33;inner;100;1.10462;1.01256;1.16095
33;wait;100;2.49e-05;1.9197e-05;5.9302e-05
33;boundary;100;0.0792344;0.0739043;0.125035
33;calc iter;100;1.25624;1.12516;1.44194
33;calc total;1;125.722;125.722;125.722
33;total;1;140.139;140.139;140.139
57;initialize;1;2.57581;2.57581;2.57581
57;async;100;0.0314402;0.0179301;0.0947529
57;inner;100;1.14232;1.04245;1.17
57;wait;100;4.79587e-05;2.2457e-05;7.2681e-05
57;boundary;100;0.0827938;0.074203;0.155644
57;calc iter;100;1.2566;1.23686;1.2965
57;calc total;1;125.722;125.722;125.722
57;total;1;140.137;140.137;140.137
81;calc total;1;125.722;125.722;125.722
81;total;1;140.15;140.15;140.15
34;initialize;1;2.58719;2.58719;2.58719
34;async;100;0.0622101;0.0210592;0.127183
34;inner;100;1.11763;1.00274;1.28896
34;wait;100;3.20128e-05;1.9165e-05;9.2735e-05
34;boundary;100;0.0763854;0.0733327;0.154376
34;calc iter;100;1.25626;1.14098;1.50695
34;calc total;1;125.722;125.722;125.722
34;total;1;140.139;140.139;140.139
58;initialize;1;2.5789;2.5789;2.5789
58;async;100;0.0360122;0.021154;0.130463
58;inner;100;1.13646;1.06815;1.16378
58;wait;100;4.82285e-05;2.1443e-05;0.000100634
58;boundary;100;0.0841844;0.0735902;0.123876
58;calc iter;100;1.2567;1.22371;1.29175
58;calc total;1;125.722;125.722;125.722
58;total;1;140.14;140.14;140.14
82;initialize;1;2.59709;2.59709;2.59709
82;async;100;0.0606174;0.0266369;0.432059
82;inner;100;1.11359;0.947627;1.14271
82;wait;100;3.98111e-05;1.988e-05;0.000118983
82;boundary;100;0.0823656;0.0706504;0.152461
82;calc iter;100;1.25661;1.10864;1.53219
82;calc total;1;125.722;125.722;125.722
82;total;1;140.158;140.158;140.158
35;initialize;1;2.58587;2.58587;2.58587
35;async;100;0.0611409;0.0215096;0.283151
35;inner;100;1.11873;1.01224;1.16069
35;wait;100;3.74334e-05;2.1173e-05;0.000315093
35;boundary;100;0.0764279;0.0738303;0.126246
35;calc iter;100;1.25634;1.12583;1.45551
35;calc total;1;125.722;125.722;125.722
35;total;1;140.138;140.138;140.138
59;initialize;1;2.57437;2.57437;2.57437
59;async;100;0.0386471;0.0176472;0.0809653
59;inner;100;1.13918;1.06474;1.16855
59;wait;100;4.09878e-05;2.093e-05;0.000346523
59;boundary;100;0.0788919;0.0741567;0.137238
59;calc iter;100;1.25676;1.23554;1.29666
59;calc total;1;125.722;125.722;125.722
59;total;1;140.135;140.135;140.135
83;initialize;1;2.58901;2.58901;2.58901
83;async;100;0.0605658;0.0269623;0.322732
83;inner;100;1.1209;0.962221;1.20023
83;wait;100;3.08942e-05;2.1246e-05;5.5225e-05
83;boundary;100;0.0752353;0.0722293;0.108866
83;calc iter;100;1.25674;1.14684;1.39386
83;calc total;1;125.722;125.722;125.722
83;total;1;140.15;140.15;140.15
36;initialize;1;2.58725;2.58725;2.58725
36;async;100;0.0455079;0.0181269;0.11735
36;inner;100;1.13251;1.019;1.15109
36;wait;100;5.22085e-05;2.7934e-05;7.5572e-05
36;boundary;100;0.0781824;0.0732708;0.121299
36;calc iter;100;1.25626;1.21863;1.29363
36;calc total;1;125.722;125.722;125.722
36;total;1;140.139;140.139;140.139
60;initialize;1;2.57894;2.57894;2.57894
60;async;100;0.0626378;0.021454;0.158032
60;inner;100;1.11735;0.983384;1.15543
60;wait;100;3.37069e-05;1.8504e-05;0.000270797
60;boundary;100;0.0764252;0.0727033;0.157794
60;calc iter;100;1.25645;1.21935;1.35473
60;calc total;1;125.722;125.722;125.722
60;total;1;140.14;140.14;140.14
84;initialize;1;2.59004;2.59004;2.59004
84;async;100;0.0378134;0.0183166;0.340528
84;inner;100;1.107;0.992119;1.16171
84;wait;100;6.88193e-05;3.8709e-05;8.7734e-05
84;boundary;100;0.111721;0.0758445;0.120088
84;calc iter;100;1.2566;1.19358;1.45648
84;calc total;1;125.722;125.722;125.722
84;total;1;140.151;140.151;140.151
37;initialize;1;2.5872;2.5872;2.5872
37;async;100;0.0505362;0.0210487;0.236394
37;inner;100;1.12643;1.02672;1.14538
37;wait;100;5.07677e-05;2.8269e-05;0.000112683
37;boundary;100;0.0791641;0.0734791;0.112939
37;calc iter;100;1.25618;1.21487;1.34025
37;calc total;1;125.722;125.722;125.722
61;initialize;1;2.57897;2.57897;2.57897
61;async;100;0.0681102;0.0180284;0.212523
61;inner;100;1.11304;1.03567;1.15692
61;wait;100;2.98652e-05;1.6493e-05;0.000163659
61;boundary;100;0.0751634;0.0728618;0.114206
61;calc iter;100;1.25635;1.22334;1.33434
61;calc total;1;125.722;125.722;125.722
61;total;1;140.14;140.14;140.14
85;initialize;1;2.59702;2.59702;2.59702
85;async;100;0.0403509;0.0221495;0.508107
85;inner;100;1.10067;0.906395;1.15815
85;wait;100;6.12384e-05;2.661e-05;9.2936e-05
85;boundary;100;0.115485;0.0762124;0.12742
85;calc iter;100;1.25657;1.14781;1.50389
85;calc total;1;125.722;125.722;125.722
85;total;1;140.158;140.158;140.158
37;total;1;140.139;140.139;140.139
62;initialize;1;2.57602;2.57602;2.57602
62;async;100;0.0637834;0.0207992;0.207379
62;inner;100;1.11721;1.00613;1.15195
62;wait;100;3.25451e-05;1.9723e-05;0.000319672
62;boundary;100;0.0755018;0.0726697;0.109446
62;calc iter;100;1.25653;1.22455;1.29056
62;calc total;1;125.722;125.722;125.722
62;total;1;140.137;140.137;140.137
86;initialize;1;2.59514;2.59514;2.59514
86;async;100;0.0476486;0.0219669;0.613146
86;inner;100;1.10908;0.904014;1.15529
86;wait;100;5.15843e-05;2.5066e-05;9.1634e-05
86;boundary;100;0.0998985;0.077392;0.146061
86;calc iter;100;1.25668;1.03532;1.67575
86;calc total;1;125.722;125.722;125.722
86;total;1;140.156;140.156;140.156
38;initialize;1;2.58722;2.58722;2.58722
38;async;100;0.0471986;0.0209884;0.25936
38;inner;100;1.12179;0.991857;1.14925
38;wait;100;5.83663e-05;2.571e-05;0.000106806
38;boundary;100;0.0872112;0.0738797;0.108808
38;calc iter;100;1.25626;1.1925;1.35012
38;calc total;1;125.722;125.722;125.722
38;total;1;140.139;140.139;140.139
63;initialize;1;2.57815;2.57815;2.57815
63;async;100;0.0594892;0.0172915;0.11519
63;inner;100;1.12191;1.0531;1.16595
63;wait;100;2.90192e-05;1.8469e-05;0.000329328
63;boundary;100;0.0753989;0.0723721;0.11061
63;calc iter;100;1.25683;1.22064;1.31036
63;calc total;1;125.722;125.722;125.722
63;total;1;140.139;140.139;140.139
87;initialize;1;2.59739;2.59739;2.59739
87;async;100;0.0471428;0.0240012;0.437028
87;inner;100;1.12455;0.914665;1.16388
87;wait;100;4.50782e-05;3.3115e-05;5.6953e-05
87;boundary;100;0.0850928;0.0767972;0.105732
87;calc iter;100;1.25683;1.15424;1.44189
87;calc total;1;125.722;125.722;125.722
87;total;1;140.158;140.158;140.158
39;initialize;1;2.58725;2.58725;2.58725
39;async;100;0.0492139;0.0215484;0.172931
39;inner;100;1.12749;1.02717;1.14635
39;wait;100;5.35246e-05;2.295e-05;0.000497881
39;boundary;100;0.0796029;0.0742597;0.0931952
39;calc iter;100;1.25636;1.22772;1.28347
39;calc total;1;125.722;125.722;125.722
39;total;1;140.139;140.139;140.139
64;initialize;1;2.57897;2.57897;2.57897
64;async;100;0.0585049;0.0212152;0.173878
64;inner;100;1.10871;0.95553;1.13985
64;wait;100;4.59074e-05;2.7286e-05;9.6739e-05
88;initialize;1;2.59714;2.59714;2.59714
88;async;100;0.0503132;0.0218199;0.248862
88;inner;100;1.11021;0.958159;1.14919
88;wait;100;4.67621e-05;2.2471e-05;0.000120264
88;boundary;100;0.0961499;0.0827218;0.177581
88;calc iter;100;1.25672;1.13921;1.42693
88;calc total;1;125.722;125.722;125.722
88;total;1;140.158;140.158;140.158
40;initialize;1;2.58546;2.58546;2.58546
40;async;100;0.0479645;0.0205603;0.117294
40;inner;100;1.12056;0.987098;1.14268
40;wait;100;5.12376e-05;2.2449e-05;0.000120899
40;boundary;100;0.0876703;0.0745137;0.147951
40;calc iter;100;1.25624;1.21383;1.33006
40;calc total;1;125.722;125.722;125.722
40;total;1;140.137;140.137;140.137
64;boundary;100;0.0889635;0.0739234;0.166793
64;calc iter;100;1.25622;1.18417;1.36812
64;calc total;1;125.722;125.722;125.722
64;total;1;140.14;140.14;140.14
89;initialize;1;2.59718;2.59718;2.59718
89;async;100;0.0478348;0.0205019;0.345735
89;inner;100;1.11643;0.963669;1.15982
89;wait;100;4.97297e-05;2.5342e-05;9.3468e-05
41;initialize;1;2.58718;2.58718;2.58718
41;async;100;0.0514993;0.0198378;0.204501
41;inner;100;1.12362;0.955;1.13953
41;wait;100;4.74298e-05;2.9365e-05;0.000128262
41;boundary;100;0.0810907;0.0734166;0.165007
41;calc iter;100;1.25626;1.17952;1.40473
41;calc total;1;125.722;125.722;125.722
41;total;1;140.139;140.139;140.139
65;initialize;1;2.57681;2.57681;2.57681
65;async;100;0.0620473;0.0213979;0.19878
65;inner;100;1.1123;1.02124;1.14672
65;wait;100;4.48129e-05;2.0686e-05;7.1401e-05
65;boundary;100;0.0817735;0.0739167;0.128923
65;calc iter;100;1.25617;1.21439;1.34951
65;calc total;1;125.722;125.722;125.722
65;total;1;140.138;140.138;140.138
89;boundary;100;0.0924151;0.0767084;0.138716
89;calc iter;100;1.25673;1.14063;1.47261
89;calc total;1;125.722;125.722;125.722
89;total;1;140.158;140.158;140.158
42;initialize;1;2.58716;2.58716;2.58716
42;async;100;0.0508876;0.0200883;0.183664
42;inner;100;1.12439;1.0223;1.14125
42;wait;100;4.49602e-05;1.9662e-05;0.000110454
42;boundary;100;0.0810193;0.0745134;0.103019
42;calc iter;100;1.25634;1.21455;1.30856
42;calc total;1;125.722;125.722;125.722
42;total;1;140.139;140.139;140.139
66;initialize;1;2.57894;2.57894;2.57894
66;async;100;0.0564629;0.0214843;0.326912
66;inner;100;1.10849;0.958724;1.14674
66;wait;100;5.07379e-05;2.2945e-05;7.7395e-05
66;boundary;100;0.0912704;0.0729472;0.101766
66;calc iter;100;1.25628;1.19465;1.38744
66;calc total;1;125.722;125.722;125.722
66;total;1;140.14;140.14;140.14
90;initialize;1;2.59487;2.59487;2.59487
90;async;100;0.0614143;0.0217803;0.436673
90;inner;100;1.11538;0.912781;1.15213
90;wait;100;3.59023e-05;2.5023e-05;0.000100424
90;boundary;100;0.0800458;0.0755371;0.0955762
90;calc iter;100;1.25687;1.15203;1.44508
90;calc total;1;125.722;125.722;125.722
90;total;1;140.156;140.156;140.156
43;initialize;1;2.58722;2.58722;2.58722
43;async;100;0.0558111;0.0210021;0.172395
43;inner;100;1.12406;0.989139;1.14365
43;wait;100;4.38619e-05;2.141e-05;0.000554832
43;boundary;100;0.0765617;0.0733876;0.147406
43;calc iter;100;1.25647;1.21101;1.36469
43;calc total;1;125.722;125.722;125.722
43;total;1;140.139;140.139;140.139
67;initialize;1;2.57896;2.57896;2.57896
67;async;100;0.065709;0.0217085;0.203506
67;inner;100;1.11326;1.00687;1.14579
67;wait;100;4.23699e-05;2.0573e-05;0.000553545
67;boundary;100;0.0774327;0.0729866;0.125262
67;calc iter;100;1.25645;1.21152;1.35964
67;calc total;1;125.722;125.722;125.722
67;total;1;140.14;140.14;140.14
91;initialize;1;2.59011;2.59011;2.59011
91;async;100;0.0691655;0.0218554;0.286779
91;inner;100;1.10833;0.98716;1.1526
91;wait;100;2.47084e-05;1.9459e-05;8.677e-05
91;boundary;100;0.0794845;0.0739292;0.138492
91;calc iter;100;1.257;1.16282;1.41597
91;calc total;1;125.722;125.722;125.722
91;total;1;140.151;140.151;140.151
44;initialize;1;2.58686;2.58686;2.58686
44;async;100;0.041928;0.0185982;0.173518
44;inner;100;1.13743;0.989193;1.15824
44;wait;100;3.71145e-05;2.2458e-05;0.000264526
44;boundary;100;0.0769748;0.0734075;0.150769
44;calc iter;100;1.25637;1.20246;1.37705
44;calc total;1;125.722;125.722;125.722
44;total;1;140.139;140.139;140.139
68;initialize;1;2.57896;2.57896;2.57896
68;async;100;0.0488192;0.020025;0.22175
68;inner;100;1.11299;0.970662;1.15306
68;wait;100;5.05542e-05;2.444e-05;7.7948e-05
68;boundary;100;0.0944327;0.0730622;0.164754
68;calc iter;100;1.25629;1.19653;1.40385
68;calc total;1;125.722;125.722;125.722
68;total;1;140.14;140.14;140.14
92;initialize;1;2.58753;2.58753;2.58753
92;async;100;0.0547827;0.021653;0.254761
92;inner;100;1.12297;0.973414;1.16679
92;wait;100;3.16841e-05;2.264e-05;8.124e-05
92;boundary;100;0.0791734;0.0742211;0.180294
92;calc iter;100;1.25696;1.17701;1.46846
92;calc total;1;125.722;125.722;125.722
92;total;1;140.148;140.148;140.148
45;initialize;1;2.58391;2.58391;2.58391
45;async;100;0.0519529;0.0179121;0.255537
45;inner;100;1.12797;1.02163;1.15177
45;wait;100;3.37953e-05;1.9235e-05;0.000289853
45;boundary;100;0.0762153;0.0711242;0.0995824
45;calc iter;100;1.25618;1.2173;1.34832
45;calc total;1;125.722;125.722;125.722
45;total;1;140.136;140.136;140.136
69;initialize;1;2.57891;2.57891;2.57891
69;async;100;0.0510837;0.0218895;0.346958
69;inner;100;1.10549;1.00587;1.15247
69;wait;100;5.16488e-05;2.3775e-05;9.1636e-05
69;boundary;100;0.0996274;0.0727816;0.136339
69;calc iter;100;1.25625;1.21045;1.42564
69;calc total;1;125.722;125.722;125.722
69;total;1;140.14;140.14;140.14
93;initialize;1;2.59218;2.59218;2.59218
93;async;100;0.0510536;0.0216764;0.359572
93;inner;100;1.12769;0.983429;1.16906
93;wait;100;3.35629e-05;2.3495e-05;6.0855e-05
93;boundary;100;0.0781757;0.0728786;0.161237
93;calc iter;100;1.25695;1.1454;1.49604
93;calc total;1;125.722;125.722;125.722
93;total;1;140.153;140.153;140.153
46;initialize;1;2.58454;2.58454;2.58454
46;async;100;0.0475433;0.0203181;0.27824
46;inner;100;1.13408;0.999014;1.15563
46;wait;100;3.00148e-05;1.8013e-05;0.000239705
46;boundary;100;0.0748121;0.0711985;0.0888966
46;calc iter;100;1.25647;1.20215;1.35965
46;calc total;1;125.722;125.722;125.722
46;total;1;140.136;140.136;140.136
70;initialize;1;2.57894;2.57894;2.57894
70;async;100;0.0558657;0.0215636;0.459681
70;inner;100;1.11264;0.8979;1.15001
70;wait;100;4.83644e-05;2.204e-05;7.7624e-05
70;boundary;100;0.0877723;0.0727538;0.122072
70;calc iter;100;1.25632;1.11284;1.47968
70;calc total;1;125.722;125.722;125.722
70;total;1;140.14;140.14;140.14
94;initialize;1;2.59743;2.59743;2.59743
94;async;100;0.0563913;0.0216305;0.435004
94;inner;100;1.12016;0.995507;1.16872
94;wait;100;2.70852e-05;1.9447e-05;6.4981e-05
94;boundary;100;0.0805337;0.0733684;0.110963
94;calc iter;100;1.25711;1.1625;1.54151
94;calc total;1;125.722;125.722;125.722
94;total;1;140.158;140.158;140.158
95;initialize;1;2.59155;2.59155;2.59155
95;async;100;0.0400828;0.0228738;0.246825
95;inner;100;1.13022;1.01382;1.17806
95;wait;100;3.67512e-05;2.2044e-05;0.00050837
95;boundary;100;0.0868763;0.0735905;0.157055
95;calc iter;100;1.25722;1.174;1.40507
95;calc total;1;125.722;125.722;125.722
95;total;1;140.152;140.152;140.152
1;initialize;1;2.60074;2.60074;2.60074
1;async;100;0.0389423;0.0190479;0.496047
1;inner;100;1.13324;0.845498;1.1641
1;wait;100;4.79901e-05;1.9867e-05;7.2005e-05
1;boundary;100;0.0839147;0.074279;0.127229
1;calc iter;100;1.25614;1.03505;1.64805
1;calc total;1;125.722;125.722;125.722
1;total;1;140.162;140.162;140.162
2;initialize;1;2.59873;2.59873;2.59873
2;async;100;0.0447412;0.0186155;0.686757
2;inner;100;1.13031;0.734476;1.1608
2;wait;100;5.0086e-05;2.3781e-05;7.5721e-05
2;boundary;100;0.0811354;0.0739853;0.08484
2;calc iter;100;1.25624;1.18351;1.49802
2;calc total;1;125.722;125.722;125.722
2;total;1;140.16;140.16;140.16
3;initialize;1;2.6008;2.6008;2.6008
3;async;100;0.0541851;0.021308;0.424446
3;inner;100;1.12622;0.81199;1.15726
3;wait;100;3.40669e-05;1.7202e-05;0.000373706
3;boundary;100;0.0759418;0.0739921;0.120497
3;calc iter;100;1.25638;1.07281;1.57463
3;calc total;1;125.722;125.722;125.722
3;total;1;140.162;140.162;140.162
4;initialize;1;2.59651;2.59651;2.59651
4;async;100;0.0429683;0.0183274;0.506918
4;inner;100;1.12849;0.793263;1.15929
4;wait;100;5.4174e-05;2.6656e-05;8.6331e-05
4;boundary;100;0.084682;0.0731946;0.142879
4;calc iter;100;1.2562;1.00253;1.66019
4;calc total;1;125.722;125.722;125.722
4;total;1;140.158;140.158;140.158
5;initialize;1;2.6008;2.6008;2.6008
5;async;100;0.0465904;0.0186946;0.680501
5;inner;100;1.11942;0.73683;1.15279
5;wait;100;6.33003e-05;2.8058e-05;0.000110387
5;boundary;100;0.0900846;0.0731856;0.110197
5;calc iter;100;1.25616;1.18909;1.49198
5;calc total;1;125.722;125.722;125.722
5;total;1;140.162;140.162;140.162
6;initialize;1;2.60086;2.60086;2.60086
6;async;100;0.0439803;0.0183098;0.249682
6;inner;100;1.13163;0.736556;1.69233
6;wait;100;4.81246e-05;2.3866e-05;9.7111e-05
6;boundary;100;0.0805766;0.0737639;0.131651
6;calc iter;100;1.25624;0.86317;1.8639
6;calc total;1;125.722;125.722;125.722
6;total;1;140.162;140.162;140.162
7;initialize;1;2.60078;2.60078;2.60078
7;async;100;0.0584966;0.0202003;0.638701
7;inner;100;1.12298;0.742521;1.15717
7;wait;100;3.05532e-05;1.7043e-05;0.000492764
7;boundary;100;0.0748387;0.0733775;0.08899
7;calc iter;100;1.25635;1.18829;1.4594
7;calc total;1;125.722;125.722;125.722
7;total;1;140.162;140.162;140.162
8;initialize;1;2.60078;2.60078;2.60078
8;async;100;0.0479568;0.0189445;0.282006
8;inner;100;1.12829;0.806467;1.1592
8;wait;100;4.86551e-05;3.1696e-05;7.9249e-05
8;boundary;100;0.0799918;0.0739706;0.182744
8;calc iter;100;1.25629;1.01218;1.41341
8;calc total;1;125.722;125.722;125.722
8;total;1;140.162;140.162;140.162
9;initialize;1;2.5987;2.5987;2.5987
9;async;100;0.0448505;0.018472;0.464442
9;inner;100;1.13372;0.813162;1.16181
9;wait;100;4.54643e-05;3.3178e-05;7.6043e-05
9;boundary;100;0.0776917;0.0739787;0.130908
9;calc iter;100;1.25631;1.01433;1.62582
9;calc total;1;125.722;125.722;125.722
9;total;1;140.16;140.16;140.16
10;initialize;1;2.60072;2.60072;2.60072
10;async;100;0.0576287;0.0202726;0.622786
10;inner;100;1.12351;0.750133;1.15588
10;wait;100;3.01809e-05;1.934e-05;0.000128104
10;boundary;100;0.075191;0.0735155;0.0873657
10;calc iter;100;1.25636;1.18612;1.45411
10;calc total;1;125.722;125.722;125.722
10;total;1;140.162;140.162;140.162
11;initialize;1;2.59573;2.59573;2.59573
11;async;100;0.0707857;0.0174393;0.405378
11;inner;100;1.10764;0.814774;1.15696
11;wait;100;3.53783e-05;2.1441e-05;0.000375865
11;boundary;100;0.0781248;0.0741237;0.13601
11;calc iter;100;1.25659;1.03806;1.56771
11;calc total;1;125.722;125.722;125.722
11;total;1;140.157;140.157;140.157
12;initialize;1;2.60071;2.60071;2.60071
12;async;100;0.0643072;0.0208955;0.17749
12;inner;100;1.11413;0.936227;1.15999
12;wait;100;3.97703e-05;2.5213e-05;0.000226241
12;boundary;100;0.0778506;0.0727029;0.170428
12;calc iter;100;1.25633;1.1578;1.38827
12;calc total;1;125.722;125.722;125.722
12;total;1;140.162;140.162;140.162
13;initialize;1;2.60074;2.60074;2.60074
13;async;100;0.0586716;0.0187788;0.296684
13;inner;100;1.12091;0.942457;1.16229
13;wait;100;3.29457e-05;2.0733e-05;0.000183207
13;boundary;100;0.0766784;0.071617;0.14888
13;calc iter;100;1.25629;1.16305;1.47623
13;calc total;1;125.722;125.722;125.722
13;total;1;140.162;140.162;140.162
14;initialize;1;2.6007;2.6007;2.6007
14;async;100;0.0756904;0.0212624;0.273139
14;inner;100;1.10503;0.986366;1.15779
14;wait;100;3.03278e-05;2.0326e-05;0.000215886
14;boundary;100;0.075669;0.071925;0.0900865
14;calc iter;100;1.25643;1.19597;1.34126
14;calc total;1;125.722;125.722;125.722
14;total;1;140.162;140.162;140.162
15;initialize;1;2.60071;2.60071;2.60071
15;async;100;0.0483055;0.0192818;0.190736
15;inner;100;1.12045;0.989831;1.17372
15;wait;100;3.23133e-05;1.8737e-05;0.000303343
15;boundary;100;0.0878452;0.0720649;0.140256
15;calc iter;100;1.25664;1.1906;1.39396
15;calc total;1;125.722;125.722;125.722
15;total;1;140.162;140.162;140.162
16;initialize;1;2.60081;2.60081;2.60081
16;async;100;0.0537628;0.0207387;0.286521
16;inner;100;1.11426;0.898654;1.15181
16;wait;100;4.40455e-05;2.6558e-05;0.000104472
16;boundary;100;0.087808;0.0748065;0.164753
16;calc iter;100;1.25588;1.13394;1.48605
16;calc total;1;125.722;125.722;125.722
16;total;1;140.162;140.162;140.162
17;initialize;1;2.60079;2.60079;2.60079
17;async;100;0.0661063;0.0206311;0.306276
17;inner;100;1.11211;0.985294;1.15245
17;wait;100;3.32281e-05;1.9917e-05;9.189e-05
17;boundary;100;0.0777115;0.0742166;0.115316
17;calc iter;100;1.25596;1.18162;1.37338
17;calc total;1;125.722;125.722;125.722
17;total;1;140.162;140.162;140.162
18;initialize;1;2.60073;2.60073;2.60073
18;async;100;0.0548116;0.0206097;0.321076
18;inner;100;1.1121;0.954577;1.14877
18;wait;100;4.40108e-05;1.84e-05;0.000112915
18;boundary;100;0.0889601;0.0711691;0.0993808
18;calc iter;100;1.25591;1.20571;1.37579
18;calc total;1;125.722;125.722;125.722
18;total;1;140.162;140.162;140.162
19;initialize;1;2.60072;2.60072;2.60072
19;async;100;0.0544743;0.021381;0.321461
19;inner;100;1.11024;0.976708;1.14642
19;wait;100;5.59306e-05;2.9098e-05;0.000532792
19;boundary;100;0.0911968;0.0770073;0.138036
19;calc iter;100;1.25597;1.18446;1.38498
19;calc total;1;125.722;125.722;125.722
19;total;1;140.162;140.162;140.162
20;initialize;1;2.60077;2.60077;2.60077
20;async;100;0.0492014;0.0178245;0.289043
20;inner;100;1.11426;0.922083;1.1535
20;wait;100;4.60997e-05;2.6842e-05;7.2032e-05
20;boundary;100;0.0924253;0.0747062;0.155372
20;calc iter;100;1.25594;1.16581;1.47652
20;calc total;1;125.722;125.722;125.722
20;total;1;140.162;140.162;140.162
21;initialize;1;2.60077;2.60077;2.60077
21;async;100;0.0518294;0.0206542;0.414722
21;inner;100;1.10821;0.952301;1.14744
21;wait;100;5.21702e-05;2.633e-05;9.2913e-05
21;boundary;100;0.0957558;0.0719304;0.117218
21;calc iter;100;1.25585;1.19799;1.44
21;calc total;1;125.722;125.722;125.722
21;total;1;140.162;140.162;140.162
22;initialize;1;2.60071;2.60071;2.60071
22;async;100;0.0524625;0.0207777;0.622939
22;inner;100;1.1006;0.838805;1.14933
22;wait;100;6.42313e-05;2.2245e-05;9.821e-05
22;boundary;100;0.102805;0.0718261;0.118003
22;calc iter;100;1.25593;1.06464;1.57933
22;calc total;1;125.722;125.722;125.722
22;total;1;140.162;140.162;140.162
23;initialize;1;2.60072;2.60072;2.60072
23;async;100;0.0505423;0.0209246;0.345307
23;inner;100;1.11142;0.961187;1.15195
23;wait;100;5.90488e-05;2.5477e-05;0.000470488
23;boundary;100;0.0940124;0.0733514;0.106498
23;calc iter;100;1.25603;1.21079;1.37987
23;calc total;1;125.722;125.722;125.722
23;total;1;140.162;140.162;140.162
47;initialize;1;2.58721;2.58721;2.58721
47;async;100;0.0432771;0.0169277;0.227083
47;inner;100;1.13774;1.0421;1.16385
47;wait;100;2.84317e-05;1.7596e-05;0.00032687
47;boundary;100;0.0756394;0.0721281;0.0858395
47;calc iter;100;1.25669;1.21712;1.34133
47;calc total;1;125.722;125.722;125.722
47;total;1;140.139;140.139;140.139
71;initialize;1;2.57709;2.57709;2.57709
71;async;100;0.0603902;0.022017;0.281207
71;inner;100;1.11737;1.00715;1.14893
71;wait;100;4.47017e-05;1.778e-05;0.000517073
71;boundary;100;0.0786264;0.073747;0.0983605
71;calc iter;100;1.25643;1.21882;1.36217
71;calc total;1;125.722;125.722;125.722
71;total;1;140.138;140.138;140.138
MPI
Running Jacobi on 96 processors with (6, 4 4) elements.
Array Dimensions: 2376 2380 2380
Block Dimensions: 396 595 595
== Energy Conservation Check ==
initial Energy:              125.000
  final Energy:              125.000
    Difference:               -0.000
== Time Statistics ==
Completed 100 iterations.
# unit_id;function_name;num_calls;avg_runtime;min_runtime;max_runtime
48;calc total;1;127.483;127.483;127.483
48;calc update async;100;6.39215e-05;1.4085e-05;0.00439103
48;calc inner;100;1.03799;0.955642;1.15244
48;calc wait;100;0.182546;0.0720669;0.392721
48;calc bound;100;0.0494179;0.0400579;0.0800163
48;calc iter;100;1.27408;1.20321;1.40585
48;total;1;132.011;132.011;132.011
49;calc total;1;127.484;127.484;127.484
49;calc update async;100;7.59274e-05;1.1619e-05;0.00539657
49;calc inner;100;1.04136;0.966695;1.15462
49;calc wait;100;0.181237;0.0699936;0.410989
49;calc bound;100;0.048741;0.0406961;0.0774166
49;calc iter;100;1.27384;1.17584;1.4184
49;total;1;132.013;132.013;132.013
50;calc total;1;127.484;127.484;127.484
50;calc update async;100;8.21896e-05;1.2305e-05;0.00626817
50;calc inner;100;1.03805;0.954972;1.15236
50;calc wait;100;0.18265;0.0721471;0.346231
50;calc bound;100;0.0477854;0.0397062;0.0723563
50;calc iter;100;1.27316;1.19636;1.37694
50;total;1;132.014;132.014;132.014
51;calc total;1;127.484;127.484;127.484
51;calc update async;100;7.22111e-05;1.1657e-05;0.00525604
51;calc inner;100;1.03627;0.968117;1.15185
51;calc wait;100;0.185227;0.0694771;0.463186
51;calc bound;100;0.0483262;0.0402305;0.0759066
51;calc iter;100;1.27364;1.19112;1.56524
51;total;1;132.014;132.014;132.014
52;calc total;1;127.484;127.484;127.484
52;calc update async;100;7.99388e-05;1.3037e-05;0.00532877
52;calc inner;100;1.04803;0.984826;1.14914
52;calc wait;100;0.168492;0.0705759;0.379631
52;calc bound;100;0.0555918;0.0403486;0.149661
52;calc iter;100;1.27344;1.1667;1.52018
52;total;1;132.017;132.017;132.017
53;calc total;1;127.484;127.484;127.484
53;calc update async;100;7.92861e-05;1.4715e-05;0.00528034
53;calc inner;100;1.04801;0.992;1.14788
53;calc wait;100;0.169503;0.0669571;0.381749
53;calc bound;100;0.0528509;0.0405844;0.0734203
53;calc iter;100;1.27326;1.16105;1.50114
53;total;1;132.008;132.008;132.008
54;calc total;1;127.484;127.484;127.484
54;calc update async;100;7.86633e-05;1.5346e-05;0.0053926
54;calc inner;100;1.04745;0.988775;1.15083
54;calc wait;100;0.173159;0.0684635;0.327248
54;calc bound;100;0.0509008;0.0399557;0.0711356
54;calc iter;100;1.27337;1.17146;1.40707
54;total;1;132.011;132.011;132.011
55;calc total;1;127.484;127.484;127.484
55;calc update async;100;7.94536e-05;1.5067e-05;0.00548802
55;calc inner;100;1.04897;0.992043;1.14864
55;calc wait;100;0.170806;0.0764661;0.366093
55;calc bound;100;0.0511239;0.0400816;0.0739568
55;calc iter;100;1.274;1.17701;1.41502
55;total;1;132.003;132.003;132.003
56;calc total;1;127.483;127.483;127.483
56;calc update async;100;9.04316e-05;1.2226e-05;0.00537529
56;calc inner;100;1.02339;0.961082;1.14722
56;calc wait;100;0.175766;0.0676299;0.360565
56;calc bound;100;0.072923;0.0405209;0.0881084
56;calc iter;100;1.27381;1.14548;1.46787
56;total;1;132.014;132.014;132.014
57;calc total;1;127.483;127.483;127.483
57;calc update async;100;8.67182e-05;1.4769e-05;0.00488298
57;calc inner;100;1.02672;0.95597;1.14603
57;calc wait;100;0.174788;0.0660384;0.347131
57;calc bound;100;0.0707514;0.0404119;0.0879235
57;calc iter;100;1.27363;1.15282;1.45429
57;total;1;132.015;132.015;132.015
58;calc total;1;127.483;127.483;127.483
58;calc update async;100;8.43394e-05;1.4972e-05;0.00496103
58;calc inner;100;1.02658;0.934031;1.14707
58;calc wait;100;0.172219;0.0652702;0.366757
58;calc bound;100;0.0707707;0.0408503;0.0883933
58;calc iter;100;1.2731;1.10999;1.46279
58;total;1;132.015;132.015;132.015
59;calc total;1;127.483;127.483;127.483
59;calc update async;100;8.79838e-05;1.4768e-05;0.00492904
59;calc inner;100;1.02113;0.918735;1.14795
59;calc wait;100;0.174796;0.0691088;0.361869
59;calc bound;100;0.0759427;0.0402993;0.0886314
59;calc iter;100;1.27337;1.15321;1.47596
59;total;1;132.015;132.015;132.015
60;calc total;1;127.483;127.483;127.483
60;calc update async;100;8.41471e-05;1.208e-05;0.00571905
60;calc inner;100;1.06152;0.951955;1.14013
60;calc wait;100;0.158476;0.065145;0.511888
60;calc bound;100;0.0520428;0.0390866;0.0886594
60;calc iter;100;1.27392;1.13306;1.6504
60;total;1;132.025;132.025;132.025
61;calc total;1;127.483;127.483;127.483
61;calc update async;100;8.36488e-05;1.4451e-05;0.00583372
61;calc inner;100;1.06675;0.970636;1.14217
61;calc wait;100;0.154682;0.0605033;0.492533
61;calc bound;100;0.0485516;0.0391276;0.0799245
61;calc iter;100;1.27391;1.12729;1.53872
61;total;1;132.021;132.021;132.021
62;calc total;1;127.483;127.483;127.483
62;calc update async;100;8.1561e-05;1.2467e-05;0.0057748
62;calc inner;100;1.06499;0.965607;1.13957
62;calc wait;100;0.156189;0.0589359;0.426511
62;calc bound;100;0.0501328;0.0388238;0.0804217
62;calc iter;100;1.27397;1.16962;1.59788
62;total;1;132.026;132.026;132.026
63;calc total;1;127.482;127.482;127.482
63;calc update async;100;8.97671e-05;1.3811e-05;0.00655184
63;calc inner;100;1.06624;0.935856;1.1387
63;calc wait;100;0.15196;0.053843;0.52032
63;calc bound;100;0.0490208;0.0390229;0.0898841
63;calc iter;100;1.27346;1.17239;1.67522
63;total;1;132.026;132.026;132.026
64;calc total;1;127.485;127.485;127.485
64;calc update async;100;7.09862e-05;1.0412e-05;0.00476359
64;calc inner;100;1.06269;1.00843;1.1383
64;calc wait;100;0.159706;0.0504177;0.348093
64;calc bound;100;0.0499895;0.0387792;0.0768355
64;calc iter;100;1.2732;1.1922;1.43808
64;total;1;132.016;132.016;132.016
24;calc total;1;127.483;127.483;127.483
24;calc update async;100;8.57384e-05;1.3694e-05;0.0056362
24;calc inner;100;1.04561;1.00433;1.14644
24;calc wait;100;0.168823;0.0721535;0.308163
24;calc bound;100;0.0572036;0.0392698;0.0891417
24;calc iter;100;1.27251;1.15788;1.47534
24;total;1;132.032;132.032;132.032
65;calc total;1;127.485;127.485;127.485
65;calc update async;100;6.95687e-05;1.1978e-05;0.00489188
65;calc inner;100;1.06449;0.946425;1.13789
65;calc wait;100;0.162336;0.0604504;0.385771
65;calc bound;100;0.0446391;0.0381236;0.0677673
65;calc iter;100;1.27311;1.18045;1.42021
65;total;1;132.012;132.012;132.012
72;calc total;1;127.485;127.485;127.485
72;calc update async;100;0.000112704;1.4505e-05;0.00768509
72;calc inner;100;1.06342;1.00484;1.14698
72;calc wait;100;0.137111;0.0678037;0.296354
72;calc bound;100;0.0689914;0.0405895;0.0897137
72;calc iter;100;1.27339;1.17197;1.4411
72;total;1;132.021;132.021;132.021
25;calc total;1;127.483;127.483;127.483
25;calc update async;100;9.20726e-05;1.5845e-05;0.0060256
25;calc inner;100;1.04473;0.991225;1.1442
25;calc wait;100;0.164425;0.0756442;0.304651
25;calc bound;100;0.0609875;0.0411601;0.128615
25;calc iter;100;1.27311;1.17016;1.42403
25;total;1;132.032;132.032;132.032
66;calc total;1;127.485;127.485;127.485
66;calc update async;100;7.29271e-05;1.2514e-05;0.00493883
66;calc inner;100;1.06309;1.00806;1.17416
66;calc wait;100;0.162895;0.0695697;0.313787
66;calc bound;100;0.0464301;0.0384551;0.0710225
66;calc iter;100;1.27293;1.17244;1.37656
66;total;1;132.019;132.019;132.019
73;calc total;1;127.485;127.485;127.485
73;calc update async;100;0.00010134;1.2228e-05;0.00651909
73;calc inner;100;1.06009;0.985558;1.14377
73;calc wait;100;0.136741;0.0582623;0.290457
73;calc bound;100;0.0676161;0.040396;0.0877836
73;calc iter;100;1.27313;1.13578;1.3947
73;total;1;132.013;132.013;132.013
26;calc total;1;127.483;127.483;127.483
26;calc update async;100;8.49925e-05;1.0875e-05;0.00573303
26;calc inner;100;1.04706;0.996419;1.14626
26;calc wait;100;0.167444;0.0611801;0.34744
26;calc bound;100;0.0587327;0.0401604;0.0866828
26;calc iter;100;1.27356;1.14111;1.46191
26;total;1;132.032;132.032;132.032
67;calc total;1;127.485;127.485;127.485
67;calc update async;100;7.35913e-05;1.2639e-05;0.00528676
67;calc inner;100;1.06484;0.989057;1.1363
67;calc wait;100;0.161729;0.0495973;0.324043
67;calc bound;100;0.0449274;0.0381686;0.0716924
67;calc iter;100;1.27366;1.17908;1.39067
67;total;1;132.022;132.022;132.022
74;calc total;1;127.485;127.485;127.485
74;calc update async;100;0.000106161;1.5835e-05;0.00672625
74;calc inner;100;1.05868;0.98557;1.14391
74;calc wait;100;0.141373;0.0628631;0.304974
74;calc bound;100;0.0691585;0.0397203;0.0884484
74;calc iter;100;1.27299;1.19071;1.44327
74;total;1;132.019;132.019;132.019
27;calc total;1;127.483;127.483;127.483
27;calc update async;100;8.31888e-05;1.3269e-05;0.00578842
27;calc inner;100;1.04766;1.00898;1.14425
27;calc wait;100;0.168101;0.0692869;0.292799
27;calc bound;100;0.0551508;0.0396555;0.0825698
27;calc iter;100;1.27325;1.17098;1.43314
27;total;1;132.031;132.031;132.031
68;calc total;1;127.485;127.485;127.485
68;calc update async;100;8.01061e-05;1.4879e-05;0.0043173
68;calc inner;100;1.04914;0.965212;1.13713
68;calc wait;100;0.154542;0.0679692;0.400992
68;calc bound;100;0.0687121;0.0387083;0.0883838
68;calc iter;100;1.27432;1.15982;1.52973
68;total;1;132.026;132.026;132.026
75;calc total;1;127.485;127.485;127.485
75;calc update async;100;0.000104595;1.4916e-05;0.00665518
75;calc inner;100;1.06076;0.987903;1.14457
75;calc wait;100;0.135233;0.0631864;0.244165
75;calc bound;100;0.0702001;0.040452;0.088314
75;calc iter;100;1.27373;1.17395;1.40363
75;total;1;132.021;132.021;132.021
28;calc total;1;127.483;127.483;127.483
28;calc update async;100;9.5288e-05;1.4836e-05;0.00583498
28;calc inner;100;1.02954;0.944957;1.13884
28;calc wait;100;0.174034;0.071718;0.393286
28;calc bound;100;0.0663159;0.0403679;0.0885657
28;calc iter;100;1.27291;1.12715;1.5121
28;total;1;132.032;132.032;132.032
69;calc total;1;127.485;127.485;127.485
69;calc update async;100;7.60261e-05;1.4227e-05;0.00423195
69;calc inner;100;1.05052;0.9624;1.13696
69;calc wait;100;0.150209;0.0623649;0.339506
69;calc bound;100;0.0687277;0.0404328;0.0877827
69;calc iter;100;1.27292;1.16005;1.44425
69;total;1;132.024;132.024;132.024
76;calc total;1;127.485;127.485;127.485
76;calc update async;100;8.89337e-05;1.1871e-05;0.00652725
76;calc inner;100;1.06784;0.950243;1.14133
76;calc wait;100;0.152689;0.0661608;0.455737
76;calc bound;100;0.0509853;0.0395651;0.0827057
76;calc iter;100;1.27378;1.15066;1.58559
76;total;1;132.019;132.019;132.019
29;calc total;1;127.483;127.483;127.483
29;calc update async;100;9.33475e-05;1.318e-05;0.00611804
29;calc inner;100;1.03398;0.92717;1.1442
29;calc wait;100;0.171161;0.0629892;0.427922
29;calc bound;100;0.0632946;0.0392072;0.088422
29;calc iter;100;1.27294;1.13569;1.55694
29;total;1;132.028;132.028;132.028
70;calc total;1;127.485;127.485;127.485
70;calc update async;100;7.55476e-05;1.6392e-05;0.00421917
70;calc inner;100;1.05387;0.962519;1.13659
70;calc wait;100;0.151523;0.0632703;0.308234
70;calc bound;100;0.06689;0.0400573;0.0926656
70;calc iter;100;1.27413;1.15892;1.43409
70;total;1;132.019;132.019;132.019
77;calc total;1;127.485;127.485;127.485
77;calc update async;100;8.88507e-05;1.2459e-05;0.00656507
77;calc inner;100;1.07314;0.972556;1.14256
77;calc wait;100;0.151166;0.0620498;0.437367
77;calc bound;100;0.0471638;0.0390372;0.0876285
77;calc iter;100;1.27432;1.18951;1.4709
77;total;1;132.019;132.019;132.019
30;calc total;1;127.483;127.483;127.483
30;calc update async;100;9.23258e-05;1.1595e-05;0.00608989
30;calc inner;100;1.03254;0.954231;1.14072
30;calc wait;100;0.173402;0.0660817;0.383456
30;calc bound;100;0.063789;0.0392027;0.0881514
30;calc iter;100;1.27296;1.12715;1.51481
30;total;1;132.025;132.025;132.025
71;calc total;1;127.485;127.485;127.485
71;calc update async;100;7.57808e-05;1.4576e-05;0.0042578
71;calc inner;100;1.05176;0.970665;1.13529
71;calc wait;100;0.150635;0.0609823;0.331931
71;calc bound;100;0.0674318;0.0393694;0.0888808
71;calc iter;100;1.27457;1.122;1.4561
71;total;1;132.025;132.025;132.025
78;calc total;1;127.485;127.485;127.485
78;calc update async;100;9.03932e-05;1.1816e-05;0.0067511
78;calc inner;100;1.06961;1.02278;1.13877
78;calc wait;100;0.149087;0.064323;0.264671
78;calc bound;100;0.0499621;0.0388934;0.0794882
78;calc iter;100;1.27369;1.16863;1.49847
78;total;1;132.019;132.019;132.019
31;calc total;1;127.482;127.482;127.482
31;calc update async;100;9.15958e-05;1.3701e-05;0.00543159
31;calc inner;100;1.03059;0.954511;1.14108
31;calc wait;100;0.16959;0.0667464;0.391922
31;calc bound;100;0.0671148;0.0392739;0.0886437
31;calc iter;100;1.27224;1.13044;1.49474
31;total;1;132.025;132.025;132.025
79;calc total;1;127.485;127.485;127.485
79;calc update async;100;8.88452e-05;8.973e-06;0.00675044
79;calc inner;100;1.07289;0.922188;1.28206
79;calc wait;100;0.149411;0.0654;0.28446
79;calc bound;100;0.0477374;0.0390789;0.111248
79;calc iter;100;1.27348;1.16535;1.63386
79;total;1;132.016;132.016;132.016
32;calc total;1;127.485;127.485;127.485
32;calc update async;100;6.32129e-05;1.2741e-05;0.00431767
32;calc inner;100;1.03217;0.963136;1.14014
32;calc wait;100;0.191932;0.0710165;0.358703
32;calc bound;100;0.0485609;0.0398447;0.100335
32;calc iter;100;1.27363;1.1791;1.38136
32;total;1;132.033;132.033;132.033
80;calc total;1;127.485;127.485;127.485
80;calc update async;100;7.63188e-05;1.024e-05;0.00551722
80;calc inner;100;1.06678;0.943846;1.14073
80;calc wait;100;0.153534;0.0657996;0.3173
80;calc bound;100;0.0490887;0.0392618;0.0683611
80;calc iter;100;1.27325;1.19519;1.38696
80;total;1;132.019;132.019;132.019
33;calc total;1;127.484;127.484;127.484
33;calc update async;100;6.8023e-05;1.4244e-05;0.00489248
33;calc inner;100;1.03667;0.973074;1.14647
33;calc wait;100;0.188388;0.0650399;0.328714
33;calc bound;100;0.0461485;0.0400506;0.0666716
33;calc iter;100;1.273;1.19874;1.38479
33;total;1;132.033;132.033;132.033
81;calc total;1;127.485;127.485;127.485
81;calc update async;100;7.70009e-05;1.0284e-05;0.0056363
81;calc inner;100;1.0718;1.01084;1.13814
81;calc wait;100;0.150229;0.0695121;0.28864
81;calc bound;100;0.0470303;0.0383359;0.0776436
81;calc iter;100;1.27249;1.20796;1.38834
81;total;1;132.021;132.021;132.021
34;calc total;1;127.484;127.484;127.484
34;calc update async;100;8.69741e-05;1.1992e-05;0.00681877
34;calc inner;100;1.03359;0.952196;1.20408
34;calc wait;100;0.191315;0.0743309;0.386177
34;calc bound;100;0.0458511;0.0391918;0.0557773
34;calc iter;100;1.27286;1.17992;1.38938
34;total;1;132.033;132.033;132.033
82;calc total;1;127.485;127.485;127.485
82;calc update async;100;8.04805e-05;1.113e-05;0.00588044
82;calc inner;100;1.06948;1.03005;1.13708
82;calc wait;100;0.151429;0.0684053;0.296159
82;calc bound;100;0.0488877;0.0392606;0.0675249
82;calc iter;100;1.27323;1.20519;1.3944
82;total;1;132.02;132.02;132.02
35;calc total;1;127.484;127.484;127.484
35;calc update async;100;6.79879e-05;1.1762e-05;0.00488746
35;calc inner;100;1.03108;0.969305;1.14146
35;calc wait;100;0.190446;0.0724826;0.365686
35;calc bound;100;0.0491732;0.0397583;0.121982
35;calc iter;100;1.27289;1.19139;1.50869
35;total;1;132.033;132.033;132.033
83;calc total;1;127.485;127.485;127.485
83;calc update async;100;7.48094e-05;1.2952e-05;0.00540538
83;calc inner;100;1.07784;0.987419;1.1441
83;calc wait;100;0.146314;0.0680802;0.271156
83;calc bound;100;0.0455222;0.039895;0.0638391
83;calc iter;100;1.27325;1.2077;1.37882
83;total;1;132.021;132.021;132.021
36;calc total;1;127.484;127.484;127.484
36;calc update async;100;7.42838e-05;1.0203e-05;0.00513969
36;calc inner;100;1.05115;0.990899;1.14088
36;calc wait;100;0.172198;0.0697298;0.452783
36;calc bound;100;0.0486125;0.0388591;0.0854835
36;calc iter;100;1.27302;1.13761;1.5406
36;total;1;132.026;132.026;132.026
84;calc total;1;127.485;127.485;127.485
84;calc update async;100;8.20732e-05;1.2243e-05;0.00533157
84;calc inner;100;1.07074;1.01751;1.15336
84;calc wait;100;0.146035;0.0666744;0.373615
84;calc bound;100;0.0547676;0.0395284;0.0859158
84;calc iter;100;1.27387;1.13425;1.52538
84;total;1;132.014;132.014;132.014
37;calc total;1;127.484;127.484;127.484
37;calc update async;100;7.63422e-05;1.3981e-05;0.00519819
37;calc inner;100;1.05401;0.987066;1.1399
37;calc wait;100;0.169742;0.061037;0.308688
37;calc bound;100;0.0464332;0.0387594;0.0760714
37;calc iter;100;1.273;1.15894;1.41946
37;total;1;132.027;132.027;132.027
85;calc total;1;127.485;127.485;127.485
85;calc update async;100;9.7168e-05;1.0373e-05;0.00696532
85;calc inner;100;1.06867;0.982856;1.15162
85;calc wait;100;0.145442;0.0668901;0.343862
85;calc bound;100;0.0553305;0.0392882;0.0886082
85;calc iter;100;1.27393;1.17169;1.45616
85;total;1;132.016;132.016;132.016
38;calc total;1;127.484;127.484;127.484
38;calc update async;100;7.73011e-05;1.3778e-05;0.00535521
38;calc inner;100;1.05164;0.984107;1.14078
38;calc wait;100;0.17375;0.0645436;0.364213
38;calc bound;100;0.0469252;0.0394427;0.0745114
38;calc iter;100;1.27346;1.16424;1.41022
38;total;1;132.027;132.027;132.027
86;calc total;1;127.485;127.485;127.485
86;calc update async;100;9.6161e-05;1.2376e-05;0.00698176
86;calc inner;100;1.06399;0.986554;1.15104
86;calc wait;100;0.151586;0.0698663;0.31659
86;calc bound;100;0.0566539;0.0394168;0.089296
86;calc iter;100;1.27434;1.19026;1.41919
86;total;1;132.011;132.011;132.011
39;calc total;1;127.484;127.484;127.484
39;calc update async;100;7.67858e-05;1.2426e-05;0.00553847
39;calc inner;100;1.05222;0.966658;1.14094
39;calc wait;100;0.172451;0.0664623;0.370322
39;calc bound;100;0.045866;0.0388331;0.0756794
39;calc iter;100;1.2733;1.14218;1.46947
39;total;1;132.026;132.026;132.026
87;calc total;1;127.485;127.485;127.485
87;calc update async;100;9.47621e-05;1.197e-05;0.00699679
87;calc inner;100;1.06774;1.01631;1.15247
87;calc wait;100;0.148858;0.0609827;0.319747
87;calc bound;100;0.0532126;0.0395061;0.104712
87;calc iter;100;1.27485;1.1715;1.42634
87;total;1;132.011;132.011;132.011
40;calc total;1;127.483;127.483;127.483
40;calc update async;100;7.97782e-05;1.2187e-05;0.00446671
40;calc inner;100;1.03361;0.968755;1.13658
40;calc wait;100;0.165465;0.0619405;0.390736
40;calc bound;100;0.0696696;0.0394672;0.0893956
40;calc iter;100;1.27337;1.14305;1.50191
40;total;1;132.016;132.016;132.016
88;calc total;1;127.485;127.485;127.485
88;calc update async;100;7.86656e-05;1.2697e-05;0.00546347
88;calc inner;100;1.06717;1.03469;1.14742
88;calc wait;100;0.153176;0.0602774;0.2602
88;calc bound;100;0.049777;0.0391218;0.086533
88;calc iter;100;1.27329;1.19226;1.41847
88;total;1;132.003;132.003;132.003
41;calc total;1;127.484;127.484;127.484
41;calc update async;100;8.02011e-05;1.2981e-05;0.00462906
41;calc inner;100;1.03171;0.947769;1.13578
41;calc wait;100;0.167993;0.0654091;0.450875
41;calc bound;100;0.06807;0.0393064;0.089096
41;calc iter;100;1.27297;1.15842;1.5527
41;total;1;132.019;132.019;132.019
89;calc total;1;127.485;127.485;127.485
89;calc update async;100;7.9444e-05;1.551e-05;0.00543292
89;calc inner;100;1.07308;1.02834;1.14802
89;calc wait;100;0.146537;0.064417;0.228126
89;calc bound;100;0.0483664;0.0393556;0.0792409
89;calc iter;100;1.27247;1.1861;1.40562
89;total;1;132.013;132.013;132.013
42;calc total;1;127.484;127.484;127.484
42;calc update async;100;8.19656e-05;1.1837e-05;0.00478826
42;calc inner;100;1.03526;0.960825;1.13679
42;calc wait;100;0.165578;0.0586768;0.395135
42;calc bound;100;0.0673527;0.0394078;0.0882947
42;calc iter;100;1.273;1.1323;1.54142
42;total;1;132.019;132.019;132.019
90;calc total;1;127.485;127.485;127.485
90;calc update async;100;7.79883e-05;1.3557e-05;0.00532871
90;calc inner;100;1.07049;1.03482;1.14804
90;calc wait;100;0.15036;0.0645612;0.258167
90;calc bound;100;0.0484782;0.0396138;0.0800896
90;calc iter;100;1.27315;1.20418;1.4215
90;total;1;132.01;132.01;132.01
0;calc total;1;127.485;127.485;127.485
0;calc update async;100;7.30739e-05;1.2871e-05;0.00481165
0;calc inner;100;1.08175;0.962876;1.1474
0;calc wait;100;0.14017;0.0657421;0.347127
0;calc bound;100;0.0492636;0.0388323;0.0713881
0;calc iter;100;1.27259;1.18926;1.39525
0;total;1;132.043;132.043;132.043
1;calc total;1;127.484;127.484;127.484
1;calc update async;100;8.21575e-05;1.3285e-05;0.0058934
1;calc inner;100;1.08804;1.03704;1.14692
1;calc wait;100;0.133609;0.062516;0.252621
1;calc bound;100;0.0453683;0.0392285;0.0605841
1;calc iter;100;1.27315;1.19837;1.3761
1;total;1;132.044;132.044;132.044
2;calc total;1;127.484;127.484;127.484
2;calc update async;100;7.8757e-05;1.432e-05;0.00508749
2;calc inner;100;1.08109;1.02961;1.14536
2;calc wait;100;0.140531;0.0693201;0.270616
2;calc bound;100;0.0513389;0.0391047;0.0859623
2;calc iter;100;1.2738;1.19239;1.38584
2;total;1;132.04;132.04;132.04
3;calc total;1;127.484;127.484;127.484
3;calc update async;100;7.3603e-05;1.3048e-05;0.00514048
3;calc inner;100;1.08553;0.999342;1.14703
3;calc wait;100;0.136505;0.0676362;0.320372
3;calc bound;100;0.0453751;0.0393683;0.0731866
3;calc iter;100;1.27379;1.20643;1.37841
3;total;1;132.043;132.043;132.043
4;calc total;1;127.484;127.484;127.484
4;calc update async;100;8.30904e-05;1.2205e-05;0.00502482
4;calc inner;100;1.06975;0.992375;1.13938
4;calc wait;100;0.137183;0.059029;0.346484
4;calc bound;100;0.0618869;0.0392349;0.0893989
4;calc iter;100;1.27439;1.17277;1.48681
4;total;1;132.041;132.041;132.041
5;calc total;1;127.484;127.484;127.484
5;calc update async;100;8.54097e-05;1.4727e-05;0.00502748
5;calc inner;100;1.06781;0.990462;1.1518
5;calc wait;100;0.135161;0.072439;0.278739
5;calc bound;100;0.0652065;0.0393374;0.088417
5;calc iter;100;1.27412;1.17266;1.4469
5;total;1;132.04;132.04;132.04
6;calc total;1;127.484;127.484;127.484
6;calc update async;100;8.44287e-05;1.1791e-05;0.00528422
6;calc inner;100;1.06978;0.989774;1.14015
6;calc wait;100;0.139318;0.0679628;0.281102
6;calc bound;100;0.0615931;0.0388655;0.0880948
6;calc iter;100;1.27456;1.12245;1.42797
6;total;1;132.036;132.036;132.036
7;calc total;1;127.484;127.484;127.484
7;calc update async;100;8.53495e-05;1.3014e-05;0.0052398
7;calc inner;100;1.07081;0.976867;1.14114
7;calc wait;100;0.136202;0.0508716;0.326755
7;calc bound;100;0.0612495;0.0390667;0.0858844
7;calc iter;100;1.27444;1.1131;1.4441
7;total;1;132.041;132.041;132.041
8;calc total;1;127.483;127.483;127.483
8;calc update async;100;8.23352e-05;1.4025e-05;0.00550768
8;calc inner;100;1.07719;1.02096;1.14264
8;calc wait;100;0.135747;0.0648852;0.285462
8;calc bound;100;0.0538437;0.0392844;0.0838766
8;calc iter;100;1.27292;1.17486;1.3775
8;total;1;132.044;132.044;132.044
9;calc total;1;127.484;127.484;127.484
9;calc update async;100;8.08676e-05;1.1507e-05;0.00524208
9;calc inner;100;1.07657;1.00874;1.14325
9;calc wait;100;0.137252;0.0599275;0.282675
9;calc bound;100;0.0554897;0.0395244;0.0891106
9;calc iter;100;1.27312;1.18699;1.4112
9;total;1;132.044;132.044;132.044
10;calc total;1;127.484;127.484;127.484
10;calc update async;100;8.01709e-05;1.2179e-05;0.00525355
10;calc inner;100;1.07426;1.02949;1.13858
10;calc wait;100;0.140975;0.0665127;0.283302
10;calc bound;100;0.0544838;0.039697;0.0808088
10;calc iter;100;1.27382;1.19285;1.39469
10;total;1;132.043;132.043;132.043
11;calc total;1;127.484;127.484;127.484
11;calc update async;100;9.16003e-05;1.2012e-05;0.00682423
11;calc inner;100;1.0795;0.974463;1.1394
11;calc wait;100;0.143111;0.0686628;0.351586
11;calc bound;100;0.0468528;0.0396267;0.0815352
11;calc iter;100;1.27383;1.19464;1.39151
11;total;1;132.044;132.044;132.044
12;calc total;1;127.484;127.484;127.484
12;calc update async;100;9.44492e-05;1.3921e-05;0.00563181
12;calc inner;100;1.02774;0.965746;1.14856
12;calc wait;100;0.172661;0.0683882;0.297503
12;calc bound;100;0.0693026;0.0394186;0.0884424
12;calc iter;100;1.2723;1.15805;1.42938
12;total;1;132.058;132.058;132.058
13;calc total;1;127.484;127.484;127.484
13;calc update async;100;8.93925e-05;1.4135e-05;0.00550536
13;calc inner;100;1.03029;0.958289;1.1478
13;calc wait;100;0.169524;0.0697354;0.349848
13;calc bound;100;0.0685258;0.0391421;0.0885664
13;calc iter;100;1.27289;1.17368;1.44298
13;total;1;132.054;132.054;132.054
14;calc total;1;127.483;127.483;127.483
14;calc update async;100;9.21049e-05;1.9255e-05;0.00567531
14;calc inner;100;1.03209;0.961561;1.14858
14;calc wait;100;0.167611;0.0664476;0.339701
14;calc bound;100;0.0690565;0.0391776;0.0885001
14;calc iter;100;1.2726;1.16286;1.43988
14;total;1;132.058;132.058;132.058
15;calc total;1;127.483;127.483;127.483
15;calc update async;100;9.25023e-05;1.5832e-05;0.00574046
15;calc inner;100;1.02872;0.95477;1.14802
15;calc wait;100;0.169396;0.0708489;0.318119
15;calc bound;100;0.0717678;0.0392978;0.0878082
15;calc iter;100;1.27264;1.16208;1.45605
15;total;1;132.054;132.054;132.054
16;calc total;1;127.483;127.483;127.483
16;calc update async;100;7.3838e-05;1.4965e-05;0.00516749
16;calc inner;100;1.04183;0.970445;1.14236
16;calc wait;100;0.181073;0.0669932;0.393249
16;calc bound;100;0.0472936;0.0388768;0.0624321
16;calc iter;100;1.27301;1.16226;1.45441
16;total;1;132.051;132.051;132.051
17;calc total;1;127.483;127.483;127.483
17;calc update async;100;7.57057e-05;1.1751e-05;0.00559
17;calc inner;100;1.04294;0.989373;1.14199
17;calc wait;100;0.182879;0.066755;0.398814
17;calc bound;100;0.0456406;0.0387963;0.0685849
17;calc iter;100;1.27338;1.15159;1.45711
17;total;1;132.055;132.055;132.055
18;calc total;1;127.483;127.483;127.483
18;calc update async;100;8.20484e-05;1.4788e-05;0.00612616
18;calc inner;100;1.03887;0.978998;1.145
18;calc wait;100;0.180987;0.0807809;0.347424
18;calc bound;100;0.0499583;0.0387463;0.078342
18;calc iter;100;1.27301;1.15839;1.40868
18;total;1;132.049;132.049;132.049
19;calc total;1;127.484;127.484;127.484
19;calc update async;100;8.24847e-05;1.4966e-05;0.00615878
19;calc inner;100;1.04261;0.988504;1.1436
19;calc wait;100;0.180196;0.0671254;0.348569
19;calc bound;100;0.047339;0.0392548;0.0694124
19;calc iter;100;1.27276;1.1621;1.38779
19;total;1;132.049;132.049;132.049
20;calc total;1;127.483;127.483;127.483
20;calc update async;100;6.73505e-05;1.3491e-05;0.00441833
20;calc inner;100;1.04683;0.982592;1.14504
20;calc wait;100;0.16878;0.0668828;0.327111
20;calc bound;100;0.0543555;0.038926;0.086298
20;calc iter;100;1.27326;1.17718;1.45468
20;total;1;132.058;132.058;132.058
21;calc total;1;127.484;127.484;127.484
21;calc update async;100;7.00278e-05;1.4038e-05;0.00446269
21;calc inner;100;1.04464;1.00485;1.14301
21;calc wait;100;0.165357;0.0671275;0.322516
21;calc bound;100;0.0574112;0.0389073;0.0811129
21;calc iter;100;1.27335;1.18242;1.42908
21;total;1;132.058;132.058;132.058
22;calc total;1;127.483;127.483;127.483
22;calc update async;100;6.92144e-05;1.4328e-05;0.00436739
22;calc inner;100;1.04181;0.988187;1.14222
22;calc wait;100;0.173607;0.0708886;0.329369
22;calc bound;100;0.0552468;0.0396599;0.0887234
22;calc iter;100;1.27384;1.152;1.40059
22;total;1;132.058;132.058;132.058
23;calc total;1;127.484;127.484;127.484
23;calc update async;100;6.86967e-05;1.3977e-05;0.00443415
23;calc inner;100;1.0453;1.00254;1.14255
23;calc wait;100;0.168965;0.0724506;0.288383
23;calc bound;100;0.0551869;0.0398134;0.0834715
23;calc iter;100;1.27384;1.19004;1.40629
23;total;1;132.049;132.049;132.049
43;calc total;1;127.484;127.484;127.484
43;calc update async;100;8.22794e-05;1.3157e-05;0.00466138
43;calc inner;100;1.03225;0.941045;1.13854
43;calc wait;100;0.166382;0.0613666;0.357514
43;calc bound;100;0.0704296;0.0389254;0.0882054
43;calc iter;100;1.27371;1.14516;1.50214
43;total;1;132.021;132.021;132.021
91;calc total;1;127.485;127.485;127.485
91;calc update async;100;7.50215e-05;1.3721e-05;0.005426
91;calc inner;100;1.072;1.03371;1.14703
91;calc wait;100;0.149991;0.0595002;0.23912
91;calc bound;100;0.0467648;0.0393735;0.0761545
91;calc iter;100;1.27325;1.18621;1.38942
91;total;1;132.006;132.006;132.006
44;calc total;1;127.484;127.484;127.484
44;calc update async;100;6.98527e-05;1.0984e-05;0.00462113
44;calc inner;100;1.04712;0.990108;1.13858
44;calc wait;100;0.173371;0.0656495;0.420583
44;calc bound;100;0.0507901;0.0388815;0.0865595
44;calc iter;100;1.27376;1.15331;1.54459
44;total;1;132.024;132.024;132.024
92;calc total;1;127.485;127.485;127.485
92;calc update async;100;7.6758e-05;1.3256e-05;0.00449422
92;calc inner;100;1.0563;0.996746;1.14649
92;calc wait;100;0.15053;0.0658904;0.31365
92;calc bound;100;0.0644372;0.0404144;0.0882844
92;calc iter;100;1.27289;1.18561;1.41313
92;total;1;132.011;132.011;132.011
45;calc total;1;127.484;127.484;127.484
45;calc update async;100;6.8804e-05;1.1757e-05;0.00471642
45;calc inner;100;1.04776;0.98691;1.13837
45;calc wait;100;0.174701;0.0660014;0.443683
45;calc bound;100;0.0471958;0.0386642;0.0871151
45;calc iter;100;1.2743;1.12376;1.48432
45;total;1;132.026;132.026;132.026
93;calc total;1;127.485;127.485;127.485
93;calc update async;100;8.57535e-05;1.3226e-05;0.00557674
93;calc inner;100;1.06051;1.01126;1.14736
93;calc wait;100;0.140508;0.0694037;0.281558
93;calc bound;100;0.0619381;0.0398436;0.0867563
93;calc iter;100;1.27317;1.17955;1.4466
93;total;1;132.013;132.013;132.013
46;calc total;1;127.483;127.483;127.483
46;calc update async;100;6.86614e-05;1.225e-05;0.00454618
46;calc inner;100;1.0487;0.972935;1.13865
46;calc wait;100;0.173774;0.0648798;0.397357
46;calc bound;100;0.0482696;0.0395806;0.0784415
46;calc iter;100;1.27359;1.16944;1.51358
46;total;1;132.027;132.027;132.027
94;calc total;1;127.485;127.485;127.485
47;calc total;1;127.483;127.483;127.483
47;calc update async;100;6.84278e-05;1.1978e-05;0.00460752
47;calc inner;100;1.05147;0.973219;1.13731
47;calc wait;100;0.16868;0.0686433;0.420311
47;calc bound;100;0.047976;0.0387526;0.0857069
47;calc iter;100;1.27346;1.16798;1.53893
47;total;1;132.024;132.024;132.024
94;calc update async;100;7.77311e-05;1.3938e-05;0.00449151
94;calc inner;100;1.05763;0.991475;1.14513
94;calc wait;100;0.14869;0.062786;0.328802
94;calc bound;100;0.0655423;0.0409888;0.0880375
94;calc iter;100;1.27299;1.1808;1.44407
94;total;1;132.013;132.013;132.013
95;calc total;1;127.485;127.485;127.485
95;calc update async;100;8.82809e-05;1.4019e-05;0.00557443
95;calc inner;100;1.05957;0.995996;1.14727
95;calc wait;100;0.135652;0.0610083;0.30311
95;calc bound;100;0.0641468;0.039959;0.0845773
95;calc iter;100;1.27243;1.17521;1.44419
95;total;1;132.013;132.013;132.013
MPI
Running Jacobi on 96 processors with (6, 4 4) elements.
Array Dimensions: 2376 2380 2380
Block Dimensions: 396 595 595
== Energy Conservation Check ==
initial Energy:              125.000
  final Energy:              125.000
    Difference:               -0.000
== Time Statistics ==
Completed 100 iterations.
# unit_id;function_name;num_calls;avg_runtime;min_runtime;max_runtime
24;calc total;1;127.466;127.466;127.466
24;calc update async;100;8.82268e-05;1.3336e-05;0.00535431
24;calc inner;100;1.04383;0.93491;1.26977
24;calc wait;100;0.157419;0.0696812;0.424415
24;calc bound;100;0.0669423;0.0394811;0.0864706
24;calc iter;100;1.27174;1.1497;1.54648
24;total;1;132.046;132.046;132.046
48;calc total;1;127.465;127.465;127.465
48;calc update async;100;6.57327e-05;1.1375e-05;0.00463503
48;calc inner;100;1.05853;0.972999;1.17427
48;calc wait;100;0.160625;0.0730173;0.363027
48;calc bound;100;0.0482429;0.0398047;0.0903182
48;calc iter;100;1.27071;1.15975;1.39704
48;total;1;132.031;132.031;132.031
25;calc total;1;127.466;127.466;127.466
25;calc update async;100;9.03396e-05;1.5529e-05;0.00550282
25;calc inner;100;1.03519;0.945694;1.14391
25;calc wait;100;0.159082;0.0653894;0.327663
25;calc bound;100;0.0711629;0.0402731;0.0885601
25;calc iter;100;1.27207;1.13862;1.46846
25;total;1;132.048;132.048;132.048
72;calc total;1;127.468;127.468;127.468
72;calc update async;100;9.87857e-05;1.3181e-05;0.00644284
72;calc inner;100;1.05515;0.959518;1.14474
72;calc wait;100;0.148344;0.0561689;0.407996
72;calc bound;100;0.0670487;0.0382222;0.0896463
72;calc iter;100;1.27302;1.10478;1.51261
72;total;1;132.042;132.042;132.042
0;calc total;1;127.468;127.468;127.468
0;calc update async;100;6.7683e-05;1.2883e-05;0.00469999
0;calc inner;100;1.04497;0.954185;1.14639
0;calc wait;100;0.177156;0.0684951;0.366937
0;calc bound;100;0.0458658;0.039795;0.0602262
0;calc iter;100;1.27052;1.20317;1.39408
0;total;1;132.039;132.039;132.039
49;calc total;1;127.466;127.466;127.466
49;calc update async;100;7.11951e-05;1.3452e-05;0.00519153
49;calc inner;100;1.05778;0.983771;1.16173
49;calc wait;100;0.163914;0.0603677;0.329304
49;calc bound;100;0.0465761;0.0398066;0.0673462
49;calc iter;100;1.27052;1.16878;1.36615
49;total;1;132.033;132.033;132.033
26;calc total;1;127.466;127.466;127.466
26;calc update async;100;9.25644e-05;1.3011e-05;0.00565925
26;calc inner;100;1.02457;0.96331;1.14402
26;calc wait;100;0.171331;0.0670012;0.329073
26;calc bound;100;0.0754279;0.0395162;0.0886316
26;calc iter;100;1.27294;1.13358;1.45284
26;total;1;132.05;132.05;132.05
73;calc total;1;127.468;127.468;127.468
73;calc update async;100;9.91731e-05;1.4217e-05;0.00628174
73;calc inner;100;1.05382;0.914328;1.26622
73;calc wait;100;0.145086;0.0680201;0.286746
73;calc bound;100;0.0704275;0.0386175;0.088217
73;calc iter;100;1.27317;1.16185;1.49125
73;total;1;132.045;132.045;132.045
1;calc total;1;127.466;127.466;127.466
1;calc update async;100;7.04285e-05;1.3855e-05;0.00498815
1;calc inner;100;1.05407;0.983365;1.14937
1;calc wait;100;0.167643;0.0726262;0.352613
1;calc bound;100;0.0467963;0.0401375;0.0607742
1;calc iter;100;1.27097;1.20729;1.3951
1;total;1;132.041;132.041;132.041
50;calc total;1;127.466;127.466;127.466
50;calc update async;100;7.04257e-05;1.1987e-05;0.00517606
50;calc inner;100;1.05484;0.984963;1.1496
50;calc wait;100;0.167002;0.071798;0.37728
50;calc bound;100;0.045522;0.039709;0.0586248
50;calc iter;100;1.27032;1.19578;1.42854
50;total;1;132.024;132.024;132.024
27;calc total;1;127.466;127.466;127.466
27;calc update async;100;9.30865e-05;1.584e-05;0.00569227
27;calc inner;100;1.03133;0.942955;1.14489
27;calc wait;100;0.165058;0.0686692;0.397446
27;calc bound;100;0.0723222;0.0395225;0.0887596
27;calc iter;100;1.27239;1.15531;1.5187
27;total;1;132.043;132.043;132.043
74;calc total;1;127.468;127.468;127.468
74;calc update async;100;0.000103828;1.512e-05;0.00656481
74;calc inner;100;1.04939;0.938784;1.14269
74;calc wait;100;0.153145;0.0650688;0.303858
74;calc bound;100;0.0689434;0.0397408;0.0886698
74;calc iter;100;1.27386;1.1711;1.45805
74;total;1;132.047;132.047;132.047
2;calc total;1;127.466;127.466;127.466
2;calc update async;100;7.97631e-05;1.3583e-05;0.00563548
2;calc inner;100;1.0561;1.00714;1.15825
2;calc wait;100;0.164715;0.0749884;0.296971
2;calc bound;100;0.0478041;0.0398285;0.0804656
2;calc iter;100;1.27169;1.17911;1.4177
2;total;1;132.04;132.04;132.04
51;calc total;1;127.466;127.466;127.466
51;calc update async;100;7.24093e-05;1.3402e-05;0.00527518
51;calc inner;100;1.0566;0.963412;1.1507
51;calc wait;100;0.16514;0.0748107;0.457232
51;calc bound;100;0.0467923;0.0399991;0.076983
51;calc iter;100;1.27053;1.19853;1.46922
51;total;1;132.033;132.033;132.033
28;calc total;1;127.466;127.466;127.466
28;calc update async;100;8.35481e-05;1.3736e-05;0.00580485
28;calc inner;100;1.04549;0.954023;1.13878
28;calc wait;100;0.170581;0.0682497;0.464566
28;calc bound;100;0.0523455;0.0402281;0.0979039
28;calc iter;100;1.27081;1.13892;1.54356
28;total;1;132.048;132.048;132.048
75;calc total;1;127.468;127.468;127.468
75;calc update async;100;0.000107348;1.3127e-05;0.00745292
75;calc inner;100;1.05895;0.939037;1.14493
75;calc wait;100;0.14292;0.0657781;0.313085
75;calc bound;100;0.0661122;0.0392744;0.0882236
75;calc iter;100;1.27352;1.17176;1.42277
75;total;1;132.048;132.048;132.048
3;calc total;1;127.466;127.466;127.466
3;calc update async;100;6.86931e-05;1.2515e-05;0.00498602
3;calc inner;100;1.04825;0.971223;1.14655
3;calc wait;100;0.173795;0.0719063;0.33893
3;calc bound;100;0.0460585;0.039421;0.0609664
3;calc iter;100;1.27109;1.19154;1.38995
3;total;1;132.039;132.039;132.039
52;calc total;1;127.466;127.466;127.466
52;calc update async;100;8.49697e-05;1.5006e-05;0.0052199
52;calc inner;100;1.05522;0.982677;1.15008
52;calc wait;100;0.152708;0.067028;0.446541
52;calc bound;100;0.0605159;0.0392872;0.088473
52;calc iter;100;1.2719;1.14358;1.4902
52;total;1;132.03;132.03;132.03
29;calc total;1;127.466;127.466;127.466
29;calc update async;100;8.23119e-05;1.3327e-05;0.00585649
29;calc inner;100;1.0505;0.98294;1.14338
29;calc wait;100;0.16541;0.0714184;0.342285
29;calc bound;100;0.0505552;0.0390401;0.0814554
29;calc iter;100;1.27135;1.17366;1.4022
29;total;1;132.05;132.05;132.05
76;calc total;1;127.468;127.468;127.468
76;calc update async;100;8.45632e-05;1.2642e-05;0.00641022
76;calc inner;100;1.05683;0.937181;1.14126
76;calc wait;100;0.167449;0.0719421;0.560167
76;calc bound;100;0.0447062;0.0384665;0.0578038
76;calc iter;100;1.27252;1.19578;1.551
76;total;1;132.044;132.044;132.044
4;calc total;1;127.465;127.465;127.465
4;calc update async;100;8.7268e-05;1.232e-05;0.00589176
4;calc inner;100;1.04994;0.996474;1.14073
4;calc wait;100;0.164242;0.0763232;0.382469
4;calc bound;100;0.0568582;0.0396382;0.0824347
4;calc iter;100;1.27296;1.16815;1.44121
4;total;1;132.039;132.039;132.039
53;calc total;1;127.466;127.466;127.466
53;calc update async;100;7.90278e-05;1.4314e-05;0.00520111
53;calc inner;100;1.057;0.978414;1.14608
53;calc wait;100;0.153318;0.0703215;0.419386
53;calc bound;100;0.0573419;0.0384638;0.0824194
53;calc iter;100;1.27165;1.1674;1.44891
53;total;1;132.026;132.026;132.026
30;calc total;1;127.465;127.465;127.465
30;calc update async;100;8.52151e-05;1.5503e-05;0.00557926
30;calc inner;100;1.04652;0.9684;1.14069
30;calc wait;100;0.164388;0.0645756;0.344043
30;calc bound;100;0.0581371;0.0397653;0.0881564
30;calc iter;100;1.27208;1.17514;1.52372
30;total;1;132.038;132.038;132.038
77;calc total;1;127.468;127.468;127.468
77;calc update async;100;8.71761e-05;1.4094e-05;0.0066619
77;calc inner;100;1.06216;1.00453;1.13734
77;calc wait;100;0.162406;0.0643473;0.404345
77;calc bound;100;0.0445146;0.0389818;0.0716839
77;calc iter;100;1.27192;1.17277;1.54095
77;total;1;132.041;132.041;132.041
5;calc total;1;127.466;127.466;127.466
5;calc update async;100;8.12621e-05;1.6721e-05;0.00490922
5;calc inner;100;1.04731;1.00314;1.14159
5;calc wait;100;0.16164;0.0692511;0.289912
5;calc bound;100;0.0609172;0.0402439;0.0880946
5;calc iter;100;1.27211;1.17884;1.40708
5;total;1;132.036;132.036;132.036
54;calc total;1;127.466;127.466;127.466
54;calc update async;100;8.04053e-05;1.3967e-05;0.00531039
54;calc inner;100;1.05998;0.980505;1.14805
54;calc wait;100;0.150769;0.0640013;0.317213
54;calc bound;100;0.0558076;0.038479;0.0841832
54;calc iter;100;1.27146;1.16358;1.47711
54;total;1;132.02;132.02;132.02
31;calc total;1;127.465;127.465;127.465
31;calc update async;100;8.27954e-05;1.2471e-05;0.00562048
31;calc inner;100;1.04802;0.974122;1.14081
31;calc wait;100;0.165388;0.0673412;0.369958
78;calc total;1;127.468;127.468;127.468
78;calc update async;100;8.87179e-05;1.0935e-05;0.00668907
78;calc inner;100;1.05938;0.95961;1.13621
78;calc wait;100;0.162404;0.060682;0.465377
78;calc bound;100;0.0478065;0.0380637;0.0695505
78;calc iter;100;1.27259;1.13386;1.49456
78;total;1;132.042;132.042;132.042
6;calc total;1;127.466;127.466;127.466
6;calc update async;100;8.1687e-05;1.2878e-05;0.00503957
6;calc inner;100;1.04696;0.978595;1.14373
6;calc wait;100;0.162727;0.0641869;0.316136
6;calc bound;100;0.0622294;0.0395051;0.0876888
6;calc iter;100;1.27324;1.18237;1.44913
6;total;1;132.038;132.038;132.038
55;calc total;1;127.466;127.466;127.466
55;calc update async;100;8.34833e-05;1.4216e-05;0.00536613
55;calc inner;100;1.05473;0.981255;1.14606
55;calc wait;100;0.151295;0.0719245;0.35092
55;calc bound;100;0.0593048;0.0388541;0.0865152
55;calc iter;100;1.27127;1.17653;1.52579
55;total;1;132.021;132.021;132.021
31;calc bound;100;0.0536768;0.0396346;0.0838431
31;calc iter;100;1.27161;1.13778;1.50879
31;total;1;132.034;132.034;132.034
79;calc total;1;127.468;127.468;127.468
79;calc update async;100;8.67375e-05;1.2437e-05;0.00670628
79;calc inner;100;1.05446;0.957311;1.1347
79;calc wait;100;0.169912;0.0671698;0.371663
79;calc bound;100;0.0439537;0.039024;0.0674045
79;calc iter;100;1.27184;1.14651;1.41355
79;total;1;132.042;132.042;132.042
7;calc total;1;127.466;127.466;127.466
7;calc update async;100;7.53565e-05;1.1907e-05;0.00508865
7;calc inner;100;1.05131;1.00487;1.19322
7;calc wait;100;0.165388;0.0630956;0.347534
7;calc bound;100;0.0540163;0.0386283;0.0829297
7;calc iter;100;1.27212;1.15942;1.46156
7;total;1;132.037;132.037;132.037
56;calc total;1;127.466;127.466;127.466
56;calc update async;100;8.85762e-05;1.5723e-05;0.00546223
56;calc inner;100;1.04807;0.945616;1.14605
56;calc wait;100;0.156027;0.0674401;0.471597
56;calc bound;100;0.0644607;0.039265;0.0880795
56;calc iter;100;1.2734;1.16267;1.52624
56;total;1;132.033;132.033;132.033
32;calc total;1;127.468;127.468;127.468
32;calc update async;100;6.16769e-05;1.063e-05;0.00443541
32;calc inner;100;1.03763;0.933343;1.13897
32;calc wait;100;0.184968;0.0664944;0.38752
32;calc bound;100;0.0469064;0.0397247;0.0704773
32;calc iter;100;1.27027;1.17504;1.40368
32;total;1;132.049;132.049;132.049
80;calc total;1;127.468;127.468;127.468
80;calc update async;100;8.13695e-05;1.2395e-05;0.00552909
80;calc inner;100;1.05488;0.905405;1.13819
80;calc wait;100;0.161653;0.0646348;0.394373
80;calc bound;100;0.052769;0.0397369;0.081532
80;calc iter;100;1.27168;1.18536;1.37746
80;total;1;132.05;132.05;132.05
8;calc total;1;127.466;127.466;127.466
8;calc update async;100;8.10968e-05;1.0819e-05;0.00523131
8;calc inner;100;1.04648;0.981095;1.14241
8;calc wait;100;0.16047;0.0660596;0.363944
8;calc bound;100;0.0587198;0.0399038;0.0883397
8;calc iter;100;1.27244;1.14552;1.46016
8;total;1;132.038;132.038;132.038
57;calc total;1;127.466;127.466;127.466
57;calc update async;100;8.33611e-05;1.2764e-05;0.00484065
57;calc inner;100;1.0477;0.901873;1.1444
57;calc wait;100;0.152902;0.0615239;0.442612
57;calc bound;100;0.0685602;0.0394562;0.108764
57;calc iter;100;1.27218;1.10039;1.56315
57;total;1;132.032;132.032;132.032
33;calc total;1;127.466;127.466;127.466
33;calc update async;100;6.95737e-05;1.427e-05;0.00492782
33;calc inner;100;1.04021;0.911088;1.14611
33;calc wait;100;0.182018;0.0646689;0.438269
33;calc bound;100;0.0466237;0.0396411;0.066599
33;calc iter;100;1.2707;1.17635;1.4381
33;total;1;132.05;132.05;132.05
81;calc total;1;127.468;127.468;127.468
81;calc update async;100;7.67676e-05;1.3071e-05;0.0051894
81;calc inner;100;1.05765;0.944936;1.13564
81;calc wait;100;0.15618;0.0700784;0.282279
81;calc bound;100;0.0550046;0.0391621;0.0876098
81;calc iter;100;1.27162;1.17075;1.40954
81;total;1;132.045;132.045;132.045
9;calc total;1;127.466;127.466;127.466
9;calc update async;100;9.28214e-05;1.4725e-05;0.00587299
9;calc inner;100;1.04339;0.965367;1.14911
9;calc wait;100;0.161104;0.0684977;0.284438
9;calc bound;100;0.0673721;0.0399465;0.0890477
9;calc iter;100;1.27348;1.19436;1.41025
9;total;1;132.038;132.038;132.038
58;calc total;1;127.466;127.466;127.466
58;calc update async;100;8.49242e-05;1.4238e-05;0.00497109
58;calc inner;100;1.05132;0.952073;1.15914
58;calc wait;100;0.153393;0.0695112;0.377075
58;calc bound;100;0.0662791;0.0393493;0.0860661
58;calc iter;100;1.27286;1.16466;1.50512
58;total;1;132.028;132.028;132.028
34;calc total;1;127.466;127.466;127.466
34;calc update async;100;8.90558e-05;1.3349e-05;0.00675331
34;calc inner;100;1.04323;0.969806;1.14223
34;calc wait;100;0.178105;0.0784345;0.374462
34;calc bound;100;0.0482667;0.0393396;0.0701821
34;calc iter;100;1.27074;1.16645;1.41159
34;total;1;132.05;132.05;132.05
82;calc total;1;127.468;127.468;127.468
82;calc update async;100;7.82497e-05;1.3486e-05;0.00518939
82;calc inner;100;1.06339;0.997784;1.13756
82;calc wait;100;0.151348;0.0730035;0.351714
82;calc bound;100;0.0543524;0.0384149;0.0849382
82;calc iter;100;1.27265;1.17531;1.46484
82;total;1;132.043;132.043;132.043
10;calc total;1;127.466;127.466;127.466
10;calc update async;100;9.94772e-05;1.2902e-05;0.00601175
10;calc inner;100;1.0329;0.955547;1.14082
10;calc wait;100;0.167705;0.0624604;0.296484
10;calc bound;100;0.0702438;0.0396347;0.088703
10;calc iter;100;1.27425;1.17501;1.40785
10;total;1;132.039;132.039;132.039
59;calc total;1;127.466;127.466;127.466
59;calc update async;100;8.00385e-05;1.3311e-05;0.00483707
59;calc inner;100;1.04776;0.915305;1.14505
59;calc wait;100;0.158973;0.0702734;0.357554
59;calc bound;100;0.0623081;0.0391387;0.0877364
59;calc iter;100;1.27185;1.09373;1.49003
59;total;1;132.032;132.032;132.032
35;calc total;1;127.466;127.466;127.466
35;calc update async;100;7.13186e-05;1.3141e-05;0.00501614
35;calc inner;100;1.04522;0.973456;1.14434
35;calc wait;100;0.1763;0.0725019;0.450597
35;calc bound;100;0.0480058;0.0402613;0.0648895
35;calc iter;100;1.27004;1.18069;1.48089
35;total;1;132.053;132.053;132.053
83;calc total;1;127.468;127.468;127.468
83;calc update async;100;8.90146e-05;1.244e-05;0.00656496
83;calc inner;100;1.06462;0.994946;1.14358
83;calc wait;100;0.155144;0.0704316;0.343181
83;calc bound;100;0.050739;0.0400454;0.0860187
83;calc iter;100;1.27185;1.16972;1.43132
83;total;1;132.049;132.049;132.049
11;calc total;1;127.466;127.466;127.466
11;calc update async;100;8.98243e-05;1.4265e-05;0.00560469
11;calc inner;100;1.04543;0.943567;1.14122
11;calc wait;100;0.161792;0.0618387;0.383156
11;calc bound;100;0.0637431;0.039787;0.0858211
11;calc iter;100;1.27375;1.14558;1.48512
11;total;1;132.037;132.037;132.037
60;calc total;1;127.466;127.466;127.466
60;calc update async;100;8.31416e-05;1.3668e-05;0.0059935
60;calc inner;100;1.05049;0.962908;1.14311
60;calc wait;100;0.171038;0.0657032;0.522321
60;calc bound;100;0.0466345;0.0391762;0.0679586
60;calc iter;100;1.27161;1.18404;1.5336
60;total;1;132.027;132.027;132.027
36;calc total;1;127.464;127.464;127.464
36;calc update async;100;9.55361e-05;1.3054e-05;0.00663965
36;calc inner;100;1.03961;0.948331;1.13939
36;calc wait;100;0.171982;0.063994;0.405344
36;calc bound;100;0.0581629;0.0396997;0.088615
36;calc iter;100;1.27175;1.12179;1.51211
36;total;1;132.036;132.036;132.036
84;calc total;1;127.468;127.468;127.468
84;calc update async;100;0.000100698;1.3498e-05;0.00719204
84;calc inner;100;1.06029;0.974761;1.15226
84;calc wait;100;0.153132;0.0536691;0.346924
84;calc bound;100;0.0555149;0.0404467;0.0881451
84;calc iter;100;1.27259;1.15967;1.46052
84;total;1;132.053;132.053;132.053
12;calc total;1;127.466;127.466;127.466
12;calc update async;100;8.66414e-05;1.2962e-05;0.00583081
12;calc inner;100;1.06536;0.994154;1.14952
12;calc wait;100;0.14938;0.0649902;0.320512
61;calc total;1;127.466;127.466;127.466
61;calc update async;100;8.03402e-05;1.2688e-05;0.00599389
61;calc inner;100;1.0499;0.976078;1.13975
61;calc wait;100;0.171505;0.0646319;0.469973
61;calc bound;100;0.0462393;0.0392187;0.0745887
61;calc iter;100;1.27164;1.11817;1.54829
61;total;1;132.036;132.036;132.036
37;calc total;1;127.466;127.466;127.466
37;calc update async;100;8.20351e-05;1.4216e-05;0.00516714
37;calc inner;100;1.03952;0.958732;1.13967
37;calc wait;100;0.172507;0.0628826;0.403926
37;calc bound;100;0.0567853;0.0395943;0.0894606
37;calc iter;100;1.27112;1.12314;1.54881
37;total;1;132.036;132.036;132.036
85;calc total;1;127.468;127.468;127.468
85;calc update async;100;8.57001e-05;1.3709e-05;0.005729
85;calc inner;100;1.0589;0.956054;1.15105
85;calc wait;100;0.15488;0.0672217;0.332284
85;calc bound;100;0.0579318;0.0395831;0.0886156
85;calc iter;100;1.27318;1.15596;1.44292
85;total;1;132.049;132.049;132.049
12;calc bound;100;0.0540038;0.0400258;0.0876616
12;calc iter;100;1.2716;1.17797;1.44212
12;total;1;132.044;132.044;132.044
62;calc total;1;127.465;127.465;127.465
62;calc update async;100;8.24952e-05;1.3449e-05;0.00598328
62;calc inner;100;1.05109;0.96477;1.13842
62;calc wait;100;0.16862;0.0597119;0.353127
62;calc bound;100;0.0489085;0.0391301;0.0840221
62;calc iter;100;1.27153;1.16833;1.43772
62;total;1;132.036;132.036;132.036
38;calc total;1;127.466;127.466;127.466
38;calc update async;100;8.42375e-05;1.523e-05;0.00532847
38;calc inner;100;1.03416;0.943906;1.14075
38;calc wait;100;0.174944;0.0636056;0.50906
38;calc bound;100;0.0610596;0.0391183;0.0884483
38;calc iter;100;1.27164;1.07516;1.61768
38;total;1;132.038;132.038;132.038
86;calc total;1;127.468;127.468;127.468
86;calc update async;100;8.36032e-05;1.3866e-05;0.00537501
86;calc inner;100;1.06317;0.961914;1.15183
86;calc wait;100;0.150725;0.0589445;0.313637
86;calc bound;100;0.0579;0.0392689;0.0877693
86;calc iter;100;1.27386;1.15579;1.40169
86;total;1;132.046;132.046;132.046
13;calc total;1;127.466;127.466;127.466
13;calc update async;100;8.77611e-05;1.2149e-05;0.00608182
13;calc inner;100;1.06832;1.01819;1.14657
13;calc wait;100;0.141424;0.0655856;0.288876
13;calc bound;100;0.0556138;0.0403671;0.0863521
13;calc iter;100;1.27204;1.18698;1.38513
13;total;1;132.051;132.051;132.051
63;calc total;1;127.465;127.465;127.465
63;calc update async;100;8.13273e-05;1.1223e-05;0.00610954
63;calc inner;100;1.04478;0.956294;1.13872
63;calc wait;100;0.175395;0.0624946;0.403438
63;calc bound;100;0.0464219;0.039262;0.0678263
63;calc iter;100;1.27111;1.17771;1.4458
63;total;1;132.029;132.029;132.029
39;calc total;1;127.466;127.466;127.466
39;calc update async;100;8.51704e-05;1.1533e-05;0.00553375
39;calc inner;100;1.03485;0.968346;1.14053
39;calc wait;100;0.171938;0.0681755;0.436593
39;calc bound;100;0.0634053;0.0388936;0.0888804
87;calc total;1;127.468;127.468;127.468
87;calc update async;100;7.96445e-05;1.238e-05;0.00537794
87;calc inner;100;1.06455;0.97477;1.15181
87;calc wait;100;0.154318;0.0647499;0.295862
87;calc bound;100;0.0523828;0.0393581;0.0836413
87;calc iter;100;1.2735;1.14992;1.39451
87;total;1;132.049;132.049;132.049
14;calc total;1;127.466;127.466;127.466
14;calc update async;100;9.84463e-05;1.3484e-05;0.00648479
14;calc inner;100;1.06531;1.01269;1.14876
14;calc wait;100;0.140713;0.0668494;0.283741
14;calc bound;100;0.0636183;0.0395888;0.0873025
14;calc iter;100;1.27321;1.18904;1.43628
14;total;1;132.053;132.053;132.053
64;calc total;1;127.468;127.468;127.468
64;calc update async;100;6.95776e-05;1.1368e-05;0.00485134
64;calc inner;100;1.04711;0.962772;1.13532
64;calc wait;100;0.175688;0.0660538;0.508296
64;calc bound;100;0.0478391;0.0385877;0.0751534
64;calc iter;100;1.27192;1.12454;1.51839
64;total;1;132.029;132.029;132.029
39;calc iter;100;1.27135;1.11635;1.52497
39;total;1;132.036;132.036;132.036
88;calc total;1;127.468;127.468;127.468
88;calc update async;100;8.99218e-05;1.3861e-05;0.0060743
88;calc inner;100;1.06336;0.985409;1.14518
88;calc wait;100;0.150044;0.0615529;0.358121
88;calc bound;100;0.0565536;0.0395807;0.0857343
88;calc iter;100;1.27403;1.18418;1.42914
88;total;1;132.042;132.042;132.042
15;calc total;1;127.466;127.466;127.466
15;calc update async;100;8.46191e-05;1.2107e-05;0.00572829
15;calc inner;100;1.06555;0.975935;1.14692
15;calc wait;100;0.143665;0.06731;0.283804
15;calc bound;100;0.0570913;0.0404181;0.0883499
15;calc iter;100;1.27199;1.18902;1.46615
15;total;1;132.05;132.05;132.05
65;calc total;1;127.468;127.468;127.468
65;calc update async;100;6.95707e-05;1.0367e-05;0.0049082
65;calc inner;100;1.04592;0.989103;1.13393
65;calc wait;100;0.176766;0.0716742;0.507649
65;calc bound;100;0.0477775;0.0383128;0.0682942
40;calc total;1;127.466;127.466;127.466
40;calc update async;100;7.28355e-05;1.2206e-05;0.0044036
40;calc inner;100;1.0328;0.967663;1.13748
40;calc wait;100;0.173015;0.0631244;0.391802
40;calc bound;100;0.0617432;0.0390667;0.0887413
40;calc iter;100;1.27261;1.12089;1.49058
40;total;1;132.024;132.024;132.024
89;calc total;1;127.468;127.468;127.468
89;calc update async;100;7.81549e-05;1.6798e-05;0.00450507
89;calc inner;100;1.05713;0.98396;1.14605
89;calc wait;100;0.139894;0.0643434;0.283347
89;calc bound;100;0.0625056;0.0402229;0.0874133
89;calc iter;100;1.27424;1.17535;1.44014
89;total;1;132.037;132.037;132.037
16;calc total;1;127.465;127.465;127.465
16;calc update async;100;7.06634e-05;1.2089e-05;0.00497733
16;calc inner;100;1.05871;1.00526;1.14213
16;calc wait;100;0.165811;0.0719089;0.385342
16;calc bound;100;0.044082;0.0392074;0.0788403
16;calc iter;100;1.27058;1.19253;1.44743
16;total;1;132.053;132.053;132.053
65;calc iter;100;1.27171;1.13558;1.55541
65;total;1;132.036;132.036;132.036
41;calc total;1;127.466;127.466;127.466
41;calc update async;100;7.38105e-05;1.3508e-05;0.00440739
41;calc inner;100;1.03531;0.979757;1.13593
41;calc wait;100;0.172927;0.0595868;0.408547
41;calc bound;100;0.0607485;0.0392812;0.0889113
41;calc iter;100;1.27257;1.12942;1.52015
41;total;1;132.03;132.03;132.03
90;calc total;1;127.468;127.468;127.468
90;calc update async;100;8.13501e-05;1.7108e-05;0.00447169
90;calc inner;100;1.04601;1.00943;1.14789
90;calc wait;100;0.157464;0.0645888;0.375391
90;calc bound;100;0.0689665;0.039103;0.0882273
90;calc iter;100;1.27468;1.15091;1.48413
90;total;1;132.037;132.037;132.037
17;calc total;1;127.466;127.466;127.466
17;calc update async;100;7.52779e-05;1.2779e-05;0.00565578
17;calc inner;100;1.05856;1.00697;1.14136
17;calc wait;100;0.165183;0.0669832;0.307174
17;calc bound;100;0.0446296;0.0391937;0.071532
17;calc iter;100;1.27075;1.19547;1.37905
17;total;1;132.044;132.044;132.044
42;calc total;1;127.466;127.466;127.466
42;calc update async;100;7.42586e-05;1.2522e-05;0.00450558
42;calc inner;100;1.03684;0.985355;1.13547
42;calc wait;100;0.168665;0.0705456;0.342841
42;calc bound;100;0.0613574;0.0393753;0.0868133
42;calc iter;100;1.27192;1.15124;1.44278
42;total;1;132.035;132.035;132.035
18;calc total;1;127.466;127.466;127.466
18;calc update async;100;7.87222e-05;1.1767e-05;0.00589677
18;calc inner;100;1.06194;1.01449;1.14192
18;calc wait;100;0.160221;0.0731881;0.333451
18;calc bound;100;0.0467406;0.0391663;0.062642
18;calc iter;100;1.27122;1.18394;1.408
18;total;1;132.045;132.045;132.045
43;calc total;1;127.466;127.466;127.466
43;calc update async;100;7.29783e-05;1.0594e-05;0.00435723
43;calc inner;100;1.0343;0.934342;1.13753
43;calc wait;100;0.17008;0.0634457;0.442554
43;calc bound;100;0.0617523;0.0396966;0.0886427
43;calc iter;100;1.27216;1.11539;1.58414
43;total;1;132.03;132.03;132.03
19;calc total;1;127.466;127.466;127.466
19;calc update async;100;7.89675e-05;1.2705e-05;0.00602081
19;calc inner;100;1.06222;0.995611;1.14171
19;calc wait;100;0.160167;0.0617455;0.354937
19;calc bound;100;0.0455505;0.0391947;0.0745847
19;calc iter;100;1.27073;1.20324;1.39149
19;total;1;132.048;132.048;132.048
44;calc total;1;127.466;127.466;127.466
44;calc update async;100;6.39456e-05;1.1847e-05;0.00435839
44;calc inner;100;1.03351;0.942022;1.13869
44;calc wait;100;0.189889;0.0682545;0.425622
44;calc bound;100;0.0443504;0.0388296;0.0605917
44;calc iter;100;1.2717;1.17375;1.40902
44;total;1;132.035;132.035;132.035
20;calc total;1;127.466;127.466;127.466
20;calc update async;100;7.26988e-05;1.3983e-05;0.00434469
45;calc total;1;127.466;127.466;127.466
45;calc update async;100;6.42971e-05;1.2936e-05;0.00451899
45;calc inner;100;1.03123;0.957276;1.13733
45;calc wait;100;0.190985;0.0665045;0.420015
45;calc bound;100;0.0443124;0.038501;0.0742762
45;calc iter;100;1.27097;1.17628;1.44206
45;total;1;132.035;132.035;132.035
20;calc inner;100;1.06335;0.984913;1.14344
20;calc wait;100;0.14327;0.0715199;0.286741
20;calc bound;100;0.0612784;0.0397765;0.0854332
20;calc iter;100;1.27136;1.17482;1.45461
20;total;1;132.054;132.054;132.054
46;calc total;1;127.466;127.466;127.466
46;calc update async;100;6.34906e-05;1.2758e-05;0.00448382
46;calc inner;100;1.03615;0.924558;1.13536
46;calc wait;100;0.184945;0.0684828;0.404915
46;calc bound;100;0.0452047;0.0390709;0.0711993
46;calc iter;100;1.27115;1.17484;1.46255
46;total;1;132.034;132.034;132.034
21;calc total;1;127.466;127.466;127.466
21;calc update async;100;7.34692e-05;1.5465e-05;0.00430808
21;calc inner;100;1.06032;1.02131;1.1431
21;calc wait;100;0.139548;0.0701977;0.280446
21;calc bound;100;0.0641792;0.0399377;0.0858177
21;calc iter;100;1.27168;1.16072;1.43697
21;total;1;132.051;132.051;132.051
47;calc total;1;127.466;127.466;127.466
47;calc update async;100;6.30931e-05;1.0811e-05;0.00445209
47;calc inner;100;1.03455;0.95268;1.13729
47;calc wait;100;0.186602;0.068894;0.421401
47;calc bound;100;0.0446435;0.0393178;0.071208
47;calc iter;100;1.27089;1.18214;1.47778
47;total;1;132.029;132.029;132.029
22;calc total;1;127.466;127.466;127.466
22;calc update async;100;7.68191e-05;1.5855e-05;0.00441087
22;calc inner;100;1.05308;0.997896;1.14164
22;calc wait;100;0.146998;0.0681757;0.372867
22;calc bound;100;0.0669922;0.0400518;0.0884321
22;calc iter;100;1.27213;1.15056;1.53354
22;total;1;132.054;132.054;132.054
23;calc total;1;127.466;127.466;127.466
23;calc update async;100;7.55237e-05;1.2237e-05;0.00453864
23;calc inner;100;1.05495;1.01228;1.14209
23;calc wait;100;0.147523;0.0718102;0.378461
23;calc bound;100;0.0651877;0.0402615;0.0859821
23;calc iter;100;1.27187;1.16888;1.50129
23;total;1;132.052;132.052;132.052
66;calc total;1;127.468;127.468;127.468
66;calc update async;100;7.19221e-05;1.2018e-05;0.00506651
66;calc inner;100;1.04937;0.971988;1.13613
66;calc wait;100;0.173915;0.0641497;0.426821
66;calc bound;100;0.0475827;0.0385008;0.0795108
66;calc iter;100;1.27167;1.11379;1.50681
66;total;1;132.027;132.027;132.027
67;calc total;1;127.468;127.468;127.468
67;calc update async;100;7.4689e-05;1.1818e-05;0.00533639
67;calc inner;100;1.04488;0.97576;1.13559
67;calc wait;100;0.17933;0.064153;0.455687
67;calc bound;100;0.0453971;0.0387974;0.0710359
67;calc iter;100;1.27124;1.13301;1.48496
67;total;1;132.02;132.02;132.02
68;calc total;1;127.468;127.468;127.468
68;calc update async;100;8.39818e-05;1.6868e-05;0.0042581
68;calc inner;100;1.02935;0.942107;1.13716
68;calc wait;100;0.168032;0.0653392;0.426485
68;calc bound;100;0.0736859;0.0391485;0.088548
68;calc iter;100;1.27298;1.14348;1.53018
68;total;1;132.036;132.036;132.036
69;calc total;1;127.468;127.468;127.468
69;calc update async;100;7.82859e-05;1.4065e-05;0.00434158
69;calc inner;100;1.02738;0.940421;1.13659
69;calc wait;100;0.16862;0.0498863;0.402683
69;calc bound;100;0.0736504;0.0391865;0.088342
69;calc iter;100;1.27237;1.10754;1.52831
69;total;1;132.038;132.038;132.038
70;calc total;1;127.468;127.468;127.468
70;calc update async;100;7.94259e-05;1.5317e-05;0.00429188
70;calc inner;100;1.02835;0.932738;1.13515
70;calc wait;100;0.170097;0.0585077;0.367967
70;calc bound;100;0.0727102;0.0391908;0.0884209
70;calc iter;100;1.27325;1.12998;1.47041
70;total;1;132.036;132.036;132.036
71;calc total;1;127.468;127.468;127.468
71;calc update async;100;7.55782e-05;1.1497e-05;0.00425007
71;calc inner;100;1.03415;0.942208;1.13462
71;calc wait;100;0.16489;0.0577108;0.419927
71;calc bound;100;0.0688317;0.039325;0.0873143
71;calc iter;100;1.27217;1.11206;1.50841
71;total;1;132.033;132.033;132.033
91;calc total;1;127.468;127.468;127.468
91;calc update async;100;7.57781e-05;1.1741e-05;0.00454197
91;calc inner;100;1.057;1.0155;1.14609
91;calc wait;100;0.1477;0.0616979;0.328459
91;calc bound;100;0.0620906;0.04004;0.0824107
91;calc iter;100;1.2742;1.15259;1.43614
91;total;1;132.046;132.046;132.046
92;calc total;1;127.468;127.468;127.468
92;calc update async;100;8.54725e-05;1.4483e-05;0.00614978
92;calc inner;100;1.05354;0.985021;1.14761
92;calc wait;100;0.167947;0.0689096;0.325752
92;calc bound;100;0.0492381;0.039707;0.0866705
92;calc iter;100;1.27252;1.19367;1.41336
92;total;1;132.046;132.046;132.046
93;calc total;1;127.468;127.468;127.468
93;calc update async;100;8.79419e-05;1.5661e-05;0.00617342
93;calc inner;100;1.06122;0.983157;1.1466
93;calc wait;100;0.156368;0.0653737;0.337692
93;calc bound;100;0.0501948;0.0391341;0.0837306
93;calc iter;100;1.27314;1.18615;1.39446
93;total;1;132.048;132.048;132.048
94;calc total;1;127.468;127.468;127.468
94;calc update async;100;7.45031e-05;1.5269e-05;0.00462828
94;calc inner;100;1.06283;0.982376;1.14695
94;calc wait;100;0.154134;0.0659932;0.349246
94;calc bound;100;0.0530763;0.0395361;0.0881749
94;calc iter;100;1.27386;1.17359;1.52823
94;total;1;132.046;132.046;132.046
95;calc total;1;127.468;127.468;127.468
95;calc update async;100;6.75384e-05;1.4057e-05;0.00449465
95;calc inner;100;1.06001;0.980307;1.14558
95;calc wait;100;0.161303;0.0752095;0.34742
95;calc bound;100;0.0478162;0.0395605;0.0808702
95;calc iter;100;1.27355;1.18472;1.50769
95;total;1;132.054;132.054;132.054
MPI
Running Jacobi on 96 processors with (6, 4 4) elements.
Array Dimensions: 2376 2380 2380
Block Dimensions: 396 595 595
== Energy Conservation Check ==
initial Energy:              125.000
  final Energy:              125.000
    Difference:               -0.000
== Time Statistics ==
Completed 100 iterations.
# unit_id;function_name;num_calls;avg_runtime;min_runtime;max_runtime
24;calc total;1;127.604;127.604;127.604
24;calc update async;100;0.000101434;1.6026e-05;0.00643189
24;calc inner;100;1.05137;0.976053;1.14546
24;calc wait;100;0.147938;0.0686343;0.311926
24;calc bound;100;0.0718466;0.0402835;0.15089
24;calc iter;100;1.2748;1.17571;1.46047
24;total;1;132.157;132.157;132.157
25;calc total;1;127.604;127.604;127.604
25;calc update async;100;9.21883e-05;1.2621e-05;0.00554132
25;calc inner;100;1.05542;0.989126;1.14759
25;calc wait;100;0.145532;0.0643893;0.266321
25;calc bound;100;0.0681134;0.0411842;0.0905719
25;calc iter;100;1.27447;1.11267;1.38245
25;total;1;132.165;132.165;132.165
26;calc total;1;127.604;127.604;127.604
26;calc update async;100;8.87531e-05;1.2695e-05;0.00576426
26;calc inner;100;1.05904;1.0082;1.14435
26;calc wait;100;0.14814;0.0683;0.279876
26;calc bound;100;0.0646933;0.0398782;0.0888601
26;calc iter;100;1.27429;1.19149;1.44204
26;total;1;132.162;132.162;132.162
27;calc total;1;127.604;127.604;127.604
27;calc update async;100;9.1085e-05;1.273e-05;0.00590669
27;calc inner;100;1.05895;1.00088;1.14478
27;calc wait;100;0.140344;0.0635114;0.287864
27;calc bound;100;0.0663134;0.0401495;0.0863943
27;calc iter;100;1.27435;1.17728;1.44743
27;total;1;132.162;132.162;132.162
28;calc total;1;127.604;127.604;127.604
28;calc update async;100;8.62394e-05;1.3221e-05;0.00594729
28;calc inner;100;1.06063;1.00079;1.14013
28;calc wait;100;0.154802;0.0730943;0.312952
28;calc bound;100;0.0522058;0.0393072;0.0867705
28;calc iter;100;1.27385;1.20159;1.40536
28;total;1;132.156;132.156;132.156
29;calc total;1;127.604;127.604;127.604
29;calc update async;100;8.45154e-05;1.2774e-05;0.00602342
29;calc inner;100;1.06257;0.980138;1.14131
29;calc wait;100;0.156084;0.0638043;0.399898
29;calc bound;100;0.0503612;0.0392691;0.0884255
29;calc iter;100;1.27319;1.21147;1.42297
29;total;1;132.154;132.154;132.154
30;calc total;1;127.604;127.604;127.604
30;calc update async;100;8.77152e-05;1.2431e-05;0.00639218
30;calc inner;100;1.06038;0.99295;1.24153
30;calc wait;100;0.160653;0.0639052;0.310259
30;calc bound;100;0.0494098;0.0393438;0.0789492
30;calc iter;100;1.27404;1.20723;1.35907
30;total;1;132.159;132.159;132.159
31;calc total;1;127.604;127.604;127.604
31;calc update async;100;8.19629e-05;1.2091e-05;0.00602392
31;calc inner;100;1.06124;1.00252;1.1741
31;calc wait;100;0.159574;0.0803476;0.288993
31;calc bound;100;0.0481306;0.0392088;0.0864964
31;calc iter;100;1.27322;1.17978;1.42725
31;total;1;132.157;132.157;132.157
32;calc total;1;127.606;127.606;127.606
32;calc update async;100;6.24957e-05;1.1688e-05;0.00441268
32;calc inner;100;1.06724;0.98801;1.13863
32;calc wait;100;0.156758;0.0664265;0.329643
32;calc bound;100;0.0450216;0.0400993;0.0664995
32;calc iter;100;1.27436;1.17535;1.39987
32;total;1;132.166;132.166;132.166
33;calc total;1;127.604;127.604;127.604
33;calc update async;100;7.98413e-05;1.3247e-05;0.00484918
33;calc inner;100;1.06856;1.01736;1.14575
33;calc wait;100;0.147016;0.0692742;0.304552
33;calc bound;100;0.0580758;0.0403817;0.0780066
33;calc iter;100;1.27475;1.1859;1.40615
33;total;1;132.167;132.167;132.167
34;calc total;1;127.604;127.604;127.604
34;calc update async;100;8.11438e-05;1.269e-05;0.00578722
34;calc inner;100;1.06586;1.00974;1.14075
34;calc wait;100;0.157264;0.0682038;0.330291
34;calc bound;100;0.0504748;0.0393053;0.0896515
34;calc iter;100;1.27549;1.18714;1.49782
34;total;1;132.167;132.167;132.167
48;calc total;1;127.604;127.604;127.604
48;calc update async;100;6.57826e-05;1.3294e-05;0.004386
48;calc inner;100;1.07334;1.00586;1.15217
48;calc wait;100;0.155221;0.0662442;0.337659
48;calc bound;100;0.045233;0.0396907;0.0671569
48;calc iter;100;1.27513;1.19561;1.4185
48;total;1;132.139;132.139;132.139
35;calc total;1;127.604;127.604;127.604
35;calc update async;100;6.96647e-05;1.4468e-05;0.00481658
35;calc inner;100;1.06471;1.0173;1.14545
35;calc wait;100;0.162707;0.0627354;0.297986
35;calc bound;100;0.0462625;0.0396615;0.078375
35;calc iter;100;1.27465;1.16577;1.44303
35;total;1;132.165;132.165;132.165
72;calc total;1;127.606;127.606;127.606
72;calc update async;100;9.98335e-05;1.3301e-05;0.00670009
72;calc inner;100;1.05945;0.919524;1.27679
72;calc wait;100;0.144751;0.0657161;0.285403
72;calc bound;100;0.0696114;0.0401712;0.0886912
72;calc iter;100;1.27479;1.17551;1.58737
72;total;1;132.15;132.15;132.15
49;calc total;1;127.604;127.604;127.604
49;calc update async;100;7.89041e-05;1.3319e-05;0.00500528
49;calc inner;100;1.07467;1.00461;1.15396
49;calc wait;100;0.142336;0.068286;0.346725
49;calc bound;100;0.0537913;0.0394836;0.0710996
49;calc iter;100;1.27563;1.19856;1.40732
49;total;1;132.145;132.145;132.145
36;calc total;1;127.604;127.604;127.604
36;calc update async;100;8.71695e-05;1.5462e-05;0.00518177
36;calc inner;100;1.02654;0.947048;1.1418
36;calc wait;100;0.179739;0.0667929;0.370196
36;calc bound;100;0.0664418;0.0395915;0.0871856
36;calc iter;100;1.27347;1.14158;1.50295
36;total;1;132.145;132.145;132.145
73;calc total;1;127.606;127.606;127.606
73;calc update async;100;0.000101566;1.6704e-05;0.00647068
73;calc inner;100;1.05999;0.948348;1.14192
73;calc wait;100;0.143132;0.0693707;0.365888
73;calc bound;100;0.0690476;0.0408427;0.0832615
73;calc iter;100;1.27431;1.16681;1.53722
73;total;1;132.148;132.148;132.148
50;calc total;1;127.604;127.604;127.604
50;calc update async;100;7.23026e-05;1.2288e-05;0.0049992
50;calc inner;100;1.07259;1.00877;1.27253
50;calc wait;100;0.153944;0.0742176;0.331348
50;calc bound;100;0.0485744;0.0394598;0.0894807
50;calc iter;100;1.27604;1.15792;1.48036
50;total;1;132.141;132.141;132.141
37;calc total;1;127.604;127.604;127.604
37;calc update async;100;9.43044e-05;1.444e-05;0.00522452
37;calc inner;100;1.00501;0.955421;1.14155
37;calc wait;100;0.193836;0.0635173;0.342816
37;calc bound;100;0.0743322;0.0395749;0.0889726
37;calc iter;100;1.27393;1.14518;1.44873
37;total;1;132.145;132.145;132.145
74;calc total;1;127.606;127.606;127.606
74;calc update async;100;0.000101933;1.573e-05;0.00682868
74;calc inner;100;1.06668;1.00736;1.14419
74;calc wait;100;0.139755;0.0677348;0.373531
74;calc bound;100;0.0648056;0.0402369;0.0852768
74;calc iter;100;1.27431;1.1607;1.4486
74;total;1;132.149;132.149;132.149
51;calc total;1;127.604;127.604;127.604
51;calc update async;100;7.11798e-05;1.1877e-05;0.00502199
51;calc inner;100;1.05743;0.990916;1.15307
51;calc wait;100;0.169793;0.06904;0.377455
51;calc bound;100;0.0461887;0.0393676;0.0817295
51;calc iter;100;1.27558;1.19032;1.52193
51;total;1;132.144;132.144;132.144
38;calc total;1;127.604;127.604;127.604
38;calc update async;100;8.84625e-05;1.4585e-05;0.00539587
38;calc inner;100;1.02281;0.932701;1.14169
38;calc wait;100;0.182104;0.064026;0.418928
38;calc bound;100;0.0687154;0.0395515;0.0890203
38;calc iter;100;1.2745;1.11189;1.55537
38;total;1;132.144;132.144;132.144
75;calc total;1;127.606;127.606;127.606
75;calc update async;100;0.000115908;1.3693e-05;0.00823044
75;calc inner;100;1.05367;0.953894;1.14325
75;calc wait;100;0.148686;0.0638212;0.336949
75;calc bound;100;0.0686555;0.0403406;0.0892144
75;calc iter;100;1.27467;1.17753;1.48687
75;total;1;132.15;132.15;132.15
52;calc total;1;127.603;127.603;127.603
52;calc update async;100;9.17604e-05;1.3805e-05;0.00556733
52;calc inner;100;1.06253;1.00056;1.15076
52;calc wait;100;0.127992;0.0795075;0.330261
52;calc bound;100;0.0665793;0.03999;0.0856672
52;calc iter;100;1.27431;1.16011;1.4728
52;total;1;132.139;132.139;132.139
39;calc total;1;127.604;127.604;127.604
39;calc update async;100;8.22178e-05;1.1885e-05;0.00537892
39;calc inner;100;1.03461;0.944635;1.14116
39;calc wait;100;0.180893;0.0609882;0.387722
39;calc bound;100;0.0571926;0.0391018;0.0887055
39;calc iter;100;1.27415;1.10034;1.50543
39;total;1;132.145;132.145;132.145
76;calc total;1;127.606;127.606;127.606
76;calc update async;100;8.72514e-05;1.3292e-05;0.00661728
76;calc inner;100;1.07273;0.979467;1.14434
76;calc wait;100;0.152654;0.0688391;0.433087
76;calc bound;100;0.0456178;0.039445;0.067156
76;calc iter;100;1.27367;1.20525;1.55319
76;total;1;132.142;132.142;132.142
53;calc total;1;127.604;127.604;127.604
53;calc update async;100;8.77327e-05;1.405e-05;0.0049974
53;calc inner;100;1.03744;1.00105;1.14741
53;calc wait;100;0.161891;0.0636442;0.359959
53;calc bound;100;0.0736505;0.0393066;0.0879357
53;calc iter;100;1.27441;1.12732;1.49415
53;total;1;132.135;132.135;132.135
40;calc total;1;127.603;127.603;127.603
40;calc update async;100;8.18695e-05;1.2721e-05;0.00548494
40;calc inner;100;1.03178;0.979321;1.13699
40;calc wait;100;0.180229;0.0649395;0.369667
40;calc bound;100;0.0561298;0.0395341;0.0877658
40;calc iter;100;1.27475;1.1727;1.49037
40;total;1;132.142;132.142;132.142
77;calc total;1;127.606;127.606;127.606
77;calc update async;100;8.56285e-05;1.321e-05;0.00676593
77;calc inner;100;1.06956;0.965234;1.18984
77;calc wait;100;0.158703;0.0680907;0.423842
77;calc bound;100;0.0426216;0.0383831;0.0565432
77;calc iter;100;1.274;1.18983;1.43986
77;total;1;132.141;132.141;132.141
54;calc total;1;127.604;127.604;127.604
54;calc update async;100;8.68744e-05;1.3582e-05;0.00520787
54;calc inner;100;1.05288;0.999388;1.14694
54;calc wait;100;0.146023;0.0714763;0.341203
54;calc bound;100;0.0684256;0.0405684;0.0846215
54;calc iter;100;1.27512;1.16887;1.47957
54;total;1;132.139;132.139;132.139
41;calc total;1;127.604;127.604;127.604
41;calc update async;100;7.80167e-05;1.2724e-05;0.00450527
41;calc inner;100;1.02932;0.990881;1.13569
41;calc wait;100;0.181407;0.0604904;0.376015
41;calc bound;100;0.0621825;0.039534;0.0873062
41;calc iter;100;1.27414;1.13845;1.4574
41;total;1;132.142;132.142;132.142
78;calc total;1;127.606;127.606;127.606
78;calc update async;100;8.73328e-05;1.1888e-05;0.00692886
78;calc inner;100;1.06358;1.00212;1.13827
78;calc wait;100;0.16506;0.0710812;0.296922
78;calc bound;100;0.0434721;0.03939;0.0660006
78;calc iter;100;1.27461;1.20519;1.38872
78;total;1;132.139;132.139;132.139
55;calc total;1;127.604;127.604;127.604
55;calc update async;100;8.30119e-05;1.6175e-05;0.00513109
55;calc inner;100;1.0676;1.00612;1.17109
55;calc wait;100;0.145538;0.0583625;0.321754
55;calc bound;100;0.0595237;0.039835;0.0820753
55;calc iter;100;1.27474;1.14271;1.45766
55;total;1;132.13;132.13;132.13
42;calc total;1;127.604;127.604;127.604
42;calc update async;100;6.84119e-05;1.3646e-05;0.00446692
42;calc inner;100;1.03546;0.998582;1.13687
42;calc wait;100;0.182046;0.0566857;0.376426
42;calc bound;100;0.0510979;0.0397284;0.0837839
42;calc iter;100;1.27429;1.16531;1.44998
42;total;1;132.133;132.133;132.133
79;calc total;1;127.606;127.606;127.606
79;calc update async;100;9.13882e-05;1.2883e-05;0.00683094
79;calc inner;100;1.06522;0.984333;1.13727
79;calc wait;100;0.158567;0.0679071;0.352921
79;calc bound;100;0.0470962;0.0389897;0.0681259
79;calc iter;100;1.27421;1.2154;1.38779
79;total;1;132.145;132.145;132.145
56;calc total;1;127.604;127.604;127.604
56;calc update async;100;8.11665e-05;1.4562e-05;0.00548595
56;calc inner;100;1.06413;0.986339;1.14736
56;calc wait;100;0.156238;0.0642563;0.366686
56;calc bound;100;0.0531989;0.040336;0.0876158
56;calc iter;100;1.27519;1.17366;1.46016
56;total;1;132.145;132.145;132.145
43;calc total;1;127.604;127.604;127.604
43;calc update async;100;6.94378e-05;1.1555e-05;0.00449441
43;calc inner;100;1.03323;0.984543;1.13815
43;calc wait;100;0.183694;0.0606277;0.443759
43;calc bound;100;0.0538668;0.0407838;0.0878875
43;calc iter;100;1.2743;1.14845;1.56363
43;total;1;132.137;132.137;132.137
80;calc total;1;127.606;127.606;127.606
80;calc update async;100;8.29539e-05;1.1328e-05;0.00584091
80;calc inner;100;1.072;0.999386;1.24817
80;calc wait;100;0.146686;0.069197;0.274554
80;calc bound;100;0.0519729;0.0393587;0.0823117
80;calc iter;100;1.27351;1.16688;1.39401
80;total;1;132.151;132.151;132.151
57;calc total;1;127.604;127.604;127.604
57;calc update async;100;8.09595e-05;1.157e-05;0.00481947
57;calc inner;100;1.06635;0.977856;1.147
57;calc wait;100;0.143173;0.0707276;0.32533
57;calc bound;100;0.0591755;0.0393631;0.0880401
57;calc iter;100;1.27482;1.18302;1.40311
57;total;1;132.145;132.145;132.145
81;calc total;1;127.606;127.606;127.606
81;calc update async;100;9.37229e-05;1.2217e-05;0.00673629
81;calc inner;100;1.06346;0.996885;1.13829
81;calc wait;100;0.152988;0.0663763;0.325592
81;calc bound;100;0.0547746;0.0395103;0.088541
81;calc iter;100;1.27391;1.19491;1.42566
81;total;1;132.15;132.15;132.15
58;calc total;1;127.604;127.604;127.604
58;calc update async;100;7.57264e-05;1.3396e-05;0.00494578
58;calc inner;100;1.06911;0.99212;1.14475
58;calc wait;100;0.151328;0.0701893;0.332997
58;calc bound;100;0.0499155;0.0397804;0.0855769
58;calc iter;100;1.27432;1.18088;1.42322
58;total;1;132.144;132.144;132.144
82;calc total;1;127.606;127.606;127.606
82;calc update async;100;8.61573e-05;1.1932e-05;0.00621967
82;calc inner;100;1.06377;1.00236;1.13554
82;calc wait;100;0.156787;0.0691714;0.336943
82;calc bound;100;0.0510727;0.0396099;0.0812568
82;calc iter;100;1.2745;1.18169;1.4448
82;total;1;132.15;132.15;132.15
59;calc total;1;127.604;127.604;127.604
59;calc update async;100;7.24105e-05;1.3619e-05;0.00497584
59;calc inner;100;1.06516;1.01951;1.15542
59;calc wait;100;0.157321;0.0693996;0.312442
59;calc bound;100;0.0491552;0.0396824;0.107708
59;calc iter;100;1.27473;1.18065;1.43964
59;total;1;132.145;132.145;132.145
83;calc total;1;127.606;127.606;127.606
83;calc update async;100;7.597e-05;1.191e-05;0.00476352
83;calc inner;100;1.07432;1.00711;1.14144
83;calc wait;100;0.142839;0.0684439;0.274011
83;calc bound;100;0.0537047;0.0397472;0.0821861
83;calc iter;100;1.27415;1.19176;1.39795
83;total;1;132.144;132.144;132.144
60;calc total;1;127.604;127.604;127.604
60;calc update async;100;8.11237e-05;1.3575e-05;0.00583765
60;calc inner;100;1.05664;0.98511;1.14058
60;calc wait;100;0.167347;0.0822812;0.419633
60;calc bound;100;0.0473792;0.0393545;0.0830261
60;calc iter;100;1.27434;1.18993;1.48779
60;total;1;132.14;132.14;132.14
84;calc total;1;127.606;127.606;127.606
84;calc update async;100;0.000105325;1.5171e-05;0.00723155
61;calc total;1;127.604;127.604;127.604
61;calc update async;100;8.84355e-05;1.4785e-05;0.00624579
61;calc inner;100;1.0604;0.95732;1.13866
61;calc wait;100;0.159416;0.0709131;0.406131
61;calc bound;100;0.0500083;0.0391151;0.0641616
61;calc iter;100;1.27447;1.18625;1.40949
61;total;1;132.143;132.143;132.143
84;calc inner;100;1.07382;0.984546;1.15376
84;calc wait;100;0.14159;0.0568957;0.271585
84;calc bound;100;0.0559448;0.0401332;0.0862252
84;calc iter;100;1.27437;1.16701;1.38789
84;total;1;132.143;132.143;132.143
62;calc total;1;127.604;127.604;127.604
62;calc update async;100;7.83168e-05;1.1696e-05;0.0057654
62;calc inner;100;1.05771;0.993607;1.14054
62;calc wait;100;0.1698;0.064525;0.370705
62;calc bound;100;0.0460964;0.039199;0.0846842
62;calc iter;100;1.2752;1.17598;1.52375
62;total;1;132.141;132.141;132.141
85;calc total;1;127.606;127.606;127.606
85;calc update async;100;0.000104309;1.6324e-05;0.00725359
85;calc inner;100;1.06615;0.977168;1.152
85;calc wait;100;0.147327;0.0627367;0.294019
85;calc bound;100;0.0599033;0.0395648;0.088101
85;calc iter;100;1.27393;1.18595;1.40729
85;total;1;132.144;132.144;132.144
63;calc total;1;127.604;127.604;127.604
63;calc update async;100;8.11013e-05;1.22e-05;0.00594578
63;calc inner;100;1.05074;0.943931;1.14004
63;calc wait;100;0.173448;0.0678782;0.426444
63;calc bound;100;0.0444972;0.0388518;0.0708521
63;calc iter;100;1.27455;1.16593;1.51359
63;total;1;132.146;132.146;132.146
86;calc total;1;127.606;127.606;127.606
86;calc update async;100;0.00010187;1.4656e-05;0.00735395
86;calc inner;100;1.06905;0.974439;1.15237
86;calc wait;100;0.149022;0.0564979;0.307384
86;calc bound;100;0.0545386;0.0396414;0.0875896
86;calc iter;100;1.27383;1.16815;1.42749
86;total;1;132.139;132.139;132.139
64;calc total;1;127.606;127.606;127.606
64;calc update async;100;6.81518e-05;1.2083e-05;0.00486209
64;calc inner;100;1.055;0.986138;1.13663
64;calc wait;100;0.170739;0.0695383;0.337389
64;calc bound;100;0.0453039;0.0379901;0.0701797
64;calc iter;100;1.27435;1.12119;1.42593
64;total;1;132.135;132.135;132.135
87;calc total;1;127.606;127.606;127.606
87;calc update async;100;0.000103584;1.2955e-05;0.00737019
87;calc inner;100;1.07318;0.986316;1.15191
87;calc wait;100;0.139451;0.0646759;0.335886
87;calc bound;100;0.0587085;0.0396279;0.0842636
87;calc iter;100;1.27373;1.16619;1.45157
87;total;1;132.135;132.135;132.135
65;calc total;1;127.606;127.606;127.606
65;calc update async;100;7.52706e-05;1.4041e-05;0.00496716
65;calc inner;100;1.05804;0.991108;1.13691
65;calc wait;100;0.160294;0.0641046;0.415164
65;calc bound;100;0.0506392;0.0390849;0.0641482
65;calc iter;100;1.27443;1.14308;1.48415
65;total;1;132.13;132.13;132.13
88;calc total;1;127.606;127.606;127.606
88;calc update async;100;9.17418e-05;1.3833e-05;0.00570853
88;calc inner;100;1.06087;1.02544;1.14775
88;calc wait;100;0.147302;0.0650295;0.274913
88;calc bound;100;0.0620862;0.0392977;0.085605
88;calc iter;100;1.27499;1.17259;1.42704
88;total;1;132.142;132.142;132.142
66;calc total;1;127.606;127.606;127.606
66;calc update async;100;7.49357e-05;1.1629e-05;0.00536158
66;calc inner;100;1.05547;0.987332;1.13626
66;calc wait;100;0.170373;0.060488;0.38123
66;calc bound;100;0.0477139;0.0393558;0.0833785
66;calc iter;100;1.27518;1.15015;1.51602
66;total;1;132.133;132.133;132.133
89;calc total;1;127.606;127.606;127.606
89;calc update async;100;9.02596e-05;1.4372e-05;0.00597224
89;calc inner;100;1.07206;1.02269;1.14821
89;calc wait;100;0.14262;0.0693838;0.280635
89;calc bound;100;0.0568324;0.0384703;0.0798175
89;calc iter;100;1.2747;1.19149;1.38308
89;total;1;132.131;132.131;132.131
67;calc total;1;127.606;127.606;127.606
67;calc update async;100;7.06036e-05;1.2308e-05;0.00500358
67;calc inner;100;1.05126;0.988018;1.1358
67;calc wait;100;0.176418;0.0706618;0.363812
67;calc bound;100;0.0454806;0.0382724;0.0771099
67;calc iter;100;1.27471;1.14761;1.43316
67;total;1;132.136;132.136;132.136
0;calc total;1;127.606;127.606;127.606
0;calc update async;100;6.63891e-05;1.2076e-05;0.00468769
0;calc inner;100;1.04833;0.975058;1.14781
0;calc wait;100;0.175562;0.0686553;0.344166
0;calc bound;100;0.0457342;0.039708;0.0770929
0;calc iter;100;1.27282;1.18753;1.39711
0;total;1;132.162;132.162;132.162
1;calc total;1;127.604;127.604;127.604
1;calc update async;100;8.1107e-05;1.3626e-05;0.00593052
1;calc inner;100;1.05544;0.971186;1.14997
1;calc wait;100;0.168365;0.0691936;0.329928
1;calc bound;100;0.0465126;0.0393169;0.0610873
1;calc iter;100;1.27295;1.19111;1.38485
1;total;1;132.162;132.162;132.162
2;calc total;1;127.604;127.604;127.604
2;calc update async;100;7.30001e-05;1.1734e-05;0.0050826
2;calc inner;100;1.04568;0.928825;1.14593
2;calc wait;100;0.179815;0.0683195;0.436721
2;calc bound;100;0.046202;0.039295;0.0639411
2;calc iter;100;1.27389;1.19335;1.4113
2;total;1;132.162;132.162;132.162
3;calc total;1;127.604;127.604;127.604
3;calc update async;100;7.01954e-05;1.2691e-05;0.00507215
3;calc inner;100;1.04879;0.978007;1.14634
3;calc wait;100;0.176098;0.06298;0.287104
3;calc bound;100;0.0462647;0.0392835;0.102755
3;calc iter;100;1.27325;1.18779;1.38518
3;total;1;132.159;132.159;132.159
4;calc total;1;127.604;127.604;127.604
4;calc update async;100;7.7853e-05;1.2908e-05;0.00503834
4;calc inner;100;1.04938;0.986768;1.14122
4;calc wait;100;0.160223;0.0596373;0.342626
4;calc bound;100;0.0564638;0.0404701;0.083483
4;calc iter;100;1.27397;1.17481;1.44415
4;total;1;132.152;132.152;132.152
5;calc total;1;127.604;127.604;127.604
5;calc update async;100;8.43094e-05;1.4666e-05;0.00506688
5;calc inner;100;1.03996;0.988874;1.14099
5;calc wait;100;0.166862;0.0614715;0.350264
5;calc bound;100;0.0642478;0.04072;0.0884398
5;calc iter;100;1.27389;1.16548;1.47012
5;total;1;132.159;132.159;132.159
6;calc total;1;127.604;127.604;127.604
6;calc update async;100;8.28736e-05;1.5022e-05;0.0052156
6;calc inner;100;1.04369;0.979773;1.14212
6;calc wait;100;0.165368;0.0657288;0.375274
6;calc bound;100;0.0597077;0.0387529;0.0874988
6;calc iter;100;1.27328;1.17968;1.42944
6;total;1;132.154;132.154;132.154
7;calc total;1;127.604;127.604;127.604
7;calc update async;100;8.13738e-05;1.2398e-05;0.0051848
7;calc inner;100;1.04813;0.991185;1.14142
7;calc wait;100;0.163509;0.0737677;0.290617
7;calc bound;100;0.0600993;0.0390106;0.0849843
7;calc iter;100;1.27324;1.17469;1.40294
7;total;1;132.152;132.152;132.152
8;calc total;1;127.603;127.603;127.603
8;calc update async;100;8.50527e-05;1.2771e-05;0.00541812
8;calc inner;100;1.03824;0.938332;1.14104
8;calc wait;100;0.172108;0.0715855;0.376594
8;calc bound;100;0.0626351;0.0395217;0.0889692
8;calc iter;100;1.27442;1.13241;1.48659
8;total;1;132.157;132.157;132.157
9;calc total;1;127.604;127.604;127.604
9;calc update async;100;8.86876e-05;1.3071e-05;0.00565705
9;calc inner;100;1.05018;0.948156;1.14533
9;calc wait;100;0.156678;0.0527021;0.40485
9;calc bound;100;0.0596668;0.0394927;0.0859566
9;calc iter;100;1.27377;1.14497;1.50739
9;total;1;132.16;132.16;132.16
10;calc total;1;127.604;127.604;127.604
10;calc update async;100;9.79416e-05;1.2447e-05;0.00661222
10;calc inner;100;1.04258;0.969869;1.14281
10;calc wait;100;0.165775;0.0625509;0.307513
10;calc bound;100;0.0633654;0.0386955;0.0872882
10;calc iter;100;1.27388;1.15489;1.3964
10;total;1;132.162;132.162;132.162
11;calc total;1;127.604;127.604;127.604
11;calc update async;100;8.77177e-05;1.3232e-05;0.00537602
11;calc inner;100;1.03496;0.964467;1.13921
11;calc wait;100;0.17189;0.0668358;0.29251
11;calc bound;100;0.0643248;0.0398326;0.088155
11;calc iter;100;1.27388;1.15453;1.37583
11;total;1;132.158;132.158;132.158
12;calc total;1;127.604;127.604;127.604
12;calc update async;100;8.70345e-05;1.4901e-05;0.00587379
12;calc inner;100;1.07228;1.02131;1.14913
12;calc wait;100;0.143507;0.067618;0.282225
12;calc bound;100;0.0521337;0.0398517;0.0884744
12;calc iter;100;1.27333;1.18948;1.42328
12;total;1;132.164;132.164;132.164
13;calc total;1;127.604;127.604;127.604
13;calc update async;100;7.93624e-05;1.2929e-05;0.00549965
13;calc inner;100;1.07084;1.00095;1.14762
13;calc wait;100;0.145994;0.0701632;0.305108
13;calc bound;100;0.0520384;0.0396092;0.0877002
13;calc iter;100;1.27331;1.19073;1.4067
13;total;1;132.167;132.167;132.167
14;calc total;1;127.604;127.604;127.604
14;calc update async;100;8.48206e-05;1.5339e-05;0.00579626
14;calc inner;100;1.07339;1.0278;1.15034
14;calc wait;100;0.141822;0.0660712;0.307667
14;calc bound;100;0.0530593;0.0398726;0.0859912
14;calc iter;100;1.27332;1.18537;1.42093
14;total;1;132.167;132.167;132.167
15;calc total;1;127.604;127.604;127.604
15;calc update async;100;8.68623e-05;1.1691e-05;0.00576533
15;calc inner;100;1.07075;1.02495;1.14833
15;calc wait;100;0.141609;0.0589267;0.251852
15;calc bound;100;0.0585931;0.0393651;0.0881652
15;calc iter;100;1.27362;1.19566;1.45318
15;total;1;132.164;132.164;132.164
16;calc total;1;127.604;127.604;127.604
16;calc update async;100;7.71463e-05;1.2408e-05;0.00562263
16;calc inner;100;1.069;1.02139;1.14401
16;calc wait;100;0.157555;0.0652558;0.294659
16;calc bound;100;0.0450207;0.0392261;0.0760845
16;calc iter;100;1.27344;1.19848;1.37008
16;total;1;132.166;132.166;132.166
17;calc total;1;127.604;127.604;127.604
17;calc update async;100;7.90377e-05;1.1412e-05;0.00569121
17;calc inner;100;1.07294;1.02667;1.14348
17;calc wait;100;0.151248;0.0673856;0.278324
17;calc bound;100;0.0468556;0.0389852;0.0665018
17;calc iter;100;1.27406;1.17659;1.38479
17;total;1;132.16;132.16;132.16
18;calc total;1;127.604;127.604;127.604
18;calc update async;100;7.83452e-05;1.1347e-05;0.0058328
18;calc inner;100;1.06605;1.03875;1.14355
18;calc wait;100;0.160783;0.0735024;0.357469
18;calc bound;100;0.0458646;0.0391004;0.0860239
18;calc iter;100;1.2747;1.18484;1.45931
18;total;1;132.158;132.158;132.158
19;calc total;1;127.604;127.604;127.604
19;calc update async;100;8.0734e-05;1.0974e-05;0.00607137
19;calc inner;100;1.06162;0.990724;1.14318
19;calc wait;100;0.164923;0.0677563;0.366548
19;calc bound;100;0.045988;0.0393852;0.0815189
19;calc iter;100;1.27413;1.20351;1.39667
19;total;1;132.16;132.16;132.16
20;calc total;1;127.603;127.603;127.603
20;calc update async;100;7.42398e-05;1.3805e-05;0.00424694
20;calc inner;100;1.06151;0.995352;1.14573
20;calc wait;100;0.141014;0.0645456;0.300014
20;calc bound;100;0.0666326;0.0395286;0.0869919
20;calc iter;100;1.27428;1.15857;1.46162
20;total;1;132.167;132.167;132.167
21;calc total;1;127.604;127.604;127.604
21;calc update async;100;7.87852e-05;1.4235e-05;0.00442394
21;calc inner;100;1.05765;0.991087;1.14414
21;calc wait;100;0.144432;0.0627061;0.26862
21;calc bound;100;0.0691989;0.0394551;0.0881511
21;calc iter;100;1.27352;1.15084;1.41928
21;total;1;132.165;132.165;132.165
22;calc total;1;127.604;127.604;127.604
22;calc update async;100;7.60335e-05;1.3938e-05;0.00438076
22;calc inner;100;1.06075;1.00621;1.14325
22;calc wait;100;0.1411;0.0646658;0.359764
22;calc bound;100;0.0655874;0.0401051;0.0873533
22;calc iter;100;1.27402;1.14503;1.51929
22;total;1;132.16;132.16;132.16
23;calc total;1;127.604;127.604;127.604
23;calc update async;100;7.46931e-05;1.3264e-05;0.00454156
23;calc inner;100;1.06446;0.999836;1.14389
23;calc wait;100;0.141886;0.0578166;0.337681
23;calc bound;100;0.0629612;0.0397662;0.0892942
23;calc iter;100;1.27306;1.1716;1.48909
23;total;1;132.169;132.169;132.169
44;calc total;1;127.604;127.604;127.604
44;calc update async;100;6.55222e-05;1.3024e-05;0.00458644
44;calc inner;100;1.02392;0.970566;1.13846
44;calc wait;100;0.198953;0.0720588;0.370866
44;calc bound;100;0.0451252;0.039291;0.0578611
44;calc iter;100;1.27344;1.18948;1.42797
44;total;1;132.145;132.145;132.145
45;calc total;1;127.604;127.604;127.604
45;calc update async;100;6.16071e-05;1.2195e-05;0.00444136
45;calc inner;100;1.03228;0.977599;1.13846
45;calc wait;100;0.194905;0.0677988;0.365946
45;calc bound;100;0.0434267;0.0383963;0.0659667
45;calc iter;100;1.27392;1.1915;1.40003
45;total;1;132.144;132.144;132.144
46;calc total;1;127.604;127.604;127.604
46;calc update async;100;6.48606e-05;1.3527e-05;0.00462092
46;calc inner;100;1.01842;0.958465;1.1375
46;calc wait;100;0.208734;0.0807857;0.407038
46;calc bound;100;0.0452301;0.0397126;0.0701126
46;calc iter;100;1.27459;1.15761;1.46318
46;total;1;132.145;132.145;132.145
47;calc total;1;127.604;127.604;127.604
47;calc update async;100;6.42292e-05;1.1999e-05;0.00452606
47;calc inner;100;1.01569;0.950025;1.13727
47;calc wait;100;0.208645;0.0696425;0.419598
47;calc bound;100;0.0454061;0.0385595;0.0569864
47;calc iter;100;1.27422;1.19449;1.44367
47;total;1;132.145;132.145;132.145
68;calc total;1;127.606;127.606;127.606
68;calc update async;100;7.85585e-05;1.5394e-05;0.00436017
68;calc inner;100;1.04005;0.960857;1.13785
68;calc wait;100;0.158504;0.0658693;0.358111
68;calc bound;100;0.071193;0.038779;0.0891908
68;calc iter;100;1.27411;1.14234;1.48794
68;total;1;132.141;132.141;132.141
69;calc total;1;127.606;127.606;127.606
69;calc update async;100;8.20808e-05;1.2357e-05;0.00428201
69;calc inner;100;1.02928;0.923846;1.13603
69;calc wait;100;0.16518;0.0669283;0.347364
69;calc bound;100;0.0774611;0.0393753;0.0895463
69;calc iter;100;1.27402;1.12699;1.46297
69;total;1;132.144;132.144;132.144
70;calc total;1;127.606;127.606;127.606
70;calc update async;100;7.74568e-05;1.2662e-05;0.00433424
70;calc inner;100;1.03859;0.949042;1.13565
70;calc wait;100;0.160713;0.064699;0.394639
70;calc bound;100;0.0706469;0.0382706;0.0869837
70;calc iter;100;1.27405;1.14351;1.49472
70;total;1;132.141;132.141;132.141
71;calc total;1;127.606;127.606;127.606
71;calc update async;100;7.64911e-05;1.4028e-05;0.00429958
71;calc inner;100;1.04631;0.941136;1.13439
71;calc wait;100;0.159764;0.0747857;0.361028
71;calc bound;100;0.065973;0.0394339;0.0872746
71;calc iter;100;1.27417;1.12878;1.48854
71;total;1;132.144;132.144;132.144
90;calc total;1;127.606;127.606;127.606
90;calc update async;100;9.03606e-05;1.288e-05;0.00586802
90;calc inner;100;1.06291;1.02501;1.14772
90;calc wait;100;0.137247;0.0704602;0.27644
90;calc bound;100;0.0614861;0.0389446;0.0874568
90;calc iter;100;1.2743;1.17743;1.3709
90;total;1;132.134;132.134;132.134
91;calc total;1;127.606;127.606;127.606
91;calc update async;100;9.15048e-05;1.2703e-05;0.00591051
91;calc inner;100;1.05116;1.00047;1.14924
91;calc wait;100;0.154482;0.0663607;0.285067
91;calc bound;100;0.0661106;0.0390506;0.0878947
91;calc iter;100;1.27454;1.16698;1.41608
91;total;1;132.135;132.135;132.135
92;calc total;1;127.606;127.606;127.606
92;calc update async;100;8.50311e-05;1.4228e-05;0.00600657
92;calc inner;100;1.06673;0.993294;1.1476
92;calc wait;100;0.153553;0.064846;0.3012
92;calc bound;100;0.0508443;0.0399543;0.0883811
92;calc iter;100;1.27406;1.19186;1.4213
92;total;1;132.139;132.139;132.139
93;calc total;1;127.606;127.606;127.606
93;calc update async;100;8.15216e-05;1.3386e-05;0.0060246
93;calc inner;100;1.06121;1.00656;1.1478
93;calc wait;100;0.163186;0.0632873;0.268065
93;calc bound;100;0.0460208;0.0395209;0.0805472
93;calc iter;100;1.2733;1.19258;1.42699
93;total;1;132.136;132.136;132.136
94;calc total;1;127.606;127.606;127.606
94;calc update async;100;8.31786e-05;1.3868e-05;0.0058295
94;calc inner;100;1.06833;1.00766;1.14652
94;calc wait;100;0.15682;0.0649609;0.270145
94;calc bound;100;0.046841;0.0394227;0.084838
94;calc iter;100;1.27356;1.19323;1.39075
94;total;1;132.144;132.144;132.144
95;calc total;1;127.606;127.606;127.606
95;calc update async;100;8.51997e-05;1.2676e-05;0.00595052
95;calc inner;100;1.0689;0.989842;1.14913
95;calc wait;100;0.146151;0.0701115;0.296264
95;calc bound;100;0.0512493;0.0398576;0.0702126
95;calc iter;100;1.27321;1.19829;1.36398
95;total;1;132.142;132.142;132.142
